# Supplementary material for: quantms: a cloud-based pipeline for quantitative proteomics enables the reanalysis of public proteomics data
Source: Nat Methods. 2024 Jul 4;21(9):1603–7. doi: 10.1038/s41592-024-02343-1 (PMC11399091; doi:10.1038/s41592-024-02343-1)
Supplement: Supplementary file 4 — Source data for the figures shown in the Supplementary Notes. [file 41592_2024_2343_MOESM4_ESM.zip]

Archive with 118 entries (101 files):
- source_data_supplementary/
- __MACOSX/._source_data_supplementary
- source_data_supplementary/SuppFigure14and15/
- __MACOSX/source_data_supplementary/._SuppFigure14and15
- source_data_supplementary/SuppFigure4/
- __MACOSX/source_data_supplementary/._SuppFigure4
- source_data_supplementary/.DS_Store
- __MACOSX/source_data_supplementary/._.DS_Store
- source_data_supplementary/SuppFigure12and13/
- __MACOSX/source_data_supplementary/._SuppFigure12and13
- source_data_supplementary/SuppFigure20/
- __MACOSX/source_data_supplementary/._SuppFigure20
- source_data_supplementary/SuppFigure18/
- __MACOSX/source_data_supplementary/._SuppFigure18
- source_data_supplementary/SuppFigure11/
- __MACOSX/source_data_supplementary/._SuppFigure11
- source_data_supplementary/SuppFigure16/
- __MACOSX/source_data_supplementary/._SuppFigure16
- source_data_supplementary/SuppFigure17/
- __MACOSX/source_data_supplementary/._SuppFigure17
- source_data_supplementary/SuppFigure19/
- __MACOSX/source_data_supplementary/._SuppFigure19
- source_data_supplementary/SuppFigure21/
- __MACOSX/source_data_supplementary/._SuppFigure21
- source_data_supplementary/SuppFigure8/
- __MACOSX/source_data_supplementary/._SuppFigure8
- source_data_supplementary/SuppFigure3and5/
- __MACOSX/source_data_supplementary/._SuppFigure3and5
- source_data_supplementary/SuppFigure6/
- __MACOSX/source_data_supplementary/._SuppFigure6
- source_data_supplementary/SuppFigure7/
- __MACOSX/source_data_supplementary/._SuppFigure7
- source_data_supplementary/SuppFigure9/
- __MACOSX/source_data_supplementary/._SuppFigure9
- source_data_supplementary/SuppFigure24/
- __MACOSX/source_data_supplementary/._SuppFigure24
- source_data_supplementary/SuppFigure14and15/overlap_comparison_res.csv
- __MACOSX/source_data_supplementary/SuppFigure14and15/._overlap_comparison_res.csv
- source_data_supplementary/SuppFigure14and15/wide_comparison_res.csv
- __MACOSX/source_data_supplementary/SuppFigure14and15/._wide_comparison_res.csv
- source_data_supplementary/SuppFigure14and15/narrow_comparison_res.csv
- __MACOSX/source_data_supplementary/SuppFigure14and15/._narrow_comparison_res.csv
- source_data_supplementary/SuppFigure14and15/mixed_comparison_res.csv
- __MACOSX/source_data_supplementary/SuppFigure14and15/._mixed_comparison_res.csv
- source_data_supplementary/SuppFigure4/Ramus_pubmed_26585461.xlsx
- __MACOSX/source_data_supplementary/SuppFigure4/._Ramus_pubmed_26585461.xlsx
- source_data_supplementary/SuppFigure4/PXD001819.sdrf_openms_design_msstats_in.csv
- __MACOSX/source_data_supplementary/SuppFigure4/._PXD001819.sdrf_openms_design_msstats_in.csv
- source_data_supplementary/SuppFigure12and13/wide_protein_expression.csv
- __MACOSX/source_data_supplementary/SuppFigure12and13/._wide_protein_expression.csv
- source_data_supplementary/SuppFigure12and13/narrow_protein_expression.csv
- __MACOSX/source_data_supplementary/SuppFigure12and13/._narrow_protein_expression.csv
- source_data_supplementary/SuppFigure12and13/mixed_protein_expression.csv
- __MACOSX/source_data_supplementary/SuppFigure12and13/._mixed_protein_expression.csv
- source_data_supplementary/SuppFigure12and13/overlap_protein_expression.csv
- __MACOSX/source_data_supplementary/SuppFigure12and13/._overlap_protein_expression.csv
- source_data_supplementary/SuppFigure20/cellcycle_protein_expression.csv
- __MACOSX/source_data_supplementary/SuppFigure20/._cellcycle_protein_expression.csv
- source_data_supplementary/SuppFigure18/protein_expression.csv
- __MACOSX/source_data_supplementary/SuppFigure18/._protein_expression.csv
- source_data_supplementary/SuppFigure11/PXD026600Narrow.sdrf_openms_design_msstats_in.csv
- __MACOSX/source_data_supplementary/SuppFigure11/._PXD026600Narrow.sdrf_openms_design_msstats_in.csv
- source_data_supplementary/SuppFigure11/PXD026600Mixed.sdrf_openms_design_msstats_in.csv
- __MACOSX/source_data_supplementary/SuppFigure11/._PXD026600Mixed.sdrf_openms_design_msstats_in.csv
- source_data_supplementary/SuppFigure11/PXD026600Wide.sdrf_openms_design_msstats_in.csv
- __MACOSX/source_data_supplementary/SuppFigure11/._PXD026600Wide.sdrf_openms_design_msstats_in.csv
- source_data_supplementary/SuppFigure11/PXD026600Overlap.sdrf_openms_design_msstats_in.csv
- __MACOSX/source_data_supplementary/SuppFigure11/._PXD026600Overlap.sdrf_openms_design_msstats_in.csv
- source_data_supplementary/SuppFigure16/sample_corr.csv
- __MACOSX/source_data_supplementary/SuppFigure16/._sample_corr.csv
- source_data_supplementary/SuppFigure16/KEGG_ALL-enrich.csv
- __MACOSX/source_data_supplementary/SuppFigure16/._KEGG_ALL-enrich.csv
- source_data_supplementary/SuppFigure16/comparison_res.csv
- __MACOSX/source_data_supplementary/SuppFigure16/._comparison_res.csv
- source_data_supplementary/SuppFigure16/pone.0241698.s004.xlsx
- __MACOSX/source_data_supplementary/SuppFigure16/._pone.0241698.s004.xlsx
- source_data_supplementary/SuppFigure17/sample_corr.csv
- __MACOSX/source_data_supplementary/SuppFigure17/._sample_corr.csv
- source_data_supplementary/SuppFigure19/Brunner_20210919_DIANN_SingleCellOutput.pg_matrix.tsv
- __MACOSX/source_data_supplementary/SuppFigure19/._Brunner_20210919_DIANN_SingleCellOutput.pg_matrix.tsv
- source_data_supplementary/SuppFigure19/PXD024043-cellcycle_msstats_in.csv
- __MACOSX/source_data_supplementary/SuppFigure19/._PXD024043-cellcycle_msstats_in.csv
- source_data_supplementary/SuppFigure21/u2os_DR.csv
- __MACOSX/source_data_supplementary/SuppFigure21/._u2os_DR.csv
- source_data_supplementary/SuppFigure21/u2os_protein_expression.csv
- __MACOSX/source_data_supplementary/SuppFigure21/._u2os_protein_expression.csv
- source_data_supplementary/SuppFigure8/lfq_comparison_res.csv
- __MACOSX/source_data_supplementary/SuppFigure8/._lfq_comparison_res.csv
- source_data_supplementary/SuppFigure8/tmt_Comparison_results1.csv
- __MACOSX/source_data_supplementary/SuppFigure8/._tmt_Comparison_results1.csv
- source_data_supplementary/SuppFigure8/MQ_lfq_proteinGroups.txt
- __MACOSX/source_data_supplementary/SuppFigure8/._MQ_lfq_proteinGroups.txt
- source_data_supplementary/SuppFigure8/MQ_tmt_proteinGroups.txt
- __MACOSX/source_data_supplementary/SuppFigure8/._MQ_tmt_proteinGroups.txt
- source_data_supplementary/SuppFigure3and5/PXD001819.sdrf_openms_design_msstats_in.csv
- __MACOSX/source_data_supplementary/SuppFigure3and5/._PXD001819.sdrf_openms_design_msstats_in.csv
- source_data_supplementary/SuppFigure3and5/Palomba A_pubmed_34038140.xlsx
- __MACOSX/source_data_supplementary/SuppFigure3and5/._Palomba A_pubmed_34038140.xlsx
- source_data_supplementary/SuppFigure3and5/PalombaA_pubmed_34038140_2.xlsx
- __MACOSX/source_data_supplementary/SuppFigure3and5/._PalombaA_pubmed_34038140_2.xlsx
- source_data_supplementary/SuppFigure6/SuppFigure6_ProteinLevelData.csv
- __MACOSX/source_data_supplementary/SuppFigure6/._SuppFigure6_ProteinLevelData.csv
- source_data_supplementary/SuppFigure7/SuppFigure7_viodata.csv
- __MACOSX/source_data_supplementary/SuppFigure7/._SuppFigure7_viodata.csv
- source_data_supplementary/SuppFigure9/quantms_tmt_ProteinLevelData1.csv
- __MACOSX/source_data_supplementary/SuppFigure9/._quantms_tmt_ProteinLevelData1.csv
- source_data_supplementary/SuppFigure9/quantms_lfq_protein_expression.csv
- __MACOSX/source_data_supplementary/SuppFigure9/._quantms_lfq_protein_expression.csv
- source_data_supplementary/SuppFigure9/MQ_lfq_proteinGroups.txt
- __MACOSX/source_data_supplementary/SuppFigure9/._MQ_lfq_proteinGroups.txt
- source_data_supplementary/SuppFigure9/MQ_tmt_proteinGroups.txt
- __MACOSX/source_data_supplementary/SuppFigure9/._MQ_tmt_proteinGroups.txt
- source_data_supplementary/SuppFigure24/quantms_ProteinLevelData.csv
- __MACOSX/source_data_supplementary/SuppFigure24/._quantms_ProteinLevelData.csv
- source_data_supplementary/SuppFigure24/reference_DEPs and DEGs of publuc trasncriptome data.xlsx
- __MACOSX/source_data_supplementary/SuppFigure24/._reference_DEPs and DEGs of publuc trasncriptome data.xlsx
- source_data_supplementary/SuppFigure24/PXD030881.sdrf_openms_design_msstats_in_comparisons.tsv
- __MACOSX/source_data_supplementary/SuppFigure24/._PXD030881.sdrf_openms_design_msstats_in_comparisons.tsv
