# Supplementary material for: quantms: a cloud-based pipeline for quantitative proteomics enables the reanalysis of public proteomics data
Source: Nat Methods. 2024 Jul 4;21(9):1603–7. doi: 10.1038/s41592-024-02343-1 (PMC11399091; doi:10.1038/s41592-024-02343-1)
Supplement: Supplementary file 4 — Source data for the figures shown in the Supplementary Notes. [file 41592_2024_2343_MOESM4_ESM.zip › source_data_supplementary/SuppFigure14and15/overlap_comparison_res.csv]

Protein	Label	log2FC	SE	Tvalue	DF	pvalue	adj.pvalue	issue	MissingPercentage	ImputationPercentage
3MG1_ECOLI	50vs25	0.957737460716603	0.481360047789127	1.98964884002207	16	0.064002898951891	0.621937037981357	NA	0.133333333333333	0.133333333333333
3MG1_ECOLI	50vs10	0.104766298633899	0.481360047789127	0.217646435584107	16	0.830455962444403	0.998942449341753	NA	0.2	0.2
3MG1_ECOLI	50vs5	0.486436653525794	0.481360047789127	1.01054637949282	16	0.327272653355281	0.911111262064991	NA	0.166666666666667	0.166666666666667
3MG1_ECOLI	50vs2.5	0.678425653614883	0.481360047789127	1.40939335686639	16	0.177859003410189	0.934559212866001	NA	0.0666666666666667	0.0666666666666667
3MG1_ECOLI	50vs1	0.239833696598518	0.481360047789127	0.498241799875306	16	0.62509269057825	0.999615362041791	NA	0.1	0.1
3MG1_ECOLI	50vs0.25	0.0432488846432429	0.481360047789127	0.089847266805552	16	0.929523699627404	0.999776895417083	NA	0.0666666666666667	0.0666666666666667
3MG1_ECOLI	50vs0.1	0.197870355404259	0.481360047789127	0.411065181485401	16	0.686477783944297	0.998790271984073	NA	0.133333333333333	0.133333333333333
3MG1_ECOLI	25vs10	-0.852971162082704	0.481360047789127	-1.77200240443796	16	0.0954338244288278	0.384919349510923	NA	0.266666666666667	0.266666666666667
3MG1_ECOLI	25vs5	-0.471300807190809	0.481360047789127	-0.979102460529245	16	0.342102743742724	0.99980945813508	NA	0.233333333333333	0.233333333333333
3MG1_ECOLI	25vs2.5	-0.27931180710172	0.481360047789127	-0.580255483155679	16	0.569824809864369	0.999088867772786	NA	0.133333333333333	0.133333333333333
3MG1_ECOLI	25vs1	-0.717903764118085	0.481360047789127	-1.49140704014676	16	0.155306833679698	0.522158519293105	NA	0.166666666666667	0.166666666666667
3MG1_ECOLI	25vs0.25	-0.91448857607336	0.481360047789127	-1.89980157321652	16	0.0756367938168094	0.539080917565301	NA	0.133333333333333	0.133333333333333
3MG1_ECOLI	25vs0.1	-0.759867105312344	0.481360047789127	-1.57858365853667	16	0.133995735249701	0.563572410066492	NA	0.2	0.2
3MG1_ECOLI	10vs5	0.381670354891895	0.481360047789127	0.792899943908716	16	0.439436079765966	0.646028630661259	NA	0.3	0.3
3MG1_ECOLI	10vs2.5	0.573659354980984	0.481360047789127	1.19174692128228	16	0.250738224517203	0.668602905025257	NA	0.2	0.2
3MG1_ECOLI	10vs1	0.135067397964619	0.481360047789127	0.280595364291199	16	0.782616572330608	0.99967601981487	NA	0.233333333333333	0.233333333333333
3MG1_ECOLI	10vs0.25	-0.0615174139906561	0.481360047789127	-0.127799168778555	16	0.899900388920898	0.999761676812901	NA	0.2	0.2
3MG1_ECOLI	10vs0.1	0.0931040567703595	0.481360047789127	0.193418745901293	16	0.849065104529215	0.999876210554172	NA	0.266666666666667	0.266666666666667
3MG1_ECOLI	5vs2.5	0.191989000089089	0.481360047789127	0.398846977373566	16	0.695278556603517	0.999873277220373	NA	0.166666666666667	0.166666666666667
3MG1_ECOLI	5vs1	-0.246602956927276	0.481360047789127	-0.512304579617517	16	0.615436865801304	0.831847976749618	NA	0.2	0.2
3MG1_ECOLI	5vs0.25	-0.443187768882551	0.481360047789127	-0.920699112687271	16	0.370881712110736	0.822180468728528	NA	0.166666666666667	0.166666666666667
3MG1_ECOLI	5vs0.1	-0.288566298121536	0.481360047789127	-0.599481198007422	16	0.557246567353356	0.858664298930605	NA	0.233333333333333	0.233333333333333
3MG1_ECOLI	2.5vs1	-0.438591957016365	0.481360047789127	-0.911151556991083	16	0.37573906612473	0.843185089885973	NA	0.1	0.1
3MG1_ECOLI	2.5vs0.25	-0.63517676897164	0.481360047789127	-1.31954609006084	16	0.205557728387581	0.832463301502472	NA	0.0666666666666667	0.0666666666666667
3MG1_ECOLI	2.5vs0.1	-0.480555298210624	0.481360047789127	-0.998328175380988	16	0.332980068874056	0.903193094951572	NA	0.133333333333333	0.133333333333333
3MG1_ECOLI	1vs0.25	-0.196584811955275	0.481360047789127	-0.408394533069754	16	0.688397532030505	0.999708052973332	NA	0.1	0.1
3MG1_ECOLI	1vs0.1	-0.0419633411942593	0.481360047789127	-0.0871766183899054	16	0.931612842280686	0.999815650615105	NA	0.166666666666667	0.166666666666667
3MG1_ECOLI	0.25vs0.1	0.154621470761016	0.481360047789127	0.321217914679848	16	0.752203093146603	0.999794064954164	NA	0.133333333333333	0.133333333333333
3MG2_ECOLI	50vs25	-0.0347602515696846	0.444634048105942	-0.0781772149878237	11	0.939091052944267	0.960171877089141	NA	0.666666666666667	0.166666666666667
3MG2_ECOLI	50vs10	0.191340359453649	0.405893496637436	0.471405334253394	11	0.646562730867914	0.998942449341753	NA	0.5	0.166666666666667
3MG2_ECOLI	50vs5	2.16959859366374	0.544563270063834	3.98410747278166	11	0.00214368468892068	0.0938933893747257	NA	0.583333333333333	0.25
3MG2_ECOLI	50vs2.5	0.716900864742749	0.444634048105942	1.61233910852444	11	0.135184840759097	0.934559212866001	NA	0.416666666666667	0.25
3MG2_ECOLI	50vs1	0.407702456383098	0.405893496637436	1.00445673498257	11	0.336742911010454	0.999615362041791	NA	0.5	0.333333333333333
3MG2_ECOLI	50vs0.25	0.00970507461401299	0.405893496637436	0.0239103969253344	11	0.981352318579573	0.999776895417083	NA	0.5	0.333333333333333
3MG2_ECOLI	50vs0.1	0.441224026811532	0.405893496637436	1.08704384393144	11	0.300263159790491	0.998790271984073	NA	0.5	0.333333333333333
3MG2_ECOLI	25vs10	0.226100611023334	0.405893496637436	0.557044182516918	11	0.588651798085751	0.654841216856684	NA	0.666666666666667	0.166666666666667
3MG2_ECOLI	25vs5	2.20435884523343	0.544563270063834	4.04793890152567	11	0.00192229186106907	0.0941923011923844	NA	0.75	0.25
3MG2_ECOLI	25vs2.5	0.751661116312434	0.444634048105942	1.69051632351227	11	0.119033918483382	0.999088867772786	NA	0.583333333333333	0.25
3MG2_ECOLI	25vs1	0.442462707952782	0.405893496637436	1.09009558324609	11	0.298974800434218	0.530746634277639	NA	0.666666666666667	0.333333333333333
3MG2_ECOLI	25vs0.25	0.0444653261836976	0.405893496637436	0.109549245188858	11	0.914739850801849	0.938194718771127	NA	0.666666666666667	0.333333333333333
3MG2_ECOLI	25vs0.1	0.475984278381217	0.405893496637436	1.17268269219497	11	0.265692913667584	0.563572410066492	NA	0.666666666666667	0.333333333333333
3MG2_ECOLI	10vs5	1.97825823421009	0.513419174729678	3.85310547712144	11	0.00268506624564502	0.166198715820181	NA	0.583333333333333	0.25
3MG2_ECOLI	10vs2.5	0.5255605052891	0.405893496637436	1.29482366591982	11	0.221899460024973	0.668602905025257	NA	0.416666666666667	0.25
3MG2_ECOLI	10vs1	0.216362096929448	0.363042180042556	0.595969583765959	11	0.563257683496547	0.99967601981487	NA	0.5	0.333333333333333
3MG2_ECOLI	10vs0.25	-0.181635284839636	0.363042180042556	-0.500314549726274	11	0.626711842746756	0.999761676812901	NA	0.5	0.333333333333333
3MG2_ECOLI	10vs0.1	0.249883667357883	0.363042180042556	0.688304778603389	11	0.5055175005941	0.999876210554172	NA	0.5	0.333333333333333
3MG2_ECOLI	5vs2.5	-1.45269772892099	0.544563270063834	-2.6676381033754	11	0.0218861323426409	0.994786656857018	NA	0.5	0.333333333333333
3MG2_ECOLI	5vs1	-1.76189613728064	0.513419174729678	-3.43169134305961	11	0.00560629004397795	0.287113619911807	NA	0.583333333333333	0.416666666666667
3MG2_ECOLI	5vs0.25	-2.15989351904973	0.513419174729678	-4.20688128795918	11	0.00146845906830295	0.113639784027703	NA	0.583333333333333	0.416666666666667
3MG2_ECOLI	5vs0.1	-1.72837456685221	0.513419174729678	-3.36640050064788	11	0.00629218821735877	0.499809484065532	NA	0.583333333333333	0.416666666666667
3MG2_ECOLI	2.5vs1	-0.309198408359652	0.405893496637436	-0.761772265190646	11	0.46221647486274	0.843185089885973	NA	0.416666666666667	0.416666666666667
3MG2_ECOLI	2.5vs0.25	-0.707195790128736	0.405893496637436	-1.74231860324788	11	0.10930296541773	0.832463301502472	NA	0.416666666666667	0.416666666666667
3MG2_ECOLI	2.5vs0.1	-0.275676837931217	0.405893496637436	-0.679185156241773	11	0.511058669155964	0.903193094951572	NA	0.416666666666667	0.416666666666667
3MG2_ECOLI	1vs0.25	-0.397997381769085	0.363042180042556	-1.09628413349223	11	0.296375096059502	0.999708052973332	NA	0.5	0.5
3MG2_ECOLI	1vs0.1	0.0335215704284347	0.363042180042556	0.0923351948374299	11	0.928091898790859	0.999815650615105	NA	0.5	0.5
3MG2_ECOLI	0.25vs0.1	0.431518952197519	0.363042180042556	1.18861932832966	11	0.259617402049858	0.999794064954164	NA	0.5	0.5
3PASE_ECOLI	50vs25	0.343445412340973	0.252527471753061	1.36003188071679	16	0.192676213012671	0.621937037981357	NA	0.0729166666666666	0.0729166666666667
3PASE_ECOLI	50vs10	-0.0809689230505187	0.252527471753061	-0.32063411750186	16	0.752637337514266	0.998942449341753	NA	0.0625	0.0625
3PASE_ECOLI	50vs5	0.181900702349477	0.252527471753061	0.720320451025431	16	0.481719457731654	0.911111262064991	NA	0.0520833333333334	0.0520833333333333
3PASE_ECOLI	50vs2.5	0.212527199842936	0.252527471753062	0.841600315274844	16	0.412414343889428	0.934559212866001	NA	0.0416666666666666	0.0416666666666667
3PASE_ECOLI	50vs1	0.0206633015943503	0.252527471753061	0.0818259552155033	16	0.935799993071823	0.999615362041791	NA	0.0104166666666666	0.0104166666666667
3PASE_ECOLI	50vs0.25	0.00976203445518686	0.252527471753062	0.0386573167165465	16	0.969641843143464	0.999776895417083	NA	0.03125	0.03125
3PASE_ECOLI	50vs0.1	-0.0166157951326735	0.252527471753062	-0.0657979704834709	16	0.948353811175845	0.998790271984073	NA	0.0416666666666666	0.0416666666666667
3PASE_ECOLI	25vs10	-0.424414335391491	0.252527471753061	-1.68066599821865	16	0.112242284861604	0.384919349510923	NA	0.114583333333333	0.114583333333333
3PASE_ECOLI	25vs5	-0.161544709991496	0.252527471753061	-0.639711429691361	16	0.531414017675529	0.99980945813508	NA	0.104166666666667	0.104166666666667
3PASE_ECOLI	25vs2.5	-0.130918212498037	0.252527471753061	-0.518431565441947	16	0.611252514555582	0.999088867772786	NA	0.09375	0.09375
3PASE_ECOLI	25vs1	-0.322782110746622	0.252527471753061	-1.27820592550129	16	0.219409261491914	0.522158519293105	NA	0.0625	0.0625
3PASE_ECOLI	25vs0.25	-0.333683377885786	0.252527471753061	-1.32137456400025	16	0.204961504614218	0.539080917565301	NA	0.0833333333333334	0.0833333333333333
3PASE_ECOLI	25vs0.1	-0.360061207473646	0.252527471753061	-1.42582985120026	16	0.173136159324534	0.563572410066492	NA	0.09375	0.09375
3PASE_ECOLI	10vs5	0.262869625399996	0.252527471753061	1.04095456852729	16	0.313371650702005	0.636911688094591	NA	0.09375	0.09375
3PASE_ECOLI	10vs2.5	0.293496122893455	0.252527471753061	1.1622344327767	16	0.262183917837138	0.668602905025257	NA	0.0833333333333334	0.0833333333333333
3PASE_ECOLI	10vs1	0.101632224644869	0.252527471753061	0.402460072717363	16	0.692671282896118	0.99967601981487	NA	0.0520833333333334	0.0520833333333333
3PASE_ECOLI	10vs0.25	0.0907309575057055	0.252527471753061	0.359291434218406	16	0.724074835335794	0.999761676812901	NA	0.0729166666666666	0.0729166666666667
3PASE_ECOLI	10vs0.1	0.0643531279178452	0.252527471753061	0.254836147018389	16	0.802096195302167	0.999876210554172	NA	0.0833333333333334	0.0833333333333333
3PASE_ECOLI	5vs2.5	0.0306264974934589	0.252527471753061	0.121279864249414	16	0.904979437140744	0.999873277220373	NA	0.0729166666666666	0.0729166666666667
3PASE_ECOLI	5vs1	-0.161237400755127	0.252527471753061	-0.638494495809928	16	0.532185579268383	0.812576532897905	NA	0.0416666666666666	0.0416666666666667
3PASE_ECOLI	5vs0.25	-0.17213866789429	0.252527471753062	-0.681663134308884	16	0.50520018016711	0.822180468728528	NA	0.0625	0.0625
3PASE_ECOLI	5vs0.1	-0.198516497482151	0.252527471753062	-0.786118421508902	16	0.443285571199296	0.858664298930605	NA	0.0729166666666666	0.0729166666666667
3PASE_ECOLI	2.5vs1	-0.191863898248586	0.252527471753061	-0.759774360059341	16	0.458438840827655	0.843185089885973	NA	0.03125	0.03125
3PASE_ECOLI	2.5vs0.25	-0.202765165387749	0.252527471753062	-0.802942998558298	16	0.433773981085647	0.832463301502472	NA	0.0520833333333334	0.0520833333333333
3PASE_ECOLI	2.5vs0.1	-0.229142994975609	0.252527471753062	-0.907398285758315	16	0.377660297003805	0.903193094951572	NA	0.0625	0.0625
3PASE_ECOLI	1vs0.25	-0.0109012671391634	0.252527471753061	-0.0431686384989568	16	0.966101251427775	0.999708052973332	NA	0.0208333333333334	0.0208333333333333
3PASE_ECOLI	1vs0.1	-0.0372790967270238	0.252527471753061	-0.147623925698974	16	0.884483873226288	0.999815650615105	NA	0.03125	0.03125
3PASE_ECOLI	0.25vs0.1	-0.0263778295878603	0.252527471753062	-0.104455287200017	16	0.918106254033806	0.999794064954164	NA	0.0520833333333334	0.0520833333333333
5DNU_ECOLI	50vs25	0.36586378163014	0.434503314455193	0.842027596702877	16	0.412182128639274	0.630879708239693	NA	0.305555555555556	0.305555555555556
5DNU_ECOLI	50vs10	-0.16898280119022	0.434503314455193	-0.388910269653757	16	0.702469372726212	0.998942449341753	NA	0.277777777777778	0.277777777777778
5DNU_ECOLI	50vs5	0.405885962305858	0.434503314455193	0.934137781698588	16	0.364117421082063	0.911111262064991	NA	0.222222222222222	0.222222222222222
5DNU_ECOLI	50vs2.5	0.250878527206877	0.434503314455193	0.577391515462762	16	0.571711173951547	0.934559212866001	NA	0.194444444444444	0.194444444444444
5DNU_ECOLI	50vs1	-0.136760917738314	0.434503314455193	-0.314752300358844	16	0.757017159463773	0.999615362041791	NA	0.194444444444444	0.194444444444444
5DNU_ECOLI	50vs0.25	-0.144225988401392	0.434503314455193	-0.331932999365567	16	0.744248326981807	0.999776895417083	NA	0.194444444444444	0.194444444444444
5DNU_ECOLI	50vs0.1	-0.243810884101838	0.434503314455193	-0.561125487402882	16	0.582486201713134	0.998790271984073	NA	0.111111111111111	0.111111111111111
5DNU_ECOLI	25vs10	-0.534846582820361	0.434503314455193	-1.23093786635663	16	0.236134940088092	0.389630721375703	NA	0.361111111111111	0.361111111111111
5DNU_ECOLI	25vs5	0.0400221806757175	0.434503314455193	0.0921101849957112	16	0.92775392417449	0.99980945813508	NA	0.305555555555556	0.305555555555556
5DNU_ECOLI	25vs2.5	-0.114985254423264	0.434503314455193	-0.264636081240115	16	0.79466860669696	0.999088867772786	NA	0.277777777777778	0.277777777777778
5DNU_ECOLI	25vs1	-0.502624699368455	0.434503314455193	-1.15677989706172	16	0.264342012595876	0.522158519293105	NA	0.277777777777778	0.277777777777778
5DNU_ECOLI	25vs0.25	-0.510089770031533	0.434503314455193	-1.17396059606844	16	0.257589648596816	0.539080917565301	NA	0.277777777777778	0.277777777777778
5DNU_ECOLI	25vs0.1	-0.609674665731978	0.434503314455193	-1.40315308410576	16	0.179679384435455	0.563572410066492	NA	0.194444444444444	0.194444444444444
5DNU_ECOLI	10vs5	0.574868763496078	0.434503314455193	1.32304805135235	16	0.204417026562689	0.636911688094591	NA	0.277777777777778	0.277777777777778
5DNU_ECOLI	10vs2.5	0.419861328397097	0.434503314455193	0.966301785116519	16	0.348273064762884	0.668602905025257	NA	0.25	0.25
5DNU_ECOLI	10vs1	0.032221883451906	0.434503314455193	0.0741579692949126	16	0.941803923545741	0.99967601981487	NA	0.25	0.25
5DNU_ECOLI	10vs0.25	0.0247568127888278	0.434503314455193	0.0569772702881897	16	0.955268789638921	0.999761676812901	NA	0.25	0.25
5DNU_ECOLI	10vs0.1	-0.0748280829116176	0.434503314455193	-0.172215217749125	16	0.86542782070398	0.999876210554172	NA	0.166666666666667	0.166666666666667
5DNU_ECOLI	5vs2.5	-0.155007435098981	0.434503314455193	-0.356746266235826	16	0.725943020007367	0.999873277220373	NA	0.194444444444444	0.194444444444444
5DNU_ECOLI	5vs1	-0.542646880044172	0.434503314455193	-1.24889008205743	16	0.229669489115253	0.805624463857094	NA	0.194444444444444	0.194444444444444
5DNU_ECOLI	5vs0.25	-0.55011195070725	0.434503314455193	-1.26607078106415	16	0.223611916869574	0.822180468728528	NA	0.194444444444444	0.194444444444444
5DNU_ECOLI	5vs0.1	-0.649696846407696	0.434503314455193	-1.49526326910147	16	0.154307651180215	0.858664298930605	NA	0.111111111111111	0.111111111111111
5DNU_ECOLI	2.5vs1	-0.387639444945191	0.434503314455193	-0.892143815821607	16	0.385536921557945	0.843185089885973	NA	0.166666666666667	0.166666666666667
5DNU_ECOLI	2.5vs0.25	-0.395104515608269	0.434503314455193	-0.909324514828329	16	0.376673468137019	0.832463301502472	NA	0.166666666666667	0.166666666666667
5DNU_ECOLI	2.5vs0.1	-0.494689411308715	0.434503314455193	-1.13851700286564	16	0.271665407375913	0.903193094951572	NA	0.0833333333333334	0.0833333333333333
5DNU_ECOLI	1vs0.25	-0.00746507066307814	0.434503314455193	-0.0171806990067229	16	0.986504880436416	0.999708052973332	NA	0.166666666666667	0.166666666666667
5DNU_ECOLI	1vs0.1	-0.107049966363524	0.434503314455193	-0.246373187044038	16	0.808526302534492	0.999815650615105	NA	0.0833333333333334	0.0833333333333333
5DNU_ECOLI	0.25vs0.1	-0.0995848957004454	0.434503314455193	-0.229192488037315	16	0.82162331225054	0.999794064954164	NA	0.0833333333333334	0.0833333333333333
5FCL_ECOLI	50vs25	0.0240722988615806	0.211375939440958	0.113883817265326	15	0.910840217240583	0.940035266670523	NA	0	0
5FCL_ECOLI	50vs10	0.106920829895293	0.189060387759144	0.56553798054993	15	0.580069684529588	0.998942449341753	NA	0.166666666666667	0
5FCL_ECOLI	50vs5	0.342143373269786	0.189060387759144	1.80970417613691	15	0.0904213418687907	0.911111262064991	NA	0	0
5FCL_ECOLI	50vs2.5	0.201903677596598	0.189060387759144	1.067932209331	15	0.302437487008026	0.934559212866001	NA	0	0
5FCL_ECOLI	50vs1	-0.00269163300355158	0.189060387759144	-0.0142368956049144	15	0.988828620506005	0.999615362041791	NA	0	0
5FCL_ECOLI	50vs0.25	0.257792761318572	0.189060387759144	1.36354719449211	15	0.192825585450316	0.999776895417083	NA	0	0
5FCL_ECOLI	50vs0.1	0.0547827848775899	0.189060387759144	0.289763421766494	15	0.77596421767926	0.998790271984073	NA	0	0
5FCL_ECOLI	25vs10	0.0828485310337127	0.211375939440958	0.391948730081714	15	0.700608486035991	0.755705489406113	NA	0.166666666666667	0
5FCL_ECOLI	25vs5	0.318071074408206	0.211375939440958	1.50476480553762	15	0.153148429092489	0.99980945813508	NA	0	0
5FCL_ECOLI	25vs2.5	0.177831378735018	0.211375939440958	0.841303788904934	15	0.413389328842832	0.999088867772786	NA	0	0
5FCL_ECOLI	25vs1	-0.0267639318651322	0.211375939440958	-0.126617683809788	15	0.900924670799198	0.933031475297408	NA	0	0
5FCL_ECOLI	25vs0.25	0.233720462456991	0.211375939440958	1.10570986970007	15	0.286271627769434	0.539080917565301	NA	0	0
5FCL_ECOLI	25vs0.1	0.0307104860160093	0.211375939440958	0.145288466119804	15	0.886417438128116	0.923188611259481	NA	0	0
5FCL_ECOLI	10vs5	0.235222543374493	0.189060387759144	1.24416619558697	15	0.232529860153972	0.636911688094591	NA	0.166666666666667	0
5FCL_ECOLI	10vs2.5	0.0949828477013051	0.189060387759144	0.502394228781069	15	0.622685094222969	0.743046315591512	NA	0.166666666666667	0
5FCL_ECOLI	10vs1	-0.109612462898845	0.189060387759144	-0.579774876154845	15	0.570672865032911	0.99967601981487	NA	0.166666666666667	0
5FCL_ECOLI	10vs0.25	0.150871931423279	0.189060387759144	0.79800921394218	15	0.437317174466511	0.999761676812901	NA	0.166666666666667	0
5FCL_ECOLI	10vs0.1	-0.0521380450177034	0.189060387759144	-0.275774558783436	15	0.786484202632607	0.999876210554172	NA	0.166666666666667	0
5FCL_ECOLI	5vs2.5	-0.140239695673188	0.189060387759144	-0.741771966805907	15	0.469681392943686	0.999873277220373	NA	0	0
5FCL_ECOLI	5vs1	-0.344835006273338	0.189060387759144	-1.82394107174182	15	0.0881457692815251	0.805624463857094	NA	0	0
5FCL_ECOLI	5vs0.25	-0.0843506119512143	0.189060387759144	-0.446156981644794	15	0.66185684822924	0.843403620155953	NA	0	0
5FCL_ECOLI	5vs0.1	-0.287360588392196	0.189060387759144	-1.51994075437041	15	0.149321953393245	0.858664298930605	NA	0	0
5FCL_ECOLI	2.5vs1	-0.20459531060015	0.189060387759144	-1.08216910493591	15	0.296268128085026	0.843185089885973	NA	0	0
5FCL_ECOLI	2.5vs0.25	0.0558890837219736	0.189060387759144	0.295614985161112	15	0.771576967279384	0.889168455396453	NA	0	0
5FCL_ECOLI	2.5vs0.1	-0.147120892719008	0.189060387759144	-0.778168787564505	15	0.448570911163146	0.903193094951572	NA	0	0
5FCL_ECOLI	1vs0.25	0.260484394322124	0.189060387759144	1.37778409009703	15	0.188479091697521	0.999708052973332	NA	0	0
5FCL_ECOLI	1vs0.1	0.0574744178811415	0.189060387759144	0.304000317371409	15	0.765304058960628	0.999815650615105	NA	0	0
5FCL_ECOLI	0.25vs0.1	-0.203009976440982	0.189060387759144	-1.07378377272562	15	0.299890473932448	0.999794064954164	NA	0	0
6PGD_ECOLI	50vs25	0.251370129902575	0.189823550819606	1.32423046991392	16	0.204033015781803	0.621937037981357	NA	0.0818713450292398	0.0818713450292398
6PGD_ECOLI	50vs10	-0.0734909160969828	0.189823550819606	-0.387153837232889	16	0.703743501581265	0.998942449341753	NA	0.064327485380117	0.064327485380117
6PGD_ECOLI	50vs5	0.14197089669554	0.189823550819606	0.747909814575421	16	0.465366252688418	0.911111262064991	NA	0.0906432748538012	0.0906432748538012
6PGD_ECOLI	50vs2.5	0.189526144886591	0.189823550819606	0.998433250607045	16	0.332930687211615	0.934559212866001	NA	0.0584795321637427	0.0584795321637427
6PGD_ECOLI	50vs1	-0.0138310092520892	0.189823550819606	-0.0728624514311877	16	0.942818665097098	0.999615362041791	NA	0.0584795321637427	0.0584795321637427
6PGD_ECOLI	50vs0.25	-0.0184024800648797	0.189823550819606	-0.09694518928459	16	0.923973904877425	0.999776895417083	NA	0.0672514619883041	0.0672514619883041
6PGD_ECOLI	50vs0.1	-0.0134163071817813	0.189823550819606	-0.0706777800955329	16	0.94453008428377	0.998790271984073	NA	0.0701754385964912	0.0701754385964912
6PGD_ECOLI	25vs10	-0.324861045999558	0.189823550819606	-1.7113843071468	16	0.106322960554702	0.384919349510923	NA	0.0935672514619883	0.0935672514619883
6PGD_ECOLI	25vs5	-0.109399233207036	0.189823550819606	-0.576320655338495	16	0.572417335547583	0.99980945813508	NA	0.119883040935672	0.119883040935673
6PGD_ECOLI	25vs2.5	-0.0618439850159842	0.189823550819606	-0.325797219306871	16	0.748799873073387	0.999088867772786	NA	0.0877192982456141	0.087719298245614
6PGD_ECOLI	25vs1	-0.265201139154665	0.189823550819606	-1.3970929213451	16	0.18146171726715	0.522158519293105	NA	0.0877192982456141	0.087719298245614
6PGD_ECOLI	25vs0.25	-0.269772609967455	0.189823550819606	-1.42117565919851	16	0.174462957349078	0.539080917565301	NA	0.0964912280701754	0.0964912280701754
6PGD_ECOLI	25vs0.1	-0.264786437084357	0.189823550819606	-1.39490825000945	16	0.182107758109632	0.563572410066492	NA	0.0994152046783626	0.0994152046783626
6PGD_ECOLI	10vs5	0.215461812792523	0.189823550819606	1.13506365180831	16	0.273067163499047	0.636911688094591	NA	0.10233918128655	0.10233918128655
6PGD_ECOLI	10vs2.5	0.263017060983574	0.189823550819606	1.38558708783993	16	0.184885190810391	0.668602905025257	NA	0.0701754385964912	0.0701754385964912
6PGD_ECOLI	10vs1	0.0596599068448936	0.189823550819606	0.314291385801701	16	0.757360737709021	0.99967601981487	NA	0.0701754385964912	0.0701754385964912
6PGD_ECOLI	10vs0.25	0.055088436032103	0.189823550819606	0.290208647948298	16	0.775384156455145	0.999761676812901	NA	0.0789473684210527	0.0789473684210526
6PGD_ECOLI	10vs0.1	0.0600746089152014	0.189823550819606	0.316476057137356	16	0.755732691302162	0.999876210554172	NA	0.0818713450292398	0.0818713450292398
6PGD_ECOLI	5vs2.5	0.0475552481910514	0.189823550819606	0.250523436031624	16	0.805371164475825	0.999873277220373	NA	0.0964912280701754	0.0964912280701754
6PGD_ECOLI	5vs1	-0.155801905947629	0.189823550819606	-0.820772266006609	16	0.42383665333198	0.805624463857094	NA	0.0964912280701754	0.0964912280701754
6PGD_ECOLI	5vs0.25	-0.160373376760419	0.189823550819606	-0.844855003860011	16	0.410647655862667	0.822180468728528	NA	0.105263157894737	0.105263157894737
6PGD_ECOLI	5vs0.1	-0.155387203877321	0.189823550819606	-0.818587594670954	16	0.425046406371959	0.858664298930605	NA	0.108187134502924	0.108187134502924
6PGD_ECOLI	2.5vs1	-0.20335715413868	0.189823550819606	-1.07129570203823	16	0.29993087963822	0.843185089885973	NA	0.064327485380117	0.064327485380117
6PGD_ECOLI	2.5vs0.25	-0.207928624951471	0.189823550819606	-1.09537843989164	16	0.28956605707885	0.832463301502472	NA	0.0730994152046783	0.0730994152046784
6PGD_ECOLI	2.5vs0.1	-0.202942452068373	0.189823550819606	-1.06911103070258	16	0.30088438634504	0.903193094951572	NA	0.0760233918128655	0.0760233918128655
6PGD_ECOLI	1vs0.25	-0.00457147081279058	0.189823550819606	-0.0240827378534024	16	0.981084411209892	0.999708052973332	NA	0.0730994152046783	0.0730994152046784
6PGD_ECOLI	1vs0.1	0.000414702070307805	0.189823550819606	0.0021846713356548	16	0.998283893046498	0.999815650615105	NA	0.0760233918128655	0.0760233918128655
6PGD_ECOLI	0.25vs0.1	0.00498617288309839	0.189823550819607	0.0262674091890571	16	0.9793688808696	0.999794064954164	NA	0.0847953216374269	0.0847953216374269
6PGL_ECOLI	50vs25	0.160704737532221	0.164711609347237	0.975673409841023	16	0.343748094917919	0.621937037981357	NA	0.107843137254902	0.107843137254902
6PGL_ECOLI	50vs10	-0.0496013753885881	0.164711609347237	-0.30114073674079	16	0.767185468625895	0.998942449341753	NA	0.127450980392157	0.127450980392157
6PGL_ECOLI	50vs5	0.11577149056703	0.164711609347237	0.702873895931442	16	0.492235377530954	0.911111262064991	NA	0.117647058823529	0.117647058823529
6PGL_ECOLI	50vs2.5	0.118049573597199	0.164711609347237	0.716704633419812	16	0.483887837128819	0.934559212866001	NA	0.0882352941176471	0.0882352941176471
6PGL_ECOLI	50vs1	0.015557775888625	0.164711609347237	0.0944546407522915	16	0.925920793333107	0.999615362041791	NA	0.0588235294117647	0.0588235294117647
6PGL_ECOLI	50vs0.25	-0.0300448098319445	0.164711609347237	-0.182408574301558	16	0.85755324194814	0.999776895417083	NA	0.0882352941176471	0.0882352941176471
6PGL_ECOLI	50vs0.1	0.0135312355001307	0.164711609347237	0.0821510733442285	16	0.935545515683908	0.998790271984073	NA	0.0882352941176471	0.0882352941176471
6PGL_ECOLI	25vs10	-0.210306112920809	0.164711609347237	-1.27681414658181	16	0.219888088520193	0.384919349510923	NA	0.137254901960784	0.137254901960784
6PGL_ECOLI	25vs5	-0.0449332469651911	0.164711609347237	-0.272799513909582	16	0.788496865668206	0.99980945813508	NA	0.127450980392157	0.127450980392157
6PGL_ECOLI	25vs2.5	-0.0426551639350224	0.164711609347237	-0.258968776421211	16	0.798961546460292	0.999088867772786	NA	0.0980392156862745	0.0980392156862745
6PGL_ECOLI	25vs1	-0.145146961643596	0.164711609347237	-0.881218769088732	16	0.391245202814773	0.572276185075339	NA	0.0686274509803921	0.0686274509803922
6PGL_ECOLI	25vs0.25	-0.190749547364165	0.164711609347237	-1.15808198414258	16	0.263825624175791	0.539080917565301	NA	0.0980392156862745	0.0980392156862745
6PGL_ECOLI	25vs0.1	-0.14717350203209	0.164711609347237	-0.893522336496795	16	0.38482063147526	0.591625206212079	NA	0.0980392156862745	0.0980392156862745
6PGL_ECOLI	10vs5	0.165372865955618	0.164711609347237	1.00401463267223	16	0.33031507949074	0.636911688094591	NA	0.147058823529412	0.147058823529412
6PGL_ECOLI	10vs2.5	0.167650948985787	0.164711609347237	1.0178453701606	16	0.323896502494745	0.668602905025257	NA	0.117647058823529	0.117647058823529
6PGL_ECOLI	10vs1	0.0651591512772131	0.164711609347237	0.395595377493082	16	0.697628351518	0.99967601981487	NA	0.0882352941176471	0.0882352941176471
6PGL_ECOLI	10vs0.25	0.0195565655566435	0.164711609347237	0.118732162439233	16	0.906965467529228	0.999761676812901	NA	0.117647058823529	0.117647058823529
6PGL_ECOLI	10vs0.1	0.0631326108887188	0.164711609347237	0.383291810085019	16	0.706548247875312	0.999876210554172	NA	0.117647058823529	0.117647058823529
6PGL_ECOLI	5vs2.5	0.00227808303016867	0.164711609347237	0.0138307374883706	16	0.98913601305977	0.999873277220373	NA	0.107843137254902	0.107843137254902
6PGL_ECOLI	5vs1	-0.100213714678405	0.164711609347237	-0.60841925517915	16	0.551449748771012	0.812576532897905	NA	0.0784313725490197	0.0784313725490196
6PGL_ECOLI	5vs0.25	-0.145816300398974	0.164711609347237	-0.885282470232999	16	0.389115399040983	0.822180468728528	NA	0.107843137254902	0.107843137254902
6PGL_ECOLI	5vs0.1	-0.102240255066899	0.164711609347237	-0.620722822587213	16	0.543523663934731	0.858664298930605	NA	0.107843137254902	0.107843137254902
6PGL_ECOLI	2.5vs1	-0.102491797708574	0.164711609347237	-0.622249992667521	16	0.542544195398893	0.843185089885973	NA	0.0490196078431373	0.0490196078431373
6PGL_ECOLI	2.5vs0.25	-0.148094383429143	0.164711609347237	-0.89911320772137	16	0.381924720793912	0.832463301502472	NA	0.0784313725490197	0.0784313725490196
6PGL_ECOLI	2.5vs0.1	-0.104518338097068	0.164711609347237	-0.634553560075584	16	0.534688476518268	0.903193094951572	NA	0.0784313725490197	0.0784313725490196
6PGL_ECOLI	1vs0.25	-0.0456025857205695	0.164711609347237	-0.276863215053849	16	0.785430002793871	0.999708052973332	NA	0.0490196078431373	0.0490196078431373
6PGL_ECOLI	1vs0.1	-0.00202654038849426	0.164711609347237	-0.012303567408063	16	0.990335530521677	0.999815650615105	NA	0.0490196078431373	0.0490196078431373
6PGL_ECOLI	0.25vs0.1	0.0435760453320753	0.164711609347237	0.264559647645786	16	0.794726459582757	0.999794064954164	NA	0.0784313725490197	0.0784313725490196
AAEA_ECOLI	50vs25	-0.00147515201056325	0.475974858697344	-0.00309922254003178	4	0.997675587746307	0.998502847769314	NA	0.5	0
AAEA_ECOLI	50vs10	-0.0644085074836929	0.388631844733939	-0.1657314199967	4	0.876407614301068	0.998942449341753	NA	0.666666666666667	0
AAEA_ECOLI	50vs5	-0.382041049973372	0.412206319194608	-0.926819973841801	4	0.406478884896407	0.911111262064991	NA	0.666666666666667	0
AAEA_ECOLI	50vs2.5	1.03700895122565	0.475974858697344	2.17870530822522	4	0.0948817228398586	0.934559212866001	NA	0.333333333333333	0
AAEA_ECOLI	50vs1	0.208546925145796	0.412206319194608	0.505928500934354	4	0.639515581707547	0.999615362041791	NA	0.5	0
AAEA_ECOLI	50vs0.25	0.410074117961521	0.475974858697344	0.861545752823624	4	0.437521766091852	0.999776895417083	NA	0.666666666666667	0
AAEA_ECOLI	50vs0.1	0.913340986723974	0.475974858697344	1.91888493695575	4	0.127435000886142	0.998790271984073	NA	0.666666666666667	0
AAEA_ECOLI	25vs10	-0.0629333554731296	0.388631844733939	-0.161935663085495	4	0.879207227318936	0.908175544179679	NA	0.5	0
AAEA_ECOLI	25vs5	-0.380565897962809	0.412206319194608	-0.923241299906269	4	0.40813201832157	0.99980945813508	NA	0.5	0
AAEA_ECOLI	25vs2.5	1.03848410323622	0.475974858697344	2.18180453076526	4	0.0945536211150735	0.999088867772786	NA	0.166666666666667	0
AAEA_ECOLI	25vs1	0.210022077156359	0.412206319194608	0.509507174869886	4	0.637219560827108	0.735042362847912	NA	0.333333333333333	0
AAEA_ECOLI	25vs0.25	0.411549269972084	0.475974858697344	0.864644975363655	4	0.436005104559682	0.601732174205426	NA	0.5	0
AAEA_ECOLI	25vs0.1	0.914816138734537	0.475974858697344	1.92198415949578	4	0.126981141721257	0.563572410066492	NA	0.5	0
AAEA_ECOLI	10vs5	-0.317632542489679	0.30724045015804	-1.03382397183149	4	0.359623928833846	0.636911688094591	NA	0.666666666666667	0
AAEA_ECOLI	10vs2.5	1.10141745870935	0.388631844733939	2.83408957251918	4	0.0471491277322671	0.668602905025257	NA	0.333333333333333	0
AAEA_ECOLI	10vs1	0.272955432629489	0.30724045015804	0.888409818723689	4	0.424517259325135	0.99967601981487	NA	0.5	0
AAEA_ECOLI	10vs0.25	0.474482625445214	0.388631844733939	1.22090516223664	4	0.289165895176342	0.999761676812901	NA	0.666666666666667	0
AAEA_ECOLI	10vs0.1	0.977749494207667	0.388631844733939	2.51587590532382	4	0.0656446693275576	0.999876210554172	NA	0.666666666666667	0
AAEA_ECOLI	5vs2.5	1.41905000119903	0.412206319194608	3.4425721662192	4	0.0262319494900414	0.999873277220373	NA	0.333333333333333	0
AAEA_ECOLI	5vs1	0.590587975119168	0.336565050259201	1.75475134647622	4	0.154158474425405	0.805624463857094	NA	0.5	0
AAEA_ECOLI	5vs0.25	0.792115167934893	0.412206319194608	1.9216473184656	4	0.127030384649837	0.822180468728528	NA	0.666666666666667	0
AAEA_ECOLI	5vs0.1	1.29538203669735	0.412206319194608	3.14255744363244	4	0.0347620311449162	0.858664298930605	NA	0.666666666666667	0
AAEA_ECOLI	2.5vs1	-0.828462026079858	0.412206319194608	-2.00982369144305	4	0.114822037877478	0.843185089885973	NA	0.166666666666667	0
AAEA_ECOLI	2.5vs0.25	-0.626934833264134	0.475974858697344	-1.3171595554016	4	0.258171042645276	0.832463301502472	NA	0.333333333333333	0
AAEA_ECOLI	2.5vs0.1	-0.123667964501681	0.475974858697344	-0.259820371269477	4	0.807827581968495	0.932588598488726	NA	0.333333333333333	0
AAEA_ECOLI	1vs0.25	0.201527192815725	0.412206319194608	0.488898843689442	4	0.650508180526018	0.999708052973332	NA	0.5	0
AAEA_ECOLI	1vs0.1	0.704794061578178	0.412206319194609	1.70980896885628	4	0.162477092218806	0.999815650615105	NA	0.5	0
AAEA_ECOLI	0.25vs0.1	0.503266868762453	0.475974858697344	1.05733918413212	4	0.349983872975358	0.999794064954164	NA	0.666666666666667	0
AAER_ECOLI	50vs25	-0.281151295241519	0.458889911634755	-0.612677001854198	16	0.548699829539341	0.69659466608066	NA	0.25	0.25
AAER_ECOLI	50vs10	-0.816479425667675	0.458889911634755	-1.77924902022587	16	0.0941997760964528	0.998942449341753	NA	0.25	0.25
AAER_ECOLI	50vs5	-0.519708111892998	0.458889911634755	-1.13253331292811	16	0.274097694034949	0.911111262064991	NA	0.166666666666667	0.166666666666667
AAER_ECOLI	50vs2.5	-0.740377567360897	0.458889911634755	-1.6134099891701	16	0.126201897387828	0.934559212866001	NA	0.25	0.25
AAER_ECOLI	50vs1	-0.911126726132921	0.458889911634755	-1.98550175768108	16	0.0645021545054434	0.999615362041791	NA	0.25	0.25
AAER_ECOLI	50vs0.25	-1.28099698366219	0.458889911634755	-2.7915126290285	16	0.0130681087172442	0.492300158082433	NA	0.166666666666667	0.166666666666667
AAER_ECOLI	50vs0.1	-0.842061459730499	0.458889911634755	-1.83499666996542	16	0.0851664892636186	0.998790271984073	NA	0.25	0.25
AAER_ECOLI	25vs10	-0.535328130426156	0.458889911634755	-1.16657201837168	16	0.260477285976568	0.395018670287934	NA	0.166666666666667	0.166666666666667
AAER_ECOLI	25vs5	-0.238556816651479	0.458889911634755	-0.519856311073916	16	0.610281484553255	0.99980945813508	NA	0.0833333333333334	0.0833333333333333
AAER_ECOLI	25vs2.5	-0.459226272119378	0.458889911634755	-1.0007329873159	16	0.331851189383129	0.999088867772786	NA	0.166666666666667	0.166666666666667
AAER_ECOLI	25vs1	-0.629975430891402	0.458889911634755	-1.37282475582688	16	0.18874357136344	0.522158519293105	NA	0.166666666666667	0.166666666666667
AAER_ECOLI	25vs0.25	-0.999845688420669	0.458889911634755	-2.1788356271743	16	0.0446387088313769	0.539080917565301	NA	0.0833333333333334	0.0833333333333333
AAER_ECOLI	25vs0.1	-0.56091016448898	0.458889911634755	-1.22231966811122	16	0.239288479901957	0.563572410066492	NA	0.166666666666667	0.166666666666667
AAER_ECOLI	10vs5	0.296771313774677	0.458889911634755	0.646715707297761	16	0.52698527113785	0.671951248030122	NA	0.0833333333333334	0.0833333333333333
AAER_ECOLI	10vs2.5	0.076101858306778	0.458889911634755	0.165839031055775	16	0.870361070168218	0.914540692688105	NA	0.166666666666667	0.166666666666667
AAER_ECOLI	10vs1	-0.0946473004652463	0.458889911634755	-0.206252737455207	16	0.839195148422856	0.99967601981487	NA	0.166666666666667	0.166666666666667
AAER_ECOLI	10vs0.25	-0.464517557994513	0.458889911634755	-1.01226360880262	16	0.326476103587773	0.999761676812901	NA	0.0833333333333334	0.0833333333333333
AAER_ECOLI	10vs0.1	-0.0255820340628236	0.458889911634755	-0.0557476497395418	16	0.95623305559168	0.999876210554172	NA	0.166666666666667	0.166666666666667
AAER_ECOLI	5vs2.5	-0.220669455467899	0.458889911634755	-0.480876676241985	16	0.637113851999089	0.999873277220373	NA	0.0833333333333334	0.0833333333333333
AAER_ECOLI	5vs1	-0.391418614239923	0.458889911634755	-0.852968444752968	16	0.406265061828673	0.805624463857094	NA	0.0833333333333334	0.0833333333333333
AAER_ECOLI	5vs0.25	-0.76128887176919	0.458889911634755	-1.65897931610038	16	0.116590794531091	0.822180468728528	NA	0	0
AAER_ECOLI	5vs0.1	-0.322353347837501	0.458889911634755	-0.702463357037302	16	0.492484446328968	0.858664298930605	NA	0.0833333333333334	0.0833333333333333
AAER_ECOLI	2.5vs1	-0.170749158772024	0.458889911634755	-0.372091768510982	16	0.714706738085649	0.876304044773631	NA	0.166666666666667	0.166666666666667
AAER_ECOLI	2.5vs0.25	-0.540619416301291	0.458889911634755	-1.1781026398584	16	0.255981513985751	0.832463301502472	NA	0.0833333333333334	0.0833333333333333
AAER_ECOLI	2.5vs0.1	-0.101683892369602	0.458889911634755	-0.221586680795317	16	0.82743899648238	0.940253719518219	NA	0.166666666666667	0.166666666666667
AAER_ECOLI	1vs0.25	-0.369870257529267	0.458889911634755	-0.806010871347415	16	0.4320536211304	0.999708052973332	NA	0.0833333333333334	0.0833333333333333
AAER_ECOLI	1vs0.1	0.0690652664024227	0.458889911634755	0.150505087715665	16	0.882247197305439	0.999815650615105	NA	0.166666666666667	0.166666666666667
AAER_ECOLI	0.25vs0.1	0.43893552393169	0.458889911634755	0.956515959063079	16	0.353042131596994	0.999794064954164	NA	0.0833333333333334	0.0833333333333333
AAS_ECOLI	50vs25	0.297491312845796	0.272532157593682	1.09158242268542	16	0.291182044682678	0.621937037981357	NA	0.166666666666667	0.166666666666667
AAS_ECOLI	50vs10	-0.20324713691199	0.272532157593682	-0.745773044570437	16	0.466620606482175	0.998942449341753	NA	0.183333333333333	0.183333333333333
AAS_ECOLI	50vs5	0.194530292546919	0.272532157593682	0.713788399374667	16	0.485640901772594	0.911111262064991	NA	0.166666666666667	0.166666666666667
AAS_ECOLI	50vs2.5	0.330844039026307	0.272532157593682	1.21396330600942	16	0.242377191849833	0.934559212866001	NA	0.0666666666666667	0.0666666666666667
AAS_ECOLI	50vs1	0.0501788265202237	0.272532157593682	0.184120754641495	16	0.85623204589024	0.999615362041791	NA	0.141666666666667	0.141666666666667
AAS_ECOLI	50vs0.25	0.0254982732932733	0.272532157593682	0.0935606040711301	16	0.926619790683919	0.999776895417083	NA	0.116666666666667	0.116666666666667
AAS_ECOLI	50vs0.1	-0.0787282761873917	0.272532157593682	-0.288877015037498	16	0.776384735170622	0.998790271984073	NA	0.0833333333333334	0.0833333333333333
AAS_ECOLI	25vs10	-0.500738449757787	0.272532157593682	-1.83735546725586	16	0.0848017575372939	0.384919349510923	NA	0.266666666666667	0.266666666666667
AAS_ECOLI	25vs5	-0.102961020298878	0.272532157593682	-0.377794023310755	16	0.710548480362334	0.99980945813508	NA	0.25	0.25
AAS_ECOLI	25vs2.5	0.0333527261805103	0.272532157593682	0.122380883324	16	0.904121351692914	0.999088867772786	NA	0.15	0.15
AAS_ECOLI	25vs1	-0.247312486325573	0.272532157593682	-0.907461668043926	16	0.377627797786366	0.563637529864304	NA	0.225	0.225
AAS_ECOLI	25vs0.25	-0.271993039552523	0.272532157593682	-0.998021818614291	16	0.333124075361187	0.550068212019572	NA	0.2	0.2
AAS_ECOLI	25vs0.1	-0.376219589033188	0.272532157593682	-1.38045943772292	16	0.186427663094055	0.563572410066492	NA	0.166666666666667	0.166666666666667
AAS_ECOLI	10vs5	0.397777429458909	0.272532157593682	1.4595614439451	16	0.163765464280242	0.636911688094591	NA	0.266666666666667	0.266666666666667
AAS_ECOLI	10vs2.5	0.534091175938297	0.272532157593682	1.95973635057986	16	0.0676835684756469	0.668602905025257	NA	0.166666666666667	0.166666666666667
AAS_ECOLI	10vs1	0.253425963432214	0.272532157593682	0.929893799211933	16	0.366244426040509	0.99967601981487	NA	0.241666666666667	0.241666666666667
AAS_ECOLI	10vs0.25	0.228745410205264	0.272532157593682	0.839333648641567	16	0.41364763335487	0.999761676812901	NA	0.216666666666667	0.216666666666667
AAS_ECOLI	10vs0.1	0.124518860724599	0.272532157593682	0.456896029532939	16	0.653887679166421	0.999876210554172	NA	0.183333333333333	0.183333333333333
AAS_ECOLI	5vs2.5	0.136313746479388	0.272532157593682	0.500174906634754	16	0.623761131793197	0.999873277220373	NA	0.15	0.15
AAS_ECOLI	5vs1	-0.144351466026695	0.272532157593682	-0.529667644733171	16	0.603615079356568	0.831847976749618	NA	0.225	0.225
AAS_ECOLI	5vs0.25	-0.169032019253645	0.272532157593682	-0.620227795303537	16	0.543841362421358	0.822180468728528	NA	0.2	0.2
AAS_ECOLI	5vs0.1	-0.27325856873431	0.272532157593682	-1.00266541441216	16	0.330946025434109	0.858664298930605	NA	0.166666666666667	0.166666666666667
AAS_ECOLI	2.5vs1	-0.280665212506083	0.272532157593682	-1.02984255136793	16	0.318401367419435	0.843185089885973	NA	0.125	0.125
AAS_ECOLI	2.5vs0.25	-0.305345765733033	0.272532157593682	-1.12040270193829	16	0.279078573021336	0.832463301502472	NA	0.1	0.1
AAS_ECOLI	2.5vs0.1	-0.409572315213698	0.272532157593682	-1.50284032104692	16	0.152359956438008	0.903193094951572	NA	0.0666666666666667	0.0666666666666667
AAS_ECOLI	1vs0.25	-0.0246805532269504	0.272532157593682	-0.0905601505703653	16	0.928966128205055	0.999708052973332	NA	0.175	0.175
AAS_ECOLI	1vs0.1	-0.128907102707615	0.272532157593682	-0.472997769678993	16	0.642603086971092	0.999815650615105	NA	0.141666666666667	0.141666666666667
AAS_ECOLI	0.25vs0.1	-0.104226549480665	0.272532157593682	-0.382437619108627	16	0.707169184865057	0.999794064954164	NA	0.116666666666667	0.116666666666667
AAT_ECOLI	50vs25	0.152796302320756	0.130337317101252	1.17231431273099	16	0.25823094126123	0.621937037981357	NA	0.0789473684210527	0.0789473684210526
AAT_ECOLI	50vs10	-0.111797444529391	0.130337317101252	-0.857754686192767	16	0.403694104370095	0.998942449341753	NA	0.0877192982456141	0.087719298245614
AAT_ECOLI	50vs5	0.0350082725618902	0.130337317101252	0.268597461881882	16	0.791671924481034	0.934389751750959	NA	0.0789473684210527	0.0789473684210526
AAT_ECOLI	50vs2.5	0.0598168572796484	0.130337317101252	0.458938841231326	16	0.652451124765639	0.934559212866001	NA	0.0482456140350878	0.0482456140350877
AAT_ECOLI	50vs1	-0.0171343961713302	0.130337317101252	-0.131461937013936	16	0.897048761323007	0.999615362041791	NA	0.043859649122807	0.043859649122807
AAT_ECOLI	50vs0.25	-0.00939554426798958	0.130337317101252	-0.0720863715545924	16	0.943426594791323	0.999776895417083	NA	0.0526315789473685	0.0526315789473684
AAT_ECOLI	50vs0.1	-0.0521164866350052	0.130337317101252	-0.399858519371844	16	0.694548209983821	0.998790271984073	NA	0.043859649122807	0.043859649122807
AAT_ECOLI	25vs10	-0.264593746850147	0.130337317101252	-2.03006899892376	16	0.0593168923269403	0.384919349510923	NA	0.114035087719298	0.114035087719298
AAT_ECOLI	25vs5	-0.117788029758865	0.130337317101252	-0.90371685084911	16	0.37955119049471	0.99980945813508	NA	0.105263157894737	0.105263157894737
AAT_ECOLI	25vs2.5	-0.0929794450411071	0.130337317101252	-0.713375471499666	16	0.485889433362977	0.999088867772786	NA	0.0745614035087719	0.0745614035087719
AAT_ECOLI	25vs1	-0.169930698492086	0.130337317101252	-1.30377624974493	16	0.210757365225286	0.522158519293105	NA	0.0701754385964912	0.0701754385964912
AAT_ECOLI	25vs0.25	-0.162191846588745	0.130337317101252	-1.24440068428558	16	0.231273265309241	0.539080917565301	NA	0.0789473684210527	0.0789473684210526
AAT_ECOLI	25vs0.1	-0.204912788955761	0.130337317101252	-1.57217283210284	16	0.135474039953081	0.563572410066492	NA	0.0701754385964912	0.0701754385964912
AAT_ECOLI	10vs5	0.146805717091282	0.130337317101252	1.12635214807465	16	0.276627333550241	0.636911688094591	NA	0.114035087719298	0.114035087719298
AAT_ECOLI	10vs2.5	0.17161430180904	0.130337317101252	1.31669352742409	16	0.206490640693181	0.668602905025257	NA	0.0833333333333334	0.0833333333333333
AAT_ECOLI	10vs1	0.0946630483580613	0.130337317101252	0.726292749178831	16	0.478150630887825	0.99967601981487	NA	0.0789473684210527	0.0789473684210526
AAT_ECOLI	10vs0.25	0.102401900261402	0.130337317101252	0.785668314638174	16	0.443541817283727	0.999761676812901	NA	0.0877192982456141	0.087719298245614
AAT_ECOLI	10vs0.1	0.0596809578943863	0.130337317101252	0.457896166820922	16	0.653184182443224	0.999876210554172	NA	0.0789473684210527	0.0789473684210526
AAT_ECOLI	5vs2.5	0.0248085847177582	0.130337317101252	0.190341379349444	16	0.8514356747315	0.999873277220373	NA	0.0745614035087719	0.0745614035087719
AAT_ECOLI	5vs1	-0.0521426687332204	0.130337317101252	-0.400059398895818	16	0.694403209283385	0.86326810818671	NA	0.0701754385964912	0.0701754385964912
AAT_ECOLI	5vs0.25	-0.0444038168298798	0.130337317101252	-0.340683833436474	16	0.737773867695831	0.869872499986018	NA	0.0789473684210527	0.0789473684210526
AAT_ECOLI	5vs0.1	-0.0871247591968954	0.130337317101252	-0.668455981253726	16	0.513371568356423	0.858664298930605	NA	0.0701754385964912	0.0701754385964912
AAT_ECOLI	2.5vs1	-0.0769512534509786	0.130337317101252	-0.590400778245262	16	0.563168858248957	0.844148775255689	NA	0.0394736842105263	0.0394736842105263
AAT_ECOLI	2.5vs0.25	-0.069212401547638	0.130337317101252	-0.531025212785918	16	0.602695497734083	0.833010054984585	NA	0.0482456140350878	0.0482456140350877
AAT_ECOLI	2.5vs0.1	-0.111933343914654	0.130337317101252	-0.85879736060317	16	0.403135444678454	0.903193094951572	NA	0.0394736842105263	0.0394736842105263
AAT_ECOLI	1vs0.25	0.00773885190334062	0.130337317101252	0.0593755654593437	16	0.953388259293605	0.999708052973332	NA	0.043859649122807	0.043859649122807
AAT_ECOLI	1vs0.1	-0.034982090463675	0.130337317101252	-0.268396582357908	16	0.791823803910524	0.999815650615105	NA	0.0350877192982456	0.0350877192982456
AAT_ECOLI	0.25vs0.1	-0.0427209423670156	0.130337317101252	-0.327772147817251	16	0.747333806435725	0.999794064954164	NA	0.043859649122807	0.043859649122807
ABGB_ECOLI	50vs25	0.887082292020344	0.345204200042575	2.56973203660598	14	0.0222488401845362	0.621937037981357	NA	0.333333333333333	0.333333333333333
ABGB_ECOLI	50vs10	0.666565279168489	0.345204200042575	1.93093038580144	14	0.0739968846280243	0.998942449341753	NA	0.25	0.25
ABGB_ECOLI	50vs5	0.972659516987081	0.345204200042575	2.81763523406471	14	0.0136963837407067	0.523723625894642	NA	0.25	0.25
ABGB_ECOLI	50vs2.5	0.659779538986286	0.345204200042576	1.91127320845144	14	0.076661366344841	0.934559212866001	NA	0.333333333333333	0.333333333333333
ABGB_ECOLI	50vs1	0.698975890571585	0.385950028706817	1.81105282700356	14	0.0916379679072401	0.999615362041791	NA	0.416666666666667	0.25
ABGB_ECOLI	50vs0.25	0.749082415534804	0.385950028706817	1.94087928441077	14	0.0726805693990999	0.999776895417083	NA	0.416666666666667	0.25
ABGB_ECOLI	50vs0.1	1.07714654688355	0.345204200042575	3.12031703771477	14	0.00752255796708767	0.383170293046976	NA	0.333333333333333	0.333333333333333
ABGB_ECOLI	25vs10	-0.220517012851855	0.345204200042575	-0.638801650804532	14	0.533264179232483	0.607503411357816	NA	0.416666666666667	0.416666666666667
ABGB_ECOLI	25vs5	0.0855772249667375	0.345204200042575	0.24790319745873	14	0.807808366579794	0.99980945813508	NA	0.416666666666667	0.416666666666667
ABGB_ECOLI	25vs2.5	-0.227302753034058	0.345204200042575	-0.658458828154534	14	0.52092555427237	0.999088867772786	NA	0.5	0.5
ABGB_ECOLI	25vs1	-0.188106401448758	0.385950028706817	-0.487385380120418	14	0.633528421411987	0.731484228073582	NA	0.583333333333333	0.416666666666667
ABGB_ECOLI	25vs0.25	-0.13799987648554	0.385950028706817	-0.357558922713204	14	0.726006348057038	0.802956329648338	NA	0.583333333333333	0.416666666666667
ABGB_ECOLI	25vs0.1	0.190064254863203	0.345204200042575	0.550585001108798	14	0.590596129656722	0.705467076874955	NA	0.5	0.5
ABGB_ECOLI	10vs5	0.306094237818592	0.345204200042575	0.886704848263262	14	0.390215858944343	0.636911688094591	NA	0.333333333333333	0.333333333333333
ABGB_ECOLI	10vs2.5	-0.00678574018220274	0.345204200042575	-0.0196571773500028	14	0.984594260567758	0.989500876484209	NA	0.416666666666667	0.416666666666667
ABGB_ECOLI	10vs1	0.0324106114030966	0.385950028706817	0.0839761860147885	14	0.934264350093483	0.99967601981487	NA	0.5	0.333333333333333
ABGB_ECOLI	10vs0.25	0.0825171363663153	0.385950028706817	0.213802643422003	14	0.833783409544484	0.999761676812901	NA	0.5	0.333333333333333
ABGB_ECOLI	10vs0.1	0.410581267715058	0.345204200042575	1.18938665191333	14	0.254069118584475	0.999876210554172	NA	0.416666666666667	0.416666666666667
ABGB_ECOLI	5vs2.5	-0.312879978000795	0.345204200042576	-0.906362025613264	14	0.380079562969458	0.999873277220373	NA	0.416666666666667	0.416666666666667
ABGB_ECOLI	5vs1	-0.273683626415496	0.385950028706817	-0.709116740663327	14	0.489893449171345	0.808206719077841	NA	0.5	0.333333333333333
ABGB_ECOLI	5vs0.25	-0.223577101452277	0.385950028706817	-0.579290283256113	14	0.571597449902021	0.826056694641962	NA	0.5	0.333333333333333
ABGB_ECOLI	5vs0.1	0.104487029896465	0.345204200042575	0.302681803650068	14	0.766582942587626	0.903105680963595	NA	0.416666666666667	0.416666666666667
ABGB_ECOLI	2.5vs1	0.0391963515852994	0.385950028706817	0.101558099934939	14	0.920547638654619	0.961416773874612	NA	0.583333333333333	0.416666666666667
ABGB_ECOLI	2.5vs0.25	0.089302876548518	0.385950028706817	0.231384557342153	14	0.820363656055435	0.908151648769854	NA	0.583333333333333	0.416666666666667
ABGB_ECOLI	2.5vs0.1	0.417367007897261	0.345204200042576	1.20904382926333	14	0.246669331131771	0.903193094951572	NA	0.5	0.5
ABGB_ECOLI	1vs0.25	0.0501065249632187	0.42278707358498	0.118514798804858	14	0.907343460660183	0.999708052973332	NA	0.666666666666667	0.333333333333333
ABGB_ECOLI	1vs0.1	0.378170656311961	0.385950028706817	0.979843576068846	14	0.343793229840575	0.999815650615105	NA	0.583333333333333	0.416666666666667
ABGB_ECOLI	0.25vs0.1	0.328064131348743	0.385950028706817	0.850017118661631	14	0.409617329775377	0.999794064954164	NA	0.583333333333333	0.416666666666667
ACCA_ECOLI	50vs25	0.22593413484935	0.216072927204868	1.04563833041023	16	0.311268856056309	0.621937037981357	NA	0.0600000000000001	0.06
ACCA_ECOLI	50vs10	-0.0364803419832095	0.216072927204868	-0.168833469584188	16	0.868043573962951	0.998942449341753	NA	0.0633333333333334	0.0633333333333333
ACCA_ECOLI	50vs5	0.133296461479727	0.216072927204868	0.61690496446759	16	0.545976505839311	0.911111262064991	NA	0.0733333333333334	0.0733333333333333
ACCA_ECOLI	50vs2.5	0.162160488813952	0.216072927204868	0.750489618998871	16	0.463854563368371	0.934559212866001	NA	0.05	0.05
ACCA_ECOLI	50vs1	-0.0496844583061945	0.216072927204868	-0.229943005581105	16	0.821050014513467	0.999615362041791	NA	0.0333333333333333	0.0333333333333333
ACCA_ECOLI	50vs0.25	-0.0672918571593555	0.216072927204868	-0.311431228473863	16	0.759493949191721	0.999776895417083	NA	0.04	0.04
ACCA_ECOLI	50vs0.1	0.05077003701377	0.216072927204868	0.234967136653973	16	0.81721494589214	0.998790271984073	NA	0.05	0.05
ACCA_ECOLI	25vs10	-0.262414476832559	0.216072927204868	-1.21447179999442	16	0.242188366210667	0.392356463760442	NA	0.0833333333333334	0.0833333333333333
ACCA_ECOLI	25vs5	-0.092637673369623	0.216072927204868	-0.428733365942645	16	0.673833651788518	0.99980945813508	NA	0.0933333333333334	0.0933333333333333
ACCA_ECOLI	25vs2.5	-0.0637736460353982	0.216072927204868	-0.295148711411364	16	0.771675813755498	0.999088867772786	NA	0.07	0.07
ACCA_ECOLI	25vs1	-0.275618593155544	0.216072927204868	-1.27558133599134	16	0.220312909975977	0.522158519293105	NA	0.0533333333333333	0.0533333333333333
ACCA_ECOLI	25vs0.25	-0.293225992008705	0.216072927204868	-1.3570695588841	16	0.193596204080372	0.539080917565301	NA	0.0600000000000001	0.06
ACCA_ECOLI	25vs0.1	-0.17516409783558	0.216072927204868	-0.810671193756262	16	0.429448570424585	0.609706215262102	NA	0.07	0.07
ACCA_ECOLI	10vs5	0.169776803462936	0.216072927204868	0.785738434051778	16	0.443501892166184	0.646028630661259	NA	0.0966666666666667	0.0966666666666667
ACCA_ECOLI	10vs2.5	0.198640830797161	0.216072927204868	0.919323088583059	16	0.371579124412347	0.668602905025257	NA	0.0733333333333334	0.0733333333333333
ACCA_ECOLI	10vs1	-0.013204116322985	0.216072927204868	-0.0611095359969168	16	0.952028809910773	0.99967601981487	NA	0.0566666666666666	0.0566666666666667
ACCA_ECOLI	10vs0.25	-0.030811515176146	0.216072927204868	-0.142597758889675	16	0.888388144108284	0.999761676812901	NA	0.0633333333333334	0.0633333333333333
ACCA_ECOLI	10vs0.1	0.0872503789969795	0.216072927204868	0.403800606238161	16	0.691704942076868	0.999876210554172	NA	0.0733333333333334	0.0733333333333333
ACCA_ECOLI	5vs2.5	0.0288640273342248	0.216072927204868	0.133584654531281	16	0.895396795853947	0.999873277220373	NA	0.0833333333333334	0.0833333333333333
ACCA_ECOLI	5vs1	-0.182980919785921	0.216072927204868	-0.846847970048695	16	0.409568282978401	0.805624463857094	NA	0.0666666666666667	0.0666666666666667
ACCA_ECOLI	5vs0.25	-0.200588318639082	0.216072927204868	-0.928336192941453	16	0.367027196188126	0.822180468728528	NA	0.0733333333333334	0.0733333333333333
ACCA_ECOLI	5vs0.1	-0.0825264244659569	0.216072927204868	-0.381937827813617	16	0.707532597198308	0.879892461208445	NA	0.0833333333333334	0.0833333333333333
ACCA_ECOLI	2.5vs1	-0.211844947120146	0.216072927204868	-0.980432624579976	16	0.341465983330325	0.843185089885973	NA	0.0433333333333333	0.0433333333333333
ACCA_ECOLI	2.5vs0.25	-0.229452345973307	0.216072927204868	-1.06192084747273	16	0.304038184438974	0.832463301502472	NA	0.05	0.05
ACCA_ECOLI	2.5vs0.1	-0.111390451800182	0.216072927204868	-0.515522482344898	16	0.613237515961231	0.903193094951572	NA	0.0600000000000001	0.06
ACCA_ECOLI	1vs0.25	-0.0176073988531609	0.216072927204868	-0.0814882228927581	16	0.93606435149119	0.999708052973332	NA	0.0333333333333333	0.0333333333333333
ACCA_ECOLI	1vs0.1	0.100454495319965	0.216072927204868	0.464910142235078	16	0.64826007366954	0.999815650615105	NA	0.0433333333333333	0.0433333333333333
ACCA_ECOLI	0.25vs0.1	0.118061894173125	0.216072927204868	0.546398365127835	16	0.592330682961991	0.999794064954164	NA	0.05	0.05
ACCC_ECOLI	50vs25	0.196560251260687	0.189217355297495	1.03880667263131	16	0.314339377368515	0.621937037981357	NA	0.0786163522012578	0.0786163522012579
ACCC_ECOLI	50vs10	-0.0394378037606865	0.189217355297495	-0.208425932698831	16	0.837526549136905	0.998942449341753	NA	0.0723270440251572	0.0723270440251572
ACCC_ECOLI	50vs5	0.15839700737998	0.189217355297495	0.837116696462339	16	0.414856185361312	0.911111262064991	NA	0.0849056603773585	0.0849056603773585
ACCC_ECOLI	50vs2.5	0.114062260780434	0.189217355297495	0.602810776004667	16	0.555083356241211	0.934559212866001	NA	0.0377358490566038	0.0377358490566038
ACCC_ECOLI	50vs1	-0.0374443962662276	0.189217355297495	-0.197890918659951	16	0.845622752720196	0.999615362041791	NA	0.0408805031446541	0.0408805031446541
ACCC_ECOLI	50vs0.25	-0.0297605820884701	0.189217355297495	-0.157282517989322	16	0.876989898489154	0.999776895417083	NA	0.059748427672956	0.059748427672956
ACCC_ECOLI	50vs0.1	0.0532170881431301	0.189217355297495	0.281248451335028	16	0.782124570464341	0.998790271984073	NA	0.0628930817610063	0.0628930817610063
ACCC_ECOLI	25vs10	-0.235998055021374	0.189217355297495	-1.24723260533014	16	0.230260588004054	0.389363814125743	NA	0.119496855345912	0.119496855345912
ACCC_ECOLI	25vs5	-0.0381632438807078	0.189217355297495	-0.201689976168973	16	0.842701048475158	0.99980945813508	NA	0.132075471698113	0.132075471698113
ACCC_ECOLI	25vs2.5	-0.0824979904802537	0.189217355297495	-0.435995896626645	16	0.668665141174573	0.999088867772786	NA	0.0849056603773585	0.0849056603773585
ACCC_ECOLI	25vs1	-0.234004647526915	0.189217355297495	-1.23669759129126	16	0.234045380165099	0.522158519293105	NA	0.0880503144654088	0.0880503144654088
ACCC_ECOLI	25vs0.25	-0.226320833349157	0.189217355297495	-1.19608919062063	16	0.249086896181574	0.539080917565301	NA	0.106918238993711	0.106918238993711
ACCC_ECOLI	25vs0.1	-0.143343163117557	0.189217355297495	-0.757558221296284	16	0.459727957892656	0.62723591742179	NA	0.110062893081761	0.110062893081761
ACCC_ECOLI	10vs5	0.197834811140666	0.189217355297495	1.04554262916117	16	0.311311719251979	0.636911688094591	NA	0.125786163522013	0.125786163522013
ACCC_ECOLI	10vs2.5	0.15350006454112	0.189217355297495	0.811236708703498	16	0.429133137780495	0.668602905025257	NA	0.0786163522012578	0.0786163522012579
ACCC_ECOLI	10vs1	0.00199340749445891	0.189217355297495	0.0105350140388803	16	0.991724672488302	0.99967601981487	NA	0.0817610062893082	0.0817610062893082
ACCC_ECOLI	10vs0.25	0.00967722167221642	0.189217355297495	0.0511434147095097	16	0.959844298597275	0.999761676812901	NA	0.10062893081761	0.10062893081761
ACCC_ECOLI	10vs0.1	0.0926548919038166	0.189217355297495	0.489674384033859	16	0.631010189736709	0.999876210554172	NA	0.10377358490566	0.10377358490566
ACCC_ECOLI	5vs2.5	-0.0443347465995459	0.189217355297495	-0.234305920457672	16	0.8177194001777	0.999873277220373	NA	0.0911949685534591	0.0911949685534591
ACCC_ECOLI	5vs1	-0.195841403646207	0.189217355297495	-1.03500761512229	16	0.316056297853509	0.805624463857094	NA	0.0943396226415094	0.0943396226415094
ACCC_ECOLI	5vs0.25	-0.18815758946845	0.189217355297495	-0.99439921445166	16	0.334830261995062	0.822180468728528	NA	0.113207547169811	0.113207547169811
ACCC_ECOLI	5vs0.1	-0.105179919236849	0.189217355297495	-0.555868245127311	16	0.585990839981354	0.858664298930605	NA	0.116352201257862	0.116352201257862
ACCC_ECOLI	2.5vs1	-0.151506657046661	0.189217355297495	-0.800701694664618	16	0.435033568807388	0.843185089885973	NA	0.0471698113207547	0.0471698113207547
ACCC_ECOLI	2.5vs0.25	-0.143822842868904	0.189217355297495	-0.760093293993988	16	0.458253501532038	0.832463301502472	NA	0.0660377358490566	0.0660377358490566
ACCC_ECOLI	2.5vs0.1	-0.0608451726373035	0.189217355297495	-0.321562324669639	16	0.751946951846587	0.917549333793092	NA	0.0691823899371069	0.0691823899371069
ACCC_ECOLI	1vs0.25	0.00768381417775751	0.189217355297495	0.0406084006706294	16	0.968110501458469	0.999708052973332	NA	0.0691823899371069	0.0691823899371069
ACCC_ECOLI	1vs0.1	0.0906614844093577	0.189217355297495	0.479139369994979	16	0.638322374249501	0.999815650615105	NA	0.0723270440251572	0.0723270440251572
ACCC_ECOLI	0.25vs0.1	0.0829776702316002	0.189217355297495	0.438530969324349	16	0.666865039138986	0.999794064954164	NA	0.0911949685534591	0.0911949685534591
ACCD_ECOLI	50vs25	0.14531212758386	0.151980699912072	0.956122242284255	16	0.353234950407132	0.621937037981357	NA	0.0384615384615384	0.0384615384615385
ACCD_ECOLI	50vs10	-0.0507451386960606	0.151980699912072	-0.333891992374158	16	0.742797188572109	0.998942449341753	NA	0.0256410256410257	0.0256410256410256
ACCD_ECOLI	50vs5	0.0796938041122708	0.151980699912072	0.524367924074422	16	0.607211573950489	0.911111262064991	NA	0.0512820512820513	0.0512820512820513
ACCD_ECOLI	50vs2.5	0.0844762852867191	0.151980699912072	0.555835611598004	16	0.586012627945821	0.934559212866001	NA	0.0448717948717948	0.0448717948717949
ACCD_ECOLI	50vs1	-0.0430573648801259	0.151980699912072	-0.283308110207656	16	0.780573557122098	0.999615362041791	NA	0.0384615384615384	0.0384615384615385
ACCD_ECOLI	50vs0.25	-0.0239515946181222	0.151980699912072	-0.157596291055242	16	0.876746644582617	0.999776895417083	NA	0.0512820512820513	0.0512820512820513
ACCD_ECOLI	50vs0.1	0.0149338690568033	0.151980699912072	0.0982616152277448	16	0.922945041438419	0.998790271984073	NA	0.032051282051282	0.032051282051282
ACCD_ECOLI	25vs10	-0.196057266279921	0.151980699912072	-1.29001423465841	16	0.215379679426889	0.384919349510923	NA	0.0256410256410257	0.0256410256410256
ACCD_ECOLI	25vs5	-0.0656183234715897	0.151980699912072	-0.431754318209833	16	0.6716816671303	0.99980945813508	NA	0.0512820512820513	0.0512820512820513
ACCD_ECOLI	25vs2.5	-0.0608358422971413	0.151980699912072	-0.400286630686251	16	0.694239201524051	0.999088867772786	NA	0.0448717948717948	0.0448717948717949
ACCD_ECOLI	25vs1	-0.188369492463986	0.151980699912072	-1.23943035249191	16	0.233059001079173	0.522158519293105	NA	0.0384615384615384	0.0384615384615385
ACCD_ECOLI	25vs0.25	-0.169263722201983	0.151980699912072	-1.1137185333395	16	0.281851793590023	0.539080917565301	NA	0.0512820512820513	0.0512820512820513
ACCD_ECOLI	25vs0.1	-0.130378258527057	0.151980699912072	-0.85786062705651	16	0.403637318613169	0.59968255856148	NA	0.032051282051282	0.032051282051282
ACCD_ECOLI	10vs5	0.130438942808331	0.151980699912072	0.858259916448581	16	0.403423341130585	0.639977261225321	NA	0.0384615384615384	0.0384615384615385
ACCD_ECOLI	10vs2.5	0.13522142398278	0.151980699912072	0.889727603972162	16	0.386794556320974	0.668602905025257	NA	0.032051282051282	0.032051282051282
ACCD_ECOLI	10vs1	0.00768777381593468	0.151980699912072	0.0505838821665017	16	0.960283220350259	0.99967601981487	NA	0.0256410256410257	0.0256410256410256
ACCD_ECOLI	10vs0.25	0.0267935440779384	0.151980699912072	0.176295701318916	16	0.862273754537322	0.999761676812901	NA	0.0384615384615384	0.0384615384615385
ACCD_ECOLI	10vs0.1	0.0656790077528639	0.151980699912072	0.432153607601903	16	0.671397452170761	0.999876210554172	NA	0.0192307692307693	0.0192307692307692
ACCD_ECOLI	5vs2.5	0.00478248117444835	0.151980699912072	0.0314676875235819	16	0.975285758309984	0.999873277220373	NA	0.0576923076923077	0.0576923076923077
ACCD_ECOLI	5vs1	-0.122751168992397	0.151980699912072	-0.807676034282079	16	0.431121669735032	0.805624463857094	NA	0.0512820512820513	0.0512820512820513
ACCD_ECOLI	5vs0.25	-0.103645398730393	0.151980699912072	-0.681964215129664	16	0.505014777501182	0.822180468728528	NA	0.0641025641025641	0.0641025641025641
ACCD_ECOLI	5vs0.1	-0.0647599350554675	0.151980699912072	-0.426106308846678	16	0.675707426244792	0.873216267213308	NA	0.0448717948717948	0.0448717948717949
ACCD_ECOLI	2.5vs1	-0.127533650166845	0.151980699912072	-0.839143721805661	16	0.413751080768516	0.843185089885973	NA	0.0448717948717948	0.0448717948717949
ACCD_ECOLI	2.5vs0.25	-0.108427879904841	0.151980699912072	-0.713431902653246	16	0.485855464328496	0.832463301502472	NA	0.0576923076923077	0.0576923076923077
ACCD_ECOLI	2.5vs0.1	-0.0695424162299158	0.151980699912072	-0.45757399637026	16	0.653410760333759	0.908308275733542	NA	0.0384615384615384	0.0384615384615385
ACCD_ECOLI	1vs0.25	0.0191057702620037	0.151980699912072	0.125711819152415	16	0.901526119718511	0.999708052973332	NA	0.0512820512820513	0.0512820512820513
ACCD_ECOLI	1vs0.1	0.0579912339369293	0.151980699912072	0.381569725435401	16	0.707800301527211	0.999815650615105	NA	0.032051282051282	0.032051282051282
ACCD_ECOLI	0.25vs0.1	0.0388854636749255	0.151980699912072	0.255857906282986	16	0.801320851389195	0.999794064954164	NA	0.0448717948717948	0.0448717948717949
ACDH_ECOLI	50vs25	Inf	NA	NA	NA	NA	0	oneConditionMissing	0.833333333333333	0
ACDH_ECOLI	50vs10	Inf	NA	NA	NA	NA	0	oneConditionMissing	0.833333333333333	0
ACDH_ECOLI	50vs5	-0.749120815131014	NA	NA	0	NA	NA	NA	0.666666666666667	0
ACDH_ECOLI	50vs2.5	-1.96560225538198	NA	NA	0	NA	NA	NA	0.666666666666667	0
ACDH_ECOLI	50vs1	Inf	NA	NA	NA	NA	0	oneConditionMissing	0.833333333333333	0
ACDH_ECOLI	50vs0.25	Inf	NA	NA	NA	NA	0	oneConditionMissing	0.833333333333333	0
ACDH_ECOLI	50vs0.1	-1.91819346563649	NA	NA	0	NA	NA	NA	0.666666666666667	0
ACDH_ECOLI	25vs10	NA	NA	NA	NA	NA	NA	completeMissing	1	0
ACDH_ECOLI	25vs5	-Inf	NA	NA	NA	NA	0	oneConditionMissing	0.833333333333333	0
ACDH_ECOLI	25vs2.5	-Inf	NA	NA	NA	NA	0	oneConditionMissing	0.833333333333333	0
ACDH_ECOLI	25vs1	NA	NA	NA	NA	NA	NA	completeMissing	1	0
ACDH_ECOLI	25vs0.25	NA	NA	NA	NA	NA	NA	completeMissing	1	0
ACDH_ECOLI	25vs0.1	-Inf	NA	NA	NA	NA	0	oneConditionMissing	0.833333333333333	0
ACDH_ECOLI	10vs5	-Inf	NA	NA	NA	NA	0	oneConditionMissing	0.833333333333333	0
ACDH_ECOLI	10vs2.5	-Inf	NA	NA	NA	NA	0	oneConditionMissing	0.833333333333333	0
ACDH_ECOLI	10vs1	NA	NA	NA	NA	NA	NA	completeMissing	1	0
ACDH_ECOLI	10vs0.25	NA	NA	NA	NA	NA	NA	completeMissing	1	0
ACDH_ECOLI	10vs0.1	-Inf	NA	NA	NA	NA	0	oneConditionMissing	0.833333333333333	0
ACDH_ECOLI	5vs2.5	-1.21648144025097	NA	NA	0	NA	NA	NA	0.666666666666667	0
ACDH_ECOLI	5vs1	Inf	NA	NA	NA	NA	0	oneConditionMissing	0.833333333333333	0
ACDH_ECOLI	5vs0.25	Inf	NA	NA	NA	NA	0	oneConditionMissing	0.833333333333333	0
ACDH_ECOLI	5vs0.1	-1.16907265050548	NA	NA	0	NA	NA	NA	0.666666666666667	0
ACDH_ECOLI	2.5vs1	Inf	NA	NA	NA	NA	0	oneConditionMissing	0.833333333333333	0
ACDH_ECOLI	2.5vs0.25	Inf	NA	NA	NA	NA	0	oneConditionMissing	0.833333333333333	0
ACDH_ECOLI	2.5vs0.1	0.0474087897454873	NA	NA	0	NA	NA	NA	0.666666666666667	0
ACDH_ECOLI	1vs0.25	NA	NA	NA	NA	NA	NA	completeMissing	1	0
ACDH_ECOLI	1vs0.1	-Inf	NA	NA	NA	NA	0	oneConditionMissing	0.833333333333333	0
ACDH_ECOLI	0.25vs0.1	-Inf	NA	NA	NA	NA	0	oneConditionMissing	0.833333333333333	0
ACEA_ECOLI	50vs25	0.219476391140486	0.182967631523673	1.19953671211014	16	0.247781775531165	0.621937037981357	NA	0.075	0.075
ACEA_ECOLI	50vs10	-0.0288646265811809	0.182967631523673	-0.157758103664617	16	0.876621203653126	0.998942449341753	NA	0.1	0.1
ACEA_ECOLI	50vs5	0.0872981694475677	0.182967631523673	0.477123569456453	16	0.639725946515001	0.911111262064991	NA	0.0833333333333334	0.0833333333333333
ACEA_ECOLI	50vs2.5	0.102864505634579	0.182967631523673	0.562200563990306	16	0.581770845432001	0.934559212866001	NA	0.05	0.05
ACEA_ECOLI	50vs1	0.0418588294336466	0.182967631523673	0.228777238274688	16	0.821940553932737	0.999615362041791	NA	0.0583333333333333	0.0583333333333333
ACEA_ECOLI	50vs0.25	-0.031445356511315	0.182967631523673	-0.171862947831003	16	0.865700223637688	0.999776895417083	NA	0.0666666666666667	0.0666666666666667
ACEA_ECOLI	50vs0.1	0.0177156632973086	0.182967631523673	0.096824029200031	16	0.924068605566114	0.998790271984073	NA	0.0583333333333333	0.0583333333333333
ACEA_ECOLI	25vs10	-0.248341017721666	0.182967631523673	-1.35729481577476	16	0.19352612341924	0.384919349510923	NA	0.108333333333333	0.108333333333333
ACEA_ECOLI	25vs5	-0.132178221692918	0.182967631523673	-0.722413142653686	16	0.480467136889385	0.99980945813508	NA	0.0916666666666667	0.0916666666666667
ACEA_ECOLI	25vs2.5	-0.116611885505906	0.182967631523673	-0.637336148119832	16	0.532920573243726	0.999088867772786	NA	0.0583333333333333	0.0583333333333333
ACEA_ECOLI	25vs1	-0.177617561706839	0.182967631523673	-0.97075947383545	16	0.346115574306012	0.550819670641152	NA	0.0666666666666667	0.0666666666666667
ACEA_ECOLI	25vs0.25	-0.250921747651801	0.182967631523673	-1.37139965994114	16	0.18917842487216	0.539080917565301	NA	0.075	0.075
ACEA_ECOLI	25vs0.1	-0.201760727843177	0.182967631523673	-1.10271268291011	16	0.286462591692824	0.563572410066492	NA	0.0666666666666667	0.0666666666666667
ACEA_ECOLI	10vs5	0.116162796028749	0.182967631523673	0.634881673121069	16	0.534479842995878	0.67480875574898	NA	0.116666666666667	0.116666666666667
ACEA_ECOLI	10vs2.5	0.13172913221576	0.182967631523673	0.719958667654923	16	0.481936155444089	0.678345886199624	NA	0.0833333333333334	0.0833333333333333
ACEA_ECOLI	10vs1	0.0707234560148275	0.182967631523673	0.386535341939305	16	0.704192379940288	0.99967601981487	NA	0.0916666666666667	0.0916666666666667
ACEA_ECOLI	10vs0.25	-0.00258072993013414	0.182967631523673	-0.014104844166386	16	0.988920718423754	0.999761676812901	NA	0.1	0.1
ACEA_ECOLI	10vs0.1	0.0465802898784895	0.182967631523673	0.254582132864648	16	0.802288982634282	0.999876210554172	NA	0.0916666666666667	0.0916666666666667
ACEA_ECOLI	5vs2.5	0.0155663361870116	0.182967631523673	0.0850769945338536	16	0.933255658514154	0.999873277220373	NA	0.0666666666666667	0.0666666666666667
ACEA_ECOLI	5vs1	-0.045439340013921	0.182967631523673	-0.248346331181765	16	0.807025832561894	0.907586763732564	NA	0.075	0.075
ACEA_ECOLI	5vs0.25	-0.118743525958883	0.182967631523673	-0.648986517287455	16	0.525553899635552	0.822180468728528	NA	0.0833333333333334	0.0833333333333333
ACEA_ECOLI	5vs0.1	-0.0695825061502591	0.182967631523673	-0.380299540256422	16	0.708724353996529	0.880088658454262	NA	0.075	0.075
ACEA_ECOLI	2.5vs1	-0.0610056762009327	0.182967631523673	-0.333423325715618	16	0.743144265912691	0.887950814265609	NA	0.0416666666666666	0.0416666666666667
ACEA_ECOLI	2.5vs0.25	-0.134309862145894	0.182967631523673	-0.734063511821309	16	0.47353089909757	0.832463301502472	NA	0.05	0.05
ACEA_ECOLI	2.5vs0.1	-0.0851488423372707	0.182967631523673	-0.465376534790275	16	0.647933240035534	0.908308275733542	NA	0.0416666666666666	0.0416666666666667
ACEA_ECOLI	1vs0.25	-0.0733041859449616	0.182967631523673	-0.400640186105691	16	0.693984049103733	0.999708052973332	NA	0.0583333333333333	0.0583333333333333
ACEA_ECOLI	1vs0.1	-0.024143166136338	0.182967631523673	-0.131953209074657	16	0.896666394165891	0.999815650615105	NA	0.05	0.05
ACEA_ECOLI	0.25vs0.1	0.0491610198086236	0.182967631523673	0.268686977031033	16	0.791604247354107	0.999794064954164	NA	0.0583333333333333	0.0583333333333333
ACEK_ECOLI	50vs25	0.223808554915914	0.159059116641881	1.40707781887042	14	0.181215864040822	0.621937037981357	NA	0.333333333333333	0.166666666666667
ACEK_ECOLI	50vs10	-0.278567036744157	0.159059116641881	-1.75134278767149	14	0.101754618275233	0.998942449341753	NA	0.25	0.25
ACEK_ECOLI	50vs5	-0.0474076148315153	0.177833498626157	-0.266584277977772	14	0.793675591321985	0.934751153208779	NA	0.25	0.25
ACEK_ECOLI	50vs2.5	-0.0872211830982851	0.159059116641881	-0.548357019325476	14	0.592084140115637	0.934559212866001	NA	0.0833333333333334	0.0833333333333333
ACEK_ECOLI	50vs1	-0.0509212068721466	0.177833498626157	-0.286342040535308	14	0.77880979484816	0.999615362041791	NA	0.25	0.0833333333333333
ACEK_ECOLI	50vs0.25	0.0851066026445982	0.159059116641881	0.535062714048729	14	0.60100254495033	0.999776895417083	NA	0.25	0.25
ACEK_ECOLI	50vs0.1	-0.119383757079945	0.159059116641881	-0.750562178392677	14	0.465344853557901	0.998790271984073	NA	0.0833333333333334	0.0833333333333333
ACEK_ECOLI	25vs10	-0.50237559166007	0.159059116641881	-3.15842060654191	14	0.00697392209665271	0.312617939525806	NA	0.416666666666667	0.25
ACEK_ECOLI	25vs5	-0.271216169747429	0.177833498626157	-1.52511293902833	14	0.149499886998275	0.99980945813508	NA	0.416666666666667	0.25
ACEK_ECOLI	25vs2.5	-0.311029738014199	0.159059116641881	-1.9554348381959	14	0.0707930297951376	0.999088867772786	NA	0.25	0.0833333333333333
ACEK_ECOLI	25vs1	-0.27472976178806	0.177833498626157	-1.54487070158586	14	0.144677292981535	0.522158519293105	NA	0.416666666666667	0.0833333333333333
ACEK_ECOLI	25vs0.25	-0.138701952271315	0.159059116641881	-0.872015104821691	14	0.397908753160622	0.578285391498346	NA	0.416666666666667	0.25
ACEK_ECOLI	25vs0.1	-0.343192311995859	0.159059116641881	-2.1576399972631	14	0.0488170216754649	0.563572410066492	NA	0.25	0.0833333333333333
ACEK_ECOLI	10vs5	0.231159421912642	0.177833498626157	1.2998643320772	14	0.214642829514152	0.636911688094591	NA	0.333333333333333	0.333333333333333
ACEK_ECOLI	10vs2.5	0.191345853645872	0.159059116641881	1.20298576834602	14	0.248931783382312	0.668602905025257	NA	0.166666666666667	0.166666666666667
ACEK_ECOLI	10vs1	0.22764582987201	0.177833498626157	1.28010656951967	14	0.221312613857397	0.99967601981487	NA	0.333333333333333	0.166666666666667
ACEK_ECOLI	10vs0.25	0.363673639388755	0.159059116641881	2.28640550172022	14	0.0383248347584235	0.999761676812901	NA	0.333333333333333	0.333333333333333
ACEK_ECOLI	10vs0.1	0.159183279664212	0.159059116641881	1.00078060927881	14	0.333917415004767	0.999876210554172	NA	0.166666666666667	0.166666666666667
ACEK_ECOLI	5vs2.5	-0.0398135682667698	0.177833498626157	-0.2238811504826	14	0.82608391288621	0.999873277220373	NA	0.166666666666667	0.166666666666667
ACEK_ECOLI	5vs1	-0.00351359204063138	0.19480683735522	-0.0180362870643217	14	0.985864431844256	0.994124711960253	NA	0.333333333333333	0.166666666666667
ACEK_ECOLI	5vs0.25	0.132514217476113	0.177833498626157	0.745158918313168	14	0.468501708496086	0.822180468728528	NA	0.333333333333333	0.333333333333333
ACEK_ECOLI	5vs0.1	-0.0719761422484299	0.177833498626157	-0.404738942912768	14	0.691785628049306	0.875841456121002	NA	0.166666666666667	0.166666666666667
ACEK_ECOLI	2.5vs1	0.0362999762261385	0.177833498626157	0.204123387925064	14	0.841194605211767	0.924204714048035	NA	0.166666666666667	0
ACEK_ECOLI	2.5vs0.25	0.172327785742883	0.159059116641881	1.0834197333742	14	0.296929070743787	0.832463301502472	NA	0.166666666666667	0.166666666666667
ACEK_ECOLI	2.5vs0.1	-0.03216257398166	0.159059116641881	-0.202205159067201	14	0.842665232844285	0.941159076123473	NA	0	0
ACEK_ECOLI	1vs0.25	0.136027809516745	0.177833498626157	0.764916680870703	14	0.457022235133112	0.999708052973332	NA	0.333333333333333	0.166666666666667
ACEK_ECOLI	1vs0.1	-0.0684625502077985	0.177833498626157	-0.384981180355232	14	0.706036742543733	0.999815650615105	NA	0.166666666666667	0
ACEK_ECOLI	0.25vs0.1	-0.204490359724543	0.159059116641881	-1.28562489244141	14	0.219433351552504	0.999794064954164	NA	0.166666666666667	0.166666666666667
ACFD_ECOLI	50vs25	0.319198352815082	0.245310724115244	1.30120015733648	16	0.211616581244773	0.621937037981357	NA	0.0772357723577236	0.0772357723577236
ACFD_ECOLI	50vs10	-0.0145459363697687	0.245310724115244	-0.0592959660537921	16	0.953450669586602	0.998942449341753	NA	0.0934959349593496	0.0934959349593496
ACFD_ECOLI	50vs5	0.19957928229631	0.245310724115244	0.813577486333416	16	0.427829070657992	0.911111262064991	NA	0.0975609756097561	0.0975609756097561
ACFD_ECOLI	50vs2.5	0.239306745741942	0.245310724115244	0.97552500651997	16	0.343819427666455	0.934559212866001	NA	0.0691056910569106	0.0691056910569106
ACFD_ECOLI	50vs1	0.0232531178988681	0.245310724115244	0.0947904661842017	16	0.925658246345399	0.999615362041791	NA	0.0447154471544715	0.0447154471544715
ACFD_ECOLI	50vs0.25	0.0501304323506879	0.245310724115244	0.204354834186284	16	0.840653024740271	0.999776895417083	NA	0.0447154471544715	0.0447154471544715
ACFD_ECOLI	50vs0.1	0.0746179065288798	0.245310724115244	0.304177107617298	16	0.764913307515707	0.998790271984073	NA	0.0650406504065041	0.0650406504065041
ACFD_ECOLI	25vs10	-0.333744289184851	0.245310724115244	-1.36049612339028	16	0.192532355398819	0.384919349510923	NA	0.121951219512195	0.121951219512195
ACFD_ECOLI	25vs5	-0.119619070518772	0.245310724115244	-0.487622671003068	16	0.632431182055506	0.99980945813508	NA	0.126016260162602	0.126016260162602
ACFD_ECOLI	25vs2.5	-0.0798916070731401	0.245310724115244	-0.325675150816513	16	0.748890522023201	0.999088867772786	NA	0.0975609756097561	0.0975609756097561
ACFD_ECOLI	25vs1	-0.295945234916214	0.245310724115244	-1.20640969115228	16	0.245195546921929	0.522158519293105	NA	0.073170731707317	0.0731707317073171
ACFD_ECOLI	25vs0.25	-0.269067920464394	0.245310724115244	-1.0968453231502	16	0.288943371767546	0.539080917565301	NA	0.073170731707317	0.0731707317073171
ACFD_ECOLI	25vs0.1	-0.244580446286202	0.245310724115244	-0.997023049719185	16	0.333593863941586	0.572937268840007	NA	0.0934959349593496	0.0934959349593496
ACFD_ECOLI	10vs5	0.214125218666079	0.245310724115244	0.872873452387208	16	0.395643291840318	0.636911688094591	NA	0.142276422764228	0.142276422764228
ACFD_ECOLI	10vs2.5	0.253852682111711	0.245310724115244	1.03482097257376	16	0.316140821386944	0.668602905025257	NA	0.113821138211382	0.113821138211382
ACFD_ECOLI	10vs1	0.0377990542686367	0.245310724115244	0.154086432237994	16	0.879468398842149	0.99967601981487	NA	0.0894308943089431	0.0894308943089431
ACFD_ECOLI	10vs0.25	0.0646763687204566	0.245310724115244	0.263650800240076	16	0.795414464486208	0.999761676812901	NA	0.0894308943089431	0.0894308943089431
ACFD_ECOLI	10vs0.1	0.0891638428986485	0.245310724115244	0.36347307367109	16	0.721009373012906	0.999876210554172	NA	0.109756097560976	0.109756097560976
ACFD_ECOLI	5vs2.5	0.0397274634456318	0.245310724115244	0.161947520186555	16	0.873374661981418	0.999873277220373	NA	0.117886178861789	0.117886178861789
ACFD_ECOLI	5vs1	-0.176326164397442	0.245310724115244	-0.718787020149214	16	0.48263833688489	0.805624463857094	NA	0.0934959349593496	0.0934959349593496
ACFD_ECOLI	5vs0.25	-0.149448849945622	0.245310724115244	-0.609222652147131	16	0.550930296833044	0.822180468728528	NA	0.0934959349593496	0.0934959349593496
ACFD_ECOLI	5vs0.1	-0.12496137576743	0.245310724115244	-0.509400378716118	16	0.617425066097762	0.859148302732833	NA	0.113821138211382	0.113821138211382
ACFD_ECOLI	2.5vs1	-0.216053627843074	0.245310724115244	-0.880734540335769	16	0.39149950559546	0.843185089885973	NA	0.0650406504065041	0.0650406504065041
ACFD_ECOLI	2.5vs0.25	-0.189176313391254	0.245310724115244	-0.771170172333686	16	0.451845121511532	0.832463301502472	NA	0.0650406504065041	0.0650406504065041
ACFD_ECOLI	2.5vs0.1	-0.164688839213062	0.245310724115244	-0.671347898902672	16	0.511575882008882	0.903193094951572	NA	0.0853658536585366	0.0853658536585366
ACFD_ECOLI	1vs0.25	0.0268773144518199	0.245310724115244	0.109564368002082	16	0.914117292551706	0.999708052973332	NA	0.040650406504065	0.040650406504065
ACFD_ECOLI	1vs0.1	0.0513647886300118	0.245310724115244	0.209386641433096	16	0.836789162880749	0.999815650615105	NA	0.0609756097560976	0.0609756097560976
ACFD_ECOLI	0.25vs0.1	0.0244874741781919	0.245310724115244	0.0998222734310137	16	0.921725479501362	0.999794064954164	NA	0.0609756097560976	0.0609756097560976
ACKA_ECOLI	50vs25	0.162914049587156	0.156069858538901	1.04385338150703	16	0.312069010926646	0.621937037981357	NA	0.0686274509803921	0.0686274509803922
ACKA_ECOLI	50vs10	-0.0802538535300551	0.156069858538901	-0.514217506707431	16	0.614128973349248	0.998942449341753	NA	0.0751633986928104	0.0751633986928105
ACKA_ECOLI	50vs5	0.0668249420314418	0.156069858538901	0.428173272257983	16	0.674232958682577	0.911111262064991	NA	0.0784313725490197	0.0784313725490196
ACKA_ECOLI	50vs2.5	0.111402389930789	0.156069858538901	0.713798237364467	16	0.485634981437324	0.934559212866001	NA	0.0620915032679739	0.0620915032679739
ACKA_ECOLI	50vs1	-0.0706934250765698	0.156069858538901	-0.452960140660019	16	0.656659453716998	0.999615362041791	NA	0.0490196078431373	0.0490196078431373
ACKA_ECOLI	50vs0.25	-0.0156309885755022	0.156069858538901	-0.100153794729083	16	0.921466441116957	0.999776895417083	NA	0.065359477124183	0.065359477124183
ACKA_ECOLI	50vs0.1	-0.00615022616953315	0.156069858538901	-0.0394068798877022	16	0.96905352078699	0.998790271984073	NA	0.0751633986928104	0.0751633986928105
ACKA_ECOLI	25vs10	-0.243167903117211	0.156069858538901	-1.55807088821446	16	0.138774481820148	0.384919349510923	NA	0.0718954248366013	0.0718954248366013
ACKA_ECOLI	25vs5	-0.0960891075557141	0.156069858538901	-0.615680109249048	16	0.546764705838691	0.99980945813508	NA	0.0751633986928104	0.0751633986928105
ACKA_ECOLI	25vs2.5	-0.0515116596563665	0.156069858538901	-0.330055144142564	16	0.745640297089879	0.999088867772786	NA	0.0588235294117647	0.0588235294117647
ACKA_ECOLI	25vs1	-0.233607474663726	0.156069858538901	-1.49681352216705	16	0.153907477680772	0.522158519293105	NA	0.0457516339869281	0.0457516339869281
ACKA_ECOLI	25vs0.25	-0.178545038162658	0.156069858538901	-1.14400717623611	16	0.269448008084929	0.539080917565301	NA	0.0620915032679739	0.0620915032679739
ACKA_ECOLI	25vs0.1	-0.169064275756689	0.156069858538901	-1.08326026139473	16	0.294748067832094	0.565762506070824	NA	0.0718954248366013	0.0718954248366013
ACKA_ECOLI	10vs5	0.147078795561497	0.156069858538901	0.942390778965414	16	0.360005449854025	0.636911688094591	NA	0.0816993464052288	0.0816993464052288
ACKA_ECOLI	10vs2.5	0.191656243460844	0.156069858538901	1.2280157440719	16	0.237200565612571	0.668602905025257	NA	0.065359477124183	0.065359477124183
ACKA_ECOLI	10vs1	0.00956042845348526	0.156069858538901	0.0612573660474119	16	0.951912916763565	0.99967601981487	NA	0.0522875816993464	0.0522875816993464
ACKA_ECOLI	10vs0.25	0.0646228649545529	0.156069858538901	0.414063711978347	16	0.684324983302107	0.999761676812901	NA	0.0686274509803921	0.0686274509803922
ACKA_ECOLI	10vs0.1	0.0741036273605219	0.156069858538901	0.474810626819728	16	0.641338157305093	0.999876210554172	NA	0.0784313725490197	0.0784313725490196
ACKA_ECOLI	5vs2.5	0.0445774478993475	0.156069858538901	0.285624965106484	16	0.778830007356299	0.999873277220373	NA	0.0686274509803921	0.0686274509803922
ACKA_ECOLI	5vs1	-0.137518367108012	0.156069858538901	-0.881133412918002	16	0.391290021398425	0.805624463857094	NA	0.0555555555555556	0.0555555555555556
ACKA_ECOLI	5vs0.25	-0.0824559306069439	0.156069858538901	-0.528327066987066	16	0.604523829989273	0.832125026334122	NA	0.0718954248366013	0.0718954248366013
ACKA_ECOLI	5vs0.1	-0.0729751682009749	0.156069858538901	-0.467580152145685	16	0.646390018974354	0.859938696835794	NA	0.0816993464052288	0.0816993464052288
ACKA_ECOLI	2.5vs1	-0.182095815007359	0.156069858538901	-1.16675837802449	16	0.260404151494378	0.843185089885973	NA	0.0392156862745098	0.0392156862745098
ACKA_ECOLI	2.5vs0.25	-0.127033378506291	0.156069858538901	-0.81395203209355	16	0.427620642913011	0.832463301502472	NA	0.0555555555555556	0.0555555555555556
ACKA_ECOLI	2.5vs0.1	-0.117552616100322	0.156069858538901	-0.753205117252169	16	0.46226660345789	0.903193094951572	NA	0.065359477124183	0.065359477124183
ACKA_ECOLI	1vs0.25	0.0550624365010677	0.156069858538901	0.352806345930935	16	0.728838494187699	0.999708052973332	NA	0.0424836601307189	0.042483660130719
ACKA_ECOLI	1vs0.1	0.0645431989070367	0.156069858538901	0.413553260772316	16	0.684691264838708	0.999815650615105	NA	0.0522875816993464	0.0522875816993464
ACKA_ECOLI	0.25vs0.1	0.00948076240596902	0.156069858538901	0.060746914841381	16	0.95231309583417	0.999794064954164	NA	0.0686274509803921	0.0686274509803922
ACNA_ECOLI	50vs25	0.2739368516256	0.25461912421515	1.07586911419163	16	0.297941953179602	0.621937037981357	NA	0.0952380952380952	0.0952380952380952
ACNA_ECOLI	50vs10	-0.0640509238247801	0.25461912421515	-0.25155582489027	16	0.80458684979612	0.998942449341753	NA	0.0952380952380952	0.0952380952380952
ACNA_ECOLI	50vs5	0.214481101950126	0.25461912421515	0.84236053600158	16	0.412001244551966	0.911111262064991	NA	0.0714285714285714	0.0714285714285714
ACNA_ECOLI	50vs2.5	0.263979227726245	0.25461912421515	1.03676119592331	16	0.315262959604259	0.934559212866001	NA	0.0634920634920635	0.0634920634920635
ACNA_ECOLI	50vs1	0.0136970742247573	0.25461912421515	0.0537943654742266	16	0.957764960916447	0.999615362041791	NA	0.0555555555555556	0.0555555555555556
ACNA_ECOLI	50vs0.25	0.0170754651275533	0.25461912421515	0.0670627753519596	16	0.947362604805325	0.999776895417083	NA	0.0476190476190477	0.0476190476190476
ACNA_ECOLI	50vs0.1	-0.00608642929085829	0.25461912421515	-0.0239040539850233	16	0.981224728482464	0.998790271984073	NA	0.0714285714285714	0.0714285714285714
ACNA_ECOLI	25vs10	-0.337987775450381	0.25461912421515	-1.3274249390819	16	0.202998432437101	0.384919349510923	NA	0.142857142857143	0.142857142857143
ACNA_ECOLI	25vs5	-0.059455749675474	0.25461912421515	-0.233508578190045	16	0.818327817658203	0.99980945813508	NA	0.119047619047619	0.119047619047619
ACNA_ECOLI	25vs2.5	-0.00995762389935578	0.25461912421515	-0.0391079182683141	16	0.969288169668996	0.999088867772786	NA	0.111111111111111	0.111111111111111
ACNA_ECOLI	25vs1	-0.260239777400843	0.25461912421515	-1.0220747487174	16	0.321951614708989	0.539628659752946	NA	0.103174603174603	0.103174603174603
ACNA_ECOLI	25vs0.25	-0.256861386498047	0.25461912421515	-1.00880633883967	16	0.328081193751643	0.549528766140229	NA	0.0952380952380952	0.0952380952380952
ACNA_ECOLI	25vs0.1	-0.280023280916459	0.25461912421515	-1.09977316817665	16	0.287703472140078	0.563572410066492	NA	0.119047619047619	0.119047619047619
ACNA_ECOLI	10vs5	0.278532025774907	0.25461912421515	1.09391636089185	16	0.290187687832606	0.636911688094591	NA	0.119047619047619	0.119047619047619
ACNA_ECOLI	10vs2.5	0.328030151551025	0.25461912421515	1.28831702081358	16	0.215955234580525	0.668602905025257	NA	0.111111111111111	0.111111111111111
ACNA_ECOLI	10vs1	0.0777479980495374	0.25461912421515	0.305350190364497	16	0.764036064715459	0.99967601981487	NA	0.103174603174603	0.103174603174603
ACNA_ECOLI	10vs0.25	0.0811263889523334	0.25461912421515	0.31861860024223	16	0.754137193330139	0.999761676812901	NA	0.0952380952380952	0.0952380952380952
ACNA_ECOLI	10vs0.1	0.0579644945339218	0.25461912421515	0.227651770905247	16	0.822800546575754	0.999876210554172	NA	0.119047619047619	0.119047619047619
ACNA_ECOLI	5vs2.5	0.0494981257761182	0.25461912421515	0.194400659921731	16	0.848309025883639	0.999873277220373	NA	0.0873015873015873	0.0873015873015873
ACNA_ECOLI	5vs1	-0.200784027725369	0.25461912421515	-0.788566170527354	16	0.441893690200217	0.805624463857094	NA	0.0793650793650794	0.0793650793650794
ACNA_ECOLI	5vs0.25	-0.197405636822573	0.25461912421515	-0.775297760649621	16	0.449471425680477	0.822180468728528	NA	0.0714285714285714	0.0714285714285714
ACNA_ECOLI	5vs0.1	-0.220567531240985	0.25461912421515	-0.866264589986603	16	0.399149389087217	0.858664298930605	NA	0.0952380952380952	0.0952380952380952
ACNA_ECOLI	2.5vs1	-0.250282153501487	0.25461912421515	-0.982966830449084	16	0.340255140076185	0.843185089885973	NA	0.0714285714285714	0.0714285714285714
ACNA_ECOLI	2.5vs0.25	-0.246903762598691	0.25461912421515	-0.969698420571351	16	0.346628268952216	0.832463301502472	NA	0.0634920634920635	0.0634920634920635
ACNA_ECOLI	2.5vs0.1	-0.270065657017103	0.25461912421515	-1.06066524990833	16	0.304591381068859	0.903193094951572	NA	0.0873015873015873	0.0873015873015873
ACNA_ECOLI	1vs0.25	0.00337839090279603	0.25461912421515	0.0132684098777331	16	0.989577690942262	0.999708052973332	NA	0.0555555555555556	0.0555555555555556
ACNA_ECOLI	1vs0.1	-0.0197835035156155	0.25461912421515	-0.0776984194592499	16	0.93903132508444	0.999815650615105	NA	0.0793650793650794	0.0793650793650794
ACNA_ECOLI	0.25vs0.1	-0.0231618944184116	0.25461912421515	-0.0909668293369828	16	0.928648067566789	0.999794064954164	NA	0.0714285714285714	0.0714285714285714
ACNB_ECOLI	50vs25	0.144993159342293	0.150384122951965	0.964152042756573	16	0.349316866809607	0.621937037981357	NA	0.0432098765432098	0.0432098765432099
ACNB_ECOLI	50vs10	-0.0581889395542205	0.150384122951965	-0.386935391928354	16	0.70390202725388	0.998942449341753	NA	0.058641975308642	0.058641975308642
ACNB_ECOLI	50vs5	0.0966241494625907	0.150384122951965	0.642515629748054	16	0.529638465183846	0.911111262064991	NA	0.0617283950617284	0.0617283950617284
ACNB_ECOLI	50vs2.5	0.103755141792497	0.150384122951965	0.689934148338507	16	0.500121283606498	0.934559212866001	NA	0.0401234567901234	0.0401234567901235
ACNB_ECOLI	50vs1	-0.000966304532504087	0.150384122951965	-0.0064255754765597	16	0.994952603042352	0.999615362041791	NA	0.0493827160493827	0.0493827160493827
ACNB_ECOLI	50vs0.25	-0.0217842053090417	0.150384122951965	-0.144857082525925	16	0.886632752819522	0.999776895417083	NA	0.0370370370370371	0.037037037037037
ACNB_ECOLI	50vs0.1	-0.0178796401775111	0.150384122951965	-0.118893137297626	16	0.90683996249014	0.998790271984073	NA	0.0401234567901234	0.0401234567901235
ACNB_ECOLI	25vs10	-0.203182098896513	0.150384122951965	-1.35108743468493	16	0.195464809384346	0.384919349510923	NA	0.0648148148148148	0.0648148148148148
ACNB_ECOLI	25vs5	-0.0483690098797022	0.150384122951965	-0.321636413008519	16	0.751891855489308	0.99980945813508	NA	0.0679012345679012	0.0679012345679012
ACNB_ECOLI	25vs2.5	-0.0412380175497955	0.150384122951965	-0.274217894418066	16	0.78742600700434	0.999088867772786	NA	0.0462962962962963	0.0462962962962963
ACNB_ECOLI	25vs1	-0.145959463874797	0.150384122951965	-0.970577618233133	16	0.346203408247092	0.550819670641152	NA	0.0555555555555556	0.0555555555555556
ACNB_ECOLI	25vs0.25	-0.166777364651335	0.150384122951965	-1.1090091252825	16	0.283817964334938	0.539080917565301	NA	0.0432098765432098	0.0432098765432099
ACNB_ECOLI	25vs0.1	-0.162872799519804	0.150384122951965	-1.0830451800542	16	0.294840653017236	0.565762506070824	NA	0.0462962962962963	0.0462962962962963
ACNB_ECOLI	10vs5	0.154813089016811	0.150384122951965	1.02945102167641	16	0.318579639818017	0.636911688094591	NA	0.0833333333333334	0.0833333333333333
ACNB_ECOLI	10vs2.5	0.161944081346718	0.150384122951965	1.07686954026686	16	0.297508168712882	0.668602905025257	NA	0.0617283950617284	0.0617283950617284
ACNB_ECOLI	10vs1	0.0572226350217164	0.150384122951965	0.380509816451795	16	0.708571346756915	0.99967601981487	NA	0.0709876543209876	0.0709876543209877
ACNB_ECOLI	10vs0.25	0.0364047342451788	0.150384122951965	0.242078309402429	16	0.811794988135626	0.999761676812901	NA	0.058641975308642	0.058641975308642
ACNB_ECOLI	10vs0.1	0.0403092993767095	0.150384122951965	0.268042254630729	16	0.792091722374931	0.999876210554172	NA	0.0617283950617284	0.0617283950617284
ACNB_ECOLI	5vs2.5	0.00713099232990667	0.150384122951965	0.0474185185904526	16	0.962766513979613	0.999873277220373	NA	0.0648148148148148	0.0648148148148148
ACNB_ECOLI	5vs1	-0.0975904539950948	0.150384122951965	-0.648941205224614	16	0.525582440100527	0.810558456851713	NA	0.0740740740740741	0.0740740740740741
ACNB_ECOLI	5vs0.25	-0.118408354771632	0.150384122951965	-0.787372712273979	16	0.442571992122341	0.822180468728528	NA	0.0617283950617284	0.0617283950617284
ACNB_ECOLI	5vs0.1	-0.114503789640102	0.150384122951965	-0.76140876704568	16	0.457489539095839	0.858664298930605	NA	0.0648148148148148	0.0648148148148148
ACNB_ECOLI	2.5vs1	-0.104721446325002	0.150384122951965	-0.696359723815066	16	0.496196167699787	0.843185089885973	NA	0.0524691358024691	0.0524691358024691
ACNB_ECOLI	2.5vs0.25	-0.125539347101539	0.150384122951965	-0.834791230864431	16	0.416126348235891	0.832463301502472	NA	0.0401234567901234	0.0401234567901235
ACNB_ECOLI	2.5vs0.1	-0.121634781970008	0.150384122951965	-0.808827285636132	16	0.430478089801988	0.903193094951572	NA	0.0432098765432098	0.0432098765432099
ACNB_ECOLI	1vs0.25	-0.0208179007765376	0.150384122951965	-0.138431507049365	16	0.891626698613434	0.999708052973332	NA	0.0493827160493827	0.0493827160493827
ACNB_ECOLI	1vs0.1	-0.016913335645007	0.150384122951965	-0.112467561821066	16	0.911851646480585	0.999815650615105	NA	0.0524691358024691	0.0524691358024691
ACNB_ECOLI	0.25vs0.1	0.00390456513153063	0.150384122951965	0.0259639452282991	16	0.979607172272512	0.999794064954164	NA	0.0401234567901234	0.0401234567901235
ACP_ECOLI	50vs25	0.0997998050412055	0.125118907717301	0.797639676224614	16	0.436758124423026	0.643849676012967	NA	0	0
ACP_ECOLI	50vs10	-0.113632683482674	0.125118907717301	-0.908197534296097	16	0.377250621205205	0.998942449341753	NA	0	0
ACP_ECOLI	50vs5	0.0549637453701628	0.125118907717301	0.439292081212458	16	0.666324998946462	0.911111262064991	NA	0	0
ACP_ECOLI	50vs2.5	0.141162644611447	0.125118907717301	1.12822791684208	16	0.275857838924671	0.934559212866001	NA	0	0
ACP_ECOLI	50vs1	0.0294938825047524	0.125118907717301	0.235726822131408	16	0.816635469986897	0.999615362041791	NA	0	0
ACP_ECOLI	50vs0.25	0.128915540545384	0.125118907717301	1.03034419735074	16	0.318173061216806	0.999776895417083	NA	0	0
ACP_ECOLI	50vs0.1	-0.00642962249319089	0.125118907717301	-0.0513880964155972	16	0.959652363770131	0.998790271984073	NA	0	0
ACP_ECOLI	25vs10	-0.213432488523879	0.125118907717301	-1.70583721052071	16	0.107371397262628	0.384919349510923	NA	0	0
ACP_ECOLI	25vs5	-0.0448360596710427	0.125118907717301	-0.358347595012155	16	0.724767415567684	0.99980945813508	NA	0	0
ACP_ECOLI	25vs2.5	0.0413628395702415	0.125118907717301	0.330588240617464	16	0.745245043738152	0.999088867772786	NA	0	0
ACP_ECOLI	25vs1	-0.0703059225364531	0.125118907717301	-0.561912854093205	16	0.581962243571733	0.693181694565442	NA	0	0
ACP_ECOLI	25vs0.25	0.0291157355041789	0.125118907717301	0.232704521126129	16	0.818941480390521	0.865841212747688	NA	0	0
ACP_ECOLI	25vs0.1	-0.106229427534396	0.125118907717301	-0.849027772640211	16	0.40838984052562	0.604113516418394	NA	0	0
ACP_ECOLI	10vs5	0.168596428852837	0.125118907717301	1.34748961550856	16	0.196595600807779	0.636911688094591	NA	0	0
ACP_ECOLI	10vs2.5	0.254795328094121	0.125118907717301	2.03642545113817	16	0.0586089918485984	0.668602905025257	NA	0	0
ACP_ECOLI	10vs1	0.143126565987426	0.125118907717301	1.14392435642751	16	0.269481356398704	0.99967601981487	NA	0	0
ACP_ECOLI	10vs0.25	0.242548224028058	0.125118907717301	1.93854173164684	16	0.0704058197098392	0.999761676812901	NA	0	0
ACP_ECOLI	10vs0.1	0.107203060989483	0.125118907717301	0.856809437880499	16	0.404201002464144	0.999876210554172	NA	0	0
ACP_ECOLI	5vs2.5	0.0861988992412842	0.125118907717301	0.68893583562962	16	0.500732728210768	0.999873277220373	NA	0	0
ACP_ECOLI	5vs1	-0.0254698628654104	0.125118907717301	-0.20356525908105	16	0.841259714493108	0.926157254887589	NA	0	0
ACP_ECOLI	5vs0.25	0.0739517951752216	0.125118907717301	0.591052116138284	16	0.562742946916316	0.822180468728528	NA	0	0
ACP_ECOLI	5vs0.1	-0.0613933678633537	0.125118907717301	-0.490680177628055	16	0.630314134234502	0.859938696835794	NA	0	0
ACP_ECOLI	2.5vs1	-0.111668762106695	0.125118907717301	-0.892501094710669	16	0.385351191007279	0.843185089885973	NA	0	0
ACP_ECOLI	2.5vs0.25	-0.0122471040660626	0.125118907717301	-0.0978837194913354	16	0.923240374557177	0.970554927261159	NA	0	0
ACP_ECOLI	2.5vs0.1	-0.147592267104638	0.125118907717301	-1.17961601325767	16	0.25539586170726	0.903193094951572	NA	0	0
ACP_ECOLI	1vs0.25	0.099421658040632	0.125118907717301	0.794617375219334	16	0.438464536870613	0.999708052973332	NA	0	0
ACP_ECOLI	1vs0.1	-0.0359235049979433	0.125118907717301	-0.287114918547006	16	0.777709386114048	0.999815650615105	NA	0	0
ACP_ECOLI	0.25vs0.1	-0.135345163038575	0.125118907717301	-1.08173229376634	16	0.29540626882207	0.999794064954164	NA	0	0
ACPH_ECOLI	50vs25	-Inf	NA	NA	NA	NA	0	oneConditionMissing	0.666666666666667	0
ACPH_ECOLI	50vs10	-Inf	NA	NA	NA	NA	0	oneConditionMissing	0.833333333333333	0
ACPH_ECOLI	50vs5	-Inf	NA	NA	NA	NA	0	oneConditionMissing	0.833333333333333	0
ACPH_ECOLI	50vs2.5	-Inf	NA	NA	NA	NA	0	oneConditionMissing	0.833333333333333	0
ACPH_ECOLI	50vs1	-Inf	NA	NA	NA	NA	0	oneConditionMissing	0.666666666666667	0
ACPH_ECOLI	50vs0.25	-Inf	NA	NA	NA	NA	0	oneConditionMissing	0.833333333333333	0
ACPH_ECOLI	50vs0.1	NA	NA	NA	NA	NA	NA	completeMissing	1	0
ACPH_ECOLI	25vs10	0.555524505259408	1.13302466792279	0.490302215818363	2	0.672432024825915	0.730535962164608	NA	0.5	0
ACPH_ECOLI	25vs5	0.408525630668292	1.13302466792279	0.360561991485371	2	0.752947281292254	0.99980945813508	NA	0.5	0
ACPH_ECOLI	25vs2.5	0.858517479023432	1.13302466792279	0.757721789585906	2	0.527726584305299	0.999088867772786	NA	0.5	0
ACPH_ECOLI	25vs1	0.607610894116419	0.925110767465729	0.65679799164042	2	0.57878379162224	0.690826196395642	NA	0.333333333333333	0
ACPH_ECOLI	25vs0.25	0.154249916121536	1.13302466792279	0.136139945129639	2	0.904177493328436	0.930542874780551	NA	0.5	0
ACPH_ECOLI	25vs0.1	Inf	NA	NA	NA	NA	0	oneConditionMissing	0.666666666666667	0
ACPH_ECOLI	10vs5	-0.146998874591116	1.30830419404742	-0.112358330165063	2	0.920800231881173	0.947490093674831	NA	0.666666666666667	0
ACPH_ECOLI	10vs2.5	0.302992973764024	1.30830419404742	0.231592144351899	2	0.838392242638432	0.891044895557754	NA	0.666666666666667	0
ACPH_ECOLI	10vs1	0.0520863888570109	1.13302466792279	0.0459710987162377	2	0.967510685084807	0.99967601981487	NA	0.5	0
ACPH_ECOLI	10vs0.25	-0.401274589137872	1.30830419404742	-0.306713523478416	2	0.78804825460724	0.999761676812901	NA	0.666666666666667	0
ACPH_ECOLI	10vs0.1	Inf	NA	NA	NA	NA	0	oneConditionMissing	0.833333333333333	0
ACPH_ECOLI	5vs2.5	0.44999184835514	1.30830419404742	0.343950474516962	2	0.763679181529028	0.999873277220373	NA	0.666666666666667	0
ACPH_ECOLI	5vs1	0.199085263448127	1.13302466792279	0.175711323049229	2	0.876701381976943	0.93889322449053	NA	0.5	0
ACPH_ECOLI	5vs0.25	-0.254275714546756	1.30830419404742	-0.194355193313353	2	0.863849842624808	0.928483769021915	NA	0.666666666666667	0
ACPH_ECOLI	5vs0.1	Inf	NA	NA	NA	NA	0	oneConditionMissing	0.833333333333333	0
ACPH_ECOLI	2.5vs1	-0.250906584907014	1.13302466792279	-0.221448475051306	2	0.845297427167188	0.924710903426685	NA	0.5	0
ACPH_ECOLI	2.5vs0.25	-0.704267562901896	1.30830419404742	-0.538305667830315	2	0.644259969253826	0.845455620153399	NA	0.666666666666667	0
ACPH_ECOLI	2.5vs0.1	Inf	NA	NA	NA	NA	0	oneConditionMissing	0.833333333333333	0
ACPH_ECOLI	1vs0.25	-0.453360977994883	1.13302466792279	-0.400133369404962	2	0.727750451705723	0.999708052973332	NA	0.5	0
ACPH_ECOLI	1vs0.1	Inf	NA	NA	NA	NA	0	oneConditionMissing	0.666666666666667	0
ACPH_ECOLI	0.25vs0.1	Inf	NA	NA	NA	NA	0	oneConditionMissing	0.833333333333333	0
ACPS_ECOLI	50vs25	0.329559953704386	0.260403200429888	1.26557566558449	16	0.223784716632474	0.621937037981357	NA	0.0833333333333334	0.0833333333333333
ACPS_ECOLI	50vs10	-0.0452939779609048	0.260403200429887	-0.173937869757864	16	0.864095983108102	0.998942449341753	NA	0.0833333333333334	0.0833333333333333
ACPS_ECOLI	50vs5	0.201844711028015	0.260403200429888	0.77512377226854	16	0.449571326331611	0.911111262064991	NA	0.0833333333333334	0.0833333333333333
ACPS_ECOLI	50vs2.5	0.258753430469991	0.260403200429888	0.993664555745962	16	0.335177025471851	0.934559212866001	NA	0	0
ACPS_ECOLI	50vs1	0.0715712837602567	0.260403200429888	0.274847942122459	16	0.786950470389881	0.999615362041791	NA	0	0
ACPS_ECOLI	50vs0.25	-0.00507691945454879	0.260403200429888	-0.0194963788700275	16	0.984686187277235	0.999776895417083	NA	0	0
ACPS_ECOLI	50vs0.1	0.0373356532300265	0.260403200429888	0.143376322443007	16	0.887783167531303	0.998790271984073	NA	0	0
ACPS_ECOLI	25vs10	-0.374853931665291	0.260403200429887	-1.43951353534235	16	0.169283080935247	0.384919349510923	NA	0.166666666666667	0.166666666666667
ACPS_ECOLI	25vs5	-0.127715242676371	0.260403200429888	-0.49045189331595	16	0.630472085977469	0.99980945813508	NA	0.166666666666667	0.166666666666667
ACPS_ECOLI	25vs2.5	-0.0708065232343955	0.260403200429888	-0.271911109838528	16	0.789167822451534	0.999088867772786	NA	0.0833333333333334	0.0833333333333333
ACPS_ECOLI	25vs1	-0.25798866994413	0.260403200429887	-0.990727723462032	16	0.33656576016057	0.543917249552677	NA	0.0833333333333334	0.0833333333333333
ACPS_ECOLI	25vs0.25	-0.334636873158935	0.260403200429888	-1.28507204445452	16	0.217059040310161	0.539080917565301	NA	0.0833333333333334	0.0833333333333333
ACPS_ECOLI	25vs0.1	-0.29222430047436	0.260403200429888	-1.12219934314148	16	0.278336635725451	0.563572410066492	NA	0.0833333333333334	0.0833333333333333
ACPS_ECOLI	10vs5	0.24713868898892	0.260403200429887	0.949061642026405	16	0.356705196001282	0.636911688094591	NA	0.166666666666667	0.166666666666667
ACPS_ECOLI	10vs2.5	0.304047408430896	0.260403200429888	1.16760242550383	16	0.260073110695112	0.668602905025257	NA	0.0833333333333334	0.0833333333333333
ACPS_ECOLI	10vs1	0.116865261721162	0.260403200429887	0.448785811880323	16	0.659604814022619	0.99967601981487	NA	0.0833333333333334	0.0833333333333333
ACPS_ECOLI	10vs0.25	0.0402170585063561	0.260403200429888	0.154441490887837	16	0.879192993552389	0.999761676812901	NA	0.0833333333333334	0.0833333333333333
ACPS_ECOLI	10vs0.1	0.0826296311909313	0.260403200429888	0.317314192200871	16	0.755108416744963	0.999876210554172	NA	0.0833333333333334	0.0833333333333333
ACPS_ECOLI	5vs2.5	0.0569087194419755	0.260403200429888	0.218540783477421	16	0.829770936128662	0.999873277220373	NA	0.0833333333333334	0.0833333333333333
ACPS_ECOLI	5vs1	-0.130273427267759	0.260403200429888	-0.500275830146082	16	0.623691650803024	0.83637718368825	NA	0.0833333333333334	0.0833333333333333
ACPS_ECOLI	5vs0.25	-0.206921630482564	0.260403200429888	-0.794620151138568	16	0.438462967642071	0.822180468728528	NA	0.0833333333333334	0.0833333333333333
ACPS_ECOLI	5vs0.1	-0.164509057797989	0.260403200429888	-0.631747449825534	16	0.536474603890656	0.858664298930605	NA	0.0833333333333334	0.0833333333333333
ACPS_ECOLI	2.5vs1	-0.187182146709734	0.260403200429888	-0.718816613623503	16	0.482620593687573	0.843185089885973	NA	0	0
ACPS_ECOLI	2.5vs0.25	-0.26383034992454	0.260403200429888	-1.01316093461599	16	0.326060421789821	0.832463301502472	NA	0	0
ACPS_ECOLI	2.5vs0.1	-0.221417777239964	0.260403200429888	-0.850288233302955	16	0.407709422466426	0.903193094951572	NA	0	0
ACPS_ECOLI	1vs0.25	-0.0766482032148055	0.260403200429888	-0.294344320992486	16	0.772279256236046	0.999708052973332	NA	0	0
ACPS_ECOLI	1vs0.1	-0.0342356305302302	0.260403200429888	-0.131471619679452	16	0.897041224851608	0.999815650615105	NA	0	0
ACPS_ECOLI	0.25vs0.1	0.0424125726845753	0.260403200429888	0.162872701313034	16	0.872658015977694	0.999794064954164	NA	0	0
ACRA_ECOLI	50vs25	0.03414220313084	0.12739117497504	0.268010740442024	16	0.792115552559282	0.8628912201616	NA	0.150537634408602	0.150537634408602
ACRA_ECOLI	50vs10	-0.167992134119199	0.12739117497504	-1.31871092445858	16	0.205830515924862	0.998942449341753	NA	0.166666666666667	0.166666666666667
ACRA_ECOLI	50vs5	-0.0048527210118389	0.12739117497504	-0.0380930705191289	16	0.970084724591668	0.988661049956754	NA	0.161290322580645	0.161290322580645
ACRA_ECOLI	50vs2.5	-0.021298303129876	0.12739117497504	-0.167188214835517	16	0.869316739271949	0.96300944963249	NA	0.129032258064516	0.129032258064516
ACRA_ECOLI	50vs1	-0.126147053361025	0.12739117497504	-0.990233847719365	16	0.336799696174005	0.999615362041791	NA	0.134408602150538	0.134408602150538
ACRA_ECOLI	50vs0.25	-0.0894155639940059	0.12739117497504	-0.701897631539432	16	0.492827786209596	0.999776895417083	NA	0.134408602150538	0.134408602150538
ACRA_ECOLI	50vs0.1	-0.0928718065351255	0.12739117497504	-0.729028573237683	16	0.476521105234196	0.998790271984073	NA	0.150537634408602	0.150537634408602
ACRA_ECOLI	25vs10	-0.202134337250039	0.12739117497504	-1.5867216649006	16	0.132138859013306	0.384919349510923	NA	0.134408602150538	0.134408602150538
ACRA_ECOLI	25vs5	-0.0389949241426789	0.12739117497504	-0.306103810961153	16	0.76347267484548	0.99980945813508	NA	0.129032258064516	0.129032258064516
ACRA_ECOLI	25vs2.5	-0.0554405062607159	0.12739117497504	-0.435198955277542	16	0.669231464844432	0.999088867772786	NA	0.0967741935483871	0.0967741935483871
ACRA_ECOLI	25vs1	-0.160289256491865	0.12739117497504	-1.25824458816139	16	0.226355586335455	0.522158519293105	NA	0.102150537634409	0.102150537634409
ACRA_ECOLI	25vs0.25	-0.123557767124846	0.12739117497504	-0.969908371981456	16	0.346526779644648	0.552233911784299	NA	0.102150537634409	0.102150537634409
ACRA_ECOLI	25vs0.1	-0.127014009665965	0.12739117497504	-0.997039313679708	16	0.333586210150708	0.572937268840007	NA	0.118279569892473	0.118279569892473
ACRA_ECOLI	10vs5	0.16313941310736	0.12739117497504	1.28061785393945	16	0.218581405300009	0.636911688094591	NA	0.145161290322581	0.145161290322581
ACRA_ECOLI	10vs2.5	0.146693830989323	0.12739117497504	1.15152270962306	16	0.266434700533613	0.668602905025257	NA	0.112903225806452	0.112903225806452
ACRA_ECOLI	10vs1	0.0418450807581744	0.12739117497504	0.328477076739211	16	0.746810752345978	0.99967601981487	NA	0.118279569892473	0.118279569892473
ACRA_ECOLI	10vs0.25	0.0785765701251933	0.12739117497504	0.616813292919144	16	0.546035475522646	0.999761676812901	NA	0.118279569892473	0.118279569892473
ACRA_ECOLI	10vs0.1	0.0751203275840737	0.12739117497504	0.589682351220892	16	0.563638836880005	0.999876210554172	NA	0.134408602150538	0.134408602150538
ACRA_ECOLI	5vs2.5	-0.0164455821180371	0.12739117497504	-0.129095144316388	16	0.898891250398284	0.999873277220373	NA	0.10752688172043	0.10752688172043
ACRA_ECOLI	5vs1	-0.121294332349186	0.12739117497504	-0.952140777200236	16	0.355188932642062	0.805624463857094	NA	0.112903225806452	0.112903225806452
ACRA_ECOLI	5vs0.25	-0.084562842982167	0.12739117497504	-0.663804561020303	16	0.516267318443284	0.822180468728528	NA	0.112903225806452	0.112903225806452
ACRA_ECOLI	5vs0.1	-0.0880190855232866	0.12739117497504	-0.690935502718554	16	0.499508412417068	0.858664298930605	NA	0.129032258064516	0.129032258064516
ACRA_ECOLI	2.5vs1	-0.104848750231149	0.12739117497504	-0.823045632883848	16	0.422580131559004	0.843185089885973	NA	0.0806451612903226	0.0806451612903226
ACRA_ECOLI	2.5vs0.25	-0.06811726086413	0.12739117497504	-0.534709416703914	16	0.600203403061627	0.833010054984585	NA	0.0806451612903226	0.0806451612903226
ACRA_ECOLI	2.5vs0.1	-0.0715735034052496	0.12739117497504	-0.561840358402166	16	0.582010476197407	0.903193094951572	NA	0.0967741935483871	0.0967741935483871
ACRA_ECOLI	1vs0.25	0.0367314893670188	0.12739117497504	0.288336216179933	16	0.776791203548405	0.999708052973332	NA	0.0860215053763441	0.0860215053763441
ACRA_ECOLI	1vs0.1	0.0332752468258992	0.12739117497504	0.261205274481681	16	0.797266612031354	0.999815650615105	NA	0.102150537634409	0.102150537634409
ACRA_ECOLI	0.25vs0.1	-0.00345624254111957	0.12739117497504	-0.0271309416982515	16	0.978690813536863	0.999794064954164	NA	0.102150537634409	0.102150537634409
ACRB_ECOLI	50vs25	0.28934823699763	0.236438140338559	1.22377987148481	16	0.238751888414569	0.621937037981357	NA	0.0733333333333334	0.0733333333333333
ACRB_ECOLI	50vs10	-0.141593995639136	0.236438140338559	-0.598862753007557	16	0.557648863201825	0.998942449341753	NA	0.0933333333333334	0.0933333333333333
ACRB_ECOLI	50vs5	0.12396478561755	0.236438140338559	0.524301136187432	16	0.607256964382195	0.911111262064991	NA	0.08	0.08
ACRB_ECOLI	50vs2.5	0.131386275473497	0.236438140338559	0.555689853106453	16	0.58610994947426	0.934559212866001	NA	0.0533333333333333	0.0533333333333333
ACRB_ECOLI	50vs1	-0.0463609607765178	0.236438140338559	-0.196080719930097	16	0.847015726557383	0.999615362041791	NA	0.0333333333333333	0.0333333333333333
ACRB_ECOLI	50vs0.25	-0.0824657675180282	0.236438140338559	-0.348783692004785	16	0.731799150700962	0.999776895417083	NA	0.0266666666666666	0.0266666666666667
ACRB_ECOLI	50vs0.1	0.0105724419318587	0.236438140338559	0.0447154672960966	16	0.964887428487212	0.998790271984073	NA	0.04	0.04
ACRB_ECOLI	25vs10	-0.430942232636767	0.236438140338559	-1.82264262449237	16	0.0870995204503338	0.384919349510923	NA	0.126666666666667	0.126666666666667
ACRB_ECOLI	25vs5	-0.16538345138008	0.236438140338559	-0.699478735297383	16	0.494297403650682	0.99980945813508	NA	0.113333333333333	0.113333333333333
ACRB_ECOLI	25vs2.5	-0.157961961524133	0.236438140338559	-0.668090018378362	16	0.513599062854829	0.999088867772786	NA	0.0866666666666667	0.0866666666666667
ACRB_ECOLI	25vs1	-0.335709197774148	0.236438140338559	-1.41986059141491	16	0.174839355045684	0.522158519293105	NA	0.0666666666666667	0.0666666666666667
ACRB_ECOLI	25vs0.25	-0.371814004515658	0.236438140338559	-1.5725635634896	16	0.135383545877503	0.539080917565301	NA	0.0600000000000001	0.06
ACRB_ECOLI	25vs0.1	-0.278775795065771	0.236438140338559	-1.17906440418872	16	0.255609207655143	0.563572410066492	NA	0.0733333333333334	0.0733333333333333
ACRB_ECOLI	10vs5	0.265558781256686	0.236438140338559	1.12316388919499	16	0.277938926044852	0.636911688094591	NA	0.133333333333333	0.133333333333333
ACRB_ECOLI	10vs2.5	0.272980271112633	0.236438140338559	1.15455260611401	16	0.265227092655505	0.668602905025257	NA	0.106666666666667	0.106666666666667
ACRB_ECOLI	10vs1	0.0952330348626186	0.236438140338559	0.40278203307746	16	0.692439143524806	0.99967601981487	NA	0.0866666666666667	0.0866666666666667
ACRB_ECOLI	10vs0.25	0.0591282281211083	0.236438140338559	0.250079061002771	16	0.805708826150341	0.999761676812901	NA	0.08	0.08
ACRB_ECOLI	10vs0.1	0.152166437570995	0.236438140338559	0.643578220303654	16	0.528966522696578	0.999876210554172	NA	0.0933333333333334	0.0933333333333333
ACRB_ECOLI	5vs2.5	0.00742148985594675	0.236438140338559	0.0313887169190208	16	0.975347758952314	0.999873277220373	NA	0.0933333333333334	0.0933333333333333
ACRB_ECOLI	5vs1	-0.170325746394068	0.236438140338559	-0.720381856117529	16	0.481682683636147	0.805624463857094	NA	0.0733333333333334	0.0733333333333333
ACRB_ECOLI	5vs0.25	-0.206430553135578	0.236438140338559	-0.873084828192218	16	0.395531491342539	0.822180468728528	NA	0.0666666666666667	0.0666666666666667
ACRB_ECOLI	5vs0.1	-0.113392343685691	0.236438140338559	-0.479585668891336	16	0.638011814638051	0.859938696835794	NA	0.08	0.08
ACRB_ECOLI	2.5vs1	-0.177747236250015	0.236438140338559	-0.75177057303655	16	0.463105076831283	0.843185089885973	NA	0.0466666666666666	0.0466666666666667
ACRB_ECOLI	2.5vs0.25	-0.213852042991525	0.236438140338559	-0.904473545111238	16	0.379162009836908	0.832463301502472	NA	0.04	0.04
ACRB_ECOLI	2.5vs0.1	-0.120813833541638	0.236438140338559	-0.510974385810356	16	0.616347126539919	0.903193094951572	NA	0.0533333333333333	0.0533333333333333
ACRB_ECOLI	1vs0.25	-0.0361048067415103	0.236438140338559	-0.152702972074689	16	0.880541647653923	0.999708052973332	NA	0.02	0.02
ACRB_ECOLI	1vs0.1	0.0569334027083766	0.236438140338559	0.240796187226193	16	0.81277146818406	0.999815650615105	NA	0.0333333333333333	0.0333333333333333
ACRB_ECOLI	0.25vs0.1	0.0930382094498869	0.236438140338559	0.393499159300882	16	0.699144889049184	0.999794064954164	NA	0.0266666666666666	0.0266666666666667
ACRD_ECOLI	50vs25	-0.544887027162915	0.963885265200223	-0.565302787411869	4	0.60206869359694	0.725315459199095	NA	0.583333333333333	0.0833333333333333
ACRD_ECOLI	50vs10	0.530689541829457	0.963885265200223	0.550573352440676	4	0.61122827768387	0.998942449341753	NA	0.75	0.0833333333333333
ACRD_ECOLI	50vs5	-0.623422960381136	0.834749125996894	-0.746838709937691	4	0.496668000813072	0.911111262064991	NA	0.833333333333333	0.166666666666667
ACRD_ECOLI	50vs2.5	0.474474017609748	0.963885265200223	0.492251551859948	4	0.648335368356047	0.934559212866001	NA	0.833333333333333	0.166666666666667
ACRD_ECOLI	50vs1	0.537887537412292	0.963885265200223	0.558041041638456	4	0.606573541624067	0.999615362041791	NA	0.833333333333333	0.166666666666667
ACRD_ECOLI	50vs0.25	0.282613492534363	0.787009023442597	0.359098160397365	4	0.737674992681018	0.999776895417083	NA	0.583333333333333	0.25
ACRD_ECOLI	50vs0.1	0.625269738639628	0.834749125996894	0.749051085130401	4	0.495471823298384	0.998790271984073	NA	0.75	0.25
ACRD_ECOLI	25vs10	1.07557656899237	0.963885265200223	1.11587613985254	4	0.32698521590222	0.432516334897511	NA	0.5	0
ACRD_ECOLI	25vs5	-0.0785359332182212	0.834749125996894	-0.0940832769659149	4	0.929567364618118	0.99980945813508	NA	0.583333333333333	0.0833333333333333
ACRD_ECOLI	25vs2.5	1.01936104477266	0.963885265200223	1.05755433927182	4	0.34989674227954	0.999088867772786	NA	0.583333333333333	0.0833333333333333
ACRD_ECOLI	25vs1	1.08277456457521	0.963885265200223	1.12334382905033	4	0.324152057881669	0.539628659752946	NA	0.583333333333333	0.0833333333333333
ACRD_ECOLI	25vs0.25	0.827500519697278	0.787009023442597	1.05144985006342	4	0.352376385423924	0.553833218740941	NA	0.333333333333333	0.166666666666667
ACRD_ECOLI	25vs0.1	1.17015676580254	0.834749125996894	1.40180651810218	4	0.23360119437641	0.563572410066492	NA	0.5	0.166666666666667
ACRD_ECOLI	10vs5	-1.15411250221059	0.834749125996894	-1.38258605641821	4	0.238969575205734	0.636911688094591	NA	0.75	0.0833333333333333
ACRD_ECOLI	10vs2.5	-0.0562155242197091	0.963885265200223	-0.0583218005807276	4	0.956289618423523	0.973998685431366	NA	0.75	0.0833333333333333
ACRD_ECOLI	10vs1	0.00719799558283547	0.963885265200223	0.00746768919778047	4	0.994399298170401	0.99967601981487	NA	0.75	0.0833333333333333
ACRD_ECOLI	10vs0.25	-0.248076049295093	0.787009023442597	-0.315213729329226	4	0.768359053643311	0.999761676812901	NA	0.5	0.166666666666667
ACRD_ECOLI	10vs0.1	0.094580196810171	0.834749125996894	0.113303738649884	4	0.915248708305531	0.999876210554172	NA	0.666666666666667	0.166666666666667
ACRD_ECOLI	5vs2.5	1.09789697799088	0.834749125996894	1.3152418418884	4	0.258756043895533	0.999873277220373	NA	0.833333333333333	0.166666666666667
ACRD_ECOLI	5vs1	1.16131049779343	0.834749125996894	1.39120900115533	4	0.236546175210997	0.805624463857094	NA	0.833333333333333	0.166666666666667
ACRD_ECOLI	5vs0.25	0.906036452915499	0.622185263295864	1.45621651036222	4	0.219047094184825	0.822180468728528	NA	0.583333333333333	0.25
ACRD_ECOLI	5vs0.1	1.24869269902076	0.681569807308872	1.83208335467666	4	0.140886482599187	0.858664298930605	NA	0.75	0.25
ACRD_ECOLI	2.5vs1	0.0634135198025446	0.963885265200223	0.065789489778508	4	0.950702324957371	0.976465186695323	NA	0.833333333333333	0.166666666666667
ACRD_ECOLI	2.5vs0.25	-0.191860525075384	0.787009023442597	-0.243784403177657	4	0.819390732970583	0.907781249075438	NA	0.583333333333333	0.25
ACRD_ECOLI	2.5vs0.1	0.15079572102988	0.834749125996894	0.180647953179697	4	0.865427339065737	0.948161545033791	NA	0.75	0.25
ACRD_ECOLI	1vs0.25	-0.255274044877929	0.787009023442597	-0.324359743375354	4	0.761919100826083	0.999708052973332	NA	0.583333333333333	0.25
ACRD_ECOLI	1vs0.1	0.0873822012273355	0.834749125996894	0.104680793912758	4	0.921668124777284	0.999815650615105	NA	0.75	0.25
ACRD_ECOLI	0.25vs0.1	0.342656246105264	0.622185263295864	0.550730250810076	4	0.611130250516894	0.999794064954164	NA	0.5	0.333333333333333
ACRF_ECOLI	50vs25	-0.327006941659759	0.506102140809471	-0.64612835096239	12	0.530359196235281	0.689464405423458	NA	0.166666666666667	0
ACRF_ECOLI	50vs10	-0.240375885714903	0.452671516163259	-0.531016149971782	12	0.605096891085293	0.998942449341753	NA	0.166666666666667	0
ACRF_ECOLI	50vs5	0.263939294039514	0.506102140809471	0.521513885749157	12	0.61149891684843	0.911111262064991	NA	0	0
ACRF_ECOLI	50vs2.5	0.304997943465521	0.452671516163259	0.673773216505014	12	0.513224781490118	0.934559212866001	NA	0	0
ACRF_ECOLI	50vs1	0.641995166157417	0.452671516163259	1.41823627781757	12	0.18156564310348	0.999615362041791	NA	0	0
ACRF_ECOLI	50vs0.25	0.737121266191109	0.640174197458072	1.15143857580949	12	0.271977516192689	0.999776895417083	NA	0.333333333333333	0
ACRF_ECOLI	50vs0.1	0.224074314461265	0.452671516163259	0.495004228144215	12	0.629536268156792	0.998790271984073	NA	0	0
ACRF_ECOLI	25vs10	0.0866310559448557	0.506102140809471	0.171173067567539	12	0.866940143048675	0.899352602200044	NA	0.333333333333333	0
ACRF_ECOLI	25vs5	0.590946235699273	0.554407117846006	1.06590665357117	12	0.307442638755588	0.99980945813508	NA	0.166666666666667	0
ACRF_ECOLI	25vs2.5	0.632004885125279	0.506102140809471	1.24876943637195	12	0.235562187098283	0.999088867772786	NA	0.166666666666667	0
ACRF_ECOLI	25vs1	0.969002107817176	0.506102140809471	1.91463744110494	12	0.079678306541648	0.522158519293105	NA	0.166666666666667	0
ACRF_ECOLI	25vs0.25	1.06412820785087	0.679007274244888	1.56718233841348	12	0.143050388159423	0.539080917565301	NA	0.5	0
ACRF_ECOLI	25vs0.1	0.551081256121024	0.506102140809471	1.0888735922745	12	0.297594400016639	0.566310281700864	NA	0.166666666666667	0
ACRF_ECOLI	10vs5	0.504315179754417	0.506102140809471	0.996469169144009	12	0.338691885740942	0.636911688094591	NA	0.166666666666667	0
ACRF_ECOLI	10vs2.5	0.545373829180424	0.452671516163259	1.2047893664768	12	0.251508013421522	0.668602905025257	NA	0.166666666666667	0
ACRF_ECOLI	10vs1	0.88237105187232	0.452671516163259	1.94925242778935	12	0.0750254317217331	0.99967601981487	NA	0.166666666666667	0
ACRF_ECOLI	10vs0.25	0.977497151906012	0.640174197458072	1.52692369637411	12	0.152698063174646	0.999761676812901	NA	0.5	0
ACRF_ECOLI	10vs0.1	0.464450200176168	0.452671516163259	1.026020378116	12	0.325120622304102	0.999876210554172	NA	0.166666666666667	0
ACRF_ECOLI	5vs2.5	0.0410586494260063	0.506102140809471	0.0811271996604009	12	0.936678182983553	0.999873277220373	NA	0	0
ACRF_ECOLI	5vs1	0.378055872117902	0.506102140809471	0.746995204393389	12	0.469450563086167	0.805624463857094	NA	0	0
ACRF_ECOLI	5vs0.25	0.473181972151595	0.679007274244888	0.696873200184507	12	0.499160055606344	0.822180468728528	NA	0.333333333333333	0
ACRF_ECOLI	5vs0.1	-0.039864979578249	0.506102140809471	-0.078768644437046	12	0.938514913294459	0.970694895130511	NA	0	0
ACRF_ECOLI	2.5vs1	0.336997222691896	0.452671516163259	0.744463061312556	12	0.470924606535096	0.843185089885973	NA	0	0
ACRF_ECOLI	2.5vs0.25	0.432123322725588	0.640174197458072	0.675008965436927	12	0.512466515999159	0.832463301502472	NA	0.333333333333333	0
ACRF_ECOLI	2.5vs0.1	-0.0809236290042552	0.452671516163259	-0.1787689883608	12	0.861101805062709	0.94788565011965	NA	0	0
ACRF_ECOLI	1vs0.25	0.0951261000336923	0.640174197458072	0.148594086439922	12	0.884341786744142	0.999708052973332	NA	0.333333333333333	0
ACRF_ECOLI	1vs0.1	-0.417920851696151	0.452671516163259	-0.923232049673356	12	0.374077400961287	0.999815650615105	NA	0	0
ACRF_ECOLI	0.25vs0.1	-0.513046951729844	0.640174197458073	-0.801417729372707	12	0.438471345115581	0.999794064954164	NA	0.333333333333333	0
ACRR_ECOLI	50vs25	-0.405785579647835	0.328893015382126	-1.23379202558124	5	0.272109278230952	0.621937037981357	NA	0.166666666666667	0
ACRR_ECOLI	50vs10	0.0089491853316801	0.328893015382126	0.0272100194079295	5	0.979344847668159	0.998942449341753	NA	0.166666666666667	0
ACRR_ECOLI	50vs5	-0.70027534749978	0.416020414051325	-1.68327159881483	5	0.153144151540441	0.911111262064991	NA	0.333333333333333	0
ACRR_ECOLI	50vs2.5	0.113758888259401	0.416020414051325	0.273445447427891	5	0.79544642135015	0.95294442154948	NA	0.333333333333333	0
ACRR_ECOLI	50vs1	-0.596381967235578	0.328893015382126	-1.81330079795908	5	0.129520985349201	0.999615362041791	NA	0.166666666666667	0
ACRR_ECOLI	50vs0.25	-0.51670533760572	0.416020414051325	-1.24201918981306	5	0.269308332748977	0.999776895417083	NA	0.333333333333333	0
ACRR_ECOLI	50vs0.1	Inf	NA	NA	NA	NA	0	oneConditionMissing	0.5	0
ACRR_ECOLI	25vs10	0.414734764979516	0.360284247061368	1.15113210850119	5	0.301733975018953	0.417652417256738	NA	0.333333333333333	0
ACRR_ECOLI	25vs5	-0.294489767851944	0.44125628383159	-0.66738940303531	5	0.534084337406501	0.99980945813508	NA	0.5	0
ACRR_ECOLI	25vs2.5	0.519544467907236	0.44125628383159	1.17742111998007	5	0.292015478489715	0.999088867772786	NA	0.5	0
ACRR_ECOLI	25vs1	-0.190596387587742	0.360284247061368	-0.529016711505785	5	0.619428253426141	0.721768573557417	NA	0.333333333333333	0
ACRR_ECOLI	25vs0.25	-0.110919757957885	0.441256283831591	-0.251372642208577	5	0.81153032971554	0.862801936395125	NA	0.5	0
ACRR_ECOLI	25vs0.1	Inf	NA	NA	NA	NA	0	oneConditionMissing	0.666666666666667	0
ACRR_ECOLI	10vs5	-0.70922453283146	0.44125628383159	-1.60728483382265	5	0.168902583236415	0.636911688094591	NA	0.5	0
ACRR_ECOLI	10vs2.5	0.104809702927721	0.44125628383159	0.237525689192729	5	0.821674949925291	0.878292128453712	NA	0.5	0
ACRR_ECOLI	10vs1	-0.605331152567258	0.360284247061368	-1.68014882000697	5	0.153761937533005	0.99967601981487	NA	0.333333333333333	0
ACRR_ECOLI	10vs0.25	-0.5256545229374	0.441256283831591	-1.19126807299592	5	0.287008834114378	0.999761676812901	NA	0.5	0
ACRR_ECOLI	10vs0.1	Inf	NA	NA	NA	NA	0	oneConditionMissing	0.666666666666667	0
ACRR_ECOLI	5vs2.5	0.814034235759181	0.509518868503565	1.59765277810018	5	0.171011541086646	0.999873277220373	NA	0.666666666666667	0
ACRR_ECOLI	5vs1	0.103893380264202	0.44125628383159	0.235449066837207	5	0.823199806890896	0.914793137205165	NA	0.5	0
ACRR_ECOLI	5vs0.25	0.18357000989406	0.509518868503565	0.360281083276066	5	0.733356181866787	0.867943502860593	NA	0.666666666666667	0
ACRR_ECOLI	5vs0.1	Inf	NA	NA	NA	NA	0	oneConditionMissing	0.833333333333333	0
ACRR_ECOLI	2.5vs1	-0.710140855494979	0.44125628383159	-1.60936145617818	5	0.168451276110452	0.843185089885973	NA	0.5	0
ACRR_ECOLI	2.5vs0.25	-0.630464225865121	0.509518868503566	-1.23737169482411	5	0.270887356245547	0.832463301502472	NA	0.666666666666667	0
ACRR_ECOLI	2.5vs0.1	Inf	NA	NA	NA	NA	0	oneConditionMissing	0.833333333333333	0
ACRR_ECOLI	1vs0.25	0.0796766296298579	0.441256283831591	0.180567693989526	5	0.86379760099784	0.999708052973332	NA	0.5	0
ACRR_ECOLI	1vs0.1	Inf	NA	NA	NA	NA	0	oneConditionMissing	0.666666666666667	0
ACRR_ECOLI	0.25vs0.1	Inf	NA	NA	NA	NA	0	oneConditionMissing	0.833333333333333	0
ACSA_ECOLI	50vs25	-0.534684309511313	0.478246407736688	-1.11801009032502	15	0.281149280611947	0.621937037981357	NA	0.472222222222222	0.472222222222222
ACSA_ECOLI	50vs10	-0.13566452236865	0.427756591077726	-0.317153552273374	15	0.755498635509312	0.998942449341753	NA	0.444444444444444	0.277777777777778
ACSA_ECOLI	50vs5	0.162590419001269	0.427756591077726	0.380100324326096	15	0.70919901262397	0.911717399094102	NA	0.444444444444444	0.444444444444444
ACSA_ECOLI	50vs2.5	-0.190188060167647	0.427756591077726	-0.444617486053158	15	0.662944374069677	0.934559212866001	NA	0.472222222222222	0.472222222222222
ACSA_ECOLI	50vs1	-0.186477297101617	0.427756591077726	-0.435942545342878	15	0.669087094672954	0.999615362041791	NA	0.416666666666667	0.416666666666667
ACSA_ECOLI	50vs0.25	-0.369980882198247	0.427756591077726	-0.864933211820501	15	0.400696970285729	0.999776895417083	NA	0.388888888888889	0.388888888888889
ACSA_ECOLI	50vs0.1	-0.0846185636294745	0.427756591077726	-0.197819426735844	15	0.845842204338698	0.998790271984073	NA	0.472222222222222	0.472222222222222
ACSA_ECOLI	25vs10	0.399019787142663	0.478246407736688	0.834339329449506	15	0.417179831968285	0.503033024161559	NA	0.472222222222222	0.305555555555556
ACSA_ECOLI	25vs5	0.697274728512582	0.478246407736688	1.45798215571017	15	0.165464155184143	0.99980945813508	NA	0.472222222222222	0.472222222222222
ACSA_ECOLI	25vs2.5	0.344496249343666	0.478246407736688	0.720332121205055	15	0.482395663591091	0.999088867772786	NA	0.5	0.5
ACSA_ECOLI	25vs1	0.348207012409696	0.478246407736688	0.72809122405664	15	0.477770669020146	0.622573124622686	NA	0.444444444444444	0.444444444444444
ACSA_ECOLI	25vs0.25	0.164703427313066	0.478246407736688	0.344390307273878	15	0.735333545583956	0.809934241764197	NA	0.416666666666667	0.416666666666667
ACSA_ECOLI	25vs0.1	0.450065745881838	0.478246407736688	0.94107501614447	15	0.361576174304004	0.581531941492396	NA	0.5	0.5
ACSA_ECOLI	10vs5	0.298254941369919	0.427756591077726	0.69725387659947	15	0.496309508010699	0.65569961281254	NA	0.444444444444444	0.277777777777778
ACSA_ECOLI	10vs2.5	-0.0545235377989973	0.427756591077726	-0.127463933779784	15	0.900266301522988	0.932239815868905	NA	0.472222222222222	0.305555555555556
ACSA_ECOLI	10vs1	-0.0508127747329669	0.427756591077726	-0.118788993069504	15	0.907018770110415	0.99967601981487	NA	0.416666666666667	0.25
ACSA_ECOLI	10vs0.25	-0.234316359829597	0.427756591077726	-0.547779659547127	15	0.591901830814723	0.999761676812901	NA	0.388888888888889	0.222222222222222
ACSA_ECOLI	10vs0.1	0.0510459587391754	0.427756591077726	0.11933412553753	15	0.906594221591837	0.999876210554172	NA	0.472222222222222	0.305555555555556
ACSA_ECOLI	5vs2.5	-0.352778479168916	0.427756591077726	-0.824717810379254	15	0.422453512421172	0.999873277220373	NA	0.472222222222222	0.472222222222222
ACSA_ECOLI	5vs1	-0.349067716102886	0.427756591077726	-0.816042869668975	15	0.427245117959909	0.805624463857094	NA	0.416666666666667	0.416666666666667
ACSA_ECOLI	5vs0.25	-0.532571301199516	0.427756591077726	-1.2450335361466	15	0.232219799405297	0.822180468728528	NA	0.388888888888889	0.388888888888889
ACSA_ECOLI	5vs0.1	-0.247208982630744	0.427756591077726	-0.57791975106194	15	0.571892768865356	0.858664298930605	NA	0.472222222222222	0.472222222222222
ACSA_ECOLI	2.5vs1	0.00371076306603041	0.427756591077726	0.00867494071027918	15	0.993192810220363	0.99456668833818	NA	0.444444444444444	0.444444444444444
ACSA_ECOLI	2.5vs0.25	-0.179792822030599	0.427756591077726	-0.420315725767344	15	0.68021404219064	0.856435624994679	NA	0.416666666666667	0.416666666666667
ACSA_ECOLI	2.5vs0.1	0.105569496538173	0.427756591077726	0.246798059317314	15	0.80841028576439	0.932811096743087	NA	0.5	0.5
ACSA_ECOLI	1vs0.25	-0.18350358509663	0.427756591077726	-0.428990666477623	15	0.674027430832147	0.999708052973332	NA	0.361111111111111	0.361111111111111
ACSA_ECOLI	1vs0.1	0.101858733472142	0.427756591077726	0.238123118607035	15	0.815007831977354	0.999815650615105	NA	0.444444444444444	0.444444444444444
ACSA_ECOLI	0.25vs0.1	0.285362318568772	0.427756591077726	0.667113785084657	15	0.514831615751134	0.999794064954164	NA	0.416666666666667	0.416666666666667
ACUI_ECOLI	50vs25	0.314155313524032	0.195022571720875	1.61086642818794	16	0.126757752113769	0.621937037981357	NA	0.0128205128205128	0.0128205128205128
ACUI_ECOLI	50vs10	0.0359675368149688	0.195022571720875	0.184427558808153	16	0.855995348403766	0.998942449341753	NA	0.0128205128205128	0.0128205128205128
ACUI_ECOLI	50vs5	0.186764284355815	0.195022571720875	0.957654709953884	16	0.35248485058191	0.911111262064991	NA	0.0128205128205128	0.0128205128205128
ACUI_ECOLI	50vs2.5	0.275435685547456	0.195022571720875	1.41232721482963	16	0.177008365501618	0.934559212866001	NA	0	0
ACUI_ECOLI	50vs1	0.218679928434096	0.195022571720875	1.12130573658459	16	0.278705473626012	0.999615362041791	NA	0.0128205128205128	0.0128205128205128
ACUI_ECOLI	50vs0.25	0.17603671253768	0.195022571720875	0.90264788831537	16	0.380101434643297	0.999776895417083	NA	0	0
ACUI_ECOLI	50vs0.1	0.134768774723256	0.195022571720875	0.691041931885421	16	0.499443298975615	0.998790271984073	NA	0	0
ACUI_ECOLI	25vs10	-0.278187776709063	0.195022571720875	-1.42643886937979	16	0.172963155785461	0.384919349510923	NA	0.0256410256410257	0.0256410256410256
ACUI_ECOLI	25vs5	-0.127391029168217	0.195022571720875	-0.653211718234055	16	0.52289641710184	0.99980945813508	NA	0.0256410256410257	0.0256410256410256
ACUI_ECOLI	25vs2.5	-0.0387196279765761	0.195022571720875	-0.198539213358305	16	0.845124009028274	0.999088867772786	NA	0.0128205128205128	0.0128205128205128
ACUI_ECOLI	25vs1	-0.0954753850899361	0.195022571720875	-0.489560691603354	16	0.631088892727087	0.729365792648651	NA	0.0256410256410257	0.0256410256410256
ACUI_ECOLI	25vs0.25	-0.138118600986351	0.195022571720875	-0.70821853987257	16	0.488999614321091	0.634035156332046	NA	0.0128205128205128	0.0128205128205128
ACUI_ECOLI	25vs0.1	-0.179386538800775	0.195022571720875	-0.919824496302518	16	0.371324892032175	0.583999451655606	NA	0.0128205128205128	0.0128205128205128
ACUI_ECOLI	10vs5	0.150796747540846	0.195022571720875	0.773227151145732	16	0.450661223055599	0.646028630661259	NA	0.0256410256410257	0.0256410256410256
ACUI_ECOLI	10vs2.5	0.239468148732487	0.195022571720875	1.22789965602148	16	0.237242976824548	0.668602905025257	NA	0.0128205128205128	0.0128205128205128
ACUI_ECOLI	10vs1	0.182712391619127	0.195022571720875	0.936878177776433	16	0.362748490798117	0.99967601981487	NA	0.0256410256410257	0.0256410256410256
ACUI_ECOLI	10vs0.25	0.140069175722712	0.195022571720875	0.718220329507217	16	0.482978179426194	0.999761676812901	NA	0.0128205128205128	0.0128205128205128
ACUI_ECOLI	10vs0.1	0.0988012379082876	0.195022571720875	0.506614373077269	16	0.619335243056545	0.999876210554172	NA	0.0128205128205128	0.0128205128205128
ACUI_ECOLI	5vs2.5	0.0886714011916408	0.195022571720875	0.45467250487575	16	0.655452914266413	0.999873277220373	NA	0.0128205128205128	0.0128205128205128
ACUI_ECOLI	5vs1	0.0319156440782807	0.195022571720875	0.163651026630701	16	0.872055213279945	0.937488565593938	NA	0.0256410256410257	0.0256410256410256
ACUI_ECOLI	5vs0.25	-0.0107275718181346	0.195022571720875	-0.0550068216385146	16	0.956814045489459	0.977973621339258	NA	0.0128205128205128	0.0128205128205128
ACUI_ECOLI	5vs0.1	-0.0519955096325585	0.195022571720875	-0.266612778068463	16	0.793172868073579	0.913563137321441	NA	0.0128205128205128	0.0128205128205128
ACUI_ECOLI	2.5vs1	-0.05675575711336	0.195022571720875	-0.291021478245049	16	0.774773602749949	0.896917773891353	NA	0.0128205128205128	0.0128205128205128
ACUI_ECOLI	2.5vs0.25	-0.0993989730097753	0.195022571720875	-0.509679326514265	16	0.617233966134953	0.836263400864458	NA	0	0
ACUI_ECOLI	2.5vs0.1	-0.140666910824199	0.195022571720875	-0.721285282944213	16	0.481141835641634	0.903193094951572	NA	0	0
ACUI_ECOLI	1vs0.25	-0.0426432158964153	0.195022571720875	-0.218657848269216	16	0.829681280764637	0.999708052973332	NA	0.0128205128205128	0.0128205128205128
ACUI_ECOLI	1vs0.1	-0.0839111537108393	0.195022571720875	-0.430263804699165	16	0.672743071850859	0.999815650615105	NA	0.0128205128205128	0.0128205128205128
ACUI_ECOLI	0.25vs0.1	-0.0412679378144239	0.195022571720875	-0.211605956429948	16	0.835086342888705	0.999794064954164	NA	0	0
ACYP_ECOLI	50vs25	-0.0651653388490945	0.499932483773912	-0.130348278945932	13	0.898286305625572	0.933475308557956	NA	0.25	0.0833333333333333
ACYP_ECOLI	50vs10	0.417728159236994	0.447153207151511	0.934194706771839	13	0.367231945229962	0.998942449341753	NA	0.333333333333333	0.166666666666667
ACYP_ECOLI	50vs5	-0.598059469236433	0.499932483773912	-1.19628047515892	13	0.252950281271758	0.911111262064991	NA	0.333333333333333	0.166666666666667
ACYP_ECOLI	50vs2.5	0.0361437652688879	0.499932483773912	0.0722972930185378	13	0.943465803531639	0.985948754687045	NA	0.333333333333333	0.333333333333333
ACYP_ECOLI	50vs1	0.123993300476009	0.447153207151511	0.277294892428213	13	0.785914158975279	0.999615362041791	NA	0.166666666666667	0.166666666666667
ACYP_ECOLI	50vs0.25	0.218876292317334	0.447153207151511	0.489488365098924	13	0.632651675411872	0.999776895417083	NA	0.25	0.25
ACYP_ECOLI	50vs0.1	-0.00440153682010161	0.447153207151511	-0.00984346472239484	13	0.992295634817501	0.998790271984073	NA	0.0833333333333334	0.0833333333333333
ACYP_ECOLI	25vs10	0.482893498086088	0.499932483773912	0.965917426370858	13	0.351711742438563	0.449537621209362	NA	0.416666666666667	0.0833333333333333
ACYP_ECOLI	25vs5	-0.532894130387339	0.547648597185114	-0.973058514394792	13	0.348282918143554	0.99980945813508	NA	0.416666666666667	0.0833333333333333
ACYP_ECOLI	25vs2.5	0.101309104117982	0.547648597185114	0.184989251572461	13	0.856092305490161	0.999088867772786	NA	0.416666666666667	0.25
ACYP_ECOLI	25vs1	0.189158639325103	0.499932483773912	0.378368370659123	13	0.711263671157386	0.789848950606515	NA	0.25	0.0833333333333333
ACYP_ECOLI	25vs0.25	0.284041631166428	0.499932483773912	0.568159982368504	13	0.579608180236777	0.693449467880491	NA	0.333333333333333	0.166666666666667
ACYP_ECOLI	25vs0.1	0.0607638020289929	0.499932483773912	0.121544016444574	13	0.905118822997298	0.934859000493102	NA	0.166666666666667	0
ACYP_ECOLI	10vs5	-1.01578762847343	0.499932483773912	-2.03184962258384	13	0.0631268099284426	0.636911688094591	NA	0.5	0.166666666666667
ACYP_ECOLI	10vs2.5	-0.381584393968106	0.499932483773912	-0.763271854406389	13	0.458929427121936	0.672626439924851	NA	0.5	0.333333333333333
ACYP_ECOLI	10vs1	-0.293734858760985	0.447153207151511	-0.656899814343626	13	0.522705083322199	0.99967601981487	NA	0.333333333333333	0.166666666666667
ACYP_ECOLI	10vs0.25	-0.19885186691966	0.447153207151511	-0.444706341672915	13	0.663845864546532	0.999761676812901	NA	0.416666666666667	0.25
ACYP_ECOLI	10vs0.1	-0.422129696057095	0.447153207151511	-0.944038171494234	13	0.362365668122885	0.999876210554172	NA	0.25	0.0833333333333333
ACYP_ECOLI	5vs2.5	0.634203234505321	0.547648597185114	1.15804776596725	13	0.267677768351943	0.999873277220373	NA	0.5	0.333333333333333
ACYP_ECOLI	5vs1	0.722052769712442	0.499932483773912	1.44430056687211	13	0.17232176230684	0.805624463857094	NA	0.333333333333333	0.166666666666667
ACYP_ECOLI	5vs0.25	0.816935761553767	0.499932483773912	1.63409217858149	13	0.126211118259101	0.822180468728528	NA	0.416666666666667	0.25
ACYP_ECOLI	5vs0.1	0.593657932416332	0.499932483773912	1.18747621265756	13	0.256284666915054	0.858664298930605	NA	0.25	0.0833333333333333
ACYP_ECOLI	2.5vs1	0.087849535207121	0.499932483773912	0.175722798694653	13	0.863219376290681	0.932297471713956	NA	0.333333333333333	0.333333333333333
ACYP_ECOLI	2.5vs0.25	0.182732527048446	0.499932483773912	0.365514410404034	13	0.720605902667016	0.873182748727729	NA	0.416666666666667	0.416666666666667
ACYP_ECOLI	2.5vs0.1	-0.0405453020889895	0.499932483773912	-0.0811015555198962	13	0.936596502953055	0.966913610299398	NA	0.25	0.25
ACYP_ECOLI	1vs0.25	0.0948829918413249	0.447153207151511	0.212193472670711	13	0.83524690401956	0.999708052973332	NA	0.25	0.25
ACYP_ECOLI	1vs0.1	-0.128394837296111	0.447153207151511	-0.287138357150608	13	0.778532156215867	0.999815650615105	NA	0.0833333333333334	0.0833333333333333
ACYP_ECOLI	0.25vs0.1	-0.223277829137435	0.447153207151511	-0.499331829821319	13	0.625889116482292	0.999794064954164	NA	0.166666666666667	0.166666666666667
ADD_ECOLI	50vs25	0.192886985927416	0.168277870571825	1.14624094821242	16	0.268549725271457	0.621937037981357	NA	0.0476190476190477	0.0476190476190476
ADD_ECOLI	50vs10	-0.00340749515348548	0.168277870571825	-0.0202492172138052	16	0.984094939922035	0.998942449341753	NA	0.0317460317460317	0.0317460317460317
ADD_ECOLI	50vs5	0.135865697598835	0.168277870571825	0.80738897596665	16	0.431282238129696	0.911111262064991	NA	0.0317460317460317	0.0317460317460317
ADD_ECOLI	50vs2.5	0.148041904410772	0.168277870571825	0.879746718375452	16	0.392018621656637	0.934559212866001	NA	0.00793650793650791	0.00793650793650794
ADD_ECOLI	50vs1	-0.00828278153197221	0.168277870571825	-0.049220860139402	16	0.961352489271207	0.999615362041791	NA	0.0238095238095238	0.0238095238095238
ADD_ECOLI	50vs0.25	-0.0152509368818084	0.168277870571825	-0.0906294858021685	16	0.928911900720748	0.999776895417083	NA	0.00793650793650791	0.00793650793650794
ADD_ECOLI	50vs0.1	0.0892462845306695	0.168277870571825	0.530350688580747	16	0.603152316641813	0.998790271984073	NA	0	0
ADD_ECOLI	25vs10	-0.196294481080901	0.168277870571825	-1.16649016542622	16	0.260509413048215	0.395018670287934	NA	0.0793650793650794	0.0793650793650794
ADD_ECOLI	25vs5	-0.0570212883285812	0.168277870571825	-0.338851972245769	16	0.739127535289611	0.99980945813508	NA	0.0793650793650794	0.0793650793650794
ADD_ECOLI	25vs2.5	-0.0448450815166434	0.168277870571825	-0.266494229836967	16	0.79326254840783	0.999088867772786	NA	0.0555555555555556	0.0555555555555556
ADD_ECOLI	25vs1	-0.201169767459388	0.168277870571825	-1.19546180835182	16	0.249324968297131	0.522158519293105	NA	0.0714285714285714	0.0714285714285714
ADD_ECOLI	25vs0.25	-0.208137922809224	0.168277870571825	-1.23687043401459	16	0.233982897405549	0.539080917565301	NA	0.0555555555555556	0.0555555555555556
ADD_ECOLI	25vs0.1	-0.103640701396746	0.168277870571825	-0.615890259631671	16	0.54662942921542	0.676280531535804	NA	0.0476190476190477	0.0476190476190476
ADD_ECOLI	10vs5	0.13927319275232	0.168277870571825	0.827638193180455	16	0.42004906448667	0.644814157970342	NA	0.0634920634920635	0.0634920634920635
ADD_ECOLI	10vs2.5	0.151449399564258	0.168277870571825	0.899995935589257	16	0.381468835310729	0.668602905025257	NA	0.0396825396825397	0.0396825396825397
ADD_ECOLI	10vs1	-0.00487528637848672	0.168277870571825	-0.0289716429255968	16	0.977245505885133	0.99967601981487	NA	0.0555555555555556	0.0555555555555556
ADD_ECOLI	10vs0.25	-0.0118434417283229	0.168277870571825	-0.0703802685883633	16	0.944763169579692	0.999761676812901	NA	0.0396825396825397	0.0396825396825397
ADD_ECOLI	10vs0.1	0.092653779684155	0.168277870571825	0.550599905794553	16	0.589513601625194	0.999876210554172	NA	0.0317460317460317	0.0317460317460317
ADD_ECOLI	5vs2.5	0.0121762068119378	0.168277870571825	0.0723577424088019	16	0.943214016668283	0.999873277220373	NA	0.0396825396825397	0.0396825396825397
ADD_ECOLI	5vs1	-0.144148479130807	0.168277870571825	-0.856609836106052	16	0.404308094106516	0.805624463857094	NA	0.0555555555555556	0.0555555555555556
ADD_ECOLI	5vs0.25	-0.151116634480643	0.168277870571825	-0.898018461768818	16	0.382490611726303	0.822180468728528	NA	0.0396825396825397	0.0396825396825397
ADD_ECOLI	5vs0.1	-0.0466194130681651	0.168277870571825	-0.277038287385902	16	0.785297957822525	0.912619462922935	NA	0.0317460317460317	0.0317460317460317
ADD_ECOLI	2.5vs1	-0.156324685942745	0.168277870571825	-0.928967578514854	16	0.366709757711823	0.843185089885973	NA	0.0317460317460317	0.0317460317460317
ADD_ECOLI	2.5vs0.25	-0.163292841292581	0.168277870571825	-0.97037620417762	16	0.346300706829458	0.832463301502472	NA	0.0158730158730159	0.0158730158730159
ADD_ECOLI	2.5vs0.1	-0.0587956198801029	0.168277870571825	-0.349396029794704	16	0.731348188724154	0.914471964154823	NA	0.00793650793650791	0.00793650793650794
ADD_ECOLI	1vs0.25	-0.00696815534983619	0.168277870571825	-0.0414086256627665	16	0.967482468078693	0.999708052973332	NA	0.0317460317460317	0.0317460317460317
ADD_ECOLI	1vs0.1	0.0975290660626417	0.168277870571825	0.579571548720149	16	0.57027499022495	0.999815650615105	NA	0.0238095238095238	0.0238095238095238
ADD_ECOLI	0.25vs0.1	0.104497221412478	0.168277870571826	0.620980174382915	16	0.543358540768308	0.999794064954164	NA	0.00793650793650791	0.00793650793650794
ADEC_ECOLI	50vs25	1.04816344398546	0.505892206932214	2.07191063555147	16	0.0547964518464272	0.621937037981357	NA	0.166666666666667	0.166666666666667
ADEC_ECOLI	50vs10	0.0115842354367148	0.505892206932214	0.0228986240111562	16	0.982014286543214	0.998942449341753	NA	0.277777777777778	0.277777777777778
ADEC_ECOLI	50vs5	0.663801556419734	0.505892206932214	1.31214030839712	16	0.207986716715913	0.911111262064991	NA	0.25	0.25
ADEC_ECOLI	50vs2.5	0.980906681485864	0.505892206932214	1.93896381095528	16	0.0703506609152653	0.934559212866001	NA	0.138888888888889	0.138888888888889
ADEC_ECOLI	50vs1	0.468560680067049	0.505892206932214	0.926206558722168	16	0.368099285251607	0.999615362041791	NA	0.25	0.25
ADEC_ECOLI	50vs0.25	0.160094548518245	0.505892206932214	0.316459803737788	16	0.755744799175968	0.999776895417083	NA	0.0833333333333334	0.0833333333333333
ADEC_ECOLI	50vs0.1	0.500219732781786	0.505892206932214	0.98878718811498	16	0.33748560027921	0.998790271984073	NA	0.138888888888889	0.138888888888889
ADEC_ECOLI	25vs10	-1.03657920854875	0.505892206932214	-2.04901201154032	16	0.0572298835155509	0.384919349510923	NA	0.388888888888889	0.388888888888889
ADEC_ECOLI	25vs5	-0.384361887565727	0.505892206932214	-0.759770327154355	16	0.458441184729476	0.99980945813508	NA	0.361111111111111	0.361111111111111
ADEC_ECOLI	25vs2.5	-0.067256762499596	0.505892206932214	-0.132946824596189	16	0.895893123261513	0.999088867772786	NA	0.25	0.25
ADEC_ECOLI	25vs1	-0.579602763918412	0.505892206932214	-1.1457040768293	16	0.268765415254618	0.522158519293105	NA	0.361111111111111	0.361111111111111
ADEC_ECOLI	25vs0.25	-0.888068895467216	0.505892206932214	-1.75545083181368	16	0.0983057276073678	0.539080917565301	NA	0.194444444444444	0.194444444444444
ADEC_ECOLI	25vs0.1	-0.547943711203675	0.505892206932214	-1.08312344743649	16	0.294806959106032	0.565762506070824	NA	0.25	0.25
ADEC_ECOLI	10vs5	0.652217320983019	0.505892206932214	1.28924168438596	16	0.215641514557552	0.636911688094591	NA	0.472222222222222	0.472222222222222
ADEC_ECOLI	10vs2.5	0.96932244604915	0.505892206932214	1.91606518694413	16	0.0733998044587278	0.668602905025257	NA	0.361111111111111	0.361111111111111
ADEC_ECOLI	10vs1	0.456976444630334	0.505892206932214	0.903307934711012	16	0.379761614997812	0.99967601981487	NA	0.472222222222222	0.472222222222222
ADEC_ECOLI	10vs0.25	0.14851031308153	0.505892206932214	0.293561179726632	16	0.77286690297714	0.999761676812901	NA	0.305555555555556	0.305555555555556
ADEC_ECOLI	10vs0.1	0.488635497345071	0.505892206932214	0.965888564103824	16	0.348473534370426	0.999876210554172	NA	0.361111111111111	0.361111111111111
ADEC_ECOLI	5vs2.5	0.317105125066131	0.505892206932214	0.626823502558166	16	0.539616699008384	0.999873277220373	NA	0.333333333333333	0.333333333333333
ADEC_ECOLI	5vs1	-0.195240876352685	0.505892206932214	-0.385933749674949	16	0.704629099170182	0.866654185847025	NA	0.444444444444444	0.444444444444444
ADEC_ECOLI	5vs0.25	-0.503707007901489	0.505892206932214	-0.995680504659329	16	0.334226091401208	0.822180468728528	NA	0.277777777777778	0.277777777777778
ADEC_ECOLI	5vs0.1	-0.163581823637948	0.505892206932214	-0.323353120282137	16	0.750615601762982	0.897049638415841	NA	0.333333333333333	0.333333333333333
ADEC_ECOLI	2.5vs1	-0.512346001418816	0.505892206932214	-1.01275725223312	16	0.326247379007925	0.843185089885973	NA	0.333333333333333	0.333333333333333
ADEC_ECOLI	2.5vs0.25	-0.82081213296762	0.505892206932214	-1.6225040072175	16	0.124231524173241	0.832463301502472	NA	0.166666666666667	0.166666666666667
ADEC_ECOLI	2.5vs0.1	-0.480686948704079	0.505892206932214	-0.950176622840303	16	0.356155628754054	0.903193094951572	NA	0.222222222222222	0.222222222222222
ADEC_ECOLI	1vs0.25	-0.308466131548804	0.505892206932214	-0.60974675498438	16	0.550591570192277	0.999708052973332	NA	0.277777777777778	0.277777777777778
ADEC_ECOLI	1vs0.1	0.0316590527147367	0.505892206932214	0.0625806293928122	16	0.950875578506505	0.999815650615105	NA	0.333333333333333	0.333333333333333
ADEC_ECOLI	0.25vs0.1	0.340125184263541	0.505892206932214	0.672327384377192	16	0.510968502976559	0.999794064954164	NA	0.166666666666667	0.166666666666667
ADHE_ECOLI	50vs25	0.0736433288898806	0.134930763524605	0.545786053277997	16	0.592741795169472	0.71932984717971	NA	0.068075117370892	0.068075117370892
ADHE_ECOLI	50vs10	-0.0841995161481321	0.134930763524605	-0.624020156328385	16	0.541410087811209	0.998942449341753	NA	0.0692488262910798	0.0692488262910798
ADHE_ECOLI	50vs5	0.0382232674454339	0.134930763524605	0.283280598486081	16	0.780594268364494	0.929858432352714	NA	0.073943661971831	0.073943661971831
ADHE_ECOLI	50vs2.5	0.0657790113581065	0.134930763524605	0.487501957595546	16	0.632514833171447	0.934559212866001	NA	0.0598591549295775	0.0598591549295775
ADHE_ECOLI	50vs1	-0.109300055911683	0.134930763524605	-0.810045485970676	16	0.429797749423479	0.999615362041791	NA	0.0598591549295775	0.0598591549295775
ADHE_ECOLI	50vs0.25	-0.0602630147609122	0.134930763524605	-0.446621757609214	16	0.661134030454173	0.999776895417083	NA	0.0539906103286385	0.0539906103286385
ADHE_ECOLI	50vs0.1	-0.0401926685511906	0.134930763524605	-0.297876240386511	16	0.769630788605562	0.998790271984073	NA	0.0692488262910798	0.0692488262910798
ADHE_ECOLI	25vs10	-0.157842845038013	0.134930763524605	-1.16980620960638	16	0.259210277276712	0.395018670287934	NA	0.0809859154929577	0.0809859154929577
ADHE_ECOLI	25vs5	-0.0354200614444468	0.134930763524605	-0.262505454791916	16	0.796281748685177	0.99980945813508	NA	0.0856807511737089	0.0856807511737089
ADHE_ECOLI	25vs2.5	-0.00786431753177409	0.134930763524605	-0.05828409568245	16	0.954244058499455	0.999088867772786	NA	0.0715962441314554	0.0715962441314554
ADHE_ECOLI	25vs1	-0.182943384801563	0.134930763524605	-1.35583153924867	16	0.193981734334629	0.522158519293105	NA	0.0715962441314554	0.0715962441314554
ADHE_ECOLI	25vs0.25	-0.133906343650793	0.134930763524605	-0.99240781088721	16	0.335770804420281	0.550068212019572	NA	0.0657276995305164	0.0657276995305164
ADHE_ECOLI	25vs0.1	-0.113835997441071	0.134930763524605	-0.843662293664507	16	0.411294502147161	0.604338768473083	NA	0.0809859154929577	0.0809859154929577
ADHE_ECOLI	10vs5	0.122422783593566	0.134930763524605	0.907300754814466	16	0.377710309608478	0.636911688094591	NA	0.0868544600938967	0.0868544600938967
ADHE_ECOLI	10vs2.5	0.149978527506239	0.134930763524605	1.11152211392393	16	0.282767532346601	0.668602905025257	NA	0.0727699530516432	0.0727699530516432
ADHE_ECOLI	10vs1	-0.0251005397635507	0.134930763524605	-0.186025329642292	16	0.854762908287546	0.99967601981487	NA	0.0727699530516432	0.0727699530516432
ADHE_ECOLI	10vs0.25	0.0239365013872199	0.134930763524605	0.177398398719171	16	0.86142181990795	0.999761676812901	NA	0.0669014084507042	0.0669014084507042
ADHE_ECOLI	10vs0.1	0.0440068475969415	0.134930763524605	0.326143915941874	16	0.748542434382397	0.999876210554172	NA	0.0821596244131455	0.0821596244131455
ADHE_ECOLI	5vs2.5	0.0275557439126727	0.134930763524605	0.204221359109466	16	0.840755576374217	0.999873277220373	NA	0.0774647887323944	0.0774647887323944
ADHE_ECOLI	5vs1	-0.147523323357117	0.134930763524605	-1.09332608445676	16	0.290438933808261	0.805624463857094	NA	0.0774647887323944	0.0774647887323944
ADHE_ECOLI	5vs0.25	-0.098486282206346	0.134930763524605	-0.729902356095295	16	0.476001361408533	0.822180468728528	NA	0.0715962441314554	0.0715962441314554
ADHE_ECOLI	5vs0.1	-0.0784159359966245	0.134930763524605	-0.581156838872592	16	0.569231802057363	0.858664298930605	NA	0.0868544600938967	0.0868544600938967
ADHE_ECOLI	2.5vs1	-0.175079067269789	0.134930763524605	-1.29754744356622	16	0.212839640212982	0.843185089885973	NA	0.0633802816901409	0.0633802816901408
ADHE_ECOLI	2.5vs0.25	-0.126042026119019	0.134930763524605	-0.93412371520476	16	0.364124456941794	0.832463301502472	NA	0.0575117370892019	0.0575117370892019
ADHE_ECOLI	2.5vs0.1	-0.105971679909297	0.134930763524605	-0.785378197982057	16	0.443707029995753	0.903193094951572	NA	0.0727699530516432	0.0727699530516432
ADHE_ECOLI	1vs0.25	0.0490370411507706	0.134930763524605	0.363423728361462	16	0.721045518397138	0.999708052973332	NA	0.0575117370892019	0.0575117370892019
ADHE_ECOLI	1vs0.1	0.0691073873604922	0.134930763524605	0.512169245584165	16	0.615529446207681	0.999815650615105	NA	0.0727699530516432	0.0727699530516432
ADHE_ECOLI	0.25vs0.1	0.0200703462097216	0.134930763524605	0.148745517222703	16	0.883613049034863	0.999794064954164	NA	0.0669014084507042	0.0669014084507042
ADHP_ECOLI	50vs25	0.256710100053327	0.361087600488253	0.710935794267679	16	0.487359355930965	0.666361017912324	NA	0.19047619047619	0.19047619047619
ADHP_ECOLI	50vs10	-0.221491272525612	0.361087600488253	-0.613400383248048	16	0.548233362871922	0.998942449341753	NA	0.238095238095238	0.238095238095238
ADHP_ECOLI	50vs5	0.256797688007758	0.361087600488253	0.711178361318758	16	0.487213089859706	0.911111262064991	NA	0.19047619047619	0.19047619047619
ADHP_ECOLI	50vs2.5	0.174012130652507	0.361087600488253	0.481911121891785	16	0.636394762504205	0.934559212866001	NA	0.119047619047619	0.119047619047619
ADHP_ECOLI	50vs1	-0.262555330038198	0.361087600488253	-0.727123638926336	16	0.477655379315374	0.999615362041791	NA	0.214285714285714	0.214285714285714
ADHP_ECOLI	50vs0.25	0.071708684413704	0.361087600488253	0.198590824821294	16	0.845084306408415	0.999776895417083	NA	0.214285714285714	0.214285714285714
ADHP_ECOLI	50vs0.1	-0.204901427524526	0.361087600488253	-0.567456282762033	16	0.578280181047333	0.998790271984073	NA	0.19047619047619	0.19047619047619
ADHP_ECOLI	25vs10	-0.478201372578939	0.361087600488253	-1.32433617751573	16	0.203998713441319	0.384919349510923	NA	0.238095238095238	0.238095238095238
ADHP_ECOLI	25vs5	8.75879544313118e-05	0.361087600488253	0.000242567051078125	16	0.99980945813508	0.99980945813508	NA	0.19047619047619	0.19047619047619
ADHP_ECOLI	25vs2.5	-0.0826979694008199	0.361087600488253	-0.229024672375894	16	0.821751515876897	0.999088867772786	NA	0.119047619047619	0.119047619047619
ADHP_ECOLI	25vs1	-0.519265430091524	0.361087600488253	-1.43805943319402	16	0.169689156966099	0.522158519293105	NA	0.214285714285714	0.214285714285714
ADHP_ECOLI	25vs0.25	-0.185001415639623	0.361087600488253	-0.512344969446386	16	0.615409236898625	0.718432059440715	NA	0.214285714285714	0.214285714285714
ADHP_ECOLI	25vs0.1	-0.461611527577853	0.361087600488253	-1.27839207702971	16	0.219345280224565	0.563572410066492	NA	0.19047619047619	0.19047619047619
ADHP_ECOLI	10vs5	0.47828896053337	0.361087600488253	1.32457874456681	16	0.203920017300066	0.636911688094591	NA	0.238095238095238	0.238095238095238
ADHP_ECOLI	10vs2.5	0.395503403178119	0.361087600488253	1.09531150513983	16	0.289594494185409	0.668602905025257	NA	0.166666666666667	0.166666666666667
ADHP_ECOLI	10vs1	-0.0410640575125852	0.361087600488253	-0.113723255678288	16	0.910871947853901	0.99967601981487	NA	0.261904761904762	0.261904761904762
ADHP_ECOLI	10vs0.25	0.293199956939316	0.361087600488253	0.811991208069341	16	0.428712523406656	0.999761676812901	NA	0.261904761904762	0.261904761904762
ADHP_ECOLI	10vs0.1	0.016589845001086	0.361087600488253	0.0459441004860142	16	0.963923362472605	0.999876210554172	NA	0.238095238095238	0.238095238095238
ADHP_ECOLI	5vs2.5	-0.0827855573552512	0.361087600488253	-0.229267239426972	16	0.821566207227838	0.999873277220373	NA	0.119047619047619	0.119047619047619
ADHP_ECOLI	5vs1	-0.519353018045956	0.361087600488253	-1.43830200024509	16	0.169621361562386	0.805624463857094	NA	0.214285714285714	0.214285714285714
ADHP_ECOLI	5vs0.25	-0.185089003594054	0.361087600488253	-0.512587536497464	16	0.615243320038509	0.833108879456482	NA	0.214285714285714	0.214285714285714
ADHP_ECOLI	5vs0.1	-0.461699115532284	0.361087600488253	-1.27863464408079	16	0.219261930665153	0.858664298930605	NA	0.19047619047619	0.19047619047619
ADHP_ECOLI	2.5vs1	-0.436567460690705	0.361087600488253	-1.20903476081812	16	0.244213254430394	0.843185089885973	NA	0.142857142857143	0.142857142857143
ADHP_ECOLI	2.5vs0.25	-0.102303446238803	0.361087600488253	-0.283320297070492	16	0.780564382720961	0.890966309552248	NA	0.142857142857143	0.142857142857143
ADHP_ECOLI	2.5vs0.1	-0.378913558177033	0.361087600488253	-1.04936740465382	16	0.309601978608848	0.903193094951572	NA	0.119047619047619	0.119047619047619
ADHP_ECOLI	1vs0.25	0.334264014451902	0.361087600488253	0.925714463747629	16	0.368347316688466	0.999708052973332	NA	0.238095238095238	0.238095238095238
ADHP_ECOLI	1vs0.1	0.0576539025136713	0.361087600488253	0.159667356164302	16	0.875141363763712	0.999815650615105	NA	0.214285714285714	0.214285714285714
ADHP_ECOLI	0.25vs0.1	-0.27661011193823	0.361087600488254	-0.766047107583326	16	0.454802077964542	0.999794064954164	NA	0.214285714285714	0.214285714285714
ADIA_ECOLI	50vs25	0.474573838820679	0.312163731960454	1.52027218485714	16	0.14795682122787	0.621937037981357	NA	0.0909090909090909	0.0909090909090909
ADIA_ECOLI	50vs10	0.010088862716092	0.312163731960454	0.0323191379496004	16	0.974617286213875	0.998942449341753	NA	0.159090909090909	0.159090909090909
ADIA_ECOLI	50vs5	0.27385246522134	0.312163731960454	0.877271883897236	16	0.393321194678621	0.911111262064991	NA	0.136363636363636	0.136363636363636
ADIA_ECOLI	50vs2.5	0.336116736286315	0.312163731960455	1.07673218210018	16	0.297567699767808	0.934559212866001	NA	0.0757575757575758	0.0757575757575758
ADIA_ECOLI	50vs1	0.20992655709163	0.312163731960454	0.672488619267992	16	0.510868560801763	0.999615362041791	NA	0.0606060606060606	0.0606060606060606
ADIA_ECOLI	50vs0.25	0.0668508073823505	0.312163731960455	0.214153024640349	16	0.833133091247516	0.999776895417083	NA	0.0681818181818182	0.0681818181818182
ADIA_ECOLI	50vs0.1	0.118374886796354	0.312163731960455	0.379207687110014	16	0.709519046736215	0.998790271984073	NA	0.0681818181818182	0.0681818181818182
ADIA_ECOLI	25vs10	-0.464484976104587	0.312163731960454	-1.48795304690754	16	0.156206355997941	0.384919349510923	NA	0.204545454545455	0.204545454545455
ADIA_ECOLI	25vs5	-0.200721373599339	0.312163731960454	-0.643000300959905	16	0.529331918269917	0.99980945813508	NA	0.181818181818182	0.181818181818182
ADIA_ECOLI	25vs2.5	-0.138457102534364	0.312163731960454	-0.443540002756963	16	0.663314411771086	0.999088867772786	NA	0.121212121212121	0.121212121212121
ADIA_ECOLI	25vs1	-0.264647281729049	0.312163731960454	-0.847783565589149	16	0.409062211064073	0.579415060803658	NA	0.106060606060606	0.106060606060606
ADIA_ECOLI	25vs0.25	-0.407723031438329	0.312163731960455	-1.30611916021679	16	0.209978326420426	0.539080917565301	NA	0.113636363636364	0.113636363636364
ADIA_ECOLI	25vs0.1	-0.356198952024325	0.312163731960455	-1.14106449774713	16	0.270634814578086	0.563572410066492	NA	0.113636363636364	0.113636363636364
ADIA_ECOLI	10vs5	0.263763602505248	0.312163731960454	0.844952745947636	16	0.41059467646148	0.641652924364263	NA	0.25	0.25
ADIA_ECOLI	10vs2.5	0.326027873570223	0.312163731960454	1.04441304415058	16	0.311817966266934	0.668602905025257	NA	0.189393939393939	0.189393939393939
ADIA_ECOLI	10vs1	0.199837694375538	0.312163731960454	0.640169481318392	16	0.531123764434952	0.99967601981487	NA	0.174242424242424	0.174242424242424
ADIA_ECOLI	10vs0.25	0.0567619446662585	0.312163731960455	0.181833886690748	16	0.857996795272219	0.999761676812901	NA	0.181818181818182	0.181818181818182
ADIA_ECOLI	10vs0.1	0.108286024080262	0.312163731960454	0.346888549160414	16	0.733195489598053	0.999876210554172	NA	0.181818181818182	0.181818181818182
ADIA_ECOLI	5vs2.5	0.0622642710649757	0.312163731960454	0.199460298202943	16	0.844415520474123	0.999873277220373	NA	0.166666666666667	0.166666666666667
ADIA_ECOLI	5vs1	-0.0639259081297101	0.312163731960454	-0.204783264629244	16	0.840323872897237	0.926126173106067	NA	0.151515151515151	0.151515151515152
ADIA_ECOLI	5vs0.25	-0.207001657838989	0.312163731960455	-0.663118859256887	16	0.516694987243976	0.822180468728528	NA	0.159090909090909	0.159090909090909
ADIA_ECOLI	5vs0.1	-0.155477578424985	0.312163731960455	-0.498064196787222	16	0.625215094180368	0.859938696835794	NA	0.159090909090909	0.159090909090909
ADIA_ECOLI	2.5vs1	-0.126190179194686	0.312163731960454	-0.404243562832186	16	0.691385751949199	0.873350119254719	NA	0.0909090909090909	0.0909090909090909
ADIA_ECOLI	2.5vs0.25	-0.269265928903965	0.312163731960455	-0.862579157459829	16	0.401113439266515	0.832463301502472	NA	0.0984848484848485	0.0984848484848485
ADIA_ECOLI	2.5vs0.1	-0.217741849489961	0.312163731960455	-0.697524494990164	16	0.495486590111983	0.903193094951572	NA	0.0984848484848485	0.0984848484848485
ADIA_ECOLI	1vs0.25	-0.143075749709279	0.312163731960455	-0.458335594627643	16	0.652875195637214	0.999708052973332	NA	0.0833333333333334	0.0833333333333333
ADIA_ECOLI	1vs0.1	-0.0915516702952752	0.312163731960455	-0.293280932157978	16	0.773077227423269	0.999815650615105	NA	0.0833333333333334	0.0833333333333333
ADIA_ECOLI	0.25vs0.1	0.051524079414004	0.312163731960455	0.165054662469665	16	0.870968321943447	0.999794064954164	NA	0.0909090909090909	0.0909090909090909
ADIC_ECOLI	50vs25	0.195155455641869	0.182644885918655	1.06849668776812	16	0.301152916508817	0.621937037981357	NA	0.277777777777778	0.277777777777778
ADIC_ECOLI	50vs10	-0.120471915612173	0.182644885918655	-0.659596434941126	16	0.518895074096114	0.998942449341753	NA	0.222222222222222	0.222222222222222
ADIC_ECOLI	50vs5	0.0852322050576481	0.182644885918655	0.466655305616431	16	0.64703749816189	0.911111262064991	NA	0.222222222222222	0.222222222222222
ADIC_ECOLI	50vs2.5	0.132133821053543	0.182644885918655	0.723446596322395	16	0.479849409310477	0.934559212866001	NA	0.111111111111111	0.111111111111111
ADIC_ECOLI	50vs1	-0.0824047452592726	0.182644885918655	-0.451174665224262	16	0.657918553541953	0.999615362041791	NA	0.222222222222222	0.222222222222222
ADIC_ECOLI	50vs0.25	-0.0831242368829353	0.182644885918655	-0.455113957693601	16	0.655142024224766	0.999776895417083	NA	0.222222222222222	0.222222222222222
ADIC_ECOLI	50vs0.1	-0.181961543282141	0.182644885918655	-0.996258627045168	16	0.333953739948102	0.998790271984073	NA	0.277777777777778	0.277777777777778
ADIC_ECOLI	25vs10	-0.315627371254043	0.182644885918655	-1.72809312270925	16	0.103218445781392	0.384919349510923	NA	0.277777777777778	0.277777777777778
ADIC_ECOLI	25vs5	-0.109923250584221	0.182644885918655	-0.601841382151691	16	0.555712702517348	0.99980945813508	NA	0.277777777777778	0.277777777777778
ADIC_ECOLI	25vs2.5	-0.0630216345883264	0.182644885918655	-0.345050091445728	16	0.734550988375726	0.999088867772786	NA	0.166666666666667	0.166666666666667
ADIC_ECOLI	25vs1	-0.277560200901142	0.182644885918655	-1.51967135299238	16	0.148106795636417	0.522158519293105	NA	0.277777777777778	0.277777777777778
ADIC_ECOLI	25vs0.25	-0.278279692524805	0.182644885918655	-1.52361064546172	16	0.14712581749212	0.539080917565301	NA	0.277777777777778	0.277777777777778
ADIC_ECOLI	25vs0.1	-0.37711699892401	0.182644885918655	-2.06475531481329	16	0.0555465121089369	0.563572410066492	NA	0.333333333333333	0.333333333333333
ADIC_ECOLI	10vs5	0.205704120669822	0.182644885918655	1.12625174055756	16	0.276668568785355	0.636911688094591	NA	0.222222222222222	0.222222222222222
ADIC_ECOLI	10vs2.5	0.252605736665717	0.182644885918655	1.38304303126352	16	0.185649182725923	0.668602905025257	NA	0.111111111111111	0.111111111111111
ADIC_ECOLI	10vs1	0.0380671703529009	0.182644885918655	0.208421769716864	16	0.837529744749851	0.99967601981487	NA	0.222222222222222	0.222222222222222
ADIC_ECOLI	10vs0.25	0.0373476787292382	0.182644885918655	0.204482477247525	16	0.840554956736081	0.999761676812901	NA	0.222222222222222	0.222222222222222
ADIC_ECOLI	10vs0.1	-0.0614896276699672	0.182644885918655	-0.336662192104043	16	0.740746852934152	0.999876210554172	NA	0.277777777777778	0.277777777777778
ADIC_ECOLI	5vs2.5	0.0469016159958949	0.182644885918655	0.256791290705964	16	0.800612756573382	0.999873277220373	NA	0.111111111111111	0.111111111111111
ADIC_ECOLI	5vs1	-0.167636950316921	0.182644885918655	-0.917829970840693	16	0.372336891308084	0.805624463857094	NA	0.222222222222222	0.222222222222222
ADIC_ECOLI	5vs0.25	-0.168356441940583	0.182644885918655	-0.921769263310032	16	0.370339942014751	0.822180468728528	NA	0.222222222222222	0.222222222222222
ADIC_ECOLI	5vs0.1	-0.267193748339789	0.182644885918655	-1.4629139326616	16	0.162857428673786	0.858664298930605	NA	0.277777777777778	0.277777777777778
ADIC_ECOLI	2.5vs1	-0.214538566312816	0.182644885918655	-1.17462126154666	16	0.257332633821753	0.843185089885973	NA	0.111111111111111	0.111111111111111
ADIC_ECOLI	2.5vs0.25	-0.215258057936478	0.182644885918655	-1.178560554016	16	0.255804200457575	0.832463301502472	NA	0.111111111111111	0.111111111111111
ADIC_ECOLI	2.5vs0.1	-0.314095364335684	0.182644885918655	-1.71970522336756	16	0.104766926623013	0.903193094951572	NA	0.166666666666667	0.166666666666667
ADIC_ECOLI	1vs0.25	-0.000719491623662694	0.182644885918655	-0.0039392924693393	16	0.996905605788476	0.999708052973332	NA	0.222222222222222	0.222222222222222
ADIC_ECOLI	1vs0.1	-0.099556798022868	0.182644885918655	-0.545083961820907	16	0.593213362682218	0.999815650615105	NA	0.277777777777778	0.277777777777778
ADIC_ECOLI	0.25vs0.1	-0.0988373063992053	0.182644885918655	-0.541144669351567	16	0.595862719622174	0.999794064954164	NA	0.277777777777778	0.277777777777778
ADIY_ECOLI	50vs25	0.110559078195521	0.209865880501785	0.526808254544174	15	0.606030401854994	0.727839497551222	NA	0.25	0.0833333333333333
ADIY_ECOLI	50vs10	-0.213699820111415	0.209865880501785	-1.01826852273683	15	0.324693981261576	0.998942449341753	NA	0.166666666666667	0.166666666666667
ADIY_ECOLI	50vs5	-0.135052787374373	0.234637187479919	-0.575581342518144	15	0.57343241803101	0.911111262064991	NA	0.0833333333333334	0.0833333333333333
ADIY_ECOLI	50vs2.5	0.175324384693397	0.209865880501785	0.835411569875962	15	0.416594782799735	0.934559212866001	NA	0.0833333333333334	0.0833333333333333
ADIY_ECOLI	50vs1	-0.318956916670942	0.209865880501784	-1.51981311067966	15	0.149353799389524	0.999615362041791	NA	0.0833333333333334	0.0833333333333333
ADIY_ECOLI	50vs0.25	0.0151838063393336	0.209865880501785	0.0723500471016513	15	0.943279243128052	0.999776895417083	NA	0.0833333333333334	0.0833333333333333
ADIY_ECOLI	50vs0.1	-0.189964911918832	0.209865880501785	-0.905172920269984	15	0.37968328501218	0.998790271984073	NA	0.0833333333333334	0.0833333333333333
ADIY_ECOLI	25vs10	-0.324258898306937	0.209865880501784	-1.545076777281	15	0.143161157093501	0.384919349510923	NA	0.25	0.0833333333333333
ADIY_ECOLI	25vs5	-0.245611865569894	0.234637187479919	-1.04677296982566	15	0.311779732029712	0.99980945813508	NA	0.166666666666667	0
ADIY_ECOLI	25vs2.5	0.0647653064978754	0.209865880501785	0.308603315331787	15	0.761867813885821	0.999088867772786	NA	0.166666666666667	0
ADIY_ECOLI	25vs1	-0.429515994866463	0.209865880501784	-2.04662136522383	15	0.058636407181837	0.522158519293105	NA	0.166666666666667	0
ADIY_ECOLI	25vs0.25	-0.0953752718561877	0.209865880501785	-0.454458207442523	15	0.656006320115777	0.747940697519176	NA	0.166666666666667	0
ADIY_ECOLI	25vs0.1	-0.300523990114353	0.209865880501785	-1.43198117481416	15	0.172657261906967	0.563572410066492	NA	0.166666666666667	0
ADIY_ECOLI	10vs5	0.0786470327370423	0.234637187479919	0.33518571195699	15	0.742126684929405	0.811364953541478	NA	0.0833333333333334	0.0833333333333333
ADIY_ECOLI	10vs2.5	0.389024204804812	0.209865880501784	1.85368009261279	15	0.0835558970405326	0.668602905025257	NA	0.0833333333333334	0.0833333333333333
ADIY_ECOLI	10vs1	-0.105257096559526	0.209865880501784	-0.501544587942829	15	0.623268625726329	0.99967601981487	NA	0.0833333333333334	0.0833333333333333
ADIY_ECOLI	10vs0.25	0.228883626450749	0.209865880501785	1.09061856983848	15	0.292650826868803	0.999761676812901	NA	0.0833333333333334	0.0833333333333333
ADIY_ECOLI	10vs0.1	0.0237349081925835	0.209865880501784	0.113095602466842	15	0.911454501960423	0.999876210554172	NA	0.0833333333333334	0.0833333333333333
ADIY_ECOLI	5vs2.5	0.31037717206777	0.234637187479919	1.32279616629113	15	0.205716339265043	0.999873277220373	NA	0	0
ADIY_ECOLI	5vs1	-0.183904129296569	0.234637187479919	-0.783780828911904	15	0.445369421317937	0.805624463857094	NA	0	0
ADIY_ECOLI	5vs0.25	0.150236593713707	0.234637187479919	0.640293191915985	15	0.531641823230421	0.822180468728528	NA	0	0
ADIY_ECOLI	5vs0.1	-0.0549121245444587	0.234637187479919	-0.234029929928129	15	0.818125886153593	0.922121515460197	NA	0	0
ADIY_ECOLI	2.5vs1	-0.494281301364339	0.209865880501784	-2.35522468055562	15	0.0325458402910095	0.843185089885973	NA	0	0
ADIY_ECOLI	2.5vs0.25	-0.160140578354063	0.209865880501785	-0.76306152277431	15	0.457260423903139	0.832463301502472	NA	0	0
ADIY_ECOLI	2.5vs0.1	-0.365289296612229	0.209865880501784	-1.74058449014595	15	0.102223735850527	0.903193094951572	NA	0	0
ADIY_ECOLI	1vs0.25	0.334140723010275	0.209865880501785	1.59216315778131	15	0.132198345332311	0.999708052973332	NA	0	0
ADIY_ECOLI	1vs0.1	0.12899200475211	0.209865880501784	0.614640190409671	15	0.548003255693334	0.999815650615105	NA	0	0
ADIY_ECOLI	0.25vs0.1	-0.205148718258165	0.209865880501785	-0.977522967371635	15	0.343813380952462	0.999794064954164	NA	0	0
ADPP_ECOLI	50vs25	0.0592053637966667	0.142258000023139	0.416183018087114	16	0.68280511618397	0.784490775908515	NA	0.05	0.05
ADPP_ECOLI	50vs10	-0.11827209103951	0.142258000023139	-0.831391493063817	16	0.417987797687629	0.998942449341753	NA	0.0333333333333333	0.0333333333333333
ADPP_ECOLI	50vs5	0.030120996785281	0.142258000023139	0.211734994027623	16	0.834987361828476	0.94273612084851	NA	0.0166666666666667	0.0166666666666667
ADPP_ECOLI	50vs2.5	-0.0262007828789236	0.142258000023139	-0.184177922328881	16	0.856187940303313	0.959932161482126	NA	0.0333333333333333	0.0333333333333333
ADPP_ECOLI	50vs1	-0.173980472177088	0.142258000023139	-1.2229925357364	16	0.239041100694165	0.999615362041791	NA	0.0333333333333333	0.0333333333333333
ADPP_ECOLI	50vs0.25	-0.0760523877708446	0.142258000023139	-0.534608863884451	16	0.600271351846938	0.999776895417083	NA	0.0166666666666667	0.0166666666666667
ADPP_ECOLI	50vs0.1	-0.254661649480422	0.142258000023139	-1.7901393906775	16	0.0923715739658839	0.998790271984073	NA	0.0166666666666667	0.0166666666666667
ADPP_ECOLI	25vs10	-0.177477454836177	0.142258000023139	-1.24757451115093	16	0.230138558652185	0.389363814125743	NA	0.05	0.05
ADPP_ECOLI	25vs5	-0.0290843670113857	0.142258000023139	-0.204448024059491	16	0.840581426810126	0.99980945813508	NA	0.0333333333333333	0.0333333333333333
ADPP_ECOLI	25vs2.5	-0.0854061466755903	0.142258000023139	-0.600360940415995	16	0.556674565671075	0.999088867772786	NA	0.05	0.05
ADPP_ECOLI	25vs1	-0.233185835973754	0.142258000023139	-1.63917555382351	16	0.120687597063573	0.522158519293105	NA	0.05	0.05
ADPP_ECOLI	25vs0.25	-0.135257751567511	0.142258000023139	-0.950791881971565	16	0.355852621861154	0.555296679107133	NA	0.0333333333333333	0.0333333333333333
ADPP_ECOLI	25vs0.1	-0.313867013277088	0.142258000023139	-2.20632240876461	16	0.04232404306007	0.563572410066492	NA	0.0333333333333333	0.0333333333333333
ADPP_ECOLI	10vs5	0.148393087824791	0.142258000023139	1.04312648709144	16	0.312395287644692	0.636911688094591	NA	0.0166666666666667	0.0166666666666667
ADPP_ECOLI	10vs2.5	0.0920713081605864	0.142258000023139	0.647213570734936	16	0.526671263715237	0.693440945696884	NA	0.0333333333333333	0.0333333333333333
ADPP_ECOLI	10vs1	-0.0557083811375775	0.142258000023139	-0.391601042672583	16	0.70051924360983	0.99967601981487	NA	0.0333333333333333	0.0333333333333333
ADPP_ECOLI	10vs0.25	0.0422197032686654	0.142258000023139	0.296782629179366	16	0.770450537842383	0.999761676812901	NA	0.0166666666666667	0.0166666666666667
ADPP_ECOLI	10vs0.1	-0.136389558440912	0.142258000023139	-0.958747897613684	16	0.351950441495891	0.999876210554172	NA	0.0166666666666667	0.0166666666666667
ADPP_ECOLI	5vs2.5	-0.0563217796642046	0.142258000023139	-0.395912916356504	16	0.697398738928054	0.999873277220373	NA	0.0166666666666667	0.0166666666666667
ADPP_ECOLI	5vs1	-0.204101468962368	0.142258000023139	-1.43472752976402	16	0.170622649515371	0.805624463857094	NA	0.0166666666666667	0.0166666666666667
ADPP_ECOLI	5vs0.25	-0.106173384556126	0.142258000023139	-0.746343857912075	16	0.466285319241787	0.822180468728528	NA	0	0
ADPP_ECOLI	5vs0.1	-0.284782646265703	0.142258000023139	-2.00187438470512	16	0.0625513712123471	0.858664298930605	NA	0	0
ADPP_ECOLI	2.5vs1	-0.147779689298164	0.142258000023139	-1.03881461340752	16	0.314335795718716	0.843185089885973	NA	0.0333333333333333	0.0333333333333333
ADPP_ECOLI	2.5vs0.25	-0.0498516048919209	0.142258000023139	-0.35043094155557	16	0.730586249464024	0.877027971869588	NA	0.0166666666666667	0.0166666666666667
ADPP_ECOLI	2.5vs0.1	-0.228460866601498	0.142258000023139	-1.60596146834862	16	0.127835547791626	0.903193094951572	NA	0.0166666666666667	0.0166666666666667
ADPP_ECOLI	1vs0.25	0.0979280844062429	0.142258000023139	0.688383671851948	16	0.501071102862269	0.999708052973332	NA	0.0166666666666667	0.0166666666666667
ADPP_ECOLI	1vs0.1	-0.0806811773033343	0.142258000023139	-0.567146854941101	16	0.578485392856749	0.999815650615105	NA	0.0166666666666667	0.0166666666666667
ADPP_ECOLI	0.25vs0.1	-0.178609261709577	0.142258000023139	-1.25553052679305	16	0.227313192383019	0.999794064954164	NA	0	0
AEGA_ECOLI	50vs25	0.36465070837497	0.306981720084211	1.1878580531601	16	0.252224224211483	0.621937037981357	NA	0.111111111111111	0.111111111111111
AEGA_ECOLI	50vs10	-0.277438077176296	0.306981720084211	-0.90376090504734	16	0.379528525297082	0.998942449341753	NA	0.111111111111111	0.111111111111111
AEGA_ECOLI	50vs5	0.101813093218154	0.306981720084211	0.331658488297689	16	0.74445175275005	0.916502276950646	NA	0.166666666666667	0.166666666666667
AEGA_ECOLI	50vs2.5	0.145969120878824	0.306981720084211	0.475497762012612	16	0.640859003302491	0.934559212866001	NA	0.111111111111111	0.111111111111111
AEGA_ECOLI	50vs1	-0.00700598660635515	0.306981720084211	-0.0228221621940006	16	0.982074332345423	0.999615362041791	NA	0.166666666666667	0.166666666666667
AEGA_ECOLI	50vs0.25	0.0463903301066564	0.306981720084211	0.151117565221573	16	0.881771856622977	0.999776895417083	NA	0.166666666666667	0.166666666666667
AEGA_ECOLI	50vs0.1	-0.14293138783475	0.306981720084211	-0.465602276889782	16	0.647775073580087	0.998790271984073	NA	0.166666666666667	0.166666666666667
AEGA_ECOLI	25vs10	-0.642088785551266	0.306981720084211	-2.09161895820744	16	0.0527780927622956	0.384919349510923	NA	0.111111111111111	0.111111111111111
AEGA_ECOLI	25vs5	-0.262837615156817	0.306981720084211	-0.856199564862414	16	0.404528273920121	0.99980945813508	NA	0.166666666666667	0.166666666666667
AEGA_ECOLI	25vs2.5	-0.218681587496146	0.306981720084211	-0.712360291147491	16	0.486500767088578	0.999088867772786	NA	0.111111111111111	0.111111111111111
AEGA_ECOLI	25vs1	-0.371656694981326	0.306981720084211	-1.2106802153541	16	0.243599076098235	0.522158519293105	NA	0.166666666666667	0.166666666666667
AEGA_ECOLI	25vs0.25	-0.318260378268314	0.306981720084211	-1.03674048793853	16	0.31527231974055	0.549528766140229	NA	0.166666666666667	0.166666666666667
AEGA_ECOLI	25vs0.1	-0.507582096209721	0.306981720084211	-1.65346033004989	16	0.117720313756781	0.563572410066492	NA	0.166666666666667	0.166666666666667
AEGA_ECOLI	10vs5	0.379251170394449	0.306981720084211	1.23541939334503	16	0.234507851764021	0.636911688094591	NA	0.166666666666667	0.166666666666667
AEGA_ECOLI	10vs2.5	0.42340719805512	0.306981720084211	1.37925866705995	16	0.186790374069429	0.668602905025257	NA	0.111111111111111	0.111111111111111
AEGA_ECOLI	10vs1	0.27043209056994	0.306981720084211	0.88093874285334	16	0.391392251000231	0.99967601981487	NA	0.166666666666667	0.166666666666667
AEGA_ECOLI	10vs0.25	0.323828407282952	0.306981720084211	1.05487847026891	16	0.307150407747694	0.999761676812901	NA	0.166666666666667	0.166666666666667
AEGA_ECOLI	10vs0.1	0.134506689341545	0.306981720084211	0.438158628157557	16	0.667129299474579	0.999876210554172	NA	0.166666666666667	0.166666666666667
AEGA_ECOLI	5vs2.5	0.0441560276606706	0.306981720084211	0.143839273714923	16	0.887423468899189	0.999873277220373	NA	0.166666666666667	0.166666666666667
AEGA_ECOLI	5vs1	-0.108819079824509	0.306981720084211	-0.35448065049169	16	0.727607515203815	0.876710159827935	NA	0.222222222222222	0.222222222222222
AEGA_ECOLI	5vs0.25	-0.0554227631114974	0.306981720084211	-0.180540923076116	16	0.858994905248898	0.925338472246118	NA	0.222222222222222	0.222222222222222
AEGA_ECOLI	5vs0.1	-0.244744481052904	0.306981720084211	-0.797260765187472	16	0.436971830167763	0.858664298930605	NA	0.222222222222222	0.222222222222222
AEGA_ECOLI	2.5vs1	-0.15297510748518	0.306981720084211	-0.498319924206613	16	0.625038851073937	0.850757106588525	NA	0.166666666666667	0.166666666666667
AEGA_ECOLI	2.5vs0.25	-0.099578790772168	0.306981720084211	-0.324380196791039	16	0.749852398280354	0.8795677596738	NA	0.166666666666667	0.166666666666667
AEGA_ECOLI	2.5vs0.1	-0.288900508713575	0.306981720084211	-0.941100038902394	16	0.360646432451342	0.903193094951572	NA	0.166666666666667	0.166666666666667
AEGA_ECOLI	1vs0.25	0.0533963167130116	0.306981720084211	0.173939727415574	16	0.864094547120933	0.999708052973332	NA	0.222222222222222	0.222222222222222
AEGA_ECOLI	1vs0.1	-0.135925401228395	0.306981720084211	-0.442780114695782	16	0.66385252412526	0.999815650615105	NA	0.222222222222222	0.222222222222222
AEGA_ECOLI	0.25vs0.1	-0.189321717941407	0.306981720084211	-0.616719842111355	16	0.546095593314603	0.999794064954164	NA	0.222222222222222	0.222222222222222
AER_ECOLI	50vs25	0.141799234017148	0.340898081796345	0.41595785247586	7	0.68989686744854	0.788137987337956	NA	0.5	0
AER_ECOLI	50vs10	-0.158805424169796	0.321401793775576	-0.49410248245436	7	0.636359842595003	0.998942449341753	NA	0.333333333333333	0
AER_ECOLI	50vs5	Inf	NA	NA	NA	NA	0	oneConditionMissing	0.833333333333333	0
AER_ECOLI	50vs2.5	-0.423463742311483	0.393635198582694	-1.07577712520676	7	0.317701227890739	0.934559212866001	NA	0.666666666666667	0
AER_ECOLI	50vs1	0.307589793422798	0.340898081796345	0.902292532131507	7	0.396885563227827	0.999615362041791	NA	0.5	0
AER_ECOLI	50vs0.25	0.504157868388802	0.340898081796345	1.4789108396626	7	0.182697390469502	0.999776895417083	NA	0.5	0
AER_ECOLI	50vs0.1	0.336264154867831	0.321401793775576	1.04624230909748	7	0.330225758732758	0.998790271984073	NA	0.333333333333333	0
AER_ECOLI	25vs10	-0.300604658186944	0.254090428098637	-1.18306171718618	7	0.275402826895422	0.403304976585462	NA	0.166666666666667	0
AER_ECOLI	25vs5	Inf	NA	NA	NA	NA	0	oneConditionMissing	0.666666666666667	0
AER_ECOLI	25vs2.5	-0.565262976328631	0.340898081796345	-1.65815827812819	7	0.141250514693678	0.999088867772786	NA	0.5	0
AER_ECOLI	25vs1	0.16579055940565	0.278342118231536	0.595635904688125	7	0.57016692048167	0.687621306100894	NA	0.333333333333333	0
AER_ECOLI	25vs0.25	0.362358634371654	0.278342118231536	1.30184621958733	7	0.234169977936811	0.539080917565301	NA	0.333333333333333	0
AER_ECOLI	25vs0.1	0.194464920850683	0.254090428098637	0.765337452126266	7	0.469083824942885	0.631483599749874	NA	0.166666666666667	0
AER_ECOLI	10vs5	Inf	NA	NA	NA	NA	0	oneConditionMissing	0.5	0
AER_ECOLI	10vs2.5	-0.264658318141686	0.321401793775576	-0.823450034403008	7	0.437403288468176	0.668602905025257	NA	0.333333333333333	0
AER_ECOLI	10vs1	0.466395217592594	0.254090428098637	1.83554815930154	7	0.109054633583203	0.99967601981487	NA	0.166666666666667	0
AER_ECOLI	10vs0.25	0.662963292558599	0.254090428098637	2.60916279892778	7	0.0349558933206604	0.999761676812901	NA	0.166666666666667	0
AER_ECOLI	10vs0.1	0.495069579037627	0.22726538786423	2.17837649494337	7	0.0657982354309627	0.999876210554172	NA	0	0
AER_ECOLI	5vs2.5	-Inf	NA	NA	NA	NA	0	oneConditionMissing	0.833333333333333	0
AER_ECOLI	5vs1	-Inf	NA	NA	NA	NA	0	oneConditionMissing	0.666666666666667	0
AER_ECOLI	5vs0.25	-Inf	NA	NA	NA	NA	0	oneConditionMissing	0.666666666666667	0
AER_ECOLI	5vs0.1	-Inf	NA	NA	NA	NA	0	oneConditionMissing	0.5	0
AER_ECOLI	2.5vs1	0.731053535734281	0.340898081796345	2.14449295778384	7	0.0691738540757094	0.843185089885973	NA	0.5	0
AER_ECOLI	2.5vs0.25	0.927621610700285	0.340898081796345	2.72111126531493	7	0.0297178395241249	0.832463301502472	NA	0.5	0
AER_ECOLI	2.5vs0.1	0.759727897179314	0.321401793775576	2.36379482595485	7	0.0500610405762094	0.903193094951572	NA	0.333333333333333	0
AER_ECOLI	1vs0.25	0.196568074966004	0.278342118231536	0.706210314899203	7	0.502877990105674	0.999708052973332	NA	0.333333333333333	0
AER_ECOLI	1vs0.1	0.028674361445033	0.254090428098637	0.112851010010899	7	0.913316862352878	0.999815650615105	NA	0.166666666666667	0
AER_ECOLI	0.25vs0.1	-0.167893713520971	0.254090428098637	-0.660763629615341	7	0.529901386164158	0.999794064954164	NA	0.166666666666667	0
AG43_ECOLI	50vs25	NA	NA	NA	NA	NA	NA	completeMissing	1	0
AG43_ECOLI	50vs10	NA	NA	NA	NA	NA	NA	completeMissing	1	0
AG43_ECOLI	50vs5	-Inf	NA	NA	NA	NA	0	oneConditionMissing	0.666666666666667	0
AG43_ECOLI	50vs2.5	-Inf	NA	NA	NA	NA	0	oneConditionMissing	0.5	0
AG43_ECOLI	50vs1	NA	NA	NA	NA	NA	NA	completeMissing	1	0
AG43_ECOLI	50vs0.25	NA	NA	NA	NA	NA	NA	completeMissing	1	0
AG43_ECOLI	50vs0.1	-Inf	NA	NA	NA	NA	0	oneConditionMissing	0.833333333333333	0
AG43_ECOLI	25vs10	NA	NA	NA	NA	NA	NA	completeMissing	1	0
AG43_ECOLI	25vs5	-Inf	NA	NA	NA	NA	0	oneConditionMissing	0.666666666666667	0
AG43_ECOLI	25vs2.5	-Inf	NA	NA	NA	NA	0	oneConditionMissing	0.5	0
AG43_ECOLI	25vs1	NA	NA	NA	NA	NA	NA	completeMissing	1	0
AG43_ECOLI	25vs0.25	NA	NA	NA	NA	NA	NA	completeMissing	1	0
AG43_ECOLI	25vs0.1	-Inf	NA	NA	NA	NA	0	oneConditionMissing	0.833333333333333	0
AG43_ECOLI	10vs5	-Inf	NA	NA	NA	NA	0	oneConditionMissing	0.666666666666667	0
AG43_ECOLI	10vs2.5	-Inf	NA	NA	NA	NA	0	oneConditionMissing	0.5	0
AG43_ECOLI	10vs1	NA	NA	NA	NA	NA	NA	completeMissing	1	0
AG43_ECOLI	10vs0.25	NA	NA	NA	NA	NA	NA	completeMissing	1	0
AG43_ECOLI	10vs0.1	-Inf	NA	NA	NA	NA	0	oneConditionMissing	0.833333333333333	0
AG43_ECOLI	5vs2.5	0.268272442322948	0.0709191808353946	3.78279104697523	3	0.0323817421874124	0.999873277220373	NA	0.166666666666667	0
AG43_ECOLI	5vs1	Inf	NA	NA	NA	NA	0	oneConditionMissing	0.666666666666667	0
AG43_ECOLI	5vs0.25	Inf	NA	NA	NA	NA	0	oneConditionMissing	0.666666666666667	0
AG43_ECOLI	5vs0.1	-0.000834798610607256	0.0951480655539256	-0.00877367927290261	3	0.993550533121476	0.995221067855602	NA	0.5	0
AG43_ECOLI	2.5vs1	Inf	NA	NA	NA	NA	0	oneConditionMissing	0.5	0
AG43_ECOLI	2.5vs0.25	Inf	NA	NA	NA	NA	0	oneConditionMissing	0.5	0
AG43_ECOLI	2.5vs0.1	-0.269107240933556	0.089706456493284	-2.99986479739842	3	0.0576750978007978	0.903193094951572	NA	0.333333333333333	0
AG43_ECOLI	1vs0.25	NA	NA	NA	NA	NA	NA	completeMissing	1	0
AG43_ECOLI	1vs0.1	-Inf	NA	NA	NA	NA	0	oneConditionMissing	0.833333333333333	0
AG43_ECOLI	0.25vs0.1	-Inf	NA	NA	NA	NA	0	oneConditionMissing	0.833333333333333	0
AGAI_ECOLI	50vs25	0.617022855060154	0.421663844852946	1.46330510095154	15	0.164022620149061	0.621937037981357	NA	0	0
AGAI_ECOLI	50vs10	0.0232569864317231	0.421663844852946	0.0551552776355153	15	0.956742698938987	0.998942449341753	NA	0	0
AGAI_ECOLI	50vs5	0.19036489925103	0.421663844852946	0.451461280294067	15	0.658115834366906	0.911111262064991	NA	0	0
AGAI_ECOLI	50vs2.5	0.47863611499183	0.421663844852946	1.13511300727895	15	0.274141305536706	0.934559212866001	NA	0	0
AGAI_ECOLI	50vs1	0.303745255791352	0.471434510372556	0.644300001608525	15	0.529111121611493	0.999615362041791	NA	0.166666666666667	0
AGAI_ECOLI	50vs0.25	0.255242474530672	0.421663844852946	0.605322172261856	15	0.554013601168341	0.999776895417083	NA	0	0
AGAI_ECOLI	50vs0.1	0.249221198087065	0.421663844852946	0.591042369719841	15	0.563293006632793	0.998790271984073	NA	0	0
AGAI_ECOLI	25vs10	-0.593765868628431	0.421663844852946	-1.40814982331602	15	0.179474639978721	0.384919349510923	NA	0	0
AGAI_ECOLI	25vs5	-0.426657955809124	0.421663844852946	-1.01184382065747	15	0.327657097419272	0.99980945813508	NA	0	0
AGAI_ECOLI	25vs2.5	-0.138386740068323	0.421663844852946	-0.328192093672592	15	0.747302974828769	0.999088867772786	NA	0	0
AGAI_ECOLI	25vs1	-0.313277599268802	0.471434510372556	-0.664519869411409	15	0.516444003327724	0.650137231746592	NA	0.166666666666667	0
AGAI_ECOLI	25vs0.25	-0.361780380529482	0.421663844852946	-0.857982928689682	15	0.404403231668285	0.58325662565639	NA	0	0
AGAI_ECOLI	25vs0.1	-0.367801656973089	0.421663844852946	-0.872262731231698	15	0.396812928649776	0.599079040680516	NA	0	0
AGAI_ECOLI	10vs5	0.167107912819307	0.421663844852946	0.396306002658552	15	0.69745981697075	0.775209902946976	NA	0	0
AGAI_ECOLI	10vs2.5	0.455379128560107	0.421663844852946	1.07995772964343	15	0.29722026474389	0.668602905025257	NA	0	0
AGAI_ECOLI	10vs1	0.280488269359629	0.471434510372556	0.59496762156417	15	0.560734049659909	0.99967601981487	NA	0.166666666666667	0
AGAI_ECOLI	10vs0.25	0.231985488098948	0.421663844852946	0.550166894626341	15	0.590304152162759	0.999761676812901	NA	0	0
AGAI_ECOLI	10vs0.1	0.225964211655342	0.421663844852946	0.535887092084326	15	0.59989349175124	0.999876210554172	NA	0	0
AGAI_ECOLI	5vs2.5	0.288271215740801	0.421663844852946	0.683651726984879	15	0.504619692941945	0.999873277220373	NA	0	0
AGAI_ECOLI	5vs1	0.113380356540322	0.471434510372556	0.240500756829877	15	0.813198105471292	0.909557546407713	NA	0.166666666666667	0
AGAI_ECOLI	5vs0.25	0.0648775752796418	0.421663844852946	0.153860891967789	15	0.879770351302569	0.934671960791517	NA	0	0
AGAI_ECOLI	5vs0.1	0.0588562988360349	0.421663844852946	0.139581089425774	15	0.890847881078284	0.952395917725236	NA	0	0
AGAI_ECOLI	2.5vs1	-0.174890859200479	0.471434510372556	-0.370975936959451	15	0.715842506072892	0.876304044773631	NA	0.166666666666667	0
AGAI_ECOLI	2.5vs0.25	-0.223393640461159	0.421663844852946	-0.52979083501709	15	0.604010887225702	0.833010054984585	NA	0	0
AGAI_ECOLI	2.5vs0.1	-0.229414916904766	0.421663844852946	-0.544070637559105	15	0.594388462307316	0.903193094951572	NA	0	0
AGAI_ECOLI	1vs0.25	-0.0485027812606802	0.471434510372556	-0.102883391422385	15	0.919418384893013	0.999708052973332	NA	0.166666666666667	0
AGAI_ECOLI	1vs0.1	-0.0545240577042871	0.471434510372555	-0.115655635098073	15	0.909459589699233	0.999815650615105	NA	0.166666666666667	0
AGAI_ECOLI	0.25vs0.1	-0.00602127644360691	0.421663844852946	-0.014279802542015	15	0.98879495481149	0.999794064954164	NA	0	0
AGAR_ECOLI	50vs25	0.295834635058837	0.292776565530972	1.01044506250806	16	0.327319693166682	0.621937037981357	NA	0.194444444444444	0.194444444444444
AGAR_ECOLI	50vs10	-0.0910897909140769	0.292776565530972	-0.311123913721984	16	0.759723275676375	0.998942449341753	NA	0.166666666666667	0.166666666666667
AGAR_ECOLI	50vs5	0.144191789602125	0.292776565530972	0.492497715247881	16	0.629057226588463	0.911111262064991	NA	0.111111111111111	0.111111111111111
AGAR_ECOLI	50vs2.5	0.0176887985017374	0.292776565530972	0.0604173987411096	16	0.952571433991618	0.988848603330711	NA	0.111111111111111	0.111111111111111
AGAR_ECOLI	50vs1	-0.211422387760204	0.292776565530972	-0.722128792571815	16	0.480637185114239	0.999615362041791	NA	0.111111111111111	0.111111111111111
AGAR_ECOLI	50vs0.25	-0.216049855823903	0.292776565530972	-0.737934251780297	16	0.471239807676954	0.999776895417083	NA	0.0833333333333334	0.0833333333333333
AGAR_ECOLI	50vs0.1	-0.177398828804902	0.292776565530972	-0.605918812126155	16	0.553068145805556	0.998790271984073	NA	0.111111111111111	0.111111111111111
AGAR_ECOLI	25vs10	-0.386924425972914	0.292776565530972	-1.32156897623004	16	0.204898192305267	0.384919349510923	NA	0.25	0.25
AGAR_ECOLI	25vs5	-0.151642845456712	0.292776565530972	-0.517947347260176	16	0.611582702408004	0.99980945813508	NA	0.194444444444444	0.194444444444444
AGAR_ECOLI	25vs2.5	-0.2781458365571	0.292776565530972	-0.950027663766947	16	0.356229015901262	0.999088867772786	NA	0.194444444444444	0.194444444444444
AGAR_ECOLI	25vs1	-0.507257022819041	0.292776565530972	-1.73257385507987	16	0.102399457031929	0.522158519293105	NA	0.194444444444444	0.194444444444444
AGAR_ECOLI	25vs0.25	-0.51188449088274	0.292776565530972	-1.74837931428835	16	0.0995555994161996	0.539080917565301	NA	0.166666666666667	0.166666666666667
AGAR_ECOLI	25vs0.1	-0.473233463863739	0.292776565530972	-1.61636387463421	16	0.125558983604338	0.563572410066492	NA	0.194444444444444	0.194444444444444
AGAR_ECOLI	10vs5	0.235281580516202	0.292776565530972	0.803621628969865	16	0.433393054513072	0.646028630661259	NA	0.166666666666667	0.166666666666667
AGAR_ECOLI	10vs2.5	0.108778589415814	0.292776565530972	0.371541312463093	16	0.715108641721547	0.80529760760645	NA	0.166666666666667	0.166666666666667
AGAR_ECOLI	10vs1	-0.120332596846127	0.292776565530972	-0.411004878849831	16	0.686521107026522	0.99967601981487	NA	0.166666666666667	0.166666666666667
AGAR_ECOLI	10vs0.25	-0.124960064909826	0.292776565530972	-0.426810338058313	16	0.675205053733622	0.999761676812901	NA	0.138888888888889	0.138888888888889
AGAR_ECOLI	10vs0.1	-0.086309037890825	0.292776565530972	-0.294794898404171	16	0.771941220715583	0.999876210554172	NA	0.166666666666667	0.166666666666667
AGAR_ECOLI	5vs2.5	-0.126502991100388	0.292776565530972	-0.432080316506771	16	0.671449617055681	0.999873277220373	NA	0.111111111111111	0.111111111111111
AGAR_ECOLI	5vs1	-0.355614177362329	0.292776565530972	-1.2146265078197	16	0.242130939057578	0.805624463857094	NA	0.111111111111111	0.111111111111111
AGAR_ECOLI	5vs0.25	-0.360241645426028	0.292776565530972	-1.23043196702818	16	0.236319163046631	0.822180468728528	NA	0.0833333333333334	0.0833333333333333
AGAR_ECOLI	5vs0.1	-0.321590618407027	0.292776565530972	-1.09841652737403	16	0.288277499950676	0.858664298930605	NA	0.111111111111111	0.111111111111111
AGAR_ECOLI	2.5vs1	-0.229111186261941	0.292776565530972	-0.782546191312925	16	0.4453217950827	0.843185089885973	NA	0.111111111111111	0.111111111111111
AGAR_ECOLI	2.5vs0.25	-0.23373865432564	0.292776565530972	-0.798351650521406	16	0.436356749572142	0.832463301502472	NA	0.0833333333333334	0.0833333333333333
AGAR_ECOLI	2.5vs0.1	-0.195087627306639	0.292776565530972	-0.666336210867264	16	0.514690084799475	0.903193094951572	NA	0.111111111111111	0.111111111111111
AGAR_ECOLI	1vs0.25	-0.00462746806369919	0.292776565530972	-0.0158054592084818	16	0.987585005996166	0.999708052973332	NA	0.0833333333333334	0.0833333333333333
AGAR_ECOLI	1vs0.1	0.0340235589553019	0.292776565530972	0.11620998044566	16	0.908932232593439	0.999815650615105	NA	0.111111111111111	0.111111111111111
AGAR_ECOLI	0.25vs0.1	0.0386510270190011	0.292776565530972	0.132015439654142	16	0.896617960700155	0.999794064954164	NA	0.0833333333333334	0.0833333333333333
AGP_ECOLI	50vs25	0.20780341370862	0.177970515196071	1.16762832022868	16	0.260062959667259	0.621937037981357	NA	0.0454545454545454	0.0454545454545455
AGP_ECOLI	50vs10	-0.0751068328868693	0.177970515196071	-0.42201840458867	16	0.678627545375402	0.998942449341753	NA	0.0303030303030303	0.0303030303030303
AGP_ECOLI	50vs5	0.145626463477523	0.177970515196071	0.818261740249985	16	0.425227036244217	0.911111262064991	NA	0.0303030303030303	0.0303030303030303
AGP_ECOLI	50vs2.5	0.0640653146405299	0.177970515196071	0.359977126379327	16	0.723571836136856	0.939450880681701	NA	0.0151515151515151	0.0151515151515152
AGP_ECOLI	50vs1	-0.051245753195244	0.177970515196071	-0.287945186531524	16	0.777085146036268	0.999615362041791	NA	0.0303030303030303	0.0303030303030303
AGP_ECOLI	50vs0.25	-0.101548200136404	0.177970515196071	-0.570590021748985	16	0.57620400931784	0.999776895417083	NA	0	0
AGP_ECOLI	50vs0.1	-0.0299625859314624	0.177970515196071	-0.168357021939575	16	0.868412230185246	0.998790271984073	NA	0.0303030303030303	0.0303030303030303
AGP_ECOLI	25vs10	-0.282910246595489	0.177970515196071	-1.58964672481735	16	0.131476793607432	0.384919349510923	NA	0.0757575757575758	0.0757575757575758
AGP_ECOLI	25vs5	-0.062176950231097	0.177970515196071	-0.349366579978692	16	0.731369874993333	0.99980945813508	NA	0.0757575757575758	0.0757575757575758
AGP_ECOLI	25vs2.5	-0.14373809906809	0.177970515196071	-0.80765119384935	16	0.431135562930502	0.999088867772786	NA	0.0606060606060606	0.0606060606060606
AGP_ECOLI	25vs1	-0.259049166903864	0.177970515196071	-1.4555735067602	16	0.164851052712543	0.522158519293105	NA	0.0757575757575758	0.0757575757575758
AGP_ECOLI	25vs0.25	-0.309351613845024	0.177970515196071	-1.73821834197766	16	0.101375821483737	0.539080917565301	NA	0.0454545454545454	0.0454545454545455
AGP_ECOLI	25vs0.1	-0.237765999640083	0.177970515196071	-1.33598534216825	16	0.20024663526356	0.563572410066492	NA	0.0757575757575758	0.0757575757575758
AGP_ECOLI	10vs5	0.220733296364392	0.177970515196071	1.24028014483865	16	0.232752931279198	0.636911688094591	NA	0.0606060606060606	0.0606060606060606
AGP_ECOLI	10vs2.5	0.139172147527399	0.177970515196071	0.781995530967997	16	0.44563619870594	0.668602905025257	NA	0.0454545454545454	0.0454545454545455
AGP_ECOLI	10vs1	0.0238610796916253	0.177970515196071	0.134073218057145	16	0.895016650456576	0.99967601981487	NA	0.0606060606060606	0.0606060606060606
AGP_ECOLI	10vs0.25	-0.0264413672495347	0.177970515196071	-0.148571617160315	16	0.883748058158941	0.999761676812901	NA	0.0303030303030303	0.0303030303030303
AGP_ECOLI	10vs0.1	0.0451442469554069	0.177970515196071	0.253661382649094	16	0.80298790843305	0.999876210554172	NA	0.0606060606060606	0.0606060606060606
AGP_ECOLI	5vs2.5	-0.0815611488369932	0.177970515196071	-0.458284613870658	16	0.65291103977583	0.999873277220373	NA	0.0454545454545454	0.0454545454545455
AGP_ECOLI	5vs1	-0.196872216672767	0.177970515196071	-1.10620692678151	16	0.284992697318454	0.805624463857094	NA	0.0606060606060606	0.0606060606060606
AGP_ECOLI	5vs0.25	-0.247174663613927	0.177970515196071	-1.38885176199897	16	0.183908530030226	0.822180468728528	NA	0.0303030303030303	0.0303030303030303
AGP_ECOLI	5vs0.1	-0.175589049408985	0.177970515196071	-0.98661876218956	16	0.338515556441669	0.858664298930605	NA	0.0606060606060606	0.0606060606060606
AGP_ECOLI	2.5vs1	-0.115311067835774	0.177970515196071	-0.647922312910852	16	0.526224433674198	0.843185089885973	NA	0.0454545454545454	0.0454545454545455
AGP_ECOLI	2.5vs0.25	-0.165613514776934	0.177970515196071	-0.930567148128312	16	0.365906390211663	0.832463301502472	NA	0.0151515151515151	0.0151515151515152
AGP_ECOLI	2.5vs0.1	-0.0940279005719923	0.177970515196071	-0.528334148318903	16	0.604519027929655	0.903193094951572	NA	0.0454545454545454	0.0454545454545455
AGP_ECOLI	1vs0.25	-0.05030244694116	0.177970515196071	-0.282644835217461	16	0.78107292812686	0.999708052973332	NA	0.0303030303030303	0.0303030303030303
AGP_ECOLI	1vs0.1	0.0212831672637816	0.177970515196071	0.119588164591949	16	0.906298109497246	0.999815650615105	NA	0.0606060606060606	0.0606060606060606
AGP_ECOLI	0.25vs0.1	0.0715856142049416	0.177970515196071	0.402232999809409	16	0.692835025689323	0.999794064954164	NA	0.0303030303030303	0.0303030303030303
AHPC_ECOLI	50vs25	0.129205041929284	0.121989254669638	1.05915100702261	16	0.305259506290639	0.621937037981357	NA	0.0341880341880342	0.0341880341880342
AHPC_ECOLI	50vs10	-0.0492379736611698	0.121989254669638	-0.403625497954818	16	0.691831139934532	0.998942449341753	NA	0.0384615384615384	0.0384615384615385
AHPC_ECOLI	50vs5	0.0554267849302927	0.121989254669638	0.454357927510871	16	0.655674493110117	0.911111262064991	NA	0.0256410256410257	0.0256410256410256
AHPC_ECOLI	50vs2.5	0.0635484544101506	0.121989254669638	0.520934852682293	16	0.609546908073671	0.934559212866001	NA	0.00427350427350426	0.00427350427350427
AHPC_ECOLI	50vs1	-0.085627362187381	0.121989254669638	-0.701925447608238	16	0.492810901298536	0.999615362041791	NA	0.00854700854700852	0.00854700854700855
AHPC_ECOLI	50vs0.25	-0.0191319796860986	0.121989254669638	-0.156833318950184	16	0.877338164119616	0.999776895417083	NA	0.0170940170940171	0.0170940170940171
AHPC_ECOLI	50vs0.1	0.00698313979082129	0.121989254669638	0.0572438925849042	16	0.955059714385953	0.998790271984073	NA	0.00427350427350426	0.00427350427350427
AHPC_ECOLI	25vs10	-0.178443015590454	0.121989254669638	-1.46277650497742	16	0.162894569610474	0.384919349510923	NA	0.0641025641025641	0.0641025641025641
AHPC_ECOLI	25vs5	-0.0737782569989917	0.121989254669638	-0.604793079511735	16	0.553797602028598	0.99980945813508	NA	0.0512820512820513	0.0512820512820513
AHPC_ECOLI	25vs2.5	-0.0656565875191338	0.121989254669638	-0.538216154340314	16	0.597836106411629	0.999088867772786	NA	0.0299145299145299	0.0299145299145299
AHPC_ECOLI	25vs1	-0.214832404116665	0.121989254669638	-1.76107645463084	16	0.0973212373516472	0.522158519293105	NA	0.0341880341880342	0.0341880341880342
AHPC_ECOLI	25vs0.25	-0.148337021615383	0.121989254669638	-1.21598432597279	16	0.241627370652708	0.539080917565301	NA	0.0427350427350427	0.0427350427350427
AHPC_ECOLI	25vs0.1	-0.122221902138463	0.121989254669638	-1.0019071144377	16	0.331301010234397	0.570640312508993	NA	0.0299145299145299	0.0299145299145299
AHPC_ECOLI	10vs5	0.104664758591462	0.121989254669638	0.85798342546569	16	0.403571503540108	0.639977261225321	NA	0.0555555555555556	0.0555555555555556
AHPC_ECOLI	10vs2.5	0.11278642807132	0.121989254669638	0.924560350637111	16	0.368929473311277	0.668602905025257	NA	0.0341880341880342	0.0341880341880342
AHPC_ECOLI	10vs1	-0.0363893885262113	0.121989254669638	-0.29829994965342	16	0.769313260331583	0.99967601981487	NA	0.0384615384615384	0.0384615384615385
AHPC_ECOLI	10vs0.25	0.0301059939750712	0.121989254669638	0.246792179004634	16	0.808207616909559	0.999761676812901	NA	0.0470085470085471	0.047008547008547
AHPC_ECOLI	10vs0.1	0.0562211134519911	0.121989254669638	0.460869390539722	16	0.651094813359442	0.999876210554172	NA	0.0341880341880342	0.0341880341880342
AHPC_ECOLI	5vs2.5	0.00812166947985796	0.121989254669638	0.0665769251714213	16	0.947743346974625	0.999873277220373	NA	0.0213675213675214	0.0213675213675214
AHPC_ECOLI	5vs1	-0.141054147117674	0.121989254669638	-1.15628337511911	16	0.264539126812362	0.805624463857094	NA	0.0256410256410257	0.0256410256410256
AHPC_ECOLI	5vs0.25	-0.0745587646163912	0.121989254669638	-0.611191246461055	16	0.54965858004338	0.822180468728528	NA	0.0341880341880342	0.0341880341880342
AHPC_ECOLI	5vs0.1	-0.0484436451394714	0.121989254669638	-0.397114034925967	16	0.69653048407136	0.877246234014234	NA	0.0213675213675214	0.0213675213675214
AHPC_ECOLI	2.5vs1	-0.149175816597532	0.121989254669638	-1.22286030029053	16	0.239089701330131	0.843185089885973	NA	0.00427350427350426	0.00427350427350427
AHPC_ECOLI	2.5vs0.25	-0.0826804340962492	0.121989254669638	-0.677768171632476	16	0.507602199800432	0.832463301502472	NA	0.0128205128205128	0.0128205128205128
AHPC_ECOLI	2.5vs0.1	-0.0565653146193293	0.121989254669638	-0.463690960097388	16	0.64911479005008	0.908308275733542	NA	0	0
AHPC_ECOLI	1vs0.25	0.0664953825012825	0.121989254669638	0.545092128658054	16	0.59320787625281	0.999708052973332	NA	0.0170940170940171	0.0170940170940171
AHPC_ECOLI	1vs0.1	0.0926105019782023	0.121989254669638	0.759169340193142	16	0.458790557310193	0.999815650615105	NA	0.00427350427350426	0.00427350427350427
AHPC_ECOLI	0.25vs0.1	0.0261151194769199	0.121989254669638	0.214077211535088	16	0.833191213259875	0.999794064954164	NA	0.0128205128205128	0.0128205128205128
AHPF_ECOLI	50vs25	0.229643348858553	0.208436174311592	1.10174421314824	16	0.286870981247591	0.621937037981357	NA	0.124031007751938	0.124031007751938
AHPF_ECOLI	50vs10	-0.0936976445586866	0.208436174311592	-0.449526790962004	16	0.65908156311813	0.998942449341753	NA	0.127906976744186	0.127906976744186
AHPF_ECOLI	50vs5	0.130295209613623	0.208436174311592	0.625108429685746	16	0.540713497874346	0.911111262064991	NA	0.124031007751938	0.124031007751938
AHPF_ECOLI	50vs2.5	0.0777888442094828	0.208436174311592	0.373202225891923	16	0.713896225521274	0.937789234182811	NA	0.0930232558139535	0.0930232558139535
AHPF_ECOLI	50vs1	-0.0979112698387976	0.208436174311592	-0.469742213232286	16	0.644877519223302	0.999615362041791	NA	0.0813953488372093	0.0813953488372093
AHPF_ECOLI	50vs0.25	0.0174833443666743	0.208436174311592	0.0838786473817084	16	0.934193425780488	0.999776895417083	NA	0.116279069767442	0.116279069767442
AHPF_ECOLI	50vs0.1	-0.0313340678225435	0.208436174311592	-0.15032931748067	16	0.882383620286203	0.998790271984073	NA	0.108527131782946	0.108527131782946
AHPF_ECOLI	25vs10	-0.32334099341724	0.208436174311592	-1.55127100411024	16	0.140390031154271	0.384919349510923	NA	0.166666666666667	0.166666666666667
AHPF_ECOLI	25vs5	-0.09934813924493	0.208436174311592	-0.476635783462492	16	0.640065797508565	0.99980945813508	NA	0.162790697674419	0.162790697674419
AHPF_ECOLI	25vs2.5	-0.151854504649071	0.208436174311592	-0.728541987256314	16	0.476810684125641	0.999088867772786	NA	0.131782945736434	0.131782945736434
AHPF_ECOLI	25vs1	-0.327554618697351	0.208436174311592	-1.57148642638052	16	0.135633136652401	0.522158519293105	NA	0.12015503875969	0.12015503875969
AHPF_ECOLI	25vs0.25	-0.212160004491879	0.208436174311592	-1.01786556576653	16	0.32388719561647	0.549528766140229	NA	0.155038759689923	0.155038759689922
AHPF_ECOLI	25vs0.1	-0.260977416681097	0.208436174311592	-1.25207353062891	16	0.228537507601662	0.563572410066492	NA	0.147286821705426	0.147286821705426
AHPF_ECOLI	10vs5	0.22399285417231	0.208436174311592	1.07463522064775	16	0.298477606570631	0.636911688094591	NA	0.166666666666667	0.166666666666667
AHPF_ECOLI	10vs2.5	0.171486488768169	0.208436174311592	0.822729016853926	16	0.422754986210245	0.668602905025257	NA	0.135658914728682	0.135658914728682
AHPF_ECOLI	10vs1	-0.00421362528011092	0.208436174311592	-0.0202154222702819	16	0.984121480836951	0.99967601981487	NA	0.124031007751938	0.124031007751938
AHPF_ECOLI	10vs0.25	0.111180988925361	0.208436174311592	0.533405438343712	16	0.601084865017369	0.999761676812901	NA	0.15891472868217	0.158914728682171
AHPF_ECOLI	10vs0.1	0.0623635767361431	0.208436174311592	0.299197473481334	16	0.768640794918336	0.999876210554172	NA	0.151162790697674	0.151162790697674
AHPF_ECOLI	5vs2.5	-0.0525063654041406	0.208436174311592	-0.251906203793823	16	0.804320712882318	0.999873277220373	NA	0.131782945736434	0.131782945736434
AHPF_ECOLI	5vs1	-0.228206479452421	0.208436174311592	-1.09485064291803	16	0.289790346597468	0.805624463857094	NA	0.12015503875969	0.12015503875969
AHPF_ECOLI	5vs0.25	-0.112811865246949	0.208436174311592	-0.541229782304037	16	0.595805414756747	0.830044825784806	NA	0.155038759689923	0.155038759689922
AHPF_ECOLI	5vs0.1	-0.161629277436167	0.208436174311592	-0.775437747166415	16	0.449391058237507	0.858664298930605	NA	0.147286821705426	0.147286821705426
AHPF_ECOLI	2.5vs1	-0.17570011404828	0.208436174311592	-0.842944439124208	16	0.411684137815874	0.843185089885973	NA	0.0891472868217055	0.0891472868217054
AHPF_ECOLI	2.5vs0.25	-0.0603054998428085	0.208436174311592	-0.289323578510214	16	0.776049145382888	0.889715348394493	NA	0.124031007751938	0.124031007751938
AHPF_ECOLI	2.5vs0.1	-0.109122912032026	0.208436174311592	-0.523531543372592	16	0.607780115357346	0.903193094951572	NA	0.116279069767442	0.116279069767442
AHPF_ECOLI	1vs0.25	0.115394614205472	0.208436174311592	0.553620860613994	16	0.587492281150295	0.999708052973332	NA	0.112403100775194	0.112403100775194
AHPF_ECOLI	1vs0.1	0.066577202016254	0.208436174311592	0.319412895751616	16	0.753545993151448	0.999815650615105	NA	0.104651162790698	0.104651162790698
AHPF_ECOLI	0.25vs0.1	-0.0488174121892178	0.208436174311592	-0.234207964862378	16	0.817794139389397	0.999794064954164	NA	0.13953488372093	0.13953488372093
AHR_ECOLI	50vs25	0.428226235618431	0.374374545906766	1.14384442078248	16	0.269513546315052	0.621937037981357	NA	0.166666666666667	0.166666666666667
AHR_ECOLI	50vs10	-0.0263342272418636	0.374374545906766	-0.0703419277025896	16	0.944793208112037	0.998942449341753	NA	0.125	0.125
AHR_ECOLI	50vs5	0.289599495951408	0.374374545906766	0.773555518444701	16	0.450472408895596	0.911111262064991	NA	0.125	0.125
AHR_ECOLI	50vs2.5	0.365595625406311	0.374374545906766	0.976550434327226	16	0.343326748647587	0.934559212866001	NA	0.0416666666666666	0.0416666666666667
AHR_ECOLI	50vs1	0.00517249209703627	0.374374545906766	0.0138163562496164	16	0.989147308699078	0.999615362041791	NA	0.0833333333333334	0.0833333333333333
AHR_ECOLI	50vs0.25	0.186679710576795	0.374374545906766	0.498644239085863	16	0.624815372420943	0.999776895417083	NA	0.125	0.125
AHR_ECOLI	50vs0.1	0.151175593009145	0.374374545906766	0.403808417698338	16	0.69169931269581	0.998790271984073	NA	0.125	0.125
AHR_ECOLI	25vs10	-0.454560462860294	0.374374545906766	-1.21418634848507	16	0.242294352642449	0.392356463760442	NA	0.208333333333333	0.208333333333333
AHR_ECOLI	25vs5	-0.138626739667022	0.374374545906766	-0.370288902337783	16	0.716023384498379	0.99980945813508	NA	0.208333333333333	0.208333333333333
AHR_ECOLI	25vs2.5	-0.06263061021212	0.374374545906766	-0.167293986455258	16	0.869234877661742	0.999088867772786	NA	0.125	0.125
AHR_ECOLI	25vs1	-0.423053743521394	0.374374545906766	-1.13002806453287	16	0.275120871827058	0.522924777657103	NA	0.166666666666667	0.166666666666667
AHR_ECOLI	25vs0.25	-0.241546525041636	0.374374545906766	-0.645200181696621	16	0.527941772500523	0.662342004182569	NA	0.208333333333333	0.208333333333333
AHR_ECOLI	25vs0.1	-0.277050642609286	0.374374545906766	-0.740036003084146	16	0.469998592739087	0.631866425466336	NA	0.208333333333333	0.208333333333333
AHR_ECOLI	10vs5	0.315933723193272	0.374374545906766	0.843897446147291	16	0.411166918724814	0.641652924364263	NA	0.166666666666667	0.166666666666667
AHR_ECOLI	10vs2.5	0.391929852648174	0.374374545906766	1.04689236202982	16	0.310707587687991	0.668602905025257	NA	0.0833333333333334	0.0833333333333333
AHR_ECOLI	10vs1	0.0315067193388998	0.374374545906766	0.0841582839522061	16	0.933974587011134	0.99967601981487	NA	0.125	0.125
AHR_ECOLI	10vs0.25	0.213013937818658	0.374374545906766	0.568986166788452	16	0.577266117210572	0.999761676812901	NA	0.166666666666667	0.166666666666667
AHR_ECOLI	10vs0.1	0.177509820251009	0.374374545906766	0.474150345400927	16	0.64179873994215	0.999876210554172	NA	0.166666666666667	0.166666666666667
AHR_ECOLI	5vs2.5	0.0759961294549025	0.374374545906766	0.202994915882525	16	0.841698016246028	0.999873277220373	NA	0.0833333333333334	0.0833333333333333
AHR_ECOLI	5vs1	-0.284427003854372	0.374374545906766	-0.759739162195085	16	0.458459297877857	0.805624463857094	NA	0.125	0.125
AHR_ECOLI	5vs0.25	-0.102919785374613	0.374374545906766	-0.274911279358838	16	0.786902670609178	0.89833596604322	NA	0.166666666666667	0.166666666666667
AHR_ECOLI	5vs0.1	-0.138423902942263	0.374374545906766	-0.369747100746363	16	0.716419247368382	0.883330122039935	NA	0.166666666666667	0.166666666666667
AHR_ECOLI	2.5vs1	-0.360423133309274	0.374374545906766	-0.962734078077609	16	0.350006546313069	0.843185089885973	NA	0.0416666666666666	0.0416666666666667
AHR_ECOLI	2.5vs0.25	-0.178915914829516	0.374374545906766	-0.477906195241363	16	0.639180847424486	0.844732397477295	NA	0.0833333333333334	0.0833333333333333
AHR_ECOLI	2.5vs0.1	-0.214420032397166	0.374374545906766	-0.572742016628888	16	0.574780500831218	0.903193094951572	NA	0.0833333333333334	0.0833333333333333
AHR_ECOLI	1vs0.25	0.181507218479759	0.374374545906766	0.484827882836246	16	0.634369214425161	0.999708052973332	NA	0.125	0.125
AHR_ECOLI	1vs0.1	0.146003100912109	0.374374545906766	0.389992061448721	16	0.701685088571369	0.999815650615105	NA	0.125	0.125
AHR_ECOLI	0.25vs0.1	-0.0355041175676498	0.374374545906767	-0.0948358213875247	16	0.925622788507291	0.999794064954164	NA	0.166666666666667	0.166666666666667
AIDB_ECOLI	50vs25	0.231383782180244	0.250835877625311	0.922450904435115	16	0.369995138111743	0.621937037981357	NA	0.133333333333333	0.133333333333333
AIDB_ECOLI	50vs10	-0.281903750536943	0.250835877625311	-1.12385737321852	16	0.27765324500543	0.998942449341753	NA	0.1	0.1
AIDB_ECOLI	50vs5	0.167478078978265	0.250835877625311	0.667679921085442	16	0.513854061071842	0.911111262064991	NA	0.1	0.1
AIDB_ECOLI	50vs2.5	0.085482139111979	0.250835877625311	0.340789124431669	16	0.737696089157563	0.943037725265241	NA	0.0333333333333333	0.0333333333333333
AIDB_ECOLI	50vs1	0.0871463962854998	0.250835877625311	0.347423969451753	16	0.732800894247305	0.999615362041791	NA	0.133333333333333	0.133333333333333
AIDB_ECOLI	50vs0.25	-0.304665600607442	0.250835877625311	-1.21460136999437	16	0.242140269440458	0.999776895417083	NA	0	0
AIDB_ECOLI	50vs0.1	-0.122972868610855	0.250835877625311	-0.490252310694355	16	0.630610193958937	0.998790271984073	NA	0.0333333333333333	0.0333333333333333
AIDB_ECOLI	25vs10	-0.513287532717187	0.250835877625311	-2.04630827765363	16	0.0575236157591561	0.384919349510923	NA	0.233333333333333	0.233333333333333
AIDB_ECOLI	25vs5	-0.0639057032019785	0.250835877625311	-0.254770983349672	16	0.802145650853759	0.99980945813508	NA	0.233333333333333	0.233333333333333
AIDB_ECOLI	25vs2.5	-0.145901643068265	0.250835877625311	-0.581661780003446	16	0.568899739189375	0.999088867772786	NA	0.166666666666667	0.166666666666667
AIDB_ECOLI	25vs1	-0.144237385894744	0.250835877625311	-0.575026934983361	16	0.573271063977987	0.689006687658297	NA	0.266666666666667	0.266666666666667
AIDB_ECOLI	25vs0.25	-0.536049382787686	0.250835877625311	-2.13705227442948	16	0.0483819270174133	0.539080917565301	NA	0.133333333333333	0.133333333333333
AIDB_ECOLI	25vs0.1	-0.354356650791099	0.250835877625311	-1.41270321512947	16	0.17689958900927	0.563572410066492	NA	0.166666666666667	0.166666666666667
AIDB_ECOLI	10vs5	0.449381829515209	0.250835877625311	1.79153729430396	16	0.0921391771879017	0.636911688094591	NA	0.2	0.2
AIDB_ECOLI	10vs2.5	0.367385889648922	0.250835877625311	1.46464649765018	16	0.162389788940212	0.668602905025257	NA	0.133333333333333	0.133333333333333
AIDB_ECOLI	10vs1	0.369050146822443	0.250835877625311	1.47128134267027	16	0.160609220441866	0.99967601981487	NA	0.233333333333333	0.233333333333333
AIDB_ECOLI	10vs0.25	-0.0227618500704987	0.250835877625311	-0.0907439967758498	16	0.928822341820883	0.999761676812901	NA	0.1	0.1
AIDB_ECOLI	10vs0.1	0.158930881926088	0.250835877625311	0.633605062524161	16	0.535291840065668	0.999876210554172	NA	0.133333333333333	0.133333333333333
AIDB_ECOLI	5vs2.5	-0.0819959398662864	0.250835877625311	-0.326890796653774	16	0.747987944458844	0.999873277220373	NA	0.133333333333333	0.133333333333333
AIDB_ECOLI	5vs1	-0.0803316826927656	0.250835877625311	-0.320255951633689	16	0.752918673479042	0.886631725569498	NA	0.233333333333333	0.233333333333333
AIDB_ECOLI	5vs0.25	-0.472143679585707	0.250835877625311	-1.88228129107981	16	0.0781146194198543	0.822180468728528	NA	0.1	0.1
AIDB_ECOLI	5vs0.1	-0.290450947589121	0.250835877625311	-1.1579322317798	16	0.263884974914384	0.858664298930605	NA	0.133333333333333	0.133333333333333
AIDB_ECOLI	2.5vs1	0.00166425717352076	0.250835877625311	0.00663484502008424	16	0.994788220839865	0.995200141428205	NA	0.166666666666667	0.166666666666667
AIDB_ECOLI	2.5vs0.25	-0.390147739719421	0.250835877625311	-1.55539049442603	16	0.139409420826585	0.832463301502472	NA	0.0333333333333333	0.0333333333333333
AIDB_ECOLI	2.5vs0.1	-0.208455007722834	0.250835877625311	-0.831041435126024	16	0.418179768794196	0.903193094951572	NA	0.0666666666666667	0.0666666666666667
AIDB_ECOLI	1vs0.25	-0.391811996892942	0.250835877625311	-1.56202533944612	16	0.137842196895472	0.999708052973332	NA	0.133333333333333	0.133333333333333
AIDB_ECOLI	1vs0.1	-0.210119264896355	0.250835877625311	-0.837676280146108	16	0.414550917571885	0.999815650615105	NA	0.166666666666667	0.166666666666667
AIDB_ECOLI	0.25vs0.1	0.181692731996587	0.250835877625311	0.72434905930001	16	0.479310367446597	0.999794064954164	NA	0.0333333333333333	0.0333333333333333
AK1H_ECOLI	50vs25	0.36633783077464	0.261343092037941	1.40175057973775	16	0.180090597466092	0.621937037981357	NA	0.181818181818182	0.181818181818182
AK1H_ECOLI	50vs10	-0.110340654141846	0.261343092037941	-0.422206124835421	16	0.67849333449612	0.998942449341753	NA	0.143939393939394	0.143939393939394
AK1H_ECOLI	50vs5	0.300195726046937	0.261343092037941	1.14866524194699	16	0.267577378738612	0.911111262064991	NA	0.128787878787879	0.128787878787879
AK1H_ECOLI	50vs2.5	0.190219140222626	0.261343092037942	0.727852183653702	16	0.477221383594339	0.934559212866001	NA	0.0984848484848485	0.0984848484848485
AK1H_ECOLI	50vs1	-0.0657382176693653	0.261343092037941	-0.2515399093075	16	0.804598939367319	0.999615362041791	NA	0.0909090909090909	0.0909090909090909
AK1H_ECOLI	50vs0.25	-0.0439197111577177	0.261343092037942	-0.168053843762365	16	0.868646833725519	0.999776895417083	NA	0.121212121212121	0.121212121212121
AK1H_ECOLI	50vs0.1	-0.0639101643898559	0.261343092037942	-0.244545068673855	16	0.809917177561589	0.998790271984073	NA	0.113636363636364	0.113636363636364
AK1H_ECOLI	25vs10	-0.476678484916486	0.261343092037941	-1.82395670457317	16	0.0868920792299006	0.384919349510923	NA	0.21969696969697	0.21969696969697
AK1H_ECOLI	25vs5	-0.0661421047277029	0.261343092037941	-0.253085337790755	16	0.803425262161887	0.99980945813508	NA	0.204545454545455	0.204545454545455
AK1H_ECOLI	25vs2.5	-0.176118690552014	0.261343092037942	-0.673898396084045	16	0.509995181371412	0.999088867772786	NA	0.174242424242424	0.174242424242424
AK1H_ECOLI	25vs1	-0.432076048444005	0.261343092037941	-1.65329048904525	16	0.117755222205138	0.522158519293105	NA	0.166666666666667	0.166666666666667
AK1H_ECOLI	25vs0.25	-0.410257541932357	0.261343092037942	-1.56980442350011	16	0.136023663487751	0.539080917565301	NA	0.196969696969697	0.196969696969697
AK1H_ECOLI	25vs0.1	-0.430247995164496	0.261343092037942	-1.6462956484116	16	0.119200660987914	0.563572410066492	NA	0.189393939393939	0.189393939393939
AK1H_ECOLI	10vs5	0.410536380188783	0.261343092037941	1.57087136678241	16	0.135775830830878	0.636911688094591	NA	0.166666666666667	0.166666666666667
AK1H_ECOLI	10vs2.5	0.300559794364472	0.261343092037941	1.15005830848912	16	0.267019842323204	0.668602905025257	NA	0.136363636363636	0.136363636363636
AK1H_ECOLI	10vs1	0.0446024364724807	0.261343092037941	0.170666215527921	16	0.866625762043282	0.99967601981487	NA	0.128787878787879	0.128787878787879
AK1H_ECOLI	10vs0.25	0.0664209429841284	0.261343092037942	0.254152281073056	16	0.802615254266389	0.999761676812901	NA	0.159090909090909	0.159090909090909
AK1H_ECOLI	10vs0.1	0.0464304897519901	0.261343092037942	0.177661056161566	16	0.861218919020779	0.999876210554172	NA	0.151515151515151	0.151515151515152
AK1H_ECOLI	5vs2.5	-0.109976585824311	0.261343092037941	-0.42081305829329	16	0.679489575590592	0.999873277220373	NA	0.121212121212121	0.121212121212121
AK1H_ECOLI	5vs1	-0.365933943716302	0.261343092037941	-1.40020515125449	16	0.180544602495597	0.805624463857094	NA	0.113636363636364	0.113636363636364
AK1H_ECOLI	5vs0.25	-0.344115437204655	0.261343092037942	-1.31671908570936	16	0.206482267089336	0.822180468728528	NA	0.143939393939394	0.143939393939394
AK1H_ECOLI	5vs0.1	-0.364105890436793	0.261343092037942	-1.39321031062085	16	0.1826111545662	0.858664298930605	NA	0.136363636363636	0.136363636363636
AK1H_ECOLI	2.5vs1	-0.255957357891991	0.261343092037941	-0.979392092961201	16	0.341964023485544	0.843185089885973	NA	0.0833333333333334	0.0833333333333333
AK1H_ECOLI	2.5vs0.25	-0.234138851380344	0.261343092037942	-0.895906027416067	16	0.383584152676836	0.832463301502472	NA	0.113636363636364	0.113636363636364
AK1H_ECOLI	2.5vs0.1	-0.254129304612482	0.261343092037942	-0.972397252327556	16	0.345325249080614	0.903193094951572	NA	0.106060606060606	0.106060606060606
AK1H_ECOLI	1vs0.25	0.0218185065116477	0.261343092037942	0.0834860655451344	16	0.934500662766826	0.999708052973332	NA	0.106060606060606	0.106060606060606
AK1H_ECOLI	1vs0.1	0.00182805327950944	0.261343092037942	0.00699484063364508	16	0.994505443178064	0.999815650615105	NA	0.0984848484848485	0.0984848484848485
AK1H_ECOLI	0.25vs0.1	-0.0199904532321383	0.261343092037942	-0.0764912249114893	16	0.939976614501822	0.999794064954164	NA	0.128787878787879	0.128787878787879
AK2H_ECOLI	50vs25	0.297197700572152	0.243540235916653	1.22032279164689	16	0.240023794594102	0.621937037981357	NA	0.0892857142857143	0.0892857142857143
AK2H_ECOLI	50vs10	-0.134154534969036	0.243540235916653	-0.550851626073598	16	0.589345041440431	0.998942449341753	NA	0.113095238095238	0.113095238095238
AK2H_ECOLI	50vs5	0.201947065572391	0.243540235916653	0.829214379350044	16	0.419182645926417	0.911111262064991	NA	0.101190476190476	0.101190476190476
AK2H_ECOLI	50vs2.5	0.206892811566265	0.243540235916653	0.849522095548393	16	0.408122908334616	0.934559212866001	NA	0.0595238095238095	0.0595238095238095
AK2H_ECOLI	50vs1	-0.0362004225327664	0.243540235916653	-0.148642471321064	16	0.883693049346485	0.999615362041791	NA	0.0773809523809523	0.0773809523809524
AK2H_ECOLI	50vs0.25	-0.0243887862068252	0.243540235916653	-0.10014273869379	16	0.921475079743769	0.999776895417083	NA	0.0654761904761905	0.0654761904761905
AK2H_ECOLI	50vs0.1	-0.0735509316001736	0.243540235916653	-0.302007310304754	16	0.766536774043052	0.998790271984073	NA	0.0833333333333334	0.0833333333333333
AK2H_ECOLI	25vs10	-0.431352235541188	0.243540235916653	-1.77117441772049	16	0.0955757235857169	0.384919349510923	NA	0.142857142857143	0.142857142857143
AK2H_ECOLI	25vs5	-0.0952506349997612	0.243540235916653	-0.391108412296845	16	0.700876114623743	0.99980945813508	NA	0.130952380952381	0.130952380952381
AK2H_ECOLI	25vs2.5	-0.0903048890058867	0.243540235916653	-0.370800696098495	16	0.715649523436338	0.999088867772786	NA	0.0892857142857143	0.0892857142857143
AK2H_ECOLI	25vs1	-0.333398123104918	0.243540235916653	-1.36896526296795	16	0.189923127570629	0.522158519293105	NA	0.107142857142857	0.107142857142857
AK2H_ECOLI	25vs0.25	-0.321586486778977	0.243540235916653	-1.32046553034068	16	0.205257747424415	0.539080917565301	NA	0.0952380952380952	0.0952380952380952
AK2H_ECOLI	25vs0.1	-0.370748632172326	0.243540235916653	-1.52233010195164	16	0.147444104888355	0.563572410066492	NA	0.113095238095238	0.113095238095238
AK2H_ECOLI	10vs5	0.336101600541427	0.243540235916653	1.38006600542364	16	0.186546442431873	0.636911688094591	NA	0.154761904761905	0.154761904761905
AK2H_ECOLI	10vs2.5	0.341047346535301	0.243540235916653	1.40037372162199	16	0.180495035878247	0.668602905025257	NA	0.113095238095238	0.113095238095238
AK2H_ECOLI	10vs1	0.0979541124362697	0.243540235916653	0.402209154752534	16	0.692852221327247	0.99967601981487	NA	0.130952380952381	0.130952380952381
AK2H_ECOLI	10vs0.25	0.109765748762211	0.243540235916653	0.450708887379809	16	0.658247190738896	0.999761676812901	NA	0.119047619047619	0.119047619047619
AK2H_ECOLI	10vs0.1	0.0606036033688625	0.243540235916653	0.248844315768844	16	0.806647264803408	0.999876210554172	NA	0.136904761904762	0.136904761904762
AK2H_ECOLI	5vs2.5	0.00494574599387448	0.243540235916653	0.0203077161983495	16	0.984048997693183	0.999873277220373	NA	0.101190476190476	0.101190476190476
AK2H_ECOLI	5vs1	-0.238147488105157	0.243540235916653	-0.977856850671108	16	0.342699781593376	0.805624463857094	NA	0.119047619047619	0.119047619047619
AK2H_ECOLI	5vs0.25	-0.226335851779216	0.243540235916653	-0.929357118043833	16	0.366514004524874	0.822180468728528	NA	0.107142857142857	0.107142857142857
AK2H_ECOLI	5vs0.1	-0.275497997172564	0.243540235916653	-1.1312216896548	16	0.274633023141874	0.858664298930605	NA	0.125	0.125
AK2H_ECOLI	2.5vs1	-0.243093234099032	0.243540235916653	-0.998164566869458	16	0.333056969437894	0.843185089885973	NA	0.0773809523809523	0.0773809523809524
AK2H_ECOLI	2.5vs0.25	-0.231281597773091	0.243540235916653	-0.949664834242183	16	0.356407813567912	0.832463301502472	NA	0.0654761904761905	0.0654761904761905
AK2H_ECOLI	2.5vs0.1	-0.280443743166439	0.243540235916653	-1.15152940585315	16	0.26643202709276	0.903193094951572	NA	0.0833333333333334	0.0833333333333333
AK2H_ECOLI	1vs0.25	0.0118116363259411	0.243540235916653	0.0484997326272748	16	0.96191823319949	0.999708052973332	NA	0.0833333333333334	0.0833333333333333
AK2H_ECOLI	1vs0.1	-0.0373505090674073	0.243540235916653	-0.153364838983689	16	0.880028160096194	0.999815650615105	NA	0.101190476190476	0.101190476190476
AK2H_ECOLI	0.25vs0.1	-0.0491621453933484	0.243540235916653	-0.201864571610964	16	0.842566830731599	0.999794064954164	NA	0.0892857142857143	0.0892857142857143
AK3_ECOLI	50vs25	0.265861364815745	0.216226330332038	1.22955129658579	16	0.236640124333146	0.621937037981357	NA	0.157407407407407	0.157407407407407
AK3_ECOLI	50vs10	-0.0922130617580284	0.216226330332038	-0.426465461520925	16	0.675451126694917	0.998942449341753	NA	0.157407407407407	0.157407407407407
AK3_ECOLI	50vs5	0.128186947966508	0.216226330332038	0.592836902747524	16	0.561576744702556	0.911111262064991	NA	0.148148148148148	0.148148148148148
AK3_ECOLI	50vs2.5	0.171161435095433	0.216226330332038	0.791584608741205	16	0.440181074038612	0.934559212866001	NA	0.12962962962963	0.12962962962963
AK3_ECOLI	50vs1	-0.0481754374707723	0.216226330332038	-0.222800976166011	16	0.826509795112955	0.999615362041791	NA	0.12962962962963	0.12962962962963
AK3_ECOLI	50vs0.25	-0.0359115397364663	0.216226330332038	-0.166083102281394	16	0.870172129284401	0.999776895417083	NA	0.111111111111111	0.111111111111111
AK3_ECOLI	50vs0.1	-0.0828985897747207	0.216226330332038	-0.383388043664347	16	0.706478306211414	0.998790271984073	NA	0.12037037037037	0.12037037037037
AK3_ECOLI	25vs10	-0.358074426573773	0.216226330332038	-1.65601675810672	16	0.117195949258907	0.384919349510923	NA	0.222222222222222	0.222222222222222
AK3_ECOLI	25vs5	-0.137674416849236	0.216226330332038	-0.636714393838268	16	0.533315320356935	0.99980945813508	NA	0.212962962962963	0.212962962962963
AK3_ECOLI	25vs2.5	-0.0946999297203122	0.216226330332038	-0.437966687844587	16	0.667265542255707	0.999088867772786	NA	0.194444444444444	0.194444444444444
AK3_ECOLI	25vs1	-0.314036802286517	0.216226330332038	-1.4523522727518	16	0.165732258242085	0.522158519293105	NA	0.194444444444444	0.194444444444444
AK3_ECOLI	25vs0.25	-0.301772904552211	0.216226330332038	-1.39563439886719	16	0.181892817675976	0.539080917565301	NA	0.175925925925926	0.175925925925926
AK3_ECOLI	25vs0.1	-0.348759954590465	0.216226330332038	-1.61293934025014	16	0.126304593170627	0.563572410066492	NA	0.185185185185185	0.185185185185185
AK3_ECOLI	10vs5	0.220400009724537	0.216226330332038	1.01930236426845	16	0.323225555899762	0.636911688094591	NA	0.212962962962963	0.212962962962963
AK3_ECOLI	10vs2.5	0.263374496853461	0.216226330332038	1.21805007026213	16	0.240862806179491	0.668602905025257	NA	0.194444444444444	0.194444444444444
AK3_ECOLI	10vs1	0.044037624287256	0.216226330332038	0.203664485354914	16	0.841183465821553	0.99967601981487	NA	0.194444444444444	0.194444444444444
AK3_ECOLI	10vs0.25	0.0563015220215621	0.216226330332038	0.260382359239531	16	0.797890138618837	0.999761676812901	NA	0.175925925925926	0.175925925925926
AK3_ECOLI	10vs0.1	0.00931447198330765	0.216226330332038	0.0430774178565779	16	0.966172836540748	0.999876210554172	NA	0.185185185185185	0.185185185185185
AK3_ECOLI	5vs2.5	0.0429744871289242	0.216226330332038	0.19874770599368	16	0.844963626689252	0.999873277220373	NA	0.185185185185185	0.185185185185185
AK3_ECOLI	5vs1	-0.176362385437281	0.216226330332038	-0.815637878913536	16	0.42668330310644	0.805624463857094	NA	0.185185185185185	0.185185185185185
AK3_ECOLI	5vs0.25	-0.164098487702975	0.216226330332038	-0.758920005028918	16	0.458935551659477	0.822180468728528	NA	0.166666666666667	0.166666666666667
AK3_ECOLI	5vs0.1	-0.211085537741229	0.216226330332038	-0.976224946411871	16	0.34348307963076	0.858664298930605	NA	0.175925925925926	0.175925925925926
AK3_ECOLI	2.5vs1	-0.219336872566205	0.216226330332038	-1.01438558490722	16	0.325493717126554	0.843185089885973	NA	0.166666666666667	0.166666666666667
AK3_ECOLI	2.5vs0.25	-0.207072974831899	0.216226330332038	-0.957667711022598	16	0.352478491653266	0.832463301502472	NA	0.148148148148148	0.148148148148148
AK3_ECOLI	2.5vs0.1	-0.254060024870153	0.216226330332038	-1.17497265240555	16	0.257196013769775	0.903193094951572	NA	0.157407407407407	0.157407407407407
AK3_ECOLI	1vs0.25	0.0122638977343061	0.216226330332038	0.0567178738846171	16	0.955472201854419	0.999708052973332	NA	0.148148148148148	0.148148148148148
AK3_ECOLI	1vs0.1	-0.0347231523039484	0.216226330332038	-0.160587067498336	16	0.874428676389913	0.999815650615105	NA	0.157407407407407	0.157407407407407
AK3_ECOLI	0.25vs0.1	-0.0469870500382545	0.216226330332038	-0.217304941382953	16	0.830717567436295	0.999794064954164	NA	0.138888888888889	0.138888888888889
ALAA_ECOLI	50vs25	0.422484406601808	0.291830007746338	1.44770721100428	16	0.167009799922663	0.621937037981357	NA	0.0916666666666667	0.0916666666666667
ALAA_ECOLI	50vs10	-0.0764252386859402	0.291830007746338	-0.261882728497098	16	0.796753408457562	0.998942449341753	NA	0.108333333333333	0.108333333333333
ALAA_ECOLI	50vs5	0.129284172838258	0.291830007746338	0.443011922717121	16	0.663688349840561	0.911111262064991	NA	0.108333333333333	0.108333333333333
ALAA_ECOLI	50vs2.5	0.244334837982907	0.291830007746338	0.837250561961693	16	0.414783144919781	0.934559212866001	NA	0.0833333333333334	0.0833333333333333
ALAA_ECOLI	50vs1	0.129148211885917	0.291830007746338	0.442546031791816	16	0.664018327508267	0.999615362041791	NA	0.1	0.1
ALAA_ECOLI	50vs0.25	-0.0291333501572335	0.291830007746338	-0.0998298645921173	16	0.921719547949102	0.999776895417083	NA	0.075	0.075
ALAA_ECOLI	50vs0.1	0.0392286295661713	0.291830007746338	0.134422878130714	16	0.89474460038217	0.998790271984073	NA	0.116666666666667	0.116666666666667
ALAA_ECOLI	25vs10	-0.498909645287748	0.291830007746338	-1.70958993950138	16	0.106661130876248	0.384919349510923	NA	0.133333333333333	0.133333333333333
ALAA_ECOLI	25vs5	-0.293200233763551	0.291830007746338	-1.00469528828716	16	0.329997102940134	0.99980945813508	NA	0.133333333333333	0.133333333333333
ALAA_ECOLI	25vs2.5	-0.178149568618901	0.291830007746338	-0.610456649042585	16	0.550132946259453	0.999088867772786	NA	0.108333333333333	0.108333333333333
ALAA_ECOLI	25vs1	-0.293336194715891	0.291830007746338	-1.00516117921246	16	0.329779581572651	0.54110772160084	NA	0.125	0.125
ALAA_ECOLI	25vs0.25	-0.451617756759042	0.291830007746338	-1.5475370755964	16	0.141283876384197	0.539080917565301	NA	0.1	0.1
ALAA_ECOLI	25vs0.1	-0.383255777035637	0.291830007746338	-1.31328433287356	16	0.207610010506211	0.563572410066492	NA	0.141666666666667	0.141666666666667
ALAA_ECOLI	10vs5	0.205709411524198	0.291830007746338	0.704894651214219	16	0.49101049049637	0.652431927296584	NA	0.15	0.15
ALAA_ECOLI	10vs2.5	0.320760076668847	0.291830007746338	1.09913329045879	16	0.287974114651673	0.668602905025257	NA	0.125	0.125
ALAA_ECOLI	10vs1	0.205573450571857	0.291830007746338	0.704428760288914	16	0.491292732434127	0.99967601981487	NA	0.141666666666667	0.141666666666667
ALAA_ECOLI	10vs0.25	0.0472918885287067	0.291830007746338	0.16205286390498	16	0.873293056898656	0.999761676812901	NA	0.116666666666667	0.116666666666667
ALAA_ECOLI	10vs0.1	0.115653868252111	0.291830007746338	0.396305606627811	16	0.697114826304251	0.999876210554172	NA	0.158333333333333	0.158333333333333
ALAA_ECOLI	5vs2.5	0.115050665144649	0.291830007746338	0.394238639244572	16	0.6986097515973	0.999873277220373	NA	0.125	0.125
ALAA_ECOLI	5vs1	-0.00013596095234078	0.291830007746338	-0.000465890925305251	16	0.999634032227892	0.999634032227892	NA	0.141666666666667	0.141666666666667
ALAA_ECOLI	5vs0.25	-0.158417522995491	0.291830007746338	-0.542841787309238	16	0.59472060410469	0.830044825784806	NA	0.116666666666667	0.116666666666667
ALAA_ECOLI	5vs0.1	-0.0900555432720864	0.291830007746338	-0.308589044586407	16	0.761615744242809	0.901604728529862	NA	0.158333333333333	0.158333333333333
ALAA_ECOLI	2.5vs1	-0.11518662609699	0.291830007746338	-0.394704530169878	16	0.698272685837273	0.873350119254719	NA	0.116666666666667	0.116666666666667
ALAA_ECOLI	2.5vs0.25	-0.273468188140141	0.291830007746338	-0.937080426553811	16	0.362647600065162	0.832463301502472	NA	0.0916666666666667	0.0916666666666667
ALAA_ECOLI	2.5vs0.1	-0.205106208416736	0.291830007746338	-0.70282768383098	16	0.492263410133772	0.903193094951572	NA	0.133333333333333	0.133333333333333
ALAA_ECOLI	1vs0.25	-0.15828156204315	0.291830007746338	-0.542375896383933	16	0.595034027216388	0.999708052973332	NA	0.108333333333333	0.108333333333333
ALAA_ECOLI	1vs0.1	-0.0899195823197456	0.291830007746338	-0.308123153661102	16	0.761963737013219	0.999815650615105	NA	0.15	0.15
ALAA_ECOLI	0.25vs0.1	0.0683619797234048	0.291830007746338	0.234252742722831	16	0.817759974071389	0.999794064954164	NA	0.125	0.125
ALAC_ECOLI	50vs25	0.277854279172549	0.218121380347597	1.27385164503252	16	0.22091004142545	0.621937037981357	NA	0.0555555555555556	0.0555555555555556
ALAC_ECOLI	50vs10	-0.0305002222001154	0.218121380347597	-0.139831419329506	16	0.890538280058538	0.998942449341753	NA	0.1	0.1
ALAC_ECOLI	50vs5	0.100280447541392	0.218121380347597	0.459746070658389	16	0.651883850458889	0.911111262064991	NA	0.0888888888888889	0.0888888888888889
ALAC_ECOLI	50vs2.5	0.205801711275696	0.218121380347597	0.943519204526085	16	0.359445715387158	0.934559212866001	NA	0.0555555555555556	0.0555555555555556
ALAC_ECOLI	50vs1	-0.025805510218723	0.218121380347597	-0.118308027290124	16	0.907296159293434	0.999615362041791	NA	0.0777777777777777	0.0777777777777778
ALAC_ECOLI	50vs0.25	0.0351690017940599	0.218121380347597	0.161235921659834	16	0.873925944273678	0.999776895417083	NA	0.0666666666666667	0.0666666666666667
ALAC_ECOLI	50vs0.1	-0.0291717157667848	0.218121380347597	-0.133740744352053	16	0.895275341376644	0.998790271984073	NA	0.0777777777777777	0.0777777777777778
ALAC_ECOLI	25vs10	-0.308354501372664	0.218121380347597	-1.41368306436202	16	0.176616376008315	0.384919349510923	NA	0.111111111111111	0.111111111111111
ALAC_ECOLI	25vs5	-0.177573831631157	0.218121380347597	-0.814105574374127	16	0.427535218223423	0.99980945813508	NA	0.1	0.1
ALAC_ECOLI	25vs2.5	-0.072052567896853	0.218121380347597	-0.330332440506431	16	0.745434692271567	0.999088867772786	NA	0.0666666666666667	0.0666666666666667
ALAC_ECOLI	25vs1	-0.303659789391272	0.218121380347597	-1.39215967232264	16	0.182923208136003	0.522158519293105	NA	0.0888888888888889	0.0888888888888889
ALAC_ECOLI	25vs0.25	-0.242685277378489	0.218121380347597	-1.11261572337268	16	0.282311305056806	0.539080917565301	NA	0.0777777777777777	0.0777777777777778
ALAC_ECOLI	25vs0.1	-0.307025994939334	0.218121380347597	-1.40759238938457	16	0.178382822399252	0.563572410066492	NA	0.0888888888888889	0.0888888888888889
ALAC_ECOLI	10vs5	0.130780669741507	0.218121380347597	0.599577489987895	16	0.557183943768242	0.687116772915069	NA	0.144444444444444	0.144444444444444
ALAC_ECOLI	10vs2.5	0.236301933475811	0.218121380347597	1.08335062385559	16	0.294709176242607	0.668602905025257	NA	0.111111111111111	0.111111111111111
ALAC_ECOLI	10vs1	0.00469471198139242	0.218121380347597	0.0215233920393817	16	0.983094278977459	0.99967601981487	NA	0.133333333333333	0.133333333333333
ALAC_ECOLI	10vs0.25	0.0656692239941754	0.218121380347597	0.30106734098934	16	0.767240419012378	0.999761676812901	NA	0.122222222222222	0.122222222222222
ALAC_ECOLI	10vs0.1	0.00132850643333058	0.218121380347597	0.00609067497745285	16	0.995215669431878	0.999876210554172	NA	0.133333333333333	0.133333333333333
ALAC_ECOLI	5vs2.5	0.105521263734305	0.218121380347597	0.483773133867696	16	0.635101340833292	0.999873277220373	NA	0.1	0.1
ALAC_ECOLI	5vs1	-0.126085957760114	0.218121380347597	-0.578054097948513	16	0.571274471993633	0.821688568745306	NA	0.122222222222222	0.122222222222222
ALAC_ECOLI	5vs0.25	-0.0651114457473316	0.218121380347597	-0.298510148998555	16	0.769155752402178	0.888561776152709	NA	0.111111111111111	0.111111111111111
ALAC_ECOLI	5vs0.1	-0.129452163308176	0.218121380347597	-0.593486815010442	16	0.561152402118161	0.858664298930605	NA	0.122222222222222	0.122222222222222
ALAC_ECOLI	2.5vs1	-0.231607221494419	0.218121380347597	-1.06182723181621	16	0.304079404788214	0.843185089885973	NA	0.0888888888888889	0.0888888888888889
ALAC_ECOLI	2.5vs0.25	-0.170632709481636	0.218121380347597	-0.782283282866251	16	0.445471887327999	0.832463301502472	NA	0.0777777777777777	0.0777777777777778
ALAC_ECOLI	2.5vs0.1	-0.234973427042481	0.218121380347597	-1.07725994887814	16	0.297339013178549	0.903193094951572	NA	0.0888888888888889	0.0888888888888889
ALAC_ECOLI	1vs0.25	0.0609745120127829	0.218121380347597	0.279543948949958	16	0.783408854255413	0.999708052973332	NA	0.1	0.1
ALAC_ECOLI	1vs0.1	-0.00336620554806183	0.218121380347597	-0.0154327170619289	16	0.987877765378374	0.999815650615105	NA	0.111111111111111	0.111111111111111
ALAC_ECOLI	0.25vs0.1	-0.0643407175608448	0.218121380347597	-0.294976666011887	16	0.771804867102744	0.999794064954164	NA	0.1	0.1
ALDA_ECOLI	50vs25	0.812667947538815	0.4514740480631	1.80003247368326	16	0.0907379141808278	0.621937037981357	NA	0.166666666666667	0.166666666666667
ALDA_ECOLI	50vs10	0.198080230420544	0.4514740480631	0.438741122043098	16	0.666715908214179	0.998942449341753	NA	0.166666666666667	0.166666666666667
ALDA_ECOLI	50vs5	1.05982732019264	0.4514740480631	2.34748226335374	16	0.0320951824244107	0.911111262064991	NA	0.166666666666667	0.166666666666667
ALDA_ECOLI	50vs2.5	0.445138011904683	0.4514740480631	0.985965890651745	16	0.338826089234785	0.934559212866001	NA	0.0555555555555556	0.0555555555555556
ALDA_ECOLI	50vs1	0.195002799974648	0.4514740480631	0.431924715963725	16	0.671560371383182	0.999615362041791	NA	0.0555555555555556	0.0555555555555556
ALDA_ECOLI	50vs0.25	0.454229215665678	0.4514740480631	1.00610260460019	16	0.329340346952217	0.999776895417083	NA	0.0555555555555556	0.0555555555555556
ALDA_ECOLI	50vs0.1	0.584165736441204	0.4514740480631	1.2939076763047	16	0.214063919937421	0.998790271984073	NA	0.111111111111111	0.111111111111111
ALDA_ECOLI	25vs10	-0.614587717118271	0.4514740480631	-1.36129135164016	16	0.192286134315634	0.384919349510923	NA	0.333333333333333	0.333333333333333
ALDA_ECOLI	25vs5	0.247159372653825	0.4514740480631	0.547449789670481	16	0.591625080847052	0.99980945813508	NA	0.333333333333333	0.333333333333333
ALDA_ECOLI	25vs2.5	-0.367529935634132	0.4514740480631	-0.814066583031512	16	0.427556910391119	0.999088867772786	NA	0.222222222222222	0.222222222222222
ALDA_ECOLI	25vs1	-0.617665147564168	0.4514740480631	-1.36810775771953	16	0.19018600854647	0.522158519293105	NA	0.222222222222222	0.222222222222222
ALDA_ECOLI	25vs0.25	-0.358438731873137	0.4514740480631	-0.793929869083063	16	0.438853293377884	0.604057614339701	NA	0.222222222222222	0.222222222222222
ALDA_ECOLI	25vs0.1	-0.228502211097611	0.4514740480631	-0.506124797378552	16	0.619671204005853	0.727858814803643	NA	0.277777777777778	0.277777777777778
ALDA_ECOLI	10vs5	0.861747089772096	0.4514740480631	1.90874114131064	16	0.0743997616921082	0.636911688094591	NA	0.333333333333333	0.333333333333333
ALDA_ECOLI	10vs2.5	0.247057781484139	0.4514740480631	0.547224768608647	16	0.591776054979443	0.725480270035588	NA	0.222222222222222	0.222222222222222
ALDA_ECOLI	10vs1	-0.00307743044589631	0.4514740480631	-0.00681640607937269	16	0.994645603977174	0.99967601981487	NA	0.222222222222222	0.222222222222222
ALDA_ECOLI	10vs0.25	0.256148985245134	0.4514740480631	0.567361482557096	16	0.578343048335541	0.999761676812901	NA	0.222222222222222	0.222222222222222
ALDA_ECOLI	10vs0.1	0.38608550602066	0.4514740480631	0.855166554261607	16	0.405083006623208	0.999876210554172	NA	0.277777777777778	0.277777777777778
ALDA_ECOLI	5vs2.5	-0.614689308287957	0.4514740480631	-1.36151637270199	16	0.192216508636124	0.999873277220373	NA	0.222222222222222	0.222222222222222
ALDA_ECOLI	5vs1	-0.864824520217992	0.4514740480631	-1.91555754739001	16	0.0734687227235327	0.805624463857094	NA	0.222222222222222	0.222222222222222
ALDA_ECOLI	5vs0.25	-0.605598104526962	0.4514740480631	-1.34137965875354	16	0.198527974709099	0.822180468728528	NA	0.222222222222222	0.222222222222222
ALDA_ECOLI	5vs0.1	-0.475661583751436	0.4514740480631	-1.05357458704903	16	0.307729158314758	0.858664298930605	NA	0.277777777777778	0.277777777777778
ALDA_ECOLI	2.5vs1	-0.250135211930035	0.4514740480631	-0.554041174688019	16	0.587211327823083	0.844148775255689	NA	0.111111111111111	0.111111111111111
ALDA_ECOLI	2.5vs0.25	0.00909120376099509	0.4514740480631	0.0201367139484493	16	0.9841832946226	0.992036920241176	NA	0.111111111111111	0.111111111111111
ALDA_ECOLI	2.5vs0.1	0.139027724536521	0.4514740480631	0.30794178565296	16	0.762099222385607	0.92114266798705	NA	0.166666666666667	0.166666666666667
ALDA_ECOLI	1vs0.25	0.25922641569103	0.4514740480631	0.574177888636469	16	0.573831710738942	0.999708052973332	NA	0.111111111111111	0.111111111111111
ALDA_ECOLI	1vs0.1	0.389162936466556	0.4514740480631	0.861982960340979	16	0.401431762931308	0.999815650615105	NA	0.166666666666667	0.166666666666667
ALDA_ECOLI	0.25vs0.1	0.129936520775526	0.4514740480631	0.28780507170451	16	0.777190480839265	0.999794064954164	NA	0.166666666666667	0.166666666666667
ALDB_ECOLI	50vs25	0.399116018438028	0.266027861000544	1.50027901941147	16	0.153016038460456	0.621937037981357	NA	0.0925925925925926	0.0925925925925926
ALDB_ECOLI	50vs10	-0.0525848264007666	0.266027861000544	-0.197666613575708	16	0.84579533008556	0.998942449341753	NA	0.148148148148148	0.148148148148148
ALDB_ECOLI	50vs5	0.234433449526408	0.266027861000544	0.881236456379763	16	0.391235916047842	0.911111262064991	NA	0.148148148148148	0.148148148148148
ALDB_ECOLI	50vs2.5	0.226813100152577	0.266027861000544	0.852591526690181	16	0.406467979724535	0.934559212866001	NA	0.111111111111111	0.111111111111111
ALDB_ECOLI	50vs1	0.0405087132734442	0.266027861000544	0.152272446656861	16	0.880875686137116	0.999615362041791	NA	0.0740740740740741	0.0740740740740741
ALDB_ECOLI	50vs0.25	0.00574719902947284	0.266027861000544	0.0216037485993284	16	0.983031172685264	0.999776895417083	NA	0.0740740740740741	0.0740740740740741
ALDB_ECOLI	50vs0.1	-0.0701914302192574	0.266027861000544	-0.263849921415238	16	0.795263713190963	0.998790271984073	NA	0.0740740740740741	0.0740740740740741
ALDB_ECOLI	25vs10	-0.451700844838794	0.266027861000544	-1.69794563298718	16	0.108878404642986	0.384919349510923	NA	0.166666666666667	0.166666666666667
ALDB_ECOLI	25vs5	-0.16468256891162	0.266027861000544	-0.61904256303171	16	0.544602431716489	0.99980945813508	NA	0.166666666666667	0.166666666666667
ALDB_ECOLI	25vs2.5	-0.172302918285451	0.266027861000544	-0.647687492721292	16	0.526372453713178	0.999088867772786	NA	0.12962962962963	0.12962962962963
ALDB_ECOLI	25vs1	-0.358607305164584	0.266027861000544	-1.34800657275461	16	0.196432799341052	0.522158519293105	NA	0.0925925925925926	0.0925925925925926
ALDB_ECOLI	25vs0.25	-0.393368819408555	0.266027861000544	-1.47867527081214	16	0.158644013202097	0.539080917565301	NA	0.0925925925925926	0.0925925925925926
ALDB_ECOLI	25vs0.1	-0.469307448657285	0.266027861000544	-1.76412894082671	16	0.0967906694499514	0.563572410066492	NA	0.0925925925925926	0.0925925925925926
ALDB_ECOLI	10vs5	0.287018275927174	0.266027861000544	1.07890306995547	16	0.2966278569115	0.636911688094591	NA	0.222222222222222	0.222222222222222
ALDB_ECOLI	10vs2.5	0.279397926553344	0.266027861000544	1.05025814026589	16	0.30920478198693	0.668602905025257	NA	0.185185185185185	0.185185185185185
ALDB_ECOLI	10vs1	0.0930935396742107	0.266027861000544	0.349939060232568	16	0.730948353905746	0.99967601981487	NA	0.148148148148148	0.148148148148148
ALDB_ECOLI	10vs0.25	0.0583320254302394	0.266027861000544	0.219270362175036	16	0.829212219888553	0.999761676812901	NA	0.148148148148148	0.148148148148148
ALDB_ECOLI	10vs0.1	-0.0176066038184908	0.266027861000544	-0.0661833078395304	16	0.948051819391611	0.999876210554172	NA	0.148148148148148	0.148148148148148
ALDB_ECOLI	5vs2.5	-0.00762034937383044	0.266027861000544	-0.0286449296895818	16	0.97750203334578	0.999873277220373	NA	0.185185185185185	0.185185185185185
ALDB_ECOLI	5vs1	-0.193924736252963	0.266027861000544	-0.728964009722902	16	0.476559522440961	0.805624463857094	NA	0.148148148148148	0.148148148148148
ALDB_ECOLI	5vs0.25	-0.228686250496935	0.266027861000544	-0.859632707780434	16	0.402688236294634	0.822180468728528	NA	0.148148148148148	0.148148148148148
ALDB_ECOLI	5vs0.1	-0.304624879745665	0.266027861000544	-1.145086377795	16	0.269013739254168	0.858664298930605	NA	0.148148148148148	0.148148148148148
ALDB_ECOLI	2.5vs1	-0.186304386879133	0.266027861000544	-0.70031908003332	16	0.493786555240174	0.843185089885973	NA	0.111111111111111	0.111111111111111
ALDB_ECOLI	2.5vs0.25	-0.221065901123104	0.266027861000544	-0.830987778090853	16	0.418209199238657	0.832463301502472	NA	0.111111111111111	0.111111111111111
ALDB_ECOLI	2.5vs0.1	-0.297004530371835	0.266027861000544	-1.11644144810542	16	0.280719609212851	0.903193094951572	NA	0.111111111111111	0.111111111111111
ALDB_ECOLI	1vs0.25	-0.0347615142439714	0.266027861000544	-0.130668698057533	16	0.89766621081722	0.999708052973332	NA	0.0740740740740741	0.0740740740740741
ALDB_ECOLI	1vs0.1	-0.110700143492702	0.266027861000544	-0.416122368072099	16	0.68284859198604	0.999815650615105	NA	0.0740740740740741	0.0740740740740741
ALDB_ECOLI	0.25vs0.1	-0.0759386292487302	0.266027861000544	-0.285453670014566	16	0.778958873892206	0.999794064954164	NA	0.0740740740740741	0.0740740740740741
ALF_ECOLI	50vs25	0.127096330254064	0.113738518977533	1.11744316170646	16	0.280303950521681	0.621937037981357	NA	0.0190476190476191	0.019047619047619
ALF_ECOLI	50vs10	-0.0874315820966049	0.113738518977533	-0.768706880330275	16	0.453265407711033	0.998942449341753	NA	0.0380952380952381	0.0380952380952381
ALF_ECOLI	50vs5	-0.0150074102781824	0.113738518977533	-0.131946594813204	16	0.896671542007236	0.966539262246825	NA	0.0285714285714286	0.0285714285714286
ALF_ECOLI	50vs2.5	0.0226856301615789	0.113738518977533	0.199454242639296	16	0.844420177898743	0.957501657766097	NA	0.0238095238095238	0.0238095238095238
ALF_ECOLI	50vs1	-0.102676167833522	0.113738518977533	-0.902738744591919	16	0.380054645858085	0.999615362041791	NA	0.0285714285714286	0.0285714285714286
ALF_ECOLI	50vs0.25	0.0405689344055704	0.113738518977533	0.356685973848351	16	0.725987297096554	0.999776895417083	NA	0.0190476190476191	0.019047619047619
ALF_ECOLI	50vs0.1	-0.112750983896388	0.113738518977533	-0.991317496570006	16	0.336286550161434	0.998790271984073	NA	0.0380952380952381	0.0380952380952381
ALF_ECOLI	25vs10	-0.214527912350669	0.113738518977533	-1.88615004203674	16	0.0775613309704166	0.384919349510923	NA	0.0285714285714286	0.0285714285714286
ALF_ECOLI	25vs5	-0.142103740532247	0.113738518977533	-1.24938975651967	16	0.22949152453343	0.99980945813508	NA	0.0190476190476191	0.019047619047619
ALF_ECOLI	25vs2.5	-0.104410700092486	0.113738518977533	-0.917988919067166	16	0.372256174168512	0.999088867772786	NA	0.0142857142857142	0.0142857142857143
ALF_ECOLI	25vs1	-0.229772498087586	0.113738518977533	-2.02018190629838	16	0.0604334387449132	0.522158519293105	NA	0.0190476190476191	0.019047619047619
ALF_ECOLI	25vs0.25	-0.0865273958484941	0.113738518977533	-0.760757187858111	16	0.45786784644641	0.614332908038135	NA	0.00952380952380949	0.00952380952380952
ALF_ECOLI	25vs0.1	-0.239847314150452	0.113738518977533	-2.10876065827647	16	0.0510781418669306	0.563572410066492	NA	0.0285714285714286	0.0285714285714286
ALF_ECOLI	10vs5	0.0724241718184224	0.113738518977533	0.636760285517071	16	0.53328617853819	0.67480875574898	NA	0.0380952380952381	0.0380952380952381
ALF_ECOLI	10vs2.5	0.110117212258184	0.113738518977533	0.968161122969571	16	0.347372021631099	0.668602905025257	NA	0.0333333333333333	0.0333333333333333
ALF_ECOLI	10vs1	-0.0152445857369171	0.113738518977533	-0.134031864261644	16	0.895048826324544	0.99967601981487	NA	0.0380952380952381	0.0380952380952381
ALF_ECOLI	10vs0.25	0.128000516502175	0.113738518977533	1.12539285417863	16	0.277021482791672	0.999761676812901	NA	0.0285714285714286	0.0285714285714286
ALF_ECOLI	10vs0.1	-0.0253194017997829	0.113738518977533	-0.222610616239731	16	0.826655444501561	0.999876210554172	NA	0.0476190476190477	0.0476190476190476
ALF_ECOLI	5vs2.5	0.0376930404397614	0.113738518977533	0.3314008374525	16	0.744642702072014	0.999873277220373	NA	0.0238095238095238	0.0238095238095238
ALF_ECOLI	5vs1	-0.0876687575553395	0.113738518977533	-0.770792149778715	16	0.452062902669183	0.805624463857094	NA	0.0285714285714286	0.0285714285714286
ALF_ECOLI	5vs0.25	0.0555763446837528	0.113738518977533	0.488632568661556	16	0.6317315524316	0.836107520260932	NA	0.0190476190476191	0.019047619047619
ALF_ECOLI	5vs0.1	-0.0977435736182053	0.113738518977533	-0.859370901756801	16	0.402828360726472	0.858664298930605	NA	0.0380952380952381	0.0380952380952381
ALF_ECOLI	2.5vs1	-0.125361797995101	0.113738518977533	-1.10219298723122	16	0.286681686246298	0.843185089885973	NA	0.0238095238095238	0.0238095238095238
ALF_ECOLI	2.5vs0.25	0.0178833042439915	0.113738518977533	0.157231731209055	16	0.877029272355159	0.943464927679238	NA	0.0142857142857142	0.0142857142857143
ALF_ECOLI	2.5vs0.1	-0.135436614057967	0.113738518977533	-1.1907717392093	16	0.251110227034887	0.903193094951572	NA	0.0333333333333333	0.0333333333333333
ALF_ECOLI	1vs0.25	0.143245102239092	0.113738518977533	1.25942471844027	16	0.225940184267162	0.999708052973332	NA	0.0190476190476191	0.019047619047619
ALF_ECOLI	1vs0.1	-0.0100748160628658	0.113738518977533	-0.0885787519780869	16	0.930515943209282	0.999815650615105	NA	0.0380952380952381	0.0380952380952381
ALF_ECOLI	0.25vs0.1	-0.153319918301958	0.113738518977533	-1.34800347041836	16	0.196433776013746	0.999794064954164	NA	0.0285714285714286	0.0285714285714286
ALF1_ECOLI	50vs25	0.375474213095582	0.261398630018143	1.43640467078776	16	0.17015224279893	0.621937037981357	NA	0.127450980392157	0.127450980392157
ALF1_ECOLI	50vs10	0.0433195991426226	0.261398630018143	0.165722364878561	16	0.87045138687855	0.998942449341753	NA	0.147058823529412	0.147058823529412
ALF1_ECOLI	50vs5	0.21419153884379	0.261398630018143	0.819405743744423	16	0.424593100866907	0.911111262064991	NA	0.156862745098039	0.156862745098039
ALF1_ECOLI	50vs2.5	0.462512449862635	0.261398630018143	1.76937595208717	16	0.0958845795100798	0.934559212866001	NA	0.107843137254902	0.107843137254902
ALF1_ECOLI	50vs1	0.148003080452058	0.261398630018143	0.566196848245858	16	0.579115669414768	0.999615362041791	NA	0.0882352941176471	0.0882352941176471
ALF1_ECOLI	50vs0.25	0.137208908938041	0.261398630018143	0.524902938200241	16	0.606848027203928	0.999776895417083	NA	0.107843137254902	0.107843137254902
ALF1_ECOLI	50vs0.1	0.188546546487458	0.261398630018143	0.721298908392792	16	0.481133681367746	0.998790271984073	NA	0.117647058823529	0.117647058823529
ALF1_ECOLI	25vs10	-0.33215461395296	0.261398630018143	-1.2706823059092	16	0.222007472326982	0.385281120199378	NA	0.176470588235294	0.176470588235294
ALF1_ECOLI	25vs5	-0.161282674251793	0.261398630018143	-0.616998927043337	16	0.545916065995407	0.99980945813508	NA	0.186274509803922	0.186274509803922
ALF1_ECOLI	25vs2.5	0.0870382367670527	0.261398630018143	0.332971281299414	16	0.743479087654785	0.999088867772786	NA	0.137254901960784	0.137254901960784
ALF1_ECOLI	25vs1	-0.227471132643525	0.261398630018143	-0.870207822541901	16	0.397054987218355	0.574158650581938	NA	0.117647058823529	0.117647058823529
ALF1_ECOLI	25vs0.25	-0.238265304157541	0.261398630018143	-0.911501732587518	16	0.375560155506	0.564126924254297	NA	0.137254901960784	0.137254901960784
ALF1_ECOLI	25vs0.1	-0.186927666608125	0.261398630018143	-0.715105762394968	16	0.48484851610146	0.639593100478403	NA	0.147058823529412	0.147058823529412
ALF1_ECOLI	10vs5	0.170871939701167	0.261398630018143	0.653683378865862	16	0.522600231244915	0.669081744128266	NA	0.205882352941177	0.205882352941176
ALF1_ECOLI	10vs2.5	0.419192850720013	0.261398630018143	1.60365358720861	16	0.128345366921634	0.668602905025257	NA	0.156862745098039	0.156862745098039
ALF1_ECOLI	10vs1	0.104683481309435	0.261398630018143	0.400474483367298	16	0.694103628042393	0.99967601981487	NA	0.137254901960784	0.137254901960784
ALF1_ECOLI	10vs0.25	0.0938893097954185	0.261398630018143	0.35918057332168	16	0.724156171189861	0.999761676812901	NA	0.156862745098039	0.156862745098039
ALF1_ECOLI	10vs0.1	0.145226947344835	0.261398630018143	0.555576543514231	16	0.5861856108648	0.999876210554172	NA	0.166666666666667	0.166666666666667
ALF1_ECOLI	5vs2.5	0.248320911018845	0.261398630018143	0.949970208342751	16	0.356257325056368	0.999873277220373	NA	0.166666666666667	0.166666666666667
ALF1_ECOLI	5vs1	-0.066188458391732	0.261398630018143	-0.253208895498565	16	0.803331447069267	0.906525453865787	NA	0.147058823529412	0.147058823529412
ALF1_ECOLI	5vs0.25	-0.0769826299057488	0.261398630018143	-0.294502805544182	16	0.772160351377579	0.88951275254713	NA	0.166666666666667	0.166666666666667
ALF1_ECOLI	5vs0.1	-0.0256449923563319	0.261398630018143	-0.0981068353516311	16	0.923066003619278	0.963920371001201	NA	0.176470588235294	0.176470588235294
ALF1_ECOLI	2.5vs1	-0.314509369410577	0.261398630018143	-1.20317910384132	16	0.246408587496571	0.843185089885973	NA	0.0980392156862745	0.0980392156862745
ALF1_ECOLI	2.5vs0.25	-0.325303540924594	0.261398630018143	-1.24447301388693	16	0.231247357622199	0.832463301502472	NA	0.117647058823529	0.117647058823529
ALF1_ECOLI	2.5vs0.1	-0.273965903375177	0.261398630018143	-1.04807704369438	16	0.310178030978719	0.903193094951572	NA	0.127450980392157	0.127450980392157
ALF1_ECOLI	1vs0.25	-0.0107941715140167	0.261398630018143	-0.041293910045617	16	0.967572497956706	0.999708052973332	NA	0.0980392156862745	0.0980392156862745
ALF1_ECOLI	1vs0.1	0.0405434660354001	0.261398630018143	0.155102060146934	16	0.878680658134053	0.999815650615105	NA	0.107843137254902	0.107843137254902
ALF1_ECOLI	0.25vs0.1	0.0513376375494168	0.261398630018144	0.19639597019255	16	0.84677309914343	0.999794064954164	NA	0.127450980392157	0.127450980392157
ALKH_ECOLI	50vs25	0.112061354317185	0.129339978785217	0.866409252341658	16	0.399072424815987	0.625606552294905	NA	0.0833333333333334	0.0833333333333333
ALKH_ECOLI	50vs10	-0.0977450251137182	0.129339978785217	-0.755721672693597	16	0.46079795286314	0.998942449341753	NA	0.104166666666667	0.104166666666667
ALKH_ECOLI	50vs5	0.0280177917305681	0.129339978785217	0.216621279775334	16	0.831241354906569	0.94273612084851	NA	0.104166666666667	0.104166666666667
ALKH_ECOLI	50vs2.5	0.00385352101289509	0.129339978785217	0.0297937346912225	16	0.976600030465216	0.997102700320613	NA	0.0729166666666666	0.0729166666666667
ALKH_ECOLI	50vs1	-0.0875984634862199	0.129339978785217	-0.677272907487382	16	0.507908099054334	0.999615362041791	NA	0.09375	0.09375
ALKH_ECOLI	50vs0.25	-0.140603165961796	0.129339978785217	-1.08708202430807	16	0.293106488309177	0.999776895417083	NA	0.0416666666666666	0.0416666666666667
ALKH_ECOLI	50vs0.1	-0.0662106509614049	0.129339978785217	-0.511911719665233	16	0.615705635160403	0.998790271984073	NA	0.135416666666667	0.135416666666667
ALKH_ECOLI	25vs10	-0.209806379430904	0.129339978785217	-1.62213092503526	16	0.124311838768884	0.384919349510923	NA	0.104166666666667	0.104166666666667
ALKH_ECOLI	25vs5	-0.0840435625866172	0.129339978785217	-0.649787972566324	16	0.525049234937476	0.99980945813508	NA	0.104166666666667	0.104166666666667
ALKH_ECOLI	25vs2.5	-0.10820783330429	0.129339978785217	-0.836615517650435	16	0.415129715334061	0.999088867772786	NA	0.0729166666666666	0.0729166666666667
ALKH_ECOLI	25vs1	-0.199659817803405	0.129339978785217	-1.54368215982904	16	0.142211705525969	0.522158519293105	NA	0.09375	0.09375
ALKH_ECOLI	25vs0.25	-0.252664520278981	0.129339978785217	-1.95349127664973	16	0.0684756758678617	0.539080917565301	NA	0.0416666666666666	0.0416666666666667
ALKH_ECOLI	25vs0.1	-0.17827200527859	0.129339978785217	-1.37832097200689	16	0.187074016017045	0.563572410066492	NA	0.135416666666667	0.135416666666667
ALKH_ECOLI	10vs5	0.125762816844286	0.129339978785217	0.972342952468931	16	0.345351431759229	0.636911688094591	NA	0.125	0.125
ALKH_ECOLI	10vs2.5	0.101598546126613	0.129339978785217	0.78551540738482	16	0.443628888565963	0.668602905025257	NA	0.09375	0.09375
ALKH_ECOLI	10vs1	0.0101465616274983	0.129339978785216	0.0784487652062155	16	0.938443816866381	0.99967601981487	NA	0.114583333333333	0.114583333333333
ALKH_ECOLI	10vs0.25	-0.0428581408480777	0.129339978785217	-0.331360351614472	16	0.744672708363753	0.999761676812901	NA	0.0625	0.0625
ALKH_ECOLI	10vs0.1	0.0315343741523133	0.129339978785217	0.243809953028364	16	0.81047665651589	0.999876210554172	NA	0.15625	0.15625
ALKH_ECOLI	5vs2.5	-0.024164270717673	0.129339978785217	-0.186827545084111	16	0.854144265840585	0.999873277220373	NA	0.09375	0.09375
ALKH_ECOLI	5vs1	-0.115616255216788	0.129339978785217	-0.893894187262716	16	0.384627567727835	0.805624463857094	NA	0.114583333333333	0.114583333333333
ALKH_ECOLI	5vs0.25	-0.168620957692364	0.129339978785217	-1.3037033040834	16	0.210781657038341	0.822180468728528	NA	0.0625	0.0625
ALKH_ECOLI	5vs0.1	-0.0942284426919731	0.129339978785217	-0.728532999440566	16	0.476816033981844	0.858664298930605	NA	0.15625	0.15625
ALKH_ECOLI	2.5vs1	-0.091451984499115	0.129339978785217	-0.707066642178604	16	0.489695934920219	0.843185089885973	NA	0.0833333333333334	0.0833333333333333
ALKH_ECOLI	2.5vs0.25	-0.144456686974691	0.129339978785217	-1.11687575899929	16	0.280539336646619	0.832463301502472	NA	0.03125	0.03125
ALKH_ECOLI	2.5vs0.1	-0.0700641719743	0.129339978785217	-0.541705454356455	16	0.595485204901179	0.903193094951572	NA	0.125	0.125
ALKH_ECOLI	1vs0.25	-0.0530047024755761	0.129339978785217	-0.409809116820687	16	0.687380408535145	0.999708052973332	NA	0.0520833333333334	0.0520833333333333
ALKH_ECOLI	1vs0.1	0.021387812524815	0.129339978785217	0.165361187822149	16	0.870731002562261	0.999815650615105	NA	0.145833333333333	0.145833333333333
ALKH_ECOLI	0.25vs0.1	0.074392515000391	0.129339978785217	0.575170304642836	16	0.573176421474019	0.999794064954164	NA	0.09375	0.09375
ALLC_ECOLI	50vs25	-0.153437410996001	0.362455034392626	-0.423328127454815	16	0.677691390179664	0.782001441631792	NA	0.333333333333333	0.333333333333333
ALLC_ECOLI	50vs10	-0.324043339605149	0.362455034392626	-0.894023558392992	16	0.384560413868636	0.998942449341753	NA	0.277777777777778	0.277777777777778
ALLC_ECOLI	50vs5	0.0971385085673322	0.362455034392626	0.268001543226209	16	0.792122507287365	0.934389751750959	NA	0.444444444444444	0.444444444444444
ALLC_ECOLI	50vs2.5	0.497474404961956	0.362455034392626	1.37251343686144	16	0.188838498180061	0.934559212866001	NA	0.333333333333333	0.333333333333333
ALLC_ECOLI	50vs1	-0.036774667457312	0.362455034392626	-0.101459943904314	16	0.920445953995408	0.999615362041791	NA	0.277777777777778	0.277777777777778
ALLC_ECOLI	50vs0.25	0.0728735893829652	0.362455034392626	0.201055530943531	16	0.843188811290795	0.999776895417083	NA	0.388888888888889	0.388888888888889
ALLC_ECOLI	50vs0.1	-0.0429002646328675	0.362455034392626	-0.118360239373572	16	0.907255449369195	0.998790271984073	NA	0.333333333333333	0.333333333333333
ALLC_ECOLI	25vs10	-0.170605928609149	0.362455034392626	-0.470695430938177	16	0.644211193349164	0.705592477651943	NA	0.277777777777778	0.277777777777778
ALLC_ECOLI	25vs5	0.250575919563333	0.362455034392626	0.691329670681023	16	0.499267284907382	0.99980945813508	NA	0.444444444444444	0.444444444444444
ALLC_ECOLI	25vs2.5	0.650911815957957	0.362455034392626	1.79584156431626	16	0.091426833979124	0.999088867772786	NA	0.333333333333333	0.333333333333333
ALLC_ECOLI	25vs1	0.116662743538689	0.362455034392626	0.321868183550501	16	0.751719506512239	0.818576726730257	NA	0.277777777777778	0.277777777777778
ALLC_ECOLI	25vs0.25	0.226311000378966	0.362455034392626	0.624383658398346	16	0.541177360140337	0.667776691175737	NA	0.388888888888889	0.388888888888889
ALLC_ECOLI	25vs0.1	0.110537146363133	0.362455034392626	0.304967888081243	16	0.764321917718878	0.836073376154901	NA	0.333333333333333	0.333333333333333
ALLC_ECOLI	10vs5	0.421181848172482	0.362455034392626	1.1620251016192	16	0.262266493235985	0.636911688094591	NA	0.388888888888889	0.388888888888889
ALLC_ECOLI	10vs2.5	0.821517744567105	0.362455034392626	2.26653699525444	16	0.0376367840412568	0.668602905025257	NA	0.277777777777778	0.277777777777778
ALLC_ECOLI	10vs1	0.287268672147838	0.362455034392626	0.792563614488678	16	0.4396264982603	0.99967601981487	NA	0.222222222222222	0.222222222222222
ALLC_ECOLI	10vs0.25	0.396916928988115	0.362455034392626	1.09507908933652	16	0.289693251613901	0.999761676812901	NA	0.333333333333333	0.333333333333333
ALLC_ECOLI	10vs0.1	0.281143074972282	0.362455034392626	0.77566331901942	16	0.449261574324241	0.999876210554172	NA	0.277777777777778	0.277777777777778
ALLC_ECOLI	5vs2.5	0.400335896394624	0.362455034392626	1.10451189363524	16	0.285705033342012	0.999873277220373	NA	0.444444444444444	0.444444444444444
ALLC_ECOLI	5vs1	-0.133913176024644	0.362455034392626	-0.369461487130522	16	0.716627962243412	0.873359294083023	NA	0.388888888888889	0.388888888888889
ALLC_ECOLI	5vs0.25	-0.024264919184367	0.362455034392626	-0.0669460122826773	16	0.94745410634923	0.970513407827414	NA	0.5	0.5
ALLC_ECOLI	5vs0.1	-0.1400387732002	0.362455034392626	-0.38636178259978	16	0.704318362452864	0.878584333130642	NA	0.444444444444444	0.444444444444444
ALLC_ECOLI	2.5vs1	-0.534249072419268	0.362455034392626	-1.47397338076576	16	0.15989139142876	0.843185089885973	NA	0.277777777777778	0.277777777777778
ALLC_ECOLI	2.5vs0.25	-0.424600815578991	0.362455034392626	-1.17145790591791	16	0.258565024928897	0.832463301502472	NA	0.388888888888889	0.388888888888889
ALLC_ECOLI	2.5vs0.1	-0.540374669594823	0.362455034392626	-1.49087367623502	16	0.155445455614716	0.903193094951572	NA	0.333333333333333	0.333333333333333
ALLC_ECOLI	1vs0.25	0.109648256840277	0.362455034392626	0.302515474847845	16	0.766156458580134	0.999708052973332	NA	0.333333333333333	0.333333333333333
ALLC_ECOLI	1vs0.1	-0.00612559717555549	0.362455034392626	-0.0169002954692581	16	0.986725109736777	0.999815650615105	NA	0.277777777777778	0.277777777777778
ALLC_ECOLI	0.25vs0.1	-0.115773854015833	0.362455034392626	-0.319415770317103	16	0.753543853877867	0.999794064954164	NA	0.388888888888889	0.388888888888889
ALLE_ECOLI	50vs25	0.493114943295029	0.466554018778278	1.05693000906155	13	0.30978949652676	0.621937037981357	NA	0	0
ALLE_ECOLI	50vs10	-0.196391522917823	0.466554018778278	-0.420940587827525	13	0.680674293097957	0.998942449341753	NA	0.166666666666667	0
ALLE_ECOLI	50vs5	0.190430653368415	0.417298600465577	0.456341461859572	13	0.655675020182697	0.911111262064991	NA	0.166666666666667	0
ALLE_ECOLI	50vs2.5	-0.247563523420462	0.466554018778278	-0.530621350275223	13	0.604627843627579	0.934559212866001	NA	0.166666666666667	0
ALLE_ECOLI	50vs1	0.0593314140328768	0.417298600465578	0.142179758011843	13	0.889117900745034	0.999615362041791	NA	0	0
ALLE_ECOLI	50vs0.25	-0.0469417013122379	0.417298600465577	-0.112489476983305	13	0.912153769583649	0.999776895417083	NA	0	0
ALLE_ECOLI	50vs0.1	-0.141983935696798	0.417298600465577	-0.340245415485188	13	0.739106784111464	0.998790271984073	NA	0	0
ALLE_ECOLI	25vs10	-0.689506466212851	0.511084320759104	-1.34910510498295	13	0.200333259168856	0.384919349510923	NA	0.166666666666667	0
ALLE_ECOLI	25vs5	-0.302684289926614	0.466554018778278	-0.648765797193699	13	0.527784743801854	0.99980945813508	NA	0.166666666666667	0
ALLE_ECOLI	25vs2.5	-0.74067846671549	0.511084320759104	-1.44922948451123	13	0.170965021297259	0.999088867772786	NA	0.166666666666667	0
ALLE_ECOLI	25vs1	-0.433783529262152	0.466554018778278	-0.92976056748597	13	0.36943885583413	0.559385482872018	NA	0	0
ALLE_ECOLI	25vs0.25	-0.540056644607267	0.466554018778278	-1.15754365597678	13	0.267876275919114	0.539080917565301	NA	0	0
ALLE_ECOLI	25vs0.1	-0.635098878991826	0.466554018778278	-1.36125476028457	13	0.196562372332794	0.563572410066492	NA	0	0
ALLE_ECOLI	10vs5	0.386822176286237	0.466554018778278	0.829104799695377	13	0.422008016809267	0.644814157970342	NA	0.333333333333333	0
ALLE_ECOLI	10vs2.5	-0.0511720005026391	0.511084320759104	-0.100124379528283	13	0.921773200781924	0.948296844928461	NA	0.333333333333333	0
ALLE_ECOLI	10vs1	0.255722936950699	0.466554018778278	0.548110029403106	13	0.592904031026099	0.99967601981487	NA	0.166666666666667	0
ALLE_ECOLI	10vs0.25	0.149449821605585	0.466554018778278	0.320326940912298	13	0.75381099573451	0.999761676812901	NA	0.166666666666667	0
ALLE_ECOLI	10vs0.1	0.0544075872210248	0.466554018778278	0.116615836604509	13	0.908946791025797	0.999876210554172	NA	0.166666666666667	0
ALLE_ECOLI	5vs2.5	-0.437994176788877	0.466554018778278	-0.938785562143075	13	0.364956735847137	0.999873277220373	NA	0.333333333333333	0
ALLE_ECOLI	5vs1	-0.131099239335538	0.417298600465578	-0.314161703847728	13	0.758382935696705	0.887853952442592	NA	0.166666666666667	0
ALLE_ECOLI	5vs0.25	-0.237372354680653	0.417298600465577	-0.568830938842877	13	0.579165961288568	0.827498454693393	NA	0.166666666666667	0
ALLE_ECOLI	5vs0.1	-0.332414589065213	0.417298600465577	-0.796586877344759	13	0.439996870158326	0.858664298930605	NA	0.166666666666667	0
ALLE_ECOLI	2.5vs1	0.306894937453338	0.466554018778278	0.657790791850803	13	0.522150382814291	0.843185089885973	NA	0.166666666666667	0
ALLE_ECOLI	2.5vs0.25	0.200621822108224	0.466554018778278	0.430007703359996	13	0.674232262683889	0.854499165166565	NA	0.166666666666667	0
ALLE_ECOLI	2.5vs0.1	0.105579587723664	0.466554018778278	0.226296599052207	13	0.824489980424316	0.939133349130935	NA	0.166666666666667	0
ALLE_ECOLI	1vs0.25	-0.106273115345115	0.417298600465577	-0.254669234995148	13	0.802962781739586	0.999708052973332	NA	0	0
ALLE_ECOLI	1vs0.1	-0.201315349729674	0.417298600465578	-0.482425173497031	13	0.637525473339588	0.999815650615105	NA	0	0
ALLE_ECOLI	0.25vs0.1	-0.0950422343845598	0.417298600465577	-0.227755938501883	13	0.823378955896766	0.999794064954164	NA	0	0
ALLR_ECOLI	50vs25	0.265176785309691	0.238588580330084	1.11143955399216	16	0.282801996561069	0.621937037981357	NA	0.15	0.15
ALLR_ECOLI	50vs10	-0.0538026292977822	0.238588580330084	-0.225503790765455	16	0.824442509007052	0.998942449341753	NA	0.0833333333333334	0.0833333333333333
ALLR_ECOLI	50vs5	0.23426068124857	0.238588580330084	0.981860409766779	16	0.34078341646129	0.911111262064991	NA	0.1	0.1
ALLR_ECOLI	50vs2.5	0.198631095640966	0.238588580330084	0.832525577570238	16	0.417366258670947	0.934559212866001	NA	0.0333333333333333	0.0333333333333333
ALLR_ECOLI	50vs1	0.00381679511612283	0.238588580330084	0.0159973922928011	16	0.987434258498703	0.999615362041791	NA	0.05	0.05
ALLR_ECOLI	50vs0.25	0.0523236667946728	0.238588580330084	0.219304992394371	16	0.829185702186478	0.999776895417083	NA	0.0833333333333334	0.0833333333333333
ALLR_ECOLI	50vs0.1	0.0998168849413715	0.238588580330084	0.418364050799399	16	0.681242452252266	0.998790271984073	NA	0.1	0.1
ALLR_ECOLI	25vs10	-0.318979414607473	0.238588580330084	-1.33694334475762	16	0.19994054375098	0.384919349510923	NA	0.166666666666667	0.166666666666667
ALLR_ECOLI	25vs5	-0.0309161040611212	0.238588580330084	-0.129579144225383	16	0.898514419582516	0.99980945813508	NA	0.183333333333333	0.183333333333333
ALLR_ECOLI	25vs2.5	-0.0665456896687253	0.238588580330084	-0.278913976421924	16	0.783883680830967	0.999088867772786	NA	0.116666666666667	0.116666666666667
ALLR_ECOLI	25vs1	-0.261359990193568	0.238588580330084	-1.09544216169936	16	0.289538986900368	0.528316787859334	NA	0.133333333333333	0.133333333333333
ALLR_ECOLI	25vs0.25	-0.212853118515018	0.238588580330084	-0.892134561597791	16	0.385541733139667	0.571525731646202	NA	0.166666666666667	0.166666666666667
ALLR_ECOLI	25vs0.1	-0.16535990036832	0.238588580330084	-0.693075503192763	16	0.498200108039927	0.647424594227252	NA	0.183333333333333	0.183333333333333
ALLR_ECOLI	10vs5	0.288063310546352	0.238588580330084	1.20736420053223	16	0.244838021762513	0.636911688094591	NA	0.116666666666667	0.116666666666667
ALLR_ECOLI	10vs2.5	0.252433724938748	0.238588580330084	1.05802936833569	16	0.305755090279889	0.668602905025257	NA	0.05	0.05
ALLR_ECOLI	10vs1	0.0576194244139051	0.238588580330084	0.241501183058256	16	0.812234495065932	0.99967601981487	NA	0.0666666666666667	0.0666666666666667
ALLR_ECOLI	10vs0.25	0.106126296092455	0.238588580330084	0.444808783159826	16	0.662416353219161	0.999761676812901	NA	0.1	0.1
ALLR_ECOLI	10vs0.1	0.153619514239154	0.238588580330084	0.643867841564854	16	0.528783459542834	0.999876210554172	NA	0.116666666666667	0.116666666666667
ALLR_ECOLI	5vs2.5	-0.0356295856076041	0.238588580330084	-0.149334832196541	16	0.883155555798594	0.999873277220373	NA	0.0666666666666667	0.0666666666666667
ALLR_ECOLI	5vs1	-0.230443886132447	0.238588580330084	-0.965863017473978	16	0.348485930672697	0.805624463857094	NA	0.0833333333333334	0.0833333333333333
ALLR_ECOLI	5vs0.25	-0.181937014453897	0.238588580330084	-0.762555417372408	16	0.456824260314784	0.822180468728528	NA	0.116666666666667	0.116666666666667
ALLR_ECOLI	5vs0.1	-0.134443796307199	0.238588580330084	-0.56349635896738	16	0.580909221647143	0.858664298930605	NA	0.133333333333333	0.133333333333333
ALLR_ECOLI	2.5vs1	-0.194814300524843	0.238588580330084	-0.816528185277437	16	0.426188818125692	0.843185089885973	NA	0.0166666666666667	0.0166666666666667
ALLR_ECOLI	2.5vs0.25	-0.146307428846293	0.238588580330084	-0.613220585175867	16	0.548349284155645	0.832463301502472	NA	0.05	0.05
ALLR_ECOLI	2.5vs0.1	-0.0988142106995945	0.238588580330084	-0.414161526770839	16	0.684254804192157	0.913764803472279	NA	0.0666666666666667	0.0666666666666667
ALLR_ECOLI	1vs0.25	0.04850687167855	0.238588580330084	0.20330760010157	16	0.841457715589399	0.999708052973332	NA	0.0666666666666667	0.0666666666666667
ALLR_ECOLI	1vs0.1	0.0960000898252487	0.238588580330084	0.402366658506598	16	0.692738642191926	0.999815650615105	NA	0.0833333333333334	0.0833333333333333
ALLR_ECOLI	0.25vs0.1	0.0474932181466987	0.238588580330084	0.199059058405027	16	0.844724132889281	0.999794064954164	NA	0.116666666666667	0.116666666666667
ALR1_ECOLI	50vs25	0.385188766191828	0.249965975149105	1.54096478915605	16	0.142868817570208	0.621937037981357	NA	0.1	0.1
ALR1_ECOLI	50vs10	-0.0137885879251555	0.249965975149105	-0.055161859196759	16	0.956692456142352	0.998942449341753	NA	0.111111111111111	0.111111111111111
ALR1_ECOLI	50vs5	0.245351416029838	0.249965975149105	0.981539251026006	16	0.340936866049583	0.911111262064991	NA	0.0888888888888889	0.0888888888888889
ALR1_ECOLI	50vs2.5	0.160936324503857	0.249965975149105	0.643832923292293	16	0.528805528731846	0.934559212866001	NA	0.0555555555555556	0.0555555555555556
ALR1_ECOLI	50vs1	0.0565182562695602	0.249965975149105	0.226103797670251	16	0.823983765632346	0.999615362041791	NA	0.0555555555555556	0.0555555555555556
ALR1_ECOLI	50vs0.25	0.0135358690445446	0.249965975149105	0.0541508460760329	16	0.9574853703753	0.999776895417083	NA	0.0666666666666667	0.0666666666666667
ALR1_ECOLI	50vs0.1	-0.0116850289637221	0.249965975149105	-0.0467464780226669	16	0.963293795651328	0.998790271984073	NA	0.0888888888888889	0.0888888888888889
ALR1_ECOLI	25vs10	-0.398977354116983	0.249965975149105	-1.59612664835281	16	0.130020138350979	0.384919349510923	NA	0.144444444444444	0.144444444444444
ALR1_ECOLI	25vs5	-0.13983735016199	0.249965975149105	-0.559425538130047	16	0.583618266196745	0.99980945813508	NA	0.122222222222222	0.122222222222222
ALR1_ECOLI	25vs2.5	-0.224252441687971	0.249965975149105	-0.89713186586376	16	0.382949319336046	0.999088867772786	NA	0.0888888888888889	0.0888888888888889
ALR1_ECOLI	25vs1	-0.328670509922267	0.249965975149105	-1.3148609914858	16	0.207091734685355	0.522158519293105	NA	0.0888888888888889	0.0888888888888889
ALR1_ECOLI	25vs0.25	-0.371652897147283	0.249965975149105	-1.48681394308002	16	0.156503960214038	0.539080917565301	NA	0.1	0.1
ALR1_ECOLI	25vs0.1	-0.39687379515555	0.249965975149105	-1.58771126717872	16	0.131914553937468	0.563572410066492	NA	0.122222222222222	0.122222222222222
ALR1_ECOLI	10vs5	0.259140003954993	0.249965975149105	1.03670111022277	16	0.315290119261852	0.636911688094591	NA	0.133333333333333	0.133333333333333
ALR1_ECOLI	10vs2.5	0.174724912429012	0.249965975149105	0.698994782489052	16	0.494591740734792	0.68006364351034	NA	0.1	0.1
ALR1_ECOLI	10vs1	0.0703068441947157	0.249965975149105	0.28126565686701	16	0.782111610000702	0.99967601981487	NA	0.1	0.1
ALR1_ECOLI	10vs0.25	0.0273244569697001	0.249965975149105	0.109312705272792	16	0.914313725922524	0.999761676812901	NA	0.111111111111111	0.111111111111111
ALR1_ECOLI	10vs0.1	0.00210355896143336	0.249965975149105	0.00841538117409215	16	0.993389611969954	0.999876210554172	NA	0.133333333333333	0.133333333333333
ALR1_ECOLI	5vs2.5	-0.0844150915259808	0.249965975149105	-0.337706327733713	16	0.73997456885388	0.999873277220373	NA	0.0777777777777777	0.0777777777777778
ALR1_ECOLI	5vs1	-0.188833159760277	0.249965975149105	-0.755435453355755	16	0.460964844987459	0.805624463857094	NA	0.0777777777777777	0.0777777777777778
ALR1_ECOLI	5vs0.25	-0.231815546985293	0.249965975149105	-0.927388404949973	16	0.367504062931841	0.822180468728528	NA	0.0888888888888889	0.0888888888888889
ALR1_ECOLI	5vs0.1	-0.25703644499356	0.249965975149105	-1.02828572904867	16	0.319110647920446	0.858664298930605	NA	0.111111111111111	0.111111111111111
ALR1_ECOLI	2.5vs1	-0.104418068234297	0.249965975149105	-0.417729125622042	16	0.681697208468454	0.869118973962948	NA	0.0444444444444444	0.0444444444444444
ALR1_ECOLI	2.5vs0.25	-0.147400455459312	0.249965975149105	-0.58968207721626	16	0.563639016167125	0.832463301502472	NA	0.0555555555555556	0.0555555555555556
ALR1_ECOLI	2.5vs0.1	-0.172621353467579	0.249965975149105	-0.69057940131496	16	0.499726311429727	0.903193094951572	NA	0.0777777777777777	0.0777777777777778
ALR1_ECOLI	1vs0.25	-0.0429823872250156	0.249965975149105	-0.171952951594218	16	0.865630623951812	0.999708052973332	NA	0.0555555555555556	0.0555555555555556
ALR1_ECOLI	1vs0.1	-0.0682032852332823	0.249965975149105	-0.272850275692918	16	0.788458533613431	0.999815650615105	NA	0.0777777777777777	0.0777777777777778
ALR1_ECOLI	0.25vs0.1	-0.0252208980082668	0.249965975149105	-0.1008973240987	16	0.920885508238401	0.999794064954164	NA	0.0888888888888889	0.0888888888888889
ALR2_ECOLI	50vs25	0.168088594252355	0.261471594595587	0.642856041446241	16	0.529423149802856	0.689464405423458	NA	0.0833333333333334	0.0833333333333333
ALR2_ECOLI	50vs10	-0.188130159374314	0.261471594595587	-0.719505151851355	16	0.482207880273821	0.998942449341753	NA	0.166666666666667	0.166666666666667
ALR2_ECOLI	50vs5	-0.0283215120429704	0.261471594595587	-0.10831582714281	16	0.915091887582879	0.97241127357175	NA	0.0833333333333334	0.0833333333333333
ALR2_ECOLI	50vs2.5	0.0303077202962345	0.261471594595587	0.115912094937543	16	0.90916456054698	0.974480377688232	NA	0.0833333333333334	0.0833333333333333
ALR2_ECOLI	50vs1	-0.207528187013289	0.261471594595587	-0.793693048509798	16	0.438987255938527	0.999615362041791	NA	0.0833333333333334	0.0833333333333333
ALR2_ECOLI	50vs0.25	-0.210128255075039	0.261471594595587	-0.803637027570969	16	0.433384413482178	0.999776895417083	NA	0.0833333333333334	0.0833333333333333
ALR2_ECOLI	50vs0.1	-0.0952981114919683	0.261471594595587	-0.364468314959275	16	0.720280505826445	0.998790271984073	NA	0.0833333333333334	0.0833333333333333
ALR2_ECOLI	25vs10	-0.356218753626669	0.261471594595587	-1.3623611932976	16	0.191955286738328	0.384919349510923	NA	0.0833333333333334	0.0833333333333333
ALR2_ECOLI	25vs5	-0.196410106295326	0.261471594595587	-0.751171868589051	16	0.463455286837871	0.99980945813508	NA	0	0
ALR2_ECOLI	25vs2.5	-0.137780873956121	0.261471594595587	-0.526943946508698	16	0.605462124200059	0.999088867772786	NA	0	0
ALR2_ECOLI	25vs1	-0.375616781265645	0.261471594595587	-1.43654908995604	16	0.170111785758957	0.522158519293105	NA	0	0
ALR2_ECOLI	25vs0.25	-0.378216849327394	0.261471594595587	-1.44649306901721	16	0.167345061533516	0.539080917565301	NA	0	0
ALR2_ECOLI	25vs0.1	-0.263386705744324	0.261471594595587	-1.00732435640552	16	0.328770941835456	0.569425904621064	NA	0	0
ALR2_ECOLI	10vs5	0.159808647331343	0.261471594595587	0.611189324708546	16	0.549659820726534	0.683289759515883	NA	0.0833333333333334	0.0833333333333333
ALR2_ECOLI	10vs2.5	0.218437879670548	0.261471594595587	0.835417246788899	16	0.415784172818401	0.668602905025257	NA	0.0833333333333334	0.0833333333333333
ALR2_ECOLI	10vs1	-0.0193980276389757	0.261471594595587	-0.074187896658443	16	0.941780483526924	0.99967601981487	NA	0.0833333333333334	0.0833333333333333
ALR2_ECOLI	10vs0.25	-0.0219980957007251	0.261471594595587	-0.0841318757196135	16	0.933995253406056	0.999761676812901	NA	0.0833333333333334	0.0833333333333333
ALR2_ECOLI	10vs0.1	0.0928320478823455	0.261471594595587	0.35503683689208	16	0.727198767124781	0.999876210554172	NA	0.0833333333333334	0.0833333333333333
ALR2_ECOLI	5vs2.5	0.0586292323392049	0.261471594595587	0.224227922080353	16	0.825418209958974	0.999873277220373	NA	0	0
ALR2_ECOLI	5vs1	-0.179206674970319	0.261471594595587	-0.685377221366989	16	0.502915830952329	0.808206719077841	NA	0	0
ALR2_ECOLI	5vs0.25	-0.181806743032068	0.261471594595587	-0.695321200428159	16	0.49682933597874	0.822180468728528	NA	0	0
ALR2_ECOLI	5vs0.1	-0.0669765994489979	0.261471594595587	-0.256152487816465	16	0.801097353205108	0.916348460462246	NA	0	0
ALR2_ECOLI	2.5vs1	-0.237835907309524	0.261471594595587	-0.909605143447342	16	0.376529844535874	0.843185089885973	NA	0	0
ALR2_ECOLI	2.5vs0.25	-0.240435975371273	0.261471594595587	-0.919549122508512	16	0.371464502153527	0.832463301502472	NA	0	0
ALR2_ECOLI	2.5vs0.1	-0.125605831788203	0.261471594595587	-0.480380409896818	16	0.637458962009267	0.90654092575872	NA	0	0
ALR2_ECOLI	1vs0.25	-0.00260006806174941	0.261471594595587	-0.00994397906117061	16	0.992188917872154	0.999708052973332	NA	0	0
ALR2_ECOLI	1vs0.1	0.112230075521321	0.261471594595587	0.429224733550523	16	0.673483424618367	0.999815650615105	NA	0	0
ALR2_ECOLI	0.25vs0.1	0.114830143583071	0.261471594595587	0.439168712611693	16	0.666412521179525	0.999794064954164	NA	0	0
ALSB_ECOLI	50vs25	-0.230046984652445	0.228304783451216	-1.00763103240717	16	0.328628123424704	0.621937037981357	NA	0.166666666666667	0.166666666666667
ALSB_ECOLI	50vs10	-0.462603407925652	0.228304783451216	-2.02625368129661	16	0.0597455159271849	0.998942449341753	NA	0.166666666666667	0.166666666666667
ALSB_ECOLI	50vs5	-0.133019770803469	0.228304783451216	-0.58264119039754	16	0.568255941886123	0.911111262064991	NA	0.166666666666667	0.166666666666667
ALSB_ECOLI	50vs2.5	-0.205088060419521	0.228304783451216	-0.898308205895931	16	0.382340783764733	0.934559212866001	NA	0.111111111111111	0.111111111111111
ALSB_ECOLI	50vs1	-0.252225552024799	0.228304783451216	-1.10477559082197	16	0.285594128315577	0.999615362041791	NA	0.277777777777778	0.277777777777778
ALSB_ECOLI	50vs0.25	-0.0867682198302847	0.228304783451216	-0.380054322641143	16	0.708902802594923	0.999776895417083	NA	0.277777777777778	0.277777777777778
ALSB_ECOLI	50vs0.1	-0.484373226384227	0.228304783451216	-2.12160787462313	16	0.0498371424849116	0.998790271984073	NA	0.111111111111111	0.111111111111111
ALSB_ECOLI	25vs10	-0.232556423273207	0.228304783451216	-1.01862264888944	16	0.323538441574679	0.430556382606718	NA	0.111111111111111	0.111111111111111
ALSB_ECOLI	25vs5	0.0970272138489761	0.228304783451216	0.424989842009634	16	0.676504425524674	0.99980945813508	NA	0.111111111111111	0.111111111111111
ALSB_ECOLI	25vs2.5	0.0249589242329242	0.228304783451216	0.109322826511243	16	0.914305825758361	0.999088867772786	NA	0.0555555555555556	0.0555555555555556
ALSB_ECOLI	25vs1	-0.0221785673723538	0.228304783451216	-0.097144558414795	16	0.923818077300809	0.947806370569695	NA	0.222222222222222	0.222222222222222
ALSB_ECOLI	25vs0.25	0.14327876482216	0.228304783451216	0.627576709766031	16	0.539135404809634	0.667776691175737	NA	0.222222222222222	0.222222222222222
ALSB_ECOLI	25vs0.1	-0.254326241731782	0.228304783451216	-1.11397684221595	16	0.281744243578388	0.563572410066492	NA	0.0555555555555556	0.0555555555555556
ALSB_ECOLI	10vs5	0.329583637122183	0.228304783451216	1.44361249089907	16	0.168142693193701	0.636911688094591	NA	0.111111111111111	0.111111111111111
ALSB_ECOLI	10vs2.5	0.257515347506131	0.228304783451216	1.12794547540068	16	0.275973602160442	0.668602905025257	NA	0.0555555555555556	0.0555555555555556
ALSB_ECOLI	10vs1	0.210377855900853	0.228304783451216	0.92147809047464	16	0.370487296621791	0.99967601981487	NA	0.222222222222222	0.222222222222222
ALSB_ECOLI	10vs0.25	0.375835188095367	0.228304783451216	1.64619935865547	16	0.119220664467077	0.999761676812901	NA	0.222222222222222	0.222222222222222
ALSB_ECOLI	10vs0.1	-0.0217698184585756	0.228304783451216	-0.0953541933265159	16	0.92521754667495	0.999876210554172	NA	0.0555555555555556	0.0555555555555556
ALSB_ECOLI	5vs2.5	-0.0720682896160518	0.228304783451216	-0.315667015498391	16	0.756335461853863	0.999873277220373	NA	0.0555555555555556	0.0555555555555556
ALSB_ECOLI	5vs1	-0.11920578122133	0.228304783451216	-0.522134400424429	16	0.608730422722442	0.831847976749618	NA	0.222222222222222	0.222222222222222
ALSB_ECOLI	5vs0.25	0.0462515509731844	0.228304783451216	0.202586867756397	16	0.842011629237783	0.916247970789774	NA	0.222222222222222	0.222222222222222
ALSB_ECOLI	5vs0.1	-0.351353455580758	0.228304783451216	-1.53896668422558	16	0.143353624383253	0.858664298930605	NA	0.0555555555555556	0.0555555555555556
ALSB_ECOLI	2.5vs1	-0.047137491605278	0.228304783451216	-0.206467384926038	16	0.839030304709545	0.923501888565038	NA	0.166666666666667	0.166666666666667
ALSB_ECOLI	2.5vs0.25	0.118319840589236	0.228304783451216	0.518253883254788	16	0.61137366579028	0.836030844568346	NA	0.166666666666667	0.166666666666667
ALSB_ECOLI	2.5vs0.1	-0.279285165964706	0.228304783451216	-1.22329966872719	16	0.238928249240456	0.903193094951572	NA	0	0
ALSB_ECOLI	1vs0.25	0.165457332194514	0.228304783451216	0.724721268180826	16	0.479088152323746	0.999708052973332	NA	0.333333333333333	0.333333333333333
ALSB_ECOLI	1vs0.1	-0.232147674359428	0.228304783451216	-1.01683228380116	16	0.324363614967167	0.999815650615105	NA	0.166666666666667	0.166666666666667
ALSB_ECOLI	0.25vs0.1	-0.397605006553943	0.228304783451216	-1.74155355198198	16	0.100775180587972	0.999794064954164	NA	0.166666666666667	0.166666666666667
ALSK_ECOLI	50vs25	0.597354574428548	0.286820018447597	2.08268090094167	14	0.0561000578869177	0.621937037981357	NA	0.166666666666667	0
ALSK_ECOLI	50vs10	-0.0651369966225203	0.286820018447597	-0.227100594216094	14	0.823628278581093	0.998942449341753	NA	0	0
ALSK_ECOLI	50vs5	0.520642840360558	0.320674529278286	1.62358651163322	14	0.126758233333776	0.911111262064991	NA	0	0
ALSK_ECOLI	50vs2.5	0.137238759697698	0.286820018447597	0.478483895372778	14	0.639692070830961	0.934559212866001	NA	0	0
ALSK_ECOLI	50vs1	-0.22516222403283	0.320674529278286	-0.702151881347056	14	0.494093658187052	0.999615362041791	NA	0.166666666666667	0
ALSK_ECOLI	50vs0.25	0.130606691583797	0.286820018447597	0.455361143516762	14	0.655831603728347	0.999776895417083	NA	0	0
ALSK_ECOLI	50vs0.1	0.276063600622724	0.286820018447597	0.962497674035823	14	0.352130576605949	0.998790271984073	NA	0	0
ALSK_ECOLI	25vs10	-0.662491571051068	0.286820018447597	-2.30978149515776	14	0.036663570642721	0.384919349510923	NA	0.166666666666667	0
ALSK_ECOLI	25vs5	-0.0767117340679903	0.320674529278286	-0.239219916345207	14	0.81440164247132	0.99980945813508	NA	0.166666666666667	0
ALSK_ECOLI	25vs2.5	-0.46011581473085	0.286820018447597	-1.60419700556889	14	0.130984981136066	0.999088867772786	NA	0.166666666666667	0
ALSK_ECOLI	25vs1	-0.822516798461378	0.320674529278286	-2.56495830932549	14	0.0224560395641451	0.522158519293105	NA	0.333333333333333	0
ALSK_ECOLI	25vs0.25	-0.466747882844751	0.286820018447597	-1.62731975742491	14	0.125958071092891	0.539080917565301	NA	0.166666666666667	0
ALSK_ECOLI	25vs0.1	-0.321290973805824	0.286820018447597	-1.12018322690585	14	0.281485114008983	0.563572410066492	NA	0.166666666666667	0
ALSK_ECOLI	10vs5	0.585779836983078	0.320674529278286	1.82671145819234	14	0.0891376231490648	0.636911688094591	NA	0	0
ALSK_ECOLI	10vs2.5	0.202375756320219	0.286820018447597	0.705584489588872	14	0.492020929748189	0.68006364351034	NA	0	0
ALSK_ECOLI	10vs1	-0.16002522741031	0.320674529278286	-0.499026934787944	14	0.62550994203687	0.99967601981487	NA	0.166666666666667	0
ALSK_ECOLI	10vs0.25	0.195743688206317	0.286820018447597	0.682461737732856	14	0.506082938669411	0.999761676812901	NA	0	0
ALSK_ECOLI	10vs0.1	0.341200597245244	0.286820018447597	1.18959826825192	14	0.253988553455212	0.999876210554172	NA	0	0
ALSK_ECOLI	5vs2.5	-0.383404080662859	0.320674529278286	-1.19561750515625	14	0.251705206247225	0.999873277220373	NA	0	0
ALSK_ECOLI	5vs1	-0.745805064393388	0.351281346606136	-2.12309896781852	14	0.0520566305037824	0.805624463857094	NA	0.166666666666667	0
ALSK_ECOLI	5vs0.25	-0.390036148776761	0.320674529278286	-1.21629912314702	14	0.243980835131097	0.822180468728528	NA	0	0
ALSK_ECOLI	5vs0.1	-0.244579239737833	0.320674529278286	-0.76270242070141	14	0.458299962541063	0.858664298930605	NA	0	0
ALSK_ECOLI	2.5vs1	-0.362400983730528	0.320674529278286	-1.13012088782403	14	0.277415960329278	0.843185089885973	NA	0.166666666666667	0
ALSK_ECOLI	2.5vs0.25	-0.00663206811390177	0.286820018447597	-0.0231227518560162	14	0.981878697341866	0.991374526032687	NA	0	0
ALSK_ECOLI	2.5vs0.1	0.138824840925026	0.286820018447597	0.484013778663045	14	0.635859730216431	0.905427727976765	NA	0	0
ALSK_ECOLI	1vs0.25	0.355768915616627	0.320674529278286	1.10943926983326	14	0.285934808235419	0.999708052973332	NA	0.166666666666667	0
ALSK_ECOLI	1vs0.1	0.501225824655554	0.320674529278286	1.56303597227887	14	0.140360706151836	0.999815650615105	NA	0.166666666666667	0
ALSK_ECOLI	0.25vs0.1	0.145456909038927	0.286820018447597	0.507136530519061	14	0.619953049875774	0.999794064954164	NA	0	0
AMIA_ECOLI	50vs25	0.323966754468261	0.450374335605114	0.719327743293779	16	0.482314199774482	0.663367705362363	NA	0.361111111111111	0.361111111111111
AMIA_ECOLI	50vs10	-0.256816915176211	0.450374335605114	-0.570229906264879	16	0.576442397670821	0.998942449341753	NA	0.444444444444444	0.444444444444444
AMIA_ECOLI	50vs5	-0.132589935719511	0.450374335605114	-0.294399403423746	16	0.772237929343436	0.923694722834328	NA	0.388888888888889	0.388888888888889
AMIA_ECOLI	50vs2.5	0.108185647336047	0.450374335605114	0.24021272702116	16	0.813215944444857	0.95294442154948	NA	0.361111111111111	0.361111111111111
AMIA_ECOLI	50vs1	0.115859581365003	0.450374335605114	0.257251739731876	16	0.800263511544768	0.999615362041791	NA	0.416666666666667	0.416666666666667
AMIA_ECOLI	50vs0.25	-0.270383597509142	0.450374335605114	-0.600353031097699	16	0.556679706850732	0.999776895417083	NA	0.333333333333333	0.333333333333333
AMIA_ECOLI	50vs0.1	-0.0765429249827419	0.450374335605114	-0.169954011433401	16	0.867176667401702	0.998790271984073	NA	0.388888888888889	0.388888888888889
AMIA_ECOLI	25vs10	-0.580783669644472	0.450374335605114	-1.28955764955866	16	0.215534396318021	0.384919349510923	NA	0.416666666666667	0.416666666666667
AMIA_ECOLI	25vs5	-0.456556690187773	0.450374335605114	-1.01372714671752	16	0.325798320878566	0.99980945813508	NA	0.361111111111111	0.361111111111111
AMIA_ECOLI	25vs2.5	-0.215781107132214	0.450374335605114	-0.479115016272619	16	0.638339322927126	0.999088867772786	NA	0.333333333333333	0.333333333333333
AMIA_ECOLI	25vs1	-0.208107173103258	0.450374335605114	-0.462076003561902	16	0.650247746923347	0.743386485932025	NA	0.388888888888889	0.388888888888889
AMIA_ECOLI	25vs0.25	-0.594350351977404	0.450374335605114	-1.31968077439148	16	0.205513763827684	0.539080917565301	NA	0.305555555555556	0.305555555555556
AMIA_ECOLI	25vs0.1	-0.400509679451003	0.450374335605114	-0.88928175472718	16	0.387026919691877	0.593557819484872	NA	0.361111111111111	0.361111111111111
AMIA_ECOLI	10vs5	0.1242269794567	0.450374335605113	0.275830502841133	16	0.78620904389025	0.845017200334401	NA	0.444444444444444	0.444444444444444
AMIA_ECOLI	10vs2.5	0.365002562512258	0.450374335605114	0.810442633286039	16	0.429576098658609	0.668602905025257	NA	0.416666666666667	0.416666666666667
AMIA_ECOLI	10vs1	0.372676496541214	0.450374335605113	0.827481645996755	16	0.420135180301168	0.99967601981487	NA	0.472222222222222	0.472222222222222
AMIA_ECOLI	10vs0.25	-0.0135666823329314	0.450374335605114	-0.0301231248328204	16	0.976341410448011	0.999761676812901	NA	0.388888888888889	0.388888888888889
AMIA_ECOLI	10vs0.1	0.180273990193469	0.450374335605114	0.400275894831478	16	0.694246949925982	0.999876210554172	NA	0.444444444444444	0.444444444444444
AMIA_ECOLI	5vs2.5	0.240775583055559	0.450374335605114	0.534612130444906	16	0.600269144401719	0.999873277220373	NA	0.361111111111111	0.361111111111111
AMIA_ECOLI	5vs1	0.248449517084515	0.450374335605114	0.551651143155622	16	0.588809820144011	0.82842042382216	NA	0.416666666666667	0.416666666666667
AMIA_ECOLI	5vs0.25	-0.137793661789631	0.450374335605114	-0.305953627673953	16	0.763584937563196	0.885802836177034	NA	0.333333333333333	0.333333333333333
AMIA_ECOLI	5vs0.1	0.0560470107367694	0.450374335605114	0.124445391990345	16	0.902512696836824	0.956286241245954	NA	0.388888888888889	0.388888888888889
AMIA_ECOLI	2.5vs1	0.00767393402895591	0.450374335605114	0.0170390127107162	16	0.986616160896498	0.991953659894273	NA	0.388888888888889	0.388888888888889
AMIA_ECOLI	2.5vs0.25	-0.37856924484519	0.450374335605114	-0.840565758118859	16	0.412976948101138	0.832463301502472	NA	0.305555555555556	0.305555555555556
AMIA_ECOLI	2.5vs0.1	-0.184728572318789	0.450374335605114	-0.410166738454561	16	0.687123367113208	0.913764803472279	NA	0.361111111111111	0.361111111111111
AMIA_ECOLI	1vs0.25	-0.386243178874146	0.450374335605114	-0.857604770829575	16	0.403774470019475	0.999708052973332	NA	0.361111111111111	0.361111111111111
AMIA_ECOLI	1vs0.1	-0.192402506347745	0.450374335605114	-0.427205751165277	16	0.674922969231471	0.999815650615105	NA	0.416666666666667	0.416666666666667
AMIA_ECOLI	0.25vs0.1	0.1938406725264	0.450374335605114	0.430399019664297	16	0.672646754835709	0.999794064954164	NA	0.333333333333333	0.333333333333333
AMIB_ECOLI	50vs25	0.444785314791289	0.431868949641885	1.02990806623193	16	0.318371544001736	0.621937037981357	NA	0.222222222222222	0.222222222222222
AMIB_ECOLI	50vs10	-0.0444444179785938	0.431868949641885	-0.102911816224454	16	0.919311782776451	0.998942449341753	NA	0.194444444444444	0.194444444444444
AMIB_ECOLI	50vs5	0.583354060674932	0.431868949641885	1.35076638679086	16	0.195565501735407	0.911111262064991	NA	0.194444444444444	0.194444444444444
AMIB_ECOLI	50vs2.5	0.456401944607094	0.431868949641885	1.05680657288641	16	0.306296035095008	0.934559212866001	NA	0.0277777777777778	0.0277777777777778
AMIB_ECOLI	50vs1	-0.0407689615217219	0.431868949641885	-0.0944012334193705	16	0.925962547789548	0.999615362041791	NA	0.0277777777777778	0.0277777777777778
AMIB_ECOLI	50vs0.25	0.0150988847371918	0.431868949641885	0.0349617279725993	16	0.972542720605283	0.999776895417083	NA	0.0833333333333334	0.0833333333333333
AMIB_ECOLI	50vs0.1	0.174340675089879	0.431868949641885	0.403688839483473	16	0.691785489581833	0.998790271984073	NA	0.0555555555555556	0.0555555555555556
AMIB_ECOLI	25vs10	-0.489229732769883	0.431868949641885	-1.13281988245639	16	0.273980836908052	0.403304976585462	NA	0.361111111111111	0.361111111111111
AMIB_ECOLI	25vs5	0.138568745883642	0.431868949641885	0.320858320558925	16	0.752470558967294	0.99980945813508	NA	0.361111111111111	0.361111111111111
AMIB_ECOLI	25vs2.5	0.011616629815805	0.431868949641885	0.0268985066544788	16	0.978873325711257	0.999088867772786	NA	0.194444444444444	0.194444444444444
AMIB_ECOLI	25vs1	-0.485554276313011	0.431868949641885	-1.1243092996513	16	0.277467191677782	0.524902640256321	NA	0.194444444444444	0.194444444444444
AMIB_ECOLI	25vs0.25	-0.429686430054098	0.431868949641885	-0.994946338259332	16	0.334572180785779	0.550068212019572	NA	0.25	0.25
AMIB_ECOLI	25vs0.1	-0.27044463970141	0.431868949641885	-0.626219226748459	16	0.54000299748485	0.671564243830261	NA	0.222222222222222	0.222222222222222
AMIB_ECOLI	10vs5	0.627798478653525	0.431868949641885	1.45367820301531	16	0.165369065722857	0.636911688094591	NA	0.333333333333333	0.333333333333333
AMIB_ECOLI	10vs2.5	0.500846362585688	0.431868949641885	1.15971838911087	16	0.263177731902493	0.668602905025257	NA	0.166666666666667	0.166666666666667
AMIB_ECOLI	10vs1	0.00367545645687184	0.431868949641885	0.00851058280508383	16	0.993314831795897	0.99967601981487	NA	0.166666666666667	0.166666666666667
AMIB_ECOLI	10vs0.25	0.0595433027157856	0.431868949641885	0.137873544197054	16	0.892060571970676	0.999761676812901	NA	0.222222222222222	0.222222222222222
AMIB_ECOLI	10vs0.1	0.218785093068473	0.431868949641885	0.506600655707927	16	0.619344655124477	0.999876210554172	NA	0.194444444444444	0.194444444444444
AMIB_ECOLI	5vs2.5	-0.126952116067837	0.431868949641885	-0.293959813904447	16	0.772567761460436	0.999873277220373	NA	0.166666666666667	0.166666666666667
AMIB_ECOLI	5vs1	-0.624123022196654	0.431868949641885	-1.44516762021023	16	0.167711690548221	0.805624463857094	NA	0.166666666666667	0.166666666666667
AMIB_ECOLI	5vs0.25	-0.56825517593774	0.431868949641885	-1.31580465881826	16	0.206782026823878	0.822180468728528	NA	0.222222222222222	0.222222222222222
AMIB_ECOLI	5vs0.1	-0.409013385585053	0.431868949641885	-0.947077547307384	16	0.357684591595886	0.858664298930605	NA	0.194444444444444	0.194444444444444
AMIB_ECOLI	2.5vs1	-0.497170906128816	0.431868949641885	-1.15120780630578	16	0.266560447161344	0.843185089885973	NA	0	0
AMIB_ECOLI	2.5vs0.25	-0.441303059869903	0.431868949641885	-1.02184484491381	16	0.322057121307203	0.832463301502472	NA	0.0555555555555556	0.0555555555555556
AMIB_ECOLI	2.5vs0.1	-0.282061269517215	0.431868949641885	-0.653117733402938	16	0.522955447471158	0.903193094951572	NA	0.0277777777777778	0.0277777777777778
AMIB_ECOLI	1vs0.25	0.0558678462589137	0.431868949641885	0.12936296139197	16	0.898682731299797	0.999708052973332	NA	0.0555555555555556	0.0555555555555556
AMIB_ECOLI	1vs0.1	0.215109636611601	0.431868949641885	0.498090072902843	16	0.625197259721358	0.999815650615105	NA	0.0277777777777778	0.0277777777777778
AMIB_ECOLI	0.25vs0.1	0.159241790352687	0.431868949641885	0.368727111510873	16	0.717164720733213	0.999794064954164	NA	0.0833333333333334	0.0833333333333333
AMIC_ECOLI	50vs25	0.353416141933338	0.437346185848587	0.808092429679253	16	0.430888823136607	0.641681442968395	NA	0.196078431372549	0.196078431372549
AMIC_ECOLI	50vs10	-0.122711339505994	0.437346185848587	-0.280581707298752	16	0.782626861817911	0.998942449341753	NA	0.225490196078431	0.225490196078431
AMIC_ECOLI	50vs5	0.335919960301647	0.437346185848587	0.768087092493693	16	0.453623199748874	0.911111262064991	NA	0.225490196078431	0.225490196078431
AMIC_ECOLI	50vs2.5	0.3644019863478	0.437346185848587	0.833211762532574	16	0.416990482617838	0.934559212866001	NA	0.107843137254902	0.107843137254902
AMIC_ECOLI	50vs1	-0.187277690396686	0.437346185848587	-0.428213841703706	16	0.674204032177166	0.999615362041791	NA	0.127450980392157	0.127450980392157
AMIC_ECOLI	50vs0.25	-0.0943177640120384	0.437346185848587	-0.21565928105451	16	0.831978529537079	0.999776895417083	NA	0.137254901960784	0.137254901960784
AMIC_ECOLI	50vs0.1	-0.110753338027062	0.437346185848587	-0.253239519654587	16	0.803308195191714	0.998790271984073	NA	0.166666666666667	0.166666666666667
AMIC_ECOLI	25vs10	-0.476127481439332	0.437346185848587	-1.088674136978	16	0.292424608214164	0.411731192167254	NA	0.303921568627451	0.303921568627451
AMIC_ECOLI	25vs5	-0.017496181631691	0.437346185848587	-0.0400053371855594	16	0.968583812697042	0.99980945813508	NA	0.303921568627451	0.303921568627451
AMIC_ECOLI	25vs2.5	0.0109858444144613	0.437346185848587	0.0251193328533215	16	0.980270404348505	0.999088867772786	NA	0.186274509803922	0.186274509803922
AMIC_ECOLI	25vs1	-0.540693832330024	0.437346185848587	-1.23630627138296	16	0.234186890437908	0.522158519293105	NA	0.205882352941177	0.205882352941176
AMIC_ECOLI	25vs0.25	-0.447733905945377	0.437346185848587	-1.02375171073376	16	0.321182777374539	0.549528766140229	NA	0.215686274509804	0.215686274509804
AMIC_ECOLI	25vs0.1	-0.4641694799604	0.437346185848587	-1.06133194933384	16	0.304297552624968	0.567113531179605	NA	0.245098039215686	0.245098039215686
AMIC_ECOLI	10vs5	0.458631299807641	0.437346185848587	1.04866879979245	16	0.309913758687927	0.636911688094591	NA	0.333333333333333	0.333333333333333
AMIC_ECOLI	10vs2.5	0.487113325853793	0.437346185848587	1.11379346983133	16	0.281820589737261	0.668602905025257	NA	0.215686274509804	0.215686274509804
AMIC_ECOLI	10vs1	-0.0645663508906924	0.437346185848587	-0.147632134404954	16	0.884477499279513	0.99967601981487	NA	0.235294117647059	0.235294117647059
AMIC_ECOLI	10vs0.25	0.0283935754939554	0.437346185848587	0.0649224262442418	16	0.949040011941512	0.999761676812901	NA	0.245098039215686	0.245098039215686
AMIC_ECOLI	10vs0.1	0.0119580014789317	0.437346185848587	0.0273421876441646	16	0.978524940483404	0.999876210554172	NA	0.274509803921569	0.274509803921569
AMIC_ECOLI	5vs2.5	0.0284820260461523	0.437346185848587	0.0651246700388809	16	0.948881501291484	0.999873277220373	NA	0.215686274509804	0.215686274509804
AMIC_ECOLI	5vs1	-0.523197650698333	0.437346185848587	-1.1963009341974	16	0.249006585374928	0.805624463857094	NA	0.235294117647059	0.235294117647059
AMIC_ECOLI	5vs0.25	-0.430237724313686	0.437346185848587	-0.983746373548203	16	0.339883281575003	0.822180468728528	NA	0.245098039215686	0.245098039215686
AMIC_ECOLI	5vs0.1	-0.446673298328709	0.437346185848587	-1.02132661214828	16	0.322295037442732	0.858664298930605	NA	0.274509803921569	0.274509803921569
AMIC_ECOLI	2.5vs1	-0.551679676744486	0.437346185848587	-1.26142560423628	16	0.225237241490807	0.843185089885973	NA	0.117647058823529	0.117647058823529
AMIC_ECOLI	2.5vs0.25	-0.458719750359838	0.437346185848587	-1.04887104358708	16	0.30982347602632	0.832463301502472	NA	0.127450980392157	0.127450980392157
AMIC_ECOLI	2.5vs0.1	-0.475155324374862	0.437346185848587	-1.08645128218716	16	0.293376949717727	0.903193094951572	NA	0.156862745098039	0.156862745098039
AMIC_ECOLI	1vs0.25	0.0929599263846477	0.437346185848587	0.212554560649195	16	0.834358762613174	0.999708052973332	NA	0.147058823529412	0.147058823529412
AMIC_ECOLI	1vs0.1	0.0765243523696241	0.437346185848587	0.174974322049118	16	0.863294872174651	0.999815650615105	NA	0.176470588235294	0.176470588235294
AMIC_ECOLI	0.25vs0.1	-0.0164355740150236	0.437346185848587	-0.0375802386000772	16	0.970487259329923	0.999794064954164	NA	0.186274509803922	0.186274509803922
AMID_ECOLI	50vs25	0.0535114359138037	0.383410148377105	0.139567082771039	16	0.890743781985304	0.927789681694749	NA	0.166666666666667	0.166666666666667
AMID_ECOLI	50vs10	-0.126690414719602	0.383410148377105	-0.33043052004715	16	0.745361974740258	0.998942449341753	NA	0.166666666666667	0.166666666666667
AMID_ECOLI	50vs5	0.268169254418218	0.383410148377105	0.699431810955767	16	0.494325938247105	0.911111262064991	NA	0.166666666666667	0.166666666666667
AMID_ECOLI	50vs2.5	-0.139320464793116	0.383410148377105	-0.363371875738892	16	0.721083501121331	0.938769086365507	NA	0.0833333333333334	0.0833333333333333
AMID_ECOLI	50vs1	-0.0891428241393596	0.383410148377105	-0.232499907779391	16	0.819097662345302	0.999615362041791	NA	0.166666666666667	0.166666666666667
AMID_ECOLI	50vs0.25	-0.330953759724965	0.383410148377106	-0.863184663019023	16	0.400790315680758	0.999776895417083	NA	0.0833333333333334	0.0833333333333333
AMID_ECOLI	50vs0.1	-0.195554132883131	0.383410148377106	-0.510039010993501	16	0.616987597475388	0.998790271984073	NA	0.166666666666667	0.166666666666667
AMID_ECOLI	25vs10	-0.180201850633406	0.383410148377105	-0.469997602818189	16	0.644698964057167	0.705806484913379	NA	0.166666666666667	0.166666666666667
AMID_ECOLI	25vs5	0.214657818504415	0.383410148377105	0.559864728184729	16	0.58332568427785	0.99980945813508	NA	0.166666666666667	0.166666666666667
AMID_ECOLI	25vs2.5	-0.192831900706919	0.383410148377105	-0.50293895850993	16	0.621859542509386	0.999088867772786	NA	0.0833333333333334	0.0833333333333333
AMID_ECOLI	25vs1	-0.142654260053163	0.383410148377105	-0.37206699055043	16	0.714724827317487	0.790787286004486	NA	0.166666666666667	0.166666666666667
[truncated: 68,225 more rows]
