# Supplementary material for: quantms: a cloud-based pipeline for quantitative proteomics enables the reanalysis of public proteomics data
Source: Nat Methods. 2024 Jul 4;21(9):1603–7. doi: 10.1038/s41592-024-02343-1 (PMC11399091; doi:10.1038/s41592-024-02343-1)
Supplement: Supplementary file 4 — Source data for the figures shown in the Supplementary Notes. [file 41592_2024_2343_MOESM4_ESM.zip › source_data_supplementary/SuppFigure14and15/wide_comparison_res.csv]

Protein	Label	log2FC	SE	Tvalue	DF	pvalue	adj.pvalue	issue	MissingPercentage	ImputationPercentage
3MG1_ECOLI	50vs25	-0.0108312211752188	0.104852179692197	-0.103299914289	16	0.919008639343346	0.943040094624102	NA	0	0
3MG1_ECOLI	50vs10	0.0223834122101169	0.104852179692197	0.213475888396649	16	0.833652252186062	0.900245775289683	NA	0	0
3MG1_ECOLI	50vs5	-0.266686259989933	0.104852179692197	-2.54344984312976	16	0.0216884967898201	0.0762752752271201	NA	0	0
3MG1_ECOLI	50vs2.5	0.0646510605800816	0.104852179692197	0.616592432983944	16	0.546177562609354	0.656013276436363	NA	0	0
3MG1_ECOLI	50vs1	0.121413208932954	0.104852179692197	1.15794644698254	16	0.26387934062806	0.373446262204121	NA	0	0
3MG1_ECOLI	50vs0.25	0.00857323674402118	0.104852179692197	0.0817649835147792	16	0.935847717816609	0.961658703402182	NA	0	0
3MG1_ECOLI	50vs0.1	0.114946040813537	0.104852179692197	1.0962675373175	16	0.289188521130108	0.457758383113184	NA	0	0
3MG1_ECOLI	25vs10	0.0332146333853357	0.104852179692197	0.316775802685649	16	0.755509409422595	0.922959664902642	NA	0	0
3MG1_ECOLI	25vs5	-0.255855038814714	0.104852179692197	-2.44014992884076	16	0.026693539108706	0.226792169175451	NA	0	0
3MG1_ECOLI	25vs2.5	0.0754822817553003	0.104852179692197	0.719892347272943	16	0.481975885724729	0.908911500089885	NA	0	0
3MG1_ECOLI	25vs1	0.132244430108173	0.104852179692197	1.26124636127154	16	0.225300142513205	0.996007778726235	NA	0	0
3MG1_ECOLI	25vs0.25	0.0194044579192399	0.104852179692197	0.185064897803779	16	0.855503690786866	0.953044244398235	NA	0	0
3MG1_ECOLI	25vs0.1	0.125777261988755	0.104852179692197	1.1995674516065	16	0.247770162178034	0.622893318990386	NA	0	0
3MG1_ECOLI	10vs5	-0.28906967220005	0.104852179692197	-2.75692573152641	16	0.0140327970314136	0.176332118126163	NA	0	0
3MG1_ECOLI	10vs2.5	0.0422676483699647	0.104852179692197	0.403116544587294	16	0.692197988080368	0.908902106671306	NA	0	0
3MG1_ECOLI	10vs1	0.0990297967228374	0.104852179692197	0.944470558585887	16	0.358974279706374	0.709805001313222	NA	0	0
3MG1_ECOLI	10vs0.25	-0.0138101754660957	0.104852179692197	-0.13171090488187	16	0.896854981224934	0.982772966276229	NA	0	0
3MG1_ECOLI	10vs0.1	0.0925626286034198	0.104852179692197	0.882791648920847	16	0.390419930867121	0.85635510795865	NA	0	0
3MG1_ECOLI	5vs2.5	0.331337320570014	0.104852179692197	3.16004227611371	16	0.00606600106628408	0.127559336708145	NA	0	0
3MG1_ECOLI	5vs1	0.388099468922887	0.104852179692197	3.7013962901123	16	0.00193664736260768	0.0479592223279475	NA	0	0
3MG1_ECOLI	5vs0.25	0.275259496733954	0.104852179692197	2.62521482664454	16	0.0183741641898651	0.171702702573255	NA	0	0
3MG1_ECOLI	5vs0.1	0.38163230080347	0.104852179692197	3.63971738044726	16	0.00220612014724941	0.0692046119102743	NA	0	0
3MG1_ECOLI	2.5vs1	0.0567621483528727	0.104852179692197	0.541354013998593	16	0.595721776961041	0.999646261773807	NA	0	0
3MG1_ECOLI	2.5vs0.25	-0.0560778238360604	0.104852179692197	-0.534827449469164	16	0.600123647030627	0.998355954876784	NA	0	0
3MG1_ECOLI	2.5vs0.1	0.0502949802334552	0.104852179692197	0.479675104333553	16	0.637949588851479	0.967003344730721	NA	0	0
3MG1_ECOLI	1vs0.25	-0.112839972188933	0.104852179692197	-1.07618146346776	16	0.297806468930317	0.949558323281762	NA	0	0
3MG1_ECOLI	1vs0.1	-0.00646716811941755	0.104852179692197	-0.0616789096650397	16	0.951582448702289	0.993763897337695	NA	0	0
3MG1_ECOLI	0.25vs0.1	0.106372804069516	0.104852179692197	1.01450255380272	16	0.325439626733764	0.850196311950532	NA	0	0
3PASE_ECOLI	50vs25	-0.174034452545559	0.0787113734381359	-2.21104581134445	16	0.0419376507440661	0.0918471654457148	NA	0.153846153846154	0.153846153846154
3PASE_ECOLI	50vs10	-0.157214835909307	0.0787113734381359	-1.99735856512365	16	0.0630840238696115	0.156295919148044	NA	0.153846153846154	0.153846153846154
3PASE_ECOLI	50vs5	-0.0973522763555212	0.0787113734381359	-1.23682604054719	16	0.233998944437344	0.387229371043974	NA	0.153846153846154	0.153846153846154
3PASE_ECOLI	50vs2.5	-0.127167560821664	0.0787113734381359	-1.61561862367466	16	0.125720923425301	0.230838752376221	NA	0.192307692307692	0.192307692307692
3PASE_ECOLI	50vs1	-0.193800948336023	0.0787113734381359	-2.4621721089436	16	0.0255424728644922	0.0643558059925698	NA	0.141025641025641	0.141025641025641
3PASE_ECOLI	50vs0.25	-0.0596243824076196	0.0787113734381359	-0.757506568659764	16	0.45975803048267	0.599282559668828	NA	0.128205128205128	0.128205128205128
3PASE_ECOLI	50vs0.1	-0.11434906925061	0.0787113734381359	-1.45276424811065	16	0.165619341571906	0.312516496705248	NA	0.153846153846154	0.153846153846154
3PASE_ECOLI	25vs10	0.0168196166362525	0.0787113734381359	0.213687246220803	16	0.83349019541359	0.95329371426154	NA	0.102564102564103	0.102564102564103
3PASE_ECOLI	25vs5	0.0766821761900379	0.0787113734381359	0.974219770797255	16	0.344447259043781	0.698088586649177	NA	0.102564102564103	0.102564102564103
3PASE_ECOLI	25vs2.5	0.0468668917238955	0.0787113734381359	0.595427187669785	16	0.559886501038641	0.934229050666553	NA	0.141025641025641	0.141025641025641
3PASE_ECOLI	25vs1	-0.0197664957904635	0.0787113734381359	-0.251126297599154	16	0.804913139231188	0.996007778726235	NA	0.0897435897435898	0.0897435897435897
3PASE_ECOLI	25vs0.25	0.114410070137939	0.0787113734381359	1.45353924268468	16	0.165407098271332	0.544905759322648	NA	0.0769230769230769	0.0769230769230769
3PASE_ECOLI	25vs0.1	0.0596853832949492	0.0787113734381359	0.758281563233801	16	0.459306949078201	0.781031809877268	NA	0.102564102564103	0.102564102564103
3PASE_ECOLI	10vs5	0.0598625595537854	0.0787113734381359	0.760532524576452	16	0.457998330706134	0.757633222734347	NA	0.102564102564103	0.102564102564103
3PASE_ECOLI	10vs2.5	0.030047275087643	0.0787113734381359	0.381739941448983	16	0.707676506141458	0.913251006744115	NA	0.141025641025641	0.141025641025641
3PASE_ECOLI	10vs1	-0.036586112426716	0.0787113734381359	-0.464813543819957	16	0.648327776173694	0.871361938593786	NA	0.0897435897435898	0.0897435897435897
3PASE_ECOLI	10vs0.25	0.0975904535016869	0.0787113734381359	1.23985199646388	16	0.232907098451912	0.616419988931624	NA	0.0769230769230769	0.0769230769230769
3PASE_ECOLI	10vs0.1	0.0428657666586967	0.0787113734381359	0.544594317012998	16	0.593542349504	0.919154666591054	NA	0.102564102564103	0.102564102564103
3PASE_ECOLI	5vs2.5	-0.0298152844661424	0.0787113734381359	-0.378792583127469	16	0.709821266358678	0.951247671567782	NA	0.141025641025641	0.141025641025641
3PASE_ECOLI	5vs1	-0.0964486719805014	0.0787113734381359	-1.22534606839641	16	0.2381773812886	0.631700298868923	NA	0.0897435897435898	0.0897435897435897
3PASE_ECOLI	5vs0.25	0.0377278939479015	0.0787113734381359	0.479319471887429	16	0.638197040953605	0.865056200582868	NA	0.0769230769230769	0.0769230769230769
3PASE_ECOLI	5vs0.1	-0.0169967928950887	0.0787113734381359	-0.215938207563454	16	0.831764772889254	0.963755969027891	NA	0.102564102564103	0.102564102564103
3PASE_ECOLI	2.5vs1	-0.066633387514359	0.0787113734381359	-0.84655348526894	16	0.409727656810856	0.999646261773807	NA	0.128205128205128	0.128205128205128
3PASE_ECOLI	2.5vs0.25	0.0675431784140439	0.0787113734381359	0.858112055014898	16	0.403502570760222	0.998355954876784	NA	0.115384615384615	0.115384615384615
3PASE_ECOLI	2.5vs0.1	0.0128184915710537	0.0787113734381359	0.162854375564016	16	0.872672210006978	0.987138992847042	NA	0.141025641025641	0.141025641025641
3PASE_ECOLI	1vs0.25	0.134176565928403	0.0787113734381359	1.70466554028384	16	0.107593994281409	0.777470334219519	NA	0.0641025641025641	0.0641025641025641
3PASE_ECOLI	1vs0.1	0.0794518790854127	0.0787113734381359	1.00940786083296	16	0.327801525541014	0.782275351944675	NA	0.0897435897435898	0.0897435897435897
3PASE_ECOLI	0.25vs0.1	-0.0547246868429902	0.078711373438136	-0.695257679450882	16	0.496868078841957	0.928632658673251	NA	0.0769230769230769	0.0769230769230769
5DNU_ECOLI	50vs25	0.0517878653788984	0.27224639189274	0.190224248772788	16	0.851525932493182	0.898582867734275	NA	0.111111111111111	0.111111111111111
5DNU_ECOLI	50vs10	-0.0104010137220705	0.27224639189274	-0.0382044134717799	16	0.9699973297932	0.980292640630876	NA	0.222222222222222	0.222222222222222
5DNU_ECOLI	50vs5	-0.260126619315616	0.27224639189274	-0.95548233902068	16	0.353548492228314	0.511641179968451	NA	0.0555555555555556	0.0555555555555556
5DNU_ECOLI	50vs2.5	-0.300566622249671	0.27224639189274	-1.10402426331545	16	0.285910203562772	0.416846538121684	NA	0.111111111111111	0.111111111111111
5DNU_ECOLI	50vs1	-0.172463351357231	0.27224639189274	-0.633482596989489	16	0.535369770934812	0.63727583904659	NA	0.222222222222222	0.222222222222222
5DNU_ECOLI	50vs0.25	-0.227299547792616	0.27224639189274	-0.834903802442929	16	0.416064804059437	0.556577580335063	NA	0.166666666666667	0.166666666666667
5DNU_ECOLI	50vs0.1	-0.0880784292630501	0.27224639189274	-0.323524688980089	16	0.750488093277464	0.848649902247054	NA	0.166666666666667	0.166666666666667
5DNU_ECOLI	25vs10	-0.0621888791009688	0.27224639189274	-0.228428662244567	16	0.822206882995201	0.951136436382221	NA	0.222222222222222	0.222222222222222
5DNU_ECOLI	25vs5	-0.311914484694514	0.27224639189274	-1.14570658779347	16	0.268764406162562	0.637413937517752	NA	0.0555555555555556	0.0555555555555556
5DNU_ECOLI	25vs2.5	-0.352354487628569	0.27224639189274	-1.29424851208824	16	0.213949040014064	0.823076481681498	NA	0.111111111111111	0.111111111111111
5DNU_ECOLI	25vs1	-0.224251216736129	0.27224639189274	-0.823706845762277	16	0.422215119312663	0.996007778726235	NA	0.222222222222222	0.222222222222222
5DNU_ECOLI	25vs0.25	-0.279087413171515	0.27224639189274	-1.02512805121572	16	0.32055274870411	0.695255606926402	NA	0.166666666666667	0.166666666666667
5DNU_ECOLI	25vs0.1	-0.139866294641948	0.27224639189274	-0.513748937752877	16	0.614449215717011	0.860189287585587	NA	0.166666666666667	0.166666666666667
5DNU_ECOLI	10vs5	-0.249725605593545	0.27224639189274	-0.917277925548901	16	0.372617323458835	0.696164396164807	NA	0.166666666666667	0.166666666666667
5DNU_ECOLI	10vs2.5	-0.2901656085276	0.27224639189274	-1.06581984984367	16	0.302325007457787	0.706123839839251	NA	0.222222222222222	0.222222222222222
5DNU_ECOLI	10vs1	-0.162062337635161	0.27224639189274	-0.59527818351771	16	0.559983657677228	0.826640412188989	NA	0.333333333333333	0.333333333333333
5DNU_ECOLI	10vs0.25	-0.216898534070546	0.27224639189274	-0.79669938897115	16	0.437288567526789	0.780641006950774	NA	0.277777777777778	0.277777777777778
5DNU_ECOLI	10vs0.1	-0.0776774155409796	0.27224639189274	-0.285320275508309	16	0.779059232157229	0.967261005527567	NA	0.277777777777778	0.277777777777778
5DNU_ECOLI	5vs2.5	-0.040440002934055	0.27224639189274	-0.148541924294768	16	0.883771110894317	0.977817117220013	NA	0.0555555555555556	0.0555555555555556
5DNU_ECOLI	5vs1	0.0876632679583847	0.27224639189274	0.321999742031191	16	0.7516216831652	0.910073108735807	NA	0.166666666666667	0.166666666666667
5DNU_ECOLI	5vs0.25	0.0328270715229994	0.27224639189274	0.120578536577751	16	0.905526084318066	0.977876037176782	NA	0.111111111111111	0.111111111111111
5DNU_ECOLI	5vs0.1	0.172048190052566	0.27224639189274	0.631957650040591	16	0.536340694661169	0.847714102301905	NA	0.111111111111111	0.111111111111111
5DNU_ECOLI	2.5vs1	0.12810327089244	0.27224639189274	0.470541666325959	16	0.644318657943152	0.999646261773807	NA	0.222222222222222	0.222222222222222
5DNU_ECOLI	2.5vs0.25	0.0732670744570544	0.27224639189274	0.269120460872518	16	0.791276540142905	0.998355954876784	NA	0.166666666666667	0.166666666666667
5DNU_ECOLI	2.5vs0.1	0.212488192986621	0.27224639189274	0.780499574335359	16	0.446491025827584	0.922246444733756	NA	0.166666666666667	0.166666666666667
5DNU_ECOLI	1vs0.25	-0.0548361964353853	0.27224639189274	-0.20142120545344	16	0.842907671899608	0.996414900048017	NA	0.277777777777778	0.277777777777778
5DNU_ECOLI	1vs0.1	0.084384922094181	0.27224639189274	0.3099579080094	16	0.760593590765257	0.948623580602552	NA	0.277777777777778	0.277777777777778
5DNU_ECOLI	0.25vs0.1	0.139221118529566	0.27224639189274	0.51137911346284	16	0.616070100094493	0.961480204378168	NA	0.222222222222222	0.222222222222222
5FCL_ECOLI	50vs25	-0.20520786135805	0.280005111036905	-0.732871841510792	16	0.474237598611522	0.574514930215117	NA	0	0
5FCL_ECOLI	50vs10	-0.460421735961558	0.280005111036905	-1.64433332754728	16	0.119608887828613	0.244278081271015	NA	0	0
5FCL_ECOLI	50vs5	-0.546095419174933	0.280005111036905	-1.95030518247561	16	0.068882996895983	0.16862865497106	NA	0	0
5FCL_ECOLI	50vs2.5	-0.0797782064429124	0.280005111036905	-0.284916965077818	16	0.77936268401163	0.842748093374041	NA	0	0
5FCL_ECOLI	50vs1	0.15967833671159	0.280005111036905	0.570269364442222	16	0.576416274757289	0.674162786208247	NA	0	0
5FCL_ECOLI	50vs0.25	-0.372216365888943	0.280005111036905	-1.32931989887815	16	0.202386698060626	0.333976528358599	NA	0	0
5FCL_ECOLI	50vs0.1	-0.307231142025979	0.280005111036905	-1.09723405007948	16	0.288778524774008	0.457742438830969	NA	0	0
5FCL_ECOLI	25vs10	-0.255213874603508	0.280005111036905	-0.911461486036484	16	0.375580715214598	0.706548528432271	NA	0	0
5FCL_ECOLI	25vs5	-0.340887557816883	0.280005111036905	-1.21743334096482	16	0.241090871685302	0.609647821624162	NA	0	0
5FCL_ECOLI	25vs2.5	0.125429654915138	0.280005111036905	0.447954876432973	16	0.660191805849429	0.949681581320639	NA	0	0
5FCL_ECOLI	25vs1	0.36488619806964	0.280005111036905	1.30314120595301	16	0.210968917145223	0.996007778726235	NA	0	0
5FCL_ECOLI	25vs0.25	-0.167008504530893	0.280005111036905	-0.596448057367358	16	0.559221094402487	0.844779178182001	NA	0	0
5FCL_ECOLI	25vs0.1	-0.102023280667929	0.280005111036905	-0.364362208568693	16	0.720358199825297	0.921158167764364	NA	0	0
5FCL_ECOLI	10vs5	-0.0856736832133756	0.280005111036905	-0.305971854928333	16	0.763571312313731	0.902253259418536	NA	0	0
5FCL_ECOLI	10vs2.5	0.380643529518645	0.280005111036905	1.35941636246946	16	0.192867080706165	0.614374921001543	NA	0	0
5FCL_ECOLI	10vs1	0.620100072673147	0.280005111036905	2.2146026919895	16	0.041648844150616	0.333141784990692	NA	0	0
5FCL_ECOLI	10vs0.25	0.0882053700726145	0.280005111036905	0.315013428669125	16	0.756822530670455	0.942112878382528	NA	0	0
5FCL_ECOLI	10vs0.1	0.153190593935579	0.280005111036905	0.54709927746779	16	0.591860259592325	0.917195708839692	NA	0	0
5FCL_ECOLI	5vs2.5	0.466317212732021	0.280005111036905	1.66538821739779	16	0.115290857131224	0.538804891310954	NA	0	0
5FCL_ECOLI	5vs1	0.705773755886523	0.280005111036905	2.52057454691783	16	0.0227133045734242	0.226803881468604	NA	0	0
5FCL_ECOLI	5vs0.25	0.17387905328599	0.280005111036905	0.620985283597458	16	0.543355262849208	0.807789223625735	NA	0	0
5FCL_ECOLI	5vs0.1	0.238864277148955	0.280005111036905	0.853071132396123	16	0.406209790320657	0.77354820966792	NA	0	0
5FCL_ECOLI	2.5vs1	0.239456543154502	0.280005111036905	0.85518632952004	16	0.405072382517273	0.999646261773807	NA	0	0
5FCL_ECOLI	2.5vs0.25	-0.292438159446031	0.280005111036905	-1.04440293380033	16	0.31182250011446	0.998355954876784	NA	0	0
5FCL_ECOLI	2.5vs0.1	-0.227452935583067	0.280005111036905	-0.812317085001667	16	0.428530936518253	0.91995121333398	NA	0	0
5FCL_ECOLI	1vs0.25	-0.531894702600533	0.280005111036905	-1.89958926332037	16	0.0756663948602643	0.712863637488075	NA	0	0
5FCL_ECOLI	1vs0.1	-0.466909478737568	0.280005111036905	-1.66750341452171	16	0.11486457365656	0.590387843619381	NA	0	0
5FCL_ECOLI	0.25vs0.1	0.0649852238629644	0.280005111036905	0.232085848798665	16	0.819413738817465	0.985001728753744	NA	0	0
6PGD_ECOLI	50vs25	-0.142004366485976	0.0481621819877479	-2.94846206349416	16	0.00944068553883404	0.0307592662363198	NA	0.0944444444444444	0.0944444444444444
6PGD_ECOLI	50vs10	-0.0827124815956365	0.0481621819877479	-1.71737405121466	16	0.105200853529478	0.221955558024621	NA	0.0833333333333334	0.0833333333333333
6PGD_ECOLI	50vs5	-0.14961641430612	0.0481621819877479	-3.10651237404861	16	0.00678665590785066	0.0344202849400481	NA	0.0972222222222222	0.0972222222222222
6PGD_ECOLI	50vs2.5	-0.101542486378075	0.0481621819877479	-2.10834480887735	16	0.0511187810048086	0.11853943303755	NA	0.122222222222222	0.122222222222222
6PGD_ECOLI	50vs1	-0.105805878322968	0.0481621819877479	-2.19686637847688	16	0.0431075057956956	0.0978897543663844	NA	0.0777777777777777	0.0777777777777778
6PGD_ECOLI	50vs0.25	-0.0543453834804973	0.0481621819877479	-1.12838291866266	16	0.275794324325308	0.417345665122676	NA	0.0944444444444444	0.0944444444444444
6PGD_ECOLI	50vs0.1	-0.122779705333667	0.0481621819877479	-2.54929698502657	16	0.021433698854918	0.0786990296365008	NA	0.075	0.075
6PGD_ECOLI	25vs10	0.0592918848903399	0.0481621819877479	1.2310880122795	16	0.23608028595607	0.60458261736796	NA	0.0777777777777777	0.0777777777777778
6PGD_ECOLI	25vs5	-0.00761204782014365	0.0481621819877479	-0.158050310554453	16	0.876394686627823	0.970055202220884	NA	0.0916666666666667	0.0916666666666667
6PGD_ECOLI	25vs2.5	0.0404618801079018	0.0481621819877479	0.840117254616807	16	0.413221004291752	0.895445904445815	NA	0.116666666666667	0.116666666666667
6PGD_ECOLI	25vs1	0.0361984881630081	0.0481621819877479	0.751595685017277	16	0.463207360228223	0.996007778726235	NA	0.0722222222222222	0.0722222222222222
6PGD_ECOLI	25vs0.25	0.0876589830054791	0.0481621819877479	1.8200791448315	16	0.0875054525209413	0.421594372287447	NA	0.0888888888888889	0.0888888888888889
6PGD_ECOLI	25vs0.1	0.0192246611523096	0.0481621819877479	0.399165078467588	16	0.695048849980858	0.907230330561855	NA	0.0694444444444444	0.0694444444444444
6PGD_ECOLI	10vs5	-0.0669039327104836	0.0481621819877479	-1.38913832283395	16	0.183823002591222	0.528933694057359	NA	0.0805555555555556	0.0805555555555556
6PGD_ECOLI	10vs2.5	-0.0188300047824382	0.0481621819877479	-0.390970757662691	16	0.700975847254749	0.911801818869109	NA	0.105555555555556	0.105555555555556
6PGD_ECOLI	10vs1	-0.0230933967273318	0.0481621819877479	-0.479492327262221	16	0.638076761182714	0.867718008170242	NA	0.0611111111111111	0.0611111111111111
6PGD_ECOLI	10vs0.25	0.0283670981151391	0.0481621819877479	0.588991132552	16	0.564091211902341	0.86200815026409	NA	0.0777777777777777	0.0777777777777778
6PGD_ECOLI	10vs0.1	-0.0400672237380303	0.0481621819877479	-0.83192293381191	16	0.417696465348807	0.865480457794867	NA	0.0583333333333333	0.0583333333333333
6PGD_ECOLI	5vs2.5	0.0480739279280454	0.0481621819877479	0.99816756517126	16	0.33305556003942	0.758174473375986	NA	0.119444444444444	0.119444444444444
6PGD_ECOLI	5vs1	0.0438105359831518	0.0481621819877479	0.90964599557173	16	0.37650893981599	0.732022213535933	NA	0.075	0.075
6PGD_ECOLI	5vs0.25	0.0952710308256227	0.0481621819877479	1.97812945538595	16	0.0653983808389111	0.331756120747977	NA	0.0916666666666667	0.0916666666666667
6PGD_ECOLI	5vs0.1	0.0268367089724533	0.0481621819877479	0.557215389022041	16	0.585091771284738	0.864507594971273	NA	0.0722222222222222	0.0722222222222222
6PGD_ECOLI	2.5vs1	-0.00426339194489364	0.0481621819877479	-0.0885215695995298	16	0.930560674576183	0.999646261773807	NA	0.1	0.1
6PGD_ECOLI	2.5vs0.25	0.0471971028975773	0.0481621819877479	0.97996189021469	16	0.341691232623563	0.998355954876784	NA	0.116666666666667	0.116666666666667
6PGD_ECOLI	2.5vs0.1	-0.0212372189555921	0.0481621819877479	-0.440952176149219	16	0.665147751172644	0.969683388092975	NA	0.0972222222222222	0.0972222222222222
6PGD_ECOLI	1vs0.25	0.051460494842471	0.0481621819877479	1.06848345981422	16	0.301158700389213	0.949558323281762	NA	0.0722222222222222	0.0722222222222222
6PGD_ECOLI	1vs0.1	-0.0169738270106985	0.0481621819877479	-0.352430606549689	16	0.729114850043178	0.948623580602552	NA	0.0527777777777778	0.0527777777777778
6PGD_ECOLI	0.25vs0.1	-0.0684343218531695	0.0481621819877479	-1.42091406636391	16	0.1745377773979	0.757135220135157	NA	0.0694444444444444	0.0694444444444444
6PGL_ECOLI	50vs25	-0.0643759145112029	0.0485536015279641	-1.325873106944	16	0.203500495832703	0.301339911563463	NA	0.00980392156862742	0.00980392156862745
6PGL_ECOLI	50vs10	0.021746308346066	0.0485536015279641	0.447882498140562	16	0.660242946394373	0.788807414516295	NA	0.00980392156862742	0.00980392156862745
6PGL_ECOLI	50vs5	-0.0504811616165325	0.0485536015279641	-1.03969963149815	16	0.313936796742948	0.471104713854548	NA	0.0196078431372549	0.0196078431372549
6PGL_ECOLI	50vs2.5	-0.0616928837489965	0.0485536015279641	-1.27061395669001	16	0.222031186310679	0.345067576177106	NA	0.0196078431372549	0.0196078431372549
6PGL_ECOLI	50vs1	-0.0548334692169448	0.0485536015279641	-1.12933886449935	16	0.275402851057046	0.386077982335387	NA	0.0196078431372549	0.0196078431372549
6PGL_ECOLI	50vs0.25	-0.0951867528272697	0.0485536015279641	-1.96044680171557	16	0.0675939816725128	0.150285799415321	NA	0.00980392156862742	0.00980392156862745
6PGL_ECOLI	50vs0.1	-0.00113123513364993	0.0485536015279641	-0.0232986863600304	16	0.981700117646087	0.989451581649795	NA	0.0196078431372549	0.0196078431372549
6PGL_ECOLI	25vs10	0.0861222228572688	0.0485536015279641	1.77375560508456	16	0.0951339731430199	0.475243255970063	NA	0	0
6PGL_ECOLI	25vs5	0.0138947528946704	0.0485536015279641	0.286173475445849	16	0.778417403921242	0.937356210851555	NA	0.00980392156862742	0.00980392156862745
6PGL_ECOLI	25vs2.5	0.00268303076220631	0.0485536015279641	0.0552591502539937	16	0.956616155477937	0.999199674306115	NA	0.00980392156862742	0.00980392156862745
6PGL_ECOLI	25vs1	0.00954244529425807	0.0485536015279641	0.196534242444655	16	0.84666668509783	0.996007778726235	NA	0.00980392156862742	0.00980392156862745
6PGL_ECOLI	25vs0.25	-0.0308108383160668	0.0485536015279641	-0.634573694771571	16	0.534675672400554	0.841177202959043	NA	0	0
6PGL_ECOLI	25vs0.1	0.0632446793775529	0.0485536015279641	1.30257442058397	16	0.211157872236943	0.590062988154504	NA	0.00980392156862742	0.00980392156862745
6PGL_ECOLI	10vs5	-0.0722274699625984	0.0485536015279641	-1.48758212963872	16	0.156303210804718	0.495975123462589	NA	0.00980392156862742	0.00980392156862745
6PGL_ECOLI	10vs2.5	-0.0834391920950625	0.0485536015279641	-1.71849645483057	16	0.104991733465648	0.554632697356787	NA	0.00980392156862742	0.00980392156862745
6PGL_ECOLI	10vs1	-0.0765797775630107	0.0485536015279641	-1.57722136263991	16	0.134308725541558	0.49513813744425	NA	0.00980392156862742	0.00980392156862745
6PGL_ECOLI	10vs0.25	-0.116933061173336	0.0485536015279641	-2.40832929985614	16	0.0284436281471609	0.2763355326163	NA	0	0
6PGL_ECOLI	10vs0.1	-0.0228775434797159	0.0485536015279641	-0.471181184500592	16	0.643871758457863	0.93014434987537	NA	0.00980392156862742	0.00980392156862745
6PGL_ECOLI	5vs2.5	-0.0112117221324641	0.0485536015279641	-0.230914325191855	16	0.820308208309492	0.967763428581423	NA	0.0196078431372549	0.0196078431372549
6PGL_ECOLI	5vs1	-0.0043523076004123	0.0485536015279641	-0.089639233001194	16	0.929686417332125	0.980786854128116	NA	0.0196078431372549	0.0196078431372549
6PGL_ECOLI	5vs0.25	-0.0447055912107372	0.0485536015279641	-0.92074717021742	16	0.370857371144325	0.711473803763928	NA	0.00980392156862742	0.00980392156862745
6PGL_ECOLI	5vs0.1	0.0493499264828825	0.0485536015279641	1.01640094513812	16	0.324562641839399	0.721323912169603	NA	0.0196078431372549	0.0196078431372549
6PGL_ECOLI	2.5vs1	0.00685941453205176	0.0485536015279641	0.141275092190661	16	0.889416074877201	0.999646261773807	NA	0.0196078431372549	0.0196078431372549
6PGL_ECOLI	2.5vs0.25	-0.0334938690782731	0.0485536015279641	-0.689832845025565	16	0.500183309862076	0.998355954876784	NA	0.00980392156862742	0.00980392156862745
6PGL_ECOLI	2.5vs0.1	0.0605616486153466	0.0485536015279641	1.24731527032998	16	0.230231079481081	0.811654943361198	NA	0.0196078431372549	0.0196078431372549
6PGL_ECOLI	1vs0.25	-0.0403532836103249	0.0485536015279641	-0.831107937216226	16	0.418143294797127	0.969030238705409	NA	0.00980392156862742	0.00980392156862745
6PGL_ECOLI	1vs0.1	0.0537022340832948	0.0485536015279641	1.10604017813932	16	0.285062714849186	0.745626674071715	NA	0.0196078431372549	0.0196078431372549
6PGL_ECOLI	0.25vs0.1	0.0940555176936197	0.0485536015279642	1.93714811535554	16	0.0705882183375941	0.560114730159414	NA	0.00980392156862742	0.00980392156862745
AAER_ECOLI	50vs25	0.164218300233459	0.227021979641123	0.723358595027036	15	0.480588477411987	0.579556450519892	NA	0	0
AAER_ECOLI	50vs10	-0.197428085099759	0.253818289432062	-0.777832383716399	15	0.448763275501582	0.610429548663643	NA	0	0
AAER_ECOLI	50vs5	-0.00930292053494948	0.227021979641123	-0.0409780610214728	15	0.967853852685685	0.983626658739355	NA	0	0
AAER_ECOLI	50vs2.5	-0.146445850100673	0.227021979641123	-0.645073443250626	15	0.528623394854254	0.639238422411863	NA	0.166666666666667	0
AAER_ECOLI	50vs1	0.0237643412861979	0.227021979641123	0.104678592459482	15	0.918017745373687	0.94029349094505	NA	0	0
AAER_ECOLI	50vs0.25	-0.114590666691967	0.227021979641123	-0.504755825286665	15	0.621064527943529	0.745002778130159	NA	0	0
AAER_ECOLI	50vs0.1	-0.0873574765579398	0.227021979641123	-0.384797439860382	15	0.705788472057485	0.815093658523014	NA	0	0
AAER_ECOLI	25vs10	-0.361646385333218	0.253818289432062	-1.42482397995208	15	0.174681941311949	0.557452686094934	NA	0	0
AAER_ECOLI	25vs5	-0.173521220768408	0.227021979641123	-0.764336656048509	15	0.456522975660428	0.773234992802377	NA	0	0
AAER_ECOLI	25vs2.5	-0.310664150334131	0.227021979641123	-1.36843203827766	15	0.191325187536523	0.816432074186215	NA	0.166666666666667	0
AAER_ECOLI	25vs1	-0.140453958947261	0.227021979641123	-0.618680002567554	15	0.545408558844118	0.996007778726235	NA	0	0
AAER_ECOLI	25vs0.25	-0.278808966925426	0.227021979641123	-1.2281144203137	15	0.238326707331799	0.634735403835659	NA	0	0
AAER_ECOLI	25vs0.1	-0.251575776791399	0.227021979641123	-1.10815603488742	15	0.285247436565857	0.663257691879456	NA	0	0
AAER_ECOLI	10vs5	0.18812516456481	0.253818289432062	0.74118049170434	15	0.47002939205569	0.763927285415815	NA	0	0
AAER_ECOLI	10vs2.5	0.0509822349990869	0.253818289432062	0.200861155881098	15	0.84350532782102	0.95526432344091	NA	0.166666666666667	0
AAER_ECOLI	10vs1	0.221192426385957	0.253818289432062	0.871459763127759	15	0.397237210546419	0.731008542255537	NA	0	0
AAER_ECOLI	10vs0.25	0.0828374184077922	0.253818289432062	0.326365048764403	15	0.748657337484285	0.938477675497063	NA	0	0
AAER_ECOLI	10vs0.1	0.11007060854182	0.253818289432062	0.433659090478118	15	0.670708099417749	0.939418541795942	NA	0	0
AAER_ECOLI	5vs2.5	-0.137142929565723	0.227021979641123	-0.604095382229154	15	0.554807554219637	0.870522127604161	NA	0.166666666666667	0
AAER_ECOLI	5vs1	0.0330672618211474	0.227021979641123	0.145656653480955	15	0.886131759468845	0.970509876537526	NA	0	0
AAER_ECOLI	5vs0.25	-0.105287746157018	0.227021979641123	-0.463777764265192	15	0.649465725448988	0.871434300783713	NA	0	0
AAER_ECOLI	5vs0.1	-0.0780545560229903	0.227021979641123	-0.343819378838909	15	0.735754243508632	0.927893886717893	NA	0	0
AAER_ECOLI	2.5vs1	0.17021019138687	0.227021979641123	0.749752035710109	15	0.465001628223845	0.999646261773807	NA	0.166666666666667	0
AAER_ECOLI	2.5vs0.25	0.0318551834087053	0.227021979641123	0.140317617963962	15	0.890275924392933	0.998355954876784	NA	0.166666666666667	0
AAER_ECOLI	2.5vs0.1	0.0590883735427327	0.227021979641122	0.260276003390244	15	0.798189827208429	0.978798646409388	NA	0.166666666666667	0
AAER_ECOLI	1vs0.25	-0.138355007978165	0.227021979641123	-0.609434417746147	15	0.551356721400878	0.996414900048017	NA	0	0
AAER_ECOLI	1vs0.1	-0.111121817844138	0.227021979641122	-0.489476032319865	15	0.631585310417271	0.919867013178279	NA	0	0
AAER_ECOLI	0.25vs0.1	0.0272331901340274	0.227021979641123	0.119958385426282	15	0.90610808488808	0.996057268436349	NA	0	0
AAS_ECOLI	50vs25	-0.37943155695694	0.0978349059474912	-3.8782840672488	16	0.00133340908937862	0.00820214666743825	NA	0.266666666666667	0.266666666666667
AAS_ECOLI	50vs10	-0.34572337099882	0.0978349059474912	-3.53374255998542	16	0.00275967844877956	0.0159886132349927	NA	0.211111111111111	0.211111111111111
AAS_ECOLI	50vs5	-0.229732019984831	0.0978349059474912	-2.34816007395285	16	0.032052183777517	0.0998952128827022	NA	0.277777777777778	0.277777777777778
AAS_ECOLI	50vs2.5	-0.292499485845782	0.0978349059474912	-2.98972522141299	16	0.00866316123228694	0.032609248677064	NA	0.266666666666667	0.266666666666667
AAS_ECOLI	50vs1	-0.338875386985443	0.0978349059474912	-3.46374725568111	16	0.00319934618635997	0.0142133504037957	NA	0.277777777777778	0.277777777777778
AAS_ECOLI	50vs0.25	-0.274864310566665	0.0978349059474912	-2.80947079066225	16	0.0125928471936927	0.0450189100664137	NA	0.266666666666667	0.266666666666667
AAS_ECOLI	50vs0.1	-0.369679757011882	0.0978349059474912	-3.77860798691105	16	0.00164535051727199	0.0129680282945338	NA	0.277777777777778	0.277777777777778
AAS_ECOLI	25vs10	0.0337081859581201	0.0978349059474912	0.344541507263385	16	0.734926128940575	0.91475721524	NA	0.144444444444444	0.144444444444444
AAS_ECOLI	25vs5	0.149699536972109	0.0978349059474912	1.53012399329595	16	0.145515779243244	0.501574701579056	NA	0.211111111111111	0.211111111111111
AAS_ECOLI	25vs2.5	0.0869320711111582	0.0978349059474912	0.888558845835814	16	0.387403876583005	0.885851846736095	NA	0.2	0.2
AAS_ECOLI	25vs1	0.0405561699714975	0.0978349059474912	0.414536811567687	16	0.683985576609177	0.996007778726235	NA	0.211111111111111	0.211111111111111
AAS_ECOLI	25vs0.25	0.104567246390275	0.0978349059474912	1.06881327658655	16	0.301014513252979	0.684184758810508	NA	0.2	0.2
AAS_ECOLI	25vs0.1	0.00975179994505821	0.0978349059474912	0.0996760803377486	16	0.92183971222875	0.981380094586507	NA	0.211111111111111	0.211111111111111
AAS_ECOLI	10vs5	0.115991351013989	0.0978349059474912	1.18558248603257	16	0.25309687004779	0.600889260715161	NA	0.155555555555556	0.155555555555556
AAS_ECOLI	10vs2.5	0.053223885153038	0.0978349059474912	0.544017338572429	16	0.593930132273231	0.872882283198979	NA	0.144444444444444	0.144444444444444
AAS_ECOLI	10vs1	0.00684798401337737	0.0978349059474912	0.0699953043043016	16	0.945064777416531	0.979277081469881	NA	0.155555555555556	0.155555555555556
AAS_ECOLI	10vs0.25	0.0708590604321547	0.0978349059474912	0.724271769323163	16	0.479356518625691	0.809060041513565	NA	0.144444444444444	0.144444444444444
AAS_ECOLI	10vs0.1	-0.0239563860130619	0.0978349059474912	-0.244865426925637	16	0.809673393837578	0.971873249480805	NA	0.155555555555556	0.155555555555556
AAS_ECOLI	5vs2.5	-0.0627674658609508	0.0978349059474912	-0.641565147460136	16	0.530239917368239	0.862710710854453	NA	0.211111111111111	0.211111111111111
AAS_ECOLI	5vs1	-0.109143367000611	0.0978349059474912	-1.11558718172826	16	0.281074447226179	0.657513380487623	NA	0.222222222222222	0.222222222222222
AAS_ECOLI	5vs0.25	-0.0451322905818341	0.0978349059474912	-0.461310716709402	16	0.650784936217085	0.871797551618352	NA	0.211111111111111	0.211111111111111
AAS_ECOLI	5vs0.1	-0.139947737027051	0.0978349059474912	-1.4304479129582	16	0.171827839594821	0.57318517209242	NA	0.222222222222222	0.222222222222222
AAS_ECOLI	2.5vs1	-0.0463759011396607	0.0978349059474912	-0.474022034268127	16	0.641888261561083	0.999646261773807	NA	0.211111111111111	0.211111111111111
AAS_ECOLI	2.5vs0.25	0.0176351752791167	0.0978349059474912	0.180254430750734	16	0.859216097986261	0.998355954876784	NA	0.2	0.2
AAS_ECOLI	2.5vs0.1	-0.0771802711661	0.0978349059474912	-0.788882765498065	16	0.441713862973974	0.921606255185923	NA	0.211111111111111	0.211111111111111
AAS_ECOLI	1vs0.25	0.0640110764187773	0.0978349059474912	0.654276465018861	16	0.522227928652954	0.996414900048017	NA	0.211111111111111	0.211111111111111
AAS_ECOLI	1vs0.1	-0.0308043700264393	0.0978349059474912	-0.314860731229938	16	0.756936339788155	0.948623580602552	NA	0.222222222222222	0.222222222222222
AAS_ECOLI	0.25vs0.1	-0.0948154464452166	0.0978349059474913	-0.969137196248798	16	0.346899663376941	0.859524955242806	NA	0.211111111111111	0.211111111111111
AAT_ECOLI	50vs25	-0.12425191602992	0.0406785764452262	-3.05448043879375	16	0.00756753129608079	0.026326921534594	NA	0.0891472868217055	0.0891472868217054
AAT_ECOLI	50vs10	-0.142047600489323	0.0406785764452262	-3.49195111782218	16	0.00301435731037625	0.0171912565357395	NA	0.10077519379845	0.10077519379845
AAT_ECOLI	50vs5	-0.170200605097828	0.0406785764452262	-4.18403543022218	16	0.000701532737224841	0.00622290780267056	NA	0.116279069767442	0.116279069767442
AAT_ECOLI	50vs2.5	-0.139051927657817	0.0406785764452262	-3.41830859900054	16	0.00352144397216314	0.0176554588193385	NA	0.10077519379845	0.10077519379845
AAT_ECOLI	50vs1	-0.130599611683484	0.0406785764452262	-3.21052561559858	16	0.005455666238384	0.0208264128578311	NA	0.104651162790698	0.104651162790698
AAT_ECOLI	50vs0.25	-0.0846991077956419	0.0406785764452262	-2.08215515874036	16	0.0537386561556825	0.126891059692961	NA	0.116279069767442	0.116279069767442
AAT_ECOLI	50vs0.1	-0.1033232869948	0.0406785764452262	-2.53999269453111	16	0.0218405015937233	0.0795929774748834	NA	0.108527131782946	0.108527131782946
AAT_ECOLI	25vs10	-0.0177956844594031	0.0406785764452262	-0.437470679028433	16	0.667617674159401	0.882760936514627	NA	0.0736434108527132	0.0736434108527132
AAT_ECOLI	25vs5	-0.0459486890679084	0.0406785764452262	-1.12955499142843	16	0.275314401656674	0.63930902111013	NA	0.0891472868217055	0.0891472868217054
AAT_ECOLI	25vs2.5	-0.0148000116278979	0.0406785764452262	-0.36382816020679	16	0.720749292672252	0.96387802351376	NA	0.0736434108527132	0.0736434108527132
AAT_ECOLI	25vs1	-0.00634769565356429	0.0406785764452262	-0.156045176804834	16	0.877949276415467	0.996007778726235	NA	0.0775193798449613	0.0775193798449612
AAT_ECOLI	25vs0.25	0.0395528082342776	0.0406785764452262	0.972325280053385	16	0.345359953465021	0.718373922785072	NA	0.0891472868217055	0.0891472868217054
AAT_ECOLI	25vs0.1	0.0209286290351196	0.0406785764452262	0.514487744262635	16	0.613944316779406	0.860189287585587	NA	0.0813953488372093	0.0813953488372093
AAT_ECOLI	10vs5	-0.0281530046085052	0.0406785764452262	-0.692084312400001	16	0.498805831029275	0.774946038760324	NA	0.10077519379845	0.10077519379845
AAT_ECOLI	10vs2.5	0.00299567283150519	0.0406785764452262	0.0736425188216424	16	0.942207648642523	0.987518907558854	NA	0.0852713178294574	0.0852713178294574
AAT_ECOLI	10vs1	0.0114479888058388	0.0406785764452262	0.281425502223599	16	0.781991205970846	0.927655618740512	NA	0.0891472868217055	0.0891472868217054
AAT_ECOLI	10vs0.25	0.0573484926936807	0.0406785764452262	1.40979595908182	16	0.177742076578083	0.544302210185762	NA	0.10077519379845	0.10077519379845
AAT_ECOLI	10vs0.1	0.0387243134945227	0.0406785764452262	0.951958423291068	16	0.35527860512356	0.846213815170003	NA	0.0930232558139535	0.0930232558139535
AAT_ECOLI	5vs2.5	0.0311486774400104	0.0406785764452262	0.765726831221643	16	0.45498733278006	0.824697072083931	NA	0.10077519379845	0.10077519379845
AAT_ECOLI	5vs1	0.0396009934143441	0.0406785764452262	0.9735098146236	16	0.344789091467469	0.716901092070096	NA	0.104651162790698	0.104651162790698
AAT_ECOLI	5vs0.25	0.085501497302186	0.0406785764452262	2.10188027148182	16	0.0517543547514658	0.291585101769857	NA	0.116279069767442	0.116279069767442
AAT_ECOLI	5vs0.1	0.0668773181030279	0.0406785764452262	1.64404273569107	16	0.119669442290327	0.489924897196113	NA	0.108527131782946	0.108527131782946
AAT_ECOLI	2.5vs1	0.00845231597433364	0.0406785764452262	0.207782983401956	16	0.838020128475098	0.999646261773807	NA	0.0891472868217055	0.0891472868217054
AAT_ECOLI	2.5vs0.25	0.0543528198621755	0.0406785764452262	1.33615344026018	16	0.20019289912512	0.998355954876784	NA	0.10077519379845	0.10077519379845
AAT_ECOLI	2.5vs0.1	0.0357286406630175	0.0406785764452262	0.878315904469425	16	0.392771348068795	0.909663852627818	NA	0.0930232558139535	0.0930232558139535
AAT_ECOLI	1vs0.25	0.0459005038878419	0.0406785764452262	1.12837045685822	16	0.275799430354848	0.942381490340067	NA	0.104651162790698	0.104651162790698
AAT_ECOLI	1vs0.1	0.0272763246886839	0.0406785764452262	0.670532921067469	16	0.512081564533182	0.870982761622975	NA	0.0968992248062015	0.0968992248062016
AAT_ECOLI	0.25vs0.1	-0.018624179199158	0.0406785764452262	-0.45783753579075	16	0.653225414203382	0.966662290730245	NA	0.108527131782946	0.108527131782946
ACCA_ECOLI	50vs25	-0.234661821091623	0.0818105476812092	-2.86835655967038	16	0.0111490667860958	0.0348269568453293	NA	0.140522875816993	0.140522875816993
ACCA_ECOLI	50vs10	-0.0652321464272028	0.0818105476812092	-0.797356187876808	16	0.436918005574811	0.599906227090179	NA	0.124183006535948	0.124183006535948
ACCA_ECOLI	50vs5	-0.172295238387666	0.0818105476812092	-2.1060271966281	16	0.0513458144607943	0.139074043436801	NA	0.120915032679739	0.120915032679739
ACCA_ECOLI	50vs2.5	-0.194569485222126	0.0818105476812092	-2.37829339537371	16	0.0301943324817984	0.0795045013549511	NA	0.133986928104575	0.133986928104575
ACCA_ECOLI	50vs1	-0.236040685086753	0.0818105476812092	-2.8852109144475	16	0.0107663105715692	0.033808371537331	NA	0.11437908496732	0.11437908496732
ACCA_ECOLI	50vs0.25	-0.203700625825429	0.0818105476812092	-2.4899066391682	16	0.0241596255372132	0.0724636005319309	NA	0.104575163398693	0.104575163398693
ACCA_ECOLI	50vs0.1	-0.0580993846722117	0.0818105476812092	-0.7101698536307	16	0.487821382790823	0.654727567314606	NA	0.150326797385621	0.150326797385621
ACCA_ECOLI	25vs10	0.16942967466442	0.0818105476812092	2.07100037179357	16	0.0548913547573873	0.414225328004755	NA	0.133986928104575	0.133986928104575
ACCA_ECOLI	25vs5	0.0623665827039564	0.0818105476812092	0.762329363042281	16	0.456955368344378	0.773234992802377	NA	0.130718954248366	0.130718954248366
ACCA_ECOLI	25vs2.5	0.0400923358694965	0.0818105476812092	0.490063164296664	16	0.63074109329637	0.949681581320639	NA	0.143790849673203	0.143790849673203
ACCA_ECOLI	25vs1	-0.00137886399512971	0.0818105476812092	-0.0168543547771214	16	0.986761191721904	0.996416407028044	NA	0.124183006535948	0.124183006535948
ACCA_ECOLI	25vs0.25	0.0309611952661937	0.0818105476812092	0.378449920502184	16	0.710070782207571	0.910876792846415	NA	0.11437908496732	0.11437908496732
ACCA_ECOLI	25vs0.1	0.176562436419411	0.0818105476812092	2.15818670603968	16	0.0464538636259202	0.311637873476211	NA	0.160130718954248	0.160130718954248
ACCA_ECOLI	10vs5	-0.107063091960464	0.0818105476812092	-1.30867100875129	16	0.209132414078948	0.55541325912996	NA	0.11437908496732	0.11437908496732
ACCA_ECOLI	10vs2.5	-0.129337338794924	0.0818105476812092	-1.58093720749691	16	0.133456458562572	0.579568574544229	NA	0.127450980392157	0.127450980392157
ACCA_ECOLI	10vs1	-0.17080853865955	0.0818105476812092	-2.08785472657069	16	0.0531582606299452	0.376086619262392	NA	0.107843137254902	0.107843137254902
ACCA_ECOLI	10vs0.25	-0.138468479398226	0.0818105476812092	-1.69255045129139	16	0.109919206541967	0.449605847147711	NA	0.0980392156862745	0.0980392156862745
ACCA_ECOLI	10vs0.1	0.00713276175499103	0.0818105476812092	0.0871863342461076	16	0.931605241004758	0.998350719393885	NA	0.143790849673203	0.143790849673203
ACCA_ECOLI	5vs2.5	-0.0222742468344599	0.0818105476812092	-0.272266198745617	16	0.788899625111565	0.963374070033932	NA	0.124183006535948	0.124183006535948
ACCA_ECOLI	5vs1	-0.0637454466990861	0.0818105476812092	-0.779183717819403	16	0.447243784248225	0.776243309332977	NA	0.104575163398693	0.104575163398693
ACCA_ECOLI	5vs0.25	-0.0314053874377627	0.0818105476812092	-0.383879442540097	16	0.7061212044794	0.89431109675085	NA	0.0947712418300654	0.0947712418300654
ACCA_ECOLI	5vs0.1	0.114195853715455	0.0818105476812092	1.3958573429974	16	0.181826867482461	0.583249195634974	NA	0.140522875816993	0.140522875816993
ACCA_ECOLI	2.5vs1	-0.0414711998646262	0.0818105476812092	-0.506917519073786	16	0.619127259212996	0.999646261773807	NA	0.117647058823529	0.117647058823529
ACCA_ECOLI	2.5vs0.25	-0.00913114060330278	0.0818105476812093	-0.11161324379448	16	0.912518273746349	0.998355954876784	NA	0.107843137254902	0.107843137254902
ACCA_ECOLI	2.5vs0.1	0.136470100549915	0.0818105476812093	1.66812354174301	16	0.114739854856185	0.711768577706469	NA	0.15359477124183	0.15359477124183
ACCA_ECOLI	1vs0.25	0.0323400592613234	0.0818105476812092	0.395304275279305	16	0.697838874413233	0.996414900048017	NA	0.0882352941176471	0.0882352941176471
ACCA_ECOLI	1vs0.1	0.177941300414541	0.0818105476812092	2.1750410608168	16	0.0449672835531518	0.427383018253016	NA	0.133986928104575	0.133986928104575
ACCA_ECOLI	0.25vs0.1	0.145601241153217	0.0818105476812093	1.77973678553749	16	0.0941172184754628	0.625649211986952	NA	0.124183006535948	0.124183006535948
ACCC_ECOLI	50vs25	-0.163610980896005	0.037841553279214	-4.32357994633046	16	0.000524265659850531	0.00430304707265987	NA	0.0968992248062015	0.0968992248062016
ACCC_ECOLI	50vs10	-0.118022776044022	0.037841553279214	-3.11886711343983	16	0.00661319744628264	0.0303624788414234	NA	0.0852713178294574	0.0852713178294574
ACCC_ECOLI	50vs5	-0.162726358617841	0.037841553279214	-4.30020293874208	16	0.000550427929128627	0.00527195853182248	NA	0.10077519379845	0.10077519379845
ACCC_ECOLI	50vs2.5	-0.17003845002136	0.037841553279214	-4.49343209478561	16	0.000368511905578739	0.00350325603744983	NA	0.108527131782946	0.108527131782946
ACCC_ECOLI	50vs1	-0.185045225774902	0.037841553279214	-4.89000079910952	16	0.000163485033353616	0.00154676572504822	NA	0.0813953488372093	0.0813953488372093
ACCC_ECOLI	50vs0.25	-0.18040405077269	0.037841553279214	-4.76735321728415	16	0.000209850498707587	0.00238942691364383	NA	0.0852713178294574	0.0852713178294574
ACCC_ECOLI	50vs0.1	-0.104624816705375	0.037841553279214	-2.7648129539874	16	0.0138069301175565	0.0561068133990592	NA	0.112403100775194	0.112403100775194
ACCC_ECOLI	25vs10	0.0455882048519835	0.037841553279214	1.20471283289063	16	0.245832120138581	0.60945178733062	NA	0.0581395348837209	0.0581395348837209
ACCC_ECOLI	25vs5	0.000884622278164188	0.037841553279214	0.0233770075883778	16	0.981638612360774	0.998541972467966	NA	0.0736434108527132	0.0736434108527132
ACCC_ECOLI	25vs2.5	-0.00642746912535468	0.037841553279214	-0.169852148455154	16	0.867255466418984	0.985621643200785	NA	0.0813953488372093	0.0813953488372093
ACCC_ECOLI	25vs1	-0.0214342448788969	0.037841553279214	-0.566420852779067	16	0.578967023037681	0.996007778726235	NA	0.0542635658914729	0.0542635658914729
ACCC_ECOLI	25vs0.25	-0.0167930698766851	0.037841553279214	-0.443773270953689	16	0.663149261796152	0.88964931012422	NA	0.0581395348837209	0.0581395348837209
ACCC_ECOLI	25vs0.1	0.0589861641906301	0.037841553279214	1.55876699234306	16	0.138609986396273	0.502789157971373	NA	0.0852713178294574	0.0852713178294574
ACCC_ECOLI	10vs5	-0.0447035825738193	0.037841553279214	-1.18133582530225	16	0.25473156031102	0.60231688292896	NA	0.062015503875969	0.062015503875969
ACCC_ECOLI	10vs2.5	-0.0520156739773382	0.037841553279214	-1.37456498134578	16	0.188213654820164	0.611694378165532	NA	0.0697674418604651	0.0697674418604651
ACCC_ECOLI	10vs1	-0.0670224497308804	0.037841553279214	-1.77113368566969	16	0.0955827089574735	0.460697790512168	NA	0.0426356589147286	0.0426356589147287
ACCC_ECOLI	10vs0.25	-0.0623812747286686	0.037841553279214	-1.64848610384432	16	0.118746387822162	0.45633428618569	NA	0.0465116279069767	0.0465116279069767
ACCC_ECOLI	10vs0.1	0.0133979593386467	0.037841553279214	0.354054159452435	16	0.727921006163761	0.961969299546987	NA	0.0736434108527132	0.0736434108527132
ACCC_ECOLI	5vs2.5	-0.00731209140351886	0.037841553279214	-0.193229156043532	16	0.849211107212918	0.974270971664979	NA	0.0852713178294574	0.0852713178294574
ACCC_ECOLI	5vs1	-0.0223188671570611	0.037841553279214	-0.589797860367445	16	0.563563259446105	0.841526709904617	NA	0.0581395348837209	0.0581395348837209
ACCC_ECOLI	5vs0.25	-0.0176776921548493	0.037841553279214	-0.467150278542067	16	0.646690934287567	0.871119866308044	NA	0.062015503875969	0.062015503875969
ACCC_ECOLI	5vs0.1	0.0581015419124659	0.037841553279214	1.53538998475468	16	0.144224902824927	0.537879860192965	NA	0.0891472868217055	0.0891472868217054
ACCC_ECOLI	2.5vs1	-0.0150067757535422	0.037841553279214	-0.396568704323913	16	0.696924634309573	0.999646261773807	NA	0.0658914728682171	0.0658914728682171
ACCC_ECOLI	2.5vs0.25	-0.0103656007513304	0.037841553279214	-0.273921122498535	16	0.787650029545746	0.998355954876784	NA	0.0697674418604651	0.0697674418604651
ACCC_ECOLI	2.5vs0.1	0.0654136333159848	0.037841553279214	1.72861914079821	16	0.103122005518591	0.689867174500716	NA	0.0968992248062015	0.0968992248062016
ACCC_ECOLI	1vs0.25	0.0046411750022118	0.037841553279214	0.122647581825378	16	0.903913517129154	0.996414900048017	NA	0.0426356589147286	0.0426356589147287
ACCC_ECOLI	1vs0.1	0.080420409069527	0.037841553279214	2.12518784512213	16	0.0494962926642539	0.440402300821804	NA	0.0697674418604651	0.0697674418604651
ACCC_ECOLI	0.25vs0.1	0.0757792340673152	0.037841553279214	2.00254026329675	16	0.0624731745240794	0.54835356228177	NA	0.0736434108527132	0.0736434108527132
ACCD_ECOLI	50vs25	-0.117277076681892	0.0523535367418382	-2.24009845333276	16	0.0396320486179877	0.0882677269422932	NA	0.0217391304347826	0.0217391304347826
ACCD_ECOLI	50vs10	-0.0203104139529084	0.0523535367418382	-0.387947313914274	16	0.70316779463793	0.82188484651874	NA	0.0144927536231884	0.0144927536231884
ACCD_ECOLI	50vs5	-0.108872752449437	0.0523535367418382	-2.07956824361842	16	0.0540039919721251	0.142248224980212	NA	0.0217391304347826	0.0217391304347826
ACCD_ECOLI	50vs2.5	-0.0565642584535861	0.0523535367418382	-1.08042860088921	16	0.295968711475979	0.427035013404238	NA	0.0362318840579711	0.036231884057971
ACCD_ECOLI	50vs1	-0.120556434233175	0.0523535367418382	-2.30273715465784	16	0.0350563164735691	0.082918765796858	NA	0.0217391304347826	0.0217391304347826
ACCD_ECOLI	50vs0.25	-0.0721681357196551	0.0523535367418383	-1.37847679853082	16	0.187026856159386	0.313881112038567	NA	0.0362318840579711	0.036231884057971
ACCD_ECOLI	50vs0.1	0.0121442405340211	0.0523535367418383	0.231966000576157	16	0.819505232279825	0.895882294230338	NA	0.0362318840579711	0.036231884057971
ACCD_ECOLI	25vs10	0.0969666627289835	0.0523535367418382	1.85215113941849	16	0.082545368858034	0.462851134161225	NA	0.0217391304347826	0.0217391304347826
ACCD_ECOLI	25vs5	0.00840432423245474	0.0523535367418382	0.160530209714341	16	0.874472732444528	0.970055202220884	NA	0.0289855072463768	0.0289855072463768
ACCD_ECOLI	25vs2.5	0.0607128182283058	0.0523535367418382	1.15966985244356	16	0.263196931412368	0.851104874840356	NA	0.0434782608695652	0.0434782608695652
ACCD_ECOLI	25vs1	-0.00327935755128314	0.0523535367418382	-0.0626387013250711	16	0.950830056585195	0.996007778726235	NA	0.0289855072463768	0.0289855072463768
ACCD_ECOLI	25vs0.25	0.0451089409622368	0.0523535367418383	0.86162165480194	16	0.401624753309978	0.765478067352667	NA	0.0434782608695652	0.0434782608695652
ACCD_ECOLI	25vs0.1	0.129421317215913	0.0523535367418382	2.47206445390892	16	0.0250408515414438	0.221900101819339	NA	0.0434782608695652	0.0434782608695652
ACCD_ECOLI	10vs5	-0.0885623384965288	0.0523535367418382	-1.69162092970415	16	0.110099390586864	0.432664109464382	NA	0.0217391304347826	0.0217391304347826
ACCD_ECOLI	10vs2.5	-0.0362538445006777	0.0523535367418382	-0.692481286974935	16	0.498563185851188	0.831718789952413	NA	0.0362318840579711	0.036231884057971
ACCD_ECOLI	10vs1	-0.100246020280267	0.0523535367418382	-1.91478984074356	16	0.0735730583627712	0.416404576995299	NA	0.0217391304347826	0.0217391304347826
ACCD_ECOLI	10vs0.25	-0.0518577217667467	0.0523535367418382	-0.990529484616551	16	0.336659646949884	0.719732565615188	NA	0.0362318840579711	0.036231884057971
ACCD_ECOLI	10vs0.1	0.0324546544869295	0.0523535367418382	0.619913314490431	16	0.544043242419798	0.909269932362534	NA	0.0362318840579711	0.036231884057971
ACCD_ECOLI	5vs2.5	0.0523084939958511	0.0523535367418382	0.999139642729215	16	0.332598842245487	0.758174473375986	NA	0.0434782608695652	0.0434782608695652
ACCD_ECOLI	5vs1	-0.0116836817837379	0.0523535367418382	-0.223168911039412	16	0.826228297009426	0.942617661891886	NA	0.0289855072463768	0.0289855072463768
ACCD_ECOLI	5vs0.25	0.0367046167297821	0.0523535367418383	0.701091445087599	16	0.493317305156962	0.788935592832237	NA	0.0434782608695652	0.0434782608695652
ACCD_ECOLI	5vs0.1	0.121016992983458	0.0523535367418383	2.31153424419458	16	0.0344546820743108	0.283178481350373	NA	0.0434782608695652	0.0434782608695652
ACCD_ECOLI	2.5vs1	-0.063992175779589	0.0523535367418382	-1.22230855376863	16	0.23929256774087	0.999646261773807	NA	0.0434782608695652	0.0434782608695652
ACCD_ECOLI	2.5vs0.25	-0.015603877266069	0.0523535367418383	-0.298048197641615	16	0.769501918506719	0.998355954876784	NA	0.0579710144927537	0.0579710144927536
ACCD_ECOLI	2.5vs0.1	0.0687084989876072	0.0523535367418383	1.31239460146537	16	0.207902935780724	0.799013721833236	NA	0.0579710144927537	0.0579710144927536
ACCD_ECOLI	1vs0.25	0.04838829851352	0.0523535367418383	0.924260356127011	16	0.369080898905559	0.959302475265343	NA	0.0434782608695652	0.0434782608695652
ACCD_ECOLI	1vs0.1	0.132700674767196	0.0523535367418382	2.53470315523399	16	0.0220750382168451	0.313612829428974	NA	0.0434782608695652	0.0434782608695652
ACCD_ECOLI	0.25vs0.1	0.0843123762536762	0.0523535367418383	1.61044279910698	16	0.126850532003809	0.686026483690712	NA	0.0579710144927537	0.0579710144927536
ACEA_ECOLI	50vs25	-0.199842863574845	0.0664928745859648	-3.00547787743001	16	0.00838314404311102	0.0280630858516339	NA	0.105263157894737	0.105263157894737
ACEA_ECOLI	50vs10	-0.159017821981536	0.0664928745859647	-2.39150169054507	16	0.0294123191103848	0.0912365139543097	NA	0.0789473684210527	0.0789473684210526
ACEA_ECOLI	50vs5	-0.169697804080826	0.0664928745859648	-2.55212013523996	16	0.0213116992180424	0.0755565258684967	NA	0.0964912280701754	0.0964912280701754
ACEA_ECOLI	50vs2.5	-0.261642773930781	0.0664928745859648	-3.93489942433634	16	0.00118351133556738	0.0079058706779023	NA	0.114035087719298	0.114035087719298
ACEA_ECOLI	50vs1	-0.227932055541769	0.0664928745859648	-3.42791700555958	16	0.00345074700961412	0.0150285509644901	NA	0.0964912280701754	0.0964912280701754
ACEA_ECOLI	50vs0.25	-0.225760356235019	0.0664928745859648	-3.39525637357047	16	0.00369698586102474	0.01928475797698	NA	0.105263157894737	0.105263157894737
ACEA_ECOLI	50vs0.1	-0.1798512240158	0.0664928745859648	-2.70481950337823	16	0.0156170585442261	0.0613931468133527	NA	0.114035087719298	0.114035087719298
ACEA_ECOLI	25vs10	0.0408250415933094	0.0664928745859648	0.613976186884943	16	0.547862214074861	0.824160447264429	NA	0.043859649122807	0.043859649122807
ACEA_ECOLI	25vs5	0.030145059494019	0.0664928745859647	0.453357742190048	16	0.656379214258163	0.883612089427307	NA	0.0614035087719298	0.0614035087719298
ACEA_ECOLI	25vs2.5	-0.0617999103559359	0.0664928745859648	-0.929421546906329	16	0.366481634321864	0.885851846736095	NA	0.0789473684210527	0.0789473684210526
ACEA_ECOLI	25vs1	-0.0280891919669237	0.0664928745859648	-0.422439128129569	16	0.678326763979233	0.996007778726235	NA	0.0614035087719298	0.0614035087719298
ACEA_ECOLI	25vs0.25	-0.0259174926601738	0.0664928745859648	-0.389778496140463	16	0.701839892921005	0.905057982173088	NA	0.0701754385964912	0.0701754385964912
ACEA_ECOLI	25vs0.1	0.0199916395590446	0.0664928745859648	0.300658374051773	16	0.767546630397923	0.933062179832657	NA	0.0789473684210527	0.0789473684210526
ACEA_ECOLI	10vs5	-0.0106799820992904	0.0664928745859647	-0.160618444694896	16	0.874404364061858	0.952223773515795	NA	0.0350877192982456	0.0350877192982456
ACEA_ECOLI	10vs2.5	-0.102624951949245	0.0664928745859648	-1.54339773379127	16	0.142280365842756	0.580344114492128	NA	0.0526315789473685	0.0526315789473684
ACEA_ECOLI	10vs1	-0.0689142335602331	0.0664928745859647	-1.03641531501451	16	0.31541932613713	0.683967564568641	NA	0.0350877192982456	0.0350877192982456
ACEA_ECOLI	10vs0.25	-0.0667425342534832	0.0664928745859648	-1.00375468302541	16	0.330436575464153	0.716244823551093	NA	0.043859649122807	0.043859649122807
ACEA_ECOLI	10vs0.1	-0.0208334020342648	0.0664928745859648	-0.313317812833171	16	0.758086638160165	0.967261005527567	NA	0.0526315789473685	0.0526315789473684
ACEA_ECOLI	5vs2.5	-0.0919449698499548	0.0664928745859648	-1.38277928909638	16	0.185728531823633	0.628007041755869	NA	0.0701754385964912	0.0701754385964912
ACEA_ECOLI	5vs1	-0.0582342514609427	0.0664928745859647	-0.875796870319617	16	0.394098899726927	0.74238801281893	NA	0.0526315789473685	0.0526315789473684
ACEA_ECOLI	5vs0.25	-0.0560625521541928	0.0664928745859648	-0.843136238330511	16	0.411580009931284	0.743791971319125	NA	0.0614035087719298	0.0614035087719298
ACEA_ECOLI	5vs0.1	-0.0101534199349744	0.0664928745859648	-0.152699368138275	16	0.880544443799772	0.976424117911148	NA	0.0701754385964912	0.0701754385964912
ACEA_ECOLI	2.5vs1	0.0337107183890122	0.0664928745859648	0.50698241877676	16	0.619082736859533	0.999646261773807	NA	0.0701754385964912	0.0701754385964912
ACEA_ECOLI	2.5vs0.25	0.0358824176957621	0.0664928745859648	0.539643050765865	16	0.59687418232201	0.998355954876784	NA	0.0789473684210527	0.0789473684210526
ACEA_ECOLI	2.5vs0.1	0.0817915499149805	0.0664928745859648	1.2300799209581	16	0.236447426124615	0.814029934271546	NA	0.0877192982456141	0.087719298245614
ACEA_ECOLI	1vs0.25	0.00217169930674992	0.0664928745859648	0.0326606319891051	16	0.974349185360709	0.997127657447712	NA	0.0614035087719298	0.0614035087719298
ACEA_ECOLI	1vs0.1	0.0480808315259683	0.0664928745859648	0.723097502181341	16	0.480058020685733	0.863783810235064	NA	0.0701754385964912	0.0701754385964912
ACEA_ECOLI	0.25vs0.1	0.0459091322192184	0.0664928745859648	0.690436870192236	16	0.499813541944834	0.928632658673251	NA	0.0789473684210527	0.0789473684210526
ACFD_ECOLI	50vs25	-0.115601820983597	0.0444755557856342	-2.59922150362282	16	0.0193714142908581	0.0525489710083795	NA	0.0585585585585585	0.0585585585585586
ACFD_ECOLI	50vs10	-0.0617984505730931	0.0444755557856342	-1.38949248596134	16	0.183717343048728	0.328441617368746	NA	0.0630630630630631	0.0630630630630631
ACFD_ECOLI	50vs5	-0.103026050069	0.0444755557856342	-2.31646458934815	16	0.0341217305465267	0.103978736616745	NA	0.0675675675675675	0.0675675675675676
ACFD_ECOLI	50vs2.5	-0.0953939721838056	0.0444755557856342	-2.14486295896089	16	0.0476609501679208	0.111819921547814	NA	0.0855855855855856	0.0855855855855856
ACFD_ECOLI	50vs1	-0.121704642338933	0.0444755557856342	-2.73643893120824	16	0.0146362688770565	0.0419407443670222	NA	0.0675675675675675	0.0675675675675676
ACFD_ECOLI	50vs0.25	-0.0498229313558636	0.0444755557856343	-1.12023178745653	16	0.279149230224554	0.419213589033786	NA	0.0900900900900901	0.0900900900900901
ACFD_ECOLI	50vs0.1	-0.0747763697075404	0.0444755557856343	-1.68129140573199	16	0.112118986016235	0.236728470350057	NA	0.0900900900900901	0.0900900900900901
ACFD_ECOLI	25vs10	0.0538033704105037	0.0444755557856342	1.20972901766148	16	0.243953972668163	0.6072954760946	NA	0.0405405405405406	0.0405405405405405
ACFD_ECOLI	25vs5	0.0125757709145967	0.0444755557856342	0.282756914274666	16	0.780988538325094	0.937356210851555	NA	0.045045045045045	0.045045045045045
ACFD_ECOLI	25vs2.5	0.0202078487997911	0.0444755557856342	0.454358544661927	16	0.655674058374925	0.949681581320639	NA	0.0630630630630631	0.0630630630630631
ACFD_ECOLI	25vs1	-0.00610282135533661	0.0444755557856342	-0.137217427585421	16	0.892570815252238	0.996007778726235	NA	0.045045045045045	0.045045045045045
ACFD_ECOLI	25vs0.25	0.0657788896277332	0.0444755557856343	1.47898971616629	16	0.15856088169952	0.542330528688028	NA	0.0675675675675675	0.0675675675675676
ACFD_ECOLI	25vs0.1	0.0408254512760564	0.0444755557856343	0.917930097890831	16	0.372286043371729	0.724181861753134	NA	0.0675675675675675	0.0675675675675676
ACFD_ECOLI	10vs5	-0.041227599495907	0.0444755557856342	-0.926972103386815	16	0.367713653093321	0.692445651602106	NA	0.0495495495495496	0.0495495495495495
ACFD_ECOLI	10vs2.5	-0.0335955216107126	0.0444755557856342	-0.755370472999554	16	0.461002739651915	0.81316084445344	NA	0.0675675675675675	0.0675675675675676
ACFD_ECOLI	10vs1	-0.0599061917658403	0.0444755557856342	-1.3469464452469	16	0.196766773966183	0.566596552495886	NA	0.0495495495495496	0.0495495495495495
ACFD_ECOLI	10vs0.25	0.0119755192172295	0.0444755557856343	0.269260698504808	16	0.791170531272835	0.953100643404796	NA	0.0720720720720721	0.0720720720720721
ACFD_ECOLI	10vs0.1	-0.0129779191344474	0.0444755557856342	-0.29179891977065	16	0.77418977395462	0.967261005527567	NA	0.0720720720720721	0.0720720720720721
ACFD_ECOLI	5vs2.5	0.00763207788519441	0.0444755557856342	0.171601630387261	16	0.865902306233844	0.974332933625621	NA	0.0720720720720721	0.0720720720720721
ACFD_ECOLI	5vs1	-0.0186785922699333	0.0444755557856342	-0.419974341860087	16	0.680089673538051	0.884368233419497	NA	0.0540540540540541	0.0540540540540541
ACFD_ECOLI	5vs0.25	0.0532031187131364	0.0444755557856343	1.19623280189162	16	0.249032424657284	0.615454900004168	NA	0.0765765765765766	0.0765765765765766
ACFD_ECOLI	5vs0.1	0.0282496803614596	0.0444755557856343	0.635173183616164	16	0.53429452130362	0.846938477000934	NA	0.0765765765765766	0.0765765765765766
ACFD_ECOLI	2.5vs1	-0.0263106701551277	0.0444755557856342	-0.591575972247348	16	0.562400519885297	0.999646261773807	NA	0.0720720720720721	0.0720720720720721
ACFD_ECOLI	2.5vs0.25	0.045571040827942	0.0444755557856343	1.02463117150436	16	0.320780096411677	0.998355954876784	NA	0.0945945945945946	0.0945945945945946
ACFD_ECOLI	2.5vs0.1	0.0206176024762652	0.0444755557856343	0.463571553228904	16	0.649198528352764	0.967003344730721	NA	0.0945945945945946	0.0945945945945946
ACFD_ECOLI	1vs0.25	0.0718817109830698	0.0444755557856343	1.61620714375171	16	0.125593025757961	0.809010046037392	NA	0.0765765765765766	0.0765765765765766
ACFD_ECOLI	1vs0.1	0.046928272631393	0.0444755557856343	1.05514752547625	16	0.307031081419943	0.767577703549858	NA	0.0765765765765766	0.0765765765765766
ACFD_ECOLI	0.25vs0.1	-0.0249534383516768	0.0444755557856343	-0.561059618275458	16	0.582530045679526	0.952087453660879	NA	0.0990990990990991	0.0990990990990991
ACKA_ECOLI	50vs25	-0.126235263742336	0.074963001360446	-1.68396757668969	16	0.111592700605006	0.192503983133224	NA	0.0392156862745098	0.0392156862745098
ACKA_ECOLI	50vs10	-0.0238343803178024	0.074963001360446	-0.317948586439317	16	0.754636012548051	0.859429241183862	NA	0.0522875816993464	0.0522875816993464
ACKA_ECOLI	50vs5	-0.12254127317121	0.074963001360446	-1.63469005972683	16	0.121632473534168	0.248597714098285	NA	0.0490196078431373	0.0490196078431373
ACKA_ECOLI	50vs2.5	-0.0750753825679726	0.074963001360446	-1.00149915565662	16	0.331492100558286	0.464258069404335	NA	0.0816993464052288	0.0816993464052288
ACKA_ECOLI	50vs1	-0.113004216054472	0.074963001360446	-1.50746653687345	16	0.151180887509857	0.2472742534159	NA	0.0457516339869281	0.0457516339869281
ACKA_ECOLI	50vs0.25	0.0230474930828659	0.074963001360446	0.30745157830656	16	0.762465456637492	0.848922545358316	NA	0.065359477124183	0.065359477124183
ACKA_ECOLI	50vs0.1	-0.0636214044761126	0.074963001360446	-0.848704071628624	16	0.408564699372503	0.581271760227277	NA	0.0718954248366013	0.0718954248366013
ACKA_ECOLI	25vs10	0.102400883424534	0.074963001360446	1.36601899025038	16	0.19082757990552	0.575323204370093	NA	0.0326797385620915	0.0326797385620915
ACKA_ECOLI	25vs5	0.0036939905711269	0.074963001360446	0.0492775169628683	16	0.961308041369178	0.990822003599979	NA	0.0294117647058824	0.0294117647058824
ACKA_ECOLI	25vs2.5	0.0511598811743639	0.074963001360446	0.682468421033075	16	0.504704380388373	0.924876992632881	NA	0.0620915032679739	0.0620915032679739
ACKA_ECOLI	25vs1	0.0132310476878649	0.074963001360446	0.176501039816239	16	0.86211509842117	0.996007778726235	NA	0.0261437908496732	0.0261437908496732
ACKA_ECOLI	25vs0.25	0.149282756825202	0.074963001360446	1.99141915499625	16	0.0637908417713102	0.366010310319024	NA	0.0457516339869281	0.0457516339869281
ACKA_ECOLI	25vs0.1	0.0626138592662238	0.074963001360446	0.835263505061068	16	0.415868189974717	0.758692422803915	NA	0.0522875816993464	0.0522875816993464
ACKA_ECOLI	10vs5	-0.0987068928534071	0.074963001360446	-1.31674147328751	16	0.206474932519115	0.554685119279404	NA	0.0424836601307189	0.042483660130719
ACKA_ECOLI	10vs2.5	-0.0512410022501702	0.074963001360446	-0.683550569217301	16	0.504038565187229	0.833102665278286	NA	0.0751633986928104	0.0751633986928105
ACKA_ECOLI	10vs1	-0.0891698357366692	0.074963001360446	-1.18951795043414	16	0.251589129472806	0.625855229042866	NA	0.0392156862745098	0.0392156862745098
ACKA_ECOLI	10vs0.25	0.0468818734006683	0.074963001360446	0.625400164745876	16	0.5405268454615	0.848726253121625	NA	0.0588235294117647	0.0588235294117647
ACKA_ECOLI	10vs0.1	-0.0397870241583103	0.074963001360446	-0.530755485189308	16	0.602878149217972	0.925543676961964	NA	0.065359477124183	0.065359477124183
ACKA_ECOLI	5vs2.5	0.047465890603237	0.074963001360446	0.633190904070207	16	0.535555414786416	0.864921440604852	NA	0.0718954248366013	0.0718954248366013
ACKA_ECOLI	5vs1	0.00953705711673795	0.074963001360446	0.127223522853371	16	0.900348684698653	0.972974421140838	NA	0.0359477124183006	0.0359477124183007
ACKA_ECOLI	5vs0.25	0.145588766254075	0.074963001360446	1.94214163803338	16	0.0699366163802528	0.336743267416812	NA	0.0555555555555556	0.0555555555555556
ACKA_ECOLI	5vs0.1	0.0589198686950969	0.074963001360446	0.7859859880982	16	0.443360955983428	0.799692832017552	NA	0.0620915032679739	0.0620915032679739
ACKA_ECOLI	2.5vs1	-0.037928833486499	0.074963001360446	-0.505967381216836	16	0.619779246012375	0.999646261773807	NA	0.0686274509803921	0.0686274509803922
ACKA_ECOLI	2.5vs0.25	0.0981228756508385	0.074963001360446	1.30895073396318	16	0.209039852667252	0.998355954876784	NA	0.0882352941176471	0.0882352941176471
ACKA_ECOLI	2.5vs0.1	0.0114539780918599	0.074963001360446	0.152795084027993	16	0.880470182336835	0.987138992847042	NA	0.0947712418300654	0.0947712418300654
ACKA_ECOLI	1vs0.25	0.136051709137337	0.074963001360446	1.81491811518001	16	0.0883277846616954	0.739438479144367	NA	0.0522875816993464	0.0522875816993464
ACKA_ECOLI	1vs0.1	0.0493828115783589	0.074963001360446	0.65876246524483	16	0.519416742542289	0.870982761622975	NA	0.0588235294117647	0.0588235294117647
ACKA_ECOLI	0.25vs0.1	-0.0866688975589786	0.0749630013604461	-1.15615564993518	16	0.264589850373817	0.822481152654798	NA	0.0784313725490197	0.0784313725490196
ACNA_ECOLI	50vs25	-0.163480130059399	0.0881286133180106	-1.85501761464785	16	0.082114434502943	0.152945969608535	NA	0.1	0.1
ACNA_ECOLI	50vs10	-0.0929262854947694	0.0881286133180106	-1.05443943795469	16	0.307345191390597	0.472672731141438	NA	0.122222222222222	0.122222222222222
ACNA_ECOLI	50vs5	-0.220622325412023	0.0881286133180106	-2.50341310393608	16	0.0235121908898117	0.0805687541863554	NA	0.0888888888888889	0.0888888888888889
ACNA_ECOLI	50vs2.5	-0.0397396826991212	0.0881286133180106	-0.450928264986098	16	0.658092396248974	0.748971939295563	NA	0.155555555555556	0.155555555555556
ACNA_ECOLI	50vs1	-0.0444261420242486	0.0881286133180106	-0.504105764877267	16	0.621057641568095	0.711122338676039	NA	0.0888888888888889	0.0888888888888889
ACNA_ECOLI	50vs0.25	-0.0818504419726019	0.0881286133180106	-0.928761260287235	16	0.366813466625455	0.50894195816959	NA	0.0888888888888889	0.0888888888888889
ACNA_ECOLI	50vs0.1	-0.018747860454616	0.0881286133180106	-0.21273295640049	16	0.834221950256344	0.90346067344174	NA	0.155555555555556	0.155555555555556
ACNA_ECOLI	25vs10	0.0705538445646295	0.0881286133180106	0.800578176693161	16	0.43510305174057	0.758382486270839	NA	0.111111111111111	0.111111111111111
ACNA_ECOLI	25vs5	-0.0571421953526243	0.0881286133180106	-0.648395489288226	16	0.525926235490911	0.810522548873542	NA	0.0777777777777777	0.0777777777777778
ACNA_ECOLI	25vs2.5	0.123740447360278	0.0881286133180106	1.40408934966175	16	0.179405298004288	0.807109808547841	NA	0.144444444444444	0.144444444444444
ACNA_ECOLI	25vs1	0.11905398803515	0.0881286133180106	1.35091184977059	16	0.195519874069103	0.992842202223248	NA	0.0777777777777777	0.0777777777777778
ACNA_ECOLI	25vs0.25	0.081629688086797	0.0881286133180106	0.926256354360617	16	0.36807419302445	0.735149993120262	NA	0.0777777777777777	0.0777777777777778
ACNA_ECOLI	25vs0.1	0.144732269604783	0.0881286133180106	1.64228465824736	16	0.120036357296762	0.473691861590447	NA	0.144444444444444	0.144444444444444
ACNA_ECOLI	10vs5	-0.127696039917254	0.0881286133180106	-1.44897366598139	16	0.166660682508653	0.51073129420293	NA	0.1	0.1
ACNA_ECOLI	10vs2.5	0.0531866027956482	0.0881286133180106	0.603511172968593	16	0.55462888478466	0.854915354894247	NA	0.166666666666667	0.166666666666667
ACNA_ECOLI	10vs1	0.0485001434705208	0.0881286133180106	0.550333673077425	16	0.589691906325657	0.840132347586712	NA	0.1	0.1
ACNA_ECOLI	10vs0.25	0.0110758435221675	0.0881286133180106	0.125678177667457	16	0.901552325093669	0.983743937142895	NA	0.1	0.1
ACNA_ECOLI	10vs0.1	0.0741784250401534	0.0881286133180106	0.841706481554201	16	0.412356637615006	0.863979317480019	NA	0.166666666666667	0.166666666666667
ACNA_ECOLI	5vs2.5	0.180882642712902	0.0881286133180106	2.05248483894998	16	0.0568546013184952	0.386261414496115	NA	0.133333333333333	0.133333333333333
ACNA_ECOLI	5vs1	0.176196183387775	0.0881286133180106	1.99930733905881	16	0.0628536593464246	0.361946015736417	NA	0.0666666666666667	0.0666666666666667
ACNA_ECOLI	5vs0.25	0.138771883439421	0.0881286133180106	1.57465184364884	16	0.134900763357862	0.464398533386279	NA	0.0666666666666667	0.0666666666666667
ACNA_ECOLI	5vs0.1	0.201874464957407	0.0881286133180106	2.29068014753559	16	0.0358968535812121	0.290644413010706	NA	0.133333333333333	0.133333333333333
ACNA_ECOLI	2.5vs1	-0.00468645932512739	0.0881286133180106	-0.0531774998911691	16	0.958248786881417	0.999646261773807	NA	0.133333333333333	0.133333333333333
ACNA_ECOLI	2.5vs0.25	-0.0421107592734806	0.0881286133180106	-0.477832995301137	16	0.639231822156544	0.998355954876784	NA	0.133333333333333	0.133333333333333
ACNA_ECOLI	2.5vs0.1	0.0209918222445052	0.0881286133180106	0.238195308585608	16	0.814753308288478	0.981473782318851	NA	0.2	0.2
ACNA_ECOLI	1vs0.25	-0.0374242999483533	0.0881286133180106	-0.424655495409967	16	0.676743179032698	0.996414900048017	NA	0.0666666666666667	0.0666666666666667
ACNA_ECOLI	1vs0.1	0.0256782815696326	0.0881286133180106	0.291372808476777	16	0.774509749896485	0.949805949834291	NA	0.133333333333333	0.133333333333333
ACNA_ECOLI	0.25vs0.1	0.0631025815179859	0.0881286133180107	0.716028303886744	16	0.484294070434621	0.928632658673251	NA	0.133333333333333	0.133333333333333
ACNB_ECOLI	50vs25	-0.105219442589351	0.0362186788908048	-2.90511542142592	16	0.0103307256533651	0.0330484354079155	NA	0.0780141843971631	0.0780141843971631
ACNB_ECOLI	50vs10	-0.0514958550821092	0.0362186788908048	-1.42180379459348	16	0.174283406953137	0.317274032607955	NA	0.0354609929078015	0.0354609929078014
ACNB_ECOLI	50vs5	-0.0641317984560116	0.0362186788908048	-1.77068298513487	16	0.0956600320507417	0.212724643475425	NA	0.0425531914893617	0.0425531914893617
ACNB_ECOLI	50vs2.5	-0.0584019384157723	0.0362186788908048	-1.61248118938428	16	0.126404630330707	0.231900224065357	NA	0.0602836879432624	0.0602836879432624
ACNB_ECOLI	50vs1	-0.0678242081176528	0.0362186788908048	-1.87263064790781	16	0.0795101665231646	0.154310181713834	NA	0.0390070921985816	0.0390070921985816
ACNB_ECOLI	50vs0.25	-0.0455077003808349	0.0362186788908048	-1.2564704670216	16	0.226981194373655	0.362168523375612	NA	0.0425531914893617	0.0425531914893617
ACNB_ECOLI	50vs0.1	-0.0188400079285223	0.0362186788908048	-0.520173802730982	16	0.61006520161117	0.756048822099509	NA	0.0638297872340425	0.0638297872340425
ACNB_ECOLI	25vs10	0.0537235875072414	0.0362186788908048	1.48331162683244	16	0.157421933082596	0.543007644543682	NA	0.0496453900709219	0.049645390070922
ACNB_ECOLI	25vs5	0.041087644133339	0.0362186788908048	1.13443243629105	16	0.273323966320564	0.63930902111013	NA	0.0567375886524822	0.0567375886524823
ACNB_ECOLI	25vs2.5	0.0468175041735783	0.0362186788908048	1.29263423204164	16	0.214493570229999	0.823076481681498	NA	0.074468085106383	0.074468085106383
ACNB_ECOLI	25vs1	0.0373952344716978	0.0362186788908048	1.03248477351811	16	0.317200175471053	0.996007778726235	NA	0.0531914893617021	0.0531914893617021
ACNB_ECOLI	25vs0.25	0.0597117422085157	0.0362186788908048	1.64864495440432	16	0.118713502080502	0.478536726452243	NA	0.0567375886524822	0.0567375886524823
ACNB_ECOLI	25vs0.1	0.0863794346608283	0.0362186788908048	2.38494161869494	16	0.0297983027841073	0.243021713817053	NA	0.0780141843971631	0.0780141843971631
ACNB_ECOLI	10vs5	-0.0126359433739024	0.0362186788908048	-0.348879190541386	16	0.731728813208257	0.888419266198192	NA	0.0141843971631206	0.0141843971631206
ACNB_ECOLI	10vs2.5	-0.0069060833336631	0.0362186788908048	-0.190677394790797	16	0.851176761854417	0.95526432344091	NA	0.0319148936170213	0.0319148936170213
ACNB_ECOLI	10vs1	-0.0163283530355436	0.0362186788908048	-0.450826853314328	16	0.658163951091435	0.876023912420642	NA	0.0106382978723404	0.0106382978723404
ACNB_ECOLI	10vs0.25	0.0059881547012743	0.0362186788908048	0.165333327571884	16	0.870752572118669	0.97573128534992	NA	0.0141843971631206	0.0141843971631206
ACNB_ECOLI	10vs0.1	0.0326558471535869	0.0362186788908048	0.901629991862501	16	0.38062589190282	0.853751221667055	NA	0.0354609929078015	0.0354609929078014
ACNB_ECOLI	5vs2.5	0.00572986004023927	0.0362186788908048	0.158201795750589	16	0.876277260580562	0.97501186304526	NA	0.0390070921985816	0.0390070921985816
ACNB_ECOLI	5vs1	-0.00369240966164123	0.0362186788908048	-0.101947662772942	16	0.920064938662758	0.97726415653625	NA	0.0177304964539007	0.0177304964539007
ACNB_ECOLI	5vs0.25	0.0186240980751767	0.0362186788908048	0.514212518113269	16	0.614132382367776	0.848605175635878	NA	0.0212765957446809	0.0212765957446809
ACNB_ECOLI	5vs0.1	0.0452917905274893	0.0362186788908048	1.25050918240389	16	0.229093218847731	0.64051993665001	NA	0.0425531914893617	0.0425531914893617
ACNB_ECOLI	2.5vs1	-0.0094222697018805	0.0362186788908048	-0.26014945852353	16	0.798066634226181	0.999646261773807	NA	0.0354609929078015	0.0354609929078014
ACNB_ECOLI	2.5vs0.25	0.0128942380349374	0.0362186788908049	0.35601072236268	16	0.72648325195588	0.998355954876784	NA	0.0390070921985816	0.0390070921985816
ACNB_ECOLI	2.5vs0.1	0.03956193048725	0.0362186788908049	1.0923073866533	16	0.290872910756276	0.846524592517605	NA	0.0602836879432624	0.0602836879432624
ACNB_ECOLI	1vs0.25	0.0223165077368179	0.0362186788908048	0.616160180886211	16	0.546455703938082	0.996414900048017	NA	0.0177304964539007	0.0177304964539007
ACNB_ECOLI	1vs0.1	0.0489842001891305	0.0362186788908048	1.35245684517683	16	0.19503577976717	0.693569428040477	NA	0.0390070921985816	0.0390070921985816
ACNB_ECOLI	0.25vs0.1	0.0266676924523126	0.0362186788908049	0.736296664290616	16	0.472208277227046	0.925443900458362	NA	0.0425531914893617	0.0425531914893617
ACP_ECOLI	50vs25	-0.146924978945911	0.0510285344580561	-2.8792709903648	16	0.0108997234388828	0.0342919665784908	NA	0	0
ACP_ECOLI	50vs10	-0.241753607590015	0.0510285344580561	-4.73761612316594	16	0.000222999258961742	0.00249451907690604	NA	0	0
ACP_ECOLI	50vs5	-0.104635234126609	0.0510285344580561	-2.05052399089799	16	0.057066218918669	0.148606805169415	NA	0	0
ACP_ECOLI	50vs2.5	-0.0478319565549192	0.0510285344580561	-0.937357050577959	16	0.362509638815842	0.492923323120488	NA	0	0
ACP_ECOLI	50vs1	-0.112638438908095	0.0510285344580561	-2.20736182420995	16	0.0422387330574034	0.0965771031885422	NA	0	0
ACP_ECOLI	50vs0.25	0.0227527677073337	0.0510285344580561	0.445883228843967	16	0.661656262988874	0.777365506597648	NA	0	0
ACP_ECOLI	50vs0.1	-0.132494081988291	0.0510285344580561	-2.59647045315787	16	0.0194799392673177	0.073007717115854	NA	0	0
ACP_ECOLI	25vs10	-0.0948286286441042	0.0510285344580561	-1.85834513280115	16	0.0816166955299282	0.461321915370981	NA	0	0
ACP_ECOLI	25vs5	0.0422897448193022	0.0510285344580561	0.828746999466801	16	0.41943944117477	0.754102206382676	NA	0	0
ACP_ECOLI	25vs2.5	0.099093022390992	0.0510285344580561	1.94191393978684	16	0.069966210581764	0.581171937438393	NA	0	0
ACP_ECOLI	25vs1	0.0342865400378164	0.0510285344580561	0.671909166154847	16	0.511227789607527	0.996007778726235	NA	0	0
ACP_ECOLI	25vs0.25	0.169677746653245	0.0510285344580561	3.32515421920876	16	0.00428600203701945	0.0855448028279893	NA	0	0
ACP_ECOLI	25vs0.1	0.0144308969576205	0.0510285344580561	0.282800537206928	16	0.780955693250983	0.937101054676469	NA	0	0
ACP_ECOLI	10vs5	0.137118373463406	0.0510285344580561	2.68709213226795	16	0.016194307462452	0.185475427655895	NA	0	0
ACP_ECOLI	10vs2.5	0.193921651035096	0.0510285344580561	3.80025907258798	16	0.00157187298138428	0.0636604702743185	NA	0	0
ACP_ECOLI	10vs1	0.129115168681921	0.0510285344580561	2.53025429895599	16	0.0222741533402919	0.267143074801015	NA	0	0
ACP_ECOLI	10vs0.25	0.264506375297349	0.0510285344580561	5.18349935200991	16	9.05622161608832e-05	0.00486385365820158	NA	0	0
ACP_ECOLI	10vs0.1	0.109259525601725	0.0510285344580561	2.14114567000808	16	0.0480028383921294	0.641157827232943	NA	0	0
ACP_ECOLI	5vs2.5	0.0568032775716898	0.0510285344580561	1.11316694032004	16	0.282081558138466	0.719340339498204	NA	0	0
ACP_ECOLI	5vs1	-0.00800320478148586	0.0510285344580561	-0.156837833311953	16	0.877334663989099	0.964141021602244	NA	0	0
ACP_ECOLI	5vs0.25	0.127388001833943	0.0510285344580561	2.49640721974196	16	0.023845935109037	0.201263375090173	NA	0	0
ACP_ECOLI	5vs0.1	-0.0278588478616817	0.0510285344580561	-0.545946462259872	16	0.592634081138383	0.871246336083306	NA	0	0
ACP_ECOLI	2.5vs1	-0.0648064823531757	0.0510285344580561	-1.27000477363199	16	0.222242632168623	0.999646261773807	NA	0	0
ACP_ECOLI	2.5vs0.25	0.0705847242622529	0.0510285344580561	1.38324027942193	16	0.185589856873284	0.998355954876784	NA	0	0
ACP_ECOLI	2.5vs0.1	-0.0846621254333715	0.0510285344580561	-1.65911340257991	16	0.116563468705036	0.714583252805092	NA	0	0
ACP_ECOLI	1vs0.25	0.135391206615429	0.0510285344580561	2.65324505305392	16	0.0173539193166441	0.41555091581051	NA	0	0
ACP_ECOLI	1vs0.1	-0.0198556430801958	0.0510285344580561	-0.389108628947919	16	0.702325538937518	0.947172974530414	NA	0	0
ACP_ECOLI	0.25vs0.1	-0.155246849695624	0.0510285344580561	-3.04235368200183	16	0.0077618225688878	0.200437653396573	NA	0	0
ACPH_ECOLI	50vs25	0.155405952682684	0.139696401482755	1.11245494539004	16	0.282378343414123	0.391973983651968	NA	0	0
ACPH_ECOLI	50vs10	-0.0461778922654368	0.139696401482755	-0.330558924748948	16	0.745266777473403	0.850956330900288	NA	0.166666666666667	0.166666666666667
ACPH_ECOLI	50vs5	-0.0478286361380711	0.139696401482755	-0.342375577541097	16	0.736524531824936	0.829649633744644	NA	0	0
ACPH_ECOLI	50vs2.5	-0.261616414304967	0.139696401482755	-1.8727498455804	16	0.0794927951946114	0.165622560006989	NA	0.0833333333333334	0.0833333333333333
ACPH_ECOLI	50vs1	-0.144980910343312	0.139696401482755	-1.03782852531967	16	0.31478079105281	0.425571184102154	NA	0	0
ACPH_ECOLI	50vs0.25	-0.0156503470919763	0.139696401482755	-0.112031139856586	16	0.912192179562139	0.947815274238141	NA	0	0
ACPH_ECOLI	50vs0.1	0.0706080436542532	0.139696401482755	0.505439244710749	16	0.620141796306355	0.765041329155651	NA	0.0833333333333334	0.0833333333333333
ACPH_ECOLI	25vs10	-0.20158384494812	0.139696401482755	-1.44301387013899	16	0.168308843031312	0.551458973932005	NA	0.166666666666667	0.166666666666667
ACPH_ECOLI	25vs5	-0.203234588820755	0.139696401482755	-1.45483052293114	16	0.165053960882385	0.52164618582599	NA	0	0
ACPH_ECOLI	25vs2.5	-0.417022366987651	0.139696401482755	-2.98520479097044	16	0.00874519045962519	0.224359369033143	NA	0.0833333333333334	0.0833333333333333
ACPH_ECOLI	25vs1	-0.300386863025995	0.139696401482755	-2.15028347070971	16	0.0471664273053822	0.660114008165814	NA	0	0
ACPH_ECOLI	25vs0.25	-0.17105629977466	0.139696401482755	-1.22448608524663	16	0.238492704926934	0.634735403835659	NA	0	0
ACPH_ECOLI	25vs0.1	-0.0847979090284303	0.139696401482755	-0.607015700679293	16	0.552357876989352	0.832657618920651	NA	0.0833333333333334	0.0833333333333333
ACPH_ECOLI	10vs5	-0.00165074387263435	0.139696401482755	-0.0118166527921489	16	0.990717983332528	0.99433539267377	NA	0.166666666666667	0.166666666666667
ACPH_ECOLI	10vs2.5	-0.21543852203953	0.139696401482755	-1.54219092083145	16	0.142572000144138	0.580344114492128	NA	0.25	0.25
ACPH_ECOLI	10vs1	-0.0988030180778747	0.139696401482755	-0.707269600570718	16	0.489573204410207	0.783081487881749	NA	0.166666666666667	0.166666666666667
ACPH_ECOLI	10vs0.25	0.0305275451734605	0.139696401482755	0.218527784892362	16	0.829780891388529	0.96162295185972	NA	0.166666666666667	0.166666666666667
ACPH_ECOLI	10vs0.1	0.11678593591969	0.139696401482755	0.835998169459697	16	0.415466807954572	0.865480457794867	NA	0.25	0.25
ACPH_ECOLI	5vs2.5	-0.213787778166896	0.139696401482755	-1.53037426803931	16	0.145454209608892	0.584233977487708	NA	0.0833333333333334	0.0833333333333333
ACPH_ECOLI	5vs1	-0.0971522742052404	0.139696401482755	-0.695452947778569	16	0.496748985952254	0.792643595678759	NA	0	0
ACPH_ECOLI	5vs0.25	0.0321782890460949	0.139696401482755	0.230344437684511	16	0.820743415609519	0.945240235047944	NA	0	0
ACPH_ECOLI	5vs0.1	0.118436679792324	0.139696401482755	0.847814822251845	16	0.409045311100834	0.776045895102453	NA	0.0833333333333334	0.0833333333333333
ACPH_ECOLI	2.5vs1	0.116635503961656	0.139696401482755	0.834921320260737	16	0.416055227396506	0.999646261773807	NA	0.0833333333333334	0.0833333333333333
ACPH_ECOLI	2.5vs0.25	0.245966067212991	0.139696401482755	1.76071870572382	16	0.0973835858816785	0.957961564882236	NA	0.0833333333333334	0.0833333333333333
ACPH_ECOLI	2.5vs0.1	0.33222445795922	0.139696401482755	2.37818909029115	16	0.0302005851230924	0.493499931715125	NA	0.166666666666667	0.166666666666667
ACPH_ECOLI	1vs0.25	0.129330563251335	0.139696401482755	0.925797385463079	16	0.368305513535668	0.959302475265343	NA	0	0
ACPH_ECOLI	1vs0.1	0.215588953997565	0.139696401482755	1.54326777003041	16	0.14231174831557	0.619411629711864	NA	0.0833333333333334	0.0833333333333333
ACPH_ECOLI	0.25vs0.1	0.0862583907462295	0.139696401482755	0.617470384567334	16	0.545612863787737	0.940339403693923	NA	0.0833333333333334	0.0833333333333333
ACRA_ECOLI	50vs25	-0.136807039162379	0.0860840304058858	-1.58922669532704	16	0.131571690623892	0.216816890953967	NA	0.0833333333333334	0.0833333333333333
ACRA_ECOLI	50vs10	-0.0344216154857584	0.0860840304058858	-0.399860639928924	16	0.694546679239861	0.813834792688762	NA	0.0833333333333334	0.0833333333333333
ACRA_ECOLI	50vs5	-0.167091556171227	0.0860840304058858	-1.94102849719502	16	0.0700813995691751	0.171370922383999	NA	0.09375	0.09375
ACRA_ECOLI	50vs2.5	-0.137171570820899	0.0860840304058858	-1.59346129792176	16	0.13061762713471	0.237250876085876	NA	0.109375	0.109375
ACRA_ECOLI	50vs1	-0.163608639897663	0.0860840304058858	-1.90056900363806	16	0.0755298820760804	0.149358640681979	NA	0.0833333333333334	0.0833333333333333
ACRA_ECOLI	50vs0.25	-0.147006922604838	0.0860840304058858	-1.70771421727934	16	0.107015631173918	0.213049467566423	NA	0.0989583333333334	0.0989583333333333
ACRA_ECOLI	50vs0.1	-0.139282299850651	0.0860840304058858	-1.61798070087954	16	0.125208266284891	0.257050083101431	NA	0.0989583333333334	0.0989583333333333
ACRA_ECOLI	25vs10	0.10238542367662	0.0860840304058858	1.18936605539812	16	0.251647195316799	0.616120825456954	NA	0.0520833333333334	0.0520833333333333
ACRA_ECOLI	25vs5	-0.0302845170088482	0.0860840304058858	-0.351801801867975	16	0.729577421420033	0.919159218533748	NA	0.0625	0.0625
ACRA_ECOLI	25vs2.5	-0.000364531658520418	0.0860840304058858	-0.0042346025947165	16	0.996673635111356	0.999820762360351	NA	0.078125	0.078125
ACRA_ECOLI	25vs1	-0.0268016007352838	0.0860840304058858	-0.311342308311012	16	0.759560301412612	0.996007778726235	NA	0.0520833333333334	0.0520833333333333
ACRA_ECOLI	25vs0.25	-0.0101998834424594	0.0860840304058858	-0.118487521952295	16	0.907156207865096	0.969007767492262	NA	0.0677083333333334	0.0677083333333333
ACRA_ECOLI	25vs0.1	-0.00247526068827257	0.0860840304058858	-0.0287540055525017	16	0.977416389287982	0.993098723391111	NA	0.0677083333333334	0.0677083333333333
ACRA_ECOLI	10vs5	-0.132669940685468	0.0860840304058858	-1.54116785726609	16	0.142819623727001	0.486975622190157	NA	0.0625	0.0625
ACRA_ECOLI	10vs2.5	-0.102749955335141	0.0860840304058858	-1.19360065799284	16	0.250032242375029	0.679732233689801	NA	0.078125	0.078125
ACRA_ECOLI	10vs1	-0.129187024411904	0.0860840304058858	-1.50070836370913	16	0.152905897170499	0.516580257462036	NA	0.0520833333333334	0.0520833333333333
ACRA_ECOLI	10vs0.25	-0.11258530711908	0.0860840304058858	-1.30785357735041	16	0.209403089548314	0.584696956320676	NA	0.0677083333333334	0.0677083333333333
ACRA_ECOLI	10vs0.1	-0.104860684364893	0.0860840304058858	-1.21812006095062	16	0.240836934257532	0.784764339486148	NA	0.0677083333333334	0.0677083333333333
ACRA_ECOLI	5vs2.5	0.0299199853503277	0.0860840304058858	0.347567199273258	16	0.732695349501924	0.954678744839082	NA	0.0885416666666666	0.0885416666666667
ACRA_ECOLI	5vs1	0.00348291627356432	0.0860840304058858	0.0404594935569627	16	0.968227369294029	0.991162620494213	NA	0.0625	0.0625
ACRA_ECOLI	5vs0.25	0.0200846335663888	0.0860840304058858	0.23331427991568	16	0.818476096480424	0.945181161558778	NA	0.078125	0.078125
ACRA_ECOLI	5vs0.1	0.0278092563205756	0.0860840304058858	0.323047796315473	16	0.750842534562258	0.93608187766262	NA	0.078125	0.078125
ACRA_ECOLI	2.5vs1	-0.0264370690767634	0.0860840304058858	-0.307107705716296	16	0.762722398892031	0.999646261773807	NA	0.078125	0.078125
ACRA_ECOLI	2.5vs0.25	-0.00983535178393899	0.0860840304058858	-0.114252919357578	16	0.910458746044038	0.998355954876784	NA	0.09375	0.09375
ACRA_ECOLI	2.5vs0.1	-0.00211072902975215	0.0860840304058858	-0.0245194029577852	16	0.980741508557565	0.997489796941875	NA	0.09375	0.09375
ACRA_ECOLI	1vs0.25	0.0166017172928244	0.0860840304058858	0.192854786358717	16	0.849499425034255	0.996414900048017	NA	0.0677083333333334	0.0677083333333333
ACRA_ECOLI	1vs0.1	0.0243263400470113	0.0860840304058858	0.28258830275851	16	0.78111549525151	0.951833652102803	NA	0.0677083333333334	0.0677083333333333
ACRA_ECOLI	0.25vs0.1	0.00772462275418684	0.0860840304058859	0.0897335163997929	16	0.929612671330047	0.996057268436349	NA	0.0833333333333334	0.0833333333333333
ACRB_ECOLI	50vs25	-0.0779491500663786	0.0612234454876152	-1.27319116795128	16	0.221138389339119	0.322456774892898	NA	0.243055555555556	0.243055555555556
ACRB_ECOLI	50vs10	-0.0415812778694509	0.0612234454876152	-0.67917245653648	16	0.506735421759195	0.662537655912022	NA	0.166666666666667	0.166666666666667
ACRB_ECOLI	50vs5	0.00679449907160408	0.0612234454876152	0.110978711137362	16	0.913013445446476	0.9489622670651	NA	0.152777777777778	0.152777777777778
ACRB_ECOLI	50vs2.5	-0.101057302239986	0.0612234454876153	-1.65063075812073	16	0.118303054335996	0.220283488899774	NA	0.201388888888889	0.201388888888889
ACRB_ECOLI	50vs1	-0.113274361112313	0.0612234454876152	-1.85017945674467	16	0.0828429479229449	0.15922965909883	NA	0.159722222222222	0.159722222222222
ACRB_ECOLI	50vs0.25	-0.0312659311667456	0.0612234454876153	-0.510685586505749	16	0.616544839413536	0.741256555957529	NA	0.159722222222222	0.159722222222222
ACRB_ECOLI	50vs0.1	0.0090616643473637	0.0612234454876153	0.148009708947151	16	0.884184326730223	0.930231107699724	NA	0.201388888888889	0.201388888888889
ACRB_ECOLI	25vs10	0.0363678721969277	0.0612234454876152	0.594018711414803	16	0.560805241373486	0.829036492824787	NA	0.159722222222222	0.159722222222222
ACRB_ECOLI	25vs5	0.0847436491379826	0.0612234454876152	1.38416987908864	16	0.185310470151461	0.555415479296851	NA	0.145833333333333	0.145833333333333
ACRB_ECOLI	25vs2.5	-0.023108152173607	0.0612234454876152	-0.377439590169448	16	0.710806670366358	0.962490349723383	NA	0.194444444444444	0.194444444444444
ACRB_ECOLI	25vs1	-0.0353252110459341	0.0612234454876152	-0.576988288793383	16	0.571977022037527	0.996007778726235	NA	0.152777777777778	0.152777777777778
ACRB_ECOLI	25vs0.25	0.046683218899633	0.0612234454876153	0.762505581445533	16	0.456853162393986	0.801429667463979	NA	0.152777777777778	0.152777777777778
ACRB_ECOLI	25vs0.1	0.0870108144137422	0.0612234454876153	1.42120087689843	16	0.174455746039911	0.549623272702498	NA	0.194444444444444	0.194444444444444
ACRB_ECOLI	10vs5	0.048375776941055	0.0612234454876152	0.790151167673842	16	0.440993866048411	0.744332115423353	NA	0.0694444444444444	0.0694444444444444
ACRB_ECOLI	10vs2.5	-0.0594760243705347	0.0612234454876152	-0.971458301584251	16	0.345778194155538	0.741207451428665	NA	0.118055555555556	0.118055555555556
ACRB_ECOLI	10vs1	-0.0716930832428618	0.0612234454876152	-1.17100700020819	16	0.258741054775485	0.633510545900473	NA	0.0763888888888888	0.0763888888888889
ACRB_ECOLI	10vs0.25	0.0103153467027053	0.0612234454876153	0.16848687003073	16	0.868311755788127	0.975521676655845	NA	0.0763888888888888	0.0763888888888889
ACRB_ECOLI	10vs0.1	0.0506429422168146	0.0612234454876152	0.82718216548363	16	0.42029995468998	0.865480457794867	NA	0.118055555555556	0.118055555555556
ACRB_ECOLI	5vs2.5	-0.10785180131159	0.0612234454876152	-1.76160946925809	16	0.0972284083102526	0.505354665555338	NA	0.104166666666667	0.104166666666667
ACRB_ECOLI	5vs1	-0.120068860183917	0.0612234454876152	-1.96115816788203	16	0.0675043865255012	0.37535089236054	NA	0.0625	0.0625
ACRB_ECOLI	5vs0.25	-0.0380604302383496	0.0612234454876153	-0.621664297643111	16	0.54291972378891	0.807789223625735	NA	0.0625	0.0625
ACRB_ECOLI	5vs0.1	0.00226716527575961	0.0612234454876153	0.037030997809789	16	0.970918381449223	0.996987675047986	NA	0.104166666666667	0.104166666666667
ACRB_ECOLI	2.5vs1	-0.0122170588723271	0.0612234454876152	-0.199548698623935	16	0.844347531066366	0.999646261773807	NA	0.111111111111111	0.111111111111111
ACRB_ECOLI	2.5vs0.25	0.06979137107324	0.0612234454876153	1.13994517161498	16	0.271087277432237	0.998355954876784	NA	0.111111111111111	0.111111111111111
ACRB_ECOLI	2.5vs0.1	0.110118966587349	0.0612234454876153	1.79864046706788	16	0.0909662294766664	0.668905007418421	NA	0.152777777777778	0.152777777777778
ACRB_ECOLI	1vs0.25	0.0820084299455671	0.0612234454876153	1.33949387023892	16	0.19912744995914	0.896248828019551	NA	0.0694444444444444	0.0694444444444444
ACRB_ECOLI	1vs0.1	0.122336025459676	0.0612234454876153	1.99818916569182	16	0.0629857453156069	0.470791757359028	NA	0.111111111111111	0.111111111111111
ACRB_ECOLI	0.25vs0.1	0.0403275955141093	0.0612234454876153	0.6586952954529	16	0.519458771797226	0.928632658673251	NA	0.111111111111111	0.111111111111111
ACRE_ECOLI	50vs25	-0.43298869091354	0.322412990081039	-1.34296292095646	10	0.208969445959554	0.307984498877303	NA	0.166666666666667	0
ACRE_ECOLI	50vs10	-0.719512079930766	0.360468681325085	-1.99604602898048	10	0.0738730768369067	0.17229184054614	NA	0	0
ACRE_ECOLI	50vs5	-0.692307914067285	0.360468681325085	-1.92057715394957	10	0.0837290396226047	0.194356115844708	NA	0.166666666666667	0
ACRE_ECOLI	50vs2.5	-0.712214538513267	0.360468681325085	-1.97580143688257	10	0.076404198584314	0.16102074864794	NA	0.166666666666667	0
ACRE_ECOLI	50vs1	-0.249028129712178	0.360468681325085	-0.69084539826525	10	0.50538208146263	0.613219275185446	NA	0.166666666666667	0
ACRE_ECOLI	50vs0.25	-0.549589110456068	0.360468681325085	-1.52465148549321	10	0.15832744237319	0.279585750771982	NA	0.166666666666667	0
ACRE_ECOLI	50vs0.1	-0.624500604350409	0.360468681325085	-1.73246841321898	10	0.113860667943363	0.239416326973933	NA	0.166666666666667	0
ACRE_ECOLI	25vs10	-0.286523389017226	0.360468681325085	-0.79486347597235	10	0.445148235875485	0.760991195944699	NA	0.166666666666667	0
ACRE_ECOLI	25vs5	-0.259319223153746	0.360468681325085	-0.719394600941438	10	0.488368887600995	0.7925464793656	NA	0.333333333333333	0
ACRE_ECOLI	25vs2.5	-0.279225847599728	0.360468681325085	-0.774618883874438	10	0.456489553407194	0.908911500089885	NA	0.333333333333333	0
ACRE_ECOLI	25vs1	0.183960561201362	0.360468681325085	0.510337154742881	10	0.620890211814486	0.996007778726235	NA	0.333333333333333	0
ACRE_ECOLI	25vs0.25	-0.116600419542528	0.360468681325085	-0.323468932485077	10	0.753003144782321	0.926712439130866	NA	0.333333333333333	0
ACRE_ECOLI	25vs0.1	-0.191511913436869	0.360468681325085	-0.531285860210852	10	0.606819201229868	0.858442053486614	NA	0.333333333333333	0
ACRE_ECOLI	10vs5	0.0272041658634807	0.39487365607178	0.0688933420732821	10	0.946432655235452	0.977644943695104	NA	0.166666666666667	0
ACRE_ECOLI	10vs2.5	0.00729754141749864	0.39487365607178	0.0184806995991956	10	0.985618910156864	0.997861834639075	NA	0.166666666666667	0
ACRE_ECOLI	10vs1	0.470483950218588	0.39487365607178	1.19147971252117	10	0.260975695438379	0.633760402227769	NA	0.166666666666667	0
ACRE_ECOLI	10vs0.25	0.169922969474698	0.39487365607178	0.430322374921383	10	0.676087592511948	0.918411399575145	NA	0.166666666666667	0
ACRE_ECOLI	10vs0.1	0.0950114755803572	0.39487365607178	0.240612343010003	10	0.814716680564167	0.97477901725186	NA	0.166666666666667	0
ACRE_ECOLI	5vs2.5	-0.0199066244459821	0.39487365607178	-0.0504126424740866	10	0.960786306591733	0.994724439645237	NA	0.333333333333333	0
ACRE_ECOLI	5vs1	0.443279784355108	0.39487365607178	1.12258637044789	10	0.287842688172602	0.663554036662381	NA	0.333333333333333	0
ACRE_ECOLI	5vs0.25	0.142718803611217	0.39487365607178	0.361429032848101	10	0.725298334584782	0.90225111017827	NA	0.333333333333333	0
ACRE_ECOLI	5vs0.1	0.0678073097168765	0.39487365607178	0.171719000936721	10	0.867083694019684	0.972247448516073	NA	0.333333333333333	0
ACRE_ECOLI	2.5vs1	0.46318640880109	0.39487365607178	1.17299901292198	10	0.267979434076769	0.999646261773807	NA	0.333333333333333	0
ACRE_ECOLI	2.5vs0.25	0.162625428057199	0.39487365607178	0.411841675322187	10	0.689144258369305	0.998355954876784	NA	0.333333333333333	0
ACRE_ECOLI	2.5vs0.1	0.0877139341628586	0.39487365607178	0.222131643410808	10	0.828682287195084	0.982479416882867	NA	0.333333333333333	0
ACRE_ECOLI	1vs0.25	-0.300560980743891	0.39487365607178	-0.761157337599788	10	0.464133986283774	0.99561562921376	NA	0.333333333333333	0
ACRE_ECOLI	1vs0.1	-0.375472474638231	0.39487365607178	-0.950867369511167	10	0.364087246286826	0.805362749041014	NA	0.333333333333333	0
ACRE_ECOLI	0.25vs0.1	-0.0749114938943405	0.394873656071781	-0.189710031911379	10	0.853331800397098	0.990639769205334	NA	0.333333333333333	0
ACRF_ECOLI	50vs25	-0.314549245469371	0.329586502183173	-0.954375386691521	11	0.360396441826595	0.470529480529847	NA	0	0
ACRF_ECOLI	50vs10	-0.00214408200406763	0.368488911673978	-0.00581857943656283	11	0.995461655174521	0.996371583561336	NA	0	0
ACRF_ECOLI	50vs5	-0.357491114915978	0.329586502183173	-1.08466552042625	11	0.301270145455675	0.455543746510272	NA	0.333333333333333	0
ACRF_ECOLI	50vs2.5	0.400228663853367	0.466105701362552	0.858665025300893	11	0.408846768445828	0.534421133039904	NA	0.166666666666667	0
ACRF_ECOLI	50vs1	0.689247521477949	0.329586502183173	2.0912492377946	11	0.0605097691581107	0.12771052240582	NA	0	0
ACRF_ECOLI	50vs0.25	1.00842228584522	0.466105701362553	2.16350558016631	11	0.0533775078586314	0.126175590471928	NA	0.333333333333333	0
ACRF_ECOLI	50vs0.1	0.388303910319814	0.329586502183173	1.17815477195728	11	0.263594314632799	0.430074934400883	NA	0	0
ACRF_ECOLI	25vs10	0.312405163465304	0.368488911673978	0.847800716841393	11	0.414615707592872	0.741978953025638	NA	0	0
ACRF_ECOLI	25vs5	-0.0429418694466067	0.329586502183173	-0.130290133734728	11	0.89868900836278	0.9739281109488	NA	0.333333333333333	0
ACRF_ECOLI	25vs2.5	0.714777909322738	0.466105701362552	1.533510333028	11	0.153393762392863	0.75994169980899	NA	0.166666666666667	0
ACRF_ECOLI	25vs1	1.00379676694732	0.329586502183173	3.04562462448612	11	0.0111341705706129	0.292370220160095	NA	0	0
ACRF_ECOLI	25vs0.25	1.32297153131459	0.466105701362553	2.83835088789342	11	0.0161293854808617	0.180861992523978	NA	0.333333333333333	0
ACRF_ECOLI	25vs0.1	0.702853155789186	0.329586502183173	2.1325301586488	11	0.0563315490669982	0.334345204974475	NA	0	0
ACRF_ECOLI	10vs5	-0.35534703291191	0.368488911673978	-0.964335755172749	11	0.355599350907344	0.685331264369194	NA	0.333333333333333	0
ACRF_ECOLI	10vs2.5	0.402372745857434	0.494379753274759	0.813894062594852	11	0.432971154352206	0.793732674009961	NA	0.166666666666667	0
ACRF_ECOLI	10vs1	0.691391603482017	0.368488911673978	1.87628876087791	11	0.0873823400753744	0.438600191688935	NA	0	0
ACRF_ECOLI	10vs0.25	1.01056636784928	0.494379753274759	2.04410953554493	11	0.0656381487510074	0.374058336561984	NA	0.333333333333333	0
ACRF_ECOLI	10vs0.1	0.390447992323882	0.368488911673978	1.05959224268146	11	0.312042537218244	0.827834967620515	NA	0	0
ACRF_ECOLI	5vs2.5	0.757719778769344	0.466105701362552	1.62563937011353	11	0.132307268916349	0.558861512660381	NA	0.5	0
ACRF_ECOLI	5vs1	1.04673863639393	0.329586502183173	3.17591475822085	11	0.00882514368538256	0.129841747405397	NA	0.333333333333333	0
ACRF_ECOLI	5vs0.25	1.36591340076119	0.466105701362553	2.93047992497895	11	0.0136786714572406	0.143159490579331	NA	0.666666666666667	0
ACRF_ECOLI	5vs0.1	0.745795025235792	0.329586502183173	2.26282029238353	11	0.0448694719753442	0.32359506610033	NA	0.333333333333333	0
ACRF_ECOLI	2.5vs1	0.289018857624583	0.466105701362552	0.62007149189487	11	0.547840920956349	0.999646261773807	NA	0.166666666666667	0
ACRF_ECOLI	2.5vs0.25	0.608193621991849	0.570860567270166	1.06539785170345	11	0.309522774180787	0.998355954876784	NA	0.5	0
ACRF_ECOLI	2.5vs0.1	-0.0119247535335522	0.466105701362552	-0.0255837967626075	11	0.980047537072097	0.997489796941875	NA	0.166666666666667	0
ACRF_ECOLI	1vs0.25	0.319174764367267	0.466105701362553	0.684769062970552	11	0.507661542285355	0.996414900048017	NA	0.333333333333333	0
ACRF_ECOLI	1vs0.1	-0.300943611158135	0.329586502183173	-0.91309446583732	11	0.380770463315183	0.812451505670252	NA	0	0
ACRF_ECOLI	0.25vs0.1	-0.620118375525402	0.466105701362553	-1.33042435162803	11	0.210301446397521	0.806109266279467	NA	0.333333333333333	0
ACSA_ECOLI	50vs25	0.253849043997364	0.453774277166554	0.559416998209863	16	0.583623956107979	0.675613182716458	NA	0.4	0.4
ACSA_ECOLI	50vs10	0.164526829821718	0.453774277166554	0.362574165395738	16	0.72166792937337	0.837309358354966	NA	0.566666666666667	0.566666666666667
ACSA_ECOLI	50vs5	-0.410968405468092	0.453774277166554	-0.905667037881148	16	0.378548723360236	0.538222097911926	NA	0.566666666666667	0.566666666666667
ACSA_ECOLI	50vs2.5	0.148551228798025	0.453774277166554	0.327368112898784	16	0.747633656055043	0.816961543331094	NA	0.566666666666667	0.566666666666667
ACSA_ECOLI	50vs1	-0.160189550620984	0.453774277166554	-0.353015934753366	16	0.728684358642709	0.796148415739545	NA	0.5	0.5
ACSA_ECOLI	50vs0.25	0.130489437988023	0.453774277166554	0.287564642938383	16	0.777371239600326	0.858471038133693	NA	0.533333333333333	0.533333333333333
ACSA_ECOLI	50vs0.1	0.00981419523381647	0.453774277166554	0.021627923237734	16	0.983012187676854	0.990314042367119	NA	0.5	0.5
ACSA_ECOLI	25vs10	-0.0893222141756465	0.453774277166554	-0.196842832814125	16	0.846429205630185	0.960040800330495	NA	0.433333333333333	0.433333333333333
ACSA_ECOLI	25vs5	-0.664817449465456	0.453774277166554	-1.46508403609101	16	0.162271867844366	0.518048828458278	NA	0.433333333333333	0.433333333333333
ACSA_ECOLI	25vs2.5	-0.105297815199339	0.453774277166554	-0.232048885311079	16	0.819441956866529	0.976030831384968	NA	0.433333333333333	0.433333333333333
ACSA_ECOLI	25vs1	-0.414038594618348	0.453774277166554	-0.912432932963229	16	0.375084670119942	0.996007778726235	NA	0.366666666666667	0.366666666666667
ACSA_ECOLI	25vs0.25	-0.123359606009341	0.453774277166554	-0.27185235527148	16	0.789212202200719	0.937295567022252	NA	0.4	0.4
ACSA_ECOLI	25vs0.1	-0.244034848763548	0.453774277166554	-0.537789074972129	16	0.598124166568912	0.851515242893373	NA	0.366666666666667	0.366666666666667
ACSA_ECOLI	10vs5	-0.57549523528981	0.453774277166554	-1.26824120327689	16	0.222855653597078	0.568926731179336	NA	0.6	0.6
ACSA_ECOLI	10vs2.5	-0.0159756010236929	0.453774277166554	-0.0352060524969535	16	0.972350923657256	0.9965588304703	NA	0.6	0.6
ACSA_ECOLI	10vs1	-0.324716380442702	0.453774277166554	-0.715590100149104	16	0.484557383054383	0.780130445286059	NA	0.533333333333333	0.533333333333333
ACSA_ECOLI	10vs0.25	-0.0340373918336947	0.453774277166554	-0.0750095224573551	16	0.94113698294776	0.992458375326682	NA	0.566666666666667	0.566666666666667
ACSA_ECOLI	10vs0.1	-0.154712634587901	0.453774277166554	-0.340946242158004	16	0.737580031647842	0.963488313764055	NA	0.533333333333333	0.533333333333333
ACSA_ECOLI	5vs2.5	0.559519634266117	0.453774277166554	1.23303515077993	16	0.235372402076576	0.677261386649164	NA	0.6	0.6
ACSA_ECOLI	5vs1	0.250778854847108	0.453774277166554	0.552651103127782	16	0.588140762596464	0.852610986104457	NA	0.533333333333333	0.533333333333333
ACSA_ECOLI	5vs0.25	0.541457843456115	0.453774277166554	1.19323168081953	16	0.25017264325425	0.615852925848863	NA	0.566666666666667	0.566666666666667
ACSA_ECOLI	5vs0.1	0.420782600701909	0.453774277166554	0.927294961118882	16	0.367551100833286	0.747985081266458	NA	0.533333333333333	0.533333333333333
ACSA_ECOLI	2.5vs1	-0.308740779419009	0.453774277166554	-0.68038404765215	16	0.505988267342112	0.999646261773807	NA	0.533333333333333	0.533333333333333
ACSA_ECOLI	2.5vs0.25	-0.0180617908100019	0.453774277166554	-0.0398034699604016	16	0.968742249857564	0.998355954876784	NA	0.566666666666667	0.566666666666667
ACSA_ECOLI	2.5vs0.1	-0.138737033564208	0.453774277166554	-0.30574018966105	16	0.763744492861967	0.973474040330888	NA	0.533333333333333	0.533333333333333
ACSA_ECOLI	1vs0.25	0.290678988609007	0.453774277166554	0.640580577691749	16	0.530863340360938	0.996414900048017	NA	0.5	0.5
ACSA_ECOLI	1vs0.1	0.170003745854801	0.453774277166554	0.3746438579911	16	0.712844519432095	0.948623580602552	NA	0.466666666666667	0.466666666666667
ACSA_ECOLI	0.25vs0.1	-0.120675242754206	0.453774277166555	-0.265936719700648	16	0.793684338397502	0.975880512323413	NA	0.5	0.5
ACUI_ECOLI	50vs25	-0.115008226120631	0.0426983777330494	-2.69350341222945	16	0.0159832095939014	0.0460276641095742	NA	0.0757575757575758	0.0757575757575758
ACUI_ECOLI	50vs10	-0.132563252560942	0.0426983777330494	-3.10464377334728	16	0.00681327710864688	0.0310209498293901	NA	0.121212121212121	0.121212121212121
ACUI_ECOLI	50vs5	-0.0541927474761568	0.0426983777330494	-1.26919921442848	16	0.222522482225012	0.37481886362864	NA	0.0909090909090909	0.0909090909090909
ACUI_ECOLI	50vs2.5	-0.0639162875307875	0.0426983777330494	-1.49692543193075	16	0.153878623401451	0.266076737787076	NA	0.0757575757575758	0.0757575757575758
ACUI_ECOLI	50vs1	-0.145365069672348	0.0426983777330494	-3.40446352742419	16	0.00362585391304648	0.0154177220010144	NA	0.0909090909090909	0.0909090909090909
ACUI_ECOLI	50vs0.25	0.0783036672350925	0.0426983777330494	1.83387921022779	16	0.0853397621625545	0.17840778795062	NA	0.0909090909090909	0.0909090909090909
ACUI_ECOLI	50vs0.1	0.130767275524931	0.0426983777330494	3.06258182318984	16	0.00744039833855492	0.0368622474764022	NA	0.136363636363636	0.136363636363636
ACUI_ECOLI	25vs10	-0.0175550264403116	0.0426983777330494	-0.411140361117834	16	0.686423774397105	0.890193346540599	NA	0.106060606060606	0.106060606060606
ACUI_ECOLI	25vs5	0.0608154786444738	0.0426983777330494	1.42430419780097	16	0.173570173224254	0.535089669491986	NA	0.0757575757575758	0.0757575757575758
ACUI_ECOLI	25vs2.5	0.051091938589843	0.0426983777330494	1.19657798029869	16	0.248901536368058	0.838576610679044	NA	0.0606060606060606	0.0606060606060606
ACUI_ECOLI	25vs1	-0.0303568435517173	0.0426983777330494	-0.710960115194738	16	0.487344689426509	0.996007778726235	NA	0.0757575757575758	0.0757575757575758
ACUI_ECOLI	25vs0.25	0.193311893355723	0.0426983777330494	4.52738262245724	16	0.000343539306848051	0.0142279752342295	NA	0.0757575757575758	0.0757575757575758
ACUI_ECOLI	25vs0.1	0.245775501645561	0.0426983777330494	5.75608523541928	16	2.9487367422476e-05	0.00231897082372472	NA	0.121212121212121	0.121212121212121
ACUI_ECOLI	10vs5	0.0783705050847854	0.0426983777330494	1.8354445589188	16	0.0850971272640257	0.390665099903116	NA	0.121212121212121	0.121212121212121
ACUI_ECOLI	10vs2.5	0.0686469650301546	0.0426983777330494	1.60771834141653	16	0.127448605613691	0.574682049247939	NA	0.106060606060606	0.106060606060606
ACUI_ECOLI	10vs1	-0.0128018171114057	0.0426983777330494	-0.299819754076905	16	0.768174666130625	0.923549447699507	NA	0.121212121212121	0.121212121212121
ACUI_ECOLI	10vs0.25	0.210866919796035	0.0426983777330494	4.93852298357507	16	0.000148174775614907	0.00725068568675609	NA	0.121212121212121	0.121212121212121
ACUI_ECOLI	10vs0.1	0.263330528085873	0.0426983777330494	6.16722559653712	16	1.35286358800002e-05	0.00185934189375753	NA	0.166666666666667	0.166666666666667
ACUI_ECOLI	5vs2.5	-0.00972354005463077	0.0426983777330494	-0.227726217502276	16	0.822743653187509	0.967763428581423	NA	0.0757575757575758	0.0757575757575758
ACUI_ECOLI	5vs1	-0.091172322196191	0.0426983777330494	-2.13526431299571	16	0.0485483720334867	0.313784785811744	NA	0.0909090909090909	0.0909090909090909
ACUI_ECOLI	5vs0.25	0.132496414711249	0.0426983777330494	3.10307842465627	16	0.00683565695856503	0.095590876864027	NA	0.0909090909090909	0.0909090909090909
ACUI_ECOLI	5vs0.1	0.184960023001088	0.0426983777330494	4.33178103761832	16	0.000515390206437871	0.0273785334054069	NA	0.136363636363636	0.136363636363636
ACUI_ECOLI	2.5vs1	-0.0814487821415603	0.0426983777330494	-1.90753809549343	16	0.0745651751051419	0.999646261773807	NA	0.0757575757575758	0.0757575757575758
ACUI_ECOLI	2.5vs0.25	0.14221995476588	0.0426983777330494	3.33080464215854	16	0.00423525987573137	0.207715967683092	NA	0.0757575757575758	0.0757575757575758
ACUI_ECOLI	2.5vs0.1	0.194683563055718	0.0426983777330494	4.55950725512059	16	0.000321500509297801	0.039401673528386	NA	0.121212121212121	0.121212121212121
ACUI_ECOLI	1vs0.25	0.22366873690744	0.0426983777330494	5.23834273765197	16	8.11890907130852e-05	0.0149049639034106	NA	0.0909090909090909	0.0909090909090909
ACUI_ECOLI	1vs0.1	0.276132345197279	0.0426983777330494	6.46704535061402	16	7.77651112282562e-06	0.00239230578186062	NA	0.136363636363636	0.136363636363636
ACUI_ECOLI	0.25vs0.1	0.0524636082898384	0.0426983777330495	1.22870261296205	16	0.236949747385489	0.808871999239734	NA	0.136363636363636	0.136363636363636
ADD_ECOLI	50vs25	-0.177063950507557	0.0350713990844056	-5.04867085802368	16	0.000118647635671376	0.00161317100996921	NA	0.0555555555555556	0.0555555555555556
ADD_ECOLI	50vs10	-0.168589340498486	0.0350713990844056	-4.80703208026421	16	0.000193532769948934	0.00225813514245656	NA	0.0634920634920635	0.0634920634920635
ADD_ECOLI	50vs5	-0.153045025889116	0.0350713990844056	-4.36381296111928	16	0.000482164346908176	0.00482146315130881	NA	0.0634920634920635	0.0634920634920635
ADD_ECOLI	50vs2.5	-0.161379425212772	0.0350713990844056	-4.60145387483354	16	0.000294879790882163	0.00300063307155564	NA	0.0793650793650794	0.0793650793650794
ADD_ECOLI	50vs1	-0.198055932492467	0.0350713990844056	-5.64722074576522	16	3.63813177635119e-05	0.000472526582786442	NA	0.0634920634920635	0.0634920634920635
ADD_ECOLI	50vs0.25	-0.110032399560003	0.0350713990844056	-3.13738266600628	16	0.00636137397004699	0.0285210361880206	NA	0.0634920634920635	0.0634920634920635
ADD_ECOLI	50vs0.1	-0.138340862660885	0.0350713990844056	-3.94454929864484	16	0.00115971239129831	0.0102992054498704	NA	0.0634920634920635	0.0634920634920635
ADD_ECOLI	25vs10	0.00847461000907045	0.0350713990844056	0.241638777759472	16	0.812129704795097	0.948050563977147	NA	0.0396825396825397	0.0396825396825397
ADD_ECOLI	25vs5	0.0240189246184409	0.0350713990844056	0.6848578969044	16	0.503234881321208	0.798505528729708	NA	0.0396825396825397	0.0396825396825397
ADD_ECOLI	25vs2.5	0.0156845252947851	0.0350713990844056	0.447216983190134	16	0.660713262780562	0.949681581320639	NA	0.0555555555555556	0.0555555555555556
ADD_ECOLI	25vs1	-0.0209919819849098	0.0350713990844056	-0.598549887741542	16	0.557852439725865	0.996007778726235	NA	0.0396825396825397	0.0396825396825397
ADD_ECOLI	25vs0.25	0.0670315509475543	0.0350713990844056	1.9112881920174	16	0.0740506366323765	0.394063937888232	NA	0.0396825396825397	0.0396825396825397
ADD_ECOLI	25vs0.1	0.0387230878466716	0.0350713990844056	1.10412155937884	16	0.28586925758086	0.663313071857802	NA	0.0396825396825397	0.0396825396825397
ADD_ECOLI	10vs5	0.0155443146093705	0.0350713990844056	0.443219119144928	16	0.663541621295976	0.858567665707966	NA	0.0476190476190477	0.0476190476190476
ADD_ECOLI	10vs2.5	0.00720991528571465	0.0350713990844056	0.205578205430662	16	0.839713221897004	0.95526432344091	NA	0.0634920634920635	0.0634920634920635
ADD_ECOLI	10vs1	-0.0294665919939802	0.0350713990844056	-0.840188665501014	16	0.413182139314747	0.734350227882253	NA	0.0476190476190477	0.0476190476190476
ADD_ECOLI	10vs0.25	0.0585569409384839	0.0350713990844056	1.66964941425793	16	0.114433471051771	0.449605847147711	NA	0.0476190476190477	0.0476190476190476
ADD_ECOLI	10vs0.1	0.0302484778376011	0.0350713990844056	0.862482781619368	16	0.401164885335881	0.858649410215485	NA	0.0476190476190477	0.0476190476190476
ADD_ECOLI	5vs2.5	-0.00833439932365582	0.0350713990844056	-0.237640913714266	16	0.815175919487285	0.967763428581423	NA	0.0634920634920635	0.0634920634920635
ADD_ECOLI	5vs1	-0.0450109066033507	0.0350713990844056	-1.28340778464594	16	0.217626874870566	0.612161141352387	NA	0.0476190476190477	0.0476190476190476
ADD_ECOLI	5vs0.25	0.0430126263291134	0.0350713990844056	1.226430295113	16	0.237780295646636	0.606258388524401	NA	0.0476190476190477	0.0476190476190476
ADD_ECOLI	5vs0.1	0.0147041632282306	0.0350713990844056	0.419263662474441	16	0.680598335444494	0.901668597687414	NA	0.0476190476190477	0.0476190476190476
ADD_ECOLI	2.5vs1	-0.0366765072796949	0.0350713990844056	-1.04576687093168	16	0.31121129134115	0.999646261773807	NA	0.0634920634920635	0.0634920634920635
ADD_ECOLI	2.5vs0.25	0.0513470256527692	0.0350713990844056	1.46407120882727	16	0.162544942955387	0.998355954876784	NA	0.0634920634920635	0.0634920634920635
ADD_ECOLI	2.5vs0.1	0.0230385625518865	0.0350713990844056	0.656904576188706	16	0.52057996353579	0.96057284828074	NA	0.0634920634920635	0.0634920634920635
ADD_ECOLI	1vs0.25	0.0880235329324641	0.0350713990844056	2.50983807975894	16	0.0232100233155363	0.473441494112283	NA	0.0476190476190477	0.0476190476190476
ADD_ECOLI	1vs0.1	0.0597150698315814	0.0350713990844056	1.70267144712038	16	0.107973757675316	0.578805993435398	NA	0.0476190476190477	0.0476190476190476
ADD_ECOLI	0.25vs0.1	-0.0283084631008827	0.0350713990844057	-0.807166632638559	16	0.431406633785463	0.903125657770986	NA	0.0476190476190477	0.0476190476190476
ADEC_ECOLI	50vs25	-0.281147999942078	0.259381771611681	-1.08391579791884	15	0.295517658289132	0.406359910834649	NA	0.416666666666667	0.25
ADEC_ECOLI	50vs10	-0.0700554505564029	0.259381771611681	-0.270086252095165	15	0.790774411215499	0.877302918217803	NA	0.416666666666667	0.25
ADEC_ECOLI	50vs5	0.00595530387405419	0.259381771611681	0.0229596082910939	15	0.981985138389169	0.990707850030996	NA	0.5	0.333333333333333
ADEC_ECOLI	50vs2.5	0.563538668601196	0.259381771611681	2.17262248268111	15	0.0462455613750583	0.109081904167162	NA	0.333333333333333	0.166666666666667
ADEC_ECOLI	50vs1	0.218974703419678	0.259381771611681	0.844217780066304	15	0.411810039879585	0.524621612034642	NA	0.416666666666667	0.25
ADEC_ECOLI	50vs0.25	0.432944178250404	0.259381771611681	1.6691387970723	15	0.115821761276126	0.225612315648623	NA	0.416666666666667	0.25
ADEC_ECOLI	50vs0.1	0.425216571224623	0.259381771611681	1.63934639116126	15	0.121939931112319	0.25153008603967	NA	0.458333333333333	0.291666666666667
ADEC_ECOLI	25vs10	0.211092549385676	0.231998109379217	0.909889093279763	15	0.377270148948545	0.708136387411423	NA	0.333333333333333	0.333333333333333
ADEC_ECOLI	25vs5	0.287103303816133	0.231998109379218	1.23752432545406	15	0.234914966467844	0.603981323458763	NA	0.416666666666667	0.416666666666667
ADEC_ECOLI	25vs2.5	0.844686668543274	0.231998109379217	3.64092048337589	15	0.00241436125144467	0.0898142385537419	NA	0.25	0.25
ADEC_ECOLI	25vs1	0.500122703361757	0.231998109379217	2.15571887503734	15	0.0477542098227861	0.660114008165814	NA	0.333333333333333	0.333333333333333
ADEC_ECOLI	25vs0.25	0.714092178192483	0.231998109379218	3.07800861008418	15	0.00765331774371925	0.119650233085436	NA	0.333333333333333	0.333333333333333
ADEC_ECOLI	25vs0.1	0.706364571166701	0.231998109379218	3.044699687669	15	0.00819154079022222	0.133613132000514	NA	0.375	0.375
ADEC_ECOLI	10vs5	0.0760107544304571	0.231998109379218	0.327635232174294	15	0.747715677513934	0.893067414542792	NA	0.416666666666667	0.416666666666667
ADEC_ECOLI	10vs2.5	0.633594119157599	0.231998109379217	2.73103139009613	15	0.0154648759585072	0.277906221349415	NA	0.25	0.25
ADEC_ECOLI	10vs1	0.289030153976081	0.231998109379217	1.24582978175758	15	0.231935438832537	0.609584555987464	NA	0.333333333333333	0.333333333333333
ADEC_ECOLI	10vs0.25	0.502999628806807	0.231998109379218	2.16811951680442	15	0.0466430767436843	0.320062294488661	NA	0.333333333333333	0.333333333333333
ADEC_ECOLI	10vs0.1	0.495272021781026	0.231998109379217	2.13481059438923	15	0.0496832656657764	0.650398907348377	NA	0.375	0.375
ADEC_ECOLI	5vs2.5	0.557583364727142	0.231998109379217	2.40339615792184	15	0.0296275769620917	0.285382693814972	NA	0.333333333333333	0.333333333333333
ADEC_ECOLI	5vs1	0.213019399545624	0.231998109379217	0.918194549583284	15	0.373045871258133	0.731338355898236	NA	0.416666666666667	0.416666666666667
ADEC_ECOLI	5vs0.25	0.42698887437635	0.231998109379218	1.84048428463012	15	0.0855655733326839	0.368927698826917	NA	0.416666666666667	0.416666666666667
ADEC_ECOLI	5vs0.1	0.419261267350569	0.231998109379218	1.80717536221494	15	0.090830941479731	0.430064762049683	NA	0.458333333333333	0.458333333333333
ADEC_ECOLI	2.5vs1	-0.344563965181518	0.231998109379217	-1.48520160833855	15	0.15820202388675	0.999646261773807	NA	0.25	0.25
ADEC_ECOLI	2.5vs0.25	-0.130594490350791	0.231998109379218	-0.562911873291714	15	0.581811706993618	0.998355954876784	NA	0.25	0.25
ADEC_ECOLI	2.5vs0.1	-0.138322097376573	0.231998109379217	-0.596220795706898	15	0.559918386957406	0.962965000941468	NA	0.291666666666667	0.291666666666667
ADEC_ECOLI	1vs0.25	0.213969474830726	0.231998109379218	0.92228973504684	15	0.37097492810787	0.959302475265343	NA	0.333333333333333	0.333333333333333
ADEC_ECOLI	1vs0.1	0.206241867804945	0.231998109379217	0.888980812631657	15	0.38804778227467	0.817650020935576	NA	0.375	0.375
ADEC_ECOLI	0.25vs0.1	-0.00772760702578153	0.231998109379218	-0.0333089224151831	15	0.973867432297401	0.996057268436349	NA	0.375	0.375
ADHE_ECOLI	50vs25	-0.179530386186831	0.0407368372583891	-4.40707718785556	16	0.000440718590880351	0.00388785347515661	NA	0.0615711252653928	0.0615711252653928
ADHE_ECOLI	50vs10	-0.0936882983492306	0.0407368372583891	-2.2998422227768	16	0.0352564387049159	0.104171166291567	NA	0.0488322717622081	0.0488322717622081
ADHE_ECOLI	50vs5	-0.176278964572575	0.0407368372583891	-4.32726191909444	16	0.000520261845206482	0.00506619423487734	NA	0.0562632696390658	0.0562632696390658
ADHE_ECOLI	50vs2.5	-0.173240993535946	0.0407368372583891	-4.2526863938184	16	0.000607773816567958	0.00509416527169174	NA	0.0743099787685775	0.0743099787685775
ADHE_ECOLI	50vs1	-0.198099592825644	0.0407368372583891	-4.86291047999434	16	0.000172730258342302	0.00159975914371879	NA	0.0488322717622081	0.0488322717622081
ADHE_ECOLI	50vs0.25	-0.16775776965012	0.0407368372583891	-4.1180852746631	16	0.00080542856051169	0.00651117630159541	NA	0.0583864118895966	0.0583864118895966
ADHE_ECOLI	50vs0.1	-0.152513970419908	0.0407368372583891	-3.74388344025161	16	0.00177047472459035	0.0135757249200038	NA	0.0573248407643312	0.0573248407643312
ADHE_ECOLI	25vs10	0.0858420878376004	0.0407368372583891	2.10723496507875	16	0.0512273863211519	0.409084647754575	NA	0.0445859872611465	0.0445859872611465
ADHE_ECOLI	25vs5	0.00325142161425636	0.0407368372583891	0.0798152687611207	16	0.937373961949382	0.984162266265573	NA	0.0520169851380042	0.0520169851380042
ADHE_ECOLI	25vs2.5	0.00628939265088491	0.0407368372583891	0.154390794037151	16	0.879232316162952	0.985621643200785	NA	0.0700636942675159	0.0700636942675159
ADHE_ECOLI	25vs1	-0.0185692066388133	0.0407368372583891	-0.455833292138781	16	0.654635578367205	0.996007778726235	NA	0.0445859872611465	0.0445859872611465
ADHE_ECOLI	25vs0.25	0.0117726165367114	0.0407368372583891	0.288991913192452	16	0.77629838551713	0.935726614337919	NA	0.054140127388535	0.054140127388535
ADHE_ECOLI	25vs0.1	0.0270164157669232	0.0407368372583891	0.663193747603947	16	0.516648269966298	0.821152725554304	NA	0.0530785562632696	0.0530785562632696
ADHE_ECOLI	10vs5	-0.0825906662233441	0.0407368372583891	-2.02741969631763	16	0.0596142249377485	0.336996608324187	NA	0.0392781316348195	0.0392781316348195
ADHE_ECOLI	10vs2.5	-0.0795526951867155	0.0407368372583891	-1.9528441710416	16	0.0685582281904897	0.47985866563219	NA	0.0573248407643312	0.0573248407643312
ADHE_ECOLI	10vs1	-0.104411294476414	0.0407368372583891	-2.56306825721753	16	0.0208448181406564	0.26547639965234	NA	0.0318471337579618	0.0318471337579618
ADHE_ECOLI	10vs0.25	-0.074069471300889	0.0407368372583891	-1.8182430518863	16	0.0877972279612957	0.414201000332258	NA	0.0414012738853503	0.0414012738853503
ADHE_ECOLI	10vs0.1	-0.0588256720706772	0.0407368372583891	-1.44404121747481	16	0.168023781158783	0.746066742583845	NA	0.0403397027600849	0.0403397027600849
ADHE_ECOLI	5vs2.5	0.00303797103662855	0.0407368372583891	0.0745755252760308	16	0.941476886039408	0.990367300798005	NA	0.0647558386411889	0.064755838641189
ADHE_ECOLI	5vs1	-0.0218206282530696	0.0407368372583891	-0.535648560899902	16	0.599568958539451	0.856713304986577	NA	0.0392781316348195	0.0392781316348195
ADHE_ECOLI	5vs0.25	0.00852119492245506	0.0407368372583891	0.209176644431331	16	0.836950331428504	0.952465636499424	NA	0.0488322717622081	0.0488322717622081
ADHE_ECOLI	5vs0.1	0.0237649941526668	0.0407368372583891	0.583378478842826	16	0.56777155104334	0.860221735100097	NA	0.0477707006369427	0.0477707006369427
ADHE_ECOLI	2.5vs1	-0.0248585992896982	0.0407368372583891	-0.610224086175933	16	0.550283169759072	0.999646261773807	NA	0.0573248407643312	0.0573248407643312
ADHE_ECOLI	2.5vs0.25	0.00548322388582651	0.0407368372583891	0.1346011191553	16	0.894605926674439	0.998355954876784	NA	0.0668789808917197	0.0668789808917197
ADHE_ECOLI	2.5vs0.1	0.0207270231160383	0.0407368372583891	0.508802953566796	16	0.617834442213964	0.967003344730721	NA	0.0658174097664543	0.0658174097664544
ADHE_ECOLI	1vs0.25	0.0303418231755247	0.0407368372583891	0.744825205331233	16	0.467177676889552	0.99561562921376	NA	0.0414012738853503	0.0414012738853503
ADHE_ECOLI	1vs0.1	0.0455856224057365	0.0407368372583891	1.11902703974273	16	0.279647659254777	0.743862875565024	NA	0.0403397027600849	0.0403397027600849
ADHE_ECOLI	0.25vs0.1	0.0152437992302118	0.0407368372583892	0.374201834411495	16	0.713166923019473	0.970374967128817	NA	0.0498938428874734	0.0498938428874735
ADHP_ECOLI	50vs25	-0.145468457672798	0.108224322404559	-1.34413830866055	16	0.197653629993045	0.294869138223319	NA	0.0833333333333334	0.0833333333333333
ADHP_ECOLI	50vs10	-0.128522561609718	0.108224322404559	-1.18755709210432	16	0.25233950622205	0.412098075038247	NA	0.0555555555555556	0.0555555555555556
ADHP_ECOLI	50vs5	-0.238002016741323	0.108224322404559	-2.19915460271153	16	0.0429166976239657	0.123887331349287	NA	0.111111111111111	0.111111111111111
ADHP_ECOLI	50vs2.5	-0.0890029077945252	0.108224322404559	-0.822392839400912	16	0.422940694698857	0.545377431332173	NA	0.0555555555555556	0.0555555555555556
ADHP_ECOLI	50vs1	-0.0927557131927278	0.108224322404559	-0.857069013063372	16	0.404061761327642	0.518360938699108	NA	0.0833333333333334	0.0833333333333333
ADHP_ECOLI	50vs0.25	0.0465081154581387	0.108224322404559	0.429738107153808	16	0.673117595325761	0.785471377418203	NA	0.138888888888889	0.138888888888889
ADHP_ECOLI	50vs0.1	-0.196210758042307	0.108224322404559	-1.81300056847518	16	0.0886350508554017	0.201190439703161	NA	0.0555555555555556	0.0555555555555556
ADHP_ECOLI	25vs10	0.0169458960630801	0.108224322404559	0.156581216556235	16	0.877533631420443	0.970913395351744	NA	0.0277777777777778	0.0277777777777778
ADHP_ECOLI	25vs5	-0.0925335590685243	0.108224322404559	-0.855016294050977	16	0.405163738732398	0.746069455462163	NA	0.0833333333333334	0.0833333333333333
ADHP_ECOLI	25vs2.5	0.0564655498782732	0.108224322404559	0.521745469259639	16	0.608995094525043	0.946565597476311	NA	0.0277777777777778	0.0277777777777778
ADHP_ECOLI	25vs1	0.0527127444800707	0.108224322404559	0.48706929559718	16	0.632814698531701	0.996007778726235	NA	0.0555555555555556	0.0555555555555556
ADHP_ECOLI	25vs0.25	0.191976573130937	0.108224322404559	1.77387641581436	16	0.0951133412583427	0.433206950184905	NA	0.111111111111111	0.111111111111111
ADHP_ECOLI	25vs0.1	-0.0507423003695084	0.108224322404559	-0.468862259814627	16	0.64549290895047	0.879020028144054	NA	0.0277777777777778	0.0277777777777778
ADHP_ECOLI	10vs5	-0.109479455131604	0.108224322404559	-1.01159751060721	16	0.326784914244105	0.667456932756795	NA	0.0555555555555556	0.0555555555555556
ADHP_ECOLI	10vs2.5	0.0395196538151931	0.108224322404559	0.365164252703404	16	0.719770999710012	0.91770743555232	NA	0	0
ADHP_ECOLI	10vs1	0.0357668484169906	0.108224322404559	0.330488079040944	16	0.745319300862195	0.91639646339417	NA	0.0277777777777778	0.0277777777777778
ADHP_ECOLI	10vs0.25	0.175030677067857	0.108224322404559	1.61729519925812	16	0.125356861077096	0.466276702857711	NA	0.0833333333333334	0.0833333333333333
ADHP_ECOLI	10vs0.1	-0.0676881964325885	0.108224322404559	-0.625443476370862	16	0.540499137646703	0.909253384654883	NA	0	0
ADHP_ECOLI	5vs2.5	0.148999108946798	0.108224322404559	1.37676176331062	16	0.187546430061656	0.628686719786177	NA	0.0555555555555556	0.0555555555555556
ADHP_ECOLI	5vs1	0.145246303548595	0.108224322404559	1.34208558964816	16	0.198303937821741	0.594747973396388	NA	0.0833333333333334	0.0833333333333333
ADHP_ECOLI	5vs0.25	0.284510132199462	0.108224322404559	2.62889270986534	16	0.0182370923866564	0.171702702573255	NA	0.138888888888889	0.138888888888889
ADHP_ECOLI	5vs0.1	0.0417912586990159	0.108224322404559	0.38615403423635	16	0.704469173641572	0.912159011988777	NA	0.0555555555555556	0.0555555555555556
ADHP_ECOLI	2.5vs1	-0.00375280539820254	0.108224322404559	-0.0346761736624598	16	0.972766885510905	0.999646261773807	NA	0.0277777777777778	0.0277777777777778
ADHP_ECOLI	2.5vs0.25	0.135511023252664	0.108224322404559	1.25213094655472	16	0.228517131480419	0.998355954876784	NA	0.0833333333333334	0.0833333333333333
ADHP_ECOLI	2.5vs0.1	-0.107207850247782	0.108224322404559	-0.990607729074266	16	0.3366225878256	0.87569508106518	NA	0	0
ADHP_ECOLI	1vs0.25	0.139263828650867	0.108224322404559	1.28680712021718	16	0.216468287827435	0.896248828019551	NA	0.111111111111111	0.111111111111111
ADHP_ECOLI	1vs0.1	-0.103455044849579	0.108224322404559	-0.955931555411806	16	0.35332836360201	0.80173425131759	NA	0.0277777777777778	0.0277777777777778
ADHP_ECOLI	0.25vs0.1	-0.242718873500446	0.108224322404559	-2.24273867562898	16	0.0394284633364386	0.441558556242258	NA	0.0833333333333334	0.0833333333333333
ADIA_ECOLI	50vs25	-0.355207235628282	0.0616577383009081	-5.7609514298881	16	2.92128128451807e-05	0.000647993303111282	NA	0.210526315789474	0.210526315789474
ADIA_ECOLI	50vs10	-0.248999917102061	0.0616577383009081	-4.03842119357132	16	0.000951973940898743	0.00734092581186002	NA	0.228070175438597	0.228070175438596
ADIA_ECOLI	50vs5	-0.291277688424264	0.0616577383009081	-4.72410595086609	16	0.000229248988516062	0.00286777509718875	NA	0.236842105263158	0.236842105263158
ADIA_ECOLI	50vs2.5	-0.333206847252361	0.0616577383009081	-5.40413671397112	16	5.84831087677706e-05	0.000898104243734436	NA	0.219298245614035	0.219298245614035
ADIA_ECOLI	50vs1	-0.353725149144086	0.0616577383009081	-5.73691411478317	16	3.05952914654295e-05	0.000417241427439568	NA	0.219298245614035	0.219298245614035
ADIA_ECOLI	50vs0.25	-0.317381804524023	0.0616577383009081	-5.14747723919268	16	9.73190867428197e-05	0.00131169203870757	NA	0.228070175438597	0.228070175438596
ADIA_ECOLI	50vs0.1	-0.277244289869051	0.0616577383009081	-4.49650437250903	16	0.000366177729678618	0.00456669927242875	NA	0.289473684210526	0.289473684210526
ADIA_ECOLI	25vs10	0.106207318526221	0.0616577383009081	1.72253023631678	16	0.104243162180718	0.481532654330439	NA	0.192982456140351	0.192982456140351
ADIA_ECOLI	25vs5	0.0639295472040189	0.0616577383009081	1.03684547902201	16	0.315224865190348	0.675132089912531	NA	0.201754385964912	0.201754385964912
ADIA_ECOLI	25vs2.5	0.0220003883759219	0.0616577383009081	0.356814715916978	16	0.725892753640424	0.964583246244747	NA	0.184210526315789	0.184210526315789
ADIA_ECOLI	25vs1	0.0014820864841963	0.0616577383009081	0.024037315104931	16	0.981120080827993	0.996007778726235	NA	0.184210526315789	0.184210526315789
ADIA_ECOLI	25vs0.25	0.0378254311042596	0.0616577383009081	0.61347419069542	16	0.548185780808458	0.844698885548984	NA	0.192982456140351	0.192982456140351
ADIA_ECOLI	25vs0.1	0.0779629457592316	0.0616577383009081	1.26444705737906	16	0.224179002110876	0.607185931916543	NA	0.254385964912281	0.254385964912281
ADIA_ECOLI	10vs5	-0.0422777713222023	0.061657738300908	-0.685684757294766	16	0.502726949497555	0.776877415281183	NA	0.219298245614035	0.219298245614035
ADIA_ECOLI	10vs2.5	-0.0842069301502993	0.0616577383009081	-1.3657155203998	16	0.190920936657232	0.614374921001543	NA	0.201754385964912	0.201754385964912
ADIA_ECOLI	10vs1	-0.104725232042025	0.061657738300908	-1.69849292121185	16	0.108773303928286	0.465167587807029	NA	0.201754385964912	0.201754385964912
ADIA_ECOLI	10vs0.25	-0.0683818874219616	0.0616577383009081	-1.10905604562136	16	0.283798325091544	0.665520672898382	NA	0.210526315789474	0.210526315789474
ADIA_ECOLI	10vs0.1	-0.0282443727669895	0.0616577383009081	-0.458083178937713	16	0.653052675561963	0.931336702846394	NA	0.271929824561403	0.271929824561404
ADIA_ECOLI	5vs2.5	-0.041929158828097	0.0616577383009081	-0.680030763105034	16	0.506206062422881	0.853961863073419	NA	0.210526315789474	0.210526315789474
ADIA_ECOLI	5vs1	-0.0624474607198226	0.0616577383009081	-1.01280816391708	16	0.326223796099034	0.704534601295795	NA	0.210526315789474	0.210526315789474
ADIA_ECOLI	5vs0.25	-0.0261041160997593	0.0616577383009081	-0.423371288326592	16	0.677660549204663	0.88146855309025	NA	0.219298245614035	0.219298245614035
ADIA_ECOLI	5vs0.1	0.0140333985552128	0.0616577383009081	0.227601578357053	16	0.822838905173104	0.960934657086874	NA	0.280701754385965	0.280701754385965
ADIA_ECOLI	2.5vs1	-0.0205183018917256	0.0616577383009081	-0.332777400812047	16	0.743622707990602	0.999646261773807	NA	0.192982456140351	0.192982456140351
ADIA_ECOLI	2.5vs0.25	0.0158250427283377	0.0616577383009081	0.256659474778442	16	0.800712745412072	0.998355954876784	NA	0.201754385964912	0.201754385964912
ADIA_ECOLI	2.5vs0.1	0.0559625573833098	0.0616577383009081	0.907632341462086	16	0.377540294515476	0.899317513348531	NA	0.263157894736842	0.263157894736842
ADIA_ECOLI	1vs0.25	0.0363433446200633	0.0616577383009081	0.589436875590489	16	0.563799468935099	0.996414900048017	NA	0.201754385964912	0.201754385964912
ADIA_ECOLI	1vs0.1	0.0764808592750353	0.0616577383009081	1.24040974227413	16	0.232706281626214	0.711411352709522	NA	0.263157894736842	0.263157894736842
ADIA_ECOLI	0.25vs0.1	0.0401375146549721	0.0616577383009081	0.650972866683644	16	0.524303622757076	0.930278928167503	NA	0.271929824561403	0.271929824561404
ADIC_ECOLI	50vs25	0.119998007056298	0.169507232836685	0.707922635796389	16	0.489178432117751	0.587978016929711	NA	0	0
ADIC_ECOLI	50vs10	0.0893203905340141	0.169507232836685	0.526941470515725	16	0.605463804528367	0.74450630652281	NA	0	0
ADIC_ECOLI	50vs5	0.27997711058482	0.169507232836685	1.6517118821388	16	0.118080108659596	0.243380543812957	NA	0	0
ADIC_ECOLI	50vs2.5	-0.0345093473210613	0.169507232836685	-0.203586282092812	16	0.841243559596013	0.8890138868493	NA	0	0
ADIC_ECOLI	50vs1	-0.0592424640148709	0.169507232836685	-0.349498148388448	16	0.73127299240934	0.79778539678852	NA	0	0
ADIC_ECOLI	50vs0.25	0.0161480336059392	0.169507232836685	0.0952645697514121	16	0.925287609177124	0.954973233261438	NA	0	0
ADIC_ECOLI	50vs0.1	0.127468781921039	0.169507232836685	0.751996123043618	16	0.462973184105948	0.63106269441577	NA	0	0
ADIC_ECOLI	25vs10	-0.030677616522284	0.169507232836685	-0.180981165280664	16	0.858655030165733	0.965716005658381	NA	0	0
ADIC_ECOLI	25vs5	0.159979103528522	0.169507232836685	0.943789246342408	16	0.359311855075862	0.707880819719683	NA	0	0
ADIC_ECOLI	25vs2.5	-0.154507354377359	0.169507232836685	-0.911508917889201	16	0.375556485017983	0.885851846736095	NA	0	0
ADIC_ECOLI	25vs1	-0.179240471071169	0.169507232836685	-1.05742078418484	16	0.306024231182797	0.996007778726235	NA	0	0
ADIC_ECOLI	25vs0.25	-0.103849973450359	0.169507232836685	-0.612658066044977	16	0.54871204302735	0.844698885548984	NA	0	0
ADIC_ECOLI	25vs0.1	0.00747077486474081	0.169507232836685	0.0440734872472296	16	0.965391190530993	0.99025911517197	NA	0	0
ADIC_ECOLI	10vs5	0.190656720050806	0.169507232836685	1.12477041162307	16	0.277277452682833	0.626682489696322	NA	0	0
ADIC_ECOLI	10vs2.5	-0.123829737855075	0.169507232836685	-0.730527752608537	16	0.475629572040148	0.821423772409396	NA	0	0
ADIC_ECOLI	10vs1	-0.148562854548885	0.169507232836685	-0.876439618904173	16	0.393759883412555	0.729856509793805	NA	0	0
ADIC_ECOLI	10vs0.25	-0.0731723569280749	0.169507232836685	-0.431676900764313	16	0.671736778975058	0.915816537546035	NA	0	0
ADIC_ECOLI	10vs0.1	0.0381483913870248	0.169507232836685	0.225054652527893	16	0.824785946742028	0.979118780862937	NA	0	0
ADIC_ECOLI	5vs2.5	-0.314486457905881	0.169507232836685	-1.85529816423161	16	0.0820723653263085	0.468413754396377	NA	0	0
ADIC_ECOLI	5vs1	-0.339219574599691	0.169507232836685	-2.00121003052725	16	0.0626294771967577	0.361946015736417	NA	0	0
ADIC_ECOLI	5vs0.25	-0.263829076978881	0.169507232836685	-1.55644731238738	16	0.139158786949906	0.471918226539825	NA	0	0
ADIC_ECOLI	5vs0.1	-0.152508328663781	0.169507232836685	-0.899715759095178	16	0.381613493015267	0.751978843770113	NA	0	0
ADIC_ECOLI	2.5vs1	-0.0247331166938096	0.169507232836685	-0.145911866295636	16	0.885813442133803	0.999646261773807	NA	0	0
ADIC_ECOLI	2.5vs0.25	0.0506573809270005	0.169507232836685	0.298850851844224	16	0.76890047693026	0.998355954876784	NA	0	0
ADIC_ECOLI	2.5vs0.1	0.1619781292421	0.169507232836685	0.95558240513643	16	0.353499448802975	0.886543013701304	NA	0	0
ADIC_ECOLI	1vs0.25	0.0753904976208101	0.169507232836685	0.44476271813986	16	0.662448949317396	0.996414900048017	NA	0	0
ADIC_ECOLI	1vs0.1	0.18671124593591	0.169507232836685	1.10149427143207	16	0.286976447913088	0.74716736737279	NA	0	0
ADIC_ECOLI	0.25vs0.1	0.1113207483151	0.169507232836685	0.656731553292205	16	0.520688367700987	0.929951966723895	NA	0	0
ADIY_ECOLI	50vs25	-0.00442325556822113	0.168372674984432	-0.0262706259708122	16	0.979366354941421	0.984747488759781	NA	0	0
ADIY_ECOLI	50vs10	0.0311007751608573	0.168372674984432	0.184713910162282	16	0.855774442944365	0.915545811897428	NA	0	0
ADIY_ECOLI	50vs5	0.12359713389889	0.168372674984432	0.734068838131358	16	0.473527741846786	0.621257055321143	NA	0	0
ADIY_ECOLI	50vs2.5	-0.062313778668963	0.168372674984432	-0.370094367596908	16	0.716165510083631	0.79407189386203	NA	0	0
ADIY_ECOLI	50vs1	-0.0644792726463154	0.168372674984432	-0.382955682400826	16	0.70679256363569	0.781173049939748	NA	0	0
ADIY_ECOLI	50vs0.25	0.0349025728200789	0.168372674984432	0.207293569596766	16	0.838395888532156	0.900704032908456	NA	0	0
ADIY_ECOLI	50vs0.1	-0.0121711737042621	0.168372674984432	-0.0722871077827061	16	0.943269347815167	0.969632631340081	NA	0	0
ADIY_ECOLI	25vs10	0.0355240307290784	0.168372674984432	0.210984536133094	16	0.835563056744314	0.953451789883259	NA	0	0
ADIY_ECOLI	25vs5	0.128020389467112	0.168372674984432	0.76033946410217	16	0.458110478345806	0.773234992802377	NA	0	0
ADIY_ECOLI	25vs2.5	-0.0578905231007419	0.168372674984432	-0.343823741626096	16	0.735455683352428	0.968974092860898	NA	0	0
ADIY_ECOLI	25vs1	-0.0600560170780943	0.168372674984432	-0.356685056430013	16	0.725987970831377	0.996007778726235	NA	0	0
ADIY_ECOLI	25vs0.25	0.0393258283883	0.168372674984432	0.233564195567578	16	0.818285374540727	0.943419828998155	NA	0	0
ADIY_ECOLI	25vs0.1	-0.00774791813604101	0.168372674984432	-0.0460164818118938	16	0.963866569135119	0.99025911517197	NA	0	0
ADIY_ECOLI	10vs5	0.0924963587380331	0.168372674984432	0.549354927969076	16	0.590347637836723	0.823192425873782	NA	0	0
ADIY_ECOLI	10vs2.5	-0.0934145538298203	0.168372674984432	-0.55480827775919	16	0.586698743861129	0.868869070183832	NA	0	0
ADIY_ECOLI	10vs1	-0.0955800478071727	0.168372674984432	-0.567669592563107	16	0.578138736335034	0.832944053451867	NA	0	0
ADIY_ECOLI	10vs0.25	0.00380179765922158	0.168372674984432	0.0225796594344843	16	0.982264771566565	0.997340119860284	NA	0	0
ADIY_ECOLI	10vs0.1	-0.0432719488651195	0.168372674984432	-0.257001017944988	16	0.80045367557065	0.970875693645813	NA	0	0
ADIY_ECOLI	5vs2.5	-0.185910912567853	0.168372674984432	-1.10416320572827	16	0.285851732498339	0.723180763222041	NA	0	0
ADIY_ECOLI	5vs1	-0.188076406545206	0.168372674984432	-1.11702452053218	16	0.280477608933515	0.657513380487623	NA	0	0
ADIY_ECOLI	5vs0.25	-0.0886945610788115	0.168372674984432	-0.526775268534592	16	0.605576602447447	0.843961066917857	NA	0	0
ADIY_ECOLI	5vs0.1	-0.135768307603153	0.168372674984432	-0.806355945914064	16	0.431860386244633	0.792183670842899	NA	0	0
ADIY_ECOLI	2.5vs1	-0.00216549397735238	0.168372674984432	-0.0128613148039171	16	0.989897444267938	0.999646261773807	NA	0	0
ADIY_ECOLI	2.5vs0.25	0.0972163514890419	0.168372674984432	0.577387937193674	16	0.571713532827723	0.998355954876784	NA	0	0
ADIY_ECOLI	2.5vs0.1	0.0501426049647009	0.168372674984432	0.297807259814202	16	0.769682486745765	0.974727587126242	NA	0	0
ADIY_ECOLI	1vs0.25	0.0993818454663943	0.168372674984432	0.590249251997591	16	0.563267966035669	0.996414900048017	NA	0	0
ADIY_ECOLI	1vs0.1	0.0523080989420532	0.168372674984432	0.310668574618119	16	0.760063104460593	0.948623580602552	NA	0	0
ADIY_ECOLI	0.25vs0.1	-0.047073746524341	0.168372674984432	-0.279580677379472	16	0.78338117381446	0.973960058280447	NA	0	0
ADPP_ECOLI	50vs25	-0.170744650582872	0.0841731958887798	-2.02849195376259	16	0.0594937222162333	0.119095910653462	NA	0.111111111111111	0.111111111111111
ADPP_ECOLI	50vs10	-0.0761965432877976	0.0841731958887798	-0.905235241257538	16	0.378770528447355	0.54322688755711	NA	0.0925925925925926	0.0925925925925926
ADPP_ECOLI	50vs5	-0.0697140525204365	0.0841731958887798	-0.828221523304776	16	0.419728277633459	0.574406406180455	NA	0.0925925925925926	0.0925925925925926
ADPP_ECOLI	50vs2.5	-0.206943502396931	0.0841731958887798	-2.45854396060202	16	0.0257288224678276	0.0710698039488672	NA	0.0925925925925926	0.0925925925925926
ADPP_ECOLI	50vs1	-0.154627864209701	0.0841731958887798	-1.83702023639466	16	0.0848535085111299	0.16210047970577	NA	0.0740740740740741	0.0740740740740741
ADPP_ECOLI	50vs0.25	-0.107949539954797	0.0841731958887798	-1.28246930409336	16	0.217947593939952	0.352156573975946	NA	0.0740740740740741	0.0740740740740741
ADPP_ECOLI	50vs0.1	-0.14978627160723	0.0841731958887798	-1.77950082595351	16	0.0941571483154613	0.21026793209444	NA	0.0555555555555556	0.0555555555555556
ADPP_ECOLI	25vs10	0.0945481072950744	0.0841731958887798	1.12325671250505	16	0.277900674735692	0.636343991070011	NA	0.0925925925925926	0.0925925925925926
ADPP_ECOLI	25vs5	0.101030598062435	0.0841731958887798	1.20027043045781	16	0.247504691342318	0.617411063363558	NA	0.0925925925925926	0.0925925925925926
ADPP_ECOLI	25vs2.5	-0.0361988518140587	0.0841731958887798	-0.430052006839436	16	0.672893952614726	0.952981790758926	NA	0.0925925925925926	0.0925925925925926
ADPP_ECOLI	25vs1	0.0161167863731713	0.0841731958887798	0.191471717367923	16	0.850564775598783	0.996007778726235	NA	0.0740740740740741	0.0740740740740741
ADPP_ECOLI	25vs0.25	0.0627951106280745	0.0841731958887798	0.746022649669228	16	0.466473974133537	0.80425739475914	NA	0.0740740740740741	0.0740740740740741
ADPP_ECOLI	25vs0.1	0.0209583789756419	0.0841731958887798	0.24899112780908	16	0.806535667799195	0.945034614554228	NA	0.0555555555555556	0.0555555555555556
ADPP_ECOLI	10vs5	0.0064824907673611	0.0841731958887798	0.0770137179527623	16	0.939567466710199	0.975499933567388	NA	0.0740740740740741	0.0740740740740741
ADPP_ECOLI	10vs2.5	-0.130746959109133	0.0841731958887798	-1.55330871934449	16	0.139904245935946	0.580344114492128	NA	0.0740740740740741	0.0740740740740741
ADPP_ECOLI	10vs1	-0.0784313209219031	0.0841731958887798	-0.931784995137126	16	0.365295546566595	0.711779299937039	NA	0.0555555555555556	0.0555555555555556
ADPP_ECOLI	10vs0.25	-0.0317529966669998	0.0841731958887798	-0.377234062835821	16	0.710956405262902	0.930047864588437	NA	0.0555555555555556	0.0555555555555556
ADPP_ECOLI	10vs0.1	-0.0735897283194324	0.0841731958887798	-0.874265584695969	16	0.394907352712252	0.858649410215485	NA	0.0370370370370371	0.037037037037037
ADPP_ECOLI	5vs2.5	-0.137229449876494	0.0841731958887798	-1.63032243729725	16	0.122558601450272	0.547792291502428	NA	0.0740740740740741	0.0740740740740741
ADPP_ECOLI	5vs1	-0.0849138116892642	0.0841731958887798	-1.00879871308989	16	0.328084740312861	0.706274810781359	NA	0.0555555555555556	0.0555555555555556
ADPP_ECOLI	5vs0.25	-0.0382354874343609	0.0841731958887798	-0.454247780788583	16	0.655752085005709	0.874797594805763	NA	0.0555555555555556	0.0555555555555556
ADPP_ECOLI	5vs0.1	-0.0800722190867935	0.0841731958887798	-0.951279302648731	16	0.355612700210022	0.739050058260905	NA	0.0370370370370371	0.037037037037037
ADPP_ECOLI	2.5vs1	0.05231563818723	0.0841731958887798	0.621523724207359	16	0.543009875968839	0.999646261773807	NA	0.0555555555555556	0.0555555555555556
ADPP_ECOLI	2.5vs0.25	0.0989939624421332	0.0841731958887799	1.17607465650866	16	0.256767914530008	0.998355954876784	NA	0.0555555555555556	0.0555555555555556
ADPP_ECOLI	2.5vs0.1	0.0571572307897006	0.0841731958887799	0.679043134648516	16	0.506815208485172	0.956402352368084	NA	0.0370370370370371	0.037037037037037
ADPP_ECOLI	1vs0.25	0.0466783242549032	0.0841731958887798	0.554550932301305	16	0.586870678671698	0.996414900048017	NA	0.0370370370370371	0.037037037037037
ADPP_ECOLI	1vs0.1	0.00484159260247065	0.0841731958887798	0.0575194104411572	16	0.954843667128676	0.994926725556436	NA	0.0185185185185185	0.0185185185185185
ADPP_ECOLI	0.25vs0.1	-0.0418367316524326	0.0841731958887799	-0.497031521860147	16	0.625927035502156	0.961480204378168	NA	0.0185185185185185	0.0185185185185185
ADRB_ECOLI	50vs25	Inf	NA	NA	NA	NA	0	oneConditionMissing	0.666666666666667	0
ADRB_ECOLI	50vs10	Inf	NA	NA	NA	NA	0	oneConditionMissing	0.666666666666667	0
ADRB_ECOLI	50vs5	-0.698980129612217	0.105400511949566	-6.63165782293998	2	0.0219909136654037	0.0769681978289131	NA	0.333333333333333	0
ADRB_ECOLI	50vs2.5	-1.30349885670254	0.129088736452279	-10.0976963019885	2	0.00966547384207894	0.0353167729737194	NA	0.5	0
ADRB_ECOLI	50vs1	Inf	NA	NA	NA	NA	0	oneConditionMissing	0.666666666666667	0
ADRB_ECOLI	50vs0.25	-1.12708633406886	0.129088736452279	-8.73109742216374	2	0.0128652401371299	0.0456916057243401	NA	0.5	0
ADRB_ECOLI	50vs0.1	Inf	NA	NA	NA	NA	0	oneConditionMissing	0.666666666666667	0
ADRB_ECOLI	25vs10	NA	NA	NA	NA	NA	NA	completeMissing	1	0
ADRB_ECOLI	25vs5	-Inf	NA	NA	NA	NA	0	oneConditionMissing	0.666666666666667	0
ADRB_ECOLI	25vs2.5	-Inf	NA	NA	NA	NA	0	oneConditionMissing	0.833333333333333	0
ADRB_ECOLI	25vs1	NA	NA	NA	NA	NA	NA	completeMissing	1	0
ADRB_ECOLI	25vs0.25	-Inf	NA	NA	NA	NA	0	oneConditionMissing	0.833333333333333	0
ADRB_ECOLI	25vs0.1	NA	NA	NA	NA	NA	NA	completeMissing	1	0
ADRB_ECOLI	10vs5	-Inf	NA	NA	NA	NA	0	oneConditionMissing	0.666666666666667	0
ADRB_ECOLI	10vs2.5	-Inf	NA	NA	NA	NA	0	oneConditionMissing	0.833333333333333	0
ADRB_ECOLI	10vs1	NA	NA	NA	NA	NA	NA	completeMissing	1	0
ADRB_ECOLI	10vs0.25	-Inf	NA	NA	NA	NA	0	oneConditionMissing	0.833333333333333	0
ADRB_ECOLI	10vs0.1	NA	NA	NA	NA	NA	NA	completeMissing	1	0
ADRB_ECOLI	5vs2.5	-0.604518727090324	0.129088736452279	-4.6829703636754	2	0.042699817955846	0.33792544102691	NA	0.5	0
ADRB_ECOLI	5vs1	Inf	NA	NA	NA	NA	0	oneConditionMissing	0.666666666666667	0
ADRB_ECOLI	5vs0.25	-0.428106204456647	0.129088736452279	-3.31637148385064	2	0.0801445984375528	0.35754304527447	NA	0.5	0
ADRB_ECOLI	5vs0.1	Inf	NA	NA	NA	NA	0	oneConditionMissing	0.666666666666667	0
ADRB_ECOLI	2.5vs1	Inf	NA	NA	NA	NA	0	oneConditionMissing	0.833333333333333	0
ADRB_ECOLI	2.5vs0.25	0.176412522633677	0.149058833480143	1.1835093467116	2	0.358217470462043	0.998355954876784	NA	0.666666666666667	0
ADRB_ECOLI	2.5vs0.1	Inf	NA	NA	NA	NA	0	oneConditionMissing	0.833333333333333	0
ADRB_ECOLI	1vs0.25	-Inf	NA	NA	NA	NA	0	oneConditionMissing	0.833333333333333	0
ADRB_ECOLI	1vs0.1	NA	NA	NA	NA	NA	NA	completeMissing	1	0
ADRB_ECOLI	0.25vs0.1	Inf	NA	NA	NA	NA	0	oneConditionMissing	0.833333333333333	0
AEGA_ECOLI	50vs25	-0.0692162278229347	0.24709889127699	-0.280115493295943	6	0.788795851302964	0.85650338371749	NA	0.416666666666667	0.25
AEGA_ECOLI	50vs10	0.0351865487453722	0.24709889127699	0.142398650854039	6	0.891426559698085	0.939253596980923	NA	0.666666666666667	0.166666666666667
AEGA_ECOLI	50vs5	-0.0456678589209088	0.184176639353393	-0.247956847737256	6	0.812435681260261	0.87730240396315	NA	0.583333333333333	0.25
AEGA_ECOLI	50vs2.5	0.149669183826599	0.201755399878694	0.741834835234091	6	0.486200206931192	0.604584175776273	NA	0.666666666666667	0.166666666666667
AEGA_ECOLI	50vs1	-0.0827448182933601	0.201755399878694	-0.41012442959698	6	0.695956655549853	0.773872775548088	NA	0.583333333333333	0.25
AEGA_ECOLI	50vs0.25	-0.197681343701879	0.201755399878694	-0.979806953473041	6	0.365020686629602	0.507103002552008	NA	0.5	0.166666666666667
AEGA_ECOLI	50vs0.1	-0.144799934591521	0.24709889127699	-0.585999936475655	6	0.579235984718045	0.729217721972262	NA	0.583333333333333	0.0833333333333333
AEGA_ECOLI	25vs10	0.104402776568307	0.285325222790457	0.365907982292125	6	0.726988458801925	0.911529695091585	NA	0.583333333333333	0.25
AEGA_ECOLI	25vs5	0.0235483689020259	0.23296706886085	0.10108024716614	6	0.922779917317397	0.979189481118825	NA	0.5	0.333333333333333
AEGA_ECOLI	25vs2.5	0.218885411649534	0.24709889127699	0.885821099877662	6	0.409808537756139	0.893254547140333	NA	0.583333333333333	0.25
AEGA_ECOLI	25vs1	-0.0135285904704255	0.24709889127699	-0.0547497012249252	6	0.958115400463054	0.996007778726235	NA	0.5	0.333333333333333
AEGA_ECOLI	25vs0.25	-0.128465115878944	0.24709889127699	-0.519893534184007	6	0.621753749454349	0.872571661220418	NA	0.416666666666667	0.25
AEGA_ECOLI	25vs0.1	-0.0755837067685865	0.285325222790457	-0.264903698416089	6	0.799949167082194	0.943730186272917	NA	0.5	0.166666666666667
AEGA_ECOLI	10vs5	-0.080854407666281	0.23296706886085	-0.347063677547384	6	0.740392668412329	0.891268144728353	NA	0.75	0.25
AEGA_ECOLI	10vs2.5	0.114482635081227	0.24709889127699	0.46330695572768	6	0.659473873544234	0.902050900894919	NA	0.833333333333333	0.166666666666667
AEGA_ECOLI	10vs1	-0.117931367038732	0.24709889127699	-0.477263845374907	6	0.650061717251445	0.872648020899658	NA	0.75	0.25
AEGA_ECOLI	10vs0.25	-0.232867892447251	0.24709889127699	-0.942407678333988	6	0.382364057406536	0.758589479724203	NA	0.666666666666667	0.166666666666667
AEGA_ECOLI	10vs0.1	-0.179986483336893	0.285325222790457	-0.630811680708213	6	0.551419503143947	0.911104333269665	NA	0.75	0.0833333333333333
AEGA_ECOLI	5vs2.5	0.195337042747508	0.184176639353393	1.06059619413894	6	0.329688717158178	0.758174473375986	NA	0.75	0.25
AEGA_ECOLI	5vs1	-0.0370769593724513	0.184176639353393	-0.201311955211155	6	0.847105969907319	0.952044960325692	NA	0.666666666666667	0.333333333333333
AEGA_ECOLI	5vs0.25	-0.15201348478097	0.184176639353393	-0.825367893097943	6	0.440737050937017	0.75862298688844	NA	0.583333333333333	0.25
AEGA_ECOLI	5vs0.1	-0.0991320756706123	0.23296706886085	-0.425519693213909	6	0.685297722982809	0.90264475983149	NA	0.666666666666667	0.166666666666667
AEGA_ECOLI	2.5vs1	-0.23241400211996	0.201755399878694	-1.15195926483107	6	0.293161900131868	0.999646261773807	NA	0.75	0.25
AEGA_ECOLI	2.5vs0.25	-0.347350527528478	0.201755399878694	-1.72164178870713	6	0.135915761402161	0.998355954876784	NA	0.666666666666667	0.166666666666667
AEGA_ECOLI	2.5vs0.1	-0.294469118418121	0.24709889127699	-1.19170554305737	6	0.278371647006266	0.835822056127613	NA	0.75	0.0833333333333333
AEGA_ECOLI	1vs0.25	-0.114936525408519	0.201755399878694	-0.569682523876061	6	0.589569645343802	0.996414900048017	NA	0.583333333333333	0.25
AEGA_ECOLI	1vs0.1	-0.062055116298161	0.24709889127699	-0.251134741954787	6	0.810089454262507	0.95799360089994	NA	0.666666666666667	0.166666666666667
AEGA_ECOLI	0.25vs0.1	0.0528814091103576	0.24709889127699	0.214009091004294	6	0.837627404009122	0.989554441227139	NA	0.583333333333333	0.0833333333333333
AGAR_ECOLI	50vs25	0.141354385927246	0.169969690026597	0.831644665028963	16	0.417848994117813	0.525723803806479	NA	0.266666666666667	0.266666666666667
AGAR_ECOLI	50vs10	-0.033939296223938	0.169969690026597	-0.199678520438715	16	0.844247686467137	0.906767437870931	NA	0.233333333333333	0.233333333333333
AGAR_ECOLI	50vs5	-0.00508875596101882	0.169969690026597	-0.0299391965721802	16	0.976485821023286	0.988839534412639	NA	0.133333333333333	0.133333333333333
AGAR_ECOLI	50vs2.5	-0.0753437739095185	0.169969690026597	-0.443277703793709	16	0.663500136464456	0.753774598901161	NA	0.2	0.2
AGAR_ECOLI	50vs1	-0.172209095456145	0.169969690026597	-1.01317532219537	16	0.326053759886186	0.436395123750109	NA	0.1	0.1
AGAR_ECOLI	50vs0.25	-0.00990284148655463	0.169969690026597	-0.0582623965779135	16	0.954261072914945	0.973859920618848	NA	0.2	0.2
AGAR_ECOLI	50vs0.1	-0.086691950127052	0.169969690026597	-0.510043585497428	16	0.616984464437856	0.762012685162292	NA	0.233333333333333	0.233333333333333
AGAR_ECOLI	25vs10	-0.175293682151184	0.169969690026597	-1.03132318546768	16	0.317727848372168	0.673118356108325	NA	0.3	0.3
AGAR_ECOLI	25vs5	-0.146443141888265	0.169969690026597	-0.861583861601143	16	0.401644943971124	0.742881455764756	NA	0.2	0.2
AGAR_ECOLI	25vs2.5	-0.216698159836765	0.169969690026597	-1.27492236882267	16	0.220540251755632	0.82453239852357	NA	0.266666666666667	0.266666666666667
AGAR_ECOLI	25vs1	-0.313563481383391	0.169969690026597	-1.84481998722434	16	0.0836566496456603	0.872531037425766	NA	0.166666666666667	0.166666666666667
AGAR_ECOLI	25vs0.25	-0.151257227413801	0.169969690026597	-0.889907061606876	16	0.386701054671821	0.753282742301634	NA	0.266666666666667	0.266666666666667
AGAR_ECOLI	25vs0.1	-0.228046336054298	0.169969690026597	-1.34168825052639	16	0.198430013929337	0.571708572877186	NA	0.3	0.3
AGAR_ECOLI	10vs5	0.0288505402629191	0.169969690026597	0.169739323866535	16	0.867342746790877	0.949884881797308	NA	0.166666666666667	0.166666666666667
AGAR_ECOLI	10vs2.5	-0.0414044776855806	0.169969690026597	-0.243599183354994	16	0.810637087873547	0.950446332459333	NA	0.233333333333333	0.233333333333333
AGAR_ECOLI	10vs1	-0.138269799232207	0.169969690026597	-0.813496801756658	16	0.427873978608249	0.744774665320587	NA	0.133333333333333	0.133333333333333
AGAR_ECOLI	10vs0.25	0.0240364547373833	0.169969690026597	0.141416123860802	16	0.889306460203711	0.980883726638372	NA	0.233333333333333	0.233333333333333
AGAR_ECOLI	10vs0.1	-0.052752653903114	0.169969690026597	-0.310365065058713	16	0.76028964798984	0.967261005527567	NA	0.266666666666667	0.266666666666667
AGAR_ECOLI	5vs2.5	-0.0702550179484997	0.169969690026597	-0.413338507221529	16	0.684845388609178	0.949448938330898	NA	0.133333333333333	0.133333333333333
AGAR_ECOLI	5vs1	-0.167120339495126	0.169969690026597	-0.983236125623193	16	0.340126648307448	0.711908008423187	NA	0.0333333333333333	0.0333333333333333
AGAR_ECOLI	5vs0.25	-0.00481408552553581	0.169969690026597	-0.0283232000057333	16	0.977754650332589	0.994969942163204	NA	0.133333333333333	0.133333333333333
AGAR_ECOLI	5vs0.1	-0.0816031941660332	0.169969690026597	-0.480104388925248	16	0.637650947851025	0.891401645968891	NA	0.166666666666667	0.166666666666667
AGAR_ECOLI	2.5vs1	-0.0968653215466267	0.169969690026597	-0.569897618401664	16	0.576662409989555	0.999646261773807	NA	0.1	0.1
AGAR_ECOLI	2.5vs0.25	0.0654409324229639	0.169969690026597	0.385015307215796	16	0.705296038132334	0.998355954876784	NA	0.2	0.2
AGAR_ECOLI	2.5vs0.1	-0.0113481762175335	0.169969690026597	-0.0667658817037184	16	0.947595267421086	0.99541622631712	NA	0.233333333333333	0.233333333333333
AGAR_ECOLI	1vs0.25	0.162306253969591	0.169969690026597	0.95491292561746	16	0.353827657275836	0.957776542106999	NA	0.1	0.1
AGAR_ECOLI	1vs0.1	0.0855171453290933	0.169969690026597	0.503131736697945	16	0.621727019532782	0.916309026239266	NA	0.133333333333333	0.133333333333333
AGAR_ECOLI	0.25vs0.1	-0.0767891086404974	0.169969690026597	-0.451781188919514	16	0.657490719404858	0.966662290730245	NA	0.233333333333333	0.233333333333333
AGP_ECOLI	50vs25	-0.229277915470698	0.0593964014192993	-3.86013142197196	16	0.00138541507281387	0.00842762188337743	NA	0.116666666666667	0.116666666666667
AGP_ECOLI	50vs10	-0.287255452252281	0.0593964014192993	-4.83624336471914	16	0.000182355627624364	0.00218228865845551	NA	0.0666666666666667	0.0666666666666667
AGP_ECOLI	50vs5	-0.179977777140934	0.0593964014192993	-3.03011247887578	16	0.00796290256349952	0.0391674364525088	NA	0.0666666666666667	0.0666666666666667
AGP_ECOLI	50vs2.5	-0.248469602535164	0.0593964014192993	-4.18324337161663	16	0.000702696172375283	0.00559251664673201	NA	0.0666666666666667	0.0666666666666667
AGP_ECOLI	50vs1	-0.287125437365493	0.0593964014192993	-4.83405442930081	16	0.00018316975695698	0.00168931771647299	NA	0.0666666666666667	0.0666666666666667
AGP_ECOLI	50vs0.25	-0.278276075137686	0.0593964014192993	-4.68506624118928	16	0.000248335978076275	0.0026632143101477	NA	0.05	0.05
AGP_ECOLI	50vs0.1	-0.209407393542053	0.0593964014192993	-3.52559058357383	16	0.00280761188950063	0.0191588610069697	NA	0.0833333333333334	0.0833333333333333
AGP_ECOLI	25vs10	-0.0579775367815832	0.0593964014192993	-0.976111942747172	16	0.343537366642168	0.690129611276568	NA	0.0833333333333334	0.0833333333333333
AGP_ECOLI	25vs5	0.0493001383297637	0.0593964014192993	0.830018943096186	16	0.418740827232297	0.753953275939185	NA	0.0833333333333334	0.0833333333333333
AGP_ECOLI	25vs2.5	-0.0191916870644668	0.0593964014192993	-0.323111949644662	16	0.750794850478921	0.968974092860898	NA	0.0833333333333334	0.0833333333333333
AGP_ECOLI	25vs1	-0.0578475218947952	0.0593964014192993	-0.973923007328844	16	0.344590117021837	0.996007778726235	NA	0.0833333333333334	0.0833333333333333
AGP_ECOLI	25vs0.25	-0.0489981596669888	0.0593964014192993	-0.824934819217315	16	0.421537773223989	0.782501631135959	NA	0.0666666666666667	0.0666666666666667
AGP_ECOLI	25vs0.1	0.0198705219286446	0.0593964014192993	0.334540838398135	16	0.742316771598005	0.924269818385517	NA	0.1	0.1
AGP_ECOLI	10vs5	0.107277675111347	0.0593964014192993	1.80613088584336	16	0.0897435998673242	0.399363649811488	NA	0.0333333333333333	0.0333333333333333
AGP_ECOLI	10vs2.5	0.0387858497171164	0.0593964014192993	0.65299999310251	16	0.523029403562463	0.835869420646553	NA	0.0333333333333333	0.0333333333333333
AGP_ECOLI	10vs1	0.000130014886787932	0.0593964014192993	0.00218893541832801	16	0.998280543522293	0.998280543522293	NA	0.0333333333333333	0.0333333333333333
AGP_ECOLI	10vs0.25	0.00897937711459437	0.0593964014192993	0.151177123529857	16	0.881725636209507	0.979032507181918	NA	0.0166666666666667	0.0166666666666667
AGP_ECOLI	10vs0.1	0.0778480587102277	0.0593964014192993	1.31065278114531	16	0.208477343931603	0.766481107669419	NA	0.05	0.05
AGP_ECOLI	5vs2.5	-0.0684918253942304	0.0593964014192993	-1.15313089274085	16	0.265793221157334	0.709638974988383	NA	0.0333333333333333	0.0333333333333333
AGP_ECOLI	5vs1	-0.107147660224559	0.0593964014192993	-1.80394195042503	16	0.0900993839666646	0.432634079003331	NA	0.0333333333333333	0.0333333333333333
AGP_ECOLI	5vs0.25	-0.0982982979967525	0.0593964014192993	-1.6549537623135	16	0.117413742385561	0.435027865855653	NA	0.0166666666666667	0.0166666666666667
AGP_ECOLI	5vs0.1	-0.0294296164011191	0.0593964014192993	-0.495478104698051	16	0.62699870439386	0.887159408230886	NA	0.05	0.05
AGP_ECOLI	2.5vs1	-0.0386558348303285	0.0593964014192993	-0.650811057684182	16	0.524405408397979	0.999646261773807	NA	0.0333333333333333	0.0333333333333333
AGP_ECOLI	2.5vs0.25	-0.029806472602522	0.0593964014192994	-0.501822869572653	16	0.622627048056442	0.998355954876784	NA	0.0166666666666667	0.0166666666666667
AGP_ECOLI	2.5vs0.1	0.0390622089931114	0.0593964014192994	0.657652788042797	16	0.520111332564994	0.96057284828074	NA	0.05	0.05
AGP_ECOLI	1vs0.25	0.00884936222780644	0.0593964014192993	0.148988188111529	16	0.883424655157651	0.996414900048017	NA	0.0166666666666667	0.0166666666666667
AGP_ECOLI	1vs0.1	0.0777180438234398	0.0593964014192993	1.30846384572698	16	0.209200985538908	0.695689245749946	NA	0.05	0.05
AGP_ECOLI	0.25vs0.1	0.0688686815956334	0.0593964014192994	1.15947565761545	16	0.26327375909905	0.822481152654798	NA	0.0333333333333333	0.0333333333333333
AHPC_ECOLI	50vs25	-0.109204339094881	0.073043761003466	-1.49505361710084	16	0.154361835980544	0.245103826329193	NA	0.0180180180180181	0.018018018018018
AHPC_ECOLI	50vs10	0.0205206148406264	0.073043761003466	0.280935901420145	16	0.782360017432714	0.872525990452613	NA	0.0225225225225225	0.0225225225225225
AHPC_ECOLI	50vs5	-0.113020068266313	0.073043761003466	-1.5472925642609	16	0.141342575430773	0.27308781549279	NA	0.027027027027027	0.027027027027027
AHPC_ECOLI	50vs2.5	-0.0850549962427157	0.0730437610034661	-1.1644388935378	16	0.261315513195843	0.390639119794467	NA	0.0315315315315315	0.0315315315315315
AHPC_ECOLI	50vs1	-0.138463710028258	0.073043761003466	-1.89562678764156	16	0.0762207607735048	0.149780277437639	NA	0.0180180180180181	0.018018018018018
AHPC_ECOLI	50vs0.25	-0.0324404788273575	0.0730437610034661	-0.444123883842977	16	0.662901067499204	0.777985568671321	NA	0.027027027027027	0.027027027027027
AHPC_ECOLI	50vs0.1	-0.0875239655495465	0.0730437610034661	-1.19824012820744	16	0.248272003953565	0.415061824791399	NA	0.027027027027027	0.027027027027027
AHPC_ECOLI	25vs10	0.129724953935508	0.073043761003466	1.77598951852099	16	0.094753102866115	0.474404299293718	NA	0.0135135135135135	0.0135135135135135
AHPC_ECOLI	25vs5	-0.00381572917143202	0.073043761003466	-0.0522389471600587	16	0.958984953890297	0.989948904203086	NA	0.0180180180180181	0.018018018018018
AHPC_ECOLI	25vs2.5	0.0241493428521657	0.073043761003466	0.330614723563041	16	0.74522541042163	0.968974092860898	NA	0.0225225225225225	0.0225225225225225
AHPC_ECOLI	25vs1	-0.0292593709333767	0.073043761003466	-0.400573170540716	16	0.694032409701702	0.996007778726235	NA	0.00900900900900903	0.00900900900900901
AHPC_ECOLI	25vs0.25	0.0767638602675239	0.0730437610034661	1.05092973325787	16	0.308905549500276	0.687596058859694	NA	0.0180180180180181	0.018018018018018
AHPC_ECOLI	25vs0.1	0.0216803735453349	0.0730437610034661	0.296813488893407	16	0.77042740215399	0.935215622680863	NA	0.0180180180180181	0.018018018018018
AHPC_ECOLI	10vs5	-0.13354068310694	0.073043761003466	-1.82822846568105	16	0.0862207520177432	0.393359820927422	NA	0.0225225225225225	0.0225225225225225
AHPC_ECOLI	10vs2.5	-0.105575611083342	0.073043761003466	-1.44537479495795	16	0.167654340929285	0.600981711191424	NA	0.027027027027027	0.027027027027027
AHPC_ECOLI	10vs1	-0.158984324868885	0.073043761003466	-2.17656268906171	16	0.0448352572160571	0.347679651978697	NA	0.0135135135135135	0.0135135135135135
AHPC_ECOLI	10vs0.25	-0.0529610936679839	0.0730437610034661	-0.725059785263122	16	0.47888610532226	0.809060041513565	NA	0.0225225225225225	0.0225225225225225
AHPC_ECOLI	10vs0.1	-0.108044580390173	0.073043761003466	-1.47917602962758	16	0.158511642117261	0.736909459077776	NA	0.0225225225225225	0.0225225225225225
AHPC_ECOLI	5vs2.5	0.0279650720235978	0.073043761003466	0.382853670723099	16	0.706866717785144	0.951139037841814	NA	0.0315315315315315	0.0315315315315315
AHPC_ECOLI	5vs1	-0.0254436417619447	0.073043761003466	-0.348334223380658	16	0.732130230784527	0.902649366905856	NA	0.0180180180180181	0.018018018018018
AHPC_ECOLI	5vs0.25	0.0805795894389559	0.0730437610034661	1.10316868041792	16	0.286270453258514	0.657484359600867	NA	0.027027027027027	0.027027027027027
AHPC_ECOLI	5vs0.1	0.0254961027167669	0.0730437610034661	0.349052436053465	16	0.731601219079926	0.927296870022113	NA	0.027027027027027	0.027027027027027
AHPC_ECOLI	2.5vs1	-0.0534087137855425	0.073043761003466	-0.731187894103757	16	0.475237316702882	0.999646261773807	NA	0.0225225225225225	0.0225225225225225
AHPC_ECOLI	2.5vs0.25	0.0526145174153582	0.0730437610034661	0.720315009694825	16	0.481722716499983	0.998355954876784	NA	0.0315315315315315	0.0315315315315315
AHPC_ECOLI	2.5vs0.1	-0.00246896930683082	0.0730437610034661	-0.033801234669634	16	0.973453741841587	0.997489796941875	NA	0.0315315315315315	0.0315315315315315
AHPC_ECOLI	1vs0.25	0.106023231200901	0.0730437610034661	1.45150290379858	16	0.165965258618028	0.860285799377685	NA	0.0180180180180181	0.018018018018018
AHPC_ECOLI	1vs0.1	0.0509397444787116	0.0730437610034661	0.697386659434123	16	0.495570528423652	0.867276437511247	NA	0.0180180180180181	0.018018018018018
AHPC_ECOLI	0.25vs0.1	-0.055083486722189	0.0730437610034661	-0.754116244364459	16	0.461734543335957	0.92076939303963	NA	0.027027027027027	0.027027027027027
AHPF_ECOLI	50vs25	-0.270651280733777	0.039414796352269	-6.86674309604028	16	3.78900787412206e-06	0.000218964770830843	NA	0.0873015873015873	0.0873015873015873
AHPF_ECOLI	50vs10	-0.227802230710039	0.039414796352269	-5.77961201864551	16	2.81842782445807e-05	0.000545764547830097	NA	0.0674603174603174	0.0674603174603175
AHPF_ECOLI	50vs5	-0.228623320508883	0.039414796352269	-5.80044403795891	16	2.70802591613162e-05	0.000599321695176199	NA	0.119047619047619	0.119047619047619
AHPF_ECOLI	50vs2.5	-0.259481833896424	0.039414796352269	-6.58336101948391	16	6.29411069619223e-06	0.000144344589545542	NA	0.0753968253968254	0.0753968253968254
AHPF_ECOLI	50vs1	-0.289406089364237	0.039414796352269	-7.34257477262285	16	1.65611512747965e-06	4.27667377037392e-05	NA	0.0833333333333334	0.0833333333333333
AHPF_ECOLI	50vs0.25	-0.256480469499033	0.039414796352269	-6.50721285495791	16	7.22727957880309e-06	0.000163366632145862	NA	0.0992063492063492	0.0992063492063492
AHPF_ECOLI	50vs0.1	-0.234007121116105	0.039414796352269	-5.93703742687571	16	2.08683275724209e-05	0.000545593624483774	NA	0.0992063492063492	0.0992063492063492
AHPF_ECOLI	25vs10	0.0428490500237378	0.039414796352269	1.08713107739477	16	0.293085462096373	0.651041285693639	NA	0.0357142857142857	0.0357142857142857
AHPF_ECOLI	25vs5	0.0420279602248937	0.0394147963522689	1.06629905808138	16	0.302114935353748	0.662525161082125	NA	0.0873015873015873	0.0873015873015873
AHPF_ECOLI	25vs2.5	0.0111694468373523	0.039414796352269	0.283382076556368	16	0.780517874976169	0.970667207602975	NA	0.0436507936507936	0.0436507936507936
AHPF_ECOLI	25vs1	-0.0187548086304604	0.039414796352269	-0.475831676582564	16	0.640626216761223	0.996007778726235	NA	0.0515873015873016	0.0515873015873016
AHPF_ECOLI	25vs0.25	0.0141708112347439	0.039414796352269	0.359530241082374	16	0.723899640341789	0.91785337492429	NA	0.0674603174603174	0.0674603174603175
AHPF_ECOLI	25vs0.1	0.0366441596176716	0.039414796352269	0.929705669164574	16	0.366338909568825	0.719847225789338	NA	0.0674603174603174	0.0674603174603175
AHPF_ECOLI	10vs5	-0.000821089798844074	0.0394147963522689	-0.0208320193133969	16	0.98363723839033	0.992903498017827	NA	0.0674603174603174	0.0674603174603175
AHPF_ECOLI	10vs2.5	-0.0316796031863854	0.039414796352269	-0.803749000838406	16	0.433321582197528	0.793732674009961	NA	0.0238095238095238	0.0238095238095238
AHPF_ECOLI	10vs1	-0.0616038586541982	0.0394147963522689	-1.56296275397734	16	0.137621972924514	0.501530566903598	NA	0.0317460317460317	0.0317460317460317
AHPF_ECOLI	10vs0.25	-0.0286782387889938	0.039414796352269	-0.7276008363124	16	0.477371085036645	0.808593176346686	NA	0.0476190476190477	0.0476190476190476
AHPF_ECOLI	10vs0.1	-0.00620489040606614	0.039414796352269	-0.1574254082302	16	0.876879120640184	0.989843948501616	NA	0.0476190476190477	0.0476190476190476
AHPF_ECOLI	5vs2.5	-0.0308585133875414	0.039414796352269	-0.78291698152501	16	0.445110167740817	0.818705049299947	NA	0.0753968253968254	0.0753968253968254
AHPF_ECOLI	5vs1	-0.0607827688553541	0.0394147963522689	-1.54213073466394	16	0.14258655767838	0.530609988003644	NA	0.0833333333333334	0.0833333333333333
AHPF_ECOLI	5vs0.25	-0.0278571489901498	0.039414796352269	-0.706768816999003	16	0.489876064963815	0.788935592832237	NA	0.0992063492063492	0.0992063492063492
AHPF_ECOLI	5vs0.1	-0.00538380060722207	0.039414796352269	-0.136593388916803	16	0.893056157667144	0.977942003097127	NA	0.0992063492063492	0.0992063492063492
AHPF_ECOLI	2.5vs1	-0.0299242554678128	0.039414796352269	-0.759213753138932	16	0.458764733075156	0.999646261773807	NA	0.0396825396825397	0.0396825396825397
AHPF_ECOLI	2.5vs0.25	0.00300136439739161	0.039414796352269	0.0761481645260063	16	0.940245263702995	0.998355954876784	NA	0.0555555555555556	0.0555555555555556
AHPF_ECOLI	2.5vs0.1	0.0254747127803193	0.039414796352269	0.646323592608206	16	0.527232655480969	0.962014258057086	NA	0.0555555555555556	0.0555555555555556
AHPF_ECOLI	1vs0.25	0.0329256198652044	0.039414796352269	0.835361917664938	16	0.415814407948367	0.969030238705409	NA	0.0634920634920635	0.0634920634920635
AHPF_ECOLI	1vs0.1	0.0553989682481321	0.039414796352269	1.40553734574714	16	0.178982076038943	0.671619812153264	NA	0.0634920634920635	0.0634920634920635
AHPF_ECOLI	0.25vs0.1	0.0224733483829277	0.039414796352269	0.570175428082199	16	0.576478465442887	0.950958176500898	NA	0.0793650793650794	0.0793650793650794
AHR_ECOLI	50vs25	0.0107683719347461	0.243634796723269	0.0441988257817593	16	0.96529283612798	0.97719473307755	NA	0.166666666666667	0.166666666666667
AHR_ECOLI	50vs10	0.0984780321285316	0.243634796723269	0.404203477717459	16	0.691414634412456	0.812306949586339	NA	0.111111111111111	0.111111111111111
AHR_ECOLI	50vs5	-0.0485370826980293	0.243634796723269	-0.199220650542622	16	0.844599841625045	0.90049550024354	NA	0.166666666666667	0.166666666666667
AHR_ECOLI	50vs2.5	0.00202746364896818	0.243634796723269	0.00832173267626897	16	0.993463172231552	0.995730317763801	NA	0.222222222222222	0.222222222222222
AHR_ECOLI	50vs1	0.0999562658192813	0.243634796723269	0.410270893828092	16	0.687048512636893	0.767466404701262	NA	0.222222222222222	0.222222222222222
AHR_ECOLI	50vs0.25	-0.0926001423811595	0.243634796723269	-0.380077655682077	16	0.708885822031126	0.811758434726936	NA	0.111111111111111	0.111111111111111
AHR_ECOLI	50vs0.1	-0.124624725027382	0.243634796723269	-0.511522683555485	16	0.615971844182416	0.761195274416766	NA	0.111111111111111	0.111111111111111
AHR_ECOLI	25vs10	0.0877096601937854	0.243634796723269	0.360004651935699	16	0.723551647105169	0.911290599067448	NA	0.0555555555555556	0.0555555555555556
AHR_ECOLI	25vs5	-0.0593054546327754	0.243634796723269	-0.243419476324382	16	0.810773882195214	0.946737131062875	NA	0.111111111111111	0.111111111111111
AHR_ECOLI	25vs2.5	-0.00874090828577795	0.243634796723269	-0.0358770931054904	16	0.971824159801222	0.999199674306115	NA	0.166666666666667	0.166666666666667
AHR_ECOLI	25vs1	0.0891878938845352	0.243634796723269	0.366072068046333	16	0.719106580003835	0.996007778726235	NA	0.166666666666667	0.166666666666667
AHR_ECOLI	25vs0.25	-0.103368514315906	0.243634796723269	-0.424276481463836	16	0.677013872111828	0.893917300355666	NA	0.0555555555555556	0.0555555555555556
AHR_ECOLI	25vs0.1	-0.135393096962128	0.243634796723269	-0.555721509337245	16	0.586088812218008	0.841861346496919	NA	0.0555555555555556	0.0555555555555556
AHR_ECOLI	10vs5	-0.147015114826561	0.243634796723269	-0.603424128260081	16	0.554685355236245	0.802857178494784	NA	0.0555555555555556	0.0555555555555556
AHR_ECOLI	10vs2.5	-0.0964505684795634	0.243634796723269	-0.39588174504119	16	0.69742127758547	0.910014145270917	NA	0.111111111111111	0.111111111111111
AHR_ECOLI	10vs1	0.00147823369074973	0.243634796723269	0.0060674161106337	16	0.995233939435496	0.996578850164463	NA	0.111111111111111	0.111111111111111
AHR_ECOLI	10vs0.25	-0.191078174509691	0.243634796723269	-0.784281133399535	16	0.444332123458575	0.783989852448544	NA	0	0
AHR_ECOLI	10vs0.1	-0.223102757155913	0.243634796723269	-0.915726161272944	16	0.373406368379574	0.853163802886111	NA	0	0
AHR_ECOLI	5vs2.5	0.0505645463469975	0.243634796723269	0.207542383218891	16	0.838204850409893	0.972869010147544	NA	0.166666666666667	0.166666666666667
AHR_ECOLI	5vs1	0.148493348517311	0.243634796723269	0.609491544370715	16	0.550756498279015	0.831415974114348	NA	0.166666666666667	0.166666666666667
AHR_ECOLI	5vs0.25	-0.0440630596831302	0.243634796723269	-0.180857005139454	16	0.858750881175486	0.96366791356433	NA	0.0555555555555556	0.0555555555555556
AHR_ECOLI	5vs0.1	-0.0760876423293526	0.243634796723269	-0.312302033012863	16	0.758844257520034	0.937950527259226	NA	0.0555555555555556	0.0555555555555556
AHR_ECOLI	2.5vs1	0.0979288021703131	0.243634796723269	0.401949161151823	16	0.693039724516463	0.999646261773807	NA	0.222222222222222	0.222222222222222
AHR_ECOLI	2.5vs0.25	-0.0946276060301277	0.243634796723269	-0.388399388358346	16	0.702839875442244	0.998355954876784	NA	0.111111111111111	0.111111111111111
AHR_ECOLI	2.5vs0.1	-0.12665218867635	0.243634796723269	-0.519844416231754	16	0.610289588330451	0.967003344730721	NA	0.111111111111111	0.111111111111111
AHR_ECOLI	1vs0.25	-0.192556408200441	0.243634796723269	-0.790348549510169	16	0.440881890356006	0.991486445669934	NA	0.111111111111111	0.111111111111111
AHR_ECOLI	1vs0.1	-0.224580990846663	0.243634796723269	-0.921793577383577	16	0.370327639132085	0.807762426048427	NA	0.111111111111111	0.111111111111111
AHR_ECOLI	0.25vs0.1	-0.0320245826462224	0.24363479672327	-0.131445027873408	16	0.897061922522283	0.996057268436349	NA	0	0
AIDB_ECOLI	50vs25	-1.84781822724314	0.250830222641788	-7.36680854396888	16	1.5890526290363e-06	0.000140103555003416	NA	0.555555555555556	0.555555555555556
AIDB_ECOLI	50vs10	-1.81521865024438	0.250830222641788	-7.23684184117121	16	1.98524982852888e-06	6.48910018578842e-05	NA	0.333333333333333	0.333333333333333
AIDB_ECOLI	50vs5	-0.763936089342822	0.250830222641788	-3.04563015292541	16	0.00770885111191921	0.038386574514125	NA	0.388888888888889	0.388888888888889
AIDB_ECOLI	50vs2.5	-1.40158195786328	0.250830222641788	-5.58777145394034	16	4.08309581052535e-05	0.000659612133701895	NA	0.5	0.5
AIDB_ECOLI	50vs1	-1.84271094445239	0.250830222641788	-7.3464470311617	16	1.64520377143873e-06	4.27667377037392e-05	NA	0.333333333333333	0.333333333333333
AIDB_ECOLI	50vs0.25	-1.75389414392679	0.250830222641788	-6.99235572752944	16	3.03632768128281e-06	8.86737250181587e-05	NA	0.333333333333333	0.333333333333333
AIDB_ECOLI	50vs0.1	-1.49018765525247	0.250830222641788	-5.94102113994699	16	2.07111174497232e-05	0.000545593624483774	NA	0.444444444444444	0.444444444444444
AIDB_ECOLI	25vs10	0.0325995769987594	0.250830222641788	0.129966702797673	16	0.898212693777157	0.977157168816165	NA	0.222222222222222	0.222222222222222
AIDB_ECOLI	25vs5	1.08388213790032	0.250830222641788	4.32117839104347	16	0.00052689401486461	0.0181613780748645	NA	0.277777777777778	0.277777777777778
AIDB_ECOLI	25vs2.5	0.446236269379855	0.250830222641788	1.77903709002853	16	0.0942356665450288	0.629742538109294	NA	0.388888888888889	0.388888888888889
AIDB_ECOLI	25vs1	0.00510728279074851	0.250830222641788	0.0203615128071798	16	0.984006748530405	0.996007778726235	NA	0.222222222222222	0.222222222222222
AIDB_ECOLI	25vs0.25	0.0939240833163476	0.250830222641788	0.374452816439433	16	0.712983854608256	0.911447531730114	NA	0.222222222222222	0.222222222222222
AIDB_ECOLI	25vs0.1	0.357630571990667	0.250830222641788	1.42578740402189	16	0.173148222557462	0.548943261372612	NA	0.333333333333333	0.333333333333333
AIDB_ECOLI	10vs5	1.05128256090156	0.250830222641788	4.1912116882458	16	0.000691080386455045	0.0253280961635774	NA	0.0555555555555556	0.0555555555555556
AIDB_ECOLI	10vs2.5	0.413636692381096	0.250830222641788	1.64907038723086	16	0.118625466159311	0.562677369305406	NA	0.166666666666667	0.166666666666667
AIDB_ECOLI	10vs1	-0.0274922942080109	0.250830222641788	-0.109605189990493	16	0.914085429810309	0.969471331330304	NA	0	0
AIDB_ECOLI	10vs0.25	0.0613245063175882	0.250830222641788	0.24448611364176	16	0.809962042905498	0.957488578216474	NA	0	0
AIDB_ECOLI	10vs0.1	0.325030994991908	0.250830222641788	1.29582070122422	16	0.213419758689263	0.768040417072377	NA	0.111111111111111	0.111111111111111
AIDB_ECOLI	5vs2.5	-0.637645868520461	0.250830222641788	-2.54214130101494	16	0.0217459122285262	0.248782249743968	NA	0.222222222222222	0.222222222222222
AIDB_ECOLI	5vs1	-1.07877485510957	0.250830222641788	-4.30081687823629	16	0.000549724139992325	0.0186398769929705	NA	0.0555555555555556	0.0555555555555556
AIDB_ECOLI	5vs0.25	-0.989958054583968	0.250830222641788	-3.94672557460404	16	0.00115441226366819	0.0319436102326414	NA	0.0555555555555556	0.0555555555555556
AIDB_ECOLI	5vs0.1	-0.726251565909648	0.250830222641788	-2.89539098702158	16	0.010541346425474	0.164953999967808	NA	0.166666666666667	0.166666666666667
AIDB_ECOLI	2.5vs1	-0.441128986589106	0.250830222641788	-1.75867557722135	16	0.0977403331022164	0.999646261773807	NA	0.166666666666667	0.166666666666667
AIDB_ECOLI	2.5vs0.25	-0.352312186063507	0.250830222641788	-1.4045842735891	16	0.179260549468158	0.998355954876784	NA	0.166666666666667	0.166666666666667
AIDB_ECOLI	2.5vs0.1	-0.0886056973891879	0.250830222641788	-0.353249686006643	16	0.728512467775694	0.973474040330888	NA	0.277777777777778	0.277777777777778
AIDB_ECOLI	1vs0.25	0.088816800525599	0.250830222641788	0.354091303632254	16	0.727893701460923	0.996414900048017	NA	0	0
AIDB_ECOLI	1vs0.1	0.352523289199919	0.250830222641788	1.40542589121471	16	0.179014623176922	0.671619812153264	NA	0.111111111111111	0.111111111111111
AIDB_ECOLI	0.25vs0.1	0.26370648867432	0.250830222641788	1.05133458758246	16	0.308725265482182	0.84720772034527	NA	0.111111111111111	0.111111111111111
AK1H_ECOLI	50vs25	-0.178851810839216	0.0466983077145137	-3.82994201701296	16	0.00147647079028812	0.00871594047170084	NA	0.0882352941176471	0.0882352941176471
AK1H_ECOLI	50vs10	-0.254288568920496	0.0466983077145136	-5.44534869389847	16	5.39322350676663e-05	0.000901545834121546	NA	0.0588235294117647	0.0588235294117647
AK1H_ECOLI	50vs5	-0.160191984245184	0.0466983077145137	-3.43035951590591	16	0.00343300166942639	0.0212477589200939	NA	0.0686274509803921	0.0686274509803922
AK1H_ECOLI	50vs2.5	-0.213655906935942	0.0466983077145137	-4.5752387483099	16	0.00031124024635476	0.00310674354997752	NA	0.107843137254902	0.107843137254902
AK1H_ECOLI	50vs1	-0.18292507673234	0.0466983077145137	-3.91716714555563	16	0.00122853615360086	0.00721025897634727	NA	0.0686274509803921	0.0686274509803922
AK1H_ECOLI	50vs0.25	-0.162079137586308	0.0466983077145137	-3.47077111610052	16	0.00315224513568291	0.0173613501127713	NA	0.0784313725490197	0.0784313725490196
AK1H_ECOLI	50vs0.1	-0.2017211874986	0.0466983077145137	-4.31966804304358	16	0.000528553861254721	0.00600503601530233	NA	0.0980392156862745	0.0980392156862745
AK1H_ECOLI	25vs10	-0.0754367580812799	0.0466983077145136	-1.61540667688552	16	0.125767011091007	0.50164090909543	NA	0.0686274509803921	0.0686274509803922
AK1H_ECOLI	25vs5	0.0186598265940319	0.0466983077145136	0.399582501107047	16	0.694747468003247	0.90501351514198	NA	0.0784313725490197	0.0784313725490196
AK1H_ECOLI	25vs2.5	-0.0348040960967258	0.0466983077145137	-0.745296731296942	16	0.466900497989631	0.908911500089885	NA	0.117647058823529	0.117647058823529
AK1H_ECOLI	25vs1	-0.00407326589312381	0.0466983077145136	-0.0872251285426743	16	0.931574890052236	0.996007778726235	NA	0.0784313725490197	0.0784313725490196
AK1H_ECOLI	25vs0.25	0.0167726732529078	0.0466983077145137	0.359170900912432	16	0.72416326775539	0.91785337492429	NA	0.0882352941176471	0.0882352941176471
AK1H_ECOLI	25vs0.1	-0.0228693766593841	0.0466983077145137	-0.489726026030625	16	0.630974442349316	0.866753413632684	NA	0.107843137254902	0.107843137254902
AK1H_ECOLI	10vs5	0.0940965846753118	0.0466983077145136	2.01498917799257	16	0.0610274610582482	0.343220938278997	NA	0.0490196078431373	0.0490196078431373
AK1H_ECOLI	10vs2.5	0.0406326619845541	0.0466983077145137	0.870109945588577	16	0.397106885351028	0.774358426434505	NA	0.0882352941176471	0.0882352941176471
AK1H_ECOLI	10vs1	0.0713634921881561	0.0466983077145136	1.52818154834285	16	0.145994380129586	0.512945851824451	NA	0.0490196078431373	0.0490196078431373
AK1H_ECOLI	10vs0.25	0.0922094313341878	0.0466983077145137	1.97457757779795	16	0.0658341715309194	0.374058336561984	NA	0.0588235294117647	0.0588235294117647
AK1H_ECOLI	10vs0.1	0.0525673814218958	0.0466983077145137	1.12568065085489	16	0.276903190516401	0.807692197302674	NA	0.0784313725490197	0.0784313725490196
AK1H_ECOLI	5vs2.5	-0.0534639226907577	0.0466983077145137	-1.14487923240399	16	0.269097053347343	0.712906570048833	NA	0.0980392156862745	0.0980392156862745
AK1H_ECOLI	5vs1	-0.0227330924871557	0.0466983077145136	-0.486807629649722	16	0.632996083649123	0.865967420360327	NA	0.0588235294117647	0.0588235294117647
AK1H_ECOLI	5vs0.25	-0.00188715334112403	0.0466983077145137	-0.0404116001946149	16	0.968264957943431	0.994221296791586	NA	0.0686274509803921	0.0686274509803922
AK1H_ECOLI	5vs0.1	-0.0415292032534159	0.0466983077145137	-0.889308527137672	16	0.387012964074553	0.757499917668296	NA	0.0882352941176471	0.0882352941176471
AK1H_ECOLI	2.5vs1	0.030730830203602	0.0466983077145137	0.658071602754268	16	0.519849118526665	0.999646261773807	NA	0.0980392156862745	0.0980392156862745
AK1H_ECOLI	2.5vs0.25	0.0515767693496337	0.0466983077145137	1.10446763220937	16	0.285723651814792	0.998355954876784	NA	0.107843137254902	0.107843137254902
AK1H_ECOLI	2.5vs0.1	0.0119347194373417	0.0466983077145137	0.255570705266317	16	0.801538767157578	0.981240022391574	NA	0.127450980392157	0.127450980392157
AK1H_ECOLI	1vs0.25	0.0208459391460317	0.0466983077145137	0.446396029455106	16	0.661293629423895	0.996414900048017	NA	0.0686274509803921	0.0686274509803922
AK1H_ECOLI	1vs0.1	-0.0187961107662603	0.0466983077145137	-0.402500897487951	16	0.692641845729709	0.942198562025575	NA	0.0882352941176471	0.0882352941176471
AK1H_ECOLI	0.25vs0.1	-0.0396420499122919	0.0466983077145137	-0.848896926943057	16	0.408460515694432	0.892091667227455	NA	0.0980392156862745	0.0980392156862745
AK2H_ECOLI	50vs25	-0.0382564344706573	0.0448965914517891	-0.852101089048994	16	0.406732111342529	0.515397412872587	NA	0.115942028985507	0.115942028985507
AK2H_ECOLI	50vs10	-0.071566435159338	0.0448965914517891	-1.59402825125795	16	0.130490338795758	0.258891003021327	NA	0.115942028985507	0.115942028985507
AK2H_ECOLI	50vs5	0.0227192476988983	0.0448965914517891	0.506035023244351	16	0.619732819051516	0.741866879911885	NA	0.108695652173913	0.108695652173913
AK2H_ECOLI	50vs2.5	-0.0992509188227792	0.0448965914517891	-2.21065598998438	16	0.0419694154793988	0.100947246870493	NA	0.108695652173913	0.108695652173913
AK2H_ECOLI	50vs1	-0.133200042219473	0.0448965914517891	-2.96681859161861	16	0.00908672382961795	0.0305441941899103	NA	0.101449275362319	0.101449275362319
AK2H_ECOLI	50vs0.25	-0.111189306205902	0.0448965914517891	-2.47656453664861	16	0.0248157626254706	0.0736403490296655	NA	0.0942028985507246	0.0942028985507246
AK2H_ECOLI	50vs0.1	-0.105355010326943	0.0448965914517891	-2.34661489703679	16	0.0321502849471709	0.10109864255092	NA	0.115942028985507	0.115942028985507
AK2H_ECOLI	25vs10	-0.0333100006886807	0.0448965914517891	-0.741927162208954	16	0.468883439365372	0.77040730302806	NA	0.130434782608696	0.130434782608696
AK2H_ECOLI	25vs5	0.0609756821695555	0.0448965914517891	1.35813611229335	16	0.193264564417279	0.561290405752454	NA	0.123188405797101	0.123188405797101
AK2H_ECOLI	25vs2.5	-0.0609944843521219	0.0448965914517891	-1.35855490093539	16	0.19313446916233	0.816432074186215	NA	0.123188405797101	0.123188405797101
AK2H_ECOLI	25vs1	-0.0949436077488161	0.0448965914517891	-2.11471750256962	16	0.0504992476333801	0.670153893518332	NA	0.115942028985507	0.115942028985507
AK2H_ECOLI	25vs0.25	-0.0729328717352449	0.0448965914517892	-1.62446344759962	16	0.12381043681992	0.487517388476298	NA	0.108695652173913	0.108695652173913
AK2H_ECOLI	25vs0.1	-0.0670985758562855	0.0448965914517891	-1.49451380798779	16	0.154501423150914	0.522790852963745	NA	0.130434782608696	0.130434782608696
AK2H_ECOLI	10vs5	0.0942856828582362	0.0448965914517891	2.1000632745023	16	0.0519342952761987	0.317231986978781	NA	0.123188405797101	0.123188405797101
AK2H_ECOLI	10vs2.5	-0.0276844836634413	0.0448965914517891	-0.616627738726433	16	0.546154847815182	0.850211643342542	NA	0.123188405797101	0.123188405797101
AK2H_ECOLI	10vs1	-0.0616336070601354	0.0448965914517891	-1.37279034036067	16	0.188754063369545	0.555142164077235	NA	0.115942028985507	0.115942028985507
AK2H_ECOLI	10vs0.25	-0.0396228710465642	0.0448965914517891	-0.882536285390664	16	0.390553838290681	0.762410950280212	NA	0.108695652173913	0.108695652173913
AK2H_ECOLI	10vs0.1	-0.0337885751676048	0.0448965914517891	-0.752586645778838	16	0.462627978493856	0.877755759023286	NA	0.130434782608696	0.130434782608696
AK2H_ECOLI	5vs2.5	-0.121970166521677	0.0448965914517891	-2.71669101322873	16	0.0152416184409807	0.194197224061181	NA	0.115942028985507	0.115942028985507
AK2H_ECOLI	5vs1	-0.155919289918372	0.0448965914517891	-3.47285361486297	16	0.00313841341865251	0.0674320088661434	NA	0.108695652173913	0.108695652173913
AK2H_ECOLI	5vs0.25	-0.1339085539048	0.0448965914517891	-2.98259955989296	16	0.00879281012856703	0.107983612028357	NA	0.101449275362319	0.101449275362319
AK2H_ECOLI	5vs0.1	-0.128074258025841	0.0448965914517891	-2.85264992028114	16	0.0115176383612603	0.17179690140823	NA	0.123188405797101	0.123188405797101
AK2H_ECOLI	2.5vs1	-0.0339491233966941	0.0448965914517891	-0.756162601634232	16	0.460540923314877	0.999646261773807	NA	0.108695652173913	0.108695652173913
AK2H_ECOLI	2.5vs0.25	-0.011938387383123	0.0448965914517892	-0.265908546664231	16	0.793705654753159	0.998355954876784	NA	0.101449275362319	0.101449275362319
AK2H_ECOLI	2.5vs0.1	-0.00610409150416359	0.0448965914517892	-0.135958907052405	16	0.89354966723032	0.990035395658137	NA	0.123188405797101	0.123188405797101
AK2H_ECOLI	1vs0.25	0.0220107360135711	0.0448965914517892	0.490254054970001	16	0.630608986886811	0.996414900048017	NA	0.0942028985507246	0.0942028985507246
AK2H_ECOLI	1vs0.1	0.0278450318925305	0.0448965914517891	0.620203694581827	16	0.543856832360883	0.88306650615298	NA	0.115942028985507	0.115942028985507
AK2H_ECOLI	0.25vs0.1	0.00583429587895939	0.0448965914517892	0.129949639611826	16	0.898225977632646	0.996057268436349	NA	0.108695652173913	0.108695652173913
AK3_ECOLI	50vs25	-0.1927927499789	0.0725461515252077	-2.65751864055684	16	0.0172032236602564	0.048386387673352	NA	0.255555555555556	0.255555555555556
AK3_ECOLI	50vs10	-0.118134661736886	0.0725461515252077	-1.62840701061638	16	0.122966655977353	0.248574502979667	NA	0.177777777777778	0.177777777777778
AK3_ECOLI	50vs5	-0.0793354364035454	0.0725461515252077	-1.09358573453726	16	0.290328396281172	0.446828139634354	NA	0.2	0.2
AK3_ECOLI	50vs2.5	-0.0751190588328742	0.0725461515252077	-1.03546580009516	16	0.315848871705503	0.447198015644929	NA	0.222222222222222	0.222222222222222
AK3_ECOLI	50vs1	-0.15162537802613	0.0725461515252077	-2.09005405301816	16	0.0529358369637807	0.114718217245789	NA	0.188888888888889	0.188888888888889
AK3_ECOLI	50vs0.25	0.00887728385544648	0.0725461515252077	0.122367398804909	16	0.90413186018909	0.942346847555391	NA	0.211111111111111	0.211111111111111
AK3_ECOLI	50vs0.1	-0.0894491083273797	0.0725461515252077	-1.2329959129024	16	0.235386650773186	0.397970956019786	NA	0.2	0.2
AK3_ECOLI	25vs10	0.074658088242014	0.0725461515252077	1.02911162994046	16	0.318734230562963	0.673118356108325	NA	0.188888888888889	0.188888888888889
AK3_ECOLI	25vs5	0.113457313575355	0.0725461515252077	1.56393290601958	16	0.137394370992479	0.490812182901445	NA	0.211111111111111	0.211111111111111
AK3_ECOLI	25vs2.5	0.117673691146026	0.0725461515252077	1.62205284046168	16	0.124328653898439	0.697240089199283	NA	0.233333333333333	0.233333333333333
AK3_ECOLI	25vs1	0.0411673719527705	0.0725461515252077	0.567464587538679	16	0.578274673855862	0.996007778726235	NA	0.2	0.2
AK3_ECOLI	25vs0.25	0.201670033834347	0.0725461515252077	2.77988603936175	16	0.0133850117840228	0.166109500173632	NA	0.222222222222222	0.222222222222222
AK3_ECOLI	25vs0.1	0.103343641651521	0.0725461515252077	1.42452272765443	16	0.173507951823496	0.548943261372612	NA	0.211111111111111	0.211111111111111
AK3_ECOLI	10vs5	0.038799225333341	0.0725461515252077	0.534821276079123	16	0.600127818327589	0.825994075892112	NA	0.133333333333333	0.133333333333333
AK3_ECOLI	10vs2.5	0.0430156029040122	0.0725461515252077	0.592941210521216	16	0.561508628314429	0.860850814305501	NA	0.155555555555556	0.155555555555556
AK3_ECOLI	10vs1	-0.0334907162892435	0.0725461515252077	-0.46164704240178	16	0.650548829560977	0.872648020899658	NA	0.122222222222222	0.122222222222222
AK3_ECOLI	10vs0.25	0.127011945592333	0.0725461515252077	1.75077440942129	16	0.0991307261461873	0.428852375194311	NA	0.144444444444444	0.144444444444444
AK3_ECOLI	10vs0.1	0.0286855534095067	0.0725461515252077	0.395411097713975	16	0.697761618283493	0.9469257993652	NA	0.133333333333333	0.133333333333333
AK3_ECOLI	5vs2.5	0.0042163775706712	0.0725461515252077	0.0581199344420927	16	0.95437277901192	0.993850036400626	NA	0.177777777777778	0.177777777777778
AK3_ECOLI	5vs1	-0.0722899416225845	0.0725461515252077	-0.996468318480903	16	0.333854993812053	0.707195648089707	NA	0.144444444444444	0.144444444444444
AK3_ECOLI	5vs0.25	0.0882127202589919	0.0725461515252077	1.21595313334217	16	0.24163892986464	0.609253403326531	NA	0.166666666666667	0.166666666666667
AK3_ECOLI	5vs0.1	-0.0101136719238343	0.0725461515252077	-0.139410178365148	16	0.890865767245467	0.977942003097127	NA	0.155555555555556	0.155555555555556
AK3_ECOLI	2.5vs1	-0.0765063191932557	0.0725461515252077	-1.054588252923	16	0.307279157233776	0.999646261773807	NA	0.166666666666667	0.166666666666667
AK3_ECOLI	2.5vs0.25	0.0839963426883207	0.0725461515252077	1.15783319890007	16	0.263924229751392	0.998355954876784	NA	0.188888888888889	0.188888888888889
AK3_ECOLI	2.5vs0.1	-0.0143300494945055	0.0725461515252077	-0.197530112807241	16	0.845900355941652	0.986474314569636	NA	0.177777777777778	0.177777777777778
AK3_ECOLI	1vs0.25	0.160502661881576	0.0725461515252077	2.21242145182307	16	0.0418257340779933	0.596903077443031	NA	0.155555555555556	0.155555555555556
AK3_ECOLI	1vs0.1	0.0621762696987503	0.0725461515252077	0.857058140115755	16	0.404067593155147	0.82971438412783	NA	0.144444444444444	0.144444444444444
AK3_ECOLI	0.25vs0.1	-0.0983263921828261	0.0725461515252078	-1.35536331170731	16	0.194127705359654	0.787634590137599	NA	0.166666666666667	0.166666666666667
ALAA_ECOLI	50vs25	-0.219869644634938	0.0679118696280731	-3.23757313469763	16	0.00515402013617816	0.0200322623345969	NA	0.116666666666667	0.116666666666667
ALAA_ECOLI	50vs10	-0.14003392295211	0.0679118696280731	-2.06199481355795	16	0.0558383784515573	0.144717217525338	NA	0.108333333333333	0.108333333333333
ALAA_ECOLI	50vs5	-0.135717232024285	0.0679118696280732	-1.99843168458703	16	0.0629570760757165	0.158732973166738	NA	0.125	0.125
ALAA_ECOLI	50vs2.5	-0.131026439659564	0.0679118696280732	-1.92935992451901	16	0.0716153820995427	0.152538680010277	NA	0.133333333333333	0.133333333333333
ALAA_ECOLI	50vs1	-0.133581938580524	0.0679118696280731	-1.96698956032429	16	0.0667739587524872	0.135586345477992	NA	0.116666666666667	0.116666666666667
ALAA_ECOLI	50vs0.25	-0.145830281319273	0.0679118696280732	-2.14734599589038	16	0.0474338289395546	0.116882840890816	NA	0.108333333333333	0.108333333333333
ALAA_ECOLI	50vs0.1	-0.0388550637179975	0.0679118696280732	-0.572139508613024	16	0.575178865944431	0.726791553143689	NA	0.116666666666667	0.116666666666667
ALAA_ECOLI	25vs10	0.0798357216828276	0.0679118696280731	1.17557832113969	16	0.256960660469	0.619177150143457	NA	0.0916666666666667	0.0916666666666667
ALAA_ECOLI	25vs5	0.0841524126106527	0.0679118696280731	1.2391414501106	16	0.233163126292102	0.603501700652378	NA	0.108333333333333	0.108333333333333
ALAA_ECOLI	25vs2.5	0.0888432049753736	0.0679118696280732	1.30821321017862	16	0.209283970360754	0.822864412930723	NA	0.116666666666667	0.116666666666667
ALAA_ECOLI	25vs1	0.0862877060544135	0.0679118696280731	1.27058357437334	16	0.222041728192327	0.996007778726235	NA	0.1	0.1
ALAA_ECOLI	25vs0.25	0.074039363315665	0.0679118696280732	1.09022713880725	16	0.291760604227415	0.680497679377781	NA	0.0916666666666667	0.0916666666666667
ALAA_ECOLI	25vs0.1	0.18101458091694	0.0679118696280732	2.66543362608461	16	0.0169274354590958	0.190956086923919	NA	0.1	0.1
ALAA_ECOLI	10vs5	0.00431669092782508	0.0679118696280731	0.0635631289709135	16	0.950105432156425	0.980020991995142	NA	0.1	0.1
ALAA_ECOLI	10vs2.5	0.00900748329254597	0.0679118696280731	0.132634889038933	16	0.896135872214995	0.977482847857671	NA	0.108333333333333	0.108333333333333
ALAA_ECOLI	10vs1	0.00645198437158594	0.0679118696280731	0.0950052532336533	16	0.925490331335281	0.972924554908208	NA	0.0916666666666667	0.0916666666666667
ALAA_ECOLI	10vs0.25	-0.00579635836716258	0.0679118696280732	-0.0853511823324402	16	0.933041106913481	0.988756946502442	NA	0.0833333333333334	0.0833333333333333
ALAA_ECOLI	10vs0.1	0.101178859234113	0.0679118696280732	1.48985530494492	16	0.155710417322867	0.736595423524176	NA	0.0916666666666667	0.0916666666666667
ALAA_ECOLI	5vs2.5	0.00469079236472089	0.0679118696280732	0.0690717600680195	16	0.945788381412136	0.99301034054113	NA	0.125	0.125
ALAA_ECOLI	5vs1	0.00213529344376086	0.0679118696280731	0.0314421242627398	16	0.975305828273835	0.992687068169043	NA	0.108333333333333	0.108333333333333
ALAA_ECOLI	5vs0.25	-0.0101130492949877	0.0679118696280732	-0.148914311303354	16	0.883482007536589	0.97324100330225	NA	0.1	0.1
ALAA_ECOLI	5vs0.1	0.0968621683062876	0.0679118696280732	1.42629217597401	16	0.173004813970219	0.57318517209242	NA	0.108333333333333	0.108333333333333
ALAA_ECOLI	2.5vs1	-0.00255549892096003	0.0679118696280731	-0.0376296358052798	16	0.970448485854244	0.999646261773807	NA	0.116666666666667	0.116666666666667
ALAA_ECOLI	2.5vs0.25	-0.0148038416597085	0.0679118696280732	-0.217986071371373	16	0.830195801538098	0.998355954876784	NA	0.108333333333333	0.108333333333333
ALAA_ECOLI	2.5vs0.1	0.0921713759415667	0.0679118696280732	1.35722041590599	16	0.193549268031646	0.779852359295898	NA	0.116666666666667	0.116666666666667
ALAA_ECOLI	1vs0.25	-0.0122483427387485	0.0679118696280732	-0.180356435566093	16	0.859137341522586	0.996414900048017	NA	0.0916666666666667	0.0916666666666667
ALAA_ECOLI	1vs0.1	0.0947268748625267	0.0679118696280732	1.39485005171127	16	0.182124993765627	0.673801361163101	NA	0.1	0.1
ALAA_ECOLI	0.25vs0.1	0.106975217601275	0.0679118696280732	1.57520648727736	16	0.134772782357233	0.706466702809173	NA	0.0916666666666667	0.0916666666666667
ALAC_ECOLI	50vs25	-0.140656151021146	0.0549935133962433	-2.55768621305717	16	0.021073102645687	0.0552885703822324	NA	0.111111111111111	0.111111111111111
ALAC_ECOLI	50vs10	-0.207885533080372	0.0549935133962433	-3.78018279324145	16	0.00163989150494004	0.0108829163509657	NA	0.0972222222222222	0.0972222222222222
ALAC_ECOLI	50vs5	-0.217694284906525	0.0549935133962433	-3.95854477123471	16	0.00112605176779512	0.00913770156755227	NA	0.111111111111111	0.111111111111111
ALAC_ECOLI	50vs2.5	-0.2160567887211	0.0549935133962433	-3.92876860156854	16	0.00119888690200121	0.00795394452203821	NA	0.125	0.125
ALAC_ECOLI	50vs1	-0.178851442221427	0.0549935133962433	-3.25222796610126	16	0.00499752700519451	0.0195154179205644	NA	0.0972222222222222	0.0972222222222222
ALAC_ECOLI	50vs0.25	-0.210922205361767	0.0549935133962433	-3.83540152894061	16	0.00145956884956355	0.0100726251074183	NA	0.0833333333333334	0.0833333333333333
ALAC_ECOLI	50vs0.1	-0.204728324781614	0.0549935133962433	-3.72277223509053	16	0.00185117336392504	0.0138998138398524	NA	0.0833333333333334	0.0833333333333333
ALAC_ECOLI	25vs10	-0.0672293820592256	0.0549935133962433	-1.22249658018428	16	0.239223419166633	0.6072954760946	NA	0.0972222222222222	0.0972222222222222
ALAC_ECOLI	25vs5	-0.0770381338853786	0.0549935133962433	-1.40085855817754	16	0.180352535722329	0.548013352346359	NA	0.111111111111111	0.111111111111111
ALAC_ECOLI	25vs2.5	-0.0754006376999534	0.0549935133962433	-1.37108238851137	16	0.189275347061435	0.816432074186215	NA	0.125	0.125
ALAC_ECOLI	25vs1	-0.0381952912002805	0.0549935133962433	-0.69454175304409	16	0.497304860363238	0.996007778726235	NA	0.0972222222222222	0.0972222222222222
ALAC_ECOLI	25vs0.25	-0.0702660543406211	0.0549935133962433	-1.27771531588344	16	0.219577956943531	0.617746521976818	NA	0.0833333333333334	0.0833333333333333
ALAC_ECOLI	25vs0.1	-0.0640721737604675	0.0549935133962433	-1.16508602203336	16	0.26106100357913	0.634499260354573	NA	0.0833333333333334	0.0833333333333333
ALAC_ECOLI	10vs5	-0.00980875182615294	0.0549935133962433	-0.178361977993263	16	0.860677511391968	0.947736528568322	NA	0.0972222222222222	0.0972222222222222
ALAC_ECOLI	10vs2.5	-0.00817125564072778	0.0549935133962433	-0.148585808327096	16	0.883737040560103	0.969668036113085	NA	0.111111111111111	0.111111111111111
ALAC_ECOLI	10vs1	0.0290340908589452	0.0549935133962433	0.527954827140187	16	0.604776283199369	0.846626759724447	NA	0.0833333333333334	0.0833333333333333
ALAC_ECOLI	10vs0.25	-0.00303667228139542	0.0549935133962433	-0.0552187356991608	16	0.956647850603161	0.995345511020919	NA	0.0694444444444444	0.0694444444444444
ALAC_ECOLI	10vs0.1	0.00315720829875815	0.0549935133962433	0.057410558150915	16	0.954929023190882	0.998350719393885	NA	0.0694444444444444	0.0694444444444444
ALAC_ECOLI	5vs2.5	0.00163749618542517	0.0549935133962433	0.0297761696661669	16	0.97661382168584	0.995169283587213	NA	0.125	0.125
ALAC_ECOLI	5vs1	0.0388428426850981	0.0549935133962433	0.70631680513345	16	0.490149524542636	0.790706790740854	NA	0.0972222222222222	0.0972222222222222
ALAC_ECOLI	5vs0.25	0.00677207954475753	0.0549935133962433	0.123143242294102	16	0.903527274756285	0.977777535949129	NA	0.0833333333333334	0.0833333333333333
ALAC_ECOLI	5vs0.1	0.0129659601249111	0.0549935133962433	0.235772536144178	16	0.816600603571876	0.9572264791619	NA	0.0833333333333334	0.0833333333333333
ALAC_ECOLI	2.5vs1	0.037205346499673	0.0549935133962433	0.676540635467283	16	0.508360580130209	0.999646261773807	NA	0.111111111111111	0.111111111111111
ALAC_ECOLI	2.5vs0.25	0.00513458335933236	0.0549935133962433	0.0933670726279349	16	0.92677111030646	0.998355954876784	NA	0.0972222222222222	0.0972222222222222
ALAC_ECOLI	2.5vs0.1	0.0113284639394859	0.0549935133962433	0.205996366478011	16	0.839392044845358	0.983957397480195	NA	0.0972222222222222	0.0972222222222222
ALAC_ECOLI	1vs0.25	-0.0320707631403406	0.0549935133962433	-0.583173562839347	16	0.567906156989047	0.996414900048017	NA	0.0694444444444444	0.0694444444444444
ALAC_ECOLI	1vs0.1	-0.025876882560187	0.0549935133962433	-0.470544268989272	16	0.644316838899239	0.924941450835237	NA	0.0694444444444444	0.0694444444444444
ALAC_ECOLI	0.25vs0.1	0.00619388058015356	0.0549935133962434	0.112629293850076	16	0.911725454066877	0.996057268436349	NA	0.0555555555555556	0.0555555555555556
ALDA_ECOLI	50vs25	-0.166887027186512	0.219967224404996	-0.75869042598476	16	0.459069082238364	0.561311639529759	NA	0	0
ALDA_ECOLI	50vs10	0.00978018094892624	0.219967224404996	0.0444619918962077	16	0.96508632892855	0.978898428169044	NA	0	0
ALDA_ECOLI	50vs5	0.179391230271629	0.219967224404996	0.815536181614675	16	0.426739810114774	0.580554473956953	NA	0	0
ALDA_ECOLI	50vs2.5	0.0470576754574097	0.219967224404996	0.213930396151968	16	0.833303771911827	0.884026610202112	NA	0	0
ALDA_ECOLI	50vs1	-0.0276358694606754	0.219967224404996	-0.125636305751593	16	0.901584941810551	0.927904208923956	NA	0	0
ALDA_ECOLI	50vs0.25	0.00336022340397193	0.219967224404996	0.0152760185662261	16	0.988000840150772	0.993612391236739	NA	0	0
ALDA_ECOLI	50vs0.1	0.207317590515188	0.219967224404996	0.942493096760097	16	0.359954672304374	0.531000434330721	NA	0	0
ALDA_ECOLI	25vs10	0.176667208135438	0.219967224404996	0.803152417880968	16	0.433656407901067	0.757622703568	NA	0	0
ALDA_ECOLI	25vs5	0.346278257458141	0.219967224404996	1.57422660759944	16	0.134998953926567	0.486633249063975	NA	0	0
ALDA_ECOLI	25vs2.5	0.213944702643921	0.219967224404996	0.972620822136728	16	0.345217461265606	0.885851846736095	NA	0	0
ALDA_ECOLI	25vs1	0.139251157725836	0.219967224404996	0.633054120233167	16	0.535642481175942	0.996007778726235	NA	0	0
ALDA_ECOLI	25vs0.25	0.170247250590484	0.219967224404996	0.773966444550986	16	0.450236191867157	0.800782405663888	NA	0	0
ALDA_ECOLI	25vs0.1	0.3742046177017	0.219967224404996	1.70118352274486	16	0.108257880785442	0.452095236475421	NA	0	0
ALDA_ECOLI	10vs5	0.169611049322703	0.219967224404996	0.771074189718468	16	0.4519004115373	0.753258782035882	NA	0	0
ALDA_ECOLI	10vs2.5	0.0372774945084835	0.219967224404996	0.169468404255761	16	0.867552335686371	0.961811220086388	NA	0	0
ALDA_ECOLI	10vs1	-0.0374160504096017	0.219967224404996	-0.170098297647801	16	0.867065053154279	0.952390959173992	NA	0	0
ALDA_ECOLI	10vs0.25	-0.00641995754495431	0.219967224404996	-0.0291859733299817	16	0.977077220149863	0.997340119860284	NA	0	0
ALDA_ECOLI	10vs0.1	0.197537409566262	0.219967224404996	0.89803110486389	16	0.382484073103351	0.853751221667055	NA	0	0
ALDA_ECOLI	5vs2.5	-0.132333554814219	0.219967224404996	-0.601605785462707	16	0.555865713379318	0.870522127604161	NA	0	0
ALDA_ECOLI	5vs1	-0.207027099732304	0.219967224404996	-0.941172487366268	16	0.36061043370608	0.730556783142217	NA	0	0
ALDA_ECOLI	5vs0.25	-0.176031006867657	0.219967224404996	-0.800260163048449	16	0.435281977206191	0.753457301853657	NA	0	0
ALDA_ECOLI	5vs0.1	0.0279263602435591	0.219967224404996	0.126956915145422	16	0.900556322600824	0.979523782081807	NA	0	0
ALDA_ECOLI	2.5vs1	-0.0746935449180851	0.219967224404996	-0.339566701903562	16	0.738599274719223	0.999646261773807	NA	0	0
ALDA_ECOLI	2.5vs0.25	-0.0436974520534378	0.219967224404996	-0.198654377585742	16	0.845035418418815	0.998355954876784	NA	0	0
ALDA_ECOLI	2.5vs0.1	0.160259915057778	0.219967224404996	0.728562700608129	16	0.47679835496538	0.942488504528341	NA	0	0
ALDA_ECOLI	1vs0.25	0.0309960928646474	0.219967224404996	0.140912324317819	16	0.889698041210204	0.996414900048017	NA	0	0
ALDA_ECOLI	1vs0.1	0.234953459975863	0.219967224404996	1.06812940251169	16	0.301313540935375	0.762797196053389	NA	0	0
ALDA_ECOLI	0.25vs0.1	0.203957367111216	0.219967224404996	0.92721707819387	16	0.367590308801822	0.872647895505305	NA	0	0
ALDB_ECOLI	50vs25	-0.0673940860204188	0.132715562683718	-0.507808463887763	16	0.618516189060936	0.708534977140227	NA	0.125	0.125
ALDB_ECOLI	50vs10	0.00774421569608203	0.132715562683718	0.0583519787693454	16	0.954190831056845	0.972395495586083	NA	0.104166666666667	0.104166666666667
ALDB_ECOLI	50vs5	-0.0828857770212667	0.132715562683718	-0.624536982288932	16	0.541079212855163	0.682352698803845	NA	0.125	0.125
ALDB_ECOLI	50vs2.5	-0.181056598282974	0.132715562683718	-1.36424541795796	16	0.191373707270858	0.310857858148383	NA	0.145833333333333	0.145833333333333
ALDB_ECOLI	50vs1	-0.0526460526465869	0.132715562683718	-0.396683339783223	16	0.696841771444977	0.774072716762007	NA	0.125	0.125
ALDB_ECOLI	50vs0.25	-0.0860813641080494	0.132715562683718	-0.648615447708984	16	0.525787648806056	0.662577931422265	NA	0.125	0.125
ALDB_ECOLI	50vs0.1	0.0138793647903993	0.132715562683718	0.104579783333142	16	0.91800902522266	0.955433853589051	NA	0.1875	0.1875
ALDB_ECOLI	25vs10	0.0751383017165008	0.132715562683718	0.566160442657109	16	0.579139829526215	0.837630456463846	NA	0.0625	0.0625
ALDB_ECOLI	25vs5	-0.0154916910008479	0.132715562683718	-0.11672851840117	16	0.908527832956347	0.975911690225304	NA	0.0833333333333334	0.0833333333333333
ALDB_ECOLI	25vs2.5	-0.113662512262555	0.132715562683718	-0.856436954070193	16	0.40440086493564	0.89030856064333	NA	0.104166666666667	0.104166666666667
ALDB_ECOLI	25vs1	0.0147480333738319	0.132715562683718	0.11112512410454	16	0.912899185531293	0.996007778726235	NA	0.0833333333333334	0.0833333333333333
ALDB_ECOLI	25vs0.25	-0.0186872780876306	0.132715562683718	-0.140806983821222	16	0.889779921431605	0.962119094533567	NA	0.0833333333333334	0.0833333333333333
ALDB_ECOLI	25vs0.1	0.0812734508108181	0.132715562683718	0.612388247220905	16	0.54888609059645	0.832657618920651	NA	0.145833333333333	0.145833333333333
ALDB_ECOLI	10vs5	-0.0906299927173488	0.132715562683718	-0.682888961058278	16	0.504445573639201	0.777348154472743	NA	0.0625	0.0625
ALDB_ECOLI	10vs2.5	-0.188800813979056	0.132715562683718	-1.4225973967273	16	0.174056774627283	0.600981711191424	NA	0.0833333333333334	0.0833333333333333
ALDB_ECOLI	10vs1	-0.0603902683426689	0.132715562683718	-0.455035318552569	16	0.655197400492567	0.874349284122026	NA	0.0625	0.0625
ALDB_ECOLI	10vs0.25	-0.0938255798041314	0.132715562683718	-0.70696742647833	16	0.489755938026025	0.813531956749344	NA	0.0625	0.0625
ALDB_ECOLI	10vs0.1	0.00613514909431726	0.132715562683718	0.046227804563797	16	0.963700757844554	0.998350719393885	NA	0.125	0.125
ALDB_ECOLI	5vs2.5	-0.0981708212617071	0.132715562683718	-0.739708435669024	16	0.470191911372698	0.828005222137039	NA	0.104166666666667	0.104166666666667
ALDB_ECOLI	5vs1	0.0302397243746799	0.132715562683718	0.227853642505709	16	0.822646275147555	0.94149669548145	NA	0.0833333333333334	0.0833333333333333
ALDB_ECOLI	5vs0.25	-0.00319558708678266	0.132715562683718	-0.0240784654200522	16	0.981087766268556	0.994969942163204	NA	0.0833333333333334	0.0833333333333333
ALDB_ECOLI	5vs0.1	0.096765141811666	0.132715562683718	0.729116765622075	16	0.476468631153759	0.817357029669044	NA	0.145833333333333	0.145833333333333
ALDB_ECOLI	2.5vs1	0.128410545636387	0.132715562683718	0.967562078174733	16	0.347662143709369	0.999646261773807	NA	0.104166666666667	0.104166666666667
ALDB_ECOLI	2.5vs0.25	0.0949752341749244	0.132715562683718	0.715629970248971	16	0.484533421959613	0.998355954876784	NA	0.104166666666667	0.104166666666667
ALDB_ECOLI	2.5vs0.1	0.194935963073373	0.132715562683718	1.4688252012911	16	0.161266473317478	0.759556638426137	NA	0.166666666666667	0.166666666666667
ALDB_ECOLI	1vs0.25	-0.0334353114614625	0.132715562683718	-0.251932107925761	16	0.804301037896106	0.996414900048017	NA	0.0833333333333334	0.0833333333333333
ALDB_ECOLI	1vs0.1	0.0665254174369862	0.132715562683718	0.501263123116366	16	0.6230121406428	0.91646254794925	NA	0.145833333333333	0.145833333333333
ALDB_ECOLI	0.25vs0.1	0.0999607288984487	0.132715562683718	0.753195231042126	16	0.462272378646776	0.92076939303963	NA	0.145833333333333	0.145833333333333
ALF_ECOLI	50vs25	-0.152464153114131	0.04747666549962	-3.21134922829304	16	0.00544622872414502	0.0208724577281369	NA	0.0426356589147286	0.0426356589147287
ALF_ECOLI	50vs10	-0.118862055989916	0.04747666549962	-2.50358896816095	16	0.0235038704620369	0.0781647297323631	NA	0.0581395348837209	0.0581395348837209
ALF_ECOLI	50vs5	-0.249385360745047	0.04747666549962	-5.25279857211208	16	7.88891285403714e-05	0.00142848000522276	NA	0.0465116279069767	0.0465116279069767
ALF_ECOLI	50vs2.5	-0.189870730002382	0.04747666549962	-3.99924316512712	16	0.00103366828768592	0.00718334037898189	NA	0.0658914728682171	0.0658914728682171
ALF_ECOLI	50vs1	-0.206743736543974	0.04747666549962	-4.35463894459118	16	0.000491451140950172	0.00362838075465701	NA	0.0465116279069767	0.0465116279069767
ALF_ECOLI	50vs0.25	-0.101536774549836	0.04747666549962	-2.13866693208791	16	0.0482320662540712	0.118397719198342	NA	0.0503875968992248	0.0503875968992248
ALF_ECOLI	50vs0.1	-0.183600321014707	0.04747666549962	-3.86716967340885	16	0.00136501268238565	0.0116159902775563	NA	0.0465116279069767	0.0465116279069767
ALF_ECOLI	25vs10	0.0336020971242152	0.04747666549962	0.707760260132088	16	0.489276573758468	0.78637091907681	NA	0.0465116279069767	0.0465116279069767
ALF_ECOLI	25vs5	-0.0969212076309157	0.04747666549962	-2.04144934381905	16	0.0580549390380869	0.330449251644746	NA	0.0348837209302325	0.0348837209302326
ALF_ECOLI	25vs2.5	-0.0374065768882505	0.04747666549962	-0.787893936834082	16	0.442275673929512	0.908150233864462	NA	0.0542635658914729	0.0542635658914729
ALF_ECOLI	25vs1	-0.0542795834298424	0.04747666549962	-1.14328971629814	16	0.269737004288047	0.996007778726235	NA	0.0348837209302325	0.0348837209302326
ALF_ECOLI	25vs0.25	0.050927378564295	0.04747666549962	1.07268229620512	16	0.299326842689815	0.684184758810508	NA	0.0387596899224806	0.0387596899224806
ALF_ECOLI	25vs0.1	-0.0311361679005756	0.04747666549962	-0.655820445115818	16	0.521259415210026	0.822805184439051	NA	0.0348837209302325	0.0348837209302326
ALF_ECOLI	10vs5	-0.130523304755131	0.04747666549962	-2.74920960395114	16	0.0142572143331021	0.177127764511252	NA	0.0503875968992248	0.0503875968992248
ALF_ECOLI	10vs2.5	-0.0710086740124656	0.04747666549962	-1.49565419696617	16	0.1542066577081	0.599531968436792	NA	0.0697674418604651	0.0697674418604651
ALF_ECOLI	10vs1	-0.0878816805540575	0.04747666549962	-1.85104997643023	16	0.0827114462909044	0.42959706800159	NA	0.0503875968992248	0.0503875968992248
ALF_ECOLI	10vs0.25	0.0173252814400798	0.04747666549962	0.364922036073036	16	0.719948314552066	0.930047864588437	NA	0.0542635658914729	0.0542635658914729
ALF_ECOLI	10vs0.1	-0.0647382650247908	0.04747666549962	-1.36358070524791	16	0.191578713278224	0.761324241305082	NA	0.0503875968992248	0.0503875968992248
ALF_ECOLI	5vs2.5	0.0595146307426653	0.04747666549962	1.25355540698497	16	0.228012063802205	0.669209093231401	NA	0.0581395348837209	0.0581395348837209
ALF_ECOLI	5vs1	0.0426416242010734	0.04747666549962	0.898159627520906	16	0.382417609368781	0.732511998336759	NA	0.0387596899224806	0.0387596899224806
ALF_ECOLI	5vs0.25	0.147848586195211	0.04747666549962	3.11413164002417	16	0.0066791614663666	0.0948093958797233	NA	0.0426356589147286	0.0426356589147287
ALF_ECOLI	5vs0.1	0.0657850397303401	0.04747666549962	1.38562889870323	16	0.184872656132146	0.584401516771865	NA	0.0387596899224806	0.0387596899224806
ALF_ECOLI	2.5vs1	-0.0168730065415919	0.04747666549962	-0.35539577946406	16	0.726935021073053	0.999646261773807	NA	0.0581395348837209	0.0581395348837209
ALF_ECOLI	2.5vs0.25	0.0883339554525455	0.04747666549962	1.86057623303921	16	0.0812844646032873	0.921729077291965	NA	0.062015503875969	0.062015503875969
ALF_ECOLI	2.5vs0.1	0.00627040898767486	0.04747666549962	0.132073491718264	16	0.896572779713745	0.990035395658137	NA	0.0581395348837209	0.0581395348837209
ALF_ECOLI	1vs0.25	0.105206961994137	0.04747666549962	2.21597201250327	16	0.0415381521804459	0.596903077443031	NA	0.0426356589147286	0.0426356589147287
ALF_ECOLI	1vs0.1	0.0231434155292668	0.04747666549962	0.487469271182324	16	0.632537484855662	0.919867013178279	NA	0.0387596899224806	0.0387596899224806
ALF_ECOLI	0.25vs0.1	-0.0820635464648706	0.0474766654996201	-1.72850274132094	16	0.103143339459052	0.644646130860956	NA	0.0426356589147286	0.0426356589147287
ALF1_ECOLI	50vs25	-0.19122947207121	0.0552453371326289	-3.46145904788527	16	0.0032148414772919	0.0145069229511091	NA	0.104166666666667	0.104166666666667
ALF1_ECOLI	50vs10	-0.130383976086469	0.0552453371326289	-2.36009015156253	16	0.0313041611772009	0.0957652899843315	NA	0.09375	0.09375
ALF1_ECOLI	50vs5	-0.117997231468329	0.0552453371326289	-2.13587675616947	16	0.0484912992480979	0.135171038998197	NA	0.114583333333333	0.114583333333333
ALF1_ECOLI	50vs2.5	-0.17143733101279	0.0552453371326289	-3.10320001489385	16	0.00683391599405425	0.0277398882124642	NA	0.125	0.125
ALF1_ECOLI	50vs1	-0.284043588469353	0.0552453371326289	-5.14149434525926	16	9.84906457603962e-05	0.00103953885121958	NA	0.0729166666666666	0.0729166666666667
ALF1_ECOLI	50vs0.25	-0.232168653359141	0.055245337132629	-4.20250224560614	16	0.000674954424450647	0.0055902713780836	NA	0.09375	0.09375
ALF1_ECOLI	50vs0.1	-0.103783803877996	0.055245337132629	-1.87859843499261	16	0.0786445884786504	0.185902785401603	NA	0.125	0.125
ALF1_ECOLI	25vs10	0.0608454959847412	0.0552453371326289	1.10136889632274	16	0.287029362627041	0.646042170017666	NA	0.0729166666666666	0.0729166666666667
ALF1_ECOLI	25vs5	0.0732322406028819	0.0552453371326289	1.32558229171579	16	0.203594693228297	0.572869761813294	NA	0.09375	0.09375
ALF1_ECOLI	25vs2.5	0.0197921410584207	0.0552453371326289	0.358259032991422	16	0.724832414217603	0.964583246244747	NA	0.104166666666667	0.104166666666667
ALF1_ECOLI	25vs1	-0.0928141163981427	0.0552453371326289	-1.68003529737399	16	0.112366745869438	0.930137229827904	NA	0.0520833333333334	0.0520833333333333
ALF1_ECOLI	25vs0.25	-0.040939181287931	0.055245337132629	-0.741043197720873	16	0.469404483893019	0.80432283445409	NA	0.0729166666666666	0.0729166666666667
ALF1_ECOLI	25vs0.1	0.0874456681932148	0.0552453371326289	1.58286061289266	16	0.133017109202352	0.494769720377668	NA	0.104166666666667	0.104166666666667
ALF1_ECOLI	10vs5	0.0123867446181407	0.0552453371326289	0.224213395393054	16	0.825429320725162	0.929982250901894	NA	0.0833333333333334	0.0833333333333333
ALF1_ECOLI	10vs2.5	-0.0410533549263204	0.0552453371326289	-0.743109863331317	16	0.468186856167941	0.815657822305119	NA	0.09375	0.09375
ALF1_ECOLI	10vs1	-0.153659612382884	0.0552453371326289	-2.78140419369673	16	0.0133432138676068	0.23014334206362	NA	0.0416666666666666	0.0416666666666667
ALF1_ECOLI	10vs0.25	-0.101784677272672	0.0552453371326289	-1.84241209404361	16	0.0840245300699853	0.408437119677942	NA	0.0625	0.0625
ALF1_ECOLI	10vs0.1	0.0266001722084736	0.0552453371326289	0.481491716569923	16	0.636686264719675	0.929663410437295	NA	0.09375	0.09375
ALF1_ECOLI	5vs2.5	-0.0534400995444611	0.0552453371326289	-0.967323258724371	16	0.347777852909477	0.76866216138551	NA	0.114583333333333	0.114583333333333
ALF1_ECOLI	5vs1	-0.166046357001025	0.0552453371326289	-3.00561758908978	16	0.00838070058613294	0.12484978694852	NA	0.0625	0.0625
ALF1_ECOLI	5vs0.25	-0.114171421890813	0.055245337132629	-2.06662548943667	16	0.0553495710312788	0.302485405685939	NA	0.0833333333333334	0.0833333333333333
ALF1_ECOLI	5vs0.1	0.014213427590333	0.055245337132629	0.25727832117687	16	0.800243351175233	0.951839096726749	NA	0.114583333333333	0.114583333333333
ALF1_ECOLI	2.5vs1	-0.112606257456563	0.0552453371326289	-2.03829433036541	16	0.0584023259150896	0.999646261773807	NA	0.0729166666666666	0.0729166666666667
ALF1_ECOLI	2.5vs0.25	-0.0607313223463518	0.055245337132629	-1.09930223071229	16	0.287902641451822	0.998355954876784	NA	0.09375	0.09375
ALF1_ECOLI	2.5vs0.1	0.0676535271347941	0.055245337132629	1.22460157990124	16	0.238450338601178	0.814029934271546	NA	0.125	0.125
ALF1_ECOLI	1vs0.25	0.0518749351102117	0.055245337132629	0.938992099653119	16	0.361694923313746	0.959302475265343	NA	0.0416666666666666	0.0416666666666667
ALF1_ECOLI	1vs0.1	0.180259784591358	0.0552453371326289	3.26289591026665	16	0.00488657140463933	0.130742069313823	NA	0.0729166666666666	0.0729166666666667
ALF1_ECOLI	0.25vs0.1	0.128384849481146	0.055245337132629	2.32390381061353	16	0.033625044947021	0.41935780487904	NA	0.09375	0.09375
ALKH_ECOLI	50vs25	-0.149112503531111	0.0573735651228387	-2.59897573406596	16	0.01938108598452	0.0525489710083795	NA	0.12037037037037	0.12037037037037
ALKH_ECOLI	50vs10	-0.0206005469843002	0.0573735651228387	-0.359059907471215	16	0.72424470457198	0.837747862948953	NA	0.0925925925925926	0.0925925925925926
ALKH_ECOLI	50vs5	-0.167964246566857	0.0573735651228387	-2.92755463613321	16	0.00986023070971953	0.0445438463608154	NA	0.111111111111111	0.111111111111111
ALKH_ECOLI	50vs2.5	-0.15050839840768	0.0573735651228387	-2.62330566499462	16	0.0184457056239209	0.0558647545777178	NA	0.138888888888889	0.138888888888889
ALKH_ECOLI	50vs1	-0.166938445871908	0.0573735651228387	-2.90967530977876	16	0.0102333795106362	0.0328447075030312	NA	0.101851851851852	0.101851851851852
ALKH_ECOLI	50vs0.25	-0.196658170634881	0.0573735651228387	-3.4276791099495	16	0.0034524802394964	0.0186365226858388	NA	0.0925925925925926	0.0925925925925926
ALKH_ECOLI	50vs0.1	-0.0700639714994205	0.0573735651228387	-1.22118908506751	16	0.2397045832031	0.403850113005222	NA	0.148148148148148	0.148148148148148
ALKH_ECOLI	25vs10	0.128511956546811	0.0573735651228387	2.23991582659474	16	0.039646166861395	0.386428888441195	NA	0.101851851851852	0.101851851851852
ALKH_ECOLI	25vs5	-0.0188517430357465	0.0573735651228387	-0.328578902067254	16	0.746735208968925	0.927154989869356	NA	0.12037037037037	0.12037037037037
ALKH_ECOLI	25vs2.5	-0.00139589487656978	0.0573735651228387	-0.0243299309286625	16	0.98089029593092	0.999820762360351	NA	0.148148148148148	0.148148148148148
ALKH_ECOLI	25vs1	-0.017825942340797	0.0573735651228387	-0.310699575712806	16	0.760039966105006	0.996007778726235	NA	0.111111111111111	0.111111111111111
ALKH_ECOLI	25vs0.25	-0.0475456671037704	0.0573735651228387	-0.828703375883537	16	0.419463414705589	0.780618941099113	NA	0.101851851851852	0.101851851851852
ALKH_ECOLI	25vs0.1	0.0790485320316902	0.0573735651228387	1.37778664899845	16	0.187235798370938	0.562985331751215	NA	0.157407407407407	0.157407407407407
ALKH_ECOLI	10vs5	-0.147363699582557	0.0573735651228387	-2.568494728662	16	0.020617038161205	0.202255831888668	NA	0.0925925925925926	0.0925925925925926
ALKH_ECOLI	10vs2.5	-0.12990785142338	0.0573735651228387	-2.26424575752341	16	0.0378059270710513	0.396427244712015	NA	0.12037037037037	0.12037037037037
ALKH_ECOLI	10vs1	-0.146337898887608	0.0573735651228387	-2.55061540230755	16	0.0213766421672374	0.26547639965234	NA	0.0833333333333334	0.0833333333333333
ALKH_ECOLI	10vs0.25	-0.176057623650581	0.0573735651228387	-3.06861920247828	16	0.00734701975925267	0.123380324939073	NA	0.0740740740740741	0.0740740740740741
ALKH_ECOLI	10vs0.1	-0.0494634245151203	0.0573735651228387	-0.862129177596294	16	0.401353678721982	0.858649410215485	NA	0.12962962962963	0.12962962962963
ALKH_ECOLI	5vs2.5	0.0174558481591767	0.0573735651228387	0.304248971138592	16	0.764859557747178	0.954678744839082	NA	0.138888888888889	0.138888888888889
ALKH_ECOLI	5vs1	0.00102580069494945	0.0573735651228387	0.0178793263544488	16	0.985956182558293	0.997846672232609	NA	0.101851851851852	0.101851851851852
ALKH_ECOLI	5vs0.25	-0.0286939240680239	0.0573735651228387	-0.500124473816283	16	0.623795853741383	0.854856260360679	NA	0.0925925925925926	0.0925925925925926
ALKH_ECOLI	5vs0.1	0.0979002750674366	0.0573735651228387	1.7063655510657	16	0.107271152480926	0.462074668900128	NA	0.148148148148148	0.148148148148148
ALKH_ECOLI	2.5vs1	-0.0164300474642272	0.0573735651228387	-0.286369644784143	16	0.778269856966671	0.999646261773807	NA	0.12962962962963	0.12962962962963
ALKH_ECOLI	2.5vs0.25	-0.0461497722272006	0.0573735651228387	-0.804373444954875	16	0.432971295307596	0.998355954876784	NA	0.12037037037037	0.12037037037037
ALKH_ECOLI	2.5vs0.1	0.08044442690826	0.0573735651228387	1.40211657992711	16	0.179983212731624	0.778085578597189	NA	0.175925925925926	0.175925925925926
ALKH_ECOLI	1vs0.25	-0.0297197247629734	0.0573735651228387	-0.518003800170732	16	0.611544202771633	0.996414900048017	NA	0.0833333333333334	0.0833333333333333
ALKH_ECOLI	1vs0.1	0.0968744743724872	0.0573735651228387	1.68848622471125	16	0.110708926172827	0.582609026756763	NA	0.138888888888889	0.138888888888889
ALKH_ECOLI	0.25vs0.1	0.126594199135461	0.0573735651228387	2.20649002488198	16	0.042310275188771	0.463589447836823	NA	0.12962962962963	0.12962962962963
ALLE_ECOLI	50vs25	0.350171252719572	0.199917911657581	1.75157518311488	15	0.100260915295062	0.17770215495396	NA	0.583333333333333	0.416666666666667
ALLE_ECOLI	50vs10	0.11423890472099	0.199917911657581	0.57142906192747	15	0.576171682274853	0.722275892491086	NA	0.333333333333333	0.333333333333333
ALLE_ECOLI	50vs5	-0.0411021454926419	0.223515020193075	-0.183889858753731	15	0.856562689656793	0.909267855154086	NA	0.333333333333333	0.333333333333333
ALLE_ECOLI	50vs2.5	0.265535403863956	0.199917911657581	1.32822217710419	15	0.203961030793766	0.326218808174151	NA	0.25	0.25
ALLE_ECOLI	50vs1	0.207892182248668	0.199917911657581	1.03988772454139	15	0.314864511609065	0.425571184102154	NA	0.333333333333333	0.333333333333333
ALLE_ECOLI	50vs0.25	-0.117345335403761	0.199917911657581	-0.58696759300262	15	0.565955996214695	0.698194719605394	NA	0.25	0.25
ALLE_ECOLI	50vs0.1	0.056400567140177	0.199917911657581	0.282118628953966	15	0.781707831166421	0.871688588710757	NA	0.25	0.25
ALLE_ECOLI	25vs10	-0.235932347998581	0.199917911657581	-1.18014612118741	15	0.256319680061508	0.619177150143457	NA	0.416666666666667	0.25
ALLE_ECOLI	25vs5	-0.391273398212213	0.223515020193075	-1.75054632961233	15	0.100443243410365	0.414933317553563	NA	0.416666666666667	0.25
ALLE_ECOLI	25vs2.5	-0.0846358488556157	0.199917911657581	-0.423353006010685	15	0.678045248055737	0.955023619431869	NA	0.333333333333333	0.166666666666667
ALLE_ECOLI	25vs1	-0.142279070470904	0.199917911657581	-0.71168745857349	15	0.487579989254155	0.996007778726235	NA	0.416666666666667	0.25
ALLE_ECOLI	25vs0.25	-0.467516588123333	0.199917911657581	-2.3385427761175	15	0.0336181855085247	0.273952281783583	NA	0.333333333333333	0.166666666666667
ALLE_ECOLI	25vs0.1	-0.293770685579395	0.199917911657581	-1.46945655416091	15	0.162369716617605	0.53284369000293	NA	0.333333333333333	0.166666666666667
ALLE_ECOLI	10vs5	-0.155341050213632	0.223515020193075	-0.694991549469235	15	0.497686069494475	0.774530549765287	NA	0.166666666666667	0.166666666666667
ALLE_ECOLI	10vs2.5	0.151296499142965	0.199917911657581	0.75679311517672	15	0.460896345142999	0.81316084445344	NA	0.0833333333333334	0.0833333333333333
ALLE_ECOLI	10vs1	0.0936532775276775	0.199917911657581	0.468458662613916	15	0.64619176803945	0.870207322845644	NA	0.166666666666667	0.166666666666667
ALLE_ECOLI	10vs0.25	-0.231584240124752	0.199917911657581	-1.15839665493009	15	0.264813359519321	0.650076942766493	NA	0.0833333333333334	0.0833333333333333
ALLE_ECOLI	10vs0.1	-0.0578383375808135	0.199917911657581	-0.289310432973504	15	0.776304180380399	0.967261005527567	NA	0.0833333333333334	0.0833333333333333
ALLE_ECOLI	5vs2.5	0.306637549356598	0.223515020193075	1.37188788964482	15	0.190269438155614	0.631751758567812	NA	0.0833333333333334	0.0833333333333333
ALLE_ECOLI	5vs1	0.24899432774131	0.223515020193075	1.11399371517058	15	0.282814285255112	0.657513380487623	NA	0.166666666666667	0.166666666666667
ALLE_ECOLI	5vs0.25	-0.0762431899111191	0.223515020193075	-0.341109916663584	15	0.73775194444511	0.90910222465708	NA	0.0833333333333334	0.0833333333333333
ALLE_ECOLI	5vs0.1	0.0975027126328188	0.223515020193075	0.436224431577775	15	0.66888710374665	0.899630915911211	NA	0.0833333333333334	0.0833333333333333
ALLE_ECOLI	2.5vs1	-0.0576432216152879	0.199917911657581	-0.288334452562805	15	0.777036802597128	0.999646261773807	NA	0.0833333333333334	0.0833333333333333
ALLE_ECOLI	2.5vs0.25	-0.382880739267717	0.199917911657581	-1.91518977010681	15	0.0747338645339264	0.921729077291965	NA	0	0
ALLE_ECOLI	2.5vs0.1	-0.209134836723779	0.199917911657581	-1.04610354815022	15	0.312078684413025	0.85718474081587	NA	0	0
ALLE_ECOLI	1vs0.25	-0.325237517652429	0.199917911657581	-1.62685531754401	15	0.124586817460811	0.807249290782845	NA	0.0833333333333334	0.0833333333333333
ALLE_ECOLI	1vs0.1	-0.151491615108491	0.199917911657581	-0.75776909558742	15	0.460329069477901	0.852712659882405	NA	0.0833333333333334	0.0833333333333333
ALLE_ECOLI	0.25vs0.1	0.173745902543938	0.199917911657581	0.869086221956586	15	0.398493133501373	0.88963738978546	NA	0	0
ALLR_ECOLI	50vs25	0.00619330532684615	0.13928750215557	0.0444641854509593	16	0.965084607650657	0.97719473307755	NA	0.125	0.125
ALLR_ECOLI	50vs10	-0.0591639053518295	0.13928750215557	-0.424761047733841	16	0.676667801342772	0.801461592720752	NA	0.1875	0.1875
ALLR_ECOLI	50vs5	-0.144137944486192	0.13928750215557	-1.03482324153681	16	0.316139793759556	0.472807022612415	NA	0.166666666666667	0.166666666666667
ALLR_ECOLI	50vs2.5	-0.144867782563592	0.13928750215557	-1.04006303739864	16	0.313773065666292	0.444545582066566	NA	0.166666666666667	0.166666666666667
ALLR_ECOLI	50vs1	-0.0896837938753864	0.13928750215557	-0.643875383558956	16	0.528778692888448	0.633166257597114	NA	0.208333333333333	0.208333333333333
ALLR_ECOLI	50vs0.25	-0.243227699876566	0.13928750215557	-1.74622773840043	16	0.0999386297515885	0.202006111426367	NA	0.166666666666667	0.166666666666667
ALLR_ECOLI	50vs0.1	-0.060899175969659	0.13928750215557	-0.437219240974261	16	0.667796208411656	0.789709957631222	NA	0.208333333333333	0.208333333333333
ALLR_ECOLI	25vs10	-0.0653572106786757	0.13928750215557	-0.4692252331848	16	0.645239033600649	0.873303605995878	NA	0.1875	0.1875
ALLR_ECOLI	25vs5	-0.150331249813038	0.13928750215557	-1.07928742698777	16	0.296461684106013	0.657942127905296	NA	0.166666666666667	0.166666666666667
ALLR_ECOLI	25vs2.5	-0.151061087890438	0.13928750215557	-1.0845272228496	16	0.294203117391815	0.86774714442146	NA	0.166666666666667	0.166666666666667
ALLR_ECOLI	25vs1	-0.0958770992022326	0.13928750215557	-0.688339569009915	16	0.50109813550349	0.996007778726235	NA	0.208333333333333	0.208333333333333
ALLR_ECOLI	25vs0.25	-0.249421005203412	0.13928750215557	-1.79069192385139	16	0.0922796556377494	0.425565259506865	NA	0.166666666666667	0.166666666666667
ALLR_ECOLI	25vs0.1	-0.0670924812965052	0.13928750215557	-0.48168342642522	16	0.636553011624626	0.8706381205147	NA	0.208333333333333	0.208333333333333
ALLR_ECOLI	10vs5	-0.0849740391343623	0.13928750215557	-0.610062193802966	16	0.550387756869924	0.800994491963575	NA	0.229166666666667	0.229166666666667
ALLR_ECOLI	10vs2.5	-0.0857038772117621	0.13928750215557	-0.615301989664799	16	0.547008152242533	0.850944102473863	NA	0.229166666666667	0.229166666666667
ALLR_ECOLI	10vs1	-0.0305198885235569	0.13928750215557	-0.219114335825115	16	0.829331697961198	0.941575262802729	NA	0.270833333333333	0.270833333333333
ALLR_ECOLI	10vs0.25	-0.184063794524736	0.13928750215557	-1.32146669066659	16	0.20493150069116	0.582242731408507	NA	0.229166666666667	0.229166666666667
ALLR_ECOLI	10vs0.1	-0.00173527061782951	0.13928750215557	-0.01245819324042	16	0.990214078348054	0.998350719393885	NA	0.270833333333333	0.270833333333333
ALLR_ECOLI	5vs2.5	-0.000729838077399833	0.13928750215557	-0.00523979586183316	16	0.995884042671193	0.999287902280163	NA	0.208333333333333	0.208333333333333
ALLR_ECOLI	5vs1	0.0544541506108054	0.13928750215557	0.390947857977851	16	0.700992438932033	0.893816223613301	NA	0.25	0.25
ALLR_ECOLI	5vs0.25	-0.0990897553903737	0.13928750215557	-0.711404496863621	16	0.487076755265171	0.788935592832237	NA	0.208333333333333	0.208333333333333
ALLR_ECOLI	5vs0.1	0.0832387685165328	0.13928750215557	0.597604000562546	16	0.558468154611958	0.860221735100097	NA	0.25	0.25
ALLR_ECOLI	2.5vs1	0.0551839886882052	0.13928750215557	0.396187653839685	16	0.697200100553757	0.999646261773807	NA	0.25	0.25
ALLR_ECOLI	2.5vs0.25	-0.0983599173129739	0.13928750215557	-0.706164701001788	16	0.490241565218183	0.998355954876784	NA	0.208333333333333	0.208333333333333
ALLR_ECOLI	2.5vs0.1	0.0839686065939326	0.13928750215557	0.602843796424379	16	0.555061925571865	0.962965000941468	NA	0.25	0.25
ALLR_ECOLI	1vs0.25	-0.153543906001179	0.13928750215557	-1.10235235484147	16	0.286614486488181	0.942381490340067	NA	0.25	0.25
ALLR_ECOLI	1vs0.1	0.0287846179057274	0.13928750215557	0.206656142584695	16	0.838885350100016	0.959947919489049	NA	0.291666666666667	0.291666666666667
ALLR_ECOLI	0.25vs0.1	0.182328523906907	0.13928750215557	1.30900849742617	16	0.209020742718648	0.806109266279467	NA	0.25	0.25
ALR1_ECOLI	50vs25	-0.176653139421566	0.0743141541503048	-2.37711296645152	16	0.0302651652470169	0.0716961196142926	NA	0.155555555555556	0.155555555555556
ALR1_ECOLI	50vs10	-0.105815919020246	0.0743141541503048	-1.42389993171727	16	0.173685326936984	0.316448307813641	NA	0.166666666666667	0.166666666666667
ALR1_ECOLI	50vs5	-0.157110900226706	0.0743141541503048	-2.11414503768609	16	0.0505546180592003	0.137796619952315	NA	0.155555555555556	0.155555555555556
ALR1_ECOLI	50vs2.5	-0.192671598791081	0.0743141541503048	-2.59266355102947	16	0.0196310749943507	0.0584144182758728	NA	0.177777777777778	0.177777777777778
ALR1_ECOLI	50vs1	-0.149515586195723	0.0743141541503048	-2.01193955452038	16	0.0613787863076021	0.128924819086303	NA	0.166666666666667	0.166666666666667
ALR1_ECOLI	50vs0.25	-0.104838709761287	0.0743141541503048	-1.41075022598311	16	0.17746518146572	0.303945890908138	NA	0.144444444444444	0.144444444444444
ALR1_ECOLI	50vs0.1	-0.06616564869728	0.0743141541503048	-0.890350559106896	16	0.386470046880884	0.559839787537729	NA	0.211111111111111	0.211111111111111
ALR1_ECOLI	25vs10	0.0708372204013206	0.0743141541503048	0.953213034734246	16	0.354661966961119	0.69798826122427	NA	0.144444444444444	0.144444444444444
ALR1_ECOLI	25vs5	0.0195422391948601	0.0743141541503048	0.262967928765425	16	0.795931518559851	0.94431034757905	NA	0.133333333333333	0.133333333333333
ALR1_ECOLI	25vs2.5	-0.0160184593695144	0.0743141541503048	-0.215550584577955	16	0.832061833285021	0.977453690469561	NA	0.155555555555556	0.155555555555556
ALR1_ECOLI	25vs1	0.027137553225843	0.0743141541503048	0.365173411931133	16	0.719764295015583	0.996007778726235	NA	0.144444444444444	0.144444444444444
ALR1_ECOLI	25vs0.25	0.0718144296602799	0.0743141541503048	0.966362740468402	16	0.348243499747625	0.722880035729069	NA	0.122222222222222	0.122222222222222
ALR1_ECOLI	25vs0.1	0.110487490724286	0.0743141541503048	1.48676240734462	16	0.156517435659144	0.523385856067628	NA	0.188888888888889	0.188888888888889
ALR1_ECOLI	10vs5	-0.0512949812064605	0.0743141541503048	-0.690245105968822	16	0.499930917599474	0.775280738928944	NA	0.144444444444444	0.144444444444444
ALR1_ECOLI	10vs2.5	-0.0868556797708351	0.0743141541503048	-1.1687636193122	16	0.259618204806543	0.682007292633382	NA	0.166666666666667	0.166666666666667
ALR1_ECOLI	10vs1	-0.0436996671754777	0.0743141541503048	-0.588039622803114	16	0.564714250378837	0.831364091782884	NA	0.155555555555556	0.155555555555556
ALR1_ECOLI	10vs0.25	0.000977209258959229	0.0743141541503048	0.0131497057341562	16	0.989670927070586	0.997340119860284	NA	0.133333333333333	0.133333333333333
ALR1_ECOLI	10vs0.1	0.0396502703229658	0.0743141541503048	0.533549372610374	16	0.600987537024022	0.923530114546348	NA	0.2	0.2
ALR1_ECOLI	5vs2.5	-0.0355606985643746	0.0743141541503048	-0.478518513343379	16	0.63875451655925	0.918664696540435	NA	0.155555555555556	0.155555555555556
ALR1_ECOLI	5vs1	0.00759531403098281	0.0743141541503048	0.102205483165708	16	0.919863532549187	0.97726415653625	NA	0.144444444444444	0.144444444444444
ALR1_ECOLI	5vs0.25	0.0522721904654197	0.0743141541503048	0.703394811702977	16	0.491919451078497	0.788935592832237	NA	0.122222222222222	0.122222222222222
ALR1_ECOLI	5vs0.1	0.0909452515294263	0.0743141541503048	1.2237944785792	16	0.238746525343331	0.649778307430903	NA	0.188888888888889	0.188888888888889
ALR1_ECOLI	2.5vs1	0.0431560125953574	0.0743141541503048	0.580723996509087	16	0.569516531562089	0.999646261773807	NA	0.166666666666667	0.166666666666667
ALR1_ECOLI	2.5vs0.25	0.0878328890297943	0.0743141541503048	1.18191332504636	16	0.254508788542281	0.998355954876784	NA	0.144444444444444	0.144444444444444
ALR1_ECOLI	2.5vs0.1	0.126505950093801	0.0743141541503048	1.70231299192257	16	0.108042146470551	0.698947141096878	NA	0.211111111111111	0.211111111111111
ALR1_ECOLI	1vs0.25	0.0446768764344369	0.0743141541503048	0.60118932853727	16	0.556136241031941	0.996414900048017	NA	0.133333333333333	0.133333333333333
ALR1_ECOLI	1vs0.1	0.0833499374984435	0.0743141541503048	1.12158899541349	16	0.278588518550319	0.743862875565024	NA	0.2	0.2
ALR1_ECOLI	0.25vs0.1	0.0386730610640066	0.0743141541503049	0.520399666876218	16	0.609911360246743	0.961480204378168	NA	0.177777777777778	0.177777777777778
ALR2_ECOLI	50vs25	-0.0532981486637982	0.12849009706042	-0.41480355204912	16	0.683794244981959	0.76887463491059	NA	0.111111111111111	0.111111111111111
ALR2_ECOLI	50vs10	0.0695767038408648	0.12849009706042	0.541494678832315	16	0.595627082796783	0.734886372577439	NA	0	0
ALR2_ECOLI	50vs5	-0.0319376169038274	0.12849009706042	-0.248560921304382	16	0.806862695122637	0.87257461254378	NA	0.0555555555555556	0.0555555555555556
ALR2_ECOLI	50vs2.5	-0.0405507122223436	0.12849009706042	-0.315594066391557	16	0.756389820047633	0.824742822653725	NA	0.111111111111111	0.111111111111111
ALR2_ECOLI	50vs1	-0.0732589502620312	0.12849009706042	-0.570152501539343	16	0.576493644516118	0.674162786208247	NA	0.0555555555555556	0.0555555555555556
ALR2_ECOLI	50vs0.25	0.203260847405107	0.12849009706042	1.58191838947346	16	0.133232180909026	0.246704138222785	NA	0.0555555555555556	0.0555555555555556
ALR2_ECOLI	50vs0.1	0.0249936174404595	0.12849009706042	0.194517850108766	16	0.848218799063995	0.910754474996966	NA	0.0555555555555556	0.0555555555555556
ALR2_ECOLI	25vs10	0.122874852504663	0.12849009706042	0.956298230881435	16	0.353148752753389	0.69798826122427	NA	0.111111111111111	0.111111111111111
ALR2_ECOLI	25vs5	0.0213605317599708	0.12849009706042	0.166242630744737	16	0.870048639194642	0.969847042983012	NA	0.166666666666667	0.166666666666667
ALR2_ECOLI	25vs2.5	0.0127474364414545	0.12849009706042	0.0992094856575628	16	0.922204312965764	0.996853327236863	NA	0.222222222222222	0.222222222222222
ALR2_ECOLI	25vs1	-0.019960801598233	0.12849009706042	-0.155348949490223	16	0.87848918582727	0.996007778726235	NA	0.166666666666667	0.166666666666667
ALR2_ECOLI	25vs0.25	0.256558996068905	0.12849009706042	1.99672194152258	16	0.0631594445526582	0.364279929547838	NA	0.166666666666667	0.166666666666667
ALR2_ECOLI	25vs0.1	0.0782917661042576	0.12849009706042	0.609321402157885	16	0.550866466303872	0.832657618920651	NA	0.166666666666667	0.166666666666667
ALR2_ECOLI	10vs5	-0.101514320744692	0.12849009706042	-0.790055600136698	16	0.441048088402287	0.744332115423353	NA	0.0555555555555556	0.0555555555555556
ALR2_ECOLI	10vs2.5	-0.110127416063208	0.12849009706042	-0.857088745223872	16	0.404051177902868	0.782090866544815	NA	0.111111111111111	0.111111111111111
ALR2_ECOLI	10vs1	-0.142835654102896	0.12849009706042	-1.11164718037166	16	0.282715329949695	0.652027401852349	NA	0.0555555555555556	0.0555555555555556
ALR2_ECOLI	10vs0.25	0.133684143564242	0.12849009706042	1.04042371064114	16	0.313610626661918	0.70270777649214	NA	0.0555555555555556	0.0555555555555556
ALR2_ECOLI	10vs0.1	-0.0445830864004054	0.12849009706042	-0.346976828723549	16	0.733130423786242	0.962301297758105	NA	0.0555555555555556	0.0555555555555556
ALR2_ECOLI	5vs2.5	-0.00861309531851622	0.12849009706042	-0.0670331450871744	16	0.947385824532101	0.99374247057809	NA	0.166666666666667	0.166666666666667
ALR2_ECOLI	5vs1	-0.0413213333582038	0.12849009706042	-0.321591580234961	16	0.751925195557125	0.910073108735807	NA	0.111111111111111	0.111111111111111
ALR2_ECOLI	5vs0.25	0.235198464308935	0.12849009706042	1.83047931077784	16	0.0858688700719434	0.369506594443442	NA	0.111111111111111	0.111111111111111
ALR2_ECOLI	5vs0.1	0.0569312343442869	0.12849009706042	0.443078771413148	16	0.663641008618966	0.89866246430202	NA	0.111111111111111	0.111111111111111
ALR2_ECOLI	2.5vs1	-0.0327082380396876	0.12849009706042	-0.254558435147786	16	0.80230696899646	0.999646261773807	NA	0.166666666666667	0.166666666666667
ALR2_ECOLI	2.5vs0.25	0.243811559627451	0.12849009706042	1.89751245586501	16	0.0759564975045111	0.921729077291965	NA	0.166666666666667	0.166666666666667
ALR2_ECOLI	2.5vs0.1	0.0655443296628031	0.12849009706042	0.510111916500323	16	0.616937666044294	0.967003344730721	NA	0.166666666666667	0.166666666666667
ALR2_ECOLI	1vs0.25	0.276519797667138	0.12849009706042	2.1520708910128	16	0.0470043963784312	0.60203886756793	NA	0.111111111111111	0.111111111111111
ALR2_ECOLI	1vs0.1	0.0982525677024907	0.12849009706042	0.764670351648109	16	0.455598753702005	0.852712659882405	NA	0.111111111111111	0.111111111111111
ALR2_ECOLI	0.25vs0.1	-0.178267229964648	0.12849009706042	-1.38740053936469	16	0.184342160277534	0.778136618863821	NA	0.111111111111111	0.111111111111111
ALSB_ECOLI	50vs25	0.152864277099044	0.145504016089208	1.05058459008666	16	0.309059304002751	0.419984054201758	NA	0.125	0.125
ALSB_ECOLI	50vs10	0.142433188077946	0.145504016089208	0.978895235377012	16	0.342202019008373	0.508082997714127	NA	0.25	0.25
ALSB_ECOLI	50vs5	-0.00808938687585345	0.145504016089208	-0.0555956261089994	16	0.956352277124682	0.976861463487263	NA	0.125	0.125
ALSB_ECOLI	50vs2.5	-0.223985042250624	0.145504016089208	-1.53937360817106	16	0.143254779122893	0.25431487061752	NA	0.125	0.125
ALSB_ECOLI	50vs1	0.12805617918869	0.145504016089208	0.88008690502521	16	0.391839796551825	0.505342605606198	NA	0.166666666666667	0.166666666666667
ALSB_ECOLI	50vs0.25	0.270236899886491	0.145504016089208	1.85724701729751	16	0.0817806574480537	0.17330471353738	NA	0.208333333333333	0.208333333333333
ALSB_ECOLI	50vs0.1	0.152065640979246	0.145504016089208	1.0450958335474	16	0.311511888947622	0.483188562556354	NA	0.166666666666667	0.166666666666667
ALSB_ECOLI	25vs10	-0.010431089021098	0.145504016089208	-0.0716893547096506	16	0.943737605545602	0.989946979828438	NA	0.208333333333333	0.208333333333333
ALSB_ECOLI	25vs5	-0.160953663974897	0.145504016089208	-1.10618021619566	16	0.285003912200172	0.64775503581232	NA	0.0833333333333334	0.0833333333333333
ALSB_ECOLI	25vs2.5	-0.376849319349668	0.145504016089208	-2.58995819825772	16	0.0197391591578406	0.331939006493349	NA	0.0833333333333334	0.0833333333333333
ALSB_ECOLI	25vs1	-0.0248080979103543	0.145504016089208	-0.170497685061452	16	0.866756117621656	0.996007778726235	NA	0.125	0.125
ALSB_ECOLI	25vs0.25	0.117372622787447	0.145504016089208	0.80666242721085	16	0.431688808846147	0.788062214051079	NA	0.166666666666667	0.166666666666667
ALSB_ECOLI	25vs0.1	-0.000798636119798038	0.145504016089208	-0.00548875653925865	16	0.995688481457279	0.998307904913159	NA	0.125	0.125
ALSB_ECOLI	10vs5	-0.150522574953799	0.145504016089208	-1.03449086148601	16	0.31629035634509	0.661143054755564	NA	0.208333333333333	0.208333333333333
ALSB_ECOLI	10vs2.5	-0.36641823032857	0.145504016089208	-2.51826884354807	16	0.0228191174549517	0.317043113139735	NA	0.208333333333333	0.208333333333333
ALSB_ECOLI	10vs1	-0.0143770088892564	0.145504016089208	-0.0988083303518019	16	0.922517793194095	0.97181386887744	NA	0.25	0.25
ALSB_ECOLI	10vs0.25	0.127803711808545	0.145504016089208	0.878351781920501	16	0.392752461834899	0.763432097515995	NA	0.291666666666667	0.291666666666667
ALSB_ECOLI	10vs0.1	0.00963245290129992	0.145504016089208	0.0662005981703919	16	0.948038269020685	0.998350719393885	NA	0.25	0.25
ALSB_ECOLI	5vs2.5	-0.215895655374771	0.145504016089208	-1.48377798206206	16	0.157299441872812	0.593704560094305	NA	0.0833333333333334	0.0833333333333333
ALSB_ECOLI	5vs1	0.136145566064543	0.145504016089208	0.935682531134209	16	0.363345326234572	0.730556783142217	NA	0.125	0.125
ALSB_ECOLI	5vs0.25	0.278326286762345	0.145504016089208	1.91284264340651	16	0.0738382886796345	0.347112417708533	NA	0.166666666666667	0.166666666666667
ALSB_ECOLI	5vs0.1	0.160155027855099	0.145504016089208	1.1006914596564	16	0.287315400429795	0.69190726589679	NA	0.125	0.125
ALSB_ECOLI	2.5vs1	0.352041221439314	0.145504016089208	2.41946051319627	16	0.0278194658901572	0.757232291058912	NA	0.125	0.125
ALSB_ECOLI	2.5vs0.25	0.494221942137115	0.145504016089208	3.39662062546857	16	0.00368635915170312	0.194555902993946	NA	0.166666666666667	0.166666666666667
ALSB_ECOLI	2.5vs0.1	0.37605068322987	0.145504016089208	2.58446944171846	16	0.019960195246933	0.400292642861221	NA	0.125	0.125
ALSB_ECOLI	1vs0.25	0.142180720697802	0.145504016089208	0.977160112272303	16	0.343034055999585	0.957776542106999	NA	0.208333333333333	0.208333333333333
ALSB_ECOLI	1vs0.1	0.0240094617905563	0.145504016089208	0.165008928522194	16	0.871003731370037	0.969435453880386	NA	0.166666666666667	0.166666666666667
ALSB_ECOLI	0.25vs0.1	-0.118171258907245	0.145504016089208	-0.812151183750108	16	0.428623374773469	0.903125657770986	NA	0.208333333333333	0.208333333333333
AMIA_ECOLI	50vs25	-0.372933260109201	0.145548815411801	-2.56225555016756	16	0.0208791380690045	0.0548451999994426	NA	0.291666666666667	0.291666666666667
AMIA_ECOLI	50vs10	-0.450346718960069	0.145548815411801	-3.09412836982496	16	0.00696501001366179	0.0316266700074196	NA	0.166666666666667	0.166666666666667
AMIA_ECOLI	50vs5	-0.101947052444961	0.145548815411801	-0.700432031387698	16	0.49371791534716	0.638569039271327	NA	0.208333333333333	0.208333333333333
AMIA_ECOLI	50vs2.5	-0.190030770002007	0.145548815411801	-1.30561536666825	16	0.210145649300182	0.333439194987861	NA	0.208333333333333	0.208333333333333
AMIA_ECOLI	50vs1	-0.326151063597119	0.145548815411801	-2.24083626290149	16	0.039575058643176	0.0922157682821352	NA	0.208333333333333	0.208333333333333
AMIA_ECOLI	50vs0.25	-0.419153122500031	0.145548815411801	-2.87981129433532	16	0.0108875218687055	0.0407343490605014	NA	0.166666666666667	0.166666666666667
AMIA_ECOLI	50vs0.1	-0.35354250782435	0.145548815411801	-2.42903047217577	16	0.027293202079878	0.0908909270088461	NA	0.25	0.25
AMIA_ECOLI	25vs10	-0.0774134588508677	0.145548815411801	-0.531872819657392	16	0.602121701458133	0.852777325922787	NA	0.125	0.125
AMIA_ECOLI	25vs5	0.27098620766424	0.145548815411801	1.86182351877987	16	0.0810992567759037	0.366792829525972	NA	0.166666666666667	0.166666666666667
AMIA_ECOLI	25vs2.5	0.182902490107194	0.145548815411801	1.25664018349932	16	0.226921288902535	0.833039994786938	NA	0.166666666666667	0.166666666666667
AMIA_ECOLI	25vs1	0.0467821965120822	0.145548815411801	0.321419287266073	16	0.752053326620695	0.996007778726235	NA	0.166666666666667	0.166666666666667
AMIA_ECOLI	25vs0.25	-0.0462198623908303	0.145548815411801	-0.317555744167759	16	0.754928532262533	0.927920616654884	NA	0.125	0.125
AMIA_ECOLI	25vs0.1	0.0193907522848507	0.145548815411801	0.133225077991796	16	0.895676594857328	0.974707942868336	NA	0.208333333333333	0.208333333333333
AMIA_ECOLI	10vs5	0.348399666515108	0.145548815411801	2.39369633843726	16	0.0292842438440282	0.240283776914246	NA	0.0416666666666666	0.0416666666666667
AMIA_ECOLI	10vs2.5	0.260315948958061	0.145548815411801	1.78851300315671	16	0.0926426040906856	0.541015531578928	NA	0.0416666666666666	0.0416666666666667
AMIA_ECOLI	10vs1	0.12419565536295	0.145548815411801	0.853292106923465	16	0.406090867717376	0.733263772253097	NA	0.0416666666666666	0.0416666666666667
AMIA_ECOLI	10vs0.25	0.0311935964600374	0.145548815411801	0.214317075489632	16	0.833007325313394	0.963016329483289	NA	0	0
AMIA_ECOLI	10vs0.1	0.0968042111357184	0.145548815411801	0.665097897649188	16	0.515461218604679	0.903556889844226	NA	0.0833333333333334	0.0833333333333333
AMIA_ECOLI	5vs2.5	-0.0880837175570464	0.145548815411801	-0.605183335280548	16	0.553544664237541	0.870522127604161	NA	0.0833333333333334	0.0833333333333333
AMIA_ECOLI	5vs1	-0.224204011152158	0.145548815411801	-1.54040423151379	16	0.143004688236917	0.530609988003644	NA	0.0833333333333334	0.0833333333333333
AMIA_ECOLI	5vs0.25	-0.31720607005507	0.145548815411801	-2.17937926294763	16	0.0445918169279931	0.275485378917188	NA	0.0416666666666666	0.0416666666666667
AMIA_ECOLI	5vs0.1	-0.251595455379389	0.145548815411801	-1.72859844078807	16	0.103125799178946	0.455985129469875	NA	0.125	0.125
AMIA_ECOLI	2.5vs1	-0.136120293595112	0.145548815411801	-0.935220896233246	16	0.363575942353895	0.999646261773807	NA	0.0833333333333334	0.0833333333333333
AMIA_ECOLI	2.5vs0.25	-0.229122352498024	0.145548815411801	-1.57419592766708	16	0.135006040519434	0.998355954876784	NA	0.0416666666666666	0.0416666666666667
AMIA_ECOLI	2.5vs0.1	-0.163511737822343	0.145548815411801	-1.12341510550752	16	0.277835412056702	0.835822056127613	NA	0.125	0.125
AMIA_ECOLI	1vs0.25	-0.0930020589029125	0.145548815411801	-0.638975031433832	16	0.531880835332742	0.996414900048017	NA	0.0416666666666666	0.0416666666666667
AMIA_ECOLI	1vs0.1	-0.0273914442272315	0.145548815411801	-0.188194209274277	16	0.853090565465621	0.964256589557317	NA	0.125	0.125
AMIA_ECOLI	0.25vs0.1	0.065610614675681	0.145548815411801	0.450780822159555	16	0.658196431247116	0.966662290730245	NA	0.0833333333333334	0.0833333333333333
AMIB_ECOLI	50vs25	-0.0121692577682163	0.403235022065169	-0.0301790695309435	9	0.976582884539919	0.983591081612902	NA	0.5	0
AMIB_ECOLI	50vs10	0.528635639213905	0.441721835122373	1.19676139411911	9	0.261972080962538	0.423721460345612	NA	0.166666666666667	0
AMIB_ECOLI	50vs5	0.126727038719547	0.540996552147807	0.234247405489793	9	0.820034864464937	0.882463844814674	NA	0.166666666666667	0
AMIB_ECOLI	50vs2.5	0.313534570303769	0.403235022065169	0.777547963711092	9	0.456786922314752	0.578825205656777	NA	0.333333333333333	0
AMIB_ECOLI	50vs1	-0.11478246786799	0.403235022065169	-0.284654014624352	9	0.782350499742372	0.838505540495365	NA	0.166666666666667	0
AMIB_ECOLI	50vs0.25	0.368264228733383	0.441721835122373	0.8337016634719	9	0.426021582017867	0.566115635626926	NA	0.333333333333333	0
AMIB_ECOLI	50vs0.1	-0.0815304696942262	0.540996552147807	-0.150704231608395	9	0.883532676807568	0.930231107699724	NA	0.5	0
AMIB_ECOLI	25vs10	0.540804896982121	0.403235022065169	1.34116549255168	9	0.212728173169085	0.589032647257977	NA	0.333333333333333	0
AMIB_ECOLI	25vs5	0.138896296487764	0.510056440829675	0.272315542691374	9	0.79152384720324	0.942177326845044	NA	0.333333333333333	0
AMIB_ECOLI	25vs2.5	0.325703828071986	0.360664368098538	0.903066276796711	9	0.390020886436185	0.885851846736095	NA	0.5	0
AMIB_ECOLI	25vs1	-0.102613210099773	0.360664368098538	-0.284511637899694	9	0.782456153993574	0.996007778726235	NA	0.333333333333333	0
AMIB_ECOLI	25vs0.25	0.380433486501599	0.403235022065169	0.943453484157224	9	0.370084511667129	0.73583860150557	NA	0.5	0
AMIB_ECOLI	25vs0.1	-0.06936121192601	0.510056440829675	-0.135987326840113	9	0.894824419734574	0.974707942868336	NA	0.666666666666667	0
AMIB_ECOLI	10vs5	-0.401908600494357	0.540996552147807	-0.742904180994762	9	0.476482603006168	0.766508221972987	NA	0	0
AMIB_ECOLI	10vs2.5	-0.215101068910135	0.403235022065169	-0.533438459309647	9	0.60665056770638	0.878255221330908	NA	0.166666666666667	0
AMIB_ECOLI	10vs1	-0.643418107081894	0.403235022065169	-1.59564043764509	9	0.145033481618455	0.512945851824451	NA	0	0
AMIB_ECOLI	10vs0.25	-0.160371410480522	0.441721835122373	-0.363059730647214	9	0.724940984817011	0.932429934910665	NA	0.166666666666667	0
AMIB_ECOLI	10vs0.1	-0.610166108908131	0.540996552147807	-1.12785581809295	9	0.288549405198244	0.81346093618962	NA	0.333333333333333	0
AMIB_ECOLI	5vs2.5	0.186807531584222	0.510056440829675	0.366248745492468	9	0.722641085020208	0.954678744839082	NA	0.166666666666667	0
AMIB_ECOLI	5vs1	-0.241509506587537	0.510056440829675	-0.473495651176739	9	0.647134064839005	0.870817439710453	NA	0	0
AMIB_ECOLI	5vs0.25	0.241537190013835	0.540996552147807	0.446467152248771	9	0.665808761249928	0.879820008225756	NA	0.166666666666667	0
AMIB_ECOLI	5vs0.1	-0.208257508413774	0.624689010026392	-0.333377896955439	9	0.746484475444174	0.934929952568954	NA	0.333333333333333	0
AMIB_ECOLI	2.5vs1	-0.428317038171759	0.360664368098538	-1.18757791469641	9	0.265395961520862	0.999646261773807	NA	0.166666666666667	0
AMIB_ECOLI	2.5vs0.25	0.0547296584296134	0.403235022065169	0.135726450915189	9	0.895024814385123	0.998355954876784	NA	0.333333333333333	0
AMIB_ECOLI	2.5vs0.1	-0.395065039997996	0.510056440829674	-0.774551615023957	9	0.458468976046513	0.933578634112523	NA	0.5	0
AMIB_ECOLI	1vs0.25	0.483046696601372	0.403235022065169	1.19792842925063	9	0.261539548088304	0.936535733476986	NA	0.166666666666667	0
AMIB_ECOLI	1vs0.1	0.0332519981737633	0.510056440829675	0.0651927816452519	9	0.949445636404413	0.993763897337695	NA	0.333333333333333	0
AMIB_ECOLI	0.25vs0.1	-0.449794698427609	0.540996552147807	-0.831418789346959	9	0.427244139146838	0.903125657770986	NA	0.5	0
AMIC_ECOLI	50vs25	0.0182408217378065	0.105183383645774	0.173419233205467	16	0.864496913348925	0.907473815350975	NA	0.12962962962963	0.12962962962963
AMIC_ECOLI	50vs10	-0.0604720079763711	0.105183383645774	-0.574919781816706	16	0.573341804220238	0.71997088288772	NA	0.166666666666667	0.166666666666667
AMIC_ECOLI	50vs5	-0.0735323299583127	0.105183383645774	-0.699086941393211	16	0.4945356823478	0.63924936874574	NA	0.185185185185185	0.185185185185185
AMIC_ECOLI	50vs2.5	-0.0498729909634055	0.105183383645774	-0.474152753360387	16	0.641797059983244	0.736741423796761	NA	0.203703703703704	0.203703703703704
AMIC_ECOLI	50vs1	-0.0322654813804514	0.105183383645774	-0.3067545486948	16	0.762986308325482	0.820556073872823	NA	0.166666666666667	0.166666666666667
AMIC_ECOLI	50vs0.25	-0.0901781838907946	0.105183383645774	-0.85734248856728	16	0.403915097828643	0.546784630248381	NA	0.185185185185185	0.185185185185185
AMIC_ECOLI	50vs0.1	-0.0632718673149799	0.105183383645774	-0.601538618761882	16	0.555909339660431	0.712115269812948	NA	0.166666666666667	0.166666666666667
AMIC_ECOLI	25vs10	-0.0787128297141777	0.105183383645774	-0.748339015022173	16	0.465114545932619	0.767127618632411	NA	0.148148148148148	0.148148148148148
AMIC_ECOLI	25vs5	-0.0917731516961192	0.105183383645774	-0.872506174598678	16	0.395837601485959	0.739733212619418	NA	0.166666666666667	0.166666666666667
AMIC_ECOLI	25vs2.5	-0.0681138127012121	0.105183383645774	-0.647571986565854	16	0.526445272128655	0.931303492570697	NA	0.185185185185185	0.185185185185185
AMIC_ECOLI	25vs1	-0.0505063031182579	0.105183383645774	-0.480173781900267	16	0.637602679196078	0.996007778726235	NA	0.148148148148148	0.148148148148148
AMIC_ECOLI	25vs0.25	-0.108419005628601	0.105183383645774	-1.03076172177275	16	0.317983129563167	0.693953882996054	NA	0.166666666666667	0.166666666666667
AMIC_ECOLI	25vs0.1	-0.0815126890527865	0.105183383645774	-0.774957851967349	16	0.44966660730541	0.773232278054173	NA	0.148148148148148	0.148148148148148
AMIC_ECOLI	10vs5	-0.0130603219819416	0.105183383645774	-0.124167159576505	16	0.902729468729424	0.959702201913775	NA	0.203703703703704	0.203703703703704
AMIC_ECOLI	10vs2.5	0.0105990170129656	0.105183383645774	0.100767028456319	16	0.920987307234378	0.983028343508888	NA	0.222222222222222	0.222222222222222
AMIC_ECOLI	10vs1	0.0282065265959197	0.105183383645774	0.268165233121905	16	0.791998731374782	0.929025393224618	NA	0.185185185185185	0.185185185185185
AMIC_ECOLI	10vs0.25	-0.0297061759144235	0.105183383645774	-0.282422706750574	16	0.781240187860166	0.949184373305431	NA	0.203703703703704	0.203703703703704
AMIC_ECOLI	10vs0.1	-0.0027998593386088	0.105183383645774	-0.0266188369451765	16	0.979092929000084	0.998350719393885	NA	0.185185185185185	0.185185185185185
AMIC_ECOLI	5vs2.5	0.0236593389949071	0.105183383645774	0.224934188032824	16	0.824878067296303	0.967763428581423	NA	0.240740740740741	0.240740740740741
AMIC_ECOLI	5vs1	0.0412668485778613	0.105183383645774	0.392332392698411	16	0.699989573078445	0.893816223613301	NA	0.203703703703704	0.203703703703704
AMIC_ECOLI	5vs0.25	-0.016645853932482	0.105183383645774	-0.158255547174069	16	0.876235595066867	0.970831733814583	NA	0.222222222222222	0.222222222222222
AMIC_ECOLI	5vs0.1	0.0102604626433328	0.105183383645774	0.0975483226313287	16	0.923502503667456	0.987139737579307	NA	0.203703703703704	0.203703703703704
AMIC_ECOLI	2.5vs1	0.0176075095829542	0.105183383645774	0.167398204665587	16	0.869154219810516	0.999646261773807	NA	0.222222222222222	0.222222222222222
AMIC_ECOLI	2.5vs0.25	-0.0403051929273891	0.105183383645774	-0.383189735206893	16	0.706622437908937	0.998355954876784	NA	0.240740740740741	0.240740740740741
AMIC_ECOLI	2.5vs0.1	-0.0133988763515744	0.105183383645774	-0.127385865401495	16	0.900222253657379	0.990963219345398	NA	0.222222222222222	0.222222222222222
AMIC_ECOLI	1vs0.25	-0.0579127025103433	0.105183383645774	-0.55058793987248	16	0.589521615007131	0.996414900048017	NA	0.203703703703704	0.203703703703704
AMIC_ECOLI	1vs0.1	-0.0310063859345285	0.105183383645774	-0.294784070067082	16	0.771949343874623	0.949613422151747	NA	0.185185185185185	0.185185185185185
AMIC_ECOLI	0.25vs0.1	0.0269063165758147	0.105183383645774	0.255803869805398	16	0.80136185064875	0.976841644631636	NA	0.203703703703704	0.203703703703704
AMID_ECOLI	50vs25	-0.226521486805512	0.160848990347646	-1.40828665642182	16	0.178180743122365	0.273243653559157	NA	0.166666666666667	0.166666666666667
AMID_ECOLI	50vs10	-0.482094680363421	0.160848990347646	-2.99718810370808	16	0.00852938026287919	0.0381211077055213	NA	0.0833333333333334	0.0833333333333333
AMID_ECOLI	50vs5	-0.2071930835089	0.160848990347646	-1.28812175358446	16	0.216021530908935	0.368042903749204	NA	0.166666666666667	0.166666666666667
AMID_ECOLI	50vs2.5	-0.512855038797231	0.160848990347646	-3.18842560148365	16	0.00571501687071296	0.0246081902903641	NA	0.166666666666667	0.166666666666667
AMID_ECOLI	50vs1	-0.462497203186858	0.160848990347646	-2.87535036550278	16	0.0109886611028485	0.0343102576397616	NA	0.166666666666667	0.166666666666667
AMID_ECOLI	50vs0.25	-0.519735319657163	0.160848990347646	-3.23120038573974	16	0.00522357367693838	0.0248034023609547	NA	0.0833333333333334	0.0833333333333333
AMID_ECOLI	50vs0.1	-0.6558118309833	0.160848990347646	-4.07718960228398	16	0.000877559154319085	0.00837616546881496	NA	0.0833333333333334	0.0833333333333333
AMID_ECOLI	25vs10	-0.255573193557909	0.160848990347646	-1.58890144728626	16	0.131645213667474	0.508464225919213	NA	0.0833333333333334	0.0833333333333333
AMID_ECOLI	25vs5	0.019328403296612	0.160848990347646	0.120164902837357	16	0.905848512583302	0.975911690225304	NA	0.166666666666667	0.166666666666667
AMID_ECOLI	25vs2.5	-0.286333551991719	0.160848990347646	-1.78013894506183	16	0.0940491980125691	0.629742538109294	NA	0.166666666666667	0.166666666666667
AMID_ECOLI	25vs1	-0.235975716381346	0.160848990347646	-1.46706370908096	16	0.161739210082968	0.957564766326747	NA	0.166666666666667	0.166666666666667
AMID_ECOLI	25vs0.25	-0.293213832851651	0.160848990347646	-1.82291372931793	16	0.0870566879279855	0.421594372287447	NA	0.0833333333333334	0.0833333333333333
AMID_ECOLI	25vs0.1	-0.429290344177788	0.160848990347646	-2.66890294586217	16	0.0168078938178688	0.190956086923919	NA	0.0833333333333334	0.0833333333333333
AMID_ECOLI	10vs5	0.274901596854521	0.160848990347646	1.70906635012362	16	0.106759983445652	0.425068424661384	NA	0.0833333333333334	0.0833333333333333
AMID_ECOLI	10vs2.5	-0.0307603584338108	0.160848990347646	-0.191237497775571	16	0.850745219970153	0.95526432344091	NA	0.0833333333333334	0.0833333333333333
AMID_ECOLI	10vs1	0.019597477176563	0.160848990347646	0.121837738205298	16	0.904544639645198	0.968297884021407	NA	0.0833333333333334	0.0833333333333333
AMID_ECOLI	10vs0.25	-0.037640639293742	0.160848990347646	-0.234012282031666	16	0.81794344901193	0.95964077881815	NA	0	0
AMID_ECOLI	10vs0.1	-0.173717150619879	0.160848990347646	-1.08000149857591	16	0.296153143804716	0.819830063003921	NA	0	0
AMID_ECOLI	5vs2.5	-0.305661955288331	0.160848990347646	-1.90030384789919	16	0.0755668059904235	0.453400835942541	NA	0.166666666666667	0.166666666666667
AMID_ECOLI	5vs1	-0.255304119677958	0.160848990347646	-1.58722861191832	16	0.132023913065691	0.507507813153361	NA	0.166666666666667	0.166666666666667
AMID_ECOLI	5vs0.25	-0.312542236148263	0.160848990347646	-1.94307863215528	16	0.069814952548048	0.336743267416812	NA	0.0833333333333334	0.0833333333333333
AMID_ECOLI	5vs0.1	-0.4486187474744	0.160848990347646	-2.78906784869952	16	0.013134137029613	0.180992841059319	NA	0.0833333333333334	0.0833333333333333
AMID_ECOLI	2.5vs1	0.0503578356103738	0.160848990347646	0.313075235980869	16	0.758267540989053	0.999646261773807	NA	0.166666666666667	0.166666666666667
AMID_ECOLI	2.5vs0.25	-0.00688028085993123	0.160848990347646	-0.0427747842560947	16	0.966410329446293	0.998355954876784	NA	0.0833333333333334	0.0833333333333333
AMID_ECOLI	2.5vs0.1	-0.142956792186068	0.160848990347646	-0.888764000800335	16	0.387296874722687	0.908911601742817	NA	0.0833333333333334	0.0833333333333333
AMID_ECOLI	1vs0.25	-0.0572381164703051	0.160848990347646	-0.355850020236963	16	0.726601302061069	0.996414900048017	NA	0.0833333333333334	0.0833333333333333
AMID_ECOLI	1vs0.1	-0.193314627796442	0.160848990347646	-1.2018392367812	16	0.246913038883487	0.71823720080975	NA	0.0833333333333334	0.0833333333333333
AMID_ECOLI	0.25vs0.1	-0.136076511326137	0.160848990347646	-0.845989216544239	16	0.410033149391708	0.892091667227455	NA	0	0
AMN_ECOLI	50vs25	-0.370005844452876	0.0745609181993208	-4.96246362556526	16	0.000141171209008029	0.00183439038450669	NA	0.192307692307692	0.192307692307692
AMN_ECOLI	50vs10	-0.330838271816548	0.0745609181993208	-4.43715393810108	16	0.000414061269186083	0.00397716745402422	NA	0.153846153846154	0.153846153846154
AMN_ECOLI	50vs5	-0.200026773795875	0.0745609181993208	-2.6827294865274	16	0.016339481980904	0.0627974726836247	NA	0.153846153846154	0.153846153846154
AMN_ECOLI	50vs2.5	-0.225478003523128	0.0745609181993208	-3.02407761289053	16	0.00806390306200555	0.0311218473183905	NA	0.192307692307692	0.192307692307692
AMN_ECOLI	50vs1	-0.284538768028168	0.0745609181993208	-3.81619184553926	16	0.00151991773965543	0.00821728925749672	NA	0.153846153846154	0.153846153846154
AMN_ECOLI	50vs0.25	-0.248564565503929	0.0745609181993208	-3.33371116540506	16	0.00420939103857365	0.0213420059666001	NA	0.128205128205128	0.128205128205128
AMN_ECOLI	50vs0.1	-0.193117141759686	0.0745609181993208	-2.59005852427184	16	0.0197351408038298	0.0738366474901907	NA	0.166666666666667	0.166666666666667
AMN_ECOLI	25vs10	0.0391675726363279	0.0745609181993208	0.525309687464185	16	0.60657170888629	0.854801876912495	NA	0.141025641025641	0.141025641025641
AMN_ECOLI	25vs5	0.169979070657001	0.0745609181993208	2.27973413903786	16	0.0366761938612652	0.26614369624326	NA	0.141025641025641	0.141025641025641
AMN_ECOLI	25vs2.5	0.144527840929748	0.0745609181993208	1.93838601267473	16	0.0704261794159007	0.581171937438393	NA	0.17948717948718	0.179487179487179
AMN_ECOLI	25vs1	0.0854670764247084	0.0745609181993208	1.146271780026	16	0.268537342437146	0.996007778726235	NA	0.141025641025641	0.141025641025641
AMN_ECOLI	25vs0.25	0.121441278948948	0.0745609181993208	1.6287524601602	16	0.122892977048062	0.486506427059443	NA	0.115384615384615	0.115384615384615
AMN_ECOLI	25vs0.1	0.17688870269319	0.0745609181993208	2.37240510129342	16	0.030549222358994	0.24643536487505	NA	0.153846153846154	0.153846153846154
AMN_ECOLI	10vs5	0.130811498020673	0.0745609181993208	1.75442445157368	16	0.0984862820335834	0.412375189392406	NA	0.102564102564103	0.102564102564103
AMN_ECOLI	10vs2.5	0.10536026829342	0.0745609181993208	1.41307632521055	16	0.176791702595476	0.600981711191424	NA	0.141025641025641	0.141025641025641
AMN_ECOLI	10vs1	0.0462995037883805	0.0745609181993208	0.620962092561814	16	0.543370141610086	0.816245579526966	NA	0.102564102564103	0.102564102564103
AMN_ECOLI	10vs0.25	0.0822737063126197	0.0745609181993208	1.10344277269602	16	0.286155008054595	0.668200771724516	NA	0.0769230769230769	0.0769230769230769
AMN_ECOLI	10vs0.1	0.137721130056862	0.0745609181993208	1.84709541382924	16	0.0833103208945409	0.684051602351331	NA	0.115384615384615	0.115384615384615
AMN_ECOLI	5vs2.5	-0.0254512297272526	0.0745609181993208	-0.341348126363129	16	0.737283203327738	0.954678744839082	NA	0.141025641025641	0.141025641025641
AMN_ECOLI	5vs1	-0.0845119942322926	0.0745609181993208	-1.13346235901186	16	0.273718983832985	0.654147085806357	NA	0.102564102564103	0.102564102564103
AMN_ECOLI	5vs0.25	-0.0485377917080534	0.0745609181993208	-0.650981678877656	16	0.524298079781944	0.801341070284888	NA	0.0769230769230769	0.0769230769230769
AMN_ECOLI	5vs0.1	0.00690963203618932	0.0745609181993208	0.0926709622555623	16	0.927315413570472	0.987140499274634	NA	0.115384615384615	0.115384615384615
AMN_ECOLI	2.5vs1	-0.05906076450504	0.0745609181993208	-0.792114232648733	16	0.439881004262238	0.999646261773807	NA	0.141025641025641	0.141025641025641
AMN_ECOLI	2.5vs0.25	-0.0230865619808008	0.0745609181993208	-0.309633552514528	16	0.760835751168517	0.998355954876784	NA	0.115384615384615	0.115384615384615
AMN_ECOLI	2.5vs0.1	0.032360861763442	0.0745609181993208	0.434019088618691	16	0.670070282175429	0.969683388092975	NA	0.153846153846154	0.153846153846154
AMN_ECOLI	1vs0.25	0.0359742025242392	0.0745609181993208	0.482480680134206	16	0.635998997245477	0.996414900048017	NA	0.0769230769230769	0.0769230769230769
AMN_ECOLI	1vs0.1	0.0914216262684819	0.0745609181993208	1.22613332126742	16	0.237889007950063	0.715614273574201	NA	0.115384615384615	0.115384615384615
AMN_ECOLI	0.25vs0.1	0.0554474237442428	0.0745609181993209	0.743652641133218	16	0.467867383163967	0.924222074561312	NA	0.0897435897435898	0.0897435897435897
AMPA_ECOLI	50vs25	-0.235580494042576	0.0418589713364234	-5.62795707876335	16	3.7765415932256e-05	0.000767896790622539	NA	0.127777777777778	0.127777777777778
AMPA_ECOLI	50vs10	-0.152166652138539	0.0418589713364234	-3.63522196748613	16	0.00222717028816466	0.0135486192530017	NA	0.0944444444444444	0.0944444444444444
AMPA_ECOLI	50vs5	-0.224725119067443	0.0418589713364234	-5.36862497793632	16	6.27221393663113e-05	0.00120547550308411	NA	0.105555555555556	0.105555555555556
AMPA_ECOLI	50vs2.5	-0.18198481683318	0.0418589713364234	-4.34757021070956	16	0.000498730834723071	0.00445208501240595	NA	0.138888888888889	0.138888888888889
AMPA_ECOLI	50vs1	-0.15700531986351	0.0418589713364234	-3.75081648809876	16	0.00174475100578553	0.00911918736274315	NA	0.111111111111111	0.111111111111111
AMPA_ECOLI	50vs0.25	-0.093045833539629	0.0418589713364234	-2.22284090050406	16	0.0409869944817882	0.10463738591233	NA	0.133333333333333	0.133333333333333
AMPA_ECOLI	50vs0.1	-0.115592464002812	0.0418589713364234	-2.76147407144307	16	0.0139021140437472	0.0563880139718344	NA	0.111111111111111	0.111111111111111
AMPA_ECOLI	25vs10	0.0834138419040376	0.0418589713364234	1.99273511127722	16	0.0636336218680378	0.424478172221522	NA	0.0777777777777777	0.0777777777777778
AMPA_ECOLI	25vs5	0.0108553749751329	0.0418589713364234	0.259332100827026	16	0.798686129447301	0.94431034757905	NA	0.0888888888888889	0.0888888888888889
AMPA_ECOLI	25vs2.5	0.0535956772093963	0.0418589713364234	1.28038686805378	16	0.218660580946162	0.82453239852357	NA	0.122222222222222	0.122222222222222
AMPA_ECOLI	25vs1	0.078575174179066	0.0418589713364234	1.87714059066459	16	0.0788552582874567	0.846458892517542	NA	0.0944444444444444	0.0944444444444444
AMPA_ECOLI	25vs0.25	0.142534660502947	0.0418589713364234	3.40511617825929	16	0.00362086365632996	0.0769085367003163	NA	0.116666666666667	0.116666666666667
AMPA_ECOLI	25vs0.1	0.119988030039764	0.0418589713364234	2.86648300732028	16	0.0111924223534678	0.15728050096741	NA	0.0944444444444444	0.0944444444444444
AMPA_ECOLI	10vs5	-0.0725584669289046	0.0418589713364234	-1.73340301045019	16	0.102248526321209	0.419486024963316	NA	0.0555555555555556	0.0555555555555556
AMPA_ECOLI	10vs2.5	-0.0298181646946413	0.0418589713364234	-0.712348243223434	16	0.486508024990161	0.824319618561836	NA	0.0888888888888889	0.0888888888888889
AMPA_ECOLI	10vs1	-0.00483866772497165	0.0418589713364234	-0.115594520612629	16	0.909412253653164	0.96862236828172	NA	0.0611111111111111	0.0611111111111111
AMPA_ECOLI	10vs0.25	0.0591208185989096	0.0418589713364234	1.41238106698207	16	0.176992782781705	0.544302210185762	NA	0.0833333333333334	0.0833333333333333
AMPA_ECOLI	10vs0.1	0.0365741881357267	0.0418589713364234	0.87374789604306	16	0.395180918493421	0.858649410215485	NA	0.0611111111111111	0.0611111111111111
AMPA_ECOLI	5vs2.5	0.0427403022342633	0.0418589713364234	1.02105476722676	16	0.322419889309614	0.752826891136176	NA	0.1	0.1
AMPA_ECOLI	5vs1	0.067719799203933	0.0418589713364234	1.61780848983756	16	0.125245581971094	0.503724931869144	NA	0.0722222222222222	0.0722222222222222
AMPA_ECOLI	5vs0.25	0.131679285527814	0.0418589713364234	3.14578407743226	16	0.00625024402843843	0.0935824208641536	NA	0.0944444444444444	0.0944444444444444
AMPA_ECOLI	5vs0.1	0.109132655064631	0.0418589713364234	2.60715090649325	16	0.0190618357941856	0.215112323107442	NA	0.0722222222222222	0.0722222222222222
AMPA_ECOLI	2.5vs1	0.0249794969696697	0.0418589713364234	0.596753722610805	16	0.559021942546092	0.999646261773807	NA	0.105555555555556	0.105555555555556
AMPA_ECOLI	2.5vs0.25	0.0889389832935509	0.0418589713364234	2.1247293102055	16	0.0495398300317804	0.810601210676838	NA	0.127777777777778	0.127777777777778
AMPA_ECOLI	2.5vs0.1	0.066392352830368	0.0418589713364234	1.58609613926649	16	0.132280808693668	0.727461537911497	NA	0.105555555555556	0.105555555555556
AMPA_ECOLI	1vs0.25	0.0639594863238813	0.0418589713364234	1.5279755875947	16	0.146045204299728	0.829667230371733	NA	0.1	0.1
AMPA_ECOLI	1vs0.1	0.0414128558606984	0.0418589713364234	0.989342416655689	16	0.337222233759206	0.791333711443139	NA	0.0777777777777777	0.0777777777777778
AMPA_ECOLI	0.25vs0.1	-0.0225466304631829	0.0418589713364235	-0.53863317093901	16	0.597554900147252	0.960307713429209	NA	0.1	0.1
AMPC_ECOLI	50vs25	-0.213856060870129	0.0738740593785155	-2.89487355465841	16	0.0105526697629776	0.0334269270155327	NA	0.3125	0.3125
AMPC_ECOLI	50vs10	-0.157531912243578	0.0738740593785155	-2.13243882316548	16	0.0488124762148008	0.131164813387011	NA	0.25	0.25
AMPC_ECOLI	50vs5	-0.14104897515021	0.0738740593785155	-1.90931669840294	16	0.0743207413396627	0.178549061705264	NA	0.3125	0.3125
AMPC_ECOLI	50vs2.5	-0.129556499946953	0.0738740593785155	-1.75374821739702	16	0.0986053993673834	0.193602155600388	NA	0.291666666666667	0.291666666666667
AMPC_ECOLI	50vs1	-0.115705200294965	0.0738740593785155	-1.56624938805806	16	0.136852199890382	0.227137088313805	NA	0.333333333333333	0.333333333333333
AMPC_ECOLI	50vs0.25	-0.231608804124354	0.0738740593785155	-3.13518447575268	16	0.00639077009003231	0.0285349199493212	NA	0.270833333333333	0.270833333333333
AMPC_ECOLI	50vs0.1	-0.183563670299091	0.0738740593785155	-2.48481905344539	16	0.0244078577402864	0.085275319356657	NA	0.291666666666667	0.291666666666667
AMPC_ECOLI	25vs10	0.0563241486265511	0.0738740593785155	0.762434731492928	16	0.45689425338334	0.767127618632411	NA	0.1875	0.1875
AMPC_ECOLI	25vs5	0.0728070857199192	0.0738740593785155	0.985556856255464	16	0.339020745014381	0.691201260167953	NA	0.25	0.25
AMPC_ECOLI	25vs2.5	0.0842995609231766	0.0738740593785155	1.14112533726139	16	0.270610237810808	0.851104874840356	NA	0.229166666666667	0.229166666666667
AMPC_ECOLI	25vs1	0.0981508605751647	0.0738740593785155	1.32862416660035	16	0.202611124437874	0.992842202223248	NA	0.270833333333333	0.270833333333333
AMPC_ECOLI	25vs0.25	-0.0177527432542242	0.0738740593785155	-0.240310921094275	16	0.813141136206517	0.942938084674467	NA	0.208333333333333	0.208333333333333
AMPC_ECOLI	25vs0.1	0.030292390571038	0.0738740593785155	0.410054501213017	16	0.687204033637515	0.901948003665785	NA	0.229166666666667	0.229166666666667
AMPC_ECOLI	10vs5	0.0164829370933681	0.0738740593785155	0.223122124762536	16	0.82626409070439	0.929982250901894	NA	0.1875	0.1875
AMPC_ECOLI	10vs2.5	0.0279754122966255	0.0738740593785155	0.378690605768465	16	0.709895519412429	0.913251006744115	NA	0.166666666666667	0.166666666666667
AMPC_ECOLI	10vs1	0.0418267119486136	0.0738740593785155	0.566189435107419	16	0.57912058900887	0.832944053451867	NA	0.208333333333333	0.208333333333333
AMPC_ECOLI	10vs0.25	-0.0740768918807753	0.0738740593785155	-1.0027456525872	16	0.330908479123331	0.716244823551093	NA	0.145833333333333	0.145833333333333
AMPC_ECOLI	10vs0.1	-0.0260317580555131	0.0738740593785155	-0.352380230279911	16	0.729151904662233	0.962249964568925	NA	0.166666666666667	0.166666666666667
AMPC_ECOLI	5vs2.5	0.0114924752032574	0.0738740593785155	0.155568481005929	16	0.8783189371252	0.975517209845292	NA	0.229166666666667	0.229166666666667
AMPC_ECOLI	5vs1	0.0253437748552455	0.0738740593785155	0.343067310344883	16	0.736013913759781	0.905693419446832	NA	0.270833333333333	0.270833333333333
AMPC_ECOLI	5vs0.25	-0.0905598289741434	0.0738740593785155	-1.22586777734974	16	0.237986247360626	0.606258388524401	NA	0.208333333333333	0.208333333333333
AMPC_ECOLI	5vs0.1	-0.0425146951488812	0.0738740593785155	-0.575502355042447	16	0.57295725649508	0.860221735100097	NA	0.229166666666667	0.229166666666667
AMPC_ECOLI	2.5vs1	0.0138512996519881	0.0738740593785155	0.187498829338955	16	0.853626668785747	0.999646261773807	NA	0.25	0.25
AMPC_ECOLI	2.5vs0.25	-0.102052304177401	0.0738740593785155	-1.38143625835567	16	0.186133020371015	0.998355954876784	NA	0.1875	0.1875
AMPC_ECOLI	2.5vs0.1	-0.0540071703521386	0.0738740593785155	-0.731070836048375	16	0.475306858274934	0.942072712807281	NA	0.208333333333333	0.208333333333333
AMPC_ECOLI	1vs0.25	-0.115903603829389	0.0738740593785155	-1.56893508769462	16	0.136225878066905	0.822778561278409	NA	0.229166666666667	0.229166666666667
AMPC_ECOLI	1vs0.1	-0.0678584700041267	0.0738740593785155	-0.91856966538733	16	0.371961360441753	0.807809744871527	NA	0.25	0.25
AMPC_ECOLI	0.25vs0.1	0.0480451338252622	0.0738740593785156	0.650365422307291	16	0.524685791832058	0.930278928167503	NA	0.1875	0.1875
AMPD_ECOLI	50vs25	-0.197602882873075	0.0836401864708971	-2.3625351784914	16	0.0311528941917647	0.0732459910547273	NA	0.133333333333333	0.133333333333333
AMPD_ECOLI	50vs10	0.00998986620682157	0.0836401864708971	0.119438593197034	16	0.906414713419506	0.947511431195848	NA	0.116666666666667	0.116666666666667
AMPD_ECOLI	50vs5	-0.0327374941138233	0.0836401864708971	-0.391408669625748	16	0.700658593764552	0.804335910542675	NA	0.116666666666667	0.116666666666667
AMPD_ECOLI	50vs2.5	-0.207067918296811	0.0836401864708971	-2.47569890783136	16	0.02485891088718	0.0691275585723695	NA	0.133333333333333	0.133333333333333
AMPD_ECOLI	50vs1	-0.15485863922887	0.0836401864708971	-1.85148605906986	16	0.0826456408583625	0.158989642142073	NA	0.133333333333333	0.133333333333333
AMPD_ECOLI	50vs0.25	-0.141408440398118	0.0836401864708971	-1.69067581463751	16	0.110282859372354	0.217558004398189	NA	0.133333333333333	0.133333333333333
AMPD_ECOLI	50vs0.1	-0.0993299818559257	0.0836401864708971	-1.18758680542263	16	0.252328122856076	0.41734148368726	NA	0.133333333333333	0.133333333333333
AMPD_ECOLI	25vs10	0.207592749079897	0.0836401864708971	2.48197377168844	16	0.0245477367239908	0.324565394063098	NA	0.0833333333333334	0.0833333333333333
AMPD_ECOLI	25vs5	0.164865388759252	0.0836401864708971	1.97112650886566	16	0.0662601021113205	0.34470892089578	NA	0.0833333333333334	0.0833333333333333
AMPD_ECOLI	25vs2.5	-0.00946503542373615	0.0836401864708971	-0.113163729339957	16	0.911308474852609	0.996853327236863	NA	0.1	0.1
AMPD_ECOLI	25vs1	0.0427442436442055	0.0836401864708971	0.511049119421541	16	0.616295968651617	0.996007778726235	NA	0.1	0.1
AMPD_ECOLI	25vs0.25	0.0561944424749576	0.0836401864708971	0.671859363853889	16	0.511258671019899	0.825156247697953	NA	0.1	0.1
AMPD_ECOLI	25vs0.1	0.0982729010171495	0.0836401864708971	1.17494837306877	16	0.257205451752494	0.629996000844262	NA	0.1	0.1
AMPD_ECOLI	10vs5	-0.0427273603206449	0.0836401864708971	-0.510847262822782	16	0.616434151562846	0.831401093794019	NA	0.0666666666666667	0.0666666666666667
AMPD_ECOLI	10vs2.5	-0.217057784503633	0.0836401864708971	-2.5951375010284	16	0.0195327310957933	0.307952207276231	NA	0.0833333333333334	0.0833333333333333
AMPD_ECOLI	10vs1	-0.164848505435691	0.0836401864708971	-1.9709246522669	16	0.0662850920189013	0.408877038105078	NA	0.0833333333333334	0.0833333333333333
AMPD_ECOLI	10vs0.25	-0.151398306604939	0.0836401864708971	-1.81011440783455	16	0.0890993055073941	0.414684923411717	NA	0.0833333333333334	0.0833333333333333
AMPD_ECOLI	10vs0.1	-0.109319848062747	0.0836401864708971	-1.30702539861966	16	0.209677607186491	0.766481107669419	NA	0.0833333333333334	0.0833333333333333
AMPD_ECOLI	5vs2.5	-0.174330424182988	0.0836401864708971	-2.08429023820561	16	0.0535205625671986	0.380665188685555	NA	0.0833333333333334	0.0833333333333333
AMPD_ECOLI	5vs1	-0.122121145115046	0.0836401864708971	-1.46007738944412	16	0.163625446707758	0.550166028426101	NA	0.0833333333333334	0.0833333333333333
AMPD_ECOLI	5vs0.25	-0.108670946284294	0.0836401864708971	-1.29926714501177	16	0.212263127762908	0.572898565090756	NA	0.0833333333333334	0.0833333333333333
AMPD_ECOLI	5vs0.1	-0.0665924877421024	0.0836401864708971	-0.796178135796882	16	0.437582796479596	0.795538673399466	NA	0.0833333333333334	0.0833333333333333
AMPD_ECOLI	2.5vs1	0.0522092790679416	0.0836401864708971	0.624212848761499	16	0.541286712060224	0.999646261773807	NA	0.1	0.1
AMPD_ECOLI	2.5vs0.25	0.0656594778986938	0.0836401864708971	0.785023093193846	16	0.443909303919207	0.998355954876784	NA	0.1	0.1
AMPD_ECOLI	2.5vs0.1	0.107737936440886	0.0836401864708971	1.28811210240873	16	0.21602480805287	0.807713095872257	NA	0.1	0.1
AMPD_ECOLI	1vs0.25	0.0134501988307521	0.0836401864708971	0.160810244432348	16	0.874255752650944	0.996414900048017	NA	0.1	0.1
AMPD_ECOLI	1vs0.1	0.055528657372944	0.0836401864708971	0.663899253647233	16	0.516208274931563	0.870982761622975	NA	0.1	0.1
AMPD_ECOLI	0.25vs0.1	0.0420784585421919	0.0836401864708972	0.503089009214885	16	0.621756390852064	0.961480204378168	NA	0.1	0.1
AMPE_ECOLI	50vs25	0.0141323141794678	0.489596299022113	0.028865238989132	16	0.97732905144291	0.983591081612902	NA	0.0833333333333334	0.0833333333333333
AMPE_ECOLI	50vs10	0.202904625226825	0.489596299022113	0.414432514363555	16	0.6840603945265	0.806727121170186	NA	0.0833333333333334	0.0833333333333333
AMPE_ECOLI	50vs5	-0.188419380478212	0.489596299022113	-0.384846415004665	16	0.705418708458015	0.807580680709224	NA	0.0833333333333334	0.0833333333333333
AMPE_ECOLI	50vs2.5	0.478136067913866	0.489596299022113	0.976592488278328	16	0.343306553880511	0.475647439950538	NA	0.0833333333333334	0.0833333333333333
AMPE_ECOLI	50vs1	0.727571331233763	0.489596299022113	1.48606378905838	16	0.156700203873579	0.254030241877774	NA	0.0833333333333334	0.0833333333333333
AMPE_ECOLI	50vs0.25	0.931203122531228	0.489596299022113	1.9019815394666	16	0.075333452886249	0.162822303548965	NA	0.25	0.25
AMPE_ECOLI	50vs0.1	0.603986331111612	0.489596299022113	1.23364153756467	16	0.235152286074374	0.397970956019786	NA	0.166666666666667	0.166666666666667
AMPE_ECOLI	25vs10	0.188772311047358	0.489596299022113	0.385567275374423	16	0.704895189454145	0.90051977184853	NA	0.166666666666667	0.166666666666667
AMPE_ECOLI	25vs5	-0.20255169465768	0.489596299022113	-0.413711653993797	16	0.684577598822787	0.899475329545822	NA	0.166666666666667	0.166666666666667
AMPE_ECOLI	25vs2.5	0.464003753734398	0.489596299022113	0.947727249289196	16	0.357363679412111	0.885851846736095	NA	0.166666666666667	0.166666666666667
AMPE_ECOLI	25vs1	0.713439017054295	0.489596299022113	1.45719855006925	16	0.164407972030824	0.963064891089454	NA	0.166666666666667	0.166666666666667
AMPE_ECOLI	25vs0.25	0.91707080835176	0.489596299022113	1.87311630047747	16	0.0794394108793819	0.406207543130913	NA	0.333333333333333	0.333333333333333
AMPE_ECOLI	25vs0.1	0.589854016932144	0.489596299022113	1.20477629857554	16	0.245808288269305	0.622149253757481	NA	0.25	0.25
AMPE_ECOLI	10vs5	-0.391324005705038	0.489596299022113	-0.79927892936822	16	0.435834346406507	0.742024199192788	NA	0.166666666666667	0.166666666666667
AMPE_ECOLI	10vs2.5	0.27523144268704	0.489596299022113	0.562159973914773	16	0.58179784590315	0.868011148619263	NA	0.166666666666667	0.166666666666667
AMPE_ECOLI	10vs1	0.524666706006937	0.489596299022113	1.07163127469483	16	0.299784613710566	0.673152723513726	NA	0.166666666666667	0.166666666666667
AMPE_ECOLI	10vs0.25	0.728298497304403	0.489596299022113	1.48754902510304	16	0.156311857565544	0.512963800833573	NA	0.333333333333333	0.333333333333333
AMPE_ECOLI	10vs0.1	0.401081705884786	0.489596299022113	0.819209023201115	16	0.424702068006144	0.865480457794867	NA	0.25	0.25
AMPE_ECOLI	5vs2.5	0.666555448392078	0.489596299022113	1.36143890328299	16	0.19224047681512	0.634627182747924	NA	0.166666666666667	0.166666666666667
AMPE_ECOLI	5vs1	0.915990711711975	0.489596299022113	1.87091020406305	16	0.0797612728860613	0.409822417139301	NA	0.166666666666667	0.166666666666667
AMPE_ECOLI	5vs0.25	1.11962250300944	0.489596299022113	2.28682795447126	16	0.0361693450328127	0.255877631850254	NA	0.333333333333333	0.333333333333333
AMPE_ECOLI	5vs0.1	0.792405711589824	0.489596299022113	1.61848795256933	16	0.125098407204174	0.500853549431418	NA	0.25	0.25
AMPE_ECOLI	2.5vs1	0.249435263319897	0.489596299022113	0.509471300780055	16	0.617376476523452	0.999646261773807	NA	0.166666666666667	0.166666666666667
AMPE_ECOLI	2.5vs0.25	0.453067054617362	0.489596299022113	0.92538905118827	16	0.368511397518234	0.998355954876784	NA	0.333333333333333	0.333333333333333
AMPE_ECOLI	2.5vs0.1	0.125850263197746	0.489596299022113	0.257049049286342	16	0.800417244412513	0.980411127803444	NA	0.25	0.25
AMPE_ECOLI	1vs0.25	0.203631791297465	0.489596299022113	0.415917750408215	16	0.682995276749367	0.996414900048017	NA	0.333333333333333	0.333333333333333
AMPE_ECOLI	1vs0.1	-0.123585000122151	0.489596299022113	-0.252422251493714	16	0.803928784382028	0.95799360089994	NA	0.25	0.25
AMPE_ECOLI	0.25vs0.1	-0.327216791419616	0.489596299022114	-0.668340001901928	16	0.513443658691725	0.928632658673251	NA	0.416666666666667	0.416666666666667
AMPH_ECOLI	50vs25	-0.549517603614438	0.171516800061251	-3.20387042795924	16	0.00553252034650908	0.0210927338210659	NA	0.333333333333333	0.333333333333333
AMPH_ECOLI	50vs10	-0.770047859724397	0.17151680006125	-4.48963518121493	16	0.000371417617947678	0.00363127046118489	NA	0.166666666666667	0.166666666666667
AMPH_ECOLI	50vs5	-0.170604950620798	0.171516800061251	-0.994683614432364	16	0.334696091472264	0.491262027632111	NA	0.208333333333333	0.208333333333333
AMPH_ECOLI	50vs2.5	-0.674837418063207	0.171516800061251	-3.93452663425516	16	0.00118444055238154	0.0079058706779023	NA	0.25	0.25
AMPH_ECOLI	50vs1	-0.658315989425894	0.171516800061251	-3.83820120939058	16	0.00145097709774689	0.00799187260574978	NA	0.25	0.25
AMPH_ECOLI	50vs0.25	-0.778703806246105	0.171516800061251	-4.54010222886634	16	0.000334634269274048	0.00330071074693038	NA	0.208333333333333	0.208333333333333
AMPH_ECOLI	50vs0.1	-0.496821866359234	0.171516800061251	-2.8966367503464	16	0.0105141329764606	0.0471398110721479	NA	0.25	0.25
AMPH_ECOLI	25vs10	-0.22053025610996	0.171516800061251	-1.28576475325569	16	0.216823037035528	0.589714361900629	NA	0.166666666666667	0.166666666666667
AMPH_ECOLI	25vs5	0.37891265299364	0.171516800061251	2.20918681352687	16	0.0420893322550131	0.288351139610431	NA	0.208333333333333	0.208333333333333
AMPH_ECOLI	25vs2.5	-0.125319814448769	0.171516800061251	-0.73065620629592	16	0.47555322975576	0.908911500089885	NA	0.25	0.25
AMPH_ECOLI	25vs1	-0.108798385811456	0.171516800061251	-0.634330781431343	16	0.534830157913635	0.996007778726235	NA	0.25	0.25
AMPH_ECOLI	25vs0.25	-0.229186202631668	0.171516800061251	-1.3362318009071	16	0.200167853415961	0.592722236187476	NA	0.208333333333333	0.208333333333333
AMPH_ECOLI	25vs0.1	0.0526957372552032	0.171516800061251	0.307233677612834	16	0.76262826912261	0.930837180069855	NA	0.25	0.25
AMPH_ECOLI	10vs5	0.5994429091036	0.17151680006125	3.49495156678257	16	0.0029953159515963	0.0715945627995681	NA	0.0416666666666666	0.0416666666666667
AMPH_ECOLI	10vs2.5	0.0952104416611907	0.171516800061251	0.555108546959773	16	0.586498163659688	0.868869070183832	NA	0.0833333333333334	0.0833333333333333
AMPH_ECOLI	10vs1	0.111731870298503	0.17151680006125	0.65143397182435	16	0.524013626326238	0.807264235151231	NA	0.0833333333333334	0.0833333333333333
AMPH_ECOLI	10vs0.25	-0.00865594652170809	0.171516800061251	-0.0504670476514077	16	0.960374872114696	0.995792169687257	NA	0.0416666666666666	0.0416666666666667
AMPH_ECOLI	10vs0.1	0.273225993365163	0.171516800061251	1.59299843086853	16	0.13072162497611	0.717539736318605	NA	0.0833333333333334	0.0833333333333333
AMPH_ECOLI	5vs2.5	-0.504232467442409	0.171516800061251	-2.93984301982279	16	0.00961148999459849	0.161993133076213	NA	0.125	0.125
AMPH_ECOLI	5vs1	-0.487711038805096	0.171516800061251	-2.84351759495822	16	0.0117373470383357	0.150746021929276	NA	0.125	0.125
AMPH_ECOLI	5vs0.25	-0.608098855625308	0.171516800061251	-3.54541861443397	16	0.00269244312777506	0.0507386265285886	NA	0.0833333333333334	0.0833333333333333
AMPH_ECOLI	5vs0.1	-0.326216915738437	0.171516800061251	-1.90195313591404	16	0.0753373982205818	0.397299886984085	NA	0.125	0.125
AMPH_ECOLI	2.5vs1	0.0165214286373127	0.171516800061251	0.0963254248645769	16	0.924458335208509	0.999646261773807	NA	0.166666666666667	0.166666666666667
AMPH_ECOLI	2.5vs0.25	-0.103866388182899	0.171516800061251	-0.605575594611181	16	0.553290490393377	0.998355954876784	NA	0.125	0.125
AMPH_ECOLI	2.5vs0.1	0.178015551703972	0.171516800061251	1.03788988390875	16	0.314753088320242	0.85718474081587	NA	0.166666666666667	0.166666666666667
AMPH_ECOLI	1vs0.25	-0.120387816820211	0.171516800061251	-0.701901019475758	16	0.492825729646195	0.996414900048017	NA	0.125	0.125
AMPH_ECOLI	1vs0.1	0.16149412306666	0.171516800061251	0.941564459044177	16	0.360415710681807	0.804369070904235	NA	0.166666666666667	0.166666666666667
AMPH_ECOLI	0.25vs0.1	0.281881939886871	0.171516800061251	1.64346547851993	16	0.119789811014304	0.67955478917023	NA	0.125	0.125
AMPN_ECOLI	50vs25	-0.179415418409504	0.0489110960869781	-3.66819459720247	16	0.00207732583415354	0.010944429912207	NA	0.0638297872340425	0.0638297872340425
AMPN_ECOLI	50vs10	-0.0990034978987069	0.0489110960869781	-2.0241521008372	16	0.0599828130607836	0.150991219084041	NA	0.0567375886524822	0.0567375886524823
AMPN_ECOLI	50vs5	-0.0945380957717117	0.0489110960869781	-1.93285580031974	16	0.0711526723997116	0.173024978055236	NA	0.0709219858156028	0.0709219858156028
AMPN_ECOLI	50vs2.5	-0.127267809481444	0.0489110960869781	-2.6020232557276	16	0.0192614834555973	0.0574704044408854	NA	0.074468085106383	0.074468085106383
AMPN_ECOLI	50vs1	-0.149423117683063	0.0489110960869781	-3.05499425769042	16	0.00755940519051967	0.0265062210753845	NA	0.0673758865248227	0.0673758865248227
AMPN_ECOLI	50vs0.25	-0.105958745853539	0.0489110960869781	-2.16635394277638	16	0.0457279311277299	0.113627025304884	NA	0.074468085106383	0.074468085106383
AMPN_ECOLI	50vs0.1	-0.0956512637732491	0.0489110960869781	-1.95561480779644	16	0.0682054016908968	0.1679974139265	NA	0.0851063829787234	0.0851063829787234
AMPN_ECOLI	25vs10	0.0804119205107968	0.0489110960869781	1.64404249636527	16	0.119669492172643	0.496505825997482	NA	0.0496453900709219	0.049645390070922
AMPN_ECOLI	25vs5	0.084877322637792	0.0489110960869781	1.73533879688273	16	0.101896910680759	0.418354085574301	NA	0.0638297872340425	0.0638297872340425
AMPN_ECOLI	25vs2.5	0.0521476089280597	0.0489110960869781	1.06617134147487	16	0.302170912500067	0.872911411031108	NA	0.0673758865248227	0.0673758865248227
AMPN_ECOLI	25vs1	0.0299923007264411	0.0489110960869781	0.613200339512042	16	0.548362337981867	0.996007778726235	NA	0.0602836879432624	0.0602836879432624
AMPN_ECOLI	25vs0.25	0.0734566725559643	0.0489110960869781	1.50184065442608	16	0.152615743276662	0.531576031001762	NA	0.0673758865248227	0.0673758865248227
AMPN_ECOLI	25vs0.1	0.0837641546362546	0.0489110960869781	1.71257978940602	16	0.106098174520651	0.451845157557608	NA	0.0780141843971631	0.0780141843971631
AMPN_ECOLI	10vs5	0.00446540212699513	0.0489110960869781	0.0912963005174603	16	0.928390399604749	0.971963787132944	NA	0.0567375886524822	0.0567375886524823
AMPN_ECOLI	10vs2.5	-0.0282643115827372	0.0489110960869781	-0.577871154890396	16	0.571395030674803	0.864153017274808	NA	0.0602836879432624	0.0602836879432624
AMPN_ECOLI	10vs1	-0.0504196197843557	0.0489110960869781	-1.03084215685322	16	0.317946549038913	0.68620891117816	NA	0.0531914893617021	0.0531914893617021
AMPN_ECOLI	10vs0.25	-0.00695524795483257	0.0489110960869781	-0.142201841939181	16	0.888695815568185	0.980883726638372	NA	0.0602836879432624	0.0602836879432624
AMPN_ECOLI	10vs0.1	0.0033522341254578	0.0489110960869781	0.0685372930407561	16	0.946207162868878	0.998350719393885	NA	0.0709219858156028	0.0709219858156028
AMPN_ECOLI	5vs2.5	-0.0327297137097323	0.0489110960869781	-0.669167455407856	16	0.512929457358624	0.853961863073419	NA	0.074468085106383	0.074468085106383
AMPN_ECOLI	5vs1	-0.0548850219113509	0.0489110960869781	-1.12213845737068	16	0.278361754888409	0.657166728416845	NA	0.0673758865248227	0.0673758865248227
AMPN_ECOLI	5vs0.25	-0.0114206500818277	0.0489110960869781	-0.233498142456642	16	0.81833578151223	0.945181161558778	NA	0.074468085106383	0.074468085106383
AMPN_ECOLI	5vs0.1	-0.00111316800153733	0.0489110960869781	-0.0227590074767042	16	0.982123928107394	0.996987675047986	NA	0.0851063829787234	0.0851063829787234
AMPN_ECOLI	2.5vs1	-0.0221553082016186	0.0489110960869781	-0.452971001962827	16	0.656651797696691	0.999646261773807	NA	0.0709219858156028	0.0709219858156028
AMPN_ECOLI	2.5vs0.25	0.0213090636279046	0.0489110960869781	0.435669312951214	16	0.668897193595483	0.998355954876784	NA	0.0780141843971631	0.0780141843971631
AMPN_ECOLI	2.5vs0.1	0.0316165457081949	0.0489110960869781	0.646408447931152	16	0.527179114928305	0.962014258057086	NA	0.0886524822695035	0.0886524822695035
AMPN_ECOLI	1vs0.25	0.0434643718295232	0.0489110960869781	0.888640314914041	16	0.387361382714861	0.968623298661566	NA	0.0709219858156028	0.0709219858156028
AMPN_ECOLI	1vs0.1	0.0537718539098135	0.0489110960869781	1.09937944989398	16	0.287869976860329	0.747648173117814	NA	0.0815602836879432	0.0815602836879433
AMPN_ECOLI	0.25vs0.1	0.0103074820802904	0.0489110960869781	0.210739134979937	16	0.83575133104477	0.989531771457056	NA	0.0886524822695035	0.0886524822695035
AMPP_ECOLI	50vs25	-0.208648946363393	0.0516484694735018	-4.03978953278452	16	0.000949241764415465	0.00646799350420632	NA	0.104166666666667	0.104166666666667
AMPP_ECOLI	50vs10	-0.343665336866382	0.0516484694735018	-6.65393070442676	16	5.54115772866126e-06	0.000144900056993556	NA	0.104166666666667	0.104166666666667
AMPP_ECOLI	50vs5	-0.13898785504092	0.0516484694735018	-2.69103530961798	16	0.0160641591713122	0.0624052708233068	NA	0.0902777777777778	0.0902777777777778
AMPP_ECOLI	50vs2.5	-0.245929206456989	0.0516484694735018	-4.76159717730188	16	0.000212332147809136	0.00228569312053364	NA	0.0902777777777778	0.0902777777777778
AMPP_ECOLI	50vs1	-0.224941099571752	0.0516484694735018	-4.35523263060405	16	0.000490844682417446	0.00362838075465701	NA	0.111111111111111	0.111111111111111
AMPP_ECOLI	50vs0.25	-0.290556051057691	0.0516484694735018	-5.62564687820537	16	3.79350251589194e-05	0.00062838934805233	NA	0.0833333333333334	0.0833333333333333
AMPP_ECOLI	50vs0.1	-0.239281097176166	0.0516484694735018	-4.6328787593392	16	0.000276420965475754	0.0037256738824993	NA	0.0763888888888888	0.0763888888888889
AMPP_ECOLI	25vs10	-0.135016390502989	0.0516484694735018	-2.61414117164225	16	0.018792852889479	0.292800533131183	NA	0.0833333333333334	0.0833333333333333
AMPP_ECOLI	25vs5	0.0696610913224732	0.0516484694735018	1.34875422316653	16	0.196197538816162	0.562600907228997	NA	0.0694444444444444	0.0694444444444444
AMPP_ECOLI	25vs2.5	-0.0372802600935955	0.0516484694735018	-0.721807644517367	16	0.480829282624559	0.908911500089885	NA	0.0694444444444444	0.0694444444444444
AMPP_ECOLI	25vs1	-0.0162921532083591	0.0516484694735018	-0.315443097819536	16	0.756502318821173	0.996007778726235	NA	0.0902777777777778	0.0902777777777778
AMPP_ECOLI	25vs0.25	-0.0819071046942976	0.0516484694735018	-1.58585734542085	16	0.132335031970232	0.501420387002132	NA	0.0625	0.0625
AMPP_ECOLI	25vs0.1	-0.0306321508127724	0.0516484694735018	-0.593089226554684	16	0.561411976520327	0.833363956329553	NA	0.0555555555555556	0.0555555555555556
AMPP_ECOLI	10vs5	0.204677481825462	0.0516484694735018	3.96289539480878	16	0.00111579036832454	0.0366212391036667	NA	0.0694444444444444	0.0694444444444444
AMPP_ECOLI	10vs2.5	0.0977361304093934	0.0516484694735018	1.89233352712488	16	0.0766842581810878	0.494113350540748	NA	0.0694444444444444	0.0694444444444444
AMPP_ECOLI	10vs1	0.11872423729463	0.0516484694735018	2.29869807382271	16	0.0353358258272747	0.307752607737849	NA	0.0902777777777778	0.0902777777777778
AMPP_ECOLI	10vs0.25	0.0531092858086914	0.0516484694735018	1.02828382622139	16	0.319111515531993	0.708708127953657	NA	0.0625	0.0625
AMPP_ECOLI	10vs0.1	0.104384239690217	0.0516484694735018	2.02105194508756	16	0.060334425379889	0.684051602351331	NA	0.0555555555555556	0.0555555555555556
AMPP_ECOLI	5vs2.5	-0.106941351416069	0.0516484694735018	-2.0705618676839	16	0.0549371261542135	0.385416712308414	NA	0.0555555555555556	0.0555555555555556
AMPP_ECOLI	5vs1	-0.0859532445308323	0.0516484694735018	-1.66419732098607	16	0.115531461939381	0.49061915628978	NA	0.0763888888888888	0.0763888888888889
AMPP_ECOLI	5vs0.25	-0.151568196016771	0.0516484694735018	-2.93461156858738	16	0.00971662785675642	0.114813775647943	NA	0.0486111111111112	0.0486111111111111
AMPP_ECOLI	5vs0.1	-0.100293242135246	0.0516484694735018	-1.94184344972121	16	0.06997537453727	0.384014952921255	NA	0.0416666666666666	0.0416666666666667
AMPP_ECOLI	2.5vs1	0.0209881068852364	0.0516484694735018	0.406364546697832	16	0.689858225900636	0.999646261773807	NA	0.0763888888888888	0.0763888888888889
AMPP_ECOLI	2.5vs0.25	-0.0446268446007021	0.0516484694735018	-0.864049700903486	16	0.400328991944753	0.998355954876784	NA	0.0486111111111112	0.0486111111111111
AMPP_ECOLI	2.5vs0.1	0.00664810928082309	0.0516484694735018	0.128718417962683	16	0.899184577877122	0.99031511672338	NA	0.0416666666666666	0.0416666666666667
AMPP_ECOLI	1vs0.25	-0.0656149514859384	0.0516484694735018	-1.27041424760132	16	0.222100487417078	0.896248828019551	NA	0.0694444444444444	0.0694444444444444
AMPP_ECOLI	1vs0.1	-0.0143399976044133	0.0516484694735018	-0.277646128735149	16	0.78483955766144	0.951833652102803	NA	0.0625	0.0625
AMPP_ECOLI	0.25vs0.1	0.0512749538815252	0.0516484694735019	0.992768118866168	16	0.335600492526347	0.855624373050136	NA	0.0347222222222222	0.0347222222222222
AMY2_ECOLI	50vs25	-0.186706210961907	0.136130656413432	-1.37152215291518	16	0.189141015629038	0.286450807118185	NA	0	0
AMY2_ECOLI	50vs10	-0.249769701832516	0.136130656413432	-1.83477923645618	16	0.0852001799944182	0.191372711987462	NA	0	0
AMY2_ECOLI	50vs5	-0.361309596631997	0.136130656413432	-2.65413835612965	16	0.0173223152394684	0.0655495555952939	NA	0	0
AMY2_ECOLI	50vs2.5	-0.323366453377975	0.136130656413432	-2.37541243021633	16	0.030367482287041	0.0798646600028048	NA	0	0
AMY2_ECOLI	50vs1	-0.420841594840332	0.136130656413432	-3.09145350450838	16	0.00700413374404607	0.0249984936067986	NA	0	0
AMY2_ECOLI	50vs0.25	-0.32277018592568	0.136130656413432	-2.37103231872635	16	0.0306325223319579	0.0851929448002744	NA	0	0
AMY2_ECOLI	50vs0.1	-0.326466049114067	0.136130656413432	-2.39818170069334	16	0.0290241188393323	0.0947102825283476	NA	0	0
AMY2_ECOLI	25vs10	-0.063063490870609	0.136130656413432	-0.463257083541003	16	0.64941908462803	0.873303605995878	NA	0	0
AMY2_ECOLI	25vs5	-0.17460338567009	0.136130656413432	-1.28261620321447	16	0.217897367648036	0.585333176788088	NA	0	0
AMY2_ECOLI	25vs2.5	-0.136660242416068	0.136130656413432	-1.00389027730115	16	0.330373197088552	0.880037722546815	NA	0	0
AMY2_ECOLI	25vs1	-0.234135383878424	0.136130656413432	-1.7199313515932	16	0.104724917786881	0.927111305378451	NA	0	0
AMY2_ECOLI	25vs0.25	-0.136063974963773	0.136130656413432	-0.999510165811169	16	0.332424873592996	0.704727970985535	NA	0	0
AMY2_ECOLI	25vs0.1	-0.139759838152159	0.136130656413432	-1.02665954777817	16	0.319852737369471	0.686825369375486	NA	0	0
AMY2_ECOLI	10vs5	-0.111539894799481	0.136130656413432	-0.819359119673468	16	0.424618925180919	0.7318707568629	NA	0	0
AMY2_ECOLI	10vs2.5	-0.0735967515454589	0.136130656413432	-0.540633193760145	16	0.596207144001046	0.874253615510768	NA	0	0
AMY2_ECOLI	10vs1	-0.171071893007815	0.136130656413432	-1.2566742680522	16	0.226909259437892	0.607108475258036	NA	0	0
AMY2_ECOLI	10vs0.25	-0.0730004840931642	0.136130656413432	-0.536253082270167	16	0.599160746645982	0.874866089405148	NA	0	0
AMY2_ECOLI	10vs0.1	-0.0766963472815503	0.136130656413432	-0.563402464237162	16	0.580971633848143	0.914785679165683	NA	0	0
AMY2_ECOLI	5vs2.5	0.0379431432540223	0.136130656413432	0.278725925913322	16	0.784025436465969	0.961737868731588	NA	0	0
AMY2_ECOLI	5vs1	-0.0595319982083341	0.136130656413432	-0.43731514837873	16	0.667728106674927	0.880683734444284	NA	0	0
AMY2_ECOLI	5vs0.25	0.0385394107063171	0.136130656413432	0.283106037403301	16	0.780725684578072	0.926492105189344	NA	0	0
AMY2_ECOLI	5vs0.1	0.034843547517931	0.136130656413432	0.255956655436305	16	0.801245928696086	0.951839096726749	NA	0	0
AMY2_ECOLI	2.5vs1	-0.0974751414623564	0.136130656413432	-0.716041074292053	16	0.48428639809002	0.999646261773807	NA	0	0
AMY2_ECOLI	2.5vs0.25	0.000596267452294769	0.136130656413432	0.00438011148997834	16	0.99655933573256	0.99886946321849	NA	0	0
AMY2_ECOLI	2.5vs0.1	-0.00309959573609134	0.136130656413432	-0.0227692704770172	16	0.982115868509184	0.997489796941875	NA	0	0
AMY2_ECOLI	1vs0.25	0.0980714089146512	0.136130656413432	0.720421185782031	16	0.481659130885312	0.996414900048017	NA	0	0
AMY2_ECOLI	1vs0.1	0.0943755457262651	0.136130656413432	0.693271803815035	16	0.498080198377644	0.867276437511247	NA	0	0
AMY2_ECOLI	0.25vs0.1	-0.00369586318838611	0.136130656413433	-0.0271493819669956	16	0.978676333958598	0.996057268436349	NA	0	0
ANMK_ECOLI	50vs25	-0.136481850087274	0.123745687919327	-1.10292206849462	16	0.28637435344528	0.396905569926882	NA	0.3	0.3
ANMK_ECOLI	50vs10	-0.146614092118632	0.123745687919327	-1.18480162487936	16	0.253396849063378	0.413220324217488	NA	0.266666666666667	0.266666666666667
ANMK_ECOLI	50vs5	-0.111085339337203	0.123745687919327	-0.897690587890409	16	0.382660204315139	0.541607563084283	NA	0.3	0.3
ANMK_ECOLI	50vs2.5	-0.143252815399518	0.123745687919327	-1.15763884631607	16	0.264001280418464	0.394385586257788	NA	0.3	0.3
ANMK_ECOLI	50vs1	-0.180194286017373	0.123745687919327	-1.45616618281557	16	0.164689341007503	0.26412717753882	NA	0.233333333333333	0.233333333333333
ANMK_ECOLI	50vs0.25	-0.0985852211456583	0.123745687919327	-0.796676011934483	16	0.437301760362134	0.577568362742441	NA	0.266666666666667	0.266666666666667
ANMK_ECOLI	50vs0.1	0.00956773176852346	0.123745687919327	0.0773176983327366	16	0.93932943731766	0.967086423223937	NA	0.333333333333333	0.333333333333333
ANMK_ECOLI	25vs10	-0.0101322420313584	0.123745687919327	-0.0818795563847356	16	0.935758037716198	0.987769239133165	NA	0.233333333333333	0.233333333333333
ANMK_ECOLI	25vs5	0.0253965107500703	0.123745687919327	0.205231480604213	16	0.839979553105243	0.957109996412913	NA	0.266666666666667	0.266666666666667
ANMK_ECOLI	25vs2.5	-0.00677096531224455	0.123745687919327	-0.0547167778214522	16	0.957041517445122	0.999199674306115	NA	0.266666666666667	0.266666666666667
ANMK_ECOLI	25vs1	-0.043712435930099	0.123745687919327	-0.353244114320948	16	0.728516564785604	0.996007778726235	NA	0.2	0.2
ANMK_ECOLI	25vs0.25	0.0378966289416155	0.123745687919327	0.30624605656014	16	0.76336635061405	0.932159352408201	NA	0.233333333333333	0.233333333333333
ANMK_ECOLI	25vs0.1	0.146049581855797	0.123745687919327	1.18023976682736	16	0.255154775841441	0.627328194913814	NA	0.3	0.3
ANMK_ECOLI	10vs5	0.0355287527814287	0.123745687919327	0.287111036988949	16	0.777712304847711	0.909325894790115	NA	0.233333333333333	0.233333333333333
ANMK_ECOLI	10vs2.5	0.00336127671911385	0.123745687919327	0.0271627785632834	16	0.978665814753154	0.997861834639075	NA	0.233333333333333	0.233333333333333
ANMK_ECOLI	10vs1	-0.0335801938987406	0.123745687919327	-0.271364557936213	16	0.789580684594631	0.928966408438585	NA	0.166666666666667	0.166666666666667
ANMK_ECOLI	10vs0.25	0.0480288709729739	0.123745687919327	0.388125612944875	16	0.703038455442834	0.926895176179135	NA	0.2	0.2
ANMK_ECOLI	10vs0.1	0.156181823887156	0.123745687919327	1.26211932321209	16	0.224993926949213	0.774696024610948	NA	0.266666666666667	0.266666666666667
ANMK_ECOLI	5vs2.5	-0.0321674760623149	0.123745687919327	-0.259948258425666	16	0.798219115745859	0.964219519417138	NA	0.266666666666667	0.266666666666667
ANMK_ECOLI	5vs1	-0.0691089466801694	0.123745687919327	-0.558475594925162	16	0.584251360544274	0.85218066990478	NA	0.2	0.2
ANMK_ECOLI	5vs0.25	0.0125001181915452	0.123745687919327	0.101014575955926	16	0.920793901467426	0.984281402742197	NA	0.233333333333333	0.233333333333333
ANMK_ECOLI	5vs0.1	0.120653071105727	0.123745687919327	0.975008286223146	16	0.344067879464721	0.732863787227196	NA	0.3	0.3
ANMK_ECOLI	2.5vs1	-0.0369414706178545	0.123745687919327	-0.298527336499496	16	0.769142873814827	0.999646261773807	NA	0.2	0.2
ANMK_ECOLI	2.5vs0.25	0.04466759425386	0.123745687919327	0.360962834381592	16	0.722848985356114	0.998355954876784	NA	0.233333333333333	0.233333333333333
ANMK_ECOLI	2.5vs0.1	0.152820547168042	0.123745687919327	1.23495654464881	16	0.234675492316807	0.814029934271546	NA	0.3	0.3
ANMK_ECOLI	1vs0.25	0.0816090648717145	0.123745687919327	0.659490170881088	16	0.518961528372691	0.996414900048017	NA	0.166666666666667	0.166666666666667
ANMK_ECOLI	1vs0.1	0.189762017785896	0.123745687919327	1.53348388114831	16	0.144691040245867	0.621917629126973	NA	0.233333333333333	0.233333333333333
ANMK_ECOLI	0.25vs0.1	0.108152952914182	0.123745687919327	0.873993710267219	16	0.395051005539094	0.889055209463981	NA	0.266666666666667	0.266666666666667
APAG_ECOLI	50vs25	-0.106787681748656	0.0948175702361414	-1.12624360108262	16	0.276671911696027	0.385514922642434	NA	0	0
APAG_ECOLI	50vs10	-0.144378883254003	0.0948175702361414	-1.52270178295468	16	0.147351661826689	0.281342754490366	NA	0	0
APAG_ECOLI	50vs5	-0.226010118470602	0.0948175702361414	-2.38363119733746	16	0.0298759748312332	0.0954202053283263	NA	0	0
APAG_ECOLI	50vs2.5	-0.0933888946979178	0.0948175702361414	-0.984932375564302	16	0.339318081384042	0.472506345414938	NA	0	0
APAG_ECOLI	50vs1	-0.0839925099299563	0.0948175702361414	-0.885832759906993	16	0.388827585230204	0.502932557207011	NA	0	0
APAG_ECOLI	50vs0.25	-0.10935261712059	0.0948175702361414	-1.15329486769434	16	0.265727879596212	0.405791343225742	NA	0	0
APAG_ECOLI	50vs0.1	-0.142341574115066	0.0948175702361414	-1.50121516255444	16	0.152775971209551	0.295739391190656	NA	0	0
APAG_ECOLI	25vs10	-0.0375912015053465	0.0948175702361414	-0.396458181872055	16	0.697004527888981	0.894561706073727	NA	0	0
APAG_ECOLI	25vs5	-0.119222436721946	0.0948175702361414	-1.25738759625483	16	0.226657618762666	0.594538296064734	NA	0	0
APAG_ECOLI	25vs2.5	0.0133987870507386	0.0948175702361414	0.141311225518321	16	0.889387990588998	0.98643881405314	NA	0	0
APAG_ECOLI	25vs1	0.0227951718187001	0.0948175702361414	0.240410841175629	16	0.813065014943291	0.996007778726235	NA	0	0
APAG_ECOLI	25vs0.25	-0.00256493537193347	0.0948175702361414	-0.0270512666117213	16	0.978753375709754	0.989503984870868	NA	0	0
APAG_ECOLI	25vs0.1	-0.0355538923664096	0.0948175702361414	-0.374971561471816	16	0.712605535042282	0.91602883138535	NA	0	0
APAG_ECOLI	10vs5	-0.0816312352165991	0.0948175702361414	-0.860929414382778	16	0.401994682093119	0.718076103492394	NA	0	0
APAG_ECOLI	10vs2.5	0.0509899885560851	0.0948175702361414	0.537769407390376	16	0.598137433791808	0.874762250753112	NA	0	0
APAG_ECOLI	10vs1	0.0603863733240466	0.0948175702361414	0.636869023047685	16	0.533217132300761	0.812305691659019	NA	0	0
APAG_ECOLI	10vs0.25	0.0350262661334131	0.0948175702361414	0.369406915260334	16	0.716667843799078	0.930047864588437	NA	0	0
APAG_ECOLI	10vs0.1	0.00203730913893695	0.0948175702361414	0.0214866204002388	16	0.983123156830314	0.998350719393885	NA	0	0
APAG_ECOLI	5vs2.5	0.132621223772684	0.0948175702361414	1.39869882177315	16	0.180988017100524	0.624066397491461	NA	0	0
APAG_ECOLI	5vs1	0.142017608540646	0.0948175702361414	1.49779843743046	16	0.15365368642749	0.53977593628521	NA	0	0
APAG_ECOLI	5vs0.25	0.116657501350012	0.0948175702361414	1.23033632964311	16	0.236354001860118	0.60499982209159	NA	0	0
APAG_ECOLI	5vs0.1	0.0836685443555361	0.0948175702361414	0.882416034783016	16	0.390616905845646	0.760289205479729	NA	0	0
APAG_ECOLI	2.5vs1	0.0093963847679615	0.0948175702361414	0.0990996156573088	16	0.922290168854351	0.999646261773807	NA	0	0
APAG_ECOLI	2.5vs0.25	-0.015963722422672	0.0948175702361414	-0.168362492130042	16	0.868407997391454	0.998355954876784	NA	0	0
APAG_ECOLI	2.5vs0.1	-0.0489526794171482	0.0948175702361414	-0.516282786990137	16	0.612718424036908	0.967003344730721	NA	0	0
APAG_ECOLI	1vs0.25	-0.0253601071906336	0.0948175702361414	-0.267462107787351	16	0.792530447954701	0.996414900048017	NA	0	0
APAG_ECOLI	1vs0.1	-0.0583490641851097	0.0948175702361414	-0.615382402647446	16	0.546956374673329	0.886160117993457	NA	0	0
APAG_ECOLI	0.25vs0.1	-0.0329889569944761	0.0948175702361415	-0.347920294860095	16	0.732435180263565	0.970855283091816	NA	0	0
APAH_ECOLI	50vs25	-0.370265863077109	0.0934631302496204	-3.96162488981705	16	0.0011187771868193	0.0072903106891845	NA	0.0925925925925926	0.0925925925925926
APAH_ECOLI	50vs10	-0.393660746959191	0.0934631302496204	-4.2119362566587	16	0.000661773314664771	0.00570584078392066	NA	0.0925925925925926	0.0925925925925926
APAH_ECOLI	50vs5	-0.370923904885642	0.0934631302496204	-3.96866554645647	16	0.00110232638465435	0.00900431229788554	NA	0.0925925925925926	0.0925925925925926
APAH_ECOLI	50vs2.5	-0.39176297623987	0.0934631302496205	-4.19163123676206	16	0.000690474218919768	0.00555414426647549	NA	0.0925925925925926	0.0925925925925926
APAH_ECOLI	50vs1	-0.344580216939511	0.0934631302496204	-3.68680372697993	16	0.00199726075497897	0.00994101441537151	NA	0.0925925925925926	0.0925925925925926
APAH_ECOLI	50vs0.25	-0.152451793697898	0.0934631302496205	-1.63114367441719	16	0.122384003750427	0.233573692294131	NA	0.111111111111111	0.111111111111111
APAH_ECOLI	50vs0.1	-0.294382641948701	0.0934631302496205	-3.14971947935476	16	0.00619884770768397	0.0322577926275161	NA	0.0925925925925926	0.0925925925925926
APAH_ECOLI	25vs10	-0.0233948838820813	0.0934631302496204	-0.250311366841646	16	0.805532301870528	0.946405499012608	NA	0.0370370370370371	0.037037037037037
APAH_ECOLI	25vs5	-0.000658041808532572	0.0934631302496204	-0.00704065663941578	16	0.994469454618059	0.999244665055391	NA	0.0370370370370371	0.037037037037037
APAH_ECOLI	25vs2.5	-0.0214971131627604	0.0934631302496205	-0.230006346945005	16	0.821001634743762	0.976030831384968	NA	0.0370370370370371	0.037037037037037
APAH_ECOLI	25vs1	0.0256856461375984	0.0934631302496204	0.274821162837126	16	0.786970680629611	0.996007778726235	NA	0.0370370370370371	0.037037037037037
[truncated: 62,261 more rows]
