# Supplementary material for: quantms: a cloud-based pipeline for quantitative proteomics enables the reanalysis of public proteomics data
Source: Nat Methods. 2024 Jul 4;21(9):1603–7. doi: 10.1038/s41592-024-02343-1 (PMC11399091; doi:10.1038/s41592-024-02343-1)
Supplement: Supplementary file 4 — Source data for the figures shown in the Supplementary Notes. [file 41592_2024_2343_MOESM4_ESM.zip › source_data_supplementary/SuppFigure14and15/narrow_comparison_res.csv]

Protein	Label	log2FC	SE	Tvalue	DF	pvalue	adj.pvalue	issue	MissingPercentage	ImputationPercentage
3MG1_ECOLI	50vs25	-0.620716605072366	0.13522465779869	-4.59026197719376	16	0.000301754189335313	0.00239384928797111	NA	0.166666666666667	0.166666666666667
3MG1_ECOLI	50vs10	-0.5120040640655	0.13522465779869	-3.78632175817907	16	0.00161878428108464	0.0059917676344968	NA	0.125	0.125
3MG1_ECOLI	50vs5	-0.403280565006446	0.13522465779869	-2.98230050326185	16	0.00879829261516196	0.036617311012923	NA	0.125	0.125
3MG1_ECOLI	50vs2.5	-0.424560069555074	0.13522465779869	-3.1396645882966	16	0.00633099886144395	0.0231973286455694	NA	0.125	0.125
3MG1_ECOLI	50vs1	-0.482753477623622	0.13522465779869	-3.57001071758895	16	0.00255613618137085	0.00926453022072427	NA	0.125	0.125
3MG1_ECOLI	50vs0.25	-0.490803697711479	0.13522465779869	-3.62954290808516	16	0.00225405072079132	0.0112273646896075	NA	0.125	0.125
3MG1_ECOLI	50vs0.1	-0.552441894246635	0.13522465779869	-4.08536359595791	16	0.000862636698875541	0.0104819344712325	NA	0.125	0.125
3MG1_ECOLI	25vs10	0.108712541006865	0.13522465779869	0.803940219014688	16	0.433214297762944	0.892297742997243	NA	0.0416666666666666	0.0416666666666667
3MG1_ECOLI	25vs5	0.21743604006592	0.13522465779869	1.60796147393191	16	0.127395135627759	0.388925020510035	NA	0.0416666666666666	0.0416666666666667
3MG1_ECOLI	25vs2.5	0.196156535517292	0.13522465779869	1.45059738889716	16	0.166213958253563	0.625282533640744	NA	0.0416666666666666	0.0416666666666667
3MG1_ECOLI	25vs1	0.137963127448744	0.13522465779869	1.02025125960481	16	0.322789123256612	0.912237775524629	NA	0.0416666666666666	0.0416666666666667
3MG1_ECOLI	25vs0.25	0.129912907360887	0.13522465779869	0.960719069108604	16	0.350988248082003	0.6836883389747	NA	0.0416666666666666	0.0416666666666667
3MG1_ECOLI	25vs0.1	0.068274710825731	0.13522465779869	0.504898381235853	16	0.620513188206994	0.794769200321614	NA	0.0416666666666666	0.0416666666666667
3MG1_ECOLI	10vs5	0.108723499059054	0.13522465779869	0.804021254917218	16	0.433168837024934	0.704827154967234	NA	0	0
3MG1_ECOLI	10vs2.5	0.0874439945104264	0.13522465779869	0.646657169882468	16	0.527022198147874	0.851753047511715	NA	0	0
3MG1_ECOLI	10vs1	0.0292505864418781	0.13522465779869	0.216311040590124	16	0.831479071840989	0.976207510966895	NA	0	0
3MG1_ECOLI	10vs0.25	0.0212003663540219	0.13522465779869	0.156778850093916	16	0.877380395790705	0.953208238717476	NA	0	0
3MG1_ECOLI	10vs0.1	-0.0404378301811344	0.13522465779869	-0.299041837778835	16	0.768757390562198	0.849471535628224	NA	0	0
3MG1_ECOLI	5vs2.5	-0.0212795045486279	0.13522465779869	-0.157364085034749	16	0.876926662063537	0.973904434103504	NA	0	0
3MG1_ECOLI	5vs1	-0.0794729126171762	0.13522465779869	-0.587710214327094	16	0.564930028076882	0.789321370995335	NA	0	0
3MG1_ECOLI	5vs0.25	-0.0875231327050324	0.13522465779869	-0.647242404823302	16	0.526653080977298	0.754794440033967	NA	0	0
3MG1_ECOLI	5vs0.1	-0.149161329240189	0.13522465779869	-1.10306309269605	16	0.286314935055449	0.462463016207209	NA	0	0
3MG1_ECOLI	2.5vs1	-0.0581934080685483	0.13522465779869	-0.430346129292345	16	0.672684429274862	0.981420975749235	NA	0	0
3MG1_ECOLI	2.5vs0.25	-0.0662436281564044	0.13522465779869	-0.489878319788553	16	0.630869027769926	0.953824015361145	NA	0	0
3MG1_ECOLI	2.5vs0.1	-0.127881824691561	0.13522465779869	-0.945699007661303	16	0.358366162222278	0.597952303185016	NA	0	0
3MG1_ECOLI	1vs0.25	-0.0080502200878562	0.13522465779869	-0.0595321904962082	16	0.953265457602788	0.990581864031126	NA	0	0
3MG1_ECOLI	1vs0.1	-0.0696884166230125	0.13522465779869	-0.515352878368959	16	0.613353340743318	0.767178464294817	NA	0	0
3MG1_ECOLI	0.25vs0.1	-0.0616381965351563	0.13522465779869	-0.45582068787275	16	0.654644450875008	0.827159217790114	NA	0	0
3MG2_ECOLI	50vs25	0.158502920267743	0.307259082268985	0.515860813933514	12	0.61532361214358	0.707145158916943	NA	0.5	0.333333333333333
3MG2_ECOLI	50vs10	0.0356363351707725	0.307259082268985	0.11598138908576	12	0.909585616371523	0.931102695468484	NA	0.416666666666667	0.25
3MG2_ECOLI	50vs5	0.0477603763449785	0.307259082268985	0.155440080053248	12	0.879058463278447	0.923370777436365	NA	0.583333333333333	0.416666666666667
3MG2_ECOLI	50vs2.5	0.618065051812988	0.307259082268985	2.01154363688398	12	0.0672775741438489	0.139812131693143	NA	0.583333333333333	0.416666666666667
3MG2_ECOLI	50vs1	0.170144931429587	0.307259082268985	0.553750698508684	12	0.589918924137926	0.683791462197105	NA	0.416666666666667	0.25
3MG2_ECOLI	50vs0.25	-0.0370760850940823	0.41223131679459	-0.0899400011197036	12	0.929818648980393	0.952872003913791	NA	0.666666666666667	0.166666666666667
3MG2_ECOLI	50vs0.1	0.395250952965657	0.336585460714117	1.1742959785817	12	0.263054611229309	0.465634603943838	NA	0.666666666666667	0.333333333333333
3MG2_ECOLI	25vs10	-0.122866585096971	0.27482087786306	-0.447078788381549	12	0.662780596238534	0.947334170315464	NA	0.25	0.25
3MG2_ECOLI	25vs5	-0.110742543922765	0.27482087786306	-0.402962630728319	12	0.694062479908816	0.877573000609386	NA	0.416666666666667	0.416666666666667
3MG2_ECOLI	25vs2.5	0.459562131545245	0.27482087786306	1.67222423244801	12	0.120329704477058	0.56403082292651	NA	0.416666666666667	0.416666666666667
3MG2_ECOLI	25vs1	0.0116420111618443	0.27482087786306	0.0423621787848496	12	0.966906687457527	0.997752946516381	NA	0.25	0.25
3MG2_ECOLI	25vs0.25	-0.195579005361826	0.38865541269722	-0.503219558952059	12	0.623919004525125	0.870704784867723	NA	0.5	0.166666666666667
3MG2_ECOLI	25vs0.1	0.236748032697913	0.307259082268985	0.770515979380086	12	0.455896553776231	0.659107341388322	NA	0.5	0.333333333333333
3MG2_ECOLI	10vs5	0.012124041174206	0.27482087786306	0.0441161576532305	12	0.965537423548892	0.981911199552746	NA	0.333333333333333	0.333333333333333
3MG2_ECOLI	10vs2.5	0.582428716642215	0.27482087786306	2.11930302082956	12	0.0556038922710629	0.409353808130524	NA	0.333333333333333	0.333333333333333
3MG2_ECOLI	10vs1	0.134508596258815	0.27482087786306	0.489440967166399	12	0.633353987916246	0.93664904434363	NA	0.166666666666667	0.166666666666667
3MG2_ECOLI	10vs0.25	-0.0727124202648549	0.38865541269722	-0.187087115962801	12	0.854718199723166	0.94398174553529	NA	0.416666666666667	0.0833333333333333
3MG2_ECOLI	10vs0.1	0.359614617794884	0.307259082268985	1.17039540422784	12	0.264560967251038	0.414987952303721	NA	0.416666666666667	0.25
3MG2_ECOLI	5vs2.5	0.570304675468009	0.27482087786306	2.07518686317633	12	0.0601333579972065	0.298906778261109	NA	0.5	0.5
3MG2_ECOLI	5vs1	0.122384555084609	0.27482087786306	0.445324809513168	12	0.664012212256972	0.843648366297506	NA	0.333333333333333	0.333333333333333
3MG2_ECOLI	5vs0.25	-0.0848364614390608	0.38865541269722	-0.218281950199295	12	0.830877457132878	0.918461716143591	NA	0.583333333333333	0.25
3MG2_ECOLI	5vs0.1	0.347490576620678	0.307259082268985	1.13093671326035	12	0.280178232483677	0.457617910858575	NA	0.583333333333333	0.416666666666667
3MG2_ECOLI	2.5vs1	-0.447920120383401	0.27482087786306	-1.62986205366316	12	0.129080945085689	0.779362784308306	NA	0.333333333333333	0.333333333333333
3MG2_ECOLI	2.5vs0.25	-0.65514113690707	0.38865541269722	-1.68566065338052	12	0.117665449242152	0.731404381512858	NA	0.583333333333333	0.25
3MG2_ECOLI	2.5vs0.1	-0.222814098847331	0.307259082268985	-0.725166843570379	12	0.482251923494547	0.696815661793528	NA	0.583333333333333	0.416666666666667
3MG2_ECOLI	1vs0.25	-0.20722101652367	0.38865541269722	-0.533174142836663	12	0.60364770895333	0.885240072436807	NA	0.416666666666667	0.0833333333333333
3MG2_ECOLI	1vs0.1	0.225106021536069	0.307259082268985	0.732626094804916	12	0.477853439537223	0.663326794519082	NA	0.416666666666667	0.25
3MG2_ECOLI	0.25vs0.1	0.432327038059739	0.412231316794591	1.04874865262884	12	0.314957515488956	0.565390355372182	NA	0.666666666666667	0.166666666666667
3PASE_ECOLI	50vs25	0.00168141628935695	0.0599135082946462	0.0280640599627046	16	0.977958124717056	0.987533704482272	NA	0.0119047619047619	0.0119047619047619
3PASE_ECOLI	50vs10	-0.0897988878622987	0.0599135082946462	-1.49880870638855	16	0.153393724289973	0.226896869987654	NA	0.0119047619047619	0.0119047619047619
3PASE_ECOLI	50vs5	0.0320317903049758	0.0599135082946462	0.534633861656839	16	0.600254459192011	0.723611188949472	NA	0.0238095238095238	0.0238095238095238
3PASE_ECOLI	50vs2.5	-0.0463233470715802	0.0599135082946462	-0.773170331534726	16	0.450693899828793	0.584223691618156	NA	0	0
3PASE_ECOLI	50vs1	-0.0165363024895579	0.0599135082946462	-0.276002907528544	16	0.786078971628455	0.840073747092693	NA	0.0238095238095238	0.0238095238095238
3PASE_ECOLI	50vs0.25	-0.00598011435194936	0.0599135082946462	-0.0998124550233312	16	0.921733151378063	0.946801666942376	NA	0	0
3PASE_ECOLI	50vs0.1	0.00160270591321036	0.0599135082946462	0.0267503265762452	16	0.978989680005699	0.991312032748826	NA	0.0119047619047619	0.0119047619047619
3PASE_ECOLI	25vs10	-0.0914803041516556	0.0599135082946462	-1.52687276635126	16	0.146317595817077	0.68897968701356	NA	0.0238095238095238	0.0238095238095238
3PASE_ECOLI	25vs5	0.0303503740156188	0.0599135082946462	0.506569801694134	16	0.619365825619715	0.843639288458905	NA	0.0357142857142857	0.0357142857142857
3PASE_ECOLI	25vs2.5	-0.0480047633609371	0.0599135082946462	-0.801234391497431	16	0.434733989690709	0.834654608716321	NA	0.0119047619047619	0.0119047619047619
3PASE_ECOLI	25vs1	-0.0182177187789148	0.0599135082946462	-0.304066967491249	16	0.764995688385449	0.985926985104621	NA	0.0357142857142857	0.0357142857142857
3PASE_ECOLI	25vs0.25	-0.00766153064130631	0.0599135082946462	-0.127876514986036	16	0.899840156679033	0.976349171429692	NA	0.0119047619047619	0.0119047619047619
3PASE_ECOLI	25vs0.1	-7.87103761465919e-05	0.0599135082946462	-0.00131373338645945	16	0.99896803323265	0.999154873611029	NA	0.0238095238095238	0.0238095238095238
3PASE_ECOLI	10vs5	0.121830678167274	0.0599135082946462	2.03344256804539	16	0.0589402254023743	0.252570568782016	NA	0.0357142857142857	0.0357142857142857
3PASE_ECOLI	10vs2.5	0.0434755407907185	0.0599135082946462	0.725638374853829	16	0.478540886961643	0.845236548284962	NA	0.0119047619047619	0.0119047619047619
3PASE_ECOLI	10vs1	0.0732625853727408	0.0599135082946462	1.22280579886001	16	0.239109734522094	0.785567110933723	NA	0.0357142857142857	0.0357142857142857
3PASE_ECOLI	10vs0.25	0.0838187735103493	0.0599135082946462	1.39899625136522	16	0.180900393346327	0.470971612306885	NA	0.0119047619047619	0.0119047619047619
3PASE_ECOLI	10vs0.1	0.091401593775509	0.0599135082946462	1.5255590329648	16	0.146642637246475	0.275813951548572	NA	0.0238095238095238	0.0238095238095238
3PASE_ECOLI	5vs2.5	-0.0783551373765559	0.0599135082946462	-1.30780419319156	16	0.209419450989605	0.533233012290134	NA	0.0238095238095238	0.0238095238095238
3PASE_ECOLI	5vs1	-0.0485680927945336	0.0599135082946462	-0.810636769185383	16	0.429467776511281	0.690090880627851	NA	0.0476190476190477	0.0476190476190476
3PASE_ECOLI	5vs0.25	-0.0380119046569251	0.0599135082946462	-0.63444631668017	16	0.534756677924172	0.763149110840753	NA	0.0238095238095238	0.0238095238095238
3PASE_ECOLI	5vs0.1	-0.0304290843917654	0.0599135082946462	-0.507883535080593	16	0.618464713361927	0.757343463266914	NA	0.0357142857142857	0.0357142857142857
3PASE_ECOLI	2.5vs1	0.0297870445820223	0.0599135082946462	0.497167424006182	16	0.62583332069241	0.980551875013973	NA	0.0238095238095238	0.0238095238095238
3PASE_ECOLI	2.5vs0.25	0.0403432327196308	0.0599135082946463	0.673357876511395	16	0.51032994071059	0.925155388198473	NA	0	0
3PASE_ECOLI	2.5vs0.1	0.0479260529847906	0.0599135082946463	0.799920658110971	16	0.435473045763567	0.660341593479628	NA	0.0119047619047619	0.0119047619047619
3PASE_ECOLI	1vs0.25	0.0105561881376085	0.0599135082946462	0.176190452505213	16	0.862355078074405	0.963879995802677	NA	0.0238095238095238	0.0238095238095238
3PASE_ECOLI	1vs0.1	0.0181390084027683	0.0599135082946462	0.302753234104789	16	0.76597853835989	0.86639869123578	NA	0.0357142857142857	0.0357142857142857
3PASE_ECOLI	0.25vs0.1	0.00758282026515972	0.0599135082946463	0.126562781599576	16	0.900863293113686	0.957644427206778	NA	0.0119047619047619	0.0119047619047619
5DNU_ECOLI	50vs25	-0.947661303887732	0.304989008106758	-3.10719822255369	16	0.00677691056550778	0.0228011799452262	NA	0.4	0.4
5DNU_ECOLI	50vs10	-1.29090530183003	0.304989008106758	-4.23262893913268	16	0.000633769474609025	0.00293457461005735	NA	0.3	0.3
5DNU_ECOLI	50vs5	-0.427056223744503	0.304989008106758	-1.40023480319991	16	0.180535882802089	0.317786170472181	NA	0.333333333333333	0.333333333333333
5DNU_ECOLI	50vs2.5	-0.93206492978875	0.304989008106758	-3.05606072682623	16	0.00754256615414661	0.0261777919162244	NA	0.266666666666667	0.266666666666667
5DNU_ECOLI	50vs1	-1.35476082048803	0.304989008106758	-4.44199884086907	16	0.000409923479519403	0.00229815726160849	NA	0.3	0.3
5DNU_ECOLI	50vs0.25	-0.910849028790623	0.304989008106758	-2.98649788871011	16	0.00872164827900757	0.0312758041786025	NA	0.233333333333333	0.233333333333333
5DNU_ECOLI	50vs0.1	-1.1104581410809	0.304989008106758	-3.64097758136975	16	0.00220025498943732	0.0192371931513303	NA	0.266666666666667	0.266666666666667
5DNU_ECOLI	25vs10	-0.343243997942301	0.304989008106758	-1.12543071657898	16	0.277005918158383	0.830379460438977	NA	0.3	0.3
5DNU_ECOLI	25vs5	0.520605080143229	0.304989008106758	1.70696341935378	16	0.107157813778023	0.36210341722912	NA	0.333333333333333	0.333333333333333
5DNU_ECOLI	25vs2.5	0.0155963740989823	0.304989008106758	0.0511374957274623	16	0.959848941635614	0.990412117918332	NA	0.266666666666667	0.266666666666667
5DNU_ECOLI	25vs1	-0.407099516600295	0.304989008106758	-1.33480061831538	16	0.200625684746818	0.845789672743644	NA	0.3	0.3
5DNU_ECOLI	25vs0.25	0.0368122750971095	0.304989008106758	0.120700333843585	16	0.905431146374906	0.978456404215746	NA	0.233333333333333	0.233333333333333
5DNU_ECOLI	25vs0.1	-0.16279683719317	0.304989008106758	-0.533779358816056	16	0.600832037117893	0.779296998638059	NA	0.266666666666667	0.266666666666667
5DNU_ECOLI	10vs5	0.863849078085531	0.304989008106758	2.83239413593276	16	0.0120104558395555	0.115077815226405	NA	0.233333333333333	0.233333333333333
5DNU_ECOLI	10vs2.5	0.358840372041283	0.304989008106758	1.17656821230644	16	0.256576357081954	0.724450890584341	NA	0.166666666666667	0.166666666666667
5DNU_ECOLI	10vs1	-0.0638555186579937	0.304989008106758	-0.209369901736399	16	0.836802009991735	0.977682673861067	NA	0.2	0.2
5DNU_ECOLI	10vs0.25	0.38005627303941	0.304989008106758	1.24613105042257	16	0.230654085968635	0.526589170622339	NA	0.133333333333333	0.133333333333333
5DNU_ECOLI	10vs0.1	0.180447160749131	0.304989008106758	0.591651357762925	16	0.562351252000656	0.692484537045009	NA	0.166666666666667	0.166666666666667
5DNU_ECOLI	5vs2.5	-0.505008706044247	0.304989008106758	-1.65582592362632	16	0.117235023000914	0.411718235538924	NA	0.2	0.2
5DNU_ECOLI	5vs1	-0.927704596743524	0.304989008106758	-3.04176403766916	16	0.00777139328133725	0.0817550573196678	NA	0.233333333333333	0.233333333333333
5DNU_ECOLI	5vs0.25	-0.48379280504612	0.304989008106758	-1.5862630855102	16	0.132242911157539	0.36376498296886	NA	0.166666666666667	0.166666666666667
5DNU_ECOLI	5vs0.1	-0.6834019173364	0.304989008106758	-2.24074277816984	16	0.0395822753872697	0.123433438840586	NA	0.2	0.2
5DNU_ECOLI	2.5vs1	-0.422695890699277	0.304989008106758	-1.38593811404284	16	0.184779976374947	0.827295063311417	NA	0.166666666666667	0.166666666666667
5DNU_ECOLI	2.5vs0.25	0.0212159009981272	0.304989008106758	0.0695628381161225	16	0.945403611847679	0.990884499714763	NA	0.1	0.1
5DNU_ECOLI	2.5vs0.1	-0.178393211292152	0.304989008106758	-0.584916854543518	16	0.566761552210777	0.756002273881156	NA	0.133333333333333	0.133333333333333
5DNU_ECOLI	1vs0.25	0.443911791697404	0.304989008106758	1.45550095215896	16	0.164870858235772	0.598001910465517	NA	0.133333333333333	0.133333333333333
5DNU_ECOLI	1vs0.1	0.244302679407125	0.304989008106758	0.801021259499324	16	0.43485383562218	0.624920648881965	NA	0.166666666666667	0.166666666666667
5DNU_ECOLI	0.25vs0.1	-0.19960911229028	0.304989008106758	-0.65447969265964	16	0.522100389362692	0.726281396401608	NA	0.1	0.1
6PGD_ECOLI	50vs25	-0.135225961990789	0.0251620832512177	-5.37419579454911	16	6.20367297092805e-05	0.000819378955849389	NA	0.0679012345679012	0.0679012345679012
6PGD_ECOLI	50vs10	-0.123665184512022	0.0251620832512177	-4.91474347641852	16	0.000155484910551618	0.00106032689717149	NA	0.0617283950617284	0.0617283950617284
6PGD_ECOLI	50vs5	-0.0545344950746021	0.0251620832512177	-2.16732829830228	16	0.0456420289756427	0.118050061814463	NA	0.0709876543209876	0.0709876543209877
6PGD_ECOLI	50vs2.5	-0.0772294384762174	0.0251620832512177	-3.06927839420768	16	0.0073368940915064	0.0256520359152077	NA	0.0709876543209876	0.0709876543209877
6PGD_ECOLI	50vs1	-0.0820873989587128	0.0251620832512177	-3.26234509834316	16	0.00489224019964229	0.015631642293233	NA	0.0802469135802469	0.0802469135802469
6PGD_ECOLI	50vs0.25	-0.0372935618594354	0.0251620832512177	-1.4821333149206	16	0.157731777110662	0.277325423039342	NA	0.0833333333333334	0.0833333333333333
6PGD_ECOLI	50vs0.1	-0.0443545080825179	0.0251620832512177	-1.7627518214483	16	0.0970297190271803	0.248250235956766	NA	0.0925925925925926	0.0925925925925926
6PGD_ECOLI	25vs10	0.011560777478767	0.0251620832512177	0.459452318130593	16	0.652090257270228	0.946052116366722	NA	0.0493827160493827	0.0493827160493827
6PGD_ECOLI	25vs5	0.0806914669161867	0.0251620832512177	3.20686749624683	16	0.0054977788684023	0.0718659933847506	NA	0.058641975308642	0.058641975308642
6PGD_ECOLI	25vs2.5	0.0579965235145714	0.0251620832512177	2.30491740034143	16	0.0349063006347068	0.347324933286419	NA	0.058641975308642	0.058641975308642
6PGD_ECOLI	25vs1	0.053138563032076	0.0251620832512177	2.11185069620594	16	0.0507770925359483	0.55118301057286	NA	0.0679012345679012	0.0679012345679012
6PGD_ECOLI	25vs0.25	0.0979324001313534	0.0251620832512177	3.89206247962851	16	0.00129525209126014	0.0251152539646782	NA	0.0709876543209876	0.0709876543209877
6PGD_ECOLI	25vs0.1	0.0908714539082709	0.0251620832512177	3.6114439731008	16	0.00234190359625708	0.0194826273680536	NA	0.0802469135802469	0.0802469135802469
6PGD_ECOLI	10vs5	0.0691306894374198	0.0251620832512177	2.74741517811623	16	0.0143098980706571	0.12247729098778	NA	0.0524691358024691	0.0524691358024691
6PGD_ECOLI	10vs2.5	0.0464357460358044	0.0251620832512177	1.84546508221084	16	0.0835583342427126	0.473606214373587	NA	0.0524691358024691	0.0524691358024691
6PGD_ECOLI	10vs1	0.0415777855533091	0.0251620832512177	1.65239837807535	16	0.117938729292805	0.658938561527563	NA	0.0617283950617284	0.0617283950617284
6PGD_ECOLI	10vs0.25	0.0863716226525864	0.0251620832512177	3.43261016149791	16	0.00341673065345605	0.0468878049576147	NA	0.0648148148148148	0.0648148148148148
6PGD_ECOLI	10vs0.1	0.079310676429504	0.0251620832512177	3.15199165497021	16	0.00616936280947478	0.0317588068105136	NA	0.0740740740740741	0.0740740740740741
6PGD_ECOLI	5vs2.5	-0.0226949434016153	0.0251620832512177	-0.901950095905394	16	0.380460910175738	0.690372824601175	NA	0.0617283950617284	0.0617283950617284
6PGD_ECOLI	5vs1	-0.0275529038841107	0.0251620832512177	-1.09501680004088	16	0.289719723617141	0.584504812948656	NA	0.0709876543209876	0.0709876543209877
6PGD_ECOLI	5vs0.25	0.0172409332151666	0.0251620832512177	0.685194983381682	16	0.503027776701661	0.738507654670125	NA	0.0740740740740741	0.0740740740740741
6PGD_ECOLI	5vs0.1	0.0101799869920842	0.0251620832512177	0.404576476853979	16	0.691145896968371	0.818850011941207	NA	0.0833333333333334	0.0833333333333333
6PGD_ECOLI	2.5vs1	-0.00485796048249536	0.0251620832512177	-0.193066704135488	16	0.849336215538996	0.99649231837705	NA	0.0709876543209876	0.0709876543209877
6PGD_ECOLI	2.5vs0.25	0.039935876616782	0.0251620832512177	1.58714507928708	16	0.132042847541828	0.745963284760123	NA	0.0740740740740741	0.0740740740740741
6PGD_ECOLI	2.5vs0.1	0.0328749303936995	0.0251620832512177	1.30652657275937	16	0.20984309145515	0.444340393655254	NA	0.0833333333333334	0.0833333333333333
6PGD_ECOLI	1vs0.25	0.0447938370992773	0.0251620832512177	1.78021178342256	16	0.0940368828953229	0.461545711584469	NA	0.0833333333333334	0.0833333333333333
6PGD_ECOLI	1vs0.1	0.0377328908761949	0.0251620832512177	1.49959327689486	16	0.153192091654685	0.316158787636516	NA	0.0925925925925926	0.0925925925925926
6PGD_ECOLI	0.25vs0.1	-0.00706094622308245	0.0251620832512177	-0.280618506527703	16	0.782599136540865	0.904532759970554	NA	0.095679012345679	0.095679012345679
6PGL_ECOLI	50vs25	0.0190940513581583	0.0333390173853977	0.57272387897435	16	0.574792490962818	0.669883174238046	NA	0.104166666666667	0.104166666666667
6PGL_ECOLI	50vs10	-0.0112173974391455	0.0333390173853977	-0.336464548713985	16	0.740893070083914	0.799694107392161	NA	0.114583333333333	0.114583333333333
6PGL_ECOLI	50vs5	-0.0349029021884668	0.0333390173853977	-1.04690854517368	16	0.310700349365865	0.462528731675633	NA	0.0833333333333334	0.0833333333333333
6PGL_ECOLI	50vs2.5	-0.016580643610683	0.0333390173853977	-0.497334502064395	16	0.625718116812236	0.741649866046351	NA	0.104166666666667	0.104166666666667
6PGL_ECOLI	50vs1	-0.00283466068366423	0.0333390173853977	-0.0850253218592397	16	0.933296092911515	0.95122651524669	NA	0.09375	0.09375
6PGL_ECOLI	50vs0.25	0.00850355733054652	0.0333390173853977	0.255063226136684	16	0.801923861842978	0.864683120595906	NA	0.09375	0.09375
6PGL_ECOLI	50vs0.1	0.0769133357128414	0.0333390173853977	2.3070066770033	16	0.0347631071999901	0.127149530291957	NA	0.104166666666667	0.104166666666667
6PGL_ECOLI	25vs10	-0.0303114487973038	0.0333390173853977	-0.909188427688336	16	0.376743129837719	0.883731170223838	NA	0.135416666666667	0.135416666666667
6PGL_ECOLI	25vs5	-0.0539969535466251	0.0333390173853977	-1.61963242414803	16	0.124850843225083	0.386645412396004	NA	0.104166666666667	0.104166666666667
6PGL_ECOLI	25vs2.5	-0.0356746949688412	0.0333390173853977	-1.07005838103874	16	0.30047064085694	0.766286332621545	NA	0.125	0.125
6PGL_ECOLI	25vs1	-0.0219287120418225	0.0333390173853977	-0.65774920083359	16	0.520050963241839	0.973885846392517	NA	0.114583333333333	0.114583333333333
6PGL_ECOLI	25vs0.25	-0.0105904940276118	0.0333390173853977	-0.317660652837667	16	0.754850410994812	0.927284008553975	NA	0.114583333333333	0.114583333333333
6PGL_ECOLI	25vs0.1	0.0578192843546832	0.0333390173853977	1.73428279802895	16	0.102088591096258	0.248682745666298	NA	0.125	0.125
6PGL_ECOLI	10vs5	-0.0236855047493213	0.0333390173853977	-0.710443996459699	16	0.487655985972179	0.749666328307152	NA	0.114583333333333	0.114583333333333
6PGL_ECOLI	10vs2.5	-0.00536324617153741	0.0333390173853977	-0.160869953350409	16	0.874209489624844	0.988063416142629	NA	0.135416666666667	0.135416666666667
6PGL_ECOLI	10vs1	0.00838273675548132	0.0333390173853977	0.251439226854746	16	0.804675419543222	0.969802241863965	NA	0.125	0.125
6PGL_ECOLI	10vs0.25	0.0197209547696921	0.0333390173853977	0.591527774850669	16	0.562432020287155	0.794451848987175	NA	0.125	0.125
6PGL_ECOLI	10vs0.1	0.088130733151987	0.0333390173853977	2.64347122571728	16	0.0177033397211841	0.0630398623455097	NA	0.135416666666667	0.135416666666667
6PGL_ECOLI	5vs2.5	0.0183222585777839	0.0333390173853977	0.549574043109289	16	0.590200804930251	0.846443951019903	NA	0.104166666666667	0.104166666666667
6PGL_ECOLI	5vs1	0.0320682415048026	0.0333390173853977	0.961883223314444	16	0.350420845193925	0.635590912317258	NA	0.09375	0.09375
6PGL_ECOLI	5vs0.25	0.0434064595190134	0.0333390173853977	1.30197177131037	16	0.21135893069957	0.468379366238953	NA	0.09375	0.09375
6PGL_ECOLI	5vs0.1	0.111816237901308	0.0333390173853977	3.35391522217698	16	0.0040338492186387	0.0265211382431062	NA	0.104166666666667	0.104166666666667
6PGL_ECOLI	2.5vs1	0.0137459829270187	0.0333390173853977	0.412309180205155	16	0.685584312927604	0.981420975749235	NA	0.114583333333333	0.114583333333333
6PGL_ECOLI	2.5vs0.25	0.0250842009412295	0.0333390173853977	0.752397728201078	16	0.462738398117534	0.921839358168852	NA	0.114583333333333	0.114583333333333
6PGL_ECOLI	2.5vs0.1	0.0934939793235244	0.0333390173853977	2.80434117906769	16	0.0127268675214833	0.084031208210737	NA	0.125	0.125
6PGL_ECOLI	1vs0.25	0.0113382180142107	0.0333390173853977	0.340088547995923	16	0.738213660837354	0.925191880312611	NA	0.104166666666667	0.104166666666667
6PGL_ECOLI	1vs0.1	0.0797479963965056	0.0333390173853977	2.39203199886254	16	0.0293813231432161	0.101993315580856	NA	0.114583333333333	0.114583333333333
6PGL_ECOLI	0.25vs0.1	0.0684097783822949	0.0333390173853977	2.05194345086661	16	0.0569129571665026	0.211096959049968	NA	0.114583333333333	0.114583333333333
AAEA_ECOLI	50vs25	-Inf	NA	NA	NA	NA	0	oneConditionMissing	0.833333333333333	0
AAEA_ECOLI	50vs10	NA	NA	NA	NA	NA	NA	completeMissing	1	0
AAEA_ECOLI	50vs5	-Inf	NA	NA	NA	NA	0	oneConditionMissing	0.666666666666667	0
AAEA_ECOLI	50vs2.5	NA	NA	NA	NA	NA	NA	completeMissing	1	0
AAEA_ECOLI	50vs1	-Inf	NA	NA	NA	NA	0	oneConditionMissing	0.666666666666667	0
AAEA_ECOLI	50vs0.25	-Inf	NA	NA	NA	NA	0	oneConditionMissing	0.833333333333333	0
AAEA_ECOLI	50vs0.1	NA	NA	NA	NA	NA	NA	completeMissing	1	0
AAEA_ECOLI	25vs10	Inf	NA	NA	NA	NA	0	oneConditionMissing	0.833333333333333	0
AAEA_ECOLI	25vs5	-0.49747503095894	0.102984054212759	-4.83060251183341	2	0.0402828778088671	0.21760111620041	NA	0.5	0
AAEA_ECOLI	25vs2.5	Inf	NA	NA	NA	NA	0	oneConditionMissing	0.833333333333333	0
AAEA_ECOLI	25vs1	0.0375651046772649	0.102984054212759	0.364766224872617	2	0.750245309710167	0.985926985104621	NA	0.5	0
AAEA_ECOLI	25vs0.25	0.587441176432137	0.11891574284395	4.93997819282026	2	0.0386196718744829	0.220882295972762	NA	0.666666666666667	0
AAEA_ECOLI	25vs0.1	Inf	NA	NA	NA	NA	0	oneConditionMissing	0.833333333333333	0
AAEA_ECOLI	10vs5	-Inf	NA	NA	NA	NA	0	oneConditionMissing	0.666666666666667	0
AAEA_ECOLI	10vs2.5	NA	NA	NA	NA	NA	NA	completeMissing	1	0
AAEA_ECOLI	10vs1	-Inf	NA	NA	NA	NA	0	oneConditionMissing	0.666666666666667	0
AAEA_ECOLI	10vs0.25	-Inf	NA	NA	NA	NA	0	oneConditionMissing	0.833333333333333	0
AAEA_ECOLI	10vs0.1	NA	NA	NA	NA	NA	NA	completeMissing	1	0
AAEA_ECOLI	5vs2.5	Inf	NA	NA	NA	NA	0	oneConditionMissing	0.666666666666667	0
AAEA_ECOLI	5vs1	0.535040135636205	0.084086128154793	6.36300121526891	2	0.0238198697317809	0.154894592459135	NA	0.333333333333333	0
AAEA_ECOLI	5vs0.25	1.08491620739108	0.102984054212759	10.5347979906647	2	0.00889049027107669	0.072740291665368	NA	0.5	0
AAEA_ECOLI	5vs0.1	Inf	NA	NA	NA	NA	0	oneConditionMissing	0.666666666666667	0
AAEA_ECOLI	2.5vs1	-Inf	NA	NA	NA	NA	0	oneConditionMissing	0.666666666666667	0
AAEA_ECOLI	2.5vs0.25	-Inf	NA	NA	NA	NA	0	oneConditionMissing	0.833333333333333	0
AAEA_ECOLI	2.5vs0.1	NA	NA	NA	NA	NA	NA	completeMissing	1	0
AAEA_ECOLI	1vs0.25	0.549876071754872	0.102984054212759	5.3394292539587	2	0.0333321883973525	0.290396070276668	NA	0.5	0
AAEA_ECOLI	1vs0.1	Inf	NA	NA	NA	NA	0	oneConditionMissing	0.666666666666667	0
AAEA_ECOLI	0.25vs0.1	Inf	NA	NA	NA	NA	0	oneConditionMissing	0.833333333333333	0
AAER_ECOLI	50vs25	-0.0178751914052467	0.195161512734736	-0.0915917854640873	16	0.928159318095203	0.953070953472651	NA	0	0
AAER_ECOLI	50vs10	0.375846633779835	0.195161512734736	1.92582353207462	16	0.0720861995847359	0.124142659198026	NA	0	0
AAER_ECOLI	50vs5	0.173990335872621	0.195161512734736	0.891519713259804	16	0.385861503513529	0.532071781853331	NA	0	0
AAER_ECOLI	50vs2.5	0.160341447048764	0.195161512734736	0.821583337831062	16	0.423388087925903	0.557995325234194	NA	0.0833333333333334	0.0833333333333333
AAER_ECOLI	50vs1	0.14071867200168	0.195161512734736	0.721037001762459	16	0.481290436219417	0.58419992289222	NA	0	0
AAER_ECOLI	50vs0.25	0.207609195944984	0.195161512734736	1.06378144458824	16	0.303219779751483	0.443167370406014	NA	0	0
AAER_ECOLI	50vs0.1	0.123643809295728	0.195161512734736	0.633546069422945	16	0.535329379507712	0.713392935790451	NA	0	0
AAER_ECOLI	25vs10	0.393721825185082	0.195161512734736	2.01741531753871	16	0.0607492666191261	0.517283533344362	NA	0	0
AAER_ECOLI	25vs5	0.191865527277868	0.195161512734736	0.983111498723891	16	0.340186108673854	0.637725430738603	NA	0	0
AAER_ECOLI	25vs2.5	0.17821663845401	0.195161512734736	0.913175123295149	16	0.374705988271453	0.799379916898055	NA	0.0833333333333334	0.0833333333333333
AAER_ECOLI	25vs1	0.158593863406927	0.195161512734736	0.812628787226547	16	0.428357294026276	0.935129721112007	NA	0	0
AAER_ECOLI	25vs0.25	0.225484387350231	0.195161512734736	1.15537323005233	16	0.264900733477022	0.599419591406734	NA	0	0
AAER_ECOLI	25vs0.1	0.141519000700975	0.195161512734736	0.725137854887032	16	0.478839515994665	0.678140287516769	NA	0	0
AAER_ECOLI	10vs5	-0.201856297907214	0.195161512734736	-1.03430381881482	16	0.316375106210162	0.613122042565653	NA	0	0
AAER_ECOLI	10vs2.5	-0.215505186731072	0.195161512734736	-1.10424019424356	16	0.285819337273786	0.747240097447806	NA	0.0833333333333334	0.0833333333333333
AAER_ECOLI	10vs1	-0.235127961778155	0.195161512734736	-1.20478653031216	16	0.245804446337004	0.785567110933723	NA	0	0
AAER_ECOLI	10vs0.25	-0.168237437834852	0.195161512734736	-0.86204208748638	16	0.401400186135824	0.694172536081491	NA	0	0
AAER_ECOLI	10vs0.1	-0.252202824484107	0.195161512734736	-1.29227746265168	16	0.21461406356191	0.358396405158394	NA	0	0
AAER_ECOLI	5vs2.5	-0.0136488888238577	0.195161512734736	-0.0699363754287417	16	0.94511094716567	0.985863231514396	NA	0.0833333333333334	0.0833333333333333
AAER_ECOLI	5vs1	-0.0332716638709413	0.195161512734736	-0.170482711497344	16	0.866767699622491	0.958436116852466	NA	0	0
AAER_ECOLI	5vs0.25	0.0336188600723625	0.195161512734736	0.172261731328437	16	0.865391854038449	0.933388684055925	NA	0	0
AAER_ECOLI	5vs0.1	-0.0503465265768934	0.195161512734736	-0.257973643836859	16	0.799716044129394	0.890320544150519	NA	0	0
AAER_ECOLI	2.5vs1	-0.0196227750470836	0.195161512734736	-0.100546336068603	16	0.921159735757802	0.99649231837705	NA	0.0833333333333334	0.0833333333333333
AAER_ECOLI	2.5vs0.25	0.0472677488962201	0.195161512734736	0.242198106757179	16	0.811703765356649	0.980991141704504	NA	0.0833333333333334	0.0833333333333333
AAER_ECOLI	2.5vs0.1	-0.0366976377530357	0.195161512734736	-0.188037268408117	16	0.853211552573159	0.921093953189405	NA	0.0833333333333334	0.0833333333333333
AAER_ECOLI	1vs0.25	0.0668905239433037	0.195161512734736	0.342744442825781	16	0.736252229761881	0.925191880312611	NA	0	0
AAER_ECOLI	1vs0.1	-0.0170748627059521	0.195161512734736	-0.0874909323395145	16	0.931366939780658	0.96303231178993	NA	0	0
AAER_ECOLI	0.25vs0.1	-0.0839653866492558	0.195161512734736	-0.430235375165295	16	0.672763323670658	0.839521252824536	NA	0	0
AAS_ECOLI	50vs25	0.0607043373476396	0.0992461512182147	0.611654322132529	16	0.549359662568526	0.646369602982413	NA	0.09375	0.09375
AAS_ECOLI	50vs10	0.118251304871914	0.0992461512182147	1.19149512016755	16	0.25083423865045	0.337089490676494	NA	0.0729166666666666	0.0729166666666667
AAS_ECOLI	50vs5	-0.0113486965117259	0.0992461512182147	-0.114348983536633	16	0.910383807191722	0.941769670367064	NA	0.0520833333333334	0.0520833333333333
AAS_ECOLI	50vs2.5	0.175291436323889	0.0992461512182147	1.76622905948737	16	0.0964271100391436	0.184483604137453	NA	0.0729166666666666	0.0729166666666667
AAS_ECOLI	50vs1	0.0865808722672163	0.0992461512182147	0.872385187782739	16	0.395901623830464	0.502067550733719	NA	0.0520833333333334	0.0520833333333333
AAS_ECOLI	50vs0.25	0.2225480695976	0.0992461512182147	2.24238488713058	16	0.0394556871691725	0.0977472123770456	NA	0.104166666666667	0.104166666666667
AAS_ECOLI	50vs0.1	0.123708561810873	0.0992461512182147	1.24648220905687	16	0.230528588090384	0.425829925585801	NA	0.0729166666666666	0.0729166666666667
AAS_ECOLI	25vs10	0.0575469675242744	0.0992461512182147	0.579840798035025	16	0.570097742357951	0.930535266930838	NA	0.0833333333333334	0.0833333333333333
AAS_ECOLI	25vs5	-0.0720530338593654	0.0992461512182147	-0.726003305669162	16	0.478323225826756	0.747992565965701	NA	0.0625	0.0625
AAS_ECOLI	25vs2.5	0.114587098976249	0.0992461512182147	1.15457473735484	16	0.265218287160376	0.734226234394279	NA	0.0833333333333334	0.0833333333333333
AAS_ECOLI	25vs1	0.0258765349195768	0.0992461512182147	0.26073086565021	16	0.797626056459252	0.985926985104621	NA	0.0625	0.0625
AAS_ECOLI	25vs0.25	0.161843732249961	0.0992461512182147	1.63073056499805	16	0.122471805537186	0.406103831300015	NA	0.114583333333333	0.114583333333333
AAS_ECOLI	25vs0.1	0.063004224463233	0.0992461512182147	0.634827886924343	16	0.534514040329034	0.726636496323648	NA	0.0833333333333334	0.0833333333333333
AAS_ECOLI	10vs5	-0.12960000138364	0.0992461512182146	-1.30584410370419	16	0.210069666708758	0.495557492050052	NA	0.0416666666666666	0.0416666666666667
AAS_ECOLI	10vs2.5	0.0570401314519747	0.0992461512182147	0.574733939319816	16	0.573464504242258	0.880559699412296	NA	0.0625	0.0625
AAS_ECOLI	10vs1	-0.0316704326046976	0.0992461512182146	-0.319109932384815	16	0.753771472425699	0.95785892348709	NA	0.0416666666666666	0.0416666666666667
AAS_ECOLI	10vs0.25	0.104296764725686	0.0992461512182147	1.05088976696302	16	0.308923350862288	0.60937708825796	NA	0.09375	0.09375
AAS_ECOLI	10vs0.1	0.00545725693895868	0.0992461512182147	0.0549870888893182	16	0.95682952112246	0.975364746456301	NA	0.0625	0.0625
AAS_ECOLI	5vs2.5	0.186640132835614	0.0992461512182147	1.880578043024	16	0.0783593226693113	0.329708311622894	NA	0.0416666666666666	0.0416666666666667
AAS_ECOLI	5vs1	0.0979295687789422	0.0992461512182147	0.986734171319372	16	0.338460683901629	0.628162716029705	NA	0.0208333333333334	0.0208333333333333
AAS_ECOLI	5vs0.25	0.233896766109326	0.0992461512182147	2.35673387066721	16	0.0315129283346969	0.156168499278909	NA	0.0729166666666666	0.0729166666666667
AAS_ECOLI	5vs0.1	0.135057258322598	0.0992461512182147	1.36083119259351	16	0.192428579279367	0.356336334756575	NA	0.0416666666666666	0.0416666666666667
AAS_ECOLI	2.5vs1	-0.0887105640566723	0.0992461512182147	-0.893843871704632	16	0.38465368760882	0.957522102705805	NA	0.0416666666666666	0.0416666666666667
AAS_ECOLI	2.5vs0.25	0.0472566332737118	0.0992461512182147	0.476155827643206	16	0.640400273855803	0.957003361725862	NA	0.09375	0.09375
AAS_ECOLI	2.5vs0.1	-0.051582874513016	0.0992461512182147	-0.519746850430498	16	0.610356060420435	0.783647219517795	NA	0.0625	0.0625
AAS_ECOLI	1vs0.25	0.135967197330384	0.0992461512182147	1.36999969934784	16	0.189606396083375	0.623071396185127	NA	0.0729166666666666	0.0729166666666667
AAS_ECOLI	1vs0.1	0.0371276895436563	0.0992461512182147	0.374097021274133	16	0.713243379968589	0.8322346249979	NA	0.0416666666666666	0.0416666666666667
AAS_ECOLI	0.25vs0.1	-0.0988395077867278	0.0992461512182148	-0.995902678073703	16	0.334121407713927	0.580834488428264	NA	0.09375	0.09375
AAT_ECOLI	50vs25	-0.0325811993636277	0.0237348027157181	-1.37271835598832	16	0.188776010272761	0.28982226389876	NA	0.0570175438596491	0.0570175438596491
AAT_ECOLI	50vs10	-0.129883309659203	0.0237348027157181	-5.47227256172594	16	5.11581075146594e-05	0.000478017306911917	NA	0.0614035087719298	0.0614035087719298
AAT_ECOLI	50vs5	-0.122491321610243	0.0237348027157181	-5.1608316731078	16	9.47555249379839e-05	0.00140881799341757	NA	0.0482456140350878	0.0482456140350877
AAT_ECOLI	50vs2.5	-0.0325979040190584	0.0237348027157181	-1.37342216025545	16	0.188561519858015	0.310379080322616	NA	0.0526315789473685	0.0526315789473684
AAT_ECOLI	50vs1	-0.0607666981058325	0.0237348027157181	-2.56023607331652	16	0.020964652327816	0.0490345661342218	NA	0.0614035087719298	0.0614035087719298
AAT_ECOLI	50vs0.25	-0.0178608320638259	0.0237348027157181	-0.752516558816716	16	0.462668941441862	0.593708075183565	NA	0.0482456140350878	0.0482456140350877
AAT_ECOLI	50vs0.1	-0.0575704241428947	0.0237348027157181	-2.42556994605939	16	0.0274824064146932	0.108856458685024	NA	0.0526315789473685	0.0526315789473684
AAT_ECOLI	25vs10	-0.097302110295575	0.0237348027157181	-4.09955420573762	16	0.000837337860548404	0.0336051594700093	NA	0.0394736842105263	0.0394736842105263
AAT_ECOLI	25vs5	-0.0899101222466155	0.0237348027157181	-3.78811331711948	16	0.00161267612120319	0.0363389685977786	NA	0.0263157894736842	0.0263157894736842
AAT_ECOLI	25vs2.5	-1.67046554307403e-05	0.0237348027157181	-0.000703804267127014	16	0.999447145988563	0.999864103496276	NA	0.0307017543859649	0.0307017543859649
AAT_ECOLI	25vs1	-0.0281854987422048	0.0237348027157181	-1.1875177173282	16	0.252354591559748	0.895845500614275	NA	0.0394736842105263	0.0394736842105263
AAT_ECOLI	25vs0.25	0.0147203672998018	0.0237348027157181	0.620201797171602	16	0.543858050293994	0.826034676143876	NA	0.0263157894736842	0.0263157894736842
AAT_ECOLI	25vs0.1	-0.024989224779267	0.0237348027157181	-1.05285159007107	16	0.308050413388292	0.510100333405613	NA	0.0307017543859649	0.0307017543859649
AAT_ECOLI	10vs5	0.00739198804895951	0.0237348027157181	0.311440888618141	16	0.759486740909413	0.903770186926791	NA	0.0307017543859649	0.0307017543859649
AAT_ECOLI	10vs2.5	0.0972854056401443	0.0237348027157181	4.0988504014705	16	0.000838574700172678	0.029466549801952	NA	0.0350877192982456	0.0350877192982456
AAT_ECOLI	10vs1	0.0691166115533702	0.0237348027157181	2.91203648840942	16	0.0101833237540836	0.245214435998333	NA	0.043859649122807	0.043859649122807
AAT_ECOLI	10vs0.25	0.112022477595377	0.0237348027157181	4.71975600290923	16	0.000231299202033686	0.00767784851195151	NA	0.0307017543859649	0.0307017543859649
AAT_ECOLI	10vs0.1	0.072312885516308	0.0237348027157181	3.04670261566655	16	0.00769158944384341	0.0366472511127187	NA	0.0350877192982456	0.0350877192982456
AAT_ECOLI	5vs2.5	0.0898934175911848	0.0237348027157181	3.78740951285236	16	0.00161507291011809	0.0373683536066538	NA	0.0219298245614035	0.0219298245614035
AAT_ECOLI	5vs1	0.0617246235044107	0.0237348027157181	2.60059559979128	16	0.019317424873122	0.134698908351026	NA	0.0307017543859649	0.0307017543859649
AAT_ECOLI	5vs0.25	0.104630489546417	0.0237348027157181	4.40831511429108	16	0.00043958762531604	0.0109850141688019	NA	0.0175438596491229	0.0175438596491228
AAT_ECOLI	5vs0.1	0.0649208974673485	0.0237348027157181	2.73526172704841	16	0.0146716955095276	0.0649786286892552	NA	0.0219298245614035	0.0219298245614035
AAT_ECOLI	2.5vs1	-0.0281687940867741	0.0237348027157181	-1.18681391306108	16	0.252624350559864	0.867536630790824	NA	0.0350877192982456	0.0350877192982456
AAT_ECOLI	2.5vs0.25	0.0147370719552325	0.0237348027157181	0.620905601438729	16	0.543406385764893	0.9298620644181	NA	0.0219298245614035	0.0219298245614035
AAT_ECOLI	2.5vs0.1	-0.0249725201238363	0.0237348027157181	-1.05214778580394	16	0.308363373899131	0.550189859517753	NA	0.0263157894736842	0.0263157894736842
AAT_ECOLI	1vs0.25	0.0429058660420066	0.0237348027157181	1.80771951449981	16	0.0894861643799849	0.457519034695092	NA	0.0307017543859649	0.0307017543859649
AAT_ECOLI	1vs0.1	0.00319627396293784	0.0237348027157181	0.134666127257133	16	0.894555350450746	0.94407537877927	NA	0.0350877192982456	0.0350877192982456
AAT_ECOLI	0.25vs0.1	-0.0397095920790688	0.0237348027157181	-1.67305338724267	16	0.113752519322154	0.320551738055333	NA	0.0219298245614035	0.0219298245614035
ABGT_ECOLI	50vs25	-0.0659666709232541	0.503990943820972	-0.13088860371802	4	0.902182347647961	0.932858120584552	NA	0.5	0
ABGT_ECOLI	50vs10	-0.349948185980402	0.581958614168343	-0.601328303182695	4	0.580038383085729	0.663378833130242	NA	0.666666666666667	0
ABGT_ECOLI	50vs5	Inf	NA	NA	NA	NA	0	oneConditionMissing	0.833333333333333	0
ABGT_ECOLI	50vs2.5	-0.382660081724431	0.581958614168343	-0.657538306690893	4	0.546748625992222	0.671455834024195	NA	0.666666666666667	0
ABGT_ECOLI	50vs1	-0.225048347017072	0.581958614168343	-0.386708507337212	4	0.71866347141917	0.788404381307352	NA	0.666666666666667	0
ABGT_ECOLI	50vs0.25	0.144834169454537	0.47516721870989	0.304806736979397	4	0.775714455736707	0.846103360053556	NA	0.333333333333333	0
ABGT_ECOLI	50vs0.1	-0.619979413074564	0.503990943820972	-1.23013998698912	4	0.286044431074945	0.487822849194332	NA	0.5	0
ABGT_ECOLI	25vs10	-0.283981515057148	0.503990943820971	-0.563465511709719	4	0.6032064409151	0.93274792482601	NA	0.5	0
ABGT_ECOLI	25vs5	Inf	NA	NA	NA	NA	0	oneConditionMissing	0.666666666666667	0
ABGT_ECOLI	25vs2.5	-0.316693410801177	0.503990943820972	-0.628371233022935	4	0.563855360778863	0.894854503737732	NA	0.5	0
ABGT_ECOLI	25vs1	-0.159081676093818	0.503990943820971	-0.315643917900095	4	0.768055633706977	0.985926985104621	NA	0.5	0
ABGT_ECOLI	25vs0.25	0.210800840377791	0.375652670142657	0.561158903243622	4	0.604636758312479	0.859249150524694	NA	0.166666666666667	0
ABGT_ECOLI	25vs0.1	-0.554012742151309	0.411506882448361	-1.34630249403139	4	0.24943810111962	0.441904614906134	NA	0.333333333333333	0
ABGT_ECOLI	10vs5	Inf	NA	NA	NA	NA	0	oneConditionMissing	0.833333333333333	0
ABGT_ECOLI	10vs2.5	-0.032711895744029	0.581958614168343	-0.0562100035081987	4	0.957870224237241	0.992751279384865	NA	0.666666666666667	0
ABGT_ECOLI	10vs1	0.12489983896333	0.581958614168343	0.214619795845483	4	0.840561351528035	0.977682673861067	NA	0.666666666666667	0
ABGT_ECOLI	10vs0.25	0.494782355434939	0.47516721870989	1.04128049232501	4	0.356541920339581	0.64929047808858	NA	0.333333333333333	0
ABGT_ECOLI	10vs0.1	-0.270031227094161	0.503990943820971	-0.53578587156138	4	0.620511184271983	0.738748358147841	NA	0.5	0
ABGT_ECOLI	5vs2.5	-Inf	NA	NA	NA	NA	0	oneConditionMissing	0.833333333333333	0
ABGT_ECOLI	5vs1	-Inf	NA	NA	NA	NA	0	oneConditionMissing	0.833333333333333	0
ABGT_ECOLI	5vs0.25	-Inf	NA	NA	NA	NA	0	oneConditionMissing	0.5	0
ABGT_ECOLI	5vs0.1	-Inf	NA	NA	NA	NA	0	oneConditionMissing	0.666666666666667	0
ABGT_ECOLI	2.5vs1	0.157611734707359	0.581958614168343	0.270829799353681	4	0.799922950958596	0.989900645106255	NA	0.666666666666667	0
ABGT_ECOLI	2.5vs0.25	0.527494251178968	0.47516721870989	1.11012340584258	4	0.329183141022283	0.904399356303436	NA	0.333333333333333	0
ABGT_ECOLI	2.5vs0.1	-0.237319331350132	0.503990943820972	-0.470880150248163	4	0.66225726104539	0.811411205671077	NA	0.5	0
ABGT_ECOLI	1vs0.25	0.369882516471609	0.47516721870989	0.778425998064144	4	0.47979561330122	0.82706130961179	NA	0.333333333333333	0
ABGT_ECOLI	1vs0.1	-0.394931066057491	0.503990943820971	-0.783607465371004	4	0.477070311008901	0.662870926696661	NA	0.5	0
ABGT_ECOLI	0.25vs0.1	-0.764813582529101	0.375652670142657	-2.03595939365653	4	0.111454495840271	0.317537627641546	NA	0.166666666666667	0
ACCA_ECOLI	50vs25	-0.239776317536086	0.0325202772394783	-7.37313263876507	16	1.57202342321305e-06	0.000111091039053366	NA	0.0813953488372093	0.0813953488372093
ACCA_ECOLI	50vs10	-0.182478626734114	0.0325202772394783	-5.611226047993	16	3.90117350124175e-05	0.000405449473054819	NA	0.0581395348837209	0.0581395348837209
ACCA_ECOLI	50vs5	-0.183917148297589	0.0325202772394783	-5.65546065131083	16	3.58054094458105e-05	0.000705366566082466	NA	0.062015503875969	0.062015503875969
ACCA_ECOLI	50vs2.5	-0.167508669600192	0.0325202772394783	-5.15089918719522	16	9.66554675096987e-05	0.00112701227386925	NA	0.0658914728682171	0.0658914728682171
ACCA_ECOLI	50vs1	-0.242044843991537	0.0325202772394783	-7.44288993015425	16	1.39636160456647e-06	3.38261474412325e-05	NA	0.0581395348837209	0.0581395348837209
ACCA_ECOLI	50vs0.25	-0.18684942074749	0.0325202772394783	-5.74562816213211	16	3.00864452116301e-05	0.000440271210674537	NA	0.0581395348837209	0.0581395348837209
ACCA_ECOLI	50vs0.1	0.061945504846363	0.0325202772394783	1.90482708342854	16	0.0749391336782941	0.207100813943658	NA	0.0697674418604651	0.0697674418604651
ACCA_ECOLI	25vs10	0.0572976908019716	0.0325202772394783	1.76190659077207	16	0.0971766957251026	0.614177121538181	NA	0.062015503875969	0.062015503875969
ACCA_ECOLI	25vs5	0.0558591692384974	0.0325202772394783	1.71767198745423	16	0.1051453084218	0.358373626330709	NA	0.0658914728682171	0.0658914728682171
ACCA_ECOLI	25vs2.5	0.072267647935894	0.0325202772394783	2.22223345156984	16	0.0410354612886266	0.382891191323449	NA	0.0697674418604651	0.0697674418604651
ACCA_ECOLI	25vs1	-0.00226852645545128	0.0325202772394783	-0.0697572913891824	16	0.945251257635807	0.993757572172381	NA	0.062015503875969	0.062015503875969
ACCA_ECOLI	25vs0.25	0.0529268967885956	0.0325202772394783	1.62750447663295	16	0.123159330572093	0.4062724805179	NA	0.062015503875969	0.062015503875969
ACCA_ECOLI	25vs0.1	0.301721822382449	0.0325202772394783	9.2779597221936	16	7.71164843094141e-08	6.2703679310896e-06	NA	0.0736434108527132	0.0736434108527132
ACCA_ECOLI	10vs5	-0.00143852156347427	0.0325202772394783	-0.0442346033178327	16	0.965264761243321	0.981911199552746	NA	0.0426356589147286	0.0426356589147287
ACCA_ECOLI	10vs2.5	0.0149699571339223	0.0325202772394783	0.460326860797774	16	0.65147584114797	0.915243234850481	NA	0.0465116279069767	0.0465116279069767
ACCA_ECOLI	10vs1	-0.0595662172574229	0.0325202772394783	-1.83166388216125	16	0.08568419301174	0.612020166649639	NA	0.0387596899224806	0.0387596899224806
ACCA_ECOLI	10vs0.25	-0.00437079401337603	0.0325202772394783	-0.134402114139115	16	0.894760755252236	0.96111380002375	NA	0.0387596899224806	0.0387596899224806
ACCA_ECOLI	10vs0.1	0.244424131580477	0.0325202772394783	7.51605313142154	16	1.23402751639468e-06	8.34907759663598e-05	NA	0.0503875968992248	0.0503875968992248
ACCA_ECOLI	5vs2.5	0.0164084786973966	0.0325202772394783	0.504561464115606	16	0.620744590956675	0.861739549798678	NA	0.0503875968992248	0.0503875968992248
ACCA_ECOLI	5vs1	-0.0581276956939487	0.0325202772394783	-1.78742927884342	16	0.0928235898189311	0.332453113137173	NA	0.0426356589147286	0.0426356589147287
ACCA_ECOLI	5vs0.25	-0.00293227244990177	0.0325202772394783	-0.0901675108212826	16	0.929273220828896	0.968869416656492	NA	0.0426356589147286	0.0426356589147287
ACCA_ECOLI	5vs0.1	0.245862653143952	0.0325202772394783	7.56028773473937	16	1.14557286368111e-06	9.69086826920445e-05	NA	0.0542635658914729	0.0542635658914729
ACCA_ECOLI	2.5vs1	-0.0745361743913452	0.0325202772394783	-2.29199074295902	16	0.0358045840391386	0.552606765220378	NA	0.0465116279069767	0.0465116279069767
ACCA_ECOLI	2.5vs0.25	-0.0193407511472984	0.0325202772394783	-0.594728974936889	16	0.560341840885619	0.939901160176504	NA	0.0465116279069767	0.0465116279069767
ACCA_ECOLI	2.5vs0.1	0.229454174446555	0.0325202772394783	7.05572627062376	16	2.71757302794384e-06	0.000289909704754389	NA	0.0581395348837209	0.0581395348837209
ACCA_ECOLI	1vs0.25	0.0551954232440469	0.0325202772394783	1.69726176802213	16	0.109009857062757	0.495520027342079	NA	0.0387596899224806	0.0387596899224806
ACCA_ECOLI	1vs0.1	0.3039903488379	0.0325202772394783	9.34771701358279	16	6.96244857323336e-08	1.26609449439413e-05	NA	0.0503875968992248	0.0503875968992248
ACCA_ECOLI	0.25vs0.1	0.248794925593853	0.0325202772394783	7.65045524556064	16	9.85198266301168e-07	0.000145255169387778	NA	0.0503875968992248	0.0503875968992248
ACCC_ECOLI	50vs25	-0.136803527471911	0.0210678520072155	-6.4934729665396	16	7.41045892338477e-06	0.000240789158442037	NA	0.099290780141844	0.099290780141844
ACCC_ECOLI	50vs10	-0.122459699465506	0.0210678520072155	-5.81263336307685	16	2.64551446709227e-05	0.000310163765107369	NA	0.0851063829787234	0.0851063829787234
ACCC_ECOLI	50vs5	-0.0997690012250452	0.0210678520072155	-4.73560385704606	16	0.0002239189461406	0.00259594461239336	NA	0.099290780141844	0.099290780141844
ACCC_ECOLI	50vs2.5	-0.0885253402338802	0.0210678520072155	-4.2019158006028	16	0.000675782545234593	0.00454425364934739	NA	0.0815602836879432	0.0815602836879433
ACCC_ECOLI	50vs1	-0.15746138242449	0.0210678520072155	-7.47401217601876	16	1.32473452629789e-06	3.27547448096649e-05	NA	0.074468085106383	0.074468085106383
ACCC_ECOLI	50vs0.25	-0.110463760785791	0.0210678520072155	-5.24323793180048	16	8.0402610296515e-05	0.000897765639140233	NA	0.099290780141844	0.099290780141844
ACCC_ECOLI	50vs0.1	-0.0180874065888074	0.0210678520072155	-0.858531120429964	16	0.403278046541431	0.59990700483892	NA	0.124113475177305	0.124113475177305
ACCC_ECOLI	25vs10	0.0143438280064044	0.0210678520072155	0.680839603462745	16	0.50570750321957	0.917094575100999	NA	0.0921985815602837	0.0921985815602837
ACCC_ECOLI	25vs5	0.0370345262468655	0.0210678520072155	1.75786910949354	16	0.0978814635929175	0.349510433976347	NA	0.106382978723404	0.106382978723404
ACCC_ECOLI	25vs2.5	0.0482781872380305	0.0210678520072155	2.29155716593679	16	0.035835084527136	0.352257656725197	NA	0.0886524822695035	0.0886524822695035
ACCC_ECOLI	25vs1	-0.0206578549525792	0.0210678520072155	-0.980539209479168	16	0.34141499626334	0.918280825363662	NA	0.0815602836879432	0.0815602836879433
ACCC_ECOLI	25vs0.25	0.0263397666861196	0.0210678520072155	1.25023503473912	16	0.229190714126515	0.556639361702382	NA	0.106382978723404	0.106382978723404
ACCC_ECOLI	25vs0.1	0.118716120883103	0.0210678520072155	5.63494184610963	16	3.72573680433863e-05	0.000954879339068207	NA	0.131205673758865	0.131205673758865
ACCC_ECOLI	10vs5	0.0226906982404611	0.0210678520072155	1.07702950603079	16	0.297438850515904	0.593877065706272	NA	0.0921985815602837	0.0921985815602837
ACCC_ECOLI	10vs2.5	0.0339343592316261	0.0210678520072155	1.61071756247405	16	0.126790348909145	0.560127787473024	NA	0.074468085106383	0.074468085106383
ACCC_ECOLI	10vs1	-0.0350016829589836	0.0210678520072155	-1.66137881294191	16	0.116102627302141	0.657823827161307	NA	0.0673758865248227	0.0673758865248227
ACCC_ECOLI	10vs0.25	0.0119959386797152	0.0210678520072155	0.569395431276371	16	0.576994997260225	0.802389411384375	NA	0.0921985815602837	0.0921985815602837
ACCC_ECOLI	10vs0.1	0.104372292876699	0.0210678520072155	4.95410224264689	16	0.00014357775467877	0.00271954006465789	NA	0.117021276595745	0.117021276595745
ACCC_ECOLI	5vs2.5	0.011243660991165	0.0210678520072155	0.533688056443255	16	0.600893766741612	0.847491844036072	NA	0.0886524822695035	0.0886524822695035
ACCC_ECOLI	5vs1	-0.0576923811994447	0.0210678520072155	-2.73840831897271	16	0.0145771867410764	0.115398665605779	NA	0.0815602836879432	0.0815602836879433
ACCC_ECOLI	5vs0.25	-0.0106947595607459	0.0210678520072155	-0.507634074754422	16	0.61863577417369	0.80978923762552	NA	0.106382978723404	0.106382978723404
ACCC_ECOLI	5vs0.1	0.0816815946362378	0.0210678520072155	3.87707273661609	16	0.00133681737592406	0.012782686258798	NA	0.131205673758865	0.131205673758865
ACCC_ECOLI	2.5vs1	-0.0689360421906097	0.0210678520072155	-3.27209637541596	16	0.00479283782983764	0.197387697900201	NA	0.0638297872340425	0.0638297872340425
ACCC_ECOLI	2.5vs0.25	-0.0219384205519109	0.0210678520072155	-1.04132213119768	16	0.313206262220393	0.901005203715665	NA	0.0886524822695035	0.0886524822695035
ACCC_ECOLI	2.5vs0.1	0.0704379336450728	0.0210678520072155	3.34338468017284	16	0.00412441752307213	0.0416143152648432	NA	0.113475177304965	0.113475177304965
ACCC_ECOLI	1vs0.25	0.0469976216386988	0.0210678520072155	2.23077424421828	16	0.0403588696007731	0.326235234514668	NA	0.0815602836879432	0.0815602836879433
ACCC_ECOLI	1vs0.1	0.139373975835683	0.0210678520072155	6.6154810555888	16	5.93898505929502e-06	0.000275278933731608	NA	0.106382978723404	0.106382978723404
ACCC_ECOLI	0.25vs0.1	0.0923763541969837	0.0210678520072155	4.38470681137051	16	0.000461674798859946	0.0107830777278278	NA	0.131205673758865	0.131205673758865
ACCD_ECOLI	50vs25	-0.0767028295743467	0.0387263072216063	-1.98063887515597	16	0.0650920642927626	0.127707507446181	NA	0.02	0.02
ACCD_ECOLI	50vs10	-0.0475861329717777	0.0387263072216063	-1.22878054701865	16	0.236921301829402	0.322028953942877	NA	0.0333333333333333	0.0333333333333333
ACCD_ECOLI	50vs5	-0.063146821847558	0.0387263072216063	-1.63059238997946	16	0.122501185121342	0.241730218386355	NA	0.0466666666666666	0.0466666666666667
ACCD_ECOLI	50vs2.5	-0.0693366508854444	0.0387263072216063	-1.79042764105223	16	0.0923236111604122	0.178391826625874	NA	0.0333333333333333	0.0333333333333333
ACCD_ECOLI	50vs1	-0.118464504173463	0.0387263072216063	-3.05901886011401	16	0.00749605090381866	0.0216371541093865	NA	0.0333333333333333	0.0333333333333333
ACCD_ECOLI	50vs0.25	-0.0946258445906632	0.0387263072216063	-2.44345127071318	16	0.0265179114253948	0.0731932591544735	NA	0.0266666666666666	0.0266666666666667
ACCD_ECOLI	50vs0.1	0.0979799387734581	0.0387263072216063	2.53006149573675	16	0.0222828210549677	0.093486721583356	NA	0.0666666666666667	0.0666666666666667
ACCD_ECOLI	25vs10	0.029116696602569	0.0387263072216063	0.751858328137315	16	0.463053758390364	0.905876326434523	NA	0.0266666666666666	0.0266666666666667
ACCD_ECOLI	25vs5	0.0135560077267887	0.0387263072216063	0.350046485176502	16	0.730869266109115	0.894647693802151	NA	0.04	0.04
ACCD_ECOLI	25vs2.5	0.00736617868890233	0.0387263072216063	0.19021123410374	16	0.851535961388695	0.963924153113929	NA	0.0266666666666666	0.0266666666666667
ACCD_ECOLI	25vs1	-0.0417616745991165	0.0387263072216063	-1.07837998495805	16	0.296854116995604	0.910442967711033	NA	0.0266666666666666	0.0266666666666667
ACCD_ECOLI	25vs0.25	-0.0179230150163165	0.0387263072216063	-0.462812395557219	16	0.649731028230333	0.879201179812652	NA	0.02	0.02
ACCD_ECOLI	25vs0.1	0.174682768347805	0.0387263072216063	4.51070037089271	16	0.000355586624286808	0.00527341672998926	NA	0.0600000000000001	0.06
ACCD_ECOLI	10vs5	-0.0155606888757803	0.0387263072216063	-0.401811842960814	16	0.693138764498877	0.876096158693526	NA	0.0533333333333333	0.0533333333333333
ACCD_ECOLI	10vs2.5	-0.0217505179136666	0.0387263072216063	-0.561647094033575	16	0.582139068295979	0.884261875892626	NA	0.04	0.04
ACCD_ECOLI	10vs1	-0.0708783712016855	0.0387263072216063	-1.83023831309536	16	0.0859064851858713	0.612020166649639	NA	0.04	0.04
ACCD_ECOLI	10vs0.25	-0.0470397116188854	0.0387263072216063	-1.21467072369453	16	0.242114528165517	0.54017116179487	NA	0.0333333333333333	0.0333333333333333
ACCD_ECOLI	10vs0.1	0.145566071745236	0.0387263072216063	3.7588420427554	16	0.00171544222914255	0.0141047472173943	NA	0.0733333333333334	0.0733333333333333
ACCD_ECOLI	5vs2.5	-0.00618982903788634	0.0387263072216063	-0.159835251072761	16	0.875011253137834	0.973151063810221	NA	0.0533333333333333	0.0533333333333333
ACCD_ECOLI	5vs1	-0.0553176823259052	0.0387263072216063	-1.42842647013455	16	0.172399523759505	0.457477211590525	NA	0.0533333333333333	0.0533333333333333
ACCD_ECOLI	5vs0.25	-0.0314790227431051	0.0387263072216063	-0.81285888073372	16	0.428229142754758	0.68252919443366	NA	0.0466666666666666	0.0466666666666667
ACCD_ECOLI	5vs0.1	0.161126760621016	0.0387263072216063	4.16065388571621	16	0.00073671441796308	0.00855468383843696	NA	0.0866666666666667	0.0866666666666667
ACCD_ECOLI	2.5vs1	-0.0491278532880189	0.0387263072216063	-1.26859121906179	16	0.222733881882659	0.835863769936476	NA	0.04	0.04
ACCD_ECOLI	2.5vs0.25	-0.0252891937052188	0.0387263072216063	-0.653023629660959	16	0.523014556283687	0.925572565429229	NA	0.0333333333333333	0.0333333333333333
ACCD_ECOLI	2.5vs0.1	0.167316589658903	0.0387263072216063	4.32048913678897	16	0.00052765083455153	0.0106477232510783	NA	0.0733333333333334	0.0733333333333333
ACCD_ECOLI	1vs0.25	0.0238386595828001	0.0387263072216063	0.615567589400827	16	0.546837143844005	0.861277537197796	NA	0.0333333333333333	0.0333333333333333
ACCD_ECOLI	1vs0.1	0.216444442946921	0.0387263072216063	5.58908035585076	16	4.07271589655256e-05	0.00103088697252448	NA	0.0733333333333334	0.0733333333333333
ACCD_ECOLI	0.25vs0.1	0.192605783364121	0.0387263072216064	4.97351276644993	16	0.000138054499077001	0.00465243661889492	NA	0.0666666666666667	0.0666666666666667
ACEA_ECOLI	50vs25	-0.198078846757766	0.037051996544857	-5.34596958946494	16	6.55910908993196e-05	0.000854846525347176	NA	0.142857142857143	0.142857142857143
ACEA_ECOLI	50vs10	-0.207079693713004	0.037051996544857	-5.58889433832002	16	4.07418939589732e-05	0.000411508656225926	NA	0.0952380952380952	0.0952380952380952
ACEA_ECOLI	50vs5	-0.0881279213163068	0.037051996544857	-2.37849318617999	16	0.0301823592810797	0.0878708095326015	NA	0.111111111111111	0.111111111111111
ACEA_ECOLI	50vs2.5	-0.221435836820788	0.037051996544857	-5.97635370479178	16	1.93694172241354e-05	0.000345550798228161	NA	0.0952380952380952	0.0952380952380952
ACEA_ECOLI	50vs1	-0.153677041439469	0.037051996544857	-4.14760487342213	16	0.000757121793899307	0.00364585626514595	NA	0.126984126984127	0.126984126984127
ACEA_ECOLI	50vs0.25	-0.206948213518589	0.037051996544857	-5.58534580634668	16	4.10240419612684e-05	0.000568544958004402	NA	0.111111111111111	0.111111111111111
ACEA_ECOLI	50vs0.1	-0.131908533122316	0.037051996544857	-3.56009244907008	16	0.00261026048932922	0.0217271112385737	NA	0.142857142857143	0.142857142857143
ACEA_ECOLI	25vs10	-0.00900084695523871	0.037051996544857	-0.242924748855081	16	0.811150505117171	0.969877060853399	NA	0.0634920634920635	0.0634920634920635
ACEA_ECOLI	25vs5	0.109950925441459	0.037051996544857	2.96747640328495	16	0.00907428296004475	0.0925682374372103	NA	0.0793650793650794	0.0793650793650794
ACEA_ECOLI	25vs2.5	-0.0233569900630227	0.037051996544857	-0.630384115326837	16	0.537343571192272	0.884385644282134	NA	0.0634920634920635	0.0634920634920635
ACEA_ECOLI	25vs1	0.0444018053182968	0.037051996544857	1.19836471604281	16	0.248224865982628	0.895845500614275	NA	0.0952380952380952	0.0952380952380952
ACEA_ECOLI	25vs0.25	-0.00886936676082337	0.037051996544857	-0.239376216881745	16	0.813853307560356	0.948352135200911	NA	0.0793650793650794	0.0793650793650794
ACEA_ECOLI	25vs0.1	0.0661703136354495	0.037051996544857	1.78587714039486	16	0.0930833437076519	0.233082464839723	NA	0.111111111111111	0.111111111111111
ACEA_ECOLI	10vs5	0.118951772396697	0.037051996544857	3.21040115214003	16	0.0054570938284646	0.0727816895998593	NA	0.0317460317460317	0.0317460317460317
ACEA_ECOLI	10vs2.5	-0.014356143107784	0.037051996544857	-0.387459366471756	16	0.703521802804725	0.937628971033799	NA	0.0158730158730159	0.0158730158730159
ACEA_ECOLI	10vs1	0.0534026522735355	0.037051996544857	1.44128946489789	16	0.168788214050894	0.731299218548945	NA	0.0476190476190477	0.0476190476190476
ACEA_ECOLI	10vs0.25	0.000131480194415348	0.037051996544857	0.00354853197333568	16	0.997212554647168	0.998047741041344	NA	0.0317460317460317	0.0317460317460317
ACEA_ECOLI	10vs0.1	0.0751711605906882	0.037051996544857	2.02880188924994	16	0.0594589322089365	0.148408212522982	NA	0.0634920634920635	0.0634920634920635
ACEA_ECOLI	5vs2.5	-0.133307915504481	0.037051996544857	-3.59786051861179	16	0.00241008181528013	0.0503344520713372	NA	0.0317460317460317	0.0317460317460317
ACEA_ECOLI	5vs1	-0.065549120123162	0.037051996544857	-1.76911168724214	16	0.0959300361619784	0.337896422016968	NA	0.0634920634920635	0.0634920634920635
ACEA_ECOLI	5vs0.25	-0.118820292202282	0.037051996544857	-3.2068526201667	16	0.00549795077652337	0.0533664726200554	NA	0.0476190476190477	0.0476190476190476
ACEA_ECOLI	5vs0.1	-0.0437806118060093	0.037051996544857	-1.18159926289009	16	0.254629920268089	0.427335045242142	NA	0.0793650793650794	0.0793650793650794
ACEA_ECOLI	2.5vs1	0.0677587953813195	0.037051996544857	1.82874883136965	16	0.0861392883799554	0.716556216881337	NA	0.0476190476190477	0.0476190476190476
ACEA_ECOLI	2.5vs0.25	0.0144876233021994	0.037051996544857	0.391007898445092	16	0.700948937702589	0.964656079972881	NA	0.0317460317460317	0.0317460317460317
ACEA_ECOLI	2.5vs0.1	0.0895273036984722	0.037051996544857	2.4162612557217	16	0.027997522533393	0.134627598169737	NA	0.0634920634920635	0.0634920634920635
ACEA_ECOLI	1vs0.25	-0.0532711720791201	0.037051996544857	-1.43774093292455	16	0.169778208846509	0.602338950961369	NA	0.0634920634920635	0.0634920634920635
ACEA_ECOLI	1vs0.1	0.0217685083171527	0.037051996544857	0.587512424352049	16	0.565059610483476	0.732346995166084	NA	0.0952380952380952	0.0952380952380952
ACEA_ECOLI	0.25vs0.1	0.0750396803962728	0.0370519965448571	2.0252533572766	16	0.0598583596511777	0.218584938726205	NA	0.0793650793650794	0.0793650793650794
ACFD_ECOLI	50vs25	-0.0458637622433156	0.0344201440054359	-1.33246863336982	16	0.201373473478656	0.305798898265924	NA	0.12015503875969	0.12015503875969
ACFD_ECOLI	50vs10	-0.0851667983460989	0.0344201440054359	-2.47433009962564	16	0.0249272858400598	0.0532148482835576	NA	0.116279069767442	0.116279069767442
ACFD_ECOLI	50vs5	-0.0778696375449073	0.0344201440054359	-2.26232747697423	16	0.0379480818468185	0.104678256109544	NA	0.12015503875969	0.12015503875969
ACFD_ECOLI	50vs2.5	-0.0826744674129477	0.0344201440054359	-2.40192102043185	16	0.0288089251844306	0.0729312576594087	NA	0.12015503875969	0.12015503875969
ACFD_ECOLI	50vs1	-0.0426057700612018	0.0344201440054359	-1.23781498573839	16	0.233641670100023	0.337798614383347	NA	0.112403100775194	0.112403100775194
ACFD_ECOLI	50vs0.25	-0.0112584344486279	0.0344201440054359	-0.327088534169117	16	0.747841166530136	0.825252359880562	NA	0.108527131782946	0.108527131782946
ACFD_ECOLI	50vs0.1	-0.0182727512487941	0.0344201440054359	-0.530873759444713	16	0.602798054057808	0.761465276490026	NA	0.135658914728682	0.135658914728682
ACFD_ECOLI	25vs10	-0.0393030361027833	0.0344201440054359	-1.14186146625582	16	0.270313003535016	0.824468766567223	NA	0.104651162790698	0.104651162790698
ACFD_ECOLI	25vs5	-0.0320058753015917	0.0344201440054359	-0.929858843604404	16	0.36626198034457	0.658347519251925	NA	0.108527131782946	0.108527131782946
ACFD_ECOLI	25vs2.5	-0.0368107051696321	0.0344201440054359	-1.06945238706203	16	0.300735254565975	0.766286332621545	NA	0.108527131782946	0.108527131782946
ACFD_ECOLI	25vs1	0.00325799218211385	0.0344201440054359	0.0946536476314372	16	0.925765209476517	0.992020943705602	NA	0.10077519379845	0.10077519379845
ACFD_ECOLI	25vs0.25	0.0346053277946877	0.0344201440054359	1.0053800992007	16	0.329677404438836	0.671257146439029	NA	0.0968992248062015	0.0968992248062016
ACFD_ECOLI	25vs0.1	0.0275910109945215	0.0344201440054359	0.801594873925109	16	0.434531334941761	0.636808507018442	NA	0.124031007751938	0.124031007751938
ACFD_ECOLI	10vs5	0.00729716080119164	0.0344201440054359	0.212002622651411	16	0.834782080681531	0.936822662604057	NA	0.104651162790698	0.104651162790698
ACFD_ECOLI	10vs2.5	0.00249233093315124	0.0344201440054359	0.0724090791937893	16	0.943173802540521	0.992751279384865	NA	0.104651162790698	0.104651162790698
ACFD_ECOLI	10vs1	0.0425610282848971	0.0344201440054359	1.23651511388725	16	0.234111359925324	0.785567110933723	NA	0.0968992248062015	0.0968992248062016
ACFD_ECOLI	10vs0.25	0.073908363897471	0.0344201440054359	2.14724156545652	16	0.0474433609977376	0.220602398413605	NA	0.0930232558139535	0.0930232558139535
ACFD_ECOLI	10vs0.1	0.0668940470973048	0.0344201440054359	1.94345634018092	16	0.0697659629396365	0.166706155641836	NA	0.12015503875969	0.12015503875969
ACFD_ECOLI	5vs2.5	-0.00480482986804041	0.0344201440054359	-0.139593543457622	16	0.890723210415617	0.976815416626792	NA	0.108527131782946	0.108527131782946
ACFD_ECOLI	5vs1	0.0352638674837055	0.0344201440054359	1.02451249123584	16	0.320834415741736	0.612329028836056	NA	0.10077519379845	0.10077519379845
ACFD_ECOLI	5vs0.25	0.0666112030962793	0.0344201440054359	1.93523894280511	16	0.0708387826747074	0.252121667428618	NA	0.0968992248062015	0.0968992248062016
ACFD_ECOLI	5vs0.1	0.0595968862961131	0.0344201440054359	1.73145371752951	16	0.102603663345644	0.230932449613051	NA	0.124031007751938	0.124031007751938
ACFD_ECOLI	2.5vs1	0.0400686973517459	0.0344201440054359	1.16410603469346	16	0.261446496667816	0.880178725439261	NA	0.10077519379845	0.10077519379845
ACFD_ECOLI	2.5vs0.25	0.0714160329643197	0.0344201440054359	2.07483248626273	16	0.0544928348272327	0.564154842517007	NA	0.0968992248062015	0.0968992248062016
ACFD_ECOLI	2.5vs0.1	0.0644017161641535	0.0344201440054359	1.87104726098713	16	0.0797412429775326	0.257550033748228	NA	0.124031007751938	0.124031007751938
ACFD_ECOLI	1vs0.25	0.0313473356125738	0.0344201440054359	0.910726451569268	16	0.375956337154021	0.768198139330929	NA	0.0891472868217055	0.0891472868217054
ACFD_ECOLI	1vs0.1	0.0243330188124076	0.0344201440054359	0.706941226293672	16	0.489771783948183	0.673151451891573	NA	0.116279069767442	0.116279069767442
ACFD_ECOLI	0.25vs0.1	-0.0070143168001662	0.0344201440054359	-0.203785225275596	16	0.84109068757187	0.931621030532355	NA	0.112403100775194	0.112403100775194
ACKA_ECOLI	50vs25	-0.0365866485411613	0.0623209045143324	-0.58706863814448	16	0.565350414690661	0.66059664219027	NA	0.0259259259259259	0.0259259259259259
ACKA_ECOLI	50vs10	-0.0635635827433525	0.0623209045143324	-1.01993999026016	16	0.322932241295924	0.416799747442679	NA	0.0407407407407407	0.0407407407407407
ACKA_ECOLI	50vs5	-0.12637285871714	0.0623209045143324	-2.02777638902974	16	0.0595741144165096	0.141256977412867	NA	0.0518518518518518	0.0518518518518519
ACKA_ECOLI	50vs2.5	-0.00808996326656466	0.0623209045143324	-0.129811390409203	16	0.89833360712867	0.93630807929263	NA	0.0518518518518518	0.0518518518518519
ACKA_ECOLI	50vs1	-0.0439193106185438	0.0623209045143324	-0.704728388665209	16	0.491111203251819	0.592126966236576	NA	0.0444444444444444	0.0444444444444444
ACKA_ECOLI	50vs0.25	0.0698946315730659	0.0623209045143324	1.12152787443885	16	0.278613751766005	0.416242231554032	NA	0.0518518518518518	0.0518518518518519
ACKA_ECOLI	50vs0.1	0.179930322595841	0.0623209045143324	2.88715839409007	16	0.0107229161064817	0.055965465942778	NA	0.0666666666666667	0.0666666666666667
ACKA_ECOLI	25vs10	-0.0269769342021912	0.0623209045143324	-0.432871352115679	16	0.67088668976117	0.948232409726151	NA	0.0444444444444444	0.0444444444444444
ACKA_ECOLI	25vs5	-0.0897862101759788	0.0623209045143324	-1.44070775088526	16	0.168950178894146	0.446134066142355	NA	0.0555555555555556	0.0555555555555556
ACKA_ECOLI	25vs2.5	0.0284966852745966	0.0623209045143324	0.457257247735277	16	0.653633559292508	0.926929325561334	NA	0.0555555555555556	0.0555555555555556
ACKA_ECOLI	25vs1	-0.00733266207738251	0.0623209045143324	-0.117659750520729	16	0.907801644909272	0.98901533778149	NA	0.0481481481481482	0.0481481481481481
ACKA_ECOLI	25vs0.25	0.106481280114227	0.0623209045143324	1.70859651258333	16	0.106848755465035	0.379631170901771	NA	0.0555555555555556	0.0555555555555556
ACKA_ECOLI	25vs0.1	0.216516971137002	0.0623209045143324	3.47422703223455	16	0.00312932444592762	0.0233510982389156	NA	0.0703703703703704	0.0703703703703704
ACKA_ECOLI	10vs5	-0.0628092759737876	0.0623209045143324	-1.00783639876958	16	0.328532509360155	0.618847989070601	NA	0.0703703703703704	0.0703703703703704
ACKA_ECOLI	10vs2.5	0.0554736194767878	0.0623209045143324	0.890128599850956	16	0.386585648883787	0.806787441148774	NA	0.0703703703703704	0.0703703703703704
ACKA_ECOLI	10vs1	0.0196442721248087	0.0623209045143324	0.31521160159495	16	0.756674836185393	0.958465352816594	NA	0.062962962962963	0.062962962962963
ACKA_ECOLI	10vs0.25	0.133458214316418	0.0623209045143324	2.14146786469901	16	0.0479731162895662	0.222082097863924	NA	0.0703703703703704	0.0703703703703704
ACKA_ECOLI	10vs0.1	0.243493905339193	0.0623209045143324	3.90709838435023	16	0.00125486742660863	0.0110085826231088	NA	0.0851851851851851	0.0851851851851852
ACKA_ECOLI	5vs2.5	0.118282895450575	0.0623209045143324	1.89796499862054	16	0.0758931987015576	0.324365308719002	NA	0.0814814814814815	0.0814814814814815
ACKA_ECOLI	5vs1	0.0824535480985963	0.0623209045143324	1.32304800036453	16	0.204417043134271	0.495753218338954	NA	0.0740740740740741	0.0740740740740741
ACKA_ECOLI	5vs0.25	0.196267490290206	0.0623209045143324	3.14930426346859	16	0.00620425073105357	0.0584508683771859	NA	0.0814814814814815	0.0814814814814815
ACKA_ECOLI	5vs0.1	0.306303181312981	0.0623209045143324	4.91493478311981	16	0.000155424645904789	0.00302300936284815	NA	0.0962962962962963	0.0962962962962963
ACKA_ECOLI	2.5vs1	-0.0358293473519791	0.0623209045143324	-0.574916998256006	16	0.573343641928285	0.975909238385695	NA	0.0740740740740741	0.0740740740740741
ACKA_ECOLI	2.5vs0.25	0.0779845948396306	0.0623209045143324	1.25133926484806	16	0.228798213409923	0.825403882668453	NA	0.0814814814814815	0.0814814814814815
ACKA_ECOLI	2.5vs0.1	0.188020285862405	0.0623209045143324	3.01696978449928	16	0.00818447008070411	0.0648440733575248	NA	0.0962962962962963	0.0962962962962963
ACKA_ECOLI	1vs0.25	0.11381394219161	0.0623209045143324	1.82625626310406	16	0.0865301207290288	0.45467775931244	NA	0.0740740740740741	0.0740740740740741
ACKA_ECOLI	1vs0.1	0.223849633214385	0.0623209045143324	3.59188678275528	16	0.00244069045794415	0.0187330916966882	NA	0.0888888888888889	0.0888888888888889
ACKA_ECOLI	0.25vs0.1	0.110035691022775	0.0623209045143324	1.76563051965122	16	0.0965306034149076	0.291196538945994	NA	0.0962962962962963	0.0962962962962963
ACNA_ECOLI	50vs25	-0.0226648132321449	0.0578052660277872	-0.392089074051658	16	0.700165775633547	0.782654674742117	NA	0.0648148148148148	0.0648148148148148
ACNA_ECOLI	50vs10	-0.096309497770136	0.0578052660277872	-1.66610249183594	16	0.115146754623207	0.180295576317916	NA	0.0555555555555556	0.0555555555555556
ACNA_ECOLI	50vs5	-0.0659884906084175	0.0578052660277872	-1.14156538223865	16	0.270432526883762	0.420317221271015	NA	0.0833333333333334	0.0833333333333333
ACNA_ECOLI	50vs2.5	-0.0497586431990117	0.0578052660277872	-0.860797754569498	16	0.402065065589571	0.537676841949443	NA	0.0648148148148148	0.0648148148148148
ACNA_ECOLI	50vs1	-0.0856254897183533	0.0578052660277872	-1.48127490109972	16	0.157957820581239	0.247193056071102	NA	0.0555555555555556	0.0555555555555556
ACNA_ECOLI	50vs0.25	0.00972165848954032	0.0578052660277872	0.168179461104237	16	0.868549627719002	0.90987235344863	NA	0.0370370370370371	0.037037037037037
ACNA_ECOLI	50vs0.1	0.05998037181562	0.0578052660277872	1.03762815980792	16	0.314871266123178	0.52284317712838	NA	0.0740740740740741	0.0740740740740741
ACNA_ECOLI	25vs10	-0.0736446845379911	0.0578052660277872	-1.27401341778429	16	0.220854139692331	0.789452139906771	NA	0.0648148148148148	0.0648148148148148
ACNA_ECOLI	25vs5	-0.0433236773762727	0.0578052660277872	-0.749476308186988	16	0.46444797594951	0.737544167808	NA	0.0925925925925926	0.0925925925925926
ACNA_ECOLI	25vs2.5	-0.0270938299668669	0.0578052660277872	-0.46870868051784	16	0.645600340929033	0.923795740665874	NA	0.0740740740740741	0.0740740740740741
ACNA_ECOLI	25vs1	-0.0629606764862084	0.0578052660277872	-1.08918582704806	16	0.292205706424634	0.910442967711033	NA	0.0648148148148148	0.0648148148148148
ACNA_ECOLI	25vs0.25	0.0323864717216852	0.0578052660277872	0.560268535155895	16	0.58305674018976	0.850513960460292	NA	0.0462962962962963	0.0462962962962963
ACNA_ECOLI	25vs0.1	0.0826451850477649	0.0578052660277872	1.42971723385958	16	0.172034303322807	0.350610965631097	NA	0.0833333333333334	0.0833333333333333
ACNA_ECOLI	10vs5	0.0303210071617184	0.0578052660277872	0.524537109597299	16	0.607096599394828	0.825456659200069	NA	0.0833333333333334	0.0833333333333333
ACNA_ECOLI	10vs2.5	0.0465508545711242	0.0578052660277872	0.805304737266446	16	0.432449213214203	0.828975815439139	NA	0.0648148148148148	0.0648148148148148
ACNA_ECOLI	10vs1	0.0106840080517827	0.0578052660277872	0.184827590736229	16	0.855686747615962	0.979813819269008	NA	0.0555555555555556	0.0555555555555556
ACNA_ECOLI	10vs0.25	0.106031156259676	0.0578052660277872	1.83428195294018	16	0.085277277083651	0.311640202186431	NA	0.0370370370370371	0.037037037037037
ACNA_ECOLI	10vs0.1	0.156289869585756	0.0578052660277872	2.70373065164386	16	0.0156519361347169	0.058460228339132	NA	0.0740740740740741	0.0740740740740741
ACNA_ECOLI	5vs2.5	0.0162298474094058	0.0578052660277872	0.280767627669148	16	0.782486788781603	0.931250036068877	NA	0.0925925925925926	0.0925925925925926
ACNA_ECOLI	5vs1	-0.0196369991099357	0.0578052660277872	-0.339709518861069	16	0.738493734133105	0.889574895009191	NA	0.0833333333333334	0.0833333333333333
ACNA_ECOLI	5vs0.25	0.0757101490979579	0.0578052660277872	1.30974484334288	16	0.208777258098585	0.466176596267658	NA	0.0648148148148148	0.0648148148148148
ACNA_ECOLI	5vs0.1	0.125968862424038	0.0578052660277872	2.17919354204656	16	0.0446078313709526	0.13345172848247	NA	0.101851851851852	0.101851851851852
ACNA_ECOLI	2.5vs1	-0.0358668465193415	0.0578052660277872	-0.620477146530217	16	0.543681321198428	0.975909238385695	NA	0.0648148148148148	0.0648148148148148
ACNA_ECOLI	2.5vs0.25	0.0594803016885521	0.0578052660277873	1.02897721567373	16	0.318795470271127	0.902383427491353	NA	0.0462962962962963	0.0462962962962963
ACNA_ECOLI	2.5vs0.1	0.109739015014632	0.0578052660277873	1.89842591437742	16	0.0758287771852886	0.248310323071382	NA	0.0833333333333334	0.0833333333333333
ACNA_ECOLI	1vs0.25	0.0953471482078936	0.0578052660277872	1.64945436220395	16	0.1185460573625	0.512264615279685	NA	0.0370370370370371	0.037037037037037
ACNA_ECOLI	1vs0.1	0.145605861533973	0.0578052660277872	2.51890306090763	16	0.0227899654442423	0.0859258027275738	NA	0.0740740740740741	0.0740740740740741
ACNA_ECOLI	0.25vs0.1	0.0502587133260797	0.0578052660277873	0.86944869870368	16	0.397457621408332	0.629849528068645	NA	0.0555555555555556	0.0555555555555556
ACNB_ECOLI	50vs25	-0.0888439711378138	0.0208256454197877	-4.26608488462008	16	0.000591014614502949	0.00393788389213763	NA	0.0496453900709219	0.049645390070922
ACNB_ECOLI	50vs10	-0.0770656196796153	0.0208256454197877	-3.7005153082262	16	0.00194025380835305	0.00689224487146309	NA	0.0212765957446809	0.0212765957446809
ACNB_ECOLI	50vs5	-0.0443979521111236	0.0208256454197877	-2.13188841047579	16	0.048864077811098	0.123413119599824	NA	0.0283687943262412	0.0283687943262411
ACNB_ECOLI	50vs2.5	-0.0505531643804188	0.0208256454197877	-2.42744766663439	16	0.0273795888704376	0.0702901158962318	NA	0.0283687943262412	0.0283687943262411
ACNB_ECOLI	50vs1	-0.0765740861258309	0.0208256454197877	-3.67691298791984	16	0.00203942233278198	0.00779213703022405	NA	0.024822695035461	0.024822695035461
ACNB_ECOLI	50vs0.25	0.0230110586385248	0.0208256454197877	1.10493855891067	16	0.2855256035969	0.423080705707104	NA	0.0354609929078015	0.0354609929078014
ACNB_ECOLI	50vs0.1	0.0419942735422657	0.0208256454197877	2.01646924720827	16	0.0608576111028927	0.180637158655278	NA	0.0567375886524822	0.0567375886524823
ACNB_ECOLI	25vs10	0.0117783514581984	0.0208256454197877	0.565569576393878	16	0.579532023009063	0.930535266930838	NA	0.0283687943262412	0.0283687943262411
ACNB_ECOLI	25vs5	0.0444460190266902	0.0208256454197877	2.13419647414429	16	0.0486480302740899	0.23394560900101	NA	0.0354609929078015	0.0354609929078014
ACNB_ECOLI	25vs2.5	0.038290806757395	0.0208256454197877	1.83863721798569	16	0.0846041460963067	0.484202249018958	NA	0.0354609929078015	0.0354609929078014
ACNB_ECOLI	25vs1	0.0122698850119829	0.0208256454197877	0.589171896700236	16	0.563972890480268	0.977209998292002	NA	0.0319148936170213	0.0319148936170213
ACNB_ECOLI	25vs0.25	0.111855029776339	0.0208256454197877	5.37102344353075	16	6.24260891219919e-05	0.00236327337390398	NA	0.0425531914893617	0.0425531914893617
ACNB_ECOLI	25vs0.1	0.130838244680079	0.0208256454197877	6.28255413182835	16	1.09174943234702e-05	0.000384230621115564	NA	0.0638297872340425	0.0638297872340425
ACNB_ECOLI	10vs5	0.0326676675684917	0.0208256454197877	1.56862689775041	16	0.136297626559223	0.388506272696332	NA	0.00709219858156029	0.00709219858156028
ACNB_ECOLI	10vs2.5	0.0265124552991966	0.0208256454197877	1.27306764159182	16	0.221181116896391	0.69029217236845	NA	0.00709219858156029	0.00709219858156028
ACNB_ECOLI	10vs1	0.000491533553784465	0.0208256454197877	0.0236023203063579	16	0.981461676031595	0.996777611085652	NA	0.00354609929078009	0.00354609929078014
ACNB_ECOLI	10vs0.25	0.10007667831814	0.0208256454197877	4.80545386713687	16	0.000194156281585034	0.00662905018554616	NA	0.0141843971631206	0.0141843971631206
ACNB_ECOLI	10vs0.1	0.119059893221881	0.0208256454197877	5.71698455543447	16	3.17928377744359e-05	0.00099059789276137	NA	0.0354609929078015	0.0354609929078014
ACNB_ECOLI	5vs2.5	-0.00615521226929516	0.0208256454197877	-0.295559256158598	16	0.771367887130894	0.928455432697811	NA	0.0141843971631206	0.0141843971631206
ACNB_ECOLI	5vs1	-0.0321761340147073	0.0208256454197877	-1.54502457744406	16	0.141888022616703	0.421217598033924	NA	0.0106382978723404	0.0106382978723404
ACNB_ECOLI	5vs0.25	0.0674090107496484	0.0208256454197877	3.23682696938646	16	0.00516211641431275	0.0512415973607134	NA	0.0212765957446809	0.0212765957446809
ACNB_ECOLI	5vs0.1	0.0863922256533893	0.0208256454197877	4.14835765768406	16	0.000755929080226814	0.00864871800612443	NA	0.0425531914893617	0.0425531914893617
ACNB_ECOLI	2.5vs1	-0.0260209217454121	0.0208256454197877	-1.24946532128546	16	0.229464620667197	0.842307344164276	NA	0.0106382978723404	0.0106382978723404
ACNB_ECOLI	2.5vs0.25	0.0735642230189436	0.0208256454197877	3.53238622554505	16	0.00276759663644954	0.131848303760456	NA	0.0212765957446809	0.0212765957446809
ACNB_ECOLI	2.5vs0.1	0.0925474379226845	0.0208256454197877	4.44391691384266	16	0.000408297020334736	0.00926912754817607	NA	0.0425531914893617	0.0425531914893617
ACNB_ECOLI	1vs0.25	0.0995851447643557	0.0208256454197877	4.78185154683051	16	0.000203730581996631	0.0115592851642374	NA	0.0177304964539007	0.0177304964539007
ACNB_ECOLI	1vs0.1	0.118568359668097	0.0208256454197877	5.69338223512811	16	3.3274104264347e-05	0.000904137729665704	NA	0.0390070921985816	0.0390070921985816
ACNB_ECOLI	0.25vs0.1	0.0189832149037409	0.0208256454197877	0.911530688297599	16	0.375545364126813	0.61562410289357	NA	0.0496453900709219	0.049645390070922
ACP_ECOLI	50vs25	-0.145575490656403	0.0401601783480844	-3.62487161771648	16	0.0022764044239616	0.0102072425210528	NA	0	0
ACP_ECOLI	50vs10	-0.186530358449457	0.0401601783480844	-4.6446596136283	16	0.000269809289409562	0.00156427303719077	NA	0	0
ACP_ECOLI	50vs5	-9.03487346881615e-08	0.0401601783480844	-2.24970949842585e-06	16	0.999998232802658	0.999998232802658	NA	0	0
ACP_ECOLI	50vs2.5	-0.0142671354876118	0.0401601783480844	-0.355255780090238	16	0.727037886465124	0.819865972969485	NA	0	0
ACP_ECOLI	50vs1	-0.135874554270006	0.0401601783480844	-3.38331550951608	16	0.00379130678983586	0.0126768483367188	NA	0	0
ACP_ECOLI	50vs0.25	-0.000492522326833528	0.0401601783480844	-0.0122639476987537	16	0.990366650198571	0.992895245901205	NA	0	0
ACP_ECOLI	50vs0.1	-0.16513552382483	0.0401601783480844	-4.11192207349115	16	0.000815902095917753	0.0102117832493041	NA	0	0
ACP_ECOLI	25vs10	-0.0409548677930544	0.0401601783480844	-1.01978799591182	16	0.32300214301065	0.857283603246871	NA	0	0
ACP_ECOLI	25vs5	0.145575400307668	0.0401601783480844	3.62486936800698	16	0.00227641524287181	0.0430879877170776	NA	0	0
ACP_ECOLI	25vs2.5	0.131308355168791	0.0401601783480844	3.26961583762624	16	0.00481793278906872	0.121614766612493	NA	0	0
ACP_ECOLI	25vs1	0.00970093638639708	0.0401601783480844	0.241556108200396	16	0.812192664375435	0.985926985104621	NA	0	0
ACP_ECOLI	25vs0.25	0.145082968329569	0.0401601783480844	3.61260767001772	16	0.00233615327938175	0.0381625039131881	NA	0	0
ACP_ECOLI	25vs0.1	-0.0195600331684269	0.0401601783480844	-0.487050455774678	16	0.632827757364594	0.803558347800599	NA	0	0
ACP_ECOLI	10vs5	0.186530268100723	0.0401601783480844	4.6446573639188	16	0.000269810536432713	0.0100082845858009	NA	0	0
ACP_ECOLI	10vs2.5	0.172263222961846	0.0401601783480844	4.28940383353806	16	0.000562958393257151	0.0221491826855273	NA	0	0
ACP_ECOLI	10vs1	0.0506558041794515	0.0401601783480844	1.26134410411222	16	0.22526584030216	0.779672630544187	NA	0	0
ACP_ECOLI	10vs0.25	0.186037836122624	0.0401601783480844	4.63239566592955	16	0.000276695598462773	0.00890683599293742	NA	0	0
ACP_ECOLI	10vs0.1	0.0213948346246276	0.0401601783480844	0.532737540137146	16	0.60153659818882	0.723065311934582	NA	0	0
ACP_ECOLI	5vs2.5	-0.0142670451388771	0.0401601783480844	-0.35525353038074	16	0.727039539496907	0.909763156528474	NA	0	0
ACP_ECOLI	5vs1	-0.135874463921271	0.0401601783480844	-3.38331325980658	16	0.00379132478364541	0.0555518733033953	NA	0	0
ACP_ECOLI	5vs0.25	-0.00049243197809884	0.0401601783480844	-0.0122616979892553	16	0.990368417254741	0.99549182026311	NA	0	0
ACP_ECOLI	5vs0.1	-0.165135433476095	0.0401601783480844	-4.11191982378166	16	0.000815905944087092	0.00911160035167116	NA	0	0
ACP_ECOLI	2.5vs1	-0.121607418782394	0.0401601783480844	-3.02805972942584	16	0.00799711791164803	0.238360118697	NA	0	0
ACP_ECOLI	2.5vs0.25	0.0137746131607783	0.0401601783480844	0.342991832391485	16	0.736069623294657	0.971346175425641	NA	0	0
ACP_ECOLI	2.5vs0.1	-0.150868388337218	0.0401601783480844	-3.75666629340092	16	0.00172333869355601	0.024510859370396	NA	0	0
ACP_ECOLI	1vs0.25	0.135382031943172	0.0401601783480844	3.37105156181733	16	0.00389066812108929	0.0955820838407812	NA	0	0
ACP_ECOLI	1vs0.1	-0.029260969554824	0.0401601783480844	-0.728606563975074	16	0.47677224690703	0.662870926696661	NA	0	0
ACP_ECOLI	0.25vs0.1	-0.164643001497996	0.0401601783480844	-4.0996581257924	16	0.00083715539191509	0.0157987965562216	NA	0	0
ACPH_ECOLI	50vs25	-0.181972328642366	0.264420032816744	-0.688194183715577	16	0.501187254771394	0.603766464356398	NA	0.277777777777778	0.277777777777778
ACPH_ECOLI	50vs10	-0.438266646779259	0.264420032816744	-1.65746385442361	16	0.116900017659058	0.182920474706482	NA	0.222222222222222	0.222222222222222
ACPH_ECOLI	50vs5	-0.105494189938285	0.264420032816744	-0.398964438565808	16	0.695193732154744	0.797011630850541	NA	0.333333333333333	0.333333333333333
ACPH_ECOLI	50vs2.5	-0.0600158837050036	0.264420032816745	-0.226971773150779	16	0.823320259946591	0.887835560498214	NA	0.222222222222222	0.222222222222222
ACPH_ECOLI	50vs1	-0.479737818536852	0.264420032816744	-1.81430209135982	16	0.0884263931657878	0.153903414498226	NA	0.166666666666667	0.166666666666667
ACPH_ECOLI	50vs0.25	-0.430359923288263	0.264420032816745	-1.6275617195257	16	0.123147102590102	0.230631616615485	NA	0.166666666666667	0.166666666666667
ACPH_ECOLI	50vs0.1	-0.13840022596408	0.264420032816745	-0.523410516554916	16	0.607862406568221	0.764914411479606	NA	0.333333333333333	0.333333333333333
ACPH_ECOLI	25vs10	-0.256294318136894	0.264420032816744	-0.969269670708035	16	0.346835588591739	0.867044778493495	NA	0.166666666666667	0.166666666666667
ACPH_ECOLI	25vs5	0.0764781387040804	0.264420032816744	0.289229745149768	16	0.776119656793169	0.913846775983024	NA	0.277777777777778	0.277777777777778
ACPH_ECOLI	25vs2.5	0.121956444937362	0.264420032816745	0.461222410564798	16	0.650846935079181	0.926249822148295	NA	0.166666666666667	0.166666666666667
ACPH_ECOLI	25vs1	-0.297765489894486	0.264420032816744	-1.12610790764424	16	0.276727645907005	0.898802394632916	NA	0.111111111111111	0.111111111111111
ACPH_ECOLI	25vs0.25	-0.248387594645897	0.264420032816745	-0.939367535810123	16	0.361508027919794	0.694200198541633	NA	0.111111111111111	0.111111111111111
ACPH_ECOLI	25vs0.1	0.0435721026782854	0.264420032816745	0.164783667160661	16	0.871178143708854	0.945346554470998	NA	0.277777777777778	0.277777777777778
ACPH_ECOLI	10vs5	0.332772456840974	0.264420032816744	1.2584994158578	16	0.226265837297849	0.512833842364889	NA	0.222222222222222	0.222222222222222
ACPH_ECOLI	10vs2.5	0.378250763074256	0.264420032816744	1.43049208127283	16	0.171815365725488	0.633420703135441	NA	0.111111111111111	0.111111111111111
ACPH_ECOLI	10vs1	-0.0414711717575926	0.264420032816744	-0.156838236936209	16	0.877334351046303	0.981292558891251	NA	0.0555555555555556	0.0555555555555556
ACPH_ECOLI	10vs0.25	0.00790672349099669	0.264420032816745	0.0299021348979123	16	0.976514919958516	0.989709845566702	NA	0.0555555555555556	0.0555555555555556
ACPH_ECOLI	10vs0.1	0.299866420815179	0.264420032816745	1.1340533378687	16	0.273478285128461	0.42281170324953	NA	0.222222222222222	0.222222222222222
ACPH_ECOLI	5vs2.5	0.0454783062332815	0.264420032816744	0.17199266541503	16	0.865599913716317	0.968159145199293	NA	0.222222222222222	0.222222222222222
ACPH_ECOLI	5vs1	-0.374243628598567	0.264420032816744	-1.41533765279401	16	0.176138978632195	0.461364580166547	NA	0.166666666666667	0.166666666666667
ACPH_ECOLI	5vs0.25	-0.324865733349977	0.264420032816745	-1.22859728095989	16	0.236988197262819	0.496597034228689	NA	0.166666666666667	0.166666666666667
ACPH_ECOLI	5vs0.1	-0.0329060360257949	0.264420032816745	-0.124446077989107	16	0.902512162382514	0.946299814465762	NA	0.333333333333333	0.333333333333333
ACPH_ECOLI	2.5vs1	-0.419721934831848	0.264420032816744	-1.58733031820904	16	0.132000862247744	0.788901476025915	NA	0.0555555555555556	0.0555555555555556
ACPH_ECOLI	2.5vs0.25	-0.370344039583259	0.264420032816745	-1.40058994637492	16	0.180431473124083	0.801920952568183	NA	0.0555555555555556	0.0555555555555556
ACPH_ECOLI	2.5vs0.1	-0.0783843422590765	0.264420032816745	-0.296438743404137	16	0.770708365944352	0.883338437918697	NA	0.222222222222222	0.222222222222222
ACPH_ECOLI	1vs0.25	0.0493778952485893	0.264420032816745	0.186740371834121	16	0.854211486261683	0.962708355774404	NA	0	0
ACPH_ECOLI	1vs0.1	0.341337592572772	0.264420032816745	1.2908915748049	16	0.215082632975744	0.398163934498558	NA	0.166666666666667	0.166666666666667
ACPH_ECOLI	0.25vs0.1	0.291959697324183	0.264420032816745	1.10415120297078	16	0.285856783263164	0.536951054899126	NA	0.166666666666667	0.166666666666667
ACPS_ECOLI	50vs25	0.513848231444397	0.151332920677306	3.39548215381436	16	0.00369522506764675	0.0144781398792755	NA	0.0833333333333334	0.0833333333333333
ACPS_ECOLI	50vs10	0.304810110855628	0.151332920677306	2.01416922036143	16	0.0611217428117796	0.108236419562526	NA	0.25	0.25
ACPS_ECOLI	50vs5	0.263479627212645	0.151332920677306	1.74105955289448	16	0.100863948941138	0.208246615979781	NA	0.0833333333333334	0.0833333333333333
ACPS_ECOLI	50vs2.5	0.309256210180446	0.151332920677306	2.0435488114307	16	0.0578248172039213	0.125454942549662	NA	0.166666666666667	0.166666666666667
ACPS_ECOLI	50vs1	0.430854598144011	0.151332920677306	2.84706457931082	16	0.0116515336009995	0.0306660097214775	NA	0.166666666666667	0.166666666666667
ACPS_ECOLI	50vs0.25	0.585509014097415	0.151332920677306	3.86901284582964	16	0.00135971991694683	0.00783138356669224	NA	0.25	0.25
ACPS_ECOLI	50vs0.1	0.36419681517232	0.151332920677306	2.40659344670228	16	0.0285421450601566	0.111166651795234	NA	0.25	0.25
ACPS_ECOLI	25vs10	-0.209038120588769	0.151332920677306	-1.38131293345293	16	0.18617019859653	0.75344174490831	NA	0.333333333333333	0.333333333333333
ACPS_ECOLI	25vs5	-0.250368604231751	0.151332920677306	-1.65442260091989	16	0.11752270031941	0.378826578958751	NA	0.166666666666667	0.166666666666667
ACPS_ECOLI	25vs2.5	-0.204592021263951	0.151332920677306	-1.35193334238366	16	0.195199701218593	0.652843631132755	NA	0.25	0.25
ACPS_ECOLI	25vs1	-0.0829936333003853	0.151332920677306	-0.548417574503544	16	0.590975982899867	0.977209998292002	NA	0.25	0.25
ACPS_ECOLI	25vs0.25	0.0716607826530184	0.151332920677306	0.473530692015281	16	0.642231119741446	0.876270721157522	NA	0.333333333333333	0.333333333333333
ACPS_ECOLI	25vs0.1	-0.149651416272076	0.151332920677306	-0.988888707112082	16	0.337437435046765	0.542014626594191	NA	0.333333333333333	0.333333333333333
ACPS_ECOLI	10vs5	-0.0413304836429826	0.151332920677306	-0.273109667466958	16	0.788262666289707	0.918207964458216	NA	0.333333333333333	0.333333333333333
ACPS_ECOLI	10vs2.5	0.00444609932481763	0.151332920677306	0.0293795910692707	16	0.976925198332544	0.996561042261297	NA	0.416666666666667	0.416666666666667
ACPS_ECOLI	10vs1	0.126044487288383	0.151332920677306	0.832895358949384	16	0.417163727808716	0.875970145634297	NA	0.416666666666667	0.416666666666667
ACPS_ECOLI	10vs0.25	0.280698903241787	0.151332920677306	1.85484362546821	16	0.0821405342757795	0.303424848406666	NA	0.5	0.5
ACPS_ECOLI	10vs0.1	0.0593867043166924	0.151332920677306	0.392424226340846	16	0.699923075079785	0.798370829378097	NA	0.5	0.5
ACPS_ECOLI	5vs2.5	0.0457765829678002	0.151332920677306	0.302489258536229	16	0.766176077621689	0.926556992203221	NA	0.25	0.25
ACPS_ECOLI	5vs1	0.167374970931366	0.151332920677306	1.10600502641634	16	0.285077476637217	0.579706518213311	NA	0.25	0.25
ACPS_ECOLI	5vs0.25	0.32202938688477	0.151332920677306	2.12795329293517	16	0.0492344607431323	0.205629396574323	NA	0.333333333333333	0.333333333333333
ACPS_ECOLI	5vs0.1	0.100717187959675	0.151332920677306	0.665533893807804	16	0.515189636103369	0.673806849448915	NA	0.333333333333333	0.333333333333333
ACPS_ECOLI	2.5vs1	0.121598387963566	0.151332920677306	0.803515767880114	16	0.433452462147497	0.962837363341389	NA	0.333333333333333	0.333333333333333
ACPS_ECOLI	2.5vs0.25	0.276252803916969	0.151332920677306	1.82546403439894	16	0.0866546694584986	0.682637667613065	NA	0.416666666666667	0.416666666666667
ACPS_ECOLI	2.5vs0.1	0.0549406049918748	0.151332920677306	0.363044635271575	16	0.72132322643835	0.852153136772892	NA	0.416666666666667	0.416666666666667
ACPS_ECOLI	1vs0.25	0.154654415953404	0.151332920677306	1.02194826651882	16	0.322009656389533	0.729419212144731	NA	0.416666666666667	0.416666666666667
ACPS_ECOLI	1vs0.1	-0.066657782971691	0.151332920677306	-0.440471132608538	16	0.665488787785273	0.804302399961343	NA	0.416666666666667	0.416666666666667
ACPS_ECOLI	0.25vs0.1	-0.221312198925095	0.151332920677306	-1.46241939912736	16	0.162991113057325	0.389166028038694	NA	0.5	0.5
ACRA_ECOLI	50vs25	-0.06157697528635	0.0333787067810933	-1.84479811306617	16	0.0836599851640085	0.15539662083714	NA	0.107142857142857	0.107142857142857
ACRA_ECOLI	50vs10	-0.0972326316625533	0.0333787067810933	-2.91301374556635	16	0.010162676239565	0.0255408336326977	NA	0.0952380952380952	0.0952380952380952
ACRA_ECOLI	50vs5	-0.0997426357881454	0.0333787067810933	-2.98821150987918	16	0.00869054544183134	0.0364226387828687	NA	0.0952380952380952	0.0952380952380952
ACRA_ECOLI	50vs2.5	-0.0909918813597118	0.0333787067810933	-2.72604573797486	16	0.0149519118696992	0.0433469485001761	NA	0.113095238095238	0.113095238095238
ACRA_ECOLI	50vs1	-0.120473845849195	0.0333787067810933	-3.60930238068525	16	0.00235252314880841	0.00874004687835861	NA	0.0952380952380952	0.0952380952380952
ACRA_ECOLI	50vs0.25	-0.0671999770675585	0.0333787067810933	-2.01325885715928	16	0.0612265744532325	0.136470964438804	NA	0.0892857142857143	0.0892857142857143
ACRA_ECOLI	50vs0.1	-0.0671456945351131	0.0333787067810933	-2.01163259485974	16	0.0614142503143951	0.181137099852697	NA	0.113095238095238	0.113095238095238
ACRA_ECOLI	25vs10	-0.0356556563762034	0.0333787067810933	-1.06821563250017	16	0.301275824461739	0.850130052210322	NA	0.107142857142857	0.107142857142857
ACRA_ECOLI	25vs5	-0.0381656605017954	0.0333787067810933	-1.14341339681301	16	0.269687168585875	0.572782621969642	NA	0.107142857142857	0.107142857142857
ACRA_ECOLI	25vs2.5	-0.0294149060733619	0.0333787067810933	-0.881247624908685	16	0.391230052052693	0.804078805616013	NA	0.125	0.125
ACRA_ECOLI	25vs1	-0.058896870562845	0.0333787067810933	-1.76450426761908	16	0.0967256072377238	0.677927720902994	NA	0.107142857142857	0.107142857142857
ACRA_ECOLI	25vs0.25	-0.00562300178120858	0.0333787067810933	-0.168460744093106	16	0.868331971437728	0.964822332752039	NA	0.101190476190476	0.101190476190476
ACRA_ECOLI	25vs0.1	-0.00556871924876315	0.0333787067810933	-0.166834481793568	16	0.869590520988366	0.945236425790375	NA	0.125	0.125
ACRA_ECOLI	10vs5	-0.00251000412559204	0.0333787067810933	-0.0751977643128399	16	0.94098955709524	0.976132093894327	NA	0.0952380952380952	0.0952380952380952
ACRA_ECOLI	10vs2.5	0.00624075030284149	0.0333787067810933	0.186968007591488	16	0.854035955825562	0.978837771719842	NA	0.113095238095238	0.113095238095238
ACRA_ECOLI	10vs1	-0.0232412141866417	0.0333787067810933	-0.696288635118907	16	0.496239494101605	0.90661511592797	NA	0.0952380952380952	0.0952380952380952
ACRA_ECOLI	10vs0.25	0.0300326545949948	0.0333787067810933	0.899754888407067	16	0.38159328797526	0.674032504563669	NA	0.0892857142857143	0.0892857142857143
ACRA_ECOLI	10vs0.1	0.0300869371274402	0.0333787067810933	0.901381150706605	16	0.380754177981293	0.530368172623353	NA	0.113095238095238	0.113095238095238
ACRA_ECOLI	5vs2.5	0.00875075442843354	0.0333787067810933	0.262165771904328	16	0.796539018155721	0.938039961500749	NA	0.113095238095238	0.113095238095238
ACRA_ECOLI	5vs1	-0.0207312100610496	0.0333787067810933	-0.621090870806067	16	0.543287523672738	0.780316485760541	NA	0.0952380952380952	0.0952380952380952
ACRA_ECOLI	5vs0.25	0.0325426587205868	0.0333787067810933	0.974952652719907	16	0.344094636905692	0.609944607759484	NA	0.0892857142857143	0.0892857142857143
ACRA_ECOLI	5vs0.1	0.0325969412530323	0.0333787067810933	0.976578915019445	16	0.343313071816925	0.519861618515275	NA	0.113095238095238	0.113095238095238
ACRA_ECOLI	2.5vs1	-0.0294819644894832	0.0333787067810933	-0.883256642710395	16	0.39017617615516	0.957522102705805	NA	0.113095238095238	0.113095238095238
ACRA_ECOLI	2.5vs0.25	0.0237919042921533	0.0333787067810933	0.712786880815579	16	0.486243822604316	0.921839358168852	NA	0.107142857142857	0.107142857142857
ACRA_ECOLI	2.5vs0.1	0.0238461868245987	0.0333787067810933	0.714413143115117	16	0.485265026563039	0.699884378567706	NA	0.130952380952381	0.130952380952381
ACRA_ECOLI	1vs0.25	0.0532738687816365	0.0333787067810933	1.59604352352597	16	0.130038737195065	0.538381969787147	NA	0.0892857142857143	0.0892857142857143
ACRA_ECOLI	1vs0.1	0.0533281513140819	0.0333787067810933	1.59766978582551	16	0.129675278073441	0.284050711141314	NA	0.113095238095238	0.113095238095238
ACRA_ECOLI	0.25vs0.1	5.42825324454297e-05	0.0333787067810933	0.00162626229953813	16	0.998722535034622	0.999327863956184	NA	0.107142857142857	0.107142857142857
ACRB_ECOLI	50vs25	-0.203574710571824	0.0398254307859685	-5.11167629713495	16	0.000104549861229541	0.00115884238708632	NA	0.0757575757575758	0.0757575757575758
ACRB_ECOLI	50vs10	-0.181870914840745	0.0398254307859685	-4.56670301491936	16	0.000316765140288222	0.00177388478561404	NA	0.0681818181818182	0.0681818181818182
ACRB_ECOLI	50vs5	-0.0716014536059492	0.0398254307859685	-1.79788271445832	16	0.0910907277164232	0.191923779252785	NA	0.0606060606060606	0.0606060606060606
ACRB_ECOLI	50vs2.5	-0.147258534597215	0.0398254307859685	-3.69760054545593	16	0.00195223396370769	0.00943048528999207	NA	0.0833333333333334	0.0833333333333333
ACRB_ECOLI	50vs1	-0.222269567062276	0.0398254307859685	-5.58109636671116	16	4.13645810968255e-05	0.000461405746688764	NA	0.0606060606060606	0.0606060606060606
ACRB_ECOLI	50vs0.25	-0.135414003044248	0.0398254307859685	-3.40018928538388	16	0.00365870476409436	0.0160519709947976	NA	0.0681818181818182	0.0681818181818182
ACRB_ECOLI	50vs0.1	-0.114401263316912	0.0398254307859685	-2.87256813194896	16	0.0110522022895649	0.0567946870959361	NA	0.106060606060606	0.106060606060606
ACRB_ECOLI	25vs10	0.0217037957310791	0.0398254307859685	0.544973282215592	16	0.593287719051365	0.930535266930838	NA	0.0378787878787878	0.0378787878787879
ACRB_ECOLI	25vs5	0.131973256965875	0.0398254307859685	3.31379358267663	16	0.00438985405631387	0.0617984990303987	NA	0.0303030303030303	0.0303030303030303
ACRB_ECOLI	25vs2.5	0.0563161759746092	0.0398254307859685	1.41407575167902	16	0.176502978670892	0.634563932313044	NA	0.053030303030303	0.053030303030303
ACRB_ECOLI	25vs1	-0.0186948564904519	0.0398254307859685	-0.46942006957621	16	0.645102777396366	0.977209998292002	NA	0.0303030303030303	0.0303030303030303
ACRB_ECOLI	25vs0.25	0.0681607075275761	0.0398254307859685	1.71148701175106	16	0.106303632825812	0.378809017452101	NA	0.0378787878787878	0.0378787878787879
ACRB_ECOLI	25vs0.1	0.0891734472549115	0.0398254307859685	2.23910816518599	16	0.0397086604199159	0.130589987824493	NA	0.0757575757575758	0.0757575757575758
ACRB_ECOLI	10vs5	0.110269461234796	0.0398254307859685	2.76882030046104	16	0.013693520852698	0.121251844457201	NA	0.0227272727272727	0.0227272727272727
ACRB_ECOLI	10vs2.5	0.0346123802435301	0.0398254307859685	0.869102469463428	16	0.397641348633706	0.810949745059567	NA	0.0454545454545454	0.0454545454545455
ACRB_ECOLI	10vs1	-0.040398652221531	0.0398254307859685	-1.0143933517918	16	0.32549012525654	0.8260014802393	NA	0.0227272727272727	0.0227272727272727
ACRB_ECOLI	10vs0.25	0.046456911796497	0.0398254307859685	1.16651372953547	16	0.260500163887723	0.557881175350948	NA	0.0303030303030303	0.0303030303030303
ACRB_ECOLI	10vs0.1	0.0674696515238324	0.0398254307859685	1.6941348829704	16	0.109612659073163	0.225706762335	NA	0.0681818181818182	0.0681818181818182
ACRB_ECOLI	5vs2.5	-0.0756570809912655	0.0398254307859685	-1.89971783099761	16	0.0756484682355056	0.324011588086739	NA	0.0378787878787878	0.0378787878787879
ACRB_ECOLI	5vs1	-0.150668113456327	0.0398254307859685	-3.78321365225284	16	0.00162943632887602	0.0363856206646183	NA	0.0151515151515151	0.0151515151515152
ACRB_ECOLI	5vs0.25	-0.0638125494382986	0.0398254307859685	-1.60230657092556	16	0.128643726920102	0.359315237259594	NA	0.0227272727272727	0.0227272727272727
ACRB_ECOLI	5vs0.1	-0.0427998097109632	0.0398254307859685	-1.07468541749064	16	0.298455801557108	0.473681243643182	NA	0.0606060606060606	0.0606060606060606
ACRB_ECOLI	2.5vs1	-0.0750110324650611	0.0398254307859685	-1.88349582125523	16	0.0779405458943243	0.710509335347026	NA	0.0378787878787878	0.0378787878787879
ACRB_ECOLI	2.5vs0.25	0.0118445315529669	0.0398254307859685	0.297411260072045	16	0.769979294191331	0.974561188994919	NA	0.0454545454545454	0.0454545454545455
ACRB_ECOLI	2.5vs0.1	0.0328572712803023	0.0398254307859685	0.825032413506968	16	0.421483970515596	0.647866962491746	NA	0.0833333333333334	0.0833333333333333
ACRB_ECOLI	1vs0.25	0.086855564018028	0.0398254307859685	2.18090708132727	16	0.0444602767391258	0.341930361018179	NA	0.0227272727272727	0.0227272727272727
ACRB_ECOLI	1vs0.1	0.107868303745363	0.0398254307859685	2.7085282347622	16	0.0154988226798274	0.0653105469075079	NA	0.0606060606060606	0.0606060606060606
ACRB_ECOLI	0.25vs0.1	0.0210127397273354	0.0398254307859686	0.527621153434923	16	0.605002624880239	0.794213239895651	NA	0.0681818181818182	0.0681818181818182
ACRD_ECOLI	50vs25	NA	NA	NA	NA	NA	NA	completeMissing	1	0
ACRD_ECOLI	50vs10	NA	NA	NA	NA	NA	NA	completeMissing	1	0
ACRD_ECOLI	50vs5	NA	NA	NA	NA	NA	NA	completeMissing	1	0
ACRD_ECOLI	50vs2.5	-Inf	NA	NA	NA	NA	0	oneConditionMissing	0.833333333333333	0
ACRD_ECOLI	50vs1	NA	NA	NA	NA	NA	NA	completeMissing	1	0
ACRD_ECOLI	50vs0.25	-Inf	NA	NA	NA	NA	0	oneConditionMissing	0.833333333333333	0
ACRD_ECOLI	50vs0.1	-Inf	NA	NA	NA	NA	0	oneConditionMissing	0.833333333333333	0
ACRD_ECOLI	25vs10	NA	NA	NA	NA	NA	NA	completeMissing	1	0
ACRD_ECOLI	25vs5	NA	NA	NA	NA	NA	NA	completeMissing	1	0
ACRD_ECOLI	25vs2.5	-Inf	NA	NA	NA	NA	0	oneConditionMissing	0.833333333333333	0
ACRD_ECOLI	25vs1	NA	NA	NA	NA	NA	NA	completeMissing	1	0
ACRD_ECOLI	25vs0.25	-Inf	NA	NA	NA	NA	0	oneConditionMissing	0.833333333333333	0
ACRD_ECOLI	25vs0.1	-Inf	NA	NA	NA	NA	0	oneConditionMissing	0.833333333333333	0
ACRD_ECOLI	10vs5	NA	NA	NA	NA	NA	NA	completeMissing	1	0
ACRD_ECOLI	10vs2.5	-Inf	NA	NA	NA	NA	0	oneConditionMissing	0.833333333333333	0
ACRD_ECOLI	10vs1	NA	NA	NA	NA	NA	NA	completeMissing	1	0
ACRD_ECOLI	10vs0.25	-Inf	NA	NA	NA	NA	0	oneConditionMissing	0.833333333333333	0
ACRD_ECOLI	10vs0.1	-Inf	NA	NA	NA	NA	0	oneConditionMissing	0.833333333333333	0
ACRD_ECOLI	5vs2.5	-Inf	NA	NA	NA	NA	0	oneConditionMissing	0.833333333333333	0
ACRD_ECOLI	5vs1	NA	NA	NA	NA	NA	NA	completeMissing	1	0
ACRD_ECOLI	5vs0.25	-Inf	NA	NA	NA	NA	0	oneConditionMissing	0.833333333333333	0
ACRD_ECOLI	5vs0.1	-Inf	NA	NA	NA	NA	0	oneConditionMissing	0.833333333333333	0
ACRD_ECOLI	2.5vs1	Inf	NA	NA	NA	NA	0	oneConditionMissing	0.833333333333333	0
ACRD_ECOLI	2.5vs0.25	-0.325928621096931	NA	NA	0	NA	NA	NA	0.666666666666667	0
ACRD_ECOLI	2.5vs0.1	-0.168235883660811	NA	NA	0	NA	NA	NA	0.666666666666667	0
ACRD_ECOLI	1vs0.25	-Inf	NA	NA	NA	NA	0	oneConditionMissing	0.833333333333333	0
ACRD_ECOLI	1vs0.1	-Inf	NA	NA	NA	NA	0	oneConditionMissing	0.833333333333333	0
ACRD_ECOLI	0.25vs0.1	0.15769273743612	NA	NA	0	NA	NA	NA	0.666666666666667	0
ACRF_ECOLI	50vs25	0.548650956448123	0.389913305066326	1.40711011734979	15	0.17977702154905	0.280178117683539	NA	0.333333333333333	0.333333333333333
ACRF_ECOLI	50vs10	0.360023534674062	0.389913305066326	0.923342522545674	15	0.370443804771039	0.466238104365454	NA	0.416666666666667	0.416666666666667
ACRF_ECOLI	50vs5	0.170130262511022	0.389913305066326	0.436328435835453	15	0.668813321980894	0.776559279549525	NA	0.416666666666667	0.416666666666667
ACRF_ECOLI	50vs2.5	0.669031939852148	0.389913305066326	1.71584793634663	15	0.106765013338883	0.198829887154316	NA	0.416666666666667	0.416666666666667
ACRF_ECOLI	50vs1	0.679659793031826	0.389913305066326	1.74310490101438	15	0.101770663213959	0.17369054958299	NA	0.333333333333333	0.333333333333333
ACRF_ECOLI	50vs0.25	0.788321121104673	0.435936327729959	1.80834005096496	15	0.0906420895498772	0.18272857241363	NA	0.5	0.333333333333333
ACRF_ECOLI	50vs0.1	0.737719275157465	0.389913305066326	1.89200846847731	15	0.0779554536511067	0.212558454839163	NA	0.416666666666667	0.416666666666667
ACRF_ECOLI	25vs10	-0.188627421774061	0.389913305066326	-0.48376759480412	15	0.635537190118256	0.943613042670695	NA	0.25	0.25
ACRF_ECOLI	25vs5	-0.378520693937102	0.389913305066326	-0.97078168151434	15	0.347051690046705	0.641503358320707	NA	0.25	0.25
ACRF_ECOLI	25vs2.5	0.120380983404024	0.389913305066326	0.308737818996833	15	0.761767481178673	0.9497825817491	NA	0.25	0.25
ACRF_ECOLI	25vs1	0.131008836583703	0.389913305066326	0.335994783664584	15	0.741528678375447	0.985926985104621	NA	0.166666666666667	0.166666666666667
ACRF_ECOLI	25vs0.25	0.239670164656549	0.435936327729959	0.549782501276226	15	0.590561262953347	0.852434596252399	NA	0.333333333333333	0.166666666666667
ACRF_ECOLI	25vs0.1	0.189068318709342	0.389913305066326	0.484898351127517	15	0.634753466912774	0.804363064439956	NA	0.25	0.25
ACRF_ECOLI	10vs5	-0.18989327216304	0.389913305066326	-0.48701408671022	15	0.633288270483148	0.841419298947063	NA	0.333333333333333	0.333333333333333
ACRF_ECOLI	10vs2.5	0.309008405178086	0.389913305066326	0.792505413800953	15	0.440420925341603	0.832947376532582	NA	0.333333333333333	0.333333333333333
ACRF_ECOLI	10vs1	0.319636258357764	0.389913305066326	0.819762378468704	15	0.425186383473479	0.877334028623939	NA	0.25	0.25
ACRF_ECOLI	10vs0.25	0.428297586430611	0.435936327729959	0.98247739219366	15	0.341447023992968	0.6363516494641	NA	0.416666666666667	0.25
ACRF_ECOLI	10vs0.1	0.377695740483403	0.389913305066326	0.968665945931636	15	0.348072424294614	0.499447817778356	NA	0.333333333333333	0.333333333333333
ACRF_ECOLI	5vs2.5	0.498901677341126	0.389913305066326	1.27951950051117	15	0.220152119057902	0.549631499369893	NA	0.333333333333333	0.333333333333333
ACRF_ECOLI	5vs1	0.509529530520805	0.389913305066326	1.30677646517892	15	0.210969317293872	0.504763382089018	NA	0.25	0.25
ACRF_ECOLI	5vs0.25	0.618190858593651	0.435936327729959	1.41807603374727	15	0.176608698995013	0.425055157724679	NA	0.416666666666667	0.25
ACRF_ECOLI	5vs0.1	0.567589012646444	0.389913305066326	1.45568003264186	15	0.166090852051127	0.325761385451539	NA	0.333333333333333	0.333333333333333
ACRF_ECOLI	2.5vs1	0.0106278531796785	0.389913305066326	0.0272569646677501	15	0.978614112019843	0.99649231837705	NA	0.25	0.25
ACRF_ECOLI	2.5vs0.25	0.119289181252525	0.435936327729959	0.273639001075447	15	0.788094043680988	0.979561507954422	NA	0.416666666666667	0.25
ACRF_ECOLI	2.5vs0.1	0.0686873353053175	0.389913305066326	0.176160532130683	15	0.862524101082899	0.926909150048578	NA	0.333333333333333	0.333333333333333
ACRF_ECOLI	1vs0.25	0.108661328072846	0.435936327729959	0.249259630732488	15	0.806540897440243	0.943788469548137	NA	0.333333333333333	0.166666666666667
ACRF_ECOLI	1vs0.1	0.058059482125639	0.389913305066326	0.148903567462933	15	0.883613171535777	0.936801684583421	NA	0.25	0.25
ACRF_ECOLI	0.25vs0.1	-0.0506018459472074	0.435936327729959	-0.11607623115675	15	0.909131898927714	0.963270718021438	NA	0.416666666666667	0.25
ACSA_ECOLI	50vs25	-0.0427421768491456	0.15245217457281	-0.280364494431874	16	0.782790520512538	0.842113999716506	NA	0.19047619047619	0.19047619047619
ACSA_ECOLI	50vs10	-0.264383459746383	0.15245217457281	-1.73420589432207	16	0.102102562599947	0.163639123897559	NA	0.214285714285714	0.214285714285714
ACSA_ECOLI	50vs5	-0.0253105706062027	0.15245217457281	-0.166023021167957	16	0.870218638637531	0.917572195244926	NA	0.214285714285714	0.214285714285714
ACSA_ECOLI	50vs2.5	-0.145732462059962	0.15245217457281	-0.955922488270979	16	0.353332805815932	0.492833677882328	NA	0.19047619047619	0.19047619047619
ACSA_ECOLI	50vs1	-0.0742252776333884	0.15245217457281	-0.486875820836122	16	0.632948811635069	0.718613332769801	NA	0.19047619047619	0.19047619047619
ACSA_ECOLI	50vs0.25	-0.13653066239085	0.15245217457281	-0.895563889288077	16	0.383761464076141	0.524444320976444	NA	0.19047619047619	0.19047619047619
ACSA_ECOLI	50vs0.1	0.00139203794406677	0.15245217457281	0.00913098122717785	16	0.992827515052297	0.996322376326276	NA	0.285714285714286	0.285714285714286
ACSA_ECOLI	25vs10	-0.221641282897238	0.15245217457281	-1.45384139989019	16	0.165324408993869	0.710783879362416	NA	0.214285714285714	0.214285714285714
ACSA_ECOLI	25vs5	0.0174316062429429	0.15245217457281	0.114341473263917	16	0.910389665860367	0.962806736059215	NA	0.214285714285714	0.214285714285714
ACSA_ECOLI	25vs2.5	-0.102990285210816	0.15245217457281	-0.675557993839105	16	0.508968131983132	0.86806940291291	NA	0.19047619047619	0.19047619047619
ACSA_ECOLI	25vs1	-0.0314831007842429	0.15245217457281	-0.206511326404248	16	0.838996559743614	0.985926985104621	NA	0.19047619047619	0.19047619047619
ACSA_ECOLI	25vs0.25	-0.0937884855417048	0.15245217457281	-0.615199394856203	16	0.54707421645338	0.82685171498182	NA	0.19047619047619	0.19047619047619
ACSA_ECOLI	25vs0.1	0.0441342147932123	0.15245217457281	0.289495475659052	16	0.775919977911742	0.901290299465955	NA	0.285714285714286	0.285714285714286
ACSA_ECOLI	10vs5	0.239072889140181	0.15245217457281	1.56818287315411	16	0.136401054360355	0.388506272696332	NA	0.238095238095238	0.238095238095238
ACSA_ECOLI	10vs2.5	0.118650997686422	0.15245217457281	0.778283406051089	16	0.447759278595794	0.834982337707774	NA	0.214285714285714	0.214285714285714
ACSA_ECOLI	10vs1	0.190158182112995	0.15245217457281	1.24733007348595	16	0.230225795581515	0.785567110933723	NA	0.214285714285714	0.214285714285714
ACSA_ECOLI	10vs0.25	0.127852797355533	0.15245217457281	0.838642005033991	16	0.414024431457642	0.703782639533261	NA	0.214285714285714	0.214285714285714
ACSA_ECOLI	10vs0.1	0.26577549769045	0.15245217457281	1.74333687554925	16	0.100455296282466	0.214935065608658	NA	0.30952380952381	0.30952380952381
ACSA_ECOLI	5vs2.5	-0.120421891453759	0.15245217457281	-0.789899467103022	16	0.44113668293623	0.73626773106754	NA	0.214285714285714	0.214285714285714
ACSA_ECOLI	5vs1	-0.0489147070271857	0.15245217457281	-0.320852799668165	16	0.752474665655476	0.896772815048185	NA	0.214285714285714	0.214285714285714
ACSA_ECOLI	5vs0.25	-0.111220091784648	0.15245217457281	-0.72954086812012	16	0.476216340498324	0.715855849704727	NA	0.214285714285714	0.214285714285714
ACSA_ECOLI	5vs0.1	0.0267026085502695	0.15245217457281	0.175154002395135	16	0.863156006472027	0.923284197573653	NA	0.30952380952381	0.30952380952381
ACSA_ECOLI	2.5vs1	0.0715071844265734	0.15245217457281	0.469046667434857	16	0.645363922617614	0.981420975749235	NA	0.19047619047619	0.19047619047619
ACSA_ECOLI	2.5vs0.25	0.00920179966911153	0.15245217457281	0.0603585989829016	16	0.95261753313745	0.991254715192237	NA	0.19047619047619	0.19047619047619
ACSA_ECOLI	2.5vs0.1	0.147124500004029	0.15245217457281	0.965053469498156	16	0.348878916550904	0.587939416114692	NA	0.285714285714286	0.285714285714286
ACSA_ECOLI	1vs0.25	-0.0623053847574619	0.15245217457281	-0.408688068451955	16	0.688186421374221	0.921710802149189	NA	0.19047619047619	0.19047619047619
ACSA_ECOLI	1vs0.1	0.0756173155774552	0.15245217457281	0.4960068020633	16	0.626633870490645	0.77467009234645	NA	0.285714285714286	0.285714285714286
ACSA_ECOLI	0.25vs0.1	0.137922700334917	0.15245217457281	0.904694870515254	16	0.379048229311595	0.618806071242942	NA	0.285714285714286	0.285714285714286
ACUI_ECOLI	50vs25	-0.144222630623339	0.0501102750399397	-2.87810494970121	16	0.0109261012028459	0.0324364356109517	NA	0.0256410256410257	0.0256410256410256
ACUI_ECOLI	50vs10	-0.222350724928004	0.0501102750399397	-4.43722818824646	16	0.000413997535616328	0.00219446355181929	NA	0.0256410256410257	0.0256410256410256
ACUI_ECOLI	50vs5	-0.105351778201605	0.0501102750399397	-2.10239872197141	16	0.0517031164767192	0.127054228015555	NA	0.0256410256410257	0.0256410256410256
ACUI_ECOLI	50vs2.5	-0.167704450244151	0.0501102750399397	-3.34670783807281	16	0.00409562084559534	0.0166569322019316	NA	0.0256410256410257	0.0256410256410256
ACUI_ECOLI	50vs1	-0.184226042152281	0.0501102750399397	-3.67641251231302	16	0.00204157928930049	0.00779213703022405	NA	0.0384615384615384	0.0384615384615385
ACUI_ECOLI	50vs0.25	-0.114872364930558	0.0501102750399397	-2.29239142748668	16	0.035776418959572	0.0906335946975823	NA	0.0256410256410257	0.0256410256410256
ACUI_ECOLI	50vs0.1	0.0283598362949193	0.0501102750399397	0.565948525972277	16	0.57928047566788	0.747489684586928	NA	0.0512820512820513	0.0512820512820513
ACUI_ECOLI	25vs10	-0.0781280943046643	0.0501102750399397	-1.55912323854526	16	0.138525866003734	0.682567177960857	NA	0	0
ACUI_ECOLI	25vs5	0.0388708524217342	0.0501102750399397	0.775706227729796	16	0.44923694627191	0.725870809750958	NA	0	0
ACUI_ECOLI	25vs2.5	-0.0234818196208113	0.0501102750399397	-0.468602888371605	16	0.645674349496288	0.923795740665874	NA	0	0
ACUI_ECOLI	25vs1	-0.0400034115289417	0.0501102750399397	-0.798307562611811	16	0.436381597322175	0.942348368271399	NA	0.0128205128205128	0.0128205128205128
ACUI_ECOLI	25vs0.25	0.0293502656927816	0.0501102750399397	0.585713522214524	16	0.566238882603268	0.840373201623395	NA	0	0
ACUI_ECOLI	25vs0.1	0.172582466918259	0.0501102750399397	3.44405347567348	16	0.00333518085304774	0.0243478527909801	NA	0.0256410256410257	0.0256410256410256
ACUI_ECOLI	10vs5	0.116998946726399	0.0501102750399397	2.33482946627505	16	0.0329078421995828	0.184688457167398	NA	0	0
ACUI_ECOLI	10vs2.5	0.054646274683853	0.0501102750399397	1.09052035017365	16	0.291635362992991	0.750368233967299	NA	0	0
ACUI_ECOLI	10vs1	0.0381246827757226	0.0501102750399397	0.760815675933445	16	0.457833880368877	0.893406794107176	NA	0.0128205128205128	0.0128205128205128
ACUI_ECOLI	10vs0.25	0.107478359997446	0.0501102750399397	2.14483676075978	16	0.0476633518211398	0.221194972529173	NA	0	0
ACUI_ECOLI	10vs0.1	0.250710561222923	0.0501102750399397	5.00317671421874	16	0.000130031970812627	0.0026094551430873	NA	0.0256410256410257	0.0256410256410256
ACUI_ECOLI	5vs2.5	-0.0623526720425455	0.0501102750399397	-1.2443091161014	16	0.231306067290535	0.560367824990785	NA	0	0
ACUI_ECOLI	5vs1	-0.0788742639506759	0.0501102750399397	-1.57401379034161	16	0.135048117926387	0.410019971415073	NA	0.0128205128205128	0.0128205128205128
ACUI_ECOLI	5vs0.25	-0.00952058672895256	0.0501102750399397	-0.189992705515272	16	0.851704359948561	0.928808515097108	NA	0	0
ACUI_ECOLI	5vs0.1	0.133711614496524	0.0501102750399397	2.66834724794369	16	0.0168269867065181	0.0702579373399162	NA	0.0256410256410257	0.0256410256410256
ACUI_ECOLI	2.5vs1	-0.0165215919081304	0.0501102750399397	-0.329704674240206	16	0.74590018574312	0.985944268418034	NA	0.0128205128205128	0.0128205128205128
ACUI_ECOLI	2.5vs0.25	0.0528320853135929	0.0501102750399397	1.05431641058613	16	0.307399790504231	0.898437179117888	NA	0	0
ACUI_ECOLI	2.5vs0.1	0.19606428653907	0.0501102750399397	3.91265636404509	16	0.00124026288442192	0.0196397560811465	NA	0.0256410256410257	0.0256410256410256
ACUI_ECOLI	1vs0.25	0.0693536772217234	0.0501102750399397	1.38402108482633	16	0.18535516663109	0.621239609116579	NA	0.0128205128205128	0.0128205128205128
ACUI_ECOLI	1vs0.1	0.2125858784472	0.0501102750399397	4.24236103828529	16	0.000621017931640599	0.00709220478453322	NA	0.0384615384615384	0.0384615384615385
ACUI_ECOLI	0.25vs0.1	0.143232201225477	0.0501102750399398	2.85833995345896	16	0.0113827696568458	0.083132983345199	NA	0.0256410256410257	0.0256410256410256
ACYP_ECOLI	50vs25	-0.162068650859767	0.207858064953268	-0.779708263406592	15	0.447691258210167	0.555690038971489	NA	0.583333333333333	0.416666666666667
ACYP_ECOLI	50vs10	-0.982480315248721	0.207858064953268	-4.72668845189918	15	0.000270132864825801	0.00156427303719077	NA	0.583333333333333	0.416666666666667
ACYP_ECOLI	50vs5	-0.396088956368947	0.207858064953268	-1.90557415445005	15	0.0760553712191117	0.167095629704442	NA	0.583333333333333	0.416666666666667
ACYP_ECOLI	50vs2.5	-0.25952202761762	0.207858064953268	-1.24855404420304	15	0.230964592633797	0.36109193577556	NA	0.333333333333333	0.166666666666667
ACYP_ECOLI	50vs1	-0.499219045547526	0.207858064953268	-2.40173045804003	15	0.0297242166900105	0.0648578036967692	NA	0.416666666666667	0.25
ACYP_ECOLI	50vs0.25	-0.14948101929852	0.207858064953268	-0.719149479872854	15	0.483102954838289	0.614794731140851	NA	0.583333333333333	0.416666666666667
ACYP_ECOLI	50vs0.1	-0.900401281159745	0.207858064953268	-4.33180825272371	15	0.000592670634217418	0.00827964424927687	NA	0.416666666666667	0.25
ACYP_ECOLI	25vs10	-0.820411664388954	0.185913905162829	-4.41285800365718	15	0.000503771324086077	0.0224644694148014	NA	0.5	0.5
ACYP_ECOLI	25vs5	-0.23402030550918	0.185913905162829	-1.25875633296077	15	0.22735706367493	0.522953007545337	NA	0.5	0.5
ACYP_ECOLI	25vs2.5	-0.0974533767578529	0.185913905162829	-0.524185518412408	15	0.607809013418236	0.913236850988052	NA	0.25	0.25
ACYP_ECOLI	25vs1	-0.337150394687759	0.185913905162829	-1.81347594410688	15	0.0898134589467983	0.658357373380659	NA	0.333333333333333	0.333333333333333
ACYP_ECOLI	25vs0.25	0.0125876315612465	0.185913905162829	0.0677067783080662	15	0.94691332638732	0.98843253943355	NA	0.5	0.5
ACYP_ECOLI	25vs0.1	-0.738332630299978	0.185913905162829	-3.97136851949467	15	0.00122886526851795	0.0127090539612515	NA	0.333333333333333	0.333333333333333
ACYP_ECOLI	10vs5	0.586391358879774	0.185913905162829	3.15410167069641	15	0.00655116849978366	0.0809146296429524	NA	0.5	0.5
ACYP_ECOLI	10vs2.5	0.722958287631101	0.185913905162829	3.88867248524478	15	0.00145445316690807	0.0480441749670055	NA	0.25	0.25
ACYP_ECOLI	10vs1	0.483261269701195	0.185913905162829	2.5993820595503	15	0.0201237393769504	0.351144669707947	NA	0.333333333333333	0.333333333333333
ACYP_ECOLI	10vs0.25	0.8329992959502	0.185913905162829	4.48056478196525	15	0.000440024237374326	0.0120880221531568	NA	0.5	0.5
ACYP_ECOLI	10vs0.1	0.0820790340889758	0.185913905162829	0.441489484162513	15	0.665156460266331	0.772270496239273	NA	0.333333333333333	0.333333333333333
ACYP_ECOLI	5vs2.5	0.136566928751327	0.185913905162829	0.734570814548363	15	0.473928919203285	0.762347810947237	NA	0.25	0.25
ACYP_ECOLI	5vs1	-0.103130089178579	0.185913905162829	-0.554719611146109	15	0.587263288311426	0.800569750695028	NA	0.333333333333333	0.333333333333333
ACYP_ECOLI	5vs0.25	0.246607937070426	0.185913905162829	1.32646311126884	15	0.204528766427129	0.460843407993598	NA	0.5	0.5
ACYP_ECOLI	5vs0.1	-0.504312324790798	0.185913905162829	-2.7126121865339	15	0.0160475911596414	0.0679765476707858	NA	0.333333333333333	0.333333333333333
ACYP_ECOLI	2.5vs1	-0.239697017929906	0.185913905162829	-1.28929042569447	15	0.216824575682416	0.835863769936476	NA	0.0833333333333334	0.0833333333333333
ACYP_ECOLI	2.5vs0.25	0.110041008319099	0.185913905162829	0.591892296720474	15	0.562738394370021	0.940457710015873	NA	0.25	0.25
ACYP_ECOLI	2.5vs0.1	-0.640879253542125	0.185913905162829	-3.44718300108227	15	0.00359254994081537	0.038663234854989	NA	0.0833333333333334	0.0833333333333333
ACYP_ECOLI	1vs0.25	0.349738026249005	0.185913905162829	1.88118272241495	15	0.0795021942707479	0.436698662196832	NA	0.333333333333333	0.333333333333333
ACYP_ECOLI	1vs0.1	-0.401182235612219	0.185913905162829	-2.15789257538779	15	0.0475576854086883	0.143036091992543	NA	0.166666666666667	0.166666666666667
ACYP_ECOLI	0.25vs0.1	-0.750920261861225	0.185913905162829	-4.03907529780274	15	0.00107079549499312	0.0189616426681316	NA	0.333333333333333	0.333333333333333
ADD_ECOLI	50vs25	-0.0715731350866224	0.0321363941665451	-2.22716757566821	16	0.0406433130822224	0.0900990080663845	NA	0.0175438596491229	0.0175438596491228
ADD_ECOLI	50vs10	-0.109529978845665	0.0321363941665451	-3.40828464693432	16	0.00359673397937144	0.0111898390469334	NA	0.00877192982456143	0.0087719298245614
ADD_ECOLI	50vs5	-0.0146104433530686	0.0321363941665451	-0.45463854088143	16	0.655476835883077	0.767482535922533	NA	0	0
ADD_ECOLI	50vs2.5	-0.00882393600927502	0.0321363941665451	-0.274577663055333	16	0.787154456340469	0.863276200181649	NA	0	0
ADD_ECOLI	50vs1	-0.0780967963576084	0.0321363941665451	-2.43016674343973	16	0.0272313451358248	0.0607016087816414	NA	0.00877192982456143	0.0087719298245614
ADD_ECOLI	50vs0.25	0.0130426664755738	0.0321363941665451	0.405853451011986	16	0.690226189096699	0.783476987712089	NA	0.00877192982456143	0.0087719298245614
ADD_ECOLI	50vs0.1	0.0383658432371373	0.0321363941665451	1.19384405849357	16	0.249939658160588	0.451322927622796	NA	0	0
ADD_ECOLI	25vs10	-0.0379568437590431	0.0321363941665451	-1.18111707126611	16	0.254815983947518	0.810609387282995	NA	0.0263157894736842	0.0263157894736842
ADD_ECOLI	25vs5	0.0569626917335538	0.0321363941665451	1.77252903478678	16	0.0953436674460866	0.344928313726974	NA	0.0175438596491229	0.0175438596491228
ADD_ECOLI	25vs2.5	0.0627491990773473	0.0321363941665451	1.95258991261288	16	0.06859068885734	0.443707150872524	NA	0.0175438596491229	0.0175438596491228
ADD_ECOLI	25vs1	-0.00652366127098603	0.0321363941665451	-0.202999167771515	16	0.841694748522334	0.985926985104621	NA	0.0263157894736842	0.0263157894736842
ADD_ECOLI	25vs0.25	0.0846158015621962	0.0321363941665451	2.6330210266802	16	0.0180844001823197	0.145190919145855	NA	0.0263157894736842	0.0263157894736842
ADD_ECOLI	25vs0.1	0.10993897832376	0.0321363941665451	3.42101163416178	16	0.00350141114060154	0.0249435875212641	NA	0.0175438596491229	0.0175438596491228
ADD_ECOLI	10vs5	0.0949195354925968	0.0321363941665451	2.95364610605289	16	0.00933938266053236	0.0981048426376275	NA	0.00877192982456143	0.0087719298245614
ADD_ECOLI	10vs2.5	0.10070604283639	0.0321363941665451	3.13370698387899	16	0.0064106034661382	0.129289481670014	NA	0.00877192982456143	0.0087719298245614
ADD_ECOLI	10vs1	0.031433182488057	0.0321363941665451	0.978117903494594	16	0.342574594979464	0.83727623835189	NA	0.0175438596491229	0.0175438596491228
ADD_ECOLI	10vs0.25	0.122572645321239	0.0321363941665451	3.81413809794631	16	0.00152651658539149	0.0274244681954458	NA	0.0175438596491229	0.0175438596491228
ADD_ECOLI	10vs0.1	0.147895822082803	0.0321363941665451	4.60212870542789	16	0.000294470442868899	0.00419616609887206	NA	0.00877192982456143	0.0087719298245614
ADD_ECOLI	5vs2.5	0.00578650734379357	0.0321363941665451	0.180060877826097	16	0.859365541660241	0.965763180151509	NA	0	0
ADD_ECOLI	5vs1	-0.0634863530045398	0.0321363941665451	-1.9755282025583	16	0.0657172803409845	0.277277722936025	NA	0.00877192982456143	0.0087719298245614
ADD_ECOLI	5vs0.25	0.0276531098286424	0.0321363941665451	0.860491991893416	16	0.402228553294604	0.663507634613079	NA	0.00877192982456143	0.0087719298245614
ADD_ECOLI	5vs0.1	0.0529762865902059	0.0321363941665451	1.648482599375	16	0.118747113416586	0.257819314152849	NA	0	0
ADD_ECOLI	2.5vs1	-0.0692728603483334	0.0321363941665451	-2.15558908038439	16	0.0466869665941521	0.623698030413407	NA	0.00877192982456143	0.0087719298245614
ADD_ECOLI	2.5vs0.25	0.0218666024848488	0.0321363941665451	0.680431114067319	16	0.50595925562228	0.924728354093055	NA	0.00877192982456143	0.0087719298245614
ADD_ECOLI	2.5vs0.1	0.0471897792464124	0.0321363941665451	1.4684217215489	16	0.16137465529332	0.383691400954209	NA	0	0
ADD_ECOLI	1vs0.25	0.0911394628331822	0.0321363941665451	2.83602019445171	16	0.0119207568154929	0.176442009262854	NA	0.0175438596491229	0.0175438596491228
ADD_ECOLI	1vs0.1	0.116462639594746	0.0321363941665451	3.62401080193329	16	0.00228054786929843	0.0180913260504077	NA	0.00877192982456143	0.0087719298245614
ADD_ECOLI	0.25vs0.1	0.0253231767615635	0.0321363941665452	0.787990607481583	16	0.442220729969147	0.664881263223211	NA	0.00877192982456143	0.0087719298245614
ADEC_ECOLI	50vs25	-0.732724306928755	0.246849344611932	-2.96830566060712	16	0.00905862331920981	0.028162742604827	NA	0.583333333333333	0.583333333333333
ADEC_ECOLI	50vs10	-0.529772314915583	0.246849344611932	-2.14613620201597	16	0.0475443630029888	0.0886799247234431	NA	0.361111111111111	0.361111111111111
ADEC_ECOLI	50vs5	-0.118754728159759	0.246849344611932	-0.481081804557557	16	0.636971228314775	0.752899991868064	NA	0.416666666666667	0.416666666666667
ADEC_ECOLI	50vs2.5	-0.645124216386739	0.246849344611932	-2.61343297224843	16	0.0188199379218057	0.0521625211486113	NA	0.416666666666667	0.416666666666667
ADEC_ECOLI	50vs1	-0.569468148279319	0.246849344611932	-2.3069461625453	16	0.0347672469665632	0.0728996338250015	NA	0.388888888888889	0.388888888888889
ADEC_ECOLI	50vs0.25	-0.412283181563648	0.246849344611932	-1.67018139023943	16	0.114326820160449	0.216871166101465	NA	0.444444444444444	0.444444444444444
ADEC_ECOLI	50vs0.1	-0.737768449955609	0.246849344611932	-2.98873975588407	16	0.00868097946675084	0.0495176652712218	NA	0.361111111111111	0.361111111111111
ADEC_ECOLI	25vs10	0.202951992013173	0.246849344611932	0.822169458591151	16	0.423064121906253	0.891636845785161	NA	0.333333333333333	0.333333333333333
ADEC_ECOLI	25vs5	0.613969578768997	0.246849344611932	2.48722385604956	16	0.0242902232275313	0.164695020070737	NA	0.388888888888889	0.388888888888889
ADEC_ECOLI	25vs2.5	0.0876000905420161	0.246849344611932	0.354872688358686	16	0.727319393012988	0.944137429228335	NA	0.388888888888889	0.388888888888889
ADEC_ECOLI	25vs1	0.163256158649437	0.246849344611932	0.66135949806182	16	0.517793211981159	0.973885846392517	NA	0.361111111111111	0.361111111111111
ADEC_ECOLI	25vs0.25	0.320441125365108	0.246849344611932	1.29812427036769	16	0.212646126963611	0.533853697692856	NA	0.416666666666667	0.416666666666667
ADEC_ECOLI	25vs0.1	-0.00504414302685389	0.246849344611932	-0.0204340952769541	16	0.983949745971067	0.991267333626858	NA	0.333333333333333	0.333333333333333
ADEC_ECOLI	10vs5	0.411017586755824	0.246849344611932	1.66505439745841	16	0.115358257446479	0.355162859693595	NA	0.166666666666667	0.166666666666667
ADEC_ECOLI	10vs2.5	-0.115351901471156	0.246849344611932	-0.467296770232464	16	0.646588381694812	0.915243234850481	NA	0.166666666666667	0.166666666666667
ADEC_ECOLI	10vs1	-0.0396958333637359	0.246849344611932	-0.160809960529331	16	0.874255972622773	0.981292558891251	NA	0.138888888888889	0.138888888888889
ADEC_ECOLI	10vs0.25	0.117489133351935	0.246849344611932	0.475954811776543	16	0.64054038357635	0.841052001478023	NA	0.194444444444444	0.194444444444444
ADEC_ECOLI	10vs0.1	-0.207996135040026	0.246849344611932	-0.842603553868105	16	0.411869246863462	0.557955593004965	NA	0.111111111111111	0.111111111111111
ADEC_ECOLI	5vs2.5	-0.526369488226981	0.246849344611932	-2.13235116769088	16	0.0488206906262061	0.271098423241991	NA	0.222222222222222	0.222222222222222
ADEC_ECOLI	5vs1	-0.45071342011956	0.246849344611932	-1.82586435798774	16	0.0865917135473815	0.323795554449687	NA	0.194444444444444	0.194444444444444
ADEC_ECOLI	5vs0.25	-0.293528453403889	0.246849344611932	-1.18909958568187	16	0.251749085066934	0.515120732423543	NA	0.25	0.25
ADEC_ECOLI	5vs0.1	-0.619013721795851	0.246849344611932	-2.50765795132652	16	0.023312139180327	0.0869177841004526	NA	0.166666666666667	0.166666666666667
ADEC_ECOLI	2.5vs1	0.0756560681074205	0.246849344611932	0.306486809703134	16	0.763186406157292	0.98841735542691	NA	0.194444444444444	0.194444444444444
ADEC_ECOLI	2.5vs0.25	0.232841034823092	0.246849344611932	0.943251582009007	16	0.359578410318882	0.920617156369931	NA	0.25	0.25
ADEC_ECOLI	2.5vs0.1	-0.09264423356887	0.246849344611932	-0.37530678363564	16	0.712361099501356	0.844743624270568	NA	0.166666666666667	0.166666666666667
ADEC_ECOLI	1vs0.25	0.157184966715671	0.246849344611932	0.636764772305874	16	0.533283329415729	0.856311630449057	NA	0.222222222222222	0.222222222222222
ADEC_ECOLI	1vs0.1	-0.168300301676291	0.246849344611932	-0.681793593338774	16	0.50511983992995	0.683125458578034	NA	0.138888888888889	0.138888888888889
ADEC_ECOLI	0.25vs0.1	-0.325485268391962	0.246849344611932	-1.31855836564465	16	0.205880376846774	0.446329849007967	NA	0.194444444444444	0.194444444444444
ADHE_ECOLI	50vs25	-0.145914203054213	0.0275939259360301	-5.28791022315855	16	7.35782636223092e-05	0.000908630809118894	NA	0.079136690647482	0.079136690647482
ADHE_ECOLI	50vs10	-0.137604968798	0.0275939259360301	-4.98678474085218	16	0.00013440404928966	0.00095772945302213	NA	0.0635491606714629	0.0635491606714628
ADHE_ECOLI	50vs5	-0.140033218527145	0.0275939259360301	-5.07478416995749	16	0.000112581244545051	0.00156554154179118	NA	0.0767386091127098	0.0767386091127098
ADHE_ECOLI	50vs2.5	-0.118124094391296	0.0275939259360301	-4.28080058869253	16	0.000573148278131264	0.00406180231837336	NA	0.0731414868105515	0.0731414868105516
ADHE_ECOLI	50vs1	-0.149545484738995	0.0275939259360301	-5.41950736135481	16	5.67411138567842e-05	0.000573205975727683	NA	0.0695443645083933	0.0695443645083933
ADHE_ECOLI	50vs0.25	-0.115780641963332	0.0275939259360301	-4.19587420187115	16	0.000684374184003023	0.00477037153109799	NA	0.0707434052757794	0.0707434052757794
ADHE_ECOLI	50vs0.1	-0.0232842857973296	0.0275939259360301	-0.843819246717868	16	0.411209343447199	0.606033732319845	NA	0.0851318944844125	0.0851318944844125
ADHE_ECOLI	25vs10	0.00830923425621322	0.0275939259360301	0.301125482306366	16	0.767196889304864	0.968244292162533	NA	0.0611510791366906	0.0611510791366906
ADHE_ECOLI	25vs5	0.00588098452706845	0.0275939259360301	0.213126053201059	16	0.833920502298044	0.939851829289915	NA	0.0743405275779376	0.0743405275779376
ADHE_ECOLI	25vs2.5	0.0277901086629176	0.0275939259360301	1.00710963446601	16	0.328870963661268	0.774250500620588	NA	0.0707434052757794	0.0707434052757794
ADHE_ECOLI	25vs1	-0.00363128168478137	0.0275939259360301	-0.131597138196269	16	0.896943528841683	0.98901533778149	NA	0.0671462829736211	0.0671462829736211
ADHE_ECOLI	25vs0.25	0.0301335610908814	0.0275939259360301	1.09203602128739	16	0.290988596089971	0.630596985557743	NA	0.0683453237410072	0.0683453237410072
ADHE_ECOLI	25vs0.1	0.122629917256884	0.0275939259360301	4.44409097644068	16	0.000408149747336495	0.00562817020011377	NA	0.0827338129496403	0.0827338129496403
ADHE_ECOLI	10vs5	-0.00242824972914477	0.0275939259360301	-0.0879994291053067	16	0.930969134201446	0.970628337546875	NA	0.0587529976019184	0.0587529976019185
ADHE_ECOLI	10vs2.5	0.0194808744067043	0.0275939259360301	0.705984152159648	16	0.490350831471875	0.845236548284962	NA	0.0551558752997602	0.0551558752997602
ADHE_ECOLI	10vs1	-0.0119405159409946	0.0275939259360301	-0.432722620502635	16	0.670992516691261	0.947277165325452	NA	0.0515587529976019	0.0515587529976019
ADHE_ECOLI	10vs0.25	0.0218243268346682	0.0275939259360301	0.790910538981028	16	0.440563168777615	0.72667078908109	NA	0.052757793764988	0.052757793764988
ADHE_ECOLI	10vs0.1	0.114320683000671	0.0275939259360301	4.14296549413431	16	0.000764514676338202	0.00763869516273781	NA	0.0671462829736211	0.0671462829736211
ADHE_ECOLI	5vs2.5	0.0219091241358491	0.0275939259360301	0.793983581264954	16	0.438822913529038	0.733963200516322	NA	0.0683453237410072	0.0683453237410072
ADHE_ECOLI	5vs1	-0.00951226621184982	0.0275939259360301	-0.344723191397329	16	0.734792107589058	0.88828034661047	NA	0.064748201438849	0.0647482014388489
ADHE_ECOLI	5vs0.25	0.0242525765638129	0.0275939259360301	0.878909968086335	16	0.392458704996764	0.654902527272364	NA	0.065947242206235	0.065947242206235
ADHE_ECOLI	5vs0.1	0.116748932729815	0.0275939259360301	4.23096492323962	16	0.00063597624025169	0.00777156306150494	NA	0.0803357314148681	0.0803357314148681
ADHE_ECOLI	2.5vs1	-0.0314213903476989	0.0275939259360301	-1.13870677266228	16	0.271588534341084	0.893425538397962	NA	0.0611510791366906	0.0611510791366906
ADHE_ECOLI	2.5vs0.25	0.00234345242796381	0.0275939259360301	0.0849263868213803	16	0.933373511118733	0.989508053733298	NA	0.0623501199040767	0.0623501199040767
ADHE_ECOLI	2.5vs0.1	0.0948398085939663	0.0275939259360301	3.43698134197466	16	0.00338534818008851	0.0366642525375641	NA	0.0767386091127098	0.0767386091127098
ADHE_ECOLI	1vs0.25	0.0337648427756627	0.0275939259360301	1.22363315948366	16	0.238805759660553	0.668743835764778	NA	0.0587529976019184	0.0587529976019185
ADHE_ECOLI	1vs0.1	0.126261198941665	0.0275939259360301	4.57568811463695	16	0.000310952129572772	0.00437554068041687	NA	0.0731414868105515	0.0731414868105516
ADHE_ECOLI	0.25vs0.1	0.0924963561660025	0.0275939259360302	3.35205495515328	16	0.00404970375836489	0.043227380841551	NA	0.0743405275779376	0.0743405275779376
ADHP_ECOLI	50vs25	-0.294791783373316	0.11910368724947	-2.47508528225375	16	0.0248895408134646	0.0614979070932688	NA	0.0714285714285714	0.0714285714285714
ADHP_ECOLI	50vs10	-0.248155383720798	0.11910368724947	-2.08352393995176	16	0.0535987449567505	0.0972294306380078	NA	0.0714285714285714	0.0714285714285714
ADHP_ECOLI	50vs5	-0.226491910376144	0.11910368724947	-1.90163642794486	16	0.0753814023726476	0.166388081427581	NA	0.119047619047619	0.119047619047619
ADHP_ECOLI	50vs2.5	-0.168561340822382	0.11910368724947	-1.41524871912085	16	0.176164611781114	0.29510377642314	NA	0.142857142857143	0.142857142857143
ADHP_ECOLI	50vs1	-0.291983216976183	0.11910368724947	-2.45150443045988	16	0.0260940642466208	0.058662223978672	NA	0.119047619047619	0.119047619047619
ADHP_ECOLI	50vs0.25	0.0466095606199218	0.11910368724947	0.391336000558028	16	0.700711236267533	0.79102811339066	NA	0.119047619047619	0.119047619047619
ADHP_ECOLI	50vs0.1	-0.0915369762681401	0.11910368724947	-0.768548635076346	16	0.453356743165816	0.641407690603911	NA	0.142857142857143	0.142857142857143
ADHP_ECOLI	25vs10	0.0466363996525179	0.11910368724947	0.391561342301982	16	0.700548000646567	0.951675365457746	NA	0.0476190476190477	0.0476190476190476
ADHP_ECOLI	25vs5	0.0682998729971729	0.11910368724947	0.573448854308889	16	0.574313337648506	0.818569492094195	NA	0.0952380952380952	0.0952380952380952
ADHP_ECOLI	25vs2.5	0.126230442550934	0.11910368724947	1.0598365631329	16	0.304956888369603	0.767352170315117	NA	0.119047619047619	0.119047619047619
ADHP_ECOLI	25vs1	0.00280856639713295	0.11910368724947	0.0235808517938679	16	0.981478535044935	0.999386514567891	NA	0.0952380952380952	0.0952380952380952
ADHP_ECOLI	25vs0.25	0.341401343993238	0.11910368724947	2.86642128281177	16	0.0111938534934406	0.104286486647874	NA	0.0952380952380952	0.0952380952380952
ADHP_ECOLI	25vs0.1	0.203254807105176	0.11910368724947	1.7065366471774	16	0.107238706940776	0.256197458444767	NA	0.119047619047619	0.119047619047619
ADHP_ECOLI	10vs5	0.0216634733446549	0.11910368724947	0.181887512006908	16	0.857955404292244	0.944705997119567	NA	0.0952380952380952	0.0952380952380952
ADHP_ECOLI	10vs2.5	0.0795940428984162	0.11910368724947	0.668275220830919	16	0.513483927762548	0.845965076120441	NA	0.119047619047619	0.119047619047619
ADHP_ECOLI	10vs1	-0.043827833255385	0.11910368724947	-0.367980490508114	16	0.717710586430235	0.954805386605217	NA	0.0952380952380952	0.0952380952380952
ADHP_ECOLI	10vs0.25	0.29476494434072	0.11910368724947	2.47485994050979	16	0.0249007980186169	0.153231517231872	NA	0.0952380952380952	0.0952380952380952
ADHP_ECOLI	10vs0.1	0.156618407452658	0.11910368724947	1.31497530487542	16	0.207054197863819	0.349717789259289	NA	0.119047619047619	0.119047619047619
ADHP_ECOLI	5vs2.5	0.0579305695537613	0.11910368724947	0.486387708824011	16	0.633287220569717	0.868153644396261	NA	0.166666666666667	0.166666666666667
ADHP_ECOLI	5vs1	-0.0654913066000399	0.11910368724947	-0.549868002515022	16	0.590003846526657	0.801633044245518	NA	0.142857142857143	0.142857142857143
ADHP_ECOLI	5vs0.25	0.273101470996065	0.11910368724947	2.29297242850288	16	0.0357356157369655	0.166223685873529	NA	0.142857142857143	0.142857142857143
ADHP_ECOLI	5vs0.1	0.134954934108003	0.11910368724947	1.13308779286851	16	0.273871622325988	0.449648742490468	NA	0.166666666666667	0.166666666666667
ADHP_ECOLI	2.5vs1	-0.123421876153801	0.11910368724947	-1.03625571133903	16	0.31549149890737	0.90654222888041	NA	0.166666666666667	0.166666666666667
ADHP_ECOLI	2.5vs0.25	0.215170901442304	0.11910368724947	1.80658471967887	16	0.0896699900602569	0.691643214722945	NA	0.166666666666667	0.166666666666667
ADHP_ECOLI	2.5vs0.1	0.0770243645542421	0.11910368724947	0.6467000840445	16	0.526995126573691	0.728081129868307	NA	0.19047619047619	0.19047619047619
ADHP_ECOLI	1vs0.25	0.338592777596105	0.11910368724947	2.84284043101791	16	0.011753799470704	0.176442009262854	NA	0.142857142857143	0.142857142857143
ADHP_ECOLI	1vs0.1	0.200446240708043	0.11910368724947	1.68295579538353	16	0.111791422103714	0.257327090412054	NA	0.166666666666667	0.166666666666667
ADHP_ECOLI	0.25vs0.1	-0.138146536888062	0.11910368724947	-1.15988463563437	16	0.263111978270374	0.51510129301019	NA	0.166666666666667	0.166666666666667
ADIA_ECOLI	50vs25	-0.205596572463496	0.100957431586991	-2.0364679373439	16	0.0586042862267169	0.118811424726301	NA	0.203703703703704	0.203703703703704
ADIA_ECOLI	50vs10	-0.170102254448246	0.100957431586991	-1.68489086711438	16	0.111411625851644	0.175577757196195	NA	0.138888888888889	0.138888888888889
ADIA_ECOLI	50vs5	-0.0740472947903837	0.100957431586991	-0.733450659613704	16	0.473894261220208	0.612847939564864	NA	0.166666666666667	0.166666666666667
ADIA_ECOLI	50vs2.5	-0.134967031494354	0.100957431586991	-1.33687069265484	16	0.199963743707217	0.322640887085878	NA	0.157407407407407	0.157407407407407
ADIA_ECOLI	50vs1	-0.226439700185936	0.100957431586991	-2.24292255286648	16	0.0394143209774729	0.0801796041135567	NA	0.148148148148148	0.148148148148148
ADIA_ECOLI	50vs0.25	-0.159104926669425	0.100957431586991	-1.57596052284998	16	0.134598957633799	0.246823388889555	NA	0.148148148148148	0.148148148148148
ADIA_ECOLI	50vs0.1	-0.084069579836805	0.100957431586991	-0.832723044903989	16	0.417258097055486	0.611856153633217	NA	0.203703703703704	0.203703703703704
ADIA_ECOLI	25vs10	0.0354943180152508	0.100957431586991	0.351577070229515	16	0.729742768290719	0.957613398389129	NA	0.12037037037037	0.12037037037037
ADIA_ECOLI	25vs5	0.131549277673113	0.100957431586991	1.30301727773019	16	0.211010220927755	0.499749932647715	NA	0.148148148148148	0.148148148148148
ADIA_ECOLI	25vs2.5	0.0706295409691424	0.100957431586991	0.699597244689055	16	0.494225342630075	0.858184193792121	NA	0.138888888888889	0.138888888888889
ADIA_ECOLI	25vs1	-0.0208431277224399	0.100957431586991	-0.206454615522586	16	0.839040111065075	0.985926985104621	NA	0.12962962962963	0.12962962962963
ADIA_ECOLI	25vs0.25	0.0464916457940714	0.100957431586991	0.460507414493916	16	0.651349024157755	0.879201179812652	NA	0.12962962962963	0.12962962962963
ADIA_ECOLI	25vs0.1	0.121526992626691	0.100957431586991	1.20374489243991	16	0.24619580948766	0.440279233234283	NA	0.185185185185185	0.185185185185185
ADIA_ECOLI	10vs5	0.0960549596578619	0.100957431586991	0.951440207500678	16	0.355533523041466	0.640391945144492	NA	0.0833333333333334	0.0833333333333333
ADIA_ECOLI	10vs2.5	0.0351352229538915	0.100957431586991	0.34802017445954	16	0.732361592709443	0.941944170687387	NA	0.0740740740740741	0.0740740740740741
ADIA_ECOLI	10vs1	-0.0563374457376907	0.100957431586991	-0.5580316857521	16	0.584547326069889	0.930516774778416	NA	0.0648148148148148	0.0648148148148148
ADIA_ECOLI	10vs0.25	0.0109973277788206	0.100957431586991	0.108930344264401	16	0.914612185786996	0.966364578319042	NA	0.0648148148148148	0.0648148148148148
ADIA_ECOLI	10vs0.1	0.0860326746114405	0.100957431586991	0.852167822210393	16	0.406696164728256	0.553799032821455	NA	0.12037037037037	0.12037037037037
ADIA_ECOLI	5vs2.5	-0.0609197367039703	0.100957431586991	-0.603420033041138	16	0.554688012094699	0.8227930286257	NA	0.101851851851852	0.101851851851852
ADIA_ECOLI	5vs1	-0.152392405395553	0.100957431586991	-1.50947189325278	16	0.150672159666418	0.431562369951672	NA	0.0925925925925926	0.0925925925925926
ADIA_ECOLI	5vs0.25	-0.0850576318790413	0.100957431586991	-0.842509863236277	16	0.411920132650522	0.670637336272495	NA	0.0925925925925926	0.0925925925925926
ADIA_ECOLI	5vs0.1	-0.0100222850464214	0.100957431586991	-0.0992723852902854	16	0.922155161653206	0.958285907078621	NA	0.148148148148148	0.148148148148148
ADIA_ECOLI	2.5vs1	-0.0914726686915822	0.100957431586991	-0.90605186021164	16	0.378351121871382	0.957522102705805	NA	0.0833333333333334	0.0833333333333333
ADIA_ECOLI	2.5vs0.25	-0.0241378951750709	0.100957431586991	-0.239089830195139	16	0.81407154556562	0.980991141704504	NA	0.0833333333333334	0.0833333333333333
ADIA_ECOLI	2.5vs0.1	0.050897451657549	0.100957431586991	0.504147647750853	16	0.621028866251149	0.789776437260365	NA	0.138888888888889	0.138888888888889
ADIA_ECOLI	1vs0.25	0.0673347735165113	0.100957431586991	0.666962030016501	16	0.514300619018845	0.84815112465184	NA	0.0740740740740741	0.0740740740740741
ADIA_ECOLI	1vs0.1	0.142370120349131	0.100957431586991	1.41019950796249	16	0.177624937735289	0.351091432112228	NA	0.12962962962963	0.12962962962963
ADIA_ECOLI	0.25vs0.1	0.0750353468326199	0.100957431586991	0.743237477945991	16	0.468111731715048	0.685034475878287	NA	0.12962962962963	0.12962962962963
ADIC_ECOLI	50vs25	-0.164173443532122	0.070527483698391	-2.32779386025178	16	0.0333680252453559	0.0767691133675889	NA	0	0
ADIC_ECOLI	50vs10	-0.371752225502266	0.070527483698391	-5.27102635749852	16	7.60844490914625e-05	0.000651370463444895	NA	0	0
ADIC_ECOLI	50vs5	-0.215422806154801	0.070527483698391	-3.05445189390353	16	0.00756798298785544	0.0328269940977803	NA	0	0
ADIC_ECOLI	50vs2.5	-0.318561110859709	0.070527483698391	-4.51683647501203	16	0.000351105989714107	0.00287317946681625	NA	0	0
ADIC_ECOLI	50vs1	-0.309234962230432	0.070527483698391	-4.38460222901	16	0.000461775117797103	0.00252305504094915	NA	0	0
ADIC_ECOLI	50vs0.25	-0.378668992992871	0.070527483698391	-5.3690983023333	16	6.26636008687065e-05	0.000738993631883854	NA	0	0
ADIC_ECOLI	50vs0.1	-0.371323808434836	0.070527483698391	-5.26495188773206	16	7.70075134526316e-05	0.00216456058897578	NA	0	0
ADIC_ECOLI	25vs10	-0.207578781970144	0.070527483698391	-2.94323249724674	16	0.00954396381577238	0.199522047121694	NA	0	0
ADIC_ECOLI	25vs5	-0.0512493626226782	0.070527483698391	-0.726658033651744	16	0.477932865306312	0.74787642811821	NA	0	0
ADIC_ECOLI	25vs2.5	-0.154387667327587	0.070527483698391	-2.18904261476025	16	0.0437658502781306	0.394550785590065	NA	0	0
ADIC_ECOLI	25vs1	-0.145061518698309	0.070527483698391	-2.05680836875822	16	0.0563905234370305	0.568290349949412	NA	0	0
ADIC_ECOLI	25vs0.25	-0.214495549460749	0.070527483698391	-3.04130444208152	16	0.00777886114766524	0.0842870924049164	NA	0	0
ADIC_ECOLI	25vs0.1	-0.207150364902714	0.070527483698391	-2.93715802748028	16	0.00966531168990681	0.0495452281843484	NA	0	0
ADIC_ECOLI	10vs5	0.156329419347466	0.070527483698391	2.216574463595	16	0.0414895381762914	0.210912555953995	NA	0	0
ADIC_ECOLI	10vs2.5	0.0531911146425574	0.070527483698391	0.75418988248649	16	0.46169155812775	0.8423151738032	NA	0	0
ADIC_ECOLI	10vs1	0.0625172632718348	0.070527483698391	0.886424128488524	16	0.388518444598957	0.865232126894958	NA	0	0
ADIC_ECOLI	10vs0.25	-0.00691676749060476	0.070527483698391	-0.0980719448347844	16	0.923093271212638	0.967204260498993	NA	0	0
ADIC_ECOLI	10vs0.1	0.000428417067430103	0.070527483698391	0.00607446976645613	16	0.995228398738903	0.99691237234083	NA	0	0
ADIC_ECOLI	5vs2.5	-0.103138304704909	0.070527483698391	-1.46238458110851	16	0.163000528625671	0.484747981477379	NA	0	0
ADIC_ECOLI	5vs1	-0.093812156075631	0.070527483698391	-1.33015033510647	16	0.202119079329158	0.49321222760012	NA	0	0
ADIC_ECOLI	5vs0.25	-0.163246186838071	0.070527483698391	-2.31464640842978	16	0.0342441624291299	0.161525175795233	NA	0	0
ADIC_ECOLI	5vs0.1	-0.155901002280036	0.070527483698391	-2.21049999382854	16	0.0419821331260666	0.129099207794782	NA	0	0
ADIC_ECOLI	2.5vs1	0.00932614862927748	0.070527483698391	0.132234246002034	16	0.896447669163253	0.99649231837705	NA	0	0
ADIC_ECOLI	2.5vs0.25	-0.0601078821331621	0.070527483698391	-0.852261827321274	16	0.406645531277432	0.920617156369931	NA	0	0
ADIC_ECOLI	2.5vs0.1	-0.0527626975751273	0.070527483698391	-0.748115412720034	16	0.465245668271691	0.685671050430376	NA	0	0
ADIC_ECOLI	1vs0.25	-0.0694340307624396	0.070527483698391	-0.984496073323308	16	0.339525928378158	0.74228466727078	NA	0	0
ADIC_ECOLI	1vs0.1	-0.0620888462044047	0.070527483698391	-0.880349658722068	16	0.391701712575721	0.591161936045657	NA	0	0
ADIC_ECOLI	0.25vs0.1	0.00734518455803487	0.0705274836983911	0.10414641460124	16	0.918347482705902	0.967176362959739	NA	0	0
ADIY_ECOLI	50vs25	0.0890017005114446	0.287904523439813	0.309136165865246	16	0.761207144703174	0.829009801302079	NA	0	0
ADIY_ECOLI	50vs10	-0.108581070079674	0.287904523439813	-0.377142633197888	16	0.711023019346698	0.776182828200914	NA	0	0
ADIY_ECOLI	50vs5	-0.26443928419207	0.287904523439813	-0.918496455118572	16	0.3719985166234	0.519255936835661	NA	0	0
ADIY_ECOLI	50vs2.5	0.195768370789513	0.287904523439813	0.679976710509862	16	0.506239389873739	0.633334374117939	NA	0	0
ADIY_ECOLI	50vs1	0.0310334304084018	0.287904523439813	0.107790701019984	16	0.915501836220124	0.938428911565878	NA	0	0
ADIY_ECOLI	50vs0.25	0.33715371520639	0.287904523439813	1.1710608474579	16	0.258720028472616	0.393742051867617	NA	0	0
ADIY_ECOLI	50vs0.1	0.0473239768444769	0.287904523439813	0.164373856579472	16	0.871495463941118	0.938255153380078	NA	0	0
ADIY_ECOLI	25vs10	-0.197582770591119	0.287904523439813	-0.686278799063134	16	0.502362219177604	0.917094575100999	NA	0	0
ADIY_ECOLI	25vs5	-0.353440984703514	0.287904523439813	-1.22763262098382	16	0.23734055677745	0.533459966141409	NA	0	0
ADIY_ECOLI	25vs2.5	0.106766670278069	0.287904523439813	0.370840544644616	16	0.715620417541459	0.943120385323891	NA	0	0
ADIY_ECOLI	25vs1	-0.0579682701030429	0.287904523439813	-0.201345464845263	16	0.842965901306981	0.985926985104621	NA	0	0
ADIY_ECOLI	25vs0.25	0.248152014694945	0.287904523439813	0.861924681592654	16	0.401462888240247	0.718835576916658	NA	0	0
ADIY_ECOLI	25vs0.1	-0.0416777236669677	0.287904523439813	-0.144762309285775	16	0.886706375116434	0.951685768104028	NA	0	0
ADIY_ECOLI	10vs5	-0.155858214112396	0.287904523439813	-0.541353821920684	16	0.595721906271119	0.817053744791998	NA	0	0
ADIY_ECOLI	10vs2.5	0.304349440869187	0.287904523439813	1.05711934370775	16	0.306157604256971	0.770272415372355	NA	0	0
ADIY_ECOLI	10vs1	0.139614500488076	0.287904523439813	0.484933334217871	16	0.634296039647195	0.93664904434363	NA	0	0
ADIY_ECOLI	10vs0.25	0.445734785286064	0.287904523439813	1.54820348065579	16	0.141123998852454	0.409328103467676	NA	0	0
ADIY_ECOLI	10vs0.1	0.155905046924151	0.287904523439813	0.541516489777359	16	0.595612400559796	0.717483089839945	NA	0	0
ADIY_ECOLI	5vs2.5	0.460207654981583	0.287904523439813	1.59847316562843	16	0.12949604690744	0.434578760087669	NA	0	0
ADIY_ECOLI	5vs1	0.295472714600471	0.287904523439813	1.02628715613856	16	0.320022848009296	0.612230764138666	NA	0	0
ADIY_ECOLI	5vs0.25	0.60159299939846	0.287904523439813	2.08955730257647	16	0.0529860000833553	0.215575187554505	NA	0	0
ADIY_ECOLI	5vs0.1	0.311763261036547	0.287904523439813	1.08287031169804	16	0.294915943620606	0.471461515349653	NA	0	0
ADIY_ECOLI	2.5vs1	-0.164734940381112	0.287904523439813	-0.572186009489879	16	0.575148115488568	0.975909238385695	NA	0	0
ADIY_ECOLI	2.5vs0.25	0.141385344416877	0.287904523439813	0.491084136948038	16	0.630034676930294	0.953824015361145	NA	0	0
ADIY_ECOLI	2.5vs0.1	-0.148444393945037	0.287904523439813	-0.515602853930391	16	0.613182632846113	0.783823038273556	NA	0	0
ADIY_ECOLI	1vs0.25	0.306120284797988	0.287904523439813	1.06327014643792	16	0.303444519987242	0.718207961829114	NA	0	0
ADIY_ECOLI	1vs0.1	0.0162905464360751	0.287904523439813	0.0565831555594878	16	0.955577845873382	0.973667769405576	NA	0	0
ADIY_ECOLI	0.25vs0.1	-0.289829738361913	0.287904523439813	-1.00668699087843	16	0.329067902740933	0.578874856499523	NA	0	0
ADPP_ECOLI	50vs25	-0.196533637864248	0.0621327637538974	-3.16312402652328	16	0.00602688755518299	0.0207485882161017	NA	0.0925925925925926	0.0925925925925926
ADPP_ECOLI	50vs10	-0.230076173979982	0.0621327637538974	-3.70297665964602	16	0.00193019470150668	0.0068816824780881	NA	0.0555555555555556	0.0555555555555556
ADPP_ECOLI	50vs5	-0.15653563892367	0.0621327637538974	-2.51937350708709	16	0.022768364107062	0.0730317676378487	NA	0.0555555555555556	0.0555555555555556
ADPP_ECOLI	50vs2.5	-0.252203254231148	0.0621327637538974	-4.0591024605006	16	0.000911514882302455	0.00560404084781795	NA	0.0555555555555556	0.0555555555555556
ADPP_ECOLI	50vs1	-0.14897120183075	0.0621327637538974	-2.39762715884991	16	0.0290561607424016	0.0639882426738974	NA	0.0555555555555556	0.0555555555555556
ADPP_ECOLI	50vs0.25	-0.122812907871618	0.0621327637538974	-1.9766207142832	16	0.0655831737475006	0.143600332108839	NA	0.0555555555555556	0.0555555555555556
ADPP_ECOLI	50vs0.1	-0.256937755966975	0.0621327637538974	-4.13530222129959	16	0.000776886812861699	0.00990424554320406	NA	0.0555555555555556	0.0555555555555556
ADPP_ECOLI	25vs10	-0.0335425361157343	0.0621327637538974	-0.539852633122735	16	0.596732960082096	0.930798027590296	NA	0.0370370370370371	0.037037037037037
ADPP_ECOLI	25vs5	0.0399979989405779	0.0621327637538974	0.643750519436196	16	0.528857611990158	0.790946340056077	NA	0.0370370370370371	0.037037037037037
ADPP_ECOLI	25vs2.5	-0.0556696163669	0.0621327637538974	-0.895978433977323	16	0.383546635381998	0.800901302767506	NA	0.0370370370370371	0.037037037037037
ADPP_ECOLI	25vs1	0.0475624360334983	0.0621327637538974	0.765496867673375	16	0.455120377424335	0.948054872415667	NA	0.0370370370370371	0.037037037037037
ADPP_ECOLI	25vs0.25	0.0737207299926298	0.0621327637538974	1.18650331224008	16	0.25274346981024	0.585772440237058	NA	0.0370370370370371	0.037037037037037
ADPP_ECOLI	25vs0.1	-0.0604041181027268	0.0621327637538974	-0.972178194776307	16	0.345430884242792	0.551100152262857	NA	0.0370370370370371	0.037037037037037
ADPP_ECOLI	10vs5	0.0735405350563122	0.0621327637538974	1.18360315255893	16	0.253857787005762	0.541958980532086	NA	0	0
ADPP_ECOLI	10vs2.5	-0.0221270802511657	0.0621327637538974	-0.356125800854588	16	0.72639872087047	0.941030024117432	NA	0	0
ADPP_ECOLI	10vs1	0.0811049721492326	0.0621327637538974	1.30534950079611	16	0.210233992850559	0.769889188544439	NA	0	0
ADPP_ECOLI	10vs0.25	0.107263266108364	0.0621327637538974	1.72635594536282	16	0.10353749837359	0.343908176783075	NA	0	0
ADPP_ECOLI	10vs0.1	-0.0268615819869924	0.0621327637538974	-0.432325561653573	16	0.671275070808283	0.776459703798325	NA	0	0
ADPP_ECOLI	5vs2.5	-0.0956676153074779	0.0621327637538974	-1.53972895341352	16	0.143168509618497	0.462212972229349	NA	0	0
ADPP_ECOLI	5vs1	0.00756443709292039	0.0621327637538974	0.121746348237179	16	0.904615865290884	0.975913346001619	NA	0	0
ADPP_ECOLI	5vs0.25	0.0337227310520519	0.0621327637538974	0.542752792803886	16	0.594780467814082	0.800007488745266	NA	0	0
ADPP_ECOLI	5vs0.1	-0.100402117043305	0.0621327637538974	-1.6159287142125	16	0.12565352044717	0.268813305887896	NA	0	0
ADPP_ECOLI	2.5vs1	0.103232052400398	0.0621327637538974	1.6614753016507	16	0.11608303393894	0.747986646106556	NA	0	0
ADPP_ECOLI	2.5vs0.25	0.12939034635953	0.0621327637538974	2.0824817462174	16	0.0537052434335257	0.564154842517007	NA	0	0
ADPP_ECOLI	2.5vs0.1	-0.00473450173582679	0.0621327637538974	-0.0761997607989843	16	0.940204858393128	0.971901782253142	NA	0	0
ADPP_ECOLI	1vs0.25	0.0261582939591315	0.0621327637538974	0.421006444566707	16	0.6793512401138	0.91618223270582	NA	0	0
ADPP_ECOLI	1vs0.1	-0.107966554136225	0.0621327637538974	-1.73767506244968	16	0.101473956369047	0.24012455741384	NA	0	0
ADPP_ECOLI	0.25vs0.1	-0.134124848095357	0.0621327637538975	-2.15868150701639	16	0.0464095834852376	0.186826292562586	NA	0	0
ADRA_ECOLI	50vs25	1.11202391177234	0.0964937742800607	11.5243073459313	4	0.000323742807534888	0.0025260458535288	NA	0	0
ADRA_ECOLI	50vs10	Inf	NA	NA	NA	NA	0	oneConditionMissing	0.5	0
ADRA_ECOLI	50vs5	Inf	NA	NA	NA	NA	0	oneConditionMissing	0.5	0
ADRA_ECOLI	50vs2.5	Inf	NA	NA	NA	NA	0	oneConditionMissing	0.5	0
ADRA_ECOLI	50vs1	Inf	NA	NA	NA	NA	0	oneConditionMissing	0.5	0
ADRA_ECOLI	50vs0.25	Inf	NA	NA	NA	NA	0	oneConditionMissing	0.5	0
ADRA_ECOLI	50vs0.1	Inf	NA	NA	NA	NA	0	oneConditionMissing	0.5	0
ADRA_ECOLI	25vs10	Inf	NA	NA	NA	NA	0	oneConditionMissing	0.5	0
ADRA_ECOLI	25vs5	Inf	NA	NA	NA	NA	0	oneConditionMissing	0.5	0
ADRA_ECOLI	25vs2.5	Inf	NA	NA	NA	NA	0	oneConditionMissing	0.5	0
ADRA_ECOLI	25vs1	Inf	NA	NA	NA	NA	0	oneConditionMissing	0.5	0
ADRA_ECOLI	25vs0.25	Inf	NA	NA	NA	NA	0	oneConditionMissing	0.5	0
ADRA_ECOLI	25vs0.1	Inf	NA	NA	NA	NA	0	oneConditionMissing	0.5	0
ADRA_ECOLI	10vs5	NA	NA	NA	NA	NA	NA	completeMissing	1	0
ADRA_ECOLI	10vs2.5	NA	NA	NA	NA	NA	NA	completeMissing	1	0
ADRA_ECOLI	10vs1	NA	NA	NA	NA	NA	NA	completeMissing	1	0
ADRA_ECOLI	10vs0.25	NA	NA	NA	NA	NA	NA	completeMissing	1	0
ADRA_ECOLI	10vs0.1	NA	NA	NA	NA	NA	NA	completeMissing	1	0
ADRA_ECOLI	5vs2.5	NA	NA	NA	NA	NA	NA	completeMissing	1	0
ADRA_ECOLI	5vs1	NA	NA	NA	NA	NA	NA	completeMissing	1	0
ADRA_ECOLI	5vs0.25	NA	NA	NA	NA	NA	NA	completeMissing	1	0
ADRA_ECOLI	5vs0.1	NA	NA	NA	NA	NA	NA	completeMissing	1	0
ADRA_ECOLI	2.5vs1	NA	NA	NA	NA	NA	NA	completeMissing	1	0
ADRA_ECOLI	2.5vs0.25	NA	NA	NA	NA	NA	NA	completeMissing	1	0
ADRA_ECOLI	2.5vs0.1	NA	NA	NA	NA	NA	NA	completeMissing	1	0
ADRA_ECOLI	1vs0.25	NA	NA	NA	NA	NA	NA	completeMissing	1	0
ADRA_ECOLI	1vs0.1	NA	NA	NA	NA	NA	NA	completeMissing	1	0
ADRA_ECOLI	0.25vs0.1	NA	NA	NA	NA	NA	NA	completeMissing	1	0
AEGA_ECOLI	50vs25	-0.738656087660698	0.197298684955174	-3.74384698929199	14	0.00217974898463114	0.00991111053375464	NA	0.5	0.5
AEGA_ECOLI	50vs10	-0.675536920984206	0.197298684955174	-3.42393017539719	14	0.00411241523267347	0.0124050041239073	NA	0.388888888888889	0.388888888888889
AEGA_ECOLI	50vs5	-0.246914582520423	0.197298684955175	-1.25147606825925	14	0.231268768437883	0.375833698678628	NA	0.555555555555556	0.388888888888889
AEGA_ECOLI	50vs2.5	-0.464239182528082	0.220586635715543	-2.10456622189361	14	0.0538759429091111	0.118959288121144	NA	0.444444444444444	0.444444444444444
AEGA_ECOLI	50vs1	-0.658314740815926	0.197298684955175	-3.33664028711338	14	0.00489229579775574	0.015631642293233	NA	0.444444444444444	0.444444444444444
AEGA_ECOLI	50vs0.25	-0.728735223079718	0.220586635715543	-3.30362363393337	14	0.00522448087700278	0.0213325423677964	NA	0.555555555555556	0.388888888888889
AEGA_ECOLI	50vs0.1	-0.448129228811745	0.197298684955175	-2.27132395187306	14	0.0394340085879712	0.137723865322959	NA	0.5	0.5
AEGA_ECOLI	25vs10	0.0631191666764922	0.197298684955174	0.319916813894794	14	0.7537558183727	0.964443396243595	NA	0.333333333333333	0.333333333333333
AEGA_ECOLI	25vs5	0.491741505140276	0.197298684955174	2.49237092103273	14	0.0258446772168845	0.168727700116503	NA	0.5	0.333333333333333
AEGA_ECOLI	25vs2.5	0.274416905132616	0.220586635715543	1.24403232427231	14	0.233914359792335	0.706456718869043	NA	0.388888888888889	0.388888888888889
AEGA_ECOLI	25vs1	0.080341346844772	0.197298684955175	0.407206702178604	14	0.69001399910287	0.977209998292002	NA	0.388888888888889	0.388888888888889
AEGA_ECOLI	25vs0.25	0.00992086458098002	0.220586635715543	0.04497491223255	14	0.964762519970064	0.992220185480209	NA	0.5	0.333333333333333
AEGA_ECOLI	25vs0.1	0.290526858848953	0.197298684955174	1.47252303741893	14	0.163002776637564	0.338643654018833	NA	0.444444444444444	0.444444444444444
AEGA_ECOLI	10vs5	0.428622338463783	0.197298684955174	2.17245410713794	14	0.047485905472574	0.228201497149576	NA	0.388888888888889	0.222222222222222
AEGA_ECOLI	10vs2.5	0.211297738456124	0.220586635715543	0.957890027066749	14	0.354368958249565	0.794197405700888	NA	0.277777777777778	0.277777777777778
AEGA_ECOLI	10vs1	0.0172221801682798	0.197298684955174	0.0872898882838102	14	0.931677334804641	0.990404918858321	NA	0.277777777777778	0.277777777777778
AEGA_ECOLI	10vs0.25	-0.0531983020955122	0.220586635715543	-0.241167384973014	14	0.812921625758993	0.926064197122971	NA	0.388888888888889	0.222222222222222
AEGA_ECOLI	10vs0.1	0.227407692172461	0.197298684955174	1.15260622352413	14	0.268373382866034	0.419200640255124	NA	0.333333333333333	0.333333333333333
AEGA_ECOLI	5vs2.5	-0.217324600007659	0.220586635715543	-0.985211997556869	14	0.34124144335699	0.658918795823253	NA	0.444444444444444	0.277777777777778
AEGA_ECOLI	5vs1	-0.411400158295504	0.197298684955175	-2.08516421885413	14	0.0558434890843209	0.254685045592654	NA	0.444444444444444	0.277777777777778
AEGA_ECOLI	5vs0.25	-0.481820640559296	0.220586635715543	-2.18426940959663	14	0.046448574987382	0.195884564892927	NA	0.555555555555556	0.222222222222222
AEGA_ECOLI	5vs0.1	-0.201214646291322	0.197298684955174	-1.01984788361381	14	0.325101702774241	0.501843501504682	NA	0.5	0.333333333333333
AEGA_ECOLI	2.5vs1	-0.194075558287844	0.220586635715543	-0.879815577486364	14	0.393811147778744	0.957522102705805	NA	0.333333333333333	0.333333333333333
AEGA_ECOLI	2.5vs0.25	-0.264496040551636	0.241640552531155	-1.09458465386324	14	0.292173546029484	0.881923026086918	NA	0.444444444444444	0.277777777777778
AEGA_ECOLI	2.5vs0.1	0.0161099537163367	0.220586635715543	0.0730323197689605	14	0.942813566203028	0.972469563042966	NA	0.388888888888889	0.388888888888889
AEGA_ECOLI	1vs0.25	-0.070420482263792	0.220586635715543	-0.319241834553398	14	0.754256782382216	0.927447839224366	NA	0.444444444444444	0.277777777777778
AEGA_ECOLI	1vs0.1	0.210185512004181	0.197298684955175	1.06531633524032	14	0.304761590850963	0.49893102546515	NA	0.388888888888889	0.388888888888889
AEGA_ECOLI	0.25vs0.1	0.280605994267973	0.220586635715543	1.27208973180872	14	0.224065518516206	0.468869057717582	NA	0.5	0.333333333333333
AER_ECOLI	50vs25	-Inf	NA	NA	NA	NA	0	oneConditionMissing	0.833333333333333	0
AER_ECOLI	50vs10	-Inf	NA	NA	NA	NA	0	oneConditionMissing	0.666666666666667	0
AER_ECOLI	50vs5	NA	NA	NA	NA	NA	NA	completeMissing	1	0
AER_ECOLI	50vs2.5	-Inf	NA	NA	NA	NA	0	oneConditionMissing	0.833333333333333	0
AER_ECOLI	50vs1	-Inf	NA	NA	NA	NA	0	oneConditionMissing	0.833333333333333	0
AER_ECOLI	50vs0.25	-Inf	NA	NA	NA	NA	0	oneConditionMissing	0.666666666666667	0
AER_ECOLI	50vs0.1	-Inf	NA	NA	NA	NA	0	oneConditionMissing	0.666666666666667	0
AER_ECOLI	25vs10	-0.0144876027865662	0.394212924028064	-0.0367507047676977	3	0.972992471140084	0.99391080922311	NA	0.5	0
AER_ECOLI	25vs5	Inf	NA	NA	NA	NA	0	oneConditionMissing	0.833333333333333	0
AER_ECOLI	25vs2.5	0.110092746219845	0.455197875611265	0.24185689810614	3	0.824480987886928	0.957800639526199	NA	0.666666666666667	0
AER_ECOLI	25vs1	0.276028975143881	0.455197875611265	0.606393372933065	3	0.58706312060488	0.977209998292002	NA	0.666666666666667	0
AER_ECOLI	25vs0.25	0.336370587640739	0.394212924028064	0.853271334190941	3	0.456220609680084	0.764569757453537	NA	0.5	0
AER_ECOLI	25vs0.1	0.61406494223472	0.394212924028064	1.55769865675689	3	0.217181702706498	0.411601363497005	NA	0.5	0
AER_ECOLI	10vs5	Inf	NA	NA	NA	NA	0	oneConditionMissing	0.666666666666667	0
AER_ECOLI	10vs2.5	0.124580349006411	0.394212924028064	0.316022995221593	3	0.772695890231826	0.957769800176211	NA	0.5	0
AER_ECOLI	10vs1	0.290516577930447	0.394212924028064	0.736953458963118	3	0.514553002860629	0.914016609532282	NA	0.5	0
AER_ECOLI	10vs0.25	0.350858190427305	0.321873504626436	1.09004992764008	3	0.355416652569247	0.64929047808858	NA	0.333333333333333	0
AER_ECOLI	10vs0.1	0.628552545021286	0.321873504626436	1.95279367822083	3	0.145874995062811	0.274588226000585	NA	0.333333333333333	0
AER_ECOLI	5vs2.5	-Inf	NA	NA	NA	NA	0	oneConditionMissing	0.833333333333333	0
AER_ECOLI	5vs1	-Inf	NA	NA	NA	NA	0	oneConditionMissing	0.833333333333333	0
AER_ECOLI	5vs0.25	-Inf	NA	NA	NA	NA	0	oneConditionMissing	0.666666666666667	0
AER_ECOLI	5vs0.1	-Inf	NA	NA	NA	NA	0	oneConditionMissing	0.666666666666667	0
AER_ECOLI	2.5vs1	0.165936228924036	0.455197875611265	0.364536474826925	3	0.739637971876664	0.985944268418034	NA	0.666666666666667	0
AER_ECOLI	2.5vs0.25	0.226277841420894	0.394212924028064	0.573999043737046	3	0.606179055911076	0.948739055702116	NA	0.5	0
AER_ECOLI	2.5vs0.1	0.503972196014875	0.394212924028064	1.27842636630299	3	0.291034490849694	0.536403148240537	NA	0.5	0
AER_ECOLI	1vs0.25	0.060341612496858	0.394212924028064	0.153068579995521	3	0.888060265942417	0.972987408616451	NA	0.5	0
AER_ECOLI	1vs0.1	0.338035967090839	0.394212924028064	0.857495902561465	3	0.454213526594628	0.643741472943465	NA	0.5	0
AER_ECOLI	0.25vs0.1	0.277694354593981	0.321873504626436	0.862743750580749	3	0.451731107092582	0.674025099071095	NA	0.333333333333333	0
AGAI_ECOLI	50vs25	0.357489884418579	0.227373259269114	1.57226001671314	15	0.136741851382283	0.228313412547455	NA	0.166666666666667	0
AGAI_ECOLI	50vs10	0.36784808204452	0.227373259269114	1.61781593502665	15	0.126532943572982	0.194414722855841	NA	0.166666666666667	0
AGAI_ECOLI	50vs5	-0.167171247648658	0.227373259269114	-0.735228268205441	15	0.473540163330852	0.612725203127605	NA	0.166666666666667	0
AGAI_ECOLI	50vs2.5	0.309973592523023	0.227373259269114	1.36328077241548	15	0.192907691287825	0.314743421718902	NA	0.166666666666667	0
AGAI_ECOLI	50vs1	0.382143204822697	0.227373259269114	1.68068666496266	15	0.113522743770998	0.188727586633297	NA	0.166666666666667	0
AGAI_ECOLI	50vs0.25	0.425888889195255	0.227373259269114	1.87308257164569	15	0.0806774289577108	0.167184381525922	NA	0.166666666666667	0
AGAI_ECOLI	50vs0.1	0.393994180972385	0.227373259269114	1.73280790467124	15	0.103632827443845	0.259415650672199	NA	0.166666666666667	0
AGAI_ECOLI	25vs10	0.0103581976259418	0.20336882559657	0.0509330650632253	15	0.960050925547439	0.990172344241907	NA	0	0
AGAI_ECOLI	25vs5	-0.524661132067236	0.20336882559657	-2.57985033118117	15	0.020920898072627	0.150864059496506	NA	0	0
AGAI_ECOLI	25vs2.5	-0.0475162918955559	0.20336882559657	-0.233645898068054	15	0.818418592548474	0.955648914340158	NA	0	0
AGAI_ECOLI	25vs1	0.0246533204041187	0.20336882559657	0.121224678029191	15	0.905122090418252	0.98901533778149	NA	0	0
AGAI_ECOLI	25vs0.25	0.0683990047766763	0.20336882559657	0.336329840997174	15	0.741281078900391	0.920319594181759	NA	0	0
AGAI_ECOLI	25vs0.1	0.0365042965538066	0.20336882559657	0.17949799555917	15	0.859948927677938	0.939647623477562	NA	0	0
AGAI_ECOLI	10vs5	-0.535019329693178	0.20336882559657	-2.6307833962444	15	0.018902956453497	0.140675920440759	NA	0	0
AGAI_ECOLI	10vs2.5	-0.0578744895214977	0.20336882559657	-0.284578963131279	15	0.779857904675828	0.959192560424022	NA	0	0
AGAI_ECOLI	10vs1	0.0142951227781769	0.20336882559657	0.0702916129659652	15	0.944890133760431	0.990404918858321	NA	0	0
AGAI_ECOLI	10vs0.25	0.0580408071507345	0.20336882559657	0.285396775933949	15	0.779243294483992	0.912337147357334	NA	0	0
AGAI_ECOLI	10vs0.1	0.0261460989278648	0.20336882559657	0.128564930495945	15	0.899409856583941	0.939895207586396	NA	0	0
AGAI_ECOLI	5vs2.5	0.47714484017168	0.20336882559657	2.34620443311312	15	0.0331216107428371	0.225721308884191	NA	0	0
AGAI_ECOLI	5vs1	0.549314452471355	0.20336882559657	2.70107500921036	15	0.0164233437059775	0.12494400683653	NA	0	0
AGAI_ECOLI	5vs0.25	0.593060136843913	0.20336882559657	2.91618017217835	15	0.0106396538841498	0.0808870346881264	NA	0	0
AGAI_ECOLI	5vs0.1	0.561165428621043	0.20336882559657	2.75934832674034	15	0.0146088042538011	0.0649786286892552	NA	0	0
AGAI_ECOLI	2.5vs1	0.0721696122996746	0.20336882559657	0.354870576097244	15	0.727626667143737	0.983139136402746	NA	0	0
AGAI_ECOLI	2.5vs0.25	0.115915296672232	0.20336882559657	0.569975739065228	15	0.577132047593184	0.940457710015873	NA	0	0
AGAI_ECOLI	2.5vs0.1	0.0840205884493625	0.20336882559657	0.413143893627224	15	0.685346707195092	0.825142057974305	NA	0	0
AGAI_ECOLI	1vs0.25	0.0437456843725576	0.20336882559657	0.215105162967984	15	0.832582610234921	0.953446700681704	NA	0	0
AGAI_ECOLI	1vs0.1	0.0118509761496879	0.203368825596569	0.0582733175299794	15	0.954300147639508	0.973215859515507	NA	0	0
AGAI_ECOLI	0.25vs0.1	-0.0318947082228697	0.20336882559657	-0.156831845438004	15	0.877468815835059	0.949953619345987	NA	0	0
AGAL_ECOLI	50vs25	-0.265147830813997	0.399045066725871	-0.664455854546733	11	0.520084374041727	0.619608304985924	NA	0.416666666666667	0.25
AGAL_ECOLI	50vs10	0.103903697977688	0.399045066725871	0.260380860814063	11	0.799379736012761	0.844065559765027	NA	0.5	0.333333333333333
AGAL_ECOLI	50vs5	Inf	NA	NA	NA	NA	0	oneConditionMissing	0.833333333333333	0.166666666666667
AGAL_ECOLI	50vs2.5	0.206414310549197	0.437131969013828	0.472201360643719	11	0.646012168868264	0.757735779837057	NA	0.583333333333333	0.25
AGAL_ECOLI	50vs1	-0.406801571177411	0.399045066725871	-1.0194376653123	11	0.329893124788421	0.438502955345863	NA	0.333333333333333	0.166666666666667
AGAL_ECOLI	50vs0.25	0.0203956207713846	0.437131969013828	0.0466578109521416	11	0.96362226164707	0.975387962418065	NA	0.5	0.166666666666667
AGAL_ECOLI	50vs0.1	0.325707231215717	0.399045066725871	0.81621665915611	11	0.431696895747428	0.623704775996261	NA	0.5	0.333333333333333
AGAL_ECOLI	25vs10	0.369051528791685	0.356916758113995	1.03399888181718	11	0.323334418464701	0.857283603246871	NA	0.25	0.25
AGAL_ECOLI	25vs5	Inf	NA	NA	NA	NA	0	oneConditionMissing	0.583333333333333	0.0833333333333333
AGAL_ECOLI	25vs2.5	0.471562141363194	0.399045066725871	1.18172652836513	11	0.262231558388749	0.730349915233704	NA	0.333333333333333	0.166666666666667
AGAL_ECOLI	25vs1	-0.141653740363414	0.356916758113995	-0.396881729823882	11	0.699046391365067	0.980931099203646	NA	0.0833333333333334	0.0833333333333333
AGAL_ECOLI	25vs0.25	0.285543451585381	0.399045066725871	0.715566925631332	11	0.4891697438641	0.786695778230532	NA	0.25	0.0833333333333333
AGAL_ECOLI	25vs0.1	0.590855062029714	0.356916758113995	1.65544219652752	11	0.126054977322586	0.281475034589639	NA	0.25	0.25
AGAL_ECOLI	10vs5	Inf	NA	NA	NA	NA	0	oneConditionMissing	0.666666666666667	0.166666666666667
AGAL_ECOLI	10vs2.5	0.10251061257151	0.399045066725871	0.256889813004331	11	0.802005409980252	0.96364026682704	NA	0.416666666666667	0.25
AGAL_ECOLI	10vs1	-0.510705269155099	0.356916758113995	-1.43088061164106	11	0.180254049670191	0.743233235021382	NA	0.166666666666667	0.166666666666667
AGAL_ECOLI	10vs0.25	-0.083508077206303	0.399045066725871	-0.209269789729464	11	0.838062757694472	0.934221077840386	NA	0.333333333333333	0.166666666666667
AGAL_ECOLI	10vs0.1	0.22180353323803	0.356916758113995	0.62144331471034	11	0.546970636274515	0.679195839904589	NA	0.333333333333333	0.333333333333333
AGAL_ECOLI	5vs2.5	-Inf	NA	NA	NA	NA	0	oneConditionMissing	0.75	0.0833333333333333
AGAL_ECOLI	5vs1	-Inf	NA	NA	NA	NA	0	oneConditionMissing	0.5	0
AGAL_ECOLI	5vs0.25	-Inf	NA	NA	NA	NA	0	oneConditionMissing	0.666666666666667	0
AGAL_ECOLI	5vs0.1	-Inf	NA	NA	NA	NA	0	oneConditionMissing	0.666666666666667	0.166666666666667
AGAL_ECOLI	2.5vs1	-0.613215881726609	0.399045066725871	-1.53670833913069	11	0.152615455293536	0.802743435085514	NA	0.25	0.0833333333333333
AGAL_ECOLI	2.5vs0.25	-0.186018689777813	0.437131969013828	-0.425543549691577	11	0.678646757196852	0.959775577966077	NA	0.416666666666667	0.0833333333333333
AGAL_ECOLI	2.5vs0.1	0.11929292066652	0.399045066725871	0.298945985337715	11	0.770553374357826	0.883338437918697	NA	0.416666666666667	0.25
AGAL_ECOLI	1vs0.25	0.427197191948796	0.399045066725871	1.07054873639689	11	0.307300040277529	0.720521742357325	NA	0.166666666666667	0
AGAL_ECOLI	1vs0.1	0.732508802393129	0.356916758113995	2.0523239263514	11	0.0647160438779595	0.177333199070005	NA	0.166666666666667	0.166666666666667
AGAL_ECOLI	0.25vs0.1	0.305311610444333	0.399045066725872	0.76510558807151	11	0.460309141911307	0.678333380321502	NA	0.333333333333333	0.166666666666667
AGAR_ECOLI	50vs25	-0.0979284807797711	0.0860321645786247	-1.13827754142202	16	0.271762433085975	0.387858298002366	NA	0.0333333333333333	0.0333333333333333
AGAR_ECOLI	50vs10	-0.189043005870469	0.0860321645786247	-2.19735266218605	16	0.043066890496797	0.0826578232492268	NA	0.0333333333333333	0.0333333333333333
AGAR_ECOLI	50vs5	0.00852606131776314	0.0860321645786247	0.0991031826238799	16	0.922287381498409	0.951753870434232	NA	0.0333333333333333	0.0333333333333333
AGAR_ECOLI	50vs2.5	-0.0659277691411617	0.0860321645786247	-0.766315359657264	16	0.454646950972227	0.587417758161169	NA	0.0333333333333333	0.0333333333333333
AGAR_ECOLI	50vs1	-0.0874535775018863	0.0860321645786247	-1.01652187795371	16	0.324506832628958	0.433284151103007	NA	0.0333333333333333	0.0333333333333333
AGAR_ECOLI	50vs0.25	-0.161424783334984	0.0860321645786247	-1.87633060409003	16	0.0789725247629374	0.165092518492884	NA	0.0333333333333333	0.0333333333333333
AGAR_ECOLI	50vs0.1	-0.0815104286811666	0.0860321645786247	-0.94744133290607	16	0.357504879756318	0.561755120594069	NA	0.0333333333333333	0.0333333333333333
AGAR_ECOLI	25vs10	-0.0911145250906978	0.0860321645786247	-1.05907512076403	16	0.305293017390195	0.851524788410888	NA	0	0
AGAR_ECOLI	25vs5	0.106454542097534	0.0860321645786247	1.2373807240459	16	0.233798502785306	0.530361704304922	NA	0	0
AGAR_ECOLI	25vs2.5	0.0320007116386094	0.0860321645786247	0.371962181764752	16	0.714801345260188	0.943120385323891	NA	0	0
AGAR_ECOLI	25vs1	0.0104749032778848	0.0860321645786247	0.121755663468305	16	0.904608605337904	0.98901533778149	NA	0	0
AGAR_ECOLI	25vs0.25	-0.063496302555213	0.0860321645786247	-0.738053062668019	16	0.471169589643349	0.776751032053919	NA	0	0
AGAR_ECOLI	25vs0.1	0.0164180520986045	0.0860321645786247	0.190836208515945	16	0.851054395862534	0.935564692514618	NA	0	0
AGAR_ECOLI	10vs5	0.197569067188232	0.0860321645786247	2.29645584480993	16	0.0354918880117112	0.19325170215551	NA	0	0
AGAR_ECOLI	10vs2.5	0.123115236729307	0.0860321645786247	1.43103730252878	16	0.171661447279535	0.633420703135441	NA	0	0
AGAR_ECOLI	10vs1	0.101589428368583	0.0860321645786247	1.18083078423233	16	0.254926502769599	0.785567110933723	NA	0	0
AGAR_ECOLI	10vs0.25	0.0276182225354848	0.0860321645786247	0.32102205809601	16	0.752348767075583	0.904593911516203	NA	0	0
AGAR_ECOLI	10vs0.1	0.107532577189302	0.0860321645786247	1.24991132927997	16	0.229305875321251	0.376169388534884	NA	0	0
AGAR_ECOLI	5vs2.5	-0.0744538304589248	0.0860321645786247	-0.865418542281144	16	0.399599705298669	0.706480667594694	NA	0	0
AGAR_ECOLI	5vs1	-0.0959796388196494	0.0860321645786247	-1.11562506057759	16	0.281058706361168	0.574992184923842	NA	0	0
AGAR_ECOLI	5vs0.25	-0.169950844652747	0.0860321645786247	-1.97543378671391	16	0.0657288815646095	0.242762803137214	NA	0	0
AGAR_ECOLI	5vs0.1	-0.0900364899989298	0.0860321645786247	-1.04654451552995	16	0.310863200350741	0.488385199732572	NA	0	0
AGAR_ECOLI	2.5vs1	-0.0215258083607246	0.0860321645786247	-0.250206518296447	16	0.805611972711717	0.989900645106255	NA	0	0
AGAR_ECOLI	2.5vs0.25	-0.0954970141938224	0.0860321645786247	-1.11001524443277	16	0.283397058372842	0.875315130380937	NA	0	0
AGAR_ECOLI	2.5vs0.1	-0.0155826595400049	0.0860321645786247	-0.181125973248807	16	0.858543242021681	0.924735672633754	NA	0	0
AGAR_ECOLI	1vs0.25	-0.0739712058330978	0.0860321645786247	-0.859808726136324	16	0.402594045341757	0.776768187649334	NA	0	0
AGAR_ECOLI	1vs0.1	0.00594314882071967	0.0860321645786247	0.0690805450476401	16	0.945781498081182	0.969149311427791	NA	0	0
AGAR_ECOLI	0.25vs0.1	0.0799143546538175	0.0860321645786248	0.928889271183963	16	0.366749117692559	0.609697793260568	NA	0	0
AGAS_ECOLI	50vs25	-Inf	NA	NA	NA	NA	0	oneConditionMissing	0.833333333333333	0
AGAS_ECOLI	50vs10	NA	NA	NA	NA	NA	NA	completeMissing	1	0
AGAS_ECOLI	50vs5	NA	NA	NA	NA	NA	NA	completeMissing	1	0
AGAS_ECOLI	50vs2.5	-Inf	NA	NA	NA	NA	0	oneConditionMissing	0.833333333333333	0
AGAS_ECOLI	50vs1	-Inf	NA	NA	NA	NA	0	oneConditionMissing	0.666666666666667	0
AGAS_ECOLI	50vs0.25	NA	NA	NA	NA	NA	NA	completeMissing	1	0
AGAS_ECOLI	50vs0.1	NA	NA	NA	NA	NA	NA	completeMissing	1	0
AGAS_ECOLI	25vs10	Inf	NA	NA	NA	NA	0	oneConditionMissing	0.833333333333333	0
AGAS_ECOLI	25vs5	Inf	NA	NA	NA	NA	0	oneConditionMissing	0.833333333333333	0
AGAS_ECOLI	25vs2.5	0.567454599190089	0.567105001301189	1.00061646059918	1	0.499803834967055	0.861631629224298	NA	0.666666666666667	0
AGAS_ECOLI	25vs1	-0.0220200677650073	0.491127337740037	-0.0448357606528979	1	0.97147577159051	0.999002889035319	NA	0.5	0
AGAS_ECOLI	25vs0.25	Inf	NA	NA	NA	NA	0	oneConditionMissing	0.833333333333333	0
AGAS_ECOLI	25vs0.1	Inf	NA	NA	NA	NA	0	oneConditionMissing	0.833333333333333	0
AGAS_ECOLI	10vs5	NA	NA	NA	NA	NA	NA	completeMissing	1	0
AGAS_ECOLI	10vs2.5	-Inf	NA	NA	NA	NA	0	oneConditionMissing	0.833333333333333	0
AGAS_ECOLI	10vs1	-Inf	NA	NA	NA	NA	0	oneConditionMissing	0.666666666666667	0
AGAS_ECOLI	10vs0.25	NA	NA	NA	NA	NA	NA	completeMissing	1	0
AGAS_ECOLI	10vs0.1	NA	NA	NA	NA	NA	NA	completeMissing	1	0
AGAS_ECOLI	5vs2.5	-Inf	NA	NA	NA	NA	0	oneConditionMissing	0.833333333333333	0
AGAS_ECOLI	5vs1	-Inf	NA	NA	NA	NA	0	oneConditionMissing	0.666666666666667	0
AGAS_ECOLI	5vs0.25	NA	NA	NA	NA	NA	NA	completeMissing	1	0
AGAS_ECOLI	5vs0.1	NA	NA	NA	NA	NA	NA	completeMissing	1	0
AGAS_ECOLI	2.5vs1	-0.589474666955096	0.491127337740037	-1.20024812641791	1	0.442219392546789	0.962837363341389	NA	0.5	0
AGAS_ECOLI	2.5vs0.25	Inf	NA	NA	NA	NA	0	oneConditionMissing	0.833333333333333	0
AGAS_ECOLI	2.5vs0.1	Inf	NA	NA	NA	NA	0	oneConditionMissing	0.833333333333333	0
AGAS_ECOLI	1vs0.25	Inf	NA	NA	NA	NA	0	oneConditionMissing	0.666666666666667	0
AGAS_ECOLI	1vs0.1	Inf	NA	NA	NA	NA	0	oneConditionMissing	0.666666666666667	0
AGAS_ECOLI	0.25vs0.1	NA	NA	NA	NA	NA	NA	completeMissing	1	0
AGP_ECOLI	50vs25	-0.134788613845231	0.0533265070916437	-2.52761002354029	16	0.0223933103066547	0.0562679364908739	NA	0.0416666666666666	0.0416666666666667
AGP_ECOLI	50vs10	-0.180795250269847	0.0533265070916437	-3.39034487968888	16	0.00373549615596369	0.0115161669056912	NA	0.0416666666666666	0.0416666666666667
AGP_ECOLI	50vs5	-0.156126797612094	0.0533265070916437	-2.92775218417707	16	0.0098561827711332	0.0394915526626422	NA	0.0277777777777778	0.0277777777777778
AGP_ECOLI	50vs2.5	-0.164145790503691	0.0533265070916437	-3.07812754774282	16	0.00720228306915716	0.0254825172267489	NA	0.0555555555555556	0.0555555555555556
AGP_ECOLI	50vs1	-0.19223568370053	0.0533265070916437	-3.60488046535966	16	0.00237460287530133	0.00880829254057089	NA	0.0555555555555556	0.0555555555555556
AGP_ECOLI	50vs0.25	-0.161006848916758	0.0533265070916437	-3.01926485903271	16	0.00814534809741074	0.0300319876643188	NA	0.0277777777777778	0.0277777777777778
AGP_ECOLI	50vs0.1	-0.0856305344311195	0.0533265070916437	-1.6057780473782	16	0.12787600294282	0.294465075885016	NA	0.0833333333333334	0.0833333333333333
AGP_ECOLI	25vs10	-0.0460066364246158	0.0533265070916437	-0.862734856148586	16	0.401030335436839	0.883731170223838	NA	0.0277777777777778	0.0277777777777778
AGP_ECOLI	25vs5	-0.0213381837668626	0.0533265070916437	-0.400142160636775	16	0.694343473009624	0.877573000609386	NA	0.0138888888888888	0.0138888888888889
AGP_ECOLI	25vs2.5	-0.0293571766584601	0.0533265070916437	-0.550517524202526	16	0.58956877234261	0.900132681974717	NA	0.0416666666666666	0.0416666666666667
AGP_ECOLI	25vs1	-0.0574470698552989	0.0533265070916437	-1.07727044181937	16	0.297334467788399	0.910442967711033	NA	0.0416666666666666	0.0416666666666667
AGP_ECOLI	25vs0.25	-0.0262182350715275	0.0533265070916437	-0.49165483549242	16	0.629639969051714	0.870704784867723	NA	0.0138888888888888	0.0138888888888889
AGP_ECOLI	25vs0.1	0.0491580794141115	0.0533265070916437	0.921831976162088	16	0.370308209977641	0.576170333533601	NA	0.0694444444444444	0.0694444444444444
AGP_ECOLI	10vs5	0.0246684526577532	0.0533265070916437	0.462592695511811	16	0.649885170181392	0.852148230397758	NA	0.0138888888888888	0.0138888888888889
AGP_ECOLI	10vs2.5	0.0166494597661556	0.0533265070916437	0.31221733194606	16	0.758907443285675	0.954501126154159	NA	0.0416666666666666	0.0416666666666667
AGP_ECOLI	10vs1	-0.0114404334306831	0.0533265070916437	-0.214535585670786	16	0.832839816620027	0.976722837258933	NA	0.0416666666666666	0.0416666666666667
AGP_ECOLI	10vs0.25	0.0197884013530883	0.0533265070916437	0.371080020656165	16	0.71544551070177	0.887345495888547	NA	0.0138888888888888	0.0138888888888889
AGP_ECOLI	10vs0.1	0.0951647158387272	0.0533265070916437	1.78456683231067	16	0.0933031238362081	0.203445485491842	NA	0.0694444444444444	0.0694444444444444
AGP_ECOLI	5vs2.5	-0.00801899289159753	0.0533265070916437	-0.150375363565751	16	0.882347881532146	0.975335363192443	NA	0.0277777777777778	0.0277777777777778
AGP_ECOLI	5vs1	-0.0361088860884363	0.0533265070916437	-0.677128281182597	16	0.507997447301294	0.751518723601352	NA	0.0277777777777778	0.0277777777777778
AGP_ECOLI	5vs0.25	-0.00488005130466487	0.0533265070916437	-0.0915126748556457	16	0.928221185228953	0.968423729591647	NA	0	0
AGP_ECOLI	5vs0.1	0.0704962631809741	0.0533265070916437	1.32197413679886	16	0.204766297735573	0.372796052195653	NA	0.0555555555555556	0.0555555555555556
AGP_ECOLI	2.5vs1	-0.0280898931968387	0.0533265070916437	-0.526752917616846	16	0.605591772349584	0.980551875013973	NA	0.0555555555555556	0.0555555555555556
AGP_ECOLI	2.5vs0.25	0.00313894158693266	0.0533265070916437	0.0588626887101056	16	0.953790388227695	0.991254715192237	NA	0.0277777777777778	0.0277777777777778
AGP_ECOLI	2.5vs0.1	0.0785152560725716	0.0533265070916437	1.47234950036461	16	0.160324078682373	0.382007204696615	NA	0.0833333333333334	0.0833333333333333
AGP_ECOLI	1vs0.25	0.0312288347837714	0.0533265070916437	0.585615606326952	16	0.566303108594479	0.86567561127092	NA	0.0277777777777778	0.0277777777777778
AGP_ECOLI	1vs0.1	0.10660514926941	0.0533265070916437	1.99910241798146	16	0.0628778471870279	0.17466889629863	NA	0.0833333333333334	0.0833333333333333
AGP_ECOLI	0.25vs0.1	0.0753763144856389	0.0533265070916437	1.41348681165451	16	0.176673070700763	0.406606608568879	NA	0.0555555555555556	0.0555555555555556
AHPC_ECOLI	50vs25	-0.104669050505876	0.0180177510901297	-5.80921836372882	16	2.6628755953606e-05	0.000470770119160749	NA	0.00520833333333337	0.00520833333333333
AHPC_ECOLI	50vs10	-0.115442418109045	0.0180177510901297	-6.40714912374863	16	8.67754742062132e-06	0.00013860780443677	NA	0.0104166666666666	0.0104166666666667
AHPC_ECOLI	50vs5	-0.0695074217619917	0.0180177510901297	-3.85771905796104	16	0.00139247847151847	0.00954150465701349	NA	0.015625	0.015625
AHPC_ECOLI	50vs2.5	-0.0774117912624336	0.0180177510901297	-4.29641806434104	16	0.000554787001752377	0.00397933585802387	NA	0.0104166666666666	0.0104166666666667
AHPC_ECOLI	50vs1	-0.119021791549373	0.0180177510901297	-6.60580729270783	16	6.04368831669255e-06	0.000107877564389685	NA	0.015625	0.015625
AHPC_ECOLI	50vs0.25	-0.0473278930792004	0.0180177510901297	-2.62673697968483	16	0.0183173154837828	0.055357375313325	NA	0.00520833333333337	0.00520833333333333
AHPC_ECOLI	50vs0.1	-0.0232507974505688	0.0180177510901297	-1.29043837570305	16	0.215236034973086	0.406925177951547	NA	0.0208333333333334	0.0208333333333333
AHPC_ECOLI	25vs10	-0.010773367603169	0.0180177510901297	-0.59793076001981	16	0.558255413202301	0.930535266930838	NA	0.00520833333333337	0.00520833333333333
AHPC_ECOLI	25vs5	0.0351616287438846	0.0180177510901297	1.95149930576777	16	0.0687300814144483	0.287614849440464	NA	0.0104166666666666	0.0104166666666667
AHPC_ECOLI	25vs2.5	0.0272572592434426	0.0180177510901297	1.51280029938778	16	0.149830950200048	0.604134662910295	NA	0.00520833333333337	0.00520833333333333
AHPC_ECOLI	25vs1	-0.0143527410434968	0.0180177510901297	-0.79658892897901	16	0.43735090785548	0.942742919181283	NA	0.0104166666666666	0.0104166666666667
AHPC_ECOLI	25vs0.25	0.0573411574266759	0.0180177510901297	3.18248138404398	16	0.0057868250376143	0.0711421531686088	NA	0	0
AHPC_ECOLI	25vs0.1	0.0814182530553074	0.0180177510901297	4.51877998802576	16	0.000349698871745296	0.00523528344754434	NA	0.015625	0.015625
AHPC_ECOLI	10vs5	0.0459349963470536	0.0180177510901297	2.54943006578758	16	0.0214279329873157	0.146512792894851	NA	0.015625	0.015625
AHPC_ECOLI	10vs2.5	0.0380306268466116	0.0180177510901297	2.11073105940759	16	0.0508859855582307	0.401406026704316	NA	0.0104166666666666	0.0104166666666667
AHPC_ECOLI	10vs1	-0.0035793734403278	0.0180177510901297	-0.1986581689592	16	0.845032501923933	0.977682673861067	NA	0.015625	0.015625
AHPC_ECOLI	10vs0.25	0.0681145250298449	0.0180177510901297	3.78041214406379	16	0.00163909798863582	0.0281830517470475	NA	0.00520833333333337	0.00520833333333333
AHPC_ECOLI	10vs0.1	0.0921916206584764	0.0180177510901297	5.11671074804557	16	0.000103500518336297	0.002208011057841	NA	0.0208333333333334	0.0208333333333333
AHPC_ECOLI	5vs2.5	-0.00790436950044198	0.0180177510901297	-0.438699006379996	16	0.666745793646084	0.889214083270549	NA	0.015625	0.015625
AHPC_ECOLI	5vs1	-0.0495143697873814	0.0180177510901297	-2.74808823474678	16	0.014290115373965	0.114272645574916	NA	0.0208333333333334	0.0208333333333333
AHPC_ECOLI	5vs0.25	0.0221795286827913	0.0180177510901297	1.23098207827621	16	0.236118845631696	0.496152205666563	NA	0.0104166666666666	0.0104166666666667
AHPC_ECOLI	5vs0.1	0.0462566243114228	0.0180177510901297	2.56728068225799	16	0.0206677914930422	0.0799977203064022	NA	0.0260416666666666	0.0260416666666667
AHPC_ECOLI	2.5vs1	-0.0416100002869394	0.0180177510901297	-2.30938922836679	16	0.0346004836724128	0.551287035509399	NA	0.015625	0.015625
AHPC_ECOLI	2.5vs0.25	0.0300838981832332	0.0180177510901297	1.6696810846562	16	0.114427119349662	0.724907974177912	NA	0.00520833333333337	0.00520833333333333
AHPC_ECOLI	2.5vs0.1	0.0541609938118648	0.0180177510901297	3.00597968863799	16	0.00837437096630778	0.0654698339452075	NA	0.0208333333333334	0.0208333333333333
AHPC_ECOLI	1vs0.25	0.0716938984701727	0.0180177510901297	3.97907031302299	16	0.00107846139190881	0.042130713064241	NA	0.0104166666666666	0.0104166666666667
AHPC_ECOLI	1vs0.1	0.0957709940988042	0.0180177510901297	5.31536891700477	16	6.96826951176455e-05	0.00153953169400106	NA	0.0260416666666666	0.0260416666666667
AHPC_ECOLI	0.25vs0.1	0.0240770956286315	0.0180177510901297	1.33629860398178	16	0.200146503728985	0.437969479882159	NA	0.015625	0.015625
AHPF_ECOLI	50vs25	-0.128341335780561	0.0338649077825984	-3.78980319699881	16	0.00160693586850602	0.00802453027388691	NA	0.0641025641025641	0.0641025641025641
AHPF_ECOLI	50vs10	-0.157951239998271	0.0338649077825984	-4.66415680244182	16	0.000259220312654573	0.00151956735004405	NA	0.0641025641025641	0.0641025641025641
AHPF_ECOLI	50vs5	-0.123446915628524	0.0338649077825984	-3.64527541078843	16	0.00218036946733768	0.0133188460485434	NA	0.0854700854700855	0.0854700854700855
AHPF_ECOLI	50vs2.5	-0.0769430328028626	0.0338649077825984	-2.27205794555271	16	0.037232109217382	0.0898352726988207	NA	0.0641025641025641	0.0641025641025641
AHPF_ECOLI	50vs1	-0.0885157408489323	0.0338649077825984	-2.61378951382872	16	0.0188062973499294	0.0446461499087325	NA	0.0982905982905983	0.0982905982905983
AHPF_ECOLI	50vs0.25	-0.022879925179178	0.0338649077825984	-0.675623430781491	16	0.5089276603953	0.635754808001764	NA	0.11965811965812	0.11965811965812
AHPF_ECOLI	50vs0.1	-0.0142514985795128	0.0338649077825984	-0.420833822167853	16	0.679474721950305	0.816908805475956	NA	0.094017094017094	0.094017094017094
AHPF_ECOLI	25vs10	-0.0296099042177099	0.0338649077825984	-0.874353605443009	16	0.394860851788118	0.883731170223838	NA	0.0427350427350427	0.0427350427350427
AHPF_ECOLI	25vs5	0.00489442015203777	0.0338649077825984	0.144527786210384	16	0.886888563295421	0.95719953990681	NA	0.0641025641025641	0.0641025641025641
AHPF_ECOLI	25vs2.5	0.0513983029776987	0.0338649077825984	1.5177452514461	16	0.148588430113191	0.602901955010885	NA	0.0427350427350427	0.0427350427350427
AHPF_ECOLI	25vs1	0.0398255949316291	0.0338649077825984	1.17601368317009	16	0.256791586874026	0.895845500614275	NA	0.0769230769230769	0.0769230769230769
AHPF_ECOLI	25vs0.25	0.105461410601383	0.0338649077825984	3.11417976621732	16	0.00667848783759162	0.0773213276342525	NA	0.0982905982905983	0.0982905982905983
AHPF_ECOLI	25vs0.1	0.114089837201049	0.0338649077825984	3.36896937483096	16	0.00390779272354358	0.0270628230678627	NA	0.0726495726495726	0.0726495726495727
AHPF_ECOLI	10vs5	0.0345043243697477	0.0338649077825984	1.01888139165339	16	0.323419311963469	0.617770119330531	NA	0.0641025641025641	0.0641025641025641
AHPF_ECOLI	10vs2.5	0.0810082071954087	0.0338649077825984	2.39209885688911	16	0.0293774175452026	0.322214560355485	NA	0.0427350427350427	0.0427350427350427
AHPF_ECOLI	10vs1	0.0694354991493391	0.0338649077825984	2.0503672886131	16	0.0570831613770206	0.530719121991759	NA	0.0769230769230769	0.0769230769230769
AHPF_ECOLI	10vs0.25	0.135071314819093	0.0338649077825984	3.98853337166033	16	0.00105720980645785	0.0225601021199487	NA	0.0982905982905983	0.0982905982905983
AHPF_ECOLI	10vs0.1	0.143699741418759	0.0338649077825984	4.24332298027397	16	0.000619771779264422	0.0066108989788205	NA	0.0726495726495726	0.0726495726495727
AHPF_ECOLI	5vs2.5	0.046503882825661	0.0338649077825984	1.37321746523571	16	0.188623882112099	0.518315002618818	NA	0.0641025641025641	0.0641025641025641
AHPF_ECOLI	5vs1	0.0349311747795914	0.0338649077825984	1.03148589695971	16	0.317653895711336	0.610749458067714	NA	0.0982905982905983	0.0982905982905983
AHPF_ECOLI	5vs0.25	0.100566990449346	0.0338649077825984	2.96965198000693	16	0.00903325569311697	0.072740291665368	NA	0.11965811965812	0.11965811965812
AHPF_ECOLI	5vs0.1	0.109195417049011	0.0338649077825984	3.22444158862057	16	0.00529835379145416	0.0320371962415907	NA	0.094017094017094	0.094017094017094
AHPF_ECOLI	2.5vs1	-0.0115727080460696	0.0338649077825984	-0.341731568276004	16	0.737000036367741	0.985819803110198	NA	0.0769230769230769	0.0769230769230769
AHPF_ECOLI	2.5vs0.25	0.0540631076236847	0.0338649077825984	1.59643451477122	16	0.129951274182052	0.745963284760123	NA	0.0982905982905983	0.0982905982905983
AHPF_ECOLI	2.5vs0.1	0.0626915342233499	0.0338649077825984	1.85122412338486	16	0.0826851617153554	0.261688561407445	NA	0.0726495726495726	0.0726495726495727
AHPF_ECOLI	1vs0.25	0.0656358156697543	0.0338649077825984	1.93816608304723	16	0.0704549434479373	0.416671895633611	NA	0.132478632478632	0.132478632478632
AHPF_ECOLI	1vs0.1	0.0742642422694195	0.0338649077825984	2.19295569166086	16	0.043435424017265	0.133873979630788	NA	0.106837606837607	0.106837606837607
AHPF_ECOLI	0.25vs0.1	0.00862842659966518	0.0338649077825984	0.254789608613637	16	0.802131515239539	0.91317148965627	NA	0.128205128205128	0.128205128205128
AHR_ECOLI	50vs25	0.0207615369933941	0.0738933316546205	0.280966313583397	16	0.782337106686439	0.842113999716506	NA	0.0416666666666666	0.0416666666666667
AHR_ECOLI	50vs10	0.0278419091456073	0.0738933316546205	0.376785137740725	16	0.711283507691678	0.776182828200914	NA	0.0416666666666666	0.0416666666666667
AHR_ECOLI	50vs5	-0.04339927975636	0.0738933316546205	-0.587323359017149	16	0.565183491569837	0.698063622816663	NA	0.0833333333333334	0.0833333333333333
AHR_ECOLI	50vs2.5	0.141894640435571	0.0738933316546205	1.92026313143912	16	0.0728320980716655	0.148104446851918	NA	0.0833333333333334	0.0833333333333333
AHR_ECOLI	50vs1	0.154791834470335	0.0738933316546205	2.0948011275745	16	0.0524586523321657	0.101331847548057	NA	0.0416666666666666	0.0416666666666667
AHR_ECOLI	50vs0.25	0.213671095131906	0.0738933316546205	2.89161539136726	16	0.0106242427658028	0.0362109440014974	NA	0.0833333333333334	0.0833333333333333
AHR_ECOLI	50vs0.1	0.217902450036209	0.0738933316546205	2.94887840562788	16	0.00943251024300507	0.0521470293766133	NA	0.0833333333333334	0.0833333333333333
AHR_ECOLI	25vs10	0.00708037215221322	0.0738933316546205	0.0958188241573282	16	0.92485433550083	0.987134374224253	NA	0	0
AHR_ECOLI	25vs5	-0.064160816749754	0.0738933316546205	-0.868289672600546	16	0.398072881316173	0.688983494655497	NA	0.0416666666666666	0.0416666666666667
AHR_ECOLI	25vs2.5	0.121133103442177	0.0738933316546205	1.63929681785573	16	0.120662140184028	0.56403082292651	NA	0.0416666666666666	0.0416666666666667
AHR_ECOLI	25vs1	0.134030297476941	0.0738933316546205	1.8138348139911	16	0.0885012562476941	0.655342568313471	NA	0	0
AHR_ECOLI	25vs0.25	0.192909558138512	0.0738933316546205	2.61064907778386	16	0.0189267702272602	0.149967930206032	NA	0.0416666666666666	0.0416666666666667
AHR_ECOLI	25vs0.1	0.197140913042815	0.0738933316546205	2.66791209204448	16	0.0168419525048393	0.0731368766232249	NA	0.0416666666666666	0.0416666666666667
AHR_ECOLI	10vs5	-0.0712411889019672	0.0738933316546205	-0.964108496757874	16	0.34933803293227	0.635988105967185	NA	0.0416666666666666	0.0416666666666667
AHR_ECOLI	10vs2.5	0.114052731289964	0.0738933316546205	1.5434779936984	16	0.142260988314187	0.591726814478421	NA	0.0416666666666666	0.0416666666666667
AHR_ECOLI	10vs1	0.126949925324728	0.0738933316546205	1.71801598983377	16	0.1050812067826	0.64229096600541	NA	0	0
AHR_ECOLI	10vs0.25	0.185829185986299	0.0738933316546205	2.51483025362653	16	0.0229777915115963	0.147291073489117	NA	0.0416666666666666	0.0416666666666667
AHR_ECOLI	10vs0.1	0.190060540890602	0.0738933316546205	2.57209326788715	16	0.0204672985496459	0.0699373202966256	NA	0.0416666666666666	0.0416666666666667
AHR_ECOLI	5vs2.5	0.185293920191931	0.0738933316546205	2.50758649045627	16	0.0233154935768134	0.188851204797884	NA	0.0833333333333334	0.0833333333333333
AHR_ECOLI	5vs1	0.198191114226695	0.0738933316546205	2.68212448659165	16	0.0163597129010422	0.12494400683653	NA	0.0416666666666666	0.0416666666666667
AHR_ECOLI	5vs0.25	0.257070374888266	0.0738933316546205	3.47893875038441	16	0.00309834220611327	0.0369441920921831	NA	0.0833333333333334	0.0833333333333333
AHR_ECOLI	5vs0.1	0.261301729792569	0.0738933316546205	3.53620176464503	16	0.00274537941170339	0.0207369435175265	NA	0.0833333333333334	0.0833333333333333
AHR_ECOLI	2.5vs1	0.012897194034764	0.0738933316546205	0.174537996135373	16	0.863632105306757	0.99649231837705	NA	0.0416666666666666	0.0416666666666667
AHR_ECOLI	2.5vs0.25	0.071776454696335	0.0738933316546205	0.971352259928136	16	0.345829374175068	0.911233383317312	NA	0.0833333333333334	0.0833333333333333
AHR_ECOLI	2.5vs0.1	0.076007809600638	0.0738933316546205	1.02861527418875	16	0.31896041431106	0.561153580824635	NA	0.0833333333333334	0.0833333333333333
AHR_ECOLI	1vs0.25	0.058879260661571	0.0738933316546205	0.796814263792764	16	0.437223741546837	0.799549308359991	NA	0.0416666666666666	0.0416666666666667
AHR_ECOLI	1vs0.1	0.0631106155658741	0.0738933316546205	0.854077278053381	16	0.405668493862598	0.59975004345915	NA	0.0416666666666666	0.0416666666666667
AHR_ECOLI	0.25vs0.1	0.00423135490430307	0.0738933316546206	0.0572630142606173	16	0.95504472001169	0.982627384465928	NA	0.0833333333333334	0.0833333333333333
AIDB_ECOLI	50vs25	0.235323046678681	0.186408203408506	1.26240713861171	16	0.224893039163156	0.334658901439777	NA	0.208333333333333	0.208333333333333
AIDB_ECOLI	50vs10	-0.145573980733974	0.186408203408506	-0.78094192246977	16	0.4462381505476	0.541308256015947	NA	0.208333333333333	0.208333333333333
AIDB_ECOLI	50vs5	-0.0274819240961435	0.186408203408506	-0.147428726813691	16	0.884635444877284	0.927396093875787	NA	0.25	0.25
AIDB_ECOLI	50vs2.5	0.100803393836235	0.186408203408506	0.540766940472725	16	0.596117070224141	0.716192342779966	NA	0.125	0.125
AIDB_ECOLI	50vs1	-0.0252895354239548	0.186408203408506	-0.135667502618079	16	0.893776341147683	0.92093100429019	NA	0.166666666666667	0.166666666666667
AIDB_ECOLI	50vs0.25	-0.163987518472195	0.186408203408506	-0.879722648862311	16	0.392031276275141	0.531736146749702	NA	0.0833333333333334	0.0833333333333333
AIDB_ECOLI	50vs0.1	0.103848434045374	0.186408203408506	0.557102274183687	16	0.585167235830405	0.750777220740587	NA	0.208333333333333	0.208333333333333
AIDB_ECOLI	25vs10	-0.380897027412656	0.186408203408506	-2.04334906108148	16	0.0578466759789138	0.503220710130849	NA	0.25	0.25
AIDB_ECOLI	25vs5	-0.262804970774824	0.186408203408506	-1.4098358654254	16	0.177730490086927	0.45446062819361	NA	0.291666666666667	0.291666666666667
AIDB_ECOLI	25vs2.5	-0.134519652842446	0.186408203408506	-0.721640198138983	16	0.480929460312955	0.852379043481498	NA	0.166666666666667	0.166666666666667
AIDB_ECOLI	25vs1	-0.260612582102636	0.186408203408506	-1.39807464122979	16	0.181172015018039	0.827179657139505	NA	0.208333333333333	0.208333333333333
AIDB_ECOLI	25vs0.25	-0.399310565150876	0.186408203408506	-2.14212978747402	16	0.0479121077586457	0.245336205128252	NA	0.125	0.125
AIDB_ECOLI	25vs0.1	-0.131474612633307	0.186408203408506	-0.705304864428021	16	0.490762057801121	0.688409834797765	NA	0.25	0.25
AIDB_ECOLI	10vs5	0.118092056637831	0.186408203408506	0.63351319565608	16	0.535350298904466	0.776704773566568	NA	0.291666666666667	0.291666666666667
AIDB_ECOLI	10vs2.5	0.24637737457021	0.186408203408506	1.3217088629425	16	0.204852646421313	0.676919757301989	NA	0.166666666666667	0.166666666666667
AIDB_ECOLI	10vs1	0.12028444531002	0.186408203408506	0.645274419851692	16	0.527894895616013	0.918388706637454	NA	0.208333333333333	0.208333333333333
AIDB_ECOLI	10vs0.25	-0.0184135377382207	0.186408203408506	-0.0987807263925406	16	0.922539364615961	0.967204260498993	NA	0.125	0.125
AIDB_ECOLI	10vs0.1	0.249422414779348	0.186408203408506	1.33804419665346	16	0.199589272798708	0.340755153559726	NA	0.25	0.25
AIDB_ECOLI	5vs2.5	0.128285317932378	0.186408203408506	0.688195667286415	16	0.501186345315564	0.775098148718697	NA	0.208333333333333	0.208333333333333
AIDB_ECOLI	5vs1	0.00219238867218866	0.186408203408506	0.0117612241956119	16	0.99076152052551	0.998283885695182	NA	0.25	0.25
AIDB_ECOLI	5vs0.25	-0.136505594376052	0.186408203408506	-0.73229392204862	16	0.474580552360763	0.715526134464334	NA	0.166666666666667	0.166666666666667
AIDB_ECOLI	5vs0.1	0.131330358141517	0.186408203408506	0.704531000997378	16	0.491230785690585	0.654316174905566	NA	0.291666666666667	0.291666666666667
AIDB_ECOLI	2.5vs1	-0.12609292926019	0.186408203408506	-0.676434443090804	16	0.508426217110007	0.975909238385695	NA	0.125	0.125
AIDB_ECOLI	2.5vs0.25	-0.26479091230843	0.186408203408506	-1.42048958933504	16	0.174659240969709	0.799553597054034	NA	0.0416666666666666	0.0416666666666667
AIDB_ECOLI	2.5vs0.1	0.00304504020913889	0.186408203408506	0.0163353337109624	16	0.987168834780048	0.99359508896056	NA	0.166666666666667	0.166666666666667
AIDB_ECOLI	1vs0.25	-0.13869798304824	0.186408203408506	-0.744055146244232	16	0.467630558610828	0.824096124472595	NA	0.0833333333333334	0.0833333333333333
AIDB_ECOLI	1vs0.1	0.129137969469329	0.186408203408506	0.692769776801766	16	0.49838689362922	0.67750811761902	NA	0.208333333333333	0.208333333333333
AIDB_ECOLI	0.25vs0.1	0.267835952517569	0.186408203408506	1.436824923046	16	0.170034536867952	0.399115893006466	NA	0.125	0.125
AK1H_ECOLI	50vs25	-0.112678090737636	0.0578215377794277	-1.94872179234441	16	0.0690862325918293	0.133121481484825	NA	0.126984126984127	0.126984126984127
AK1H_ECOLI	50vs10	-0.217194161368453	0.0578215377794277	-3.75628476359423	16	0.00172472714160654	0.00629578312426928	NA	0.126984126984127	0.126984126984127
AK1H_ECOLI	50vs5	-0.132011083916562	0.0578215377794277	-2.28307805337425	16	0.03643645343994	0.101815337981109	NA	0.119047619047619	0.119047619047619
AK1H_ECOLI	50vs2.5	-0.139202484065159	0.0578215377794277	-2.40745039670469	16	0.0284934694371506	0.0722118910949754	NA	0.119047619047619	0.119047619047619
AK1H_ECOLI	50vs1	-0.144038896685582	0.0578215377794277	-2.49109418768916	16	0.0241020287060261	0.0549119156891611	NA	0.103174603174603	0.103174603174603
AK1H_ECOLI	50vs0.25	-0.0879891838149583	0.0578215377794277	-1.52173717950241	16	0.147591674787734	0.264554973709356	NA	0.126984126984127	0.126984126984127
AK1H_ECOLI	50vs0.1	-0.00570448498265208	0.0578215377794277	-0.0986567497463146	16	0.922636248318963	0.965684328096968	NA	0.134920634920635	0.134920634920635
AK1H_ECOLI	25vs10	-0.104516070630816	0.0578215377794277	-1.80756297124983	16	0.0895115030824245	0.593784295929692	NA	0.111111111111111	0.111111111111111
AK1H_ECOLI	25vs5	-0.0193329931789255	0.0578215377794277	-0.334356261029848	16	0.742453424729401	0.900204477136155	NA	0.103174603174603	0.103174603174603
AK1H_ECOLI	25vs2.5	-0.0265243933275225	0.0578215377794277	-0.458728604360287	16	0.652598903312069	0.92684720906692	NA	0.103174603174603	0.103174603174603
AK1H_ECOLI	25vs1	-0.0313608059479454	0.0578215377794277	-0.542372395344754	16	0.595036382815759	0.977209998292002	NA	0.0873015873015873	0.0873015873015873
AK1H_ECOLI	25vs0.25	0.0246889069226778	0.0578215377794277	0.426984612841997	16	0.675080721350561	0.891016890105748	NA	0.111111111111111	0.111111111111111
AK1H_ECOLI	25vs0.1	0.106973605754984	0.0578215377794277	1.85006504259809	16	0.082860245234512	0.216372600512712	NA	0.119047619047619	0.119047619047619
AK1H_ECOLI	10vs5	0.0851830774518909	0.0578215377794277	1.47320671021998	16	0.160095552159923	0.429454057432381	NA	0.103174603174603	0.103174603174603
AK1H_ECOLI	10vs2.5	0.0779916773032939	0.0578215377794277	1.34883436688954	16	0.19617233369938	0.665261198851124	NA	0.103174603174603	0.103174603174603
AK1H_ECOLI	10vs1	0.073155264682871	0.0578215377794277	1.26519057590507	16	0.223919188719719	0.779672630544187	NA	0.0873015873015873	0.0873015873015873
AK1H_ECOLI	10vs0.25	0.129204977553494	0.0578215377794277	2.23454758409182	16	0.0400632600467978	0.201581455814414	NA	0.111111111111111	0.111111111111111
AK1H_ECOLI	10vs0.1	0.211489676385801	0.0578215377794277	3.65762801384792	16	0.00212421212694958	0.0159686803702114	NA	0.119047619047619	0.119047619047619
AK1H_ECOLI	5vs2.5	-0.00719140014859693	0.0578215377794277	-0.124372343330439	16	0.902569608544738	0.980743306001897	NA	0.0952380952380952	0.0952380952380952
AK1H_ECOLI	5vs1	-0.0120278127690199	0.0578215377794277	-0.208016134314906	16	0.837841135088242	0.944895820620873	NA	0.0793650793650794	0.0793650793650794
AK1H_ECOLI	5vs0.25	0.0440219001016034	0.0578215377794277	0.761340873871845	16	0.457528948943862	0.703821546214232	NA	0.103174603174603	0.103174603174603
AK1H_ECOLI	5vs0.1	0.12630659893391	0.0578215377794277	2.18442130362794	16	0.0441590728684944	0.132926888868192	NA	0.111111111111111	0.111111111111111
AK1H_ECOLI	2.5vs1	-0.00483641262042295	0.0578215377794277	-0.0836437909844676	16	0.934377224569258	0.99649231837705	NA	0.0793650793650794	0.0793650793650794
AK1H_ECOLI	2.5vs0.25	0.0512133002502003	0.0578215377794277	0.885713217202284	16	0.388890096660993	0.920617156369931	NA	0.103174603174603	0.103174603174603
AK1H_ECOLI	2.5vs0.1	0.133497999082507	0.0578215377794277	2.30879364695838	16	0.0346410688979542	0.155205691077954	NA	0.111111111111111	0.111111111111111
AK1H_ECOLI	1vs0.25	0.0560497128706233	0.0578215377794277	0.969357008186751	16	0.346793350020003	0.752788943755007	NA	0.0873015873015873	0.0873015873015873
AK1H_ECOLI	1vs0.1	0.13833441170293	0.0578215377794277	2.39243743794285	16	0.0293576463999989	0.101993315580856	NA	0.0952380952380952	0.0952380952380952
AK1H_ECOLI	0.25vs0.1	0.0822846988323063	0.0578215377794278	1.42308042975609	16	0.173918950929895	0.405998130664068	NA	0.119047619047619	0.119047619047619
AK2H_ECOLI	50vs25	-0.0411146300758733	0.0379259630660457	-1.0840760985891	16	0.29439707181381	0.412956744140957	NA	0.0432098765432098	0.0432098765432099
AK2H_ECOLI	50vs10	-0.116505872288439	0.0379259630660457	-3.07192917119998	16	0.00729631426019939	0.0195995800669013	NA	0.0679012345679012	0.0679012345679012
AK2H_ECOLI	50vs5	-0.166482215767469	0.0379259630660457	-4.38966349984443	16	0.000456945546097209	0.0042865844086262	NA	0.0740740740740741	0.0740740740740741
AK2H_ECOLI	50vs2.5	-0.0709874106815285	0.0379259630660457	-1.87173653462427	16	0.0796405783294589	0.157748325444209	NA	0.0802469135802469	0.0802469135802469
AK2H_ECOLI	50vs1	-0.0677316846762407	0.0379259630660457	-1.78589228065983	16	0.0930808068674485	0.160495375746997	NA	0.0679012345679012	0.0679012345679012
AK2H_ECOLI	50vs0.25	-0.0560850623723007	0.0379259630660457	-1.47880390735582	16	0.158610000543424	0.278453920477129	NA	0.0740740740740741	0.0740740740740741
AK2H_ECOLI	50vs0.1	0.039156066875809	0.0379259630660457	1.03243434603417	16	0.317223070007513	0.524880441367041	NA	0.0679012345679012	0.0679012345679012
AK2H_ECOLI	25vs10	-0.0753912422125656	0.0379259630660457	-1.98785307261088	16	0.0642186559266473	0.531779916903874	NA	0.0617283950617284	0.0617283950617284
AK2H_ECOLI	25vs5	-0.125367585691596	0.0379259630660457	-3.30558740125533	16	0.0044664173010136	0.0617984990303987	NA	0.0679012345679012	0.0679012345679012
AK2H_ECOLI	25vs2.5	-0.0298727806056552	0.0379259630660457	-0.787660436035168	16	0.442408404658149	0.839239151806905	NA	0.0740740740740741	0.0740740740740741
AK2H_ECOLI	25vs1	-0.0266170546003674	0.0379259630660457	-0.701816182070723	16	0.492877229623173	0.963632155564475	NA	0.0617283950617284	0.0617283950617284
AK2H_ECOLI	25vs0.25	-0.0149704322964274	0.0379259630660457	-0.394727808766712	16	0.698255845798621	0.901020482946345	NA	0.0679012345679012	0.0679012345679012
AK2H_ECOLI	25vs0.1	0.0802706969516823	0.0379259630660457	2.11651044462328	16	0.0503261889712232	0.154920566049797	NA	0.0617283950617284	0.0617283950617284
AK2H_ECOLI	10vs5	-0.0499763434790299	0.0379259630660457	-1.31773432864445	16	0.206149863755603	0.494924075437864	NA	0.0925925925925926	0.0925925925925926
AK2H_ECOLI	10vs2.5	0.0455184616069104	0.0379259630660457	1.20019263657571	16	0.24753405845096	0.715480050242789	NA	0.0987654320987654	0.0987654320987654
AK2H_ECOLI	10vs1	0.0487741876121982	0.0379259630660457	1.28603689054016	16	0.21673037625283	0.770881456450244	NA	0.0864197530864198	0.0864197530864197
AK2H_ECOLI	10vs0.25	0.0604208099161381	0.0379259630660457	1.59312526384417	16	0.130693120908645	0.393892255954175	NA	0.0925925925925926	0.0925925925925926
AK2H_ECOLI	10vs0.1	0.155661939164248	0.0379259630660457	4.10436351723416	16	0.000828935465838398	0.00807785672059806	NA	0.0864197530864198	0.0864197530864197
AK2H_ECOLI	5vs2.5	0.0954948050859403	0.0379259630660457	2.51792696522016	16	0.0228348467078234	0.188427406400221	NA	0.104938271604938	0.104938271604938
AK2H_ECOLI	5vs1	0.0987505310912281	0.0379259630660457	2.60377121918461	16	0.019193202007302	0.134698908351026	NA	0.0925925925925926	0.0925925925925926
AK2H_ECOLI	5vs0.25	0.110397153395168	0.0379259630660457	2.91085959248862	16	0.0102082434620421	0.0788788285932133	NA	0.0987654320987654	0.0987654320987654
AK2H_ECOLI	5vs0.1	0.205638282643278	0.0379259630660457	5.42209784587861	16	5.64528455586633e-05	0.00154871078020968	NA	0.0925925925925926	0.0925925925925926
AK2H_ECOLI	2.5vs1	0.0032557260052878	0.0379259630660457	0.0858442539644454	16	0.932655292421869	0.99649231837705	NA	0.0987654320987654	0.0987654320987654
AK2H_ECOLI	2.5vs0.25	0.0149023483092278	0.0379259630660457	0.392932627268457	16	0.699554980642804	0.964656079972881	NA	0.104938271604938	0.104938271604938
AK2H_ECOLI	2.5vs0.1	0.110143477557338	0.0379259630660457	2.90417088065844	16	0.01035100245492	0.074508282914836	NA	0.0987654320987654	0.0987654320987654
AK2H_ECOLI	1vs0.25	0.01164662230394	0.0379259630660457	0.307088373304011	16	0.762736844958601	0.928949599041252	NA	0.0925925925925926	0.0925925925925926
AK2H_ECOLI	1vs0.1	0.10688775155205	0.0379259630660457	2.818326626694	16	0.0123646827136352	0.0546357195047358	NA	0.0864197530864198	0.0864197530864197
AK2H_ECOLI	0.25vs0.1	0.0952411292481097	0.0379259630660457	2.51123825338999	16	0.0231446643233717	0.12380558534883	NA	0.0925925925925926	0.0925925925925926
AK3_ECOLI	50vs25	-0.276331145757455	0.0712231185981212	-3.87979565057609	16	0.00132916827071128	0.00714254059712503	NA	0.210526315789474	0.210526315789474
AK3_ECOLI	50vs10	-0.348828500528519	0.0712231185981212	-4.89768641691745	16	0.000160955755483361	0.00109138090612649	NA	0.210526315789474	0.210526315789474
AK3_ECOLI	50vs5	-0.266527116948239	0.0712231185981212	-3.74214331237203	16	0.00177699071690718	0.0113535298777529	NA	0.201754385964912	0.201754385964912
AK3_ECOLI	50vs2.5	-0.293327017513825	0.0712231185981212	-4.11842423201	16	0.00080485651602058	0.00509383789684683	NA	0.219298245614035	0.219298245614035
AK3_ECOLI	50vs1	-0.334812882178864	0.0712231185981212	-4.70090174045953	16	0.000240404947549067	0.00156362012460681	NA	0.201754385964912	0.201754385964912
AK3_ECOLI	50vs0.25	-0.23962799601849	0.0712231185981212	-3.36446930062974	16	0.00394505888565755	0.0170230013454381	NA	0.192982456140351	0.192982456140351
AK3_ECOLI	50vs0.1	-0.226788794399708	0.0712231185981212	-3.18420196789431	16	0.0057659488151518	0.0370463764213637	NA	0.245614035087719	0.245614035087719
AK3_ECOLI	25vs10	-0.0724973547710638	0.0712231185981212	-1.01789076634137	16	0.32387558253211	0.857283603246871	NA	0.157894736842105	0.157894736842105
AK3_ECOLI	25vs5	0.00980402880921595	0.0712231185981212	0.137652338204053	16	0.892232592136293	0.957316958871818	NA	0.149122807017544	0.149122807017544
AK3_ECOLI	25vs2.5	-0.0169958717563693	0.0712231185981212	-0.238628581433917	16	0.814423068654873	0.955648914340158	NA	0.166666666666667	0.166666666666667
AK3_ECOLI	25vs1	-0.0584817364214084	0.0712231185981212	-0.821106089883449	16	0.42365199427521	0.931964277047899	NA	0.149122807017544	0.149122807017544
AK3_ECOLI	25vs0.25	0.0367031497389653	0.0712231185981212	0.515326349946343	16	0.613371458308477	0.865104037886291	NA	0.140350877192982	0.140350877192982
AK3_ECOLI	25vs0.1	0.0495423513577478	0.0712231185981212	0.695593682681772	16	0.496663162987142	0.694315419550589	NA	0.192982456140351	0.192982456140351
AK3_ECOLI	10vs5	0.0823013835802797	0.0712231185981212	1.15554310454542	16	0.264833212899904	0.557380914011104	NA	0.149122807017544	0.149122807017544
AK3_ECOLI	10vs2.5	0.0555014830146945	0.0712231185981212	0.779262184907452	16	0.447198873629548	0.834943595094149	NA	0.166666666666667	0.166666666666667
AK3_ECOLI	10vs1	0.0140156183496553	0.0712231185981212	0.19678467645792	16	0.846473959392092	0.977682673861067	NA	0.149122807017544	0.149122807017544
AK3_ECOLI	10vs0.25	0.109200504510029	0.0712231185981212	1.53321711628771	16	0.144756378329748	0.415327424019324	NA	0.140350877192982	0.140350877192982
AK3_ECOLI	10vs0.1	0.122039706128812	0.0712231185981212	1.71348444902314	16	0.105928346195839	0.221989934446836	NA	0.192982456140351	0.192982456140351
AK3_ECOLI	5vs2.5	-0.0267999005655852	0.0712231185981212	-0.37628091963797	16	0.711650968008421	0.908190211029782	NA	0.157894736842105	0.157894736842105
AK3_ECOLI	5vs1	-0.0682857652306244	0.0712231185981212	-0.958758428087501	16	0.351945296367661	0.636891832188267	NA	0.140350877192982	0.140350877192982
AK3_ECOLI	5vs0.25	0.0268991209297494	0.0712231185981212	0.377674011742291	16	0.710635899791767	0.855886288469209	NA	0.131578947368421	0.131578947368421
AK3_ECOLI	5vs0.1	0.0397383225485318	0.0712231185981212	0.55794134447772	16	0.584607568253204	0.734604056943831	NA	0.184210526315789	0.184210526315789
AK3_ECOLI	2.5vs1	-0.0414858646650392	0.0712231185981212	-0.582477508449532	16	0.568363508603002	0.975909238385695	NA	0.157894736842105	0.157894736842105
AK3_ECOLI	2.5vs0.25	0.0536990214953346	0.0712231185981212	0.75395493138026	16	0.461828716059435	0.921839358168852	NA	0.149122807017544	0.149122807017544
AK3_ECOLI	2.5vs0.1	0.0665382231141171	0.0712231185981212	0.934222264115689	16	0.364075166140828	0.604487670364623	NA	0.201754385964912	0.201754385964912
AK3_ECOLI	1vs0.25	0.0951848861603738	0.0712231185981212	1.33643243982979	16	0.200103736425687	0.634296189232317	NA	0.131578947368421	0.131578947368421
AK3_ECOLI	1vs0.1	0.108024087779156	0.0712231185981212	1.51669977256522	16	0.148850407193169	0.311124989040364	NA	0.184210526315789	0.184210526315789
AK3_ECOLI	0.25vs0.1	0.0128392016187824	0.0712231185981213	0.180267332735429	16	0.859206136462978	0.942469570018112	NA	0.175438596491228	0.175438596491228
ALAA_ECOLI	50vs25	-0.307837235669428	0.0648985137639063	-4.74336341182337	16	0.00022039376360361	0.00190099639006459	NA	0.0490196078431373	0.0490196078431373
ALAA_ECOLI	50vs10	-0.307269636768853	0.0648985137639063	-4.73461746576611	16	0.000224371185012728	0.00136923953930844	NA	0.0196078431372549	0.0196078431372549
ALAA_ECOLI	50vs5	-0.133214243415318	0.0648985137639063	-2.05265476340394	16	0.0568362965207743	0.136130704128785	NA	0.0294117647058824	0.0294117647058824
ALAA_ECOLI	50vs2.5	-0.243663324055701	0.0648985137639063	-3.75452856966989	16	0.00173113271992276	0.00866198878650944	NA	0.0196078431372549	0.0196078431372549
ALAA_ECOLI	50vs1	-0.277283032561216	0.0648985137639063	-4.27256367641856	16	0.000583079981818058	0.00298325835525015	NA	0.0196078431372549	0.0196078431372549
ALAA_ECOLI	50vs0.25	-0.255744431502143	0.0648985137639063	-3.94068240811359	16	0.00116919053620568	0.00695606661424471	NA	0.0196078431372549	0.0196078431372549
ALAA_ECOLI	50vs0.1	-0.0991907150278749	0.0648985137639063	-1.52839732799922	16	0.145941148890631	0.322401225964633	NA	0.0490196078431373	0.0490196078431373
ALAA_ECOLI	25vs10	0.000567598900575006	0.0648985137639063	0.00874594605725285	16	0.993129955987248	0.997477628496164	NA	0.0294117647058824	0.0294117647058824
ALAA_ECOLI	25vs5	0.17462299225411	0.0648985137639063	2.69070864841943	16	0.016074902606404	0.127628253579704	NA	0.0392156862745098	0.0392156862745098
ALAA_ECOLI	25vs2.5	0.0641739116137275	0.0648985137639063	0.988834842153478	16	0.337462990431656	0.778854029390158	NA	0.0294117647058824	0.0294117647058824
ALAA_ECOLI	25vs1	0.0305542031082121	0.0648985137639063	0.470799735404804	16	0.644138300610196	0.977209998292002	NA	0.0294117647058824	0.0294117647058824
ALAA_ECOLI	25vs0.25	0.0520928041672848	0.0648985137639063	0.802681003709773	16	0.433921099904823	0.748302113718729	NA	0.0294117647058824	0.0294117647058824
ALAA_ECOLI	25vs0.1	0.208646520641553	0.0648985137639063	3.21496608382415	16	0.00540497472792945	0.0339864810892204	NA	0.0588235294117647	0.0588235294117647
ALAA_ECOLI	10vs5	0.174055393353535	0.0648985137639062	2.68196270236218	16	0.0163651269702543	0.132703599576038	NA	0.00980392156862742	0.00980392156862745
ALAA_ECOLI	10vs2.5	0.0636063127131525	0.0648985137639063	0.980088896096225	16	0.341630449265379	0.789896992521109	NA	0	0
ALAA_ECOLI	10vs1	0.0299866042076371	0.0648985137639062	0.462053789347551	16	0.650263337275305	0.941868265632547	NA	0	0
ALAA_ECOLI	10vs0.25	0.0515252052667098	0.0648985137639063	0.79393505765252	16	0.438850358642148	0.725347411586952	NA	0	0
ALAA_ECOLI	10vs0.1	0.208078921740978	0.0648985137639063	3.20622013776689	16	0.00550526465806378	0.0301073134186952	NA	0.0294117647058824	0.0294117647058824
ALAA_ECOLI	5vs2.5	-0.110449080640382	0.0648985137639063	-1.70187380626595	16	0.108125988823445	0.395623773059426	NA	0.00980392156862742	0.00980392156862745
ALAA_ECOLI	5vs1	-0.144068789145898	0.0648985137639063	-2.21990891301462	16	0.0412214215913917	0.219005216741645	NA	0.00980392156862742	0.00980392156862745
ALAA_ECOLI	5vs0.25	-0.122530188086825	0.0648985137639063	-1.88802764470965	16	0.0772940680827445	0.267398771614679	NA	0.00980392156862742	0.00980392156862745
ALAA_ECOLI	5vs0.1	0.0340235283874433	0.0648985137639063	0.524257435404717	16	0.607286665238121	0.751231988225866	NA	0.0392156862745098	0.0392156862745098
ALAA_ECOLI	2.5vs1	-0.0336197085055154	0.0648985137639063	-0.518035106748673	16	0.611522852885022	0.980551875013973	NA	0	0
ALAA_ECOLI	2.5vs0.25	-0.0120811074464427	0.0648985137639063	-0.186153838443704	16	0.854663799886222	0.982794543004208	NA	0	0
ALAA_ECOLI	2.5vs0.1	0.144472609027826	0.0648985137639063	2.22613124167067	16	0.0407253879824689	0.171395082043867	NA	0.0294117647058824	0.0294117647058824
ALAA_ECOLI	1vs0.25	0.0215386010590727	0.0648985137639063	0.331881268304969	16	0.744286660664954	0.927447839224366	NA	0	0
ALAA_ECOLI	1vs0.1	0.178092317533341	0.0648985137639063	2.74416634841934	16	0.0144057609548236	0.0619185798130963	NA	0.0294117647058824	0.0294117647058824
ALAA_ECOLI	0.25vs0.1	0.156553716474268	0.0648985137639063	2.41228508011437	16	0.0282203175568014	0.135583969687362	NA	0.0294117647058824	0.0294117647058824
ALAC_ECOLI	50vs25	-0.187195291090288	0.0579928459220813	-3.22790316829428	16	0.0052599233351045	0.0188752468243084	NA	0.0512820512820513	0.0512820512820513
ALAC_ECOLI	50vs10	-0.250116132165916	0.0579928459220813	-4.31287908342988	16	0.000536080760463076	0.00259851773910819	NA	0.0384615384615384	0.0384615384615385
ALAC_ECOLI	50vs5	-0.181982029541561	0.0579928459220813	-3.13800826029594	16	0.00635303232445961	0.0293905448434883	NA	0.0512820512820513	0.0512820512820513
ALAC_ECOLI	50vs2.5	-0.19751978641011	0.0579928459220813	-3.40593366767162	16	0.00361462265226598	0.0150896151991421	NA	0.0384615384615384	0.0384615384615385
ALAC_ECOLI	50vs1	-0.213574033760055	0.0579928459220813	-3.68276518188142	16	0.0020143693851371	0.00772554591327219	NA	0.0384615384615384	0.0384615384615385
ALAC_ECOLI	50vs0.25	-0.152684451536506	0.0579928459220813	-2.63281529141804	16	0.0180919805318083	0.0548945494960834	NA	0.0641025641025641	0.0641025641025641
ALAC_ECOLI	50vs0.1	-0.13876697778654	0.0579928459220813	-2.39282924609332	16	0.0293347827425576	0.113308026719184	NA	0.0512820512820513	0.0512820512820513
ALAC_ECOLI	25vs10	-0.0629208410756281	0.0579928459220813	-1.0849759151356	16	0.294010301701839	0.844343477502124	NA	0.0128205128205128	0.0128205128205128
ALAC_ECOLI	25vs5	0.00521326154872764	0.0579928459220813	0.0898949079983442	16	0.929486436591882	0.97050525550591	NA	0.0256410256410257	0.0256410256410256
ALAC_ECOLI	25vs2.5	-0.0103244953198214	0.0579928459220813	-0.178030499377342	16	0.860933543927137	0.966395347376207	NA	0.0128205128205128	0.0128205128205128
ALAC_ECOLI	25vs1	-0.0263787426697668	0.0579928459220813	-0.454862013587142	16	0.655319446067604	0.977209998292002	NA	0.0128205128205128	0.0128205128205128
ALAC_ECOLI	25vs0.25	0.0345108395537821	0.0579928459220813	0.595087876876237	16	0.560107758210063	0.835772700713368	NA	0.0384615384615384	0.0384615384615385
ALAC_ECOLI	25vs0.1	0.0484283133037483	0.0579928459220813	0.83507392220096	16	0.415971808805814	0.619662634119321	NA	0.0256410256410257	0.0256410256410256
ALAC_ECOLI	10vs5	0.0681341026243558	0.0579928459220813	1.17487082313395	16	0.25723559910695	0.546712007412622	NA	0.0128205128205128	0.0128205128205128
ALAC_ECOLI	10vs2.5	0.0525963457558068	0.0579928459220813	0.906945415758261	16	0.377892560703343	0.802733002443528	NA	0	0
ALAC_ECOLI	10vs1	0.0365420984058614	0.0579928459220813	0.630113901548461	16	0.537515893079411	0.920474643293355	NA	0	0
ALAC_ECOLI	10vs0.25	0.0974316806294103	0.0579928459220813	1.68006379201184	16	0.112361120235542	0.363387114158249	NA	0.0256410256410257	0.0256410256410256
ALAC_ECOLI	10vs0.1	0.111349154379376	0.0579928459220813	1.92004983733656	16	0.0728608476206061	0.171042091580814	NA	0.0128205128205128	0.0128205128205128
ALAC_ECOLI	5vs2.5	-0.015537756868549	0.0579928459220813	-0.267925407375686	16	0.792180080204244	0.937132274545374	NA	0.0128205128205128	0.0128205128205128
ALAC_ECOLI	5vs1	-0.0315920042184944	0.0579928459220813	-0.544756921585486	16	0.593433087173265	0.803579014496063	NA	0.0128205128205128	0.0128205128205128
ALAC_ECOLI	5vs0.25	0.0292975780050545	0.0579928459220813	0.505192968877893	16	0.620310892087891	0.809955689557786	NA	0.0384615384615384	0.0384615384615385
ALAC_ECOLI	5vs0.1	0.0432150517550207	0.0579928459220813	0.745179014202615	16	0.466969686710537	0.635885209324616	NA	0.0256410256410257	0.0256410256410256
ALAC_ECOLI	2.5vs1	-0.0160542473499454	0.0579928459220813	-0.2768315142098	16	0.785453913275429	0.989675985882048	NA	0	0
ALAC_ECOLI	2.5vs0.25	0.0448353348736035	0.0579928459220813	0.773118376253579	16	0.450723780428656	0.921839358168852	NA	0.0256410256410257	0.0256410256410256
ALAC_ECOLI	2.5vs0.1	0.0587528086235697	0.0579928459220813	1.0131044215783	16	0.326086590049425	0.564212321790505	NA	0.0128205128205128	0.0128205128205128
ALAC_ECOLI	1vs0.25	0.0608895822235489	0.0579928459220813	1.04994989046338	16	0.309342194893373	0.720588905602061	NA	0.0256410256410257	0.0256410256410256
ALAC_ECOLI	1vs0.1	0.0748070559735151	0.0579928459220813	1.2899359357881	16	0.215406205289443	0.398450914948548	NA	0.0128205128205128	0.0128205128205128
ALAC_ECOLI	0.25vs0.1	0.0139174737499662	0.0579928459220813	0.239986045324722	16	0.813388646912932	0.91807838185053	NA	0.0384615384615384	0.0384615384615385
ALDA_ECOLI	50vs25	0.268233905772059	0.320407548955811	0.837164750475504	16	0.414829964903548	0.525909501203216	NA	0.375	0.375
ALDA_ECOLI	50vs10	0.460244015093784	0.320407548955811	1.43643311961186	16	0.170144272628125	0.24571806362557	NA	0.25	0.25
ALDA_ECOLI	50vs5	-0.212413678095515	0.320407548955811	-0.662948419248417	16	0.516801321049793	0.65090061517712	NA	0.375	0.375
ALDA_ECOLI	50vs2.5	0.459224569485163	0.320407548955811	1.43325140428728	16	0.17103755772776	0.288606366161112	NA	0.333333333333333	0.333333333333333
ALDA_ECOLI	50vs1	0.684542591791624	0.320407548955811	2.13647460561559	16	0.0484356459370061	0.0951627591038813	NA	0.375	0.375
ALDA_ECOLI	50vs0.25	0.58717354697505	0.320407548955811	1.83258337354602	16	0.0855410848737805	0.174791670392565	NA	0.375	0.375
ALDA_ECOLI	50vs0.1	0.575470869834047	0.320407548955811	1.79605902454381	16	0.091390973974627	0.237422916895141	NA	0.416666666666667	0.416666666666667
ALDA_ECOLI	25vs10	0.192010109321725	0.320407548955811	0.599268369136352	16	0.557384994147942	0.930535266930838	NA	0.291666666666667	0.291666666666667
ALDA_ECOLI	25vs5	-0.480647583867574	0.320407548955811	-1.50011316972392	16	0.153058602195718	0.42416945730133	NA	0.416666666666667	0.416666666666667
ALDA_ECOLI	25vs2.5	0.190990663713104	0.320407548955811	0.596086653811781	16	0.559456610457809	0.891828769829677	NA	0.375	0.375
ALDA_ECOLI	25vs1	0.416308686019565	0.320407548955811	1.29930985514009	16	0.212248825370035	0.861541828555285	NA	0.416666666666667	0.416666666666667
ALDA_ECOLI	25vs0.25	0.318939641202991	0.320407548955811	0.995418623070513	16	0.334349514543336	0.67259271862479	NA	0.416666666666667	0.416666666666667
ALDA_ECOLI	25vs0.1	0.307236964061988	0.320407548955811	0.958894274068308	16	0.351878927491558	0.556119645459178	NA	0.458333333333333	0.458333333333333
ALDA_ECOLI	10vs5	-0.672657693189299	0.320407548955811	-2.09938153886027	16	0.0520019564933207	0.240180242636466	NA	0.291666666666667	0.291666666666667
ALDA_ECOLI	10vs2.5	-0.00101944560862101	0.320407548955811	-0.00318171532457122	16	0.997500695628668	0.998332639494914	NA	0.25	0.25
ALDA_ECOLI	10vs1	0.224298576697841	0.320407548955811	0.700041486003736	16	0.493955271328877	0.90661511592797	NA	0.291666666666667	0.291666666666667
ALDA_ECOLI	10vs0.25	0.126929531881267	0.320407548955811	0.396150253934161	16	0.697227139780234	0.878490412237067	NA	0.291666666666667	0.291666666666667
ALDA_ECOLI	10vs0.1	0.115226854740264	0.320407548955811	0.359625904931956	16	0.723829463273433	0.815886214021551	NA	0.333333333333333	0.333333333333333
ALDA_ECOLI	5vs2.5	0.671638247580678	0.320407548955811	2.0961998235357	16	0.0523188056129	0.27560799385367	NA	0.375	0.375
ALDA_ECOLI	5vs1	0.896956269887139	0.320407548955811	2.79942302486401	16	0.0128566592119779	0.108363075701525	NA	0.416666666666667	0.416666666666667
ALDA_ECOLI	5vs0.25	0.799587225070565	0.320407548955811	2.49553179279443	16	0.0238879531311642	0.134563074112961	NA	0.416666666666667	0.416666666666667
ALDA_ECOLI	5vs0.1	0.787884547929562	0.320407548955811	2.45900744379223	16	0.0257049454653404	0.0930160352187667	NA	0.458333333333333	0.458333333333333
ALDA_ECOLI	2.5vs1	0.225318022306462	0.320407548955811	0.703223201328307	16	0.492023516644631	0.975909238385695	NA	0.375	0.375
ALDA_ECOLI	2.5vs0.25	0.127948977489888	0.320407548955811	0.399331969258732	16	0.694928347355872	0.962857851483086	NA	0.375	0.375
ALDA_ECOLI	2.5vs0.1	0.116246300348885	0.320407548955811	0.362807620256527	16	0.721496874379081	0.852153136772892	NA	0.416666666666667	0.416666666666667
ALDA_ECOLI	1vs0.25	-0.097369044816574	0.320407548955811	-0.303891232069575	16	0.765127138221897	0.928949599041252	NA	0.416666666666667	0.416666666666667
ALDA_ECOLI	1vs0.1	-0.109071721957577	0.320407548955811	-0.340415581071779	16	0.737972039220562	0.85059283311429	NA	0.458333333333333	0.458333333333333
ALDA_ECOLI	0.25vs0.1	-0.0117026771410029	0.320407548955811	-0.0365243490022044	16	0.971316079599378	0.989777378736472	NA	0.458333333333333	0.458333333333333
ALDB_ECOLI	50vs25	-0.0171916659439842	0.0947068442601788	-0.18152506377211	16	0.858235170177554	0.901132633474572	NA	0.166666666666667	0.166666666666667
ALDB_ECOLI	50vs10	-0.096526927087312	0.0947068442601787	-1.01921807068276	16	0.323264346066281	0.417002245874119	NA	0.15	0.15
ALDB_ECOLI	50vs5	-0.0770342615630877	0.0947068442601788	-0.813396984820432	16	0.427929539534301	0.573483804682022	NA	0.15	0.15
ALDB_ECOLI	50vs2.5	-0.0382653000518095	0.0947068442601788	-0.404039437178236	16	0.691532835406478	0.792080159323284	NA	0.133333333333333	0.133333333333333
ALDB_ECOLI	50vs1	0.1022260166341	0.0947068442601788	1.07939418140957	16	0.296415542043261	0.405711811446134	NA	0.15	0.15
ALDB_ECOLI	50vs0.25	-0.0476397286472088	0.0947068442601788	-0.503023081587777	16	0.621801711488881	0.731750665468433	NA	0.183333333333333	0.183333333333333
ALDB_ECOLI	50vs0.1	0.137968592793434	0.0947068442601788	1.45679643188624	16	0.164517521090237	0.345783222255425	NA	0.216666666666667	0.216666666666667
ALDB_ECOLI	25vs10	-0.0793352611433278	0.0947068442601788	-0.83769300691065	16	0.414541794918027	0.888883920002323	NA	0.116666666666667	0.116666666666667
ALDB_ECOLI	25vs5	-0.0598425956191034	0.0947068442601787	-0.631871921048322	16	0.536395306571644	0.796659419536839	NA	0.116666666666667	0.116666666666667
ALDB_ECOLI	25vs2.5	-0.0210736341078253	0.0947068442601788	-0.222514373406126	16	0.826729084914601	0.957800639526199	NA	0.1	0.1
ALDB_ECOLI	25vs1	0.119417682578084	0.0947068442601788	1.26091924518168	16	0.225414971494588	0.869642650261838	NA	0.116666666666667	0.116666666666667
ALDB_ECOLI	25vs0.25	-0.0304480627032246	0.0947068442601788	-0.321498017815667	16	0.751994775251524	0.926398522197771	NA	0.15	0.15
ALDB_ECOLI	25vs0.1	0.155160258737418	0.0947068442601788	1.63832149565835	16	0.120867019366568	0.275749489163293	NA	0.183333333333333	0.183333333333333
ALDB_ECOLI	10vs5	0.0194926655242243	0.0947068442601787	0.205821085862327	16	0.839526669102598	0.937658245572623	NA	0.1	0.1
ALDB_ECOLI	10vs2.5	0.0582616270355025	0.0947068442601788	0.615178633504523	16	0.547087585905066	0.863525728592695	NA	0.0833333333333334	0.0833333333333333
ALDB_ECOLI	10vs1	0.198752943721412	0.0947068442601787	2.09861225209233	16	0.0520784039617326	0.507891375206964	NA	0.1	0.1
ALDB_ECOLI	10vs0.25	0.0488871984401032	0.0947068442601788	0.516194989094983	16	0.61277835647947	0.82620159464795	NA	0.133333333333333	0.133333333333333
ALDB_ECOLI	10vs0.1	0.234495519880746	0.0947068442601788	2.476014502569	16	0.0248431714759525	0.0805871644589801	NA	0.166666666666667	0.166666666666667
ALDB_ECOLI	5vs2.5	0.0387689615112781	0.0947068442601788	0.409357547642196	16	0.687705031569764	0.895686464958412	NA	0.0833333333333334	0.0833333333333333
ALDB_ECOLI	5vs1	0.179260278197187	0.0947068442601787	1.89279116623001	16	0.0766196993185548	0.298287546524703	NA	0.1	0.1
ALDB_ECOLI	5vs0.25	0.0293945329158789	0.0947068442601788	0.310373903232655	16	0.760283050741791	0.882082119440372	NA	0.133333333333333	0.133333333333333
ALDB_ECOLI	5vs0.1	0.215002854356522	0.0947068442601788	2.27019341670667	16	0.0373683199950765	0.118341463865005	NA	0.166666666666667	0.166666666666667
ALDB_ECOLI	2.5vs1	0.140491316685909	0.0947068442601788	1.48343361858781	16	0.15738988351603	0.802743435085514	NA	0.0833333333333334	0.0833333333333333
ALDB_ECOLI	2.5vs0.25	-0.00937442859539928	0.0947068442601788	-0.0989836444095406	16	0.922380793527281	0.988981140234539	NA	0.116666666666667	0.116666666666667
ALDB_ECOLI	2.5vs0.1	0.176233892845244	0.0947068442601788	1.86083586906447	16	0.0812458806363587	0.259569044901817	NA	0.15	0.15
ALDB_ECOLI	1vs0.25	-0.149865745281308	0.0947068442601788	-1.58241726299735	16	0.13311827145321	0.542882023638886	NA	0.133333333333333	0.133333333333333
ALDB_ECOLI	1vs0.1	0.0357425761593346	0.0947068442601788	0.377402250476666	16	0.710833872919365	0.830749992885924	NA	0.166666666666667	0.166666666666667
ALDB_ECOLI	0.25vs0.1	0.185608321440643	0.0947068442601789	1.95981951347401	16	0.0676730762374875	0.236155010124605	NA	0.2	0.2
ALF_ECOLI	50vs25	-0.230053123657177	0.0460443741185593	-4.99633512369644	16	0.000131838713214094	0.00137158520940277	NA	0.0757575757575758	0.0757575757575758
ALF_ECOLI	50vs10	-0.27116551048926	0.0460443741185593	-5.88922133659669	16	2.28548761276315e-05	0.000274720228200823	NA	0.0808080808080808	0.0808080808080808
ALF_ECOLI	50vs5	-0.275976676522169	0.0460443741185593	-5.99371110597699	16	1.87436494003546e-05	0.00040651364387558	NA	0.0707070707070707	0.0707070707070707
ALF_ECOLI	50vs2.5	-0.261667493639603	0.0460443741185593	-5.68294169806364	16	3.39519695371493e-05	0.000535762079296216	NA	0.0808080808080808	0.0808080808080808
ALF_ECOLI	50vs1	-0.28957249869553	0.0460443741185593	-6.28898761768184	16	1.07882500319789e-05	0.000168495431420513	NA	0.0757575757575758	0.0757575757575758
ALF_ECOLI	50vs0.25	-0.165537963563217	0.0460443741185593	-3.59518327118476	16	0.00242375191758049	0.0118472189166382	NA	0.0707070707070707	0.0707070707070707
ALF_ECOLI	50vs0.1	-0.231526269501198	0.0460443741185593	-5.02832917014015	16	0.000123605570735208	0.00291284642954788	NA	0.0808080808080808	0.0808080808080808
ALF_ECOLI	25vs10	-0.0411123868320828	0.0460443741185593	-0.892886212900253	16	0.385151055383566	0.883731170223838	NA	0.0656565656565656	0.0656565656565657
ALF_ECOLI	25vs5	-0.0459235528649913	0.0460443741185593	-0.997375982280551	16	0.333427802391203	0.631617438316722	NA	0.0555555555555556	0.0555555555555556
ALF_ECOLI	25vs2.5	-0.0316143699824257	0.0460443741185593	-0.686606574367199	16	0.502161037074078	0.864549289746349	NA	0.0656565656565656	0.0656565656565657
ALF_ECOLI	25vs1	-0.0595193750383523	0.0460443741185593	-1.29265249398539	16	0.21448740397954	0.864077827460433	NA	0.0606060606060606	0.0606060606060606
ALF_ECOLI	25vs0.25	0.0645151600939602	0.0460443741185593	1.40115185251168	16	0.180266376922739	0.496946340132667	NA	0.0555555555555556	0.0555555555555556
ALF_ECOLI	25vs0.1	-0.00147314584402061	0.0460443741185593	-0.0319940464437071	16	0.974872512653069	0.987462136214224	NA	0.0656565656565656	0.0656565656565657
ALF_ECOLI	10vs5	-0.00481116603290845	0.0460443741185593	-0.104489769380299	16	0.918079324055709	0.965104695193326	NA	0.0606060606060606	0.0606060606060606
ALF_ECOLI	10vs2.5	0.00949801684965713	0.0460443741185593	0.206279638533054	16	0.83917448866588	0.973270399653814	NA	0.0707070707070707	0.0707070707070707
ALF_ECOLI	10vs1	-0.0184069882062694	0.0460443741185593	-0.399766281085142	16	0.69461479437504	0.951883854422586	NA	0.0656565656565656	0.0656565656565657
ALF_ECOLI	10vs0.25	0.105627546926043	0.0460443741185593	2.29403806541193	16	0.035660889831715	0.188689071354576	NA	0.0606060606060606	0.0606060606060606
ALF_ECOLI	10vs0.1	0.0396392409880622	0.0460443741185593	0.860892166456546	16	0.402014593492298	0.549954105944403	NA	0.0707070707070707	0.0707070707070707
ALF_ECOLI	5vs2.5	0.0143091828825656	0.0460443741185593	0.310769407913353	16	0.759987846153373	0.924432762648396	NA	0.0606060606060606	0.0606060606060606
ALF_ECOLI	5vs1	-0.013595822173361	0.0460443741185593	-0.295276511704843	16	0.771579953682903	0.906559061951464	NA	0.0555555555555556	0.0555555555555556
ALF_ECOLI	5vs0.25	0.110438712958951	0.0460443741185593	2.39852783479223	16	0.0290041357891715	0.148432930215172	NA	0.0505050505050505	0.0505050505050505
ALF_ECOLI	5vs0.1	0.0444504070209707	0.0460443741185593	0.965381935836844	16	0.348719429116199	0.524727225031241	NA	0.0606060606060606	0.0606060606060606
ALF_ECOLI	2.5vs1	-0.0279050050559265	0.0460443741185593	-0.606045919618196	16	0.552985814689765	0.975909238385695	NA	0.0656565656565656	0.0656565656565657
ALF_ECOLI	2.5vs0.25	0.0961295300763859	0.0460443741185593	2.08775842687888	16	0.0531680191767068	0.564154842517007	NA	0.0606060606060606	0.0606060606060606
ALF_ECOLI	2.5vs0.1	0.0301412241384051	0.0460443741185593	0.654612527923491	16	0.522017035605249	0.724731274623712	NA	0.0707070707070707	0.0707070707070707
ALF_ECOLI	1vs0.25	0.124034535132312	0.0460443741185593	2.69380434649707	16	0.0159733663382347	0.194322149498825	NA	0.0555555555555556	0.0555555555555556
ALF_ECOLI	1vs0.1	0.0580462291943316	0.0460443741185593	1.26065844754169	16	0.225506553223806	0.410390678846095	NA	0.0656565656565656	0.0656565656565657
ALF_ECOLI	0.25vs0.1	-0.0659883059379808	0.0460443741185594	-1.43314589895538	16	0.171067244754829	0.401140785662666	NA	0.0606060606060606	0.0606060606060606
ALF1_ECOLI	50vs25	-0.277756165868145	0.0581436377311712	-4.77706894006803	16	0.000205728895606327	0.0018033622971744	NA	0.0625	0.0625
ALF1_ECOLI	50vs10	-0.299650870502338	0.0581436377311712	-5.15363128615692	16	9.61289772329899e-05	0.000770326484223959	NA	0.0625	0.0625
ALF1_ECOLI	50vs5	-0.164278458874339	0.0581436377311712	-2.82539010775152	16	0.0121855733367069	0.0462029836225785	NA	0.0625	0.0625
ALF1_ECOLI	50vs2.5	-0.158216317800116	0.0581436377311712	-2.72112863889999	16	0.015103521636266	0.0435445014775173	NA	0.0416666666666666	0.0416666666666667
ALF1_ECOLI	50vs1	-0.196461014121586	0.0581436377311712	-3.37889099801305	16	0.00382685974787145	0.0127597823615826	NA	0.0625	0.0625
ALF1_ECOLI	50vs0.25	-0.152712722305039	0.0581436377311712	-2.62647347610259	16	0.0183271446283504	0.055357375313325	NA	0.0625	0.0625
ALF1_ECOLI	50vs0.1	0.100901911720122	0.0581436377311712	1.73539041686116	16	0.101887548890739	0.256699407734443	NA	0.0833333333333334	0.0833333333333333
ALF1_ECOLI	25vs10	-0.0218947046341924	0.0581436377311712	-0.376562346088891	16	0.711445863073617	0.954796229165405	NA	0.0625	0.0625
ALF1_ECOLI	25vs5	0.113477706993806	0.0581436377311712	1.95167883231651	16	0.0687071182689223	0.287614849440464	NA	0.0625	0.0625
ALF1_ECOLI	25vs2.5	0.11953984806803	0.0581436377311712	2.05594030116804	16	0.0564834219469625	0.427718278940226	NA	0.0416666666666666	0.0416666666666667
ALF1_ECOLI	25vs1	0.0812951517465592	0.0581436377311712	1.39817794205498	16	0.181141553172961	0.827179657139505	NA	0.0625	0.0625
ALF1_ECOLI	25vs0.25	0.125043443563106	0.0581436377311712	2.15059546396543	16	0.047138107893326	0.243870688341827	NA	0.0625	0.0625
ALF1_ECOLI	25vs0.1	0.378658077588267	0.0581436377311712	6.51245935692919	16	7.15858317645868e-06	0.000267935541747453	NA	0.0833333333333334	0.0833333333333333
ALF1_ECOLI	10vs5	0.135372411627999	0.0581436377311712	2.3282411784054	16	0.0333385886779722	0.186664645097892	NA	0.0625	0.0625
ALF1_ECOLI	10vs2.5	0.141434552702222	0.0581436377311712	2.43250264725693	16	0.027104597576197	0.308270332388793	NA	0.0416666666666666	0.0416666666666667
ALF1_ECOLI	10vs1	0.103189856380752	0.0581436377311712	1.77474028814387	16	0.0949659247261325	0.635216518723686	NA	0.0625	0.0625
ALF1_ECOLI	10vs0.25	0.146938148197299	0.0581436377311712	2.52715781005432	16	0.0224137486857026	0.145567552605514	NA	0.0625	0.0625
ALF1_ECOLI	10vs0.1	0.400552782222459	0.0581436377311712	6.88902170301808	16	3.64250043283221e-06	0.000205194772844432	NA	0.0833333333333334	0.0833333333333333
ALF1_ECOLI	5vs2.5	0.00606214107422315	0.0581436377311712	0.10426146885153	16	0.918257624680446	0.983228131304114	NA	0.0416666666666666	0.0416666666666667
ALF1_ECOLI	5vs1	-0.0321825552472472	0.0581436377311712	-0.553500890261531	16	0.587572486235894	0.800569750695028	NA	0.0625	0.0625
ALF1_ECOLI	5vs0.25	0.0115657365692999	0.0581436377311712	0.198916631648924	16	0.84483368629698	0.926874414806211	NA	0.0625	0.0625
ALF1_ECOLI	5vs0.1	0.265180370594461	0.0581436377311712	4.56078052461268	16	0.000320657363144683	0.00484961134022084	NA	0.0833333333333334	0.0833333333333333
ALF1_ECOLI	2.5vs1	-0.0382446963214704	0.0581436377311712	-0.657762359113061	16	0.520042724430291	0.975909238385695	NA	0.0416666666666666	0.0416666666666667
ALF1_ECOLI	2.5vs0.25	0.00550359549507673	0.0581436377311712	0.0946551627973943	16	0.925764024929581	0.988981140234539	NA	0.0416666666666666	0.0416666666666667
ALF1_ECOLI	2.5vs0.1	0.259118229520238	0.0581436377311712	4.45651905576115	16	0.000397773228152598	0.0091178892394979	NA	0.0625	0.0625
ALF1_ECOLI	1vs0.25	0.0437482918165471	0.0581436377311712	0.752417521910455	16	0.462726828221912	0.818589663331509	NA	0.0625	0.0625
ALF1_ECOLI	1vs0.1	0.297362925841708	0.0581436377311712	5.11428141487421	16	0.00010400550999079	0.00195134147316054	NA	0.0833333333333334	0.0833333333333333
ALF1_ECOLI	0.25vs0.1	0.253614634025161	0.0581436377311713	4.36186389296375	16	0.000484122313543889	0.0109811974774042	NA	0.0833333333333334	0.0833333333333333
ALKH_ECOLI	50vs25	-0.0815452777772793	0.047692368200758	-1.7098181712013	16	0.106618066083787	0.18816819401097	NA	0.147058823529412	0.147058823529412
ALKH_ECOLI	50vs10	-0.120592338807048	0.047692368200758	-2.52854583147186	16	0.0223510715405022	0.0486610694901036	NA	0.117647058823529	0.117647058823529
ALKH_ECOLI	50vs5	-0.128103725747104	0.047692368200758	-2.68604245458853	16	0.0162291235740821	0.0570069065811741	NA	0.127450980392157	0.127450980392157
ALKH_ECOLI	50vs2.5	-0.116506849683995	0.047692368200758	-2.44288245854277	16	0.0265480935004387	0.0686018966326839	NA	0.107843137254902	0.107843137254902
ALKH_ECOLI	50vs1	-0.124260011834193	0.047692368200758	-2.60544855544032	16	0.0191278971930884	0.0452738065168413	NA	0.137254901960784	0.137254901960784
ALKH_ECOLI	50vs0.25	-0.168626809149186	0.047692368200758	-3.5357189317872	16	0.00274818099415564	0.0128721956704387	NA	0.107843137254902	0.107843137254902
ALKH_ECOLI	50vs0.1	-0.041680702877579	0.047692368200758	-0.873949112825068	16	0.395074573210651	0.594267555964184	NA	0.117647058823529	0.117647058823529
ALKH_ECOLI	25vs10	-0.0390470610297685	0.047692368200758	-0.818727660270557	16	0.424968779338721	0.892124083602444	NA	0.127450980392157	0.127450980392157
ALKH_ECOLI	25vs5	-0.0465584479698246	0.047692368200758	-0.976224283387223	16	0.343483398130586	0.63974310465176	NA	0.137254901960784	0.137254901960784
ALKH_ECOLI	25vs2.5	-0.0349615719067155	0.047692368200758	-0.733064287341466	16	0.474123428945501	0.851008969020443	NA	0.117647058823529	0.117647058823529
ALKH_ECOLI	25vs1	-0.0427147340569137	0.047692368200758	-0.89563038423902	16	0.383726999091142	0.922863593099105	NA	0.147058823529412	0.147058823529412
ALKH_ECOLI	25vs0.25	-0.0870815313719067	0.047692368200758	-1.8259007605859	16	0.0865859907883357	0.343606635657539	NA	0.117647058823529	0.117647058823529
ALKH_ECOLI	25vs0.1	0.0398645748997003	0.047692368200758	0.835869058376235	16	0.415537329295672	0.619662634119321	NA	0.127450980392157	0.127450980392157
ALKH_ECOLI	10vs5	-0.00751138694005607	0.047692368200758	-0.157496623116666	16	0.876823911195032	0.952138118308274	NA	0.107843137254902	0.107843137254902
ALKH_ECOLI	10vs2.5	0.00408548912305304	0.047692368200758	0.0856633729290906	16	0.932796824665151	0.992751279384865	NA	0.0882352941176471	0.0882352941176471
ALKH_ECOLI	10vs1	-0.00366767302714523	0.047692368200758	-0.0769027239684636	16	0.939654381133523	0.990404918858321	NA	0.117647058823529	0.117647058823529
ALKH_ECOLI	10vs0.25	-0.0480344703421382	0.047692368200758	-1.00717310031534	16	0.328841397733914	0.62456378282496	NA	0.0882352941176471	0.0882352941176471
ALKH_ECOLI	10vs0.1	0.0789116359294689	0.047692368200758	1.65459671864679	16	0.117486973716325	0.236590206221107	NA	0.0980392156862745	0.0980392156862745
ALKH_ECOLI	5vs2.5	0.0115968760631091	0.047692368200758	0.243159996045757	16	0.810971411679279	0.945599076859238	NA	0.0980392156862745	0.0980392156862745
ALKH_ECOLI	5vs1	0.00384371391291084	0.047692368200758	0.0805938991482027	16	0.936764416518975	0.985914350333666	NA	0.127450980392157	0.127450980392157
ALKH_ECOLI	5vs0.25	-0.0405230834020821	0.047692368200758	-0.849676477198673	16	0.408039566271768	0.668865974300336	NA	0.0980392156862745	0.0980392156862745
ALKH_ECOLI	5vs0.1	0.0864230228695249	0.047692368200758	1.81209334176346	16	0.0887807526363689	0.209494888601485	NA	0.107843137254902	0.107843137254902
ALKH_ECOLI	2.5vs1	-0.00775316215019826	0.047692368200758	-0.162566096897554	16	0.87289549933248	0.99649231837705	NA	0.107843137254902	0.107843137254902
ALKH_ECOLI	2.5vs0.25	-0.0521199594651912	0.0476923682007581	-1.09283647324443	16	0.290647454181628	0.881819915882993	NA	0.0784313725490197	0.0784313725490196
ALKH_ECOLI	2.5vs0.1	0.0748261468064158	0.0476923682007581	1.5689333457177	16	0.136226283519958	0.350359755327474	NA	0.0882352941176471	0.0882352941176471
ALKH_ECOLI	1vs0.25	-0.044366797314993	0.047692368200758	-0.930270376346876	16	0.36605534980932	0.761842706197038	NA	0.107843137254902	0.107843137254902
ALKH_ECOLI	1vs0.1	0.0825793089566141	0.047692368200758	1.73149944261526	16	0.102595320507572	0.241809907956032	NA	0.117647058823529	0.117647058823529
ALKH_ECOLI	0.25vs0.1	0.126946106271607	0.0476923682007581	2.66176981896213	16	0.0170545646590441	0.105295451595088	NA	0.0882352941176471	0.0882352941176471
ALLE_ECOLI	50vs25	-0.161769756334065	0.191849029436523	-0.843213837511694	16	0.411537886164063	0.523385401298681	NA	0.0833333333333334	0.0833333333333333
ALLE_ECOLI	50vs10	-0.0933337409797197	0.191849029436523	-0.486495768333302	16	0.633212295464839	0.7093179326129	NA	0.0833333333333334	0.0833333333333333
ALLE_ECOLI	50vs5	-0.0967692432718235	0.191849029436523	-0.504403090054941	16	0.620853380273149	0.739021848421815	NA	0.0833333333333334	0.0833333333333333
ALLE_ECOLI	50vs2.5	-0.285878706729777	0.191849029436523	-1.49012328897064	16	0.155640656370207	0.268860986356091	NA	0.0833333333333334	0.0833333333333333
ALLE_ECOLI	50vs1	-0.238516324858854	0.191849029436523	-1.24325009909822	16	0.231685696433817	0.335788671144005	NA	0.0833333333333334	0.0833333333333333
ALLE_ECOLI	50vs0.25	-0.473842853430916	0.191849029436523	-2.4698736022936	16	0.0251511342468942	0.0705275080908808	NA	0.0833333333333334	0.0833333333333333
ALLE_ECOLI	50vs0.1	-0.0912232632134375	0.191849029436523	-0.475495046711302	16	0.640860896417292	0.792330933408343	NA	0.166666666666667	0.166666666666667
ALLE_ECOLI	25vs10	0.0684360153543449	0.191849029436523	0.356718069178392	16	0.725963727034331	0.957452605009784	NA	0	0
ALLE_ECOLI	25vs5	0.0650005130622411	0.191849029436523	0.338810747456753	16	0.739158008874708	0.900204477136155	NA	0	0
ALLE_ECOLI	25vs2.5	-0.124108950395712	0.191849029436523	-0.646909451458944	16	0.526863062321137	0.877141519386746	NA	0	0
ALLE_ECOLI	25vs1	-0.0767465685247898	0.191849029436523	-0.400036261586525	16	0.694419909843659	0.978762871481668	NA	0	0
ALLE_ECOLI	25vs0.25	-0.312073097096851	0.191849029436523	-1.6266597647819	16	0.123339895074747	0.406306146068056	NA	0	0
ALLE_ECOLI	25vs0.1	0.0705464931206271	0.191849029436523	0.367718790800392	16	0.717901956388363	0.86392563374532	NA	0.0833333333333334	0.0833333333333333
ALLE_ECOLI	10vs5	-0.00343550229210388	0.191849029436523	-0.0179073217216383	16	0.985934195308675	0.991040065308068	NA	0	0
ALLE_ECOLI	10vs2.5	-0.192544965750057	0.191849029436523	-1.00362752063734	16	0.330496020510413	0.778599287112727	NA	0	0
ALLE_ECOLI	10vs1	-0.145182583879135	0.191849029436523	-0.756754330764916	16	0.460196126340317	0.895114921023815	NA	0	0
ALLE_ECOLI	10vs0.25	-0.380509112451196	0.191849029436523	-1.98337783396029	16	0.0647592081682942	0.268691759065026	NA	0	0
ALLE_ECOLI	10vs0.1	0.00211047776628217	0.191849029436523	0.0110007216220005	16	0.991358871257854	0.995522428361751	NA	0.0833333333333334	0.0833333333333333
ALLE_ECOLI	5vs2.5	-0.189109463457953	0.191849029436523	-0.985720198915697	16	0.338943002286828	0.657276487589906	NA	0	0
ALLE_ECOLI	5vs1	-0.141747081587031	0.191849029436523	-0.738847009043278	16	0.470700524407732	0.720927922291233	NA	0	0
ALLE_ECOLI	5vs0.25	-0.377073610159092	0.191849029436523	-1.96547051223866	16	0.0669635420885546	0.245011464744571	NA	0	0
ALLE_ECOLI	5vs0.1	0.00554598005838605	0.191849029436523	0.0289080433436388	16	0.977295442562592	0.988304836629588	NA	0.0833333333333334	0.0833333333333333
ALLE_ECOLI	2.5vs1	0.0473623818709222	0.191849029436523	0.246873189872419	16	0.808146003999868	0.990857274469404	NA	0	0
ALLE_ECOLI	2.5vs0.25	-0.187964146701139	0.191849029436523	-0.979750313322959	16	0.341792507403031	0.911233383317312	NA	0	0
ALLE_ECOLI	2.5vs0.1	0.194655443516339	0.191849029436523	1.01462824225934	16	0.325381511261065	0.564212321790505	NA	0.0833333333333334	0.0833333333333333
ALLE_ECOLI	1vs0.25	-0.235326528572061	0.191849029436523	-1.22662350319538	16	0.237709589201469	0.667210778642051	NA	0	0
ALLE_ECOLI	1vs0.1	0.147293061645417	0.191849029436523	0.767755052386917	16	0.453814952172006	0.643648943456995	NA	0.0833333333333334	0.0833333333333333
ALLE_ECOLI	0.25vs0.1	0.382619590217478	0.191849029436523	1.99437855558229	16	0.0634377685233556	0.22591001166867	NA	0.0833333333333334	0.0833333333333333
ALLR_ECOLI	50vs25	-0.0746650212820678	0.0672947100364805	-1.1095228917933	16	0.283602974231256	0.399944265681653	NA	0.0185185185185185	0.0185185185185185
ALLR_ECOLI	50vs10	-0.115280706338377	0.0672947100364805	-1.71307233920591	16	0.106005680708523	0.168871164716389	NA	0.0370370370370371	0.037037037037037
ALLR_ECOLI	50vs5	-0.105550398112244	0.0672947100364805	-1.5684798709293	16	0.136331866552658	0.259249141141436	NA	0.0740740740740741	0.0740740740740741
ALLR_ECOLI	50vs2.5	-0.0865592078513042	0.0672947100364805	-1.2862706118264	16	0.216650820763301	0.34256011539528	NA	0.0740740740740741	0.0740740740740741
ALLR_ECOLI	50vs1	-0.0353928614691176	0.0672947100364805	-0.52593824165274	16	0.60614483237423	0.696846407775507	NA	0.111111111111111	0.111111111111111
ALLR_ECOLI	50vs0.25	-0.107840454157907	0.0672947100364805	-1.60251012448744	16	0.128598602592864	0.238190493481751	NA	0.0555555555555556	0.0555555555555556
ALLR_ECOLI	50vs0.1	0.0495005356122955	0.0672947100364805	0.735578407061435	16	0.47263343358866	0.661459988339738	NA	0.0740740740740741	0.0740740740740741
ALLR_ECOLI	25vs10	-0.0406156850563093	0.0672947100364805	-0.603549447412605	16	0.55460405512794	0.930535266930838	NA	0.0185185185185185	0.0185185185185185
ALLR_ECOLI	25vs5	-0.0308853768301762	0.0672947100364805	-0.458956979136001	16	0.652438376069886	0.857926139557094	NA	0.0555555555555556	0.0555555555555556
ALLR_ECOLI	25vs2.5	-0.0118941865692364	0.0672947100364805	-0.176747720033099	16	0.861924507421525	0.966395347376207	NA	0.0555555555555556	0.0555555555555556
ALLR_ECOLI	25vs1	0.0392721598129502	0.0672947100364805	0.583584650140564	16	0.567636137409514	0.977209998292002	NA	0.0925925925925926	0.0925925925925926
ALLR_ECOLI	25vs0.25	-0.033175432875839	0.0672947100364805	-0.492987232694139	16	0.628718904687904	0.870704784867723	NA	0.0370370370370371	0.037037037037037
ALLR_ECOLI	25vs0.1	0.124165556894363	0.0672947100364805	1.84510129885474	16	0.0836137638706722	0.217716535926473	NA	0.0555555555555556	0.0555555555555556
ALLR_ECOLI	10vs5	0.00973030822613311	0.0672947100364805	0.144592468276604	16	0.88683831467312	0.953511847388581	NA	0.0740740740740741	0.0740740740740741
ALLR_ECOLI	10vs2.5	0.0287214984870729	0.0672947100364805	0.426801727379506	16	0.675211197078601	0.921790030141435	NA	0.0740740740740741	0.0740740740740741
ALLR_ECOLI	10vs1	0.0798878448692595	0.0672947100364805	1.18713409755317	16	0.252501600730084	0.785567110933723	NA	0.111111111111111	0.111111111111111
ALLR_ECOLI	10vs0.25	0.00744025218047029	0.0672947100364805	0.110562214718466	16	0.913338487847541	0.966364578319042	NA	0.0555555555555556	0.0555555555555556
ALLR_ECOLI	10vs0.1	0.164781241950673	0.0672947100364805	2.44865074626734	16	0.0262435186818282	0.0839792597818502	NA	0.0740740740740741	0.0740740740740741
ALLR_ECOLI	5vs2.5	0.0189911902609398	0.0672947100364805	0.282209259102902	16	0.781400921505946	0.93089660512571	NA	0.111111111111111	0.111111111111111
ALLR_ECOLI	5vs1	0.0701575366431264	0.0672947100364805	1.04254162927657	16	0.312657987996116	0.60860317235757	NA	0.148148148148148	0.148148148148148
ALLR_ECOLI	5vs0.25	-0.00229005604566282	0.0672947100364805	-0.0340302535581382	16	0.973273952257452	0.989705850152708	NA	0.0925925925925926	0.0925925925925926
ALLR_ECOLI	5vs0.1	0.155050933724539	0.0672947100364805	2.30405827799074	16	0.0349653423733847	0.113650488587239	NA	0.111111111111111	0.111111111111111
ALLR_ECOLI	2.5vs1	0.0511663463821866	0.0672947100364805	0.760332370173663	16	0.458114599486733	0.967525960301828	NA	0.148148148148148	0.148148148148148
ALLR_ECOLI	2.5vs0.25	-0.0212812463066026	0.0672947100364805	-0.31623951266104	16	0.755908910193964	0.971346175425641	NA	0.0925925925925926	0.0925925925925926
ALLR_ECOLI	2.5vs0.1	0.1360597434636	0.0672947100364805	2.02184901888784	16	0.06024384493165	0.216044079310933	NA	0.111111111111111	0.111111111111111
ALLR_ECOLI	1vs0.25	-0.0724475926887892	0.0672947100364805	-1.0765718828347	16	0.297637184529722	0.717158150388602	NA	0.12962962962963	0.12962962962963
ALLR_ECOLI	1vs0.1	0.0848933970814131	0.0672947100364805	1.26151664871417	16	0.225205296876517	0.410274083253833	NA	0.148148148148148	0.148148148148148
ALLR_ECOLI	0.25vs0.1	0.157340989770202	0.0672947100364806	2.33808853154888	16	0.0326966953863277	0.150353809778454	NA	0.0925925925925926	0.0925925925925926
ALR1_ECOLI	50vs25	-0.0312004847355176	0.0582012865793788	-0.53607895236069	16	0.599278316257497	0.692395599689617	NA	0.15625	0.15625
ALR1_ECOLI	50vs10	-0.0686482373600263	0.0582012865793788	-1.17949690452975	16	0.255441917928883	0.342122546241273	NA	0.104166666666667	0.104166666666667
ALR1_ECOLI	50vs5	-0.122528627982869	0.0582012865793788	-2.10525634713859	16	0.0514215314855677	0.126800608624474	NA	0.145833333333333	0.145833333333333
ALR1_ECOLI	50vs2.5	-0.00595915718497514	0.0582012865793788	-0.102388753500279	16	0.919720367448101	0.951892483493509	NA	0.135416666666667	0.135416666666667
ALR1_ECOLI	50vs1	-0.0420631045912584	0.0582012865793788	-0.722717779337917	16	0.480284996661373	0.583519233405373	NA	0.114583333333333	0.114583333333333
ALR1_ECOLI	50vs0.25	-0.00375433526245214	0.0582012865793788	-0.0645060527542072	16	0.949366355891663	0.968203113388223	NA	0.09375	0.09375
ALR1_ECOLI	50vs0.1	0.133087115969459	0.0582012865793788	2.28666965614147	16	0.0361805837167188	0.130261268227014	NA	0.145833333333333	0.145833333333333
ALR1_ECOLI	25vs10	-0.0374477526245087	0.0582012865793788	-0.643417952169063	16	0.52906783980854	0.930535266930838	NA	0.0729166666666666	0.0729166666666667
ALR1_ECOLI	25vs5	-0.0913281432473513	0.0582012865793788	-1.5691773947779	16	0.136169489932718	0.406232841876081	NA	0.114583333333333	0.114583333333333
ALR1_ECOLI	25vs2.5	0.0252413275505425	0.0582012865793788	0.43369019886041	16	0.670304184333973	0.931715953563748	NA	0.104166666666667	0.104166666666667
ALR1_ECOLI	25vs1	-0.0108626198557407	0.0582012865793788	-0.186638826977228	16	0.854289790277597	0.987967097833719	NA	0.0833333333333334	0.0833333333333333
ALR1_ECOLI	25vs0.25	0.0274461494730655	0.0582012865793788	0.471572899606482	16	0.643598095051082	0.877633765978749	NA	0.0625	0.0625
ALR1_ECOLI	25vs0.1	0.164287600704977	0.0582012865793788	2.82274860850216	16	0.0122522577864563	0.0580137025310523	NA	0.114583333333333	0.114583333333333
ALR1_ECOLI	10vs5	-0.0538803906228427	0.0582012865793788	-0.925759442608833	16	0.368324641186635	0.647705702353387	NA	0.0625	0.0625
ALR1_ECOLI	10vs2.5	0.0626890801750512	0.0582012865793788	1.07710815102947	16	0.297404775502198	0.75780117059106	NA	0.0520833333333334	0.0520833333333333
ALR1_ECOLI	10vs1	0.0265851327687679	0.0582012865793788	0.456779125191835	16	0.653969931722471	0.943042987434199	NA	0.03125	0.03125
ALR1_ECOLI	10vs0.25	0.0648939020975742	0.0582012865793788	1.11499085177555	16	0.281322343433989	0.578460627733574	NA	0.0104166666666666	0.0104166666666667
ALR1_ECOLI	10vs0.1	0.201735353329486	0.0582012865793788	3.46616656067122	16	0.00318304403101433	0.0213525446613086	NA	0.0625	0.0625
ALR1_ECOLI	5vs2.5	0.116569470797894	0.0582012865793788	2.00286759363831	16	0.0624347673243295	0.301935953558564	NA	0.09375	0.09375
ALR1_ECOLI	5vs1	0.0804655233916106	0.0582012865793788	1.38253856780067	16	0.185800978871888	0.47331967345991	NA	0.0729166666666666	0.0729166666666667
ALR1_ECOLI	5vs0.25	0.118774292720417	0.0582012865793788	2.04075029438438	16	0.0581317462837412	0.227585786700847	NA	0.0520833333333334	0.0520833333333333
ALR1_ECOLI	5vs0.1	0.255615743952328	0.0582012865793788	4.39192600328005	16	0.000454803288739924	0.00613590101687274	NA	0.104166666666667	0.104166666666667
ALR1_ECOLI	2.5vs1	-0.0361039474062832	0.0582012865793788	-0.620329025837638	16	0.543776386479731	0.975909238385695	NA	0.0625	0.0625
ALR1_ECOLI	2.5vs0.25	0.002204821922523	0.0582012865793788	0.0378827007460722	16	0.970249848140708	0.991757672994363	NA	0.0416666666666666	0.0416666666666667
ALR1_ECOLI	2.5vs0.1	0.139046273154434	0.0582012865793788	2.38905840964175	16	0.0295555243923373	0.13984086791645	NA	0.09375	0.09375
ALR1_ECOLI	1vs0.25	0.0383087693288062	0.0582012865793788	0.65821172658371	16	0.519761405642642	0.851510372122698	NA	0.0208333333333334	0.0208333333333333
ALR1_ECOLI	1vs0.1	0.175150220560718	0.0582012865793788	3.00938743547939	16	0.00831503107046472	0.0404459536020136	NA	0.0729166666666666	0.0729166666666667
ALR1_ECOLI	0.25vs0.1	0.136841451231911	0.0582012865793789	2.35117570889567	16	0.0318615335376224	0.148540232441208	NA	0.0520833333333334	0.0520833333333333
ALR2_ECOLI	50vs25	0.0713203843540148	0.0976727412822953	0.730197426812088	16	0.475825924293973	0.581183878694802	NA	0.208333333333333	0.208333333333333
ALR2_ECOLI	50vs10	-0.164968304209314	0.0976727412822953	-1.68899021409177	16	0.110610730205757	0.174574836829336	NA	0.125	0.125
ALR2_ECOLI	50vs5	-0.143382419011348	0.0976727412822953	-1.46798807045808	16	0.161490993817086	0.292092356070078	NA	0.125	0.125
ALR2_ECOLI	50vs2.5	-0.0793674942553284	0.0976727412822953	-0.812585919196628	16	0.42838117220687	0.563008458974826	NA	0.125	0.125
ALR2_ECOLI	50vs1	-0.12901580452712	0.0976727412822953	-1.32089877721602	16	0.205116515128893	0.303961677225962	NA	0.125	0.125
ALR2_ECOLI	50vs0.25	-0.168790550483805	0.0976727412822953	-1.72812340749159	16	0.10321289123337	0.201299314359122	NA	0.125	0.125
ALR2_ECOLI	50vs0.1	0.0828662931523059	0.0976727412822953	0.848407570673219	16	0.40872490798636	0.60574385997343	NA	0.166666666666667	0.166666666666667
ALR2_ECOLI	25vs10	-0.236288688563328	0.0976727412822953	-2.41918764090386	16	0.0278346109870318	0.374728902097635	NA	0.0833333333333334	0.0833333333333333
ALR2_ECOLI	25vs5	-0.214702803365363	0.0976727412822953	-2.19818549727017	16	0.0429974128291515	0.226574340208847	NA	0.0833333333333334	0.0833333333333333
ALR2_ECOLI	25vs2.5	-0.150687878609343	0.0976727412822953	-1.54278334600872	16	0.142428773941957	0.593976144812668	NA	0.0833333333333334	0.0833333333333333
ALR2_ECOLI	25vs1	-0.200336188881135	0.0976727412822953	-2.0510962040281	16	0.0570043908273483	0.569331353388141	NA	0.0833333333333334	0.0833333333333333
ALR2_ECOLI	25vs0.25	-0.24011093483782	0.0976727412822953	-2.45832083430368	16	0.0257403246237096	0.179118180144596	NA	0.0833333333333334	0.0833333333333333
ALR2_ECOLI	25vs0.1	0.0115459087982912	0.0976727412822953	0.118210143861131	16	0.907372480027437	0.95988528842741	NA	0.125	0.125
ALR2_ECOLI	10vs5	0.0215858851979658	0.0976727412822952	0.221002143633688	16	0.827886389700022	0.936224571308413	NA	0	0
ALR2_ECOLI	10vs2.5	0.0856008099539853	0.0976727412822953	0.876404294895139	16	0.393778509956296	0.810949745059567	NA	0	0
ALR2_ECOLI	10vs1	0.0359524996821936	0.0976727412822952	0.368091436875752	16	0.7176294618908	0.954805386605217	NA	0	0
ALR2_ECOLI	10vs0.25	-0.00382224627449107	0.0976727412822953	-0.0391331933998244	16	0.969268331620296	0.989452900023274	NA	0	0
ALR2_ECOLI	10vs0.1	0.24783459736162	0.0976727412822953	2.53739778476499	16	0.0219552611351985	0.074059912205342	NA	0.0416666666666666	0.0416666666666667
ALR2_ECOLI	5vs2.5	0.0640149247560195	0.0976727412822953	0.655402151261451	16	0.521521703987412	0.797144573452262	NA	0	0
ALR2_ECOLI	5vs1	0.0143666144842278	0.0976727412822953	0.147089293242064	16	0.884899025571004	0.967140636880724	NA	0	0
ALR2_ECOLI	5vs0.25	-0.0254081314724569	0.0976727412822953	-0.260135337033512	16	0.798077336064094	0.903026812338418	NA	0	0
ALR2_ECOLI	5vs0.1	0.226248712163654	0.0976727412822953	2.3163956411313	16	0.0341263658724276	0.111555935498944	NA	0.0416666666666666	0.0416666666666667
ALR2_ECOLI	2.5vs1	-0.0496483102717917	0.0976727412822953	-0.508312858019387	16	0.618170369589804	0.980551875013973	NA	0	0
ALR2_ECOLI	2.5vs0.25	-0.0894230562284764	0.0976727412822953	-0.915537488294963	16	0.373502382520901	0.920617156369931	NA	0	0
ALR2_ECOLI	2.5vs0.1	0.162233787407634	0.0976727412822953	1.66099348986985	16	0.116180900849998	0.318601244450175	NA	0.0416666666666666	0.0416666666666667
ALR2_ECOLI	1vs0.25	-0.0397747459566847	0.0976727412822953	-0.407224630275576	16	0.689239190414517	0.921710802149189	NA	0	0
ALR2_ECOLI	1vs0.1	0.211882097679426	0.0976727412822953	2.16930634788923	16	0.0454680957440017	0.138335364657426	NA	0.0416666666666666	0.0416666666666667
ALR2_ECOLI	0.25vs0.1	0.251656843636111	0.0976727412822954	2.57653097816481	16	0.0202840688800381	0.115024323288485	NA	0.0416666666666666	0.0416666666666667
ALSB_ECOLI	50vs25	0.497119971326098	0.163878885651333	3.03345955368385	13	0.00960069999870838	0.0292334536546037	NA	0.583333333333333	0.25
ALSB_ECOLI	50vs10	0.241485665830688	0.163878885651333	1.47356180066095	13	0.164397782634894	0.239893760068086	NA	0.333333333333333	0.166666666666667
ALSB_ECOLI	50vs5	-0.522403627904229	0.179520324740089	-2.90999711960508	13	0.0121720612381	0.0462029836225785	NA	0.5	0.333333333333333
ALSB_ECOLI	50vs2.5	0.520920615357492	0.163878885651333	3.1786926869017	13	0.00725934801085959	0.0255285817711731	NA	0.333333333333333	0.166666666666667
ALSB_ECOLI	50vs1	0.426302008793494	0.163878885651333	2.60132357563433	13	0.021950788657856	0.0508898166735842	NA	0.333333333333333	0.166666666666667
ALSB_ECOLI	50vs0.25	0.49898002096716	0.163878885651333	3.04480970189647	13	0.00939332009653704	0.0330308390260317	NA	0.416666666666667	0.25
ALSB_ECOLI	50vs0.1	0.52770133381605	0.179520324740089	2.93950746011662	13	0.0115013912056683	0.0584591409211854	NA	0.583333333333333	0.25
ALSB_ECOLI	25vs10	-0.25563430549541	0.146577731357318	-1.74401870685419	13	0.104737639835762	0.633689036996267	NA	0.25	0.0833333333333333
ALSB_ECOLI	25vs5	-1.01952359923033	0.163878885651333	-6.22120168304937	13	3.11155150489739e-05	0.00124778489162495	NA	0.416666666666667	0.25
ALSB_ECOLI	25vs2.5	0.0238006440313943	0.146577731357318	0.162375579230208	13	0.873506839946259	0.972455618473133	NA	0.25	0.0833333333333333
ALSB_ECOLI	25vs1	-0.0708179625326036	0.146577731357318	-0.483142711221038	13	0.637029546082838	0.977209998292002	NA	0.25	0.0833333333333333
ALSB_ECOLI	25vs0.25	0.00186004964106224	0.146577731357318	0.0126898514790622	13	0.990067915393953	0.997352551163658	NA	0.333333333333333	0.166666666666667
ALSB_ECOLI	25vs0.1	0.0305813624899523	0.163878885651333	0.186609534037332	13	0.854847432788678	0.937240777907644	NA	0.5	0.166666666666667
ALSB_ECOLI	10vs5	-0.763889293734916	0.163878885651333	-4.66130393002647	13	0.000445309174381014	0.0149273005530107	NA	0.166666666666667	0.166666666666667
ALSB_ECOLI	10vs2.5	0.279434949526805	0.146577731357318	1.9063942860844	13	0.0789456407157041	0.462120823701682	NA	0	0
ALSB_ECOLI	10vs1	0.184816342962807	0.146577731357318	1.26087599563315	13	0.229513197837991	0.785567110933723	NA	0	0
ALSB_ECOLI	10vs0.25	0.257494355136473	0.146577731357318	1.75670855833325	13	0.102479614766453	0.343034004610395	NA	0.0833333333333334	0.0833333333333333
ALSB_ECOLI	10vs0.1	0.286215667985363	0.163878885651333	1.74650728706023	13	0.104291372573042	0.219912707259985	NA	0.25	0.0833333333333333
ALSB_ECOLI	5vs2.5	1.04332424326172	0.163878885651333	6.36643481626723	13	2.47065946319402e-05	0.00153440956135208	NA	0.166666666666667	0.166666666666667
ALSB_ECOLI	5vs1	0.948705636697723	0.163878885651333	5.78906570499985	13	6.28817315466712e-05	0.00265787604591019	NA	0.166666666666667	0.166666666666667
ALSB_ECOLI	5vs0.25	1.02138364887139	0.163878885651333	6.232551831262	13	3.05564959404148e-05	0.00130504016298244	NA	0.25	0.25
ALSB_ECOLI	5vs0.1	1.05010496172028	0.179520324740089	5.8495045797217	13	5.68997625292056e-05	0.00154871078020968	NA	0.416666666666667	0.25
ALSB_ECOLI	2.5vs1	-0.0946186065639978	0.146577731357318	-0.645518290451245	13	0.529820640400932	0.975909238385695	NA	0	0
ALSB_ECOLI	2.5vs0.25	-0.021940594390332	0.146577731357318	-0.149685727751145	13	0.883309907983977	0.987814178787715	NA	0.0833333333333334	0.0833333333333333
ALSB_ECOLI	2.5vs0.1	0.00678071845855807	0.163878885651333	0.0413764008194726	13	0.967624558159111	0.98176260499083	NA	0.25	0.0833333333333333
ALSB_ECOLI	1vs0.25	0.0726780121736658	0.146577731357318	0.4958325627001	13	0.628289160022349	0.889320998336553	NA	0.0833333333333334	0.0833333333333333
ALSB_ECOLI	1vs0.1	0.101399325022556	0.163878885651333	0.618745512086848	13	0.546773599270292	0.714523376824195	NA	0.25	0.0833333333333333
ALSB_ECOLI	0.25vs0.1	0.0287213128488901	0.163878885651333	0.175259385824708	13	0.863576132132581	0.943949742148269	NA	0.333333333333333	0.166666666666667
ALSE_ECOLI	50vs25	-0.579551223277932	NA	NA	0	NA	NA	NA	0.666666666666667	0
ALSE_ECOLI	50vs10	Inf	NA	NA	NA	NA	0	oneConditionMissing	0.833333333333333	0
ALSE_ECOLI	50vs5	-1.18415874858825	NA	NA	0	NA	NA	NA	0.666666666666667	0
ALSE_ECOLI	50vs2.5	-1.39743160854041	NA	NA	0	NA	NA	NA	0.666666666666667	0
ALSE_ECOLI	50vs1	Inf	NA	NA	NA	NA	0	oneConditionMissing	0.833333333333333	0
ALSE_ECOLI	50vs0.25	Inf	NA	NA	NA	NA	0	oneConditionMissing	0.833333333333333	0
ALSE_ECOLI	50vs0.1	Inf	NA	NA	NA	NA	0	oneConditionMissing	0.833333333333333	0
ALSE_ECOLI	25vs10	Inf	NA	NA	NA	NA	0	oneConditionMissing	0.833333333333333	0
ALSE_ECOLI	25vs5	-0.604607525310317	NA	NA	0	NA	NA	NA	0.666666666666667	0
ALSE_ECOLI	25vs2.5	-0.817880385262478	NA	NA	0	NA	NA	NA	0.666666666666667	0
ALSE_ECOLI	25vs1	Inf	NA	NA	NA	NA	0	oneConditionMissing	0.833333333333333	0
ALSE_ECOLI	25vs0.25	Inf	NA	NA	NA	NA	0	oneConditionMissing	0.833333333333333	0
ALSE_ECOLI	25vs0.1	Inf	NA	NA	NA	NA	0	oneConditionMissing	0.833333333333333	0
ALSE_ECOLI	10vs5	-Inf	NA	NA	NA	NA	0	oneConditionMissing	0.833333333333333	0
ALSE_ECOLI	10vs2.5	-Inf	NA	NA	NA	NA	0	oneConditionMissing	0.833333333333333	0
ALSE_ECOLI	10vs1	NA	NA	NA	NA	NA	NA	completeMissing	1	0
ALSE_ECOLI	10vs0.25	NA	NA	NA	NA	NA	NA	completeMissing	1	0
ALSE_ECOLI	10vs0.1	NA	NA	NA	NA	NA	NA	completeMissing	1	0
ALSE_ECOLI	5vs2.5	-0.21327285995216	NA	NA	0	NA	NA	NA	0.666666666666667	0
ALSE_ECOLI	5vs1	Inf	NA	NA	NA	NA	0	oneConditionMissing	0.833333333333333	0
ALSE_ECOLI	5vs0.25	Inf	NA	NA	NA	NA	0	oneConditionMissing	0.833333333333333	0
ALSE_ECOLI	5vs0.1	Inf	NA	NA	NA	NA	0	oneConditionMissing	0.833333333333333	0
ALSE_ECOLI	2.5vs1	Inf	NA	NA	NA	NA	0	oneConditionMissing	0.833333333333333	0
ALSE_ECOLI	2.5vs0.25	Inf	NA	NA	NA	NA	0	oneConditionMissing	0.833333333333333	0
ALSE_ECOLI	2.5vs0.1	Inf	NA	NA	NA	NA	0	oneConditionMissing	0.833333333333333	0
ALSE_ECOLI	1vs0.25	NA	NA	NA	NA	NA	NA	completeMissing	1	0
ALSE_ECOLI	1vs0.1	NA	NA	NA	NA	NA	NA	completeMissing	1	0
ALSE_ECOLI	0.25vs0.1	NA	NA	NA	NA	NA	NA	completeMissing	1	0
AMIA_ECOLI	50vs25	-0.0128376107396425	0.093762658963822	-0.136916026929183	16	0.892805222350715	0.925583036457997	NA	0.194444444444444	0.194444444444444
AMIA_ECOLI	50vs10	-0.159206110360164	0.093762658963822	-1.69796923550977	16	0.108873870222207	0.172172631979304	NA	0.166666666666667	0.166666666666667
AMIA_ECOLI	50vs5	-0.0907294327951908	0.093762658963822	-0.967649955727028	16	0.347619573356301	0.49683958368458	NA	0.222222222222222	0.222222222222222
AMIA_ECOLI	50vs2.5	0.0662671702353385	0.093762658963822	0.706754383543106	16	0.489884795571101	0.618596692101991	NA	0.166666666666667	0.166666666666667
AMIA_ECOLI	50vs1	-0.0011137954761995	0.093762658963822	-0.0118788810866515	16	0.990669105254523	0.993423762921667	NA	0.194444444444444	0.194444444444444
AMIA_ECOLI	50vs0.25	0.0222569895217312	0.093762658963822	0.237375835622569	16	0.8153780074393	0.87551298314487	NA	0.222222222222222	0.222222222222222
AMIA_ECOLI	50vs0.1	0.102281318105617	0.093762658963822	1.0908534296695	16	0.291493140672532	0.494584361592013	NA	0.277777777777778	0.277777777777778
AMIA_ECOLI	25vs10	-0.146368499620522	0.093762658963822	-1.56105320858059	16	0.138070890890019	0.682567177960857	NA	0.138888888888889	0.138888888888889
AMIA_ECOLI	25vs5	-0.0778918220555483	0.093762658963822	-0.830733928797845	16	0.418348451616898	0.703991775622747	NA	0.194444444444444	0.194444444444444
AMIA_ECOLI	25vs2.5	0.079104780974981	0.093762658963822	0.843670410472289	16	0.411290097894214	0.820140190473122	NA	0.138888888888889	0.138888888888889
AMIA_ECOLI	25vs1	0.011723815263443	0.093762658963822	0.125037145842532	16	0.902051685756226	0.98901533778149	NA	0.166666666666667	0.166666666666667
AMIA_ECOLI	25vs0.25	0.0350946002613737	0.093762658963822	0.374291862551752	16	0.71310125364996	0.906528589413986	NA	0.194444444444444	0.194444444444444
AMIA_ECOLI	25vs0.1	0.115118928845259	0.093762658963822	1.22776945659868	16	0.237290550421503	0.431736973683568	NA	0.25	0.25
AMIA_ECOLI	10vs5	0.0684766775649735	0.093762658963822	0.730319279782744	16	0.475753486783575	0.740967799270308	NA	0.166666666666667	0.166666666666667
AMIA_ECOLI	10vs2.5	0.225473280595503	0.093762658963822	2.40472361905288	16	0.0286486253823035	0.318318059803372	NA	0.111111111111111	0.111111111111111
AMIA_ECOLI	10vs1	0.158092314883965	0.093762658963822	1.68609035442312	16	0.111176762974952	0.656354739841248	NA	0.138888888888889	0.138888888888889
AMIA_ECOLI	10vs0.25	0.181463099881895	0.093762658963822	1.93534507113234	16	0.0708248332046888	0.282032241414228	NA	0.166666666666667	0.166666666666667
AMIA_ECOLI	10vs0.1	0.261487428465781	0.093762658963822	2.78882266517927	16	0.0131407766923322	0.0521228797444599	NA	0.222222222222222	0.222222222222222
AMIA_ECOLI	5vs2.5	0.156996603030529	0.093762658963822	1.67440433927013	16	0.113483236867706	0.402888096578222	NA	0.166666666666667	0.166666666666667
AMIA_ECOLI	5vs1	0.0896156373189913	0.093762658963822	0.955771074640377	16	0.353406992773603	0.638560573965739	NA	0.194444444444444	0.194444444444444
AMIA_ECOLI	5vs0.25	0.112986422316922	0.093762658963822	1.2050257913496	16	0.245714618952949	0.507191247733284	NA	0.222222222222222	0.222222222222222
AMIA_ECOLI	5vs0.1	0.193010750900808	0.093762658963822	2.05850338539653	16	0.0562095281535662	0.154891427048906	NA	0.277777777777778	0.277777777777778
AMIA_ECOLI	2.5vs1	-0.067380965711538	0.093762658963822	-0.718633264629758	16	0.482730529491937	0.975909238385695	NA	0.138888888888889	0.138888888888889
AMIA_ECOLI	2.5vs0.25	-0.0440101807136073	0.093762658963822	-0.469378547920537	16	0.645131813911683	0.957273118401478	NA	0.166666666666667	0.166666666666667
AMIA_ECOLI	2.5vs0.1	0.0360141478702785	0.093762658963822	0.384099046126395	16	0.705961640505926	0.84053224066288	NA	0.222222222222222	0.222222222222222
AMIA_ECOLI	1vs0.25	0.0233707849979307	0.093762658963822	0.249254716709221	16	0.806335315425905	0.943788469548137	NA	0.194444444444444	0.194444444444444
AMIA_ECOLI	1vs0.1	0.103395113581816	0.093762658963822	1.10273231075615	16	0.286454319367456	0.47827681915517	NA	0.25	0.25
AMIA_ECOLI	0.25vs0.1	0.0800243285838858	0.0937626589638221	0.853477594046931	16	0.405991061080069	0.640100137873169	NA	0.277777777777778	0.277777777777778
AMIB_ECOLI	50vs25	-0.436885650922718	0.164543288087566	-2.6551411242628	16	0.017286904200438	0.0463852225830757	NA	0.25	0.25
AMIB_ECOLI	50vs10	-0.507255523859489	0.164543288087566	-3.08280896629183	16	0.00713205389983385	0.0192469134678009	NA	0.222222222222222	0.222222222222222
AMIB_ECOLI	50vs5	-0.265948163298735	0.164543288087566	-1.6162808364277	16	0.125577018630833	0.245562468349218	NA	0.222222222222222	0.222222222222222
AMIB_ECOLI	50vs2.5	-0.455925840323247	0.164543288087566	-2.77085650604364	16	0.0136362409168154	0.0405999776730842	NA	0.166666666666667	0.166666666666667
AMIB_ECOLI	50vs1	-0.519041953864301	0.164543288087566	-3.15444014700909	16	0.00613774450380156	0.0185617903847451	NA	0.222222222222222	0.222222222222222
AMIB_ECOLI	50vs0.25	-0.383316464147841	0.164543288087566	-2.3295782441387	16	0.0332507456093589	0.0858036765122121	NA	0.222222222222222	0.222222222222222
AMIB_ECOLI	50vs0.1	-0.242946874158174	0.164543288087566	-1.47649215584462	16	0.159222171282857	0.338928216790972	NA	0.222222222222222	0.222222222222222
AMIB_ECOLI	25vs10	-0.0703698729367705	0.164543288087566	-0.42766784202903	16	0.674593380786667	0.948232409726151	NA	0.138888888888889	0.138888888888889
AMIB_ECOLI	25vs5	0.170937487623983	0.164543288087566	1.0388602878351	16	0.314315195053794	0.612221863327311	NA	0.138888888888889	0.138888888888889
AMIB_ECOLI	25vs2.5	-0.0190401894005289	0.164543288087566	-0.115715381780848	16	0.909317986460842	0.983112953802119	NA	0.0833333333333334	0.0833333333333333
AMIB_ECOLI	25vs1	-0.0821563029415829	0.164543288087566	-0.499299022746289	16	0.624364289832557	0.977209998292002	NA	0.138888888888889	0.138888888888889
AMIB_ECOLI	25vs0.25	0.053569186774877	0.164543288087566	0.325562880124096	16	0.748973898415049	0.923631203578021	NA	0.138888888888889	0.138888888888889
AMIB_ECOLI	25vs0.1	0.193938776764544	0.164543288087566	1.17864896841817	16	0.255769975404282	0.450414938015905	NA	0.138888888888889	0.138888888888889
AMIB_ECOLI	10vs5	0.241307360560754	0.164543288087566	1.46652812986413	16	0.161883172039749	0.431570520617478	NA	0.111111111111111	0.111111111111111
AMIB_ECOLI	10vs2.5	0.0513296835362417	0.164543288087566	0.311952460248182	16	0.759105045110854	0.954501126154159	NA	0.0555555555555556	0.0555555555555556
AMIB_ECOLI	10vs1	-0.0117864300048124	0.164543288087566	-0.0716311807172584	16	0.943783178048466	0.990404918858321	NA	0.111111111111111	0.111111111111111
AMIB_ECOLI	10vs0.25	0.123939059711648	0.164543288087566	0.753230722153126	16	0.462251646147585	0.73441570472022	NA	0.111111111111111	0.111111111111111
AMIB_ECOLI	10vs0.1	0.264308649701315	0.164543288087566	1.6063168104472	16	0.127757204901332	0.252528431724836	NA	0.111111111111111	0.111111111111111
AMIB_ECOLI	5vs2.5	-0.189977677024512	0.164543288087566	-1.15457566961595	16	0.265217916240666	0.587712941153025	NA	0.0555555555555556	0.0555555555555556
AMIB_ECOLI	5vs1	-0.253093790565566	0.164543288087566	-1.53815931058139	16	0.143549911922494	0.423002255026749	NA	0.111111111111111	0.111111111111111
AMIB_ECOLI	5vs0.25	-0.117368300849106	0.164543288087566	-0.713297407711003	16	0.485936426599135	0.723436008184808	NA	0.111111111111111	0.111111111111111
AMIB_ECOLI	5vs0.1	0.0230012891405615	0.164543288087566	0.139788680583073	16	0.890571505695179	0.94081663973541	NA	0.111111111111111	0.111111111111111
AMIB_ECOLI	2.5vs1	-0.0631161135410541	0.164543288087566	-0.38358364096544	16	0.706336156298631	0.981420975749235	NA	0.0555555555555556	0.0555555555555556
AMIB_ECOLI	2.5vs0.25	0.0726093761754059	0.164543288087566	0.441278261904945	16	0.664916615314179	0.959775577966077	NA	0.0555555555555556	0.0555555555555556
AMIB_ECOLI	2.5vs0.1	0.212978966165073	0.164543288087566	1.29436435019902	16	0.213910007459165	0.44852711155514	NA	0.0555555555555556	0.0555555555555556
AMIB_ECOLI	1vs0.25	0.13572548971646	0.164543288087566	0.824861902870385	16	0.421577974122764	0.787319993992592	NA	0.111111111111111	0.111111111111111
AMIB_ECOLI	1vs0.1	0.276095079706127	0.164543288087566	1.67794799116446	16	0.112779500171935	0.258594314652234	NA	0.111111111111111	0.111111111111111
AMIB_ECOLI	0.25vs0.1	0.140369589989667	0.164543288087567	0.853086088294076	16	0.406201740735962	0.640100137873169	NA	0.111111111111111	0.111111111111111
AMIC_ECOLI	50vs25	-0.095541264125682	0.0787588339322114	-1.21308632131242	16	0.242703120445076	0.35292080041596	NA	0.141025641025641	0.141025641025641
AMIC_ECOLI	50vs10	-0.0248573119603676	0.0787588339322114	-0.31561300135249	16	0.756375710491199	0.813454220953029	NA	0.153846153846154	0.153846153846154
AMIC_ECOLI	50vs5	-0.0981571499837711	0.0787588339322114	-1.24630019368057	16	0.23059363052288	0.375688037598959	NA	0.153846153846154	0.153846153846154
AMIC_ECOLI	50vs2.5	-0.0497212243957795	0.0787588339322114	-0.631309808859983	16	0.536753464673354	0.663097834489472	NA	0.141025641025641	0.141025641025641
AMIC_ECOLI	50vs1	-0.114715175534214	0.0787588339322114	-1.45653725184594	16	0.164588161422965	0.255039350147534	NA	0.153846153846154	0.153846153846154
AMIC_ECOLI	50vs0.25	-0.0133417174294445	0.0787588339322114	-0.169399631296317	16	0.867605541464929	0.9092876582257	NA	0.153846153846154	0.153846153846154
AMIC_ECOLI	50vs0.1	0.114305287546954	0.0787588339322114	1.45133290883075	16	0.166011924338002	0.347304796006094	NA	0.205128205128205	0.205128205128205
AMIC_ECOLI	25vs10	0.0706839521653144	0.0787588339322114	0.897473319959929	16	0.382772613856331	0.883731170223838	NA	0.166666666666667	0.166666666666667
AMIC_ECOLI	25vs5	-0.00261588585808908	0.0787588339322114	-0.0332138723681537	16	0.973914853006382	0.987690759628419	NA	0.166666666666667	0.166666666666667
AMIC_ECOLI	25vs2.5	0.0458200397299025	0.0787588339322114	0.581776512452436	16	0.568824302189627	0.897189942753147	NA	0.153846153846154	0.153846153846154
AMIC_ECOLI	25vs1	-0.0191739114085318	0.0787588339322114	-0.24345093053352	16	0.810749938560966	0.985926985104621	NA	0.166666666666667	0.166666666666667
AMIC_ECOLI	25vs0.25	0.0821995466962376	0.0787588339322114	1.0436866900161	16	0.312143810977026	0.652465371761794	NA	0.166666666666667	0.166666666666667
AMIC_ECOLI	25vs0.1	0.209846551672636	0.0787588339322114	2.66441923014317	16	0.0169625422643422	0.0733902287326954	NA	0.217948717948718	0.217948717948718
AMIC_ECOLI	10vs5	-0.0732998380234035	0.0787588339322114	-0.930687192328083	16	0.365846147824059	0.64525910470603	NA	0.17948717948718	0.179487179487179
AMIC_ECOLI	10vs2.5	-0.0248639124354119	0.0787588339322114	-0.315696807507492	16	0.756313262650256	0.954501126154159	NA	0.166666666666667	0.166666666666667
AMIC_ECOLI	10vs1	-0.0898578635738463	0.0787588339322114	-1.14092425049345	16	0.270691475330771	0.789870130537734	NA	0.17948717948718	0.179487179487179
AMIC_ECOLI	10vs0.25	0.0115155945309231	0.0787588339322114	0.146213370056173	16	0.885579271520473	0.95576342385763	NA	0.17948717948718	0.179487179487179
AMIC_ECOLI	10vs0.1	0.139162599507322	0.0787588339322114	1.76694591018324	16	0.0963032875194316	0.207881663487707	NA	0.230769230769231	0.230769230769231
AMIC_ECOLI	5vs2.5	0.0484359255879916	0.0787588339322114	0.61499038482059	16	0.547208818359405	0.815800891552872	NA	0.166666666666667	0.166666666666667
AMIC_ECOLI	5vs1	-0.0165580255504428	0.0787588339322114	-0.210237058165366	16	0.836136561699166	0.943793629729102	NA	0.17948717948718	0.179487179487179
AMIC_ECOLI	5vs0.25	0.0848154325543266	0.0787588339322114	1.07690056238426	16	0.297494724928977	0.564015422807237	NA	0.17948717948718	0.179487179487179
AMIC_ECOLI	5vs0.1	0.212462437530725	0.0787588339322114	2.69763310251132	16	0.0158486395470974	0.0672627465245627	NA	0.230769230769231	0.230769230769231
AMIC_ECOLI	2.5vs1	-0.0649939511384344	0.0787588339322114	-0.825227442985957	16	0.421376466035857	0.958805369568683	NA	0.166666666666667	0.166666666666667
AMIC_ECOLI	2.5vs0.25	0.036379506966335	0.0787588339322114	0.461910177563666	16	0.650364130765063	0.959775577966077	NA	0.166666666666667	0.166666666666667
AMIC_ECOLI	2.5vs0.1	0.164026511942734	0.0787588339322114	2.08264271769073	16	0.0536887816477074	0.201524981669693	NA	0.217948717948718	0.217948717948718
AMIC_ECOLI	1vs0.25	0.101373458104769	0.0787588339322114	1.28713762054962	16	0.216355904118546	0.64898388795999	NA	0.17948717948718	0.179487179487179
AMIC_ECOLI	1vs0.1	0.229020463081168	0.0787588339322114	2.90787016067669	16	0.0102718092303697	0.0477063988616779	NA	0.230769230769231	0.230769230769231
AMIC_ECOLI	0.25vs0.1	0.127647004976399	0.0787588339322115	1.62073254012707	16	0.124613268462644	0.335785135690342	NA	0.230769230769231	0.230769230769231
AMID_ECOLI	50vs25	-0.327390600466106	0.321765076243509	-1.0174833275515	16	0.324063377437906	0.441008795916645	NA	0.333333333333333	0.333333333333333
AMID_ECOLI	50vs10	-0.3069331597971	0.321765076243509	-0.953904517483481	16	0.354322421786426	0.44933577350443	NA	0.5	0.5
AMID_ECOLI	50vs5	-1.11696828008429	0.321765076243509	-3.47137822763268	16	0.00314820651064496	0.0178046894525471	NA	0.5	0.5
AMID_ECOLI	50vs2.5	-0.252597460800685	0.321765076243509	-0.785036908758617	16	0.443901433252135	0.577315765114178	NA	0.5	0.5
AMID_ECOLI	50vs1	-0.271423351214406	0.321765076243509	-0.843545093156707	16	0.411358099617118	0.517522060673576	NA	0.5	0.5
AMID_ECOLI	50vs0.25	-1.05060050222615	0.321765076243509	-3.2651166325803	16	0.00486378219931094	0.0202100015195354	NA	0.333333333333333	0.333333333333333
AMID_ECOLI	50vs0.1	-0.932757580570653	0.321765076243509	-2.89887762668423	16	0.0104653534505812	0.0555114719601841	NA	0.25	0.25
AMID_ECOLI	25vs10	0.0204574406690068	0.321765076243509	0.0635788100680162	16	0.950093140716232	0.990172344241907	NA	0.333333333333333	0.333333333333333
AMID_ECOLI	25vs5	-0.78957767961818	0.321765076243509	-2.45389490008119	16	0.0259694895585976	0.168727700116503	NA	0.333333333333333	0.333333333333333
AMID_ECOLI	25vs2.5	0.0747931396654216	0.321765076243509	0.23244641879288	16	0.819138491939718	0.955783430835599	NA	0.333333333333333	0.333333333333333
AMID_ECOLI	25vs1	0.0559672492517009	0.321765076243509	0.17393823439479	16	0.864095701240233	0.988948208891498	NA	0.333333333333333	0.333333333333333
AMID_ECOLI	25vs0.25	-0.723209901760043	0.321765076243509	-2.24763330502881	16	0.0390536113135784	0.222829815748528	NA	0.166666666666667	0.166666666666667
AMID_ECOLI	25vs0.1	-0.605366980104546	0.321765076243509	-1.88139429913273	16	0.0782419671699626	0.20773767619099	NA	0.0833333333333334	0.0833333333333333
AMID_ECOLI	10vs5	-0.810035120287187	0.321765076243509	-2.5174737101492	16	0.022855716110938	0.150840614501275	NA	0.5	0.5
AMID_ECOLI	10vs2.5	0.0543356989964148	0.321765076243509	0.168867608724864	16	0.868017159661314	0.985251617582085	NA	0.5	0.5
AMID_ECOLI	10vs1	0.0355098085826941	0.321765076243509	0.110359424326774	16	0.913496755410555	0.989034751789297	NA	0.5	0.5
AMID_ECOLI	10vs0.25	-0.74366734242905	0.321765076243509	-2.31121211509682	16	0.0344765412006682	0.186692411008502	NA	0.333333333333333	0.333333333333333
AMID_ECOLI	10vs0.1	-0.625824420773553	0.321765076243509	-1.94497310920075	16	0.0695695455233944	0.166572986652576	NA	0.25	0.25
AMID_ECOLI	5vs2.5	0.864370819283601	0.321765076243509	2.68634131887407	16	0.0162192034075939	0.157644111002295	NA	0.5	0.5
AMID_ECOLI	5vs1	0.845544928869881	0.321765076243509	2.62783313447598	16	0.0182764811561376	0.131786872977645	NA	0.5	0.5
AMID_ECOLI	5vs0.25	0.0663677778581366	0.321765076243509	0.20626159505238	16	0.839188345863982	0.924357912656357	NA	0.333333333333333	0.333333333333333
AMID_ECOLI	5vs0.1	0.184210699513634	0.321765076243509	0.572500600948454	16	0.574940102418777	0.728111882281836	NA	0.25	0.25
AMID_ECOLI	2.5vs1	-0.0188258904137206	0.321765076243509	-0.0585081843980898	16	0.954068350351479	0.99649231837705	NA	0.5	0.5
AMID_ECOLI	2.5vs0.25	-0.798003041425465	0.321765076243509	-2.48007972382169	16	0.0246412724340641	0.415660079730346	NA	0.333333333333333	0.333333333333333
AMID_ECOLI	2.5vs0.1	-0.680160119769968	0.321765076243509	-2.11384071792561	16	0.0505840753938847	0.196921867906495	NA	0.25	0.25
AMID_ECOLI	1vs0.25	-0.779177151011744	0.321765076243509	-2.4215715394236	16	0.0277025611465045	0.266908224550485	NA	0.333333333333333	0.333333333333333
AMID_ECOLI	1vs0.1	-0.661334229356247	0.321765076243509	-2.05533253352752	16	0.0565485467665676	0.162431062644187	NA	0.25	0.25
AMID_ECOLI	0.25vs0.1	0.117842921655497	0.321765076243509	0.366239005896074	16	0.718984425399952	0.865275386646297	NA	0.0833333333333334	0.0833333333333333
AMN_ECOLI	50vs25	-0.0798450109255893	0.0864126181531685	-0.92399712717953	16	0.369213801556782	0.485462936415015	NA	0.177777777777778	0.177777777777778
AMN_ECOLI	50vs10	-0.131345503593271	0.0864126181531685	-1.51998060468967	16	0.14802958704408	0.220469597725225	NA	0.111111111111111	0.111111111111111
AMN_ECOLI	50vs5	-0.0124003985093151	0.0864126181531685	-0.143502173343887	16	0.887685382813825	0.928534621668975	NA	0.122222222222222	0.122222222222222
AMN_ECOLI	50vs2.5	-0.0167011271550533	0.0864126181531685	-0.193271856726411	16	0.849178223027049	0.90704190158169	NA	0.111111111111111	0.111111111111111
AMN_ECOLI	50vs1	-0.0235218640064723	0.0864126181531685	-0.272204042756571	16	0.788946569321589	0.841849383704796	NA	0.133333333333333	0.133333333333333
AMN_ECOLI	50vs0.25	0.0308337337442536	0.0864126181531685	0.356819807144369	16	0.725889014923738	0.808577048196067	NA	0.133333333333333	0.133333333333333
AMN_ECOLI	50vs0.1	-0.0888622412575392	0.0864126181531685	-1.02834797922716	16	0.319082265313754	0.526176600521094	NA	0.133333333333333	0.133333333333333
AMN_ECOLI	25vs10	-0.0515004926676816	0.0864126181531685	-0.595983477510145	16	0.559523857094304	0.930535266930838	NA	0.111111111111111	0.111111111111111
AMN_ECOLI	25vs5	0.0674446124162742	0.0864126181531685	0.780494953835642	16	0.446493667680727	0.72356439570726	NA	0.122222222222222	0.122222222222222
AMN_ECOLI	25vs2.5	0.0631438837705361	0.0864126181531685	0.730725270453118	16	0.475512186758277	0.851064577450582	NA	0.111111111111111	0.111111111111111
AMN_ECOLI	25vs1	0.0563231469191171	0.0864126181531685	0.651793084422959	16	0.523787837085294	0.976744951176072	NA	0.133333333333333	0.133333333333333
AMN_ECOLI	25vs0.25	0.110678744669843	0.0864126181531685	1.2808169343239	16	0.218513184094531	0.541740066596109	NA	0.133333333333333	0.133333333333333
AMN_ECOLI	25vs0.1	-0.00901723033194989	0.0864126181531685	-0.104350852047633	16	0.918187816684553	0.961446517792904	NA	0.133333333333333	0.133333333333333
AMN_ECOLI	10vs5	0.118945105083956	0.0864126181531685	1.37647843134579	16	0.187632378395523	0.47286546317513	NA	0.0555555555555556	0.0555555555555556
AMN_ECOLI	10vs2.5	0.114644376438218	0.0864126181531685	1.32670874796326	16	0.203230018415932	0.675556847919997	NA	0.0444444444444444	0.0444444444444444
AMN_ECOLI	10vs1	0.107823639586799	0.0864126181531685	1.2477765619331	16	0.230066468547332	0.785567110933723	NA	0.0666666666666667	0.0666666666666667
AMN_ECOLI	10vs0.25	0.162179237337525	0.0864126181531685	1.87680041183404	16	0.0789044890524018	0.297447521822146	NA	0.0666666666666667	0.0666666666666667
AMN_ECOLI	10vs0.1	0.0424832623357317	0.0864126181531685	0.491632625462512	16	0.629655327838265	0.745884850585798	NA	0.0666666666666667	0.0666666666666667
AMN_ECOLI	5vs2.5	-0.00430072864573813	0.0864126181531685	-0.0497696833825239	16	0.960921936955087	0.992077700513877	NA	0.0555555555555556	0.0555555555555556
AMN_ECOLI	5vs1	-0.0111214654971571	0.0864126181531685	-0.128701869412683	16	0.89919746329098	0.97320548496102	NA	0.0777777777777777	0.0777777777777778
AMN_ECOLI	5vs0.25	0.0432341322535687	0.0864126181531685	0.500321980488257	16	0.623659879731772	0.811419504552934	NA	0.0777777777777777	0.0777777777777778
AMN_ECOLI	5vs0.1	-0.0764618427482241	0.0864126181531685	-0.884845805883275	16	0.389343885350075	0.565129744034251	NA	0.0777777777777777	0.0777777777777778
AMN_ECOLI	2.5vs1	-0.00682073685141901	0.0864126181531685	-0.0789321860301593	16	0.938065325848087	0.99649231837705	NA	0.0666666666666667	0.0666666666666667
AMN_ECOLI	2.5vs0.25	0.0475348608993069	0.0864126181531685	0.550091663870781	16	0.589854011392752	0.9457993597758	NA	0.0666666666666667	0.0666666666666667
AMN_ECOLI	2.5vs0.1	-0.072161114102486	0.0864126181531685	-0.835076122500751	16	0.415970606109245	0.64400432854028	NA	0.0666666666666667	0.0666666666666667
AMN_ECOLI	1vs0.25	0.0543555977507259	0.0864126181531685	0.62902384990094	16	0.538211354306139	0.857849180598526	NA	0.0888888888888889	0.0888888888888889
AMN_ECOLI	1vs0.1	-0.065340377251067	0.0864126181531685	-0.756143936470592	16	0.460551801968133	0.649221502595508	NA	0.0888888888888889	0.0888888888888889
AMN_ECOLI	0.25vs0.1	-0.119695975001793	0.0864126181531686	-1.38516778637153	16	0.185010933298958	0.417768371634447	NA	0.0888888888888889	0.0888888888888889
AMO_ECOLI	50vs25	-0.258472067169479	0.107483476200411	-2.40476095774514	15	0.0295486164652052	0.0700192989565103	NA	0.416666666666667	0.25
AMO_ECOLI	50vs10	-0.168854017134461	0.107483476200411	-1.57097651754042	15	0.137039355381322	0.207730396153832	NA	0.25	0.0833333333333333
AMO_ECOLI	50vs5	-0.101086048207361	0.107483476200411	-0.940479893103549	15	0.361871385367322	0.511029841701523	NA	0.416666666666667	0.25
AMO_ECOLI	50vs2.5	-0.219021516637609	0.107483476200411	-2.03772267496472	15	0.0596174892606132	0.128285997345338	NA	0.25	0.0833333333333333
AMO_ECOLI	50vs1	-0.217194093053006	0.107483476200411	-2.0207207724472	15	0.0615337508248202	0.114843651303556	NA	0.333333333333333	0.166666666666667
AMO_ECOLI	50vs0.25	-0.538040498495212	0.107483476200412	-5.00579733290346	15	0.000156600748298263	0.00153091851863365	NA	0.25	0.0833333333333333
AMO_ECOLI	50vs0.1	-0.28945696337201	0.107483476200411	-2.6930368611478	15	0.0166901489320659	0.075902763077017	NA	0.333333333333333	0.166666666666667
AMO_ECOLI	25vs10	0.0896180500350177	0.0961361436968404	0.932199343439684	15	0.365996229092091	0.877214301226181	NA	0.166666666666667	0.166666666666667
AMO_ECOLI	25vs5	0.157386018962118	0.0961361436968404	1.63711599935218	15	0.122408975007709	0.383568998789204	NA	0.333333333333333	0.333333333333333
AMO_ECOLI	25vs2.5	0.0394505505318699	0.0961361436968403	0.410361275320913	15	0.687342481424241	0.938111990166199	NA	0.166666666666667	0.166666666666667
AMO_ECOLI	25vs1	0.0412779741164731	0.0961361436968403	0.429369980208908	15	0.673757469577922	0.977209998292002	NA	0.25	0.25
AMO_ECOLI	25vs0.25	-0.279568431325733	0.0961361436968404	-2.90804707340182	15	0.0108166863750907	0.102448001416972	NA	0.166666666666667	0.166666666666667
AMO_ECOLI	25vs0.1	-0.0309848962025316	0.0961361436968404	-0.322302258141752	15	0.751672087583577	0.885550043911551	NA	0.25	0.25
AMO_ECOLI	10vs5	0.0677679689271004	0.0961361436968404	0.704916655912501	15	0.491663599067619	0.753038312378405	NA	0.166666666666667	0.166666666666667
AMO_ECOLI	10vs2.5	-0.0501674995031477	0.0961361436968403	-0.521838068118771	15	0.60940311357088	0.895802902932819	NA	0	0
AMO_ECOLI	10vs1	-0.0483400759185446	0.0961361436968403	-0.502829363230776	15	0.622386345950695	0.932405477663827	NA	0.0833333333333334	0.0833333333333333
AMO_ECOLI	10vs0.25	-0.369186481360751	0.0961361436968404	-3.8402464168415	15	0.00160559126628446	0.0278069791769554	NA	0	0
AMO_ECOLI	10vs0.1	-0.120602946237549	0.0961361436968403	-1.25450160158144	15	0.22885612210399	0.376080011896078	NA	0.0833333333333334	0.0833333333333333
AMO_ECOLI	5vs2.5	-0.117935468430248	0.0961361436968404	-1.22675472403127	15	0.238822864258557	0.565196589710362	NA	0.166666666666667	0.166666666666667
AMO_ECOLI	5vs1	-0.116108044845645	0.0961361436968403	-1.20774601914328	15	0.24584352459968	0.542322108786061	NA	0.25	0.25
AMO_ECOLI	5vs0.25	-0.436954450287851	0.0961361436968404	-4.545163072754	15	0.000386899544733366	0.0101203581047585	NA	0.166666666666667	0.166666666666667
AMO_ECOLI	5vs0.1	-0.18837091516465	0.0961361436968404	-1.95941825749394	15	0.0689178609566032	0.17952988229422	NA	0.25	0.25
AMO_ECOLI	2.5vs1	0.00182742358460311	0.0961361436968403	0.0190087048879949	15	0.985084707138299	0.998200802237498	NA	0.0833333333333334	0.0833333333333333
AMO_ECOLI	2.5vs0.25	-0.319018981857603	0.0961361436968404	-3.31840834872273	15	0.00467890899406131	0.182707561046788	NA	0	0
AMO_ECOLI	2.5vs0.1	-0.0704354467344016	0.0961361436968403	-0.732663533462665	15	0.475057798611894	0.694402200184828	NA	0.0833333333333334	0.0833333333333333
AMO_ECOLI	1vs0.25	-0.320846405442206	0.0961361436968404	-3.33741705361073	15	0.00450000440283738	0.105438267531728	NA	0.0833333333333334	0.0833333333333333
AMO_ECOLI	1vs0.1	-0.0722628703190047	0.0961361436968403	-0.75167223835066	15	0.463879840287393	0.652356896156691	NA	0.166666666666667	0.166666666666667
AMO_ECOLI	0.25vs0.1	0.248583535123202	0.0961361436968404	2.58574481526006	15	0.0206771851051095	0.116013161701619	NA	0.0833333333333334	0.0833333333333333
AMPA_ECOLI	50vs25	-0.145335833504173	0.0346512402337491	-4.19424622390922	16	0.000686708205367648	0.00434365830168549	NA	0.0645161290322581	0.0645161290322581
AMPA_ECOLI	50vs10	-0.19062109710246	0.0346512402337491	-5.50113346063734	16	4.83476258166249e-05	0.000462117869251274	NA	0.0591397849462365	0.0591397849462366
AMPA_ECOLI	50vs5	-0.23038973928038	0.0346512402337491	-6.64881654238708	16	5.59243031617029e-06	0.000151959830660076	NA	0.0698924731182796	0.0698924731182796
AMPA_ECOLI	50vs2.5	-0.166241624299365	0.0346512402337491	-4.79756635485304	16	0.000197303445617525	0.00191071211563788	NA	0.043010752688172	0.043010752688172
AMPA_ECOLI	50vs1	-0.153848724826317	0.0346512402337491	-4.43991971971247	16	0.000411693964584181	0.00229967405158317	NA	0.0698924731182796	0.0698924731182796
AMPA_ECOLI	50vs0.25	-0.0436606030936666	0.0346512402337491	-1.26000116587869	16	0.225737493452186	0.357417697965961	NA	0.0483870967741935	0.0483870967741935
AMPA_ECOLI	50vs0.1	-0.071370626454378	0.0346512402337491	-2.05968461656577	16	0.0560837085947119	0.172035494485265	NA	0.053763440860215	0.0537634408602151
AMPA_ECOLI	25vs10	-0.0452852635982867	0.0346512402337491	-1.30688723672812	16	0.209723431689485	0.779342628870804	NA	0.0483870967741935	0.0483870967741935
AMPA_ECOLI	25vs5	-0.0850539057762063	0.0346512402337491	-2.45457031847786	16	0.0259343935193437	0.168727700116503	NA	0.0591397849462365	0.0591397849462366
AMPA_ECOLI	25vs2.5	-0.0209057907951914	0.0346512402337491	-0.603320130943823	16	0.554752827770526	0.890653150114545	NA	0.032258064516129	0.032258064516129
AMPA_ECOLI	25vs1	-0.00851289132214343	0.0346512402337491	-0.245673495803252	16	0.80905856586436	0.985926985104621	NA	0.0591397849462365	0.0591397849462366
[truncated: 67,357 more rows]
