# Supplementary material for: quantms: a cloud-based pipeline for quantitative proteomics enables the reanalysis of public proteomics data
Source: Nat Methods. 2024 Jul 4;21(9):1603–7. doi: 10.1038/s41592-024-02343-1 (PMC11399091; doi:10.1038/s41592-024-02343-1)
Supplement: Supplementary file 4 — Source data for the figures shown in the Supplementary Notes. [file 41592_2024_2343_MOESM4_ESM.zip › source_data_supplementary/SuppFigure14and15/mixed_comparison_res.csv]

Protein	Label	log2FC	SE	Tvalue	DF	pvalue	adj.pvalue	issue	MissingPercentage	ImputationPercentage
3MG1_ECOLI	50vs25	-0.100699344634637	0.129161378821323	-0.779639746444177	16	0.446982815681393	0.740823767317769	NA	0	0
3MG1_ECOLI	50vs10	-0.055408634403193	0.129161378821323	-0.42898763476227	16	0.673652409466404	0.828585462800367	NA	0	0
3MG1_ECOLI	50vs5	-0.104830826414994	0.129161378821323	-0.81162672132831	16	0.428915682757182	0.66092341855422	NA	0	0
3MG1_ECOLI	50vs2.5	-0.0865180512987678	0.129161378821323	-0.669844593548769	16	0.512508884812652	0.728335216906868	NA	0.0555555555555556	0.0555555555555556
3MG1_ECOLI	50vs1	-0.0181494456107672	0.129161378821323	-0.140517589517795	16	0.890004871654182	0.962837786886528	NA	0	0
3MG1_ECOLI	50vs0.25	-0.0204608716122768	0.129161378821323	-0.158413233111901	16	0.876113366695148	0.950719584602962	NA	0.111111111111111	0.111111111111111
3MG1_ECOLI	50vs0.1	-0.0144773382332354	0.129161378821323	-0.11208720722363	16	0.912148430100987	0.964350256579519	NA	0.0555555555555556	0.0555555555555556
3MG1_ECOLI	25vs10	0.0452907102314436	0.129161378821323	0.350652111681907	16	0.730423453817132	0.977767471838864	NA	0	0
3MG1_ECOLI	25vs5	-0.00413148178035769	0.129161378821323	-0.0319869748841333	16	0.974878064502809	0.994694412626957	NA	0	0
3MG1_ECOLI	25vs2.5	0.0141812933358688	0.129161378821323	0.109795152895408	16	0.913937160266432	0.974299537809956	NA	0.0555555555555556	0.0555555555555556
3MG1_ECOLI	25vs1	0.0825498990238694	0.129161378821323	0.639122156926381	16	0.531787551324994	0.925841722134653	NA	0	0
3MG1_ECOLI	25vs0.25	0.0802384730223598	0.129161378821323	0.621226513332275	16	0.543200509355061	0.802200752217655	NA	0.111111111111111	0.111111111111111
3MG1_ECOLI	25vs0.1	0.0862220064014012	0.129161378821323	0.667552539220547	16	0.513933281722648	0.822145817146873	NA	0.0555555555555556	0.0555555555555556
3MG1_ECOLI	10vs5	-0.0494221920118013	0.129161378821323	-0.38263908656604	16	0.70702271287592	0.999553946575311	NA	0	0
3MG1_ECOLI	10vs2.5	-0.0311094168955748	0.129161378821323	-0.240856958786499	16	0.812725176595914	0.992294067298694	NA	0.0555555555555556	0.0555555555555556
3MG1_ECOLI	10vs1	0.0372591887924258	0.129161378821323	0.288470045244475	16	0.776690610401432	0.999024458839971	NA	0	0
3MG1_ECOLI	10vs0.25	0.0349477627909161	0.129161378821323	0.270574401650369	16	0.790177678550116	0.930409417793449	NA	0.111111111111111	0.111111111111111
3MG1_ECOLI	10vs0.1	0.0409312961699576	0.129161378821323	0.316900427538641	16	0.755416582366036	0.945987739744479	NA	0.0555555555555556	0.0555555555555556
3MG1_ECOLI	5vs2.5	0.0183127751162265	0.129161378821323	0.141782127779541	16	0.889022000174942	0.986793858797976	NA	0.0555555555555556	0.0555555555555556
3MG1_ECOLI	5vs1	0.0866813808042271	0.129161378821323	0.671109131810515	16	0.511724004105335	0.941801414048115	NA	0	0
3MG1_ECOLI	5vs0.25	0.0843699548027174	0.129161378821323	0.653213488216409	16	0.522895305440211	0.81124574021594	NA	0.111111111111111	0.111111111111111
3MG1_ECOLI	5vs0.1	0.0903534881817589	0.129161378821323	0.69953951410468	16	0.494260445617227	0.799717489263485	NA	0.0555555555555556	0.0555555555555556
3MG1_ECOLI	2.5vs1	0.0683686056880006	0.129161378821323	0.529327004030974	16	0.603845929039454	0.953699094536888	NA	0.0555555555555556	0.0555555555555556
3MG1_ECOLI	2.5vs0.25	0.0660571796864909	0.129161378821323	0.511431360436868	16	0.616034342651405	0.864079967665822	NA	0.166666666666667	0.166666666666667
3MG1_ECOLI	2.5vs0.1	0.0720407130655324	0.129161378821323	0.557757386325139	16	0.58473024667054	0.836597657663327	NA	0.111111111111111	0.111111111111111
3MG1_ECOLI	1vs0.25	-0.00231142600150967	0.129161378821323	-0.0178956435941057	16	0.985943367178562	0.997204436312649	NA	0.111111111111111	0.111111111111111
3MG1_ECOLI	1vs0.1	0.00367210737753178	0.129161378821323	0.0284303822941658	16	0.977670492246012	0.995416753725541	NA	0.0555555555555556	0.0555555555555556
3MG1_ECOLI	0.25vs0.1	0.00598353337904145	0.129161378821323	0.0463260258882714	16	0.963623690511593	0.992131568352893	NA	0.166666666666667	0.166666666666667
3MG2_ECOLI	50vs25	-0.358653620836724	0.398362127712084	-0.900320577401727	7	0.397864247565168	0.700941413388711	NA	0.166666666666667	0
3MG2_ECOLI	50vs10	-0.285539416002347	0.314932914280266	-0.906667429966492	7	0.394720653279828	0.64793242027444	NA	0.333333333333333	0
3MG2_ECOLI	50vs5	-0.216931871909819	0.314932914280266	-0.688819307456592	7	0.513112672598857	0.722089470166392	NA	0.166666666666667	0
3MG2_ECOLI	50vs2.5	-0.353000402397686	0.314932914280266	-1.12087491142175	7	0.299316740658103	0.533014042018083	NA	0.166666666666667	0
3MG2_ECOLI	50vs1	0.726584206555653	0.314932914280266	2.30710787475535	7	0.0544181720032544	0.265432096353426	NA	0.166666666666667	0
3MG2_ECOLI	50vs0.25	-0.360015835109999	0.398362127712084	-0.903740114999588	7	0.396168259179082	0.671162532619767	NA	0.333333333333333	0
3MG2_ECOLI	50vs0.1	-0.779099336148948	0.314932914280266	-2.47385808475899	7	0.0425915631389497	0.221456812420888	NA	0.166666666666667	0
3MG2_ECOLI	25vs10	0.0731142048343771	0.422526842809674	0.173040378566697	7	0.867516934435661	0.989644384934478	NA	0.5	0
3MG2_ECOLI	25vs5	0.141721748926905	0.422526842809674	0.33541478213431	7	0.747140301274866	0.983377032834866	NA	0.333333333333333	0
3MG2_ECOLI	25vs2.5	0.00565321843903782	0.422526842809674	0.0133795486257054	7	0.989698327586872	0.995264896160488	NA	0.333333333333333	0
3MG2_ECOLI	25vs1	1.08523782739238	0.422526842809674	2.56844706048941	7	0.0370917846051291	0.402680463047603	NA	0.333333333333333	0
3MG2_ECOLI	25vs0.25	-0.00136221427327521	0.487891972872016	-0.00279204075700697	7	0.997850179548526	0.998538458826249	NA	0.5	0
3MG2_ECOLI	25vs0.1	-0.420445715312224	0.422526842809674	-0.995074567372783	7	0.35284523312548	0.716961476359671	NA	0.333333333333333	0
3MG2_ECOLI	10vs5	0.0686075440925274	0.344991722504285	0.198867218014702	7	0.848019428865817	0.999553946575311	NA	0.5	0
3MG2_ECOLI	10vs2.5	-0.0674609863953393	0.344991722504285	-0.195543782632354	7	0.850522329165321	0.99588546595402	NA	0.5	0
3MG2_ECOLI	10vs1	1.012123622558	0.344991722504285	2.93376204858198	7	0.0219067231274801	0.389082794693153	NA	0.5	0
3MG2_ECOLI	10vs0.25	-0.0744764191076523	0.422526842809674	-0.176264349531989	7	0.865077335382072	0.96246543016743	NA	0.666666666666667	0
3MG2_ECOLI	10vs0.1	-0.493559920146601	0.344991722504286	-1.43064278923524	7	0.195618298810051	0.583710127895107	NA	0.5	0
3MG2_ECOLI	5vs2.5	-0.136068530487867	0.344991722504285	-0.394411000647056	7	0.705018031751295	0.979384679428328	NA	0.333333333333333	0
3MG2_ECOLI	5vs1	0.943516078465472	0.344991722504285	2.73489483056728	7	0.0291320612251806	0.482168650932038	NA	0.333333333333333	0
3MG2_ECOLI	5vs0.25	-0.14308396320018	0.422526842809674	-0.338638753099603	7	0.74481269464338	0.928048307011651	NA	0.5	0
3MG2_ECOLI	5vs0.1	-0.562167464239129	0.344991722504285	-1.62951000724994	7	0.147227941830804	0.473720876812896	NA	0.333333333333333	0
3MG2_ECOLI	2.5vs1	1.07958460895334	0.344991722504285	3.12930583121434	7	0.0166258447101959	0.414892756310409	NA	0.333333333333333	0
3MG2_ECOLI	2.5vs0.25	-0.00701543271231303	0.422526842809674	-0.0166035195909982	7	0.987216245076493	0.99793729656465	NA	0.5	0
3MG2_ECOLI	2.5vs0.1	-0.426098933751262	0.344991722504286	-1.23509900660289	7	0.256637543962219	0.619563830783422	NA	0.333333333333333	0
3MG2_ECOLI	1vs0.25	-1.08660004166565	0.422526842809674	-2.5716710314547	7	0.0369178265189274	0.38265151903414	NA	0.5	0
3MG2_ECOLI	1vs0.1	-1.5056835427046	0.344991722504285	-4.36440483781723	7	0.00329644432907328	0.0895771336584579	NA	0.333333333333333	0
3MG2_ECOLI	0.25vs0.1	-0.419083501038949	0.422526842809674	-0.99185059640749	7	0.354309892553161	0.743855023039786	NA	0.5	0
3PASE_ECOLI	50vs25	0.00808910553858056	0.0351430296662476	0.230176669894502	16	0.820871546756433	0.93600122856806	NA	0.0777777777777777	0.0777777777777778
3PASE_ECOLI	50vs10	-0.0901471285678745	0.0351430296662476	-2.56514960218283	16	0.0207571698756794	0.122541058707691	NA	0.0888888888888889	0.0888888888888889
3PASE_ECOLI	50vs5	-0.0581965287929407	0.0351430296662476	-1.65599065719807	16	0.117201292811076	0.329868365948265	NA	0.1	0.1
3PASE_ECOLI	50vs2.5	-0.111905818484392	0.0351430296662476	-3.18429627573826	16	0.00576480670614887	0.0407157283422954	NA	0.111111111111111	0.111111111111111
3PASE_ECOLI	50vs1	-0.0353768764350259	0.0351430296662476	-1.00665414368081	16	0.329083212044779	0.647523732976621	NA	0.0888888888888889	0.0888888888888889
3PASE_ECOLI	50vs0.25	-0.0333045543173505	0.0351430296662476	-0.947685917624147	16	0.357384088753079	0.6405471275177	NA	0.0666666666666667	0.0666666666666667
3PASE_ECOLI	50vs0.1	0.00920448340509571	0.0351430296662476	0.261914908660705	16	0.7967290328506	0.915739184123521	NA	0.0888888888888889	0.0888888888888889
3PASE_ECOLI	25vs10	-0.0982362341064551	0.0351430296662476	-2.79532627207733	16	0.0129657510801773	0.309975018092073	NA	0.0555555555555556	0.0555555555555556
3PASE_ECOLI	25vs5	-0.0662856343315213	0.0351430296662476	-1.88616732709257	16	0.0775588668154668	0.757610188924959	NA	0.0666666666666667	0.0666666666666667
3PASE_ECOLI	25vs2.5	-0.119994924022972	0.0351430296662476	-3.41447294563276	16	0.0035500666892474	0.0930523517058887	NA	0.0777777777777777	0.0777777777777778
3PASE_ECOLI	25vs1	-0.0434659819736065	0.0351430296662476	-1.23683081357531	16	0.233997219076419	0.786900497746524	NA	0.0555555555555556	0.0555555555555556
3PASE_ECOLI	25vs0.25	-0.0413936598559311	0.0351430296662476	-1.17786258751865	16	0.256074504429578	0.584584426446807	NA	0.0333333333333333	0.0333333333333333
3PASE_ECOLI	25vs0.1	0.00111537786651514	0.0351430296662476	0.0317382387662036	16	0.97507334696131	0.998412069269506	NA	0.0555555555555556	0.0555555555555556
3PASE_ECOLI	10vs5	0.0319505997749338	0.0351430296662476	0.909158944984761	16	0.376758222898386	0.999553946575311	NA	0.0777777777777777	0.0777777777777778
3PASE_ECOLI	10vs2.5	-0.021758689916517	0.0351430296662476	-0.619146673555429	16	0.544535556338043	0.992231916059852	NA	0.0888888888888889	0.0888888888888889
3PASE_ECOLI	10vs1	0.0547702521328486	0.0351430296662476	1.55849545850202	16	0.138674132608748	0.752436444534893	NA	0.0666666666666667	0.0666666666666667
3PASE_ECOLI	10vs0.25	0.056842574250524	0.0351430296662476	1.61746368455868	16	0.125320324914088	0.449471804957081	NA	0.0444444444444444	0.0444444444444444
3PASE_ECOLI	10vs0.1	0.0993516119729703	0.0351430296662476	2.82706451084354	16	0.0121434854697506	0.150579219824908	NA	0.0666666666666667	0.0666666666666667
3PASE_ECOLI	5vs2.5	-0.0537092896914508	0.0351430296662476	-1.52830561854019	16	0.145963770944512	0.945095030864189	NA	0.1	0.1
3PASE_ECOLI	5vs1	0.0228196523579148	0.0351430296662476	0.649336513517258	16	0.52533347867222	0.941801414048115	NA	0.0777777777777777	0.0777777777777778
3PASE_ECOLI	5vs0.25	0.0248919744755902	0.0351430296662476	0.708304739573923	16	0.488947530238391	0.79079251719317	NA	0.0555555555555556	0.0555555555555556
3PASE_ECOLI	5vs0.1	0.0674010121980364	0.0351430296662476	1.91790556585878	16	0.0731504357875012	0.339934378071329	NA	0.0777777777777777	0.0777777777777778
3PASE_ECOLI	2.5vs1	0.0765289420493656	0.0351430296662476	2.17764213205745	16	0.0447418148336423	0.549277173595991	NA	0.0888888888888889	0.0888888888888889
3PASE_ECOLI	2.5vs0.25	0.078601264167041	0.0351430296662476	2.23661035811411	16	0.0399025101389663	0.330695193711373	NA	0.0666666666666667	0.0666666666666667
3PASE_ECOLI	2.5vs0.1	0.121110301889487	0.0351430296662476	3.44621118439896	16	0.00332002263184772	0.0579610057941659	NA	0.0888888888888889	0.0888888888888889
3PASE_ECOLI	1vs0.25	0.00207232211767538	0.0351430296662476	0.0589682260566653	16	0.953707638984125	0.993765409684188	NA	0.0444444444444444	0.0444444444444444
3PASE_ECOLI	1vs0.1	0.0445813598401216	0.0351430296662476	1.26856905234152	16	0.222741592214087	0.741062903147307	NA	0.0666666666666667	0.0666666666666667
3PASE_ECOLI	0.25vs0.1	0.0425090377224462	0.0351430296662477	1.20960082628485	16	0.244001831916593	0.657835262335104	NA	0.0444444444444444	0.0444444444444444
5DNU_ECOLI	50vs25	-0.227554284285278	0.25170812363449	-0.904040286819325	16	0.379384808970956	0.688765853346802	NA	0.0833333333333334	0.0833333333333333
5DNU_ECOLI	50vs10	0.476395739818551	0.25170812363449	1.89265142872518	16	0.0766394068530278	0.260618801666875	NA	0.0833333333333334	0.0833333333333333
5DNU_ECOLI	50vs5	0.302323192144911	0.25170812363449	1.20108635263564	16	0.247196842579798	0.49905273048806	NA	0.0833333333333334	0.0833333333333333
5DNU_ECOLI	50vs2.5	0.0528681985336932	0.25170812363449	0.210037712610595	16	0.836289526382816	0.932118562145508	NA	0.166666666666667	0.166666666666667
5DNU_ECOLI	50vs1	0.218671552151215	0.25170812363449	0.868750475724623	16	0.397828192311321	0.707529879227111	NA	0.0833333333333334	0.0833333333333333
5DNU_ECOLI	50vs0.25	0.107162566963319	0.25170812363449	0.425741392117052	16	0.675967881363981	0.860280116177267	NA	0.166666666666667	0.166666666666667
5DNU_ECOLI	50vs0.1	0.190562963838792	0.25170812363449	0.757079116427375	16	0.460006943009178	0.735366912061103	NA	0.0833333333333334	0.0833333333333333
5DNU_ECOLI	25vs10	0.703950024103829	0.25170812363449	2.7966917155445	16	0.0129292917187196	0.309975018092073	NA	0	0
5DNU_ECOLI	25vs5	0.529877476430189	0.25170812363449	2.10512663945497	16	0.0514342821312797	0.709976787276414	NA	0	0
5DNU_ECOLI	25vs2.5	0.280422482818971	0.25170812363449	1.11407799942992	16	0.281702133867993	0.717595854225406	NA	0.0833333333333334	0.0833333333333333
5DNU_ECOLI	25vs1	0.446225836436493	0.25170812363449	1.77279076254395	16	0.0952988885087414	0.623087350363102	NA	0	0
5DNU_ECOLI	25vs0.25	0.334716851248597	0.25170812363449	1.32978167893638	16	0.202237848612686	0.519069595767386	NA	0.0833333333333334	0.0833333333333333
5DNU_ECOLI	25vs0.1	0.41811724812407	0.25170812363449	1.6611194032467	16	0.116155318132902	0.440114117603182	NA	0	0
5DNU_ECOLI	10vs5	-0.17407254767364	0.25170812363449	-0.691565076089534	16	0.49912331080648	0.999553946575311	NA	0	0
5DNU_ECOLI	10vs2.5	-0.423527541284857	0.25170812363449	-1.68261371611458	16	0.111858678189658	0.741578125812257	NA	0.0833333333333334	0.0833333333333333
5DNU_ECOLI	10vs1	-0.257724187667335	0.25170812363449	-1.02390095300055	16	0.321114417954429	0.879099018509484	NA	0	0
5DNU_ECOLI	10vs0.25	-0.369233172855232	0.25170812363449	-1.46691003660812	16	0.16178050591009	0.503292805260213	NA	0.0833333333333334	0.0833333333333333
5DNU_ECOLI	10vs0.1	-0.285832775979759	0.25170812363449	-1.1355723122978	16	0.272860352387489	0.659036567832145	NA	0	0
5DNU_ECOLI	5vs2.5	-0.249454993611218	0.25170812363449	-0.991048640025048	16	0.336413811789779	0.979384679428328	NA	0.0833333333333334	0.0833333333333333
5DNU_ECOLI	5vs1	-0.0836516399936957	0.25170812363449	-0.33233587691102	16	0.743949810963765	0.969274711407951	NA	0	0
5DNU_ECOLI	5vs0.25	-0.195160625181592	0.25170812363449	-0.775344960518591	16	0.449444326838422	0.767686914411482	NA	0.0833333333333334	0.0833333333333333
5DNU_ECOLI	5vs0.1	-0.111760228306119	0.25170812363449	-0.444007236208268	16	0.662983636339145	0.891370604960669	NA	0	0
5DNU_ECOLI	2.5vs1	0.165803353617522	0.25170812363449	0.658712763114027	16	0.519447841806322	0.942559140110969	NA	0.0833333333333334	0.0833333333333333
5DNU_ECOLI	2.5vs0.25	0.0542943684296256	0.25170812363449	0.215703679506457	16	0.831944503661635	0.946309445128931	NA	0.166666666666667	0.166666666666667
5DNU_ECOLI	2.5vs0.1	0.137694765305099	0.25170812363449	0.547041403816779	16	0.591899094870324	0.83958841852372	NA	0.0833333333333334	0.0833333333333333
5DNU_ECOLI	1vs0.25	-0.111508985187896	0.25170812363449	-0.443009083607571	16	0.663690360486993	0.948314493173939	NA	0.0833333333333334	0.0833333333333333
5DNU_ECOLI	1vs0.1	-0.0281085883124232	0.25170812363449	-0.111671359297248	16	0.912472923876538	0.991794461614264	NA	0	0
5DNU_ECOLI	0.25vs0.1	0.0834003968754731	0.25170812363449	0.331337724310322	16	0.744689478894259	0.93046742818489	NA	0.0833333333333334	0.0833333333333333
5FCL_ECOLI	50vs25	-0.0883891514674733	0.163697805488796	-0.539953185099495	15	0.597155070140325	0.825845189318543	NA	0	0
5FCL_ECOLI	50vs10	-0.0543872117835833	0.163697805488796	-0.332241544846522	15	0.744304244390507	0.870971564012261	NA	0	0
5FCL_ECOLI	50vs5	-0.148966276013746	0.163697805488796	-0.910007776640239	15	0.377209556657054	0.619873029410956	NA	0.166666666666667	0
5FCL_ECOLI	50vs2.5	-0.178632278712869	0.183019710420244	-0.976027545353992	15	0.344529895017502	0.577124968860722	NA	0	0
5FCL_ECOLI	50vs1	-0.136101064342514	0.163697805488796	-0.831416547925736	15	0.418777306527243	0.722795738396057	NA	0	0
5FCL_ECOLI	50vs0.25	-0.128932374848837	0.163697805488797	-0.787624332921563	15	0.443185130242064	0.712007417488822	NA	0	0
5FCL_ECOLI	50vs0.1	0.186030158185419	0.163697805488796	1.1364242643934	15	0.273609487899145	0.580046764695371	NA	0	0
5FCL_ECOLI	25vs10	0.03400193968389	0.163697805488796	0.207711640252973	15	0.838247883766366	0.989644384934478	NA	0	0
5FCL_ECOLI	25vs5	-0.0605771245462728	0.163697805488797	-0.370054591540744	15	0.716514672133958	0.983377032834866	NA	0.166666666666667	0
5FCL_ECOLI	25vs2.5	-0.0902431272453955	0.183019710420244	-0.493078734733993	15	0.629097156973388	0.895226255888349	NA	0	0
5FCL_ECOLI	25vs1	-0.0477119128750405	0.163697805488796	-0.291463362826241	15	0.774688854758737	0.970413948068078	NA	0	0
5FCL_ECOLI	25vs0.25	-0.040543223381364	0.163697805488797	-0.247671147822069	15	0.80774709848007	0.942498982021251	NA	0	0
5FCL_ECOLI	25vs0.1	0.274419309652892	0.163697805488796	1.67637744949289	15	0.114375976938777	0.438175299858793	NA	0	0
5FCL_ECOLI	10vs5	-0.0945790642301628	0.163697805488796	-0.577766231793717	15	0.571993782159076	0.999553946575311	NA	0.166666666666667	0
5FCL_ECOLI	10vs2.5	-0.124245066929285	0.183019710420244	-0.678861673663445	15	0.507565320123588	0.99160066547829	NA	0	0
5FCL_ECOLI	10vs1	-0.0817138525589304	0.163697805488796	-0.499175003079213	15	0.624897429132786	0.984890963453016	NA	0	0
5FCL_ECOLI	10vs0.25	-0.0745451630652539	0.163697805488796	-0.455382788075041	15	0.655356123875241	0.874949900574436	NA	0	0
5FCL_ECOLI	10vs0.1	0.240417369969002	0.163697805488796	1.46866580923992	15	0.162581412222126	0.549032832642936	NA	0	0
5FCL_ECOLI	5vs2.5	-0.0296660026991227	0.183019710420244	-0.162091845905584	15	0.873396816866437	0.986793858797976	NA	0.166666666666667	0
5FCL_ECOLI	5vs1	0.0128652116712323	0.163697805488796	0.0785912287145037	15	0.938396608897402	0.997468900270722	NA	0.166666666666667	0
5FCL_ECOLI	5vs0.25	0.0200339011649088	0.163697805488797	0.122383443718676	15	0.904219962690949	0.977119757924495	NA	0.166666666666667	0
5FCL_ECOLI	5vs0.1	0.334996434199165	0.163697805488796	2.04643204103363	15	0.0586571255949659	0.300863551787853	NA	0.166666666666667	0
5FCL_ECOLI	2.5vs1	0.0425312143703551	0.183019710420244	0.23238597784193	15	0.819379090712747	0.980442817859409	NA	0	0
5FCL_ECOLI	2.5vs0.25	0.0496999038640316	0.183019710420244	0.271554925695775	15	0.789666038975946	0.930362215609068	NA	0	0
5FCL_ECOLI	2.5vs0.1	0.364662436898287	0.183019710420244	1.99247630793952	15	0.0648415931876802	0.328381733513098	NA	0	0
5FCL_ECOLI	1vs0.25	0.00716868949367649	0.163697805488796	0.0437922150041719	15	0.965647683719737	0.994505403077345	NA	0	0
5FCL_ECOLI	1vs0.1	0.322131222527932	0.163697805488796	1.96784081231913	15	0.0678578344069891	0.464408422262847	NA	0	0
5FCL_ECOLI	0.25vs0.1	0.314962533034256	0.163697805488797	1.92404859731496	15	0.0735346874962512	0.442197295573234	NA	0	0
6PGD_ECOLI	50vs25	-0.0226823140705719	0.023357733641198	-0.971083685557794	16	0.345959022762301	0.660666348696239	NA	0.0672514619883041	0.0672514619883041
6PGD_ECOLI	50vs10	-0.092311704872286	0.023357733641198	-3.95208312117525	16	0.00114146839238805	0.0179997433020749	NA	0.0760233918128655	0.0760233918128655
6PGD_ECOLI	50vs5	-0.0769917433735259	0.023357733641198	-3.29619921847764	16	0.00455563181559016	0.0409693908165755	NA	0.0672514619883041	0.0672514619883041
6PGD_ECOLI	50vs2.5	-0.0554868795360856	0.023357733641198	-2.37552497123345	16	0.0303607009362254	0.12813728369888	NA	0.0614035087719298	0.0614035087719298
6PGD_ECOLI	50vs1	-0.0312055188710261	0.023357733641198	-1.33598230677596	16	0.200247605697449	0.514982878403806	NA	0.0701754385964912	0.0701754385964912
6PGD_ECOLI	50vs0.25	0.00260746176703117	0.023357733641198	0.111631625186108	16	0.912503929971616	0.96306894064145	NA	0.064327485380117	0.064327485380117
6PGD_ECOLI	50vs0.1	-0.0583624301594694	0.023357733641198	-2.49863411647655	16	0.0237393663297567	0.1542050056491	NA	0.0584795321637427	0.0584795321637427
6PGD_ECOLI	25vs10	-0.0696293908017142	0.023357733641198	-2.98099943561746	16	0.00882218347360642	0.282651913497605	NA	0.0789473684210527	0.0789473684210526
6PGD_ECOLI	25vs5	-0.054309429302954	0.023357733641198	-2.32511553291985	16	0.0335447870889984	0.58358419528366	NA	0.0701754385964912	0.0701754385964912
6PGD_ECOLI	25vs2.5	-0.0328045654655137	0.023357733641198	-1.40444128567566	16	0.179302358829412	0.632204810933581	NA	0.064327485380117	0.064327485380117
6PGD_ECOLI	25vs1	-0.00852320480045422	0.023357733641198	-0.364898621218161	16	0.71996545628743	0.955291645889216	NA	0.0730994152046783	0.0730994152046784
6PGD_ECOLI	25vs0.25	0.025289775837603	0.023357733641198	1.0827153107439	16	0.294982691997338	0.612964941122302	NA	0.0672514619883041	0.0672514619883041
6PGD_ECOLI	25vs0.1	-0.0356801160888976	0.023357733641198	-1.52755043091876	16	0.146150165549863	0.489303916826295	NA	0.0614035087719298	0.0614035087719298
6PGD_ECOLI	10vs5	0.0153199614987602	0.023357733641198	0.655883902697608	16	0.521219630997336	0.999553946575311	NA	0.0789473684210527	0.0789473684210526
6PGD_ECOLI	10vs2.5	0.0368248253362005	0.023357733641198	1.5765581499418	16	0.134461324005021	0.785553334216097	NA	0.0730994152046783	0.0730994152046784
6PGD_ECOLI	10vs1	0.06110618600126	0.023357733641198	2.6161008143993	16	0.0187181007935968	0.361259345316419	NA	0.0818713450292398	0.0818713450292398
6PGD_ECOLI	10vs0.25	0.0949191666393172	0.023357733641198	4.06371474636136	16	0.000902731712277838	0.0209634364295631	NA	0.0760233918128655	0.0760233918128655
6PGD_ECOLI	10vs0.1	0.0339492747128166	0.023357733641198	1.4534490046987	16	0.165431799689086	0.552976844713273	NA	0.0701754385964912	0.0701754385964912
6PGD_ECOLI	5vs2.5	0.0215048638374403	0.023357733641198	0.92067424724419	16	0.370894306794968	0.979384679428328	NA	0.064327485380117	0.064327485380117
6PGD_ECOLI	5vs1	0.0457862245024998	0.023357733641198	1.96021691170169	16	0.0676229587554198	0.629432359603492	NA	0.0730994152046783	0.0730994152046784
6PGD_ECOLI	5vs0.25	0.079599205140557	0.023357733641198	3.40783084366375	16	0.00360018011392094	0.0571719357039199	NA	0.0672514619883041	0.0672514619883041
6PGD_ECOLI	5vs0.1	0.0186293132140564	0.023357733641198	0.797565102001092	16	0.436800179053717	0.770962411565536	NA	0.0614035087719298	0.0614035087719298
6PGD_ECOLI	2.5vs1	0.0242813606650595	0.023357733641198	1.0395426644575	16	0.314007536659775	0.890485380339088	NA	0.0672514619883041	0.0672514619883041
6PGD_ECOLI	2.5vs0.25	0.0580943413031168	0.023357733641198	2.48715659641956	16	0.024293506010634	0.269499126286514	NA	0.0614035087719298	0.0614035087719298
6PGD_ECOLI	2.5vs0.1	-0.00287555062338384	0.023357733641198	-0.123109145243098	16	0.90355384401085	0.975415254492264	NA	0.0555555555555556	0.0555555555555556
6PGD_ECOLI	1vs0.25	0.0338129806380573	0.023357733641198	1.44761393196206	16	0.167035537486255	0.703973090675602	NA	0.0701754385964912	0.0701754385964912
6PGD_ECOLI	1vs0.1	-0.0271569112884433	0.023357733641198	-1.16265180970059	16	0.262019332831766	0.776956166042675	NA	0.064327485380117	0.064327485380117
6PGD_ECOLI	0.25vs0.1	-0.0609698919265006	0.0233577336411981	-2.61026574166266	16	0.0189415261731369	0.239516848894658	NA	0.0584795321637427	0.0584795321637427
6PGL_ECOLI	50vs25	-0.0835575062480724	0.0230296521826133	-3.62825741289987	16	0.00226018024177144	0.0485938751980859	NA	0.0175438596491229	0.0175438596491228
6PGL_ECOLI	50vs10	-0.0834590718817101	0.0230296521826133	-3.62398316830505	16	0.00228068100582446	0.0289883279756704	NA	0.0175438596491229	0.0175438596491228
6PGL_ECOLI	50vs5	-0.116221075962493	0.0230296521826133	-5.04658407521397	16	0.000119146699809836	0.00291745221028087	NA	0.0350877192982456	0.0350877192982456
6PGL_ECOLI	50vs2.5	-0.143230009012714	0.0230296521826133	-6.21937352231695	16	1.22756747085173e-05	0.000373923512502863	NA	0.0263157894736842	0.0263157894736842
6PGL_ECOLI	50vs1	-0.101498231565024	0.0230296521826133	-4.40728460682757	16	0.000440528887011737	0.00863137954890794	NA	0.0263157894736842	0.0263157894736842
6PGL_ECOLI	50vs0.25	-0.129326549406109	0.0230296521826133	-5.61565360955589	16	3.86778346641581e-05	0.00107132942039638	NA	0.0175438596491229	0.0175438596491228
6PGL_ECOLI	50vs0.1	-0.0752714785650282	0.0230296521826133	-3.26845920069327	16	0.00482967857696437	0.0602110305113365	NA	0.0263157894736842	0.0263157894736842
6PGL_ECOLI	25vs10	9.84343663622197e-05	0.0230296521826133	0.00427424459482436	16	0.996642495729305	0.997525142386267	NA	0	0
6PGL_ECOLI	25vs5	-0.0326635697144203	0.0230296521826133	-1.41832666231409	16	0.175279233767723	0.878122194178094	NA	0.0175438596491229	0.0175438596491228
6PGL_ECOLI	25vs2.5	-0.0596725027646414	0.0230296521826133	-2.59111610941708	16	0.0196928289065919	0.254768149088254	NA	0.00877192982456143	0.0087719298245614
6PGL_ECOLI	25vs1	-0.017940725316952	0.0230296521826133	-0.779027193927693	16	0.447333379055299	0.904301419759767	NA	0.00877192982456143	0.0087719298245614
6PGL_ECOLI	25vs0.25	-0.0457690431580366	0.0230296521826133	-1.98739619665602	16	0.0642736532477755	0.29282666528002	NA	0	0
6PGL_ECOLI	25vs0.1	0.0082860276830442	0.0230296521826133	0.359798212206605	16	0.723703068555718	0.919497899428447	NA	0.00877192982456143	0.0087719298245614
6PGL_ECOLI	10vs5	-0.0327620040807825	0.0230296521826133	-1.42260090690892	16	0.174055772745737	0.999553946575311	NA	0.0175438596491229	0.0175438596491228
6PGL_ECOLI	10vs2.5	-0.0597709371310037	0.0230296521826133	-2.5953903540119	16	0.0195227063057226	0.344358334607114	NA	0.00877192982456143	0.0087719298245614
6PGL_ECOLI	10vs1	-0.0180391596833142	0.0230296521826133	-0.783301438522517	16	0.444890806499304	0.951349567765243	NA	0.00877192982456143	0.0087719298245614
6PGL_ECOLI	10vs0.25	-0.0458674775243988	0.0230296521826133	-1.99167044125084	16	0.0637607929957302	0.302239305355018	NA	0	0
6PGL_ECOLI	10vs0.1	0.00818759331668198	0.0230296521826133	0.355523967611781	16	0.726840838782878	0.940811434088546	NA	0.00877192982456143	0.0087719298245614
6PGL_ECOLI	5vs2.5	-0.0270089330502211	0.0230296521826133	-1.17278944710299	16	0.258045733177726	0.979384679428328	NA	0.0263157894736842	0.0263157894736842
6PGL_ECOLI	5vs1	0.0147228443974683	0.0230296521826133	0.639299468386398	16	0.531675140166895	0.941801414048115	NA	0.0263157894736842	0.0263157894736842
6PGL_ECOLI	5vs0.25	-0.0131054734436163	0.0230296521826133	-0.569069534341927	16	0.577210884492587	0.851348958811367	NA	0.0175438596491229	0.0175438596491228
6PGL_ECOLI	5vs0.1	0.0409495973974645	0.0230296521826133	1.7781248745207	16	0.0943902876280971	0.381390033432047	NA	0.0263157894736842	0.0263157894736842
6PGL_ECOLI	2.5vs1	0.0417317774476895	0.0230296521826133	1.81208891548939	16	0.0887814640195195	0.692255469449496	NA	0.0175438596491229	0.0175438596491228
6PGL_ECOLI	2.5vs0.25	0.0139034596066049	0.0230296521826133	0.603719912761061	16	0.554493476928661	0.840719124966523	NA	0.00877192982456143	0.0087719298245614
6PGL_ECOLI	2.5vs0.1	0.0679585304476856	0.0230296521826133	2.95091432162368	16	0.0093926323443565	0.10581748852977	NA	0.0175438596491229	0.0175438596491228
6PGL_ECOLI	1vs0.25	-0.0278283178410846	0.0230296521826133	-1.20836900272833	16	0.244462091952662	0.804448956815754	NA	0.00877192982456143	0.0087719298245614
6PGL_ECOLI	1vs0.1	0.0262267529999962	0.0230296521826133	1.1388254061343	16	0.271540485908349	0.777808668847791	NA	0.0175438596491229	0.0175438596491228
6PGL_ECOLI	0.25vs0.1	0.0540550708410808	0.0230296521826133	2.34719440886262	16	0.0321134595735533	0.328334922994177	NA	0.00877192982456143	0.0087719298245614
AAER_ECOLI	50vs25	0.00940445485229688	0.195695541970299	0.0480565615221027	16	0.962265923299237	0.990258859113703	NA	0	0
AAER_ECOLI	50vs10	-0.120263821405552	0.195695541970299	-0.614545534327017	16	0.547495360678273	0.762669368598479	NA	0	0
AAER_ECOLI	50vs5	-0.12901009662481	0.195695541970299	-0.65923881211556	16	0.519118739591959	0.725841220454639	NA	0	0
AAER_ECOLI	50vs2.5	-0.162881235712115	0.195695541970299	-0.832319602542788	16	0.417479099624512	0.645945167716832	NA	0	0
AAER_ECOLI	50vs1	0.0788771909542803	0.195695541970299	0.403060745074365	16	0.692238212590151	0.885207271852007	NA	0	0
AAER_ECOLI	50vs0.25	-0.144121353776755	0.195695541970299	-0.736457010342262	16	0.472113395493295	0.737207729734571	NA	0	0
AAER_ECOLI	50vs0.1	-0.210878385279552	0.195695541970299	-1.07758400194705	16	0.297198661569158	0.598180953168554	NA	0	0
AAER_ECOLI	25vs10	-0.129668276257849	0.195695541970299	-0.662602095849119	16	0.517017422941789	0.946172986991944	NA	0	0
AAER_ECOLI	25vs5	-0.138414551477107	0.195695541970299	-0.707295373637662	16	0.489557620535903	0.978362348696545	NA	0	0
AAER_ECOLI	25vs2.5	-0.172285690564411	0.195695541970299	-0.880376164064891	16	0.391687785118272	0.78780334519875	NA	0	0
AAER_ECOLI	25vs1	0.0694727361019834	0.195695541970299	0.355004183552263	16	0.727222762107428	0.957861635110493	NA	0	0
AAER_ECOLI	25vs0.25	-0.153525808629052	0.195695541970299	-0.784513571864365	16	0.444199637001258	0.737223438093326	NA	0	0
AAER_ECOLI	25vs0.1	-0.220282840131849	0.195695541970299	-1.12564056346916	16	0.276919665262741	0.649494741168372	NA	0	0
AAER_ECOLI	10vs5	-0.00874627521925807	0.195695541970299	-0.0446932777885432	16	0.964904840349079	0.999553946575311	NA	0	0
AAER_ECOLI	10vs2.5	-0.0426174143065623	0.195695541970299	-0.217774068215772	16	0.830358193497495	0.992517681440208	NA	0	0
AAER_ECOLI	10vs1	0.199141012359833	0.195695541970299	1.01760627940138	16	0.324006698822353	0.882406100834447	NA	0	0
AAER_ECOLI	10vs0.25	-0.0238575323712026	0.195695541970299	-0.121911476015246	16	0.904487171991429	0.976622770294317	NA	0	0
AAER_ECOLI	10vs0.1	-0.090614563874	0.195695541970299	-0.463038467620039	16	0.64957243281396	0.915739342842773	NA	0	0
AAER_ECOLI	5vs2.5	-0.0338711390873042	0.195695541970299	-0.173080790427229	16	0.864758566027322	0.986793858797976	NA	0	0
AAER_ECOLI	5vs1	0.207887287579091	0.195695541970299	1.06229955718992	16	0.303871474489621	0.932339430233316	NA	0	0
AAER_ECOLI	5vs0.25	-0.0151112571519446	0.195695541970299	-0.0772181982267029	16	0.9394073494227	0.984429999740795	NA	0	0
AAER_ECOLI	5vs0.1	-0.081868288654742	0.195695541970299	-0.418345189831495	16	0.68125595932623	0.900353513972667	NA	0	0
AAER_ECOLI	2.5vs1	0.241758426666395	0.195695541970299	1.23538034761715	16	0.234521990262538	0.854155347060908	NA	0	0
AAER_ECOLI	2.5vs0.25	0.0187598819353596	0.195695541970299	0.0958625922005258	16	0.924820122033406	0.975419475836613	NA	0	0
AAER_ECOLI	2.5vs0.1	-0.0479971495674378	0.195695541970299	-0.245264399404267	16	0.809369815177602	0.944170996862024	NA	0	0
AAER_ECOLI	1vs0.25	-0.222998544731035	0.195695541970299	-1.13951775541663	16	0.27126020074683	0.809677422002805	NA	0	0
AAER_ECOLI	1vs0.1	-0.289755576233833	0.195695541970299	-1.48064474702142	16	0.158123928142003	0.635227807059278	NA	0	0
AAER_ECOLI	0.25vs0.1	-0.0667570315027974	0.195695541970299	-0.341126991604792	16	0.737446526303247	0.929965752196573	NA	0	0
AAS_ECOLI	50vs25	0.015186599718979	0.0661765735332086	0.229486038762011	16	0.821399065242892	0.93600122856806	NA	0.147058823529412	0.147058823529412
AAS_ECOLI	50vs10	-0.0233342557372999	0.0661765735332085	-0.352605982622996	16	0.728985856351641	0.860284678779258	NA	0.166666666666667	0.166666666666667
AAS_ECOLI	50vs5	0.0655714905515706	0.0661765735332086	0.990856538056714	16	0.336504762895438	0.588971298800291	NA	0.137254901960784	0.137254901960784
AAS_ECOLI	50vs2.5	0.0308568970694256	0.0661765735332086	0.466281274807029	16	0.647299437988806	0.821094903531006	NA	0.147058823529412	0.147058823529412
AAS_ECOLI	50vs1	0.118890542277625	0.0661765735332086	1.79656539965707	16	0.0913075188065777	0.347780862406602	NA	0.137254901960784	0.137254901960784
AAS_ECOLI	50vs0.25	0.128008729803139	0.0661765735332086	1.93435113014581	16	0.0709555731285829	0.257002362269732	NA	0.166666666666667	0.166666666666667
AAS_ECOLI	50vs0.1	0.0597126247876646	0.0661765735332086	0.902322704237623	16	0.380268928370925	0.670735886734254	NA	0.127450980392157	0.127450980392157
AAS_ECOLI	25vs10	-0.038520855456279	0.0661765735332085	-0.582092021385007	16	0.568616880941262	0.956987233671035	NA	0.176470588235294	0.176470588235294
AAS_ECOLI	25vs5	0.0503848908325916	0.0661765735332085	0.761370499294702	16	0.45751175206255	0.978362348696545	NA	0.147058823529412	0.147058823529412
AAS_ECOLI	25vs2.5	0.0156702973504466	0.0661765735332086	0.236795236045017	16	0.8158206869646	0.948237813542271	NA	0.156862745098039	0.156862745098039
AAS_ECOLI	25vs1	0.103703942558646	0.0661765735332085	1.56707936089506	16	0.136658385731622	0.702369490396607	NA	0.147058823529412	0.147058823529412
AAS_ECOLI	25vs0.25	0.11282213008416	0.0661765735332086	1.7048650913838	16	0.107556054777962	0.374079632095736	NA	0.176470588235294	0.176470588235294
AAS_ECOLI	25vs0.1	0.0445260250686856	0.0661765735332086	0.672836665475611	16	0.510652860962207	0.820052630857962	NA	0.137254901960784	0.137254901960784
AAS_ECOLI	10vs5	0.0889057462888705	0.0661765735332085	1.34346252067971	16	0.197867532734287	0.999553946575311	NA	0.166666666666667	0.166666666666667
AAS_ECOLI	10vs2.5	0.0541911528067255	0.0661765735332086	0.818887257430025	16	0.424880338606019	0.972260870817093	NA	0.176470588235294	0.176470588235294
AAS_ECOLI	10vs1	0.142224798014925	0.0661765735332085	2.14917138228007	16	0.0472674982873187	0.541938247690248	NA	0.166666666666667	0.166666666666667
AAS_ECOLI	10vs0.25	0.151342985540439	0.0661765735332086	2.28695711276881	16	0.0361601776127864	0.235834078921708	NA	0.196078431372549	0.196078431372549
AAS_ECOLI	10vs0.1	0.0830468805249646	0.0661765735332086	1.25492868686062	16	0.227525968470029	0.61841773894579	NA	0.156862745098039	0.156862745098039
AAS_ECOLI	5vs2.5	-0.034714593482145	0.0661765735332086	-0.524575263249685	16	0.607070672530552	0.979384679428328	NA	0.147058823529412	0.147058823529412
AAS_ECOLI	5vs1	0.0533190517260541	0.0661765735332085	0.805708861600361	16	0.432222785612092	0.941801414048115	NA	0.137254901960784	0.137254901960784
AAS_ECOLI	5vs0.25	0.0624372392515689	0.0661765735332086	0.943494592089099	16	0.359457917532478	0.706266172013898	NA	0.166666666666667	0.166666666666667
AAS_ECOLI	5vs0.1	-0.00585886576390595	0.0661765735332086	-0.088533833819091	16	0.930551080773383	0.985280704073767	NA	0.127450980392157	0.127450980392157
AAS_ECOLI	2.5vs1	0.0880336452081991	0.0661765735332086	1.33028412485005	16	0.20207599030969	0.833017059727706	NA	0.147058823529412	0.147058823529412
AAS_ECOLI	2.5vs0.25	0.0971518327337139	0.0661765735332086	1.46806985533878	16	0.161469047524658	0.56725165037424	NA	0.176470588235294	0.176470588235294
AAS_ECOLI	2.5vs0.1	0.0288557277182391	0.0661765735332086	0.436041429430594	16	0.668632790820278	0.871355503501809	NA	0.137254901960784	0.137254901960784
AAS_ECOLI	1vs0.25	0.00911818752551485	0.0661765735332086	0.137785730488738	16	0.892128859367141	0.990433387614497	NA	0.166666666666667	0.166666666666667
AAS_ECOLI	1vs0.1	-0.05917791748996	0.0661765735332086	-0.894242695419452	16	0.384446682333819	0.84045751555639	NA	0.127450980392157	0.127450980392157
AAS_ECOLI	0.25vs0.1	-0.0682961050154749	0.0661765735332086	-1.03202842590819	16	0.317407404686173	0.710194767538393	NA	0.156862745098039	0.156862745098039
AAT_ECOLI	50vs25	-0.0629362463333696	0.0279846881074378	-2.24895293067935	16	0.0389531171294539	0.247805857464636	NA	0.0277777777777778	0.0277777777777778
AAT_ECOLI	50vs10	-0.130863702443944	0.0279846881074378	-4.67626088743733	16	0.000252861405437788	0.00594096594998277	NA	0.0396825396825397	0.0396825396825397
AAT_ECOLI	50vs5	-0.104977995138681	0.0279846881074378	-3.75126550403755	16	0.00174309802343675	0.0194590077424045	NA	0.0277777777777778	0.0277777777777778
AAT_ECOLI	50vs2.5	-0.113688130133062	0.0279846881074378	-4.06251195999022	16	0.000905013886864925	0.0102716776622369	NA	0.0317460317460317	0.0317460317460317
AAT_ECOLI	50vs1	-0.0987333136412284	0.0279846881074378	-3.52811913651405	16	0.00279265581733235	0.0371070129291516	NA	0.0357142857142857	0.0357142857142857
AAT_ECOLI	50vs0.25	-0.00685924649027325	0.0279846881074378	-0.245107126580775	16	0.809489480514731	0.923722008451881	NA	0.0476190476190477	0.0476190476190476
AAT_ECOLI	50vs0.1	-0.0614246836389482	0.0279846881074378	-2.19493901104521	16	0.0432688318150043	0.221724815996032	NA	0.0396825396825397	0.0396825396825397
AAT_ECOLI	25vs10	-0.0679274561105742	0.0279846881074378	-2.42730795675798	16	0.0273872263813169	0.464754265979938	NA	0.0357142857142857	0.0357142857142857
AAT_ECOLI	25vs5	-0.0420417488053116	0.0279846881074378	-1.50231257335821	16	0.15249494779549	0.86591020564851	NA	0.0238095238095238	0.0238095238095238
AAT_ECOLI	25vs2.5	-0.0507518837996924	0.0279846881074378	-1.81355902931087	16	0.0885454662987435	0.479910119856503	NA	0.0277777777777778	0.0277777777777778
AAT_ECOLI	25vs1	-0.0357970673078588	0.0279846881074378	-1.2791662058347	16	0.219079365455932	0.768442515915337	NA	0.0317460317460317	0.0317460317460317
AAT_ECOLI	25vs0.25	0.0560769998430964	0.0279846881074378	2.00384580409857	16	0.0623201167218459	0.287399813936561	NA	0.0436507936507936	0.0436507936507936
AAT_ECOLI	25vs0.1	0.00151156269442143	0.0279846881074378	0.0540139196341333	16	0.957592762185045	0.99405347055588	NA	0.0357142857142857	0.0357142857142857
AAT_ECOLI	10vs5	0.0258857073052626	0.0279846881074378	0.924995383399779	16	0.368709960889867	0.999553946575311	NA	0.0357142857142857	0.0357142857142857
AAT_ECOLI	10vs2.5	0.0171755723108818	0.0279846881074378	0.61374892744711	16	0.548008683630103	0.992231916059852	NA	0.0396825396825397	0.0396825396825397
AAT_ECOLI	10vs1	0.0321303888027155	0.0279846881074378	1.14814175092328	16	0.267787118083477	0.848499542902628	NA	0.0436507936507936	0.0436507936507936
AAT_ECOLI	10vs0.25	0.124004455953671	0.0279846881074378	4.43115376085655	16	0.000419244803953944	0.0125174520037678	NA	0.0555555555555556	0.0555555555555556
AAT_ECOLI	10vs0.1	0.0694390188049957	0.0279846881074378	2.48132187639212	16	0.0245798918816018	0.22070112338506	NA	0.0476190476190477	0.0476190476190476
AAT_ECOLI	5vs2.5	-0.00871013499438079	0.0279846881074378	-0.311246455952668	16	0.759631828610185	0.979384679428328	NA	0.0277777777777778	0.0277777777777778
AAT_ECOLI	5vs1	0.00624468149745284	0.0279846881074378	0.2231463675235	16	0.826245543806437	0.978270678243957	NA	0.0317460317460317	0.0317460317460317
AAT_ECOLI	5vs0.25	0.098118748648408	0.0279846881074378	3.50615837745678	16	0.00292525017991352	0.0503375158073567	NA	0.0436507936507936	0.0436507936507936
AAT_ECOLI	5vs0.1	0.043553311499733	0.0279846881074378	1.55632649299234	16	0.139187421102561	0.462311939756042	NA	0.0357142857142857	0.0357142857142857
AAT_ECOLI	2.5vs1	0.0149548164918336	0.0279846881074378	0.534392823476168	16	0.600417354516449	0.953699094536888	NA	0.0357142857142857	0.0357142857142857
AAT_ECOLI	2.5vs0.25	0.106828883642789	0.0279846881074378	3.81740483340944	16	0.00151603380943688	0.0560932509491645	NA	0.0476190476190477	0.0476190476190476
AAT_ECOLI	2.5vs0.1	0.0522634464941138	0.0279846881074378	1.86757294894501	16	0.0802503732467721	0.357763359874011	NA	0.0396825396825397	0.0396825396825397
AAT_ECOLI	1vs0.25	0.0918740671509552	0.0279846881074378	3.28301200993328	16	0.0046839351369683	0.167377494660102	NA	0.0515873015873016	0.0515873015873016
AAT_ECOLI	1vs0.1	0.0373086300022802	0.0279846881074378	1.33318012546884	16	0.201145086255009	0.709612463738647	NA	0.0436507936507936	0.0436507936507936
AAT_ECOLI	0.25vs0.1	-0.054565437148675	0.0279846881074378	-1.94983188446444	16	0.0689436905292737	0.427250052392065	NA	0.0555555555555556	0.0555555555555556
ACCA_ECOLI	50vs25	-0.059743160886241	0.0301456344714425	-1.9818179956649	16	0.0649485809108985	0.30903812474407	NA	0.0962962962962963	0.0962962962962963
ACCA_ECOLI	50vs10	-0.0151286603307537	0.0301456344714425	-0.501852443845075	16	0.62260670478841	0.804871153112391	NA	0.0888888888888889	0.0888888888888889
ACCA_ECOLI	50vs5	-0.032217915397105	0.0301456344714425	-1.06874232246217	16	0.301045528257428	0.553904688283477	NA	0.0814814814814815	0.0814814814814815
ACCA_ECOLI	50vs2.5	0.00469457196799418	0.0301456344714425	0.155729744963286	16	0.878193879377894	0.951939064918595	NA	0.0777777777777777	0.0777777777777778
ACCA_ECOLI	50vs1	0.00153867261815205	0.0301456344714425	0.0510413081406418	16	0.959924394456325	0.981576824406468	NA	0.0925925925925926	0.0925925925925926
ACCA_ECOLI	50vs0.25	0.0680095149108434	0.0301456344714425	2.25603196294542	16	0.0384181164527178	0.172089006236742	NA	0.0851851851851851	0.0851851851851852
ACCA_ECOLI	50vs0.1	0.0727938144673546	0.0301456344714425	2.41473817830285	16	0.0280826675935826	0.17356753852314	NA	0.114814814814815	0.114814814814815
ACCA_ECOLI	25vs10	0.0446145005554873	0.0301456344714425	1.47996555181983	16	0.158303125105423	0.814478454653784	NA	0.111111111111111	0.111111111111111
ACCA_ECOLI	25vs5	0.0275252454891361	0.0301456344714425	0.91307567320274	16	0.374756714865714	0.978362348696545	NA	0.103703703703704	0.103703703703704
ACCA_ECOLI	25vs2.5	0.0644377328542352	0.0301456344714425	2.13754774062819	16	0.0483358959811808	0.387556402243992	NA	0.1	0.1
ACCA_ECOLI	25vs1	0.0612818335043931	0.0301456344714425	2.03285930380555	16	0.0590051923980253	0.528363785759226	NA	0.114814814814815	0.114814814814815
ACCA_ECOLI	25vs0.25	0.127752675797084	0.0301456344714425	4.23784995861032	16	0.000626895876189248	0.0148017239546912	NA	0.107407407407407	0.107407407407407
ACCA_ECOLI	25vs0.1	0.132536975353596	0.0301456344714425	4.39655617396775	16	0.000450451036321908	0.0122801532521092	NA	0.137037037037037	0.137037037037037
ACCA_ECOLI	10vs5	-0.0170892550663512	0.0301456344714425	-0.566889878617091	16	0.578655847469874	0.999553946575311	NA	0.0962962962962963	0.0962962962962963
ACCA_ECOLI	10vs2.5	0.0198232322987479	0.0301456344714425	0.65758218880836	16	0.520155541119873	0.992231916059852	NA	0.0925925925925926	0.0925925925925926
ACCA_ECOLI	10vs1	0.0166673329489058	0.0301456344714425	0.552893751985716	16	0.587978468134978	0.984890963453016	NA	0.107407407407407	0.107407407407407
ACCA_ECOLI	10vs0.25	0.0831381752415971	0.0301456344714425	2.75788440679049	16	0.0140051540696744	0.133367522364145	NA	0.1	0.1
ACCA_ECOLI	10vs0.1	0.0879224747981083	0.0301456344714425	2.91659062214792	16	0.0100874510095541	0.135325219976123	NA	0.12962962962963	0.12962962962963
ACCA_ECOLI	5vs2.5	0.0369124873650991	0.0301456344714425	1.22447206742545	16	0.238497847410192	0.979384679428328	NA	0.0851851851851851	0.0851851851851852
ACCA_ECOLI	5vs1	0.033756588015257	0.0301456344714425	1.11978363060281	16	0.279334564602157	0.92046426253011	NA	0.1	0.1
ACCA_ECOLI	5vs0.25	0.100227430307948	0.0301456344714425	3.32477428540758	16	0.00428943547721405	0.0643415321582108	NA	0.0925925925925926	0.0925925925925926
ACCA_ECOLI	5vs0.1	0.10501172986446	0.0301456344714425	3.48348050076501	16	0.00306876698470337	0.0491646514822058	NA	0.122222222222222	0.122222222222222
ACCA_ECOLI	2.5vs1	-0.00315589934984213	0.0301456344714425	-0.104688436822644	16	0.917924170274919	0.990039663037439	NA	0.0962962962962963	0.0962962962962963
ACCA_ECOLI	2.5vs0.25	0.0633149429428492	0.0301456344714425	2.10030221798213	16	0.0519105995904483	0.361306326147502	NA	0.0888888888888889	0.0888888888888889
ACCA_ECOLI	2.5vs0.1	0.0680992424993604	0.0301456344714425	2.25900843333956	16	0.0381952165126065	0.245372079113289	NA	0.118518518518518	0.118518518518519
ACCA_ECOLI	1vs0.25	0.0664708422926913	0.0301456344714425	2.20499065480477	16	0.0424335799140607	0.407754610350659	NA	0.103703703703704	0.103703703703704
ACCA_ECOLI	1vs0.1	0.0712551418492025	0.0301456344714425	2.36369687016221	16	0.0310812643962526	0.314818673595821	NA	0.133333333333333	0.133333333333333
ACCA_ECOLI	0.25vs0.1	0.00478429955651119	0.0301456344714425	0.158706215357432	16	0.875886273608179	0.966489101409724	NA	0.125925925925926	0.125925925925926
ACCC_ECOLI	50vs25	-0.0441617332363506	0.0372452197604795	-1.18570204499666	16	0.253050963692397	0.577194830740419	NA	0.0317460317460317	0.0317460317460317
ACCC_ECOLI	50vs10	-0.0352488062775814	0.0372452197604795	-0.946398128518592	16	0.358020394596737	0.610972441549531	NA	0.00793650793650791	0.00793650793650794
ACCC_ECOLI	50vs5	-0.0456213246139186	0.0372452197604795	-1.2248907351683	16	0.238344294750318	0.489765887088708	NA	0.0396825396825397	0.0396825396825397
ACCC_ECOLI	50vs2.5	-0.0360328847062542	0.0372452197604795	-0.967449915397958	16	0.347716483785197	0.579860081083386	NA	0.0277777777777778	0.0277777777777778
ACCC_ECOLI	50vs1	-0.0202002192247228	0.0372452197604795	-0.542357364371281	16	0.595046496137975	0.84076658476643	NA	0.0317460317460317	0.0317460317460317
ACCC_ECOLI	50vs0.25	-0.0496729476936225	0.0372452197604795	-1.33367309987871	16	0.200986964121766	0.471018379730825	NA	0.0198412698412699	0.0198412698412698
ACCC_ECOLI	50vs0.1	0.00824182739775798	0.0372452197604795	0.221285508603799	16	0.827669500083747	0.930882386806807	NA	0.0436507936507936	0.0436507936507936
ACCC_ECOLI	25vs10	0.00891292695876919	0.0372452197604795	0.239303916478071	16	0.813908401839481	0.987386066786891	NA	0.0317460317460317	0.0317460317460317
ACCC_ECOLI	25vs5	-0.00145959137756792	0.0372452197604795	-0.0391886901716358	16	0.969224773159982	0.994087681980539	NA	0.0634920634920635	0.0634920634920635
ACCC_ECOLI	25vs2.5	0.00812884853009639	0.0372452197604795	0.218252129598704	16	0.829992015270247	0.954048997470761	NA	0.0515873015873016	0.0515873015873016
ACCC_ECOLI	25vs1	0.0239615140116278	0.0372452197604795	0.643344680625381	16	0.529114163670262	0.925841722134653	NA	0.0555555555555556	0.0555555555555556
ACCC_ECOLI	25vs0.25	-0.00551121445727183	0.0372452197604795	-0.147971054882048	16	0.884214339372069	0.96823073848852	NA	0.0436507936507936	0.0436507936507936
ACCC_ECOLI	25vs0.1	0.0524035606341086	0.0372452197604795	1.40698755360046	16	0.178559023298261	0.533116249482421	NA	0.0674603174603174	0.0674603174603175
ACCC_ECOLI	10vs5	-0.0103725183363371	0.0372452197604795	-0.278492606649707	16	0.784201327370102	0.999553946575311	NA	0.0396825396825397	0.0396825396825397
ACCC_ECOLI	10vs2.5	-0.000784078428672799	0.0372452197604795	-0.0210517868793669	16	0.983464646247261	0.99758285088771	NA	0.0277777777777778	0.0277777777777778
ACCC_ECOLI	10vs1	0.0150485870528586	0.0372452197604795	0.40404076414731	16	0.691531879213041	0.991695252171766	NA	0.0317460317460317	0.0317460317460317
ACCC_ECOLI	10vs0.25	-0.014424141416041	0.0372452197604795	-0.387274971360119	16	0.703655600674233	0.897251991959901	NA	0.0198412698412699	0.0198412698412698
ACCC_ECOLI	10vs0.1	0.0434906336753394	0.0372452197604795	1.16768363712239	16	0.260041275819815	0.644902364033142	NA	0.0436507936507936	0.0436507936507936
ACCC_ECOLI	5vs2.5	0.00958843990766431	0.0372452197604795	0.25744081977034	16	0.800120109291053	0.984227118000466	NA	0.0595238095238095	0.0595238095238095
ACCC_ECOLI	5vs1	0.0254211053891957	0.0372452197604795	0.682533370797017	16	0.50466440430375	0.941801414048115	NA	0.0634920634920635	0.0634920634920635
ACCC_ECOLI	5vs0.25	-0.00405162307970391	0.0372452197604795	-0.108782364710412	16	0.914727697860961	0.979248420598093	NA	0.0515873015873016	0.0515873015873016
ACCC_ECOLI	5vs0.1	0.0538631520116765	0.0372452197604795	1.4461762437721	16	0.167432637714183	0.500358310944907	NA	0.0753968253968254	0.0753968253968254
ACCC_ECOLI	2.5vs1	0.0158326654815314	0.0372452197604795	0.425092551026677	16	0.676431089214631	0.974123259247061	NA	0.0515873015873016	0.0515873015873016
ACCC_ECOLI	2.5vs0.25	-0.0136400629873682	0.0372452197604795	-0.366223184480752	16	0.718996002177674	0.900437684183724	NA	0.0396825396825397	0.0396825396825397
ACCC_ECOLI	2.5vs0.1	0.0442747121040122	0.0372452197604795	1.18873542400176	16	0.251888380168372	0.616116283898468	NA	0.0634920634920635	0.0634920634920635
ACCC_ECOLI	1vs0.25	-0.0294727284688996	0.0372452197604795	-0.791315735507429	16	0.44033345916941	0.901078335723	NA	0.0436507936507936	0.0436507936507936
ACCC_ECOLI	1vs0.1	0.0284420466224808	0.0372452197604795	0.763642872975081	16	0.456193876665381	0.863948899336627	NA	0.0674603174603174	0.0674603174603175
ACCC_ECOLI	0.25vs0.1	0.0579147750913804	0.0372452197604795	1.55495860848251	16	0.13951195596732	0.556096607701904	NA	0.0555555555555556	0.0555555555555556
ACCD_ECOLI	50vs25	-0.102270426478037	0.0687515349177843	-1.48753662882343	16	0.15631509552218	0.466994264486884	NA	0.0600000000000001	0.06
ACCD_ECOLI	50vs10	-0.11275631644579	0.0687515349177842	-1.64005525957534	16	0.120503025412461	0.337698839890825	NA	0.0666666666666667	0.0666666666666667
ACCD_ECOLI	50vs5	-0.122414474236795	0.0687515349177843	-1.78053441836873	16	0.093982350544989	0.286011819089731	NA	0.0666666666666667	0.0666666666666667
ACCD_ECOLI	50vs2.5	-0.113278409985205	0.0687515349177843	-1.64764917787897	16	0.118919780068437	0.298913453700794	NA	0.0666666666666667	0.0666666666666667
ACCD_ECOLI	50vs1	-0.104223341411828	0.0687515349177843	-1.51594203004285	16	0.149040524382642	0.448674078610245	NA	0.0933333333333334	0.0933333333333333
ACCD_ECOLI	50vs0.25	-0.0988036660295973	0.0687515349177843	-1.4371121480815	16	0.169954128202018	0.429839978807965	NA	0.0600000000000001	0.06
ACCD_ECOLI	50vs0.1	-0.0615594219747942	0.0687515349177843	-0.895389783637694	16	0.383851714578722	0.671134588906627	NA	0.0733333333333334	0.0733333333333333
ACCD_ECOLI	25vs10	-0.0104858899677526	0.0687515349177842	-0.152518630751911	16	0.880684672588017	0.990304094978723	NA	0.0333333333333333	0.0333333333333333
ACCD_ECOLI	25vs5	-0.0201440477587577	0.0687515349177842	-0.292997789545306	16	0.773289743139806	0.983377032834866	NA	0.0333333333333333	0.0333333333333333
ACCD_ECOLI	25vs2.5	-0.0110079835071678	0.0687515349177843	-0.160112549055546	16	0.874796368407685	0.969780353525488	NA	0.0333333333333333	0.0333333333333333
ACCD_ECOLI	25vs1	-0.00195291493379086	0.0687515349177842	-0.0284054012194235	16	0.977690107024495	0.996470121030619	NA	0.0600000000000001	0.06
ACCD_ECOLI	25vs0.25	0.00346676044843965	0.0687515349177843	0.0504244807419257	16	0.960408264208085	0.986225690665292	NA	0.0266666666666666	0.0266666666666667
ACCD_ECOLI	25vs0.1	0.0407110045032428	0.0687515349177843	0.592146845185734	16	0.562027485160162	0.848010820357669	NA	0.04	0.04
ACCD_ECOLI	10vs5	-0.0096581577910051	0.0687515349177842	-0.140479158793396	16	0.890034745122089	0.999553946575311	NA	0.04	0.04
ACCD_ECOLI	10vs2.5	-0.000522093539415187	0.0687515349177843	-0.00759391830363536	16	0.99403486752172	0.99758285088771	NA	0.04	0.04
ACCD_ECOLI	10vs1	0.00853297503396177	0.0687515349177842	0.124113229532487	16	0.902771486744526	0.999024458839971	NA	0.0666666666666667	0.0666666666666667
ACCD_ECOLI	10vs0.25	0.0139526504161923	0.0687515349177843	0.202943111493836	16	0.841737829949868	0.956104382932187	NA	0.0333333333333333	0.0333333333333333
ACCD_ECOLI	10vs0.1	0.0511968944709954	0.0687515349177843	0.744665475937645	16	0.467271593898129	0.830071193756205	NA	0.0466666666666666	0.0466666666666667
ACCD_ECOLI	5vs2.5	0.00913606425158991	0.0687515349177843	0.13288524048976	16	0.895941047306222	0.986793858797976	NA	0.04	0.04
ACCD_ECOLI	5vs1	0.0181911328249669	0.0687515349177842	0.264592388325883	16	0.794701677882695	0.978270678243957	NA	0.0666666666666667	0.0666666666666667
ACCD_ECOLI	5vs0.25	0.0236108082071974	0.0687515349177843	0.343422270287232	16	0.735751941725834	0.928048307011651	NA	0.0333333333333333	0.0333333333333333
ACCD_ECOLI	5vs0.1	0.0608550522620005	0.0687515349177843	0.88514463473104	16	0.389187512339446	0.731087740625109	NA	0.0466666666666666	0.0466666666666667
ACCD_ECOLI	2.5vs1	0.00905506857337696	0.0687515349177843	0.131707147836123	16	0.89685790541041	0.990039663037439	NA	0.0666666666666667	0.0666666666666667
ACCD_ECOLI	2.5vs0.25	0.0144747439556075	0.0687515349177843	0.210537029797472	16	0.835906395976807	0.947211822296635	NA	0.0333333333333333	0.0333333333333333
ACCD_ECOLI	2.5vs0.1	0.0517189880104106	0.0687515349177843	0.75225939424128	16	0.462819262555231	0.786203499019708	NA	0.0466666666666666	0.0466666666666667
ACCD_ECOLI	1vs0.25	0.00541967538223051	0.0687515349177843	0.0788298819613492	16	0.938145422840647	0.993280744225293	NA	0.0600000000000001	0.06
ACCD_ECOLI	1vs0.1	0.0426639194370337	0.0687515349177843	0.620552246405157	16	0.543633124841281	0.897132434115337	NA	0.0733333333333334	0.0733333333333333
ACCD_ECOLI	0.25vs0.1	0.0372442440548031	0.0687515349177843	0.541722364443808	16	0.595473823061337	0.882599961611766	NA	0.04	0.04
ACEA_ECOLI	50vs25	-0.0646037412175862	0.0512392314254042	-1.26082572709231	16	0.225447807970668	0.553146385404338	NA	0.0964912280701754	0.0964912280701754
ACEA_ECOLI	50vs10	-0.156242631813881	0.0512392314254042	-3.04927742800639	16	0.00765030143113732	0.0663604587963504	NA	0.0789473684210527	0.0789473684210526
ACEA_ECOLI	50vs5	-0.113727403768141	0.0512392314254042	-2.21953765902421	16	0.0412511937325564	0.170436426774014	NA	0.0614035087719298	0.0614035087719298
ACEA_ECOLI	50vs2.5	-0.147015149167655	0.0512392314254042	-2.86919114666434	16	0.0111298063148415	0.0644137540471452	NA	0.0964912280701754	0.0964912280701754
ACEA_ECOLI	50vs1	-0.0611596753992944	0.0512392314254042	-1.19361031963043	16	0.250028566799685	0.567560022876368	NA	0.0789473684210527	0.0789473684210526
ACEA_ECOLI	50vs0.25	-0.130721848559208	0.0512392314254042	-2.5512062714976	16	0.0213511183179613	0.119431194678815	NA	0.0614035087719298	0.0614035087719298
ACEA_ECOLI	50vs0.1	-0.0357217819673847	0.0512392314254042	-0.697156865426244	16	0.495710485567628	0.758281616682169	NA	0.0964912280701754	0.0964912280701754
ACEA_ECOLI	25vs10	-0.0916388905962944	0.0512392314254042	-1.78845170091408	16	0.0926528334932462	0.729893564369808	NA	0.12280701754386	0.12280701754386
ACEA_ECOLI	25vs5	-0.0491236625505553	0.0512392314254042	-0.958711931931907	16	0.351968014512272	0.978362348696545	NA	0.105263157894737	0.105263157894737
ACEA_ECOLI	25vs2.5	-0.0824114079500688	0.0512392314254042	-1.60836541957204	16	0.127306341695569	0.55768857640502	NA	0.140350877192982	0.140350877192982
ACEA_ECOLI	25vs1	0.00344406581829187	0.0512392314254042	0.0672154074618754	16	0.947242995585013	0.996470121030619	NA	0.12280701754386	0.12280701754386
ACEA_ECOLI	25vs0.25	-0.066118107341622	0.0512392314254042	-1.2903805444053	16	0.215255616327303	0.537435591091696	NA	0.105263157894737	0.105263157894737
ACEA_ECOLI	25vs0.1	0.0288819592502015	0.0512392314254042	0.563668861666063	16	0.580794567382788	0.855667751774007	NA	0.140350877192982	0.140350877192982
ACEA_ECOLI	10vs5	0.0425152280457391	0.0512392314254042	0.829739768982176	16	0.418894099063735	0.999553946575311	NA	0.0877192982456141	0.087719298245614
ACEA_ECOLI	10vs2.5	0.00922748264622555	0.0512392314254042	0.180086281342046	16	0.859345927098859	0.99588546595402	NA	0.12280701754386	0.12280701754386
ACEA_ECOLI	10vs1	0.0950829564145863	0.0512392314254042	1.85566710837596	16	0.0820170702820504	0.6641662055008	NA	0.105263157894737	0.105263157894737
ACEA_ECOLI	10vs0.25	0.0255207832546724	0.0512392314254042	0.498071156508786	16	0.625210297344453	0.859650249739533	NA	0.0877192982456141	0.087719298245614
ACEA_ECOLI	10vs0.1	0.120520849846496	0.0512392314254042	2.35212056258015	16	0.031802018579544	0.253267867712066	NA	0.12280701754386	0.12280701754386
ACEA_ECOLI	5vs2.5	-0.0332877453995136	0.0512392314254042	-0.64965348764013	16	0.525133899147511	0.979384679428328	NA	0.105263157894737	0.105263157894737
ACEA_ECOLI	5vs1	0.0525677283688472	0.0512392314254042	1.02592733939378	16	0.32018727594077	0.934629402809442	NA	0.0877192982456141	0.087719298245614
ACEA_ECOLI	5vs0.25	-0.0169944447910667	0.0512392314254042	-0.331668612473389	16	0.744444249906731	0.928048307011651	NA	0.0701754385964912	0.0701754385964912
ACEA_ECOLI	5vs0.1	0.0780056218007568	0.0512392314254042	1.52238079359797	16	0.147431494198883	0.473720876812896	NA	0.105263157894737	0.105263157894737
ACEA_ECOLI	2.5vs1	0.0858554737683607	0.0512392314254042	1.67558082703391	16	0.113249178196845	0.722316140447683	NA	0.12280701754386	0.12280701754386
ACEA_ECOLI	2.5vs0.25	0.0162933006084469	0.0512392314254042	0.31798487516674	16	0.754608993042641	0.91678931022834	NA	0.105263157894737	0.105263157894737
ACEA_ECOLI	2.5vs0.1	0.11129336720027	0.0512392314254042	2.1720342812381	16	0.0452292270709858	0.270343502843798	NA	0.140350877192982	0.140350877192982
ACEA_ECOLI	1vs0.25	-0.0695621731599139	0.0512392314254042	-1.35759595186717	16	0.193432467529665	0.726404028309268	NA	0.0877192982456141	0.087719298245614
ACEA_ECOLI	1vs0.1	0.0254378934319097	0.0512392314254042	0.496453454204188	16	0.626325730871109	0.920149360860663	NA	0.12280701754386	0.12280701754386
ACEA_ECOLI	0.25vs0.1	0.0950000665918235	0.0512392314254042	1.85404940607136	16	0.0822597671450866	0.455888577819795	NA	0.105263157894737	0.105263157894737
ACFD_ECOLI	50vs25	-0.0368531016679275	0.0300522221055095	-1.22630205309082	16	0.237827236092792	0.565726056544929	NA	0.0897435897435898	0.0897435897435897
ACFD_ECOLI	50vs10	-0.0937418986331361	0.0300522221055095	-3.11930007385212	16	0.00660719846492319	0.0597990024490714	NA	0.11965811965812	0.11965811965812
ACFD_ECOLI	50vs5	-0.0883068877036249	0.0300522221055095	-2.9384478589833	16	0.00963941995081496	0.0655788462983363	NA	0.106837606837607	0.106837606837607
ACFD_ECOLI	50vs2.5	-0.0584836530346955	0.0300522221055095	-1.94606750972913	16	0.0694281325853188	0.210832851252475	NA	0.0769230769230769	0.0769230769230769
ACFD_ECOLI	50vs1	-0.000679129587480794	0.0300522221055095	-0.0225983151960097	16	0.982250121018761	0.990389132052061	NA	0.115384615384615	0.115384615384615
ACFD_ECOLI	50vs0.25	-0.0355663013622259	0.0300522221055095	-1.18348324584309	16	0.253903938848538	0.533549755974916	NA	0.094017094017094	0.094017094017094
ACFD_ECOLI	50vs0.1	0.0323701850199349	0.0300522221055095	1.07713116541889	16	0.29739480445362	0.598180953168554	NA	0.11965811965812	0.11965811965812
ACFD_ECOLI	25vs10	-0.0568887969652086	0.0300522221055095	-1.89299802076131	16	0.0765905344056992	0.689415924769074	NA	0.0897435897435898	0.0897435897435897
ACFD_ECOLI	25vs5	-0.0514537860356974	0.0300522221055095	-1.71214580589248	16	0.106179728498243	0.809589666923051	NA	0.0769230769230769	0.0769230769230769
ACFD_ECOLI	25vs2.5	-0.021630551366768	0.0300522221055095	-0.719765456638312	16	0.482051907020314	0.823144768432864	NA	0.0470085470085471	0.047008547008547
ACFD_ECOLI	25vs1	0.0361739720804467	0.0300522221055095	1.20370373789481	16	0.24621128185473	0.791442393482892	NA	0.0854700854700855	0.0854700854700855
ACFD_ECOLI	25vs0.25	0.00128680030570164	0.0300522221055095	0.0428188072477251	16	0.966375782027312	0.987967284409246	NA	0.0641025641025641	0.0641025641025641
ACFD_ECOLI	25vs0.1	0.0692232866878624	0.0300522221055095	2.30343321850971	16	0.0350083571699149	0.227108039430893	NA	0.0897435897435898	0.0897435897435897
ACFD_ECOLI	10vs5	0.00543501092951119	0.0300522221055095	0.180852214868823	16	0.858754579286256	0.999553946575311	NA	0.106837606837607	0.106837606837607
ACFD_ECOLI	10vs2.5	0.0352582455984406	0.0300522221055095	1.17323256412299	16	0.257873096478113	0.913083294475933	NA	0.0769230769230769	0.0769230769230769
ACFD_ECOLI	10vs1	0.0930627690456553	0.0300522221055095	3.09670175865611	16	0.00692757313077008	0.17826954856515	NA	0.115384615384615	0.115384615384615
ACFD_ECOLI	10vs0.25	0.0581755972709102	0.0300522221055095	1.93581682800903	16	0.0707628554925617	0.323427047271172	NA	0.094017094017094	0.094017094017094
ACFD_ECOLI	10vs0.1	0.126112083653071	0.0300522221055095	4.19643123927102	16	0.000683577413279846	0.0261354431010661	NA	0.11965811965812	0.11965811965812
ACFD_ECOLI	5vs2.5	0.0298232346689294	0.0300522221055095	0.992380349254171	16	0.335783787601009	0.979384679428328	NA	0.0641025641025641	0.0641025641025641
ACFD_ECOLI	5vs1	0.0876277581161441	0.0300522221055095	2.91584954378729	16	0.0101029919434343	0.271546287695791	NA	0.102564102564103	0.102564102564103
ACFD_ECOLI	5vs0.25	0.0527405863413991	0.0300522221055095	1.75496461314021	16	0.0983912240506184	0.398250192585836	NA	0.0811965811965812	0.0811965811965812
ACFD_ECOLI	5vs0.1	0.12067707272356	0.0300522221055095	4.01557902440219	16	0.000998776122289158	0.0231130918804491	NA	0.106837606837607	0.106837606837607
ACFD_ECOLI	2.5vs1	0.0578045234472147	0.0300522221055095	1.92346919453312	16	0.0724011815087202	0.65974513638489	NA	0.0726495726495726	0.0726495726495727
ACFD_ECOLI	2.5vs0.25	0.0229173516724697	0.0300522221055095	0.762584263886037	16	0.456807531448049	0.795158044309724	NA	0.0512820512820513	0.0512820512820513
ACFD_ECOLI	2.5vs0.1	0.0908538380546304	0.0300522221055095	3.02319867514802	16	0.00807871736521704	0.0977567545727585	NA	0.0769230769230769	0.0769230769230769
ACFD_ECOLI	1vs0.25	-0.0348871717747451	0.0300522221055095	-1.16088493064708	16	0.262716605021938	0.809677422002805	NA	0.0897435897435898	0.0897435897435897
ACFD_ECOLI	1vs0.1	0.0330493146074157	0.0300522221055095	1.0997294806149	16	0.287721944237338	0.792473616693735	NA	0.115384615384615	0.115384615384615
ACFD_ECOLI	0.25vs0.1	0.0679364863821608	0.0300522221055095	2.26061441126198	16	0.0380754495702136	0.340439313804263	NA	0.094017094017094	0.094017094017094
ACKA_ECOLI	50vs25	-0.0450865805223894	0.043309599945124	-1.04102971580243	16	0.313337832315796	0.63266586653028	NA	0.0408805031446541	0.0408805031446541
ACKA_ECOLI	50vs10	-0.00107715369523952	0.043309599945124	-0.0248710146619765	16	0.980465399135889	0.988097473536694	NA	0.0440251572327044	0.0440251572327044
ACKA_ECOLI	50vs5	-0.0664888719931973	0.043309599945124	-1.53519940330649	16	0.144271452694123	0.374686887990407	NA	0.0440251572327044	0.0440251572327044
ACKA_ECOLI	50vs2.5	0.00257444402132022	0.043309599945124	0.0594428030871262	16	0.953335541555442	0.978701453969334	NA	0.0440251572327044	0.0440251572327044
ACKA_ECOLI	50vs1	0.00805700742505876	0.043309599945124	0.186032829563595	16	0.854757124138334	0.950633910505806	NA	0.0471698113207547	0.0471698113207547
ACKA_ECOLI	50vs0.25	0.105164664014518	0.043309599945124	2.42820677512071	16	0.0273381258723666	0.139049449957015	NA	0.0566037735849056	0.0566037735849057
ACKA_ECOLI	50vs0.1	0.103743701921048	0.043309599945124	2.3953973726956	16	0.0291853363404551	0.176575135167977	NA	0.0691823899371069	0.0691823899371069
ACKA_ECOLI	25vs10	0.0440094268271499	0.043309599945124	1.01615870114045	16	0.324674455466991	0.884484689651693	NA	0.0408805031446541	0.0408805031446541
ACKA_ECOLI	25vs5	-0.0214022914708079	0.043309599945124	-0.494169687504063	16	0.627902023146223	0.98262012716297	NA	0.0408805031446541	0.0408805031446541
ACKA_ECOLI	25vs2.5	0.0476610245437096	0.043309599945124	1.10047251888956	16	0.287407890050305	0.719895197663931	NA	0.0408805031446541	0.0408805031446541
ACKA_ECOLI	25vs1	0.0531435879474482	0.043309599945124	1.22706254536603	16	0.23754897779149	0.787734253940746	NA	0.0440251572327044	0.0440251572327044
ACKA_ECOLI	25vs0.25	0.150251244536907	0.043309599945124	3.46923649092314	16	0.00316247679158055	0.044786313870936	NA	0.0534591194968553	0.0534591194968553
ACKA_ECOLI	25vs0.1	0.148830282443437	0.043309599945124	3.43642708849803	16	0.00338931145575039	0.049436453717633	NA	0.0660377358490566	0.0660377358490566
ACKA_ECOLI	10vs5	-0.0654117182979578	0.043309599945124	-1.51032838864452	16	0.150455316078064	0.999553946575311	NA	0.0440251572327044	0.0440251572327044
ACKA_ECOLI	10vs2.5	0.00365159771655973	0.043309599945124	0.0843138177491027	16	0.933852871303327	0.996911902465703	NA	0.0440251572327044	0.0440251572327044
ACKA_ECOLI	10vs1	0.00913416112029827	0.043309599945124	0.210903844225572	16	0.835624963270411	0.999024458839971	NA	0.0471698113207547	0.0471698113207547
ACKA_ECOLI	10vs0.25	0.106241817709757	0.043309599945124	2.45307778978269	16	0.0260120082474935	0.200005374451463	NA	0.0566037735849056	0.0566037735849057
ACKA_ECOLI	10vs0.1	0.104820855616287	0.043309599945124	2.42026838735758	16	0.027774672424508	0.238960171079768	NA	0.0691823899371069	0.0691823899371069
ACKA_ECOLI	5vs2.5	0.0690633160145175	0.043309599945124	1.59464220639362	16	0.130352616848874	0.901106820377493	NA	0.0440251572327044	0.0440251572327044
ACKA_ECOLI	5vs1	0.0745458794182561	0.043309599945124	1.72123223287009	16	0.104483531754677	0.718324280813406	NA	0.0471698113207547	0.0471698113207547
ACKA_ECOLI	5vs0.25	0.171653536007715	0.043309599945124	3.9634061784272	16	0.00111459184252216	0.0263710131813233	NA	0.0566037735849056	0.0566037735849057
ACKA_ECOLI	5vs0.1	0.170232573914245	0.043309599945124	3.93059677600209	16	0.0011942810253367	0.0265087512312148	NA	0.0691823899371069	0.0691823899371069
ACKA_ECOLI	2.5vs1	0.00548256340373854	0.043309599945124	0.126590026476469	16	0.900842072945409	0.990039663037439	NA	0.0471698113207547	0.0471698113207547
ACKA_ECOLI	2.5vs0.25	0.102590219993197	0.043309599945124	2.36876397203358	16	0.0307706328045076	0.293877793789785	NA	0.0566037735849056	0.0566037735849057
ACKA_ECOLI	2.5vs0.1	0.101169257899727	0.043309599945124	2.33595456960847	16	0.0328348055272085	0.22831796777195	NA	0.0691823899371069	0.0691823899371069
ACKA_ECOLI	1vs0.25	0.0971076565894589	0.043309599945124	2.24217394555711	16	0.0394719273193955	0.394809514882795	NA	0.059748427672956	0.059748427672956
ACKA_ECOLI	1vs0.1	0.0956866944959888	0.043309599945124	2.20936454313201	16	0.0420748087949225	0.379714384213477	NA	0.0723270440251572	0.0723270440251572
ACKA_ECOLI	0.25vs0.1	-0.00142096209347009	0.0433095999451241	-0.0328094024251098	16	0.974232389347873	0.99509558268345	NA	0.0817610062893082	0.0817610062893082
ACNA_ECOLI	50vs25	-0.115732648081175	0.0403628892607415	-2.86730336209458	16	0.0111734185386294	0.117930353848625	NA	0.0520833333333334	0.0520833333333333
ACNA_ECOLI	50vs10	-0.0609306077052949	0.0403628892607415	-1.50957002388227	16	0.150647302172688	0.378863776117344	NA	0.0833333333333334	0.0833333333333333
ACNA_ECOLI	50vs5	-0.149994570559538	0.0403628892607415	-3.71615048641793	16	0.00187723840743725	0.0205610735003269	NA	0.104166666666667	0.104166666666667
ACNA_ECOLI	50vs2.5	-0.100596840854049	0.0403628892607415	-2.49231020614506	16	0.0240431860837402	0.106832966955583	NA	0.104166666666667	0.104166666666667
ACNA_ECOLI	50vs1	-0.0403549043730654	0.0403628892607415	-0.999802172544574	16	0.33228781546497	0.650488924269249	NA	0.104166666666667	0.104166666666667
ACNA_ECOLI	50vs0.25	-0.0516166100879474	0.0403628892607415	-1.27881355951769	16	0.219200468691527	0.497429544472706	NA	0.125	0.125
ACNA_ECOLI	50vs0.1	-0.0583620233056871	0.0403628892607415	-1.44593274601014	16	0.167499970493409	0.462278982760614	NA	0.114583333333333	0.114583333333333
ACNA_ECOLI	25vs10	0.0548020403758803	0.0403628892607415	1.35773333821231	16	0.193389751322198	0.844577840520107	NA	0.03125	0.03125
ACNA_ECOLI	25vs5	-0.0342619224783623	0.0403628892607415	-0.848847124323352	16	0.408487418244858	0.978362348696545	NA	0.0520833333333334	0.0520833333333333
ACNA_ECOLI	25vs2.5	0.0151358072271262	0.0403628892607415	0.374993155949514	16	0.712589787918679	0.915677877475502	NA	0.0520833333333334	0.0520833333333333
ACNA_ECOLI	25vs1	0.0753777437081098	0.0403628892607415	1.86750118955	16	0.0802609193800776	0.580327577817511	NA	0.0520833333333334	0.0520833333333333
ACNA_ECOLI	25vs0.25	0.0641160379932278	0.0403628892607415	1.58848980257688	16	0.131738316875822	0.415901132616233	NA	0.0729166666666666	0.0729166666666667
ACNA_ECOLI	25vs0.1	0.0573706247754881	0.0403628892607415	1.42137061608444	16	0.174407213390903	0.529812855530735	NA	0.0625	0.0625
ACNA_ECOLI	10vs5	-0.0890639628542426	0.0403628892607415	-2.20658046253566	16	0.0423028484254224	0.744145560938113	NA	0.0833333333333334	0.0833333333333333
ACNA_ECOLI	10vs2.5	-0.0396662331487541	0.0403628892607415	-0.982740182262794	16	0.340363309634112	0.933319395310455	NA	0.0833333333333334	0.0833333333333333
ACNA_ECOLI	10vs1	0.0205757033322295	0.0403628892607415	0.509767851337694	16	0.617173325991908	0.984890963453016	NA	0.0833333333333334	0.0833333333333333
ACNA_ECOLI	10vs0.25	0.00931399761734751	0.0403628892607415	0.230756464364573	16	0.820428756182871	0.945446471410737	NA	0.104166666666667	0.104166666666667
ACNA_ECOLI	10vs0.1	0.00256858439960784	0.0403628892607415	0.0636372778721304	16	0.950047311542864	0.985988629048648	NA	0.09375	0.09375
ACNA_ECOLI	5vs2.5	0.0493977297054886	0.0403628892607415	1.22384028027287	16	0.238729709615424	0.979384679428328	NA	0.104166666666667	0.104166666666667
ACNA_ECOLI	5vs1	0.109639666186472	0.0403628892607415	2.71634831387336	16	0.0152523335278614	0.348840499498612	NA	0.104166666666667	0.104166666666667
ACNA_ECOLI	5vs0.25	0.0983779604715901	0.0403628892607415	2.43733692690023	16	0.0268440545618738	0.196200972036625	NA	0.125	0.125
ACNA_ECOLI	5vs0.1	0.0916325472538504	0.0403628892607415	2.27021774040779	16	0.0373665400731762	0.244627308967636	NA	0.114583333333333	0.114583333333333
ACNA_ECOLI	2.5vs1	0.0602419364809835	0.0403628892607415	1.49250803360049	16	0.155021009270513	0.787412482322688	NA	0.104166666666667	0.104166666666667
ACNA_ECOLI	2.5vs0.25	0.0489802307661016	0.0403628892607415	1.21349664662737	16	0.242550582324939	0.657696259874006	NA	0.125	0.125
ACNA_ECOLI	2.5vs0.1	0.0422348175483619	0.0403628892607415	1.04637746013492	16	0.310937954304536	0.666912805468276	NA	0.114583333333333	0.114583333333333
ACNA_ECOLI	1vs0.25	-0.011261705714882	0.0403628892607415	-0.279011386973121	16	0.783810254210235	0.969722577796518	NA	0.125	0.125
ACNA_ECOLI	1vs0.1	-0.0180071189326216	0.0403628892607415	-0.446130573465564	16	0.661481339180506	0.927979434132663	NA	0.114583333333333	0.114583333333333
ACNA_ECOLI	0.25vs0.1	-0.00674541321773968	0.0403628892607415	-0.167119186492443	16	0.869370164367574	0.964283779923416	NA	0.135416666666667	0.135416666666667
ACNB_ECOLI	50vs25	-0.0536804676546545	0.0293085139322194	-1.83156565968507	16	0.0856994927173713	0.349886196313258	NA	0.065359477124183	0.065359477124183
ACNB_ECOLI	50vs10	-0.0350510722908919	0.0293085139322194	-1.19593481852929	16	0.249145459445399	0.509685434186455	NA	0.0588235294117647	0.0588235294117647
ACNB_ECOLI	50vs5	-0.0672650401703644	0.0293085139322194	-2.29506826330142	16	0.0355887877410694	0.155919179499553	NA	0.0490196078431373	0.0490196078431373
ACNB_ECOLI	50vs2.5	-0.0771408715845325	0.0293085139322194	-2.63202944246621	16	0.0181209632997179	0.0913944009560936	NA	0.0718954248366013	0.0718954248366013
ACNB_ECOLI	50vs1	-0.0387766051839667	0.0293085139322194	-1.32304917518656	16	0.204416661304889	0.519167669069523	NA	0.0522875816993464	0.0522875816993464
ACNB_ECOLI	50vs0.25	-0.0275671082718828	0.0293085139322194	-0.940583624800495	16	0.360903103813633	0.642195228844846	NA	0.0555555555555556	0.0555555555555556
ACNB_ECOLI	50vs0.1	-0.0248227407504336	0.0293085139322194	-0.846946413176736	16	0.409515015014893	0.689947045870059	NA	0.0784313725490197	0.0784313725490196
ACNB_ECOLI	25vs10	0.0186293953637625	0.0293085139322194	0.63563084115578	16	0.534003646844895	0.946172986991944	NA	0.0784313725490197	0.0784313725490196
ACNB_ECOLI	25vs5	-0.0135845725157099	0.0293085139322194	-0.463502603616355	16	0.649246883928032	0.98262012716297	NA	0.0686274509803921	0.0686274509803922
ACNB_ECOLI	25vs2.5	-0.023460403929878	0.0293085139322194	-0.800463782781138	16	0.435167408350232	0.811727593156522	NA	0.0915032679738562	0.0915032679738562
ACNB_ECOLI	25vs1	0.0149038624706878	0.0293085139322194	0.508516484498508	16	0.618030786769707	0.942560489436825	NA	0.0718954248366013	0.0718954248366013
ACNB_ECOLI	25vs0.25	0.0261133593827717	0.0293085139322194	0.890982034884573	16	0.386141284785781	0.692516294780134	NA	0.0751633986928104	0.0751633986928105
ACNB_ECOLI	25vs0.1	0.0288577269042208	0.0293085139322194	0.984619246508332	16	0.339467241697478	0.705426482293308	NA	0.0980392156862745	0.0980392156862745
ACNB_ECOLI	10vs5	-0.0322139678794725	0.0293085139322194	-1.09913344477214	16	0.287974049360666	0.999553946575311	NA	0.0620915032679739	0.0620915032679739
ACNB_ECOLI	10vs2.5	-0.0420897992936406	0.0293085139322194	-1.43609462393692	16	0.170239124836442	0.839350041488846	NA	0.0849673202614379	0.0849673202614379
ACNB_ECOLI	10vs1	-0.00372553289307476	0.0293085139322194	-0.127114356657272	16	0.900433703993104	0.999024458839971	NA	0.065359477124183	0.065359477124183
ACNB_ECOLI	10vs0.25	0.00748396401900918	0.0293085139322194	0.255351193728793	16	0.801705334476386	0.935884287422883	NA	0.0686274509803921	0.0686274509803922
ACNB_ECOLI	10vs0.1	0.0102283315404583	0.0293085139322194	0.348988405352552	16	0.731648376303222	0.942483400508796	NA	0.0915032679738562	0.0915032679738562
ACNB_ECOLI	5vs2.5	-0.00987583141416811	0.0293085139322194	-0.336961179164782	16	0.74052568095441	0.979384679428328	NA	0.0751633986928104	0.0751633986928105
ACNB_ECOLI	5vs1	0.0284884349863977	0.0293085139322194	0.972019088114864	16	0.345507623701241	0.934629402809442	NA	0.0555555555555556	0.0555555555555556
ACNB_ECOLI	5vs0.25	0.0396979318984816	0.0293085139322194	1.35448463850093	16	0.194401872171141	0.545418455541283	NA	0.0588235294117647	0.0588235294117647
ACNB_ECOLI	5vs0.1	0.0424422994199308	0.0293085139322194	1.44812185012469	16	0.166895432160459	0.500358310944907	NA	0.0816993464052288	0.0816993464052288
ACNB_ECOLI	2.5vs1	0.0383642664005658	0.0293085139322194	1.30898026727965	16	0.209030081955139	0.839265289594783	NA	0.0784313725490197	0.0784313725490196
ACNB_ECOLI	2.5vs0.25	0.0495737633126498	0.0293085139322194	1.69144581766571	16	0.110133363952735	0.481280277404935	NA	0.0816993464052288	0.0816993464052288
ACNB_ECOLI	2.5vs0.1	0.0523181308340989	0.0293085139322194	1.78508302928947	16	0.0932164868884877	0.389025739988999	NA	0.104575163398693	0.104575163398693
ACNB_ECOLI	1vs0.25	0.0112094969120839	0.0293085139322194	0.382465550386064	16	0.707148877403078	0.961133043117769	NA	0.0620915032679739	0.0620915032679739
ACNB_ECOLI	1vs0.1	0.0139538644335331	0.0293085139322194	0.476102762009823	16	0.640437259676218	0.922447383579961	NA	0.0849673202614379	0.0849673202614379
ACNB_ECOLI	0.25vs0.1	0.00274436752144912	0.0293085139322195	0.093637211623759	16	0.926559893076284	0.978035442691634	NA	0.0882352941176471	0.0882352941176471
ACP_ECOLI	50vs25	-0.103164386810722	0.127700559603791	-0.807861665843941	16	0.431017855448987	0.72893187207032	NA	0	0
ACP_ECOLI	50vs10	-0.164490641894439	0.127700559603791	-1.28809648450089	16	0.216030111337702	0.466560853269725	NA	0	0
ACP_ECOLI	50vs5	-0.135877430230761	0.127700559603791	-1.06403159588604	16	0.303109870351234	0.556074842721496	NA	0	0
ACP_ECOLI	50vs2.5	-0.088224064286809	0.127700559603791	-0.690866700667068	16	0.499550508191173	0.720086815979182	NA	0	0
ACP_ECOLI	50vs1	-0.132960565744143	0.127700559603791	-1.04119015732329	16	0.313265637931686	0.635029035983687	NA	0	0
ACP_ECOLI	50vs0.25	0.0316602369963675	0.127700559603791	0.247925593236223	16	0.807345716068813	0.923426766787165	NA	0	0
ACP_ECOLI	50vs0.1	-0.14966102232587	0.127700559603791	-1.17196841415742	16	0.258365836545186	0.566710624429669	NA	0	0
ACP_ECOLI	25vs10	-0.061326255083717	0.127700559603791	-0.480234818656947	16	0.637560224386822	0.974586064857947	NA	0	0
ACP_ECOLI	25vs5	-0.0327130434200396	0.127700559603791	-0.256169930042097	16	0.801084120396784	0.983982294031856	NA	0	0
ACP_ECOLI	25vs2.5	0.0149403225239126	0.127700559603791	0.116994965176873	16	0.908320045384692	0.974299537809956	NA	0	0
ACP_ECOLI	25vs1	-0.0297961789334214	0.127700559603791	-0.233328491479351	16	0.818465250677382	0.974753077223102	NA	0	0
ACP_ECOLI	25vs0.25	0.134824623807089	0.127700559603791	1.05578725908016	16	0.306747493858385	0.622653757175812	NA	0	0
ACP_ECOLI	25vs0.1	-0.0464966355151483	0.127700559603791	-0.364106748313483	16	0.720545267787914	0.918758471316919	NA	0	0
ACP_ECOLI	10vs5	0.0286132116636774	0.12770055960379	0.22406488861485	16	0.825542908633561	0.999553946575311	NA	0	0
ACP_ECOLI	10vs2.5	0.0762665776076296	0.127700559603791	0.59722978383382	16	0.558711846796881	0.992231916059852	NA	0	0
ACP_ECOLI	10vs1	0.0315300761502956	0.12770055960379	0.246906327177596	16	0.808120801759727	0.999024458839971	NA	0	0
ACP_ECOLI	10vs0.25	0.196150878890806	0.127700559603791	1.53602207773711	16	0.144070603223748	0.47645261958447	NA	0	0
ACP_ECOLI	10vs0.1	0.0148296195685687	0.127700559603791	0.116128070343464	16	0.908996115369376	0.980635754886068	NA	0	0
ACP_ECOLI	5vs2.5	0.0476533659439523	0.127700559603791	0.37316489521897	16	0.713923467092958	0.979384679428328	NA	0	0
ACP_ECOLI	5vs1	0.00291686448661822	0.127700559603791	0.0228414385627457	16	0.982059194517529	0.998313622999325	NA	0	0
ACP_ECOLI	5vs0.25	0.167537667227129	0.127700559603791	1.31195718912226	16	0.208047064912705	0.558220190279455	NA	0	0
ACP_ECOLI	5vs0.1	-0.0137835920951087	0.127700559603791	-0.107936818271386	16	0.915387764824143	0.985280704073767	NA	0	0
ACP_ECOLI	2.5vs1	-0.044736501457334	0.127700559603791	-0.350323456656224	16	0.730665370169016	0.974123259247061	NA	0	0
ACP_ECOLI	2.5vs0.25	0.119884301283177	0.127700559603791	0.938792293903291	16	0.361794415414904	0.746965362769474	NA	0	0
ACP_ECOLI	2.5vs0.1	-0.0614369580390609	0.127700559603791	-0.481101713490356	16	0.636957386615832	0.858409866346735	NA	0	0
ACP_ECOLI	1vs0.25	0.164620802740511	0.127700559603791	1.28911575055952	16	0.215684220242056	0.755390216988641	NA	0	0
ACP_ECOLI	1vs0.1	-0.0167004565817269	0.127700559603791	-0.130778256834132	16	0.897580927277956	0.991794461614264	NA	0	0
ACP_ECOLI	0.25vs0.1	-0.181321259322237	0.127700559603791	-1.41989400739365	16	0.174829782533839	0.593766005350812	NA	0	0
ACPH_ECOLI	50vs25	0.112878121943098	0.197940813635351	0.570261988268086	15	0.57694282648006	0.813501809691427	NA	0	0
ACPH_ECOLI	50vs10	0.0918464522959148	0.197940813635351	0.464009673442667	15	0.64930334473931	0.816580556182545	NA	0	0
ACPH_ECOLI	50vs5	0.0988266862282856	0.197940813635351	0.499273921397259	15	0.624829394232086	0.801245197211416	NA	0	0
ACPH_ECOLI	50vs2.5	-0.122896461753278	0.197940813635351	-0.620874793309074	15	0.544001707803199	0.748641322249539	NA	0	0
ACPH_ECOLI	50vs1	0.335948683387186	0.197940813635351	1.69721785627332	15	0.11030059392992	0.379595924719213	NA	0	0
ACPH_ECOLI	50vs0.25	0.527644321432857	0.221304557405131	2.38424516702079	15	0.030756829765926	0.147928769104318	NA	0.166666666666667	0
ACPH_ECOLI	50vs0.1	0.252199934425125	0.197940813635351	1.27411790319166	15	0.222008923873203	0.52983555919053	NA	0	0
ACPH_ECOLI	25vs10	-0.0210316696471829	0.197940813635351	-0.106252314825419	15	0.916790137016175	0.994884142358085	NA	0	0
ACPH_ECOLI	25vs5	-0.014051435714812	0.197940813635351	-0.0709880668708263	15	0.944345074258765	0.987859112269396	NA	0	0
ACPH_ECOLI	25vs2.5	-0.235774583696376	0.197940813635351	-1.19113678157716	15	0.252107621723722	0.695023753333695	NA	0	0
ACPH_ECOLI	25vs1	0.223070561444088	0.197940813635351	1.12695586800523	15	0.277467156789935	0.813173283246709	NA	0	0
ACPH_ECOLI	25vs0.25	0.41476619948976	0.221304557405131	1.87418733872014	15	0.0805162303436064	0.325752052072709	NA	0.166666666666667	0
ACPH_ECOLI	25vs0.1	0.139321812482027	0.197940813635351	0.703855914923577	15	0.492305183510059	0.814820056271168	NA	0	0
ACPH_ECOLI	10vs5	0.00698023393237085	0.197940813635351	0.0352642479545928	15	0.972334037895198	0.999553946575311	NA	0	0
ACPH_ECOLI	10vs2.5	-0.214742914049193	0.197940813635351	-1.08488446675174	15	0.295102073301305	0.924736669345124	NA	0	0
ACPH_ECOLI	10vs1	0.244102231091271	0.197940813635351	1.23320818283065	15	0.236475107852698	0.831803399651165	NA	0	0
ACPH_ECOLI	10vs0.25	0.435797869136943	0.221304557405131	1.96922229820668	15	0.0676853830429285	0.313727208902606	NA	0.166666666666667	0
ACPH_ECOLI	10vs0.1	0.16035348212921	0.197940813635351	0.810108229748996	15	0.430543152124085	0.8041749644113	NA	0	0
ACPH_ECOLI	5vs2.5	-0.221723147981564	0.197940813635351	-1.12014871470633	15	0.280265702694371	0.979384679428328	NA	0	0
ACPH_ECOLI	5vs1	0.2371219971589	0.197940813635351	1.19794393487606	15	0.249525642933784	0.887315373401397	NA	0	0
ACPH_ECOLI	5vs0.25	0.428817635204572	0.221304557405131	1.93768099596592	15	0.0717231746961056	0.335927930464413	NA	0.166666666666667	0
ACPH_ECOLI	5vs0.1	0.153373248196839	0.197940813635351	0.774843981794404	15	0.450474385386011	0.782026507678367	NA	0	0
ACPH_ECOLI	2.5vs1	0.458845145140464	0.197940813635351	2.31809264958239	15	0.0349781538661511	0.515922691358404	NA	0	0
ACPH_ECOLI	2.5vs0.25	0.650540783186136	0.221304557405131	2.93957246436288	15	0.0101461301324628	0.177673454380684	NA	0.166666666666667	0
ACPH_ECOLI	2.5vs0.1	0.375096396178403	0.197940813635351	1.89499269650074	15	0.0775338497153286	0.351128543166251	NA	0	0
ACPH_ECOLI	1vs0.25	0.191695638045672	0.221304557405131	0.866207367319348	15	0.400019969709591	0.879450295084311	NA	0.166666666666667	0
ACPH_ECOLI	1vs0.1	-0.0837487489620609	0.197940813635351	-0.423099953081652	15	0.678225830567495	0.93624753442646	NA	0	0
ACPH_ECOLI	0.25vs0.1	-0.275444387007733	0.221304557405131	-1.24463946986637	15	0.232360631853442	0.64294860686723	NA	0.166666666666667	0
ACPT_ECOLI	50vs25	0.193816457414225	0.702724653408179	0.275807112322338	7	0.790660923999436	0.924205814859437	NA	0.333333333333333	0
ACPT_ECOLI	50vs10	-0.533660793376747	0.573772276841399	-0.930091632022612	7	0.383278264199849	0.637244633687526	NA	0.5	0
ACPT_ECOLI	50vs5	-0.418511052694415	0.573772276841399	-0.729402708332837	7	0.489436645812825	0.702884309288863	NA	0.333333333333333	0
ACPT_ECOLI	50vs2.5	-0.52804985043611	0.573772276841399	-0.920312590463608	7	0.388024660806663	0.616864630346127	NA	0.333333333333333	0
ACPT_ECOLI	50vs1	0.356427243005594	0.523780031495222	0.680490323367445	7	0.518061161118815	0.786103789465398	NA	0.166666666666667	0
ACPT_ECOLI	50vs0.25	0.383090566000588	0.573772276841399	0.66767005214942	7	0.525736934445006	0.772806401719353	NA	0.333333333333333	0
ACPT_ECOLI	50vs0.1	-0.496956342742528	0.702724653408179	-0.707185012411782	7	0.502308308733878	0.761264343639645	NA	0.5	0
ACPT_ECOLI	25vs10	-0.727477250790972	0.702724653408179	-1.03522374981829	7	0.334997551363134	0.884484689651693	NA	0.5	0
ACPT_ECOLI	25vs5	-0.61232751010864	0.702724653408179	-0.871361929795523	7	0.412441673133654	0.978362348696545	NA	0.333333333333333	0
ACPT_ECOLI	25vs2.5	-0.721866307850336	0.702724653408179	-1.02723919582061	7	0.338489301742802	0.756450004764349	NA	0.333333333333333	0
ACPT_ECOLI	25vs1	0.162610785591369	0.662535156975853	0.2454372177525	7	0.813158306269946	0.974753077223102	NA	0.166666666666667	0
ACPT_ECOLI	25vs0.25	0.189274108586363	0.702724653408179	0.2693432024455	7	0.795432200227352	0.939623474329507	NA	0.333333333333333	0
ACPT_ECOLI	25vs0.1	-0.690772800156753	0.811436535622797	-0.851296151739789	7	0.422767895149133	0.776417120079134	NA	0.5	0
ACPT_ECOLI	10vs5	0.115149740682332	0.573772276841399	0.200688923689775	7	0.846648286200617	0.999553946575311	NA	0.5	0
ACPT_ECOLI	10vs2.5	0.00561094294063668	0.573772276841399	0.0097790415590045	7	0.992470442356776	0.99758285088771	NA	0.5	0
ACPT_ECOLI	10vs1	0.890088036382341	0.523780031495222	1.6993546581786	7	0.133053655411046	0.752436444534893	NA	0.333333333333333	0
ACPT_ECOLI	10vs0.25	0.916751359377335	0.573772276841399	1.59776168417203	7	0.154127858848848	0.493460054255281	NA	0.5	0
ACPT_ECOLI	10vs0.1	0.0367044506342192	0.702724653408179	0.0522316250841698	7	0.959803428398509	0.988430389762614	NA	0.666666666666667	0
ACPT_ECOLI	5vs2.5	-0.109538797741695	0.573772276841399	-0.190909882130771	7	0.85401522978309	0.986599053403856	NA	0.333333333333333	0
ACPT_ECOLI	5vs1	0.774938295700009	0.523780031495222	1.47951095708596	7	0.182541717477758	0.834470088405891	NA	0.166666666666667	0
ACPT_ECOLI	5vs0.25	0.801601618695003	0.573772276841399	1.39707276048226	7	0.205082223651288	0.555683238819016	NA	0.333333333333333	0
ACPT_ECOLI	5vs0.1	-0.0784452900481129	0.702724653408179	-0.111630194938597	7	0.914250132407949	0.985205575421736	NA	0.5	0
ACPT_ECOLI	2.5vs1	0.884477093441704	0.523780031495222	1.68864225487331	7	0.135140834639205	0.757395071044154	NA	0.166666666666667	0
ACPT_ECOLI	2.5vs0.25	0.911140416436699	0.573772276841399	1.58798264261303	7	0.156313006471078	0.562923134763976	NA	0.333333333333333	0
ACPT_ECOLI	2.5vs0.1	0.0310935076935825	0.702724653408179	0.0442470710864925	7	0.965943211506931	0.993125976513909	NA	0.5	0
ACPT_ECOLI	1vs0.25	0.0266633229949941	0.523780031495222	0.0509055736983308	7	0.960822915100238	0.993765409684188	NA	0.166666666666667	0
ACPT_ECOLI	1vs0.1	-0.853383585748122	0.662535156975852	-1.2880578136312	7	0.23866706966853	0.758620859306137	NA	0.333333333333333	0
ACPT_ECOLI	0.25vs0.1	-0.880046908743116	0.702724653408179	-1.25233532717962	7	0.250665800672377	0.666795815016722	NA	0.5	0
ACRA_ECOLI	50vs25	-0.0630597844916695	0.0392144581070162	-1.60807486666217	16	0.127370204703838	0.428008126370928	NA	0.115740740740741	0.115740740740741
ACRA_ECOLI	50vs10	-0.0982702879783623	0.0392144581070162	-2.50597082612191	16	0.0233914558665398	0.132059529964979	NA	0.101851851851852	0.101851851851852
ACRA_ECOLI	50vs5	-0.0814900330498768	0.0392144581070162	-2.07806092404721	16	0.0541591468256888	0.205163090025814	NA	0.0972222222222222	0.0972222222222222
ACRA_ECOLI	50vs2.5	-0.0946317998667325	0.0392144581070162	-2.41318647342984	16	0.0281696641573919	0.122121296862101	NA	0.0879629629629629	0.087962962962963
ACRA_ECOLI	50vs1	-0.081437068732729	0.0392144581070162	-2.07671029166047	16	0.0542985190383796	0.265408405955039	NA	0.0925925925925926	0.0925925925925926
ACRA_ECOLI	50vs0.25	-0.0210164425661882	0.0392144581070162	-0.535936070028924	16	0.599374796582115	0.814157659970127	NA	0.0972222222222222	0.0972222222222222
ACRA_ECOLI	50vs0.1	-0.0567186478348286	0.0392144581070162	-1.44637081762149	16	0.167378849544219	0.462278982760614	NA	0.0879629629629629	0.087962962962963
ACRA_ECOLI	25vs10	-0.0352105034866928	0.0392144581070162	-0.897895959459732	16	0.382553970070997	0.896658715442783	NA	0.0972222222222222	0.0972222222222222
ACRA_ECOLI	25vs5	-0.0184302485582073	0.0392144581070162	-0.469986057385038	16	0.644707035541163	0.98262012716297	NA	0.0925925925925926	0.0925925925925926
ACRA_ECOLI	25vs2.5	-0.031572015375063	0.0392144581070162	-0.805111606767662	16	0.432557449250962	0.808815990394079	NA	0.0833333333333334	0.0833333333333333
ACRA_ECOLI	25vs1	-0.0183772842410595	0.0392144581070162	-0.468635424998298	16	0.645651587575542	0.947602834557412	NA	0.0879629629629629	0.087962962962963
ACRA_ECOLI	25vs0.25	0.0420433419254813	0.0392144581070162	1.07213879663325	16	0.299563499361899	0.617191653789072	NA	0.0925925925925926	0.0925925925925926
ACRA_ECOLI	25vs0.1	0.00634113665684088	0.0392144581070162	0.161704049040686	16	0.873563273874253	0.977741885225826	NA	0.0833333333333334	0.0833333333333333
ACRA_ECOLI	10vs5	0.0167802549284855	0.0392144581070162	0.427909902074694	16	0.67442075764235	0.999553946575311	NA	0.0787037037037037	0.0787037037037037
ACRA_ECOLI	10vs2.5	0.0036384881116298	0.0392144581070162	0.09278435269207	16	0.927226748666231	0.996911902465703	NA	0.0694444444444444	0.0694444444444444
ACRA_ECOLI	10vs1	0.0168332192456333	0.0392144581070162	0.429260534461434	16	0.673457910192853	0.985010301518066	NA	0.0740740740740741	0.0740740740740741
ACRA_ECOLI	10vs0.25	0.0772538454121741	0.0392144581070162	1.97003475609298	16	0.066395362816662	0.309620566157213	NA	0.0787037037037037	0.0787037037037037
ACRA_ECOLI	10vs0.1	0.0415516401435337	0.0392144581070162	1.05960000850042	16	0.305061283567661	0.686762104518366	NA	0.0694444444444444	0.0694444444444444
ACRA_ECOLI	5vs2.5	-0.0131417668168557	0.0392144581070162	-0.335125549382624	16	0.741883935569379	0.979384679428328	NA	0.0648148148148148	0.0648148148148148
ACRA_ECOLI	5vs1	5.29643171477828e-05	0.0392144581070162	0.00135063238673969	16	0.998939048266473	0.999371676697944	NA	0.0694444444444444	0.0694444444444444
ACRA_ECOLI	5vs0.25	0.0604735904836886	0.0392144581070162	1.54212485401829	16	0.142587980127061	0.476331025315291	NA	0.0740740740740741	0.0740740740740741
ACRA_ECOLI	5vs0.1	0.0247713852150482	0.0392144581070162	0.631690106425724	16	0.536511138026802	0.821275017998874	NA	0.0648148148148148	0.0648148148148148
ACRA_ECOLI	2.5vs1	0.0131947311340035	0.0392144581070162	0.336476181769364	16	0.740884463631812	0.974123259247061	NA	0.0601851851851852	0.0601851851851852
ACRA_ECOLI	2.5vs0.25	0.0736153573005443	0.0392144581070162	1.87725040340091	16	0.0788393720043201	0.426440880909633	NA	0.0648148148148148	0.0648148148148148
ACRA_ECOLI	2.5vs0.1	0.0379131520319039	0.0392144581070162	0.966815655808348	16	0.348023878157307	0.694607595000832	NA	0.0555555555555556	0.0555555555555556
ACRA_ECOLI	1vs0.25	0.0604206261665409	0.0392144581070162	1.54077422163155	16	0.142914996065939	0.668947109615856	NA	0.0694444444444444	0.0694444444444444
ACRA_ECOLI	1vs0.1	0.0247184208979004	0.0392144581070162	0.630339474038984	16	0.537372037927298	0.894536286563706	NA	0.0601851851851852	0.0601851851851852
ACRA_ECOLI	0.25vs0.1	-0.0357022052686405	0.0392144581070163	-0.910434747592562	16	0.376105475982276	0.754195677431477	NA	0.0648148148148148	0.0648148148148148
ACRB_ECOLI	50vs25	0.0107668928795045	0.0580631086840359	0.185434316617374	16	0.855218740948422	0.95426137264884	NA	0.0714285714285714	0.0714285714285714
ACRB_ECOLI	50vs10	-0.0303912182503746	0.0580631086840359	-0.523417001589694	16	0.607857996982916	0.793835774044602	NA	0.0952380952380952	0.0952380952380952
ACRB_ECOLI	50vs5	-0.0243859476589539	0.0580631086840359	-0.41999038996785	16	0.680078189100913	0.837956743646534	NA	0.119047619047619	0.119047619047619
ACRB_ECOLI	50vs2.5	0.0325887456386079	0.0580631086840359	0.5612642240006	16	0.582393861050375	0.773961991005521	NA	0.103174603174603	0.103174603174603
ACRB_ECOLI	50vs1	0.0116575943326325	0.0580631086840359	0.200774546813709	16	0.843404853559209	0.944744196428726	NA	0.111111111111111	0.111111111111111
ACRB_ECOLI	50vs0.25	0.181850364098218	0.0580631086840359	3.13194329790022	16	0.006434357917388	0.0520865804650529	NA	0.126984126984127	0.126984126984127
ACRB_ECOLI	50vs0.1	0.0781450396120958	0.0580631086840359	1.34586386060279	16	0.197108293300548	0.502188129486842	NA	0.126984126984127	0.126984126984127
ACRB_ECOLI	25vs10	-0.0411581111298792	0.0580631086840359	-0.708851318207069	16	0.488617349581694	0.946172986991944	NA	0.0555555555555556	0.0555555555555556
ACRB_ECOLI	25vs5	-0.0351528405384584	0.0580631086840359	-0.605424706585224	16	0.553388254489967	0.978362348696545	NA	0.0793650793650794	0.0793650793650794
ACRB_ECOLI	25vs2.5	0.0218218527591034	0.0580631086840359	0.375829907383226	16	0.711979715583728	0.915677877475502	NA	0.0634920634920635	0.0634920634920635
ACRB_ECOLI	25vs1	0.000890701453127918	0.0580631086840359	0.0153402301963348	16	0.987950406751998	0.996470121030619	NA	0.0714285714285714	0.0714285714285714
ACRB_ECOLI	25vs0.25	0.171083471218714	0.0580631086840359	2.94650898128285	16	0.00947912862451128	0.0932453339372526	NA	0.0873015873015873	0.0873015873015873
ACRB_ECOLI	25vs0.1	0.0673781467325912	0.0580631086840359	1.16042954398541	16	0.262896543856387	0.634386812888435	NA	0.0873015873015873	0.0873015873015873
ACRB_ECOLI	10vs5	0.00600527059142072	0.0580631086840359	0.103426611621844	16	0.918909678836832	0.999553946575311	NA	0.103174603174603	0.103174603174603
ACRB_ECOLI	10vs2.5	0.0629799638889826	0.0580631086840359	1.08468122559029	16	0.294136927615591	0.924736669345124	NA	0.0873015873015873	0.0873015873015873
ACRB_ECOLI	10vs1	0.0420488125830071	0.0580631086840359	0.724191548403403	16	0.47940442273238	0.971391638712329	NA	0.0952380952380952	0.0952380952380952
ACRB_ECOLI	10vs0.25	0.212241582348593	0.0580631086840359	3.65536029948991	16	0.00213441188856334	0.0383360385297431	NA	0.111111111111111	0.111111111111111
ACRB_ECOLI	10vs0.1	0.10853625786247	0.0580631086840359	1.86928086219248	16	0.0799997330472277	0.400697352861005	NA	0.111111111111111	0.111111111111111
ACRB_ECOLI	5vs2.5	0.0569746932975618	0.0580631086840359	0.98125461396845	16	0.341072906111291	0.979384679428328	NA	0.111111111111111	0.111111111111111
ACRB_ECOLI	5vs1	0.0360435419915864	0.0580631086840359	0.620764936781559	16	0.543496640571042	0.941801414048115	NA	0.119047619047619	0.119047619047619
ACRB_ECOLI	5vs0.25	0.206236311757172	0.0580631086840359	3.55193368786807	16	0.00265564037873656	0.0478167806830772	NA	0.134920634920635	0.134920634920635
ACRB_ECOLI	5vs0.1	0.10253098727105	0.0580631086840359	1.76585425057064	16	0.0964919067723817	0.383789858360289	NA	0.134920634920635	0.134920634920635
ACRB_ECOLI	2.5vs1	-0.0209311513059755	0.0580631086840359	-0.360489677186891	16	0.723195932673315	0.974123259247061	NA	0.103174603174603	0.103174603174603
ACRB_ECOLI	2.5vs0.25	0.149261618459611	0.0580631086840359	2.57067907389962	16	0.0205260206912845	0.254411238704495	NA	0.119047619047619	0.119047619047619
ACRB_ECOLI	2.5vs0.1	0.0455562939734878	0.0580631086840359	0.784599636602186	16	0.444150587654564	0.770692256423359	NA	0.119047619047619	0.119047619047619
ACRB_ECOLI	1vs0.25	0.170192769765586	0.0580631086840359	2.93116875108651	16	0.00978642989146383	0.250221748321997	NA	0.126984126984127	0.126984126984127
ACRB_ECOLI	1vs0.1	0.0664874452794633	0.0580631086840359	1.14508931378908	16	0.269012558533745	0.777808668847791	NA	0.126984126984127	0.126984126984127
ACRB_ECOLI	0.25vs0.1	-0.103705324486123	0.058063108684036	-1.78607943729743	16	0.0930494526930228	0.477290438830249	NA	0.142857142857143	0.142857142857143
ACRF_ECOLI	50vs25	-0.273367563574274	0.310726278738239	-0.879769695322627	14	0.393835166621052	0.699671790752053	NA	0.166666666666667	0
ACRF_ECOLI	50vs10	-0.360899485378776	0.310726278738239	-1.16147075440247	14	0.264870820950294	0.528256934349455	NA	0	0
ACRF_ECOLI	50vs5	0.237127256625789	0.347402540827125	0.682572027427367	14	0.506015313005786	0.717168597649653	NA	0	0
ACRF_ECOLI	50vs2.5	0.199650069546025	0.310726278738239	0.64252714754845	14	0.530913172299738	0.740132839826138	NA	0	0
ACRF_ECOLI	50vs1	0.542288487088438	0.347402540827125	1.56098019835235	14	0.140843641939408	0.4376189023985	NA	0.166666666666667	0
ACRF_ECOLI	50vs0.25	0.286856910998324	0.310726278738239	0.923182011393304	14	0.371550064498962	0.653700732864579	NA	0	0
ACRF_ECOLI	50vs0.1	0.190631642216266	0.310726278738239	0.613503444222228	14	0.54938217678989	0.79228511407498	NA	0	0
ACRF_ECOLI	25vs10	-0.0875319218045014	0.310726278738239	-0.281701059079846	14	0.782293862571095	0.983643963148459	NA	0.166666666666667	0
ACRF_ECOLI	25vs5	0.510494820200064	0.347402540827125	1.46946196474164	14	0.163819256804275	0.86591020564851	NA	0.166666666666667	0
ACRF_ECOLI	25vs2.5	0.4730176331203	0.310726278738239	1.52229684287108	14	0.150198221549696	0.582972519489747	NA	0.166666666666667	0
ACRF_ECOLI	25vs1	0.815656050662712	0.347402540827125	2.34787013566662	14	0.034101573333881	0.386244030300023	NA	0.333333333333333	0
ACRF_ECOLI	25vs0.25	0.560224474572598	0.310726278738239	1.80295170671593	14	0.0929559244787328	0.349806071895677	NA	0.166666666666667	0
ACRF_ECOLI	25vs0.1	0.46399920579054	0.310726278738239	1.49327313954486	14	0.157557468960395	0.511849971475265	NA	0.166666666666667	0
ACRF_ECOLI	10vs5	0.598026742004565	0.347402540827125	1.72142305171612	14	0.107185790293532	0.969387038107977	NA	0	0
ACRF_ECOLI	10vs2.5	0.560549554924801	0.310726278738239	1.80399790195092	14	0.092784777161532	0.699054338388821	NA	0	0
ACRF_ECOLI	10vs1	0.903187972467213	0.347402540827125	2.59983122264111	14	0.0209842257217276	0.377745764301859	NA	0.166666666666667	0
ACRF_ECOLI	10vs0.25	0.6477563963771	0.310726278738239	2.08465276579578	14	0.0558962420959015	0.285567690174395	NA	0	0
ACRF_ECOLI	10vs0.1	0.551531127595042	0.310726278738239	1.7749741986247	14	0.0976381298737008	0.440042966464184	NA	0	0
ACRF_ECOLI	5vs2.5	-0.0374771870797642	0.347402540827125	-0.107878275704419	14	0.915623055808793	0.986793858797976	NA	0	0
ACRF_ECOLI	5vs1	0.305161230462648	0.380560416291252	0.801873283187448	14	0.436026393844068	0.941801414048115	NA	0.166666666666667	0
ACRF_ECOLI	5vs0.25	0.0497296543725347	0.347402540827125	0.143147065804799	14	0.888213929435726	0.97255867763394	NA	0	0
ACRF_ECOLI	5vs0.1	-0.0464956144095235	0.347402540827125	-0.133837865142906	14	0.895435684436566	0.983572562768538	NA	0	0
ACRF_ECOLI	2.5vs1	0.342638417542412	0.347402540827125	0.986286446629405	14	0.340732342581564	0.907047574023355	NA	0.166666666666667	0
ACRF_ECOLI	2.5vs0.25	0.0872068414522989	0.310726278738239	0.280654863844855	14	0.783079933352719	0.928844553832025	NA	0	0
ACRF_ECOLI	2.5vs0.1	-0.00901842732975936	0.310726278738239	-0.0290237033262212	14	0.977255370823298	0.993183189325052	NA	0	0
ACRF_ECOLI	1vs0.25	-0.255431576090113	0.347402540827125	-0.735261105120188	14	0.474318526627916	0.911209590011431	NA	0.166666666666667	0
ACRF_ECOLI	1vs0.1	-0.351656844872172	0.347402540827125	-1.01224603606789	14	0.328596074116153	0.814875356812528	NA	0.166666666666667	0
ACRF_ECOLI	0.25vs0.1	-0.0962252687820583	0.310726278738239	-0.309678567171076	14	0.761366798112162	0.935766604992522	NA	0	0
ACSA_ECOLI	50vs25	-0.17938591224327	0.184734647562595	-0.971046387941321	16	0.34597703007973	0.660666348696239	NA	0.1	0.1
ACSA_ECOLI	50vs10	0.0109491722901822	0.184734647562595	0.0592697278753421	16	0.953471241823962	0.979804286064514	NA	0.1	0.1
ACSA_ECOLI	50vs5	-0.018038217084752	0.184734647562595	-0.0976439304848866	16	0.923427780507289	0.973219855669711	NA	0.166666666666667	0.166666666666667
ACSA_ECOLI	50vs2.5	0.0974345547891672	0.184734647562595	0.527429781444507	16	0.605132457480047	0.791011653905313	NA	0.1	0.1
ACSA_ECOLI	50vs1	-0.0770176286636411	0.184734647562595	-0.416909495212829	16	0.6822844446606	0.881744905564734	NA	0.133333333333333	0.133333333333333
ACSA_ECOLI	50vs0.25	-0.113236527535225	0.184734647562595	-0.612968541793745	16	0.548511806523976	0.787179973890668	NA	0.0666666666666667	0.0666666666666667
ACSA_ECOLI	50vs0.1	-0.0822685803174008	0.184734647562595	-0.445333787694186	16	0.662044903958066	0.857540540851872	NA	0.1	0.1
ACSA_ECOLI	25vs10	0.190335084533453	0.184734647562595	1.03031611581666	16	0.318185838415289	0.880356813753552	NA	0.133333333333333	0.133333333333333
ACSA_ECOLI	25vs5	0.161347695158518	0.184734647562595	0.873402457456434	16	0.395363530806163	0.978362348696545	NA	0.2	0.2
ACSA_ECOLI	25vs2.5	0.276820467032438	0.184734647562595	1.49847616938583	16	0.153479252143773	0.586887051418939	NA	0.133333333333333	0.133333333333333
ACSA_ECOLI	25vs1	0.102368283579629	0.184734647562595	0.554136892728492	16	0.587147355910364	0.933932527526616	NA	0.166666666666667	0.166666666666667
ACSA_ECOLI	25vs0.25	0.0661493847080454	0.184734647562595	0.358077846147576	16	0.724965400117383	0.912073155699445	NA	0.1	0.1
ACSA_ECOLI	25vs0.1	0.0971173319258696	0.184734647562595	0.525712600247135	16	0.60629805760854	0.868850157649285	NA	0.133333333333333	0.133333333333333
ACSA_ECOLI	10vs5	-0.0289873893749342	0.184734647562595	-0.156913658360229	16	0.877275874772618	0.999553946575311	NA	0.2	0.2
ACSA_ECOLI	10vs2.5	0.086485382498985	0.184734647562595	0.468160053569165	16	0.645984183310099	0.992294067298694	NA	0.133333333333333	0.133333333333333
ACSA_ECOLI	10vs1	-0.0879668009538233	0.184734647562595	-0.476179223088171	16	0.640383967949909	0.984890963453016	NA	0.166666666666667	0.166666666666667
ACSA_ECOLI	10vs0.25	-0.124185699825407	0.184734647562595	-0.672238269669087	16	0.511023745934543	0.799204680683508	NA	0.1	0.1
ACSA_ECOLI	10vs0.1	-0.093217752607583	0.184734647562595	-0.504603515569528	16	0.620715706763078	0.912770404688783	NA	0.133333333333333	0.133333333333333
ACSA_ECOLI	5vs2.5	0.115472771873919	0.184734647562595	0.625073711929393	16	0.540735712684176	0.979384679428328	NA	0.2	0.2
ACSA_ECOLI	5vs1	-0.0589794115788891	0.184734647562595	-0.319265564727942	16	0.753655640800598	0.972289048158256	NA	0.233333333333333	0.233333333333333
ACSA_ECOLI	5vs0.25	-0.095198310450473	0.184734647562595	-0.515324611308858	16	0.613372645718606	0.870906802231004	NA	0.166666666666667	0.166666666666667
ACSA_ECOLI	5vs0.1	-0.0642303632326488	0.184734647562595	-0.3476898572093	16	0.732604968394797	0.928317468248053	NA	0.2	0.2
ACSA_ECOLI	2.5vs1	-0.174452183452808	0.184734647562595	-0.944339276657335	16	0.35903931004293	0.919094683106751	NA	0.166666666666667	0.166666666666667
ACSA_ECOLI	2.5vs0.25	-0.210671082324392	0.184734647562595	-1.14039832323825	16	0.270904032524501	0.689981958098494	NA	0.1	0.1
ACSA_ECOLI	2.5vs0.1	-0.179703135106568	0.184734647562595	-0.972763569138693	16	0.345148652162672	0.691595713711837	NA	0.133333333333333	0.133333333333333
ACSA_ECOLI	1vs0.25	-0.0362188988715839	0.184734647562595	-0.196059046580916	16	0.847032407694557	0.977821209134169	NA	0.133333333333333	0.133333333333333
ACSA_ECOLI	1vs0.1	-0.0052509516537597	0.184734647562595	-0.0284242924813576	16	0.977675273877563	0.995416753725541	NA	0.166666666666667	0.166666666666667
ACSA_ECOLI	0.25vs0.1	0.0309679472178242	0.184734647562595	0.167634754099558	16	0.868971152075389	0.964283779923416	NA	0.1	0.1
ACUI_ECOLI	50vs25	0.078542197951086	0.049016560379081	1.60236045417429	16	0.128631780618191	0.4287667292047	NA	0	0
ACUI_ECOLI	50vs10	0.0116101319976885	0.049016560379081	0.236861418016662	16	0.815770223106283	0.906677050407923	NA	0.0166666666666667	0.0166666666666667
ACUI_ECOLI	50vs5	-0.0132216676243845	0.049016560379081	-0.269738788730414	16	0.790809163645239	0.898805128724545	NA	0	0
ACUI_ECOLI	50vs2.5	-0.00703313709227993	0.049016560379081	-0.143484916891098	16	0.887698790770397	0.957608384246695	NA	0.0333333333333333	0.0333333333333333
ACUI_ECOLI	50vs1	0.0364784984626946	0.049016560379081	0.744207634737721	16	0.467540856983684	0.744972061575657	NA	0.0166666666666667	0.0166666666666667
ACUI_ECOLI	50vs0.25	0.163956275963154	0.049016560379081	3.34491597727706	16	0.00411112326933938	0.0377122529590901	NA	0.05	0.05
ACUI_ECOLI	50vs0.1	0.128386325612098	0.049016560379081	2.61924387633878	16	0.0185988002255515	0.137571125539321	NA	0.0166666666666667	0.0166666666666667
ACUI_ECOLI	25vs10	-0.0669320659533975	0.049016560379081	-1.36549903615763	16	0.190987556438577	0.844577840520107	NA	0.0166666666666667	0.0166666666666667
ACUI_ECOLI	25vs5	-0.0917638655754705	0.049016560379081	-1.87209924290471	16	0.0795876522053767	0.762660187868878	NA	0	0
ACUI_ECOLI	25vs2.5	-0.0855753350433659	0.049016560379081	-1.74584537106539	16	0.100006834523583	0.510630923295909	NA	0.0333333333333333	0.0333333333333333
ACUI_ECOLI	25vs1	-0.0420636994883914	0.049016560379081	-0.858152819436574	16	0.403480726654496	0.882505384796057	NA	0.0166666666666667	0.0166666666666667
ACUI_ECOLI	25vs0.25	0.0854140780120681	0.049016560379081	1.74255552310277	16	0.100595342402065	0.363666442879388	NA	0.05	0.05
ACUI_ECOLI	25vs0.1	0.0498441276610122	0.049016560379081	1.01688342216449	16	0.32434002464657	0.695339779602198	NA	0.0166666666666667	0.0166666666666667
ACUI_ECOLI	10vs5	-0.024831799622073	0.049016560379081	-0.506600206747077	16	0.619344963176683	0.999553946575311	NA	0.0166666666666667	0.0166666666666667
ACUI_ECOLI	10vs2.5	-0.0186432690899684	0.049016560379081	-0.38034633490776	16	0.70869030280573	0.992294067298694	NA	0.05	0.05
ACUI_ECOLI	10vs1	0.0248683664650061	0.049016560379081	0.507346216721059	16	0.618833193347019	0.984890963453016	NA	0.0333333333333333	0.0333333333333333
ACUI_ECOLI	10vs0.25	0.152346143965466	0.049016560379081	3.1080545592604	16	0.00676476202884668	0.0845227603495572	NA	0.0666666666666667	0.0666666666666667
ACUI_ECOLI	10vs0.1	0.11677619361441	0.049016560379081	2.38238245832212	16	0.0299501680238601	0.243637182435231	NA	0.0333333333333333	0.0333333333333333
ACUI_ECOLI	5vs2.5	0.00618853053210461	0.049016560379081	0.126253871839316	16	0.901103898531836	0.986793858797976	NA	0.0333333333333333	0.0333333333333333
ACUI_ECOLI	5vs1	0.0497001660870791	0.049016560379081	1.01394642346814	16	0.325696857491616	0.934629402809442	NA	0.0166666666666667	0.0166666666666667
ACUI_ECOLI	5vs0.25	0.177177943587539	0.049016560379081	3.61465476600748	16	0.00232607198281887	0.0438108550949002	NA	0.05	0.05
ACUI_ECOLI	5vs0.1	0.141607993236483	0.049016560379081	2.8889826650692	16	0.0106824213422003	0.115440694787646	NA	0.0166666666666667	0.0166666666666667
ACUI_ECOLI	2.5vs1	0.0435116355549745	0.049016560379081	0.887692551628819	16	0.387855924004757	0.925720240540826	NA	0.05	0.05
ACUI_ECOLI	2.5vs0.25	0.170989413055434	0.049016560379081	3.48840089416816	16	0.00303704356115309	0.0904802328478595	NA	0.0833333333333334	0.0833333333333333
ACUI_ECOLI	2.5vs0.1	0.135419462704378	0.049016560379081	2.76272879322988	16	0.0138662706870405	0.137738235347409	NA	0.05	0.05
ACUI_ECOLI	1vs0.25	0.12747777750046	0.049016560379081	2.60070834253934	16	0.0193130015060028	0.316405335065036	NA	0.0666666666666667	0.0666666666666667
ACUI_ECOLI	1vs0.1	0.0919078271494037	0.049016560379081	1.87503624160106	16	0.0791602396266131	0.492913076800687	NA	0.0333333333333333	0.0333333333333333
ACUI_ECOLI	0.25vs0.1	-0.0355699503510558	0.0490165603790811	-0.72567210093828	16	0.478520768722512	0.821344000858737	NA	0.0666666666666667	0.0666666666666667
ADD_ECOLI	50vs25	-0.0335818314220901	0.0287574003962275	-1.16776311347307	16	0.260010124029338	0.581777178428194	NA	0.0526315789473685	0.0526315789473684
ADD_ECOLI	50vs10	-0.028503483444305	0.0287574003962275	-0.991170378809493	16	0.336356183262685	0.591223920146762	NA	0.0350877192982456	0.0350877192982456
ADD_ECOLI	50vs5	-0.0305595982256186	0.0287574003962275	-1.0626690105698	16	0.303708903358718	0.556074842721496	NA	0.0350877192982456	0.0350877192982456
ADD_ECOLI	50vs2.5	0.00254114473380437	0.0287574003962275	0.08836489734092	16	0.930683233918418	0.971016184704586	NA	0.0350877192982456	0.0350877192982456
ADD_ECOLI	50vs1	0.0220687531793355	0.0287574003962275	0.767411270673497	16	0.454013538134344	0.736306598742516	NA	0.043859649122807	0.043859649122807
ADD_ECOLI	50vs0.25	0.081754584631651	0.0287574003962275	2.8429059478678	16	0.0117522066906179	0.0790009449758206	NA	0.043859649122807	0.043859649122807
ADD_ECOLI	50vs0.1	0.081309454359499	0.0287574003962275	2.82742714011679	16	0.0121343889860435	0.10619906085877	NA	0.0526315789473685	0.0526315789473684
ADD_ECOLI	25vs10	0.0050783479777851	0.0287574003962275	0.176592734663572	16	0.862044251774133	0.989644384934478	NA	0.0350877192982456	0.0350877192982456
ADD_ECOLI	25vs5	0.0030222331964715	0.0287574003962275	0.105094102903264	16	0.917607366927392	0.987597732738163	NA	0.0350877192982456	0.0350877192982456
ADD_ECOLI	25vs2.5	0.0361229761558945	0.0287574003962275	1.25612801081398	16	0.227102110063683	0.678789432288516	NA	0.0350877192982456	0.0350877192982456
ADD_ECOLI	25vs1	0.0556505846014256	0.0287574003962275	1.93517438414656	16	0.0708472694488038	0.555976997976903	NA	0.043859649122807	0.043859649122807
ADD_ECOLI	25vs0.25	0.115336416053741	0.0287574003962275	4.01066906134087	16	0.00100913641439515	0.0199694230812765	NA	0.043859649122807	0.043859649122807
ADD_ECOLI	25vs0.1	0.114891285781589	0.0287574003962275	3.99519025358986	16	0.0010425141615511	0.0231782274752623	NA	0.0526315789473685	0.0526315789473684
ADD_ECOLI	10vs5	-0.00205611478131359	0.0287574003962275	-0.0714986317603077	16	0.943887015369646	0.999553946575311	NA	0.0175438596491229	0.0175438596491228
ADD_ECOLI	10vs2.5	0.0310446281781094	0.0287574003962275	1.07953527615041	16	0.296354565272001	0.924788348737137	NA	0.0175438596491229	0.0175438596491228
ADD_ECOLI	10vs1	0.0505722366236405	0.0287574003962275	1.75858164948299	16	0.0977567611303887	0.701305178844135	NA	0.0263157894736842	0.0263157894736842
ADD_ECOLI	10vs0.25	0.110258068075956	0.0287574003962275	3.8340763266773	16	0.00146365351640387	0.0300441020911831	NA	0.0263157894736842	0.0263157894736842
ADD_ECOLI	10vs0.1	0.109812937803804	0.0287574003962275	3.81859751892629	16	0.00151222462462641	0.0456453064328025	NA	0.0350877192982456	0.0350877192982456
ADD_ECOLI	5vs2.5	0.033100742959423	0.0287574003962275	1.15103390791072	16	0.266629907130329	0.979384679428328	NA	0.0175438596491229	0.0175438596491228
ADD_ECOLI	5vs1	0.0526283514049541	0.0287574003962275	1.8300802812433	16	0.0859311588400535	0.672884667527199	NA	0.0263157894736842	0.0263157894736842
ADD_ECOLI	5vs0.25	0.11231418285727	0.0287574003962275	3.9055749584376	16	0.00125890069153378	0.028223722272235	NA	0.0263157894736842	0.0263157894736842
ADD_ECOLI	5vs0.1	0.111869052585118	0.0287574003962275	3.89009615068659	16	0.00130062943393616	0.0266048395816763	NA	0.0350877192982456	0.0350877192982456
ADD_ECOLI	2.5vs1	0.0195276084455311	0.0287574003962275	0.679046373332577	16	0.506813210250948	0.938959451703841	NA	0.0263157894736842	0.0263157894736842
ADD_ECOLI	2.5vs0.25	0.0792134398978466	0.0287574003962275	2.75454105052688	16	0.014101786902688	0.20676111394051	NA	0.0263157894736842	0.0263157894736842
ADD_ECOLI	2.5vs0.1	0.0787683096256946	0.0287574003962275	2.73906224277587	16	0.0145576197785913	0.141673516738886	NA	0.0350877192982456	0.0350877192982456
ADD_ECOLI	1vs0.25	0.0596858314523156	0.0287574003962275	2.07549467719431	16	0.0544242387598119	0.452029774469751	NA	0.0350877192982456	0.0350877192982456
ADD_ECOLI	1vs0.1	0.0592407011801635	0.0287574003962275	2.0600158694433	16	0.0560484711196017	0.421565893338522	NA	0.043859649122807	0.043859649122807
ADD_ECOLI	0.25vs0.1	-0.000445130272152044	0.0287574003962275	-0.0154788077510107	16	0.987841564701179	0.997002040515567	NA	0.043859649122807	0.043859649122807
ADEC_ECOLI	50vs25	0.149778855271878	0.195905991541831	0.764544535330847	16	0.455671601672118	0.748951140710459	NA	0	0
ADEC_ECOLI	50vs10	-0.0149088083178175	0.195905991541831	-0.076101849670249	16	0.940281533251162	0.972906960116638	NA	0	0
ADEC_ECOLI	50vs5	0.0617940911278474	0.195905991541832	0.315427265095425	16	0.756514117379693	0.879192082360184	NA	0	0
ADEC_ECOLI	50vs2.5	-0.0916181942045817	0.195905991541832	-0.467664074403863	16	0.646331280048055	0.821094903531006	NA	0.0833333333333334	0.0833333333333333
ADEC_ECOLI	50vs1	-0.113169644701488	0.195905991541831	-0.57767321872503	16	0.571525484689431	0.822948427026075	NA	0	0
ADEC_ECOLI	50vs0.25	0.0880370795432816	0.195905991541832	0.449384313621073	16	0.659182160940395	0.851746663965158	NA	0	0
ADEC_ECOLI	50vs0.1	0.0281907510302636	0.195905991541832	0.143899381577842	16	0.887376768835598	0.955259542823365	NA	0	0
ADEC_ECOLI	25vs10	-0.164687663589696	0.195905991541831	-0.840646385001096	16	0.412933084368078	0.917756524739315	NA	0	0
ADEC_ECOLI	25vs5	-0.0879847641440309	0.195905991541831	-0.449117270235421	16	0.659370728304528	0.98262012716297	NA	0	0
ADEC_ECOLI	25vs2.5	-0.24139704947646	0.195905991541832	-1.23220860973471	16	0.235672690489599	0.684448328543795	NA	0.0833333333333334	0.0833333333333333
ADEC_ECOLI	25vs1	-0.262948499973367	0.195905991541831	-1.34221775405588	16	0.198262016147945	0.753249706939004	NA	0	0
ADEC_ECOLI	25vs0.25	-0.0617417757285967	0.195905991541832	-0.315160221709774	16	0.756713127694267	0.927479405708695	NA	0	0
ADEC_ECOLI	25vs0.1	-0.121588104241615	0.195905991541832	-0.620645153753004	16	0.543573503523069	0.840159158745974	NA	0	0
ADEC_ECOLI	10vs5	0.076702899445665	0.195905991541831	0.391529114765674	16	0.700571345067957	0.999553946575311	NA	0	0
ADEC_ECOLI	10vs2.5	-0.0767093858867642	0.195905991541831	-0.391562224733614	16	0.700547361450473	0.992294067298694	NA	0.0833333333333334	0.0833333333333333
ADEC_ECOLI	10vs1	-0.0982608363836708	0.195905991541831	-0.501571369054781	16	0.622800060591682	0.984890963453016	NA	0	0
ADEC_ECOLI	10vs0.25	0.102945887861099	0.195905991541832	0.525486163291322	16	0.606451842159077	0.854573623530925	NA	0	0
ADEC_ECOLI	10vs0.1	0.0430995593480811	0.195905991541832	0.220001231248091	16	0.828652610396172	0.968153901802471	NA	0	0
ADEC_ECOLI	5vs2.5	-0.153412285332429	0.195905991541832	-0.783091339499288	16	0.445010675205574	0.979384679428328	NA	0.0833333333333334	0.0833333333333333
ADEC_ECOLI	5vs1	-0.174963735829336	0.195905991541831	-0.893100483820456	16	0.385039734667653	0.93605235571518	NA	0	0
ADEC_ECOLI	5vs0.25	0.0262429884154342	0.195905991541832	0.133957048525647	16	0.895107038179166	0.974800992520411	NA	0	0
ADEC_ECOLI	5vs0.1	-0.0336033400975839	0.195905991541832	-0.171527883517583	16	0.865959338069237	0.972954766504914	NA	0	0
ADEC_ECOLI	2.5vs1	-0.0215514504969067	0.195905991541831	-0.110009144321167	16	0.913770139952471	0.990039663037439	NA	0.0833333333333334	0.0833333333333333
ADEC_ECOLI	2.5vs0.25	0.179655273747863	0.195905991541832	0.917048388024935	16	0.372733967872098	0.751486206172242	NA	0.0833333333333334	0.0833333333333333
ADEC_ECOLI	2.5vs0.1	0.119808945234845	0.195905991541832	0.611563455981705	16	0.549418310156871	0.815253790571193	NA	0.0833333333333334	0.0833333333333333
ADEC_ECOLI	1vs0.25	0.20120672424477	0.195905991541832	1.0270575323461	16	0.319671007386196	0.845187969817606	NA	0	0
ADEC_ECOLI	1vs0.1	0.141360395731752	0.195905991541832	0.721572600302873	16	0.48096990541569	0.875923640286445	NA	0	0
ADEC_ECOLI	0.25vs0.1	-0.059846328513018	0.195905991541832	-0.30548493204323	16	0.763935324792031	0.935766604992522	NA	0	0
ADHE_ECOLI	50vs25	-0.0831396929356008	0.0161524015954786	-5.14720318487335	16	9.73724366744033e-05	0.00550290432705092	NA	0.0474613686534217	0.0474613686534216
ADHE_ECOLI	50vs10	-0.084358613282878	0.0161524015954786	-5.22266690709893	16	8.37614062760839e-05	0.00271093000318248	NA	0.0463576158940397	0.0463576158940397
ADHE_ECOLI	50vs5	-0.124740615361905	0.0161524015954786	-7.72272869916893	16	8.7368723389325e-07	3.90134953288486e-05	NA	0.0474613686534217	0.0474613686534216
ADHE_ECOLI	50vs2.5	-0.131593243493834	0.0161524015954786	-8.14697695051551	16	4.37535042641102e-07	1.7167688537528e-05	NA	0.0584988962472406	0.0584988962472406
ADHE_ECOLI	50vs1	-0.111661358193942	0.0161524015954786	-6.91298798719803	16	3.49147666200977e-06	0.000128131651469311	NA	0.0529801324503312	0.0529801324503311
ADHE_ECOLI	50vs0.25	-0.0714074255396244	0.0161524015954786	-4.42085501140665	16	0.000428296585202936	0.00767166196720167	NA	0.0540838852097131	0.054083885209713
ADHE_ECOLI	50vs0.1	-0.0508655397316092	0.0161524015954786	-3.14910073470731	16	0.00620690085511733	0.0694527905544711	NA	0.0618101545253863	0.0618101545253863
ADHE_ECOLI	25vs10	-0.00121892034727723	0.0161524015954786	-0.0754637222255808	16	0.940781269939897	0.994884142358085	NA	0.0386313465783664	0.0386313465783664
ADHE_ECOLI	25vs5	-0.0416009224263038	0.0161524015954786	-2.57552551429558	16	0.020325446019682	0.441386300057142	NA	0.0397350993377483	0.0397350993377483
ADHE_ECOLI	25vs2.5	-0.0484535505582334	0.0161524015954786	-2.99977376564217	16	0.00848350206551918	0.157133107973105	NA	0.0507726269315674	0.0507726269315673
ADHE_ECOLI	25vs1	-0.028521665258341	0.0161524015954786	-1.76578480232468	16	0.0965039171304238	0.628882780864055	NA	0.0452538631346578	0.0452538631346578
ADHE_ECOLI	25vs0.25	0.0117322673959764	0.0161524015954786	0.726348173466696	16	0.478117585684945	0.764223275656602	NA	0.0463576158940397	0.0463576158940397
ADHE_ECOLI	25vs0.1	0.0322741532039916	0.0161524015954786	1.99810245016604	16	0.0629959992121023	0.312023084934481	NA	0.0540838852097131	0.054083885209713
ADHE_ECOLI	10vs5	-0.0403820020790266	0.0161524015954786	-2.50006179207	16	0.0236712825180749	0.605962401942624	NA	0.0386313465783664	0.0386313465783664
ADHE_ECOLI	10vs2.5	-0.0472346302109562	0.0161524015954786	-2.92431004341659	16	0.0099269476275381	0.237121006732018	NA	0.0496688741721855	0.0496688741721854
ADHE_ECOLI	10vs1	-0.0273027449110638	0.0161524015954786	-1.6903210800991	16	0.11035178982959	0.711907368371397	NA	0.0441501103752759	0.0441501103752759
ADHE_ECOLI	10vs0.25	0.0129511877432537	0.0161524015954786	0.801811895692277	16	0.434409359245851	0.765224885715944	NA	0.0452538631346578	0.0452538631346578
ADHE_ECOLI	10vs0.1	0.0334930735512689	0.0161524015954786	2.07356617239162	16	0.0546242316398995	0.331502612121506	NA	0.0529801324503312	0.0529801324503311
ADHE_ECOLI	5vs2.5	-0.00685262813192961	0.0161524015954786	-0.424248251346586	16	0.677034035990465	0.979384679428328	NA	0.0507726269315674	0.0507726269315673
ADHE_ECOLI	5vs1	0.0130792571679628	0.0161524015954786	0.809740711970902	16	0.429967895342703	0.941801414048115	NA	0.0452538631346578	0.0452538631346578
ADHE_ECOLI	5vs0.25	0.0533331898222802	0.0161524015954786	3.30187368776228	16	0.00450149940560229	0.066651233134563	NA	0.0463576158940397	0.0463576158940397
ADHE_ECOLI	5vs0.1	0.0738750756302955	0.0161524015954786	4.57362796446162	16	0.000312275263663508	0.0112683967079588	NA	0.0540838852097131	0.054083885209713
ADHE_ECOLI	2.5vs1	0.0199318852998924	0.0161524015954786	1.23398896331749	16	0.235026243865743	0.854155347060908	NA	0.0562913907284768	0.0562913907284768
ADHE_ECOLI	2.5vs0.25	0.0601858179542099	0.0161524015954786	3.72612193910886	16	0.00183812667588579	0.061111052093942	NA	0.0573951434878587	0.0573951434878587
ADHE_ECOLI	2.5vs0.1	0.0807277037622251	0.0161524015954786	4.9978762158082	16	0.000131429499115487	0.00715664915421713	NA	0.065121412803532	0.065121412803532
ADHE_ECOLI	1vs0.25	0.0402539326543175	0.0161524015954786	2.49213297579137	16	0.0240517536922851	0.333371882995491	NA	0.0518763796909493	0.0518763796909492
ADHE_ECOLI	1vs0.1	0.0607958184623327	0.0161524015954786	3.76388725249072	16	0.00169727121834384	0.0626660903274961	NA	0.0596026490066225	0.0596026490066225
ADHE_ECOLI	0.25vs0.1	0.0205418858080152	0.0161524015954786	1.27175427669934	16	0.221635808569959	0.638335239572104	NA	0.0607064017660044	0.0607064017660044
ADHP_ECOLI	50vs25	0.13251955268241	0.136679793576902	0.969562136541047	16	0.34669415897018	0.660666348696239	NA	0.166666666666667	0.166666666666667
ADHP_ECOLI	50vs10	0.218281126061721	0.136679793576902	1.59702557597811	16	0.129819151360759	0.350707719007114	NA	0.166666666666667	0.166666666666667
ADHP_ECOLI	50vs5	0.0577237200487795	0.136679793576902	0.422328118430335	16	0.678406120979411	0.837734293001069	NA	0.214285714285714	0.214285714285714
ADHP_ECOLI	50vs2.5	0.463352764111107	0.136679793576902	3.39006046164684	16	0.0037377384048789	0.0300446680808842	NA	0.166666666666667	0.166666666666667
ADHP_ECOLI	50vs1	0.185915513802256	0.136679793576902	1.36022676751887	16	0.192615811753983	0.504210727695579	NA	0.166666666666667	0.166666666666667
ADHP_ECOLI	50vs0.25	0.525594183442278	0.136679793576902	3.84544174151504	16	0.00142899251028972	0.0184564819166071	NA	0.261904761904762	0.261904761904762
ADHP_ECOLI	50vs0.1	0.349251778345188	0.136679793576902	2.5552553834425	16	0.0211769881907664	0.144951743049037	NA	0.261904761904762	0.261904761904762
ADHP_ECOLI	25vs10	0.0857615733793106	0.136679793576902	0.627463439437062	16	0.539207768702827	0.94729001183474	NA	0.19047619047619	0.19047619047619
ADHP_ECOLI	25vs5	-0.0747958326336308	0.136679793576902	-0.547234018110713	16	0.591769848797953	0.979794369557555	NA	0.238095238095238	0.238095238095238
ADHP_ECOLI	25vs2.5	0.330833211428697	0.136679793576902	2.42049832510579	16	0.0277619357225016	0.298666778261145	NA	0.19047619047619	0.19047619047619
ADHP_ECOLI	25vs1	0.0533959611198457	0.136679793576902	0.390664630977825	16	0.701197660397344	0.951771501773868	NA	0.19047619047619	0.19047619047619
ADHP_ECOLI	25vs0.25	0.393074630759867	0.136679793576902	2.87587960497399	16	0.0109766144848116	0.100536049256875	NA	0.285714285714286	0.285714285714286
ADHP_ECOLI	25vs0.1	0.216732225662777	0.136679793576902	1.58569324690145	16	0.132372304998623	0.468040597909203	NA	0.285714285714286	0.285714285714286
ADHP_ECOLI	10vs5	-0.160557406012941	0.136679793576902	-1.17469745754778	16	0.257303004287182	0.999553946575311	NA	0.238095238095238	0.238095238095238
ADHP_ECOLI	10vs2.5	0.245071638049386	0.136679793576902	1.79303488566873	16	0.091890778475177	0.699054338388821	NA	0.19047619047619	0.19047619047619
ADHP_ECOLI	10vs1	-0.0323656122594649	0.136679793576902	-0.236798808459237	16	0.815817962971711	0.999024458839971	NA	0.19047619047619	0.19047619047619
ADHP_ECOLI	10vs0.25	0.307313057380557	0.136679793576902	2.24841616553693	16	0.0389939646594444	0.240340817029659	NA	0.285714285714286	0.285714285714286
ADHP_ECOLI	10vs0.1	0.130970652283467	0.136679793576902	0.958229807464386	16	0.352203641781479	0.736121282227184	NA	0.285714285714286	0.285714285714286
ADHP_ECOLI	5vs2.5	0.405629044062328	0.136679793576902	2.96773234321651	16	0.00906944698919387	0.304680842332629	NA	0.238095238095238	0.238095238095238
ADHP_ECOLI	5vs1	0.128191793753477	0.136679793576902	0.937898649088538	16	0.362239630629215	0.934629402809442	NA	0.238095238095238	0.238095238095238
ADHP_ECOLI	5vs0.25	0.467870463393498	0.136679793576902	3.4231136230847	16	0.00348591118454911	0.0569433366245356	NA	0.333333333333333	0.333333333333333
ADHP_ECOLI	5vs0.1	0.291528058296408	0.136679793576902	2.13292726501216	16	0.0487667263763574	0.270543024738069	NA	0.333333333333333	0.333333333333333
ADHP_ECOLI	2.5vs1	-0.277437250308851	0.136679793576902	-2.02983369412797	16	0.0593432460852834	0.602556997103365	NA	0.19047619047619	0.19047619047619
ADHP_ECOLI	2.5vs0.25	0.0622414193311703	0.136679793576902	0.455381279868195	16	0.654953796306535	0.879445806172045	NA	0.285714285714286	0.285714285714286
ADHP_ECOLI	2.5vs0.1	-0.11410098576592	0.136679793576902	-0.834805078204346	16	0.416118777418285	0.747964256953222	NA	0.285714285714286	0.285714285714286
ADHP_ECOLI	1vs0.25	0.339678669640022	0.136679793576902	2.48521497399616	16	0.0243884536118792	0.336002369941975	NA	0.285714285714286	0.285714285714286
ADHP_ECOLI	1vs0.1	0.163336264542932	0.136679793576902	1.19502861592362	16	0.249489453067191	0.7642542327726	NA	0.285714285714286	0.285714285714286
ADHP_ECOLI	0.25vs0.1	-0.17634240509709	0.136679793576902	-1.29018635807254	16	0.215321377023435	0.633680149170344	NA	0.380952380952381	0.380952380952381
ADIA_ECOLI	50vs25	-0.0406020604883513	0.0733114732261952	-0.553829553569027	16	0.587352774610441	0.819119431236739	NA	0.19047619047619	0.19047619047619
ADIA_ECOLI	50vs10	-0.0419722529507199	0.0733114732261952	-0.572519567588265	16	0.574927562609669	0.777941541960495	NA	0.174603174603175	0.174603174603175
ADIA_ECOLI	50vs5	-0.069045707405504	0.0733114732261952	-0.941813121016821	16	0.360292218309285	0.607993118396918	NA	0.214285714285714	0.214285714285714
ADIA_ECOLI	50vs2.5	-0.0779357566910879	0.0733114732261952	-1.06307721372104	16	0.303529354751654	0.536505683893303	NA	0.222222222222222	0.222222222222222
ADIA_ECOLI	50vs1	-0.0536845533424023	0.0733114732261952	-0.732280378226257	16	0.474588591437852	0.751599406754024	NA	0.198412698412698	0.198412698412698
ADIA_ECOLI	50vs0.25	-0.0468437077467836	0.0733114732261952	-0.638968304486967	16	0.531885100728988	0.776643906957042	NA	0.198412698412698	0.198412698412698
ADIA_ECOLI	50vs0.1	0.0122898465812637	0.0733114732261952	0.167638788861119	16	0.868968029603871	0.948942585498583	NA	0.238095238095238	0.238095238095238
ADIA_ECOLI	25vs10	-0.00137019246236864	0.0733114732261952	-0.0186900140192388	16	0.985319482302018	0.996368289965882	NA	0.126984126984127	0.126984126984127
ADIA_ECOLI	25vs5	-0.0284436469171527	0.0733114732261952	-0.387983567447794	16	0.703141495342601	0.983377032834866	NA	0.166666666666667	0.166666666666667
ADIA_ECOLI	25vs2.5	-0.0373336962027366	0.0733114732261952	-0.50924766015201	16	0.617529701686924	0.890490149627092	NA	0.174603174603175	0.174603174603175
ADIA_ECOLI	25vs1	-0.013082492854051	0.0733114732261952	-0.17845082465723	16	0.860608889370047	0.983326520072339	NA	0.150793650793651	0.150793650793651
ADIA_ECOLI	25vs0.25	-0.00624164725843229	0.0733114732261952	-0.0851387509179404	16	0.933207333758449	0.9854304943977	NA	0.150793650793651	0.150793650793651
ADIA_ECOLI	25vs0.1	0.0528919070696151	0.0733114732261952	0.721468342430146	16	0.481032288912807	0.806004700916278	NA	0.19047619047619	0.19047619047619
ADIA_ECOLI	10vs5	-0.027073454454784	0.0733114732261952	-0.369293553428556	16	0.716750692232199	0.999553946575311	NA	0.150793650793651	0.150793650793651
ADIA_ECOLI	10vs2.5	-0.035963503740368	0.0733114732261952	-0.490557646132771	16	0.630398912454989	0.992231916059852	NA	0.158730158730159	0.158730158730159
ADIA_ECOLI	10vs1	-0.0117123003916823	0.0733114732261952	-0.159760810637991	16	0.875068940502805	0.999024458839971	NA	0.134920634920635	0.134920634920635
ADIA_ECOLI	10vs0.25	-0.00487145479606365	0.0733114732261952	-0.0664487368987016	16	0.947843805396956	0.984792127907295	NA	0.134920634920635	0.134920634920635
ADIA_ECOLI	10vs0.1	0.0542620995319837	0.0733114732261952	0.740158356449385	16	0.469926396484087	0.831157404421353	NA	0.174603174603175	0.174603174603175
ADIA_ECOLI	5vs2.5	-0.00889004928558397	0.0733114732261952	-0.121264092704216	16	0.904991729670047	0.986793858797976	NA	0.198412698412698	0.198412698412698
ADIA_ECOLI	5vs1	0.0153611540631017	0.0733114732261952	0.209532742790564	16	0.836677037405871	0.978270678243957	NA	0.174603174603175	0.174603174603175
ADIA_ECOLI	5vs0.25	0.0222019996587204	0.0733114732261952	0.302844816529854	16	0.765910008926386	0.933350295150296	NA	0.174603174603175	0.174603174603175
ADIA_ECOLI	5vs0.1	0.0813355539867677	0.0733114732261952	1.10945190987794	16	0.283632670039621	0.639942269839833	NA	0.214285714285714	0.214285714285714
ADIA_ECOLI	2.5vs1	0.0242512033486857	0.0733114732261952	0.33079683549478	16	0.745090405383616	0.974123259247061	NA	0.182539682539683	0.182539682539683
ADIA_ECOLI	2.5vs0.25	0.0310920489443043	0.0733114732261952	0.42410890923407	16	0.677133567365025	0.886083921376906	NA	0.182539682539683	0.182539682539683
ADIA_ECOLI	2.5vs0.1	0.0902256032723517	0.0733114732261952	1.23071600258216	16	0.236215717952197	0.600870640398348	NA	0.222222222222222	0.222222222222222
ADIA_ECOLI	1vs0.25	0.00684084559561868	0.0733114732261952	0.0933120737392897	16	0.926814113725035	0.990955816277527	NA	0.158730158730159	0.158730158730159
ADIA_ECOLI	1vs0.1	0.065974399923666	0.0733114732261952	0.899919167087376	16	0.381508467926813	0.840055843869765	NA	0.198412698412698	0.198412698412698
ADIA_ECOLI	0.25vs0.1	0.0591335543280473	0.0733114732261953	0.806607093348085	16	0.431719783194676	0.789974178483214	NA	0.198412698412698	0.198412698412698
ADIC_ECOLI	50vs25	-0.276021647193239	0.16072943122606	-1.71730619020872	16	0.105213508617064	0.388403445165058	NA	0	0
ADIC_ECOLI	50vs10	-0.233383655312526	0.16072943122606	-1.45202812908783	16	0.165821146069634	0.397969975308775	NA	0	0
ADIC_ECOLI	50vs5	-0.392188318470113	0.16072943122606	-2.44005292296788	16	0.0266987163023706	0.130514566850747	NA	0	0
ADIC_ECOLI	50vs2.5	-0.173030530835467	0.16072943122606	-1.07653296297743	16	0.297654056873752	0.531635437558186	NA	0	0
ADIC_ECOLI	50vs1	-0.252109012501431	0.16072943122606	-1.56853048367258	16	0.136320078902902	0.431992147485378	NA	0	0
ADIC_ECOLI	50vs0.25	-0.553511566151008	0.16072943122606	-3.44374743274314	16	0.00333733642089107	0.0329104573611621	NA	0	0
ADIC_ECOLI	50vs0.1	-0.215123057673526	0.16072943122606	-1.33841733920506	16	0.199470318839454	0.504938670872044	NA	0	0
ADIC_ECOLI	25vs10	0.0426379918807136	0.16072943122606	0.265278061120897	16	0.794182738515412	0.984768652201502	NA	0	0
ADIC_ECOLI	25vs5	-0.116166671276873	0.16072943122606	-0.722746732759163	16	0.480267687751971	0.978362348696545	NA	0	0
ADIC_ECOLI	25vs2.5	0.102991116357772	0.16072943122606	0.64077322723129	16	0.530741323887717	0.843382944047359	NA	0	0
ADIC_ECOLI	25vs1	0.0239126346918089	0.16072943122606	0.14877570653614	16	0.883589611624391	0.985181074216953	NA	0	0
ADIC_ECOLI	25vs0.25	-0.277489918957769	0.16072943122606	-1.72644124253442	16	0.103521812547659	0.365400094186606	NA	0	0
ADIC_ECOLI	25vs0.1	0.0608985895197133	0.16072943122606	0.378888851003658	16	0.70975117333774	0.915388823480021	NA	0	0
ADIC_ECOLI	10vs5	-0.158804663157587	0.16072943122606	-0.98802479388006	16	0.337847469508461	0.999553946575311	NA	0	0
ADIC_ECOLI	10vs2.5	0.0603531244770584	0.16072943122606	0.375495166110394	16	0.712223749968257	0.992294067298694	NA	0	0
ADIC_ECOLI	10vs1	-0.0187253571889047	0.16072943122606	-0.116502354584757	16	0.908704211389197	0.999024458839971	NA	0	0
ADIC_ECOLI	10vs0.25	-0.320127910838482	0.16072943122606	-1.99171930365531	16	0.063754951522939	0.302239305355018	NA	0	0
ADIC_ECOLI	10vs0.1	0.0182605976389997	0.16072943122606	0.113610789882762	16	0.910959688198712	0.981099307383965	NA	0	0
ADIC_ECOLI	5vs2.5	0.219157787634645	0.16072943122606	1.36351995999045	16	0.191597456725225	0.963514382541593	NA	0	0
ADIC_ECOLI	5vs1	0.140079305968682	0.16072943122606	0.871522439295302	16	0.396358361368322	0.941801414048115	NA	0	0
ADIC_ECOLI	5vs0.25	-0.161323247680895	0.16072943122606	-1.00369450977525	16	0.33046470391859	0.682369260616194	NA	0	0
ADIC_ECOLI	5vs0.1	0.177065260796587	0.16072943122606	1.10163558376282	16	0.286916815526652	0.643176540480978	NA	0	0
ADIC_ECOLI	2.5vs1	-0.0790784816659632	0.16072943122606	-0.491997520695151	16	0.629403015987257	0.959169828914252	NA	0	0
ADIC_ECOLI	2.5vs0.25	-0.380481035315541	0.16072943122606	-2.36721446976571	16	0.0308653118960662	0.293877793789785	NA	0	0
ADIC_ECOLI	2.5vs0.1	-0.0420925268380587	0.16072943122606	-0.261884376227632	16	0.796752160340795	0.938296699639236	NA	0	0
ADIC_ECOLI	1vs0.25	-0.301402553649578	0.16072943122606	-1.87521694907056	16	0.0791340086887959	0.52155469127169	NA	0	0
ADIC_ECOLI	1vs0.1	0.0369859548279044	0.16072943122606	0.230113144467519	16	0.820920065100182	0.976567473506918	NA	0	0
ADIC_ECOLI	0.25vs0.1	0.338388508477482	0.16072943122606	2.10533009353807	16	0.0514142832898687	0.379715829172946	NA	0	0
ADIY_ECOLI	50vs25	-0.0765248690728259	0.265768779866372	-0.287937767224963	16	0.777090723571727	0.922134135358131	NA	0.25	0.25
ADIY_ECOLI	50vs10	-0.210245133678721	0.265768779866372	-0.791082887103713	16	0.440465453852564	0.68392699977374	NA	0.166666666666667	0.166666666666667
ADIY_ECOLI	50vs5	-0.230046648186661	0.265768779866372	-0.865589435682884	16	0.399508718823649	0.63932408346555	NA	0.25	0.25
ADIY_ECOLI	50vs2.5	-0.0583298073923342	0.265768779866372	-0.219475769206836	16	0.829054934878307	0.92964545728704	NA	0.25	0.25
ADIY_ECOLI	50vs1	-0.267876491202908	0.265768779866372	-1.00793062051004	16	0.328488648404537	0.647040199063009	NA	0.25	0.25
ADIY_ECOLI	50vs0.25	-0.444135722614179	0.265768779866372	-1.6711358002151	16	0.114135694192528	0.342511010898967	NA	0.166666666666667	0.166666666666667
ADIY_ECOLI	50vs0.1	-0.225306116245423	0.265768779866372	-0.847752382197436	16	0.409079071864669	0.689719346901239	NA	0.25	0.25
ADIY_ECOLI	25vs10	-0.133720264605895	0.265768779866372	-0.50314511987875	16	0.621717819929976	0.968401797377299	NA	0.0833333333333334	0.0833333333333333
ADIY_ECOLI	25vs5	-0.153521779113835	0.265768779866372	-0.577651668457921	16	0.571539688785858	0.978606312848989	NA	0.166666666666667	0.166666666666667
ADIY_ECOLI	25vs2.5	0.0181950616804917	0.265768779866372	0.0684619980181275	16	0.946266161570543	0.981219489383799	NA	0.166666666666667	0.166666666666667
ADIY_ECOLI	25vs1	-0.191351622130082	0.265768779866372	-0.719992853285074	16	0.481915676760644	0.907262727652072	NA	0.166666666666667	0.166666666666667
ADIY_ECOLI	25vs0.25	-0.367610853541353	0.265768779866372	-1.38319803299013	16	0.185602561938025	0.493504723853774	NA	0.0833333333333334	0.0833333333333333
ADIY_ECOLI	25vs0.1	-0.148781247172597	0.265768779866372	-0.559814614972473	16	0.583359065170752	0.856341191821168	NA	0.166666666666667	0.166666666666667
ADIY_ECOLI	10vs5	-0.0198015145079408	0.265768779866372	-0.0745065485791708	16	0.941530909109881	0.999553946575311	NA	0.0833333333333334	0.0833333333333333
ADIY_ECOLI	10vs2.5	0.151915326286386	0.265768779866372	0.571607117896877	16	0.575530990048318	0.992231916059852	NA	0.0833333333333334	0.0833333333333333
ADIY_ECOLI	10vs1	-0.057631357524187	0.265768779866372	-0.216847733406324	16	0.83106784829954	0.999024458839971	NA	0.0833333333333334	0.0833333333333333
ADIY_ECOLI	10vs0.25	-0.233890588935458	0.265768779866372	-0.880052913111383	16	0.391857662560573	0.735412870389189	NA	0	0
ADIY_ECOLI	10vs0.1	-0.015060982566702	0.265768779866372	-0.0566694950937228	16	0.955510139652551	0.987275950688622	NA	0.0833333333333334	0.0833333333333333
ADIY_ECOLI	5vs2.5	0.171716840794327	0.265768779866372	0.646113666476048	16	0.52736512412779	0.979384679428328	NA	0.166666666666667	0.166666666666667
ADIY_ECOLI	5vs1	-0.0378298430162462	0.265768779866372	-0.142341184827153	16	0.888587528563335	0.994112192701643	NA	0.166666666666667	0.166666666666667
ADIY_ECOLI	5vs0.25	-0.214089074427517	0.265768779866372	-0.805546364532212	16	0.432313822360514	0.754366467457305	NA	0.0833333333333334	0.0833333333333333
ADIY_ECOLI	5vs0.1	0.00474053194123872	0.265768779866372	0.017837053485448	16	0.985989383220984	0.997965967414859	NA	0.166666666666667	0.166666666666667
ADIY_ECOLI	2.5vs1	-0.209546683810573	0.265768779866372	-0.788454851303201	16	0.441956930883075	0.938796386208352	NA	0.166666666666667	0.166666666666667
ADIY_ECOLI	2.5vs0.25	-0.385805915221845	0.265768779866372	-1.45166003100826	16	0.16592213486993	0.574009387954364	NA	0.0833333333333334	0.0833333333333333
ADIY_ECOLI	2.5vs0.1	-0.166976308853088	0.265768779866372	-0.6282766129906	16	0.538688382897136	0.814362298654102	NA	0.166666666666667	0.166666666666667
ADIY_ECOLI	1vs0.25	-0.176259231411271	0.265768779866372	-0.663205179705059	16	0.516641138538571	0.921321763419636	NA	0.0833333333333334	0.0833333333333333
ADIY_ECOLI	1vs0.1	0.0425703749574849	0.265768779866372	0.160178238312601	16	0.874745465739143	0.987410166671163	NA	0.166666666666667	0.166666666666667
ADIY_ECOLI	0.25vs0.1	0.218829606368756	0.265768779866372	0.823383418017659	16	0.4223936372415	0.788636241707147	NA	0.0833333333333334	0.0833333333333333
ADPP_ECOLI	50vs25	0.0187259446600431	0.0516390496701964	0.36263147326762	16	0.72162593783958	0.894743133064524	NA	0	0
ADPP_ECOLI	50vs10	-0.0144822661725913	0.0516390496701964	-0.28045183373988	16	0.782724713580432	0.89039123406864	NA	0	0
ADPP_ECOLI	50vs5	-0.0645200670901218	0.0516390496701964	-1.24944334766408	16	0.229472443839868	0.479599473083865	NA	0	0
ADPP_ECOLI	50vs2.5	-0.0703178862246728	0.0516390496701964	-1.36171921586034	16	0.192153762614871	0.405504117907008	NA	0	0
ADPP_ECOLI	50vs1	-0.0224407542774697	0.0516390496701964	-0.434569466727065	16	0.669678938792101	0.87277210061293	NA	0	0
ADPP_ECOLI	50vs0.25	-0.0244562240932235	0.0516390496701964	-0.473599422325126	16	0.642183154762898	0.841132957371021	NA	0	0
ADPP_ECOLI	50vs0.1	0.00540607535007075	0.0516390496701964	0.104689675441314	16	0.917923202958717	0.965060937360999	NA	0	0
ADPP_ECOLI	25vs10	-0.0332082108326344	0.0516390496701964	-0.6430833070075	16	0.529279428172552	0.946172986991944	NA	0	0
ADPP_ECOLI	25vs5	-0.0832460117501649	0.0516390496701964	-1.6120748209317	16	0.126493417353839	0.832540161559242	NA	0	0
ADPP_ECOLI	25vs2.5	-0.0890438308847159	0.0516390496701964	-1.72435068912796	16	0.103906853862729	0.516939838117137	NA	0	0
ADPP_ECOLI	25vs1	-0.0411666989375128	0.0516390496701964	-0.797200939994684	16	0.437005577595391	0.898938389563425	NA	0	0
ADPP_ECOLI	25vs0.25	-0.0431821687532666	0.0516390496701964	-0.836230895592746	16	0.415339710949193	0.71402687261261	NA	0	0
ADPP_ECOLI	25vs0.1	-0.0133198693099724	0.0516390496701964	-0.257941797826306	16	0.799740192783782	0.950885275947487	NA	0	0
ADPP_ECOLI	10vs5	-0.0500378009175305	0.0516390496701964	-0.968991513924198	16	0.346970136028611	0.999553946575311	NA	0	0
ADPP_ECOLI	10vs2.5	-0.0558356200520815	0.0516390496701964	-1.08126738212046	16	0.295606752199094	0.924736669345124	NA	0	0
ADPP_ECOLI	10vs1	-0.00795848810487833	0.0516390496701964	-0.154117632987185	16	0.879444196984146	0.999024458839971	NA	0	0
ADPP_ECOLI	10vs0.25	-0.00997395792063217	0.0516390496701964	-0.193147588585246	16	0.849273923856894	0.956629471311611	NA	0	0
ADPP_ECOLI	10vs0.1	0.0198883415226621	0.0516390496701964	0.385141509181194	16	0.705204380202648	0.929734970221192	NA	0	0
ADPP_ECOLI	5vs2.5	-0.00579781913455099	0.0516390496701964	-0.112275868196258	16	0.912001219769987	0.986793858797976	NA	0	0
ADPP_ECOLI	5vs1	0.0420793128126521	0.0516390496701964	0.814873880937014	16	0.427107927297026	0.941801414048115	NA	0	0
ADPP_ECOLI	5vs0.25	0.0400638429968983	0.0516390496701964	0.775843925338952	16	0.44915791847905	0.767686914411482	NA	0	0
ADPP_ECOLI	5vs0.1	0.0699261424401926	0.0516390496701964	1.35413302310539	16	0.194511671659822	0.53432859658839	NA	0	0
ADPP_ECOLI	2.5vs1	0.0478771319472031	0.0516390496701964	0.927149749133271	16	0.367624206025019	0.921012631169617	NA	0	0
ADPP_ECOLI	2.5vs0.25	0.0458616621314493	0.0516390496701964	0.88811979353521	16	0.387632937715475	0.75462309243845	NA	0	0
ADPP_ECOLI	2.5vs0.1	0.0757239615747436	0.0516390496701964	1.46640889130165	16	0.16191523739604	0.516944372516526	NA	0	0
ADPP_ECOLI	1vs0.25	-0.00201546981575384	0.0516390496701964	-0.0390299555980612	16	0.96934936145999	0.994764555739504	NA	0	0
ADPP_ECOLI	1vs0.1	0.0278468296275404	0.0516390496701964	0.539259142168379	16	0.59713291350782	0.91403820158396	NA	0	0
ADPP_ECOLI	0.25vs0.1	0.0298622994432943	0.0516390496701965	0.578289097766439	16	0.571119627602648	0.864643260912375	NA	0	0
ADRA_ECOLI	50vs25	1.56912973254118	0.136619292042411	11.4854184140704	4	0.000328041245876154	0.0133633644372707	NA	0	0
ADRA_ECOLI	50vs10	3.53535976605796	0.193208855688189	18.2981248631974	4	5.24718931469437e-05	0.00193729561047287	NA	0.333333333333333	0
ADRA_ECOLI	50vs5	Inf	NA	NA	NA	NA	0	oneConditionMissing	0.5	0
ADRA_ECOLI	50vs2.5	Inf	NA	NA	NA	NA	0	oneConditionMissing	0.5	0
ADRA_ECOLI	50vs1	Inf	NA	NA	NA	NA	0	oneConditionMissing	0.5	0
ADRA_ECOLI	50vs0.25	Inf	NA	NA	NA	NA	0	oneConditionMissing	0.5	0
ADRA_ECOLI	50vs0.1	Inf	NA	NA	NA	NA	0	oneConditionMissing	0.5	0
ADRA_ECOLI	25vs10	1.96623003351678	0.193208855688189	10.1767076178433	4	0.000525134455736875	0.0273328696975836	NA	0.333333333333333	0
ADRA_ECOLI	25vs5	Inf	NA	NA	NA	NA	0	oneConditionMissing	0.5	0
ADRA_ECOLI	25vs2.5	Inf	NA	NA	NA	NA	0	oneConditionMissing	0.5	0
ADRA_ECOLI	25vs1	Inf	NA	NA	NA	NA	0	oneConditionMissing	0.5	0
ADRA_ECOLI	25vs0.25	Inf	NA	NA	NA	NA	0	oneConditionMissing	0.5	0
ADRA_ECOLI	25vs0.1	Inf	NA	NA	NA	NA	0	oneConditionMissing	0.5	0
ADRA_ECOLI	10vs5	Inf	NA	NA	NA	NA	0	oneConditionMissing	0.833333333333333	0
ADRA_ECOLI	10vs2.5	Inf	NA	NA	NA	NA	0	oneConditionMissing	0.833333333333333	0
ADRA_ECOLI	10vs1	Inf	NA	NA	NA	NA	0	oneConditionMissing	0.833333333333333	0
ADRA_ECOLI	10vs0.25	Inf	NA	NA	NA	NA	0	oneConditionMissing	0.833333333333333	0
ADRA_ECOLI	10vs0.1	Inf	NA	NA	NA	NA	0	oneConditionMissing	0.833333333333333	0
ADRA_ECOLI	5vs2.5	NA	NA	NA	NA	NA	NA	completeMissing	1	0
ADRA_ECOLI	5vs1	NA	NA	NA	NA	NA	NA	completeMissing	1	0
ADRA_ECOLI	5vs0.25	NA	NA	NA	NA	NA	NA	completeMissing	1	0
ADRA_ECOLI	5vs0.1	NA	NA	NA	NA	NA	NA	completeMissing	1	0
ADRA_ECOLI	2.5vs1	NA	NA	NA	NA	NA	NA	completeMissing	1	0
ADRA_ECOLI	2.5vs0.25	NA	NA	NA	NA	NA	NA	completeMissing	1	0
ADRA_ECOLI	2.5vs0.1	NA	NA	NA	NA	NA	NA	completeMissing	1	0
ADRA_ECOLI	1vs0.25	NA	NA	NA	NA	NA	NA	completeMissing	1	0
ADRA_ECOLI	1vs0.1	NA	NA	NA	NA	NA	NA	completeMissing	1	0
ADRA_ECOLI	0.25vs0.1	NA	NA	NA	NA	NA	NA	completeMissing	1	0
AEGA_ECOLI	50vs25	-0.00804532613820653	0.143702983280503	-0.0559857976121646	16	0.956046294979736	0.988468325443021	NA	0.277777777777778	0.277777777777778
AEGA_ECOLI	50vs10	-0.135098563759116	0.143702983280503	-0.940123584598161	16	0.361131861612409	0.613133365044133	NA	0.277777777777778	0.277777777777778
AEGA_ECOLI	50vs5	-0.0433454535295764	0.143702983280503	-0.301632245483502	16	0.766817515893674	0.887693795866588	NA	0.277777777777778	0.277777777777778
AEGA_ECOLI	50vs2.5	-0.0475015721026513	0.143702983280503	-0.330553834153393	16	0.745270551481325	0.881922690582569	NA	0.222222222222222	0.222222222222222
AEGA_ECOLI	50vs1	-0.160832179740731	0.143702983280503	-1.11919861417763	16	0.279576634910129	0.597466951243528	NA	0.277777777777778	0.277777777777778
AEGA_ECOLI	50vs0.25	-0.207301433831615	0.143702983280503	-1.4425687560499	16	0.168432473913089	0.428821990615937	NA	0.166666666666667	0.166666666666667
AEGA_ECOLI	50vs0.1	0.0346769111034517	0.143702983280503	0.241309611754987	16	0.812380399328497	0.923086350674055	NA	0.277777777777778	0.277777777777778
AEGA_ECOLI	25vs10	-0.12705323762091	0.143702983280503	-0.884137786985996	16	0.389714549057079	0.903748039263366	NA	0.333333333333333	0.333333333333333
AEGA_ECOLI	25vs5	-0.0353001273913698	0.143702983280503	-0.245646447871337	16	0.809079143489357	0.984293117263249	NA	0.333333333333333	0.333333333333333
AEGA_ECOLI	25vs2.5	-0.0394562459644448	0.143702983280503	-0.274568036541229	16	0.787161721991774	0.936389166959002	NA	0.277777777777778	0.277777777777778
AEGA_ECOLI	25vs1	-0.152786853602525	0.143702983280503	-1.06321281656547	16	0.303469726797063	0.818692785704314	NA	0.333333333333333	0.333333333333333
AEGA_ECOLI	25vs0.25	-0.199256107693408	0.143702983280503	-1.38658295843773	16	0.184586821174423	0.492114069881172	NA	0.222222222222222	0.222222222222222
AEGA_ECOLI	25vs0.1	0.0427222372416583	0.143702983280503	0.297295409367152	16	0.770066132930367	0.939840101915678	NA	0.333333333333333	0.333333333333333
AEGA_ECOLI	10vs5	0.0917531102295399	0.143702983280503	0.638491339114659	16	0.53218758148767	0.999553946575311	NA	0.333333333333333	0.333333333333333
AEGA_ECOLI	10vs2.5	0.087596991656465	0.143702983280503	0.609569750444767	16	0.550705955315381	0.992231916059852	NA	0.277777777777778	0.277777777777778
AEGA_ECOLI	10vs1	-0.0257336159816147	0.143702983280503	-0.179075029579474	16	0.860126808114504	0.999024458839971	NA	0.333333333333333	0.333333333333333
AEGA_ECOLI	10vs0.25	-0.0722028700724987	0.143702983280503	-0.502445171451738	16	0.622199051597928	0.859650249739533	NA	0.222222222222222	0.222222222222222
AEGA_ECOLI	10vs0.1	0.169775474862568	0.143702983280503	1.18143319635315	16	0.254693988806237	0.641347980594411	NA	0.333333333333333	0.333333333333333
AEGA_ECOLI	5vs2.5	-0.00415611857307498	0.143702983280503	-0.0289215886698913	16	0.977284807129343	0.997028814862713	NA	0.277777777777778	0.277777777777778
AEGA_ECOLI	5vs1	-0.117486726211155	0.143702983280503	-0.817566368694132	16	0.425612663667142	0.941801414048115	NA	0.333333333333333	0.333333333333333
AEGA_ECOLI	5vs0.25	-0.163955980302039	0.143702983280503	-1.1409365105664	16	0.270686521830576	0.623094852157644	NA	0.222222222222222	0.222222222222222
AEGA_ECOLI	5vs0.1	0.0780223646330281	0.143702983280503	0.542941857238489	16	0.594653293921569	0.862658358697192	NA	0.333333333333333	0.333333333333333
AEGA_ECOLI	2.5vs1	-0.11333060763808	0.143702983280503	-0.788644780024241	16	0.441849035401656	0.938796386208352	NA	0.277777777777778	0.277777777777778
AEGA_ECOLI	2.5vs0.25	-0.159799861728964	0.143702983280503	-1.1120149218965	16	0.282561877097422	0.701511846386889	NA	0.166666666666667	0.166666666666667
AEGA_ECOLI	2.5vs0.1	0.082178483206103	0.143702983280503	0.571863445908381	16	0.575361440341686	0.831715486772555	NA	0.277777777777778	0.277777777777778
AEGA_ECOLI	1vs0.25	-0.0464692540908839	0.143702983280503	-0.323370141872264	16	0.750602951119468	0.967454063453863	NA	0.222222222222222	0.222222222222222
AEGA_ECOLI	1vs0.1	0.195509090844183	0.143702983280503	1.36050822593262	16	0.192528606269744	0.697571850061599	NA	0.333333333333333	0.333333333333333
AEGA_ECOLI	0.25vs0.1	0.241978344935067	0.143702983280503	1.68387836780488	16	0.111610209625055	0.515660452545042	NA	0.222222222222222	0.222222222222222
AER_ECOLI	50vs25	-0.105541525342889	0.378858455807932	-0.278577721375697	9	0.786863733026274	0.924205814859437	NA	0.166666666666667	0
AER_ECOLI	50vs10	0.0391219778593569	0.299513907791828	0.130618234551392	9	0.898950312745839	0.948093002000236	NA	0.333333333333333	0
AER_ECOLI	50vs5	-0.152813795408515	0.299513907791828	-0.510206008579492	9	0.622183896527271	0.799350611429833	NA	0.166666666666667	0
AER_ECOLI	50vs2.5	0.0223745032214471	0.299513907791828	0.0747027187699015	9	0.942085320196878	0.975343111562398	NA	0.166666666666667	0
AER_ECOLI	50vs1	-0.0801805844114912	0.267893383211652	-0.299300353932757	9	0.771507384662859	0.914952654649898	NA	0	0
AER_ECOLI	50vs0.25	-0.365793566473134	0.299513907791828	-1.22129075464293	9	0.2530022108144	0.532920823142662	NA	0.166666666666667	0
AER_ECOLI	50vs0.1	-0.36193825060205	0.299513907791828	-1.20841884528985	9	0.257677487684072	0.566710624429669	NA	0.166666666666667	0
AER_ECOLI	25vs10	0.144663503202246	0.401840074817479	0.360002678348977	9	0.727148453457509	0.977767471838864	NA	0.5	0
AER_ECOLI	25vs5	-0.0472722700656259	0.401840074817479	-0.11763951140786	9	0.908936853382635	0.987597732738163	NA	0.333333333333333	0
AER_ECOLI	25vs2.5	0.127916028564336	0.401840074817478	0.318325713587519	9	0.757500577703959	0.928874280847901	NA	0.333333333333333	0
AER_ECOLI	25vs1	0.0253609409313975	0.378858455807932	0.0669404114983106	9	0.948092637864775	0.996470121030619	NA	0.166666666666667	0
AER_ECOLI	25vs0.25	-0.260252041130245	0.401840074817479	-0.647650788061533	9	0.533381484796968	0.797462728737541	NA	0.333333333333333	0
AER_ECOLI	25vs0.1	-0.256396725259161	0.401840074817478	-0.638056633290296	9	0.539330139299678	0.840092797860817	NA	0.333333333333333	0
AER_ECOLI	10vs5	-0.191935773267871	0.328101047168213	-0.584989822264934	9	0.572926509630248	0.999553946575311	NA	0.5	0
AER_ECOLI	10vs2.5	-0.0167474746379098	0.328101047168213	-0.0510436488467639	9	0.960405667933362	0.996911902465703	NA	0.5	0
AER_ECOLI	10vs1	-0.119302562270848	0.299513907791828	-0.398320609384748	9	0.699677933347372	0.993761443703738	NA	0.333333333333333	0
AER_ECOLI	10vs0.25	-0.404915544332491	0.328101047168213	-1.23411841512623	9	0.248412178455276	0.606907118245142	NA	0.5	0
AER_ECOLI	10vs0.1	-0.401060228461407	0.328101047168213	-1.22236802327482	9	0.25261409037261	0.638212250346661	NA	0.5	0
AER_ECOLI	5vs2.5	0.175188298629962	0.328101047168213	0.53394617341817	9	0.606313386488859	0.979384679428328	NA	0.333333333333333	0
AER_ECOLI	5vs1	0.0726332109970234	0.299513907791828	0.242503633746136	9	0.813825968286826	0.978270678243957	NA	0.166666666666667	0
AER_ECOLI	5vs0.25	-0.212979771064619	0.328101047168213	-0.649128592861295	9	0.532468672343314	0.815829459088375	NA	0.333333333333333	0
AER_ECOLI	5vs0.1	-0.209124455193535	0.328101047168213	-0.637378201009885	9	0.539752260515178	0.821275017998874	NA	0.333333333333333	0
AER_ECOLI	2.5vs1	-0.102555087632938	0.299513907791828	-0.342405093603258	9	0.739906699338998	0.974123259247061	NA	0.166666666666667	0
AER_ECOLI	2.5vs0.25	-0.388168069694581	0.328101047168213	-1.18307476627946	9	0.267088036890291	0.685081420157993	NA	0.333333333333333	0
AER_ECOLI	2.5vs0.1	-0.384312753823497	0.328101047168213	-1.17132437442806	9	0.271544266972859	0.634991552726921	NA	0.333333333333333	0
AER_ECOLI	1vs0.25	-0.285612982061643	0.299513907791828	-0.953588379809572	9	0.365199963613515	0.866917449653811	NA	0.166666666666667	0
AER_ECOLI	1vs0.1	-0.281757666190558	0.299513907791828	-0.940716470456489	9	0.37141176109376	0.837626153333043	NA	0.166666666666667	0
AER_ECOLI	0.25vs0.1	0.00385531587108423	0.328101047168213	0.0117503918514093	9	0.990881108696414	0.997002040515567	NA	0.333333333333333	0
AGAR_ECOLI	50vs25	-0.320522067167577	0.174238514565069	-1.83955922700361	16	0.0844622495286256	0.348970361931439	NA	0.222222222222222	0.222222222222222
AGAR_ECOLI	50vs10	-0.230544923080673	0.174238514565069	-1.32315707383155	16	0.204381595546053	0.451893147566653	NA	0.111111111111111	0.111111111111111
AGAR_ECOLI	50vs5	-0.0482984949949454	0.174238514565069	-0.277197582380148	16	0.785177818491656	0.895472934448736	NA	0.166666666666667	0.166666666666667
AGAR_ECOLI	50vs2.5	-0.345547087804349	0.174238514565069	-1.98318430725202	16	0.0647826762138113	0.203213950453893	NA	0.222222222222222	0.222222222222222
AGAR_ECOLI	50vs1	-0.302797903053743	0.174238514565069	-1.73783565481823	16	0.101444939266132	0.366926041415557	NA	0.166666666666667	0.166666666666667
AGAR_ECOLI	50vs0.25	-0.179284359486715	0.174238514565069	-1.02895941195459	16	0.318803582353929	0.601254664341003	NA	0.111111111111111	0.111111111111111
AGAR_ECOLI	50vs0.1	-0.264087940615216	0.174238514565069	-1.51566914625292	16	0.149109040487929	0.438342345947205	NA	0.166666666666667	0.166666666666667
AGAR_ECOLI	25vs10	0.0899771440869041	0.174238514565069	0.516402153172065	16	0.612636947060614	0.964320212840534	NA	0.111111111111111	0.111111111111111
AGAR_ECOLI	25vs5	0.272223572172631	0.174238514565069	1.56236164462347	16	0.137763155529182	0.842813505395687	NA	0.166666666666667	0.166666666666667
AGAR_ECOLI	25vs2.5	-0.0250250206367718	0.174238514565069	-0.14362508024841	16	0.887589887356678	0.969992062633467	NA	0.222222222222222	0.222222222222222
AGAR_ECOLI	25vs1	0.0177241641138342	0.174238514565069	0.101723572185386	16	0.920240000034773	0.992019579673169	NA	0.166666666666667	0.166666666666667
AGAR_ECOLI	25vs0.25	0.141237707680862	0.174238514565069	0.810599815049023	16	0.429488394496783	0.724880265233157	NA	0.111111111111111	0.111111111111111
AGAR_ECOLI	25vs0.1	0.056434126552361	0.174238514565069	0.323890080750693	16	0.750216561935288	0.932886735312606	NA	0.166666666666667	0.166666666666667
AGAR_ECOLI	10vs5	0.182246428085727	0.174238514565069	1.0459594914514	16	0.311125043879816	0.999553946575311	NA	0.0555555555555556	0.0555555555555556
AGAR_ECOLI	10vs2.5	-0.115002164723676	0.174238514565069	-0.660027233420475	16	0.518625715330586	0.992231916059852	NA	0.111111111111111	0.111111111111111
AGAR_ECOLI	10vs1	-0.0722529799730698	0.174238514565069	-0.41467858098668	16	0.683883883336739	0.991695252171766	NA	0.0555555555555556	0.0555555555555556
AGAR_ECOLI	10vs0.25	0.0512605635939577	0.174238514565069	0.294197661876958	16	0.772389294147136	0.929269385381768	NA	0	0
AGAR_ECOLI	10vs0.1	-0.0335430175345431	0.174238514565069	-0.192512072421373	16	0.849763382782475	0.974447683478225	NA	0.0555555555555556	0.0555555555555556
AGAR_ECOLI	5vs2.5	-0.297248592809403	0.174238514565069	-1.70598672487187	16	0.107343020890742	0.861836237294319	NA	0.166666666666667	0.166666666666667
AGAR_ECOLI	5vs1	-0.254499408058797	0.174238514565069	-1.46063807243808	16	0.163473400336653	0.832974039518999	NA	0.111111111111111	0.111111111111111
AGAR_ECOLI	5vs0.25	-0.13098586449177	0.174238514565069	-0.751761829574442	16	0.463110190124336	0.776360764306319	NA	0.0555555555555556	0.0555555555555556
AGAR_ECOLI	5vs0.1	-0.21578944562027	0.174238514565069	-1.23847156387277	16	0.233404703487042	0.587861272454596	NA	0.111111111111111	0.111111111111111
AGAR_ECOLI	2.5vs1	0.042749184750606	0.174238514565069	0.245348652433795	16	0.80930571096114	0.978681851950714	NA	0.166666666666667	0.166666666666667
AGAR_ECOLI	2.5vs0.25	0.166262728317634	0.174238514565069	0.954224895297433	16	0.354165180005491	0.742727536184936	NA	0.111111111111111	0.111111111111111
AGAR_ECOLI	2.5vs0.1	0.0814591471891328	0.174238514565069	0.467515160999102	16	0.646435509283647	0.860400106150804	NA	0.166666666666667	0.166666666666667
AGAR_ECOLI	1vs0.25	0.123513543567028	0.174238514565069	0.708876242863637	16	0.48860229607927	0.915422350362063	NA	0.0555555555555556	0.0555555555555556
AGAR_ECOLI	1vs0.1	0.0387099624385268	0.174238514565069	0.222166508565307	16	0.826995268378196	0.978051579432248	NA	0.111111111111111	0.111111111111111
AGAR_ECOLI	0.25vs0.1	-0.0848035811285007	0.17423851456507	-0.48670973429833	16	0.633063950283262	0.897070109786102	NA	0.0555555555555556	0.0555555555555556
AGP_ECOLI	50vs25	-0.0304914130220446	0.0551454641412828	-0.552926945068873	16	0.587956268873949	0.819119431236739	NA	0.121212121212121	0.121212121212121
AGP_ECOLI	50vs10	-0.103402099396892	0.0551454641412828	-1.87507895720988	16	0.0791540384620599	0.265334987775603	NA	0.121212121212121	0.121212121212121
AGP_ECOLI	50vs5	-0.0816988918053205	0.0551454641412828	-1.48151607892913	16	0.157894284830676	0.39338039632707	NA	0.136363636363636	0.136363636363636
AGP_ECOLI	50vs2.5	-0.0545889301920646	0.0551454641412828	-0.989907892554999	16	0.336954155362509	0.568568083391699	NA	0.121212121212121	0.121212121212121
AGP_ECOLI	50vs1	-0.0654005106270799	0.0551454641412828	-1.18596355376616	16	0.252950575854662	0.569446671252171	NA	0.106060606060606	0.106060606060606
AGP_ECOLI	50vs0.25	-0.0609849709042744	0.0551454641412828	-1.10589278472715	16	0.285124615758383	0.564374438304251	NA	0.0909090909090909	0.0909090909090909
AGP_ECOLI	50vs0.1	-0.0137406979164488	0.0551454641412828	-0.249171860830569	16	0.806398292191465	0.918981037626437	NA	0.0757575757575758	0.0757575757575758
AGP_ECOLI	25vs10	-0.072910686374847	0.0551454641412828	-1.32215201214101	16	0.204708414183056	0.844609142433565	NA	0.121212121212121	0.121212121212121
AGP_ECOLI	25vs5	-0.0512074787832759	0.0551454641412828	-0.928589133860261	16	0.366900003854906	0.978362348696545	NA	0.136363636363636	0.136363636363636
AGP_ECOLI	25vs2.5	-0.02409751717002	0.0551454641412828	-0.436980947486126	16	0.667965428351022	0.907718857874769	NA	0.121212121212121	0.121212121212121
AGP_ECOLI	25vs1	-0.0349090976050353	0.0551454641412828	-0.633036608697283	16	0.535653628278018	0.925841722134653	NA	0.106060606060606	0.106060606060606
AGP_ECOLI	25vs0.25	-0.0304935578822298	0.0551454641412828	-0.552965839658276	16	0.587930257032919	0.829091395845954	NA	0.0909090909090909	0.0909090909090909
AGP_ECOLI	25vs0.1	0.0167507151055958	0.0551454641412828	0.303755084238304	16	0.765228981697651	0.938148195348561	NA	0.0757575757575758	0.0757575757575758
AGP_ECOLI	10vs5	0.0217032075915711	0.0551454641412828	0.393562878280749	16	0.699098771251189	0.999553946575311	NA	0.136363636363636	0.136363636363636
AGP_ECOLI	10vs2.5	0.048813169204827	0.0551454641412828	0.885171064654884	16	0.389173683941456	0.950174315798055	NA	0.121212121212121	0.121212121212121
AGP_ECOLI	10vs1	0.0380015887698117	0.0551454641412828	0.689115403443727	16	0.500622714842237	0.974874534820289	NA	0.106060606060606	0.106060606060606
AGP_ECOLI	10vs0.25	0.0424171284926172	0.0551454641412828	0.769186172482733	16	0.452988840961788	0.772967920778075	NA	0.0909090909090909	0.0909090909090909
AGP_ECOLI	10vs0.1	0.0896614014804428	0.0551454641412828	1.62590709637931	16	0.123500975178015	0.4961667899446	NA	0.0757575757575758	0.0757575757575758
AGP_ECOLI	5vs2.5	0.027109961613256	0.0551454641412828	0.491608186374135	16	0.629672228276878	0.979384679428328	NA	0.136363636363636	0.136363636363636
AGP_ECOLI	5vs1	0.0162983811782406	0.0551454641412828	0.295552525162978	16	0.771372935355565	0.978270678243957	NA	0.121212121212121	0.121212121212121
AGP_ECOLI	5vs0.25	0.0207139209010461	0.0551454641412828	0.375623294201985	16	0.712130337710822	0.923598685755768	NA	0.106060606060606	0.106060606060606
AGP_ECOLI	5vs0.1	0.0679581938888717	0.0551454641412828	1.23234421809857	16	0.235623402619581	0.587960607510222	NA	0.0909090909090909	0.0909090909090909
AGP_ECOLI	2.5vs1	-0.0108115804350154	0.0551454641412828	-0.196055661211157	16	0.847035013289286	0.98158844369301	NA	0.106060606060606	0.106060606060606
AGP_ECOLI	2.5vs0.25	-0.00639604071220987	0.0551454641412828	-0.11598489217215	16	0.909107783474738	0.970833661761233	NA	0.0909090909090909	0.0909090909090909
AGP_ECOLI	2.5vs0.1	0.0408482322756157	0.0551454641412828	0.74073603172443	16	0.469585622111291	0.790447923594051	NA	0.0757575757575758	0.0757575757575758
AGP_ECOLI	1vs0.25	0.00441553972280549	0.0551454641412828	0.0800707690390067	16	0.937173940864241	0.993280744225293	NA	0.0757575757575758	0.0757575757575758
AGP_ECOLI	1vs0.1	0.0516598127106311	0.0551454641412828	0.936791692935588	16	0.362791639181612	0.834569920037115	NA	0.0606060606060606	0.0606060606060606
AGP_ECOLI	0.25vs0.1	0.0472442729878256	0.0551454641412829	0.85672092389658	16	0.404248490266806	0.784434002315986	NA	0.0454545454545454	0.0454545454545455
AHPC_ECOLI	50vs25	-0.0784093565758456	0.0340813308264202	-2.30065419027188	16	0.0352002012002539	0.233078823691378	NA	0.0458333333333333	0.0458333333333333
AHPC_ECOLI	50vs10	-0.106037422003485	0.0340813308264201	-3.11130520529099	16	0.00671884081424423	0.0603398599765717	NA	0.05	0.05
AHPC_ECOLI	50vs5	-0.0993754223400399	0.0340813308264202	-2.91583162776623	16	0.0101033679435174	0.0672206887244911	NA	0.0333333333333333	0.0333333333333333
AHPC_ECOLI	50vs2.5	-0.116796617959834	0.0340813308264202	-3.42699698420498	16	0.00345745478871406	0.0284840136507938	NA	0.0416666666666666	0.0416666666666667
AHPC_ECOLI	50vs1	-0.134783747356989	0.0340813308264202	-3.95476773027018	16	0.00113503756494837	0.0183510968542702	NA	0.0416666666666666	0.0416666666666667
AHPC_ECOLI	50vs0.25	-0.0657704618531566	0.0340813308264202	-1.92980908486622	16	0.0715557810203689	0.257444038444175	NA	0.05	0.05
AHPC_ECOLI	50vs0.1	-0.026510217263011	0.0340813308264202	-0.777851586783108	16	0.448006657984181	0.725479708162236	NA	0.0458333333333333	0.0458333333333333
AHPC_ECOLI	25vs10	-0.0276280654276396	0.0340813308264202	-0.810651015019109	16	0.429459828438306	0.924714338113677	NA	0.0458333333333333	0.0458333333333333
AHPC_ECOLI	25vs5	-0.0209660657641943	0.0340813308264201	-0.615177437494348	16	0.547088356091544	0.978362348696545	NA	0.0291666666666667	0.0291666666666667
AHPC_ECOLI	25vs2.5	-0.0383872613839884	0.0340813308264202	-1.1263427939331	16	0.276631174903622	0.71550696135229	NA	0.0375	0.0375
AHPC_ECOLI	25vs1	-0.0563743907811431	0.0340813308264202	-1.6541135399983	16	0.117586138441992	0.671754474069598	NA	0.0375	0.0375
AHPC_ECOLI	25vs0.25	0.012638894722689	0.0340813308264202	0.370845105405661	16	0.71561708633134	0.909823708644402	NA	0.0458333333333333	0.0458333333333333
AHPC_ECOLI	25vs0.1	0.0518991393128346	0.0340813308264202	1.52280260348877	16	0.147326594503237	0.492522483813742	NA	0.0416666666666666	0.0416666666666667
AHPC_ECOLI	10vs5	0.00666199966344527	0.0340813308264201	0.195473577524761	16	0.847483048945746	0.999553946575311	NA	0.0333333333333333	0.0333333333333333
AHPC_ECOLI	10vs2.5	-0.0107591959563488	0.0340813308264202	-0.315691778913991	16	0.756317009638581	0.992294067298694	NA	0.0416666666666666	0.0416666666666667
AHPC_ECOLI	10vs1	-0.0287463253535035	0.0340813308264201	-0.843462524979192	16	0.411402908102947	0.925587955305894	NA	0.0416666666666666	0.0416666666666667
AHPC_ECOLI	10vs0.25	0.0402669601503286	0.0340813308264202	1.18149612042477	16	0.254669711228033	0.615117449489801	NA	0.05	0.05
AHPC_ECOLI	10vs0.1	0.0795272047404742	0.0340813308264202	2.33345361850788	16	0.0329973629750011	0.256596442931026	NA	0.0458333333333333	0.0458333333333333
AHPC_ECOLI	5vs2.5	-0.0174211956197941	0.0340813308264202	-0.511165356438752	16	0.616216404224144	0.979384679428328	NA	0.025	0.025
AHPC_ECOLI	5vs1	-0.0354083250169488	0.0340813308264201	-1.03893610250395	16	0.314281002299291	0.932817956617547	NA	0.025	0.025
AHPC_ECOLI	5vs0.25	0.0336049604868833	0.0340813308264202	0.986022542900009	16	0.338799135139256	0.688701519171473	NA	0.0333333333333333	0.0333333333333333
AHPC_ECOLI	5vs0.1	0.0728652050770289	0.0340813308264202	2.13798004098312	16	0.0482957662362831	0.270543024738069	NA	0.0291666666666667	0.0291666666666667
AHPC_ECOLI	2.5vs1	-0.0179871293971547	0.0340813308264202	-0.527770746065201	16	0.604901146206517	0.953699094536888	NA	0.0333333333333333	0.0333333333333333
AHPC_ECOLI	2.5vs0.25	0.0510261561066774	0.0340813308264202	1.49718789933876	16	0.153810967728261	0.559179651297355	NA	0.0416666666666666	0.0416666666666667
AHPC_ECOLI	2.5vs0.1	0.090286400696823	0.0340813308264202	2.64914539742187	16	0.0174996714790374	0.156334955752182	NA	0.0375	0.0375
AHPC_ECOLI	1vs0.25	0.0690132855038321	0.0340813308264202	2.02495864540396	16	0.059891642154231	0.470694795899403	NA	0.0416666666666666	0.0416666666666667
AHPC_ECOLI	1vs0.1	0.108273530093978	0.0340813308264202	3.17691614348707	16	0.00585486089309262	0.127078361670077	NA	0.0375	0.0375
AHPC_ECOLI	0.25vs0.1	0.0392602445901456	0.0340813308264202	1.15195749808311	16	0.266261155102907	0.67657942059651	NA	0.0458333333333333	0.0458333333333333
AHPF_ECOLI	50vs25	-0.0636902749974955	0.0299757853551174	-2.12472414794038	16	0.0495403203830946	0.270458510040948	NA	0.056910569105691	0.0569105691056911
AHPF_ECOLI	50vs10	-0.0650729811852635	0.0299757853551174	-2.17085158618386	16	0.0453326460011474	0.194244502084262	NA	0.040650406504065	0.040650406504065
AHPF_ECOLI	50vs5	-0.0539335645840353	0.0299757853551174	-1.79923774957335	16	0.0908682019996405	0.279835497404728	NA	0.0609756097560976	0.0609756097560976
AHPF_ECOLI	50vs2.5	-0.0527097432607277	0.0299757853551174	-1.75841075175464	16	0.0977866574624557	0.261045737290084	NA	0.0691056910569106	0.0691056910569106
AHPF_ECOLI	50vs1	-0.0578118404518442	0.0299757853551174	-1.92861804176132	16	0.0717139233593058	0.309393399819309	NA	0.0447154471544715	0.0447154471544715
AHPF_ECOLI	50vs0.25	-0.016442285258672	0.0299757853551174	-0.548518914980321	16	0.590908034122254	0.812154850137944	NA	0.0772357723577236	0.0772357723577236
AHPF_ECOLI	50vs0.1	-0.0247441416241014	0.0299757853551174	-0.82547100371057	16	0.421242234839488	0.702557390994602	NA	0.073170731707317	0.0731707317073171
AHPF_ECOLI	25vs10	-0.00138270618776796	0.0299757853551174	-0.0461274382434789	16	0.963779508588198	0.994884142358085	NA	0.040650406504065	0.040650406504065
AHPF_ECOLI	25vs5	0.00975671041346021	0.0299757853551174	0.325486398367026	16	0.74903069845453	0.983377032834866	NA	0.0609756097560976	0.0609756097560976
AHPF_ECOLI	25vs2.5	0.0109805317367678	0.0299757853551174	0.366313396185738	16	0.718929993805822	0.915746616538075	NA	0.0691056910569106	0.0691056910569106
AHPF_ECOLI	25vs1	0.00587843454565136	0.0299757853551174	0.19610610617906	16	0.846996187840648	0.978901953698656	NA	0.0447154471544715	0.0447154471544715
AHPF_ECOLI	25vs0.25	0.0472479897388235	0.0299757853551174	1.57620523296006	16	0.134542586433988	0.420861897096697	NA	0.0772357723577236	0.0772357723577236
AHPF_ECOLI	25vs0.1	0.0389461333733941	0.0299757853551174	1.29925314422981	16	0.212267816387888	0.575817107986377	NA	0.073170731707317	0.0731707317073171
AHPF_ECOLI	10vs5	0.0111394166012282	0.0299757853551174	0.371613836610505	16	0.715055684820916	0.999553946575311	NA	0.0447154471544715	0.0447154471544715
AHPF_ECOLI	10vs2.5	0.0123632379245357	0.0299757853551174	0.412440834429217	16	0.685489783733476	0.992294067298694	NA	0.0528455284552846	0.0528455284552846
AHPF_ECOLI	10vs1	0.00726114073341932	0.0299757853551174	0.242233544422539	16	0.811676780971263	0.999024458839971	NA	0.0284552845528455	0.0284552845528455
AHPF_ECOLI	10vs0.25	0.0486306959265915	0.0299757853551174	1.62233267120354	16	0.124268402718127	0.447093987244091	NA	0.0609756097560976	0.0609756097560976
AHPF_ECOLI	10vs0.1	0.0403288395611621	0.0299757853551174	1.34538058247329	16	0.197260904841194	0.583710127895107	NA	0.056910569105691	0.0569105691056911
AHPF_ECOLI	5vs2.5	0.00122382132330756	0.0299757853551174	0.0408269978187121	16	0.96793893965534	0.994282270452728	NA	0.073170731707317	0.0731707317073171
AHPF_ECOLI	5vs1	-0.00387827586780885	0.0299757853551174	-0.129380292187966	16	0.898669238018043	0.994112192701643	NA	0.0487804878048781	0.0487804878048781
AHPF_ECOLI	5vs0.25	0.0374912793253633	0.0299757853551174	1.25071883459303	16	0.229018681955558	0.579490490725476	NA	0.0813008130081301	0.0813008130081301
AHPF_ECOLI	5vs0.1	0.0291894229599339	0.0299757853551174	0.973766745862782	16	0.344665355855955	0.697550276578057	NA	0.0772357723577236	0.0772357723577236
AHPF_ECOLI	2.5vs1	-0.00510209719111641	0.0299757853551174	-0.170207290006678	16	0.866980742797546	0.98425556044109	NA	0.056910569105691	0.0569105691056911
AHPF_ECOLI	2.5vs0.25	0.0362674580020557	0.0299757853551174	1.20989183677432	16	0.243893195840183	0.659373545929569	NA	0.0894308943089431	0.0894308943089431
AHPF_ECOLI	2.5vs0.1	0.0279656016366264	0.0299757853551174	0.93293974804407	16	0.364716994314148	0.708563690494572	NA	0.0853658536585366	0.0853658536585366
AHPF_ECOLI	1vs0.25	0.0413695551931722	0.0299757853551174	1.380099126781	16	0.186536440554155	0.71691960632472	NA	0.0650406504065041	0.0650406504065041
AHPF_ECOLI	1vs0.1	0.0330676988277428	0.0299757853551174	1.10314703805075	16	0.286279570297438	0.791785364936725	NA	0.0609756097560976	0.0609756097560976
AHPF_ECOLI	0.25vs0.1	-0.00830185636542937	0.0299757853551175	-0.276952088730249	16	0.785362970670415	0.938484053002382	NA	0.0934959349593496	0.0934959349593496
AHR_ECOLI	50vs25	-0.218155254365315	0.129586187736105	-1.68347613411991	16	0.111689185482874	0.396838079090792	NA	0.0416666666666666	0.0416666666666667
AHR_ECOLI	50vs10	-0.231077303456418	0.129586187736105	-1.78319393056761	16	0.093533891967752	0.291635164499988	NA	0.0416666666666666	0.0416666666666667
AHR_ECOLI	50vs5	-0.30505833296222	0.129586187736105	-2.35409605214603	16	0.0316779222884094	0.145266023894808	NA	0.0416666666666666	0.0416666666666667
AHR_ECOLI	50vs2.5	-0.161432355942871	0.129586187736105	-1.24575279791098	16	0.230789326232549	0.453264191740846	NA	0.0416666666666666	0.0416666666666667
AHR_ECOLI	50vs1	-0.123176653656548	0.129586187736105	-0.950538447102015	16	0.355977413559872	0.672951578209669	NA	0.0416666666666666	0.0416666666666667
AHR_ECOLI	50vs0.25	-0.168132183384492	0.129586187736105	-1.29745450747331	16	0.212870831343091	0.489763194150317	NA	0.0416666666666666	0.0416666666666667
AHR_ECOLI	50vs0.1	-0.280591156521568	0.129586187736105	-2.16528598783209	16	0.0458222565598561	0.229913422957877	NA	0.0416666666666666	0.0416666666666667
AHR_ECOLI	25vs10	-0.0129220490911025	0.129586187736105	-0.0997177964477005	16	0.921807115809362	0.994884142358085	NA	0	0
AHR_ECOLI	25vs5	-0.0869030785969045	0.129586187736105	-0.670619918026121	16	0.512027570495843	0.978362348696545	NA	0	0
AHR_ECOLI	25vs2.5	0.0567228984224441	0.129586187736105	0.437723336208924	16	0.667438295031263	0.907718857874769	NA	0	0
AHR_ECOLI	25vs1	0.0949786007087673	0.129586187736105	0.732937687017891	16	0.474198533498609	0.907262727652072	NA	0	0
AHR_ECOLI	25vs0.25	0.0500230709808232	0.129586187736105	0.386021626646601	16	0.704565299196385	0.901533168733774	NA	0	0
AHR_ECOLI	25vs0.1	-0.0624359021562527	0.129586187736105	-0.481809853712185	16	0.636465141987029	0.887057212783023	NA	0	0
AHR_ECOLI	10vs5	-0.073981029505802	0.129586187736105	-0.57090212157842	16	0.575997447502554	0.999553946575311	NA	0	0
AHR_ECOLI	10vs2.5	0.0696449475135465	0.129586187736105	0.537441132656625	16	0.598358900737405	0.992231916059852	NA	0	0
AHR_ECOLI	10vs1	0.10790064979987	0.129586187736105	0.832655483465592	16	0.417295101413196	0.927580064112527	NA	0	0
AHR_ECOLI	10vs0.25	0.0629451200719257	0.129586187736105	0.485739423094301	16	0.633736808291055	0.861010475736597	NA	0	0
AHR_ECOLI	10vs0.1	-0.0495138530651502	0.129586187736105	-0.382092057264484	16	0.707420444822291	0.931585821137966	NA	0	0
AHR_ECOLI	5vs2.5	0.143625977019349	0.129586187736105	1.10834325423504	16	0.284096783800073	0.979384679428328	NA	0	0
AHR_ECOLI	5vs1	0.181881679305672	0.129586187736105	1.40355760504401	16	0.179560921417413	0.834470088405891	NA	0	0
AHR_ECOLI	5vs0.25	0.136926149577728	0.129586187736105	1.05664154467272	16	0.306369094093982	0.659584494320535	NA	0	0
AHR_ECOLI	5vs0.1	0.0244671764406518	0.129586187736105	0.188810064313936	16	0.85261583397483	0.970649188980348	NA	0	0
AHR_ECOLI	2.5vs1	0.0382557022863232	0.129586187736105	0.295214350808967	16	0.77162657866959	0.977744847177222	NA	0	0
AHR_ECOLI	2.5vs0.25	-0.00669982744162087	0.129586187736105	-0.0517017095623236	16	0.959406361041165	0.987007196755757	NA	0	0
AHR_ECOLI	2.5vs0.1	-0.119158800578697	0.129586187736105	-0.919533189921109	16	0.371472580813149	0.715718443403263	NA	0	0
AHR_ECOLI	1vs0.25	-0.0449555297279441	0.129586187736105	-0.34691606037129	16	0.733175212434181	0.967454063453863	NA	0	0
AHR_ECOLI	1vs0.1	-0.15741450286502	0.129586187736105	-1.21474754073008	16	0.242086019265922	0.758620859306137	NA	0	0
AHR_ECOLI	0.25vs0.1	-0.112458973137076	0.129586187736106	-0.867831480358785	16	0.398316282446014	0.779537445473745	NA	0	0
AIDB_ECOLI	50vs25	-0.0797306768680612	0.290428598688539	-0.274527636837741	16	0.787192214056394	0.924205814859437	NA	0.111111111111111	0.111111111111111
AIDB_ECOLI	50vs10	-0.0909408145394118	0.290428598688539	-0.313126238084213	16	0.758229504725616	0.87787049676047	NA	0.111111111111111	0.111111111111111
AIDB_ECOLI	50vs5	0.0358419922002005	0.290428598688539	0.123410684629712	16	0.903318881268855	0.961717763551711	NA	0.0555555555555556	0.0555555555555556
AIDB_ECOLI	50vs2.5	-0.362251798474526	0.290428598688539	-1.24730071387705	16	0.230236275413572	0.45322872243403	NA	0.111111111111111	0.111111111111111
AIDB_ECOLI	50vs1	-0.0343338449075042	0.290428598688539	-0.118217851349841	16	0.907366470383814	0.968080885799436	NA	0.166666666666667	0.166666666666667
AIDB_ECOLI	50vs0.25	0.214427093401509	0.290428598688539	0.738312598586288	16	0.471016224175183	0.736893552826149	NA	0.166666666666667	0.166666666666667
AIDB_ECOLI	50vs0.1	-0.177031898803628	0.290428598688539	-0.609553947521127	16	0.550716168215477	0.792713228950464	NA	0.166666666666667	0.166666666666667
AIDB_ECOLI	25vs10	-0.0112101376713506	0.290428598688539	-0.0385986012464721	16	0.969687928919569	0.994884142358085	NA	0.111111111111111	0.111111111111111
AIDB_ECOLI	25vs5	0.115572669068262	0.290428598688539	0.397938321467453	16	0.69593488248799	0.983377032834866	NA	0.0555555555555556	0.0555555555555556
AIDB_ECOLI	25vs2.5	-0.282521121606464	0.290428598688539	-0.972773077039309	16	0.345144069358799	0.758241922078009	NA	0.111111111111111	0.111111111111111
AIDB_ECOLI	25vs1	0.045396831960557	0.290428598688539	0.1563097854879	16	0.877744094337653	0.984734689535994	NA	0.166666666666667	0.166666666666667
AIDB_ECOLI	25vs0.25	0.29415777026957	0.290428598688539	1.01284023542403	16	0.326208940811746	0.64004348872681	NA	0.166666666666667	0.166666666666667
AIDB_ECOLI	25vs0.1	-0.0973012219355667	0.290428598688539	-0.335026310683386	16	0.741957391347469	0.9300675881109	NA	0.166666666666667	0.166666666666667
AIDB_ECOLI	10vs5	0.126782806739612	0.290428598688539	0.436536922713925	16	0.668280794104876	0.999553946575311	NA	0.0555555555555556	0.0555555555555556
AIDB_ECOLI	10vs2.5	-0.271310983935114	0.290428598688539	-0.934174475792837	16	0.364099067657527	0.941303162770954	NA	0.111111111111111	0.111111111111111
AIDB_ECOLI	10vs1	0.0566069696319076	0.290428598688539	0.194908386734373	16	0.847918133681079	0.999024458839971	NA	0.166666666666667	0.166666666666667
AIDB_ECOLI	10vs0.25	0.305367907940921	0.290428598688539	1.0514388366705	16	0.308678855093317	0.666340551980784	NA	0.166666666666667	0.166666666666667
AIDB_ECOLI	10vs0.1	-0.0860910842642161	0.290428598688539	-0.296427709436914	16	0.770716639113047	0.952978955155762	NA	0.166666666666667	0.166666666666667
AIDB_ECOLI	5vs2.5	-0.398093790674726	0.290428598688539	-1.37071139850676	16	0.189388730412282	0.963514382541593	NA	0.0555555555555556	0.0555555555555556
AIDB_ECOLI	5vs1	-0.0701758371077047	0.290428598688539	-0.241628535979553	16	0.812137504669684	0.978270678243957	NA	0.111111111111111	0.111111111111111
AIDB_ECOLI	5vs0.25	0.178585101201309	0.290428598688539	0.614901913956576	16	0.547265798770245	0.823050464074517	NA	0.111111111111111	0.111111111111111
AIDB_ECOLI	5vs0.1	-0.212873891003828	0.290428598688539	-0.732964632150839	16	0.474182547930073	0.790955953028337	NA	0.111111111111111	0.111111111111111
AIDB_ECOLI	2.5vs1	0.327917953567021	0.290428598688539	1.12908286252721	16	0.275507646707176	0.867248605693615	NA	0.166666666666667	0.166666666666667
AIDB_ECOLI	2.5vs0.25	0.576678891876035	0.290428598688539	1.98561331246334	16	0.0644886788037109	0.385252680145085	NA	0.166666666666667	0.166666666666667
AIDB_ECOLI	2.5vs0.1	0.185219899670898	0.290428598688539	0.637746766355923	16	0.532659963662893	0.812121612397583	NA	0.166666666666667	0.166666666666667
AIDB_ECOLI	1vs0.25	0.248760938309013	0.290428598688539	0.856530449936128	16	0.404350692061737	0.880342400810296	NA	0.222222222222222	0.222222222222222
AIDB_ECOLI	1vs0.1	-0.142698053896124	0.290428598688539	-0.491336096171286	16	0.629860402012357	0.920609417828421	NA	0.222222222222222	0.222222222222222
AIDB_ECOLI	0.25vs0.1	-0.391458992205137	0.290428598688539	-1.34786654610741	16	0.19647688619505	0.617380739774346	NA	0.222222222222222	0.222222222222222
AK1H_ECOLI	50vs25	-0.0463346734719643	0.0767910437250335	-0.603386426649901	16	0.554709815197537	0.802514760678306	NA	0.0462962962962963	0.0462962962962963
AK1H_ECOLI	50vs10	-0.0589980582094706	0.0767910437250335	-0.768293479910568	16	0.45350403672579	0.694647167604868	NA	0.0555555555555556	0.0555555555555556
AK1H_ECOLI	50vs5	-0.0547470823201799	0.0767910437250335	-0.71293577563828	16	0.486154158865246	0.701584808505345	NA	0.0833333333333334	0.0833333333333333
AK1H_ECOLI	50vs2.5	-0.0242305559457113	0.0767910437250335	-0.315538828101801	16	0.756430981864734	0.885874768827029	NA	0.0925925925925926	0.0925925925925926
AK1H_ECOLI	50vs1	-0.118269979291367	0.0767910437250335	-1.54015329853905	16	0.143065545767192	0.442307261800939	NA	0.0462962962962963	0.0462962962962963
AK1H_ECOLI	50vs0.25	-0.0283036294503465	0.0767910437250335	-0.368579824903717	16	0.717272391632507	0.882294932243517	NA	0.12037037037037	0.12037037037037
AK1H_ECOLI	50vs0.1	-0.0469964387223988	0.0767910437250335	-0.612004166666616	16	0.549133894592178	0.79228511407498	NA	0.0740740740740741	0.0740740740740741
AK1H_ECOLI	25vs10	-0.0126633847375063	0.0767910437250335	-0.164907053260667	16	0.87108260912687	0.989644384934478	NA	0.0462962962962963	0.0462962962962963
AK1H_ECOLI	25vs5	-0.00841240884821559	0.0767910437250335	-0.109549348988379	16	0.914129015363912	0.987597732738163	NA	0.0740740740740741	0.0740740740740741
AK1H_ECOLI	25vs2.5	0.022104117526253	0.0767910437250335	0.2878475985481	16	0.777158509753151	0.934389492636453	NA	0.0833333333333334	0.0833333333333333
AK1H_ECOLI	25vs1	-0.0719353058194028	0.0767910437250335	-0.936766871889153	16	0.36280402336667	0.86902130996563	NA	0.0370370370370371	0.037037037037037
AK1H_ECOLI	25vs0.25	0.0180310440216178	0.0767910437250335	0.234806601746184	16	0.817337413376638	0.945175253006687	NA	0.111111111111111	0.111111111111111
AK1H_ECOLI	25vs0.1	-0.000661765250434528	0.0767910437250335	-0.00861774001671494	16	0.993230660679091	0.999493914150525	NA	0.0648148148148148	0.0648148148148148
AK1H_ECOLI	10vs5	0.0042509758892907	0.0767910437250335	0.0553577042722874	16	0.956538864778617	0.999553946575311	NA	0.0833333333333334	0.0833333333333333
AK1H_ECOLI	10vs2.5	0.0347675022637593	0.0767910437250335	0.452754651808767	16	0.656804308133142	0.992294067298694	NA	0.0925925925925926	0.0925925925925926
AK1H_ECOLI	10vs1	-0.0592719210818965	0.0767910437250335	-0.771859818628486	16	0.451447979509012	0.952090208379703	NA	0.0462962962962963	0.0462962962962963
AK1H_ECOLI	10vs0.25	0.0306944287591241	0.0767910437250335	0.399713655006851	16	0.694652784912967	0.89218254330442	NA	0.12037037037037	0.12037037037037
AK1H_ECOLI	10vs0.1	0.0120016194870718	0.0767910437250335	0.156289313243952	16	0.877759968543014	0.976017344446028	NA	0.0740740740740741	0.0740740740740741
AK1H_ECOLI	5vs2.5	0.0305165263744686	0.0767910437250335	0.397396947536479	16	0.696326037843928	0.979384679428328	NA	0.12037037037037	0.12037037037037
AK1H_ECOLI	5vs1	-0.0635228969711872	0.0767910437250335	-0.827217522900774	16	0.420280498848559	0.941801414048115	NA	0.0740740740740741	0.0740740740740741
AK1H_ECOLI	5vs0.25	0.0264434528698334	0.0767910437250335	0.344355950734563	16	0.735063015941157	0.928048307011651	NA	0.148148148148148	0.148148148148148
AK1H_ECOLI	5vs0.1	0.00775064359778106	0.0767910437250335	0.100931608971664	16	0.920858721963579	0.985280704073767	NA	0.101851851851852	0.101851851851852
AK1H_ECOLI	2.5vs1	-0.0940394233456558	0.0767910437250335	-1.22461447043725	16	0.238445610391491	0.854155347060908	NA	0.0833333333333334	0.0833333333333333
AK1H_ECOLI	2.5vs0.25	-0.00407307350463527	0.0767910437250336	-0.0530409968019156	16	0.958355852586331	0.987007196755757	NA	0.157407407407407	0.157407407407407
AK1H_ECOLI	2.5vs0.1	-0.0227658827766876	0.0767910437250336	-0.296465338564815	16	0.770688425251262	0.925716611633212	NA	0.111111111111111	0.111111111111111
AK1H_ECOLI	1vs0.25	0.0899663498410206	0.0767910437250335	1.17157347363534	16	0.25851992289702	0.809677422002805	NA	0.111111111111111	0.111111111111111
AK1H_ECOLI	1vs0.1	0.0712735405689683	0.0767910437250335	0.928149131872438	16	0.367121279951437	0.834999398212899	NA	0.0648148148148148	0.0648148148148148
AK1H_ECOLI	0.25vs0.1	-0.0186928092720523	0.0767910437250336	-0.243424341762899	16	0.810770178503957	0.946048742037875	NA	0.138888888888889	0.138888888888889
AK2H_ECOLI	50vs25	-0.053903345467648	0.0459135119605358	-1.17401921930911	16	0.257566834858893	0.581198847359308	NA	0.0555555555555556	0.0555555555555556
AK2H_ECOLI	50vs10	-0.109479261019619	0.0459135119605358	-2.38446715018707	16	0.0298264037844118	0.149840637586484	NA	0.0763888888888888	0.0763888888888889
AK2H_ECOLI	50vs5	-0.13966836642492	0.0459135119605358	-3.04198830498894	16	0.00776775176232425	0.05860412916806	NA	0.0833333333333334	0.0833333333333333
AK2H_ECOLI	50vs2.5	-0.133417110137088	0.0459135119605358	-2.90583543798098	16	0.0103152947699878	0.0606089020114767	NA	0.0625	0.0625
AK2H_ECOLI	50vs1	-0.0662364890068581	0.0459135119605358	-1.44263608202724	16	0.168413769264097	0.469689547091186	NA	0.0763888888888888	0.0763888888888889
AK2H_ECOLI	50vs0.25	-0.0184268560257147	0.0459135119605358	-0.40133841300472	16	0.693480267287844	0.869307890435553	NA	0.0833333333333334	0.0833333333333333
AK2H_ECOLI	50vs0.1	-0.0628367577576438	0.0459135119605358	-1.36858966074418	16	0.190038237898728	0.491292990651339	NA	0.0625	0.0625
AK2H_ECOLI	25vs10	-0.0555759155519707	0.0459135119605358	-1.21044793087795	16	0.24368570588976	0.849818065962727	NA	0.0625	0.0625
AK2H_ECOLI	25vs5	-0.0857650209572718	0.0459135119605358	-1.86796908567982	16	0.0801921771200971	0.76371491365842	NA	0.0694444444444444	0.0694444444444444
AK2H_ECOLI	25vs2.5	-0.0795137646694405	0.0459135119605358	-1.73181621867186	16	0.102537538893163	0.514372783062104	NA	0.0486111111111112	0.0486111111111111
AK2H_ECOLI	25vs1	-0.0123331435392101	0.0459135119605358	-0.268616862718122	16	0.791657256506415	0.974753077223102	NA	0.0625	0.0625
AK2H_ECOLI	25vs0.25	0.0354764894419333	0.0459135119605358	0.772680806304395	16	0.450975485093169	0.740440362146285	NA	0.0694444444444444	0.0694444444444444
AK2H_ECOLI	25vs0.1	-0.00893341228999582	0.0459135119605358	-0.19457044143507	16	0.848178308770509	0.97131378889362	NA	0.0486111111111112	0.0486111111111111
AK2H_ECOLI	10vs5	-0.0301891054053011	0.0459135119605358	-0.657521154801873	16	0.520193761733204	0.999553946575311	NA	0.0902777777777778	0.0902777777777778
AK2H_ECOLI	10vs2.5	-0.0239378491174698	0.0459135119605358	-0.521368287793911	16	0.609251824131251	0.992231916059852	NA	0.0694444444444444	0.0694444444444444
AK2H_ECOLI	10vs1	0.0432427720127606	0.0459135119605358	0.94183106815983	16	0.360283306390982	0.901097340822371	NA	0.0833333333333334	0.0833333333333333
AK2H_ECOLI	10vs0.25	0.091052404993904	0.0459135119605358	1.98312873718235	16	0.0647894163464089	0.305853938768776	NA	0.0902777777777778	0.0902777777777778
AK2H_ECOLI	10vs0.1	0.0466425032619748	0.0459135119605358	1.01587748944288	16	0.324804290046765	0.709620039397408	NA	0.0694444444444444	0.0694444444444444
AK2H_ECOLI	5vs2.5	0.00625125628783131	0.0459135119605358	0.136152867007962	16	0.893398797447206	0.986793858797976	NA	0.0763888888888888	0.0763888888888889
AK2H_ECOLI	5vs1	0.0734318774180617	0.0459135119605358	1.5993522229617	16	0.129300173813195	0.767230593848262	NA	0.0902777777777778	0.0902777777777778
AK2H_ECOLI	5vs0.25	0.121241510399205	0.0459135119605358	2.64064989198422	16	0.0178054525893216	0.157167360355743	NA	0.0972222222222222	0.0972222222222222
AK2H_ECOLI	5vs0.1	0.076831608667276	0.0459135119605358	1.67339864424475	16	0.113683647585507	0.418165493101495	NA	0.0763888888888888	0.0763888888888889
AK2H_ECOLI	2.5vs1	0.0671806211302304	0.0459135119605358	1.46319935595374	16	0.162780313090019	0.792609625763215	NA	0.0694444444444444	0.0694444444444444
AK2H_ECOLI	2.5vs0.25	0.114990254111374	0.0459135119605358	2.50449702497626	16	0.0234609532657823	0.267758342247287	NA	0.0763888888888888	0.0763888888888889
AK2H_ECOLI	2.5vs0.1	0.0705803523794447	0.0459135119605358	1.53724577723679	16	0.143772281110166	0.489296438837724	NA	0.0555555555555556	0.0555555555555556
AK2H_ECOLI	1vs0.25	0.0478096329811434	0.0459135119605358	1.04129766902252	16	0.31321726726331	0.836549880623328	NA	0.0902777777777778	0.0902777777777778
AK2H_ECOLI	1vs0.1	0.00339973124921427	0.0459135119605358	0.0740464212830516	16	0.941891291818504	0.992143811511764	NA	0.0694444444444444	0.0694444444444444
AK2H_ECOLI	0.25vs0.1	-0.0444099017319291	0.0459135119605359	-0.967251247739464	16	0.347812747852091	0.738373431194383	NA	0.0763888888888888	0.0763888888888889
AK3_ECOLI	50vs25	-0.011843506645332	0.0439122679597741	-0.269708379812705	16	0.790832146957905	0.924205814859437	NA	0.0595238095238095	0.0595238095238095
AK3_ECOLI	50vs10	-0.0939330018722823	0.0439122679597741	-2.13910613677093	16	0.0481913763886392	0.200166324071384	NA	0.0595238095238095	0.0595238095238095
AK3_ECOLI	50vs5	-0.0434830567750453	0.0439122679597741	-0.99022571129503	16	0.336803551144513	0.588971298800291	NA	0.0595238095238095	0.0595238095238095
AK3_ECOLI	50vs2.5	-0.0411165447679617	0.0439122679597741	-0.936333892060109	16	0.363020100495985	0.590992638993112	NA	0.0476190476190477	0.0476190476190476
AK3_ECOLI	50vs1	0.00791005557064865	0.0439122679597741	0.1801331595511	16	0.859309731748387	0.950633910505806	NA	0.0833333333333334	0.0833333333333333
AK3_ECOLI	50vs0.25	0.0763714755172085	0.0439122679597741	1.73918312730212	16	0.101201752240891	0.320213413361902	NA	0.0714285714285714	0.0714285714285714
AK3_ECOLI	50vs0.1	-0.0256712097264964	0.0439122679597741	-0.584602228926378	16	0.566968038395525	0.801137047397058	NA	0.0714285714285714	0.0714285714285714
AK3_ECOLI	25vs10	-0.0820894952269503	0.0439122679597741	-1.86939775695822	16	0.0799826039676192	0.696854264300241	NA	0.0238095238095238	0.0238095238095238
AK3_ECOLI	25vs5	-0.0316395501297132	0.0439122679597741	-0.720517331482325	16	0.481601556481162	0.978362348696545	NA	0.0238095238095238	0.0238095238095238
AK3_ECOLI	25vs2.5	-0.0292730381226297	0.0439122679597741	-0.666625512247404	16	0.514510023110091	0.837373876444463	NA	0.0119047619047619	0.0119047619047619
AK3_ECOLI	25vs1	0.0197535622159807	0.0439122679597741	0.449841539363805	16	0.658859355227559	0.94853406434786	NA	0.0476190476190477	0.0476190476190476
AK3_ECOLI	25vs0.25	0.0882149821625406	0.0439122679597741	2.00889150711482	16	0.0617317612221622	0.285306614923377	NA	0.0357142857142857	0.0357142857142857
AK3_ECOLI	25vs0.1	-0.0138277030811643	0.0439122679597741	-0.314893849113674	16	0.756911655732621	0.934938562012408	NA	0.0357142857142857	0.0357142857142857
AK3_ECOLI	10vs5	0.050449945097237	0.0439122679597741	1.1488804254759	16	0.267491200254055	0.999553946575311	NA	0.0238095238095238	0.0238095238095238
AK3_ECOLI	10vs2.5	0.0528164571043206	0.0439122679597741	1.20277224471082	16	0.246561683629839	0.913083294475933	NA	0.0119047619047619	0.0119047619047619
AK3_ECOLI	10vs1	0.101843057442931	0.0439122679597741	2.31923929632203	16	0.0339356776188602	0.470628918354971	NA	0.0476190476190477	0.0476190476190476
AK3_ECOLI	10vs0.25	0.170304477389491	0.0439122679597741	3.87828926407305	16	0.00133339448610492	0.0278679447595929	NA	0.0357142857142857	0.0357142857142857
AK3_ECOLI	10vs0.1	0.0682617921457859	0.0439122679597741	1.55450390784455	16	0.13961997630732	0.515274204945353	NA	0.0357142857142857	0.0357142857142857
AK3_ECOLI	5vs2.5	0.00236651200708356	0.0439122679597741	0.053891819234921	16	0.957688526597777	0.989118346679652	NA	0.0119047619047619	0.0119047619047619
AK3_ECOLI	5vs1	0.0513931123456939	0.0439122679597741	1.17035887084613	16	0.258994238483237	0.890292694786128	NA	0.0476190476190477	0.0476190476190476
AK3_ECOLI	5vs0.25	0.119854532292254	0.0439122679597741	2.72940883859715	16	0.0148490625868152	0.139666387855495	NA	0.0357142857142857	0.0357142857142857
AK3_ECOLI	5vs0.1	0.0178118470485489	0.0439122679597741	0.405623482368651	16	0.690391781149523	0.904662412771139	NA	0.0357142857142857	0.0357142857142857
AK3_ECOLI	2.5vs1	0.0490266003386104	0.0439122679597741	1.11646705161121	16	0.280708979389947	0.867248605693615	NA	0.0357142857142857	0.0357142857142857
AK3_ECOLI	2.5vs0.25	0.11748802028517	0.0439122679597741	2.67551701936222	16	0.0165822366493449	0.227782340560462	NA	0.0238095238095238	0.0238095238095238
AK3_ECOLI	2.5vs0.1	0.0154453350414654	0.0439122679597741	0.35173166313373	16	0.729629024691794	0.900053248844986	NA	0.0238095238095238	0.0238095238095238
AK3_ECOLI	1vs0.25	0.0684614199465599	0.0439122679597741	1.55904996775102	16	0.138543163911687	0.657361443705452	NA	0.0595238095238095	0.0595238095238095
AK3_ECOLI	1vs0.1	-0.033581265297145	0.0439122679597741	-0.764735388477478	16	0.455561100027567	0.863746877672899	NA	0.0595238095238095	0.0595238095238095
AK3_ECOLI	0.25vs0.1	-0.102042685243705	0.0439122679597742	-2.32378535622849	16	0.0336329003555491	0.332700266323125	NA	0.0476190476190477	0.0476190476190476
ALAA_ECOLI	50vs25	-0.11821129377498	0.099060085226992	-1.19332921533536	16	0.250135524167146	0.574366652765068	NA	0.0888888888888889	0.0888888888888889
ALAA_ECOLI	50vs10	-0.0825582010159079	0.0990600852269919	-0.833415404668079	16	0.416879003987145	0.666814035104806	NA	0.0333333333333333	0.0333333333333333
ALAA_ECOLI	50vs5	-0.191803236088125	0.099060085226992	-1.93623128476637	16	0.0707084458557268	0.240266371276706	NA	0.0666666666666667	0.0666666666666667
ALAA_ECOLI	50vs2.5	-0.206640435490517	0.099060085226992	-2.08601108122418	16	0.0533453715742149	0.180300547453555	NA	0.0888888888888889	0.0888888888888889
ALAA_ECOLI	50vs1	-0.0584138076098656	0.099060085226992	-0.589680570898086	16	0.563640001784018	0.819067054760936	NA	0.0555555555555556	0.0555555555555556
ALAA_ECOLI	50vs0.25	-0.0371749655826327	0.099060085226992	-0.375276939217727	16	0.712382859984632	0.87957475569531	NA	0.111111111111111	0.111111111111111
ALAA_ECOLI	50vs0.1	-0.119448081627946	0.099060085226992	-1.20581444437723	16	0.245418708217049	0.554428667922851	NA	0.0444444444444444	0.0444444444444444
ALAA_ECOLI	25vs10	0.0356530927590721	0.0990600852269919	0.359913810667279	16	0.72361827679467	0.977767471838864	NA	0.0555555555555556	0.0555555555555556
ALAA_ECOLI	25vs5	-0.0735919423131447	0.0990600852269919	-0.742902069431011	16	0.46830919639696	0.978362348696545	NA	0.0888888888888889	0.0888888888888889
ALAA_ECOLI	25vs2.5	-0.0884291417155367	0.099060085226992	-0.89268186588882	16	0.385257240388439	0.782198814935774	NA	0.111111111111111	0.111111111111111
ALAA_ECOLI	25vs1	0.0597974861651143	0.0990600852269919	0.603648644437272	16	0.554539706135195	0.925841722134653	NA	0.0777777777777777	0.0777777777777778
ALAA_ECOLI	25vs0.25	0.0810363281923472	0.099060085226992	0.81805227611763	16	0.425343173786313	0.720302733500713	NA	0.133333333333333	0.133333333333333
ALAA_ECOLI	25vs0.1	-0.00123678785296625	0.099060085226992	-0.0124852290418709	16	0.99019284287357	0.999493914150525	NA	0.0666666666666667	0.0666666666666667
ALAA_ECOLI	10vs5	-0.109245035072217	0.0990600852269919	-1.10281588009829	16	0.286419100324763	0.999553946575311	NA	0.0333333333333333	0.0333333333333333
ALAA_ECOLI	10vs2.5	-0.124082234474609	0.099060085226992	-1.2525956765561	16	0.228352257369586	0.901041456882209	NA	0.0555555555555556	0.0555555555555556
ALAA_ECOLI	10vs1	0.0241443934060423	0.0990600852269919	0.243734833769993	16	0.810533833971905	0.999024458839971	NA	0.0222222222222223	0.0222222222222222
ALAA_ECOLI	10vs0.25	0.0453832354332752	0.099060085226992	0.458138465450352	16	0.653013800360352	0.872836469202587	NA	0.0777777777777777	0.0777777777777778
ALAA_ECOLI	10vs0.1	-0.0368898806120383	0.099060085226992	-0.37239903970915	16	0.714482428334579	0.934595992263	NA	0.0111111111111111	0.0111111111111111
ALAA_ECOLI	5vs2.5	-0.0148371994023921	0.099060085226992	-0.149779796457809	16	0.882810152279761	0.986793858797976	NA	0.0888888888888889	0.0888888888888889
ALAA_ECOLI	5vs1	0.133389428478259	0.0990600852269919	1.34655071386828	16	0.19689155892332	0.8510520670813	NA	0.0555555555555556	0.0555555555555556
ALAA_ECOLI	5vs0.25	0.154628270505492	0.099060085226992	1.56095434554864	16	0.138094166373657	0.471650026553754	NA	0.111111111111111	0.111111111111111
ALAA_ECOLI	5vs0.1	0.0723551544601784	0.099060085226992	0.73041684038914	16	0.475695495047864	0.790955953028337	NA	0.0444444444444444	0.0444444444444444
ALAA_ECOLI	2.5vs1	0.148226627880651	0.099060085226992	1.49633051032609	16	0.154032066836737	0.787412482322688	NA	0.0777777777777777	0.0777777777777778
ALAA_ECOLI	2.5vs0.25	0.169465469907884	0.099060085226992	1.71073414200645	16	0.106445384357212	0.474439704004231	NA	0.133333333333333	0.133333333333333
ALAA_ECOLI	2.5vs0.1	0.0871923538625705	0.099060085226992	0.880196636846949	16	0.391782125658601	0.729507962351069	NA	0.0666666666666667	0.0666666666666667
ALAA_ECOLI	1vs0.25	0.0212388420272329	0.099060085226992	0.214403631680359	16	0.832940970822989	0.977821209134169	NA	0.1	0.1
ALAA_ECOLI	1vs0.1	-0.0610342740180806	0.099060085226992	-0.616133873479143	16	0.546472634452349	0.90022625478096	NA	0.0333333333333333	0.0333333333333333
ALAA_ECOLI	0.25vs0.1	-0.0822731160453135	0.0990600852269921	-0.830537505159501	16	0.418456222923702	0.787986236133575	NA	0.0888888888888889	0.0888888888888889
ALAC_ECOLI	50vs25	-0.107150042057627	0.0353235450388608	-3.0333886913034	16	0.00790859124413434	0.096348011779745	NA	0.0888888888888889	0.0888888888888889
ALAC_ECOLI	50vs10	-0.0600422090870024	0.0353235450388608	-1.69977868928352	16	0.108526732016126	0.318326833126746	NA	0.1	0.1
ALAC_ECOLI	50vs5	-0.0780880892494077	0.0353235450388608	-2.21065267270032	16	0.0419696858851148	0.172521905146066	NA	0.0888888888888889	0.0888888888888889
ALAC_ECOLI	50vs2.5	-0.0561850720258192	0.0353235450388608	-1.59058418298639	16	0.13126520382151	0.317865007161921	NA	0.111111111111111	0.111111111111111
ALAC_ECOLI	50vs1	-0.0290697367034731	0.0353235450388608	-0.822956378571074	16	0.422629418525068	0.723792011577746	NA	0.0555555555555556	0.0555555555555556
ALAC_ECOLI	50vs0.25	-0.121715810815125	0.0353235450388608	-3.4457416627131	16	0.00332331524212615	0.0329104573611621	NA	0.0444444444444444	0.0444444444444444
ALAC_ECOLI	50vs0.1	-0.050633611120668	0.0353235450388608	-1.43342382722244	16	0.170989050563549	0.467315724603359	NA	0.1	0.1
ALAC_ECOLI	25vs10	0.0471078329706245	0.0353235450388608	1.33361000201988	16	0.20100719728924	0.844609142433565	NA	0.122222222222222	0.122222222222222
ALAC_ECOLI	25vs5	0.0290619528082191	0.0353235450388608	0.822736018603086	16	0.422751118915891	0.978362348696545	NA	0.111111111111111	0.111111111111111
ALAC_ECOLI	25vs2.5	0.0509649700318076	0.0353235450388608	1.44280450831702	16	0.168366984187932	0.618004952358535	NA	0.133333333333333	0.133333333333333
ALAC_ECOLI	25vs1	0.0780803053541537	0.0353235450388608	2.21043231273233	16	0.0419876519638718	0.428794251029275	NA	0.0777777777777777	0.0777777777777778
ALAC_ECOLI	25vs0.25	-0.0145657687574985	0.0353235450388608	-0.412352971409696	16	0.685552869757848	0.893345932715451	NA	0.0666666666666667	0.0666666666666667
ALAC_ECOLI	25vs0.1	0.0565164309369589	0.0353235450388608	1.59996486408097	16	0.129163813132546	0.460724504787432	NA	0.122222222222222	0.122222222222222
ALAC_ECOLI	10vs5	-0.0180458801624054	0.0353235450388608	-0.510873983416794	16	0.616415858862983	0.999553946575311	NA	0.122222222222222	0.122222222222222
ALAC_ECOLI	10vs2.5	0.00385713706118313	0.0353235450388608	0.109194506297138	16	0.914405987187486	0.996911902465703	NA	0.144444444444444	0.144444444444444
ALAC_ECOLI	10vs1	0.0309724723835292	0.0353235450388608	0.87682231071245	16	0.393558125399357	0.923386238880144	NA	0.0888888888888889	0.0888888888888889
ALAC_ECOLI	10vs0.25	-0.061673601728123	0.0353235450388608	-1.74596297342958	16	0.0999858528748585	0.397694594739273	NA	0.0777777777777777	0.0777777777777778
ALAC_ECOLI	10vs0.1	0.00940859796633438	0.0353235450388608	0.266354862061087	16	0.793367982313716	0.958136692684315	NA	0.133333333333333	0.133333333333333
ALAC_ECOLI	5vs2.5	0.0219030172235885	0.0353235450388608	0.620068489713932	16	0.543943623053728	0.979384679428328	NA	0.133333333333333	0.133333333333333
ALAC_ECOLI	5vs1	0.0490183525459346	0.0353235450388608	1.38769629412924	16	0.184253720535597	0.834470088405891	NA	0.0777777777777777	0.0777777777777778
ALAC_ECOLI	5vs0.25	-0.0436277215657176	0.0353235450388608	-1.23508899001278	16	0.234627512039303	0.586568780098258	NA	0.0666666666666667	0.0666666666666667
ALAC_ECOLI	5vs0.1	0.0274544781287397	0.0353235450388608	0.777228845477881	16	0.448363562067195	0.781141384559653	NA	0.122222222222222	0.122222222222222
ALAC_ECOLI	2.5vs1	0.0271153353223461	0.0353235450388608	0.767627804415312	16	0.453888450871578	0.938796386208352	NA	0.1	0.1
ALAC_ECOLI	2.5vs0.25	-0.0655307387893061	0.0353235450388608	-1.85515747972671	16	0.0820934589590201	0.428150298227345	NA	0.0888888888888889	0.0888888888888889
ALAC_ECOLI	2.5vs0.1	0.00555146090515125	0.0353235450388608	0.157160355763949	16	0.877084608720815	0.972219019971492	NA	0.144444444444444	0.144444444444444
ALAC_ECOLI	1vs0.25	-0.0926460741116522	0.0353235450388608	-2.62278528414203	16	0.0184652519127548	0.308248402368396	NA	0.0333333333333333	0.0333333333333333
ALAC_ECOLI	1vs0.1	-0.0215638744171949	0.0353235450388608	-0.610467448651362	16	0.550125970812605	0.900252624962085	NA	0.0888888888888889	0.0888888888888889
ALAC_ECOLI	0.25vs0.1	0.0710821996944574	0.0353235450388609	2.01231783549066	16	0.0613351078663209	0.4011399465592	NA	0.0777777777777777	0.0777777777777778
ALDA_ECOLI	50vs25	0.138694143641483	0.187820102384049	0.738441422834948	16	0.470940110312753	0.758083889868453	NA	0	0
ALDA_ECOLI	50vs10	0.224051903862986	0.187820102384049	1.19290694137122	16	0.250296260980843	0.510842533747682	NA	0	0
ALDA_ECOLI	50vs5	0.0117342251448964	0.187820102384049	0.0624758744987939	16	0.950957695110146	0.980982591722432	NA	0.0833333333333334	0.0833333333333333
ALDA_ECOLI	50vs2.5	0.135341204999585	0.187820102384049	0.720589560338135	16	0.481558306770143	0.70477637592774	NA	0	0
ALDA_ECOLI	50vs1	0.141662497086169	0.187820102384049	0.754245660011949	16	0.461659000419467	0.742145389499014	NA	0	0
ALDA_ECOLI	50vs0.25	-0.0156676030837891	0.187820102384049	-0.083418137275596	16	0.93455382493967	0.972686950017184	NA	0	0
ALDA_ECOLI	50vs0.1	0.00496781651212165	0.187820102384049	0.0264498658506937	16	0.979225609953953	0.992984427437511	NA	0	0
ALDA_ECOLI	25vs10	0.085357760221503	0.187820102384049	0.454465518536275	16	0.655598705485382	0.977767471838864	NA	0	0
ALDA_ECOLI	25vs5	-0.126959918496586	0.187820102384049	-0.675965548336155	16	0.508716096852795	0.978362348696545	NA	0.0833333333333334	0.0833333333333333
ALDA_ECOLI	25vs2.5	-0.00335293864189745	0.187820102384049	-0.0178518624968134	16	0.985977752377588	0.995174347060473	NA	0	0
ALDA_ECOLI	25vs1	0.00296835344468602	0.187820102384049	0.0158042371770005	16	0.987585965801967	0.996470121030619	NA	0	0
ALDA_ECOLI	25vs0.25	-0.154361746725272	0.187820102384049	-0.821859560110544	16	0.423235392003289	0.719625755542684	NA	0	0
ALDA_ECOLI	25vs0.1	-0.133726327129361	0.187820102384049	-0.711991556984254	16	0.486722928713536	0.809822324104255	NA	0	0
ALDA_ECOLI	10vs5	-0.212317678718089	0.187820102384049	-1.13043106687243	16	0.274956087577407	0.999553946575311	NA	0.0833333333333334	0.0833333333333333
ALDA_ECOLI	10vs2.5	-0.0887106988634004	0.187820102384049	-0.472317381033089	16	0.643078125006789	0.992294067298694	NA	0	0
ALDA_ECOLI	10vs1	-0.0823894067768169	0.187820102384049	-0.438661281359275	16	0.666772563953957	0.984890963453016	NA	0	0
ALDA_ECOLI	10vs0.25	-0.239719506946775	0.187820102384049	-1.27632507864682	16	0.220056542190513	0.574505438500068	NA	0	0
ALDA_ECOLI	10vs0.1	-0.219084087350864	0.187820102384049	-1.16645707552053	16	0.260522401604169	0.645397828596072	NA	0	0
ALDA_ECOLI	5vs2.5	0.123606979854689	0.187820102384049	0.658113685839341	16	0.519822775027706	0.979384679428328	NA	0.0833333333333334	0.0833333333333333
ALDA_ECOLI	5vs1	0.129928271941272	0.187820102384049	0.691769785513155	16	0.498998130044891	0.941801414048115	NA	0.0833333333333334	0.0833333333333333
ALDA_ECOLI	5vs0.25	-0.0274018282286855	0.187820102384049	-0.14589401177439	16	0.885827309647812	0.97255867763394	NA	0.0833333333333334	0.0833333333333333
ALDA_ECOLI	5vs0.1	-0.00676640863277479	0.187820102384049	-0.0360260086481001	16	0.971707263588712	0.995608828659096	NA	0.0833333333333334	0.0833333333333333
ALDA_ECOLI	2.5vs1	0.00632129208658347	0.187820102384049	0.0336560996738139	16	0.973567679762428	0.994821091941211	NA	0	0
ALDA_ECOLI	2.5vs0.25	-0.151008808083374	0.187820102384049	-0.804007697613731	16	0.433176442394027	0.782810053612987	NA	0	0
ALDA_ECOLI	2.5vs0.1	-0.130373388487463	0.187820102384049	-0.694139694487441	16	0.497550251635794	0.801203061067806	NA	0	0
ALDA_ECOLI	1vs0.25	-0.157330100169958	0.187820102384049	-0.837663797287544	16	0.414557725715542	0.893584843271861	NA	0	0
ALDA_ECOLI	1vs0.1	-0.136694680574047	0.187820102384049	-0.727795794161255	16	0.477254966493714	0.875923640286445	NA	0	0
ALDA_ECOLI	0.25vs0.1	0.0206354195959107	0.187820102384049	0.10986800312629	16	0.913880300190977	0.975490208069021	NA	0	0
ALDB_ECOLI	50vs25	-0.228389270359974	0.0720480752300989	-3.16995658288677	16	0.00594105275337098	0.0867617892662101	NA	0.111111111111111	0.111111111111111
ALDB_ECOLI	50vs10	-0.132987050333667	0.0720480752300989	-1.84580989719639	16	0.0835058249085763	0.27556412712264	NA	0.0925925925925926	0.0925925925925926
ALDB_ECOLI	50vs5	-0.24989171541749	0.0720480752300989	-3.46840237743222	16	0.00316805186604485	0.0306509018039839	NA	0.0740740740740741	0.0740740740740741
ALDB_ECOLI	50vs2.5	-0.280831775803565	0.072048075230099	-3.89783869876713	16	0.0012795850779832	0.0134037984413173	NA	0.148148148148148	0.148148148148148
ALDB_ECOLI	50vs1	-0.200020473653729	0.0720480752300989	-2.77620842770506	16	0.0134867894017106	0.107522265850879	NA	0.0925925925925926	0.0925925925925926
ALDB_ECOLI	50vs0.25	-0.280625008063428	0.072048075230099	-3.89496884083578	16	0.00128734505198302	0.016912035854337	NA	0.0740740740740741	0.0740740740740741
ALDB_ECOLI	50vs0.1	-0.164620293745015	0.072048075230099	-2.28486733641765	16	0.0363087726879825	0.201824592047643	NA	0.111111111111111	0.111111111111111
ALDB_ECOLI	25vs10	0.095402220026307	0.0720480752300989	1.32414668569039	16	0.204060207206224	0.844609142433565	NA	0.0925925925925926	0.0925925925925926
ALDB_ECOLI	25vs5	-0.0215024450575167	0.0720480752300989	-0.298445794545443	16	0.769203973787369	0.983377032834866	NA	0.0740740740740741	0.0740740740740741
ALDB_ECOLI	25vs2.5	-0.0524425054435914	0.0720480752300989	-0.727882115880355	16	0.477203557959877	0.823144768432864	NA	0.148148148148148	0.148148148148148
ALDB_ECOLI	25vs1	0.0283687967062451	0.0720480752300989	0.393748155181718	16	0.698964680559331	0.951746597481378	NA	0.0925925925925926	0.0925925925925926
ALDB_ECOLI	25vs0.25	-0.0522357377034542	0.072048075230099	-0.725012257949011	16	0.478914469354446	0.764928197742432	NA	0.0740740740740741	0.0740740740740741
ALDB_ECOLI	25vs0.1	0.0637689766149591	0.072048075230099	0.885089246469125	16	0.389216493089715	0.749626382822075	NA	0.111111111111111	0.111111111111111
ALDB_ECOLI	10vs5	-0.116904665083824	0.0720480752300989	-1.62259248023583	16	0.12421248480887	0.999553946575311	NA	0.0555555555555556	0.0555555555555556
ALDB_ECOLI	10vs2.5	-0.147844725469898	0.0720480752300989	-2.05202880157074	16	0.0569037536516981	0.562646892657998	NA	0.12962962962963	0.12962962962963
ALDB_ECOLI	10vs1	-0.067033423320062	0.0720480752300989	-0.930398530508668	16	0.365991019900112	0.906776610429819	NA	0.0740740740740741	0.0740740740740741
ALDB_ECOLI	10vs0.25	-0.147637957729761	0.072048075230099	-2.0491589436394	16	0.057213960082402	0.2884545615681	NA	0.0555555555555556	0.0555555555555556
ALDB_ECOLI	10vs0.1	-0.031633243411348	0.0720480752300989	-0.43905743922126	16	0.666491466894763	0.916010000146252	NA	0.0925925925925926	0.0925925925925926
ALDB_ECOLI	5vs2.5	-0.0309400603860747	0.0720480752300989	-0.429436321334912	16	0.673332637203691	0.979384679428328	NA	0.111111111111111	0.111111111111111
ALDB_ECOLI	5vs1	0.0498712417637618	0.0720480752300989	0.69219394972716	16	0.498738809864885	0.941801414048115	NA	0.0555555555555556	0.0555555555555556
ALDB_ECOLI	5vs0.25	-0.0307332926459375	0.072048075230099	-0.426566463403568	16	0.675379056873009	0.909546669655643	NA	0.0370370370370371	0.037037037037037
ALDB_ECOLI	5vs0.1	0.0852714216724758	0.072048075230099	1.18353504101457	16	0.253884002210919	0.605883592776265	NA	0.0740740740740741	0.0740740740740741
ALDB_ECOLI	2.5vs1	0.0808113021498365	0.0720480752300989	1.12163027106207	16	0.278571479253452	0.867248605693615	NA	0.12962962962963	0.12962962962963
ALDB_ECOLI	2.5vs0.25	0.00020676774013717	0.072048075230099	0.00286985793134402	16	0.997745665423116	0.999052185281811	NA	0.111111111111111	0.111111111111111
ALDB_ECOLI	2.5vs0.1	0.116211482058551	0.072048075230099	1.61297136234948	16	0.126297603676482	0.457029461405243	NA	0.148148148148148	0.148148148148148
ALDB_ECOLI	1vs0.25	-0.0806045344096993	0.072048075230099	-1.11876041313073	16	0.27975805772967	0.809677422002805	NA	0.0555555555555556	0.0555555555555556
ALDB_ECOLI	1vs0.1	0.035400179908714	0.072048075230099	0.491341091287407	16	0.629856947223393	0.920609417828421	NA	0.0925925925925926	0.0925925925925926
ALDB_ECOLI	0.25vs0.1	0.116004714318413	0.072048075230099	1.61010150441813	16	0.126925321772382	0.541928340151742	NA	0.0740740740740741	0.0740740740740741
ALF_ECOLI	50vs25	-0.0266464186708705	0.020878358402154	-1.27626981765585	16	0.220075582563076	0.544161071996896	NA	0.0925925925925926	0.0925925925925926
ALF_ECOLI	50vs10	-0.0205221173827942	0.020878358402154	-0.982937307019162	16	0.340269228988304	0.595983604387646	NA	0.0851851851851851	0.0851851851851852
ALF_ECOLI	50vs5	-0.0859072921520176	0.020878358402154	-4.11465741210547	16	0.000811236827038542	0.0110157421776813	NA	0.0888888888888889	0.0888888888888889
ALF_ECOLI	50vs2.5	-0.0454006869881833	0.020878358402154	-2.17453336673727	16	0.0450114141731972	0.165022006699654	NA	0.0888888888888889	0.0888888888888889
ALF_ECOLI	50vs1	-0.0497535491297931	0.020878358402154	-2.38302016717273	16	0.0299122572458739	0.186911185817461	NA	0.0888888888888889	0.0888888888888889
ALF_ECOLI	50vs0.25	-0.00414060892521207	0.020878358402154	-0.198320617237076	16	0.845292170999945	0.940769571569191	NA	0.0666666666666667	0.0666666666666667
ALF_ECOLI	50vs0.1	-0.0101685892710448	0.020878358402154	-0.487039693216289	16	0.632835217493917	0.848095355764788	NA	0.0851851851851851	0.0851851851851852
ALF_ECOLI	25vs10	0.00612430128807636	0.020878358402154	0.293332510636685	16	0.77303851665194	0.981750449132447	NA	0.0814814814814815	0.0814814814814815
ALF_ECOLI	25vs5	-0.0592608734811471	0.020878358402154	-2.83838759444963	16	0.0118625445678862	0.331436636782265	NA	0.0851851851851851	0.0851851851851852
ALF_ECOLI	25vs2.5	-0.0187542683173127	0.020878358402154	-0.89826354908142	16	0.382363873428916	0.782198814935774	NA	0.0851851851851851	0.0851851851851852
ALF_ECOLI	25vs1	-0.0231071304589226	0.020878358402154	-1.10675034951688	16	0.284764603296316	0.815751328969356	NA	0.0851851851851851	0.0851851851851852
ALF_ECOLI	25vs0.25	0.0225058097456584	0.020878358402154	1.07794920041877	16	0.297040547526688	0.615566848943191	NA	0.062962962962963	0.062962962962963
ALF_ECOLI	25vs0.1	0.0164778293998257	0.020878358402154	0.789230124439557	16	0.441516614526517	0.784202621640633	NA	0.0814814814814815	0.0814814814814815
ALF_ECOLI	10vs5	-0.0653851747692234	0.020878358402154	-3.13172010508631	16	0.00643737018672108	0.257716785751144	NA	0.0777777777777777	0.0777777777777778
ALF_ECOLI	10vs2.5	-0.0248785696053891	0.020878358402154	-1.1915960597181	16	0.250795746074277	0.913083294475933	NA	0.0777777777777777	0.0777777777777778
ALF_ECOLI	10vs1	-0.029231431746999	0.020878358402154	-1.40008286015356	16	0.180580568037635	0.791376408091301	NA	0.0777777777777777	0.0777777777777778
ALF_ECOLI	10vs0.25	0.0163815084575821	0.020878358402154	0.784616689782086	16	0.444140869241005	0.769755510744371	NA	0.0555555555555556	0.0555555555555556
ALF_ECOLI	10vs0.1	0.0103535281117493	0.020878358402154	0.495897613802873	16	0.626709208948802	0.914836074480662	NA	0.0740740740740741	0.0740740740740741
ALF_ECOLI	5vs2.5	0.0405066051638343	0.020878358402154	1.94012404536821	16	0.0701992374135954	0.788916839261465	NA	0.0814814814814815	0.0814814814814815
ALF_ECOLI	5vs1	0.0361537430222244	0.020878358402154	1.73163724493275	16	0.102570181156664	0.715822110186993	NA	0.0814814814814815	0.0814814814814815
ALF_ECOLI	5vs0.25	0.0817666832268055	0.020878358402154	3.9163367948684	16	0.0012306863949374	0.028223722272235	NA	0.0592592592592592	0.0592592592592593
ALF_ECOLI	5vs0.1	0.0757387028809727	0.020878358402154	3.62761771888918	16	0.00226323665743222	0.0392808725922517	NA	0.0777777777777777	0.0777777777777778
ALF_ECOLI	2.5vs1	-0.00435286214160988	0.020878358402154	-0.208486800435459	16	0.837479825818926	0.980442817859409	NA	0.0814814814814815	0.0814814814814815
ALF_ECOLI	2.5vs0.25	0.0412600780629712	0.020878358402154	1.97621274950019	16	0.0656332227898182	0.387616503930095	NA	0.0592592592592592	0.0592592592592593
ALF_ECOLI	2.5vs0.1	0.0352320977171384	0.020878358402154	1.68749367352098	16	0.110902532705381	0.419540240537734	NA	0.0777777777777777	0.0777777777777778
ALF_ECOLI	1vs0.25	0.0456129402045811	0.020878358402154	2.18469954993565	16	0.04413530511499	0.417096871066042	NA	0.0592592592592592	0.0592592592592593
ALF_ECOLI	1vs0.1	0.0395849598587483	0.020878358402154	1.89598047395644	16	0.0761711316178444	0.48607088099677	NA	0.0777777777777777	0.0777777777777778
ALF_ECOLI	0.25vs0.1	-0.00602798034583276	0.020878358402154	-0.288719075979213	16	0.776503436389294	0.935766604992522	NA	0.0555555555555556	0.0555555555555556
ALF1_ECOLI	50vs25	-0.0259523230325888	0.073112595230185	-0.354963778140845	16	0.727252454028852	0.895916759190264	NA	0.0119047619047619	0.0119047619047619
ALF1_ECOLI	50vs10	-0.04814973245963	0.073112595230185	-0.658569598138832	16	0.519537427863362	0.745033327503193	NA	0.0119047619047619	0.0119047619047619
ALF1_ECOLI	50vs5	-0.0569018947824774	0.073112595230185	-0.778277595034475	16	0.447762607029541	0.671210312151449	NA	0	0
ALF1_ECOLI	50vs2.5	-0.0268911914183269	0.073112595230185	-0.367805182317269	16	0.71783877976989	0.866202930877159	NA	0	0
ALF1_ECOLI	50vs1	-0.0299220847976187	0.073112595230185	-0.409260329269028	16	0.687774927952139	0.884883491054727	NA	0.0238095238095238	0.0238095238095238
ALF1_ECOLI	50vs0.25	-0.0204554736217732	0.073112595230185	-0.279780433964516	16	0.783230632200613	0.91264430989823	NA	0.0357142857142857	0.0357142857142857
ALF1_ECOLI	50vs0.1	0.062919606529906	0.073112595230185	0.860585051478644	16	0.402178790804495	0.687561881020303	NA	0.0238095238095238	0.0238095238095238
ALF1_ECOLI	25vs10	-0.0221974094270413	0.073112595230185	-0.303605819997987	16	0.765340641832285	0.980711555577259	NA	0.0238095238095238	0.0238095238095238
ALF1_ECOLI	25vs5	-0.0309495717498886	0.073112595230185	-0.42331381689363	16	0.677701616045894	0.983377032834866	NA	0.0119047619047619	0.0119047619047619
ALF1_ECOLI	25vs2.5	-0.000938868385738104	0.073112595230185	-0.0128414041764241	16	0.989913083140838	0.995264896160488	NA	0.0119047619047619	0.0119047619047619
ALF1_ECOLI	25vs1	-0.00396976176502996	0.073112595230185	-0.054296551128184	16	0.957371094404824	0.996470121030619	NA	0.0357142857142857	0.0357142857142857
ALF1_ECOLI	25vs0.25	0.00549684941081559	0.073112595230185	0.0751833441763284	16	0.941000850471888	0.985713396479376	NA	0.0476190476190477	0.0476190476190476
ALF1_ECOLI	25vs0.1	0.0888719295624948	0.073112595230185	1.21554882961949	16	0.241788793339835	0.60584617853001	NA	0.0357142857142857	0.0357142857142857
ALF1_ECOLI	10vs5	-0.00875216232284737	0.073112595230185	-0.119707996895643	16	0.906204691382683	0.999553946575311	NA	0.0119047619047619	0.0119047619047619
ALF1_ECOLI	10vs2.5	0.0212585410413031	0.073112595230185	0.290764415821563	16	0.774966677512708	0.992294067298694	NA	0.0119047619047619	0.0119047619047619
ALF1_ECOLI	10vs1	0.0182276476620113	0.073112595230185	0.249309268869803	16	0.806293852388897	0.999024458839971	NA	0.0357142857142857	0.0357142857142857
ALF1_ECOLI	10vs0.25	0.0276942588378568	0.073112595230185	0.378789164174316	16	0.709823755761473	0.899717288197657	NA	0.0476190476190477	0.0476190476190476
ALF1_ECOLI	10vs0.1	0.111069338989536	0.073112595230185	1.51915464961748	16	0.148235872351744	0.525584375849924	NA	0.0357142857142857	0.0357142857142857
ALF1_ECOLI	5vs2.5	0.0300107033641505	0.073112595230185	0.410472412717206	16	0.686903694411659	0.979384679428328	NA	0	0
ALF1_ECOLI	5vs1	0.0269798099848587	0.073112595230185	0.369017265765446	16	0.716952627349726	0.966630343585944	NA	0.0238095238095238	0.0238095238095238
ALF1_ECOLI	5vs0.25	0.0364464211607042	0.073112595230185	0.498497161069958	16	0.624916716145349	0.876640503394607	NA	0.0357142857142857	0.0357142857142857
ALF1_ECOLI	5vs0.1	0.119821501312383	0.073112595230185	1.63886264651312	16	0.12075330676003	0.433614147001926	NA	0.0238095238095238	0.0238095238095238
ALF1_ECOLI	2.5vs1	-0.00303089337929185	0.073112595230185	-0.0414551469517598	16	0.967445957869959	0.993948281962951	NA	0.0238095238095238	0.0238095238095238
ALF1_ECOLI	2.5vs0.25	0.00643571779655369	0.073112595230185	0.0880247483527525	16	0.930949327021148	0.977543843016568	NA	0.0357142857142857	0.0357142857142857
ALF1_ECOLI	2.5vs0.1	0.0898107979482329	0.073112595230185	1.22839023379591	16	0.23706379082623	0.600870640398348	NA	0.0238095238095238	0.0238095238095238
ALF1_ECOLI	1vs0.25	0.00946661117584555	0.073112595230185	0.129479895304512	16	0.898591690389959	0.990433387614497	NA	0.0595238095238095	0.0595238095238095
ALF1_ECOLI	1vs0.1	0.0928416913275247	0.073112595230185	1.26984538074767	16	0.222297983093974	0.741062903147307	NA	0.0476190476190477	0.0476190476190476
ALF1_ECOLI	0.25vs0.1	0.0833750801516792	0.0731125952301851	1.14036548544316	16	0.270917308305963	0.67943127570436	NA	0.0595238095238095	0.0595238095238095
ALKH_ECOLI	50vs25	-0.0985046782677265	0.0386391421955544	-2.54934951115607	16	0.0214314229271033	0.174545361538133	NA	0.0222222222222223	0.0222222222222222
ALKH_ECOLI	50vs10	-0.173197216354335	0.0386391421955544	-4.48242912530968	16	0.000376996744739566	0.00804490301159845	NA	0.0222222222222223	0.0222222222222222
ALKH_ECOLI	50vs5	-0.147335148018363	0.0386391421955544	-3.81310607965086	16	0.00152984341327556	0.0176731164458997	NA	0.0222222222222223	0.0222222222222222
ALKH_ECOLI	50vs2.5	-0.189741907369233	0.0386391421955544	-4.91061386427631	16	0.000156791669322809	0.00264943587213359	NA	0.0222222222222223	0.0222222222222222
ALKH_ECOLI	50vs1	-0.114235920809257	0.0386391421955544	-2.95648180363591	16	0.00928441904733157	0.0840542285277833	NA	0.0333333333333333	0.0333333333333333
ALKH_ECOLI	50vs0.25	-0.170155355089532	0.0386391421955544	-4.40370426000577	16	0.000443815155127369	0.00767166196720167	NA	0.0222222222222223	0.0222222222222222
ALKH_ECOLI	50vs0.1	-0.134411918539047	0.0386391421955544	-3.47864654600205	16	0.00310025469520347	0.0470787020933879	NA	0.0222222222222223	0.0222222222222222
ALKH_ECOLI	25vs10	-0.0746925380866088	0.0386391421955544	-1.93307961415361	16	0.0711231402802921	0.686874805897813	NA	0	0
ALKH_ECOLI	25vs5	-0.048830469750636	0.0386391421955544	-1.26375656849479	16	0.224420496347615	0.929235163561917	NA	0	0
ALKH_ECOLI	25vs2.5	-0.0912372291015065	0.0386391421955544	-2.36126435312023	16	0.0312314307244297	0.32276855778468	NA	0	0
ALKH_ECOLI	25vs1	-0.0157312425415306	0.0386391421955544	-0.40713229247984	16	0.689305638588683	0.94853406434786	NA	0.0111111111111111	0.0111111111111111
ALKH_ECOLI	25vs0.25	-0.0716506768218051	0.0386391421955544	-1.8543547488497	16	0.0822139091254601	0.330007495123563	NA	0	0
ALKH_ECOLI	25vs0.1	-0.0359072402713208	0.0386391421955544	-0.929297034845978	16	0.366544193149632	0.731810115355412	NA	0	0
ALKH_ECOLI	10vs5	0.0258620683359728	0.0386391421955544	0.669323045658823	16	0.512832802346341	0.999553946575311	NA	0	0
ALKH_ECOLI	10vs2.5	-0.0165446910148977	0.0386391421955544	-0.428184738966624	16	0.674224782727135	0.992294067298694	NA	0	0
ALKH_ECOLI	10vs1	0.0589612955450782	0.0386391421955544	1.52594732167377	16	0.146546504658138	0.755643587545899	NA	0.0111111111111111	0.0111111111111111
ALKH_ECOLI	10vs0.25	0.00304186126480365	0.0386391421955544	0.0787248653039102	16	0.938227644315603	0.984792127907295	NA	0	0
ALKH_ECOLI	10vs0.1	0.038785297815288	0.0386391421955544	1.00378257930763	16	0.330423535705872	0.719057002336237	NA	0	0
ALKH_ECOLI	5vs2.5	-0.0424067593508705	0.0386391421955544	-1.09750778462545	16	0.288662484151978	0.979384679428328	NA	0	0
ALKH_ECOLI	5vs1	0.0330992272091054	0.0386391421955544	0.856624276014949	16	0.404300346088418	0.941801414048115	NA	0.0111111111111111	0.0111111111111111
ALKH_ECOLI	5vs0.25	-0.0228202070711691	0.0386391421955544	-0.590598180354912	16	0.563039758564422	0.835379473638101	NA	0	0
ALKH_ECOLI	5vs0.1	0.0129232294793152	0.0386391421955544	0.33445953364881	16	0.742376965034726	0.9344163247097	NA	0	0
ALKH_ECOLI	2.5vs1	0.0755059865599759	0.0386391421955544	1.95413206064039	16	0.0683940181745222	0.651938038067818	NA	0.0111111111111111	0.0111111111111111
ALKH_ECOLI	2.5vs0.25	0.0195865522797014	0.0386391421955544	0.506909604270534	16	0.619132689013947	0.865533423545204	NA	0	0
ALKH_ECOLI	2.5vs0.1	0.0553299888301857	0.0386391421955544	1.43196731827426	16	0.1713991605163	0.528265497792737	NA	0	0
ALKH_ECOLI	1vs0.25	-0.0559194342802746	0.0386391421955544	-1.44722245636986	16	0.167143589084763	0.703973090675602	NA	0.0111111111111111	0.0111111111111111
ALKH_ECOLI	1vs0.1	-0.0201759977297903	0.0386391421955544	-0.522164742366139	16	0.608709777068251	0.916312673089443	NA	0.0111111111111111	0.0111111111111111
ALKH_ECOLI	0.25vs0.1	0.0357434365504843	0.0386391421955544	0.925057714003722	16	0.368678516894536	0.749559399851867	NA	0	0
ALLC_ECOLI	50vs25	-0.113327610752683	0.189411272836898	-0.59831502663661	5	0.575699293501438	0.812994233644323	NA	0.333333333333333	0
ALLC_ECOLI	50vs10	Inf	NA	NA	NA	NA	0	oneConditionMissing	0.833333333333333	0
ALLC_ECOLI	50vs5	-0.229019493945163	0.231980484990744	-0.987236033903029	5	0.368861278484058	0.613975547412175	NA	0.666666666666667	0
ALLC_ECOLI	50vs2.5	-0.226045417400035	0.200900993184219	-1.12515828726023	5	0.311613874376811	0.544059060168507	NA	0.5	0
ALLC_ECOLI	50vs1	Inf	NA	NA	NA	NA	0	oneConditionMissing	0.833333333333333	0
ALLC_ECOLI	50vs0.25	-0.346422988909282	0.200900993184219	-1.72434682088219	5	0.145245946466061	0.395397513678682	NA	0.5	0
ALLC_ECOLI	50vs0.1	-0.399107898158424	0.200900993184219	-1.98658997067504	5	0.10370090103585	0.361927193417359	NA	0.5	0
ALLC_ECOLI	25vs10	Inf	NA	NA	NA	NA	0	oneConditionMissing	0.5	0
ALLC_ECOLI	25vs5	-0.11569188319248	0.189411272836898	-0.610797242739099	5	0.568030334505322	0.978362348696545	NA	0.333333333333333	0
ALLC_ECOLI	25vs2.5	-0.112717806647353	0.149742759169045	-0.752742952466271	5	0.485513472872942	0.823959316756155	NA	0.166666666666667	0
ALLC_ECOLI	25vs1	Inf	NA	NA	NA	NA	0	oneConditionMissing	0.5	0
ALLC_ECOLI	25vs0.25	-0.233095378156599	0.149742759169045	-1.55663872797654	5	0.180285300219317	0.486024637340377	NA	0.166666666666667	0
ALLC_ECOLI	25vs0.1	-0.285780287405741	0.149742759169045	-1.90847483371883	5	0.11461027637588	0.438175299858793	NA	0.166666666666667	0
ALLC_ECOLI	10vs5	-Inf	NA	NA	NA	NA	0	oneConditionMissing	0.833333333333333	0
ALLC_ECOLI	10vs2.5	-Inf	NA	NA	NA	NA	0	oneConditionMissing	0.666666666666667	0
ALLC_ECOLI	10vs1	NA	NA	NA	NA	NA	NA	completeMissing	1	0
ALLC_ECOLI	10vs0.25	-Inf	NA	NA	NA	NA	0	oneConditionMissing	0.666666666666667	0
ALLC_ECOLI	10vs0.1	-Inf	NA	NA	NA	NA	0	oneConditionMissing	0.666666666666667	0
ALLC_ECOLI	5vs2.5	0.00297407654512766	0.200900993184219	0.0148036925949915	5	0.98876133109873	0.997028814862713	NA	0.5	0
ALLC_ECOLI	5vs1	Inf	NA	NA	NA	NA	0	oneConditionMissing	0.833333333333333	0
ALLC_ECOLI	5vs0.25	-0.117403494964119	0.200900993184219	-0.584384841026965	5	0.584333886775088	0.85580489479823	NA	0.5	0
ALLC_ECOLI	5vs0.1	-0.170088404213261	0.200900993184219	-0.846627990819818	5	0.43583898886935	0.76985900038526	NA	0.5	0
ALLC_ECOLI	2.5vs1	Inf	NA	NA	NA	NA	0	oneConditionMissing	0.666666666666667	0
ALLC_ECOLI	2.5vs0.25	-0.120377571509247	0.164034974039899	-0.733853083550138	5	0.495985664382866	0.809351129298752	NA	0.333333333333333	0
ALLC_ECOLI	2.5vs0.1	-0.173062480758389	0.164034974039899	-1.05503403631651	5	0.339698731783205	0.688239152914995	NA	0.333333333333333	0
ALLC_ECOLI	1vs0.25	-Inf	NA	NA	NA	NA	0	oneConditionMissing	0.666666666666667	0
ALLC_ECOLI	1vs0.1	-Inf	NA	NA	NA	NA	0	oneConditionMissing	0.666666666666667	0
ALLC_ECOLI	0.25vs0.1	-0.052684909249142	0.164034974039899	-0.321180952766373	5	0.761064428825452	0.935766604992522	NA	0.333333333333333	0
ALLE_ECOLI	50vs25	-0.0624736761851766	0.176656577288574	-0.35364477872298	16	0.728221967188152	0.895916759190264	NA	0	0
ALLE_ECOLI	50vs10	-0.0287837967633824	0.176656577288574	-0.162936456740941	16	0.872608635186064	0.935771178166337	NA	0	0
ALLE_ECOLI	50vs5	-0.0331903694212284	0.176656577288574	-0.187880745402482	16	0.853332221318471	0.935500867491774	NA	0	0
ALLE_ECOLI	50vs2.5	-0.229295846799785	0.176656577288574	-1.29797514657619	16	0.212696141509301	0.437127584132538	NA	0	0
ALLE_ECOLI	50vs1	-0.207969920536363	0.176656577288574	-1.17725546214245	16	0.256309804797781	0.57305663028292	NA	0	0
ALLE_ECOLI	50vs0.25	-0.153977646369533	0.176656577288574	-0.871621361247174	16	0.396305974571723	0.671162532619767	NA	0	0
ALLE_ECOLI	50vs0.1	-0.0542459888007326	0.176656577288574	-0.307070303485616	16	0.762750347638922	0.899684437827185	NA	0	0
ALLE_ECOLI	25vs10	0.0336898794217942	0.176656577288574	0.190708321982038	16	0.85115293214222	0.989644384934478	NA	0	0
ALLE_ECOLI	25vs5	0.0292833067639483	0.176656577288574	0.165764033320498	16	0.870419129188238	0.985683606023608	NA	0	0
ALLE_ECOLI	25vs2.5	-0.166822170614608	0.176656577288574	-0.944330367853213	16	0.359043723301737	0.768951974071221	NA	0	0
ALLE_ECOLI	25vs1	-0.145496244351186	0.176656577288574	-0.823610683419466	16	0.422268191645089	0.889371246471562	NA	0	0
ALLE_ECOLI	25vs0.25	-0.0915039701843567	0.176656577288574	-0.517976582524194	16	0.611562764457707	0.846198323534956	NA	0	0
ALLE_ECOLI	25vs0.1	0.00822768738444403	0.176656577288574	0.0465744752373633	16	0.963428751527643	0.995816111679042	NA	0	0
ALLE_ECOLI	10vs5	-0.00440657265784592	0.176656577288574	-0.0249442886615405	16	0.980407859730197	0.999553946575311	NA	0	0
ALLE_ECOLI	10vs2.5	-0.200512050036403	0.176656577288574	-1.13503868983525	16	0.273077315557629	0.920990014770052	NA	0	0
ALLE_ECOLI	10vs1	-0.17918612377298	0.176656577288574	-1.0143190054015	16	0.325524508614417	0.882406100834447	NA	0	0
ALLE_ECOLI	10vs0.25	-0.125193849606151	0.176656577288574	-0.708684904506233	16	0.48871786386742	0.790500027283223	NA	0	0
ALLE_ECOLI	10vs0.1	-0.0254621920373502	0.176656577288574	-0.144133846744675	16	0.887194608111225	0.976616213483585	NA	0	0
ALLE_ECOLI	5vs2.5	-0.196105477378557	0.176656577288574	-1.11009440117371	16	0.283363963132488	0.979384679428328	NA	0	0
ALLE_ECOLI	5vs1	-0.174779551115134	0.176656577288574	-0.989374716739964	16	0.337206917028581	0.934629402809442	NA	0	0
ALLE_ECOLI	5vs0.25	-0.120787276948305	0.176656577288574	-0.683740615844692	16	0.50392168732342	0.801365634243981	NA	0	0
ALLE_ECOLI	5vs0.1	-0.0210556193795042	0.176656577288574	-0.119189558083135	16	0.906608862873547	0.98518699572553	NA	0	0
ALLE_ECOLI	2.5vs1	0.0213259262634225	0.176656577288574	0.120719684433747	16	0.905416063206912	0.990039663037439	NA	0	0
ALLE_ECOLI	2.5vs0.25	0.0753182004302518	0.176656577288574	0.426353785329018	16	0.675530816959191	0.885593481527435	NA	0	0
ALLE_ECOLI	2.5vs0.1	0.175049857999053	0.176656577288574	0.990904843090576	16	0.336481891138163	0.688239152914995	NA	0	0
ALLE_ECOLI	1vs0.25	0.0539922741668293	0.176656577288574	0.305634100895271	16	0.763823803468374	0.968453893442693	NA	0	0
ALLE_ECOLI	1vs0.1	0.15372393173563	0.176656577288574	0.870185158656829	16	0.397067004084702	0.844925959205449	NA	0	0
ALLE_ECOLI	0.25vs0.1	0.0997316575688007	0.176656577288574	0.564551057761557	16	0.580208395600268	0.873184912190503	NA	0	0
ALLR_ECOLI	50vs25	-0.108344504398365	0.0586185903342193	-1.84829597198822	16	0.0831281043006373	0.347160581173457	NA	0.0208333333333334	0.0208333333333333
ALLR_ECOLI	50vs10	-0.0193808252950802	0.0586185903342193	-0.33062591892058	16	0.745217110719741	0.871042713333728	NA	0	0
ALLR_ECOLI	50vs5	-0.00156308703347231	0.0586185903342193	-0.0266653808042845	16	0.979056381537033	0.99115059961776	NA	0	0
ALLR_ECOLI	50vs2.5	-0.138541272889423	0.0586185903342193	-2.36343576499396	16	0.0310973506249059	0.128325074325592	NA	0.0208333333333334	0.0208333333333333
ALLR_ECOLI	50vs1	0.00969754129594944	0.0586185903342193	0.165434570170624	16	0.870674190055737	0.954027832895196	NA	0.0208333333333334	0.0208333333333333
ALLR_ECOLI	50vs0.25	0.115492795065406	0.0586185903342193	1.97024176813044	16	0.0663696963218632	0.246903184877445	NA	0	0
ALLR_ECOLI	50vs0.1	0.059353816885623	0.0586185903342193	1.01254254916762	16	0.326346845426217	0.627050399819598	NA	0.0208333333333334	0.0208333333333333
ALLR_ECOLI	25vs10	0.0889636791032846	0.0586185903342193	1.51767005306764	16	0.148607260512044	0.808658161129733	NA	0.0208333333333334	0.0208333333333333
ALLR_ECOLI	25vs5	0.106781417364893	0.0586185903342193	1.82163059118393	16	0.0872595786861901	0.783580782092289	NA	0.0208333333333334	0.0208333333333333
ALLR_ECOLI	25vs2.5	-0.0301967684910583	0.0586185903342193	-0.515139793005745	16	0.613498874533599	0.887621881449094	NA	0.0416666666666666	0.0416666666666667
ALLR_ECOLI	25vs1	0.118042045694314	0.0586185903342193	2.01373054215884	16	0.0611722378700086	0.528363785759226	NA	0.0416666666666666	0.0416666666666667
ALLR_ECOLI	25vs0.25	0.223837299463771	0.0586185903342193	3.81853774011865	16	0.00151241531599244	0.0260688192994161	NA	0.0208333333333334	0.0208333333333333
ALLR_ECOLI	25vs0.1	0.167698321283988	0.0586185903342193	2.86083852115584	16	0.0113240327247728	0.111296287294977	NA	0.0416666666666666	0.0416666666666667
ALLR_ECOLI	10vs5	0.0178177382616079	0.0586185903342193	0.303960538116295	16	0.765075296515215	0.999553946575311	NA	0	0
ALLR_ECOLI	10vs2.5	-0.119160447594343	0.0586185903342193	-2.03280984607338	16	0.059010704249038	0.56499091630174	NA	0.0208333333333334	0.0208333333333333
ALLR_ECOLI	10vs1	0.0290783665910297	0.0586185903342193	0.496060489091203	16	0.626596828715857	0.984890963453016	NA	0.0208333333333334	0.0208333333333333
ALLR_ECOLI	10vs0.25	0.134873620360486	0.0586185903342193	2.30086768705101	16	0.0351854281664221	0.23425767457419	NA	0	0
ALLR_ECOLI	10vs0.1	0.0787346421807032	0.0586185903342193	1.3431684680882	16	0.197960665188593	0.583710127895107	NA	0.0208333333333334	0.0208333333333333
ALLR_ECOLI	5vs2.5	-0.136978185855951	0.0586185903342193	-2.33677038418968	16	0.0327819415324684	0.589058453273347	NA	0.0208333333333334	0.0208333333333333
ALLR_ECOLI	5vs1	0.0112606283294217	0.0586185903342193	0.192099950974908	16	0.850080822533046	0.984797743255435	NA	0.0208333333333334	0.0208333333333333
ALLR_ECOLI	5vs0.25	0.117055882098878	0.0586185903342193	1.99690714893472	16	0.0631374946519199	0.316376747218681	NA	0	0
ALLR_ECOLI	5vs0.1	0.0609169039190953	0.0586185903342193	1.03920792997191	16	0.314158428931652	0.670940543595827	NA	0.0208333333333334	0.0208333333333333
ALLR_ECOLI	2.5vs1	0.148238814185373	0.0586185903342193	2.52887033516458	16	0.0223364424008641	0.460290259474949	NA	0.0416666666666666	0.0416666666666667
ALLR_ECOLI	2.5vs0.25	0.254034067954829	0.0586185903342193	4.3336775331244	16	0.000513359623572907	0.0273871389878197	NA	0.0208333333333334	0.0208333333333333
ALLR_ECOLI	2.5vs0.1	0.197895089775046	0.0586185903342193	3.37597831416158	16	0.00385044502492016	0.0602448556919136	NA	0.0416666666666666	0.0416666666666667
ALLR_ECOLI	1vs0.25	0.105795253769456	0.0586185903342193	1.80480719795981	16	0.0899586004683945	0.541408734924259	NA	0.0208333333333334	0.0208333333333333
ALLR_ECOLI	1vs0.1	0.0496562755896735	0.0586185903342193	0.847107978997	16	0.409427600902891	0.847894906774806	NA	0.0416666666666666	0.0416666666666667
ALLR_ECOLI	0.25vs0.1	-0.0561389781797829	0.0586185903342193	-0.957699218962812	16	0.35246308119302	0.742027539353725	NA	0.0208333333333334	0.0208333333333333
ALR1_ECOLI	50vs25	-0.0949039656856669	0.0648910837313794	-1.46251164610731	16	0.162966169590027	0.478177354056772	NA	0.0512820512820513	0.0512820512820513
ALR1_ECOLI	50vs10	-0.132627427765363	0.0648910837313794	-2.04384670649641	16	0.0577922323697542	0.22050108831025	NA	0.0641025641025641	0.0641025641025641
ALR1_ECOLI	50vs5	-0.107900998655302	0.0648910837313794	-1.66280161234423	16	0.115813996572699	0.326992887000217	NA	0.0512820512820513	0.0512820512820513
ALR1_ECOLI	50vs2.5	-0.16678747961972	0.0648910837313794	-2.57026805578016	16	0.0205431176908872	0.0972526702149578	NA	0.0512820512820513	0.0512820512820513
ALR1_ECOLI	50vs1	-0.0560814248827898	0.0648910837313794	-0.864239301580204	16	0.40022792486404	0.710172394412535	NA	0.0512820512820513	0.0512820512820513
ALR1_ECOLI	50vs0.25	-0.0907141942520618	0.0648910837313794	-1.39794543465445	16	0.18121012193935	0.444125157745886	NA	0.0641025641025641	0.0641025641025641
ALR1_ECOLI	50vs0.1	-0.0589947058976965	0.0648910837313794	-0.909134237022589	16	0.376770871943693	0.667647302447364	NA	0.0512820512820513	0.0512820512820513
ALR1_ECOLI	25vs10	-0.0377234620796957	0.0648910837313794	-0.581335060389102	16	0.569114587212292	0.956987233671035	NA	0.0128205128205128	0.0128205128205128
ALR1_ECOLI	25vs5	-0.0129970329696351	0.0648910837313794	-0.20028996623692	16	0.843777466815753	0.985147767567333	NA	0	0
ALR1_ECOLI	25vs2.5	-0.071883513934053	0.0648910837313794	-1.10775640967285	16	0.284342680978122	0.71914838817747	NA	0	0
ALR1_ECOLI	25vs1	0.0388225408028771	0.0648910837313794	0.598272344527106	16	0.558033065909881	0.925841722134653	NA	0	0
ALR1_ECOLI	25vs0.25	0.00418977143360516	0.0648910837313794	0.064566211452855	16	0.9493192043126	0.985977381709667	NA	0.0128205128205128	0.0128205128205128
ALR1_ECOLI	25vs0.1	0.0359092597879704	0.0648910837313794	0.553377409084721	16	0.587655044249877	0.860347387681114	NA	0	0
ALR1_ECOLI	10vs5	0.0247264291100606	0.0648910837313794	0.381045094152182	16	0.708181910719537	0.999553946575311	NA	0.0128205128205128	0.0128205128205128
ALR1_ECOLI	10vs2.5	-0.0341600518543572	0.0648910837313794	-0.526421349283746	16	0.605816834641218	0.992231916059852	NA	0.0128205128205128	0.0128205128205128
ALR1_ECOLI	10vs1	0.0765460028825728	0.0648910837313794	1.17960740491621	16	0.255399190115117	0.848499542902628	NA	0.0128205128205128	0.0128205128205128
ALR1_ECOLI	10vs0.25	0.0419132335133009	0.0648910837313794	0.645901271841957	16	0.527499169396994	0.810642105911557	NA	0.0256410256410257	0.0256410256410256
ALR1_ECOLI	10vs0.1	0.0736327218676661	0.0648910837313794	1.13471246947382	16	0.273210015696761	0.659036567832145	NA	0.0128205128205128	0.0128205128205128
ALR1_ECOLI	5vs2.5	-0.0588864809644178	0.0648910837313794	-0.907466443435928	16	0.377625349284362	0.979384679428328	NA	0	0
ALR1_ECOLI	5vs1	0.0518195737725122	0.0648910837313794	0.798562310764026	16	0.436238034731494	0.941801414048115	NA	0	0
ALR1_ECOLI	5vs0.25	0.0171868044032403	0.0648910837313794	0.264856177689775	16	0.794502021751159	0.941416251430773	NA	0.0128205128205128	0.0128205128205128
ALR1_ECOLI	5vs0.1	0.0489062927576055	0.0648910837313794	0.753667375321641	16	0.461996617231024	0.788461006505447	NA	0	0
ALR1_ECOLI	2.5vs1	0.11070605473693	0.0648910837313794	1.70602875419995	16	0.107335045303966	0.715454156564483	NA	0	0
ALR1_ECOLI	2.5vs0.25	0.0760732853676581	0.0648910837313794	1.1723226211257	16	0.258227701769359	0.67545535673764	NA	0.0128205128205128	0.0128205128205128
ALR1_ECOLI	2.5vs0.1	0.107792773722023	0.0648910837313794	1.66113381875757	16	0.116152389540278	0.429839020839184	NA	0	0
ALR1_ECOLI	1vs0.25	-0.0346327693692719	0.0648910837313794	-0.533706133074251	16	0.600881544864368	0.929152192768633	NA	0.0128205128205128	0.0128205128205128
ALR1_ECOLI	1vs0.1	-0.00291328101490669	0.0648910837313794	-0.0448949354423852	16	0.964746602487347	0.993626588119365	NA	0	0
ALR1_ECOLI	0.25vs0.1	0.0317194883543652	0.0648910837313795	0.488811197631865	16	0.631607840733796	0.897070109786102	NA	0.0128205128205128	0.0128205128205128
ALR2_ECOLI	50vs25	0.282055377812754	0.328796698312769	0.857841271704159	16	0.403647692956299	0.706926524421197	NA	0.375	0.375
ALR2_ECOLI	50vs10	-0.199669633377158	0.328796698312769	-0.607273839432601	16	0.552190795620197	0.76443832525615	NA	0.375	0.375
ALR2_ECOLI	50vs5	0.113841656850223	0.328796698312769	0.346237226329841	16	0.733675607279344	0.869502938330765	NA	0.375	0.375
ALR2_ECOLI	50vs2.5	-0.0437545366910991	0.328796698312769	-0.133074744714977	16	0.89579357862454	0.959630788762522	NA	0.375	0.375
ALR2_ECOLI	50vs1	-0.0900839943265446	0.328796698312769	-0.273980836148336	16	0.787604952292059	0.920132718392744	NA	0.375	0.375
ALR2_ECOLI	50vs0.25	0.42075492465671	0.328796698312769	1.2796811124194	16	0.218902634530512	0.497429544472706	NA	0.458333333333333	0.458333333333333
ALR2_ECOLI	50vs0.1	0.331419516565826	0.328796698312769	1.00797702126121	16	0.32846705002195	0.627645788083609	NA	0.458333333333333	0.458333333333333
ALR2_ECOLI	25vs10	-0.481725011189912	0.328796698312769	-1.46511511113676	16	0.162263495493768	0.814478454653784	NA	0.416666666666667	0.416666666666667
ALR2_ECOLI	25vs5	-0.168213720962532	0.328796698312769	-0.511604045374317	16	0.615916165462572	0.98262012716297	NA	0.416666666666667	0.416666666666667
ALR2_ECOLI	25vs2.5	-0.325809914503854	0.328796698312769	-0.990916016419136	16	0.336476600879578	0.75501654016552	NA	0.416666666666667	0.416666666666667
ALR2_ECOLI	25vs1	-0.372139372139299	0.328796698312769	-1.13182210785249	16	0.274387869970381	0.813173283246709	NA	0.416666666666667	0.416666666666667
ALR2_ECOLI	25vs0.25	0.138699546843956	0.328796698312769	0.421839840715241	16	0.678755220260363	0.8883774386925	NA	0.5	0.5
ALR2_ECOLI	25vs0.1	0.0493641387530714	0.328796698312769	0.150135749557052	16	0.882533861257971	0.979407459336623	NA	0.5	0.5
ALR2_ECOLI	10vs5	0.313511290227381	0.328796698312769	0.953511065762442	16	0.354515594426677	0.999553946575311	NA	0.416666666666667	0.416666666666667
ALR2_ECOLI	10vs2.5	0.155915096686059	0.328796698312769	0.474199094717623	16	0.64176472944183	0.992294067298694	NA	0.416666666666667	0.416666666666667
ALR2_ECOLI	10vs1	0.109585639050613	0.328796698312769	0.333293003284265	16	0.743240788099283	0.997812591422572	NA	0.416666666666667	0.416666666666667
ALR2_ECOLI	10vs0.25	0.620424558033868	0.328796698312769	1.886954951852	16	0.0774466572106847	0.335589500053022	NA	0.5	0.5
ALR2_ECOLI	10vs0.1	0.531089149942984	0.328796698312769	1.61525086069381	16	0.125800902396869	0.496218613528646	NA	0.5	0.5
ALR2_ECOLI	5vs2.5	-0.157596193541322	0.328796698312769	-0.479311971044819	16	0.638202260580038	0.979384679428328	NA	0.416666666666667	0.416666666666667
ALR2_ECOLI	5vs1	-0.203925651176767	0.328796698312769	-0.620218062478177	16	0.543847609766374	0.941801414048115	NA	0.416666666666667	0.416666666666667
ALR2_ECOLI	5vs0.25	0.306913267806487	0.328796698312769	0.933443886089558	16	0.364464608813063	0.706809106194918	NA	0.5	0.5
ALR2_ECOLI	5vs0.1	0.217577859715603	0.328796698312769	0.661739794931369	16	0.517555711782638	0.809810019588174	NA	0.5	0.5
ALR2_ECOLI	2.5vs1	-0.0463294576354454	0.328796698312769	-0.140906091433359	16	0.889702885939396	0.990039663037439	NA	0.416666666666667	0.416666666666667
ALR2_ECOLI	2.5vs0.25	0.464509461347809	0.328796698312769	1.41275585713438	16	0.17688436408761	0.584686932589306	NA	0.5	0.5
ALR2_ECOLI	2.5vs0.1	0.375174053256925	0.328796698312769	1.14105176597619	16	0.270639957924157	0.634824188484664	NA	0.5	0.5
ALR2_ECOLI	1vs0.25	0.510838918983255	0.328796698312769	1.55366194856774	16	0.13982018138477	0.660923292603798	NA	0.5	0.5
ALR2_ECOLI	1vs0.1	0.42150351089237	0.328796698312769	1.28195785740955	16	0.21812253385816	0.736343864754283	NA	0.5	0.5
ALR2_ECOLI	0.25vs0.1	-0.0893354080908843	0.328796698312769	-0.271704091158189	16	0.789324195536647	0.938968942737202	NA	0.583333333333333	0.583333333333333
ALSA_ECOLI	50vs25	-0.865070272208787	0.640716253849853	-1.35016127187482	10	0.206729142006931	0.530246227686599	NA	0.333333333333333	0
ALSA_ECOLI	50vs10	-0.361266495116365	0.784713945919838	-0.460379858156962	10	0.65509198702581	0.820089936394181	NA	0.333333333333333	0
ALSA_ECOLI	50vs5	-0.339015538746776	0.640716253849853	-0.529119616850272	10	0.608266594635805	0.788606941789134	NA	0.333333333333333	0
ALSA_ECOLI	50vs2.5	-0.368833321908066	0.640716253849853	-0.57565781996612	10	0.57757004316855	0.773871894417847	NA	0.5	0
ALSA_ECOLI	50vs1	0.225768800916785	0.584891241989618	0.386001336160874	10	0.707580634508681	0.888477441109942	NA	0.166666666666667	0
ALSA_ECOLI	50vs0.25	0.209239874434373	0.584891241989618	0.357741507160552	10	0.727972253048227	0.886979313964044	NA	0.166666666666667	0
ALSA_ECOLI	50vs0.1	-0.89445855346627	0.584891241989618	-1.52927328920775	10	0.157191639437674	0.451679735877928	NA	0.166666666666667	0
ALSA_ECOLI	25vs10	0.503803777092422	0.784713945919838	0.642022204029859	10	0.535298393927272	0.946172986991944	NA	0.333333333333333	0
ALSA_ECOLI	25vs5	0.526054733462011	0.640716253849853	0.821041655024548	10	0.430760598073577	0.978362348696545	NA	0.333333333333333	0
ALSA_ECOLI	25vs2.5	0.496236950300721	0.640716253849853	0.774503451908699	10	0.456554754790503	0.817858218448071	NA	0.5	0
ALSA_ECOLI	25vs1	1.09083907312557	0.584891241989618	1.86502890591228	10	0.0917542530113566	0.608759256311486	NA	0.166666666666667	0
ALSA_ECOLI	25vs0.25	1.07431014664316	0.584891241989618	1.83676907691196	10	0.0961055805764117	0.353350316633789	NA	0.166666666666667	0
ALSA_ECOLI	25vs0.1	-0.0293882812574833	0.584891241989618	-0.0502457194563447	10	0.960916028056552	0.995249979307781	NA	0.166666666666667	0
ALSA_ECOLI	10vs5	0.0222509563695894	0.784713945919838	0.0283555000969263	10	0.977936526626023	0.999553946575311	NA	0.333333333333333	0
ALSA_ECOLI	10vs2.5	-0.00756682679170051	0.784713945919838	-0.00964278362968394	10	0.992495952010711	0.99758285088771	NA	0.5	0
ALSA_ECOLI	10vs1	0.58703529603315	0.739835403268762	0.793467429970902	10	0.445924322749769	0.951349567765243	NA	0.166666666666667	0
ALSA_ECOLI	10vs0.25	0.570506369550738	0.739835403268762	0.771126073488928	10	0.458465133266987	0.773506840951095	NA	0.166666666666667	0
ALSA_ECOLI	10vs0.1	-0.533192058349905	0.739835403268762	-0.720690110251741	10	0.487605396451658	0.84706336365195	NA	0.166666666666667	0
ALSA_ECOLI	5vs2.5	-0.0298177831612899	0.640716253849853	-0.0465382031158484	10	0.963797564311052	0.992038311936013	NA	0.5	0
ALSA_ECOLI	5vs1	0.564784339663561	0.584891241989618	0.965622835695643	10	0.357004270257651	0.934629402809442	NA	0.166666666666667	0
ALSA_ECOLI	5vs0.25	0.548255413181149	0.584891241989618	0.937363006695322	10	0.370658143888835	0.711741911910132	NA	0.166666666666667	0
ALSA_ECOLI	5vs0.1	-0.555443014719495	0.584891241989618	-0.949651789672984	10	0.36467525326843	0.716527448746118	NA	0.166666666666667	0
ALSA_ECOLI	2.5vs1	0.594602122824851	0.584891241989618	1.01660288296026	10	0.333307219911488	0.902064469594025	NA	0.333333333333333	0
ALSA_ECOLI	2.5vs0.25	0.578073196342439	0.584891241989618	0.988343053959936	10	0.346295090883149	0.736146221945614	NA	0.333333333333333	0
ALSA_ECOLI	2.5vs0.1	-0.525625231558205	0.584891241989618	-0.898671742408369	10	0.389953177804771	0.727424892038752	NA	0.333333333333333	0
ALSA_ECOLI	1vs0.25	-0.016528926482412	0.523142630613226	-0.0315954493386189	10	0.975416390690766	0.995084834334335	NA	0	0
ALSA_ECOLI	1vs0.1	-1.12022735438306	0.523142630613226	-2.14134212895235	10	0.0579038027073457	0.430500173434355	NA	0	0
ALSA_ECOLI	0.25vs0.1	-1.10369842790064	0.523142630613226	-2.10974667961373	10	0.061068188896809	0.4011399465592	NA	0	0
ALSB_ECOLI	50vs25	0.0261402242966089	0.145070990888094	0.180189189696603	16	0.859266470479179	0.95479939035453	NA	0	0
ALSB_ECOLI	50vs10	0.0969799404792557	0.145070990888094	0.668499883302409	16	0.513344281269888	0.740718857465111	NA	0	0
ALSB_ECOLI	50vs5	0.0515968311465222	0.145070990888094	0.355666083416521	16	0.726736428864872	0.865375378371401	NA	0.0833333333333334	0.0833333333333333
ALSB_ECOLI	50vs2.5	0.150282844308415	0.145070990888094	1.03592622748639	16	0.315640529077582	0.545304346876569	NA	0.0833333333333334	0.0833333333333333
ALSB_ECOLI	50vs1	0.0587011607443628	0.145070990888094	0.404637483931188	16	0.691101946806087	0.885207271852007	NA	0	0
ALSB_ECOLI	50vs0.25	0.089669229403596	0.145070990888094	0.618105858756873	16	0.545204324651007	0.784050911194112	NA	0	0
ALSB_ECOLI	50vs0.1	0.0616117430455072	0.145070990888094	0.424700642549782	16	0.676710937838525	0.866593863170335	NA	0	0
ALSB_ECOLI	25vs10	0.0708397161826468	0.145070990888094	0.488310693605806	16	0.631954499509533	0.971174608590197	NA	0	0
ALSB_ECOLI	25vs5	0.0254566068499133	0.145070990888094	0.175476893719918	16	0.862906472016398	0.985683606023608	NA	0.0833333333333334	0.0833333333333333
ALSB_ECOLI	25vs2.5	0.124142620011806	0.145070990888094	0.855737037789783	16	0.404776592055093	0.793037293085434	NA	0.0833333333333334	0.0833333333333333
ALSB_ECOLI	25vs1	0.0325609364477538	0.145070990888094	0.224448294234585	16	0.825249662573588	0.974753077223102	NA	0	0
ALSB_ECOLI	25vs0.25	0.0635290051069871	0.145070990888094	0.43791666906027	16	0.667301048488485	0.880514682288779	NA	0	0
ALSB_ECOLI	25vs0.1	0.0354715187488983	0.145070990888094	0.24451145285318	16	0.809942759439099	0.953736194582249	NA	0	0
ALSB_ECOLI	10vs5	-0.0453831093327335	0.145070990888094	-0.312833799885888	16	0.758447607499629	0.999553946575311	NA	0.0833333333333334	0.0833333333333333
ALSB_ECOLI	10vs2.5	0.0533029038291595	0.145070990888094	0.367426344183977	16	0.718115833220861	0.992294067298694	NA	0.0833333333333334	0.0833333333333333
ALSB_ECOLI	10vs1	-0.038278779734893	0.145070990888094	-0.26386239937122	16	0.795254266619106	0.999024458839971	NA	0	0
ALSB_ECOLI	10vs0.25	-0.0073107110756597	0.145070990888094	-0.050394024545535	16	0.960432155962403	0.986610154851458	NA	0	0
ALSB_ECOLI	10vs0.1	-0.0353681974337485	0.145070990888094	-0.243799240752626	16	0.810484810158485	0.961919615311505	NA	0	0
ALSB_ECOLI	5vs2.5	0.098686013161893	0.145070990888094	0.680260144069865	16	0.50606464604862	0.979384679428328	NA	0.166666666666667	0.166666666666667
ALSB_ECOLI	5vs1	0.00710432959784053	0.145070990888094	0.0489714005146674	16	0.961548194658607	0.998313622999325	NA	0.0833333333333334	0.0833333333333333
ALSB_ECOLI	5vs0.25	0.0380723982570738	0.145070990888094	0.262439775340353	16	0.796331491182604	0.941566600857329	NA	0.0833333333333334	0.0833333333333333
ALSB_ECOLI	5vs0.1	0.010014911898985	0.145070990888094	0.0690345591332615	16	0.945817529661619	0.988541120881054	NA	0.0833333333333334	0.0833333333333333
ALSB_ECOLI	2.5vs1	-0.0915816835640525	0.145070990888094	-0.631288743555197	16	0.536766889306384	0.94614829848149	NA	0.0833333333333334	0.0833333333333333
ALSB_ECOLI	2.5vs0.25	-0.0606136149048192	0.145070990888094	-0.417820368729512	16	0.681631849073278	0.888293617654535	NA	0.0833333333333334	0.0833333333333333
ALSB_ECOLI	2.5vs0.1	-0.088671101262908	0.145070990888094	-0.611225584936603	16	0.549636411383383	0.815253790571193	NA	0.0833333333333334	0.0833333333333333
ALSB_ECOLI	1vs0.25	0.0309680686592333	0.145070990888094	0.213468374825685	16	0.833658013293856	0.977821209134169	NA	0	0
ALSB_ECOLI	1vs0.1	0.00291058230114446	0.145070990888094	0.0200631586185942	16	0.984241061586673	0.997511777468165	NA	0	0
ALSB_ECOLI	0.25vs0.1	-0.0280574863580888	0.145070990888094	-0.193405216207091	16	0.849075523525497	0.959787624606229	NA	0	0
AMIA_ECOLI	50vs25	0.106932978130153	0.147565396211306	0.724648060288002	16	0.479131853828278	0.76373772856143	NA	0.166666666666667	0.166666666666667
AMIA_ECOLI	50vs10	0.0421171839577449	0.147565396211306	0.285413688026394	16	0.778988953589915	0.888200150024579	NA	0.166666666666667	0.166666666666667
AMIA_ECOLI	50vs5	0.224423132660675	0.147565396211306	1.5208384785503	16	0.147815584313311	0.380097216805657	NA	0.1	0.1
AMIA_ECOLI	50vs2.5	0.0110354423837626	0.147565396211306	0.074783402254824	16	0.941314077004239	0.975052494267145	NA	0.166666666666667	0.166666666666667
AMIA_ECOLI	50vs1	0.112730746257081	0.147565396211306	0.763937543295422	16	0.456023152532977	0.738323199339105	NA	0.166666666666667	0.166666666666667
AMIA_ECOLI	50vs0.25	0.0573959116837275	0.147565396211306	0.388952377436371	16	0.702438838660923	0.87576295557563	NA	0.166666666666667	0.166666666666667
AMIA_ECOLI	50vs0.1	-0.125359680842432	0.147565396211306	-0.849519494820609	16	0.40812431241802	0.689241496918227	NA	0.0666666666666667	0.0666666666666667
AMIA_ECOLI	25vs10	-0.0648157941724084	0.147565396211306	-0.439234372261608	16	0.666365939183707	0.977767471838864	NA	0.2	0.2
AMIA_ECOLI	25vs5	0.117490154530522	0.147565396211306	0.7961904182623	16	0.437575862026894	0.978362348696545	NA	0.133333333333333	0.133333333333333
AMIA_ECOLI	25vs2.5	-0.0958975357463908	0.147565396211306	-0.649864658033178	16	0.525000961472384	0.838804167831532	NA	0.2	0.2
AMIA_ECOLI	25vs1	0.00579776812692742	0.147565396211306	0.0392894830074208	16	0.969145662856721	0.996470121030619	NA	0.2	0.2
AMIA_ECOLI	25vs0.25	-0.0495370664464259	0.147565396211306	-0.335695682851631	16	0.741461976798359	0.918856036554202	NA	0.2	0.2
AMIA_ECOLI	25vs0.1	-0.232292658972585	0.147565396211306	-1.57416755510861	16	0.135012594424646	0.471499190227096	NA	0.1	0.1
AMIA_ECOLI	10vs5	0.18230594870293	0.147565396211306	1.23542479052391	16	0.234505897491997	0.999553946575311	NA	0.133333333333333	0.133333333333333
AMIA_ECOLI	10vs2.5	-0.0310817415739824	0.147565396211306	-0.21063028577157	16	0.835834844585807	0.992517681440208	NA	0.2	0.2
AMIA_ECOLI	10vs1	0.0706135622993359	0.147565396211306	0.478523855269028	16	0.638750797780743	0.984890963453016	NA	0.2	0.2
AMIA_ECOLI	10vs0.25	0.0152787277259826	0.147565396211306	0.103538689409977	16	0.918822138483571	0.97980376184289	NA	0.2	0.2
AMIA_ECOLI	10vs0.1	-0.167476864800177	0.147565396211306	-1.134933182847	16	0.273120228476067	0.659036567832145	NA	0.1	0.1
AMIA_ECOLI	5vs2.5	-0.213387690276913	0.147565396211306	-1.44605507629548	16	0.167466140547225	0.9532950924171	NA	0.133333333333333	0.133333333333333
AMIA_ECOLI	5vs1	-0.111692386403594	0.147565396211306	-0.75690093525488	16	0.460110725266735	0.941801414048115	NA	0.133333333333333	0.133333333333333
AMIA_ECOLI	5vs0.25	-0.167027220976948	0.147565396211306	-1.13188610111393	16	0.274361750925631	0.625904789636505	NA	0.133333333333333	0.133333333333333
AMIA_ECOLI	5vs0.1	-0.349782813503107	0.147565396211306	-2.37035797337091	16	0.0306735195245678	0.218182777718003	NA	0.0333333333333333	0.0333333333333333
AMIA_ECOLI	2.5vs1	0.101695303873318	0.147565396211306	0.689154141040598	16	0.500598983847909	0.938959451703841	NA	0.2	0.2
AMIA_ECOLI	2.5vs0.25	0.0463604692999649	0.147565396211306	0.314168975181547	16	0.757451994750361	0.918458288291133	NA	0.2	0.2
AMIA_ECOLI	2.5vs0.1	-0.136395123226194	0.147565396211306	-0.924302897075433	16	0.369059423307362	0.712870693499946	NA	0.1	0.1
AMIA_ECOLI	1vs0.25	-0.0553348345733533	0.147565396211306	-0.374985165859052	16	0.712595614436266	0.961418029893527	NA	0.2	0.2
AMIA_ECOLI	1vs0.1	-0.238090427099513	0.147565396211306	-1.61345703811603	16	0.126191635206158	0.57209302792537	NA	0.1	0.1
AMIA_ECOLI	0.25vs0.1	-0.182755592526159	0.147565396211306	-1.23847187225698	16	0.233404592231512	0.64294860686723	NA	0.1	0.1
AMIB_ECOLI	50vs25	0.0824169059633017	0.143982734007795	0.572408258054327	16	0.575001157022543	0.812994233644323	NA	0.125	0.125
AMIB_ECOLI	50vs10	-0.1757692890476	0.143982734007795	-1.22076643605117	16	0.239860279723146	0.496365667825656	NA	0.125	0.125
AMIB_ECOLI	50vs5	-0.0956923909989069	0.143982734007795	-0.664610181618902	16	0.515765113971683	0.7236293623216	NA	0.0833333333333334	0.0833333333333333
AMIB_ECOLI	50vs2.5	-0.01939891374667	0.143982734007795	-0.134730833390202	16	0.894505009625014	0.959630788762522	NA	0.0416666666666666	0.0416666666666667
AMIB_ECOLI	50vs1	-0.103086912298535	0.143982734007795	-0.715967181821635	16	0.484330793021479	0.759683034915643	NA	0.0833333333333334	0.0833333333333333
AMIB_ECOLI	50vs0.25	-0.0167294942619128	0.143982734007795	-0.116190975099882	16	0.908947055057381	0.961159960454775	NA	0.125	0.125
AMIB_ECOLI	50vs0.1	-0.167198873918869	0.143982734007795	-1.16124252724508	16	0.262575371709084	0.570022576945972	NA	0.0833333333333334	0.0833333333333333
AMIB_ECOLI	25vs10	-0.258186195010901	0.143982734007795	-1.7931746941055	16	0.0918676191793171	0.729893564369808	NA	0.166666666666667	0.166666666666667
AMIB_ECOLI	25vs5	-0.178109296962209	0.143982734007795	-1.23701843967323	16	0.233929403556009	0.929235163561917	NA	0.125	0.125
AMIB_ECOLI	25vs2.5	-0.101815819709972	0.143982734007795	-0.707139091444529	16	0.489652122205646	0.826729508075666	NA	0.0833333333333334	0.0833333333333333
AMIB_ECOLI	25vs1	-0.185503818261837	0.143982734007795	-1.28837543987596	16	0.21593540349998	0.764559597040061	NA	0.125	0.125
AMIB_ECOLI	25vs0.25	-0.0991464002252145	0.143982734007795	-0.68859923315421	16	0.500938987705269	0.782744804139544	NA	0.166666666666667	0.166666666666667
AMIB_ECOLI	25vs0.1	-0.24961577988217	0.143982734007795	-1.73365078529941	16	0.102203461638396	0.411328518720435	NA	0.125	0.125
AMIB_ECOLI	10vs5	0.0800768980486927	0.143982734007795	0.556156254432266	16	0.585798566768347	0.999553946575311	NA	0.125	0.125
AMIB_ECOLI	10vs2.5	0.15637037530093	0.143982734007795	1.08603560266097	16	0.293555292851954	0.924736669345124	NA	0.0833333333333334	0.0833333333333333
AMIB_ECOLI	10vs1	0.0726823767490644	0.143982734007795	0.504799254229534	16	0.620581266736614	0.984890963453016	NA	0.125	0.125
AMIB_ECOLI	10vs0.25	0.159039794785687	0.143982734007795	1.10457546095129	16	0.285678295460332	0.640755513427613	NA	0.166666666666667	0.166666666666667
AMIB_ECOLI	10vs0.1	0.00857041512873108	0.143982734007795	0.0595239088060869	16	0.953271950822545	0.986230755816855	NA	0.125	0.125
AMIB_ECOLI	5vs2.5	0.0762934772522369	0.143982734007795	0.5298793482287	16	0.603471631375265	0.979384679428328	NA	0.0416666666666666	0.0416666666666667
AMIB_ECOLI	5vs1	-0.0073945212996283	0.143982734007795	-0.0513570002027323	16	0.959676756323229	0.998313622999325	NA	0.0833333333333334	0.0833333333333333
AMIB_ECOLI	5vs0.25	0.0789628967369942	0.143982734007795	0.54841920651902	16	0.590974888602481	0.859497699203228	NA	0.125	0.125
AMIB_ECOLI	5vs0.1	-0.0715064829199616	0.143982734007795	-0.496632345626179	16	0.626202336006388	0.875303097060152	NA	0.0833333333333334	0.0833333333333333
AMIB_ECOLI	2.5vs1	-0.0836879985518652	0.143982734007795	-0.581236348431433	16	0.569179507704796	0.95193210419034	NA	0.0416666666666666	0.0416666666666667
AMIB_ECOLI	2.5vs0.25	0.0026694194847573	0.143982734007795	0.0185398582903195	16	0.985437411288702	0.99793729656465	NA	0.0833333333333334	0.0833333333333333
AMIB_ECOLI	2.5vs0.1	-0.147799960172199	0.143982734007795	-1.02651169385488	16	0.3199202701319	0.678920616993388	NA	0.0416666666666666	0.0416666666666667
AMIB_ECOLI	1vs0.25	0.0863574180366225	0.143982734007795	0.599776206721752	16	0.557054720020228	0.926551039289096	NA	0.125	0.125
AMIB_ECOLI	1vs0.1	-0.0641119616203333	0.143982734007795	-0.445275345423447	16	0.662086248310535	0.927979434132663	NA	0.0833333333333334	0.0833333333333333
AMIB_ECOLI	0.25vs0.1	-0.150469379656956	0.143982734007795	-1.0450515521452	16	0.311531732601563	0.709624007348058	NA	0.125	0.125
AMIC_ECOLI	50vs25	-0.226895269863959	0.102395886601185	-2.21586313078844	16	0.0415469438795557	0.255850935696911	NA	0.138888888888889	0.138888888888889
AMIC_ECOLI	50vs10	-0.19732392838455	0.102395886601185	-1.92706889831516	16	0.071920082043134	0.252070432815638	NA	0.125	0.125
AMIC_ECOLI	50vs5	-0.377186180844507	0.102395886601185	-3.68360676746308	16	0.0020107920671113	0.0216160147214465	NA	0.0833333333333334	0.0833333333333333
AMIC_ECOLI	50vs2.5	-0.340128403495823	0.102395886601185	-3.32169987277484	16	0.00431731924593004	0.0330946822990995	NA	0.166666666666667	0.166666666666667
AMIC_ECOLI	50vs1	-0.306572816119874	0.102395886601185	-2.99399542594835	16	0.00858636373699562	0.0805081969848693	NA	0.166666666666667	0.166666666666667
AMIC_ECOLI	50vs0.25	-0.235824757826676	0.102395886601185	-2.30306866471281	16	0.0350334675390664	0.161083883744628	NA	0.111111111111111	0.111111111111111
AMIC_ECOLI	50vs0.1	-0.230738037442353	0.102395886601185	-2.25339166543906	16	0.0386168536728624	0.20933438645833	NA	0.125	0.125
AMIC_ECOLI	25vs10	0.0295713414794096	0.102395886601185	0.288794232473274	16	0.77644695080396	0.983643963148459	NA	0.0972222222222222	0.0972222222222222
AMIC_ECOLI	25vs5	-0.150290910980548	0.102395886601185	-1.46774363667465	16	0.16155660029742	0.86591020564851	NA	0.0555555555555556	0.0555555555555556
AMIC_ECOLI	25vs2.5	-0.113233133631863	0.102395886601185	-1.1058367419864	16	0.285148154678922	0.719245018290453	NA	0.138888888888889	0.138888888888889
AMIC_ECOLI	25vs1	-0.0796775462559142	0.102395886601185	-0.778132295159913	16	0.447845836892958	0.904311628651747	NA	0.138888888888889	0.138888888888889
AMIC_ECOLI	25vs0.25	-0.00892948796271636	0.102395886601185	-0.0872055339243776	16	0.931590220006727	0.9854304943977	NA	0.0833333333333334	0.0833333333333333
AMIC_ECOLI	25vs0.1	-0.00384276757839345	0.102395886601185	-0.0375285346506193	16	0.970527843526227	0.997920996232738	NA	0.0972222222222222	0.0972222222222222
AMIC_ECOLI	10vs5	-0.179862252459958	0.102395886601185	-1.75653786914792	16	0.0981148185270602	0.948866620351573	NA	0.0416666666666666	0.0416666666666667
AMIC_ECOLI	10vs2.5	-0.142804475111273	0.102395886601185	-1.39463097445967	16	0.182189886245804	0.851076545224857	NA	0.125	0.125
AMIC_ECOLI	10vs1	-0.109248887735324	0.102395886601185	-1.06692652763319	16	0.301840030401415	0.878773315196077	NA	0.125	0.125
AMIC_ECOLI	10vs0.25	-0.0385008294421259	0.102395886601185	-0.375999766397651	16	0.711855896668743	0.899832249093174	NA	0.0694444444444444	0.0694444444444444
AMIC_ECOLI	10vs0.1	-0.033414109057803	0.102395886601185	-0.326322767123893	16	0.748409640909749	0.945987739744479	NA	0.0833333333333334	0.0833333333333333
AMIC_ECOLI	5vs2.5	0.0370577773486846	0.102395886601185	0.361906894688245	16	0.722156930212015	0.979384679428328	NA	0.0833333333333334	0.0833333333333333
AMIC_ECOLI	5vs1	0.0706133647246338	0.102395886601185	0.689611341514734	16	0.500318948187982	0.941801414048115	NA	0.0833333333333334	0.0833333333333333
AMIC_ECOLI	5vs0.25	0.141361423017832	0.102395886601185	1.38053810275027	16	0.186403921043199	0.535567755172496	NA	0.0277777777777778	0.0277777777777778
AMIC_ECOLI	5vs0.1	0.146448143402155	0.102395886601185	1.43021510202403	16	0.171893601559881	0.501880901267313	NA	0.0416666666666666	0.0416666666666667
AMIC_ECOLI	2.5vs1	0.0335555873759492	0.102395886601185	0.327704446826489	16	0.747384046984254	0.974123259247061	NA	0.166666666666667	0.166666666666667
AMIC_ECOLI	2.5vs0.25	0.104303645669147	0.102395886601185	1.01863120806202	16	0.323534500283564	0.726620349157874	NA	0.111111111111111	0.111111111111111
AMIC_ECOLI	2.5vs0.1	0.10939036605347	0.102395886601185	1.06830820733578	16	0.301235336625467	0.658694433834965	NA	0.125	0.125
AMIC_ECOLI	1vs0.25	0.0707480582931978	0.102395886601185	0.690926761235535	16	0.499513760682265	0.915422350362063	NA	0.111111111111111	0.111111111111111
AMIC_ECOLI	1vs0.1	0.0758347786775208	0.102395886601185	0.740603760509293	16	0.469663636536447	0.869507252369263	NA	0.125	0.125
AMIC_ECOLI	0.25vs0.1	0.00508672038432291	0.102395886601185	0.0496769992737583	16	0.960994646846779	0.992131568352893	NA	0.0694444444444444	0.0694444444444444
AMID_ECOLI	50vs25	0.66579489886053	0.423654429362019	1.57155184205946	16	0.135617967644389	0.438855757123582	NA	0.166666666666667	0.166666666666667
AMID_ECOLI	50vs10	0.516432686672462	0.423654429362019	1.21899513112646	16	0.240513647271531	0.497275327603184	NA	0.333333333333333	0.333333333333333
AMID_ECOLI	50vs5	-0.154312038501133	0.423654429362019	-0.364240352056537	16	0.720447430398451	0.861420666006798	NA	0.25	0.25
AMID_ECOLI	50vs2.5	0.0551482140207577	0.423654429362019	0.130172636466484	16	0.898052374887916	0.960273093702321	NA	0.25	0.25
AMID_ECOLI	50vs1	-0.102925023741578	0.423654429362019	-0.24294570434817	16	0.811134551282678	0.932473210316016	NA	0.166666666666667	0.166666666666667
AMID_ECOLI	50vs0.25	-0.307704329974125	0.423654429362019	-0.726309720017556	16	0.478140512347999	0.741730794796255	NA	0.0833333333333334	0.0833333333333333
AMID_ECOLI	50vs0.1	-0.324573886431252	0.423654429362019	-0.766128863375813	16	0.45475479609767	0.73137760375806	NA	0.0833333333333334	0.0833333333333333
AMID_ECOLI	25vs10	-0.149362212188069	0.423654429362019	-0.352556710932996	16	0.729022096119787	0.977767471838864	NA	0.333333333333333	0.333333333333333
AMID_ECOLI	25vs5	-0.820106937361663	0.423654429362019	-1.935792194116	16	0.0707660905988015	0.736205283862309	NA	0.25	0.25
AMID_ECOLI	25vs2.5	-0.610646684839773	0.423654429362019	-1.44137920559298	16	0.168763239192062	0.618004952358535	NA	0.25	0.25
AMID_ECOLI	25vs1	-0.768719922602108	0.423654429362019	-1.81449754640763	16	0.0883950956574799	0.600046708169011	NA	0.166666666666667	0.166666666666667
AMID_ECOLI	25vs0.25	-0.973499228834656	0.423654429362019	-2.29786156207702	16	0.0353939730770858	0.201798473364877	NA	0.0833333333333334	0.0833333333333333
AMID_ECOLI	25vs0.1	-0.990368785291782	0.423654429362019	-2.33768070543527	16	0.0327230477610019	0.219753018688253	NA	0.0833333333333334	0.0833333333333333
AMID_ECOLI	10vs5	-0.670744725173595	0.423654429362019	-1.583235483183	16	0.1329316232918	0.999553946575311	NA	0.416666666666667	0.416666666666667
AMID_ECOLI	10vs2.5	-0.461284472651704	0.423654429362019	-1.08882249465998	16	0.292361128152679	0.924736669345124	NA	0.416666666666667	0.416666666666667
AMID_ECOLI	10vs1	-0.619357710414039	0.423654429362019	-1.46194083547463	16	0.163120566695511	0.786681443121796	NA	0.333333333333333	0.333333333333333
AMID_ECOLI	10vs0.25	-0.824137016646587	0.423654429362019	-1.94530485114402	16	0.069526652168431	0.320324195060567	NA	0.25	0.25
AMID_ECOLI	10vs0.1	-0.841006573103714	0.423654429362019	-1.98512399450228	16	0.064547806805725	0.362035865066829	NA	0.25	0.25
AMID_ECOLI	5vs2.5	0.209460252521891	0.423654429362019	0.494412988523021	16	0.627734004130009	0.979384679428328	NA	0.333333333333333	0.333333333333333
AMID_ECOLI	5vs1	0.0513870147595554	0.423654429362019	0.121294647708367	16	0.904967914760237	0.994112192701643	NA	0.25	0.25
AMID_ECOLI	5vs0.25	-0.153392291472992	0.423654429362019	-0.362069367961019	16	0.722037852272659	0.924969934792601	NA	0.166666666666667	0.166666666666667
AMID_ECOLI	5vs0.1	-0.170261847930119	0.423654429362019	-0.401888511319276	16	0.693083467162389	0.905792483325176	NA	0.166666666666667	0.166666666666667
AMID_ECOLI	2.5vs1	-0.158073237762335	0.423654429362019	-0.373118340814654	16	0.713957440122378	0.974123259247061	NA	0.25	0.25
AMID_ECOLI	2.5vs0.25	-0.362852543994883	0.423654429362019	-0.856482356484039	16	0.404376500037522	0.763489457684012	NA	0.166666666666667	0.166666666666667
AMID_ECOLI	2.5vs0.1	-0.37972210045201	0.423654429362019	-0.896301499842296	16	0.38337926954417	0.721043083427234	NA	0.166666666666667	0.166666666666667
AMID_ECOLI	1vs0.25	-0.204779306232548	0.423654429362019	-0.483364015669386	16	0.635385424890116	0.940417285667659	NA	0.0833333333333334	0.0833333333333333
AMID_ECOLI	1vs0.1	-0.221648862689675	0.423654429362019	-0.523183159027643	16	0.608017011212733	0.916312673089443	NA	0.0833333333333334	0.0833333333333333
AMID_ECOLI	0.25vs0.1	-0.0168695564571268	0.423654429362019	-0.0398191433582569	16	0.968729948413168	0.993670930413379	NA	0	0
AMN_ECOLI	50vs25	-0.0730190363449523	0.0638044258786748	-1.14441961257984	16	0.269281982223334	0.592364619712038	NA	0.116666666666667	0.116666666666667
AMN_ECOLI	50vs10	-0.158459178646868	0.0638044258786748	-2.48351390149927	16	0.0244719271770291	0.133933417914752	NA	0.133333333333333	0.133333333333333
AMN_ECOLI	50vs5	-0.165676203282349	0.0638044258786748	-2.59662556320756	16	0.0194738049697791	0.106183151569483	NA	0.116666666666667	0.116666666666667
AMN_ECOLI	50vs2.5	-0.151017413962501	0.0638044258786748	-2.36687991283963	16	0.0308857901961015	0.12813728369888	NA	0.15	0.15
AMN_ECOLI	50vs1	-0.0734512589894969	0.0638044258786748	-1.1511937922483	16	0.266566044269373	0.582305836834203	NA	0.1	0.1
AMN_ECOLI	50vs0.25	-0.0606439525692224	0.0638044258786748	-0.950466237005845	16	0.356012975451447	0.6405471275177	NA	0.116666666666667	0.116666666666667
AMN_ECOLI	50vs0.1	-0.078812873237335	0.0638044258786748	-1.23522580372714	16	0.234577957256283	0.545524600394175	NA	0.116666666666667	0.116666666666667
AMN_ECOLI	25vs10	-0.0854401423019162	0.0638044258786748	-1.33909428891943	16	0.199254659183195	0.844609142433565	NA	0.0833333333333334	0.0833333333333333
AMN_ECOLI	25vs5	-0.0926571669373963	0.0638044258786748	-1.45220595062771	16	0.165772378351488	0.86591020564851	NA	0.0666666666666667	0.0666666666666667
AMN_ECOLI	25vs2.5	-0.0779983776175482	0.0638044258786748	-1.22246030025979	16	0.239236760265237	0.688252023001856	NA	0.1	0.1
AMN_ECOLI	25vs1	-0.000432222644544572	0.0638044258786748	-0.00677417966845201	16	0.994678772957717	0.997271332748223	NA	0.05	0.05
AMN_ECOLI	25vs0.25	0.0123750837757299	0.0638044258786748	0.193953375573998	16	0.848653418115406	0.958285352878158	NA	0.0666666666666667	0.0666666666666667
AMN_ECOLI	25vs0.1	-0.00579383689238271	0.0638044258786748	-0.0908061911473006	16	0.928773700089085	0.986313063899094	NA	0.0666666666666667	0.0666666666666667
AMN_ECOLI	10vs5	-0.00721702463548017	0.0638044258786748	-0.113111661708288	16	0.911349098075701	0.999553946575311	NA	0.0833333333333334	0.0833333333333333
AMN_ECOLI	10vs2.5	0.00744176468436794	0.0638044258786748	0.116633988659636	16	0.908601553289131	0.996911902465703	NA	0.116666666666667	0.116666666666667
AMN_ECOLI	10vs1	0.0850079196573716	0.0638044258786748	1.33232010925097	16	0.201421175491324	0.807078620134787	NA	0.0666666666666667	0.0666666666666667
AMN_ECOLI	10vs0.25	0.0978152260776461	0.0638044258786748	1.53304766449342	16	0.14479789461486	0.477604533313579	NA	0.0833333333333334	0.0833333333333333
AMN_ECOLI	10vs0.1	0.0796463054095334	0.0638044258786748	1.24828809777212	16	0.22988403530911	0.620936400030928	NA	0.0833333333333334	0.0833333333333333
AMN_ECOLI	5vs2.5	0.0146587893198481	0.0638044258786748	0.229745650367924	16	0.821200758074813	0.984227118000466	NA	0.1	0.1
AMN_ECOLI	5vs1	0.0922249442928517	0.0638044258786748	1.44543177095926	16	0.167638571797944	0.832974039518999	NA	0.05	0.05
AMN_ECOLI	5vs0.25	0.105032250713126	0.0638044258786748	1.64615932620171	16	0.119228981758892	0.445124187350105	NA	0.0666666666666667	0.0666666666666667
AMN_ECOLI	5vs0.1	0.0868633300450136	0.0638044258786748	1.36139975948041	16	0.192252588388912	0.531206134790023	NA	0.0666666666666667	0.0666666666666667
AMN_ECOLI	2.5vs1	0.0775661549730036	0.0638044258786748	1.21568612059134	16	0.241737895588425	0.854741598903389	NA	0.0833333333333334	0.0833333333333333
AMN_ECOLI	2.5vs0.25	0.0903734613932781	0.0638044258786748	1.41641367583379	16	0.175829080332238	0.584577984324474	NA	0.1	0.1
AMN_ECOLI	2.5vs0.1	0.0722045407251655	0.0638044258786748	1.13165410911249	16	0.274456448024554	0.639838834487417	NA	0.1	0.1
AMN_ECOLI	1vs0.25	0.0128073064202745	0.0638044258786748	0.20072755524245	16	0.843440985564435	0.977821209134169	NA	0.05	0.05
AMN_ECOLI	1vs0.1	-0.00536161424783814	0.0638044258786748	-0.0840320114788486	16	0.934073405000271	0.992143811511764	NA	0.05	0.05
AMN_ECOLI	0.25vs0.1	-0.0181689206681126	0.0638044258786749	-0.284759566721298	16	0.779481120962476	0.937350715081459	NA	0.0666666666666667	0.0666666666666667
AMO_ECOLI	50vs25	0.212943407846506	0.149239878957954	1.42685326022342	8	0.191462899687984	0.514067126721667	NA	0.5	0
AMO_ECOLI	50vs10	0.0820110822987949	0.149239878957954	0.549525253380165	8	0.597646418234072	0.788053043544474	NA	0.5	0
AMO_ECOLI	50vs5	Inf	NA	NA	NA	NA	0	oneConditionMissing	0.833333333333333	0
AMO_ECOLI	50vs2.5	-0.139381128252502	0.149239878957954	-0.933940239202219	8	0.377662321304076	0.605348757551868	NA	0.5	0
AMO_ECOLI	50vs1	0.0836500128734474	0.140704707246172	0.594507564889754	8	0.568600762931924	0.821369291710753	NA	0.333333333333333	0
AMO_ECOLI	50vs0.25	0.206571928492714	0.140704707246172	1.4681237929823	8	0.180256613688138	0.443219203068481	NA	0.333333333333333	0
AMO_ECOLI	50vs0.1	0.0613750087661445	0.149239878957954	0.411250727316898	8	0.691684955844653	0.870490452114044	NA	0.5	0
AMO_ECOLI	25vs10	-0.130932325547711	0.121853850907237	-1.07450297690948	8	0.313933954054554	0.878789495262783	NA	0.333333333333333	0
AMO_ECOLI	25vs5	Inf	NA	NA	NA	NA	0	oneConditionMissing	0.666666666666667	0
AMO_ECOLI	25vs2.5	-0.352324536099008	0.121853850907237	-2.89136973083616	8	0.0201567536892133	0.254768149088254	NA	0.333333333333333	0
AMO_ECOLI	25vs1	-0.129293394973059	0.111236838101275	-1.16232533376527	8	0.278602477882178	0.813173283246709	NA	0.166666666666667	0
AMO_ECOLI	25vs0.25	-0.00637147935379193	0.111236838101275	-0.057278501102225	8	0.955728151776256	0.985977381709667	NA	0.166666666666667	0
AMO_ECOLI	25vs0.1	-0.151568399080361	0.121853850907237	-1.24385399354957	8	0.248763338253993	0.615006409969485	NA	0.333333333333333	0
AMO_ECOLI	10vs5	Inf	NA	NA	NA	NA	0	oneConditionMissing	0.666666666666667	0
AMO_ECOLI	10vs2.5	-0.221392210551297	0.121853850907237	-1.81686675392667	8	0.106762932082548	0.736219385819236	NA	0.333333333333333	0
AMO_ECOLI	10vs1	0.00163893057465246	0.111236838101275	0.0147337033542818	8	0.988605446464759	0.999024458839971	NA	0.166666666666667	0
AMO_ECOLI	10vs0.25	0.124560846193919	0.111236838101275	1.11978053601733	8	0.295297141979436	0.650899452934539	NA	0.166666666666667	0
AMO_ECOLI	10vs0.1	-0.0206360735326504	0.121853850907237	-0.169351016640089	8	0.869724428494888	0.976017344446028	NA	0.333333333333333	0
AMO_ECOLI	5vs2.5	-Inf	NA	NA	NA	NA	0	oneConditionMissing	0.666666666666667	0
AMO_ECOLI	5vs1	-Inf	NA	NA	NA	NA	0	oneConditionMissing	0.5	0
AMO_ECOLI	5vs0.25	-Inf	NA	NA	NA	NA	0	oneConditionMissing	0.5	0
AMO_ECOLI	5vs0.1	-Inf	NA	NA	NA	NA	0	oneConditionMissing	0.666666666666667	0
AMO_ECOLI	2.5vs1	0.223031141125949	0.111236838101275	2.00501151356793	8	0.0798934653120063	0.661925102934044	NA	0.166666666666667	0
AMO_ECOLI	2.5vs0.25	0.345953056745216	0.111236838101275	3.11005834623098	8	0.0144442195967343	0.209715441486762	NA	0.166666666666667	0
AMO_ECOLI	2.5vs0.1	0.200756137018647	0.121853850907237	1.64751573728658	8	0.138066240960439	0.477390957684963	NA	0.333333333333333	0
AMO_ECOLI	1vs0.25	0.122921915619267	0.0994932526386362	1.23547991807771	8	0.251700575746397	0.809677422002805	NA	0	0
AMO_ECOLI	1vs0.1	-0.0222750041073029	0.111236838101275	-0.2002484472547	8	0.846283112544058	0.978807465362636	NA	0.166666666666667	0
AMO_ECOLI	0.25vs0.1	-0.14519691972657	0.111236838101275	-1.30529527991775	8	0.228080363833078	0.64225135370847	NA	0.166666666666667	0
AMPA_ECOLI	50vs25	-0.061322069571568	0.0297880572271233	-2.05861258772296	16	0.0561978856156342	0.288090080292881	NA	0.107142857142857	0.107142857142857
AMPA_ECOLI	50vs10	-0.0423822876359049	0.0297880572271233	-1.42279462244735	16	0.174000489468257	0.410624017943865	NA	0.101190476190476	0.101190476190476
AMPA_ECOLI	50vs5	-0.0971840276734189	0.0297880572271233	-3.26251648210641	16	0.00489047567152978	0.0431775076398941	NA	0.0892857142857143	0.0892857142857143
AMPA_ECOLI	50vs2.5	-0.0416408842223911	0.0297880572271233	-1.39790533853531	16	0.181221948820969	0.392083001421069	NA	0.101190476190476	0.101190476190476
AMPA_ECOLI	50vs1	-0.0679474902406696	0.0297880572271233	-2.28103127782367	16	0.0365830219773444	0.210909816918012	NA	0.0892857142857143	0.0892857142857143
AMPA_ECOLI	50vs0.25	-0.0197687595039397	0.0297880572271233	-0.66364715742319	16	0.516365472497257	0.765886594368512	NA	0.0833333333333334	0.0833333333333333
AMPA_ECOLI	50vs0.1	-0.050073341238294	0.0297880572271233	-1.68098714382421	16	0.112178956510821	0.37652947974405	NA	0.0833333333333334	0.0833333333333333
AMPA_ECOLI	25vs10	0.0189397819356631	0.0297880572271233	0.635817965275613	16	0.533884741187404	0.946172986991944	NA	0.113095238095238	0.113095238095238
AMPA_ECOLI	25vs5	-0.0358619581018509	0.0297880572271233	-1.20390389438345	16	0.246136038502494	0.932662538051115	NA	0.101190476190476	0.101190476190476
AMPA_ECOLI	25vs2.5	0.0196811853491769	0.0297880572271233	0.660707249187648	16	0.518200693493063	0.838804167831532	NA	0.113095238095238	0.113095238095238
AMPA_ECOLI	25vs1	-0.00662542066910158	0.0297880572271233	-0.222418690100704	16	0.826802298859355	0.974753077223102	NA	0.101190476190476	0.101190476190476
AMPA_ECOLI	25vs0.25	0.0415533100676283	0.0297880572271233	1.39496543029977	16	0.182090825231535	0.48842813389781	NA	0.0952380952380952	0.0952380952380952
AMPA_ECOLI	25vs0.1	0.011248728333274	0.0297880572271233	0.377625443898757	16	0.710671279010408	0.915632813178743	NA	0.0952380952380952	0.0952380952380952
AMPA_ECOLI	10vs5	-0.054801740037514	0.0297880572271233	-1.83972185965907	16	0.0844372423618516	0.898890422481176	NA	0.0952380952380952	0.0952380952380952
AMPA_ECOLI	10vs2.5	0.000741403413513802	0.0297880572271233	0.0248892839120345	16	0.980451052948129	0.99758285088771	NA	0.107142857142857	0.107142857142857
AMPA_ECOLI	10vs1	-0.0255652026047646	0.0297880572271233	-0.858236655376318	16	0.40343580459728	0.923386238880144	NA	0.0952380952380952	0.0952380952380952
AMPA_ECOLI	10vs0.25	0.0226135281319652	0.0297880572271233	0.759147465024159	16	0.458803277116841	0.773506840951095	NA	0.0892857142857143	0.0892857142857143
AMPA_ECOLI	10vs0.1	-0.00769105360238906	0.0297880572271233	-0.258192521376857	16	0.799550076177123	0.959434284263283	NA	0.0892857142857143	0.0892857142857143
AMPA_ECOLI	5vs2.5	0.0555431434510278	0.0297880572271233	1.8646111435711	16	0.0806866815448677	0.805175593802885	NA	0.0952380952380952	0.0952380952380952
AMPA_ECOLI	5vs1	0.0292365374327493	0.0297880572271233	0.981485204282749	16	0.340962694339845	0.934629402809442	NA	0.0833333333333334	0.0833333333333333
AMPA_ECOLI	5vs0.25	0.0774152681694792	0.0297880572271233	2.59886932468322	16	0.0193852749121559	0.164837669161156	NA	0.0773809523809523	0.0773809523809524
AMPA_ECOLI	5vs0.1	0.0471106864351249	0.0297880572271233	1.58152933828221	16	0.133321071606559	0.459468115596453	NA	0.0773809523809523	0.0773809523809524
AMPA_ECOLI	2.5vs1	-0.0263066060182784	0.0297880572271233	-0.883125939288352	16	0.390244682039975	0.926503461264899	NA	0.0952380952380952	0.0952380952380952
AMPA_ECOLI	2.5vs0.25	0.0218721247184514	0.0297880572271233	0.734258181112124	16	0.473415514176339	0.801570799644156	NA	0.0892857142857143	0.0892857142857143
AMPA_ECOLI	2.5vs0.1	-0.00843245701590286	0.0297880572271233	-0.283081805288891	16	0.78074392797704	0.929979876710152	NA	0.0892857142857143	0.0892857142857143
AMPA_ECOLI	1vs0.25	0.0481787307367299	0.0297880572271233	1.61738412040048	16	0.125337577328101	0.629993493075534	NA	0.0773809523809523	0.0773809523809524
AMPA_ECOLI	1vs0.1	0.0178741490023756	0.0297880572271233	0.600044133999461	16	0.556880514598225	0.902079056749611	NA	0.0773809523809523	0.0773809523809524
AMPA_ECOLI	0.25vs0.1	-0.0303045817343543	0.0297880572271233	-1.01733998640101	16	0.324129464092188	0.715493688672019	NA	0.0714285714285714	0.0714285714285714
AMPC_ECOLI	50vs25	-0.165701760800954	0.123595266179721	-1.3406804801084	16	0.198750068488012	0.520877718994542	NA	0.0952380952380952	0.0952380952380952
AMPC_ECOLI	50vs10	-0.267288307755699	0.123595266179721	-2.16260958867981	16	0.0460594341037996	0.194789534046251	NA	0.0714285714285714	0.0714285714285714
AMPC_ECOLI	50vs5	-0.119413144001172	0.123595266179721	-0.966162764094311	16	0.348340500307106	0.599589801121646	NA	0.0714285714285714	0.0714285714285714
AMPC_ECOLI	50vs2.5	-0.142650654878812	0.123595266179721	-1.15417571633675	16	0.265377082027061	0.495841763432322	NA	0.0476190476190477	0.0476190476190476
AMPC_ECOLI	50vs1	-0.0739877504213737	0.123595266179721	-0.598629322208726	16	0.557800749209969	0.814163719806469	NA	0.0476190476190477	0.0476190476190476
AMPC_ECOLI	50vs0.25	0.281103892654838	0.123595266179721	2.27439044668654	16	0.0370623627027369	0.168392039236348	NA	0.19047619047619	0.19047619047619
AMPC_ECOLI	50vs0.1	0.0198085892371614	0.123595266179721	0.160269805223426	16	0.874674511399802	0.950495505510908	NA	0.0952380952380952	0.0952380952380952
AMPC_ECOLI	25vs10	-0.101586546954744	0.123595266179721	-0.821929108571409	16	0.423196951120381	0.921496459763534	NA	0.119047619047619	0.119047619047619
AMPC_ECOLI	25vs5	0.0462886167997827	0.123595266179721	0.374517716014089	16	0.712936519258532	0.983377032834866	NA	0.119047619047619	0.119047619047619
AMPC_ECOLI	25vs2.5	0.0230511059221427	0.123595266179721	0.186504763771647	16	0.854393172491102	0.961943370336093	NA	0.0952380952380952	0.0952380952380952
AMPC_ECOLI	25vs1	0.0917140103795806	0.123595266179721	0.742051157899674	16	0.468810379333497	0.907262727652072	NA	0.0952380952380952	0.0952380952380952
AMPC_ECOLI	25vs0.25	0.446805653455793	0.123595266179721	3.61507092679494	16	0.00232402785429286	0.0353185703895937	NA	0.238095238095238	0.238095238095238
AMPC_ECOLI	25vs0.1	0.185510350038116	0.123595266179721	1.50095028533183	16	0.152843865224425	0.502169944568053	NA	0.142857142857143	0.142857142857143
AMPC_ECOLI	10vs5	0.147875163754527	0.123595266179721	1.1964468245855	16	0.248951263127135	0.999553946575311	NA	0.0952380952380952	0.0952380952380952
AMPC_ECOLI	10vs2.5	0.124637652876887	0.123595266179721	1.00843387234306	16	0.328254451216944	0.928883897118339	NA	0.0714285714285714	0.0714285714285714
AMPC_ECOLI	10vs1	0.193300557334325	0.123595266179721	1.56398026647108	16	0.137383268166781	0.752436444534893	NA	0.0714285714285714	0.0714285714285714
AMPC_ECOLI	10vs0.25	0.548392200410537	0.123595266179721	4.43700003536635	16	0.0004141934054398	0.0125174520037678	NA	0.214285714285714	0.214285714285714
AMPC_ECOLI	10vs0.1	0.28709689699286	0.123595266179721	2.32287939390323	16	0.0336930368958512	0.259288293115345	NA	0.119047619047619	0.119047619047619
AMPC_ECOLI	5vs2.5	-0.0232375108776399	0.123595266179721	-0.188012952242442	16	0.853230298459986	0.986599053403856	NA	0.0714285714285714	0.0714285714285714
AMPC_ECOLI	5vs1	0.045425393579798	0.123595266179721	0.367533441885584	16	0.718037505970771	0.966630343585944	NA	0.0714285714285714	0.0714285714285714
AMPC_ECOLI	5vs0.25	0.40051703665601	0.123595266179721	3.24055321078085	16	0.00512180970042331	0.0730096475929906	NA	0.214285714285714	0.214285714285714
AMPC_ECOLI	5vs0.1	0.139221733238333	0.123595266179721	1.12643256931774	16	0.276594309564394	0.6311529514064	NA	0.119047619047619	0.119047619047619
AMPC_ECOLI	2.5vs1	0.0686629044574379	0.123595266179721	0.555546394128027	16	0.586205743663847	0.953699094536888	NA	0.0476190476190477	0.0476190476190476
AMPC_ECOLI	2.5vs0.25	0.42375454753365	0.123595266179721	3.42856616302329	16	0.00344602186256227	0.0964045628380224	NA	0.19047619047619	0.19047619047619
AMPC_ECOLI	2.5vs0.1	0.162459244115973	0.123595266179721	1.31444552156018	16	0.207228207146951	0.566903002087412	NA	0.0952380952380952	0.0952380952380952
AMPC_ECOLI	1vs0.25	0.355091643076212	0.123595266179721	2.87301976889527	16	0.0110418634968497	0.252073274297567	NA	0.19047619047619	0.19047619047619
AMPC_ECOLI	1vs0.1	0.0937963396585351	0.123595266179721	0.758899127432152	16	0.458947693757187	0.86719404322192	NA	0.0952380952380952	0.0952380952380952
AMPC_ECOLI	0.25vs0.1	-0.261295303417677	0.123595266179722	-2.11412064146311	16	0.0505569789677358	0.376243061826045	NA	0.238095238095238	0.238095238095238
AMPD_ECOLI	50vs25	-0.0511314543209569	0.0433093866027347	-1.18060906264898	16	0.255012121709941	0.58052759471616	NA	0.0370370370370371	0.037037037037037
AMPD_ECOLI	50vs10	-0.0983098432442635	0.0433093866027347	-2.26994309907995	16	0.0373866419380291	0.173575507281149	NA	0.0370370370370371	0.037037037037037
AMPD_ECOLI	50vs5	-0.00481842319706635	0.0433093866027348	-0.111255863336612	16	0.912797158985136	0.967389297052701	NA	0.0555555555555556	0.0555555555555556
AMPD_ECOLI	50vs2.5	-0.112667010942217	0.0433093866027348	-2.60144554749021	16	0.019284101750169	0.094404522336088	NA	0.0370370370370371	0.037037037037037
AMPD_ECOLI	50vs1	-0.087281595070183	0.0433093866027347	-2.01530434662567	16	0.0609912569118869	0.287779155061801	NA	0.0185185185185185	0.0185185185185185
AMPD_ECOLI	50vs0.25	-0.0534957088067253	0.0433093866027348	-1.23519894884282	16	0.234587683622616	0.513380896601593	NA	0.0555555555555556	0.0555555555555556
AMPD_ECOLI	50vs0.1	0.0182920730052089	0.0433093866027348	0.422358163900983	16	0.678384642124183	0.866593863170335	NA	0.0740740740740741	0.0740740740740741
AMPD_ECOLI	25vs10	-0.0471783889233066	0.0433093866027347	-1.08933403643097	16	0.292142324758922	0.87303872566487	NA	0.0370370370370371	0.037037037037037
AMPD_ECOLI	25vs5	0.0463130311238906	0.0433093866027347	1.06935319931237	16	0.300778582150219	0.966537950338503	NA	0.0555555555555556	0.0555555555555556
AMPD_ECOLI	25vs2.5	-0.0615355566212598	0.0433093866027348	-1.42083648484124	16	0.174559972092681	0.626862187160569	NA	0.0370370370370371	0.037037037037037
AMPD_ECOLI	25vs1	-0.036150140749226	0.0433093866027347	-0.834695283976693	16	0.416178808151275	0.889371246471562	NA	0.0185185185185185	0.0185185185185185
AMPD_ECOLI	25vs0.25	-0.00236425448576831	0.0433093866027348	-0.05458988619384	16	0.957141035638925	0.985977381709667	NA	0.0555555555555556	0.0555555555555556
AMPD_ECOLI	25vs0.1	0.0694235273261658	0.0433093866027348	1.60296722654996	16	0.128497320018386	0.459062188521223	NA	0.0740740740740741	0.0740740740740741
AMPD_ECOLI	10vs5	0.0934914200471972	0.0433093866027347	2.15868723574334	16	0.0464090710446734	0.762678515839706	NA	0.0555555555555556	0.0555555555555556
AMPD_ECOLI	10vs2.5	-0.0143571676979532	0.0433093866027347	-0.331502448410262	16	0.744567394447639	0.992294067298694	NA	0.0370370370370371	0.037037037037037
AMPD_ECOLI	10vs1	0.0110282481740805	0.0433093866027347	0.254638752454281	16	0.802246009320294	0.999024458839971	NA	0.0185185185185185	0.0185185185185185
AMPD_ECOLI	10vs0.25	0.0448141344375383	0.0433093866027348	1.03474415023713	16	0.316175616115999	0.674918979991348	NA	0.0555555555555556	0.0555555555555556
AMPD_ECOLI	10vs0.1	0.116601916249472	0.0433093866027348	2.69230126298094	16	0.016022588917231	0.175379147392957	NA	0.0740740740740741	0.0740740740740741
AMPD_ECOLI	5vs2.5	-0.10784858774515	0.0433093866027348	-2.4901896841536	16	0.024145885840811	0.515654934702692	NA	0.0555555555555556	0.0555555555555556
AMPD_ECOLI	5vs1	-0.0824631718731166	0.0433093866027347	-1.90404848328906	16	0.0750468438144953	0.64685898959509	NA	0.0370370370370371	0.037037037037037
AMPD_ECOLI	5vs0.25	-0.0486772856096589	0.0433093866027348	-1.12394308550621	16	0.27761795101182	0.627717436031653	NA	0.0740740740740741	0.0740740740740741
AMPD_ECOLI	5vs0.1	0.0231104962022753	0.0433093866027348	0.533614027237595	16	0.600943820265297	0.866803759362064	NA	0.0925925925925926	0.0925925925925926
AMPD_ECOLI	2.5vs1	0.0253854158720337	0.0433093866027347	0.586141200864544	16	0.565958400164861	0.950152520872014	NA	0.0185185185185185	0.0185185185185185
AMPD_ECOLI	2.5vs0.25	0.0591713021354915	0.0433093866027348	1.3662465986474	16	0.190757584655961	0.602170060424229	NA	0.0555555555555556	0.0555555555555556
AMPD_ECOLI	2.5vs0.1	0.130959083947426	0.0433093866027348	3.0238037113912	16	0.00806851675688547	0.0977567545727585	NA	0.0740740740740741	0.0740740740740741
AMPD_ECOLI	1vs0.25	0.0337858862634577	0.0433093866027348	0.780105397782852	16	0.446716438370723	0.901078335723	NA	0.0370370370370371	0.037037037037037
AMPD_ECOLI	1vs0.1	0.105573668075392	0.0433093866027348	2.43766251052666	16	0.0268265925871443	0.293931752433182	NA	0.0555555555555556	0.0555555555555556
AMPD_ECOLI	0.25vs0.1	0.0717877818119342	0.0433093866027348	1.6575571127438	16	0.116880968369768	0.526479070580109	NA	0.0925925925925926	0.0925925925925926
AMPE_ECOLI	50vs25	-0.204027059943122	0.198859088745733	-1.02598810660345	16	0.320159502483815	0.637573296672468	NA	0.25	0.25
AMPE_ECOLI	50vs10	-0.0780339452293386	0.198859088745733	-0.392408241039035	16	0.699934650074563	0.841198656383915	NA	0.0833333333333334	0.0833333333333333
AMPE_ECOLI	50vs5	0.170740399755858	0.198859088745733	0.858599930396804	16	0.403241187812984	0.641758764977209	NA	0.166666666666667	0.166666666666667
AMPE_ECOLI	50vs2.5	0.133760158820869	0.198859088745733	0.672637894825608	16	0.510776041655399	0.72765940703523	NA	0.166666666666667	0.166666666666667
AMPE_ECOLI	50vs1	-0.0898696560309181	0.198859088745733	-0.451926319273383	16	0.65738836451884	0.86732500081497	NA	0.0833333333333334	0.0833333333333333
AMPE_ECOLI	50vs0.25	0.351250627676251	0.198859088745733	1.76632926305606	16	0.0964097933683825	0.311738558303673	NA	0.333333333333333	0.333333333333333
AMPE_ECOLI	50vs0.1	0.0103371327759539	0.198859088745733	0.0519821992605591	16	0.959186344417462	0.982078070703564	NA	0.0833333333333334	0.0833333333333333
AMPE_ECOLI	25vs10	0.125993114713784	0.198859088745733	0.633579865564416	16	0.53530787362373	0.946172986991944	NA	0.166666666666667	0.166666666666667
AMPE_ECOLI	25vs5	0.374767459698981	0.198859088745733	1.88458803700026	16	0.0777842986549762	0.757610188924959	NA	0.25	0.25
AMPE_ECOLI	25vs2.5	0.337787218763991	0.198859088745733	1.69862600142906	16	0.108747760618108	0.520394644528305	NA	0.25	0.25
AMPE_ECOLI	25vs1	0.114157403912204	0.198859088745733	0.574061787330069	16	0.573908397491689	0.926443678790439	NA	0.166666666666667	0.166666666666667
AMPE_ECOLI	25vs0.25	0.555277687619373	0.198859088745733	2.79231736965951	16	0.0130464447204215	0.111161528993331	NA	0.416666666666667	0.416666666666667
AMPE_ECOLI	25vs0.1	0.214364192719076	0.198859088745733	1.07797030586401	16	0.297031411729608	0.664909025279376	NA	0.166666666666667	0.166666666666667
AMPE_ECOLI	10vs5	0.248774344985197	0.198859088745733	1.25100817143584	16	0.228915846127453	0.999553946575311	NA	0.0833333333333334	0.0833333333333333
AMPE_ECOLI	10vs2.5	0.211794104050207	0.198859088745733	1.06504613586464	16	0.302664407751148	0.926464368694467	NA	0.0833333333333334	0.0833333333333333
AMPE_ECOLI	10vs1	-0.0118357108015795	0.198859088745733	-0.0595180782343471	16	0.953276522256631	0.999024458839971	NA	0	0
AMPE_ECOLI	10vs0.25	0.42928457290559	0.198859088745733	2.1587375040951	16	0.046404574712126	0.266217547050834	NA	0.25	0.25
AMPE_ECOLI	10vs0.1	0.0883710780052925	0.198859088745733	0.444390440299594	16	0.662712402794264	0.916010000146252	NA	0	0
AMPE_ECOLI	5vs2.5	-0.0369802409349897	0.198859088745733	-0.185962035571196	16	0.85481172278736	0.986599053403856	NA	0.166666666666667	0.166666666666667
AMPE_ECOLI	5vs1	-0.260610055786776	0.198859088745733	-1.31052624967019	16	0.208519119858418	0.863224313392376	NA	0.0833333333333334	0.0833333333333333
AMPE_ECOLI	5vs0.25	0.180510227920393	0.198859088745733	0.907729332659259	16	0.377490573794747	0.71598418748673	NA	0.333333333333333	0.333333333333333
AMPE_ECOLI	5vs0.1	-0.160403266979904	0.198859088745733	-0.806617731136245	16	0.431713828348837	0.767305182891532	NA	0.0833333333333334	0.0833333333333333
AMPE_ECOLI	2.5vs1	-0.223629814851787	0.198859088745733	-1.12456421409899	16	0.277362287151901	0.867248605693615	NA	0.0833333333333334	0.0833333333333333
AMPE_ECOLI	2.5vs0.25	0.217490468855382	0.198859088745733	1.09369136823046	16	0.29028343507082	0.706515410012859	NA	0.333333333333333	0.333333333333333
AMPE_ECOLI	2.5vs0.1	-0.123423026044915	0.198859088745733	-0.620655695565048	16	0.543566738764284	0.815253790571193	NA	0.0833333333333334	0.0833333333333333
AMPE_ECOLI	1vs0.25	0.441120283707169	0.198859088745733	2.21825558232945	16	0.041354161269934	0.405273728552168	NA	0.25	0.25
AMPE_ECOLI	1vs0.1	0.100206788806872	0.198859088745733	0.503908518533942	16	0.621193166744292	0.91711388075207	NA	0	0
AMPE_ECOLI	0.25vs0.1	-0.340913494900297	0.198859088745733	-1.7143470637955	16	0.105766630759159	0.505286215699624	NA	0.25	0.25
AMPH_ECOLI	50vs25	0.0227623747293085	0.112613572743228	0.202128164259645	16	0.842364207159992	0.948578898654462	NA	0.1	0.1
AMPH_ECOLI	50vs10	0.05370960616629	0.112613572743228	0.476937236408922	16	0.639855758981	0.813418582740807	NA	0.133333333333333	0.133333333333333
AMPH_ECOLI	50vs5	-0.145732796788696	0.112613572743228	-1.29409620207135	16	0.214000370628392	0.460441842867453	NA	0.2	0.2
AMPH_ECOLI	50vs2.5	-0.119435875583092	0.112613572743228	-1.06058153270228	16	0.304628291581185	0.536885782949221	NA	0.2	0.2
AMPH_ECOLI	50vs1	-0.144087300519423	0.112613572743228	-1.27948431978053	16	0.218970166242584	0.538001088579017	NA	0.2	0.2
AMPH_ECOLI	50vs0.25	-0.137017201924035	0.112613572743228	-1.21670237952978	16	0.241361395770382	0.519073759472506	NA	0.166666666666667	0.166666666666667
AMPH_ECOLI	50vs0.1	0.00446484983480441	0.112613572743228	0.0396475284998266	16	0.968864642728375	0.986503830273608	NA	0.233333333333333	0.233333333333333
AMPH_ECOLI	25vs10	0.0309472314369815	0.112613572743228	0.274809072149278	16	0.78697980548403	0.983643963148459	NA	0.0333333333333333	0.0333333333333333
AMPH_ECOLI	25vs5	-0.168495171518005	0.112613572743228	-1.49622436633099	16	0.154059457107543	0.86591020564851	NA	0.1	0.1
AMPH_ECOLI	25vs2.5	-0.142198250312401	0.112613572743228	-1.26270969696193	16	0.224787021718913	0.678789432288516	NA	0.1	0.1
AMPH_ECOLI	25vs1	-0.166849675248732	0.112613572743228	-1.48161248404017	16	0.157868893856032	0.731567668993445	NA	0.1	0.1
AMPH_ECOLI	25vs0.25	-0.159779576653344	0.112613572743228	-1.41883054378943	16	0.175134638018752	0.478436937233587	NA	0.0666666666666667	0.0666666666666667
AMPH_ECOLI	25vs0.1	-0.0182975248945041	0.112613572743228	-0.162480635759818	16	0.872961696305077	0.977546349407642	NA	0.133333333333333	0.133333333333333
AMPH_ECOLI	10vs5	-0.199442402954986	0.112613572743227	-1.77103343848027	16	0.0955999028266643	0.940605823574214	NA	0.133333333333333	0.133333333333333
AMPH_ECOLI	10vs2.5	-0.173145481749382	0.112613572743228	-1.5375187691112	16	0.14370580005831	0.79524699827302	NA	0.133333333333333	0.133333333333333
AMPH_ECOLI	10vs1	-0.197796906685713	0.112613572743228	-1.75642155618945	16	0.0981352302856695	0.701305178844135	NA	0.133333333333333	0.133333333333333
AMPH_ECOLI	10vs0.25	-0.190726808090325	0.112613572743228	-1.6936396159387	16	0.109708401112638	0.416615220032427	NA	0.1	0.1
AMPH_ECOLI	10vs0.1	-0.0492447563314856	0.112613572743228	-0.437289707909095	16	0.66774617110018	0.916010000146252	NA	0.166666666666667	0.166666666666667
AMPH_ECOLI	5vs2.5	0.0262969212056039	0.112613572743228	0.233514669369065	16	0.818323169287113	0.984227118000466	NA	0.2	0.2
AMPH_ECOLI	5vs1	0.00164549626927271	0.112613572743228	0.0146118822908198	16	0.988522472212569	0.999371676697944	NA	0.2	0.2
AMPH_ECOLI	5vs0.25	0.00871559486466095	0.112613572743228	0.0773938225415648	16	0.939269829797364	0.984429999740795	NA	0.166666666666667	0.166666666666667
AMPH_ECOLI	5vs0.1	0.1501976466235	0.112613572743228	1.33374373057117	16	0.200964317382176	0.542935437644535	NA	0.233333333333333	0.233333333333333
AMPH_ECOLI	2.5vs1	-0.0246514249363312	0.112613572743228	-0.218902787078245	16	0.829493699538031	0.980442817859409	NA	0.2	0.2
AMPH_ECOLI	2.5vs0.25	-0.0175813263409429	0.112613572743228	-0.1561208468275	16	0.877890599673309	0.960362916380816	NA	0.166666666666667	0.166666666666667
AMPH_ECOLI	2.5vs0.1	0.123900725417897	0.112613572743228	1.10022906120211	16	0.287510762479814	0.647819816543186	NA	0.233333333333333	0.233333333333333
AMPH_ECOLI	1vs0.25	0.00707009859538824	0.112613572743228	0.062781940250745	16	0.950717773987393	0.993280744225293	NA	0.166666666666667	0.166666666666667
AMPH_ECOLI	1vs0.1	0.148552150354228	0.112613572743228	1.31913184828035	16	0.205692994892671	0.715808546420145	NA	0.233333333333333	0.233333333333333
AMPH_ECOLI	0.25vs0.1	0.14148205175884	0.112613572743228	1.25634990802961	16	0.227023756045392	0.641791859295937	NA	0.2	0.2
AMPN_ECOLI	50vs25	-0.0619782102577145	0.0250347439407762	-2.47568780429047	16	0.0248594648175084	0.193618348128465	NA	0.0852713178294574	0.0852713178294574
AMPN_ECOLI	50vs10	-0.067375789337517	0.0250347439407762	-2.69129133083627	16	0.0160557438147773	0.103737944758811	NA	0.0658914728682171	0.0658914728682171
AMPN_ECOLI	50vs5	-0.0391483031196257	0.0250347439407762	-1.56375887894988	16	0.137435175090842	0.365130980046837	NA	0.0891472868217055	0.0891472868217054
AMPN_ECOLI	50vs2.5	-0.00298347387983119	0.0250347439407762	-0.119173333144093	16	0.906621512157835	0.964635245299495	NA	0.0813953488372093	0.0813953488372093
AMPN_ECOLI	50vs1	0.00747973642344845	0.0250347439407762	0.298774233167433	16	0.768957881950533	0.913112800754819	NA	0.0852713178294574	0.0852713178294574
AMPN_ECOLI	50vs0.25	0.0257727817230962	0.0250347439407762	1.02948054048669	16	0.318566196734295	0.601254664341003	NA	0.0968992248062015	0.0968992248062016
AMPN_ECOLI	50vs0.1	0.0299774198671348	0.0250347439407762	1.1974326535175	16	0.248577679429285	0.556629510675147	NA	0.0852713178294574	0.0852713178294574
AMPN_ECOLI	25vs10	-0.00539757907980244	0.0250347439407762	-0.215603526545799	16	0.832021258902414	0.989644384934478	NA	0.0658914728682171	0.0658914728682171
AMPN_ECOLI	25vs5	0.0228299071380889	0.0250347439407762	0.911928925340588	16	0.375341973614144	0.978362348696545	NA	0.0891472868217055	0.0891472868217054
AMPN_ECOLI	25vs2.5	0.0589947363778833	0.0250347439407762	2.35651447114638	16	0.0315266208239058	0.32276855778468	NA	0.0813953488372093	0.0813953488372093
AMPN_ECOLI	25vs1	0.069457946681163	0.0250347439407762	2.7744620374579	16	0.0135353821964059	0.236664106888673	NA	0.0852713178294574	0.0852713178294574
[truncated: 64,445 more rows]
