# Supplementary material for: quantms: a cloud-based pipeline for quantitative proteomics enables the reanalysis of public proteomics data
Source: Nat Methods. 2024 Jul 4;21(9):1603–7. doi: 10.1038/s41592-024-02343-1 (PMC11399091; doi:10.1038/s41592-024-02343-1)
Supplement: Supplementary file 4 — Source data for the figures shown in the Supplementary Notes. [file 41592_2024_2343_MOESM4_ESM.zip › source_data_supplementary/SuppFigure4/PXD001819.sdrf_openms_design_msstats_in.csv]

ProteinName	PeptideSequence	PrecursorCharge	FragmentIon	ProductCharge	IsotopeLabelType	Condition	BioReplicate	Run	Intensity	Reference
P04040ups|CATA_HUMAN_UPS	.(Acetyl)ADSRDPASDQM(Oxidation)QHWK	3	NA	0	L	UPS1|12500 amol	1	1	1.555451e07	UPS1_12500amol_R1.mzML
P04040ups|CATA_HUMAN_UPS	.(Acetyl)ADSRDPASDQM(Oxidation)QHWK	2	NA	0	L	UPS1|50000 amol	6	16	1.215855e07	UPS1_50000amol_R1.mzML
P04040ups|CATA_HUMAN_UPS	.(Acetyl)ADSRDPASDQM(Oxidation)QHWK	3	NA	0	L	UPS1|50000 amol	6	16	5.80628e07	UPS1_50000amol_R1.mzML
P04040ups|CATA_HUMAN_UPS	.(Acetyl)ADSRDPASDQM(Oxidation)QHWK	2	NA	0	L	UPS1|50000 amol	6	17	1.114466e07	UPS1_50000amol_R2.mzML
P04040ups|CATA_HUMAN_UPS	.(Acetyl)ADSRDPASDQM(Oxidation)QHWK	3	NA	0	L	UPS1|50000 amol	6	17	5.633249e07	UPS1_50000amol_R2.mzML
P04040ups|CATA_HUMAN_UPS	.(Acetyl)ADSRDPASDQM(Oxidation)QHWK	2	NA	0	L	UPS1|50000 amol	6	18	1.286561e07	UPS1_50000amol_R3.mzML
P04040ups|CATA_HUMAN_UPS	.(Acetyl)ADSRDPASDQM(Oxidation)QHWK	3	NA	0	L	UPS1|50000 amol	6	18	5.812183e07	UPS1_50000amol_R3.mzML
P04040ups|CATA_HUMAN_UPS	.(Acetyl)ADSRDPASDQM(Oxidation)QHWK	3	NA	0	L	UPS1|5000 amol	7	19	7.742268e06	UPS1_5000amol_R1.mzML
P04040ups|CATA_HUMAN_UPS	.(Acetyl)ADSRDPASDQM(Oxidation)QHWK	3	NA	0	L	UPS1|12500 amol	1	2	1.457342e07	UPS1_12500amol_R2.mzML
P04040ups|CATA_HUMAN_UPS	.(Acetyl)ADSRDPASDQM(Oxidation)QHWK	3	NA	0	L	UPS1|12500 amol	1	3	1.33816e07	UPS1_12500amol_R3.mzML
P04040ups|CATA_HUMAN_UPS	.(Acetyl)ADSRDPASDQM(Oxidation)QHWK	3	NA	0	L	UPS1|25000 amol	3	7	2.658834e07	UPS1_25000amol_R1.mzML
P04040ups|CATA_HUMAN_UPS	.(Acetyl)ADSRDPASDQM(Oxidation)QHWK	3	NA	0	L	UPS1|25000 amol	3	8	3.585909e07	UPS1_25000amol_R2.mzML
P04040ups|CATA_HUMAN_UPS	.(Acetyl)ADSRDPASDQM(Oxidation)QHWK	3	NA	0	L	UPS1|25000 amol	3	9	3.363464e07	UPS1_25000amol_R3.mzML
P04040ups|CATA_HUMAN_UPS	.(Acetyl)ADSRDPASDQMQHWK	3	NA	0	L	UPS1|12500 amol	1	1	1.086687e07	UPS1_12500amol_R1.mzML
P04040ups|CATA_HUMAN_UPS	.(Acetyl)ADSRDPASDQMQHWK	3	NA	0	L	UPS1|2500 amol	4	12	9.70116e05	UPS1_2500amol_R3.mzML
P04040ups|CATA_HUMAN_UPS	.(Acetyl)ADSRDPASDQMQHWK	3	NA	0	L	UPS1|50000 amol	6	16	3.698061e07	UPS1_50000amol_R1.mzML
P04040ups|CATA_HUMAN_UPS	.(Acetyl)ADSRDPASDQMQHWK	3	NA	0	L	UPS1|50000 amol	6	17	3.61366e07	UPS1_50000amol_R2.mzML
P04040ups|CATA_HUMAN_UPS	.(Acetyl)ADSRDPASDQMQHWK	3	NA	0	L	UPS1|50000 amol	6	18	3.484834e07	UPS1_50000amol_R3.mzML
P04040ups|CATA_HUMAN_UPS	.(Acetyl)ADSRDPASDQMQHWK	3	NA	0	L	UPS1|5000 amol	7	20	2.905857e06	UPS1_5000amol_R2.mzML
P04040ups|CATA_HUMAN_UPS	.(Acetyl)ADSRDPASDQMQHWK	3	NA	0	L	UPS1|500 amol	8	22	7.806835e06	UPS1_500amol_R1.mzML
P04040ups|CATA_HUMAN_UPS	.(Acetyl)ADSRDPASDQMQHWK	3	NA	0	L	UPS1|500 amol	8	24	9.319074e06	UPS1_500amol_R3.mzML
P04040ups|CATA_HUMAN_UPS	.(Acetyl)ADSRDPASDQMQHWK	3	NA	0	L	UPS1|12500 amol	1	3	1.046153e07	UPS1_12500amol_R3.mzML
P04040ups|CATA_HUMAN_UPS	.(Acetyl)ADSRDPASDQMQHWK	3	NA	0	L	UPS1|125 amol	2	6	1.09191e07	UPS1_125amol_R3.mzML
P04040ups|CATA_HUMAN_UPS	.(Acetyl)ADSRDPASDQMQHWK	3	NA	0	L	UPS1|25000 amol	3	8	2.24136e07	UPS1_25000amol_R2.mzML
P00915ups|CAH1_HUMAN_UPS	.(Acetyl)ASPDWGYDDKNGPEQWSK	2	NA	0	L	UPS1|12500 amol	1	1	2.018014e07	UPS1_12500amol_R1.mzML
P00915ups|CAH1_HUMAN_UPS	.(Acetyl)ASPDWGYDDKNGPEQWSK	2	NA	0	L	UPS1|50000 amol	6	16	6.220129e07	UPS1_50000amol_R1.mzML
P00915ups|CAH1_HUMAN_UPS	.(Acetyl)ASPDWGYDDKNGPEQWSK	2	NA	0	L	UPS1|50000 amol	6	17	5.63871e07	UPS1_50000amol_R2.mzML
P00915ups|CAH1_HUMAN_UPS	.(Acetyl)ASPDWGYDDKNGPEQWSK	2	NA	0	L	UPS1|50000 amol	6	18	5.172589e07	UPS1_50000amol_R3.mzML
P00915ups|CAH1_HUMAN_UPS	.(Acetyl)ASPDWGYDDKNGPEQWSK	2	NA	0	L	UPS1|5000 amol	7	19	1.056617e07	UPS1_5000amol_R1.mzML
P00915ups|CAH1_HUMAN_UPS	.(Acetyl)ASPDWGYDDKNGPEQWSK	2	NA	0	L	UPS1|12500 amol	1	2	1.725544e07	UPS1_12500amol_R2.mzML
P00915ups|CAH1_HUMAN_UPS	.(Acetyl)ASPDWGYDDKNGPEQWSK	2	NA	0	L	UPS1|5000 amol	7	21	9.315253e06	UPS1_5000amol_R3.mzML
P00915ups|CAH1_HUMAN_UPS	.(Acetyl)ASPDWGYDDKNGPEQWSK	2	NA	0	L	UPS1|12500 amol	1	3	1.386912e07	UPS1_12500amol_R3.mzML
P00915ups|CAH1_HUMAN_UPS	.(Acetyl)ASPDWGYDDKNGPEQWSK	2	NA	0	L	UPS1|25000 amol	3	7	2.714243e07	UPS1_25000amol_R1.mzML
P00915ups|CAH1_HUMAN_UPS	.(Acetyl)ASPDWGYDDKNGPEQWSK	2	NA	0	L	UPS1|25000 amol	3	8	3.226528e07	UPS1_25000amol_R2.mzML
P00915ups|CAH1_HUMAN_UPS	.(Acetyl)ASPDWGYDDKNGPEQWSK	2	NA	0	L	UPS1|25000 amol	3	9	2.362273e07	UPS1_25000amol_R3.mzML
sp|P33399|LHP1_YEAST	.(Acetyl)M(Oxidation)SEKPQQEEQEK	3	NA	0	L	UPS1|12500 amol	1	1	1.065133e07	UPS1_12500amol_R1.mzML
sp|P33399|LHP1_YEAST	.(Acetyl)M(Oxidation)SEKPQQEEQEK	3	NA	0	L	UPS1|2500 amol	4	10	1.192722e07	UPS1_2500amol_R1.mzML
sp|P33399|LHP1_YEAST	.(Acetyl)M(Oxidation)SEKPQQEEQEK	3	NA	0	L	UPS1|2500 amol	4	11	1.17727e07	UPS1_2500amol_R2.mzML
sp|P33399|LHP1_YEAST	.(Acetyl)M(Oxidation)SEKPQQEEQEK	3	NA	0	L	UPS1|2500 amol	4	12	1.084024e07	UPS1_2500amol_R3.mzML
sp|P33399|LHP1_YEAST	.(Acetyl)M(Oxidation)SEKPQQEEQEK	3	NA	0	L	UPS1|250 amol	5	13	1.121856e07	UPS1_250amol_R1.mzML
sp|P33399|LHP1_YEAST	.(Acetyl)M(Oxidation)SEKPQQEEQEK	3	NA	0	L	UPS1|250 amol	5	14	1.073204e07	UPS1_250amol_R2.mzML
sp|P33399|LHP1_YEAST	.(Acetyl)M(Oxidation)SEKPQQEEQEK	3	NA	0	L	UPS1|250 amol	5	15	1.158301e07	UPS1_250amol_R3.mzML
sp|P33399|LHP1_YEAST	.(Acetyl)M(Oxidation)SEKPQQEEQEK	3	NA	0	L	UPS1|50000 amol	6	16	1.211861e07	UPS1_50000amol_R1.mzML
sp|P33399|LHP1_YEAST	.(Acetyl)M(Oxidation)SEKPQQEEQEK	3	NA	0	L	UPS1|50000 amol	6	17	1.06127e07	UPS1_50000amol_R2.mzML
sp|P33399|LHP1_YEAST	.(Acetyl)M(Oxidation)SEKPQQEEQEK	3	NA	0	L	UPS1|50000 amol	6	18	1.264433e07	UPS1_50000amol_R3.mzML
sp|P33399|LHP1_YEAST	.(Acetyl)M(Oxidation)SEKPQQEEQEK	3	NA	0	L	UPS1|5000 amol	7	19	1.203332e07	UPS1_5000amol_R1.mzML
sp|P33399|LHP1_YEAST	.(Acetyl)M(Oxidation)SEKPQQEEQEK	3	NA	0	L	UPS1|12500 amol	1	2	9.524111e06	UPS1_12500amol_R2.mzML
sp|P33399|LHP1_YEAST	.(Acetyl)M(Oxidation)SEKPQQEEQEK	3	NA	0	L	UPS1|5000 amol	7	20	1.097712e07	UPS1_5000amol_R2.mzML
sp|P33399|LHP1_YEAST	.(Acetyl)M(Oxidation)SEKPQQEEQEK	3	NA	0	L	UPS1|5000 amol	7	21	1.104101e07	UPS1_5000amol_R3.mzML
sp|P33399|LHP1_YEAST	.(Acetyl)M(Oxidation)SEKPQQEEQEK	3	NA	0	L	UPS1|500 amol	8	22	1.167117e07	UPS1_500amol_R1.mzML
sp|P33399|LHP1_YEAST	.(Acetyl)M(Oxidation)SEKPQQEEQEK	3	NA	0	L	UPS1|500 amol	8	23	1.285368e07	UPS1_500amol_R2.mzML
sp|P33399|LHP1_YEAST	.(Acetyl)M(Oxidation)SEKPQQEEQEK	3	NA	0	L	UPS1|500 amol	8	24	1.190457e07	UPS1_500amol_R3.mzML
sp|P33399|LHP1_YEAST	.(Acetyl)M(Oxidation)SEKPQQEEQEK	3	NA	0	L	UPS1|50 amol	9	25	1.058766e07	UPS1_50amol_R1.mzML
sp|P33399|LHP1_YEAST	.(Acetyl)M(Oxidation)SEKPQQEEQEK	3	NA	0	L	UPS1|50 amol	9	26	1.05946e07	UPS1_50amol_R2.mzML
sp|P33399|LHP1_YEAST	.(Acetyl)M(Oxidation)SEKPQQEEQEK	3	NA	0	L	UPS1|50 amol	9	27	1.046484e07	UPS1_50amol_R3.mzML
sp|P33399|LHP1_YEAST	.(Acetyl)M(Oxidation)SEKPQQEEQEK	3	NA	0	L	UPS1|12500 amol	1	3	1.063305e07	UPS1_12500amol_R3.mzML
sp|P33399|LHP1_YEAST	.(Acetyl)M(Oxidation)SEKPQQEEQEK	3	NA	0	L	UPS1|125 amol	2	4	1.219699e07	UPS1_125amol_R1.mzML
sp|P33399|LHP1_YEAST	.(Acetyl)M(Oxidation)SEKPQQEEQEK	3	NA	0	L	UPS1|125 amol	2	5	1.093956e07	UPS1_125amol_R2.mzML
sp|P33399|LHP1_YEAST	.(Acetyl)M(Oxidation)SEKPQQEEQEK	3	NA	0	L	UPS1|125 amol	2	6	1.154528e07	UPS1_125amol_R3.mzML
sp|P33399|LHP1_YEAST	.(Acetyl)M(Oxidation)SEKPQQEEQEK	3	NA	0	L	UPS1|25000 amol	3	7	1.002188e07	UPS1_25000amol_R1.mzML
sp|P33399|LHP1_YEAST	.(Acetyl)M(Oxidation)SEKPQQEEQEK	3	NA	0	L	UPS1|25000 amol	3	8	1.339105e07	UPS1_25000amol_R2.mzML
sp|P33399|LHP1_YEAST	.(Acetyl)M(Oxidation)SEKPQQEEQEK	3	NA	0	L	UPS1|25000 amol	3	9	1.33182e07	UPS1_25000amol_R3.mzML
sp|P22141|PSB4_YEAST	.(Acetyl)MDIILGIR	2	NA	0	L	UPS1|12500 amol	1	1	1.415431e07	UPS1_12500amol_R1.mzML
sp|P22141|PSB4_YEAST	.(Acetyl)MDIILGIR	2	NA	0	L	UPS1|2500 amol	4	10	1.354775e07	UPS1_2500amol_R1.mzML
sp|P22141|PSB4_YEAST	.(Acetyl)MDIILGIR	2	NA	0	L	UPS1|2500 amol	4	11	1.469208e07	UPS1_2500amol_R2.mzML
sp|P22141|PSB4_YEAST	.(Acetyl)MDIILGIR	2	NA	0	L	UPS1|2500 amol	4	12	1.207559e07	UPS1_2500amol_R3.mzML
sp|P22141|PSB4_YEAST	.(Acetyl)MDIILGIR	2	NA	0	L	UPS1|250 amol	5	13	1.450184e07	UPS1_250amol_R1.mzML
sp|P22141|PSB4_YEAST	.(Acetyl)MDIILGIR	2	NA	0	L	UPS1|250 amol	5	14	1.341849e07	UPS1_250amol_R2.mzML
sp|P22141|PSB4_YEAST	.(Acetyl)MDIILGIR	2	NA	0	L	UPS1|250 amol	5	15	1.397892e07	UPS1_250amol_R3.mzML
sp|P22141|PSB4_YEAST	.(Acetyl)MDIILGIR	2	NA	0	L	UPS1|50000 amol	6	16	1.230852e07	UPS1_50000amol_R1.mzML
sp|P22141|PSB4_YEAST	.(Acetyl)MDIILGIR	2	NA	0	L	UPS1|50000 amol	6	17	1.441812e07	UPS1_50000amol_R2.mzML
sp|P22141|PSB4_YEAST	.(Acetyl)MDIILGIR	2	NA	0	L	UPS1|50000 amol	6	18	1.419909e07	UPS1_50000amol_R3.mzML
sp|P22141|PSB4_YEAST	.(Acetyl)MDIILGIR	2	NA	0	L	UPS1|5000 amol	7	19	1.415771e07	UPS1_5000amol_R1.mzML
sp|P22141|PSB4_YEAST	.(Acetyl)MDIILGIR	2	NA	0	L	UPS1|12500 amol	1	2	1.312043e07	UPS1_12500amol_R2.mzML
sp|P22141|PSB4_YEAST	.(Acetyl)MDIILGIR	2	NA	0	L	UPS1|5000 amol	7	20	1.317834e07	UPS1_5000amol_R2.mzML
sp|P22141|PSB4_YEAST	.(Acetyl)MDIILGIR	2	NA	0	L	UPS1|5000 amol	7	21	1.440743e07	UPS1_5000amol_R3.mzML
sp|P22141|PSB4_YEAST	.(Acetyl)MDIILGIR	2	NA	0	L	UPS1|500 amol	8	22	1.562924e07	UPS1_500amol_R1.mzML
sp|P22141|PSB4_YEAST	.(Acetyl)MDIILGIR	2	NA	0	L	UPS1|500 amol	8	23	1.546937e07	UPS1_500amol_R2.mzML
sp|P22141|PSB4_YEAST	.(Acetyl)MDIILGIR	2	NA	0	L	UPS1|500 amol	8	24	1.376616e07	UPS1_500amol_R3.mzML
sp|P22141|PSB4_YEAST	.(Acetyl)MDIILGIR	2	NA	0	L	UPS1|50 amol	9	25	1.545619e07	UPS1_50amol_R1.mzML
sp|P22141|PSB4_YEAST	.(Acetyl)MDIILGIR	2	NA	0	L	UPS1|50 amol	9	26	1.750727e07	UPS1_50amol_R2.mzML
sp|P22141|PSB4_YEAST	.(Acetyl)MDIILGIR	2	NA	0	L	UPS1|50 amol	9	27	1.500974e07	UPS1_50amol_R3.mzML
sp|P22141|PSB4_YEAST	.(Acetyl)MDIILGIR	2	NA	0	L	UPS1|12500 amol	1	3	1.630362e07	UPS1_12500amol_R3.mzML
sp|P22141|PSB4_YEAST	.(Acetyl)MDIILGIR	2	NA	0	L	UPS1|125 amol	2	4	1.418942e07	UPS1_125amol_R1.mzML
sp|P22141|PSB4_YEAST	.(Acetyl)MDIILGIR	2	NA	0	L	UPS1|125 amol	2	5	1.403294e07	UPS1_125amol_R2.mzML
sp|P22141|PSB4_YEAST	.(Acetyl)MDIILGIR	2	NA	0	L	UPS1|125 amol	2	6	1.299255e07	UPS1_125amol_R3.mzML
sp|P22141|PSB4_YEAST	.(Acetyl)MDIILGIR	2	NA	0	L	UPS1|25000 amol	3	7	1.358864e07	UPS1_25000amol_R1.mzML
sp|P22141|PSB4_YEAST	.(Acetyl)MDIILGIR	2	NA	0	L	UPS1|25000 amol	3	8	1.694793e07	UPS1_25000amol_R2.mzML
sp|P22141|PSB4_YEAST	.(Acetyl)MDIILGIR	2	NA	0	L	UPS1|25000 amol	3	9	1.537833e07	UPS1_25000amol_R3.mzML
sp|Q12154|GET3_YEAST	.(Acetyl)MDLTVEPNLHSLITSTTHK	3	NA	0	L	UPS1|12500 amol	1	1	4.070602e07	UPS1_12500amol_R1.mzML
sp|Q12154|GET3_YEAST	.(Acetyl)MDLTVEPNLHSLITSTTHK	3	NA	0	L	UPS1|2500 amol	4	10	4.289657e07	UPS1_2500amol_R1.mzML
sp|Q12154|GET3_YEAST	.(Acetyl)MDLTVEPNLHSLITSTTHK	3	NA	0	L	UPS1|2500 amol	4	11	1.413344e08	UPS1_2500amol_R2.mzML
sp|Q12154|GET3_YEAST	.(Acetyl)MDLTVEPNLHSLITSTTHK	3	NA	0	L	UPS1|2500 amol	4	12	4.35224e07	UPS1_2500amol_R3.mzML
sp|Q12154|GET3_YEAST	.(Acetyl)MDLTVEPNLHSLITSTTHK	3	NA	0	L	UPS1|250 amol	5	13	3.320929e07	UPS1_250amol_R1.mzML
sp|Q12154|GET3_YEAST	.(Acetyl)MDLTVEPNLHSLITSTTHK	3	NA	0	L	UPS1|250 amol	5	14	3.669176e07	UPS1_250amol_R2.mzML
sp|Q12154|GET3_YEAST	.(Acetyl)MDLTVEPNLHSLITSTTHK	3	NA	0	L	UPS1|250 amol	5	15	3.918094e07	UPS1_250amol_R3.mzML
sp|Q12154|GET3_YEAST	.(Acetyl)MDLTVEPNLHSLITSTTHK	3	NA	0	L	UPS1|50000 amol	6	16	1.545224e08	UPS1_50000amol_R1.mzML
sp|Q12154|GET3_YEAST	.(Acetyl)MDLTVEPNLHSLITSTTHK	3	NA	0	L	UPS1|50000 amol	6	17	1.498553e08	UPS1_50000amol_R2.mzML
sp|Q12154|GET3_YEAST	.(Acetyl)MDLTVEPNLHSLITSTTHK	3	NA	0	L	UPS1|50000 amol	6	18	4.326167e07	UPS1_50000amol_R3.mzML
sp|Q12154|GET3_YEAST	.(Acetyl)MDLTVEPNLHSLITSTTHK	3	NA	0	L	UPS1|5000 amol	7	19	1.419787e08	UPS1_5000amol_R1.mzML
sp|Q12154|GET3_YEAST	.(Acetyl)MDLTVEPNLHSLITSTTHK	3	NA	0	L	UPS1|12500 amol	1	2	3.373365e07	UPS1_12500amol_R2.mzML
sp|Q12154|GET3_YEAST	.(Acetyl)MDLTVEPNLHSLITSTTHK	3	NA	0	L	UPS1|5000 amol	7	20	1.352302e08	UPS1_5000amol_R2.mzML
sp|Q12154|GET3_YEAST	.(Acetyl)MDLTVEPNLHSLITSTTHK	3	NA	0	L	UPS1|5000 amol	7	21	1.343267e08	UPS1_5000amol_R3.mzML
sp|Q12154|GET3_YEAST	.(Acetyl)MDLTVEPNLHSLITSTTHK	3	NA	0	L	UPS1|500 amol	8	22	1.521092e08	UPS1_500amol_R1.mzML
sp|Q12154|GET3_YEAST	.(Acetyl)MDLTVEPNLHSLITSTTHK	3	NA	0	L	UPS1|500 amol	8	23	3.569884e07	UPS1_500amol_R2.mzML
sp|Q12154|GET3_YEAST	.(Acetyl)MDLTVEPNLHSLITSTTHK	3	NA	0	L	UPS1|500 amol	8	24	3.532084e07	UPS1_500amol_R3.mzML
sp|Q12154|GET3_YEAST	.(Acetyl)MDLTVEPNLHSLITSTTHK	3	NA	0	L	UPS1|50 amol	9	25	1.261583e08	UPS1_50amol_R1.mzML
sp|Q12154|GET3_YEAST	.(Acetyl)MDLTVEPNLHSLITSTTHK	3	NA	0	L	UPS1|50 amol	9	26	2.653612e07	UPS1_50amol_R2.mzML
sp|Q12154|GET3_YEAST	.(Acetyl)MDLTVEPNLHSLITSTTHK	3	NA	0	L	UPS1|50 amol	9	27	2.677871e07	UPS1_50amol_R3.mzML
sp|Q12154|GET3_YEAST	.(Acetyl)MDLTVEPNLHSLITSTTHK	3	NA	0	L	UPS1|12500 amol	1	3	4.169969e07	UPS1_12500amol_R3.mzML
sp|Q12154|GET3_YEAST	.(Acetyl)MDLTVEPNLHSLITSTTHK	3	NA	0	L	UPS1|125 amol	2	4	2.885182e07	UPS1_125amol_R1.mzML
sp|Q12154|GET3_YEAST	.(Acetyl)MDLTVEPNLHSLITSTTHK	3	NA	0	L	UPS1|125 amol	2	5	1.193237e08	UPS1_125amol_R2.mzML
sp|Q12154|GET3_YEAST	.(Acetyl)MDLTVEPNLHSLITSTTHK	3	NA	0	L	UPS1|125 amol	2	6	1.073085e08	UPS1_125amol_R3.mzML
sp|Q12154|GET3_YEAST	.(Acetyl)MDLTVEPNLHSLITSTTHK	3	NA	0	L	UPS1|25000 amol	3	7	1.434616e08	UPS1_25000amol_R1.mzML
sp|Q12154|GET3_YEAST	.(Acetyl)MDLTVEPNLHSLITSTTHK	3	NA	0	L	UPS1|25000 amol	3	8	5.237918e07	UPS1_25000amol_R2.mzML
sp|Q12154|GET3_YEAST	.(Acetyl)MDLTVEPNLHSLITSTTHK	3	NA	0	L	UPS1|25000 amol	3	9	1.466363e08	UPS1_25000amol_R3.mzML
sp|P00498|HIS1_YEAST	.(Acetyl)MDLVNHLTDR	2	NA	0	L	UPS1|50 amol	9	25	6.410744e07	UPS1_50amol_R1.mzML
sp|P00498|HIS1_YEAST	.(Acetyl)MDLVNHLTDR	2	NA	0	L	UPS1|50 amol	9	26	7.809108e07	UPS1_50amol_R2.mzML
sp|P00498|HIS1_YEAST	.(Acetyl)MDLVNHLTDR	2	NA	0	L	UPS1|50 amol	9	27	4.749465e08	UPS1_50amol_R3.mzML
sp|P32381|ARP2_YEAST	.(Acetyl)MDPHNPIVLDQGTGFVK	2	NA	0	L	UPS1|12500 amol	1	1	3.010792e07	UPS1_12500amol_R1.mzML
sp|P32381|ARP2_YEAST	.(Acetyl)MDPHNPIVLDQGTGFVK	2	NA	0	L	UPS1|2500 amol	4	10	5.894996e07	UPS1_2500amol_R1.mzML
sp|P32381|ARP2_YEAST	.(Acetyl)MDPHNPIVLDQGTGFVK	2	NA	0	L	UPS1|2500 amol	4	11	3.183437e07	UPS1_2500amol_R2.mzML
sp|P32381|ARP2_YEAST	.(Acetyl)MDPHNPIVLDQGTGFVK	2	NA	0	L	UPS1|2500 amol	4	12	3.364802e07	UPS1_2500amol_R3.mzML
sp|P32381|ARP2_YEAST	.(Acetyl)MDPHNPIVLDQGTGFVK	2	NA	0	L	UPS1|250 amol	5	13	6.679494e07	UPS1_250amol_R1.mzML
sp|P32381|ARP2_YEAST	.(Acetyl)MDPHNPIVLDQGTGFVK	2	NA	0	L	UPS1|250 amol	5	14	8.68434e07	UPS1_250amol_R2.mzML
sp|P32381|ARP2_YEAST	.(Acetyl)MDPHNPIVLDQGTGFVK	2	NA	0	L	UPS1|250 amol	5	15	7.435269e07	UPS1_250amol_R3.mzML
sp|P32381|ARP2_YEAST	.(Acetyl)MDPHNPIVLDQGTGFVK	2	NA	0	L	UPS1|50000 amol	6	16	4.881795e07	UPS1_50000amol_R1.mzML
sp|P32381|ARP2_YEAST	.(Acetyl)MDPHNPIVLDQGTGFVK	2	NA	0	L	UPS1|50000 amol	6	17	7.688586e07	UPS1_50000amol_R2.mzML
sp|P32381|ARP2_YEAST	.(Acetyl)MDPHNPIVLDQGTGFVK	2	NA	0	L	UPS1|50000 amol	6	18	4.194556e07	UPS1_50000amol_R3.mzML
sp|P32381|ARP2_YEAST	.(Acetyl)MDPHNPIVLDQGTGFVK	2	NA	0	L	UPS1|5000 amol	7	19	3.134695e07	UPS1_5000amol_R1.mzML
sp|P32381|ARP2_YEAST	.(Acetyl)MDPHNPIVLDQGTGFVK	2	NA	0	L	UPS1|12500 amol	1	2	6.171652e07	UPS1_12500amol_R2.mzML
sp|P32381|ARP2_YEAST	.(Acetyl)MDPHNPIVLDQGTGFVK	2	NA	0	L	UPS1|5000 amol	7	20	3.365342e07	UPS1_5000amol_R2.mzML
sp|P32381|ARP2_YEAST	.(Acetyl)MDPHNPIVLDQGTGFVK	2	NA	0	L	UPS1|5000 amol	7	21	3.108436e07	UPS1_5000amol_R3.mzML
sp|P32381|ARP2_YEAST	.(Acetyl)MDPHNPIVLDQGTGFVK	2	NA	0	L	UPS1|500 amol	8	22	3.851406e07	UPS1_500amol_R1.mzML
sp|P32381|ARP2_YEAST	.(Acetyl)MDPHNPIVLDQGTGFVK	2	NA	0	L	UPS1|500 amol	8	23	8.185996e07	UPS1_500amol_R2.mzML
sp|P32381|ARP2_YEAST	.(Acetyl)MDPHNPIVLDQGTGFVK	2	NA	0	L	UPS1|500 amol	8	24	4.20133e07	UPS1_500amol_R3.mzML
sp|P32381|ARP2_YEAST	.(Acetyl)MDPHNPIVLDQGTGFVK	2	NA	0	L	UPS1|50 amol	9	25	2.543142e07	UPS1_50amol_R1.mzML
sp|P32381|ARP2_YEAST	.(Acetyl)MDPHNPIVLDQGTGFVK	2	NA	0	L	UPS1|50 amol	9	26	7.802502e07	UPS1_50amol_R2.mzML
sp|P32381|ARP2_YEAST	.(Acetyl)MDPHNPIVLDQGTGFVK	2	NA	0	L	UPS1|50 amol	9	27	2.40853e07	UPS1_50amol_R3.mzML
sp|P32381|ARP2_YEAST	.(Acetyl)MDPHNPIVLDQGTGFVK	2	NA	0	L	UPS1|12500 amol	1	3	3.258858e07	UPS1_12500amol_R3.mzML
sp|P32381|ARP2_YEAST	.(Acetyl)MDPHNPIVLDQGTGFVK	2	NA	0	L	UPS1|125 amol	2	4	9.091594e07	UPS1_125amol_R1.mzML
sp|P32381|ARP2_YEAST	.(Acetyl)MDPHNPIVLDQGTGFVK	2	NA	0	L	UPS1|125 amol	2	5	8.370162e07	UPS1_125amol_R2.mzML
sp|P32381|ARP2_YEAST	.(Acetyl)MDPHNPIVLDQGTGFVK	2	NA	0	L	UPS1|125 amol	2	6	8.271242e07	UPS1_125amol_R3.mzML
sp|P32381|ARP2_YEAST	.(Acetyl)MDPHNPIVLDQGTGFVK	2	NA	0	L	UPS1|25000 amol	3	7	7.107911e07	UPS1_25000amol_R1.mzML
sp|P32381|ARP2_YEAST	.(Acetyl)MDPHNPIVLDQGTGFVK	2	NA	0	L	UPS1|25000 amol	3	8	4.628781e07	UPS1_25000amol_R2.mzML
sp|P32381|ARP2_YEAST	.(Acetyl)MDPHNPIVLDQGTGFVK	2	NA	0	L	UPS1|25000 amol	3	9	4.273017e07	UPS1_25000amol_R3.mzML
sp|P40069|IMB4_YEAST	.(Acetyl)MDQQFLSQLEQTLHAITSGVGLK	2	NA	0	L	UPS1|12500 amol	1	1	1.973074e07	UPS1_12500amol_R1.mzML
sp|P40069|IMB4_YEAST	.(Acetyl)MDQQFLSQLEQTLHAITSGVGLK	3	NA	0	L	UPS1|12500 amol	1	1	1.561005e07	UPS1_12500amol_R1.mzML
sp|P40069|IMB4_YEAST	.(Acetyl)MDQQFLSQLEQTLHAITSGVGLK	3	NA	0	L	UPS1|2500 amol	4	10	1.538974e07	UPS1_2500amol_R1.mzML
sp|P40069|IMB4_YEAST	.(Acetyl)MDQQFLSQLEQTLHAITSGVGLK	2	NA	0	L	UPS1|2500 amol	4	11	4.408596e07	UPS1_2500amol_R2.mzML
sp|P40069|IMB4_YEAST	.(Acetyl)MDQQFLSQLEQTLHAITSGVGLK	3	NA	0	L	UPS1|2500 amol	4	11	1.39551e07	UPS1_2500amol_R2.mzML
sp|P40069|IMB4_YEAST	.(Acetyl)MDQQFLSQLEQTLHAITSGVGLK	2	NA	0	L	UPS1|2500 amol	4	12	2.127343e07	UPS1_2500amol_R3.mzML
sp|P40069|IMB4_YEAST	.(Acetyl)MDQQFLSQLEQTLHAITSGVGLK	3	NA	0	L	UPS1|2500 amol	4	12	1.485853e07	UPS1_2500amol_R3.mzML
sp|P40069|IMB4_YEAST	.(Acetyl)MDQQFLSQLEQTLHAITSGVGLK	3	NA	0	L	UPS1|250 amol	5	13	1.5484e07	UPS1_250amol_R1.mzML
sp|P40069|IMB4_YEAST	.(Acetyl)MDQQFLSQLEQTLHAITSGVGLK	2	NA	0	L	UPS1|250 amol	5	14	1.437786e07	UPS1_250amol_R2.mzML
sp|P40069|IMB4_YEAST	.(Acetyl)MDQQFLSQLEQTLHAITSGVGLK	3	NA	0	L	UPS1|250 amol	5	14	1.451267e07	UPS1_250amol_R2.mzML
sp|P40069|IMB4_YEAST	.(Acetyl)MDQQFLSQLEQTLHAITSGVGLK	2	NA	0	L	UPS1|250 amol	5	15	1.48388e07	UPS1_250amol_R3.mzML
sp|P40069|IMB4_YEAST	.(Acetyl)MDQQFLSQLEQTLHAITSGVGLK	3	NA	0	L	UPS1|250 amol	5	15	1.549169e07	UPS1_250amol_R3.mzML
sp|P40069|IMB4_YEAST	.(Acetyl)MDQQFLSQLEQTLHAITSGVGLK	2	NA	0	L	UPS1|50000 amol	6	16	5.784102e06	UPS1_50000amol_R1.mzML
sp|P40069|IMB4_YEAST	.(Acetyl)MDQQFLSQLEQTLHAITSGVGLK	3	NA	0	L	UPS1|50000 amol	6	16	1.550817e07	UPS1_50000amol_R1.mzML
sp|P40069|IMB4_YEAST	.(Acetyl)MDQQFLSQLEQTLHAITSGVGLK	2	NA	0	L	UPS1|50000 amol	6	17	2.77022e07	UPS1_50000amol_R2.mzML
sp|P40069|IMB4_YEAST	.(Acetyl)MDQQFLSQLEQTLHAITSGVGLK	3	NA	0	L	UPS1|50000 amol	6	17	1.532163e07	UPS1_50000amol_R2.mzML
sp|P40069|IMB4_YEAST	.(Acetyl)MDQQFLSQLEQTLHAITSGVGLK	2	NA	0	L	UPS1|50000 amol	6	18	2.595047e07	UPS1_50000amol_R3.mzML
sp|P40069|IMB4_YEAST	.(Acetyl)MDQQFLSQLEQTLHAITSGVGLK	3	NA	0	L	UPS1|50000 amol	6	18	1.496662e07	UPS1_50000amol_R3.mzML
sp|P40069|IMB4_YEAST	.(Acetyl)MDQQFLSQLEQTLHAITSGVGLK	2	NA	0	L	UPS1|5000 amol	7	19	8.210361e06	UPS1_5000amol_R1.mzML
sp|P40069|IMB4_YEAST	.(Acetyl)MDQQFLSQLEQTLHAITSGVGLK	3	NA	0	L	UPS1|5000 amol	7	19	1.484657e07	UPS1_5000amol_R1.mzML
sp|P40069|IMB4_YEAST	.(Acetyl)MDQQFLSQLEQTLHAITSGVGLK	2	NA	0	L	UPS1|12500 amol	1	2	1.995676e07	UPS1_12500amol_R2.mzML
sp|P40069|IMB4_YEAST	.(Acetyl)MDQQFLSQLEQTLHAITSGVGLK	3	NA	0	L	UPS1|12500 amol	1	2	1.55231e07	UPS1_12500amol_R2.mzML
sp|P40069|IMB4_YEAST	.(Acetyl)MDQQFLSQLEQTLHAITSGVGLK	2	NA	0	L	UPS1|5000 amol	7	20	5.986855e06	UPS1_5000amol_R2.mzML
sp|P40069|IMB4_YEAST	.(Acetyl)MDQQFLSQLEQTLHAITSGVGLK	3	NA	0	L	UPS1|5000 amol	7	20	1.430144e07	UPS1_5000amol_R2.mzML
sp|P40069|IMB4_YEAST	.(Acetyl)MDQQFLSQLEQTLHAITSGVGLK	2	NA	0	L	UPS1|5000 amol	7	21	2.102057e07	UPS1_5000amol_R3.mzML
sp|P40069|IMB4_YEAST	.(Acetyl)MDQQFLSQLEQTLHAITSGVGLK	3	NA	0	L	UPS1|5000 amol	7	21	1.443629e07	UPS1_5000amol_R3.mzML
sp|P40069|IMB4_YEAST	.(Acetyl)MDQQFLSQLEQTLHAITSGVGLK	2	NA	0	L	UPS1|500 amol	8	22	7.689756e06	UPS1_500amol_R1.mzML
sp|P40069|IMB4_YEAST	.(Acetyl)MDQQFLSQLEQTLHAITSGVGLK	3	NA	0	L	UPS1|500 amol	8	22	1.682993e07	UPS1_500amol_R1.mzML
sp|P40069|IMB4_YEAST	.(Acetyl)MDQQFLSQLEQTLHAITSGVGLK	2	NA	0	L	UPS1|500 amol	8	23	1.995798e07	UPS1_500amol_R2.mzML
sp|P40069|IMB4_YEAST	.(Acetyl)MDQQFLSQLEQTLHAITSGVGLK	3	NA	0	L	UPS1|500 amol	8	23	1.745032e07	UPS1_500amol_R2.mzML
sp|P40069|IMB4_YEAST	.(Acetyl)MDQQFLSQLEQTLHAITSGVGLK	2	NA	0	L	UPS1|500 amol	8	24	2.022906e07	UPS1_500amol_R3.mzML
sp|P40069|IMB4_YEAST	.(Acetyl)MDQQFLSQLEQTLHAITSGVGLK	3	NA	0	L	UPS1|500 amol	8	24	1.538817e07	UPS1_500amol_R3.mzML
sp|P40069|IMB4_YEAST	.(Acetyl)MDQQFLSQLEQTLHAITSGVGLK	2	NA	0	L	UPS1|50 amol	9	25	1.676558e07	UPS1_50amol_R1.mzML
sp|P40069|IMB4_YEAST	.(Acetyl)MDQQFLSQLEQTLHAITSGVGLK	3	NA	0	L	UPS1|50 amol	9	25	1.79295e07	UPS1_50amol_R1.mzML
sp|P40069|IMB4_YEAST	.(Acetyl)MDQQFLSQLEQTLHAITSGVGLK	2	NA	0	L	UPS1|50 amol	9	26	9.469294e06	UPS1_50amol_R2.mzML
sp|P40069|IMB4_YEAST	.(Acetyl)MDQQFLSQLEQTLHAITSGVGLK	3	NA	0	L	UPS1|50 amol	9	26	1.633043e07	UPS1_50amol_R2.mzML
sp|P40069|IMB4_YEAST	.(Acetyl)MDQQFLSQLEQTLHAITSGVGLK	2	NA	0	L	UPS1|50 amol	9	27	1.760833e07	UPS1_50amol_R3.mzML
sp|P40069|IMB4_YEAST	.(Acetyl)MDQQFLSQLEQTLHAITSGVGLK	3	NA	0	L	UPS1|50 amol	9	27	1.765307e07	UPS1_50amol_R3.mzML
sp|P40069|IMB4_YEAST	.(Acetyl)MDQQFLSQLEQTLHAITSGVGLK	2	NA	0	L	UPS1|12500 amol	1	3	1.598635e07	UPS1_12500amol_R3.mzML
sp|P40069|IMB4_YEAST	.(Acetyl)MDQQFLSQLEQTLHAITSGVGLK	3	NA	0	L	UPS1|12500 amol	1	3	1.574661e07	UPS1_12500amol_R3.mzML
sp|P40069|IMB4_YEAST	.(Acetyl)MDQQFLSQLEQTLHAITSGVGLK	2	NA	0	L	UPS1|125 amol	2	4	1.567071e07	UPS1_125amol_R1.mzML
sp|P40069|IMB4_YEAST	.(Acetyl)MDQQFLSQLEQTLHAITSGVGLK	3	NA	0	L	UPS1|125 amol	2	4	1.514141e07	UPS1_125amol_R1.mzML
sp|P40069|IMB4_YEAST	.(Acetyl)MDQQFLSQLEQTLHAITSGVGLK	2	NA	0	L	UPS1|125 amol	2	5	1.203306e07	UPS1_125amol_R2.mzML
sp|P40069|IMB4_YEAST	.(Acetyl)MDQQFLSQLEQTLHAITSGVGLK	3	NA	0	L	UPS1|125 amol	2	5	1.500124e07	UPS1_125amol_R2.mzML
sp|P40069|IMB4_YEAST	.(Acetyl)MDQQFLSQLEQTLHAITSGVGLK	2	NA	0	L	UPS1|125 amol	2	6	1.622633e06	UPS1_125amol_R3.mzML
sp|P40069|IMB4_YEAST	.(Acetyl)MDQQFLSQLEQTLHAITSGVGLK	3	NA	0	L	UPS1|125 amol	2	6	1.526724e07	UPS1_125amol_R3.mzML
sp|P40069|IMB4_YEAST	.(Acetyl)MDQQFLSQLEQTLHAITSGVGLK	2	NA	0	L	UPS1|25000 amol	3	7	9.938643e06	UPS1_25000amol_R1.mzML
sp|P40069|IMB4_YEAST	.(Acetyl)MDQQFLSQLEQTLHAITSGVGLK	3	NA	0	L	UPS1|25000 amol	3	7	1.40097e07	UPS1_25000amol_R1.mzML
sp|P40069|IMB4_YEAST	.(Acetyl)MDQQFLSQLEQTLHAITSGVGLK	2	NA	0	L	UPS1|25000 amol	3	8	3.36102e06	UPS1_25000amol_R2.mzML
sp|P40069|IMB4_YEAST	.(Acetyl)MDQQFLSQLEQTLHAITSGVGLK	3	NA	0	L	UPS1|25000 amol	3	8	1.731241e07	UPS1_25000amol_R2.mzML
sp|P40069|IMB4_YEAST	.(Acetyl)MDQQFLSQLEQTLHAITSGVGLK	2	NA	0	L	UPS1|25000 amol	3	9	3.549117e07	UPS1_25000amol_R3.mzML
sp|P40069|IMB4_YEAST	.(Acetyl)MDQQFLSQLEQTLHAITSGVGLK	3	NA	0	L	UPS1|25000 amol	3	9	1.560211e07	UPS1_25000amol_R3.mzML
sp|P49723|RIR4_YEAST	.(Acetyl)MEAHNQFLK	2	NA	0	L	UPS1|12500 amol	1	1	1.820729e08	UPS1_12500amol_R1.mzML
sp|P49723|RIR4_YEAST	.(Acetyl)MEAHNQFLK	2	NA	0	L	UPS1|2500 amol	4	10	1.978113e08	UPS1_2500amol_R1.mzML
sp|P49723|RIR4_YEAST	.(Acetyl)MEAHNQFLK	2	NA	0	L	UPS1|2500 amol	4	11	1.83436e08	UPS1_2500amol_R2.mzML
sp|P49723|RIR4_YEAST	.(Acetyl)MEAHNQFLK	2	NA	0	L	UPS1|2500 amol	4	12	2.001743e08	UPS1_2500amol_R3.mzML
sp|P49723|RIR4_YEAST	.(Acetyl)MEAHNQFLK	2	NA	0	L	UPS1|250 amol	5	13	2.088711e08	UPS1_250amol_R1.mzML
sp|P49723|RIR4_YEAST	.(Acetyl)MEAHNQFLK	2	NA	0	L	UPS1|250 amol	5	14	2.112868e08	UPS1_250amol_R2.mzML
sp|P49723|RIR4_YEAST	.(Acetyl)MEAHNQFLK	2	NA	0	L	UPS1|250 amol	5	15	2.174281e08	UPS1_250amol_R3.mzML
sp|P49723|RIR4_YEAST	.(Acetyl)MEAHNQFLK	2	NA	0	L	UPS1|50000 amol	6	16	2.105256e08	UPS1_50000amol_R1.mzML
sp|P49723|RIR4_YEAST	.(Acetyl)MEAHNQFLK	2	NA	0	L	UPS1|50000 amol	6	17	2.144236e08	UPS1_50000amol_R2.mzML
sp|P49723|RIR4_YEAST	.(Acetyl)MEAHNQFLK	2	NA	0	L	UPS1|50000 amol	6	18	1.924452e08	UPS1_50000amol_R3.mzML
sp|P49723|RIR4_YEAST	.(Acetyl)MEAHNQFLK	2	NA	0	L	UPS1|5000 amol	7	19	2.06117e08	UPS1_5000amol_R1.mzML
sp|P49723|RIR4_YEAST	.(Acetyl)MEAHNQFLK	2	NA	0	L	UPS1|12500 amol	1	2	1.753042e08	UPS1_12500amol_R2.mzML
sp|P49723|RIR4_YEAST	.(Acetyl)MEAHNQFLK	2	NA	0	L	UPS1|5000 amol	7	20	1.937175e08	UPS1_5000amol_R2.mzML
sp|P49723|RIR4_YEAST	.(Acetyl)MEAHNQFLK	2	NA	0	L	UPS1|5000 amol	7	21	1.903846e08	UPS1_5000amol_R3.mzML
sp|P49723|RIR4_YEAST	.(Acetyl)MEAHNQFLK	2	NA	0	L	UPS1|500 amol	8	22	2.378958e08	UPS1_500amol_R1.mzML
sp|P49723|RIR4_YEAST	.(Acetyl)MEAHNQFLK	2	NA	0	L	UPS1|500 amol	8	23	2.219368e08	UPS1_500amol_R2.mzML
sp|P49723|RIR4_YEAST	.(Acetyl)MEAHNQFLK	2	NA	0	L	UPS1|500 amol	8	24	2.285286e08	UPS1_500amol_R3.mzML
sp|P49723|RIR4_YEAST	.(Acetyl)MEAHNQFLK	2	NA	0	L	UPS1|50 amol	9	25	1.695307e08	UPS1_50amol_R1.mzML
sp|P49723|RIR4_YEAST	.(Acetyl)MEAHNQFLK	2	NA	0	L	UPS1|50 amol	9	26	1.720179e08	UPS1_50amol_R2.mzML
sp|P49723|RIR4_YEAST	.(Acetyl)MEAHNQFLK	2	NA	0	L	UPS1|50 amol	9	27	1.814907e08	UPS1_50amol_R3.mzML
sp|P49723|RIR4_YEAST	.(Acetyl)MEAHNQFLK	2	NA	0	L	UPS1|12500 amol	1	3	1.779308e08	UPS1_12500amol_R3.mzML
sp|P49723|RIR4_YEAST	.(Acetyl)MEAHNQFLK	2	NA	0	L	UPS1|125 amol	2	4	1.985393e08	UPS1_125amol_R1.mzML
sp|P49723|RIR4_YEAST	.(Acetyl)MEAHNQFLK	2	NA	0	L	UPS1|125 amol	2	5	1.963584e08	UPS1_125amol_R2.mzML
sp|P49723|RIR4_YEAST	.(Acetyl)MEAHNQFLK	2	NA	0	L	UPS1|125 amol	2	6	1.897339e08	UPS1_125amol_R3.mzML
sp|P49723|RIR4_YEAST	.(Acetyl)MEAHNQFLK	2	NA	0	L	UPS1|25000 amol	3	7	1.691071e08	UPS1_25000amol_R1.mzML
sp|P49723|RIR4_YEAST	.(Acetyl)MEAHNQFLK	2	NA	0	L	UPS1|25000 amol	3	8	2.323648e08	UPS1_25000amol_R2.mzML
sp|P49723|RIR4_YEAST	.(Acetyl)MEAHNQFLK	2	NA	0	L	UPS1|25000 amol	3	9	1.977858e08	UPS1_25000amol_R3.mzML
sp|P00812|ARGI_YEAST	.(Acetyl)METGPHYNYYK	2	NA	0	L	UPS1|12500 amol	1	1	4.387528e07	UPS1_12500amol_R1.mzML
sp|P00812|ARGI_YEAST	.(Acetyl)METGPHYNYYK	2	NA	0	L	UPS1|2500 amol	4	10	4.547453e07	UPS1_2500amol_R1.mzML
sp|P00812|ARGI_YEAST	.(Acetyl)METGPHYNYYK	2	NA	0	L	UPS1|2500 amol	4	11	4.568325e07	UPS1_2500amol_R2.mzML
sp|P00812|ARGI_YEAST	.(Acetyl)METGPHYNYYK	2	NA	0	L	UPS1|2500 amol	4	12	4.616125e07	UPS1_2500amol_R3.mzML
sp|P00812|ARGI_YEAST	.(Acetyl)METGPHYNYYK	2	NA	0	L	UPS1|250 amol	5	13	4.940071e07	UPS1_250amol_R1.mzML
sp|P00812|ARGI_YEAST	.(Acetyl)METGPHYNYYK	2	NA	0	L	UPS1|250 amol	5	14	4.833411e07	UPS1_250amol_R2.mzML
sp|P00812|ARGI_YEAST	.(Acetyl)METGPHYNYYK	2	NA	0	L	UPS1|250 amol	5	15	5.002347e07	UPS1_250amol_R3.mzML
sp|P00812|ARGI_YEAST	.(Acetyl)METGPHYNYYK	2	NA	0	L	UPS1|50000 amol	6	16	4.30994e07	UPS1_50000amol_R1.mzML
sp|P00812|ARGI_YEAST	.(Acetyl)METGPHYNYYK	2	NA	0	L	UPS1|50000 amol	6	17	4.523085e07	UPS1_50000amol_R2.mzML
sp|P00812|ARGI_YEAST	.(Acetyl)METGPHYNYYK	2	NA	0	L	UPS1|50000 amol	6	18	3.676643e07	UPS1_50000amol_R3.mzML
sp|P00812|ARGI_YEAST	.(Acetyl)METGPHYNYYK	2	NA	0	L	UPS1|5000 amol	7	19	5.05926e07	UPS1_5000amol_R1.mzML
sp|P00812|ARGI_YEAST	.(Acetyl)METGPHYNYYK	2	NA	0	L	UPS1|12500 amol	1	2	4.093401e07	UPS1_12500amol_R2.mzML
sp|P00812|ARGI_YEAST	.(Acetyl)METGPHYNYYK	2	NA	0	L	UPS1|5000 amol	7	20	4.568765e07	UPS1_5000amol_R2.mzML
sp|P00812|ARGI_YEAST	.(Acetyl)METGPHYNYYK	2	NA	0	L	UPS1|5000 amol	7	21	4.264435e07	UPS1_5000amol_R3.mzML
sp|P00812|ARGI_YEAST	.(Acetyl)METGPHYNYYK	2	NA	0	L	UPS1|500 amol	8	22	5.507586e07	UPS1_500amol_R1.mzML
sp|P00812|ARGI_YEAST	.(Acetyl)METGPHYNYYK	2	NA	0	L	UPS1|500 amol	8	23	5.253608e07	UPS1_500amol_R2.mzML
sp|P00812|ARGI_YEAST	.(Acetyl)METGPHYNYYK	2	NA	0	L	UPS1|500 amol	8	24	4.977998e07	UPS1_500amol_R3.mzML
sp|P00812|ARGI_YEAST	.(Acetyl)METGPHYNYYK	2	NA	0	L	UPS1|50 amol	9	25	4.28153e07	UPS1_50amol_R1.mzML
sp|P00812|ARGI_YEAST	.(Acetyl)METGPHYNYYK	2	NA	0	L	UPS1|50 amol	9	26	4.210207e07	UPS1_50amol_R2.mzML
sp|P00812|ARGI_YEAST	.(Acetyl)METGPHYNYYK	2	NA	0	L	UPS1|50 amol	9	27	4.361944e07	UPS1_50amol_R3.mzML
sp|P00812|ARGI_YEAST	.(Acetyl)METGPHYNYYK	2	NA	0	L	UPS1|12500 amol	1	3	4.071783e07	UPS1_12500amol_R3.mzML
sp|P00812|ARGI_YEAST	.(Acetyl)METGPHYNYYK	2	NA	0	L	UPS1|125 amol	2	4	4.763169e07	UPS1_125amol_R1.mzML
sp|P00812|ARGI_YEAST	.(Acetyl)METGPHYNYYK	2	NA	0	L	UPS1|125 amol	2	5	4.741501e07	UPS1_125amol_R2.mzML
sp|P00812|ARGI_YEAST	.(Acetyl)METGPHYNYYK	2	NA	0	L	UPS1|125 amol	2	6	4.440617e07	UPS1_125amol_R3.mzML
sp|P00812|ARGI_YEAST	.(Acetyl)METGPHYNYYK	2	NA	0	L	UPS1|25000 amol	3	7	3.956574e07	UPS1_25000amol_R1.mzML
sp|P00812|ARGI_YEAST	.(Acetyl)METGPHYNYYK	2	NA	0	L	UPS1|25000 amol	3	8	4.940681e07	UPS1_25000amol_R2.mzML
sp|P00812|ARGI_YEAST	.(Acetyl)METGPHYNYYK	2	NA	0	L	UPS1|25000 amol	3	9	4.554452e07	UPS1_25000amol_R3.mzML
sp|Q08977|CUB1_YEAST	.(Acetyl)MFASAGQQHPQIVPK	2	NA	0	L	UPS1|12500 amol	1	1	1.707706e07	UPS1_12500amol_R1.mzML
sp|Q08977|CUB1_YEAST	.(Acetyl)MFASAGQQHPQIVPK	2	NA	0	L	UPS1|2500 amol	4	10	1.76232e07	UPS1_2500amol_R1.mzML
sp|Q08977|CUB1_YEAST	.(Acetyl)MFASAGQQHPQIVPK	2	NA	0	L	UPS1|2500 amol	4	11	1.703921e07	UPS1_2500amol_R2.mzML
sp|Q08977|CUB1_YEAST	.(Acetyl)MFASAGQQHPQIVPK	2	NA	0	L	UPS1|2500 amol	4	12	1.668108e07	UPS1_2500amol_R3.mzML
sp|Q08977|CUB1_YEAST	.(Acetyl)MFASAGQQHPQIVPK	2	NA	0	L	UPS1|250 amol	5	13	1.421049e07	UPS1_250amol_R1.mzML
sp|Q08977|CUB1_YEAST	.(Acetyl)MFASAGQQHPQIVPK	2	NA	0	L	UPS1|250 amol	5	14	1.70804e07	UPS1_250amol_R2.mzML
sp|Q08977|CUB1_YEAST	.(Acetyl)MFASAGQQHPQIVPK	2	NA	0	L	UPS1|250 amol	5	15	1.637091e07	UPS1_250amol_R3.mzML
sp|Q08977|CUB1_YEAST	.(Acetyl)MFASAGQQHPQIVPK	2	NA	0	L	UPS1|50000 amol	6	16	2.04484e07	UPS1_50000amol_R1.mzML
sp|Q08977|CUB1_YEAST	.(Acetyl)MFASAGQQHPQIVPK	2	NA	0	L	UPS1|50000 amol	6	17	1.865592e07	UPS1_50000amol_R2.mzML
sp|Q08977|CUB1_YEAST	.(Acetyl)MFASAGQQHPQIVPK	2	NA	0	L	UPS1|50000 amol	6	18	1.80915e07	UPS1_50000amol_R3.mzML
sp|Q08977|CUB1_YEAST	.(Acetyl)MFASAGQQHPQIVPK	2	NA	0	L	UPS1|5000 amol	7	19	1.976092e07	UPS1_5000amol_R1.mzML
sp|Q08977|CUB1_YEAST	.(Acetyl)MFASAGQQHPQIVPK	2	NA	0	L	UPS1|12500 amol	1	2	1.790799e07	UPS1_12500amol_R2.mzML
sp|Q08977|CUB1_YEAST	.(Acetyl)MFASAGQQHPQIVPK	2	NA	0	L	UPS1|5000 amol	7	20	1.894797e07	UPS1_5000amol_R2.mzML
sp|Q08977|CUB1_YEAST	.(Acetyl)MFASAGQQHPQIVPK	2	NA	0	L	UPS1|5000 amol	7	21	1.752988e07	UPS1_5000amol_R3.mzML
sp|Q08977|CUB1_YEAST	.(Acetyl)MFASAGQQHPQIVPK	2	NA	0	L	UPS1|500 amol	8	22	1.636288e07	UPS1_500amol_R1.mzML
sp|Q08977|CUB1_YEAST	.(Acetyl)MFASAGQQHPQIVPK	2	NA	0	L	UPS1|500 amol	8	23	1.739794e07	UPS1_500amol_R2.mzML
sp|Q08977|CUB1_YEAST	.(Acetyl)MFASAGQQHPQIVPK	2	NA	0	L	UPS1|500 amol	8	24	1.567772e07	UPS1_500amol_R3.mzML
sp|Q08977|CUB1_YEAST	.(Acetyl)MFASAGQQHPQIVPK	2	NA	0	L	UPS1|50 amol	9	25	1.033377e07	UPS1_50amol_R1.mzML
sp|Q08977|CUB1_YEAST	.(Acetyl)MFASAGQQHPQIVPK	2	NA	0	L	UPS1|50 amol	9	26	1.179474e07	UPS1_50amol_R2.mzML
sp|Q08977|CUB1_YEAST	.(Acetyl)MFASAGQQHPQIVPK	2	NA	0	L	UPS1|50 amol	9	27	1.061503e07	UPS1_50amol_R3.mzML
sp|Q08977|CUB1_YEAST	.(Acetyl)MFASAGQQHPQIVPK	2	NA	0	L	UPS1|12500 amol	1	3	1.242385e07	UPS1_12500amol_R3.mzML
sp|Q08977|CUB1_YEAST	.(Acetyl)MFASAGQQHPQIVPK	2	NA	0	L	UPS1|125 amol	2	4	1.537659e07	UPS1_125amol_R1.mzML
sp|Q08977|CUB1_YEAST	.(Acetyl)MFASAGQQHPQIVPK	2	NA	0	L	UPS1|125 amol	2	5	1.962111e07	UPS1_125amol_R2.mzML
sp|Q08977|CUB1_YEAST	.(Acetyl)MFASAGQQHPQIVPK	2	NA	0	L	UPS1|125 amol	2	6	1.535382e07	UPS1_125amol_R3.mzML
sp|Q08977|CUB1_YEAST	.(Acetyl)MFASAGQQHPQIVPK	2	NA	0	L	UPS1|25000 amol	3	7	4.760249e07	UPS1_25000amol_R1.mzML
sp|Q08977|CUB1_YEAST	.(Acetyl)MFASAGQQHPQIVPK	2	NA	0	L	UPS1|25000 amol	3	8	1.943279e07	UPS1_25000amol_R2.mzML
sp|Q08977|CUB1_YEAST	.(Acetyl)MFASAGQQHPQIVPK	2	NA	0	L	UPS1|25000 amol	3	9	1.449941e07	UPS1_25000amol_R3.mzML
sp|P31539|HS104_YEAST	.(Acetyl)MNDQTQFTER	2	NA	0	L	UPS1|12500 amol	1	1	2.700567e07	UPS1_12500amol_R1.mzML
sp|P31539|HS104_YEAST	.(Acetyl)MNDQTQFTER	2	NA	0	L	UPS1|2500 amol	4	10	2.907977e07	UPS1_2500amol_R1.mzML
sp|P31539|HS104_YEAST	.(Acetyl)MNDQTQFTER	2	NA	0	L	UPS1|2500 amol	4	11	2.672941e07	UPS1_2500amol_R2.mzML
sp|P31539|HS104_YEAST	.(Acetyl)MNDQTQFTER	2	NA	0	L	UPS1|2500 amol	4	12	2.508309e07	UPS1_2500amol_R3.mzML
sp|P31539|HS104_YEAST	.(Acetyl)MNDQTQFTER	2	NA	0	L	UPS1|250 amol	5	13	2.266508e07	UPS1_250amol_R1.mzML
sp|P31539|HS104_YEAST	.(Acetyl)MNDQTQFTER	2	NA	0	L	UPS1|250 amol	5	14	2.366571e07	UPS1_250amol_R2.mzML
sp|P31539|HS104_YEAST	.(Acetyl)MNDQTQFTER	2	NA	0	L	UPS1|250 amol	5	15	2.081301e07	UPS1_250amol_R3.mzML
sp|P31539|HS104_YEAST	.(Acetyl)MNDQTQFTER	2	NA	0	L	UPS1|50000 amol	6	16	2.572469e07	UPS1_50000amol_R1.mzML
sp|P31539|HS104_YEAST	.(Acetyl)MNDQTQFTER	2	NA	0	L	UPS1|50000 amol	6	17	2.136045e07	UPS1_50000amol_R2.mzML
sp|P31539|HS104_YEAST	.(Acetyl)MNDQTQFTER	2	NA	0	L	UPS1|50000 amol	6	18	2.133803e07	UPS1_50000amol_R3.mzML
sp|P31539|HS104_YEAST	.(Acetyl)MNDQTQFTER	2	NA	0	L	UPS1|5000 amol	7	19	2.799526e07	UPS1_5000amol_R1.mzML
sp|P31539|HS104_YEAST	.(Acetyl)MNDQTQFTER	2	NA	0	L	UPS1|12500 amol	1	2	2.63299e07	UPS1_12500amol_R2.mzML
sp|P31539|HS104_YEAST	.(Acetyl)MNDQTQFTER	2	NA	0	L	UPS1|5000 amol	7	20	2.806895e07	UPS1_5000amol_R2.mzML
sp|P31539|HS104_YEAST	.(Acetyl)MNDQTQFTER	2	NA	0	L	UPS1|5000 amol	7	21	2.278268e07	UPS1_5000amol_R3.mzML
sp|P31539|HS104_YEAST	.(Acetyl)MNDQTQFTER	2	NA	0	L	UPS1|500 amol	8	22	2.017413e07	UPS1_500amol_R1.mzML
sp|P31539|HS104_YEAST	.(Acetyl)MNDQTQFTER	2	NA	0	L	UPS1|500 amol	8	23	2.054804e07	UPS1_500amol_R2.mzML
sp|P31539|HS104_YEAST	.(Acetyl)MNDQTQFTER	2	NA	0	L	UPS1|500 amol	8	24	1.962355e07	UPS1_500amol_R3.mzML
sp|P31539|HS104_YEAST	.(Acetyl)MNDQTQFTER	2	NA	0	L	UPS1|50 amol	9	25	1.872699e07	UPS1_50amol_R1.mzML
sp|P31539|HS104_YEAST	.(Acetyl)MNDQTQFTER	2	NA	0	L	UPS1|50 amol	9	26	1.952632e07	UPS1_50amol_R2.mzML
sp|P31539|HS104_YEAST	.(Acetyl)MNDQTQFTER	2	NA	0	L	UPS1|50 amol	9	27	1.801912e07	UPS1_50amol_R3.mzML
sp|P31539|HS104_YEAST	.(Acetyl)MNDQTQFTER	2	NA	0	L	UPS1|12500 amol	1	3	2.597307e07	UPS1_12500amol_R3.mzML
sp|P31539|HS104_YEAST	.(Acetyl)MNDQTQFTER	2	NA	0	L	UPS1|125 amol	2	4	1.885449e07	UPS1_125amol_R1.mzML
sp|P31539|HS104_YEAST	.(Acetyl)MNDQTQFTER	2	NA	0	L	UPS1|125 amol	2	5	2.159515e07	UPS1_125amol_R2.mzML
sp|P31539|HS104_YEAST	.(Acetyl)MNDQTQFTER	2	NA	0	L	UPS1|125 amol	2	6	1.907737e07	UPS1_125amol_R3.mzML
sp|P31539|HS104_YEAST	.(Acetyl)MNDQTQFTER	2	NA	0	L	UPS1|25000 amol	3	7	2.485497e07	UPS1_25000amol_R1.mzML
sp|P31539|HS104_YEAST	.(Acetyl)MNDQTQFTER	2	NA	0	L	UPS1|25000 amol	3	8	3.084354e07	UPS1_25000amol_R2.mzML
sp|P31539|HS104_YEAST	.(Acetyl)MNDQTQFTER	2	NA	0	L	UPS1|25000 amol	3	9	3.325114e07	UPS1_25000amol_R3.mzML
sp|P14306|CPYI_YEAST	.(Acetyl)MNQAIDFAQASIDSYKK	2	NA	0	L	UPS1|250 amol	5	14	2.696459e07	UPS1_250amol_R2.mzML
sp|P14306|CPYI_YEAST	.(Acetyl)MNQAIDFAQASIDSYKK	2	NA	0	L	UPS1|250 amol	5	15	1.241697e07	UPS1_250amol_R3.mzML
sp|P14306|CPYI_YEAST	.(Acetyl)MNQAIDFAQASIDSYKK	2	NA	0	L	UPS1|50000 amol	6	17	2.799507e06	UPS1_50000amol_R2.mzML
sp|P14306|CPYI_YEAST	.(Acetyl)MNQAIDFAQASIDSYKK	2	NA	0	L	UPS1|5000 amol	7	19	2.1918e07	UPS1_5000amol_R1.mzML
sp|P14306|CPYI_YEAST	.(Acetyl)MNQAIDFAQASIDSYKK	2	NA	0	L	UPS1|500 amol	8	22	2.775539e07	UPS1_500amol_R1.mzML
sp|P14306|CPYI_YEAST	.(Acetyl)MNQAIDFAQASIDSYKK	2	NA	0	L	UPS1|12500 amol	1	3	1.728493e07	UPS1_12500amol_R3.mzML
sp|P14306|CPYI_YEAST	.(Acetyl)MNQAIDFAQASIDSYKK	2	NA	0	L	UPS1|125 amol	2	5	2.732278e07	UPS1_125amol_R2.mzML
sp|P14306|CPYI_YEAST	.(Acetyl)MNQAIDFAQASIDSYKK	2	NA	0	L	UPS1|125 amol	2	6	2.464686e07	UPS1_125amol_R3.mzML
sp|P14306|CPYI_YEAST	.(Acetyl)MNQAIDFAQASIDSYKK	2	NA	0	L	UPS1|25000 amol	3	9	2.161589e06	UPS1_25000amol_R3.mzML
P05413ups|FABPH_HUMAN_UPS	.(Acetyl)VDAFLGTWK	2	NA	0	L	UPS1|12500 amol	1	1	5.906147e07	UPS1_12500amol_R1.mzML
P05413ups|FABPH_HUMAN_UPS	.(Acetyl)VDAFLGTWK	2	NA	0	L	UPS1|2500 amol	4	10	1.310926e07	UPS1_2500amol_R1.mzML
P05413ups|FABPH_HUMAN_UPS	.(Acetyl)VDAFLGTWK	2	NA	0	L	UPS1|2500 amol	4	11	1.099595e07	UPS1_2500amol_R2.mzML
P05413ups|FABPH_HUMAN_UPS	.(Acetyl)VDAFLGTWK	2	NA	0	L	UPS1|2500 amol	4	12	1.150199e07	UPS1_2500amol_R3.mzML
P05413ups|FABPH_HUMAN_UPS	.(Acetyl)VDAFLGTWK	2	NA	0	L	UPS1|250 amol	5	13	2.290419e06	UPS1_250amol_R1.mzML
P05413ups|FABPH_HUMAN_UPS	.(Acetyl)VDAFLGTWK	2	NA	0	L	UPS1|250 amol	5	14	1.433519e06	UPS1_250amol_R2.mzML
P05413ups|FABPH_HUMAN_UPS	.(Acetyl)VDAFLGTWK	2	NA	0	L	UPS1|250 amol	5	15	1.676635e06	UPS1_250amol_R3.mzML
P05413ups|FABPH_HUMAN_UPS	.(Acetyl)VDAFLGTWK	2	NA	0	L	UPS1|50000 amol	6	16	2.362279e08	UPS1_50000amol_R1.mzML
P05413ups|FABPH_HUMAN_UPS	.(Acetyl)VDAFLGTWK	2	NA	0	L	UPS1|50000 amol	6	17	2.377687e08	UPS1_50000amol_R2.mzML
P05413ups|FABPH_HUMAN_UPS	.(Acetyl)VDAFLGTWK	2	NA	0	L	UPS1|50000 amol	6	18	2.401306e08	UPS1_50000amol_R3.mzML
P05413ups|FABPH_HUMAN_UPS	.(Acetyl)VDAFLGTWK	2	NA	0	L	UPS1|5000 amol	7	19	2.441238e07	UPS1_5000amol_R1.mzML
P05413ups|FABPH_HUMAN_UPS	.(Acetyl)VDAFLGTWK	2	NA	0	L	UPS1|12500 amol	1	2	5.726822e07	UPS1_12500amol_R2.mzML
P05413ups|FABPH_HUMAN_UPS	.(Acetyl)VDAFLGTWK	2	NA	0	L	UPS1|5000 amol	7	20	2.404932e07	UPS1_5000amol_R2.mzML
P05413ups|FABPH_HUMAN_UPS	.(Acetyl)VDAFLGTWK	2	NA	0	L	UPS1|5000 amol	7	21	2.380001e07	UPS1_5000amol_R3.mzML
P05413ups|FABPH_HUMAN_UPS	.(Acetyl)VDAFLGTWK	2	NA	0	L	UPS1|500 amol	8	22	1.117836e07	UPS1_500amol_R1.mzML
P05413ups|FABPH_HUMAN_UPS	.(Acetyl)VDAFLGTWK	2	NA	0	L	UPS1|500 amol	8	23	3.597573e06	UPS1_500amol_R2.mzML
P05413ups|FABPH_HUMAN_UPS	.(Acetyl)VDAFLGTWK	2	NA	0	L	UPS1|500 amol	8	24	3.338159e06	UPS1_500amol_R3.mzML
P05413ups|FABPH_HUMAN_UPS	.(Acetyl)VDAFLGTWK	2	NA	0	L	UPS1|50 amol	9	25	1.536101e07	UPS1_50amol_R1.mzML
P05413ups|FABPH_HUMAN_UPS	.(Acetyl)VDAFLGTWK	2	NA	0	L	UPS1|50 amol	9	26	1.330588e06	UPS1_50amol_R2.mzML
P05413ups|FABPH_HUMAN_UPS	.(Acetyl)VDAFLGTWK	2	NA	0	L	UPS1|50 amol	9	27	5.522585e05	UPS1_50amol_R3.mzML
P05413ups|FABPH_HUMAN_UPS	.(Acetyl)VDAFLGTWK	2	NA	0	L	UPS1|12500 amol	1	3	5.557911e07	UPS1_12500amol_R3.mzML
P05413ups|FABPH_HUMAN_UPS	.(Acetyl)VDAFLGTWK	2	NA	0	L	UPS1|25000 amol	3	7	1.106488e08	UPS1_25000amol_R1.mzML
P05413ups|FABPH_HUMAN_UPS	.(Acetyl)VDAFLGTWK	2	NA	0	L	UPS1|25000 amol	3	8	1.398085e08	UPS1_25000amol_R2.mzML
P05413ups|FABPH_HUMAN_UPS	.(Acetyl)VDAFLGTWK	2	NA	0	L	UPS1|25000 amol	3	9	1.185682e08	UPS1_25000amol_R3.mzML
sp|P39079|TCPZ_YEAST	AAAAQDEITGDGTTTVVC(Carbamidomethyl)LVGELLR	3	NA	0	L	UPS1|12500 amol	1	1	1.844751e07	UPS1_12500amol_R1.mzML
sp|P39079|TCPZ_YEAST	AAAAQDEITGDGTTTVVC(Carbamidomethyl)LVGELLR	3	NA	0	L	UPS1|2500 amol	4	10	1.839743e07	UPS1_2500amol_R1.mzML
sp|P39079|TCPZ_YEAST	AAAAQDEITGDGTTTVVC(Carbamidomethyl)LVGELLR	3	NA	0	L	UPS1|2500 amol	4	11	2.031128e07	UPS1_2500amol_R2.mzML
sp|P39079|TCPZ_YEAST	AAAAQDEITGDGTTTVVC(Carbamidomethyl)LVGELLR	3	NA	0	L	UPS1|250 amol	5	13	1.67589e07	UPS1_250amol_R1.mzML
sp|P39079|TCPZ_YEAST	AAAAQDEITGDGTTTVVC(Carbamidomethyl)LVGELLR	3	NA	0	L	UPS1|250 amol	5	14	1.866715e07	UPS1_250amol_R2.mzML
sp|P39079|TCPZ_YEAST	AAAAQDEITGDGTTTVVC(Carbamidomethyl)LVGELLR	3	NA	0	L	UPS1|50000 amol	6	16	1.727851e07	UPS1_50000amol_R1.mzML
sp|P39079|TCPZ_YEAST	AAAAQDEITGDGTTTVVC(Carbamidomethyl)LVGELLR	3	NA	0	L	UPS1|50000 amol	6	17	1.411531e07	UPS1_50000amol_R2.mzML
sp|P39079|TCPZ_YEAST	AAAAQDEITGDGTTTVVC(Carbamidomethyl)LVGELLR	3	NA	0	L	UPS1|50000 amol	6	18	1.793194e07	UPS1_50000amol_R3.mzML
sp|P39079|TCPZ_YEAST	AAAAQDEITGDGTTTVVC(Carbamidomethyl)LVGELLR	3	NA	0	L	UPS1|12500 amol	1	2	1.643679e07	UPS1_12500amol_R2.mzML
sp|P39079|TCPZ_YEAST	AAAAQDEITGDGTTTVVC(Carbamidomethyl)LVGELLR	3	NA	0	L	UPS1|500 amol	8	23	2.234599e07	UPS1_500amol_R2.mzML
sp|P39079|TCPZ_YEAST	AAAAQDEITGDGTTTVVC(Carbamidomethyl)LVGELLR	3	NA	0	L	UPS1|50 amol	9	26	2.009747e07	UPS1_50amol_R2.mzML
sp|P39079|TCPZ_YEAST	AAAAQDEITGDGTTTVVC(Carbamidomethyl)LVGELLR	3	NA	0	L	UPS1|50 amol	9	27	1.909336e07	UPS1_50amol_R3.mzML
sp|P39079|TCPZ_YEAST	AAAAQDEITGDGTTTVVC(Carbamidomethyl)LVGELLR	3	NA	0	L	UPS1|125 amol	2	4	2.074057e07	UPS1_125amol_R1.mzML
sp|P39079|TCPZ_YEAST	AAAAQDEITGDGTTTVVC(Carbamidomethyl)LVGELLR	3	NA	0	L	UPS1|125 amol	2	6	1.89392e07	UPS1_125amol_R3.mzML
sp|P39079|TCPZ_YEAST	AAAAQDEITGDGTTTVVC(Carbamidomethyl)LVGELLR	3	NA	0	L	UPS1|25000 amol	3	7	1.567275e07	UPS1_25000amol_R1.mzML
sp|P39079|TCPZ_YEAST	AAAAQDEITGDGTTTVVC(Carbamidomethyl)LVGELLR	3	NA	0	L	UPS1|25000 amol	3	8	1.193892e07	UPS1_25000amol_R2.mzML
sp|P39079|TCPZ_YEAST	AAAAQDEITGDGTTTVVC(Carbamidomethyl)LVGELLR	3	NA	0	L	UPS1|25000 amol	3	9	2.013775e07	UPS1_25000amol_R3.mzML
sp|P09938|RIR2_YEAST	AAADALSDLEIK	2	NA	0	L	UPS1|12500 amol	1	1	2.272258e08	UPS1_12500amol_R1.mzML
sp|P09938|RIR2_YEAST	AAADALSDLEIK	2	NA	0	L	UPS1|2500 amol	4	10	2.249964e08	UPS1_2500amol_R1.mzML
sp|P09938|RIR2_YEAST	AAADALSDLEIK	2	NA	0	L	UPS1|2500 amol	4	11	2.162168e08	UPS1_2500amol_R2.mzML
sp|P09938|RIR2_YEAST	AAADALSDLEIK	2	NA	0	L	UPS1|2500 amol	4	12	2.29661e08	UPS1_2500amol_R3.mzML
sp|P09938|RIR2_YEAST	AAADALSDLEIK	2	NA	0	L	UPS1|250 amol	5	13	1.865864e08	UPS1_250amol_R1.mzML
sp|P09938|RIR2_YEAST	AAADALSDLEIK	2	NA	0	L	UPS1|250 amol	5	14	1.787489e08	UPS1_250amol_R2.mzML
sp|P09938|RIR2_YEAST	AAADALSDLEIK	2	NA	0	L	UPS1|250 amol	5	15	1.943701e08	UPS1_250amol_R3.mzML
sp|P09938|RIR2_YEAST	AAADALSDLEIK	2	NA	0	L	UPS1|50000 amol	6	16	2.690957e08	UPS1_50000amol_R1.mzML
sp|P09938|RIR2_YEAST	AAADALSDLEIK	2	NA	0	L	UPS1|50000 amol	6	17	2.654841e08	UPS1_50000amol_R2.mzML
sp|P09938|RIR2_YEAST	AAADALSDLEIK	2	NA	0	L	UPS1|50000 amol	6	18	2.459474e08	UPS1_50000amol_R3.mzML
sp|P09938|RIR2_YEAST	AAADALSDLEIK	2	NA	0	L	UPS1|5000 amol	7	19	2.405073e08	UPS1_5000amol_R1.mzML
sp|P09938|RIR2_YEAST	AAADALSDLEIK	2	NA	0	L	UPS1|12500 amol	1	2	2.214125e08	UPS1_12500amol_R2.mzML
sp|P09938|RIR2_YEAST	AAADALSDLEIK	2	NA	0	L	UPS1|5000 amol	7	20	2.36213e08	UPS1_5000amol_R2.mzML
sp|P09938|RIR2_YEAST	AAADALSDLEIK	2	NA	0	L	UPS1|5000 amol	7	21	2.214053e08	UPS1_5000amol_R3.mzML
sp|P09938|RIR2_YEAST	AAADALSDLEIK	2	NA	0	L	UPS1|500 amol	8	22	2.011717e08	UPS1_500amol_R1.mzML
sp|P09938|RIR2_YEAST	AAADALSDLEIK	2	NA	0	L	UPS1|500 amol	8	23	2.047589e08	UPS1_500amol_R2.mzML
sp|P09938|RIR2_YEAST	AAADALSDLEIK	2	NA	0	L	UPS1|500 amol	8	24	2.128396e08	UPS1_500amol_R3.mzML
sp|P09938|RIR2_YEAST	AAADALSDLEIK	2	NA	0	L	UPS1|50 amol	9	25	1.751618e08	UPS1_50amol_R1.mzML
sp|P09938|RIR2_YEAST	AAADALSDLEIK	2	NA	0	L	UPS1|50 amol	9	26	1.73835e08	UPS1_50amol_R2.mzML
sp|P09938|RIR2_YEAST	AAADALSDLEIK	2	NA	0	L	UPS1|50 amol	9	27	1.831265e08	UPS1_50amol_R3.mzML
sp|P09938|RIR2_YEAST	AAADALSDLEIK	2	NA	0	L	UPS1|12500 amol	1	3	2.17313e08	UPS1_12500amol_R3.mzML
sp|P09938|RIR2_YEAST	AAADALSDLEIK	2	NA	0	L	UPS1|125 amol	2	4	1.978046e08	UPS1_125amol_R1.mzML
sp|P09938|RIR2_YEAST	AAADALSDLEIK	2	NA	0	L	UPS1|125 amol	2	5	1.947318e08	UPS1_125amol_R2.mzML
sp|P09938|RIR2_YEAST	AAADALSDLEIK	2	NA	0	L	UPS1|125 amol	2	6	1.849641e08	UPS1_125amol_R3.mzML
sp|P09938|RIR2_YEAST	AAADALSDLEIK	2	NA	0	L	UPS1|25000 amol	3	7	2.1568e08	UPS1_25000amol_R1.mzML
sp|P09938|RIR2_YEAST	AAADALSDLEIK	2	NA	0	L	UPS1|25000 amol	3	8	2.934253e08	UPS1_25000amol_R2.mzML
sp|P09938|RIR2_YEAST	AAADALSDLEIK	2	NA	0	L	UPS1|25000 amol	3	9	2.482616e08	UPS1_25000amol_R3.mzML
sp|P09938|RIR2_YEAST	AAADALSDLEIKDSK	2	NA	0	L	UPS1|12500 amol	1	1	1.756672e07	UPS1_12500amol_R1.mzML
sp|P09938|RIR2_YEAST	AAADALSDLEIKDSK	3	NA	0	L	UPS1|12500 amol	1	1	4.6387e07	UPS1_12500amol_R1.mzML
sp|P09938|RIR2_YEAST	AAADALSDLEIKDSK	2	NA	0	L	UPS1|2500 amol	4	10	3.891793e07	UPS1_2500amol_R1.mzML
sp|P09938|RIR2_YEAST	AAADALSDLEIKDSK	3	NA	0	L	UPS1|2500 amol	4	10	5.425135e07	UPS1_2500amol_R1.mzML
sp|P09938|RIR2_YEAST	AAADALSDLEIKDSK	2	NA	0	L	UPS1|2500 amol	4	11	1.754679e07	UPS1_2500amol_R2.mzML
sp|P09938|RIR2_YEAST	AAADALSDLEIKDSK	3	NA	0	L	UPS1|2500 amol	4	11	4.92107e07	UPS1_2500amol_R2.mzML
sp|P09938|RIR2_YEAST	AAADALSDLEIKDSK	2	NA	0	L	UPS1|2500 amol	4	12	2.097683e07	UPS1_2500amol_R3.mzML
sp|P09938|RIR2_YEAST	AAADALSDLEIKDSK	3	NA	0	L	UPS1|2500 amol	4	12	4.697063e07	UPS1_2500amol_R3.mzML
sp|P09938|RIR2_YEAST	AAADALSDLEIKDSK	2	NA	0	L	UPS1|250 amol	5	13	2.122292e07	UPS1_250amol_R1.mzML
sp|P09938|RIR2_YEAST	AAADALSDLEIKDSK	3	NA	0	L	UPS1|250 amol	5	13	7.069638e07	UPS1_250amol_R1.mzML
sp|P09938|RIR2_YEAST	AAADALSDLEIKDSK	2	NA	0	L	UPS1|250 amol	5	14	2.597341e07	UPS1_250amol_R2.mzML
sp|P09938|RIR2_YEAST	AAADALSDLEIKDSK	3	NA	0	L	UPS1|250 amol	5	14	6.544363e07	UPS1_250amol_R2.mzML
sp|P09938|RIR2_YEAST	AAADALSDLEIKDSK	2	NA	0	L	UPS1|250 amol	5	15	2.666786e07	UPS1_250amol_R3.mzML
sp|P09938|RIR2_YEAST	AAADALSDLEIKDSK	3	NA	0	L	UPS1|250 amol	5	15	6.837068e07	UPS1_250amol_R3.mzML
sp|P09938|RIR2_YEAST	AAADALSDLEIKDSK	2	NA	0	L	UPS1|50000 amol	6	16	2.587179e07	UPS1_50000amol_R1.mzML
sp|P09938|RIR2_YEAST	AAADALSDLEIKDSK	3	NA	0	L	UPS1|50000 amol	6	16	4.826199e07	UPS1_50000amol_R1.mzML
sp|P09938|RIR2_YEAST	AAADALSDLEIKDSK	2	NA	0	L	UPS1|50000 amol	6	17	2.225119e07	UPS1_50000amol_R2.mzML
sp|P09938|RIR2_YEAST	AAADALSDLEIKDSK	3	NA	0	L	UPS1|50000 amol	6	17	4.662123e07	UPS1_50000amol_R2.mzML
sp|P09938|RIR2_YEAST	AAADALSDLEIKDSK	2	NA	0	L	UPS1|50000 amol	6	18	2.38948e07	UPS1_50000amol_R3.mzML
sp|P09938|RIR2_YEAST	AAADALSDLEIKDSK	3	NA	0	L	UPS1|50000 amol	6	18	4.252183e07	UPS1_50000amol_R3.mzML
sp|P09938|RIR2_YEAST	AAADALSDLEIKDSK	2	NA	0	L	UPS1|5000 amol	7	19	3.078964e07	UPS1_5000amol_R1.mzML
sp|P09938|RIR2_YEAST	AAADALSDLEIKDSK	3	NA	0	L	UPS1|5000 amol	7	19	5.073199e07	UPS1_5000amol_R1.mzML
sp|P09938|RIR2_YEAST	AAADALSDLEIKDSK	2	NA	0	L	UPS1|12500 amol	1	2	1.725802e07	UPS1_12500amol_R2.mzML
sp|P09938|RIR2_YEAST	AAADALSDLEIKDSK	3	NA	0	L	UPS1|12500 amol	1	2	4.194825e07	UPS1_12500amol_R2.mzML
sp|P09938|RIR2_YEAST	AAADALSDLEIKDSK	2	NA	0	L	UPS1|5000 amol	7	20	3.999022e07	UPS1_5000amol_R2.mzML
sp|P09938|RIR2_YEAST	AAADALSDLEIKDSK	3	NA	0	L	UPS1|5000 amol	7	20	4.882992e07	UPS1_5000amol_R2.mzML
sp|P09938|RIR2_YEAST	AAADALSDLEIKDSK	2	NA	0	L	UPS1|5000 amol	7	21	1.580311e07	UPS1_5000amol_R3.mzML
sp|P09938|RIR2_YEAST	AAADALSDLEIKDSK	3	NA	0	L	UPS1|5000 amol	7	21	4.351774e07	UPS1_5000amol_R3.mzML
sp|P09938|RIR2_YEAST	AAADALSDLEIKDSK	2	NA	0	L	UPS1|500 amol	8	22	2.667822e07	UPS1_500amol_R1.mzML
sp|P09938|RIR2_YEAST	AAADALSDLEIKDSK	3	NA	0	L	UPS1|500 amol	8	22	7.685865e07	UPS1_500amol_R1.mzML
sp|P09938|RIR2_YEAST	AAADALSDLEIKDSK	2	NA	0	L	UPS1|500 amol	8	23	3.324372e07	UPS1_500amol_R2.mzML
sp|P09938|RIR2_YEAST	AAADALSDLEIKDSK	3	NA	0	L	UPS1|500 amol	8	23	7.605386e07	UPS1_500amol_R2.mzML
sp|P09938|RIR2_YEAST	AAADALSDLEIKDSK	2	NA	0	L	UPS1|500 amol	8	24	3.029473e07	UPS1_500amol_R3.mzML
sp|P09938|RIR2_YEAST	AAADALSDLEIKDSK	3	NA	0	L	UPS1|500 amol	8	24	7.725341e07	UPS1_500amol_R3.mzML
sp|P09938|RIR2_YEAST	AAADALSDLEIKDSK	2	NA	0	L	UPS1|50 amol	9	25	1.900766e07	UPS1_50amol_R1.mzML
sp|P09938|RIR2_YEAST	AAADALSDLEIKDSK	3	NA	0	L	UPS1|50 amol	9	25	7.057766e07	UPS1_50amol_R1.mzML
sp|P09938|RIR2_YEAST	AAADALSDLEIKDSK	2	NA	0	L	UPS1|50 amol	9	26	1.827255e07	UPS1_50amol_R2.mzML
sp|P09938|RIR2_YEAST	AAADALSDLEIKDSK	3	NA	0	L	UPS1|50 amol	9	26	6.669749e07	UPS1_50amol_R2.mzML
sp|P09938|RIR2_YEAST	AAADALSDLEIKDSK	2	NA	0	L	UPS1|50 amol	9	27	2.084454e07	UPS1_50amol_R3.mzML
sp|P09938|RIR2_YEAST	AAADALSDLEIKDSK	3	NA	0	L	UPS1|50 amol	9	27	6.573883e07	UPS1_50amol_R3.mzML
sp|P09938|RIR2_YEAST	AAADALSDLEIKDSK	2	NA	0	L	UPS1|12500 amol	1	3	1.624102e07	UPS1_12500amol_R3.mzML
sp|P09938|RIR2_YEAST	AAADALSDLEIKDSK	3	NA	0	L	UPS1|12500 amol	1	3	4.08126e07	UPS1_12500amol_R3.mzML
sp|P09938|RIR2_YEAST	AAADALSDLEIKDSK	2	NA	0	L	UPS1|125 amol	2	4	2.080557e07	UPS1_125amol_R1.mzML
sp|P09938|RIR2_YEAST	AAADALSDLEIKDSK	3	NA	0	L	UPS1|125 amol	2	4	5.880983e07	UPS1_125amol_R1.mzML
sp|P09938|RIR2_YEAST	AAADALSDLEIKDSK	2	NA	0	L	UPS1|125 amol	2	5	2.260073e07	UPS1_125amol_R2.mzML
sp|P09938|RIR2_YEAST	AAADALSDLEIKDSK	3	NA	0	L	UPS1|125 amol	2	5	6.536847e07	UPS1_125amol_R2.mzML
sp|P09938|RIR2_YEAST	AAADALSDLEIKDSK	2	NA	0	L	UPS1|125 amol	2	6	2.04847e07	UPS1_125amol_R3.mzML
sp|P09938|RIR2_YEAST	AAADALSDLEIKDSK	3	NA	0	L	UPS1|125 amol	2	6	6.40886e07	UPS1_125amol_R3.mzML
sp|P09938|RIR2_YEAST	AAADALSDLEIKDSK	2	NA	0	L	UPS1|25000 amol	3	7	1.672394e07	UPS1_25000amol_R1.mzML
sp|P09938|RIR2_YEAST	AAADALSDLEIKDSK	3	NA	0	L	UPS1|25000 amol	3	7	3.86393e07	UPS1_25000amol_R1.mzML
sp|P09938|RIR2_YEAST	AAADALSDLEIKDSK	2	NA	0	L	UPS1|25000 amol	3	8	5.648359e07	UPS1_25000amol_R2.mzML
sp|P09938|RIR2_YEAST	AAADALSDLEIKDSK	2	NA	0	L	UPS1|25000 amol	3	9	1.922352e07	UPS1_25000amol_R3.mzML
sp|P09938|RIR2_YEAST	AAADALSDLEIKDSK	3	NA	0	L	UPS1|25000 amol	3	9	5.076974e07	UPS1_25000amol_R3.mzML
sp|P15705|STI1_YEAST	AAAEYEKGEYETAISTLNDAVEQGR	3	NA	0	L	UPS1|12500 amol	1	1	7.591391e07	UPS1_12500amol_R1.mzML
sp|P15705|STI1_YEAST	AAAEYEKGEYETAISTLNDAVEQGR	3	NA	0	L	UPS1|2500 amol	4	10	9.388592e07	UPS1_2500amol_R1.mzML
sp|P15705|STI1_YEAST	AAAEYEKGEYETAISTLNDAVEQGR	3	NA	0	L	UPS1|2500 amol	4	11	9.36014e07	UPS1_2500amol_R2.mzML
sp|P15705|STI1_YEAST	AAAEYEKGEYETAISTLNDAVEQGR	3	NA	0	L	UPS1|2500 amol	4	12	9.322499e07	UPS1_2500amol_R3.mzML
sp|P15705|STI1_YEAST	AAAEYEKGEYETAISTLNDAVEQGR	3	NA	0	L	UPS1|250 amol	5	13	1.423476e08	UPS1_250amol_R1.mzML
sp|P15705|STI1_YEAST	AAAEYEKGEYETAISTLNDAVEQGR	3	NA	0	L	UPS1|250 amol	5	14	1.27293e08	UPS1_250amol_R2.mzML
sp|P15705|STI1_YEAST	AAAEYEKGEYETAISTLNDAVEQGR	3	NA	0	L	UPS1|250 amol	5	15	1.337446e08	UPS1_250amol_R3.mzML
sp|P15705|STI1_YEAST	AAAEYEKGEYETAISTLNDAVEQGR	3	NA	0	L	UPS1|50000 amol	6	16	7.48407e07	UPS1_50000amol_R1.mzML
sp|P15705|STI1_YEAST	AAAEYEKGEYETAISTLNDAVEQGR	3	NA	0	L	UPS1|50000 amol	6	17	6.397156e07	UPS1_50000amol_R2.mzML
sp|P15705|STI1_YEAST	AAAEYEKGEYETAISTLNDAVEQGR	3	NA	0	L	UPS1|50000 amol	6	18	6.484422e07	UPS1_50000amol_R3.mzML
sp|P15705|STI1_YEAST	AAAEYEKGEYETAISTLNDAVEQGR	3	NA	0	L	UPS1|5000 amol	7	19	9.05945e07	UPS1_5000amol_R1.mzML
sp|P15705|STI1_YEAST	AAAEYEKGEYETAISTLNDAVEQGR	3	NA	0	L	UPS1|12500 amol	1	2	7.007865e07	UPS1_12500amol_R2.mzML
sp|P15705|STI1_YEAST	AAAEYEKGEYETAISTLNDAVEQGR	3	NA	0	L	UPS1|5000 amol	7	20	8.107793e07	UPS1_5000amol_R2.mzML
sp|P15705|STI1_YEAST	AAAEYEKGEYETAISTLNDAVEQGR	3	NA	0	L	UPS1|5000 amol	7	21	8.537923e07	UPS1_5000amol_R3.mzML
sp|P15705|STI1_YEAST	AAAEYEKGEYETAISTLNDAVEQGR	3	NA	0	L	UPS1|500 amol	8	22	1.520216e08	UPS1_500amol_R1.mzML
sp|P15705|STI1_YEAST	AAAEYEKGEYETAISTLNDAVEQGR	3	NA	0	L	UPS1|500 amol	8	23	1.514093e08	UPS1_500amol_R2.mzML
sp|P15705|STI1_YEAST	AAAEYEKGEYETAISTLNDAVEQGR	3	NA	0	L	UPS1|500 amol	8	24	1.413503e08	UPS1_500amol_R3.mzML
sp|P15705|STI1_YEAST	AAAEYEKGEYETAISTLNDAVEQGR	3	NA	0	L	UPS1|50 amol	9	25	1.601688e08	UPS1_50amol_R1.mzML
sp|P15705|STI1_YEAST	AAAEYEKGEYETAISTLNDAVEQGR	3	NA	0	L	UPS1|50 amol	9	26	1.521741e08	UPS1_50amol_R2.mzML
sp|P15705|STI1_YEAST	AAAEYEKGEYETAISTLNDAVEQGR	3	NA	0	L	UPS1|50 amol	9	27	1.589106e08	UPS1_50amol_R3.mzML
sp|P15705|STI1_YEAST	AAAEYEKGEYETAISTLNDAVEQGR	3	NA	0	L	UPS1|12500 amol	1	3	7.156209e07	UPS1_12500amol_R3.mzML
sp|P15705|STI1_YEAST	AAAEYEKGEYETAISTLNDAVEQGR	3	NA	0	L	UPS1|125 amol	2	4	1.547256e08	UPS1_125amol_R1.mzML
sp|P15705|STI1_YEAST	AAAEYEKGEYETAISTLNDAVEQGR	3	NA	0	L	UPS1|125 amol	2	5	1.515636e08	UPS1_125amol_R2.mzML
sp|P15705|STI1_YEAST	AAAEYEKGEYETAISTLNDAVEQGR	3	NA	0	L	UPS1|125 amol	2	6	1.481593e08	UPS1_125amol_R3.mzML
sp|P15705|STI1_YEAST	AAAEYEKGEYETAISTLNDAVEQGR	3	NA	0	L	UPS1|25000 amol	3	7	7.175358e07	UPS1_25000amol_R1.mzML
sp|P15705|STI1_YEAST	AAAEYEKGEYETAISTLNDAVEQGR	3	NA	0	L	UPS1|25000 amol	3	8	9.347557e07	UPS1_25000amol_R2.mzML
sp|P15705|STI1_YEAST	AAAEYEKGEYETAISTLNDAVEQGR	3	NA	0	L	UPS1|25000 amol	3	9	7.486883e07	UPS1_25000amol_R3.mzML
sp|Q06505|IWS1_YEAST	AAAPAQTTTDYK	2	NA	0	L	UPS1|12500 amol	1	1	2.820537e07	UPS1_12500amol_R1.mzML
sp|Q06505|IWS1_YEAST	AAAPAQTTTDYK	2	NA	0	L	UPS1|2500 amol	4	10	3.420115e07	UPS1_2500amol_R1.mzML
sp|Q06505|IWS1_YEAST	AAAPAQTTTDYK	2	NA	0	L	UPS1|2500 amol	4	11	6.125421e06	UPS1_2500amol_R2.mzML
sp|Q06505|IWS1_YEAST	AAAPAQTTTDYK	2	NA	0	L	UPS1|2500 amol	4	12	2.613026e07	UPS1_2500amol_R3.mzML
sp|Q06505|IWS1_YEAST	AAAPAQTTTDYK	2	NA	0	L	UPS1|250 amol	5	13	2.791196e07	UPS1_250amol_R1.mzML
sp|Q06505|IWS1_YEAST	AAAPAQTTTDYK	2	NA	0	L	UPS1|250 amol	5	14	2.348308e07	UPS1_250amol_R2.mzML
sp|Q06505|IWS1_YEAST	AAAPAQTTTDYK	2	NA	0	L	UPS1|250 amol	5	15	2.439728e07	UPS1_250amol_R3.mzML
sp|Q06505|IWS1_YEAST	AAAPAQTTTDYK	2	NA	0	L	UPS1|50000 amol	6	16	3.068236e07	UPS1_50000amol_R1.mzML
sp|Q06505|IWS1_YEAST	AAAPAQTTTDYK	2	NA	0	L	UPS1|50000 amol	6	17	2.994177e07	UPS1_50000amol_R2.mzML
sp|Q06505|IWS1_YEAST	AAAPAQTTTDYK	2	NA	0	L	UPS1|50000 amol	6	18	2.374263e07	UPS1_50000amol_R3.mzML
sp|Q06505|IWS1_YEAST	AAAPAQTTTDYK	2	NA	0	L	UPS1|5000 amol	7	19	4.060464e07	UPS1_5000amol_R1.mzML
sp|Q06505|IWS1_YEAST	AAAPAQTTTDYK	2	NA	0	L	UPS1|12500 amol	1	2	2.601525e07	UPS1_12500amol_R2.mzML
sp|Q06505|IWS1_YEAST	AAAPAQTTTDYK	2	NA	0	L	UPS1|5000 amol	7	20	5.298323e06	UPS1_5000amol_R2.mzML
sp|Q06505|IWS1_YEAST	AAAPAQTTTDYK	2	NA	0	L	UPS1|5000 amol	7	21	6.36385e06	UPS1_5000amol_R3.mzML
sp|Q06505|IWS1_YEAST	AAAPAQTTTDYK	2	NA	0	L	UPS1|500 amol	8	22	6.873981e06	UPS1_500amol_R1.mzML
sp|Q06505|IWS1_YEAST	AAAPAQTTTDYK	2	NA	0	L	UPS1|500 amol	8	23	2.435164e07	UPS1_500amol_R2.mzML
sp|Q06505|IWS1_YEAST	AAAPAQTTTDYK	2	NA	0	L	UPS1|500 amol	8	24	2.445655e07	UPS1_500amol_R3.mzML
sp|Q06505|IWS1_YEAST	AAAPAQTTTDYK	2	NA	0	L	UPS1|50 amol	9	25	2.221058e07	UPS1_50amol_R1.mzML
sp|Q06505|IWS1_YEAST	AAAPAQTTTDYK	2	NA	0	L	UPS1|50 amol	9	26	2.357306e07	UPS1_50amol_R2.mzML
sp|Q06505|IWS1_YEAST	AAAPAQTTTDYK	2	NA	0	L	UPS1|50 amol	9	27	2.363493e07	UPS1_50amol_R3.mzML
sp|Q06505|IWS1_YEAST	AAAPAQTTTDYK	2	NA	0	L	UPS1|12500 amol	1	3	2.334296e07	UPS1_12500amol_R3.mzML
sp|Q06505|IWS1_YEAST	AAAPAQTTTDYK	2	NA	0	L	UPS1|125 amol	2	4	2.610189e07	UPS1_125amol_R1.mzML
sp|Q06505|IWS1_YEAST	AAAPAQTTTDYK	2	NA	0	L	UPS1|125 amol	2	5	2.423338e07	UPS1_125amol_R2.mzML
sp|Q06505|IWS1_YEAST	AAAPAQTTTDYK	2	NA	0	L	UPS1|125 amol	2	6	2.503307e07	UPS1_125amol_R3.mzML
sp|Q06505|IWS1_YEAST	AAAPAQTTTDYK	2	NA	0	L	UPS1|25000 amol	3	7	2.357715e07	UPS1_25000amol_R1.mzML
sp|Q06505|IWS1_YEAST	AAAPAQTTTDYK	2	NA	0	L	UPS1|25000 amol	3	8	5.30144e07	UPS1_25000amol_R2.mzML
sp|Q06505|IWS1_YEAST	AAAPAQTTTDYK	2	NA	0	L	UPS1|25000 amol	3	9	3.62815e07	UPS1_25000amol_R3.mzML
sp|P25694|CDC48_YEAST	AAAPTVVFLDELDSIAK	2	NA	0	L	UPS1|12500 amol	1	1	9.654289e07	UPS1_12500amol_R1.mzML
sp|P25694|CDC48_YEAST	AAAPTVVFLDELDSIAK	3	NA	0	L	UPS1|12500 amol	1	1	3.249617e07	UPS1_12500amol_R1.mzML
sp|P25694|CDC48_YEAST	AAAPTVVFLDELDSIAK	2	NA	0	L	UPS1|2500 amol	4	10	1.033874e08	UPS1_2500amol_R1.mzML
sp|P25694|CDC48_YEAST	AAAPTVVFLDELDSIAK	3	NA	0	L	UPS1|2500 amol	4	10	3.169937e07	UPS1_2500amol_R1.mzML
sp|P25694|CDC48_YEAST	AAAPTVVFLDELDSIAK	2	NA	0	L	UPS1|2500 amol	4	11	9.815473e07	UPS1_2500amol_R2.mzML
sp|P25694|CDC48_YEAST	AAAPTVVFLDELDSIAK	3	NA	0	L	UPS1|2500 amol	4	11	3.154511e07	UPS1_2500amol_R2.mzML
sp|P25694|CDC48_YEAST	AAAPTVVFLDELDSIAK	2	NA	0	L	UPS1|2500 amol	4	12	9.812782e07	UPS1_2500amol_R3.mzML
sp|P25694|CDC48_YEAST	AAAPTVVFLDELDSIAK	3	NA	0	L	UPS1|2500 amol	4	12	3.091362e07	UPS1_2500amol_R3.mzML
sp|P25694|CDC48_YEAST	AAAPTVVFLDELDSIAK	2	NA	0	L	UPS1|250 amol	5	13	9.955161e07	UPS1_250amol_R1.mzML
sp|P25694|CDC48_YEAST	AAAPTVVFLDELDSIAK	3	NA	0	L	UPS1|250 amol	5	13	3.381338e07	UPS1_250amol_R1.mzML
sp|P25694|CDC48_YEAST	AAAPTVVFLDELDSIAK	2	NA	0	L	UPS1|250 amol	5	14	9.377633e07	UPS1_250amol_R2.mzML
sp|P25694|CDC48_YEAST	AAAPTVVFLDELDSIAK	3	NA	0	L	UPS1|250 amol	5	14	3.168528e07	UPS1_250amol_R2.mzML
sp|P25694|CDC48_YEAST	AAAPTVVFLDELDSIAK	2	NA	0	L	UPS1|250 amol	5	15	9.528996e07	UPS1_250amol_R3.mzML
sp|P25694|CDC48_YEAST	AAAPTVVFLDELDSIAK	3	NA	0	L	UPS1|250 amol	5	15	3.192119e07	UPS1_250amol_R3.mzML
sp|P25694|CDC48_YEAST	AAAPTVVFLDELDSIAK	2	NA	0	L	UPS1|50000 amol	6	16	9.136266e07	UPS1_50000amol_R1.mzML
sp|P25694|CDC48_YEAST	AAAPTVVFLDELDSIAK	3	NA	0	L	UPS1|50000 amol	6	16	3.462627e07	UPS1_50000amol_R1.mzML
sp|P25694|CDC48_YEAST	AAAPTVVFLDELDSIAK	2	NA	0	L	UPS1|50000 amol	6	17	8.829234e07	UPS1_50000amol_R2.mzML
sp|P25694|CDC48_YEAST	AAAPTVVFLDELDSIAK	3	NA	0	L	UPS1|50000 amol	6	17	3.255819e07	UPS1_50000amol_R2.mzML
sp|P25694|CDC48_YEAST	AAAPTVVFLDELDSIAK	2	NA	0	L	UPS1|50000 amol	6	18	8.909447e07	UPS1_50000amol_R3.mzML
sp|P25694|CDC48_YEAST	AAAPTVVFLDELDSIAK	3	NA	0	L	UPS1|50000 amol	6	18	3.404804e07	UPS1_50000amol_R3.mzML
sp|P25694|CDC48_YEAST	AAAPTVVFLDELDSIAK	2	NA	0	L	UPS1|5000 amol	7	19	1.039605e08	UPS1_5000amol_R1.mzML
sp|P25694|CDC48_YEAST	AAAPTVVFLDELDSIAK	3	NA	0	L	UPS1|5000 amol	7	19	3.228345e07	UPS1_5000amol_R1.mzML
sp|P25694|CDC48_YEAST	AAAPTVVFLDELDSIAK	2	NA	0	L	UPS1|12500 amol	1	2	9.284762e07	UPS1_12500amol_R2.mzML
sp|P25694|CDC48_YEAST	AAAPTVVFLDELDSIAK	3	NA	0	L	UPS1|12500 amol	1	2	3.262658e07	UPS1_12500amol_R2.mzML
sp|P25694|CDC48_YEAST	AAAPTVVFLDELDSIAK	2	NA	0	L	UPS1|5000 amol	7	20	1.005689e08	UPS1_5000amol_R2.mzML
sp|P25694|CDC48_YEAST	AAAPTVVFLDELDSIAK	3	NA	0	L	UPS1|5000 amol	7	20	3.234046e07	UPS1_5000amol_R2.mzML
sp|P25694|CDC48_YEAST	AAAPTVVFLDELDSIAK	2	NA	0	L	UPS1|5000 amol	7	21	1.021345e08	UPS1_5000amol_R3.mzML
sp|P25694|CDC48_YEAST	AAAPTVVFLDELDSIAK	3	NA	0	L	UPS1|5000 amol	7	21	3.065069e07	UPS1_5000amol_R3.mzML
sp|P25694|CDC48_YEAST	AAAPTVVFLDELDSIAK	2	NA	0	L	UPS1|500 amol	8	22	1.069113e08	UPS1_500amol_R1.mzML
sp|P25694|CDC48_YEAST	AAAPTVVFLDELDSIAK	3	NA	0	L	UPS1|500 amol	8	22	3.40203e07	UPS1_500amol_R1.mzML
sp|P25694|CDC48_YEAST	AAAPTVVFLDELDSIAK	2	NA	0	L	UPS1|500 amol	8	23	1.062984e08	UPS1_500amol_R2.mzML
sp|P25694|CDC48_YEAST	AAAPTVVFLDELDSIAK	3	NA	0	L	UPS1|500 amol	8	23	3.168762e07	UPS1_500amol_R2.mzML
sp|P25694|CDC48_YEAST	AAAPTVVFLDELDSIAK	2	NA	0	L	UPS1|500 amol	8	24	1.053779e08	UPS1_500amol_R3.mzML
sp|P25694|CDC48_YEAST	AAAPTVVFLDELDSIAK	3	NA	0	L	UPS1|500 amol	8	24	3.143258e07	UPS1_500amol_R3.mzML
sp|P25694|CDC48_YEAST	AAAPTVVFLDELDSIAK	2	NA	0	L	UPS1|50 amol	9	25	9.295666e07	UPS1_50amol_R1.mzML
sp|P25694|CDC48_YEAST	AAAPTVVFLDELDSIAK	3	NA	0	L	UPS1|50 amol	9	25	3.453588e07	UPS1_50amol_R1.mzML
sp|P25694|CDC48_YEAST	AAAPTVVFLDELDSIAK	2	NA	0	L	UPS1|50 amol	9	26	8.925962e07	UPS1_50amol_R2.mzML
sp|P25694|CDC48_YEAST	AAAPTVVFLDELDSIAK	3	NA	0	L	UPS1|50 amol	9	26	3.458879e07	UPS1_50amol_R2.mzML
sp|P25694|CDC48_YEAST	AAAPTVVFLDELDSIAK	2	NA	0	L	UPS1|50 amol	9	27	8.571555e07	UPS1_50amol_R3.mzML
sp|P25694|CDC48_YEAST	AAAPTVVFLDELDSIAK	3	NA	0	L	UPS1|50 amol	9	27	3.399663e07	UPS1_50amol_R3.mzML
sp|P25694|CDC48_YEAST	AAAPTVVFLDELDSIAK	2	NA	0	L	UPS1|12500 amol	1	3	8.857934e07	UPS1_12500amol_R3.mzML
sp|P25694|CDC48_YEAST	AAAPTVVFLDELDSIAK	3	NA	0	L	UPS1|12500 amol	1	3	3.519302e07	UPS1_12500amol_R3.mzML
sp|P25694|CDC48_YEAST	AAAPTVVFLDELDSIAK	2	NA	0	L	UPS1|125 amol	2	4	9.764306e07	UPS1_125amol_R1.mzML
sp|P25694|CDC48_YEAST	AAAPTVVFLDELDSIAK	3	NA	0	L	UPS1|125 amol	2	4	3.217313e07	UPS1_125amol_R1.mzML
sp|P25694|CDC48_YEAST	AAAPTVVFLDELDSIAK	2	NA	0	L	UPS1|125 amol	2	5	9.574042e07	UPS1_125amol_R2.mzML
sp|P25694|CDC48_YEAST	AAAPTVVFLDELDSIAK	3	NA	0	L	UPS1|125 amol	2	5	3.258848e07	UPS1_125amol_R2.mzML
sp|P25694|CDC48_YEAST	AAAPTVVFLDELDSIAK	2	NA	0	L	UPS1|125 amol	2	6	9.408216e07	UPS1_125amol_R3.mzML
sp|P25694|CDC48_YEAST	AAAPTVVFLDELDSIAK	3	NA	0	L	UPS1|125 amol	2	6	3.536925e07	UPS1_125amol_R3.mzML
sp|P25694|CDC48_YEAST	AAAPTVVFLDELDSIAK	2	NA	0	L	UPS1|25000 amol	3	7	8.95544e07	UPS1_25000amol_R1.mzML
sp|P25694|CDC48_YEAST	AAAPTVVFLDELDSIAK	3	NA	0	L	UPS1|25000 amol	3	7	3.391006e07	UPS1_25000amol_R1.mzML
sp|P25694|CDC48_YEAST	AAAPTVVFLDELDSIAK	2	NA	0	L	UPS1|25000 amol	3	8	1.135179e08	UPS1_25000amol_R2.mzML
sp|P25694|CDC48_YEAST	AAAPTVVFLDELDSIAK	3	NA	0	L	UPS1|25000 amol	3	8	4.79537e07	UPS1_25000amol_R2.mzML
sp|P25694|CDC48_YEAST	AAAPTVVFLDELDSIAK	2	NA	0	L	UPS1|25000 amol	3	9	1.008615e08	UPS1_25000amol_R3.mzML
sp|P25694|CDC48_YEAST	AAAPTVVFLDELDSIAK	3	NA	0	L	UPS1|25000 amol	3	9	3.867316e07	UPS1_25000amol_R3.mzML
P02768ups|ALBU_HUMAN_UPS	AAC(Carbamidomethyl)LLPK	2	NA	0	L	UPS1|12500 amol	1	1	6.287611e07	UPS1_12500amol_R1.mzML
P02768ups|ALBU_HUMAN_UPS	AAC(Carbamidomethyl)LLPK	2	NA	0	L	UPS1|2500 amol	4	10	6.880769e08	UPS1_2500amol_R1.mzML
P02768ups|ALBU_HUMAN_UPS	AAC(Carbamidomethyl)LLPK	2	NA	0	L	UPS1|2500 amol	4	11	6.725274e08	UPS1_2500amol_R2.mzML
P02768ups|ALBU_HUMAN_UPS	AAC(Carbamidomethyl)LLPK	2	NA	0	L	UPS1|2500 amol	4	12	7.046817e08	UPS1_2500amol_R3.mzML
P02768ups|ALBU_HUMAN_UPS	AAC(Carbamidomethyl)LLPK	2	NA	0	L	UPS1|250 amol	5	13	4.548101e08	UPS1_250amol_R1.mzML
P02768ups|ALBU_HUMAN_UPS	AAC(Carbamidomethyl)LLPK	2	NA	0	L	UPS1|250 amol	5	14	4.522661e08	UPS1_250amol_R2.mzML
P02768ups|ALBU_HUMAN_UPS	AAC(Carbamidomethyl)LLPK	2	NA	0	L	UPS1|250 amol	5	15	4.58807e08	UPS1_250amol_R3.mzML
P02768ups|ALBU_HUMAN_UPS	AAC(Carbamidomethyl)LLPK	2	NA	0	L	UPS1|50000 amol	6	16	9.986033e08	UPS1_50000amol_R1.mzML
P02768ups|ALBU_HUMAN_UPS	AAC(Carbamidomethyl)LLPK	2	NA	0	L	UPS1|50000 amol	6	17	9.594587e08	UPS1_50000amol_R2.mzML
P02768ups|ALBU_HUMAN_UPS	AAC(Carbamidomethyl)LLPK	2	NA	0	L	UPS1|50000 amol	6	18	9.761841e08	UPS1_50000amol_R3.mzML
P02768ups|ALBU_HUMAN_UPS	AAC(Carbamidomethyl)LLPK	2	NA	0	L	UPS1|5000 amol	7	19	7.65164e08	UPS1_5000amol_R1.mzML
P02768ups|ALBU_HUMAN_UPS	AAC(Carbamidomethyl)LLPK	2	NA	0	L	UPS1|12500 amol	1	2	6.364307e07	UPS1_12500amol_R2.mzML
P02768ups|ALBU_HUMAN_UPS	AAC(Carbamidomethyl)LLPK	2	NA	0	L	UPS1|5000 amol	7	20	6.973157e08	UPS1_5000amol_R2.mzML
P02768ups|ALBU_HUMAN_UPS	AAC(Carbamidomethyl)LLPK	2	NA	0	L	UPS1|5000 amol	7	21	7.481814e08	UPS1_5000amol_R3.mzML
P02768ups|ALBU_HUMAN_UPS	AAC(Carbamidomethyl)LLPK	2	NA	0	L	UPS1|500 amol	8	22	5.991926e07	UPS1_500amol_R1.mzML
P02768ups|ALBU_HUMAN_UPS	AAC(Carbamidomethyl)LLPK	2	NA	0	L	UPS1|500 amol	8	23	4.809198e08	UPS1_500amol_R2.mzML
P02768ups|ALBU_HUMAN_UPS	AAC(Carbamidomethyl)LLPK	2	NA	0	L	UPS1|500 amol	8	24	1.739523e07	UPS1_500amol_R3.mzML
P02768ups|ALBU_HUMAN_UPS	AAC(Carbamidomethyl)LLPK	2	NA	0	L	UPS1|50 amol	9	25	4.175783e08	UPS1_50amol_R1.mzML
P02768ups|ALBU_HUMAN_UPS	AAC(Carbamidomethyl)LLPK	2	NA	0	L	UPS1|50 amol	9	26	4.419434e08	UPS1_50amol_R2.mzML
P02768ups|ALBU_HUMAN_UPS	AAC(Carbamidomethyl)LLPK	2	NA	0	L	UPS1|50 amol	9	27	4.570278e08	UPS1_50amol_R3.mzML
P02768ups|ALBU_HUMAN_UPS	AAC(Carbamidomethyl)LLPK	2	NA	0	L	UPS1|12500 amol	1	3	6.866507e08	UPS1_12500amol_R3.mzML
P02768ups|ALBU_HUMAN_UPS	AAC(Carbamidomethyl)LLPK	2	NA	0	L	UPS1|125 amol	2	4	4.679114e08	UPS1_125amol_R1.mzML
P02768ups|ALBU_HUMAN_UPS	AAC(Carbamidomethyl)LLPK	2	NA	0	L	UPS1|125 amol	2	5	4.93922e08	UPS1_125amol_R2.mzML
P02768ups|ALBU_HUMAN_UPS	AAC(Carbamidomethyl)LLPK	2	NA	0	L	UPS1|125 amol	2	6	4.914858e08	UPS1_125amol_R3.mzML
P02768ups|ALBU_HUMAN_UPS	AAC(Carbamidomethyl)LLPK	2	NA	0	L	UPS1|25000 amol	3	7	7.043336e08	UPS1_25000amol_R1.mzML
P02768ups|ALBU_HUMAN_UPS	AAC(Carbamidomethyl)LLPK	2	NA	0	L	UPS1|25000 amol	3	8	1.110256e09	UPS1_25000amol_R2.mzML
P02768ups|ALBU_HUMAN_UPS	AAC(Carbamidomethyl)LLPK	2	NA	0	L	UPS1|25000 amol	3	9	1.623584e08	UPS1_25000amol_R3.mzML
sp|P32263|P5CR_YEAST	AADETAAAFYPSK	2	NA	0	L	UPS1|12500 amol	1	1	6.948385e07	UPS1_12500amol_R1.mzML
sp|P32263|P5CR_YEAST	AADETAAAFYPSK	2	NA	0	L	UPS1|2500 amol	4	10	1.194611e08	UPS1_2500amol_R1.mzML
sp|P32263|P5CR_YEAST	AADETAAAFYPSK	2	NA	0	L	UPS1|2500 amol	4	11	6.281974e07	UPS1_2500amol_R2.mzML
sp|P32263|P5CR_YEAST	AADETAAAFYPSK	2	NA	0	L	UPS1|2500 amol	4	12	7.206329e07	UPS1_2500amol_R3.mzML
sp|P32263|P5CR_YEAST	AADETAAAFYPSK	2	NA	0	L	UPS1|250 amol	5	13	6.843113e07	UPS1_250amol_R1.mzML
sp|P32263|P5CR_YEAST	AADETAAAFYPSK	2	NA	0	L	UPS1|250 amol	5	14	7.26181e07	UPS1_250amol_R2.mzML
sp|P32263|P5CR_YEAST	AADETAAAFYPSK	2	NA	0	L	UPS1|250 amol	5	15	1.162532e08	UPS1_250amol_R3.mzML
sp|P32263|P5CR_YEAST	AADETAAAFYPSK	2	NA	0	L	UPS1|50000 amol	6	16	1.22011e08	UPS1_50000amol_R1.mzML
sp|P32263|P5CR_YEAST	AADETAAAFYPSK	2	NA	0	L	UPS1|50000 amol	6	17	1.303119e08	UPS1_50000amol_R2.mzML
sp|P32263|P5CR_YEAST	AADETAAAFYPSK	2	NA	0	L	UPS1|50000 amol	6	18	1.264973e08	UPS1_50000amol_R3.mzML
sp|P32263|P5CR_YEAST	AADETAAAFYPSK	2	NA	0	L	UPS1|5000 amol	7	19	1.223852e08	UPS1_5000amol_R1.mzML
sp|P32263|P5CR_YEAST	AADETAAAFYPSK	2	NA	0	L	UPS1|12500 amol	1	2	6.573332e07	UPS1_12500amol_R2.mzML
sp|P32263|P5CR_YEAST	AADETAAAFYPSK	2	NA	0	L	UPS1|5000 amol	7	20	7.25787e07	UPS1_5000amol_R2.mzML
sp|P32263|P5CR_YEAST	AADETAAAFYPSK	2	NA	0	L	UPS1|5000 amol	7	21	7.234361e07	UPS1_5000amol_R3.mzML
sp|P32263|P5CR_YEAST	AADETAAAFYPSK	2	NA	0	L	UPS1|500 amol	8	22	8.370048e07	UPS1_500amol_R1.mzML
sp|P32263|P5CR_YEAST	AADETAAAFYPSK	2	NA	0	L	UPS1|500 amol	8	23	8.215077e07	UPS1_500amol_R2.mzML
sp|P32263|P5CR_YEAST	AADETAAAFYPSK	2	NA	0	L	UPS1|500 amol	8	24	7.787039e07	UPS1_500amol_R3.mzML
sp|P32263|P5CR_YEAST	AADETAAAFYPSK	2	NA	0	L	UPS1|50 amol	9	25	7.989033e07	UPS1_50amol_R1.mzML
sp|P32263|P5CR_YEAST	AADETAAAFYPSK	2	NA	0	L	UPS1|50 amol	9	26	1.345133e08	UPS1_50amol_R2.mzML
sp|P32263|P5CR_YEAST	AADETAAAFYPSK	2	NA	0	L	UPS1|50 amol	9	27	9.348866e07	UPS1_50amol_R3.mzML
sp|P32263|P5CR_YEAST	AADETAAAFYPSK	2	NA	0	L	UPS1|12500 amol	1	3	1.106979e08	UPS1_12500amol_R3.mzML
sp|P32263|P5CR_YEAST	AADETAAAFYPSK	2	NA	0	L	UPS1|125 amol	2	4	1.295497e08	UPS1_125amol_R1.mzML
sp|P32263|P5CR_YEAST	AADETAAAFYPSK	2	NA	0	L	UPS1|125 amol	2	5	6.821003e07	UPS1_125amol_R2.mzML
sp|P32263|P5CR_YEAST	AADETAAAFYPSK	2	NA	0	L	UPS1|25000 amol	3	7	6.400152e07	UPS1_25000amol_R1.mzML
sp|P32263|P5CR_YEAST	AADETAAAFYPSK	2	NA	0	L	UPS1|25000 amol	3	8	9.756481e07	UPS1_25000amol_R2.mzML
sp|P32263|P5CR_YEAST	AADETAAAFYPSK	2	NA	0	L	UPS1|25000 amol	3	9	7.708162e07	UPS1_25000amol_R3.mzML
sp|P07342|ILVB_YEAST	AADLINLAK	2	NA	0	L	UPS1|12500 amol	1	1	5.16768e07	UPS1_12500amol_R1.mzML
sp|P07342|ILVB_YEAST	AADLINLAK	2	NA	0	L	UPS1|2500 amol	4	10	5.043284e07	UPS1_2500amol_R1.mzML
sp|P07342|ILVB_YEAST	AADLINLAK	2	NA	0	L	UPS1|2500 amol	4	11	4.902231e07	UPS1_2500amol_R2.mzML
sp|P07342|ILVB_YEAST	AADLINLAK	2	NA	0	L	UPS1|2500 amol	4	12	4.937052e07	UPS1_2500amol_R3.mzML
sp|P07342|ILVB_YEAST	AADLINLAK	2	NA	0	L	UPS1|250 amol	5	13	4.754375e07	UPS1_250amol_R1.mzML
sp|P07342|ILVB_YEAST	AADLINLAK	2	NA	0	L	UPS1|250 amol	5	14	4.734599e07	UPS1_250amol_R2.mzML
sp|P07342|ILVB_YEAST	AADLINLAK	2	NA	0	L	UPS1|250 amol	5	15	4.799204e07	UPS1_250amol_R3.mzML
sp|P07342|ILVB_YEAST	AADLINLAK	2	NA	0	L	UPS1|50000 amol	6	16	5.933363e07	UPS1_50000amol_R1.mzML
sp|P07342|ILVB_YEAST	AADLINLAK	2	NA	0	L	UPS1|50000 amol	6	17	6.225146e07	UPS1_50000amol_R2.mzML
sp|P07342|ILVB_YEAST	AADLINLAK	2	NA	0	L	UPS1|50000 amol	6	18	5.71899e07	UPS1_50000amol_R3.mzML
sp|P07342|ILVB_YEAST	AADLINLAK	2	NA	0	L	UPS1|5000 amol	7	19	5.223872e07	UPS1_5000amol_R1.mzML
sp|P07342|ILVB_YEAST	AADLINLAK	2	NA	0	L	UPS1|12500 amol	1	2	4.949357e07	UPS1_12500amol_R2.mzML
sp|P07342|ILVB_YEAST	AADLINLAK	2	NA	0	L	UPS1|5000 amol	7	20	5.332539e07	UPS1_5000amol_R2.mzML
sp|P07342|ILVB_YEAST	AADLINLAK	2	NA	0	L	UPS1|5000 amol	7	21	5.334548e07	UPS1_5000amol_R3.mzML
sp|P07342|ILVB_YEAST	AADLINLAK	2	NA	0	L	UPS1|500 amol	8	22	5.269408e07	UPS1_500amol_R1.mzML
sp|P07342|ILVB_YEAST	AADLINLAK	2	NA	0	L	UPS1|500 amol	8	23	5.667119e07	UPS1_500amol_R2.mzML
sp|P07342|ILVB_YEAST	AADLINLAK	2	NA	0	L	UPS1|500 amol	8	24	5.684077e07	UPS1_500amol_R3.mzML
sp|P07342|ILVB_YEAST	AADLINLAK	2	NA	0	L	UPS1|50 amol	9	25	4.643476e07	UPS1_50amol_R1.mzML
sp|P07342|ILVB_YEAST	AADLINLAK	2	NA	0	L	UPS1|50 amol	9	26	4.964889e07	UPS1_50amol_R2.mzML
sp|P07342|ILVB_YEAST	AADLINLAK	2	NA	0	L	UPS1|50 amol	9	27	4.856607e07	UPS1_50amol_R3.mzML
sp|P07342|ILVB_YEAST	AADLINLAK	2	NA	0	L	UPS1|12500 amol	1	3	4.712463e07	UPS1_12500amol_R3.mzML
sp|P07342|ILVB_YEAST	AADLINLAK	2	NA	0	L	UPS1|125 amol	2	4	4.433799e07	UPS1_125amol_R1.mzML
sp|P07342|ILVB_YEAST	AADLINLAK	2	NA	0	L	UPS1|125 amol	2	5	4.162137e07	UPS1_125amol_R2.mzML
sp|P07342|ILVB_YEAST	AADLINLAK	2	NA	0	L	UPS1|125 amol	2	6	4.451098e07	UPS1_125amol_R3.mzML
sp|P07342|ILVB_YEAST	AADLINLAK	2	NA	0	L	UPS1|25000 amol	3	7	4.840838e07	UPS1_25000amol_R1.mzML
sp|P07342|ILVB_YEAST	AADLINLAK	2	NA	0	L	UPS1|25000 amol	3	8	7.053563e07	UPS1_25000amol_R2.mzML
sp|P07342|ILVB_YEAST	AADLINLAK	2	NA	0	L	UPS1|25000 amol	3	9	6.337482e07	UPS1_25000amol_R3.mzML
sp|Q12363|WTM1_YEAST	AAEAATTDLTYR	2	NA	0	L	UPS1|12500 amol	1	1	1.591156e08	UPS1_12500amol_R1.mzML
sp|Q12363|WTM1_YEAST	AAEAATTDLTYR	2	NA	0	L	UPS1|2500 amol	4	10	1.652735e08	UPS1_2500amol_R1.mzML
sp|Q12363|WTM1_YEAST	AAEAATTDLTYR	2	NA	0	L	UPS1|2500 amol	4	11	1.605722e08	UPS1_2500amol_R2.mzML
sp|Q12363|WTM1_YEAST	AAEAATTDLTYR	2	NA	0	L	UPS1|2500 amol	4	12	1.679715e08	UPS1_2500amol_R3.mzML
sp|Q12363|WTM1_YEAST	AAEAATTDLTYR	2	NA	0	L	UPS1|250 amol	5	13	1.415907e08	UPS1_250amol_R1.mzML
sp|Q12363|WTM1_YEAST	AAEAATTDLTYR	2	NA	0	L	UPS1|250 amol	5	14	1.455508e08	UPS1_250amol_R2.mzML
sp|Q12363|WTM1_YEAST	AAEAATTDLTYR	2	NA	0	L	UPS1|250 amol	5	15	1.445001e08	UPS1_250amol_R3.mzML
sp|Q12363|WTM1_YEAST	AAEAATTDLTYR	2	NA	0	L	UPS1|50000 amol	6	16	1.949283e08	UPS1_50000amol_R1.mzML
sp|Q12363|WTM1_YEAST	AAEAATTDLTYR	2	NA	0	L	UPS1|50000 amol	6	17	1.957388e08	UPS1_50000amol_R2.mzML
sp|Q12363|WTM1_YEAST	AAEAATTDLTYR	2	NA	0	L	UPS1|50000 amol	6	18	1.957102e08	UPS1_50000amol_R3.mzML
sp|Q12363|WTM1_YEAST	AAEAATTDLTYR	2	NA	0	L	UPS1|5000 amol	7	19	1.72245e08	UPS1_5000amol_R1.mzML
sp|Q12363|WTM1_YEAST	AAEAATTDLTYR	2	NA	0	L	UPS1|12500 amol	1	2	1.573169e08	UPS1_12500amol_R2.mzML
sp|Q12363|WTM1_YEAST	AAEAATTDLTYR	2	NA	0	L	UPS1|5000 amol	7	20	1.729223e08	UPS1_5000amol_R2.mzML
sp|Q12363|WTM1_YEAST	AAEAATTDLTYR	2	NA	0	L	UPS1|5000 amol	7	21	1.58828e08	UPS1_5000amol_R3.mzML
sp|Q12363|WTM1_YEAST	AAEAATTDLTYR	2	NA	0	L	UPS1|500 amol	8	22	1.598828e08	UPS1_500amol_R1.mzML
sp|Q12363|WTM1_YEAST	AAEAATTDLTYR	2	NA	0	L	UPS1|500 amol	8	23	1.648394e08	UPS1_500amol_R2.mzML
sp|Q12363|WTM1_YEAST	AAEAATTDLTYR	2	NA	0	L	UPS1|500 amol	8	24	1.607639e08	UPS1_500amol_R3.mzML
sp|Q12363|WTM1_YEAST	AAEAATTDLTYR	2	NA	0	L	UPS1|50 amol	9	25	1.386656e08	UPS1_50amol_R1.mzML
sp|Q12363|WTM1_YEAST	AAEAATTDLTYR	2	NA	0	L	UPS1|50 amol	9	26	1.461888e08	UPS1_50amol_R2.mzML
sp|Q12363|WTM1_YEAST	AAEAATTDLTYR	2	NA	0	L	UPS1|50 amol	9	27	1.48405e08	UPS1_50amol_R3.mzML
sp|Q12363|WTM1_YEAST	AAEAATTDLTYR	2	NA	0	L	UPS1|12500 amol	1	3	1.561152e08	UPS1_12500amol_R3.mzML
sp|Q12363|WTM1_YEAST	AAEAATTDLTYR	2	NA	0	L	UPS1|125 amol	2	4	1.551966e08	UPS1_125amol_R1.mzML
sp|Q12363|WTM1_YEAST	AAEAATTDLTYR	2	NA	0	L	UPS1|125 amol	2	5	1.530341e08	UPS1_125amol_R2.mzML
sp|Q12363|WTM1_YEAST	AAEAATTDLTYR	2	NA	0	L	UPS1|125 amol	2	6	1.511842e08	UPS1_125amol_R3.mzML
sp|Q12363|WTM1_YEAST	AAEAATTDLTYR	2	NA	0	L	UPS1|25000 amol	3	7	1.515133e08	UPS1_25000amol_R1.mzML
sp|Q12363|WTM1_YEAST	AAEAATTDLTYR	2	NA	0	L	UPS1|25000 amol	3	8	2.314664e08	UPS1_25000amol_R2.mzML
sp|Q12363|WTM1_YEAST	AAEAATTDLTYR	2	NA	0	L	UPS1|25000 amol	3	9	2.02877e08	UPS1_25000amol_R3.mzML
sp|P17967|PDI_YEAST	AAEEADADAELADEEDAIHDEL	2	NA	0	L	UPS1|12500 amol	1	1	7.752062e07	UPS1_12500amol_R1.mzML
sp|P17967|PDI_YEAST	AAEEADADAELADEEDAIHDEL	2	NA	0	L	UPS1|2500 amol	4	10	7.504577e07	UPS1_2500amol_R1.mzML
sp|P17967|PDI_YEAST	AAEEADADAELADEEDAIHDEL	2	NA	0	L	UPS1|2500 amol	4	11	7.850661e07	UPS1_2500amol_R2.mzML
sp|P17967|PDI_YEAST	AAEEADADAELADEEDAIHDEL	2	NA	0	L	UPS1|2500 amol	4	12	7.847959e07	UPS1_2500amol_R3.mzML
sp|P17967|PDI_YEAST	AAEEADADAELADEEDAIHDEL	2	NA	0	L	UPS1|250 amol	5	13	6.901081e07	UPS1_250amol_R1.mzML
sp|P17967|PDI_YEAST	AAEEADADAELADEEDAIHDEL	2	NA	0	L	UPS1|250 amol	5	14	6.724229e07	UPS1_250amol_R2.mzML
sp|P17967|PDI_YEAST	AAEEADADAELADEEDAIHDEL	2	NA	0	L	UPS1|250 amol	5	15	6.793248e07	UPS1_250amol_R3.mzML
sp|P17967|PDI_YEAST	AAEEADADAELADEEDAIHDEL	2	NA	0	L	UPS1|50000 amol	6	16	9.201486e07	UPS1_50000amol_R1.mzML
sp|P17967|PDI_YEAST	AAEEADADAELADEEDAIHDEL	2	NA	0	L	UPS1|50000 amol	6	17	8.190939e07	UPS1_50000amol_R2.mzML
sp|P17967|PDI_YEAST	AAEEADADAELADEEDAIHDEL	2	NA	0	L	UPS1|50000 amol	6	18	9.04251e07	UPS1_50000amol_R3.mzML
sp|P17967|PDI_YEAST	AAEEADADAELADEEDAIHDEL	2	NA	0	L	UPS1|5000 amol	7	19	6.800253e07	UPS1_5000amol_R1.mzML
sp|P17967|PDI_YEAST	AAEEADADAELADEEDAIHDEL	2	NA	0	L	UPS1|12500 amol	1	2	6.943388e07	UPS1_12500amol_R2.mzML
sp|P17967|PDI_YEAST	AAEEADADAELADEEDAIHDEL	2	NA	0	L	UPS1|5000 amol	7	20	6.945409e07	UPS1_5000amol_R2.mzML
sp|P17967|PDI_YEAST	AAEEADADAELADEEDAIHDEL	2	NA	0	L	UPS1|5000 amol	7	21	6.469793e07	UPS1_5000amol_R3.mzML
sp|P17967|PDI_YEAST	AAEEADADAELADEEDAIHDEL	2	NA	0	L	UPS1|500 amol	8	22	6.33747e07	UPS1_500amol_R1.mzML
sp|P17967|PDI_YEAST	AAEEADADAELADEEDAIHDEL	2	NA	0	L	UPS1|500 amol	8	23	6.266835e07	UPS1_500amol_R2.mzML
sp|P17967|PDI_YEAST	AAEEADADAELADEEDAIHDEL	2	NA	0	L	UPS1|500 amol	8	24	6.331928e07	UPS1_500amol_R3.mzML
sp|P17967|PDI_YEAST	AAEEADADAELADEEDAIHDEL	2	NA	0	L	UPS1|50 amol	9	25	7.874068e07	UPS1_50amol_R1.mzML
sp|P17967|PDI_YEAST	AAEEADADAELADEEDAIHDEL	2	NA	0	L	UPS1|50 amol	9	26	5.380147e07	UPS1_50amol_R2.mzML
sp|P17967|PDI_YEAST	AAEEADADAELADEEDAIHDEL	2	NA	0	L	UPS1|50 amol	9	27	5.915818e07	UPS1_50amol_R3.mzML
sp|P17967|PDI_YEAST	AAEEADADAELADEEDAIHDEL	2	NA	0	L	UPS1|12500 amol	1	3	7.977122e07	UPS1_12500amol_R3.mzML
sp|P17967|PDI_YEAST	AAEEADADAELADEEDAIHDEL	2	NA	0	L	UPS1|125 amol	2	4	5.949953e07	UPS1_125amol_R1.mzML
sp|P17967|PDI_YEAST	AAEEADADAELADEEDAIHDEL	2	NA	0	L	UPS1|125 amol	2	5	5.798951e07	UPS1_125amol_R2.mzML
sp|P17967|PDI_YEAST	AAEEADADAELADEEDAIHDEL	2	NA	0	L	UPS1|125 amol	2	6	6.381285e07	UPS1_125amol_R3.mzML
sp|P17967|PDI_YEAST	AAEEADADAELADEEDAIHDEL	2	NA	0	L	UPS1|25000 amol	3	7	7.000369e07	UPS1_25000amol_R1.mzML
sp|P17967|PDI_YEAST	AAEEADADAELADEEDAIHDEL	2	NA	0	L	UPS1|25000 amol	3	8	8.154307e07	UPS1_25000amol_R2.mzML
sp|P17967|PDI_YEAST	AAEEADADAELADEEDAIHDEL	2	NA	0	L	UPS1|25000 amol	3	9	7.53499e07	UPS1_25000amol_R3.mzML
sp|P19097|FAS2_YEAST	AAEEAGVTDVK	2	NA	0	L	UPS1|12500 amol	1	1	1.058616e07	UPS1_12500amol_R1.mzML
sp|P19097|FAS2_YEAST	AAEEAGVTDVK	2	NA	0	L	UPS1|2500 amol	4	10	1.11969e07	UPS1_2500amol_R1.mzML
sp|P19097|FAS2_YEAST	AAEEAGVTDVK	2	NA	0	L	UPS1|2500 amol	4	11	9.800186e06	UPS1_2500amol_R2.mzML
sp|P19097|FAS2_YEAST	AAEEAGVTDVK	2	NA	0	L	UPS1|2500 amol	4	12	1.20375e07	UPS1_2500amol_R3.mzML
sp|P19097|FAS2_YEAST	AAEEAGVTDVK	2	NA	0	L	UPS1|250 amol	5	14	9.999777e06	UPS1_250amol_R2.mzML
sp|P19097|FAS2_YEAST	AAEEAGVTDVK	2	NA	0	L	UPS1|50000 amol	6	16	1.829027e07	UPS1_50000amol_R1.mzML
sp|P19097|FAS2_YEAST	AAEEAGVTDVK	2	NA	0	L	UPS1|50000 amol	6	18	1.392686e07	UPS1_50000amol_R3.mzML
sp|P19097|FAS2_YEAST	AAEEAGVTDVK	2	NA	0	L	UPS1|5000 amol	7	19	2.404034e07	UPS1_5000amol_R1.mzML
sp|P19097|FAS2_YEAST	AAEEAGVTDVK	2	NA	0	L	UPS1|12500 amol	1	2	1.090486e07	UPS1_12500amol_R2.mzML
sp|P19097|FAS2_YEAST	AAEEAGVTDVK	2	NA	0	L	UPS1|5000 amol	7	20	2.631091e07	UPS1_5000amol_R2.mzML
sp|P19097|FAS2_YEAST	AAEEAGVTDVK	2	NA	0	L	UPS1|500 amol	8	22	1.935115e07	UPS1_500amol_R1.mzML
sp|P19097|FAS2_YEAST	AAEEAGVTDVK	2	NA	0	L	UPS1|500 amol	8	23	7.988861e06	UPS1_500amol_R2.mzML
sp|P19097|FAS2_YEAST	AAEEAGVTDVK	2	NA	0	L	UPS1|500 amol	8	24	9.18857e06	UPS1_500amol_R3.mzML
sp|P19097|FAS2_YEAST	AAEEAGVTDVK	2	NA	0	L	UPS1|50 amol	9	27	1.487703e07	UPS1_50amol_R3.mzML
sp|P19097|FAS2_YEAST	AAEEAGVTDVK	2	NA	0	L	UPS1|12500 amol	1	3	1.092814e07	UPS1_12500amol_R3.mzML
sp|P19097|FAS2_YEAST	AAEEAGVTDVK	2	NA	0	L	UPS1|25000 amol	3	7	9.24471e06	UPS1_25000amol_R1.mzML
sp|P19097|FAS2_YEAST	AAEEAGVTDVK	2	NA	0	L	UPS1|25000 amol	3	9	1.397589e07	UPS1_25000amol_R3.mzML
sp|P16862|PFKA2_YEAST	AAEENFNADDKTISDTAAVVGVK	3	NA	0	L	UPS1|12500 amol	1	1	6.850577e07	UPS1_12500amol_R1.mzML
sp|P16862|PFKA2_YEAST	AAEENFNADDKTISDTAAVVGVK	3	NA	0	L	UPS1|2500 amol	4	10	6.947626e07	UPS1_2500amol_R1.mzML
sp|P16862|PFKA2_YEAST	AAEENFNADDKTISDTAAVVGVK	3	NA	0	L	UPS1|2500 amol	4	11	6.611528e07	UPS1_2500amol_R2.mzML
sp|P16862|PFKA2_YEAST	AAEENFNADDKTISDTAAVVGVK	3	NA	0	L	UPS1|2500 amol	4	12	7.176187e07	UPS1_2500amol_R3.mzML
sp|P16862|PFKA2_YEAST	AAEENFNADDKTISDTAAVVGVK	3	NA	0	L	UPS1|250 amol	5	13	8.456141e07	UPS1_250amol_R1.mzML
sp|P16862|PFKA2_YEAST	AAEENFNADDKTISDTAAVVGVK	3	NA	0	L	UPS1|250 amol	5	14	8.283989e07	UPS1_250amol_R2.mzML
sp|P16862|PFKA2_YEAST	AAEENFNADDKTISDTAAVVGVK	3	NA	0	L	UPS1|250 amol	5	15	8.457591e07	UPS1_250amol_R3.mzML
sp|P16862|PFKA2_YEAST	AAEENFNADDKTISDTAAVVGVK	3	NA	0	L	UPS1|50000 amol	6	16	8.876501e07	UPS1_50000amol_R1.mzML
sp|P16862|PFKA2_YEAST	AAEENFNADDKTISDTAAVVGVK	3	NA	0	L	UPS1|50000 amol	6	17	7.82247e07	UPS1_50000amol_R2.mzML
sp|P16862|PFKA2_YEAST	AAEENFNADDKTISDTAAVVGVK	3	NA	0	L	UPS1|50000 amol	6	18	7.540055e07	UPS1_50000amol_R3.mzML
sp|P16862|PFKA2_YEAST	AAEENFNADDKTISDTAAVVGVK	3	NA	0	L	UPS1|5000 amol	7	19	6.455247e07	UPS1_5000amol_R1.mzML
sp|P16862|PFKA2_YEAST	AAEENFNADDKTISDTAAVVGVK	3	NA	0	L	UPS1|12500 amol	1	2	6.998889e07	UPS1_12500amol_R2.mzML
sp|P16862|PFKA2_YEAST	AAEENFNADDKTISDTAAVVGVK	3	NA	0	L	UPS1|5000 amol	7	20	6.379251e07	UPS1_5000amol_R2.mzML
sp|P16862|PFKA2_YEAST	AAEENFNADDKTISDTAAVVGVK	3	NA	0	L	UPS1|5000 amol	7	21	6.53554e07	UPS1_5000amol_R3.mzML
sp|P16862|PFKA2_YEAST	AAEENFNADDKTISDTAAVVGVK	3	NA	0	L	UPS1|500 amol	8	22	9.695108e07	UPS1_500amol_R1.mzML
sp|P16862|PFKA2_YEAST	AAEENFNADDKTISDTAAVVGVK	3	NA	0	L	UPS1|500 amol	8	23	9.233559e07	UPS1_500amol_R2.mzML
sp|P16862|PFKA2_YEAST	AAEENFNADDKTISDTAAVVGVK	3	NA	0	L	UPS1|500 amol	8	24	8.741016e07	UPS1_500amol_R3.mzML
sp|P16862|PFKA2_YEAST	AAEENFNADDKTISDTAAVVGVK	3	NA	0	L	UPS1|50 amol	9	25	9.469562e07	UPS1_50amol_R1.mzML
sp|P16862|PFKA2_YEAST	AAEENFNADDKTISDTAAVVGVK	3	NA	0	L	UPS1|50 amol	9	26	9.361008e07	UPS1_50amol_R2.mzML
sp|P16862|PFKA2_YEAST	AAEENFNADDKTISDTAAVVGVK	3	NA	0	L	UPS1|50 amol	9	27	8.656379e07	UPS1_50amol_R3.mzML
sp|P16862|PFKA2_YEAST	AAEENFNADDKTISDTAAVVGVK	3	NA	0	L	UPS1|12500 amol	1	3	6.778386e07	UPS1_12500amol_R3.mzML
sp|P16862|PFKA2_YEAST	AAEENFNADDKTISDTAAVVGVK	3	NA	0	L	UPS1|125 amol	2	4	9.096342e07	UPS1_125amol_R1.mzML
sp|P16862|PFKA2_YEAST	AAEENFNADDKTISDTAAVVGVK	3	NA	0	L	UPS1|125 amol	2	5	8.483456e07	UPS1_125amol_R2.mzML
sp|P16862|PFKA2_YEAST	AAEENFNADDKTISDTAAVVGVK	3	NA	0	L	UPS1|125 amol	2	6	8.604045e07	UPS1_125amol_R3.mzML
sp|P16862|PFKA2_YEAST	AAEENFNADDKTISDTAAVVGVK	3	NA	0	L	UPS1|25000 amol	3	7	6.046863e07	UPS1_25000amol_R1.mzML
sp|P16862|PFKA2_YEAST	AAEENFNADDKTISDTAAVVGVK	3	NA	0	L	UPS1|25000 amol	3	8	8.23208e07	UPS1_25000amol_R2.mzML
sp|P16862|PFKA2_YEAST	AAEENFNADDKTISDTAAVVGVK	3	NA	0	L	UPS1|25000 amol	3	9	7.769446e07	UPS1_25000amol_R3.mzML
sp|P38689|KPR3_YEAST	AAEILLENR	2	NA	0	L	UPS1|12500 amol	1	1	2.454033e07	UPS1_12500amol_R1.mzML
sp|P38689|KPR3_YEAST	AAEILLENR	2	NA	0	L	UPS1|2500 amol	4	10	2.353295e07	UPS1_2500amol_R1.mzML
sp|P38689|KPR3_YEAST	AAEILLENR	2	NA	0	L	UPS1|2500 amol	4	11	2.663099e07	UPS1_2500amol_R2.mzML
sp|P38689|KPR3_YEAST	AAEILLENR	2	NA	0	L	UPS1|250 amol	5	13	2.997249e07	UPS1_250amol_R1.mzML
sp|P38689|KPR3_YEAST	AAEILLENR	2	NA	0	L	UPS1|250 amol	5	15	2.30265e07	UPS1_250amol_R3.mzML
sp|P38689|KPR3_YEAST	AAEILLENR	2	NA	0	L	UPS1|50000 amol	6	16	2.807977e07	UPS1_50000amol_R1.mzML
sp|P38689|KPR3_YEAST	AAEILLENR	2	NA	0	L	UPS1|50000 amol	6	17	2.916112e07	UPS1_50000amol_R2.mzML
sp|P38689|KPR3_YEAST	AAEILLENR	2	NA	0	L	UPS1|50000 amol	6	18	2.690323e07	UPS1_50000amol_R3.mzML
sp|P38689|KPR3_YEAST	AAEILLENR	2	NA	0	L	UPS1|5000 amol	7	19	2.541197e07	UPS1_5000amol_R1.mzML
sp|P38689|KPR3_YEAST	AAEILLENR	2	NA	0	L	UPS1|12500 amol	1	2	2.261249e07	UPS1_12500amol_R2.mzML
sp|P38689|KPR3_YEAST	AAEILLENR	2	NA	0	L	UPS1|5000 amol	7	20	2.65591e07	UPS1_5000amol_R2.mzML
sp|P38689|KPR3_YEAST	AAEILLENR	2	NA	0	L	UPS1|5000 amol	7	21	2.800767e07	UPS1_5000amol_R3.mzML
sp|P38689|KPR3_YEAST	AAEILLENR	2	NA	0	L	UPS1|500 amol	8	22	2.637944e07	UPS1_500amol_R1.mzML
sp|P38689|KPR3_YEAST	AAEILLENR	2	NA	0	L	UPS1|500 amol	8	23	3.262391e07	UPS1_500amol_R2.mzML
sp|P38689|KPR3_YEAST	AAEILLENR	2	NA	0	L	UPS1|500 amol	8	24	1.998028e07	UPS1_500amol_R3.mzML
sp|P38689|KPR3_YEAST	AAEILLENR	2	NA	0	L	UPS1|50 amol	9	26	2.328603e07	UPS1_50amol_R2.mzML
sp|P38689|KPR3_YEAST	AAEILLENR	2	NA	0	L	UPS1|50 amol	9	27	2.280979e07	UPS1_50amol_R3.mzML
sp|P38689|KPR3_YEAST	AAEILLENR	2	NA	0	L	UPS1|12500 amol	1	3	2.300507e07	UPS1_12500amol_R3.mzML
sp|P38689|KPR3_YEAST	AAEILLENR	2	NA	0	L	UPS1|125 amol	2	4	2.320662e07	UPS1_125amol_R1.mzML
sp|P38689|KPR3_YEAST	AAEILLENR	2	NA	0	L	UPS1|125 amol	2	5	2.250994e07	UPS1_125amol_R2.mzML
sp|P38689|KPR3_YEAST	AAEILLENR	2	NA	0	L	UPS1|125 amol	2	6	2.51973e07	UPS1_125amol_R3.mzML
sp|P38689|KPR3_YEAST	AAEILLENR	2	NA	0	L	UPS1|25000 amol	3	7	1.788034e07	UPS1_25000amol_R1.mzML
sp|P38689|KPR3_YEAST	AAEILLENR	2	NA	0	L	UPS1|25000 amol	3	8	3.358185e07	UPS1_25000amol_R2.mzML
sp|P38689|KPR3_YEAST	AAEILLENR	2	NA	0	L	UPS1|25000 amol	3	9	2.830437e07	UPS1_25000amol_R3.mzML
sp|P38431|IF5_YEAST	AAELDVLNDPK	2	NA	0	L	UPS1|12500 amol	1	1	5.786629e07	UPS1_12500amol_R1.mzML
sp|P38431|IF5_YEAST	AAELDVLNDPK	2	NA	0	L	UPS1|2500 amol	4	10	6.572463e07	UPS1_2500amol_R1.mzML
sp|P38431|IF5_YEAST	AAELDVLNDPK	2	NA	0	L	UPS1|2500 amol	4	11	6.22259e07	UPS1_2500amol_R2.mzML
sp|P38431|IF5_YEAST	AAELDVLNDPK	2	NA	0	L	UPS1|2500 amol	4	12	6.261218e07	UPS1_2500amol_R3.mzML
sp|P38431|IF5_YEAST	AAELDVLNDPK	2	NA	0	L	UPS1|250 amol	5	13	6.011365e07	UPS1_250amol_R1.mzML
sp|P38431|IF5_YEAST	AAELDVLNDPK	2	NA	0	L	UPS1|250 amol	5	14	6.356244e07	UPS1_250amol_R2.mzML
sp|P38431|IF5_YEAST	AAELDVLNDPK	2	NA	0	L	UPS1|250 amol	5	15	6.314914e07	UPS1_250amol_R3.mzML
sp|P38431|IF5_YEAST	AAELDVLNDPK	2	NA	0	L	UPS1|50000 amol	6	16	7.401483e07	UPS1_50000amol_R1.mzML
sp|P38431|IF5_YEAST	AAELDVLNDPK	2	NA	0	L	UPS1|50000 amol	6	17	7.110124e07	UPS1_50000amol_R2.mzML
sp|P38431|IF5_YEAST	AAELDVLNDPK	2	NA	0	L	UPS1|50000 amol	6	18	6.954029e07	UPS1_50000amol_R3.mzML
sp|P38431|IF5_YEAST	AAELDVLNDPK	2	NA	0	L	UPS1|5000 amol	7	19	5.908709e07	UPS1_5000amol_R1.mzML
sp|P38431|IF5_YEAST	AAELDVLNDPK	2	NA	0	L	UPS1|12500 amol	1	2	5.963571e07	UPS1_12500amol_R2.mzML
sp|P38431|IF5_YEAST	AAELDVLNDPK	2	NA	0	L	UPS1|5000 amol	7	20	6.037815e07	UPS1_5000amol_R2.mzML
sp|P38431|IF5_YEAST	AAELDVLNDPK	2	NA	0	L	UPS1|5000 amol	7	21	6.137428e07	UPS1_5000amol_R3.mzML
sp|P38431|IF5_YEAST	AAELDVLNDPK	2	NA	0	L	UPS1|500 amol	8	22	6.676338e07	UPS1_500amol_R1.mzML
sp|P38431|IF5_YEAST	AAELDVLNDPK	2	NA	0	L	UPS1|500 amol	8	23	6.501108e07	UPS1_500amol_R2.mzML
sp|P38431|IF5_YEAST	AAELDVLNDPK	2	NA	0	L	UPS1|500 amol	8	24	6.827279e07	UPS1_500amol_R3.mzML
sp|P38431|IF5_YEAST	AAELDVLNDPK	2	NA	0	L	UPS1|50 amol	9	25	5.531385e07	UPS1_50amol_R1.mzML
sp|P38431|IF5_YEAST	AAELDVLNDPK	2	NA	0	L	UPS1|50 amol	9	26	6.182123e07	UPS1_50amol_R2.mzML
sp|P38431|IF5_YEAST	AAELDVLNDPK	2	NA	0	L	UPS1|50 amol	9	27	6.092133e07	UPS1_50amol_R3.mzML
sp|P38431|IF5_YEAST	AAELDVLNDPK	2	NA	0	L	UPS1|12500 amol	1	3	5.940069e07	UPS1_12500amol_R3.mzML
sp|P38431|IF5_YEAST	AAELDVLNDPK	2	NA	0	L	UPS1|125 amol	2	4	5.78862e07	UPS1_125amol_R1.mzML
sp|P38431|IF5_YEAST	AAELDVLNDPK	2	NA	0	L	UPS1|125 amol	2	5	5.716664e07	UPS1_125amol_R2.mzML
sp|P38431|IF5_YEAST	AAELDVLNDPK	2	NA	0	L	UPS1|125 amol	2	6	5.893934e07	UPS1_125amol_R3.mzML
sp|P38431|IF5_YEAST	AAELDVLNDPK	2	NA	0	L	UPS1|25000 amol	3	7	5.890039e07	UPS1_25000amol_R1.mzML
sp|P38431|IF5_YEAST	AAELDVLNDPK	2	NA	0	L	UPS1|25000 amol	3	8	8.155325e07	UPS1_25000amol_R2.mzML
sp|P38431|IF5_YEAST	AAELDVLNDPK	2	NA	0	L	UPS1|25000 amol	3	9	6.854761e07	UPS1_25000amol_R3.mzML
sp|P38011|GBLP_YEAST	AAEPHAVSLAWSADGQTLFAGYTDNVIR	3	NA	0	L	UPS1|12500 amol	1	1	3.196703e07	UPS1_12500amol_R1.mzML
sp|P38011|GBLP_YEAST	AAEPHAVSLAWSADGQTLFAGYTDNVIR	3	NA	0	L	UPS1|2500 amol	4	10	2.588297e07	UPS1_2500amol_R1.mzML
sp|P38011|GBLP_YEAST	AAEPHAVSLAWSADGQTLFAGYTDNVIR	3	NA	0	L	UPS1|2500 amol	4	11	6.376211e07	UPS1_2500amol_R2.mzML
sp|P38011|GBLP_YEAST	AAEPHAVSLAWSADGQTLFAGYTDNVIR	3	NA	0	L	UPS1|2500 amol	4	12	1.726534e08	UPS1_2500amol_R3.mzML
sp|P38011|GBLP_YEAST	AAEPHAVSLAWSADGQTLFAGYTDNVIR	3	NA	0	L	UPS1|250 amol	5	13	2.501476e07	UPS1_250amol_R1.mzML
sp|P38011|GBLP_YEAST	AAEPHAVSLAWSADGQTLFAGYTDNVIR	3	NA	0	L	UPS1|250 amol	5	14	3.528818e07	UPS1_250amol_R2.mzML
sp|P38011|GBLP_YEAST	AAEPHAVSLAWSADGQTLFAGYTDNVIR	3	NA	0	L	UPS1|250 amol	5	15	6.800631e07	UPS1_250amol_R3.mzML
sp|P38011|GBLP_YEAST	AAEPHAVSLAWSADGQTLFAGYTDNVIR	3	NA	0	L	UPS1|50000 amol	6	16	2.610662e07	UPS1_50000amol_R1.mzML
sp|P38011|GBLP_YEAST	AAEPHAVSLAWSADGQTLFAGYTDNVIR	3	NA	0	L	UPS1|50000 amol	6	17	1.81316e06	UPS1_50000amol_R2.mzML
sp|P38011|GBLP_YEAST	AAEPHAVSLAWSADGQTLFAGYTDNVIR	3	NA	0	L	UPS1|50000 amol	6	18	2.955234e07	UPS1_50000amol_R3.mzML
sp|P38011|GBLP_YEAST	AAEPHAVSLAWSADGQTLFAGYTDNVIR	3	NA	0	L	UPS1|5000 amol	7	19	2.769281e07	UPS1_5000amol_R1.mzML
sp|P38011|GBLP_YEAST	AAEPHAVSLAWSADGQTLFAGYTDNVIR	3	NA	0	L	UPS1|12500 amol	1	2	2.671433e07	UPS1_12500amol_R2.mzML
sp|P38011|GBLP_YEAST	AAEPHAVSLAWSADGQTLFAGYTDNVIR	3	NA	0	L	UPS1|5000 amol	7	20	2.317965e07	UPS1_5000amol_R2.mzML
sp|P38011|GBLP_YEAST	AAEPHAVSLAWSADGQTLFAGYTDNVIR	3	NA	0	L	UPS1|5000 amol	7	21	5.597875e07	UPS1_5000amol_R3.mzML
sp|P38011|GBLP_YEAST	AAEPHAVSLAWSADGQTLFAGYTDNVIR	3	NA	0	L	UPS1|500 amol	8	22	1.727233e08	UPS1_500amol_R1.mzML
sp|P38011|GBLP_YEAST	AAEPHAVSLAWSADGQTLFAGYTDNVIR	3	NA	0	L	UPS1|500 amol	8	23	6.605233e06	UPS1_500amol_R2.mzML
sp|P38011|GBLP_YEAST	AAEPHAVSLAWSADGQTLFAGYTDNVIR	3	NA	0	L	UPS1|500 amol	8	24	3.253273e07	UPS1_500amol_R3.mzML
sp|P38011|GBLP_YEAST	AAEPHAVSLAWSADGQTLFAGYTDNVIR	3	NA	0	L	UPS1|50 amol	9	25	1.380414e08	UPS1_50amol_R1.mzML
sp|P38011|GBLP_YEAST	AAEPHAVSLAWSADGQTLFAGYTDNVIR	3	NA	0	L	UPS1|50 amol	9	26	1.389988e07	UPS1_50amol_R2.mzML
sp|P38011|GBLP_YEAST	AAEPHAVSLAWSADGQTLFAGYTDNVIR	3	NA	0	L	UPS1|50 amol	9	27	4.941131e06	UPS1_50amol_R3.mzML
sp|P38011|GBLP_YEAST	AAEPHAVSLAWSADGQTLFAGYTDNVIR	3	NA	0	L	UPS1|12500 amol	1	3	1.809928e08	UPS1_12500amol_R3.mzML
sp|P38011|GBLP_YEAST	AAEPHAVSLAWSADGQTLFAGYTDNVIR	3	NA	0	L	UPS1|125 amol	2	4	1.667105e08	UPS1_125amol_R1.mzML
sp|P38011|GBLP_YEAST	AAEPHAVSLAWSADGQTLFAGYTDNVIR	3	NA	0	L	UPS1|125 amol	2	5	2.649693e07	UPS1_125amol_R2.mzML
sp|P38011|GBLP_YEAST	AAEPHAVSLAWSADGQTLFAGYTDNVIR	3	NA	0	L	UPS1|125 amol	2	6	5.437141e07	UPS1_125amol_R3.mzML
sp|P38011|GBLP_YEAST	AAEPHAVSLAWSADGQTLFAGYTDNVIR	3	NA	0	L	UPS1|25000 amol	3	7	5.56414e07	UPS1_25000amol_R1.mzML
sp|P38011|GBLP_YEAST	AAEPHAVSLAWSADGQTLFAGYTDNVIR	3	NA	0	L	UPS1|25000 amol	3	8	2.850197e07	UPS1_25000amol_R2.mzML
sp|P38011|GBLP_YEAST	AAEPHAVSLAWSADGQTLFAGYTDNVIR	3	NA	0	L	UPS1|25000 amol	3	9	6.350129e07	UPS1_25000amol_R3.mzML
sp|P07149|FAS1_YEAST	AAFEDLK	2	NA	0	L	UPS1|12500 amol	1	1	7.281637e07	UPS1_12500amol_R1.mzML
sp|P07149|FAS1_YEAST	AAFEDLK	2	NA	0	L	UPS1|2500 amol	4	10	7.315375e07	UPS1_2500amol_R1.mzML
sp|P07149|FAS1_YEAST	AAFEDLK	2	NA	0	L	UPS1|2500 amol	4	11	1.069289e08	UPS1_2500amol_R2.mzML
sp|P07149|FAS1_YEAST	AAFEDLK	2	NA	0	L	UPS1|2500 amol	4	12	1.12511e08	UPS1_2500amol_R3.mzML
sp|P07149|FAS1_YEAST	AAFEDLK	2	NA	0	L	UPS1|250 amol	5	13	7.228673e07	UPS1_250amol_R1.mzML
sp|P07149|FAS1_YEAST	AAFEDLK	2	NA	0	L	UPS1|250 amol	5	14	1.045066e08	UPS1_250amol_R2.mzML
sp|P07149|FAS1_YEAST	AAFEDLK	2	NA	0	L	UPS1|250 amol	5	15	1.048901e08	UPS1_250amol_R3.mzML
sp|P07149|FAS1_YEAST	AAFEDLK	2	NA	0	L	UPS1|50000 amol	6	16	1.278536e08	UPS1_50000amol_R1.mzML
sp|P07149|FAS1_YEAST	AAFEDLK	2	NA	0	L	UPS1|50000 amol	6	17	1.278854e08	UPS1_50000amol_R2.mzML
sp|P07149|FAS1_YEAST	AAFEDLK	2	NA	0	L	UPS1|50000 amol	6	18	1.296205e08	UPS1_50000amol_R3.mzML
sp|P07149|FAS1_YEAST	AAFEDLK	2	NA	0	L	UPS1|5000 amol	7	19	1.026549e08	UPS1_5000amol_R1.mzML
sp|P07149|FAS1_YEAST	AAFEDLK	2	NA	0	L	UPS1|12500 amol	1	2	7.700431e07	UPS1_12500amol_R2.mzML
sp|P07149|FAS1_YEAST	AAFEDLK	2	NA	0	L	UPS1|5000 amol	7	20	7.488807e07	UPS1_5000amol_R2.mzML
sp|P07149|FAS1_YEAST	AAFEDLK	2	NA	0	L	UPS1|5000 amol	7	21	1.099697e08	UPS1_5000amol_R3.mzML
sp|P07149|FAS1_YEAST	AAFEDLK	2	NA	0	L	UPS1|500 amol	8	22	1.120744e08	UPS1_500amol_R1.mzML
sp|P07149|FAS1_YEAST	AAFEDLK	2	NA	0	L	UPS1|500 amol	8	23	1.157258e08	UPS1_500amol_R2.mzML
sp|P07149|FAS1_YEAST	AAFEDLK	2	NA	0	L	UPS1|500 amol	8	24	7.596938e07	UPS1_500amol_R3.mzML
sp|P07149|FAS1_YEAST	AAFEDLK	2	NA	0	L	UPS1|50 amol	9	25	9.689702e07	UPS1_50amol_R1.mzML
sp|P07149|FAS1_YEAST	AAFEDLK	2	NA	0	L	UPS1|50 amol	9	26	9.990979e07	UPS1_50amol_R2.mzML
sp|P07149|FAS1_YEAST	AAFEDLK	2	NA	0	L	UPS1|50 amol	9	27	1.044535e08	UPS1_50amol_R3.mzML
sp|P07149|FAS1_YEAST	AAFEDLK	2	NA	0	L	UPS1|12500 amol	1	3	1.022017e08	UPS1_12500amol_R3.mzML
sp|P07149|FAS1_YEAST	AAFEDLK	2	NA	0	L	UPS1|125 amol	2	4	1.07672e08	UPS1_125amol_R1.mzML
sp|P07149|FAS1_YEAST	AAFEDLK	2	NA	0	L	UPS1|125 amol	2	5	1.101027e08	UPS1_125amol_R2.mzML
sp|P07149|FAS1_YEAST	AAFEDLK	2	NA	0	L	UPS1|125 amol	2	6	1.046127e08	UPS1_125amol_R3.mzML
sp|P07149|FAS1_YEAST	AAFEDLK	2	NA	0	L	UPS1|25000 amol	3	7	6.76271e07	UPS1_25000amol_R1.mzML
sp|P07149|FAS1_YEAST	AAFEDLK	2	NA	0	L	UPS1|25000 amol	3	8	1.070857e08	UPS1_25000amol_R2.mzML
sp|P07149|FAS1_YEAST	AAFEDLK	2	NA	0	L	UPS1|25000 amol	3	9	1.427414e08	UPS1_25000amol_R3.mzML
sp|P49723|RIR4_YEAST	AAFIER	2	NA	0	L	UPS1|12500 amol	1	1	1.086825e08	UPS1_12500amol_R1.mzML
sp|P49723|RIR4_YEAST	AAFIER	2	NA	0	L	UPS1|2500 amol	4	10	1.194972e08	UPS1_2500amol_R1.mzML
sp|P49723|RIR4_YEAST	AAFIER	2	NA	0	L	UPS1|2500 amol	4	11	1.110775e08	UPS1_2500amol_R2.mzML
sp|P49723|RIR4_YEAST	AAFIER	2	NA	0	L	UPS1|2500 amol	4	12	1.16045e08	UPS1_2500amol_R3.mzML
sp|P49723|RIR4_YEAST	AAFIER	2	NA	0	L	UPS1|250 amol	5	13	1.174091e08	UPS1_250amol_R1.mzML
sp|P49723|RIR4_YEAST	AAFIER	2	NA	0	L	UPS1|250 amol	5	14	9.824444e07	UPS1_250amol_R2.mzML
sp|P49723|RIR4_YEAST	AAFIER	2	NA	0	L	UPS1|250 amol	5	15	1.107425e08	UPS1_250amol_R3.mzML
sp|P49723|RIR4_YEAST	AAFIER	2	NA	0	L	UPS1|50000 amol	6	16	1.265154e08	UPS1_50000amol_R1.mzML
sp|P49723|RIR4_YEAST	AAFIER	2	NA	0	L	UPS1|50000 amol	6	17	1.143072e08	UPS1_50000amol_R2.mzML
sp|P49723|RIR4_YEAST	AAFIER	2	NA	0	L	UPS1|50000 amol	6	18	1.092537e08	UPS1_50000amol_R3.mzML
sp|P49723|RIR4_YEAST	AAFIER	2	NA	0	L	UPS1|5000 amol	7	19	1.173195e08	UPS1_5000amol_R1.mzML
sp|P49723|RIR4_YEAST	AAFIER	2	NA	0	L	UPS1|12500 amol	1	2	1.064508e08	UPS1_12500amol_R2.mzML
sp|P49723|RIR4_YEAST	AAFIER	2	NA	0	L	UPS1|5000 amol	7	20	1.182156e08	UPS1_5000amol_R2.mzML
sp|P49723|RIR4_YEAST	AAFIER	2	NA	0	L	UPS1|5000 amol	7	21	1.109919e08	UPS1_5000amol_R3.mzML
sp|P49723|RIR4_YEAST	AAFIER	2	NA	0	L	UPS1|500 amol	8	22	1.110004e08	UPS1_500amol_R1.mzML
sp|P49723|RIR4_YEAST	AAFIER	2	NA	0	L	UPS1|500 amol	8	23	1.291502e08	UPS1_500amol_R2.mzML
sp|P49723|RIR4_YEAST	AAFIER	2	NA	0	L	UPS1|500 amol	8	24	1.259565e08	UPS1_500amol_R3.mzML
sp|P49723|RIR4_YEAST	AAFIER	2	NA	0	L	UPS1|50 amol	9	25	9.901791e07	UPS1_50amol_R1.mzML
sp|P49723|RIR4_YEAST	AAFIER	2	NA	0	L	UPS1|50 amol	9	26	1.067114e08	UPS1_50amol_R2.mzML
sp|P49723|RIR4_YEAST	AAFIER	2	NA	0	L	UPS1|50 amol	9	27	1.040614e08	UPS1_50amol_R3.mzML
sp|P49723|RIR4_YEAST	AAFIER	2	NA	0	L	UPS1|12500 amol	1	3	1.079383e08	UPS1_12500amol_R3.mzML
sp|P49723|RIR4_YEAST	AAFIER	2	NA	0	L	UPS1|125 amol	2	4	1.13425e08	UPS1_125amol_R1.mzML
sp|P49723|RIR4_YEAST	AAFIER	2	NA	0	L	UPS1|125 amol	2	5	1.198892e08	UPS1_125amol_R2.mzML
sp|P49723|RIR4_YEAST	AAFIER	2	NA	0	L	UPS1|125 amol	2	6	1.168761e08	UPS1_125amol_R3.mzML
sp|P49723|RIR4_YEAST	AAFIER	2	NA	0	L	UPS1|25000 amol	3	7	8.773091e07	UPS1_25000amol_R1.mzML
sp|P49723|RIR4_YEAST	AAFIER	2	NA	0	L	UPS1|25000 amol	3	8	1.728337e08	UPS1_25000amol_R2.mzML
sp|P49723|RIR4_YEAST	AAFIER	2	NA	0	L	UPS1|25000 amol	3	9	1.503306e08	UPS1_25000amol_R3.mzML
sp|P17649|GABAT_YEAST	AAFIYYR	2	NA	0	L	UPS1|12500 amol	1	1	3.340909e07	UPS1_12500amol_R1.mzML
sp|P17649|GABAT_YEAST	AAFIYYR	2	NA	0	L	UPS1|2500 amol	4	10	3.772806e07	UPS1_2500amol_R1.mzML
sp|P17649|GABAT_YEAST	AAFIYYR	2	NA	0	L	UPS1|2500 amol	4	11	3.553402e07	UPS1_2500amol_R2.mzML
sp|P17649|GABAT_YEAST	AAFIYYR	2	NA	0	L	UPS1|2500 amol	4	12	3.711401e07	UPS1_2500amol_R3.mzML
sp|P17649|GABAT_YEAST	AAFIYYR	2	NA	0	L	UPS1|250 amol	5	13	3.943755e07	UPS1_250amol_R1.mzML
sp|P17649|GABAT_YEAST	AAFIYYR	2	NA	0	L	UPS1|250 amol	5	14	3.660367e07	UPS1_250amol_R2.mzML
sp|P17649|GABAT_YEAST	AAFIYYR	2	NA	0	L	UPS1|250 amol	5	15	4.390115e07	UPS1_250amol_R3.mzML
sp|P17649|GABAT_YEAST	AAFIYYR	2	NA	0	L	UPS1|50000 amol	6	16	4.731957e07	UPS1_50000amol_R1.mzML
sp|P17649|GABAT_YEAST	AAFIYYR	2	NA	0	L	UPS1|50000 amol	6	17	4.59579e07	UPS1_50000amol_R2.mzML
sp|P17649|GABAT_YEAST	AAFIYYR	2	NA	0	L	UPS1|50000 amol	6	18	4.495104e07	UPS1_50000amol_R3.mzML
sp|P17649|GABAT_YEAST	AAFIYYR	2	NA	0	L	UPS1|5000 amol	7	19	3.62663e07	UPS1_5000amol_R1.mzML
sp|P17649|GABAT_YEAST	AAFIYYR	2	NA	0	L	UPS1|12500 amol	1	2	3.796801e07	UPS1_12500amol_R2.mzML
sp|P17649|GABAT_YEAST	AAFIYYR	2	NA	0	L	UPS1|5000 amol	7	20	3.398448e07	UPS1_5000amol_R2.mzML
sp|P17649|GABAT_YEAST	AAFIYYR	2	NA	0	L	UPS1|5000 amol	7	21	3.383106e07	UPS1_5000amol_R3.mzML
sp|P17649|GABAT_YEAST	AAFIYYR	2	NA	0	L	UPS1|500 amol	8	22	4.311816e07	UPS1_500amol_R1.mzML
sp|P17649|GABAT_YEAST	AAFIYYR	2	NA	0	L	UPS1|500 amol	8	23	4.537899e07	UPS1_500amol_R2.mzML
sp|P17649|GABAT_YEAST	AAFIYYR	2	NA	0	L	UPS1|500 amol	8	24	4.294965e07	UPS1_500amol_R3.mzML
sp|P17649|GABAT_YEAST	AAFIYYR	2	NA	0	L	UPS1|50 amol	9	25	3.858254e07	UPS1_50amol_R1.mzML
sp|P17649|GABAT_YEAST	AAFIYYR	2	NA	0	L	UPS1|50 amol	9	26	4.015905e07	UPS1_50amol_R2.mzML
sp|P17649|GABAT_YEAST	AAFIYYR	2	NA	0	L	UPS1|50 amol	9	27	4.167663e07	UPS1_50amol_R3.mzML
sp|P17649|GABAT_YEAST	AAFIYYR	2	NA	0	L	UPS1|12500 amol	1	3	3.309807e07	UPS1_12500amol_R3.mzML
sp|P17649|GABAT_YEAST	AAFIYYR	2	NA	0	L	UPS1|125 amol	2	4	4.135354e07	UPS1_125amol_R1.mzML
sp|P17649|GABAT_YEAST	AAFIYYR	2	NA	0	L	UPS1|125 amol	2	5	4.099124e07	UPS1_125amol_R2.mzML
sp|P17649|GABAT_YEAST	AAFIYYR	2	NA	0	L	UPS1|125 amol	2	6	4.1248e07	UPS1_125amol_R3.mzML
sp|P17649|GABAT_YEAST	AAFIYYR	2	NA	0	L	UPS1|25000 amol	3	7	3.332057e07	UPS1_25000amol_R1.mzML
sp|P17649|GABAT_YEAST	AAFIYYR	2	NA	0	L	UPS1|25000 amol	3	8	6.139811e07	UPS1_25000amol_R2.mzML
sp|P17649|GABAT_YEAST	AAFIYYR	2	NA	0	L	UPS1|25000 amol	3	9	4.228606e07	UPS1_25000amol_R3.mzML
sp|P07256|QCR1_YEAST	AAFLGSEVR	2	NA	0	L	UPS1|12500 amol	1	1	7.630916e07	UPS1_12500amol_R1.mzML
sp|P07256|QCR1_YEAST	AAFLGSEVR	2	NA	0	L	UPS1|2500 amol	4	10	7.792384e07	UPS1_2500amol_R1.mzML
sp|P07256|QCR1_YEAST	AAFLGSEVR	2	NA	0	L	UPS1|2500 amol	4	11	7.316055e07	UPS1_2500amol_R2.mzML
sp|P07256|QCR1_YEAST	AAFLGSEVR	2	NA	0	L	UPS1|2500 amol	4	12	8.037496e07	UPS1_2500amol_R3.mzML
sp|P07256|QCR1_YEAST	AAFLGSEVR	2	NA	0	L	UPS1|250 amol	5	13	8.243159e07	UPS1_250amol_R1.mzML
sp|P07256|QCR1_YEAST	AAFLGSEVR	2	NA	0	L	UPS1|250 amol	5	14	7.39559e07	UPS1_250amol_R2.mzML
sp|P07256|QCR1_YEAST	AAFLGSEVR	2	NA	0	L	UPS1|250 amol	5	15	7.478013e07	UPS1_250amol_R3.mzML
sp|P07256|QCR1_YEAST	AAFLGSEVR	2	NA	0	L	UPS1|50000 amol	6	16	1.018761e08	UPS1_50000amol_R1.mzML
sp|P07256|QCR1_YEAST	AAFLGSEVR	2	NA	0	L	UPS1|50000 amol	6	17	1.065458e08	UPS1_50000amol_R2.mzML
sp|P07256|QCR1_YEAST	AAFLGSEVR	2	NA	0	L	UPS1|50000 amol	6	18	1.054726e08	UPS1_50000amol_R3.mzML
sp|P07256|QCR1_YEAST	AAFLGSEVR	2	NA	0	L	UPS1|5000 amol	7	19	8.024047e07	UPS1_5000amol_R1.mzML
sp|P07256|QCR1_YEAST	AAFLGSEVR	2	NA	0	L	UPS1|12500 amol	1	2	8.168725e07	UPS1_12500amol_R2.mzML
sp|P07256|QCR1_YEAST	AAFLGSEVR	2	NA	0	L	UPS1|5000 amol	7	20	8.301402e07	UPS1_5000amol_R2.mzML
sp|P07256|QCR1_YEAST	AAFLGSEVR	2	NA	0	L	UPS1|5000 amol	7	21	7.83635e07	UPS1_5000amol_R3.mzML
sp|P07256|QCR1_YEAST	AAFLGSEVR	2	NA	0	L	UPS1|500 amol	8	22	9.142401e07	UPS1_500amol_R1.mzML
sp|P07256|QCR1_YEAST	AAFLGSEVR	2	NA	0	L	UPS1|500 amol	8	23	8.321455e07	UPS1_500amol_R2.mzML
sp|P07256|QCR1_YEAST	AAFLGSEVR	2	NA	0	L	UPS1|500 amol	8	24	8.114113e07	UPS1_500amol_R3.mzML
sp|P07256|QCR1_YEAST	AAFLGSEVR	2	NA	0	L	UPS1|50 amol	9	25	7.386462e07	UPS1_50amol_R1.mzML
sp|P07256|QCR1_YEAST	AAFLGSEVR	2	NA	0	L	UPS1|50 amol	9	26	7.512817e07	UPS1_50amol_R2.mzML
sp|P07256|QCR1_YEAST	AAFLGSEVR	2	NA	0	L	UPS1|50 amol	9	27	7.460947e07	UPS1_50amol_R3.mzML
sp|P07256|QCR1_YEAST	AAFLGSEVR	2	NA	0	L	UPS1|12500 amol	1	3	7.6784e07	UPS1_12500amol_R3.mzML
sp|P07256|QCR1_YEAST	AAFLGSEVR	2	NA	0	L	UPS1|125 amol	2	4	7.911805e07	UPS1_125amol_R1.mzML
sp|P07256|QCR1_YEAST	AAFLGSEVR	2	NA	0	L	UPS1|125 amol	2	5	7.652288e07	UPS1_125amol_R2.mzML
sp|P07256|QCR1_YEAST	AAFLGSEVR	2	NA	0	L	UPS1|125 amol	2	6	8.042607e07	UPS1_125amol_R3.mzML
sp|P07256|QCR1_YEAST	AAFLGSEVR	2	NA	0	L	UPS1|25000 amol	3	7	7.66327e07	UPS1_25000amol_R1.mzML
sp|P07256|QCR1_YEAST	AAFLGSEVR	2	NA	0	L	UPS1|25000 amol	3	8	1.142903e08	UPS1_25000amol_R2.mzML
sp|P07256|QCR1_YEAST	AAFLGSEVR	2	NA	0	L	UPS1|25000 amol	3	9	1.054132e08	UPS1_25000amol_R3.mzML
sp|P53252|PIL1_YEAST	AAFNYQFDSIIEHSEK	3	NA	0	L	UPS1|12500 amol	1	1	1.444458e08	UPS1_12500amol_R1.mzML
sp|P53252|PIL1_YEAST	AAFNYQFDSIIEHSEK	3	NA	0	L	UPS1|2500 amol	4	10	1.473735e08	UPS1_2500amol_R1.mzML
sp|P53252|PIL1_YEAST	AAFNYQFDSIIEHSEK	3	NA	0	L	UPS1|2500 amol	4	11	1.382901e08	UPS1_2500amol_R2.mzML
sp|P53252|PIL1_YEAST	AAFNYQFDSIIEHSEK	3	NA	0	L	UPS1|2500 amol	4	12	1.462894e08	UPS1_2500amol_R3.mzML
sp|P53252|PIL1_YEAST	AAFNYQFDSIIEHSEK	3	NA	0	L	UPS1|250 amol	5	13	1.341212e08	UPS1_250amol_R1.mzML
sp|P53252|PIL1_YEAST	AAFNYQFDSIIEHSEK	3	NA	0	L	UPS1|250 amol	5	14	1.335579e08	UPS1_250amol_R2.mzML
sp|P53252|PIL1_YEAST	AAFNYQFDSIIEHSEK	3	NA	0	L	UPS1|250 amol	5	15	1.374173e08	UPS1_250amol_R3.mzML
sp|P53252|PIL1_YEAST	AAFNYQFDSIIEHSEK	3	NA	0	L	UPS1|50000 amol	6	16	1.526505e08	UPS1_50000amol_R1.mzML
sp|P53252|PIL1_YEAST	AAFNYQFDSIIEHSEK	3	NA	0	L	UPS1|50000 amol	6	17	1.392229e08	UPS1_50000amol_R2.mzML
sp|P53252|PIL1_YEAST	AAFNYQFDSIIEHSEK	3	NA	0	L	UPS1|50000 amol	6	18	1.552559e08	UPS1_50000amol_R3.mzML
sp|P53252|PIL1_YEAST	AAFNYQFDSIIEHSEK	3	NA	0	L	UPS1|5000 amol	7	19	1.442429e08	UPS1_5000amol_R1.mzML
sp|P53252|PIL1_YEAST	AAFNYQFDSIIEHSEK	3	NA	0	L	UPS1|12500 amol	1	2	1.435175e08	UPS1_12500amol_R2.mzML
sp|P53252|PIL1_YEAST	AAFNYQFDSIIEHSEK	3	NA	0	L	UPS1|5000 amol	7	20	1.449085e08	UPS1_5000amol_R2.mzML
sp|P53252|PIL1_YEAST	AAFNYQFDSIIEHSEK	3	NA	0	L	UPS1|5000 amol	7	21	1.431214e08	UPS1_5000amol_R3.mzML
sp|P53252|PIL1_YEAST	AAFNYQFDSIIEHSEK	3	NA	0	L	UPS1|500 amol	8	22	1.411074e08	UPS1_500amol_R1.mzML
sp|P53252|PIL1_YEAST	AAFNYQFDSIIEHSEK	3	NA	0	L	UPS1|500 amol	8	23	8.717209e07	UPS1_500amol_R2.mzML
sp|P53252|PIL1_YEAST	AAFNYQFDSIIEHSEK	3	NA	0	L	UPS1|500 amol	8	24	8.744238e07	UPS1_500amol_R3.mzML
sp|P53252|PIL1_YEAST	AAFNYQFDSIIEHSEK	3	NA	0	L	UPS1|50 amol	9	25	1.43705e08	UPS1_50amol_R1.mzML
sp|P53252|PIL1_YEAST	AAFNYQFDSIIEHSEK	3	NA	0	L	UPS1|50 amol	9	26	1.223006e08	UPS1_50amol_R2.mzML
sp|P53252|PIL1_YEAST	AAFNYQFDSIIEHSEK	3	NA	0	L	UPS1|50 amol	9	27	1.428001e08	UPS1_50amol_R3.mzML
sp|P53252|PIL1_YEAST	AAFNYQFDSIIEHSEK	3	NA	0	L	UPS1|12500 amol	1	3	1.379134e08	UPS1_12500amol_R3.mzML
sp|P53252|PIL1_YEAST	AAFNYQFDSIIEHSEK	3	NA	0	L	UPS1|125 amol	2	4	1.356134e08	UPS1_125amol_R1.mzML
sp|P53252|PIL1_YEAST	AAFNYQFDSIIEHSEK	3	NA	0	L	UPS1|125 amol	2	5	1.142967e08	UPS1_125amol_R2.mzML
sp|P53252|PIL1_YEAST	AAFNYQFDSIIEHSEK	3	NA	0	L	UPS1|125 amol	2	6	1.23065e08	UPS1_125amol_R3.mzML
sp|P53252|PIL1_YEAST	AAFNYQFDSIIEHSEK	3	NA	0	L	UPS1|25000 amol	3	7	1.344207e08	UPS1_25000amol_R1.mzML
sp|P53252|PIL1_YEAST	AAFNYQFDSIIEHSEK	3	NA	0	L	UPS1|25000 amol	3	8	1.792086e08	UPS1_25000amol_R2.mzML
sp|P53252|PIL1_YEAST	AAFNYQFDSIIEHSEK	3	NA	0	L	UPS1|25000 amol	3	9	1.551743e08	UPS1_25000amol_R3.mzML
P02768ups|ALBU_HUMAN_UPS	AAFTEC(Carbamidomethyl)C(Carbamidomethyl)QAADK	2	NA	0	L	UPS1|12500 amol	1	1	7.7489e07	UPS1_12500amol_R1.mzML
P02768ups|ALBU_HUMAN_UPS	AAFTEC(Carbamidomethyl)C(Carbamidomethyl)QAADK	2	NA	0	L	UPS1|2500 amol	4	10	1.569664e07	UPS1_2500amol_R1.mzML
P02768ups|ALBU_HUMAN_UPS	AAFTEC(Carbamidomethyl)C(Carbamidomethyl)QAADK	2	NA	0	L	UPS1|2500 amol	4	11	1.547442e07	UPS1_2500amol_R2.mzML
P02768ups|ALBU_HUMAN_UPS	AAFTEC(Carbamidomethyl)C(Carbamidomethyl)QAADK	2	NA	0	L	UPS1|2500 amol	4	12	1.440767e07	UPS1_2500amol_R3.mzML
P02768ups|ALBU_HUMAN_UPS	AAFTEC(Carbamidomethyl)C(Carbamidomethyl)QAADK	2	NA	0	L	UPS1|250 amol	5	13	1.304575e07	UPS1_250amol_R1.mzML
P02768ups|ALBU_HUMAN_UPS	AAFTEC(Carbamidomethyl)C(Carbamidomethyl)QAADK	2	NA	0	L	UPS1|250 amol	5	14	4.414627e06	UPS1_250amol_R2.mzML
P02768ups|ALBU_HUMAN_UPS	AAFTEC(Carbamidomethyl)C(Carbamidomethyl)QAADK	2	NA	0	L	UPS1|250 amol	5	15	1.377889e06	UPS1_250amol_R3.mzML
P02768ups|ALBU_HUMAN_UPS	AAFTEC(Carbamidomethyl)C(Carbamidomethyl)QAADK	2	NA	0	L	UPS1|50000 amol	6	16	3.573767e08	UPS1_50000amol_R1.mzML
P02768ups|ALBU_HUMAN_UPS	AAFTEC(Carbamidomethyl)C(Carbamidomethyl)QAADK	2	NA	0	L	UPS1|50000 amol	6	17	3.429418e08	UPS1_50000amol_R2.mzML
P02768ups|ALBU_HUMAN_UPS	AAFTEC(Carbamidomethyl)C(Carbamidomethyl)QAADK	2	NA	0	L	UPS1|50000 amol	6	18	3.554052e08	UPS1_50000amol_R3.mzML
P02768ups|ALBU_HUMAN_UPS	AAFTEC(Carbamidomethyl)C(Carbamidomethyl)QAADK	2	NA	0	L	UPS1|5000 amol	7	19	3.285867e07	UPS1_5000amol_R1.mzML
P02768ups|ALBU_HUMAN_UPS	AAFTEC(Carbamidomethyl)C(Carbamidomethyl)QAADK	2	NA	0	L	UPS1|12500 amol	1	2	7.16304e07	UPS1_12500amol_R2.mzML
P02768ups|ALBU_HUMAN_UPS	AAFTEC(Carbamidomethyl)C(Carbamidomethyl)QAADK	2	NA	0	L	UPS1|5000 amol	7	20	3.221661e07	UPS1_5000amol_R2.mzML
P02768ups|ALBU_HUMAN_UPS	AAFTEC(Carbamidomethyl)C(Carbamidomethyl)QAADK	2	NA	0	L	UPS1|5000 amol	7	21	2.977821e07	UPS1_5000amol_R3.mzML
P02768ups|ALBU_HUMAN_UPS	AAFTEC(Carbamidomethyl)C(Carbamidomethyl)QAADK	2	NA	0	L	UPS1|500 amol	8	22	5.445823e06	UPS1_500amol_R1.mzML
P02768ups|ALBU_HUMAN_UPS	AAFTEC(Carbamidomethyl)C(Carbamidomethyl)QAADK	2	NA	0	L	UPS1|500 amol	8	23	4.523447e06	UPS1_500amol_R2.mzML
P02768ups|ALBU_HUMAN_UPS	AAFTEC(Carbamidomethyl)C(Carbamidomethyl)QAADK	2	NA	0	L	UPS1|500 amol	8	24	4.089854e06	UPS1_500amol_R3.mzML
P02768ups|ALBU_HUMAN_UPS	AAFTEC(Carbamidomethyl)C(Carbamidomethyl)QAADK	2	NA	0	L	UPS1|50 amol	9	25	2.128311e05	UPS1_50amol_R1.mzML
P02768ups|ALBU_HUMAN_UPS	AAFTEC(Carbamidomethyl)C(Carbamidomethyl)QAADK	2	NA	0	L	UPS1|50 amol	9	27	2.162395e05	UPS1_50amol_R3.mzML
P02768ups|ALBU_HUMAN_UPS	AAFTEC(Carbamidomethyl)C(Carbamidomethyl)QAADK	2	NA	0	L	UPS1|12500 amol	1	3	7.159071e07	UPS1_12500amol_R3.mzML
P02768ups|ALBU_HUMAN_UPS	AAFTEC(Carbamidomethyl)C(Carbamidomethyl)QAADK	2	NA	0	L	UPS1|125 amol	2	4	7.078302e05	UPS1_125amol_R1.mzML
P02768ups|ALBU_HUMAN_UPS	AAFTEC(Carbamidomethyl)C(Carbamidomethyl)QAADK	2	NA	0	L	UPS1|125 amol	2	5	1.261596e06	UPS1_125amol_R2.mzML
P02768ups|ALBU_HUMAN_UPS	AAFTEC(Carbamidomethyl)C(Carbamidomethyl)QAADK	2	NA	0	L	UPS1|125 amol	2	6	6.49669e05	UPS1_125amol_R3.mzML
P02768ups|ALBU_HUMAN_UPS	AAFTEC(Carbamidomethyl)C(Carbamidomethyl)QAADK	2	NA	0	L	UPS1|25000 amol	3	7	1.379984e08	UPS1_25000amol_R1.mzML
P02768ups|ALBU_HUMAN_UPS	AAFTEC(Carbamidomethyl)C(Carbamidomethyl)QAADK	2	NA	0	L	UPS1|25000 amol	3	8	1.903044e08	UPS1_25000amol_R2.mzML
P02768ups|ALBU_HUMAN_UPS	AAFTEC(Carbamidomethyl)C(Carbamidomethyl)QAADK	2	NA	0	L	UPS1|25000 amol	3	9	1.828458e08	UPS1_25000amol_R3.mzML
sp|P25443|RS2_YEAST	AAFVAIGNTYGFLTPNLWAEQPLPVSPLDIYSDEASAQK	4	NA	0	L	UPS1|12500 amol	1	1	4.763483e07	UPS1_12500amol_R1.mzML
sp|P25443|RS2_YEAST	AAFVAIGNTYGFLTPNLWAEQPLPVSPLDIYSDEASAQK	4	NA	0	L	UPS1|2500 amol	4	10	4.380044e07	UPS1_2500amol_R1.mzML
sp|P25443|RS2_YEAST	AAFVAIGNTYGFLTPNLWAEQPLPVSPLDIYSDEASAQK	4	NA	0	L	UPS1|2500 amol	4	11	4.253084e07	UPS1_2500amol_R2.mzML
sp|P25443|RS2_YEAST	AAFVAIGNTYGFLTPNLWAEQPLPVSPLDIYSDEASAQK	4	NA	0	L	UPS1|2500 amol	4	12	3.803909e07	UPS1_2500amol_R3.mzML
sp|P25443|RS2_YEAST	AAFVAIGNTYGFLTPNLWAEQPLPVSPLDIYSDEASAQK	4	NA	0	L	UPS1|250 amol	5	13	3.881398e07	UPS1_250amol_R1.mzML
sp|P25443|RS2_YEAST	AAFVAIGNTYGFLTPNLWAEQPLPVSPLDIYSDEASAQK	4	NA	0	L	UPS1|250 amol	5	14	3.910596e07	UPS1_250amol_R2.mzML
sp|P25443|RS2_YEAST	AAFVAIGNTYGFLTPNLWAEQPLPVSPLDIYSDEASAQK	4	NA	0	L	UPS1|250 amol	5	15	3.97065e07	UPS1_250amol_R3.mzML
sp|P25443|RS2_YEAST	AAFVAIGNTYGFLTPNLWAEQPLPVSPLDIYSDEASAQK	4	NA	0	L	UPS1|50000 amol	6	16	5.939604e07	UPS1_50000amol_R1.mzML
sp|P25443|RS2_YEAST	AAFVAIGNTYGFLTPNLWAEQPLPVSPLDIYSDEASAQK	4	NA	0	L	UPS1|50000 amol	6	17	5.799676e07	UPS1_50000amol_R2.mzML
sp|P25443|RS2_YEAST	AAFVAIGNTYGFLTPNLWAEQPLPVSPLDIYSDEASAQK	4	NA	0	L	UPS1|50000 amol	6	18	5.484389e07	UPS1_50000amol_R3.mzML
sp|P25443|RS2_YEAST	AAFVAIGNTYGFLTPNLWAEQPLPVSPLDIYSDEASAQK	4	NA	0	L	UPS1|5000 amol	7	19	3.851247e07	UPS1_5000amol_R1.mzML
sp|P25443|RS2_YEAST	AAFVAIGNTYGFLTPNLWAEQPLPVSPLDIYSDEASAQK	4	NA	0	L	UPS1|12500 amol	1	2	5.195891e07	UPS1_12500amol_R2.mzML
sp|P25443|RS2_YEAST	AAFVAIGNTYGFLTPNLWAEQPLPVSPLDIYSDEASAQK	4	NA	0	L	UPS1|5000 amol	7	20	3.842036e07	UPS1_5000amol_R2.mzML
sp|P25443|RS2_YEAST	AAFVAIGNTYGFLTPNLWAEQPLPVSPLDIYSDEASAQK	4	NA	0	L	UPS1|5000 amol	7	21	4.296238e07	UPS1_5000amol_R3.mzML
sp|P25443|RS2_YEAST	AAFVAIGNTYGFLTPNLWAEQPLPVSPLDIYSDEASAQK	4	NA	0	L	UPS1|500 amol	8	22	3.942504e07	UPS1_500amol_R1.mzML
sp|P25443|RS2_YEAST	AAFVAIGNTYGFLTPNLWAEQPLPVSPLDIYSDEASAQK	4	NA	0	L	UPS1|500 amol	8	23	3.804713e07	UPS1_500amol_R2.mzML
sp|P25443|RS2_YEAST	AAFVAIGNTYGFLTPNLWAEQPLPVSPLDIYSDEASAQK	4	NA	0	L	UPS1|500 amol	8	24	4.122897e07	UPS1_500amol_R3.mzML
sp|P25443|RS2_YEAST	AAFVAIGNTYGFLTPNLWAEQPLPVSPLDIYSDEASAQK	4	NA	0	L	UPS1|50 amol	9	25	4.803443e07	UPS1_50amol_R1.mzML
sp|P25443|RS2_YEAST	AAFVAIGNTYGFLTPNLWAEQPLPVSPLDIYSDEASAQK	4	NA	0	L	UPS1|50 amol	9	26	4.541565e07	UPS1_50amol_R2.mzML
sp|P25443|RS2_YEAST	AAFVAIGNTYGFLTPNLWAEQPLPVSPLDIYSDEASAQK	4	NA	0	L	UPS1|50 amol	9	27	4.779461e07	UPS1_50amol_R3.mzML
sp|P25443|RS2_YEAST	AAFVAIGNTYGFLTPNLWAEQPLPVSPLDIYSDEASAQK	4	NA	0	L	UPS1|12500 amol	1	3	5.775949e07	UPS1_12500amol_R3.mzML
sp|P25443|RS2_YEAST	AAFVAIGNTYGFLTPNLWAEQPLPVSPLDIYSDEASAQK	4	NA	0	L	UPS1|125 amol	2	4	3.81718e07	UPS1_125amol_R1.mzML
sp|P25443|RS2_YEAST	AAFVAIGNTYGFLTPNLWAEQPLPVSPLDIYSDEASAQK	4	NA	0	L	UPS1|125 amol	2	5	4.252038e07	UPS1_125amol_R2.mzML
sp|P25443|RS2_YEAST	AAFVAIGNTYGFLTPNLWAEQPLPVSPLDIYSDEASAQK	4	NA	0	L	UPS1|125 amol	2	6	4.176614e07	UPS1_125amol_R3.mzML
sp|P25443|RS2_YEAST	AAFVAIGNTYGFLTPNLWAEQPLPVSPLDIYSDEASAQK	4	NA	0	L	UPS1|25000 amol	3	7	5.592164e07	UPS1_25000amol_R1.mzML
sp|P25443|RS2_YEAST	AAFVAIGNTYGFLTPNLWAEQPLPVSPLDIYSDEASAQK	4	NA	0	L	UPS1|25000 amol	3	8	7.126466e07	UPS1_25000amol_R2.mzML
sp|P25443|RS2_YEAST	AAFVAIGNTYGFLTPNLWAEQPLPVSPLDIYSDEASAQK	4	NA	0	L	UPS1|25000 amol	3	9	6.193424e07	UPS1_25000amol_R3.mzML
sp|P25443|RS2_YEAST	AAFVAIGNTYGFLTPNLWAEQPLPVSPLDIYSDEASAQKK	4	NA	0	L	UPS1|12500 amol	1	1	1.955676e07	UPS1_12500amol_R1.mzML
sp|P25443|RS2_YEAST	AAFVAIGNTYGFLTPNLWAEQPLPVSPLDIYSDEASAQKK	4	NA	0	L	UPS1|2500 amol	4	10	2.312204e07	UPS1_2500amol_R1.mzML
sp|P25443|RS2_YEAST	AAFVAIGNTYGFLTPNLWAEQPLPVSPLDIYSDEASAQKK	4	NA	0	L	UPS1|2500 amol	4	11	2.717891e07	UPS1_2500amol_R2.mzML
sp|P25443|RS2_YEAST	AAFVAIGNTYGFLTPNLWAEQPLPVSPLDIYSDEASAQKK	4	NA	0	L	UPS1|2500 amol	4	12	1.989126e07	UPS1_2500amol_R3.mzML
sp|P25443|RS2_YEAST	AAFVAIGNTYGFLTPNLWAEQPLPVSPLDIYSDEASAQKK	4	NA	0	L	UPS1|250 amol	5	13	3.005895e07	UPS1_250amol_R1.mzML
sp|P25443|RS2_YEAST	AAFVAIGNTYGFLTPNLWAEQPLPVSPLDIYSDEASAQKK	4	NA	0	L	UPS1|250 amol	5	14	2.837329e07	UPS1_250amol_R2.mzML
sp|P25443|RS2_YEAST	AAFVAIGNTYGFLTPNLWAEQPLPVSPLDIYSDEASAQKK	4	NA	0	L	UPS1|250 amol	5	15	2.645457e07	UPS1_250amol_R3.mzML
sp|P25443|RS2_YEAST	AAFVAIGNTYGFLTPNLWAEQPLPVSPLDIYSDEASAQKK	4	NA	0	L	UPS1|50000 amol	6	16	2.772843e07	UPS1_50000amol_R1.mzML
sp|P25443|RS2_YEAST	AAFVAIGNTYGFLTPNLWAEQPLPVSPLDIYSDEASAQKK	4	NA	0	L	UPS1|50000 amol	6	17	1.587409e07	UPS1_50000amol_R2.mzML
sp|P25443|RS2_YEAST	AAFVAIGNTYGFLTPNLWAEQPLPVSPLDIYSDEASAQKK	4	NA	0	L	UPS1|50000 amol	6	18	1.828647e07	UPS1_50000amol_R3.mzML
sp|P25443|RS2_YEAST	AAFVAIGNTYGFLTPNLWAEQPLPVSPLDIYSDEASAQKK	4	NA	0	L	UPS1|5000 amol	7	19	6.177985e07	UPS1_5000amol_R1.mzML
sp|P25443|RS2_YEAST	AAFVAIGNTYGFLTPNLWAEQPLPVSPLDIYSDEASAQKK	4	NA	0	L	UPS1|12500 amol	1	2	2.201209e07	UPS1_12500amol_R2.mzML
sp|P25443|RS2_YEAST	AAFVAIGNTYGFLTPNLWAEQPLPVSPLDIYSDEASAQKK	4	NA	0	L	UPS1|5000 amol	7	20	1.968279e07	UPS1_5000amol_R2.mzML
sp|P25443|RS2_YEAST	AAFVAIGNTYGFLTPNLWAEQPLPVSPLDIYSDEASAQKK	4	NA	0	L	UPS1|5000 amol	7	21	2.200409e07	UPS1_5000amol_R3.mzML
sp|P25443|RS2_YEAST	AAFVAIGNTYGFLTPNLWAEQPLPVSPLDIYSDEASAQKK	4	NA	0	L	UPS1|500 amol	8	22	3.108238e07	UPS1_500amol_R1.mzML
sp|P25443|RS2_YEAST	AAFVAIGNTYGFLTPNLWAEQPLPVSPLDIYSDEASAQKK	4	NA	0	L	UPS1|500 amol	8	24	2.621359e07	UPS1_500amol_R3.mzML
sp|P25443|RS2_YEAST	AAFVAIGNTYGFLTPNLWAEQPLPVSPLDIYSDEASAQKK	4	NA	0	L	UPS1|50 amol	9	25	3.415635e07	UPS1_50amol_R1.mzML
sp|P25443|RS2_YEAST	AAFVAIGNTYGFLTPNLWAEQPLPVSPLDIYSDEASAQKK	4	NA	0	L	UPS1|50 amol	9	26	3.484108e07	UPS1_50amol_R2.mzML
sp|P25443|RS2_YEAST	AAFVAIGNTYGFLTPNLWAEQPLPVSPLDIYSDEASAQKK	4	NA	0	L	UPS1|50 amol	9	27	3.533944e07	UPS1_50amol_R3.mzML
sp|P25443|RS2_YEAST	AAFVAIGNTYGFLTPNLWAEQPLPVSPLDIYSDEASAQKK	4	NA	0	L	UPS1|12500 amol	1	3	2.165234e07	UPS1_12500amol_R3.mzML
sp|P25443|RS2_YEAST	AAFVAIGNTYGFLTPNLWAEQPLPVSPLDIYSDEASAQKK	4	NA	0	L	UPS1|125 amol	2	4	2.897558e07	UPS1_125amol_R1.mzML
sp|P25443|RS2_YEAST	AAFVAIGNTYGFLTPNLWAEQPLPVSPLDIYSDEASAQKK	4	NA	0	L	UPS1|125 amol	2	5	3.001779e07	UPS1_125amol_R2.mzML
sp|P25443|RS2_YEAST	AAFVAIGNTYGFLTPNLWAEQPLPVSPLDIYSDEASAQKK	4	NA	0	L	UPS1|125 amol	2	6	2.760229e07	UPS1_125amol_R3.mzML
sp|P25443|RS2_YEAST	AAFVAIGNTYGFLTPNLWAEQPLPVSPLDIYSDEASAQKK	4	NA	0	L	UPS1|25000 amol	3	7	2.146173e07	UPS1_25000amol_R1.mzML
sp|P25443|RS2_YEAST	AAFVAIGNTYGFLTPNLWAEQPLPVSPLDIYSDEASAQKK	4	NA	0	L	UPS1|25000 amol	3	8	2.554642e07	UPS1_25000amol_R2.mzML
sp|P25443|RS2_YEAST	AAFVAIGNTYGFLTPNLWAEQPLPVSPLDIYSDEASAQKK	4	NA	0	L	UPS1|25000 amol	3	9	2.164866e07	UPS1_25000amol_R3.mzML
sp|P10622|RLA3_YEAST	AAGANVDNVWADVYAK	2	NA	0	L	UPS1|12500 amol	1	1	4.798175e08	UPS1_12500amol_R1.mzML
sp|P10622|RLA3_YEAST	AAGANVDNVWADVYAK	2	NA	0	L	UPS1|2500 amol	4	10	4.826991e08	UPS1_2500amol_R1.mzML
sp|P10622|RLA3_YEAST	AAGANVDNVWADVYAK	2	NA	0	L	UPS1|2500 amol	4	11	4.619849e08	UPS1_2500amol_R2.mzML
sp|P10622|RLA3_YEAST	AAGANVDNVWADVYAK	2	NA	0	L	UPS1|2500 amol	4	12	4.700044e08	UPS1_2500amol_R3.mzML
sp|P10622|RLA3_YEAST	AAGANVDNVWADVYAK	2	NA	0	L	UPS1|250 amol	5	13	4.433907e08	UPS1_250amol_R1.mzML
sp|P10622|RLA3_YEAST	AAGANVDNVWADVYAK	2	NA	0	L	UPS1|250 amol	5	14	4.418614e08	UPS1_250amol_R2.mzML
sp|P10622|RLA3_YEAST	AAGANVDNVWADVYAK	2	NA	0	L	UPS1|250 amol	5	15	4.468947e08	UPS1_250amol_R3.mzML
sp|P10622|RLA3_YEAST	AAGANVDNVWADVYAK	2	NA	0	L	UPS1|50000 amol	6	16	5.546513e08	UPS1_50000amol_R1.mzML
sp|P10622|RLA3_YEAST	AAGANVDNVWADVYAK	2	NA	0	L	UPS1|50000 amol	6	17	4.951435e08	UPS1_50000amol_R2.mzML
sp|P10622|RLA3_YEAST	AAGANVDNVWADVYAK	2	NA	0	L	UPS1|50000 amol	6	18	5.035664e08	UPS1_50000amol_R3.mzML
sp|P10622|RLA3_YEAST	AAGANVDNVWADVYAK	2	NA	0	L	UPS1|5000 amol	7	19	4.729554e08	UPS1_5000amol_R1.mzML
sp|P10622|RLA3_YEAST	AAGANVDNVWADVYAK	2	NA	0	L	UPS1|12500 amol	1	2	4.75764e08	UPS1_12500amol_R2.mzML
sp|P10622|RLA3_YEAST	AAGANVDNVWADVYAK	2	NA	0	L	UPS1|5000 amol	7	20	4.994787e08	UPS1_5000amol_R2.mzML
sp|P10622|RLA3_YEAST	AAGANVDNVWADVYAK	2	NA	0	L	UPS1|5000 amol	7	21	4.633544e08	UPS1_5000amol_R3.mzML
sp|P10622|RLA3_YEAST	AAGANVDNVWADVYAK	2	NA	0	L	UPS1|500 amol	8	22	4.988882e08	UPS1_500amol_R1.mzML
sp|P10622|RLA3_YEAST	AAGANVDNVWADVYAK	2	NA	0	L	UPS1|500 amol	8	23	5.149595e08	UPS1_500amol_R2.mzML
sp|P10622|RLA3_YEAST	AAGANVDNVWADVYAK	2	NA	0	L	UPS1|500 amol	8	24	5.021494e08	UPS1_500amol_R3.mzML
sp|P10622|RLA3_YEAST	AAGANVDNVWADVYAK	2	NA	0	L	UPS1|50 amol	9	25	3.909163e08	UPS1_50amol_R1.mzML
sp|P10622|RLA3_YEAST	AAGANVDNVWADVYAK	2	NA	0	L	UPS1|50 amol	9	26	3.894095e08	UPS1_50amol_R2.mzML
sp|P10622|RLA3_YEAST	AAGANVDNVWADVYAK	2	NA	0	L	UPS1|50 amol	9	27	4.075632e08	UPS1_50amol_R3.mzML
sp|P10622|RLA3_YEAST	AAGANVDNVWADVYAK	2	NA	0	L	UPS1|12500 amol	1	3	4.528925e08	UPS1_12500amol_R3.mzML
sp|P10622|RLA3_YEAST	AAGANVDNVWADVYAK	2	NA	0	L	UPS1|125 amol	2	4	4.321568e08	UPS1_125amol_R1.mzML
sp|P10622|RLA3_YEAST	AAGANVDNVWADVYAK	2	NA	0	L	UPS1|125 amol	2	5	4.543263e08	UPS1_125amol_R2.mzML
sp|P10622|RLA3_YEAST	AAGANVDNVWADVYAK	2	NA	0	L	UPS1|125 amol	2	6	4.514219e08	UPS1_125amol_R3.mzML
sp|P10622|RLA3_YEAST	AAGANVDNVWADVYAK	2	NA	0	L	UPS1|25000 amol	3	7	4.465351e08	UPS1_25000amol_R1.mzML
sp|P10622|RLA3_YEAST	AAGANVDNVWADVYAK	2	NA	0	L	UPS1|25000 amol	3	8	5.863122e08	UPS1_25000amol_R2.mzML
sp|P10622|RLA3_YEAST	AAGANVDNVWADVYAK	2	NA	0	L	UPS1|25000 amol	3	9	5.047688e08	UPS1_25000amol_R3.mzML
sp|P00560|PGK_YEAST	AAGFLLEK	2	NA	0	L	UPS1|12500 amol	1	1	1.717211e09	UPS1_12500amol_R1.mzML
sp|P00560|PGK_YEAST	AAGFLLEK	2	NA	0	L	UPS1|2500 amol	4	10	1.79759e09	UPS1_2500amol_R1.mzML
sp|P00560|PGK_YEAST	AAGFLLEK	2	NA	0	L	UPS1|2500 amol	4	11	1.746097e09	UPS1_2500amol_R2.mzML
sp|P00560|PGK_YEAST	AAGFLLEK	2	NA	0	L	UPS1|2500 amol	4	12	1.8206e09	UPS1_2500amol_R3.mzML
sp|P00560|PGK_YEAST	AAGFLLEK	2	NA	0	L	UPS1|250 amol	5	13	1.723154e09	UPS1_250amol_R1.mzML
sp|P00560|PGK_YEAST	AAGFLLEK	2	NA	0	L	UPS1|250 amol	5	14	1.807284e09	UPS1_250amol_R2.mzML
sp|P00560|PGK_YEAST	AAGFLLEK	2	NA	0	L	UPS1|250 amol	5	15	1.798435e09	UPS1_250amol_R3.mzML
sp|P00560|PGK_YEAST	AAGFLLEK	2	NA	0	L	UPS1|50000 amol	6	16	2.152759e09	UPS1_50000amol_R1.mzML
sp|P00560|PGK_YEAST	AAGFLLEK	2	NA	0	L	UPS1|50000 amol	6	17	2.16367e09	UPS1_50000amol_R2.mzML
sp|P00560|PGK_YEAST	AAGFLLEK	2	NA	0	L	UPS1|50000 amol	6	18	2.025776e09	UPS1_50000amol_R3.mzML
sp|P00560|PGK_YEAST	AAGFLLEK	2	NA	0	L	UPS1|5000 amol	7	19	1.766223e09	UPS1_5000amol_R1.mzML
sp|P00560|PGK_YEAST	AAGFLLEK	2	NA	0	L	UPS1|12500 amol	1	2	1.67341e09	UPS1_12500amol_R2.mzML
sp|P00560|PGK_YEAST	AAGFLLEK	2	NA	0	L	UPS1|5000 amol	7	20	1.739663e09	UPS1_5000amol_R2.mzML
sp|P00560|PGK_YEAST	AAGFLLEK	2	NA	0	L	UPS1|5000 amol	7	21	1.77676e09	UPS1_5000amol_R3.mzML
sp|P00560|PGK_YEAST	AAGFLLEK	2	NA	0	L	UPS1|500 amol	8	22	1.959711e09	UPS1_500amol_R1.mzML
sp|P00560|PGK_YEAST	AAGFLLEK	2	NA	0	L	UPS1|500 amol	8	23	1.987662e09	UPS1_500amol_R2.mzML
sp|P00560|PGK_YEAST	AAGFLLEK	2	NA	0	L	UPS1|500 amol	8	24	1.960293e09	UPS1_500amol_R3.mzML
sp|P00560|PGK_YEAST	AAGFLLEK	2	NA	0	L	UPS1|50 amol	9	25	1.49989e09	UPS1_50amol_R1.mzML
sp|P00560|PGK_YEAST	AAGFLLEK	2	NA	0	L	UPS1|50 amol	9	26	1.52843e09	UPS1_50amol_R2.mzML
sp|P00560|PGK_YEAST	AAGFLLEK	2	NA	0	L	UPS1|50 amol	9	27	1.614381e09	UPS1_50amol_R3.mzML
sp|P00560|PGK_YEAST	AAGFLLEK	2	NA	0	L	UPS1|12500 amol	1	3	1.650878e09	UPS1_12500amol_R3.mzML
sp|P00560|PGK_YEAST	AAGFLLEK	2	NA	0	L	UPS1|125 amol	2	4	1.673458e09	UPS1_125amol_R1.mzML
sp|P00560|PGK_YEAST	AAGFLLEK	2	NA	0	L	UPS1|125 amol	2	5	1.693035e09	UPS1_125amol_R2.mzML
sp|P00560|PGK_YEAST	AAGFLLEK	2	NA	0	L	UPS1|125 amol	2	6	1.689838e09	UPS1_125amol_R3.mzML
sp|P00560|PGK_YEAST	AAGFLLEK	2	NA	0	L	UPS1|25000 amol	3	7	1.657586e09	UPS1_25000amol_R1.mzML
sp|P00560|PGK_YEAST	AAGFLLEK	2	NA	0	L	UPS1|25000 amol	3	8	2.471136e09	UPS1_25000amol_R2.mzML
sp|P00560|PGK_YEAST	AAGFLLEK	2	NA	0	L	UPS1|25000 amol	3	9	1.984368e09	UPS1_25000amol_R3.mzML
sp|P02406|RL28_YEAST	AAGGVVELIA	2	NA	0	L	UPS1|12500 amol	1	1	2.697363e07	UPS1_12500amol_R1.mzML
sp|P02406|RL28_YEAST	AAGGVVELIA	2	NA	0	L	UPS1|2500 amol	4	10	1.850877e07	UPS1_2500amol_R1.mzML
sp|P02406|RL28_YEAST	AAGGVVELIA	2	NA	0	L	UPS1|2500 amol	4	11	2.508591e07	UPS1_2500amol_R2.mzML
sp|P02406|RL28_YEAST	AAGGVVELIA	2	NA	0	L	UPS1|2500 amol	4	12	1.985054e07	UPS1_2500amol_R3.mzML
sp|P02406|RL28_YEAST	AAGGVVELIA	2	NA	0	L	UPS1|250 amol	5	13	1.67103e07	UPS1_250amol_R1.mzML
sp|P02406|RL28_YEAST	AAGGVVELIA	2	NA	0	L	UPS1|250 amol	5	14	2.092669e07	UPS1_250amol_R2.mzML
sp|P02406|RL28_YEAST	AAGGVVELIA	2	NA	0	L	UPS1|250 amol	5	15	1.71419e07	UPS1_250amol_R3.mzML
sp|P02406|RL28_YEAST	AAGGVVELIA	2	NA	0	L	UPS1|50000 amol	6	16	6.203745e07	UPS1_50000amol_R1.mzML
sp|P02406|RL28_YEAST	AAGGVVELIA	2	NA	0	L	UPS1|50000 amol	6	17	5.550242e07	UPS1_50000amol_R2.mzML
sp|P02406|RL28_YEAST	AAGGVVELIA	2	NA	0	L	UPS1|50000 amol	6	18	5.932069e07	UPS1_50000amol_R3.mzML
sp|P02406|RL28_YEAST	AAGGVVELIA	2	NA	0	L	UPS1|5000 amol	7	19	1.342439e07	UPS1_5000amol_R1.mzML
sp|P02406|RL28_YEAST	AAGGVVELIA	2	NA	0	L	UPS1|12500 amol	1	2	2.583739e07	UPS1_12500amol_R2.mzML
sp|P02406|RL28_YEAST	AAGGVVELIA	2	NA	0	L	UPS1|5000 amol	7	20	1.51821e07	UPS1_5000amol_R2.mzML
sp|P02406|RL28_YEAST	AAGGVVELIA	2	NA	0	L	UPS1|5000 amol	7	21	2.450306e07	UPS1_5000amol_R3.mzML
sp|P02406|RL28_YEAST	AAGGVVELIA	2	NA	0	L	UPS1|500 amol	8	22	1.949274e07	UPS1_500amol_R1.mzML
sp|P02406|RL28_YEAST	AAGGVVELIA	2	NA	0	L	UPS1|500 amol	8	23	2.371857e07	UPS1_500amol_R2.mzML
sp|P02406|RL28_YEAST	AAGGVVELIA	2	NA	0	L	UPS1|500 amol	8	24	1.941747e07	UPS1_500amol_R3.mzML
sp|P02406|RL28_YEAST	AAGGVVELIA	2	NA	0	L	UPS1|50 amol	9	25	2.066543e07	UPS1_50amol_R1.mzML
sp|P02406|RL28_YEAST	AAGGVVELIA	2	NA	0	L	UPS1|50 amol	9	26	1.908418e07	UPS1_50amol_R2.mzML
sp|P02406|RL28_YEAST	AAGGVVELIA	2	NA	0	L	UPS1|50 amol	9	27	2.334203e07	UPS1_50amol_R3.mzML
sp|P02406|RL28_YEAST	AAGGVVELIA	2	NA	0	L	UPS1|12500 amol	1	3	2.817088e07	UPS1_12500amol_R3.mzML
sp|P02406|RL28_YEAST	AAGGVVELIA	2	NA	0	L	UPS1|125 amol	2	4	1.987877e07	UPS1_125amol_R1.mzML
sp|P02406|RL28_YEAST	AAGGVVELIA	2	NA	0	L	UPS1|125 amol	2	5	2.227476e07	UPS1_125amol_R2.mzML
sp|P02406|RL28_YEAST	AAGGVVELIA	2	NA	0	L	UPS1|125 amol	2	6	2.580012e07	UPS1_125amol_R3.mzML
sp|P02406|RL28_YEAST	AAGGVVELIA	2	NA	0	L	UPS1|25000 amol	3	7	3.702497e07	UPS1_25000amol_R1.mzML
sp|P02406|RL28_YEAST	AAGGVVELIA	2	NA	0	L	UPS1|25000 amol	3	8	5.1524e07	UPS1_25000amol_R2.mzML
sp|P02406|RL28_YEAST	AAGGVVELIA	2	NA	0	L	UPS1|25000 amol	3	9	4.436109e07	UPS1_25000amol_R3.mzML
sp|P00498|HIS1_YEAST	AAGLVDIATVLSTSAYLIESK	3	NA	0	L	UPS1|12500 amol	1	1	4.181945e06	UPS1_12500amol_R1.mzML
sp|P00498|HIS1_YEAST	AAGLVDIATVLSTSAYLIESK	3	NA	0	L	UPS1|50000 amol	6	16	3.397237e07	UPS1_50000amol_R1.mzML
sp|P00498|HIS1_YEAST	AAGLVDIATVLSTSAYLIESK	3	NA	0	L	UPS1|5000 amol	7	21	3.087659e07	UPS1_5000amol_R3.mzML
sp|P00498|HIS1_YEAST	AAGLVDIATVLSTSAYLIESK	3	NA	0	L	UPS1|50 amol	9	25	2.462556e07	UPS1_50amol_R1.mzML
sp|P00498|HIS1_YEAST	AAGLVDIATVLSTSAYLIESK	3	NA	0	L	UPS1|50 amol	9	26	2.62854e07	UPS1_50amol_R2.mzML
sp|P00498|HIS1_YEAST	AAGLVDIATVLSTSAYLIESK	3	NA	0	L	UPS1|50 amol	9	27	3.851599e07	UPS1_50amol_R3.mzML
sp|P00498|HIS1_YEAST	AAGLVDIATVLSTSAYLIESK	3	NA	0	L	UPS1|12500 amol	1	3	2.985796e07	UPS1_12500amol_R3.mzML
sp|P00498|HIS1_YEAST	AAGLVDIATVLSTSAYLIESK	3	NA	0	L	UPS1|125 amol	2	5	2.977306e07	UPS1_125amol_R2.mzML
sp|P33421|SDH3_YEAST	AAIAEEQILNK	2	NA	0	L	UPS1|12500 amol	1	1	4.014547e07	UPS1_12500amol_R1.mzML
sp|P33421|SDH3_YEAST	AAIAEEQILNK	2	NA	0	L	UPS1|2500 amol	4	10	4.212392e07	UPS1_2500amol_R1.mzML
sp|P33421|SDH3_YEAST	AAIAEEQILNK	2	NA	0	L	UPS1|2500 amol	4	11	4.244078e07	UPS1_2500amol_R2.mzML
sp|P33421|SDH3_YEAST	AAIAEEQILNK	2	NA	0	L	UPS1|2500 amol	4	12	4.202211e07	UPS1_2500amol_R3.mzML
sp|P33421|SDH3_YEAST	AAIAEEQILNK	2	NA	0	L	UPS1|250 amol	5	13	4.213946e07	UPS1_250amol_R1.mzML
sp|P33421|SDH3_YEAST	AAIAEEQILNK	2	NA	0	L	UPS1|250 amol	5	14	4.374667e07	UPS1_250amol_R2.mzML
sp|P33421|SDH3_YEAST	AAIAEEQILNK	2	NA	0	L	UPS1|250 amol	5	15	4.562397e07	UPS1_250amol_R3.mzML
sp|P33421|SDH3_YEAST	AAIAEEQILNK	2	NA	0	L	UPS1|50000 amol	6	16	5.045076e07	UPS1_50000amol_R1.mzML
sp|P33421|SDH3_YEAST	AAIAEEQILNK	2	NA	0	L	UPS1|50000 amol	6	17	4.716929e07	UPS1_50000amol_R2.mzML
sp|P33421|SDH3_YEAST	AAIAEEQILNK	2	NA	0	L	UPS1|50000 amol	6	18	5.027207e07	UPS1_50000amol_R3.mzML
sp|P33421|SDH3_YEAST	AAIAEEQILNK	2	NA	0	L	UPS1|5000 amol	7	19	4.577733e07	UPS1_5000amol_R1.mzML
sp|P33421|SDH3_YEAST	AAIAEEQILNK	2	NA	0	L	UPS1|12500 amol	1	2	3.91976e07	UPS1_12500amol_R2.mzML
sp|P33421|SDH3_YEAST	AAIAEEQILNK	2	NA	0	L	UPS1|5000 amol	7	20	4.457916e07	UPS1_5000amol_R2.mzML
sp|P33421|SDH3_YEAST	AAIAEEQILNK	2	NA	0	L	UPS1|5000 amol	7	21	4.601646e07	UPS1_5000amol_R3.mzML
sp|P33421|SDH3_YEAST	AAIAEEQILNK	2	NA	0	L	UPS1|500 amol	8	22	4.593154e07	UPS1_500amol_R1.mzML
sp|P33421|SDH3_YEAST	AAIAEEQILNK	2	NA	0	L	UPS1|500 amol	8	23	4.939273e07	UPS1_500amol_R2.mzML
sp|P33421|SDH3_YEAST	AAIAEEQILNK	2	NA	0	L	UPS1|500 amol	8	24	4.441303e07	UPS1_500amol_R3.mzML
sp|P33421|SDH3_YEAST	AAIAEEQILNK	2	NA	0	L	UPS1|50 amol	9	25	3.504623e07	UPS1_50amol_R1.mzML
sp|P33421|SDH3_YEAST	AAIAEEQILNK	2	NA	0	L	UPS1|50 amol	9	26	4.043785e07	UPS1_50amol_R2.mzML
sp|P33421|SDH3_YEAST	AAIAEEQILNK	2	NA	0	L	UPS1|50 amol	9	27	4.331054e07	UPS1_50amol_R3.mzML
sp|P33421|SDH3_YEAST	AAIAEEQILNK	2	NA	0	L	UPS1|12500 amol	1	3	4.11406e07	UPS1_12500amol_R3.mzML
sp|P33421|SDH3_YEAST	AAIAEEQILNK	2	NA	0	L	UPS1|125 amol	2	4	4.40442e07	UPS1_125amol_R1.mzML
sp|P33421|SDH3_YEAST	AAIAEEQILNK	2	NA	0	L	UPS1|125 amol	2	5	4.492963e07	UPS1_125amol_R2.mzML
sp|P33421|SDH3_YEAST	AAIAEEQILNK	2	NA	0	L	UPS1|125 amol	2	6	4.130041e07	UPS1_125amol_R3.mzML
sp|P33421|SDH3_YEAST	AAIAEEQILNK	2	NA	0	L	UPS1|25000 amol	3	7	4.311687e07	UPS1_25000amol_R1.mzML
sp|P33421|SDH3_YEAST	AAIAEEQILNK	2	NA	0	L	UPS1|25000 amol	3	8	6.095996e07	UPS1_25000amol_R2.mzML
sp|P33421|SDH3_YEAST	AAIAEEQILNK	2	NA	0	L	UPS1|25000 amol	3	9	4.807477e07	UPS1_25000amol_R3.mzML
sp|P16862|PFKA2_YEAST	AAIDFYTK	2	NA	0	L	UPS1|12500 amol	1	1	8.40413e07	UPS1_12500amol_R1.mzML
sp|P16862|PFKA2_YEAST	AAIDFYTK	2	NA	0	L	UPS1|2500 amol	4	10	8.525024e07	UPS1_2500amol_R1.mzML
sp|P16862|PFKA2_YEAST	AAIDFYTK	2	NA	0	L	UPS1|2500 amol	4	11	8.203115e07	UPS1_2500amol_R2.mzML
sp|P16862|PFKA2_YEAST	AAIDFYTK	2	NA	0	L	UPS1|2500 amol	4	12	9.350399e07	UPS1_2500amol_R3.mzML
sp|P16862|PFKA2_YEAST	AAIDFYTK	2	NA	0	L	UPS1|250 amol	5	13	9.02928e07	UPS1_250amol_R1.mzML
sp|P16862|PFKA2_YEAST	AAIDFYTK	2	NA	0	L	UPS1|250 amol	5	14	8.478709e07	UPS1_250amol_R2.mzML
sp|P16862|PFKA2_YEAST	AAIDFYTK	2	NA	0	L	UPS1|250 amol	5	15	8.425779e07	UPS1_250amol_R3.mzML
sp|P16862|PFKA2_YEAST	AAIDFYTK	2	NA	0	L	UPS1|50000 amol	6	16	1.007513e08	UPS1_50000amol_R1.mzML
sp|P16862|PFKA2_YEAST	AAIDFYTK	2	NA	0	L	UPS1|50000 amol	6	17	1.09185e08	UPS1_50000amol_R2.mzML
sp|P16862|PFKA2_YEAST	AAIDFYTK	2	NA	0	L	UPS1|50000 amol	6	18	9.873078e07	UPS1_50000amol_R3.mzML
sp|P16862|PFKA2_YEAST	AAIDFYTK	2	NA	0	L	UPS1|5000 amol	7	19	8.637919e07	UPS1_5000amol_R1.mzML
sp|P16862|PFKA2_YEAST	AAIDFYTK	2	NA	0	L	UPS1|12500 amol	1	2	8.296973e07	UPS1_12500amol_R2.mzML
sp|P16862|PFKA2_YEAST	AAIDFYTK	2	NA	0	L	UPS1|5000 amol	7	20	9.233308e07	UPS1_5000amol_R2.mzML
sp|P16862|PFKA2_YEAST	AAIDFYTK	2	NA	0	L	UPS1|5000 amol	7	21	7.854595e07	UPS1_5000amol_R3.mzML
sp|P16862|PFKA2_YEAST	AAIDFYTK	2	NA	0	L	UPS1|500 amol	8	22	9.529468e07	UPS1_500amol_R1.mzML
sp|P16862|PFKA2_YEAST	AAIDFYTK	2	NA	0	L	UPS1|500 amol	8	23	9.559965e07	UPS1_500amol_R2.mzML
sp|P16862|PFKA2_YEAST	AAIDFYTK	2	NA	0	L	UPS1|500 amol	8	24	9.279822e07	UPS1_500amol_R3.mzML
sp|P16862|PFKA2_YEAST	AAIDFYTK	2	NA	0	L	UPS1|50 amol	9	25	7.530345e07	UPS1_50amol_R1.mzML
sp|P16862|PFKA2_YEAST	AAIDFYTK	2	NA	0	L	UPS1|50 amol	9	26	6.149673e07	UPS1_50amol_R2.mzML
sp|P16862|PFKA2_YEAST	AAIDFYTK	2	NA	0	L	UPS1|50 amol	9	27	8.5008e07	UPS1_50amol_R3.mzML
sp|P16862|PFKA2_YEAST	AAIDFYTK	2	NA	0	L	UPS1|12500 amol	1	3	7.711063e07	UPS1_12500amol_R3.mzML
sp|P16862|PFKA2_YEAST	AAIDFYTK	2	NA	0	L	UPS1|125 amol	2	4	8.983933e07	UPS1_125amol_R1.mzML
sp|P16862|PFKA2_YEAST	AAIDFYTK	2	NA	0	L	UPS1|125 amol	2	5	8.871215e07	UPS1_125amol_R2.mzML
sp|P16862|PFKA2_YEAST	AAIDFYTK	2	NA	0	L	UPS1|125 amol	2	6	8.742283e07	UPS1_125amol_R3.mzML
sp|P16862|PFKA2_YEAST	AAIDFYTK	2	NA	0	L	UPS1|25000 amol	3	7	8.110788e07	UPS1_25000amol_R1.mzML
sp|P16862|PFKA2_YEAST	AAIDFYTK	2	NA	0	L	UPS1|25000 amol	3	8	1.132048e08	UPS1_25000amol_R2.mzML
sp|P16862|PFKA2_YEAST	AAIDFYTK	2	NA	0	L	UPS1|25000 amol	3	9	1.04241e08	UPS1_25000amol_R3.mzML
sp|P06168|ILV5_YEAST	AAIEDGWVPGK	2	NA	0	L	UPS1|12500 amol	1	1	5.379449e08	UPS1_12500amol_R1.mzML
sp|P06168|ILV5_YEAST	AAIEDGWVPGK	2	NA	0	L	UPS1|2500 amol	4	10	5.457859e08	UPS1_2500amol_R1.mzML
sp|P06168|ILV5_YEAST	AAIEDGWVPGK	2	NA	0	L	UPS1|2500 amol	4	11	5.48799e08	UPS1_2500amol_R2.mzML
sp|P06168|ILV5_YEAST	AAIEDGWVPGK	2	NA	0	L	UPS1|2500 amol	4	12	5.606324e08	UPS1_2500amol_R3.mzML
sp|P06168|ILV5_YEAST	AAIEDGWVPGK	2	NA	0	L	UPS1|250 amol	5	13	5.040218e08	UPS1_250amol_R1.mzML
sp|P06168|ILV5_YEAST	AAIEDGWVPGK	2	NA	0	L	UPS1|250 amol	5	14	5.620092e08	UPS1_250amol_R2.mzML
sp|P06168|ILV5_YEAST	AAIEDGWVPGK	2	NA	0	L	UPS1|250 amol	5	15	5.579385e08	UPS1_250amol_R3.mzML
sp|P06168|ILV5_YEAST	AAIEDGWVPGK	2	NA	0	L	UPS1|50000 amol	6	16	6.353501e08	UPS1_50000amol_R1.mzML
sp|P06168|ILV5_YEAST	AAIEDGWVPGK	2	NA	0	L	UPS1|50000 amol	6	17	6.395781e08	UPS1_50000amol_R2.mzML
sp|P06168|ILV5_YEAST	AAIEDGWVPGK	2	NA	0	L	UPS1|50000 amol	6	18	5.998949e08	UPS1_50000amol_R3.mzML
sp|P06168|ILV5_YEAST	AAIEDGWVPGK	2	NA	0	L	UPS1|5000 amol	7	19	5.688347e08	UPS1_5000amol_R1.mzML
sp|P06168|ILV5_YEAST	AAIEDGWVPGK	2	NA	0	L	UPS1|12500 amol	1	2	5.028815e08	UPS1_12500amol_R2.mzML
sp|P06168|ILV5_YEAST	AAIEDGWVPGK	2	NA	0	L	UPS1|5000 amol	7	20	5.678059e08	UPS1_5000amol_R2.mzML
sp|P06168|ILV5_YEAST	AAIEDGWVPGK	2	NA	0	L	UPS1|5000 amol	7	21	5.304431e08	UPS1_5000amol_R3.mzML
sp|P06168|ILV5_YEAST	AAIEDGWVPGK	2	NA	0	L	UPS1|500 amol	8	22	5.71451e08	UPS1_500amol_R1.mzML
sp|P06168|ILV5_YEAST	AAIEDGWVPGK	2	NA	0	L	UPS1|500 amol	8	23	6.078582e08	UPS1_500amol_R2.mzML
sp|P06168|ILV5_YEAST	AAIEDGWVPGK	2	NA	0	L	UPS1|500 amol	8	24	5.920658e08	UPS1_500amol_R3.mzML
sp|P06168|ILV5_YEAST	AAIEDGWVPGK	2	NA	0	L	UPS1|50 amol	9	25	4.532657e08	UPS1_50amol_R1.mzML
sp|P06168|ILV5_YEAST	AAIEDGWVPGK	2	NA	0	L	UPS1|50 amol	9	26	4.789772e08	UPS1_50amol_R2.mzML
sp|P06168|ILV5_YEAST	AAIEDGWVPGK	2	NA	0	L	UPS1|50 amol	9	27	5.007294e08	UPS1_50amol_R3.mzML
sp|P06168|ILV5_YEAST	AAIEDGWVPGK	2	NA	0	L	UPS1|12500 amol	1	3	5.040761e08	UPS1_12500amol_R3.mzML
sp|P06168|ILV5_YEAST	AAIEDGWVPGK	2	NA	0	L	UPS1|125 amol	2	4	5.218828e08	UPS1_125amol_R1.mzML
sp|P06168|ILV5_YEAST	AAIEDGWVPGK	2	NA	0	L	UPS1|125 amol	2	5	5.416121e08	UPS1_125amol_R2.mzML
sp|P06168|ILV5_YEAST	AAIEDGWVPGK	2	NA	0	L	UPS1|125 amol	2	6	5.214766e08	UPS1_125amol_R3.mzML
sp|P06168|ILV5_YEAST	AAIEDGWVPGK	2	NA	0	L	UPS1|25000 amol	3	7	4.95493e08	UPS1_25000amol_R1.mzML
sp|P06168|ILV5_YEAST	AAIEDGWVPGK	2	NA	0	L	UPS1|25000 amol	3	8	6.717089e08	UPS1_25000amol_R2.mzML
sp|P06168|ILV5_YEAST	AAIEDGWVPGK	2	NA	0	L	UPS1|25000 amol	3	9	5.827085e08	UPS1_25000amol_R3.mzML
sp|P0CX39|RS8A_YEAST;sp|P0CX40|RS8B_YEAST	AAIVQIDATPFR	2	NA	0	L	UPS1|12500 amol	1	1	6.504915e08	UPS1_12500amol_R1.mzML
sp|P0CX39|RS8A_YEAST;sp|P0CX40|RS8B_YEAST	AAIVQIDATPFR	2	NA	0	L	UPS1|2500 amol	4	10	6.406749e08	UPS1_2500amol_R1.mzML
sp|P0CX39|RS8A_YEAST;sp|P0CX40|RS8B_YEAST	AAIVQIDATPFR	2	NA	0	L	UPS1|2500 amol	4	11	6.355996e08	UPS1_2500amol_R2.mzML
sp|P0CX39|RS8A_YEAST;sp|P0CX40|RS8B_YEAST	AAIVQIDATPFR	2	NA	0	L	UPS1|2500 amol	4	12	6.083201e08	UPS1_2500amol_R3.mzML
sp|P0CX39|RS8A_YEAST;sp|P0CX40|RS8B_YEAST	AAIVQIDATPFR	2	NA	0	L	UPS1|250 amol	5	13	5.850696e08	UPS1_250amol_R1.mzML
sp|P0CX39|RS8A_YEAST;sp|P0CX40|RS8B_YEAST	AAIVQIDATPFR	2	NA	0	L	UPS1|250 amol	5	14	5.762079e08	UPS1_250amol_R2.mzML
sp|P0CX39|RS8A_YEAST;sp|P0CX40|RS8B_YEAST	AAIVQIDATPFR	2	NA	0	L	UPS1|250 amol	5	15	5.899999e08	UPS1_250amol_R3.mzML
sp|P0CX39|RS8A_YEAST;sp|P0CX40|RS8B_YEAST	AAIVQIDATPFR	2	NA	0	L	UPS1|50000 amol	6	16	7.854362e08	UPS1_50000amol_R1.mzML
sp|P0CX39|RS8A_YEAST;sp|P0CX40|RS8B_YEAST	AAIVQIDATPFR	2	NA	0	L	UPS1|50000 amol	6	17	6.815543e08	UPS1_50000amol_R2.mzML
sp|P0CX39|RS8A_YEAST;sp|P0CX40|RS8B_YEAST	AAIVQIDATPFR	2	NA	0	L	UPS1|50000 amol	6	18	7.092981e08	UPS1_50000amol_R3.mzML
sp|P0CX39|RS8A_YEAST;sp|P0CX40|RS8B_YEAST	AAIVQIDATPFR	2	NA	0	L	UPS1|5000 amol	7	19	6.076562e08	UPS1_5000amol_R1.mzML
sp|P0CX39|RS8A_YEAST;sp|P0CX40|RS8B_YEAST	AAIVQIDATPFR	2	NA	0	L	UPS1|12500 amol	1	2	6.354809e08	UPS1_12500amol_R2.mzML
sp|P0CX39|RS8A_YEAST;sp|P0CX40|RS8B_YEAST	AAIVQIDATPFR	2	NA	0	L	UPS1|5000 amol	7	20	6.540448e08	UPS1_5000amol_R2.mzML
sp|P0CX39|RS8A_YEAST;sp|P0CX40|RS8B_YEAST	AAIVQIDATPFR	2	NA	0	L	UPS1|5000 amol	7	21	6.118148e08	UPS1_5000amol_R3.mzML
sp|P0CX39|RS8A_YEAST;sp|P0CX40|RS8B_YEAST	AAIVQIDATPFR	2	NA	0	L	UPS1|500 amol	8	22	6.905915e08	UPS1_500amol_R1.mzML
sp|P0CX39|RS8A_YEAST;sp|P0CX40|RS8B_YEAST	AAIVQIDATPFR	2	NA	0	L	UPS1|500 amol	8	23	6.917142e08	UPS1_500amol_R2.mzML
sp|P0CX39|RS8A_YEAST;sp|P0CX40|RS8B_YEAST	AAIVQIDATPFR	2	NA	0	L	UPS1|500 amol	8	24	6.746575e08	UPS1_500amol_R3.mzML
sp|P0CX39|RS8A_YEAST;sp|P0CX40|RS8B_YEAST	AAIVQIDATPFR	2	NA	0	L	UPS1|50 amol	9	25	5.284531e08	UPS1_50amol_R1.mzML
sp|P0CX39|RS8A_YEAST;sp|P0CX40|RS8B_YEAST	AAIVQIDATPFR	2	NA	0	L	UPS1|50 amol	9	26	5.141089e08	UPS1_50amol_R2.mzML
sp|P0CX39|RS8A_YEAST;sp|P0CX40|RS8B_YEAST	AAIVQIDATPFR	2	NA	0	L	UPS1|50 amol	9	27	5.202874e08	UPS1_50amol_R3.mzML
sp|P0CX39|RS8A_YEAST;sp|P0CX40|RS8B_YEAST	AAIVQIDATPFR	2	NA	0	L	UPS1|12500 amol	1	3	6.163048e08	UPS1_12500amol_R3.mzML
sp|P0CX39|RS8A_YEAST;sp|P0CX40|RS8B_YEAST	AAIVQIDATPFR	2	NA	0	L	UPS1|125 amol	2	4	5.943079e08	UPS1_125amol_R1.mzML
sp|P0CX39|RS8A_YEAST;sp|P0CX40|RS8B_YEAST	AAIVQIDATPFR	2	NA	0	L	UPS1|125 amol	2	5	5.988035e08	UPS1_125amol_R2.mzML
sp|P0CX39|RS8A_YEAST;sp|P0CX40|RS8B_YEAST	AAIVQIDATPFR	2	NA	0	L	UPS1|125 amol	2	6	5.921111e08	UPS1_125amol_R3.mzML
sp|P0CX39|RS8A_YEAST;sp|P0CX40|RS8B_YEAST	AAIVQIDATPFR	2	NA	0	L	UPS1|25000 amol	3	7	6.089449e08	UPS1_25000amol_R1.mzML
sp|P0CX39|RS8A_YEAST;sp|P0CX40|RS8B_YEAST	AAIVQIDATPFR	2	NA	0	L	UPS1|25000 amol	3	8	8.364987e08	UPS1_25000amol_R2.mzML
sp|P0CX39|RS8A_YEAST;sp|P0CX40|RS8B_YEAST	AAIVQIDATPFR	2	NA	0	L	UPS1|25000 amol	3	9	7.142574e08	UPS1_25000amol_R3.mzML
sp|Q12692|H2AZ_YEAST	AAIYLTAVLEYLTAEVLELAGNAAK	3	NA	0	L	UPS1|2500 amol	4	10	1.51805e07	UPS1_2500amol_R1.mzML
sp|Q12692|H2AZ_YEAST	AAIYLTAVLEYLTAEVLELAGNAAK	3	NA	0	L	UPS1|250 amol	5	14	8.581803e06	UPS1_250amol_R2.mzML
sp|Q12692|H2AZ_YEAST	AAIYLTAVLEYLTAEVLELAGNAAK	3	NA	0	L	UPS1|250 amol	5	15	9.146786e06	UPS1_250amol_R3.mzML
sp|Q12692|H2AZ_YEAST	AAIYLTAVLEYLTAEVLELAGNAAK	3	NA	0	L	UPS1|50000 amol	6	16	1.609849e07	UPS1_50000amol_R1.mzML
sp|Q12692|H2AZ_YEAST	AAIYLTAVLEYLTAEVLELAGNAAK	3	NA	0	L	UPS1|50000 amol	6	18	1.234156e07	UPS1_50000amol_R3.mzML
sp|Q12692|H2AZ_YEAST	AAIYLTAVLEYLTAEVLELAGNAAK	3	NA	0	L	UPS1|5000 amol	7	19	9.6348e06	UPS1_5000amol_R1.mzML
sp|Q12692|H2AZ_YEAST	AAIYLTAVLEYLTAEVLELAGNAAK	3	NA	0	L	UPS1|12500 amol	1	2	1.189036e07	UPS1_12500amol_R2.mzML
sp|Q12692|H2AZ_YEAST	AAIYLTAVLEYLTAEVLELAGNAAK	3	NA	0	L	UPS1|5000 amol	7	20	1.333039e07	UPS1_5000amol_R2.mzML
sp|Q12692|H2AZ_YEAST	AAIYLTAVLEYLTAEVLELAGNAAK	3	NA	0	L	UPS1|5000 amol	7	21	1.121416e07	UPS1_5000amol_R3.mzML
sp|Q12692|H2AZ_YEAST	AAIYLTAVLEYLTAEVLELAGNAAK	3	NA	0	L	UPS1|500 amol	8	22	1.317925e07	UPS1_500amol_R1.mzML
sp|Q12692|H2AZ_YEAST	AAIYLTAVLEYLTAEVLELAGNAAK	3	NA	0	L	UPS1|500 amol	8	23	2.25985e07	UPS1_500amol_R2.mzML
sp|Q12692|H2AZ_YEAST	AAIYLTAVLEYLTAEVLELAGNAAK	3	NA	0	L	UPS1|500 amol	8	24	2.427454e07	UPS1_500amol_R3.mzML
sp|Q12692|H2AZ_YEAST	AAIYLTAVLEYLTAEVLELAGNAAK	3	NA	0	L	UPS1|50 amol	9	25	1.332495e07	UPS1_50amol_R1.mzML
sp|Q12692|H2AZ_YEAST	AAIYLTAVLEYLTAEVLELAGNAAK	3	NA	0	L	UPS1|50 amol	9	26	3.091874e07	UPS1_50amol_R2.mzML
sp|Q12692|H2AZ_YEAST	AAIYLTAVLEYLTAEVLELAGNAAK	3	NA	0	L	UPS1|12500 amol	1	3	9.782504e06	UPS1_12500amol_R3.mzML
sp|Q12692|H2AZ_YEAST	AAIYLTAVLEYLTAEVLELAGNAAK	3	NA	0	L	UPS1|125 amol	2	6	1.53744e07	UPS1_125amol_R3.mzML
sp|Q12692|H2AZ_YEAST	AAIYLTAVLEYLTAEVLELAGNAAK	3	NA	0	L	UPS1|25000 amol	3	7	9.100867e06	UPS1_25000amol_R1.mzML
sp|Q12692|H2AZ_YEAST	AAIYLTAVLEYLTAEVLELAGNAAK	3	NA	0	L	UPS1|25000 amol	3	8	9.018272e06	UPS1_25000amol_R2.mzML
sp|Q12692|H2AZ_YEAST	AAIYLTAVLEYLTAEVLELAGNAAK	3	NA	0	L	UPS1|25000 amol	3	9	1.484753e07	UPS1_25000amol_R3.mzML
sp|P32366|VA0D_YEAST	AALANVYEYR	2	NA	0	L	UPS1|12500 amol	1	1	3.631852e07	UPS1_12500amol_R1.mzML
sp|P32366|VA0D_YEAST	AALANVYEYR	2	NA	0	L	UPS1|2500 amol	4	10	3.760557e07	UPS1_2500amol_R1.mzML
sp|P32366|VA0D_YEAST	AALANVYEYR	2	NA	0	L	UPS1|2500 amol	4	11	3.975719e07	UPS1_2500amol_R2.mzML
sp|P32366|VA0D_YEAST	AALANVYEYR	2	NA	0	L	UPS1|2500 amol	4	12	4.090739e07	UPS1_2500amol_R3.mzML
sp|P32366|VA0D_YEAST	AALANVYEYR	2	NA	0	L	UPS1|250 amol	5	13	3.08896e07	UPS1_250amol_R1.mzML
sp|P32366|VA0D_YEAST	AALANVYEYR	2	NA	0	L	UPS1|250 amol	5	14	2.540909e07	UPS1_250amol_R2.mzML
sp|P32366|VA0D_YEAST	AALANVYEYR	2	NA	0	L	UPS1|250 amol	5	15	3.336682e07	UPS1_250amol_R3.mzML
sp|P32366|VA0D_YEAST	AALANVYEYR	2	NA	0	L	UPS1|50000 amol	6	16	4.124529e07	UPS1_50000amol_R1.mzML
sp|P32366|VA0D_YEAST	AALANVYEYR	2	NA	0	L	UPS1|50000 amol	6	17	4.086988e07	UPS1_50000amol_R2.mzML
sp|P32366|VA0D_YEAST	AALANVYEYR	2	NA	0	L	UPS1|50000 amol	6	18	3.97862e07	UPS1_50000amol_R3.mzML
sp|P32366|VA0D_YEAST	AALANVYEYR	2	NA	0	L	UPS1|5000 amol	7	19	3.655128e07	UPS1_5000amol_R1.mzML
sp|P32366|VA0D_YEAST	AALANVYEYR	2	NA	0	L	UPS1|12500 amol	1	2	2.979648e07	UPS1_12500amol_R2.mzML
sp|P32366|VA0D_YEAST	AALANVYEYR	2	NA	0	L	UPS1|5000 amol	7	20	2.772253e07	UPS1_5000amol_R2.mzML
sp|P32366|VA0D_YEAST	AALANVYEYR	2	NA	0	L	UPS1|5000 amol	7	21	3.731483e07	UPS1_5000amol_R3.mzML
sp|P32366|VA0D_YEAST	AALANVYEYR	2	NA	0	L	UPS1|500 amol	8	22	3.757699e07	UPS1_500amol_R1.mzML
sp|P32366|VA0D_YEAST	AALANVYEYR	2	NA	0	L	UPS1|500 amol	8	23	3.833745e07	UPS1_500amol_R2.mzML
sp|P32366|VA0D_YEAST	AALANVYEYR	2	NA	0	L	UPS1|500 amol	8	24	4.062381e07	UPS1_500amol_R3.mzML
sp|P32366|VA0D_YEAST	AALANVYEYR	2	NA	0	L	UPS1|50 amol	9	25	2.870701e07	UPS1_50amol_R1.mzML
sp|P32366|VA0D_YEAST	AALANVYEYR	2	NA	0	L	UPS1|50 amol	9	26	3.149071e07	UPS1_50amol_R2.mzML
sp|P32366|VA0D_YEAST	AALANVYEYR	2	NA	0	L	UPS1|50 amol	9	27	3.129641e07	UPS1_50amol_R3.mzML
sp|P32366|VA0D_YEAST	AALANVYEYR	2	NA	0	L	UPS1|12500 amol	1	3	3.563268e07	UPS1_12500amol_R3.mzML
sp|P32366|VA0D_YEAST	AALANVYEYR	2	NA	0	L	UPS1|125 amol	2	4	3.270187e07	UPS1_125amol_R1.mzML
sp|P32366|VA0D_YEAST	AALANVYEYR	2	NA	0	L	UPS1|125 amol	2	5	2.301406e07	UPS1_125amol_R2.mzML
sp|P32366|VA0D_YEAST	AALANVYEYR	2	NA	0	L	UPS1|125 amol	2	6	2.028188e07	UPS1_125amol_R3.mzML
sp|P32366|VA0D_YEAST	AALANVYEYR	2	NA	0	L	UPS1|25000 amol	3	7	3.485016e07	UPS1_25000amol_R1.mzML
sp|P32366|VA0D_YEAST	AALANVYEYR	2	NA	0	L	UPS1|25000 amol	3	8	4.725504e07	UPS1_25000amol_R2.mzML
sp|P32366|VA0D_YEAST	AALANVYEYR	2	NA	0	L	UPS1|25000 amol	3	9	3.876991e07	UPS1_25000amol_R3.mzML
sp|P07245|C1TC_YEAST	AALEAGAFEAVTSNHWAEGGK	3	NA	0	L	UPS1|500 amol	8	24	6.540106e06	UPS1_500amol_R3.mzML
sp|P07245|C1TC_YEAST	AALEAGAFEAVTSNHWAEGGK	3	NA	0	L	UPS1|50 amol	9	25	6.645278e07	UPS1_50amol_R1.mzML
sp|P07245|C1TC_YEAST	AALEAGAFEAVTSNHWAEGGK	3	NA	0	L	UPS1|50 amol	9	26	6.422737e07	UPS1_50amol_R2.mzML
sp|P07245|C1TC_YEAST	AALEAGAFEAVTSNHWAEGGK	3	NA	0	L	UPS1|125 amol	2	5	9.225024e06	UPS1_125amol_R2.mzML
sp|P07245|C1TC_YEAST	AALEAGAFEAVTSNHWAEGGK	3	NA	0	L	UPS1|25000 amol	3	8	8.737734e06	UPS1_25000amol_R2.mzML
P12081ups|SYHC_HUMAN_UPS	AALEELVK	2	NA	0	L	UPS1|12500 amol	1	1	1.235449e08	UPS1_12500amol_R1.mzML
P12081ups|SYHC_HUMAN_UPS	AALEELVK	2	NA	0	L	UPS1|2500 amol	4	10	6.251618e07	UPS1_2500amol_R1.mzML
P12081ups|SYHC_HUMAN_UPS	AALEELVK	2	NA	0	L	UPS1|2500 amol	4	11	1.206796e07	UPS1_2500amol_R2.mzML
P12081ups|SYHC_HUMAN_UPS	AALEELVK	2	NA	0	L	UPS1|2500 amol	4	12	5.832581e07	UPS1_2500amol_R3.mzML
P12081ups|SYHC_HUMAN_UPS	AALEELVK	2	NA	0	L	UPS1|250 amol	5	13	3.884154e07	UPS1_250amol_R1.mzML
P12081ups|SYHC_HUMAN_UPS	AALEELVK	2	NA	0	L	UPS1|250 amol	5	14	1.286703e07	UPS1_250amol_R2.mzML
P12081ups|SYHC_HUMAN_UPS	AALEELVK	2	NA	0	L	UPS1|250 amol	5	15	2.28554e07	UPS1_250amol_R3.mzML
P12081ups|SYHC_HUMAN_UPS	AALEELVK	2	NA	0	L	UPS1|50000 amol	6	16	4.835323e08	UPS1_50000amol_R1.mzML
P12081ups|SYHC_HUMAN_UPS	AALEELVK	2	NA	0	L	UPS1|50000 amol	6	17	4.917855e08	UPS1_50000amol_R2.mzML
P12081ups|SYHC_HUMAN_UPS	AALEELVK	2	NA	0	L	UPS1|50000 amol	6	18	4.631755e08	UPS1_50000amol_R3.mzML
P12081ups|SYHC_HUMAN_UPS	AALEELVK	2	NA	0	L	UPS1|5000 amol	7	19	7.987005e07	UPS1_5000amol_R1.mzML
P12081ups|SYHC_HUMAN_UPS	AALEELVK	2	NA	0	L	UPS1|12500 amol	1	2	1.253789e08	UPS1_12500amol_R2.mzML
P12081ups|SYHC_HUMAN_UPS	AALEELVK	2	NA	0	L	UPS1|5000 amol	7	20	1.27245e07	UPS1_5000amol_R2.mzML
P12081ups|SYHC_HUMAN_UPS	AALEELVK	2	NA	0	L	UPS1|5000 amol	7	21	7.853471e07	UPS1_5000amol_R3.mzML
P12081ups|SYHC_HUMAN_UPS	AALEELVK	2	NA	0	L	UPS1|500 amol	8	22	4.652419e07	UPS1_500amol_R1.mzML
P12081ups|SYHC_HUMAN_UPS	AALEELVK	2	NA	0	L	UPS1|500 amol	8	23	4.606411e07	UPS1_500amol_R2.mzML
P12081ups|SYHC_HUMAN_UPS	AALEELVK	2	NA	0	L	UPS1|500 amol	8	24	4.698946e07	UPS1_500amol_R3.mzML
P12081ups|SYHC_HUMAN_UPS	AALEELVK	2	NA	0	L	UPS1|50 amol	9	25	1.97743e07	UPS1_50amol_R1.mzML
P12081ups|SYHC_HUMAN_UPS	AALEELVK	2	NA	0	L	UPS1|50 amol	9	26	1.987006e07	UPS1_50amol_R2.mzML
P12081ups|SYHC_HUMAN_UPS	AALEELVK	2	NA	0	L	UPS1|50 amol	9	27	1.205256e07	UPS1_50amol_R3.mzML
P12081ups|SYHC_HUMAN_UPS	AALEELVK	2	NA	0	L	UPS1|12500 amol	1	3	1.233227e08	UPS1_12500amol_R3.mzML
P12081ups|SYHC_HUMAN_UPS	AALEELVK	2	NA	0	L	UPS1|125 amol	2	4	4.029665e07	UPS1_125amol_R1.mzML
P12081ups|SYHC_HUMAN_UPS	AALEELVK	2	NA	0	L	UPS1|125 amol	2	5	3.682739e07	UPS1_125amol_R2.mzML
P12081ups|SYHC_HUMAN_UPS	AALEELVK	2	NA	0	L	UPS1|125 amol	2	6	3.848236e07	UPS1_125amol_R3.mzML
P12081ups|SYHC_HUMAN_UPS	AALEELVK	2	NA	0	L	UPS1|25000 amol	3	7	1.925806e08	UPS1_25000amol_R1.mzML
P12081ups|SYHC_HUMAN_UPS	AALEELVK	2	NA	0	L	UPS1|25000 amol	3	8	2.908623e08	UPS1_25000amol_R2.mzML
P12081ups|SYHC_HUMAN_UPS	AALEELVK	2	NA	0	L	UPS1|25000 amol	3	9	2.382328e08	UPS1_25000amol_R3.mzML
sp|Q08601|MCA1_YEAST	AALIGSLGSIFK	2	NA	0	L	UPS1|250 amol	5	13	9.914773e06	UPS1_250amol_R1.mzML
sp|Q08601|MCA1_YEAST	AALIGSLGSIFK	2	NA	0	L	UPS1|250 amol	5	14	1.149945e07	UPS1_250amol_R2.mzML
sp|Q08601|MCA1_YEAST	AALIGSLGSIFK	2	NA	0	L	UPS1|250 amol	5	15	1.106961e07	UPS1_250amol_R3.mzML
sp|Q08601|MCA1_YEAST	AALIGSLGSIFK	2	NA	0	L	UPS1|50000 amol	6	17	1.094763e07	UPS1_50000amol_R2.mzML
sp|Q08601|MCA1_YEAST	AALIGSLGSIFK	2	NA	0	L	UPS1|5000 amol	7	19	1.177133e07	UPS1_5000amol_R1.mzML
sp|Q08601|MCA1_YEAST	AALIGSLGSIFK	2	NA	0	L	UPS1|50 amol	9	25	9.791031e06	UPS1_50amol_R1.mzML
sp|Q08601|MCA1_YEAST	AALIGSLGSIFK	2	NA	0	L	UPS1|50 amol	9	26	1.071485e07	UPS1_50amol_R2.mzML
sp|Q08601|MCA1_YEAST	AALIGSLGSIFK	2	NA	0	L	UPS1|50 amol	9	27	9.840407e06	UPS1_50amol_R3.mzML
sp|Q08601|MCA1_YEAST	AALIGSLGSIFK	2	NA	0	L	UPS1|125 amol	2	4	1.031572e07	UPS1_125amol_R1.mzML
sp|Q08601|MCA1_YEAST	AALIGSLGSIFK	2	NA	0	L	UPS1|125 amol	2	5	2.364913e07	UPS1_125amol_R2.mzML
sp|Q08601|MCA1_YEAST	AALIGSLGSIFK	2	NA	0	L	UPS1|125 amol	2	6	9.790799e06	UPS1_125amol_R3.mzML
sp|Q08601|MCA1_YEAST	AALIGSLGSIFK	2	NA	0	L	UPS1|25000 amol	3	7	1.217814e07	UPS1_25000amol_R1.mzML
sp|P46655|SYEC_YEAST	AALLNQYFAQAYK	2	NA	0	L	UPS1|12500 amol	1	1	1.161396e08	UPS1_12500amol_R1.mzML
sp|P46655|SYEC_YEAST	AALLNQYFAQAYK	2	NA	0	L	UPS1|2500 amol	4	10	1.117567e08	UPS1_2500amol_R1.mzML
sp|P46655|SYEC_YEAST	AALLNQYFAQAYK	2	NA	0	L	UPS1|2500 amol	4	11	1.082174e08	UPS1_2500amol_R2.mzML
sp|P46655|SYEC_YEAST	AALLNQYFAQAYK	2	NA	0	L	UPS1|2500 amol	4	12	1.117812e08	UPS1_2500amol_R3.mzML
sp|P46655|SYEC_YEAST	AALLNQYFAQAYK	2	NA	0	L	UPS1|250 amol	5	13	1.08337e08	UPS1_250amol_R1.mzML
sp|P46655|SYEC_YEAST	AALLNQYFAQAYK	2	NA	0	L	UPS1|250 amol	5	14	1.030695e08	UPS1_250amol_R2.mzML
sp|P46655|SYEC_YEAST	AALLNQYFAQAYK	2	NA	0	L	UPS1|250 amol	5	15	1.068273e08	UPS1_250amol_R3.mzML
sp|P46655|SYEC_YEAST	AALLNQYFAQAYK	2	NA	0	L	UPS1|50000 amol	6	16	1.397002e08	UPS1_50000amol_R1.mzML
sp|P46655|SYEC_YEAST	AALLNQYFAQAYK	2	NA	0	L	UPS1|50000 amol	6	17	1.14054e08	UPS1_50000amol_R2.mzML
sp|P46655|SYEC_YEAST	AALLNQYFAQAYK	2	NA	0	L	UPS1|50000 amol	6	18	1.208269e08	UPS1_50000amol_R3.mzML
sp|P46655|SYEC_YEAST	AALLNQYFAQAYK	2	NA	0	L	UPS1|5000 amol	7	19	1.158198e08	UPS1_5000amol_R1.mzML
sp|P46655|SYEC_YEAST	AALLNQYFAQAYK	2	NA	0	L	UPS1|12500 amol	1	2	1.099358e08	UPS1_12500amol_R2.mzML
sp|P46655|SYEC_YEAST	AALLNQYFAQAYK	2	NA	0	L	UPS1|5000 amol	7	20	1.115209e08	UPS1_5000amol_R2.mzML
sp|P46655|SYEC_YEAST	AALLNQYFAQAYK	2	NA	0	L	UPS1|5000 amol	7	21	1.092355e08	UPS1_5000amol_R3.mzML
sp|P46655|SYEC_YEAST	AALLNQYFAQAYK	2	NA	0	L	UPS1|500 amol	8	22	1.189999e08	UPS1_500amol_R1.mzML
sp|P46655|SYEC_YEAST	AALLNQYFAQAYK	2	NA	0	L	UPS1|500 amol	8	23	1.273562e08	UPS1_500amol_R2.mzML
sp|P46655|SYEC_YEAST	AALLNQYFAQAYK	2	NA	0	L	UPS1|500 amol	8	24	1.191492e08	UPS1_500amol_R3.mzML
sp|P46655|SYEC_YEAST	AALLNQYFAQAYK	2	NA	0	L	UPS1|50 amol	9	25	1.009272e08	UPS1_50amol_R1.mzML
sp|P46655|SYEC_YEAST	AALLNQYFAQAYK	2	NA	0	L	UPS1|50 amol	9	26	9.454196e07	UPS1_50amol_R2.mzML
sp|P46655|SYEC_YEAST	AALLNQYFAQAYK	2	NA	0	L	UPS1|50 amol	9	27	1.021309e08	UPS1_50amol_R3.mzML
sp|P46655|SYEC_YEAST	AALLNQYFAQAYK	2	NA	0	L	UPS1|12500 amol	1	3	1.080937e08	UPS1_12500amol_R3.mzML
sp|P46655|SYEC_YEAST	AALLNQYFAQAYK	2	NA	0	L	UPS1|125 amol	2	4	1.073123e08	UPS1_125amol_R1.mzML
sp|P46655|SYEC_YEAST	AALLNQYFAQAYK	2	NA	0	L	UPS1|125 amol	2	5	1.062403e08	UPS1_125amol_R2.mzML
sp|P46655|SYEC_YEAST	AALLNQYFAQAYK	2	NA	0	L	UPS1|125 amol	2	6	1.091056e08	UPS1_125amol_R3.mzML
sp|P46655|SYEC_YEAST	AALLNQYFAQAYK	2	NA	0	L	UPS1|25000 amol	3	7	1.118358e08	UPS1_25000amol_R1.mzML
sp|P46655|SYEC_YEAST	AALLNQYFAQAYK	2	NA	0	L	UPS1|25000 amol	3	8	1.389533e08	UPS1_25000amol_R2.mzML
sp|P46655|SYEC_YEAST	AALLNQYFAQAYK	2	NA	0	L	UPS1|25000 amol	3	9	1.170774e08	UPS1_25000amol_R3.mzML
sp|P39730|IF2P_YEAST	AALLSSGNVK	2	NA	0	L	UPS1|2500 amol	4	12	4.619679e07	UPS1_2500amol_R3.mzML
sp|P39730|IF2P_YEAST	AALLSSGNVK	2	NA	0	L	UPS1|50000 amol	6	17	4.374799e07	UPS1_50000amol_R2.mzML
sp|P39730|IF2P_YEAST	AALLSSGNVK	2	NA	0	L	UPS1|50 amol	9	25	2.442262e07	UPS1_50amol_R1.mzML
sp|P39730|IF2P_YEAST	AALLSSGNVK	2	NA	0	L	UPS1|50 amol	9	26	2.586996e07	UPS1_50amol_R2.mzML
sp|P39730|IF2P_YEAST	AALLSSGNVK	2	NA	0	L	UPS1|50 amol	9	27	2.932363e07	UPS1_50amol_R3.mzML
sp|P39730|IF2P_YEAST	AALLSSGNVK	2	NA	0	L	UPS1|125 amol	2	4	3.101861e07	UPS1_125amol_R1.mzML
sp|P39730|IF2P_YEAST	AALLSSGNVK	2	NA	0	L	UPS1|125 amol	2	5	3.455904e07	UPS1_125amol_R2.mzML
sp|P15703|BGL2_YEAST	AALQTYLPK	2	NA	0	L	UPS1|12500 amol	1	1	2.90005e08	UPS1_12500amol_R1.mzML
sp|P15703|BGL2_YEAST	AALQTYLPK	2	NA	0	L	UPS1|2500 amol	4	10	2.828445e08	UPS1_2500amol_R1.mzML
sp|P15703|BGL2_YEAST	AALQTYLPK	2	NA	0	L	UPS1|2500 amol	4	11	2.889865e08	UPS1_2500amol_R2.mzML
sp|P15703|BGL2_YEAST	AALQTYLPK	2	NA	0	L	UPS1|2500 amol	4	12	2.846743e08	UPS1_2500amol_R3.mzML
sp|P15703|BGL2_YEAST	AALQTYLPK	2	NA	0	L	UPS1|250 amol	5	13	2.544143e08	UPS1_250amol_R1.mzML
sp|P15703|BGL2_YEAST	AALQTYLPK	2	NA	0	L	UPS1|250 amol	5	14	2.829433e08	UPS1_250amol_R2.mzML
sp|P15703|BGL2_YEAST	AALQTYLPK	2	NA	0	L	UPS1|250 amol	5	15	2.845725e08	UPS1_250amol_R3.mzML
sp|P15703|BGL2_YEAST	AALQTYLPK	2	NA	0	L	UPS1|50000 amol	6	16	3.486475e08	UPS1_50000amol_R1.mzML
sp|P15703|BGL2_YEAST	AALQTYLPK	2	NA	0	L	UPS1|50000 amol	6	17	3.445527e08	UPS1_50000amol_R2.mzML
sp|P15703|BGL2_YEAST	AALQTYLPK	2	NA	0	L	UPS1|50000 amol	6	18	3.206641e08	UPS1_50000amol_R3.mzML
sp|P15703|BGL2_YEAST	AALQTYLPK	2	NA	0	L	UPS1|5000 amol	7	19	2.963678e08	UPS1_5000amol_R1.mzML
sp|P15703|BGL2_YEAST	AALQTYLPK	2	NA	0	L	UPS1|12500 amol	1	2	2.773636e08	UPS1_12500amol_R2.mzML
sp|P15703|BGL2_YEAST	AALQTYLPK	2	NA	0	L	UPS1|5000 amol	7	20	2.952403e08	UPS1_5000amol_R2.mzML
sp|P15703|BGL2_YEAST	AALQTYLPK	2	NA	0	L	UPS1|5000 amol	7	21	2.956757e08	UPS1_5000amol_R3.mzML
sp|P15703|BGL2_YEAST	AALQTYLPK	2	NA	0	L	UPS1|500 amol	8	22	3.072095e08	UPS1_500amol_R1.mzML
sp|P15703|BGL2_YEAST	AALQTYLPK	2	NA	0	L	UPS1|500 amol	8	23	3.344016e08	UPS1_500amol_R2.mzML
sp|P15703|BGL2_YEAST	AALQTYLPK	2	NA	0	L	UPS1|500 amol	8	24	3.150535e08	UPS1_500amol_R3.mzML
sp|P15703|BGL2_YEAST	AALQTYLPK	2	NA	0	L	UPS1|50 amol	9	25	2.343967e08	UPS1_50amol_R1.mzML
sp|P15703|BGL2_YEAST	AALQTYLPK	2	NA	0	L	UPS1|50 amol	9	26	2.515218e08	UPS1_50amol_R2.mzML
sp|P15703|BGL2_YEAST	AALQTYLPK	2	NA	0	L	UPS1|50 amol	9	27	2.438795e08	UPS1_50amol_R3.mzML
sp|P15703|BGL2_YEAST	AALQTYLPK	2	NA	0	L	UPS1|12500 amol	1	3	2.797063e08	UPS1_12500amol_R3.mzML
sp|P15703|BGL2_YEAST	AALQTYLPK	2	NA	0	L	UPS1|125 amol	2	4	2.752733e08	UPS1_125amol_R1.mzML
sp|P15703|BGL2_YEAST	AALQTYLPK	2	NA	0	L	UPS1|125 amol	2	5	2.796314e08	UPS1_125amol_R2.mzML
sp|P15703|BGL2_YEAST	AALQTYLPK	2	NA	0	L	UPS1|125 amol	2	6	3.03222e08	UPS1_125amol_R3.mzML
sp|P15703|BGL2_YEAST	AALQTYLPK	2	NA	0	L	UPS1|25000 amol	3	7	2.721222e08	UPS1_25000amol_R1.mzML
sp|P15703|BGL2_YEAST	AALQTYLPK	2	NA	0	L	UPS1|25000 amol	3	8	3.879847e08	UPS1_25000amol_R2.mzML
sp|P15703|BGL2_YEAST	AALQTYLPK	2	NA	0	L	UPS1|25000 amol	3	9	3.207687e08	UPS1_25000amol_R3.mzML
sp|P39708|DHE5_YEAST	AANLGGVAVSGLEMAQNSQK	2	NA	0	L	UPS1|12500 amol	1	1	1.513179e07	UPS1_12500amol_R1.mzML
sp|P39708|DHE5_YEAST	AANLGGVAVSGLEMAQNSQK	2	NA	0	L	UPS1|2500 amol	4	10	1.674862e07	UPS1_2500amol_R1.mzML
sp|P39708|DHE5_YEAST	AANLGGVAVSGLEMAQNSQK	3	NA	0	L	UPS1|2500 amol	4	10	2.92885e07	UPS1_2500amol_R1.mzML
sp|P39708|DHE5_YEAST	AANLGGVAVSGLEMAQNSQK	2	NA	0	L	UPS1|2500 amol	4	11	1.451921e07	UPS1_2500amol_R2.mzML
sp|P39708|DHE5_YEAST	AANLGGVAVSGLEMAQNSQK	2	NA	0	L	UPS1|2500 amol	4	12	1.366354e07	UPS1_2500amol_R3.mzML
sp|P39708|DHE5_YEAST	AANLGGVAVSGLEMAQNSQK	3	NA	0	L	UPS1|2500 amol	4	12	2.703672e07	UPS1_2500amol_R3.mzML
sp|P39708|DHE5_YEAST	AANLGGVAVSGLEMAQNSQK	2	NA	0	L	UPS1|250 amol	5	13	1.318517e07	UPS1_250amol_R1.mzML
sp|P39708|DHE5_YEAST	AANLGGVAVSGLEMAQNSQK	3	NA	0	L	UPS1|250 amol	5	13	3.141321e07	UPS1_250amol_R1.mzML
sp|P39708|DHE5_YEAST	AANLGGVAVSGLEMAQNSQK	2	NA	0	L	UPS1|250 amol	5	14	1.487614e07	UPS1_250amol_R2.mzML
sp|P39708|DHE5_YEAST	AANLGGVAVSGLEMAQNSQK	3	NA	0	L	UPS1|250 amol	5	14	2.914104e07	UPS1_250amol_R2.mzML
sp|P39708|DHE5_YEAST	AANLGGVAVSGLEMAQNSQK	2	NA	0	L	UPS1|250 amol	5	15	1.311011e07	UPS1_250amol_R3.mzML
sp|P39708|DHE5_YEAST	AANLGGVAVSGLEMAQNSQK	3	NA	0	L	UPS1|250 amol	5	15	2.831418e07	UPS1_250amol_R3.mzML
sp|P39708|DHE5_YEAST	AANLGGVAVSGLEMAQNSQK	2	NA	0	L	UPS1|50000 amol	6	16	1.566059e07	UPS1_50000amol_R1.mzML
sp|P39708|DHE5_YEAST	AANLGGVAVSGLEMAQNSQK	2	NA	0	L	UPS1|50000 amol	6	17	1.427363e07	UPS1_50000amol_R2.mzML
sp|P39708|DHE5_YEAST	AANLGGVAVSGLEMAQNSQK	2	NA	0	L	UPS1|50000 amol	6	18	1.469043e07	UPS1_50000amol_R3.mzML
sp|P39708|DHE5_YEAST	AANLGGVAVSGLEMAQNSQK	2	NA	0	L	UPS1|5000 amol	7	19	1.306312e07	UPS1_5000amol_R1.mzML
sp|P39708|DHE5_YEAST	AANLGGVAVSGLEMAQNSQK	3	NA	0	L	UPS1|5000 amol	7	19	2.98419e07	UPS1_5000amol_R1.mzML
sp|P39708|DHE5_YEAST	AANLGGVAVSGLEMAQNSQK	2	NA	0	L	UPS1|12500 amol	1	2	1.221192e07	UPS1_12500amol_R2.mzML
sp|P39708|DHE5_YEAST	AANLGGVAVSGLEMAQNSQK	2	NA	0	L	UPS1|5000 amol	7	20	1.369865e07	UPS1_5000amol_R2.mzML
sp|P39708|DHE5_YEAST	AANLGGVAVSGLEMAQNSQK	2	NA	0	L	UPS1|5000 amol	7	21	1.562223e07	UPS1_5000amol_R3.mzML
sp|P39708|DHE5_YEAST	AANLGGVAVSGLEMAQNSQK	2	NA	0	L	UPS1|500 amol	8	22	1.538133e07	UPS1_500amol_R1.mzML
sp|P39708|DHE5_YEAST	AANLGGVAVSGLEMAQNSQK	2	NA	0	L	UPS1|500 amol	8	23	1.643437e07	UPS1_500amol_R2.mzML
sp|P39708|DHE5_YEAST	AANLGGVAVSGLEMAQNSQK	3	NA	0	L	UPS1|500 amol	8	23	3.378691e07	UPS1_500amol_R2.mzML
sp|P39708|DHE5_YEAST	AANLGGVAVSGLEMAQNSQK	2	NA	0	L	UPS1|500 amol	8	24	1.625351e07	UPS1_500amol_R3.mzML
sp|P39708|DHE5_YEAST	AANLGGVAVSGLEMAQNSQK	3	NA	0	L	UPS1|500 amol	8	24	3.20359e07	UPS1_500amol_R3.mzML
sp|P39708|DHE5_YEAST	AANLGGVAVSGLEMAQNSQK	2	NA	0	L	UPS1|50 amol	9	25	1.0828e07	UPS1_50amol_R1.mzML
sp|P39708|DHE5_YEAST	AANLGGVAVSGLEMAQNSQK	2	NA	0	L	UPS1|50 amol	9	26	1.087532e07	UPS1_50amol_R2.mzML
sp|P39708|DHE5_YEAST	AANLGGVAVSGLEMAQNSQK	2	NA	0	L	UPS1|50 amol	9	27	1.165391e07	UPS1_50amol_R3.mzML
sp|P39708|DHE5_YEAST	AANLGGVAVSGLEMAQNSQK	3	NA	0	L	UPS1|50 amol	9	27	2.629173e07	UPS1_50amol_R3.mzML
sp|P39708|DHE5_YEAST	AANLGGVAVSGLEMAQNSQK	2	NA	0	L	UPS1|12500 amol	1	3	1.364982e07	UPS1_12500amol_R3.mzML
sp|P39708|DHE5_YEAST	AANLGGVAVSGLEMAQNSQK	2	NA	0	L	UPS1|125 amol	2	4	1.181034e07	UPS1_125amol_R1.mzML
sp|P39708|DHE5_YEAST	AANLGGVAVSGLEMAQNSQK	3	NA	0	L	UPS1|125 amol	2	4	2.833363e07	UPS1_125amol_R1.mzML
sp|P39708|DHE5_YEAST	AANLGGVAVSGLEMAQNSQK	2	NA	0	L	UPS1|125 amol	2	5	1.28555e07	UPS1_125amol_R2.mzML
sp|P39708|DHE5_YEAST	AANLGGVAVSGLEMAQNSQK	3	NA	0	L	UPS1|125 amol	2	5	3.093114e07	UPS1_125amol_R2.mzML
sp|P39708|DHE5_YEAST	AANLGGVAVSGLEMAQNSQK	2	NA	0	L	UPS1|125 amol	2	6	1.212047e07	UPS1_125amol_R3.mzML
sp|P39708|DHE5_YEAST	AANLGGVAVSGLEMAQNSQK	3	NA	0	L	UPS1|125 amol	2	6	2.936444e07	UPS1_125amol_R3.mzML
sp|P39708|DHE5_YEAST	AANLGGVAVSGLEMAQNSQK	2	NA	0	L	UPS1|25000 amol	3	7	1.277094e07	UPS1_25000amol_R1.mzML
sp|P39708|DHE5_YEAST	AANLGGVAVSGLEMAQNSQK	3	NA	0	L	UPS1|25000 amol	3	7	2.65686e07	UPS1_25000amol_R1.mzML
sp|P39708|DHE5_YEAST	AANLGGVAVSGLEMAQNSQK	2	NA	0	L	UPS1|25000 amol	3	8	6.059058e07	UPS1_25000amol_R2.mzML
sp|P39708|DHE5_YEAST	AANLGGVAVSGLEMAQNSQK	2	NA	0	L	UPS1|25000 amol	3	9	1.452243e07	UPS1_25000amol_R3.mzML
sp|P07262|DHE4_YEAST	AANLGGVAVSGLEMAQNSQR	2	NA	0	L	UPS1|12500 amol	1	1	6.891562e07	UPS1_12500amol_R1.mzML
sp|P07262|DHE4_YEAST	AANLGGVAVSGLEMAQNSQR	3	NA	0	L	UPS1|12500 amol	1	1	1.874588e08	UPS1_12500amol_R1.mzML
sp|P07262|DHE4_YEAST	AANLGGVAVSGLEMAQNSQR	2	NA	0	L	UPS1|2500 amol	4	10	6.631755e07	UPS1_2500amol_R1.mzML
sp|P07262|DHE4_YEAST	AANLGGVAVSGLEMAQNSQR	3	NA	0	L	UPS1|2500 amol	4	10	4.750498e07	UPS1_2500amol_R1.mzML
sp|P07262|DHE4_YEAST	AANLGGVAVSGLEMAQNSQR	2	NA	0	L	UPS1|2500 amol	4	11	6.359296e07	UPS1_2500amol_R2.mzML
sp|P07262|DHE4_YEAST	AANLGGVAVSGLEMAQNSQR	3	NA	0	L	UPS1|2500 amol	4	11	1.698908e08	UPS1_2500amol_R2.mzML
sp|P07262|DHE4_YEAST	AANLGGVAVSGLEMAQNSQR	2	NA	0	L	UPS1|2500 amol	4	12	6.87673e07	UPS1_2500amol_R3.mzML
sp|P07262|DHE4_YEAST	AANLGGVAVSGLEMAQNSQR	3	NA	0	L	UPS1|2500 amol	4	12	1.809508e08	UPS1_2500amol_R3.mzML
sp|P07262|DHE4_YEAST	AANLGGVAVSGLEMAQNSQR	2	NA	0	L	UPS1|250 amol	5	13	6.496952e07	UPS1_250amol_R1.mzML
sp|P07262|DHE4_YEAST	AANLGGVAVSGLEMAQNSQR	3	NA	0	L	UPS1|250 amol	5	13	3.327133e07	UPS1_250amol_R1.mzML
sp|P07262|DHE4_YEAST	AANLGGVAVSGLEMAQNSQR	2	NA	0	L	UPS1|250 amol	5	14	6.037301e07	UPS1_250amol_R2.mzML
sp|P07262|DHE4_YEAST	AANLGGVAVSGLEMAQNSQR	3	NA	0	L	UPS1|250 amol	5	14	3.619135e07	UPS1_250amol_R2.mzML
sp|P07262|DHE4_YEAST	AANLGGVAVSGLEMAQNSQR	2	NA	0	L	UPS1|250 amol	5	15	6.796926e07	UPS1_250amol_R3.mzML
sp|P07262|DHE4_YEAST	AANLGGVAVSGLEMAQNSQR	3	NA	0	L	UPS1|250 amol	5	15	3.593863e07	UPS1_250amol_R3.mzML
sp|P07262|DHE4_YEAST	AANLGGVAVSGLEMAQNSQR	2	NA	0	L	UPS1|50000 amol	6	16	6.851214e07	UPS1_50000amol_R1.mzML
sp|P07262|DHE4_YEAST	AANLGGVAVSGLEMAQNSQR	3	NA	0	L	UPS1|50000 amol	6	16	1.917942e08	UPS1_50000amol_R1.mzML
sp|P07262|DHE4_YEAST	AANLGGVAVSGLEMAQNSQR	2	NA	0	L	UPS1|50000 amol	6	17	6.156222e07	UPS1_50000amol_R2.mzML
sp|P07262|DHE4_YEAST	AANLGGVAVSGLEMAQNSQR	3	NA	0	L	UPS1|50000 amol	6	17	2.811116e08	UPS1_50000amol_R2.mzML
sp|P07262|DHE4_YEAST	AANLGGVAVSGLEMAQNSQR	2	NA	0	L	UPS1|50000 amol	6	18	6.162629e07	UPS1_50000amol_R3.mzML
sp|P07262|DHE4_YEAST	AANLGGVAVSGLEMAQNSQR	3	NA	0	L	UPS1|50000 amol	6	18	1.600269e08	UPS1_50000amol_R3.mzML
sp|P07262|DHE4_YEAST	AANLGGVAVSGLEMAQNSQR	2	NA	0	L	UPS1|5000 amol	7	19	6.941895e07	UPS1_5000amol_R1.mzML
sp|P07262|DHE4_YEAST	AANLGGVAVSGLEMAQNSQR	3	NA	0	L	UPS1|5000 amol	7	19	1.700189e08	UPS1_5000amol_R1.mzML
sp|P07262|DHE4_YEAST	AANLGGVAVSGLEMAQNSQR	2	NA	0	L	UPS1|12500 amol	1	2	6.520157e07	UPS1_12500amol_R2.mzML
sp|P07262|DHE4_YEAST	AANLGGVAVSGLEMAQNSQR	3	NA	0	L	UPS1|12500 amol	1	2	1.777105e08	UPS1_12500amol_R2.mzML
sp|P07262|DHE4_YEAST	AANLGGVAVSGLEMAQNSQR	2	NA	0	L	UPS1|5000 amol	7	20	6.990186e07	UPS1_5000amol_R2.mzML
sp|P07262|DHE4_YEAST	AANLGGVAVSGLEMAQNSQR	3	NA	0	L	UPS1|5000 amol	7	20	1.713428e08	UPS1_5000amol_R2.mzML
sp|P07262|DHE4_YEAST	AANLGGVAVSGLEMAQNSQR	2	NA	0	L	UPS1|5000 amol	7	21	6.218825e07	UPS1_5000amol_R3.mzML
sp|P07262|DHE4_YEAST	AANLGGVAVSGLEMAQNSQR	3	NA	0	L	UPS1|5000 amol	7	21	1.560501e08	UPS1_5000amol_R3.mzML
sp|P07262|DHE4_YEAST	AANLGGVAVSGLEMAQNSQR	2	NA	0	L	UPS1|500 amol	8	22	7.083078e07	UPS1_500amol_R1.mzML
sp|P07262|DHE4_YEAST	AANLGGVAVSGLEMAQNSQR	3	NA	0	L	UPS1|500 amol	8	22	4.848063e07	UPS1_500amol_R1.mzML
sp|P07262|DHE4_YEAST	AANLGGVAVSGLEMAQNSQR	2	NA	0	L	UPS1|500 amol	8	23	7.510211e07	UPS1_500amol_R2.mzML
sp|P07262|DHE4_YEAST	AANLGGVAVSGLEMAQNSQR	3	NA	0	L	UPS1|500 amol	8	23	3.122402e07	UPS1_500amol_R2.mzML
sp|P07262|DHE4_YEAST	AANLGGVAVSGLEMAQNSQR	2	NA	0	L	UPS1|500 amol	8	24	7.235289e07	UPS1_500amol_R3.mzML
sp|P07262|DHE4_YEAST	AANLGGVAVSGLEMAQNSQR	3	NA	0	L	UPS1|500 amol	8	24	3.285283e07	UPS1_500amol_R3.mzML
sp|P07262|DHE4_YEAST	AANLGGVAVSGLEMAQNSQR	2	NA	0	L	UPS1|50 amol	9	25	4.947211e07	UPS1_50amol_R1.mzML
sp|P07262|DHE4_YEAST	AANLGGVAVSGLEMAQNSQR	3	NA	0	L	UPS1|50 amol	9	25	1.627234e08	UPS1_50amol_R1.mzML
sp|P07262|DHE4_YEAST	AANLGGVAVSGLEMAQNSQR	2	NA	0	L	UPS1|50 amol	9	26	4.748676e07	UPS1_50amol_R2.mzML
sp|P07262|DHE4_YEAST	AANLGGVAVSGLEMAQNSQR	3	NA	0	L	UPS1|50 amol	9	26	1.511961e08	UPS1_50amol_R2.mzML
sp|P07262|DHE4_YEAST	AANLGGVAVSGLEMAQNSQR	2	NA	0	L	UPS1|50 amol	9	27	4.947515e07	UPS1_50amol_R3.mzML
sp|P07262|DHE4_YEAST	AANLGGVAVSGLEMAQNSQR	3	NA	0	L	UPS1|50 amol	9	27	1.389653e08	UPS1_50amol_R3.mzML
sp|P07262|DHE4_YEAST	AANLGGVAVSGLEMAQNSQR	2	NA	0	L	UPS1|12500 amol	1	3	5.906376e07	UPS1_12500amol_R3.mzML
sp|P07262|DHE4_YEAST	AANLGGVAVSGLEMAQNSQR	3	NA	0	L	UPS1|12500 amol	1	3	2.169211e08	UPS1_12500amol_R3.mzML
sp|P07262|DHE4_YEAST	AANLGGVAVSGLEMAQNSQR	2	NA	0	L	UPS1|125 amol	2	4	5.787283e07	UPS1_125amol_R1.mzML
sp|P07262|DHE4_YEAST	AANLGGVAVSGLEMAQNSQR	3	NA	0	L	UPS1|125 amol	2	4	4.34285e07	UPS1_125amol_R1.mzML
sp|P07262|DHE4_YEAST	AANLGGVAVSGLEMAQNSQR	2	NA	0	L	UPS1|125 amol	2	5	6.26895e07	UPS1_125amol_R2.mzML
sp|P07262|DHE4_YEAST	AANLGGVAVSGLEMAQNSQR	3	NA	0	L	UPS1|125 amol	2	5	4.440475e07	UPS1_125amol_R2.mzML
sp|P07262|DHE4_YEAST	AANLGGVAVSGLEMAQNSQR	2	NA	0	L	UPS1|125 amol	2	6	5.933775e07	UPS1_125amol_R3.mzML
sp|P07262|DHE4_YEAST	AANLGGVAVSGLEMAQNSQR	3	NA	0	L	UPS1|125 amol	2	6	1.682949e08	UPS1_125amol_R3.mzML
sp|P07262|DHE4_YEAST	AANLGGVAVSGLEMAQNSQR	2	NA	0	L	UPS1|25000 amol	3	7	5.500483e07	UPS1_25000amol_R1.mzML
sp|P07262|DHE4_YEAST	AANLGGVAVSGLEMAQNSQR	3	NA	0	L	UPS1|25000 amol	3	7	1.670398e08	UPS1_25000amol_R1.mzML
sp|P07262|DHE4_YEAST	AANLGGVAVSGLEMAQNSQR	2	NA	0	L	UPS1|25000 amol	3	8	7.416606e07	UPS1_25000amol_R2.mzML
sp|P07262|DHE4_YEAST	AANLGGVAVSGLEMAQNSQR	3	NA	0	L	UPS1|25000 amol	3	8	3.278944e08	UPS1_25000amol_R2.mzML
sp|P07262|DHE4_YEAST	AANLGGVAVSGLEMAQNSQR	2	NA	0	L	UPS1|25000 amol	3	9	6.019531e07	UPS1_25000amol_R3.mzML
sp|P07262|DHE4_YEAST	AANLGGVAVSGLEMAQNSQR	3	NA	0	L	UPS1|25000 amol	3	9	1.661103e08	UPS1_25000amol_R3.mzML
sp|P07143|CY1_YEAST	AANQGALPPDLSLIVK	2	NA	0	L	UPS1|12500 amol	1	1	8.89296e07	UPS1_12500amol_R1.mzML
sp|P07143|CY1_YEAST	AANQGALPPDLSLIVK	2	NA	0	L	UPS1|2500 amol	4	10	2.122894e08	UPS1_2500amol_R1.mzML
sp|P07143|CY1_YEAST	AANQGALPPDLSLIVK	2	NA	0	L	UPS1|2500 amol	4	11	5.121151e07	UPS1_2500amol_R2.mzML
sp|P07143|CY1_YEAST	AANQGALPPDLSLIVK	2	NA	0	L	UPS1|2500 amol	4	12	1.073256e08	UPS1_2500amol_R3.mzML
sp|P07143|CY1_YEAST	AANQGALPPDLSLIVK	2	NA	0	L	UPS1|250 amol	5	13	6.095316e07	UPS1_250amol_R1.mzML
sp|P07143|CY1_YEAST	AANQGALPPDLSLIVK	2	NA	0	L	UPS1|250 amol	5	14	1.538956e08	UPS1_250amol_R2.mzML
sp|P07143|CY1_YEAST	AANQGALPPDLSLIVK	2	NA	0	L	UPS1|250 amol	5	15	2.230089e08	UPS1_250amol_R3.mzML
sp|P07143|CY1_YEAST	AANQGALPPDLSLIVK	2	NA	0	L	UPS1|50000 amol	6	16	6.006734e08	UPS1_50000amol_R1.mzML
sp|P07143|CY1_YEAST	AANQGALPPDLSLIVK	2	NA	0	L	UPS1|50000 amol	6	18	1.765459e08	UPS1_50000amol_R3.mzML
sp|P07143|CY1_YEAST	AANQGALPPDLSLIVK	2	NA	0	L	UPS1|5000 amol	7	19	1.303359e08	UPS1_5000amol_R1.mzML
sp|P07143|CY1_YEAST	AANQGALPPDLSLIVK	2	NA	0	L	UPS1|12500 amol	1	2	1.765696e08	UPS1_12500amol_R2.mzML
sp|P07143|CY1_YEAST	AANQGALPPDLSLIVK	2	NA	0	L	UPS1|5000 amol	7	20	3.359155e08	UPS1_5000amol_R2.mzML
sp|P07143|CY1_YEAST	AANQGALPPDLSLIVK	2	NA	0	L	UPS1|5000 amol	7	21	2.910932e08	UPS1_5000amol_R3.mzML
sp|P07143|CY1_YEAST	AANQGALPPDLSLIVK	2	NA	0	L	UPS1|500 amol	8	22	2.589997e08	UPS1_500amol_R1.mzML
sp|P07143|CY1_YEAST	AANQGALPPDLSLIVK	2	NA	0	L	UPS1|500 amol	8	23	5.736171e07	UPS1_500amol_R2.mzML
sp|P07143|CY1_YEAST	AANQGALPPDLSLIVK	2	NA	0	L	UPS1|500 amol	8	24	1.136664e08	UPS1_500amol_R3.mzML
sp|P07143|CY1_YEAST	AANQGALPPDLSLIVK	2	NA	0	L	UPS1|50 amol	9	25	8.342546e07	UPS1_50amol_R1.mzML
sp|P07143|CY1_YEAST	AANQGALPPDLSLIVK	2	NA	0	L	UPS1|50 amol	9	26	3.970305e07	UPS1_50amol_R2.mzML
sp|P07143|CY1_YEAST	AANQGALPPDLSLIVK	2	NA	0	L	UPS1|50 amol	9	27	4.175558e07	UPS1_50amol_R3.mzML
sp|P07143|CY1_YEAST	AANQGALPPDLSLIVK	2	NA	0	L	UPS1|12500 amol	1	3	7.343562e07	UPS1_12500amol_R3.mzML
sp|P07143|CY1_YEAST	AANQGALPPDLSLIVK	2	NA	0	L	UPS1|125 amol	2	4	3.027352e08	UPS1_125amol_R1.mzML
sp|P07143|CY1_YEAST	AANQGALPPDLSLIVK	2	NA	0	L	UPS1|125 amol	2	5	1.038297e08	UPS1_125amol_R2.mzML
sp|P07143|CY1_YEAST	AANQGALPPDLSLIVK	2	NA	0	L	UPS1|125 amol	2	6	5.234213e07	UPS1_125amol_R3.mzML
sp|P07143|CY1_YEAST	AANQGALPPDLSLIVK	2	NA	0	L	UPS1|25000 amol	3	7	1.424509e08	UPS1_25000amol_R1.mzML
sp|P07143|CY1_YEAST	AANQGALPPDLSLIVK	2	NA	0	L	UPS1|25000 amol	3	8	7.369071e07	UPS1_25000amol_R2.mzML
sp|P07143|CY1_YEAST	AANQGALPPDLSLIVK	2	NA	0	L	UPS1|25000 amol	3	9	5.060728e08	UPS1_25000amol_R3.mzML
sp|P00924|ENO1_YEAST	AAQDSFAAGWGVMVSHR	3	NA	0	L	UPS1|12500 amol	1	1	1.740754e07	UPS1_12500amol_R1.mzML
sp|P00924|ENO1_YEAST	AAQDSFAAGWGVMVSHR	3	NA	0	L	UPS1|2500 amol	4	10	1.995533e07	UPS1_2500amol_R1.mzML
sp|P00924|ENO1_YEAST	AAQDSFAAGWGVMVSHR	3	NA	0	L	UPS1|2500 amol	4	11	1.907204e07	UPS1_2500amol_R2.mzML
sp|P00924|ENO1_YEAST	AAQDSFAAGWGVMVSHR	3	NA	0	L	UPS1|2500 amol	4	12	1.898869e07	UPS1_2500amol_R3.mzML
sp|P00924|ENO1_YEAST	AAQDSFAAGWGVMVSHR	3	NA	0	L	UPS1|250 amol	5	13	1.898094e07	UPS1_250amol_R1.mzML
sp|P00924|ENO1_YEAST	AAQDSFAAGWGVMVSHR	3	NA	0	L	UPS1|250 amol	5	14	1.753153e07	UPS1_250amol_R2.mzML
sp|P00924|ENO1_YEAST	AAQDSFAAGWGVMVSHR	3	NA	0	L	UPS1|250 amol	5	15	2.021041e07	UPS1_250amol_R3.mzML
sp|P00924|ENO1_YEAST	AAQDSFAAGWGVMVSHR	3	NA	0	L	UPS1|50000 amol	6	16	2.432535e07	UPS1_50000amol_R1.mzML
sp|P00924|ENO1_YEAST	AAQDSFAAGWGVMVSHR	3	NA	0	L	UPS1|50000 amol	6	17	1.050568e07	UPS1_50000amol_R2.mzML
sp|P00924|ENO1_YEAST	AAQDSFAAGWGVMVSHR	3	NA	0	L	UPS1|50000 amol	6	18	9.320212e06	UPS1_50000amol_R3.mzML
sp|P00924|ENO1_YEAST	AAQDSFAAGWGVMVSHR	3	NA	0	L	UPS1|5000 amol	7	19	1.840674e07	UPS1_5000amol_R1.mzML
sp|P00924|ENO1_YEAST	AAQDSFAAGWGVMVSHR	3	NA	0	L	UPS1|12500 amol	1	2	1.801194e07	UPS1_12500amol_R2.mzML
sp|P00924|ENO1_YEAST	AAQDSFAAGWGVMVSHR	3	NA	0	L	UPS1|5000 amol	7	20	2.517342e07	UPS1_5000amol_R2.mzML
sp|P00924|ENO1_YEAST	AAQDSFAAGWGVMVSHR	3	NA	0	L	UPS1|5000 amol	7	21	1.446864e07	UPS1_5000amol_R3.mzML
sp|P00924|ENO1_YEAST	AAQDSFAAGWGVMVSHR	3	NA	0	L	UPS1|500 amol	8	22	2.051046e07	UPS1_500amol_R1.mzML
sp|P00924|ENO1_YEAST	AAQDSFAAGWGVMVSHR	3	NA	0	L	UPS1|500 amol	8	23	2.410473e07	UPS1_500amol_R2.mzML
sp|P00924|ENO1_YEAST	AAQDSFAAGWGVMVSHR	3	NA	0	L	UPS1|500 amol	8	24	3.526121e07	UPS1_500amol_R3.mzML
sp|P00924|ENO1_YEAST	AAQDSFAAGWGVMVSHR	3	NA	0	L	UPS1|50 amol	9	25	8.377316e07	UPS1_50amol_R1.mzML
sp|P00924|ENO1_YEAST	AAQDSFAAGWGVMVSHR	3	NA	0	L	UPS1|50 amol	9	26	1.954121e07	UPS1_50amol_R2.mzML
sp|P00924|ENO1_YEAST	AAQDSFAAGWGVMVSHR	3	NA	0	L	UPS1|50 amol	9	27	1.483353e07	UPS1_50amol_R3.mzML
sp|P00924|ENO1_YEAST	AAQDSFAAGWGVMVSHR	3	NA	0	L	UPS1|12500 amol	1	3	1.867079e07	UPS1_12500amol_R3.mzML
sp|P00924|ENO1_YEAST	AAQDSFAAGWGVMVSHR	3	NA	0	L	UPS1|125 amol	2	4	1.778164e07	UPS1_125amol_R1.mzML
sp|P00924|ENO1_YEAST	AAQDSFAAGWGVMVSHR	3	NA	0	L	UPS1|125 amol	2	5	1.986671e07	UPS1_125amol_R2.mzML
sp|P00924|ENO1_YEAST	AAQDSFAAGWGVMVSHR	3	NA	0	L	UPS1|125 amol	2	6	2.06942e07	UPS1_125amol_R3.mzML
sp|P00924|ENO1_YEAST	AAQDSFAAGWGVMVSHR	3	NA	0	L	UPS1|25000 amol	3	7	1.613183e07	UPS1_25000amol_R1.mzML
sp|P00924|ENO1_YEAST	AAQDSFAAGWGVMVSHR	3	NA	0	L	UPS1|25000 amol	3	8	1.940029e07	UPS1_25000amol_R2.mzML
sp|P00924|ENO1_YEAST	AAQDSFAAGWGVMVSHR	3	NA	0	L	UPS1|25000 amol	3	9	1.93134e07	UPS1_25000amol_R3.mzML
sp|P00925|ENO2_YEAST	AAQDSFAANWGVMVSHR	3	NA	0	L	UPS1|12500 amol	1	1	2.815953e08	UPS1_12500amol_R1.mzML
sp|P00925|ENO2_YEAST	AAQDSFAANWGVMVSHR	3	NA	0	L	UPS1|2500 amol	4	10	1.072679e08	UPS1_2500amol_R1.mzML
sp|P00925|ENO2_YEAST	AAQDSFAANWGVMVSHR	3	NA	0	L	UPS1|2500 amol	4	11	1.163255e08	UPS1_2500amol_R2.mzML
sp|P00925|ENO2_YEAST	AAQDSFAANWGVMVSHR	3	NA	0	L	UPS1|2500 amol	4	12	2.535044e08	UPS1_2500amol_R3.mzML
sp|P00925|ENO2_YEAST	AAQDSFAANWGVMVSHR	3	NA	0	L	UPS1|250 amol	5	13	1.113457e08	UPS1_250amol_R1.mzML
sp|P00925|ENO2_YEAST	AAQDSFAANWGVMVSHR	3	NA	0	L	UPS1|250 amol	5	14	1.823347e08	UPS1_250amol_R2.mzML
sp|P00925|ENO2_YEAST	AAQDSFAANWGVMVSHR	3	NA	0	L	UPS1|250 amol	5	15	1.300705e08	UPS1_250amol_R3.mzML
sp|P00925|ENO2_YEAST	AAQDSFAANWGVMVSHR	3	NA	0	L	UPS1|50000 amol	6	16	1.316839e08	UPS1_50000amol_R1.mzML
sp|P00925|ENO2_YEAST	AAQDSFAANWGVMVSHR	3	NA	0	L	UPS1|50000 amol	6	17	3.961573e08	UPS1_50000amol_R2.mzML
sp|P00925|ENO2_YEAST	AAQDSFAANWGVMVSHR	3	NA	0	L	UPS1|50000 amol	6	18	1.945587e08	UPS1_50000amol_R3.mzML
sp|P00925|ENO2_YEAST	AAQDSFAANWGVMVSHR	3	NA	0	L	UPS1|5000 amol	7	19	1.378713e08	UPS1_5000amol_R1.mzML
sp|P00925|ENO2_YEAST	AAQDSFAANWGVMVSHR	3	NA	0	L	UPS1|12500 amol	1	2	1.367507e08	UPS1_12500amol_R2.mzML
sp|P00925|ENO2_YEAST	AAQDSFAANWGVMVSHR	3	NA	0	L	UPS1|5000 amol	7	20	3.274823e08	UPS1_5000amol_R2.mzML
sp|P00925|ENO2_YEAST	AAQDSFAANWGVMVSHR	3	NA	0	L	UPS1|5000 amol	7	21	1.733578e08	UPS1_5000amol_R3.mzML
sp|P00925|ENO2_YEAST	AAQDSFAANWGVMVSHR	3	NA	0	L	UPS1|500 amol	8	22	2.6163e08	UPS1_500amol_R1.mzML
sp|P00925|ENO2_YEAST	AAQDSFAANWGVMVSHR	3	NA	0	L	UPS1|500 amol	8	23	2.545608e08	UPS1_500amol_R2.mzML
sp|P00925|ENO2_YEAST	AAQDSFAANWGVMVSHR	3	NA	0	L	UPS1|500 amol	8	24	1.673741e08	UPS1_500amol_R3.mzML
sp|P00925|ENO2_YEAST	AAQDSFAANWGVMVSHR	3	NA	0	L	UPS1|50 amol	9	25	4.758322e08	UPS1_50amol_R1.mzML
sp|P00925|ENO2_YEAST	AAQDSFAANWGVMVSHR	3	NA	0	L	UPS1|50 amol	9	26	4.047242e08	UPS1_50amol_R2.mzML
sp|P00925|ENO2_YEAST	AAQDSFAANWGVMVSHR	3	NA	0	L	UPS1|50 amol	9	27	1.143164e08	UPS1_50amol_R3.mzML
sp|P00925|ENO2_YEAST	AAQDSFAANWGVMVSHR	3	NA	0	L	UPS1|12500 amol	1	3	3.633266e08	UPS1_12500amol_R3.mzML
sp|P00925|ENO2_YEAST	AAQDSFAANWGVMVSHR	3	NA	0	L	UPS1|125 amol	2	4	1.464034e08	UPS1_125amol_R1.mzML
sp|P00925|ENO2_YEAST	AAQDSFAANWGVMVSHR	3	NA	0	L	UPS1|125 amol	2	5	4.663069e08	UPS1_125amol_R2.mzML
sp|P00925|ENO2_YEAST	AAQDSFAANWGVMVSHR	3	NA	0	L	UPS1|125 amol	2	6	1.368637e08	UPS1_125amol_R3.mzML
sp|P00925|ENO2_YEAST	AAQDSFAANWGVMVSHR	3	NA	0	L	UPS1|25000 amol	3	7	1.37374e08	UPS1_25000amol_R1.mzML
sp|P00925|ENO2_YEAST	AAQDSFAANWGVMVSHR	3	NA	0	L	UPS1|25000 amol	3	8	1.491559e08	UPS1_25000amol_R2.mzML
sp|P00925|ENO2_YEAST	AAQDSFAANWGVMVSHR	3	NA	0	L	UPS1|25000 amol	3	9	3.132415e08	UPS1_25000amol_R3.mzML
sp|P07149|FAS1_YEAST	AAQDVWNR	2	NA	0	L	UPS1|12500 amol	1	1	9.68367e07	UPS1_12500amol_R1.mzML
sp|P07149|FAS1_YEAST	AAQDVWNR	2	NA	0	L	UPS1|2500 amol	4	10	9.880116e07	UPS1_2500amol_R1.mzML
sp|P07149|FAS1_YEAST	AAQDVWNR	2	NA	0	L	UPS1|2500 amol	4	11	9.793333e07	UPS1_2500amol_R2.mzML
sp|P07149|FAS1_YEAST	AAQDVWNR	2	NA	0	L	UPS1|2500 amol	4	12	1.024502e08	UPS1_2500amol_R3.mzML
sp|P07149|FAS1_YEAST	AAQDVWNR	2	NA	0	L	UPS1|250 amol	5	13	9.786958e07	UPS1_250amol_R1.mzML
sp|P07149|FAS1_YEAST	AAQDVWNR	2	NA	0	L	UPS1|250 amol	5	14	9.625711e07	UPS1_250amol_R2.mzML
sp|P07149|FAS1_YEAST	AAQDVWNR	2	NA	0	L	UPS1|250 amol	5	15	9.837701e07	UPS1_250amol_R3.mzML
sp|P07149|FAS1_YEAST	AAQDVWNR	2	NA	0	L	UPS1|50000 amol	6	16	1.113261e08	UPS1_50000amol_R1.mzML
sp|P07149|FAS1_YEAST	AAQDVWNR	2	NA	0	L	UPS1|50000 amol	6	17	1.031707e08	UPS1_50000amol_R2.mzML
sp|P07149|FAS1_YEAST	AAQDVWNR	2	NA	0	L	UPS1|50000 amol	6	18	1.082747e08	UPS1_50000amol_R3.mzML
sp|P07149|FAS1_YEAST	AAQDVWNR	2	NA	0	L	UPS1|5000 amol	7	19	1.015638e08	UPS1_5000amol_R1.mzML
sp|P07149|FAS1_YEAST	AAQDVWNR	2	NA	0	L	UPS1|12500 amol	1	2	9.24979e07	UPS1_12500amol_R2.mzML
sp|P07149|FAS1_YEAST	AAQDVWNR	2	NA	0	L	UPS1|5000 amol	7	20	1.064705e08	UPS1_5000amol_R2.mzML
sp|P07149|FAS1_YEAST	AAQDVWNR	2	NA	0	L	UPS1|5000 amol	7	21	1.014817e08	UPS1_5000amol_R3.mzML
sp|P07149|FAS1_YEAST	AAQDVWNR	2	NA	0	L	UPS1|500 amol	8	22	1.093041e08	UPS1_500amol_R1.mzML
sp|P07149|FAS1_YEAST	AAQDVWNR	2	NA	0	L	UPS1|500 amol	8	23	1.102409e08	UPS1_500amol_R2.mzML
sp|P07149|FAS1_YEAST	AAQDVWNR	2	NA	0	L	UPS1|500 amol	8	24	1.109203e08	UPS1_500amol_R3.mzML
sp|P07149|FAS1_YEAST	AAQDVWNR	2	NA	0	L	UPS1|50 amol	9	25	9.056142e07	UPS1_50amol_R1.mzML
sp|P07149|FAS1_YEAST	AAQDVWNR	2	NA	0	L	UPS1|50 amol	9	26	9.112313e07	UPS1_50amol_R2.mzML
sp|P07149|FAS1_YEAST	AAQDVWNR	2	NA	0	L	UPS1|50 amol	9	27	9.042207e07	UPS1_50amol_R3.mzML
sp|P07149|FAS1_YEAST	AAQDVWNR	2	NA	0	L	UPS1|12500 amol	1	3	9.373367e07	UPS1_12500amol_R3.mzML
sp|P07149|FAS1_YEAST	AAQDVWNR	2	NA	0	L	UPS1|125 amol	2	4	9.702494e07	UPS1_125amol_R1.mzML
sp|P07149|FAS1_YEAST	AAQDVWNR	2	NA	0	L	UPS1|125 amol	2	5	9.992913e07	UPS1_125amol_R2.mzML
sp|P07149|FAS1_YEAST	AAQDVWNR	2	NA	0	L	UPS1|125 amol	2	6	1.012608e08	UPS1_125amol_R3.mzML
sp|P07149|FAS1_YEAST	AAQDVWNR	2	NA	0	L	UPS1|25000 amol	3	7	9.242076e07	UPS1_25000amol_R1.mzML
sp|P07149|FAS1_YEAST	AAQDVWNR	2	NA	0	L	UPS1|25000 amol	3	8	1.293441e08	UPS1_25000amol_R2.mzML
sp|P07149|FAS1_YEAST	AAQDVWNR	2	NA	0	L	UPS1|25000 amol	3	9	1.275166e08	UPS1_25000amol_R3.mzML
sp|P09624|DLDH_YEAST	AAQLGFNTAC(Carbamidomethyl)VEK	2	NA	0	L	UPS1|12500 amol	1	1	7.649815e07	UPS1_12500amol_R1.mzML
sp|P09624|DLDH_YEAST	AAQLGFNTAC(Carbamidomethyl)VEK	2	NA	0	L	UPS1|2500 amol	4	10	8.076712e07	UPS1_2500amol_R1.mzML
sp|P09624|DLDH_YEAST	AAQLGFNTAC(Carbamidomethyl)VEK	2	NA	0	L	UPS1|2500 amol	4	11	7.310719e07	UPS1_2500amol_R2.mzML
sp|P09624|DLDH_YEAST	AAQLGFNTAC(Carbamidomethyl)VEK	2	NA	0	L	UPS1|2500 amol	4	12	7.933798e07	UPS1_2500amol_R3.mzML
sp|P09624|DLDH_YEAST	AAQLGFNTAC(Carbamidomethyl)VEK	2	NA	0	L	UPS1|250 amol	5	13	7.352382e07	UPS1_250amol_R1.mzML
sp|P09624|DLDH_YEAST	AAQLGFNTAC(Carbamidomethyl)VEK	2	NA	0	L	UPS1|250 amol	5	14	7.558423e07	UPS1_250amol_R2.mzML
sp|P09624|DLDH_YEAST	AAQLGFNTAC(Carbamidomethyl)VEK	2	NA	0	L	UPS1|250 amol	5	15	7.899447e07	UPS1_250amol_R3.mzML
sp|P09624|DLDH_YEAST	AAQLGFNTAC(Carbamidomethyl)VEK	2	NA	0	L	UPS1|50000 amol	6	16	9.672227e07	UPS1_50000amol_R1.mzML
sp|P09624|DLDH_YEAST	AAQLGFNTAC(Carbamidomethyl)VEK	2	NA	0	L	UPS1|50000 amol	6	17	8.839134e07	UPS1_50000amol_R2.mzML
sp|P09624|DLDH_YEAST	AAQLGFNTAC(Carbamidomethyl)VEK	2	NA	0	L	UPS1|50000 amol	6	18	8.149609e07	UPS1_50000amol_R3.mzML
sp|P09624|DLDH_YEAST	AAQLGFNTAC(Carbamidomethyl)VEK	2	NA	0	L	UPS1|5000 amol	7	19	7.458306e07	UPS1_5000amol_R1.mzML
sp|P09624|DLDH_YEAST	AAQLGFNTAC(Carbamidomethyl)VEK	2	NA	0	L	UPS1|12500 amol	1	2	7.61172e07	UPS1_12500amol_R2.mzML
sp|P09624|DLDH_YEAST	AAQLGFNTAC(Carbamidomethyl)VEK	2	NA	0	L	UPS1|5000 amol	7	20	7.488093e07	UPS1_5000amol_R2.mzML
sp|P09624|DLDH_YEAST	AAQLGFNTAC(Carbamidomethyl)VEK	2	NA	0	L	UPS1|5000 amol	7	21	7.981694e07	UPS1_5000amol_R3.mzML
sp|P09624|DLDH_YEAST	AAQLGFNTAC(Carbamidomethyl)VEK	2	NA	0	L	UPS1|500 amol	8	22	8.415545e07	UPS1_500amol_R1.mzML
sp|P09624|DLDH_YEAST	AAQLGFNTAC(Carbamidomethyl)VEK	2	NA	0	L	UPS1|500 amol	8	23	8.648246e07	UPS1_500amol_R2.mzML
sp|P09624|DLDH_YEAST	AAQLGFNTAC(Carbamidomethyl)VEK	2	NA	0	L	UPS1|500 amol	8	24	8.500574e07	UPS1_500amol_R3.mzML
sp|P09624|DLDH_YEAST	AAQLGFNTAC(Carbamidomethyl)VEK	2	NA	0	L	UPS1|50 amol	9	25	7.00155e07	UPS1_50amol_R1.mzML
sp|P09624|DLDH_YEAST	AAQLGFNTAC(Carbamidomethyl)VEK	2	NA	0	L	UPS1|50 amol	9	26	7.241601e07	UPS1_50amol_R2.mzML
sp|P09624|DLDH_YEAST	AAQLGFNTAC(Carbamidomethyl)VEK	2	NA	0	L	UPS1|50 amol	9	27	7.025326e07	UPS1_50amol_R3.mzML
sp|P09624|DLDH_YEAST	AAQLGFNTAC(Carbamidomethyl)VEK	2	NA	0	L	UPS1|12500 amol	1	3	7.813879e07	UPS1_12500amol_R3.mzML
sp|P09624|DLDH_YEAST	AAQLGFNTAC(Carbamidomethyl)VEK	2	NA	0	L	UPS1|125 amol	2	4	7.215833e07	UPS1_125amol_R1.mzML
sp|P09624|DLDH_YEAST	AAQLGFNTAC(Carbamidomethyl)VEK	2	NA	0	L	UPS1|125 amol	2	5	7.250955e07	UPS1_125amol_R2.mzML
sp|P09624|DLDH_YEAST	AAQLGFNTAC(Carbamidomethyl)VEK	2	NA	0	L	UPS1|125 amol	2	6	7.392309e07	UPS1_125amol_R3.mzML
sp|P09624|DLDH_YEAST	AAQLGFNTAC(Carbamidomethyl)VEK	2	NA	0	L	UPS1|25000 amol	3	7	7.190959e07	UPS1_25000amol_R1.mzML
sp|P09624|DLDH_YEAST	AAQLGFNTAC(Carbamidomethyl)VEK	2	NA	0	L	UPS1|25000 amol	3	8	1.017672e08	UPS1_25000amol_R2.mzML
sp|P09624|DLDH_YEAST	AAQLGFNTAC(Carbamidomethyl)VEK	2	NA	0	L	UPS1|25000 amol	3	9	8.351022e07	UPS1_25000amol_R3.mzML
sp|P19097|FAS2_YEAST	AAQQQWGNDFYK	2	NA	0	L	UPS1|12500 amol	1	1	8.811885e07	UPS1_12500amol_R1.mzML
sp|P19097|FAS2_YEAST	AAQQQWGNDFYK	2	NA	0	L	UPS1|2500 amol	4	10	9.844247e07	UPS1_2500amol_R1.mzML
sp|P19097|FAS2_YEAST	AAQQQWGNDFYK	2	NA	0	L	UPS1|2500 amol	4	11	8.876914e07	UPS1_2500amol_R2.mzML
sp|P19097|FAS2_YEAST	AAQQQWGNDFYK	2	NA	0	L	UPS1|2500 amol	4	12	9.716762e07	UPS1_2500amol_R3.mzML
sp|P19097|FAS2_YEAST	AAQQQWGNDFYK	2	NA	0	L	UPS1|250 amol	5	13	8.888136e07	UPS1_250amol_R1.mzML
sp|P19097|FAS2_YEAST	AAQQQWGNDFYK	2	NA	0	L	UPS1|250 amol	5	14	9.027521e07	UPS1_250amol_R2.mzML
sp|P19097|FAS2_YEAST	AAQQQWGNDFYK	2	NA	0	L	UPS1|250 amol	5	15	8.861038e07	UPS1_250amol_R3.mzML
sp|P19097|FAS2_YEAST	AAQQQWGNDFYK	2	NA	0	L	UPS1|50000 amol	6	16	8.779224e07	UPS1_50000amol_R1.mzML
sp|P19097|FAS2_YEAST	AAQQQWGNDFYK	2	NA	0	L	UPS1|50000 amol	6	17	8.305601e07	UPS1_50000amol_R2.mzML
sp|P19097|FAS2_YEAST	AAQQQWGNDFYK	2	NA	0	L	UPS1|50000 amol	6	18	7.673743e07	UPS1_50000amol_R3.mzML
sp|P19097|FAS2_YEAST	AAQQQWGNDFYK	2	NA	0	L	UPS1|5000 amol	7	19	9.158412e07	UPS1_5000amol_R1.mzML
sp|P19097|FAS2_YEAST	AAQQQWGNDFYK	2	NA	0	L	UPS1|12500 amol	1	2	8.254366e07	UPS1_12500amol_R2.mzML
sp|P19097|FAS2_YEAST	AAQQQWGNDFYK	2	NA	0	L	UPS1|5000 amol	7	20	8.582417e07	UPS1_5000amol_R2.mzML
sp|P19097|FAS2_YEAST	AAQQQWGNDFYK	2	NA	0	L	UPS1|5000 amol	7	21	8.84554e07	UPS1_5000amol_R3.mzML
sp|P19097|FAS2_YEAST	AAQQQWGNDFYK	2	NA	0	L	UPS1|500 amol	8	22	9.45043e07	UPS1_500amol_R1.mzML
sp|P19097|FAS2_YEAST	AAQQQWGNDFYK	2	NA	0	L	UPS1|500 amol	8	23	9.576453e07	UPS1_500amol_R2.mzML
sp|P19097|FAS2_YEAST	AAQQQWGNDFYK	2	NA	0	L	UPS1|500 amol	8	24	9.650832e07	UPS1_500amol_R3.mzML
sp|P19097|FAS2_YEAST	AAQQQWGNDFYK	2	NA	0	L	UPS1|50 amol	9	25	7.55832e07	UPS1_50amol_R1.mzML
sp|P19097|FAS2_YEAST	AAQQQWGNDFYK	2	NA	0	L	UPS1|50 amol	9	26	7.771806e07	UPS1_50amol_R2.mzML
sp|P19097|FAS2_YEAST	AAQQQWGNDFYK	2	NA	0	L	UPS1|50 amol	9	27	7.749945e07	UPS1_50amol_R3.mzML
sp|P19097|FAS2_YEAST	AAQQQWGNDFYK	2	NA	0	L	UPS1|12500 amol	1	3	8.336748e07	UPS1_12500amol_R3.mzML
sp|P19097|FAS2_YEAST	AAQQQWGNDFYK	2	NA	0	L	UPS1|125 amol	2	4	8.87546e07	UPS1_125amol_R1.mzML
sp|P19097|FAS2_YEAST	AAQQQWGNDFYK	2	NA	0	L	UPS1|125 amol	2	5	8.283271e07	UPS1_125amol_R2.mzML
sp|P19097|FAS2_YEAST	AAQQQWGNDFYK	2	NA	0	L	UPS1|125 amol	2	6	7.897034e07	UPS1_125amol_R3.mzML
sp|P19097|FAS2_YEAST	AAQQQWGNDFYK	2	NA	0	L	UPS1|25000 amol	3	7	7.659421e07	UPS1_25000amol_R1.mzML
sp|P19097|FAS2_YEAST	AAQQQWGNDFYK	2	NA	0	L	UPS1|25000 amol	3	8	1.02874e08	UPS1_25000amol_R2.mzML
sp|P19097|FAS2_YEAST	AAQQQWGNDFYK	2	NA	0	L	UPS1|25000 amol	3	9	8.948933e07	UPS1_25000amol_R3.mzML
sp|P03962|PYRF_YEAST	AATHPSPVAAK	3	NA	0	L	UPS1|12500 amol	1	1	6.305515e06	UPS1_12500amol_R1.mzML
sp|P03962|PYRF_YEAST	AATHPSPVAAK	2	NA	0	L	UPS1|2500 amol	4	10	1.564572e06	UPS1_2500amol_R1.mzML
sp|P03962|PYRF_YEAST	AATHPSPVAAK	3	NA	0	L	UPS1|2500 amol	4	10	1.421451e07	UPS1_2500amol_R1.mzML
sp|P03962|PYRF_YEAST	AATHPSPVAAK	3	NA	0	L	UPS1|2500 amol	4	11	9.5142e05	UPS1_2500amol_R2.mzML
sp|P03962|PYRF_YEAST	AATHPSPVAAK	3	NA	0	L	UPS1|2500 amol	4	12	1.17088e07	UPS1_2500amol_R3.mzML
sp|P03962|PYRF_YEAST	AATHPSPVAAK	3	NA	0	L	UPS1|250 amol	5	13	2.010551e07	UPS1_250amol_R1.mzML
sp|P03962|PYRF_YEAST	AATHPSPVAAK	3	NA	0	L	UPS1|250 amol	5	14	2.132468e06	UPS1_250amol_R2.mzML
sp|P03962|PYRF_YEAST	AATHPSPVAAK	3	NA	0	L	UPS1|250 amol	5	15	2.278415e07	UPS1_250amol_R3.mzML
sp|P03962|PYRF_YEAST	AATHPSPVAAK	3	NA	0	L	UPS1|50000 amol	6	16	5.134536e07	UPS1_50000amol_R1.mzML
sp|P03962|PYRF_YEAST	AATHPSPVAAK	3	NA	0	L	UPS1|50000 amol	6	17	5.024667e07	UPS1_50000amol_R2.mzML
sp|P03962|PYRF_YEAST	AATHPSPVAAK	3	NA	0	L	UPS1|50000 amol	6	18	4.891407e07	UPS1_50000amol_R3.mzML
sp|P03962|PYRF_YEAST	AATHPSPVAAK	3	NA	0	L	UPS1|5000 amol	7	19	1.21049e06	UPS1_5000amol_R1.mzML
sp|P03962|PYRF_YEAST	AATHPSPVAAK	3	NA	0	L	UPS1|12500 amol	1	2	1.384376e07	UPS1_12500amol_R2.mzML
sp|P03962|PYRF_YEAST	AATHPSPVAAK	3	NA	0	L	UPS1|5000 amol	7	20	7.988249e06	UPS1_5000amol_R2.mzML
sp|P03962|PYRF_YEAST	AATHPSPVAAK	3	NA	0	L	UPS1|5000 amol	7	21	8.295333e06	UPS1_5000amol_R3.mzML
sp|P03962|PYRF_YEAST	AATHPSPVAAK	3	NA	0	L	UPS1|500 amol	8	22	1.818468e06	UPS1_500amol_R1.mzML
sp|P03962|PYRF_YEAST	AATHPSPVAAK	3	NA	0	L	UPS1|500 amol	8	23	2.478773e07	UPS1_500amol_R2.mzML
sp|P03962|PYRF_YEAST	AATHPSPVAAK	3	NA	0	L	UPS1|500 amol	8	24	2.101422e07	UPS1_500amol_R3.mzML
sp|P03962|PYRF_YEAST	AATHPSPVAAK	3	NA	0	L	UPS1|50 amol	9	25	2.819299e07	UPS1_50amol_R1.mzML
sp|P03962|PYRF_YEAST	AATHPSPVAAK	3	NA	0	L	UPS1|50 amol	9	26	3.057137e07	UPS1_50amol_R2.mzML
sp|P03962|PYRF_YEAST	AATHPSPVAAK	2	NA	0	L	UPS1|50 amol	9	27	5.152277e07	UPS1_50amol_R3.mzML
sp|P03962|PYRF_YEAST	AATHPSPVAAK	3	NA	0	L	UPS1|50 amol	9	27	3.191468e07	UPS1_50amol_R3.mzML
sp|P03962|PYRF_YEAST	AATHPSPVAAK	3	NA	0	L	UPS1|12500 amol	1	3	1.742509e06	UPS1_12500amol_R3.mzML
sp|P03962|PYRF_YEAST	AATHPSPVAAK	3	NA	0	L	UPS1|125 amol	2	4	2.689626e07	UPS1_125amol_R1.mzML
sp|P03962|PYRF_YEAST	AATHPSPVAAK	2	NA	0	L	UPS1|125 amol	2	5	4.687202e07	UPS1_125amol_R2.mzML
sp|P03962|PYRF_YEAST	AATHPSPVAAK	3	NA	0	L	UPS1|125 amol	2	5	2.299968e07	UPS1_125amol_R2.mzML
sp|P03962|PYRF_YEAST	AATHPSPVAAK	3	NA	0	L	UPS1|125 amol	2	6	2.52984e07	UPS1_125amol_R3.mzML
sp|P03962|PYRF_YEAST	AATHPSPVAAK	3	NA	0	L	UPS1|25000 amol	3	7	3.823869e06	UPS1_25000amol_R1.mzML
sp|P03962|PYRF_YEAST	AATHPSPVAAK	3	NA	0	L	UPS1|25000 amol	3	8	1.937347e07	UPS1_25000amol_R2.mzML
sp|P03962|PYRF_YEAST	AATHPSPVAAK	3	NA	0	L	UPS1|25000 amol	3	9	2.012432e07	UPS1_25000amol_R3.mzML
sp|Q06523|YP148_YEAST	AAVDC(Carbamidomethyl)EC(Carbamidomethyl)EFQNLEHNEK	3	NA	0	L	UPS1|12500 amol	1	1	3.966201e07	UPS1_12500amol_R1.mzML
sp|Q06523|YP148_YEAST	AAVDC(Carbamidomethyl)EC(Carbamidomethyl)EFQNLEHNEK	3	NA	0	L	UPS1|50 amol	9	25	3.0698e07	UPS1_50amol_R1.mzML
sp|Q06523|YP148_YEAST	AAVDC(Carbamidomethyl)EC(Carbamidomethyl)EFQNLEHNEK	3	NA	0	L	UPS1|50 amol	9	26	2.977209e07	UPS1_50amol_R2.mzML
sp|Q06523|YP148_YEAST	AAVDC(Carbamidomethyl)EC(Carbamidomethyl)EFQNLEHNEK	3	NA	0	L	UPS1|50 amol	9	27	2.820854e07	UPS1_50amol_R3.mzML
sp|P19882|HSP60_YEAST	AAVEEGILPGGGTALVK	2	NA	0	L	UPS1|12500 amol	1	1	5.340639e08	UPS1_12500amol_R1.mzML
sp|P19882|HSP60_YEAST	AAVEEGILPGGGTALVK	3	NA	0	L	UPS1|12500 amol	1	1	1.94112e07	UPS1_12500amol_R1.mzML
sp|P19882|HSP60_YEAST	AAVEEGILPGGGTALVK	2	NA	0	L	UPS1|2500 amol	4	10	5.353839e08	UPS1_2500amol_R1.mzML
sp|P19882|HSP60_YEAST	AAVEEGILPGGGTALVK	3	NA	0	L	UPS1|2500 amol	4	10	1.700522e07	UPS1_2500amol_R1.mzML
sp|P19882|HSP60_YEAST	AAVEEGILPGGGTALVK	2	NA	0	L	UPS1|2500 amol	4	11	5.320717e08	UPS1_2500amol_R2.mzML
sp|P19882|HSP60_YEAST	AAVEEGILPGGGTALVK	3	NA	0	L	UPS1|2500 amol	4	11	2.234515e07	UPS1_2500amol_R2.mzML
sp|P19882|HSP60_YEAST	AAVEEGILPGGGTALVK	2	NA	0	L	UPS1|2500 amol	4	12	5.6266e08	UPS1_2500amol_R3.mzML
sp|P19882|HSP60_YEAST	AAVEEGILPGGGTALVK	3	NA	0	L	UPS1|2500 amol	4	12	1.864838e07	UPS1_2500amol_R3.mzML
sp|P19882|HSP60_YEAST	AAVEEGILPGGGTALVK	2	NA	0	L	UPS1|250 amol	5	13	4.967505e08	UPS1_250amol_R1.mzML
sp|P19882|HSP60_YEAST	AAVEEGILPGGGTALVK	3	NA	0	L	UPS1|250 amol	5	13	1.82656e07	UPS1_250amol_R1.mzML
sp|P19882|HSP60_YEAST	AAVEEGILPGGGTALVK	2	NA	0	L	UPS1|250 amol	5	14	4.979e08	UPS1_250amol_R2.mzML
sp|P19882|HSP60_YEAST	AAVEEGILPGGGTALVK	3	NA	0	L	UPS1|250 amol	5	14	2.03894e07	UPS1_250amol_R2.mzML
sp|P19882|HSP60_YEAST	AAVEEGILPGGGTALVK	2	NA	0	L	UPS1|250 amol	5	15	5.379832e08	UPS1_250amol_R3.mzML
sp|P19882|HSP60_YEAST	AAVEEGILPGGGTALVK	3	NA	0	L	UPS1|250 amol	5	15	2.325851e07	UPS1_250amol_R3.mzML
sp|P19882|HSP60_YEAST	AAVEEGILPGGGTALVK	2	NA	0	L	UPS1|50000 amol	6	16	6.117742e08	UPS1_50000amol_R1.mzML
sp|P19882|HSP60_YEAST	AAVEEGILPGGGTALVK	3	NA	0	L	UPS1|50000 amol	6	16	4.238982e07	UPS1_50000amol_R1.mzML
sp|P19882|HSP60_YEAST	AAVEEGILPGGGTALVK	2	NA	0	L	UPS1|50000 amol	6	17	5.95718e08	UPS1_50000amol_R2.mzML
sp|P19882|HSP60_YEAST	AAVEEGILPGGGTALVK	3	NA	0	L	UPS1|50000 amol	6	17	3.737457e07	UPS1_50000amol_R2.mzML
sp|P19882|HSP60_YEAST	AAVEEGILPGGGTALVK	2	NA	0	L	UPS1|50000 amol	6	18	5.610794e08	UPS1_50000amol_R3.mzML
sp|P19882|HSP60_YEAST	AAVEEGILPGGGTALVK	3	NA	0	L	UPS1|50000 amol	6	18	3.758868e07	UPS1_50000amol_R3.mzML
sp|P19882|HSP60_YEAST	AAVEEGILPGGGTALVK	2	NA	0	L	UPS1|5000 amol	7	19	5.428336e08	UPS1_5000amol_R1.mzML
sp|P19882|HSP60_YEAST	AAVEEGILPGGGTALVK	3	NA	0	L	UPS1|5000 amol	7	19	1.718962e07	UPS1_5000amol_R1.mzML
sp|P19882|HSP60_YEAST	AAVEEGILPGGGTALVK	2	NA	0	L	UPS1|12500 amol	1	2	5.259066e08	UPS1_12500amol_R2.mzML
sp|P19882|HSP60_YEAST	AAVEEGILPGGGTALVK	3	NA	0	L	UPS1|12500 amol	1	2	2.219031e07	UPS1_12500amol_R2.mzML
sp|P19882|HSP60_YEAST	AAVEEGILPGGGTALVK	2	NA	0	L	UPS1|5000 amol	7	20	5.359596e08	UPS1_5000amol_R2.mzML
sp|P19882|HSP60_YEAST	AAVEEGILPGGGTALVK	3	NA	0	L	UPS1|5000 amol	7	20	2.042529e07	UPS1_5000amol_R2.mzML
sp|P19882|HSP60_YEAST	AAVEEGILPGGGTALVK	2	NA	0	L	UPS1|5000 amol	7	21	5.403118e08	UPS1_5000amol_R3.mzML
sp|P19882|HSP60_YEAST	AAVEEGILPGGGTALVK	3	NA	0	L	UPS1|5000 amol	7	21	2.138261e07	UPS1_5000amol_R3.mzML
sp|P19882|HSP60_YEAST	AAVEEGILPGGGTALVK	2	NA	0	L	UPS1|500 amol	8	22	5.683357e08	UPS1_500amol_R1.mzML
sp|P19882|HSP60_YEAST	AAVEEGILPGGGTALVK	3	NA	0	L	UPS1|500 amol	8	22	2.360723e07	UPS1_500amol_R1.mzML
sp|P19882|HSP60_YEAST	AAVEEGILPGGGTALVK	2	NA	0	L	UPS1|500 amol	8	23	5.842533e08	UPS1_500amol_R2.mzML
sp|P19882|HSP60_YEAST	AAVEEGILPGGGTALVK	3	NA	0	L	UPS1|500 amol	8	23	1.645179e07	UPS1_500amol_R2.mzML
sp|P19882|HSP60_YEAST	AAVEEGILPGGGTALVK	2	NA	0	L	UPS1|500 amol	8	24	5.938779e08	UPS1_500amol_R3.mzML
sp|P19882|HSP60_YEAST	AAVEEGILPGGGTALVK	3	NA	0	L	UPS1|500 amol	8	24	2.579212e07	UPS1_500amol_R3.mzML
sp|P19882|HSP60_YEAST	AAVEEGILPGGGTALVK	2	NA	0	L	UPS1|50 amol	9	25	4.494199e08	UPS1_50amol_R1.mzML
sp|P19882|HSP60_YEAST	AAVEEGILPGGGTALVK	3	NA	0	L	UPS1|50 amol	9	25	1.771667e07	UPS1_50amol_R1.mzML
sp|P19882|HSP60_YEAST	AAVEEGILPGGGTALVK	2	NA	0	L	UPS1|50 amol	9	26	4.668792e08	UPS1_50amol_R2.mzML
sp|P19882|HSP60_YEAST	AAVEEGILPGGGTALVK	3	NA	0	L	UPS1|50 amol	9	26	2.144089e07	UPS1_50amol_R2.mzML
sp|P19882|HSP60_YEAST	AAVEEGILPGGGTALVK	2	NA	0	L	UPS1|50 amol	9	27	4.672674e08	UPS1_50amol_R3.mzML
sp|P19882|HSP60_YEAST	AAVEEGILPGGGTALVK	3	NA	0	L	UPS1|50 amol	9	27	1.924601e07	UPS1_50amol_R3.mzML
sp|P19882|HSP60_YEAST	AAVEEGILPGGGTALVK	2	NA	0	L	UPS1|12500 amol	1	3	5.177425e08	UPS1_12500amol_R3.mzML
sp|P19882|HSP60_YEAST	AAVEEGILPGGGTALVK	3	NA	0	L	UPS1|12500 amol	1	3	2.715865e07	UPS1_12500amol_R3.mzML
sp|P19882|HSP60_YEAST	AAVEEGILPGGGTALVK	2	NA	0	L	UPS1|125 amol	2	4	5.123197e08	UPS1_125amol_R1.mzML
sp|P19882|HSP60_YEAST	AAVEEGILPGGGTALVK	3	NA	0	L	UPS1|125 amol	2	4	1.775906e07	UPS1_125amol_R1.mzML
sp|P19882|HSP60_YEAST	AAVEEGILPGGGTALVK	2	NA	0	L	UPS1|125 amol	2	5	5.258399e08	UPS1_125amol_R2.mzML
sp|P19882|HSP60_YEAST	AAVEEGILPGGGTALVK	3	NA	0	L	UPS1|125 amol	2	5	2.149786e07	UPS1_125amol_R2.mzML
sp|P19882|HSP60_YEAST	AAVEEGILPGGGTALVK	2	NA	0	L	UPS1|125 amol	2	6	5.156501e08	UPS1_125amol_R3.mzML
sp|P19882|HSP60_YEAST	AAVEEGILPGGGTALVK	3	NA	0	L	UPS1|125 amol	2	6	2.507346e07	UPS1_125amol_R3.mzML
sp|P19882|HSP60_YEAST	AAVEEGILPGGGTALVK	2	NA	0	L	UPS1|25000 amol	3	7	4.980825e08	UPS1_25000amol_R1.mzML
sp|P19882|HSP60_YEAST	AAVEEGILPGGGTALVK	3	NA	0	L	UPS1|25000 amol	3	7	2.792952e07	UPS1_25000amol_R1.mzML
sp|P19882|HSP60_YEAST	AAVEEGILPGGGTALVK	2	NA	0	L	UPS1|25000 amol	3	8	6.598424e08	UPS1_25000amol_R2.mzML
sp|P19882|HSP60_YEAST	AAVEEGILPGGGTALVK	3	NA	0	L	UPS1|25000 amol	3	8	3.490759e07	UPS1_25000amol_R2.mzML
sp|P19882|HSP60_YEAST	AAVEEGILPGGGTALVK	2	NA	0	L	UPS1|25000 amol	3	9	5.576101e08	UPS1_25000amol_R3.mzML
sp|P19882|HSP60_YEAST	AAVEEGILPGGGTALVK	3	NA	0	L	UPS1|25000 amol	3	9	3.339226e07	UPS1_25000amol_R3.mzML
sp|P38288|TOS1_YEAST	AAVIFNSSDK	2	NA	0	L	UPS1|2500 amol	4	10	2.77206e07	UPS1_2500amol_R1.mzML
sp|P38288|TOS1_YEAST	AAVIFNSSDK	2	NA	0	L	UPS1|2500 amol	4	11	2.69292e07	UPS1_2500amol_R2.mzML
sp|P38288|TOS1_YEAST	AAVIFNSSDK	2	NA	0	L	UPS1|2500 amol	4	12	2.460418e07	UPS1_2500amol_R3.mzML
sp|P38288|TOS1_YEAST	AAVIFNSSDK	2	NA	0	L	UPS1|250 amol	5	15	2.035675e07	UPS1_250amol_R3.mzML
sp|P38288|TOS1_YEAST	AAVIFNSSDK	2	NA	0	L	UPS1|50000 amol	6	17	2.433594e07	UPS1_50000amol_R2.mzML
sp|P38288|TOS1_YEAST	AAVIFNSSDK	2	NA	0	L	UPS1|5000 amol	7	20	1.965063e07	UPS1_5000amol_R2.mzML
sp|P38288|TOS1_YEAST	AAVIFNSSDK	2	NA	0	L	UPS1|5000 amol	7	21	2.88043e07	UPS1_5000amol_R3.mzML
sp|P38288|TOS1_YEAST	AAVIFNSSDK	2	NA	0	L	UPS1|500 amol	8	22	2.290724e07	UPS1_500amol_R1.mzML
sp|P38288|TOS1_YEAST	AAVIFNSSDK	2	NA	0	L	UPS1|500 amol	8	24	2.289867e07	UPS1_500amol_R3.mzML
sp|P38288|TOS1_YEAST	AAVIFNSSDK	2	NA	0	L	UPS1|50 amol	9	25	2.285959e07	UPS1_50amol_R1.mzML
sp|P38288|TOS1_YEAST	AAVIFNSSDK	2	NA	0	L	UPS1|25000 amol	3	9	3.125427e07	UPS1_25000amol_R3.mzML
sp|P07259|PYR1_YEAST	AAYALGGLGSGFANNEK	2	NA	0	L	UPS1|12500 amol	1	1	1.743063e08	UPS1_12500amol_R1.mzML
sp|P07259|PYR1_YEAST	AAYALGGLGSGFANNEK	2	NA	0	L	UPS1|2500 amol	4	10	1.580455e08	UPS1_2500amol_R1.mzML
sp|P07259|PYR1_YEAST	AAYALGGLGSGFANNEK	2	NA	0	L	UPS1|2500 amol	4	11	1.635839e08	UPS1_2500amol_R2.mzML
sp|P07259|PYR1_YEAST	AAYALGGLGSGFANNEK	2	NA	0	L	UPS1|2500 amol	4	12	1.70447e08	UPS1_2500amol_R3.mzML
sp|P07259|PYR1_YEAST	AAYALGGLGSGFANNEK	2	NA	0	L	UPS1|250 amol	5	13	1.706797e08	UPS1_250amol_R1.mzML
sp|P07259|PYR1_YEAST	AAYALGGLGSGFANNEK	2	NA	0	L	UPS1|250 amol	5	14	1.944698e08	UPS1_250amol_R2.mzML
sp|P07259|PYR1_YEAST	AAYALGGLGSGFANNEK	2	NA	0	L	UPS1|250 amol	5	15	2.036028e08	UPS1_250amol_R3.mzML
sp|P07259|PYR1_YEAST	AAYALGGLGSGFANNEK	2	NA	0	L	UPS1|50000 amol	6	16	1.88318e08	UPS1_50000amol_R1.mzML
sp|P07259|PYR1_YEAST	AAYALGGLGSGFANNEK	2	NA	0	L	UPS1|50000 amol	6	17	1.790664e08	UPS1_50000amol_R2.mzML
sp|P07259|PYR1_YEAST	AAYALGGLGSGFANNEK	2	NA	0	L	UPS1|50000 amol	6	18	2.303029e08	UPS1_50000amol_R3.mzML
sp|P07259|PYR1_YEAST	AAYALGGLGSGFANNEK	2	NA	0	L	UPS1|5000 amol	7	19	2.032762e08	UPS1_5000amol_R1.mzML
sp|P07259|PYR1_YEAST	AAYALGGLGSGFANNEK	2	NA	0	L	UPS1|12500 amol	1	2	1.601432e08	UPS1_12500amol_R2.mzML
sp|P07259|PYR1_YEAST	AAYALGGLGSGFANNEK	2	NA	0	L	UPS1|5000 amol	7	20	1.64264e08	UPS1_5000amol_R2.mzML
sp|P07259|PYR1_YEAST	AAYALGGLGSGFANNEK	2	NA	0	L	UPS1|5000 amol	7	21	1.701502e08	UPS1_5000amol_R3.mzML
sp|P07259|PYR1_YEAST	AAYALGGLGSGFANNEK	2	NA	0	L	UPS1|500 amol	8	22	1.450147e08	UPS1_500amol_R1.mzML
sp|P07259|PYR1_YEAST	AAYALGGLGSGFANNEK	2	NA	0	L	UPS1|500 amol	8	23	2.100746e08	UPS1_500amol_R2.mzML
sp|P07259|PYR1_YEAST	AAYALGGLGSGFANNEK	2	NA	0	L	UPS1|500 amol	8	24	1.3543e08	UPS1_500amol_R3.mzML
sp|P07259|PYR1_YEAST	AAYALGGLGSGFANNEK	2	NA	0	L	UPS1|50 amol	9	25	1.053362e08	UPS1_50amol_R1.mzML
sp|P07259|PYR1_YEAST	AAYALGGLGSGFANNEK	2	NA	0	L	UPS1|50 amol	9	26	1.669629e08	UPS1_50amol_R2.mzML
sp|P07259|PYR1_YEAST	AAYALGGLGSGFANNEK	2	NA	0	L	UPS1|50 amol	9	27	1.704405e08	UPS1_50amol_R3.mzML
sp|P07259|PYR1_YEAST	AAYALGGLGSGFANNEK	2	NA	0	L	UPS1|12500 amol	1	3	1.490225e08	UPS1_12500amol_R3.mzML
sp|P07259|PYR1_YEAST	AAYALGGLGSGFANNEK	2	NA	0	L	UPS1|125 amol	2	4	1.301427e08	UPS1_125amol_R1.mzML
sp|P07259|PYR1_YEAST	AAYALGGLGSGFANNEK	2	NA	0	L	UPS1|125 amol	2	5	1.295785e08	UPS1_125amol_R2.mzML
sp|P07259|PYR1_YEAST	AAYALGGLGSGFANNEK	2	NA	0	L	UPS1|125 amol	2	6	1.388663e08	UPS1_125amol_R3.mzML
sp|P07259|PYR1_YEAST	AAYALGGLGSGFANNEK	2	NA	0	L	UPS1|25000 amol	3	7	1.490707e08	UPS1_25000amol_R1.mzML
sp|P07259|PYR1_YEAST	AAYALGGLGSGFANNEK	2	NA	0	L	UPS1|25000 amol	3	8	1.997748e08	UPS1_25000amol_R2.mzML
sp|P07259|PYR1_YEAST	AAYALGGLGSGFANNEK	2	NA	0	L	UPS1|25000 amol	3	9	1.93807e08	UPS1_25000amol_R3.mzML
sp|P05750|RS3_YEAST	AAYGVVR	2	NA	0	L	UPS1|12500 amol	1	1	9.162696e07	UPS1_12500amol_R1.mzML
sp|P05750|RS3_YEAST	AAYGVVR	2	NA	0	L	UPS1|2500 amol	4	10	1.063723e08	UPS1_2500amol_R1.mzML
sp|P05750|RS3_YEAST	AAYGVVR	2	NA	0	L	UPS1|2500 amol	4	11	9.117587e07	UPS1_2500amol_R2.mzML
sp|P05750|RS3_YEAST	AAYGVVR	2	NA	0	L	UPS1|2500 amol	4	12	9.408435e07	UPS1_2500amol_R3.mzML
sp|P05750|RS3_YEAST	AAYGVVR	2	NA	0	L	UPS1|250 amol	5	13	9.519784e07	UPS1_250amol_R1.mzML
sp|P05750|RS3_YEAST	AAYGVVR	2	NA	0	L	UPS1|250 amol	5	14	8.752078e07	UPS1_250amol_R2.mzML
sp|P05750|RS3_YEAST	AAYGVVR	2	NA	0	L	UPS1|250 amol	5	15	8.60573e07	UPS1_250amol_R3.mzML
sp|P05750|RS3_YEAST	AAYGVVR	2	NA	0	L	UPS1|50000 amol	6	16	9.733158e07	UPS1_50000amol_R1.mzML
sp|P05750|RS3_YEAST	AAYGVVR	2	NA	0	L	UPS1|50000 amol	6	17	8.993658e07	UPS1_50000amol_R2.mzML
sp|P05750|RS3_YEAST	AAYGVVR	2	NA	0	L	UPS1|50000 amol	6	18	8.200505e07	UPS1_50000amol_R3.mzML
sp|P05750|RS3_YEAST	AAYGVVR	2	NA	0	L	UPS1|5000 amol	7	19	1.020167e08	UPS1_5000amol_R1.mzML
sp|P05750|RS3_YEAST	AAYGVVR	2	NA	0	L	UPS1|12500 amol	1	2	8.564884e07	UPS1_12500amol_R2.mzML
sp|P05750|RS3_YEAST	AAYGVVR	2	NA	0	L	UPS1|5000 amol	7	20	9.743703e07	UPS1_5000amol_R2.mzML
sp|P05750|RS3_YEAST	AAYGVVR	2	NA	0	L	UPS1|5000 amol	7	21	9.194978e07	UPS1_5000amol_R3.mzML
sp|P05750|RS3_YEAST	AAYGVVR	2	NA	0	L	UPS1|500 amol	8	22	9.768082e07	UPS1_500amol_R1.mzML
sp|P05750|RS3_YEAST	AAYGVVR	2	NA	0	L	UPS1|500 amol	8	23	9.409724e07	UPS1_500amol_R2.mzML
sp|P05750|RS3_YEAST	AAYGVVR	2	NA	0	L	UPS1|500 amol	8	24	9.042227e07	UPS1_500amol_R3.mzML
sp|P05750|RS3_YEAST	AAYGVVR	2	NA	0	L	UPS1|50 amol	9	25	8.285078e07	UPS1_50amol_R1.mzML
sp|P05750|RS3_YEAST	AAYGVVR	2	NA	0	L	UPS1|50 amol	9	26	8.81267e07	UPS1_50amol_R2.mzML
sp|P05750|RS3_YEAST	AAYGVVR	2	NA	0	L	UPS1|50 amol	9	27	8.626174e07	UPS1_50amol_R3.mzML
sp|P05750|RS3_YEAST	AAYGVVR	2	NA	0	L	UPS1|12500 amol	1	3	7.973294e07	UPS1_12500amol_R3.mzML
sp|P05750|RS3_YEAST	AAYGVVR	2	NA	0	L	UPS1|125 amol	2	4	9.556281e07	UPS1_125amol_R1.mzML
sp|P05750|RS3_YEAST	AAYGVVR	2	NA	0	L	UPS1|125 amol	2	5	9.531285e07	UPS1_125amol_R2.mzML
sp|P05750|RS3_YEAST	AAYGVVR	2	NA	0	L	UPS1|125 amol	2	6	9.385842e07	UPS1_125amol_R3.mzML
sp|P05750|RS3_YEAST	AAYGVVR	2	NA	0	L	UPS1|25000 amol	3	7	8.055959e07	UPS1_25000amol_R1.mzML
sp|P05750|RS3_YEAST	AAYGVVR	2	NA	0	L	UPS1|25000 amol	3	8	1.416293e08	UPS1_25000amol_R2.mzML
sp|P05750|RS3_YEAST	AAYGVVR	2	NA	0	L	UPS1|25000 amol	3	9	1.215879e08	UPS1_25000amol_R3.mzML
sp|Q12230|LSP1_YEAST	AAYSYMFDSLR	2	NA	0	L	UPS1|12500 amol	1	1	4.741855e07	UPS1_12500amol_R1.mzML
sp|Q12230|LSP1_YEAST	AAYSYMFDSLR	2	NA	0	L	UPS1|2500 amol	4	10	4.79644e07	UPS1_2500amol_R1.mzML
sp|Q12230|LSP1_YEAST	AAYSYMFDSLR	2	NA	0	L	UPS1|2500 amol	4	11	4.606641e07	UPS1_2500amol_R2.mzML
sp|Q12230|LSP1_YEAST	AAYSYMFDSLR	2	NA	0	L	UPS1|2500 amol	4	12	4.744523e07	UPS1_2500amol_R3.mzML
sp|Q12230|LSP1_YEAST	AAYSYMFDSLR	2	NA	0	L	UPS1|250 amol	5	13	4.922582e07	UPS1_250amol_R1.mzML
sp|Q12230|LSP1_YEAST	AAYSYMFDSLR	2	NA	0	L	UPS1|250 amol	5	14	5.004212e07	UPS1_250amol_R2.mzML
sp|Q12230|LSP1_YEAST	AAYSYMFDSLR	2	NA	0	L	UPS1|250 amol	5	15	5.075262e07	UPS1_250amol_R3.mzML
sp|Q12230|LSP1_YEAST	AAYSYMFDSLR	2	NA	0	L	UPS1|50000 amol	6	16	4.858671e07	UPS1_50000amol_R1.mzML
sp|Q12230|LSP1_YEAST	AAYSYMFDSLR	2	NA	0	L	UPS1|50000 amol	6	17	4.423532e07	UPS1_50000amol_R2.mzML
sp|Q12230|LSP1_YEAST	AAYSYMFDSLR	2	NA	0	L	UPS1|50000 amol	6	18	4.528379e07	UPS1_50000amol_R3.mzML
sp|Q12230|LSP1_YEAST	AAYSYMFDSLR	2	NA	0	L	UPS1|5000 amol	7	19	4.935628e07	UPS1_5000amol_R1.mzML
sp|Q12230|LSP1_YEAST	AAYSYMFDSLR	2	NA	0	L	UPS1|12500 amol	1	2	4.659587e07	UPS1_12500amol_R2.mzML
sp|Q12230|LSP1_YEAST	AAYSYMFDSLR	2	NA	0	L	UPS1|5000 amol	7	20	4.698918e07	UPS1_5000amol_R2.mzML
sp|Q12230|LSP1_YEAST	AAYSYMFDSLR	2	NA	0	L	UPS1|5000 amol	7	21	4.746029e07	UPS1_5000amol_R3.mzML
sp|Q12230|LSP1_YEAST	AAYSYMFDSLR	2	NA	0	L	UPS1|500 amol	8	22	5.404302e07	UPS1_500amol_R1.mzML
sp|Q12230|LSP1_YEAST	AAYSYMFDSLR	2	NA	0	L	UPS1|500 amol	8	23	5.531829e07	UPS1_500amol_R2.mzML
sp|Q12230|LSP1_YEAST	AAYSYMFDSLR	2	NA	0	L	UPS1|500 amol	8	24	5.015469e07	UPS1_500amol_R3.mzML
sp|Q12230|LSP1_YEAST	AAYSYMFDSLR	2	NA	0	L	UPS1|50 amol	9	25	4.369283e07	UPS1_50amol_R1.mzML
sp|Q12230|LSP1_YEAST	AAYSYMFDSLR	2	NA	0	L	UPS1|50 amol	9	26	4.630484e07	UPS1_50amol_R2.mzML
sp|Q12230|LSP1_YEAST	AAYSYMFDSLR	2	NA	0	L	UPS1|50 amol	9	27	4.648631e07	UPS1_50amol_R3.mzML
sp|Q12230|LSP1_YEAST	AAYSYMFDSLR	2	NA	0	L	UPS1|12500 amol	1	3	4.455563e07	UPS1_12500amol_R3.mzML
sp|Q12230|LSP1_YEAST	AAYSYMFDSLR	2	NA	0	L	UPS1|125 amol	2	4	5.225788e07	UPS1_125amol_R1.mzML
sp|Q12230|LSP1_YEAST	AAYSYMFDSLR	2	NA	0	L	UPS1|125 amol	2	5	5.203197e07	UPS1_125amol_R2.mzML
sp|Q12230|LSP1_YEAST	AAYSYMFDSLR	2	NA	0	L	UPS1|125 amol	2	6	5.028343e07	UPS1_125amol_R3.mzML
sp|Q12230|LSP1_YEAST	AAYSYMFDSLR	2	NA	0	L	UPS1|25000 amol	3	7	4.066456e07	UPS1_25000amol_R1.mzML
sp|Q12230|LSP1_YEAST	AAYSYMFDSLR	2	NA	0	L	UPS1|25000 amol	3	8	6.400801e07	UPS1_25000amol_R2.mzML
sp|Q12230|LSP1_YEAST	AAYSYMFDSLR	2	NA	0	L	UPS1|25000 amol	3	9	4.838127e07	UPS1_25000amol_R3.mzML
sp|P00549|KPYK1_YEAST	AC(Carbamidomethyl)DDKIMYVDYK	2	NA	0	L	UPS1|12500 amol	1	1	1.786211e07	UPS1_12500amol_R1.mzML
sp|P00549|KPYK1_YEAST	AC(Carbamidomethyl)DDKIMYVDYK	2	NA	0	L	UPS1|2500 amol	4	10	8.881086e07	UPS1_2500amol_R1.mzML
sp|P00549|KPYK1_YEAST	AC(Carbamidomethyl)DDKIMYVDYK	2	NA	0	L	UPS1|2500 amol	4	11	1.742871e07	UPS1_2500amol_R2.mzML
sp|P00549|KPYK1_YEAST	AC(Carbamidomethyl)DDKIMYVDYK	2	NA	0	L	UPS1|2500 amol	4	12	1.792576e07	UPS1_2500amol_R3.mzML
sp|P00549|KPYK1_YEAST	AC(Carbamidomethyl)DDKIMYVDYK	2	NA	0	L	UPS1|250 amol	5	13	1.790983e08	UPS1_250amol_R1.mzML
sp|P00549|KPYK1_YEAST	AC(Carbamidomethyl)DDKIMYVDYK	2	NA	0	L	UPS1|250 amol	5	14	1.83161e08	UPS1_250amol_R2.mzML
sp|P00549|KPYK1_YEAST	AC(Carbamidomethyl)DDKIMYVDYK	2	NA	0	L	UPS1|250 amol	5	15	1.901441e08	UPS1_250amol_R3.mzML
sp|P00549|KPYK1_YEAST	AC(Carbamidomethyl)DDKIMYVDYK	2	NA	0	L	UPS1|50000 amol	6	16	4.249758e07	UPS1_50000amol_R1.mzML
sp|P00549|KPYK1_YEAST	AC(Carbamidomethyl)DDKIMYVDYK	2	NA	0	L	UPS1|50000 amol	6	17	4.550112e07	UPS1_50000amol_R2.mzML
sp|P00549|KPYK1_YEAST	AC(Carbamidomethyl)DDKIMYVDYK	2	NA	0	L	UPS1|50000 amol	6	18	4.640886e07	UPS1_50000amol_R3.mzML
sp|P00549|KPYK1_YEAST	AC(Carbamidomethyl)DDKIMYVDYK	2	NA	0	L	UPS1|5000 amol	7	19	1.020579e08	UPS1_5000amol_R1.mzML
sp|P00549|KPYK1_YEAST	AC(Carbamidomethyl)DDKIMYVDYK	2	NA	0	L	UPS1|12500 amol	1	2	3.500121e07	UPS1_12500amol_R2.mzML
sp|P00549|KPYK1_YEAST	AC(Carbamidomethyl)DDKIMYVDYK	2	NA	0	L	UPS1|5000 amol	7	20	4.448092e07	UPS1_5000amol_R2.mzML
sp|P00549|KPYK1_YEAST	AC(Carbamidomethyl)DDKIMYVDYK	2	NA	0	L	UPS1|5000 amol	7	21	3.995746e07	UPS1_5000amol_R3.mzML
sp|P00549|KPYK1_YEAST	AC(Carbamidomethyl)DDKIMYVDYK	2	NA	0	L	UPS1|500 amol	8	22	2.513852e08	UPS1_500amol_R1.mzML
sp|P00549|KPYK1_YEAST	AC(Carbamidomethyl)DDKIMYVDYK	2	NA	0	L	UPS1|500 amol	8	23	2.297122e08	UPS1_500amol_R2.mzML
sp|P00549|KPYK1_YEAST	AC(Carbamidomethyl)DDKIMYVDYK	2	NA	0	L	UPS1|500 amol	8	24	1.953267e08	UPS1_500amol_R3.mzML
sp|P00549|KPYK1_YEAST	AC(Carbamidomethyl)DDKIMYVDYK	2	NA	0	L	UPS1|50 amol	9	25	1.708642e08	UPS1_50amol_R1.mzML
sp|P00549|KPYK1_YEAST	AC(Carbamidomethyl)DDKIMYVDYK	2	NA	0	L	UPS1|50 amol	9	26	1.637369e08	UPS1_50amol_R2.mzML
sp|P00549|KPYK1_YEAST	AC(Carbamidomethyl)DDKIMYVDYK	2	NA	0	L	UPS1|50 amol	9	27	1.80225e08	UPS1_50amol_R3.mzML
sp|P00549|KPYK1_YEAST	AC(Carbamidomethyl)DDKIMYVDYK	2	NA	0	L	UPS1|12500 amol	1	3	1.710798e07	UPS1_12500amol_R3.mzML
sp|P00549|KPYK1_YEAST	AC(Carbamidomethyl)DDKIMYVDYK	2	NA	0	L	UPS1|125 amol	2	4	1.853983e08	UPS1_125amol_R1.mzML
sp|P00549|KPYK1_YEAST	AC(Carbamidomethyl)DDKIMYVDYK	2	NA	0	L	UPS1|125 amol	2	5	1.777425e08	UPS1_125amol_R2.mzML
sp|P00549|KPYK1_YEAST	AC(Carbamidomethyl)DDKIMYVDYK	2	NA	0	L	UPS1|125 amol	2	6	1.584838e08	UPS1_125amol_R3.mzML
sp|P00549|KPYK1_YEAST	AC(Carbamidomethyl)DDKIMYVDYK	2	NA	0	L	UPS1|25000 amol	3	7	3.031157e07	UPS1_25000amol_R1.mzML
sp|P00549|KPYK1_YEAST	AC(Carbamidomethyl)DDKIMYVDYK	2	NA	0	L	UPS1|25000 amol	3	8	4.301583e07	UPS1_25000amol_R2.mzML
sp|P00549|KPYK1_YEAST	AC(Carbamidomethyl)DDKIMYVDYK	2	NA	0	L	UPS1|25000 amol	3	9	5.686078e07	UPS1_25000amol_R3.mzML
sp|P53738|TR112_YEAST	AC(Carbamidomethyl)DTSNDNFPLQYDGSK	2	NA	0	L	UPS1|12500 amol	1	1	1.433647e07	UPS1_12500amol_R1.mzML
sp|P53738|TR112_YEAST	AC(Carbamidomethyl)DTSNDNFPLQYDGSK	2	NA	0	L	UPS1|2500 amol	4	10	1.394857e07	UPS1_2500amol_R1.mzML
sp|P53738|TR112_YEAST	AC(Carbamidomethyl)DTSNDNFPLQYDGSK	2	NA	0	L	UPS1|2500 amol	4	11	1.416407e07	UPS1_2500amol_R2.mzML
sp|P53738|TR112_YEAST	AC(Carbamidomethyl)DTSNDNFPLQYDGSK	2	NA	0	L	UPS1|2500 amol	4	12	1.463373e07	UPS1_2500amol_R3.mzML
sp|P53738|TR112_YEAST	AC(Carbamidomethyl)DTSNDNFPLQYDGSK	2	NA	0	L	UPS1|250 amol	5	13	1.3167e07	UPS1_250amol_R1.mzML
sp|P53738|TR112_YEAST	AC(Carbamidomethyl)DTSNDNFPLQYDGSK	2	NA	0	L	UPS1|250 amol	5	14	1.230291e07	UPS1_250amol_R2.mzML
sp|P53738|TR112_YEAST	AC(Carbamidomethyl)DTSNDNFPLQYDGSK	2	NA	0	L	UPS1|250 amol	5	15	1.394535e07	UPS1_250amol_R3.mzML
sp|P53738|TR112_YEAST	AC(Carbamidomethyl)DTSNDNFPLQYDGSK	2	NA	0	L	UPS1|50000 amol	6	16	1.528789e07	UPS1_50000amol_R1.mzML
sp|P53738|TR112_YEAST	AC(Carbamidomethyl)DTSNDNFPLQYDGSK	2	NA	0	L	UPS1|50000 amol	6	17	1.537799e07	UPS1_50000amol_R2.mzML
sp|P53738|TR112_YEAST	AC(Carbamidomethyl)DTSNDNFPLQYDGSK	2	NA	0	L	UPS1|50000 amol	6	18	1.376672e07	UPS1_50000amol_R3.mzML
sp|P53738|TR112_YEAST	AC(Carbamidomethyl)DTSNDNFPLQYDGSK	2	NA	0	L	UPS1|5000 amol	7	19	1.378162e07	UPS1_5000amol_R1.mzML
sp|P53738|TR112_YEAST	AC(Carbamidomethyl)DTSNDNFPLQYDGSK	2	NA	0	L	UPS1|12500 amol	1	2	1.362699e07	UPS1_12500amol_R2.mzML
sp|P53738|TR112_YEAST	AC(Carbamidomethyl)DTSNDNFPLQYDGSK	2	NA	0	L	UPS1|5000 amol	7	20	1.462193e07	UPS1_5000amol_R2.mzML
sp|P53738|TR112_YEAST	AC(Carbamidomethyl)DTSNDNFPLQYDGSK	2	NA	0	L	UPS1|5000 amol	7	21	1.309414e07	UPS1_5000amol_R3.mzML
sp|P53738|TR112_YEAST	AC(Carbamidomethyl)DTSNDNFPLQYDGSK	2	NA	0	L	UPS1|500 amol	8	22	1.205575e07	UPS1_500amol_R1.mzML
sp|P53738|TR112_YEAST	AC(Carbamidomethyl)DTSNDNFPLQYDGSK	2	NA	0	L	UPS1|500 amol	8	23	1.563452e07	UPS1_500amol_R2.mzML
sp|P53738|TR112_YEAST	AC(Carbamidomethyl)DTSNDNFPLQYDGSK	2	NA	0	L	UPS1|500 amol	8	24	1.816225e07	UPS1_500amol_R3.mzML
sp|P53738|TR112_YEAST	AC(Carbamidomethyl)DTSNDNFPLQYDGSK	2	NA	0	L	UPS1|50 amol	9	25	1.314421e07	UPS1_50amol_R1.mzML
sp|P53738|TR112_YEAST	AC(Carbamidomethyl)DTSNDNFPLQYDGSK	2	NA	0	L	UPS1|50 amol	9	26	1.021236e07	UPS1_50amol_R2.mzML
sp|P53738|TR112_YEAST	AC(Carbamidomethyl)DTSNDNFPLQYDGSK	2	NA	0	L	UPS1|50 amol	9	27	1.199194e07	UPS1_50amol_R3.mzML
sp|P53738|TR112_YEAST	AC(Carbamidomethyl)DTSNDNFPLQYDGSK	2	NA	0	L	UPS1|12500 amol	1	3	1.119734e07	UPS1_12500amol_R3.mzML
sp|P53738|TR112_YEAST	AC(Carbamidomethyl)DTSNDNFPLQYDGSK	2	NA	0	L	UPS1|125 amol	2	4	1.332036e07	UPS1_125amol_R1.mzML
sp|P53738|TR112_YEAST	AC(Carbamidomethyl)DTSNDNFPLQYDGSK	2	NA	0	L	UPS1|125 amol	2	5	1.235561e07	UPS1_125amol_R2.mzML
sp|P53738|TR112_YEAST	AC(Carbamidomethyl)DTSNDNFPLQYDGSK	2	NA	0	L	UPS1|125 amol	2	6	1.145139e07	UPS1_125amol_R3.mzML
sp|P53738|TR112_YEAST	AC(Carbamidomethyl)DTSNDNFPLQYDGSK	2	NA	0	L	UPS1|25000 amol	3	7	9.120162e06	UPS1_25000amol_R1.mzML
sp|P53738|TR112_YEAST	AC(Carbamidomethyl)DTSNDNFPLQYDGSK	2	NA	0	L	UPS1|25000 amol	3	8	1.779371e07	UPS1_25000amol_R2.mzML
sp|P53738|TR112_YEAST	AC(Carbamidomethyl)DTSNDNFPLQYDGSK	2	NA	0	L	UPS1|25000 amol	3	9	1.088628e07	UPS1_25000amol_R3.mzML
sp|P30822|XPO1_YEAST	AC(Carbamidomethyl)GIIISEER	2	NA	0	L	UPS1|12500 amol	1	1	2.395361e07	UPS1_12500amol_R1.mzML
sp|P30822|XPO1_YEAST	AC(Carbamidomethyl)GIIISEER	2	NA	0	L	UPS1|2500 amol	4	11	6.686523e07	UPS1_2500amol_R2.mzML
sp|P30822|XPO1_YEAST	AC(Carbamidomethyl)GIIISEER	2	NA	0	L	UPS1|2500 amol	4	12	6.965338e07	UPS1_2500amol_R3.mzML
sp|P30822|XPO1_YEAST	AC(Carbamidomethyl)GIIISEER	2	NA	0	L	UPS1|250 amol	5	13	6.167367e07	UPS1_250amol_R1.mzML
sp|P30822|XPO1_YEAST	AC(Carbamidomethyl)GIIISEER	2	NA	0	L	UPS1|250 amol	5	14	4.138658e07	UPS1_250amol_R2.mzML
sp|P30822|XPO1_YEAST	AC(Carbamidomethyl)GIIISEER	2	NA	0	L	UPS1|250 amol	5	15	1.974962e07	UPS1_250amol_R3.mzML
sp|P30822|XPO1_YEAST	AC(Carbamidomethyl)GIIISEER	2	NA	0	L	UPS1|50000 amol	6	16	4.108769e07	UPS1_50000amol_R1.mzML
sp|P30822|XPO1_YEAST	AC(Carbamidomethyl)GIIISEER	2	NA	0	L	UPS1|50000 amol	6	17	3.191815e07	UPS1_50000amol_R2.mzML
sp|P30822|XPO1_YEAST	AC(Carbamidomethyl)GIIISEER	2	NA	0	L	UPS1|50000 amol	6	18	1.962889e07	UPS1_50000amol_R3.mzML
sp|P30822|XPO1_YEAST	AC(Carbamidomethyl)GIIISEER	2	NA	0	L	UPS1|12500 amol	1	2	3.715096e07	UPS1_12500amol_R2.mzML
sp|P30822|XPO1_YEAST	AC(Carbamidomethyl)GIIISEER	2	NA	0	L	UPS1|5000 amol	7	20	2.29314e07	UPS1_5000amol_R2.mzML
sp|P30822|XPO1_YEAST	AC(Carbamidomethyl)GIIISEER	2	NA	0	L	UPS1|500 amol	8	22	2.617795e07	UPS1_500amol_R1.mzML
sp|P30822|XPO1_YEAST	AC(Carbamidomethyl)GIIISEER	2	NA	0	L	UPS1|500 amol	8	23	4.408855e07	UPS1_500amol_R2.mzML
sp|P30822|XPO1_YEAST	AC(Carbamidomethyl)GIIISEER	2	NA	0	L	UPS1|50 amol	9	26	1.489297e07	UPS1_50amol_R2.mzML
sp|P30822|XPO1_YEAST	AC(Carbamidomethyl)GIIISEER	2	NA	0	L	UPS1|50 amol	9	27	3.637785e07	UPS1_50amol_R3.mzML
sp|P30822|XPO1_YEAST	AC(Carbamidomethyl)GIIISEER	2	NA	0	L	UPS1|12500 amol	1	3	3.817926e07	UPS1_12500amol_R3.mzML
sp|P30822|XPO1_YEAST	AC(Carbamidomethyl)GIIISEER	2	NA	0	L	UPS1|125 amol	2	4	3.64236e07	UPS1_125amol_R1.mzML
sp|P30822|XPO1_YEAST	AC(Carbamidomethyl)GIIISEER	2	NA	0	L	UPS1|125 amol	2	5	3.702132e07	UPS1_125amol_R2.mzML
sp|P30822|XPO1_YEAST	AC(Carbamidomethyl)GIIISEER	2	NA	0	L	UPS1|125 amol	2	6	2.046639e07	UPS1_125amol_R3.mzML
sp|P30822|XPO1_YEAST	AC(Carbamidomethyl)GIIISEER	2	NA	0	L	UPS1|25000 amol	3	7	4.207051e07	UPS1_25000amol_R1.mzML
sp|P30822|XPO1_YEAST	AC(Carbamidomethyl)GIIISEER	2	NA	0	L	UPS1|25000 amol	3	8	5.556524e07	UPS1_25000amol_R2.mzML
sp|P30822|XPO1_YEAST	AC(Carbamidomethyl)GIIISEER	2	NA	0	L	UPS1|25000 amol	3	9	2.49344e07	UPS1_25000amol_R3.mzML
sp|P39990|SNU13_YEAST	AC(Carbamidomethyl)GVSRPVIAASITTNDASAIK	3	NA	0	L	UPS1|12500 amol	1	1	2.469352e07	UPS1_12500amol_R1.mzML
sp|P39990|SNU13_YEAST	AC(Carbamidomethyl)GVSRPVIAASITTNDASAIK	3	NA	0	L	UPS1|2500 amol	4	10	1.690157e07	UPS1_2500amol_R1.mzML
sp|P39990|SNU13_YEAST	AC(Carbamidomethyl)GVSRPVIAASITTNDASAIK	3	NA	0	L	UPS1|2500 amol	4	11	3.217374e07	UPS1_2500amol_R2.mzML
sp|P39990|SNU13_YEAST	AC(Carbamidomethyl)GVSRPVIAASITTNDASAIK	3	NA	0	L	UPS1|2500 amol	4	12	3.45129e07	UPS1_2500amol_R3.mzML
sp|P39990|SNU13_YEAST	AC(Carbamidomethyl)GVSRPVIAASITTNDASAIK	3	NA	0	L	UPS1|250 amol	5	13	3.900588e07	UPS1_250amol_R1.mzML
sp|P39990|SNU13_YEAST	AC(Carbamidomethyl)GVSRPVIAASITTNDASAIK	3	NA	0	L	UPS1|250 amol	5	14	4.547487e07	UPS1_250amol_R2.mzML
sp|P39990|SNU13_YEAST	AC(Carbamidomethyl)GVSRPVIAASITTNDASAIK	3	NA	0	L	UPS1|250 amol	5	15	2.609643e07	UPS1_250amol_R3.mzML
sp|P39990|SNU13_YEAST	AC(Carbamidomethyl)GVSRPVIAASITTNDASAIK	3	NA	0	L	UPS1|50000 amol	6	16	4.564399e07	UPS1_50000amol_R1.mzML
sp|P39990|SNU13_YEAST	AC(Carbamidomethyl)GVSRPVIAASITTNDASAIK	3	NA	0	L	UPS1|50000 amol	6	17	3.617957e07	UPS1_50000amol_R2.mzML
sp|P39990|SNU13_YEAST	AC(Carbamidomethyl)GVSRPVIAASITTNDASAIK	3	NA	0	L	UPS1|50000 amol	6	18	2.711464e07	UPS1_50000amol_R3.mzML
sp|P39990|SNU13_YEAST	AC(Carbamidomethyl)GVSRPVIAASITTNDASAIK	3	NA	0	L	UPS1|5000 amol	7	19	2.060673e07	UPS1_5000amol_R1.mzML
sp|P39990|SNU13_YEAST	AC(Carbamidomethyl)GVSRPVIAASITTNDASAIK	3	NA	0	L	UPS1|12500 amol	1	2	5.959154e07	UPS1_12500amol_R2.mzML
sp|P39990|SNU13_YEAST	AC(Carbamidomethyl)GVSRPVIAASITTNDASAIK	3	NA	0	L	UPS1|5000 amol	7	20	2.409036e07	UPS1_5000amol_R2.mzML
sp|P39990|SNU13_YEAST	AC(Carbamidomethyl)GVSRPVIAASITTNDASAIK	3	NA	0	L	UPS1|5000 amol	7	21	4.675508e07	UPS1_5000amol_R3.mzML
sp|P39990|SNU13_YEAST	AC(Carbamidomethyl)GVSRPVIAASITTNDASAIK	3	NA	0	L	UPS1|500 amol	8	22	4.024847e07	UPS1_500amol_R1.mzML
sp|P39990|SNU13_YEAST	AC(Carbamidomethyl)GVSRPVIAASITTNDASAIK	3	NA	0	L	UPS1|500 amol	8	23	3.738726e07	UPS1_500amol_R2.mzML
sp|P39990|SNU13_YEAST	AC(Carbamidomethyl)GVSRPVIAASITTNDASAIK	3	NA	0	L	UPS1|50 amol	9	25	5.321916e07	UPS1_50amol_R1.mzML
sp|P39990|SNU13_YEAST	AC(Carbamidomethyl)GVSRPVIAASITTNDASAIK	3	NA	0	L	UPS1|50 amol	9	26	4.842294e07	UPS1_50amol_R2.mzML
sp|P39990|SNU13_YEAST	AC(Carbamidomethyl)GVSRPVIAASITTNDASAIK	3	NA	0	L	UPS1|50 amol	9	27	2.376472e07	UPS1_50amol_R3.mzML
sp|P39990|SNU13_YEAST	AC(Carbamidomethyl)GVSRPVIAASITTNDASAIK	3	NA	0	L	UPS1|12500 amol	1	3	2.240491e07	UPS1_12500amol_R3.mzML
sp|P39990|SNU13_YEAST	AC(Carbamidomethyl)GVSRPVIAASITTNDASAIK	3	NA	0	L	UPS1|125 amol	2	4	2.530907e07	UPS1_125amol_R1.mzML
sp|P39990|SNU13_YEAST	AC(Carbamidomethyl)GVSRPVIAASITTNDASAIK	3	NA	0	L	UPS1|125 amol	2	5	2.690556e07	UPS1_125amol_R2.mzML
sp|P39990|SNU13_YEAST	AC(Carbamidomethyl)GVSRPVIAASITTNDASAIK	3	NA	0	L	UPS1|125 amol	2	6	2.459223e07	UPS1_125amol_R3.mzML
sp|P39990|SNU13_YEAST	AC(Carbamidomethyl)GVSRPVIAASITTNDASAIK	3	NA	0	L	UPS1|25000 amol	3	7	2.118297e07	UPS1_25000amol_R1.mzML
sp|P39990|SNU13_YEAST	AC(Carbamidomethyl)GVSRPVIAASITTNDASAIK	3	NA	0	L	UPS1|25000 amol	3	8	3.191042e07	UPS1_25000amol_R2.mzML
sp|P39990|SNU13_YEAST	AC(Carbamidomethyl)GVSRPVIAASITTNDASAIK	3	NA	0	L	UPS1|25000 amol	3	9	4.687314e07	UPS1_25000amol_R3.mzML
sp|P32377|MVD1_YEAST	AC(Carbamidomethyl)VLVVSDIKK	3	NA	0	L	UPS1|12500 amol	1	1	4.258904e07	UPS1_12500amol_R1.mzML
sp|P32377|MVD1_YEAST	AC(Carbamidomethyl)VLVVSDIKK	3	NA	0	L	UPS1|2500 amol	4	10	2.813323e07	UPS1_2500amol_R1.mzML
sp|P32377|MVD1_YEAST	AC(Carbamidomethyl)VLVVSDIKK	3	NA	0	L	UPS1|2500 amol	4	11	3.926844e07	UPS1_2500amol_R2.mzML
sp|P32377|MVD1_YEAST	AC(Carbamidomethyl)VLVVSDIKK	3	NA	0	L	UPS1|2500 amol	4	12	3.974677e07	UPS1_2500amol_R3.mzML
sp|P32377|MVD1_YEAST	AC(Carbamidomethyl)VLVVSDIKK	3	NA	0	L	UPS1|250 amol	5	13	3.681322e07	UPS1_250amol_R1.mzML
sp|P32377|MVD1_YEAST	AC(Carbamidomethyl)VLVVSDIKK	3	NA	0	L	UPS1|250 amol	5	14	3.515287e07	UPS1_250amol_R2.mzML
sp|P32377|MVD1_YEAST	AC(Carbamidomethyl)VLVVSDIKK	3	NA	0	L	UPS1|250 amol	5	15	3.977706e07	UPS1_250amol_R3.mzML
sp|P32377|MVD1_YEAST	AC(Carbamidomethyl)VLVVSDIKK	3	NA	0	L	UPS1|50000 amol	6	16	5.993745e07	UPS1_50000amol_R1.mzML
sp|P32377|MVD1_YEAST	AC(Carbamidomethyl)VLVVSDIKK	3	NA	0	L	UPS1|50000 amol	6	17	5.778826e07	UPS1_50000amol_R2.mzML
sp|P32377|MVD1_YEAST	AC(Carbamidomethyl)VLVVSDIKK	3	NA	0	L	UPS1|50000 amol	6	18	5.307005e07	UPS1_50000amol_R3.mzML
sp|P32377|MVD1_YEAST	AC(Carbamidomethyl)VLVVSDIKK	3	NA	0	L	UPS1|5000 amol	7	19	3.596573e07	UPS1_5000amol_R1.mzML
sp|P32377|MVD1_YEAST	AC(Carbamidomethyl)VLVVSDIKK	3	NA	0	L	UPS1|12500 amol	1	2	4.17964e07	UPS1_12500amol_R2.mzML
sp|P32377|MVD1_YEAST	AC(Carbamidomethyl)VLVVSDIKK	3	NA	0	L	UPS1|5000 amol	7	20	3.610254e07	UPS1_5000amol_R2.mzML
sp|P32377|MVD1_YEAST	AC(Carbamidomethyl)VLVVSDIKK	3	NA	0	L	UPS1|5000 amol	7	21	3.969972e07	UPS1_5000amol_R3.mzML
sp|P32377|MVD1_YEAST	AC(Carbamidomethyl)VLVVSDIKK	3	NA	0	L	UPS1|500 amol	8	22	4.445335e07	UPS1_500amol_R1.mzML
sp|P32377|MVD1_YEAST	AC(Carbamidomethyl)VLVVSDIKK	3	NA	0	L	UPS1|500 amol	8	23	4.532688e07	UPS1_500amol_R2.mzML
sp|P32377|MVD1_YEAST	AC(Carbamidomethyl)VLVVSDIKK	3	NA	0	L	UPS1|500 amol	8	24	3.032048e07	UPS1_500amol_R3.mzML
sp|P32377|MVD1_YEAST	AC(Carbamidomethyl)VLVVSDIKK	3	NA	0	L	UPS1|50 amol	9	25	4.341197e07	UPS1_50amol_R1.mzML
sp|P32377|MVD1_YEAST	AC(Carbamidomethyl)VLVVSDIKK	3	NA	0	L	UPS1|50 amol	9	26	3.73668e07	UPS1_50amol_R2.mzML
sp|P32377|MVD1_YEAST	AC(Carbamidomethyl)VLVVSDIKK	3	NA	0	L	UPS1|50 amol	9	27	4.12909e07	UPS1_50amol_R3.mzML
sp|P32377|MVD1_YEAST	AC(Carbamidomethyl)VLVVSDIKK	3	NA	0	L	UPS1|12500 amol	1	3	4.07238e07	UPS1_12500amol_R3.mzML
sp|P32377|MVD1_YEAST	AC(Carbamidomethyl)VLVVSDIKK	3	NA	0	L	UPS1|125 amol	2	4	3.655171e07	UPS1_125amol_R1.mzML
sp|P32377|MVD1_YEAST	AC(Carbamidomethyl)VLVVSDIKK	3	NA	0	L	UPS1|125 amol	2	5	3.818713e07	UPS1_125amol_R2.mzML
sp|P32377|MVD1_YEAST	AC(Carbamidomethyl)VLVVSDIKK	3	NA	0	L	UPS1|125 amol	2	6	3.486913e07	UPS1_125amol_R3.mzML
sp|P32377|MVD1_YEAST	AC(Carbamidomethyl)VLVVSDIKK	3	NA	0	L	UPS1|25000 amol	3	7	4.062227e07	UPS1_25000amol_R1.mzML
sp|P32377|MVD1_YEAST	AC(Carbamidomethyl)VLVVSDIKK	3	NA	0	L	UPS1|25000 amol	3	8	6.423413e07	UPS1_25000amol_R2.mzML
sp|P32377|MVD1_YEAST	AC(Carbamidomethyl)VLVVSDIKK	3	NA	0	L	UPS1|25000 amol	3	9	5.583177e07	UPS1_25000amol_R3.mzML
sp|P06634|DED1_YEAST	AC(Carbamidomethyl)VVYGGSPIGNQLR	2	NA	0	L	UPS1|12500 amol	1	1	2.762666e07	UPS1_12500amol_R1.mzML
sp|P06634|DED1_YEAST	AC(Carbamidomethyl)VVYGGSPIGNQLR	2	NA	0	L	UPS1|2500 amol	4	10	2.859302e07	UPS1_2500amol_R1.mzML
sp|P06634|DED1_YEAST	AC(Carbamidomethyl)VVYGGSPIGNQLR	2	NA	0	L	UPS1|2500 amol	4	11	2.6585e07	UPS1_2500amol_R2.mzML
sp|P06634|DED1_YEAST	AC(Carbamidomethyl)VVYGGSPIGNQLR	2	NA	0	L	UPS1|2500 amol	4	12	2.703102e07	UPS1_2500amol_R3.mzML
sp|P06634|DED1_YEAST	AC(Carbamidomethyl)VVYGGSPIGNQLR	2	NA	0	L	UPS1|250 amol	5	13	2.515192e07	UPS1_250amol_R1.mzML
sp|P06634|DED1_YEAST	AC(Carbamidomethyl)VVYGGSPIGNQLR	2	NA	0	L	UPS1|250 amol	5	14	2.361857e07	UPS1_250amol_R2.mzML
sp|P06634|DED1_YEAST	AC(Carbamidomethyl)VVYGGSPIGNQLR	2	NA	0	L	UPS1|250 amol	5	15	2.715177e07	UPS1_250amol_R3.mzML
sp|P06634|DED1_YEAST	AC(Carbamidomethyl)VVYGGSPIGNQLR	2	NA	0	L	UPS1|50000 amol	6	16	3.172746e07	UPS1_50000amol_R1.mzML
sp|P06634|DED1_YEAST	AC(Carbamidomethyl)VVYGGSPIGNQLR	2	NA	0	L	UPS1|50000 amol	6	17	2.980283e07	UPS1_50000amol_R2.mzML
sp|P06634|DED1_YEAST	AC(Carbamidomethyl)VVYGGSPIGNQLR	2	NA	0	L	UPS1|50000 amol	6	18	2.69803e07	UPS1_50000amol_R3.mzML
sp|P06634|DED1_YEAST	AC(Carbamidomethyl)VVYGGSPIGNQLR	2	NA	0	L	UPS1|5000 amol	7	19	2.627432e07	UPS1_5000amol_R1.mzML
sp|P06634|DED1_YEAST	AC(Carbamidomethyl)VVYGGSPIGNQLR	2	NA	0	L	UPS1|12500 amol	1	2	2.449347e07	UPS1_12500amol_R2.mzML
sp|P06634|DED1_YEAST	AC(Carbamidomethyl)VVYGGSPIGNQLR	2	NA	0	L	UPS1|5000 amol	7	20	2.833842e07	UPS1_5000amol_R2.mzML
sp|P06634|DED1_YEAST	AC(Carbamidomethyl)VVYGGSPIGNQLR	2	NA	0	L	UPS1|5000 amol	7	21	2.754947e07	UPS1_5000amol_R3.mzML
sp|P06634|DED1_YEAST	AC(Carbamidomethyl)VVYGGSPIGNQLR	2	NA	0	L	UPS1|500 amol	8	22	3.080376e07	UPS1_500amol_R1.mzML
sp|P06634|DED1_YEAST	AC(Carbamidomethyl)VVYGGSPIGNQLR	2	NA	0	L	UPS1|500 amol	8	23	2.867102e07	UPS1_500amol_R2.mzML
sp|P06634|DED1_YEAST	AC(Carbamidomethyl)VVYGGSPIGNQLR	2	NA	0	L	UPS1|500 amol	8	24	3.142797e07	UPS1_500amol_R3.mzML
sp|P06634|DED1_YEAST	AC(Carbamidomethyl)VVYGGSPIGNQLR	2	NA	0	L	UPS1|50 amol	9	25	2.127065e07	UPS1_50amol_R1.mzML
sp|P06634|DED1_YEAST	AC(Carbamidomethyl)VVYGGSPIGNQLR	2	NA	0	L	UPS1|50 amol	9	26	2.523604e07	UPS1_50amol_R2.mzML
sp|P06634|DED1_YEAST	AC(Carbamidomethyl)VVYGGSPIGNQLR	2	NA	0	L	UPS1|50 amol	9	27	2.104847e07	UPS1_50amol_R3.mzML
sp|P06634|DED1_YEAST	AC(Carbamidomethyl)VVYGGSPIGNQLR	2	NA	0	L	UPS1|12500 amol	1	3	2.402444e07	UPS1_12500amol_R3.mzML
sp|P06634|DED1_YEAST	AC(Carbamidomethyl)VVYGGSPIGNQLR	2	NA	0	L	UPS1|125 amol	2	4	2.710664e07	UPS1_125amol_R1.mzML
sp|P06634|DED1_YEAST	AC(Carbamidomethyl)VVYGGSPIGNQLR	2	NA	0	L	UPS1|125 amol	2	5	2.74649e07	UPS1_125amol_R2.mzML
sp|P06634|DED1_YEAST	AC(Carbamidomethyl)VVYGGSPIGNQLR	2	NA	0	L	UPS1|125 amol	2	6	2.895695e07	UPS1_125amol_R3.mzML
sp|P06634|DED1_YEAST	AC(Carbamidomethyl)VVYGGSPIGNQLR	2	NA	0	L	UPS1|25000 amol	3	7	2.446769e07	UPS1_25000amol_R1.mzML
sp|P06634|DED1_YEAST	AC(Carbamidomethyl)VVYGGSPIGNQLR	2	NA	0	L	UPS1|25000 amol	3	8	3.313293e07	UPS1_25000amol_R2.mzML
sp|P06634|DED1_YEAST	AC(Carbamidomethyl)VVYGGSPIGNQLR	2	NA	0	L	UPS1|25000 amol	3	9	2.714914e07	UPS1_25000amol_R3.mzML
sp|P39935|IF4F1_YEAST	ADAEWVQSTASK	2	NA	0	L	UPS1|12500 amol	1	1	8.599581e07	UPS1_12500amol_R1.mzML
sp|P39935|IF4F1_YEAST	ADAEWVQSTASK	2	NA	0	L	UPS1|2500 amol	4	10	7.124773e07	UPS1_2500amol_R1.mzML
sp|P39935|IF4F1_YEAST	ADAEWVQSTASK	2	NA	0	L	UPS1|2500 amol	4	11	4.780405e07	UPS1_2500amol_R2.mzML
sp|P39935|IF4F1_YEAST	ADAEWVQSTASK	2	NA	0	L	UPS1|2500 amol	4	12	6.850572e07	UPS1_2500amol_R3.mzML
sp|P39935|IF4F1_YEAST	ADAEWVQSTASK	2	NA	0	L	UPS1|250 amol	5	13	9.362872e07	UPS1_250amol_R1.mzML
sp|P39935|IF4F1_YEAST	ADAEWVQSTASK	2	NA	0	L	UPS1|250 amol	5	14	9.361615e07	UPS1_250amol_R2.mzML
sp|P39935|IF4F1_YEAST	ADAEWVQSTASK	2	NA	0	L	UPS1|250 amol	5	15	8.932827e07	UPS1_250amol_R3.mzML
sp|P39935|IF4F1_YEAST	ADAEWVQSTASK	2	NA	0	L	UPS1|50000 amol	6	16	1.103841e08	UPS1_50000amol_R1.mzML
sp|P39935|IF4F1_YEAST	ADAEWVQSTASK	2	NA	0	L	UPS1|50000 amol	6	17	9.505186e07	UPS1_50000amol_R2.mzML
sp|P39935|IF4F1_YEAST	ADAEWVQSTASK	2	NA	0	L	UPS1|5000 amol	7	19	3.474526e07	UPS1_5000amol_R1.mzML
sp|P39935|IF4F1_YEAST	ADAEWVQSTASK	2	NA	0	L	UPS1|12500 amol	1	2	8.347857e07	UPS1_12500amol_R2.mzML
sp|P39935|IF4F1_YEAST	ADAEWVQSTASK	2	NA	0	L	UPS1|5000 amol	7	20	3.288075e07	UPS1_5000amol_R2.mzML
sp|P39935|IF4F1_YEAST	ADAEWVQSTASK	2	NA	0	L	UPS1|5000 amol	7	21	3.207124e07	UPS1_5000amol_R3.mzML
sp|P39935|IF4F1_YEAST	ADAEWVQSTASK	2	NA	0	L	UPS1|500 amol	8	22	1.808178e08	UPS1_500amol_R1.mzML
sp|P39935|IF4F1_YEAST	ADAEWVQSTASK	2	NA	0	L	UPS1|500 amol	8	23	1.017361e08	UPS1_500amol_R2.mzML
sp|P39935|IF4F1_YEAST	ADAEWVQSTASK	2	NA	0	L	UPS1|500 amol	8	24	9.988159e07	UPS1_500amol_R3.mzML
sp|P39935|IF4F1_YEAST	ADAEWVQSTASK	2	NA	0	L	UPS1|50 amol	9	26	9.228338e07	UPS1_50amol_R2.mzML
sp|P39935|IF4F1_YEAST	ADAEWVQSTASK	2	NA	0	L	UPS1|50 amol	9	27	8.932021e07	UPS1_50amol_R3.mzML
sp|P39935|IF4F1_YEAST	ADAEWVQSTASK	2	NA	0	L	UPS1|125 amol	2	5	2.980778e07	UPS1_125amol_R2.mzML
sp|P39935|IF4F1_YEAST	ADAEWVQSTASK	2	NA	0	L	UPS1|125 amol	2	6	3.284356e07	UPS1_125amol_R3.mzML
sp|P39935|IF4F1_YEAST	ADAEWVQSTASK	2	NA	0	L	UPS1|25000 amol	3	7	5.010179e07	UPS1_25000amol_R1.mzML
sp|P39935|IF4F1_YEAST	ADAEWVQSTASK	2	NA	0	L	UPS1|25000 amol	3	8	2.036335e08	UPS1_25000amol_R2.mzML
sp|P39935|IF4F1_YEAST	ADAEWVQSTASK	2	NA	0	L	UPS1|25000 amol	3	9	1.054691e08	UPS1_25000amol_R3.mzML
sp|P38011|GBLP_YEAST	ADDDSVTIISAGNDK	2	NA	0	L	UPS1|12500 amol	1	1	3.228322e08	UPS1_12500amol_R1.mzML
sp|P38011|GBLP_YEAST	ADDDSVTIISAGNDK	2	NA	0	L	UPS1|2500 amol	4	10	3.120197e08	UPS1_2500amol_R1.mzML
sp|P38011|GBLP_YEAST	ADDDSVTIISAGNDK	2	NA	0	L	UPS1|2500 amol	4	11	3.115454e08	UPS1_2500amol_R2.mzML
sp|P38011|GBLP_YEAST	ADDDSVTIISAGNDK	2	NA	0	L	UPS1|2500 amol	4	12	3.077402e08	UPS1_2500amol_R3.mzML
sp|P38011|GBLP_YEAST	ADDDSVTIISAGNDK	2	NA	0	L	UPS1|250 amol	5	13	2.383513e08	UPS1_250amol_R1.mzML
sp|P38011|GBLP_YEAST	ADDDSVTIISAGNDK	2	NA	0	L	UPS1|250 amol	5	14	2.285718e08	UPS1_250amol_R2.mzML
sp|P38011|GBLP_YEAST	ADDDSVTIISAGNDK	2	NA	0	L	UPS1|250 amol	5	15	2.333911e08	UPS1_250amol_R3.mzML
sp|P38011|GBLP_YEAST	ADDDSVTIISAGNDK	2	NA	0	L	UPS1|50000 amol	6	16	3.915535e08	UPS1_50000amol_R1.mzML
sp|P38011|GBLP_YEAST	ADDDSVTIISAGNDK	2	NA	0	L	UPS1|50000 amol	6	17	4.06354e08	UPS1_50000amol_R2.mzML
sp|P38011|GBLP_YEAST	ADDDSVTIISAGNDK	2	NA	0	L	UPS1|50000 amol	6	18	3.852589e08	UPS1_50000amol_R3.mzML
sp|P38011|GBLP_YEAST	ADDDSVTIISAGNDK	2	NA	0	L	UPS1|5000 amol	7	19	3.039779e08	UPS1_5000amol_R1.mzML
sp|P38011|GBLP_YEAST	ADDDSVTIISAGNDK	2	NA	0	L	UPS1|12500 amol	1	2	3.168637e08	UPS1_12500amol_R2.mzML
sp|P38011|GBLP_YEAST	ADDDSVTIISAGNDK	2	NA	0	L	UPS1|5000 amol	7	20	3.096681e08	UPS1_5000amol_R2.mzML
sp|P38011|GBLP_YEAST	ADDDSVTIISAGNDK	2	NA	0	L	UPS1|5000 amol	7	21	3.089508e08	UPS1_5000amol_R3.mzML
sp|P38011|GBLP_YEAST	ADDDSVTIISAGNDK	2	NA	0	L	UPS1|500 amol	8	22	2.448007e08	UPS1_500amol_R1.mzML
sp|P38011|GBLP_YEAST	ADDDSVTIISAGNDK	2	NA	0	L	UPS1|500 amol	8	23	2.350852e08	UPS1_500amol_R2.mzML
sp|P38011|GBLP_YEAST	ADDDSVTIISAGNDK	2	NA	0	L	UPS1|500 amol	8	24	2.410599e08	UPS1_500amol_R3.mzML
sp|P38011|GBLP_YEAST	ADDDSVTIISAGNDK	2	NA	0	L	UPS1|50 amol	9	25	2.19315e08	UPS1_50amol_R1.mzML
sp|P38011|GBLP_YEAST	ADDDSVTIISAGNDK	2	NA	0	L	UPS1|50 amol	9	26	2.183422e08	UPS1_50amol_R2.mzML
sp|P38011|GBLP_YEAST	ADDDSVTIISAGNDK	2	NA	0	L	UPS1|50 amol	9	27	2.253102e08	UPS1_50amol_R3.mzML
sp|P38011|GBLP_YEAST	ADDDSVTIISAGNDK	2	NA	0	L	UPS1|12500 amol	1	3	3.004245e08	UPS1_12500amol_R3.mzML
sp|P38011|GBLP_YEAST	ADDDSVTIISAGNDK	2	NA	0	L	UPS1|125 amol	2	4	2.458804e08	UPS1_125amol_R1.mzML
sp|P38011|GBLP_YEAST	ADDDSVTIISAGNDK	2	NA	0	L	UPS1|125 amol	2	5	2.407135e08	UPS1_125amol_R2.mzML
[truncated: 174,867 more rows]
