# Supplementary material for: quantms: a cloud-based pipeline for quantitative proteomics enables the reanalysis of public proteomics data
Source: Nat Methods. 2024 Jul 4;21(9):1603–7. doi: 10.1038/s41592-024-02343-1 (PMC11399091; doi:10.1038/s41592-024-02343-1)
Supplement: Supplementary file 4 — Source data for the figures shown in the Supplementary Notes. [file 41592_2024_2343_MOESM4_ESM.zip › source_data_supplementary/SuppFigure12and13/wide_protein_expression.csv]

Protein	LogIntensities	GROUP
3MG1_ECOLI	20.3396595806281	0.1 fmol
3MG1_ECOLI	20.4720568365279	0.1 fmol
3MG1_ECOLI	20.4761951099381	0.1 fmol
3MG1_ECOLI	20.4790166101546	0.25 fmol
3MG1_ECOLI	20.535341663215	0.25 fmol
3MG1_ECOLI	20.5926716659331	0.25 fmol
3MG1_ECOLI	20.430112335911	1 fmol
3MG1_ECOLI	20.430897399647	1 fmol
3MG1_ECOLI	20.4075002871779	1 fmol
3MG1_ECOLI	20.6091500843993	10 fmol
3MG1_ECOLI	20.5839150147351	10 fmol
3MG1_ECOLI	20.37253431377	10 fmol
3MG1_ECOLI	20.4246107537928	2.5 fmol
3MG1_ECOLI	20.6322471741487	2.5 fmol
3MG1_ECOLI	20.381938539853	2.5 fmol
3MG1_ECOLI	20.4968172591746	25 fmol
3MG1_ECOLI	20.4984491480503	25 fmol
3MG1_ECOLI	20.6699769058355	25 fmol
3MG1_ECOLI	20.7100823005178	5 fmol
3MG1_ECOLI	20.96049085394	5 fmol
3MG1_ECOLI	20.7622352750467	5 fmol
3MG1_ECOLI	20.6936588105496	50 fmol
3MG1_ECOLI	20.6782942891822	50 fmol
3MG1_ECOLI	20.260796549803	50 fmol
3PASE_ECOLI	19.7471362359723	0.1 fmol
3PASE_ECOLI	19.7616910724486	0.1 fmol
3PASE_ECOLI	19.7124766324089	0.1 fmol
3PASE_ECOLI	19.8179604337191	0.25 fmol
3PASE_ECOLI	19.7002017986924	0.25 fmol
3PASE_ECOLI	19.5389676478893	0.25 fmol
3PASE_ECOLI	19.860393553841	1 fmol
3PASE_ECOLI	19.8591205297631	1 fmol
3PASE_ECOLI	19.740145494482	1 fmol
3PASE_ECOLI	19.7099227712192	10 fmol
3PASE_ECOLI	19.7699376643324	10 fmol
3PASE_ECOLI	19.8700408052542	10 fmol
3PASE_ECOLI	19.7714799494042	2.5 fmol
3PASE_ECOLI	19.816155016226	2.5 fmol
3PASE_ECOLI	19.6721244499127	2.5 fmol
3PASE_ECOLI	19.8302156919213	25 fmol
3PASE_ECOLI	19.7456885160629	25 fmol
3PASE_ECOLI	19.8244558827304	25 fmol
3PASE_ECOLI	19.6962392140636	5 fmol
3PASE_ECOLI	19.8832395638053	5 fmol
3PASE_ECOLI	19.5908347842756	5 fmol
3PASE_ECOLI	19.6950390060468	50 fmol
3PASE_ECOLI	19.6896671072063	50 fmol
3PASE_ECOLI	19.4935506198249	50 fmol
5DNU_ECOLI	18.0690212510329	0.1 fmol
5DNU_ECOLI	18.2009376449736	0.1 fmol
5DNU_ECOLI	17.901923064258	0.1 fmol
5DNU_ECOLI	18.1583905171242	0.25 fmol
5DNU_ECOLI	18.3238923449736	0.25 fmol
5DNU_ECOLI	18.1072624537554	0.25 fmol
5DNU_ECOLI	18.0287872276792	1 fmol
5DNU_ECOLI	18.3980372747558	1 fmol
5DNU_ECOLI	17.9982122241121	1 fmol
5DNU_ECOLI	17.6200101118048	10 fmol
5DNU_ECOLI	17.8113253547165	10 fmol
5DNU_ECOLI	18.5075142471202	10 fmol
5DNU_ECOLI	18.5127303146763	2.5 fmol
5DNU_ECOLI	18.2135902886857	2.5 fmol
5DNU_ECOLI	18.0830259358624	2.5 fmol
5DNU_ECOLI	17.2833546587414	25 fmol
5DNU_ECOLI	18.1137807165186	25 fmol
5DNU_ECOLI	18.3551477010786	25 fmol
5DNU_ECOLI	18.2481245181305	5 fmol
5DNU_ECOLI	18.3574446339117	5 fmol
5DNU_ECOLI	18.08245737838	5 fmol
5DNU_ECOLI	18.3525822471439	50 fmol
5DNU_ECOLI	17.4735068424801	50 fmol
5DNU_ECOLI	18.0815575828514	50 fmol
5FCL_ECOLI	18.6968960796647	0.1 fmol
5FCL_ECOLI	18.575529150056	0.1 fmol
5FCL_ECOLI	18.1125586718465	0.1 fmol
5FCL_ECOLI	18.9121696650804	0.25 fmol
5FCL_ECOLI	18.2265326267562	0.25 fmol
5FCL_ECOLI	18.4412372813194	0.25 fmol
5FCL_ECOLI	18.5201443492056	1 fmol
5FCL_ECOLI	17.2926174298574	1 fmol
5FCL_ECOLI	18.1714936862915	1 fmol
5FCL_ECOLI	18.3332249180545	10 fmol
5FCL_ECOLI	18.4621432398802	10 fmol
5FCL_ECOLI	19.0491875254391	10 fmol
5FCL_ECOLI	18.0035527268542	2.5 fmol
5FCL_ECOLI	18.3838364185777	2.5 fmol
5FCL_ECOLI	18.315235949386	2.5 fmol
5FCL_ECOLI	18.3567189161743	25 fmol
5FCL_ECOLI	18.4176962563778	25 fmol
5FCL_ECOLI	18.3044988870113	25 fmol
5FCL_ECOLI	18.7345025146296	5 fmol
5FCL_ECOLI	18.8231424903045	5 fmol
5FCL_ECOLI	18.5439317280799	5 fmol
5FCL_ECOLI	18.4958163492659	50 fmol
5FCL_ECOLI	17.8258584242526	50 fmol
5FCL_ECOLI	18.1416157019707	50 fmol
6PGD_ECOLI	20.6936117346376	0.1 fmol
6PGD_ECOLI	20.7291196857616	0.1 fmol
6PGD_ECOLI	20.7108268342896	0.1 fmol
6PGD_ECOLI	20.6400142960926	0.25 fmol
6PGD_ECOLI	20.6607740317683	0.25 fmol
6PGD_ECOLI	20.6274669612684	0.25 fmol
6PGD_ECOLI	20.6957948059172	1 fmol
6PGD_ECOLI	20.6976522226702	1 fmol
6PGD_ECOLI	20.6891897450693	1 fmol
6PGD_ECOLI	20.4922635651081	10 fmol
6PGD_ECOLI	20.7709869700303	10 fmol
6PGD_ECOLI	20.7501060483362	10 fmol
6PGD_ECOLI	20.7148587195199	2.5 fmol
6PGD_ECOLI	20.6854369395186	2.5 fmol
6PGD_ECOLI	20.6695509387835	2.5 fmol
6PGD_ECOLI	20.6992397946287	25 fmol
6PGD_ECOLI	20.7464187470943	25 fmol
6PGD_ECOLI	20.7455736964227	25 fmol
6PGD_ECOLI	20.7343922767232	5 fmol
6PGD_ECOLI	20.7397909768625	5 fmol
6PGD_ECOLI	20.7398851280204	5 fmol
6PGD_ECOLI	20.6072776327333	50 fmol
6PGD_ECOLI	20.6187431462837	50 fmol
6PGD_ECOLI	20.5391983596708	50 fmol
6PGL_ECOLI	22.5769203861591	0.1 fmol
6PGL_ECOLI	22.5962921058607	0.1 fmol
6PGL_ECOLI	22.5266178375881	0.1 fmol
6PGL_ECOLI	22.6790487844492	0.25 fmol
6PGL_ECOLI	22.6622501718078	0.25 fmol
6PGL_ECOLI	22.6406979264316	0.25 fmol
6PGL_ECOLI	22.5853677764351	1 fmol
6PGL_ECOLI	22.6133420541222	1 fmol
6PGL_ECOLI	22.6622272013004	1 fmol
6PGL_ECOLI	22.3725409992446	10 fmol
6PGL_ECOLI	22.634578180448	10 fmol
6PGL_ECOLI	22.6240785194761	10 fmol
6PGL_ECOLI	22.6322105193835	2.5 fmol
6PGL_ECOLI	22.6257464716837	2.5 fmol
6PGL_ECOLI	22.6235582843866	2.5 fmol
6PGL_ECOLI	22.6176825013209	25 fmol
6PGL_ECOLI	22.6410719976228	25 fmol
6PGL_ECOLI	22.6308098687968	25 fmol
6PGL_ECOLI	22.5780996854415	5 fmol
6PGL_ECOLI	22.6326184329894	5 fmol
6PGL_ECOLI	22.6371619906256	5 fmol
6PGL_ECOLI	22.5731751946563	50 fmol
6PGL_ECOLI	22.6043320819325	50 fmol
6PGL_ECOLI	22.5189293476181	50 fmol
AAER_ECOLI	19.2742035139637	0.1 fmol
AAER_ECOLI	19.2910481084743	0.1 fmol
AAER_ECOLI	19.5913027023202	0.1 fmol
AAER_ECOLI	19.1415037670697	0.25 fmol
AAER_ECOLI	19.5985064209108	0.25 fmol
AAER_ECOLI	19.4982437071798	0.25 fmol
AAER_ECOLI	19.2292254498035	1 fmol
AAER_ECOLI	19.5370460740693	1 fmol
AAER_ECOLI	19.0569173473529	1 fmol
AAER_ECOLI	19.214537660846	10 fmol
AAER_ECOLI	19.7766397727432	10 fmol
AAER_ECOLI	19.398568324291	2.5 fmol
AAER_ECOLI	19.384289388324	2.5 fmol
AAER_ECOLI	19.5509617327715	2.5 fmol
AAER_ECOLI	19.3899204163259	25 fmol
AAER_ECOLI	19.0811014267357	25 fmol
AAER_ECOLI	18.9308051513225	25 fmol
AAER_ECOLI	19.0337581973264	5 fmol
AAER_ECOLI	19.701043808126	5 fmol
AAER_ECOLI	19.1875886512368	5 fmol
AAER_ECOLI	18.9044959238459	50 fmol
AAER_ECOLI	19.7196868153269	50 fmol
AAER_ECOLI	19.2702991559116	50 fmol
AAS_ECOLI	18.956815308576	0.1 fmol
AAS_ECOLI	19.2255104937404	0.1 fmol
AAS_ECOLI	19.1398602692453	0.1 fmol
AAS_ECOLI	18.947962241725	0.25 fmol
AAS_ECOLI	19.0725937625216	0.25 fmol
AAS_ECOLI	19.0171837279795	0.25 fmol
AAS_ECOLI	19.086073966982	1 fmol
AAS_ECOLI	19.1355185889003	1 fmol
AAS_ECOLI	19.0081804056001	1 fmol
AAS_ECOLI	18.9645063091583	10 fmol
AAS_ECOLI	19.2786248792608	10 fmol
AAS_ECOLI	19.0071857251034	10 fmol
AAS_ECOLI	19.0344756342812	2.5 fmol
AAS_ECOLI	18.9679021399018	2.5 fmol
AAS_ECOLI	19.0882674838804	2.5 fmol
AAS_ECOLI	19.1109045102419	25 fmol
AAS_ECOLI	19.008921489767	25 fmol
AAS_ECOLI	19.231615471388	25 fmol
AAS_ECOLI	18.9607851624668	5 fmol
AAS_ECOLI	19.1416717848559	5 fmol
AAS_ECOLI	18.7998859131578	5 fmol
AAS_ECOLI	18.7227464894672	50 fmol
AAS_ECOLI	18.8614012543771	50 fmol
AAS_ECOLI	18.6289990566819	50 fmol
AAT_ECOLI	20.74941097293	0.1 fmol
AAT_ECOLI	20.759766574363	0.1 fmol
AAT_ECOLI	20.6782279653907	0.1 fmol
AAT_ECOLI	20.6521559152629	0.25 fmol
AAT_ECOLI	20.765407898418	0.25 fmol
AAT_ECOLI	20.7139691614053	0.25 fmol
AAT_ECOLI	20.7213208505514	1 fmol
AAT_ECOLI	20.7590395152775	1 fmol
AAT_ECOLI	20.7888741209208	1 fmol
AAT_ECOLI	20.6635090077345	10 fmol
AAT_ECOLI	20.8281434602128	10 fmol
AAT_ECOLI	20.81192598522	10 fmol
AAT_ECOLI	20.7326956971754	2.5 fmol
AAT_ECOLI	20.7800274556317	2.5 fmol
AAT_ECOLI	20.7818682818656	2.5 fmol
AAT_ECOLI	20.7345999843969	25 fmol
AAT_ECOLI	20.7632995996614	25 fmol
AAT_ECOLI	20.7522918157308	25 fmol
AAT_ECOLI	20.7843925057045	5 fmol
AAT_ECOLI	20.8222452791343	5 fmol
AAT_ECOLI	20.781399682154	5 fmol
AAT_ECOLI	20.6523254776003	50 fmol
AAT_ECOLI	20.6696540882191	50 fmol
AAT_ECOLI	20.5554560858798	50 fmol
ACCA_ECOLI	20.2065731774664	0.1 fmol
ACCA_ECOLI	20.2591069410608	0.1 fmol
ACCA_ECOLI	20.0550220034595	0.1 fmol
ACCA_ECOLI	20.3532657954349	0.25 fmol
ACCA_ECOLI	20.3698689355657	0.25 fmol
ACCA_ECOLI	20.2343711144458	0.25 fmol
ACCA_ECOLI	20.3764402560546	1 fmol
ACCA_ECOLI	20.3626842305319	1 fmol
ACCA_ECOLI	20.3154015366438	1 fmol
ACCA_ECOLI	19.9342245136826	10 fmol
ACCA_ECOLI	20.2928641825007	10 fmol
ACCA_ECOLI	20.3150117110684	10 fmol
ACCA_ECOLI	20.3679992905596	2.5 fmol
ACCA_ECOLI	20.282234916852	2.5 fmol
ACCA_ECOLI	20.2798782162248	2.5 fmol
ACCA_ECOLI	20.3864306149838	25 fmol
ACCA_ECOLI	20.3433716134712	25 fmol
ACCA_ECOLI	20.3205872027899	25 fmol
ACCA_ECOLI	20.2606225956744	5 fmol
ACCA_ECOLI	20.3193205909015	5 fmol
ACCA_ECOLI	20.2833464965572	5 fmol
ACCA_ECOLI	20.1892315624138	50 fmol
ACCA_ECOLI	20.1697873540746	50 fmol
ACCA_ECOLI	19.9873850514817	50 fmol
ACCC_ECOLI	20.4275379059558	0.1 fmol
ACCC_ECOLI	20.5111960732495	0.1 fmol
ACCC_ECOLI	20.4257690841249	0.1 fmol
ACCC_ECOLI	20.5359899099586	0.25 fmol
ACCC_ECOLI	20.5458951763021	0.25 fmol
ACCC_ECOLI	20.5099556792716	0.25 fmol
ACCC_ECOLI	20.5191074977569	1 fmol
ACCC_ECOLI	20.5665211990518	1 fmol
ACCC_ECOLI	20.5201355937303	1 fmol
ACCC_ECOLI	20.3692345304562	10 fmol
ACCC_ECOLI	20.5241998742989	10 fmol
ACCC_ECOLI	20.5112625365911	10 fmol
ACCC_ECOLI	20.5421479829793	2.5 fmol
ACCC_ECOLI	20.4917939234041	2.5 fmol
ACCC_ECOLI	20.5268020568948	2.5 fmol
ACCC_ECOLI	20.4837616737216	25 fmol
ACCC_ECOLI	20.4917191309462	25 fmol
ACCC_ECOLI	20.5659807512344	25 fmol
ACCC_ECOLI	20.5533068670725	5 fmol
ACCC_ECOLI	20.5291581404237	5 fmol
ACCC_ECOLI	20.4563426815715	5 fmol
ACCC_ECOLI	20.3869705263213	50 fmol
ACCC_ECOLI	20.3386380174438	50 fmol
ACCC_ECOLI	20.3250200694492	50 fmol
ACCD_ECOLI	21.1620835467917	0.1 fmol
ACCD_ECOLI	21.1605465306776	0.1 fmol
ACCD_ECOLI	21.0694934230965	0.1 fmol
ACCD_ECOLI	21.1778555439733	0.25 fmol
ACCD_ECOLI	21.2559225506431	0.25 fmol
ACCD_ECOLI	21.2112825347104	0.25 fmol
ACCD_ECOLI	21.2250392160147	1 fmol
ACCD_ECOLI	21.2668039119519	1 fmol
ACCD_ECOLI	21.2983823969009	1 fmol
ACCD_ECOLI	21.056712806729	10 fmol
ACCD_ECOLI	21.2168559342777	10 fmol
ACCD_ECOLI	21.2159187230199	10 fmol
ACCD_ECOLI	21.2009716053546	2.5 fmol
ACCD_ECOLI	21.2089110312893	2.5 fmol
ACCD_ECOLI	21.1883663608847	2.5 fmol
ACCD_ECOLI	21.2292379920095	25 fmol
ACCD_ECOLI	21.2226139484035	25 fmol
ACCD_ECOLI	21.3285355118005	25 fmol
ACCD_ECOLI	21.2925251593036	5 fmol
ACCD_ECOLI	21.26014150147	5 fmol
ACCD_ECOLI	21.2025078187426	5 fmol
ACCD_ECOLI	21.2094349067786	50 fmol
ACCD_ECOLI	21.2078539037671	50 fmol
ACCD_ECOLI	21.0112674116222	50 fmol
ACEA_ECOLI	20.0025534615933	0.1 fmol
ACEA_ECOLI	19.9433189032511	0.1 fmol
ACEA_ECOLI	19.8607868722194	0.1 fmol
ACEA_ECOLI	19.9841391098104	0.25 fmol
ACEA_ECOLI	19.9899208494518	0.25 fmol
ACEA_ECOLI	19.9703266744593	0.25 fmol
ACEA_ECOLI	19.9873852588472	1 fmol
ACEA_ECOLI	20.0050177331075	1 fmol
ACEA_ECOLI	19.958498739687	1 fmol
ACEA_ECOLI	19.7218610865598	10 fmol
ACEA_ECOLI	20.0434626076228	10 fmol
ACEA_ECOLI	19.9788353367784	10 fmol
ACEA_ECOLI	20.0617736106064	2.5 fmol
ACEA_ECOLI	19.9947359656581	2.5 fmol
ACEA_ECOLI	19.9955243105442	2.5 fmol
ACEA_ECOLI	19.9829855132278	25 fmol
ACEA_ECOLI	19.9707053204784	25 fmol
ACEA_ECOLI	19.9129433220347	25 fmol
ACEA_ECOLI	19.9373944584895	5 fmol
ACEA_ECOLI	19.9807879785683	5 fmol
ACEA_ECOLI	19.8580165402011	5 fmol
ACEA_ECOLI	19.8400355554481	50 fmol
ACEA_ECOLI	19.7929285384313	50 fmol
ACEA_ECOLI	19.6341414711369	50 fmol
ACFD_ECOLI	19.5656327342287	0.1 fmol
ACFD_ECOLI	19.6307409898978	0.1 fmol
ACFD_ECOLI	19.5682713411686	0.1 fmol
ACFD_ECOLI	19.5090030196989	0.25 fmol
ACFD_ECOLI	19.5964072084477	0.25 fmol
ACFD_ECOLI	19.5843745220936	0.25 fmol
ACFD_ECOLI	19.6285266777002	1 fmol
ACFD_ECOLI	19.6384072968816	1 fmol
ACFD_ECOLI	19.6384959086076	1 fmol
ACFD_ECOLI	19.4592222862548	10 fmol
ACFD_ECOLI	19.6401553824758	10 fmol
ACFD_ECOLI	19.6263336391612	10 fmol
ACFD_ECOLI	19.6319104378515	2.5 fmol
ACFD_ECOLI	19.5609738451097	2.5 fmol
ACFD_ECOLI	19.6336135897629	2.5 fmol
ACFD_ECOLI	19.5939245066841	25 fmol
ACFD_ECOLI	19.6141238135032	25 fmol
ACFD_ECOLI	19.6790730989361	25 fmol
ACFD_ECOLI	19.622815898704	5 fmol
ACFD_ECOLI	19.6118462628609	5 fmol
ACFD_ECOLI	19.6147319448147	5 fmol
ACFD_ECOLI	19.5770476427118	50 fmol
ACFD_ECOLI	19.5381542034467	50 fmol
ACFD_ECOLI	19.4251141100141	50 fmol
ACKA_ECOLI	20.9946409160184	0.1 fmol
ACKA_ECOLI	20.9606909070843	0.1 fmol
ACKA_ECOLI	21.0082951050327	0.1 fmol
ACKA_ECOLI	20.8365412327933	0.25 fmol
ACKA_ECOLI	20.9763838169389	0.25 fmol
ACKA_ECOLI	20.8906951857264	0.25 fmol
ACKA_ECOLI	21.0205983844601	1 fmol
ACKA_ECOLI	21.0547089323383	1 fmol
ACKA_ECOLI	21.0364680460722	1 fmol
ACKA_ECOLI	20.6666630755812	10 fmol
ACKA_ECOLI	21.0898754945367	10 fmol
ACKA_ECOLI	21.0877272855427	10 fmol
ACKA_ECOLI	21.0232206608823	2.5 fmol
ACKA_ECOLI	21.0021595256964	2.5 fmol
ACKA_ECOLI	20.9726086758324	2.5 fmol
ACKA_ECOLI	21.0415878222911	25 fmol
ACKA_ECOLI	21.0361577980319	25 fmol
ACKA_ECOLI	21.0737228856112	25 fmol
ACKA_ECOLI	21.0306128354883	5 fmol
ACKA_ECOLI	21.041455455675	5 fmol
ACKA_ECOLI	21.0683182430574	5 fmol
ACKA_ECOLI	20.9495579355148	50 fmol
ACKA_ECOLI	20.9274865295037	50 fmol
ACKA_ECOLI	20.8957182496886	50 fmol
ACNA_ECOLI	18.3099800956167	0.1 fmol
ACNA_ECOLI	18.6410478702852	0.1 fmol
ACNA_ECOLI	18.599675473609	0.1 fmol
ACNA_ECOLI	18.5439921206078	0.25 fmol
ACNA_ECOLI	18.5964417203396	0.25 fmol
ACNA_ECOLI	18.5995773431173	0.25 fmol
ACNA_ECOLI	18.5202641430393	1 fmol
ACNA_ECOLI	18.541437237966	1 fmol
ACNA_ECOLI	18.5660369032144	1 fmol
ACNA_ECOLI	18.4146018813158	10 fmol
ACNA_ECOLI	18.67779374848	10 fmol
ACNA_ECOLI	18.6808430848354	10 fmol
ACNA_ECOLI	18.5752816623376	2.5 fmol
ACNA_ECOLI	18.4722611038672	2.5 fmol
ACNA_ECOLI	18.5661361400395	2.5 fmol
ACNA_ECOLI	18.6442081711728	25 fmol
ACNA_ECOLI	18.7354769571386	25 fmol
ACNA_ECOLI	18.6052151200138	25 fmol
ACNA_ECOLI	18.8135713412712	5 fmol
ACNA_ECOLI	18.7237278198241	5 fmol
ACNA_ECOLI	18.6190276732878	5 fmol
ACNA_ECOLI	18.3708899804817	50 fmol
ACNA_ECOLI	18.642101296391	50 fmol
ACNA_ECOLI	18.4814685812743	50 fmol
ACNB_ECOLI	20.4143493647075	0.1 fmol
ACNB_ECOLI	20.4243694873663	0.1 fmol
ACNB_ECOLI	20.3591345319607	0.1 fmol
ACNB_ECOLI	20.4124047313385	0.25 fmol
ACNB_ECOLI	20.4633111850394	0.25 fmol
ACNB_ECOLI	20.4021405450136	0.25 fmol
ACNB_ECOLI	20.4138676178585	1 fmol
ACNB_ECOLI	20.448974987959	1 fmol
ACNB_ECOLI	20.4819633787844	1 fmol
ACNB_ECOLI	20.3294795619869	10 fmol
ACNB_ECOLI	20.4873523875329	10 fmol
ACNB_ECOLI	20.4789889759755	10 fmol
ACNB_ECOLI	20.4699580465029	2.5 fmol
ACNB_ECOLI	20.4210303647951	2.5 fmol
ACNB_ECOLI	20.4255507641983	2.5 fmol
ACNB_ECOLI	20.4977980420315	25 fmol
ACNB_ECOLI	20.4595125499344	25 fmol
ACNB_ECOLI	20.4996810960511	25 fmol
ACNB_ECOLI	20.4310453656925	5 fmol
ACNB_ECOLI	20.4479554076385	5 fmol
ACNB_ECOLI	20.4547279822861	5 fmol
ACNB_ECOLI	20.4388133058854	50 fmol
ACNB_ECOLI	20.372108926349	50 fmol
ACNB_ECOLI	20.3304111280145	50 fmol
ACP_ECOLI	25.2439509259324	0.1 fmol
ACP_ECOLI	25.34465142491	0.1 fmol
ACP_ECOLI	25.2148330928956	0.1 fmol
ACP_ECOLI	25.0810289641426	0.25 fmol
ACP_ECOLI	25.1874126965307	0.25 fmol
ACP_ECOLI	25.0692532339778	0.25 fmol
ACP_ECOLI	25.2629141332084	1 fmol
ACP_ECOLI	25.2397876085128	1 fmol
ACP_ECOLI	25.2411667727762	1 fmol
ACP_ECOLI	25.4829281927585	10 fmol
ACP_ECOLI	25.3519988915421	10 fmol
ACP_ECOLI	25.2962869362427	10 fmol
ACP_ECOLI	25.1706296542349	2.5 fmol
ACP_ECOLI	25.2401881157295	2.5 fmol
ACP_ECOLI	25.1386312974734	2.5 fmol
ACP_ECOLI	25.2354491143301	25 fmol
ACP_ECOLI	25.3772664428295	25 fmol
ACP_ECOLI	25.2340125774513	25 fmol
ACP_ECOLI	25.2942420142568	5 fmol
ACP_ECOLI	25.2293291271617	5 fmol
ACP_ECOLI	25.1962877587344	5 fmol
ACP_ECOLI	25.1554728349901	50 fmol
ACP_ECOLI	25.1529023592755	50 fmol
ACP_ECOLI	25.0975780035076	50 fmol
ACPH_ECOLI	18.3432860236306	0.1 fmol
ACPH_ECOLI	18.4667658991815	0.1 fmol
ACPH_ECOLI	18.1875299891971	0.1 fmol
ACPH_ECOLI	18.4824351763903	0.25 fmol
ACPH_ECOLI	18.4876385234205	0.25 fmol
ACPH_ECOLI	18.2862833844372	0.25 fmol
ACPH_ECOLI	18.6060336155076	1 fmol
ACPH_ECOLI	18.3906912683495	1 fmol
ACPH_ECOLI	18.6476238901448	1 fmol
ACPH_ECOLI	18.6111306367831	10 fmol
ACPH_ECOLI	18.4158409800617	10 fmol
ACPH_ECOLI	18.3209681029236	10 fmol
ACPH_ECOLI	18.7238215833669	2.5 fmol
ACPH_ECOLI	18.7277058080103	2.5 fmol
ACPH_ECOLI	18.5427278945098	2.5 fmol
ACPH_ECOLI	18.4712665009716	25 fmol
ACPH_ECOLI	17.9691761118465	25 fmol
ACPH_ECOLI	18.3027455721059	25 fmol
ACPH_ECOLI	18.4804844146987	5 fmol
ACPH_ECOLI	18.3886122218429	5 fmol
ACPH_ECOLI	18.4837953148447	5 fmol
ACPH_ECOLI	18.6027548581616	50 fmol
ACPH_ECOLI	18.5297078221793	50 fmol
ACPH_ECOLI	18.0769433626311	50 fmol
ACRA_ECOLI	20.3298748438638	0.1 fmol
ACRA_ECOLI	20.3306726677841	0.1 fmol
ACRA_ECOLI	20.2700864447469	0.1 fmol
ACRA_ECOLI	20.3137360596179	0.25 fmol
ACRA_ECOLI	20.3059175410581	0.25 fmol
ACRA_ECOLI	20.3341542239815	0.25 fmol
ACRA_ECOLI	20.346242152699	1 fmol
ACRA_ECOLI	20.309975050426	1 fmol
ACRA_ECOLI	20.3473957734108	1 fmol
ACRA_ECOLI	19.871619111041	10 fmol
ACRA_ECOLI	20.3958577408	10 fmol
ACRA_ECOLI	20.3485750514592	10 fmol
ACRA_ECOLI	20.3227631926211	2.5 fmol
ACRA_ECOLI	20.3310709778339	2.5 fmol
ACRA_ECOLI	20.2704675988505	2.5 fmol
ACRA_ECOLI	20.3066268906096	25 fmol
ACRA_ECOLI	20.2936490275725	25 fmol
ACRA_ECOLI	20.322932256148	25 fmol
ACRA_ECOLI	20.3180323589134	5 fmol
ACRA_ECOLI	20.3700048122863	5 fmol
ACRA_ECOLI	20.3260245541569	5 fmol
ACRA_ECOLI	20.148791807703	50 fmol
ACRA_ECOLI	20.2047028792374	50 fmol
ACRA_ECOLI	20.1592923699025	50 fmol
ACRB_ECOLI	19.0513364344534	0.1 fmol
ACRB_ECOLI	19.1361154432915	0.1 fmol
ACRB_ECOLI	19.0599310576834	0.1 fmol
ACRB_ECOLI	19.1630128108474	0.25 fmol
ACRB_ECOLI	19.1653255434175	0.25 fmol
ACRB_ECOLI	19.0400273677057	0.25 fmol
ACRB_ECOLI	19.2548912073773	1 fmol
ACRB_ECOLI	19.1480218500075	1 fmol
ACRB_ECOLI	19.2114779544226	1 fmol
ACRB_ECOLI	19.0233092738067	10 fmol
ACRB_ECOLI	19.1978420399581	10 fmol
ACRB_ECOLI	19.1781604483139	10 fmol
ACRB_ECOLI	19.250416233105	2.5 fmol
ACRB_ECOLI	19.1731398687852	2.5 fmol
ACRB_ECOLI	19.1541837333001	2.5 fmol
ACRB_ECOLI	19.0789098839091	25 fmol
ACRB_ECOLI	19.1601485760962	25 fmol
ACRB_ECOLI	19.2693569186642	25 fmol
ACRB_ECOLI	19.0872963474514	5 fmol
ACRB_ECOLI	19.0762489490475	5 fmol
ACRB_ECOLI	19.0906391347567	5 fmol
ACRB_ECOLI	19.1983040821129	50 fmol
ACRB_ECOLI	19.1109143411156	50 fmol
ACRB_ECOLI	18.9653495052419	50 fmol
ACRE_ECOLI	19.0482265405096	0.1 fmol
ACRE_ECOLI	18.8839437154493	0.1 fmol
ACRE_ECOLI	18.9939182129725	0.25 fmol
ACRE_ECOLI	18.7884290551979	0.25 fmol
ACRE_ECOLI	19.2298916890543	1 fmol
ACRE_ECOLI	17.9513336176282	1 fmol
ACRE_ECOLI	18.7946886728076	10 fmol
ACRE_ECOLI	19.3275045343121	10 fmol
ACRE_ECOLI	18.8582943066715	2.5 fmol
ACRE_ECOLI	19.2493038176133	2.5 fmol
ACRE_ECOLI	18.687168309537	25 fmol
ACRE_ECOLI	18.6936114286983	25 fmol
ACRE_ECOLI	18.9429399053927	25 fmol
ACRE_ECOLI	18.7689985957385	5 fmol
ACRE_ECOLI	19.2987862796542	5 fmol
ACRE_ECOLI	18.5471088165248	50 fmol
ACRE_ECOLI	18.5871463234593	50 fmol
ACRE_ECOLI	17.8904984309032	50 fmol
ACRF_ECOLI	16.4091183045668	0.1 fmol
ACRF_ECOLI	16.7167314452806	0.1 fmol
ACRF_ECOLI	16.8133277647367	0.1 fmol
ACRF_ECOLI	16.026274129336	0.25 fmol
ACRF_ECOLI	15.6908827999333	1 fmol
ACRF_ECOLI	16.7221364384711	1 fmol
ACRF_ECOLI	16.6233274427054	1 fmol
ACRF_ECOLI	17.3573924846389	10 fmol
ACRF_ECOLI	16.7162885097316	10 fmol
ACRF_ECOLI	16.6344677513278	2.5 fmol
ACRF_ECOLI	17.3673577152709	25 fmol
ACRF_ECOLI	17.3610864932735	25 fmol
ACRF_ECOLI	17.3192927734074	25 fmol
ACRF_ECOLI	17.8675732935911	5 fmol
ACRF_ECOLI	17.2174688188029	5 fmol
ACRF_ECOLI	17.0915204778975	5 fmol
ACRF_ECOLI	16.5393806312988	50 fmol
ACRF_ECOLI	17.023635373665	50 fmol
ACRF_ECOLI	17.5410732405798	50 fmol
ACSA_ECOLI	16.757871601106	0.1 fmol
ACSA_ECOLI	17.9391417317402	0.1 fmol
ACSA_ECOLI	17.9472031633548	0.1 fmol
ACSA_ECOLI	17.2136668800311	0.25 fmol
ACSA_ECOLI	16.8410207622394	0.25 fmol
ACSA_ECOLI	18.227503125668	0.25 fmol
ACSA_ECOLI	17.227657604411	1 fmol
ACSA_ECOLI	17.4053218871012	1 fmol
ACSA_ECOLI	18.5212482422534	1 fmol
ACSA_ECOLI	17.5897782368275	10 fmol
ACSA_ECOLI	17.6374218806814	10 fmol
ACSA_ECOLI	16.9528784749285	10 fmol
ACSA_ECOLI	17.3604368182117	2.5 fmol
ACSA_ECOLI	17.9609621051639	2.5 fmol
ACSA_ECOLI	16.9066064721329	2.5 fmol
ACSA_ECOLI	17.6739831269938	25 fmol
ACSA_ECOLI	17.394489011014	25 fmol
ACSA_ECOLI	16.8436398119026	25 fmol
ACSA_ECOLI	17.9149838529508	5 fmol
ACSA_ECOLI	18.0319265829747	5 fmol
ACSA_ECOLI	17.9596538623813	5 fmol
ACSA_ECOLI	17.9968109115398	50 fmol
ACSA_ECOLI	17.8321679221278	50 fmol
ACSA_ECOLI	16.844680248235	50 fmol
ACUI_ECOLI	20.1801654452609	0.1 fmol
ACUI_ECOLI	20.0880896528843	0.1 fmol
ACUI_ECOLI	20.1488888353242	0.1 fmol
ACUI_ECOLI	20.1959494274178	0.25 fmol
ACUI_ECOLI	20.2157860099878	0.25 fmol
ACUI_ECOLI	20.1627993209333	0.25 fmol
ACUI_ECOLI	20.3882233751003	1 fmol
ACUI_ECOLI	20.42651381474	1 fmol
ACUI_ECOLI	20.430803779221	1 fmol
ACUI_ECOLI	20.3304883515008	10 fmol
ACUI_ECOLI	20.4768320119203	10 fmol
ACUI_ECOLI	20.399815154306	10 fmol
ACUI_ECOLI	20.3419243441111	2.5 fmol
ACUI_ECOLI	20.3395259677777	2.5 fmol
ACUI_ECOLI	20.3197443107478	2.5 fmol
ACUI_ECOLI	20.4039260402098	25 fmol
ACUI_ECOLI	20.372804102857	25 fmol
ACUI_ECOLI	20.3777402953393	25 fmol
ACUI_ECOLI	20.3088490236909	5 fmol
ACUI_ECOLI	20.327455262596	5 fmol
ACUI_ECOLI	20.3357197161857	5 fmol
ACUI_ECOLI	20.3720201411527	50 fmol
ACUI_ECOLI	20.2865997240934	50 fmol
ACUI_ECOLI	20.1508258947981	50 fmol
ADD_ECOLI	20.744280085039	0.1 fmol
ADD_ECOLI	20.7173050857849	0.1 fmol
ADD_ECOLI	20.6982213884987	0.1 fmol
ADD_ECOLI	20.6936231498718	0.25 fmol
ADD_ECOLI	20.7116396532408	0.25 fmol
ADD_ECOLI	20.6696183669074	0.25 fmol
ADD_ECOLI	20.8133772955675	1 fmol
ADD_ECOLI	20.7243466655275	1 fmol
ADD_ECOLI	20.8012278077223	1 fmol
ADD_ECOLI	20.6712670969033	10 fmol
ADD_ECOLI	20.8081959249036	10 fmol
ADD_ECOLI	20.7710889710285	10 fmol
ADD_ECOLI	20.7714128316299	2.5 fmol
ADD_ECOLI	20.7327494364103	2.5 fmol
ADD_ECOLI	20.7247599789381	2.5 fmol
ADD_ECOLI	20.779462322568	25 fmol
ADD_ECOLI	20.7536517589316	25 fmol
ADD_ECOLI	20.742861741363	25 fmol
ADD_ECOLI	20.7368938374297	5 fmol
ADD_ECOLI	20.7370378757483	5 fmol
ADD_ECOLI	20.7299873358293	5 fmol
ADD_ECOLI	20.6233365678268	50 fmol
ADD_ECOLI	20.6250266197376	50 fmol
ADD_ECOLI	20.4964207837755	50 fmol
ADEC_ECOLI	17.234255915651	0.1 fmol
ADEC_ECOLI	16.7897524403283	0.1 fmol
ADEC_ECOLI	16.4957481500865	0.1 fmol
ADEC_ECOLI	16.6383246192693	0.25 fmol
ADEC_ECOLI	16.9118663900781	0.25 fmol
ADEC_ECOLI	16.946382675641	0.25 fmol
ADEC_ECOLI	16.9793341037498	1 fmol
ADEC_ECOLI	17.0493589490839	1 fmol
ADEC_ECOLI	17.1097890566469	1 fmol
ADEC_ECOLI	17.1719671157497	10 fmol
ADEC_ECOLI	17.4979531806894	10 fmol
ADEC_ECOLI	17.3356522749697	10 fmol
ADEC_ECOLI	16.7255063087569	2.5 fmol
ADEC_ECOLI	16.5250006328734	2.5 fmol
ADEC_ECOLI	16.8542832723057	2.5 fmol
ADEC_ECOLI	18.0757924878435	25 fmol
ADEC_ECOLI	17.3310189064416	25 fmol
ADEC_ECOLI	17.2320388252808	25 fmol
ADEC_ECOLI	17.6067160563277	5 fmol
ADEC_ECOLI	17.3177568543906	5 fmol
ADEC_ECOLI	16.8530673973992	5 fmol
ADEC_ECOLI	17.4171857123734	50 fmol
ADEC_ECOLI	17.1130851007863	50 fmol
ADHE_ECOLI	21.0926733535971	0.1 fmol
ADHE_ECOLI	21.1301791126841	0.1 fmol
ADHE_ECOLI	21.1176972445007	0.1 fmol
ADHE_ECOLI	21.1052543253413	0.25 fmol
ADHE_ECOLI	21.1712823471163	0.25 fmol
ADHE_ECOLI	21.109744436015	0.25 fmol
ADHE_ECOLI	21.1597989201069	1 fmol
ADHE_ECOLI	21.1590483718541	1 fmol
ADHE_ECOLI	21.1584592860382	1 fmol
ADHE_ECOLI	20.9019236793091	10 fmol
ADHE_ECOLI	21.1395115957077	10 fmol
ADHE_ECOLI	21.1226374195531	10 fmol
ADHE_ECOLI	21.1315507084979	2.5 fmol
ADHE_ECOLI	21.1271663211855	2.5 fmol
ADHE_ECOLI	21.1440137504467	2.5 fmol
ADHE_ECOLI	21.1276970189865	25 fmol
ADHE_ECOLI	21.1493945051054	25 fmol
ADHE_ECOLI	21.1445074339908	25 fmol
ADHE_ECOLI	21.1379208224652	5 fmol
ADHE_ECOLI	21.1506061788612	5 fmol
ADHE_ECOLI	21.1233176919136	5 fmol
ADHE_ECOLI	20.9678456644685	50 fmol
ADHE_ECOLI	20.9711985350536	50 fmol
ADHE_ECOLI	20.9439636000001	50 fmol
ADHP_ECOLI	19.222655201743	0.1 fmol
ADHP_ECOLI	19.3490029256364	0.1 fmol
ADHP_ECOLI	19.4704401503049	0.1 fmol
ADHP_ECOLI	19.1373360290345	0.25 fmol
ADHP_ECOLI	19.050260635625	0.25 fmol
ADHP_ECOLI	19.1263449925234	0.25 fmol
ADHP_ECOLI	19.4155306260815	1 fmol
ADHP_ECOLI	19.1496840789128	1 fmol
ADHP_ECOLI	19.1665184381412	1 fmol
ADHP_ECOLI	19.1016389270199	10 fmol
ADHP_ECOLI	19.2082060021207	10 fmol
ADHP_ECOLI	19.5291887592459	10 fmol
ADHP_ECOLI	19.3427100891823	2.5 fmol
ADHP_ECOLI	19.1725229609179	2.5 fmol
ADHP_ECOLI	19.2052416768407	2.5 fmol
ADHP_ECOLI	19.2382617002107	25 fmol
ADHP_ECOLI	19.2537395753251	25 fmol
ADHP_ECOLI	19.39787010104	25 fmol
ADHP_ECOLI	19.3085124784533	5 fmol
ADHP_ECOLI	19.4591724209795	5 fmol
ADHP_ECOLI	19.3997871543485	5 fmol
ADHP_ECOLI	19.160871206469	50 fmol
ADHP_ECOLI	19.318125597497	50 fmol
ADHP_ECOLI	18.9744691995913	50 fmol
ADIA_ECOLI	18.4155937874923	0.1 fmol
ADIA_ECOLI	18.5328907598235	0.1 fmol
ADIA_ECOLI	18.5574475420745	0.1 fmol
ADIA_ECOLI	18.4838895714277	0.25 fmol
ADIA_ECOLI	18.5497140492309	0.25 fmol
ADIA_ECOLI	18.5927410126965	0.25 fmol
ADIA_ECOLI	18.5407478941386	1 fmol
ADIA_ECOLI	18.6033080605979	1 fmol
ADIA_ECOLI	18.5913187124789	1 fmol
ADIA_ECOLI	18.359289090187	10 fmol
ADIA_ECOLI	18.6064368816171	10 fmol
ADIA_ECOLI	18.4554729992851	10 fmol
ADIA_ECOLI	18.5604682062012	2.5 fmol
ADIA_ECOLI	18.5757239213522	2.5 fmol
ADIA_ECOLI	18.5376276339868	2.5 fmol
ADIA_ECOLI	18.6070183805579	25 fmol
ADIA_ECOLI	18.5869650251416	25 fmol
ADIA_ECOLI	18.5458375209684	25 fmol
ADIA_ECOLI	18.4918573058724	5 fmol
ADIA_ECOLI	18.5152169304744	5 fmol
ADIA_ECOLI	18.5409580487091	5 fmol
ADIA_ECOLI	18.2792107145017	50 fmol
ADIA_ECOLI	18.3242805710781	50 fmol
ADIA_ECOLI	18.0707079342033	50 fmol
ADIC_ECOLI	19.4485229700529	0.1 fmol
ADIC_ECOLI	19.8969748235588	0.1 fmol
ADIC_ECOLI	19.9511533548248	0.1 fmol
ADIC_ECOLI	19.5527456588214	0.25 fmol
ADIC_ECOLI	20.1235479816143	0.25 fmol
ADIC_ECOLI	19.9543197529461	0.25 fmol
ADIC_ECOLI	19.8596658158166	1 fmol
ADIC_ECOLI	19.9141719466747	1 fmol
ADIC_ECOLI	20.0829471237529	1 fmol
ADIC_ECOLI	19.9498918021368	10 fmol
ADIC_ECOLI	19.9016252917188	10 fmol
ADIC_ECOLI	19.559579228742	10 fmol
ADIC_ECOLI	19.7752670518031	2.5 fmol
ADIC_ECOLI	20.0525790738065	2.5 fmol
ADIC_ECOLI	19.9547394105533	2.5 fmol
ADIC_ECOLI	19.5568313573167	25 fmol
ADIC_ECOLI	19.8832509187977	25 fmol
ADIC_ECOLI	19.8789811969164	25 fmol
ADIC_ECOLI	19.4463770897991	5 fmol
ADIC_ECOLI	19.7654900908164	5 fmol
ADIC_ECOLI	19.6272589818297	5 fmol
ADIC_ECOLI	19.9126468761041	50 fmol
ADIC_ECOLI	19.6754587289075	50 fmol
ADIC_ECOLI	20.0909518891881	50 fmol
ADIY_ECOLI	18.5301256366903	0.1 fmol
ADIY_ECOLI	18.6614503452298	0.1 fmol
ADIY_ECOLI	18.9936668287614	0.1 fmol
ADIY_ECOLI	18.4924131178988	0.25 fmol
ADIY_ECOLI	18.6303428237731	0.25 fmol
ADIY_ECOLI	18.9212656294366	0.25 fmol
ADIY_ECOLI	18.8055574132365	1 fmol
ADIY_ECOLI	18.6977100788964	1 fmol
ADIY_ECOLI	18.8388996153747	1 fmol
ADIY_ECOLI	18.8727251900556	10 fmol
ADIY_ECOLI	18.2398092522865	10 fmol
ADIY_ECOLI	18.942892521744	10 fmol
ADIY_ECOLI	18.6536000722077	2.5 fmol
ADIY_ECOLI	18.8545356995544	2.5 fmol
ADIY_ECOLI	18.8275348538135	2.5 fmol
ADIY_ECOLI	18.7936042002032	25 fmol
ADIY_ECOLI	18.526933371972	25 fmol
ADIY_ECOLI	18.8414614840983	25 fmol
ADIY_ECOLI	18.6863006123567	5 fmol
ADIY_ECOLI	18.4920644451107	5 fmol
ADIY_ECOLI	18.5995728304046	5 fmol
ADIY_ECOLI	18.9149728162607	50 fmol
ADIY_ECOLI	18.6247050921917	50 fmol
ADIY_ECOLI	18.6090513811163	50 fmol
ADPP_ECOLI	19.827065734303	0.1 fmol
ADPP_ECOLI	19.8572469486684	0.1 fmol
ADPP_ECOLI	19.7220576802785	0.1 fmol
ADPP_ECOLI	19.9071285800436	0.25 fmol
ADPP_ECOLI	19.8016994979298	0.25 fmol
ADPP_ECOLI	19.5720320903192	0.25 fmol
ADPP_ECOLI	19.8511134276011	1 fmol
ADPP_ECOLI	19.8123328032681	1 fmol
ADPP_ECOLI	19.7574489101881	1 fmol
ADPP_ECOLI	19.5930017049806	10 fmol
ADPP_ECOLI	19.7717629142165	10 fmol
ADPP_ECOLI	19.8208365590945	10 fmol
ADPP_ECOLI	19.9513830161905	2.5 fmol
ADPP_ECOLI	19.8661701937629	2.5 fmol
ADPP_ECOLI	19.7602888456656	2.5 fmol
ADPP_ECOLI	19.9022749384737	25 fmol
ADPP_ECOLI	19.7605102379866	25 fmol
ADPP_ECOLI	19.8064603237165	25 fmol
ADPP_ECOLI	19.7631186796981	5 fmol
ADPP_ECOLI	19.8296897563989	5 fmol
ADPP_ECOLI	19.5733452698925	5 fmol
ADPP_ECOLI	19.7004896938972	50 fmol
ADPP_ECOLI	19.6425863863243	50 fmol
ADPP_ECOLI	19.6139354682067	50 fmol
ADRB_ECOLI	17.6308526186448	0.25 fmol
ADRB_ECOLI	17.8072651412785	2.5 fmol
ADRB_ECOLI	17.2647415864563	5 fmol
ADRB_ECOLI	17.1407512419199	5 fmol
ADRB_ECOLI	16.4185262321671	50 fmol
ADRB_ECOLI	16.5890063369848	50 fmol
AEGA_ECOLI	18.7570207503938	0.1 fmol
AEGA_ECOLI	18.8725942895041	0.25 fmol
AEGA_ECOLI	18.7472100295043	0.25 fmol
AEGA_ECOLI	18.7219024849861	1 fmol
AEGA_ECOLI	18.6680287832053	1 fmol
AEGA_ECOLI	18.577034267057	10 fmol
AEGA_ECOLI	18.4555829005851	2.5 fmol
AEGA_ECOLI	18.4695203633663	2.5 fmol
AEGA_ECOLI	18.6814370436253	25 fmol
AEGA_ECOLI	19.0288020814237	5 fmol
AEGA_ECOLI	18.3702866380035	5 fmol
AEGA_ECOLI	18.5745773047425	5 fmol
AEGA_ECOLI	18.6738246163495	50 fmol
AEGA_ECOLI	18.5506170152551	50 fmol
AGAR_ECOLI	18.6047114176151	0.1 fmol
AGAR_ECOLI	18.9805773330555	0.1 fmol
AGAR_ECOLI	18.7592494528605	0.1 fmol
AGAR_ECOLI	18.6790839684453	0.25 fmol
AGAR_ECOLI	18.5777658558014	0.25 fmol
AGAR_ECOLI	18.8573210533629	0.25 fmol
AGAR_ECOLI	18.7905781230968	1 fmol
AGAR_ECOLI	18.9908901893105	1 fmol
AGAR_ECOLI	18.8196213271111	1 fmol
AGAR_ECOLI	18.5675963457589	10 fmol
AGAR_ECOLI	18.7271767149487	10 fmol
AGAR_ECOLI	18.8915071811141	10 fmol
AGAR_ECOLI	18.8616044652203	2.5 fmol
AGAR_ECOLI	18.7738670479772	2.5 fmol
AGAR_ECOLI	18.675022161681	2.5 fmol
AGAR_ECOLI	18.7830542262179	25 fmol
AGAR_ECOLI	18.0122219018676	25 fmol
AGAR_ECOLI	18.8651230672826	25 fmol
AGAR_ECOLI	18.8112121693526	5 fmol
AGAR_ECOLI	18.5553196954907	5 fmol
AGAR_ECOLI	18.7331967561896	5 fmol
AGAR_ECOLI	18.6098082390859	50 fmol
AGAR_ECOLI	18.7540146433948	50 fmol
AGAR_ECOLI	18.7206394706692	50 fmol
AGP_ECOLI	20.3059545510293	0.1 fmol
AGP_ECOLI	20.3489502116358	0.1 fmol
AGP_ECOLI	20.340858470693	0.1 fmol
AGP_ECOLI	20.3815667383834	0.25 fmol
AGP_ECOLI	20.409926258282	0.25 fmol
AGP_ECOLI	20.4108762814795	0.25 fmol
AGP_ECOLI	20.3527693610017	1 fmol
AGP_ECOLI	20.4397469405899	1 fmol
AGP_ECOLI	20.4364010632367	1 fmol
AGP_ECOLI	20.4307186510089	10 fmol
AGP_ECOLI	20.4607138816764	10 fmol
AGP_ECOLI	20.3378748768034	10 fmol
AGP_ECOLI	20.3689064995804	2.5 fmol
AGP_ECOLI	20.2699832767061	2.5 fmol
AGP_ECOLI	20.4740600840509	2.5 fmol
AGP_ECOLI	20.3889734224067	25 fmol
AGP_ECOLI	20.3867316357521	25 fmol
AGP_ECOLI	20.2796697409852	25 fmol
AGP_ECOLI	20.3091337546088	5 fmol
AGP_ECOLI	20.336885585711	5 fmol
AGP_ECOLI	20.2614550438349	5 fmol
AGP_ECOLI	20.2382398346221	50 fmol
AGP_ECOLI	19.9687945886598	50 fmol
AGP_ECOLI	20.16050662945	50 fmol
AHPC_ECOLI	22.0275299391214	0.1 fmol
AHPC_ECOLI	22.0000793749895	0.1 fmol
AHPC_ECOLI	22.0930875479094	0.1 fmol
AHPC_ECOLI	21.9424929258289	0.25 fmol
AHPC_ECOLI	22.0065111384635	0.25 fmol
AHPC_ECOLI	22.0064423375613	0.25 fmol
AHPC_ECOLI	22.0458917212995	1 fmol
AHPC_ECOLI	22.10987270466	1 fmol
AHPC_ECOLI	22.1177516694969	1 fmol
AHPC_ECOLI	21.6750490793709	10 fmol
AHPC_ECOLI	22.0851089224317	10 fmol
AHPC_ECOLI	22.0364051190472	10 fmol
AHPC_ECOLI	22.0360241721685	2.5 fmol
AHPC_ECOLI	22.0498299526604	2.5 fmol
AHPC_ECOLI	22.0274358292708	2.5 fmol
AHPC_ECOLI	22.0184810000701	25 fmol
AHPC_ECOLI	22.0687447813919	25 fmol
AHPC_ECOLI	22.0985122011943	25 fmol
AHPC_ECOLI	22.0502378840711	5 fmol
AHPC_ECOLI	22.07294076649	5 fmol
AHPC_ECOLI	22.0740065196095	5 fmol
AHPC_ECOLI	21.8643563939495	50 fmol
AHPC_ECOLI	22.0258884002261	50 fmol
AHPC_ECOLI	21.967880171196	50 fmol
AHPF_ECOLI	20.8052355673009	0.1 fmol
AHPF_ECOLI	20.8956336348863	0.1 fmol
AHPF_ECOLI	20.8754507605443	0.1 fmol
AHPF_ECOLI	20.8428305660147	0.25 fmol
AHPF_ECOLI	20.9132837857673	0.25 fmol
AHPF_ECOLI	20.8876256560983	0.25 fmol
AHPF_ECOLI	20.9031933609657	1 fmol
AHPF_ECOLI	20.9236959755472	1 fmol
AHPF_ECOLI	20.9156275309629	1 fmol
AHPF_ECOLI	20.7518785506455	10 fmol
AHPF_ECOLI	20.9172111638599	10 fmol
AHPF_ECOLI	20.8886155770079	10 fmol
AHPF_ECOLI	20.8579912652967	2.5 fmol
AHPF_ECOLI	20.8915282124952	2.5 fmol
AHPF_ECOLI	20.9032246232805	2.5 fmol
AHPF_ECOLI	20.8988728637804	25 fmol
AHPF_ECOLI	20.8767630643264	25 fmol
AHPF_ECOLI	20.9106165134777	25 fmol
AHPF_ECOLI	20.8580950139712	5 fmol
AHPF_ECOLI	20.8528046934546	5 fmol
AHPF_ECOLI	20.8492688534841	5 fmol
AHPF_ECOLI	20.7060749493345	50 fmol
AHPF_ECOLI	20.6212545571074	50 fmol
AHPF_ECOLI	20.5469690929413	50 fmol
AHR_ECOLI	18.5044654840111	0.1 fmol
AHR_ECOLI	18.8427772256454	0.1 fmol
AHR_ECOLI	18.3347464510143	0.1 fmol
AHR_ECOLI	18.4236517626757	0.25 fmol
AHR_ECOLI	18.6197482687976	0.25 fmol
AHR_ECOLI	18.542515381259	0.25 fmol
AHR_ECOLI	17.9948463700263	1 fmol
AHR_ECOLI	18.570867971385	1 fmol
AHR_ECOLI	18.4425318467196	1 fmol
AHR_ECOLI	17.5701135988796	10 fmol
AHR_ECOLI	18.6313514532705	10 fmol
AHR_ECOLI	18.811215837053	10 fmol
AHR_ECOLI	18.3734111927122	2.5 fmol
AHR_ECOLI	18.6329309209406	2.5 fmol
AHR_ECOLI	18.2956904809891	2.5 fmol
AHR_ECOLI	18.359391523054	25 fmol
AHR_ECOLI	18.3661567325643	25 fmol
AHR_ECOLI	18.5502616141662	25 fmol
AHR_ECOLI	18.5532069865895	5 fmol
AHR_ECOLI	18.5274083469091	5 fmol
AHR_ECOLI	18.3731109001843	5 fmol
AHR_ECOLI	18.3094550952581	50 fmol
AHR_ECOLI	18.6724176407519	50 fmol
AHR_ECOLI	18.3262422495788	50 fmol
AIDB_ECOLI	18.2044804639581	0.1 fmol
AIDB_ECOLI	18.5721212626634	0.1 fmol
AIDB_ECOLI	18.1671960872363	0.1 fmol
AIDB_ECOLI	18.6953467945308	0.25 fmol
AIDB_ECOLI	18.7781378047529	0.25 fmol
AIDB_ECOLI	18.2614326805972	0.25 fmol
AIDB_ECOLI	18.8012057268885	1 fmol
AIDB_ECOLI	18.4522994479706	1 fmol
AIDB_ECOLI	18.7478625065985	1 fmol
AIDB_ECOLI	18.5468979194964	10 fmol
AIDB_ECOLI	18.7859722219819	10 fmol
AIDB_ECOLI	18.5860206573553	10 fmol
AIDB_ECOLI	18.4914995539925	2.5 fmol
AIDB_ECOLI	18.4999793821496	2.5 fmol
AIDB_ECOLI	17.6865017855482	2.5 fmol
AIDB_ECOLI	18.2890096794004	25 fmol
AIDB_ECOLI	18.7064710074866	25 fmol
AIDB_ECOLI	19.0212088429429	25 fmol
AIDB_ECOLI	17.9116243967916	5 fmol
AIDB_ECOLI	17.3271917764009	5 fmol
AIDB_ECOLI	17.5262269429364	5 fmol
AIDB_ECOLI	16.9949131587757	50 fmol
AIDB_ECOLI	16.4032833256878	50 fmol
AIDB_ECOLI	17.075038363637	50 fmol
AK1H_ECOLI	19.1627439194383	0.1 fmol
AK1H_ECOLI	19.1300641293732	0.1 fmol
AK1H_ECOLI	19.1405345551659	0.1 fmol
AK1H_ECOLI	19.1130016880403	0.25 fmol
AK1H_ECOLI	19.0907088276259	0.25 fmol
AK1H_ECOLI	19.1107059385743	0.25 fmol
AK1H_ECOLI	19.1224854114931	1 fmol
AK1H_ECOLI	19.123671685302	1 fmol
AK1H_ECOLI	19.1307971748835	1 fmol
AK1H_ECOLI	19.1822935848334	10 fmol
AK1H_ECOLI	19.2317532138082	10 fmol
AK1H_ECOLI	19.1769979496015	10 fmol
AK1H_ECOLI	19.1581206815008	2.5 fmol
AK1H_ECOLI	19.2130426010988	2.5 fmol
AK1H_ECOLI	19.0979834796898	2.5 fmol
AK1H_ECOLI	19.183536674114	25 fmol
AK1H_ECOLI	19.034425568964	25 fmol
AK1H_ECOLI	19.1467722309212	25 fmol
AK1H_ECOLI	19.1359341839428	5 fmol
AK1H_ECOLI	19.1626886488422	5 fmol
AK1H_ECOLI	19.0101321614322	5 fmol
AK1H_ECOLI	19.030275571503	50 fmol
AK1H_ECOLI	18.9544189382887	50 fmol
AK1H_ECOLI	18.8434845316899	50 fmol
AK2H_ECOLI	19.1737604033805	0.1 fmol
AK2H_ECOLI	19.1968616637647	0.1 fmol
AK2H_ECOLI	19.1133005917422	0.1 fmol
AK2H_ECOLI	19.172861663019	0.25 fmol
AK2H_ECOLI	19.1760008096709	0.25 fmol
AK2H_ECOLI	19.1525630738344	0.25 fmol
AK2H_ECOLI	19.2026765290902	1 fmol
AK2H_ECOLI	19.1449769020046	1 fmol
AK2H_ECOLI	19.2198043234702	1 fmol
AK2H_ECOLI	19.0792204294622	10 fmol
AK2H_ECOLI	19.0823005758825	10 fmol
AK2H_ECOLI	19.22103592804	10 fmol
AK2H_ECOLI	19.2058535434153	2.5 fmol
AK2H_ECOLI	19.1630272283786	2.5 fmol
AK2H_ECOLI	19.0967296125811	2.5 fmol
AK2H_ECOLI	19.175445187266	25 fmol
AK2H_ECOLI	19.0808338289941	25 fmol
AK2H_ECOLI	19.0263479150585	25 fmol
AK2H_ECOLI	19.0013554682226	5 fmol
AK2H_ECOLI	19.0637558698896	5 fmol
AK2H_ECOLI	19.0345885466978	5 fmol
AK2H_ECOLI	19.0758067070427	50 fmol
AK2H_ECOLI	19.1099097836474	50 fmol
AK2H_ECOLI	18.9821411372166	50 fmol
AK3_ECOLI	19.4345963987542	0.1 fmol
AK3_ECOLI	19.4726142659465	0.1 fmol
AK3_ECOLI	19.2927000329668	0.1 fmol
AK3_ECOLI	19.300009462704	0.25 fmol
AK3_ECOLI	19.2091276231086	0.25 fmol
AK3_ECOLI	19.3957944353064	0.25 fmol
AK3_ECOLI	19.536387391188	1 fmol
AK3_ECOLI	19.4571604593036	1 fmol
AK3_ECOLI	19.3928916562721	1 fmol
AK3_ECOLI	19.5369215737681	10 fmol
AK3_ECOLI	19.3758885152497	10 fmol
AK3_ECOLI	19.3731572688782	10 fmol
AK3_ECOLI	19.3944245031037	2.5 fmol
AK3_ECOLI	19.3517228986757	2.5 fmol
AK3_ECOLI	19.4107731474045	2.5 fmol
AK3_ECOLI	19.6025231712259	25 fmol
AK3_ECOLI	19.3224303267526	25 fmol
AK3_ECOLI	19.5849881246435	25 fmol
AK3_ECOLI	19.3812700812208	5 fmol
AK3_ECOLI	19.4364886746153	5 fmol
AK3_ECOLI	19.3518109260599	5 fmol
AK3_ECOLI	19.3519587485453	50 fmol
AK3_ECOLI	19.3428118378042	50 fmol
AK3_ECOLI	19.2367927863358	50 fmol
ALAA_ECOLI	18.7220761484566	0.1 fmol
ALAA_ECOLI	18.826788271304	0.1 fmol
ALAA_ECOLI	18.678265468171	0.1 fmol
ALAA_ECOLI	18.8974913202241	0.25 fmol
ALAA_ECOLI	18.8421701912575	0.25 fmol
ALAA_ECOLI	18.8083940292539	0.25 fmol
ALAA_ECOLI	18.8181785255224	1 fmol
ALAA_ECOLI	18.8258700394678	1 fmol
ALAA_ECOLI	18.8672619475291	1 fmol
ALAA_ECOLI	18.7908902767476	10 fmol
ALAA_ECOLI	18.8924224015896	10 fmol
ALAA_ECOLI	18.8473537872968	10 fmol
ALAA_ECOLI	18.9001386623983	2.5 fmol
ALAA_ECOLI	18.8340301459946	2.5 fmol
ALAA_ECOLI	18.7694752073634	2.5 fmol
ALAA_ECOLI	19.0628136775367	25 fmol
ALAA_ECOLI	18.8119909625217	25 fmol
ALAA_ECOLI	18.895368990624	25 fmol
ALAA_ECOLI	18.8252566635749	5 fmol
ALAA_ECOLI	18.8493126078311	5 fmol
ALAA_ECOLI	18.8431471214446	5 fmol
ALAA_ECOLI	18.7922421934442	50 fmol
ALAA_ECOLI	18.7917025354421	50 fmol
ALAA_ECOLI	18.5266199678915	50 fmol
ALAC_ECOLI	20.0220527755282	0.1 fmol
ALAC_ECOLI	20.0477464523889	0.1 fmol
ALAC_ECOLI	19.9619729285313	0.1 fmol
ALAC_ECOLI	20.0411986254037	0.25 fmol
ALAC_ECOLI	20.0482254103834	0.25 fmol
ALAC_ECOLI	19.9609297624018	0.25 fmol
ALAC_ECOLI	19.9776452178542	1 fmol
ALAC_ECOLI	19.9862221872668	1 fmol
ALAC_ECOLI	19.9902741036469	1 fmol
ALAC_ECOLI	20.009703992314	10 fmol
ALAC_ECOLI	20.080422612189	10 fmol
ALAC_ECOLI	19.9511171768417	10 fmol
ALAC_ECOLI	20.0542106903423	2.5 fmol
ALAC_ECOLI	20.0265382296951	2.5 fmol
ALAC_ECOLI	19.9850086282295	2.5 fmol
ALAC_ECOLI	20.061114809081	25 fmol
ALAC_ECOLI	19.9371822927979	25 fmol
ALAC_ECOLI	19.8412585332881	25 fmol
ALAC_ECOLI	20.0298041952725	5 fmol
ALAC_ECOLI	20.0386525553697	5 fmol
ALAC_ECOLI	20.0022132861809	5 fmol
ALAC_ECOLI	19.8253425703404	50 fmol
ALAC_ECOLI	19.9134210990062	50 fmol
ALAC_ECOLI	19.6788235127569	50 fmol
ALDA_ECOLI	17.255795308629	0.1 fmol
ALDA_ECOLI	17.5721232188084	0.1 fmol
ALDA_ECOLI	17.6612758797773	0.1 fmol
ALDA_ECOLI	17.3308141098206	0.25 fmol
ALDA_ECOLI	17.840908796814	0.25 fmol
ALDA_ECOLI	17.9293436019137	0.25 fmol
ALDA_ECOLI	17.3702766484978	1 fmol
ALDA_ECOLI	18.034556943466	1 fmol
ALDA_ECOLI	17.7892211951784	1 fmol
ALDA_ECOLI	17.9609262634665	10 fmol
ALDA_ECOLI	17.2939665605082	10 fmol
ALDA_ECOLI	17.8269138119388	10 fmol
ALDA_ECOLI	17.796354037122	2.5 fmol
ALDA_ECOLI	17.3886351923147	2.5 fmol
ALDA_ECOLI	17.7849849229514	2.5 fmol
ALDA_ECOLI	17.7277283187026	25 fmol
ALDA_ECOLI	17.9181112863581	25 fmol
ALDA_ECOLI	17.9659686552591	25 fmol
ALDA_ECOLI	17.3461757942946	5 fmol
ALDA_ECOLI	17.7926180923297	5 fmol
ALDA_ECOLI	17.4341796013211	5 fmol
ALDA_ECOLI	17.4098073899526	50 fmol
ALDA_ECOLI	17.9058612258102	50 fmol
ALDA_ECOLI	17.7954785629975	50 fmol
ALDB_ECOLI	19.1141132068455	0.1 fmol
ALDB_ECOLI	18.7432933981317	0.1 fmol
ALDB_ECOLI	19.1746793267476	0.1 fmol
ALDB_ECOLI	18.9817014741099	0.25 fmol
ALDB_ECOLI	19.1685837204333	0.25 fmol
ALDB_ECOLI	19.181682923877	0.25 fmol
ALDB_ECOLI	18.9970245164986	1 fmol
ALDB_ECOLI	19.2222221742409	1 fmol
ALDB_ECOLI	19.0124154932963	1 fmol
ALDB_ECOLI	18.6964505585948	10 fmol
ALDB_ECOLI	19.0086030246537	10 fmol
ALDB_ECOLI	19.3454377957593	10 fmol
ALDB_ECOLI	19.2295275369055	2.5 fmol
ALDB_ECOLI	19.1929122466958	2.5 fmol
ALDB_ECOLI	19.1944540373436	2.5 fmol
ALDB_ECOLI	19.1156048045289	25 fmol
ALDB_ECOLI	19.018166195007	25 fmol
ALDB_ECOLI	19.1421352846214	25 fmol
ALDB_ECOLI	19.07346002026	5 fmol
ALDB_ECOLI	19.0589504697375	5 fmol
ALDB_ECOLI	19.1899708671623	5 fmol
ALDB_ECOLI	19.1372151965083	50 fmol
ALDB_ECOLI	19.0295867500197	50 fmol
ALDB_ECOLI	18.906922079568	50 fmol
ALF_ECOLI	21.8421148342983	0.1 fmol
ALF_ECOLI	21.8765536121921	0.1 fmol
ALF_ECOLI	21.8507993840034	0.1 fmol
ALF_ECOLI	21.7363016469779	0.25 fmol
ALF_ECOLI	21.8336508339506	0.25 fmol
ALF_ECOLI	21.7533247101706	0.25 fmol
ALF_ECOLI	21.8957854809844	1 fmol
ALF_ECOLI	21.8990975991859	1 fmol
ALF_ECOLI	21.8440149969112	1 fmol
ALF_ECOLI	21.652293561558	10 fmol
ALF_ECOLI	21.8727143897224	10 fmol
ALF_ECOLI	21.8502450841389	10 fmol
ALF_ECOLI	21.8727143960419	2.5 fmol
ALF_ECOLI	21.9186745174165	2.5 fmol
ALF_ECOLI	21.7968901439984	2.5 fmol
ALF_ECOLI	21.8475752600458	25 fmol
ALF_ECOLI	21.8474916772547	25 fmol
ALF_ECOLI	21.7809923894915	25 fmol
ALF_ECOLI	21.915109520366	5 fmol
ALF_ECOLI	21.929034052855	5 fmol
ALF_ECOLI	21.9226793764638	5 fmol
ALF_ECOLI	21.7265586741772	50 fmol
ALF_ECOLI	21.6758993270229	50 fmol
ALF_ECOLI	21.6162088662496	50 fmol
ALF1_ECOLI	19.5180403250596	0.1 fmol
ALF1_ECOLI	19.6001902113315	0.1 fmol
ALF1_ECOLI	19.4846618662298	0.1 fmol
ALF1_ECOLI	19.6684495109372	0.25 fmol
ALF1_ECOLI	19.6947212659058	0.25 fmol
ALF1_ECOLI	19.6248761742214	0.25 fmol
ALF1_ECOLI	19.7119196916492	1 fmol
ALF1_ECOLI	19.7840272798962	1 fmol
ALF1_ECOLI	19.6477247848497	1 fmol
ALF1_ECOLI	19.417856497025	10 fmol
ALF1_ECOLI	19.6295097021424	10 fmol
ALF1_ECOLI	19.6353267200789	10 fmol
ALF1_ECOLI	19.6118808677638	2.5 fmol
ALF1_ECOLI	19.553583441422	2.5 fmol
ALF1_ECOLI	19.6403886748396	2.5 fmol
ALF1_ECOLI	19.6184169604324	25 fmol
ALF1_ECOLI	19.6252348961242	25 fmol
ALF1_ECOLI	19.6215775506439	25 fmol
ALF1_ECOLI	19.5039468944464	5 fmol
ALF1_ECOLI	19.5158318550831	5 fmol
ALF1_ECOLI	19.6257539358624	5 fmol
ALF1_ECOLI	19.5106437623488	50 fmol
ALF1_ECOLI	19.4138171294847	50 fmol
ALF1_ECOLI	19.3670800991535	50 fmol
ALKH_ECOLI	21.0598046417729	0.1 fmol
ALKH_ECOLI	21.1564471071464	0.1 fmol
ALKH_ECOLI	21.1355912151557	0.1 fmol
ALKH_ECOLI	21.1987691366839	0.25 fmol
ALKH_ECOLI	21.2296205106283	0.25 fmol
ALKH_ECOLI	21.3032359141693	0.25 fmol
ALKH_ECOLI	21.1631842812565	1 fmol
ALKH_ECOLI	21.2418622129066	1 fmol
ALKH_ECOLI	21.2374198930294	1 fmol
ALKH_ECOLI	20.8830446584225	10 fmol
ALKH_ECOLI	21.1397972457768	10 fmol
ALKH_ECOLI	21.1806107863304	10 fmol
ALKH_ECOLI	21.1628784443044	2.5 fmol
ALKH_ECOLI	21.2297840864276	2.5 fmol
ALKH_ECOLI	21.2005137140678	2.5 fmol
ALKH_ECOLI	21.1633843154074	25 fmol
ALKH_ECOLI	21.2427249973585	25 fmol
ALKH_ECOLI	21.1828792474042	25 fmol
ALKH_ECOLI	21.2244751505373	5 fmol
ALKH_ECOLI	21.2146225618678	5 fmol
ALKH_ECOLI	21.2064460768723	5 fmol
ALKH_ECOLI	21.0316529197946	50 fmol
ALKH_ECOLI	21.1094085780301	50 fmol
ALKH_ECOLI	21.0005895517521	50 fmol
ALLE_ECOLI	18.4465526642867	0.1 fmol
ALLE_ECOLI	18.7698580392163	0.1 fmol
ALLE_ECOLI	18.160767866501	0.1 fmol
ALLE_ECOLI	18.5531064665	0.25 fmol
ALLE_ECOLI	18.6227798515453	0.25 fmol
ALLE_ECOLI	18.7225299595906	0.25 fmol
ALLE_ECOLI	18.7678282247538	1 fmol
ALLE_ECOLI	17.9677496716775	1 fmol
ALLE_ECOLI	18.1871258282472	1 fmol
ALLE_ECOLI	18.5786293116114	10 fmol
ALLE_ECOLI	18.3469456180491	10 fmol
ALLE_ECOLI	18.2780886276011	10 fmol
ALLE_ECOLI	17.9018141710115	2.5 fmol
ALLE_ECOLI	18.3583949474507	2.5 fmol
ALLE_ECOLI	18.4895649413705	2.5 fmol
ALLE_ECOLI	18.0022921551192	25 fmol
ALLE_ECOLI	18.4229644719927	25 fmol
ALLE_ECOLI	18.0706098861539	25 fmol
ALLE_ECOLI	18.5767888110625	5 fmol
ALLE_ECOLI	18.5363356608725	5 fmol
ALLE_ECOLI	18.524106589979	50 fmol
ALLE_ECOLI	18.4263085574972	50 fmol
ALLE_ECOLI	18.5959651239484	50 fmol
ALLR_ECOLI	19.6646037395461	0.1 fmol
ALLR_ECOLI	19.8488838809135	0.1 fmol
ALLR_ECOLI	19.8778404088487	0.1 fmol
ALLR_ECOLI	20.0859656321859	0.25 fmol
ALLR_ECOLI	19.8195274340882	0.25 fmol
ALLR_ECOLI	20.0328205347548	0.25 fmol
ALLR_ECOLI	19.6160002758254	1 fmol
ALLR_ECOLI	19.837243071295	1 fmol
ALLR_ECOLI	20.024438535905	1 fmol
ALLR_ECOLI	19.4193889219644	10 fmol
ALLR_ECOLI	19.9543479625275	10 fmol
ALLR_ECOLI	20.0123853329629	10 fmol
ALLR_ECOLI	19.797517627235	2.5 fmol
ALLR_ECOLI	19.976961990379	2.5 fmol
ALLR_ECOLI	19.8687542314761	2.5 fmol
ALLR_ECOLI	19.7890261222149	25 fmol
ALLR_ECOLI	19.774122802007	25 fmol
ALLR_ECOLI	19.6269016611968	25 fmol
ALLR_ECOLI	19.9765166185101	5 fmol
ALLR_ECOLI	19.9844046234728	5 fmol
ALLR_ECOLI	19.680123092875	5 fmol
ALLR_ECOLI	19.7394421007242	50 fmol
ALLR_ECOLI	19.6667944242929	50 fmol
ALLR_ECOLI	19.8023939763822	50 fmol
ALR1_ECOLI	19.6968905108382	0.1 fmol
ALR1_ECOLI	19.6538478518652	0.1 fmol
ALR1_ECOLI	19.6866103441553	0.1 fmol
ALR1_ECOLI	19.6850103244703	0.25 fmol
ALR1_ECOLI	19.7842001459846	0.25 fmol
ALR1_ECOLI	19.6841574195958	0.25 fmol
ALR1_ECOLI	19.7414619854296	1 fmol
ALR1_ECOLI	19.8797111152359	1 fmol
ALR1_ECOLI	19.6662254186887	1 fmol
ALR1_ECOLI	19.5237317842773	10 fmol
ALR1_ECOLI	19.836745191233	10 fmol
ALR1_ECOLI	19.7958225423174	10 fmol
ALR1_ECOLI	19.7716366471897	2.5 fmol
ALR1_ECOLI	19.7439962092133	2.5 fmol
ALR1_ECOLI	19.9012337007372	2.5 fmol
ALR1_ECOLI	19.7989357392903	25 fmol
ALR1_ECOLI	19.6827835260961	25 fmol
ALR1_ECOLI	19.8870919136453	25 fmol
ALR1_ECOLI	19.7830832100533	5 fmol
ALR1_ECOLI	19.7582122250124	5 fmol
ALR1_ECOLI	19.7688890263813	5 fmol
ALR1_ECOLI	19.6568352615537	50 fmol
ALR1_ECOLI	19.5396533533734	50 fmol
ALR1_ECOLI	19.6423631458398	50 fmol
ALR2_ECOLI	18.9799940497971	0.1 fmol
ALR2_ECOLI	19.0574812838148	0.1 fmol
ALR2_ECOLI	18.8500242003392	0.1 fmol
ALR2_ECOLI	18.4206381990333	0.25 fmol
ALR2_ECOLI	19.0223482733693	0.25 fmol
ALR2_ECOLI	18.9097113716546	0.25 fmol
ALR2_ECOLI	19.1388355098578	1 fmol
ALR2_ECOLI	19.2041378606953	1 fmol
ALR2_ECOLI	18.8392838665054	1 fmol
ALR2_ECOLI	18.9354443863502	10 fmol
ALR2_ECOLI	18.907605508643	10 fmol
ALR2_ECOLI	18.9107003797567	10 fmol
ALR2_ECOLI	19.1252105376132	2.5 fmol
ALR2_ECOLI	19.070771403706	2.5 fmol
ALR2_ECOLI	18.8881505816203	2.5 fmol
ALR2_ECOLI	19.1345229571655	25 fmol
ALR2_ECOLI	19.018138834002	25 fmol
ALR2_ECOLI	18.9697130410963	25 fmol
ALR2_ECOLI	19.0591510017382	5 fmol
ALR2_ECOLI	18.9890322647187	5 fmol
ALR2_ECOLI	19.0101099705271	5 fmol
ALR2_ECOLI	18.8233269932707	50 fmol
ALR2_ECOLI	19.1207472733611	50 fmol
ALR2_ECOLI	19.0184061196407	50 fmol
ALSB_ECOLI	19.2228310826602	0.1 fmol
ALSB_ECOLI	19.3139025551769	0.1 fmol
ALSB_ECOLI	19.549556776799	0.1 fmol
ALSB_ECOLI	19.2226233281791	0.25 fmol
ALSB_ECOLI	19.3337935342147	0.25 fmol
ALSB_ECOLI	19.1753597755206	0.25 fmol
ALSB_ECOLI	19.124045067184	1 fmol
ALSB_ECOLI	19.6548327834373	1 fmol
ALSB_ECOLI	19.3794409493865	1 fmol
ALSB_ECOLI	19.3686140585065	10 fmol
ALSB_ECOLI	19.4592902664725	10 fmol
ALSB_ECOLI	19.287283448361	10 fmol
ALSB_ECOLI	19.7431682434458	2.5 fmol
ALSB_ECOLI	19.5215545685112	2.5 fmol
ALSB_ECOLI	19.9497196523687	2.5 fmol
ALSB_ECOLI	19.3273765580592	25 fmol
ALSB_ECOLI	19.0889807926788	25 fmol
ALSB_ECOLI	19.6675371555387	25 fmol
ALSB_ECOLI	19.4861602791172	5 fmol
ALSB_ECOLI	19.6220072050081	5 fmol
ALSB_ECOLI	19.4585880140762	5 fmol
ALSB_ECOLI	19.4862502288526	50 fmol
ALSB_ECOLI	19.5781986167608	50 fmol
ALSB_ECOLI	19.4780384919604	50 fmol
AMIA_ECOLI	19.4087798161387	0.1 fmol
AMIA_ECOLI	19.4475053192096	0.1 fmol
AMIA_ECOLI	19.1963711213236	0.1 fmol
AMIA_ECOLI	19.3291021457032	0.25 fmol
AMIA_ECOLI	19.5574217451046	0.25 fmol
AMIA_ECOLI	19.3629642098912	0.25 fmol
AMIA_ECOLI	19.2748483434736	1 fmol
AMIA_ECOLI	19.3336594050906	1 fmol
AMIA_ECOLI	19.3619741754261	1 fmol
AMIA_ECOLI	19.7828993932839	10 fmol
AMIA_ECOLI	19.2348187758294	10 fmol
AMIA_ECOLI	19.3253507209658	10 fmol
AMIA_ECOLI	19.3916454426222	2.5 fmol
AMIA_ECOLI	18.9051835313181	2.5 fmol
AMIA_ECOLI	19.2652920692647	2.5 fmol
AMIA_ECOLI	19.23016478725	25 fmol
AMIA_ECOLI	19.4592893327148	25 fmol
AMIA_ECOLI	19.4213743935617	25 fmol
AMIA_ECOLI	18.849000527033	5 fmol
AMIA_ECOLI	19.1944889551283	5 fmol
AMIA_ECOLI	19.2543804083725	5 fmol
AMIA_ECOLI	18.952612847113	50 fmol
AMIA_ECOLI	19.0850835809562	50 fmol
AMIA_ECOLI	18.9543323051297	50 fmol
AMIB_ECOLI	17.9923565237194	0.1 fmol
AMIB_ECOLI	17.7515115923968	0.25 fmol
AMIB_ECOLI	17.3336120581868	0.25 fmol
AMIB_ECOLI	18.1345585106523	1 fmol
AMIB_ECOLI	18.036841948958	1 fmol
AMIB_ECOLI	17.9054251060693	1 fmol
AMIB_ECOLI	18.0409329788845	10 fmol
AMIB_ECOLI	16.7234478507381	10 fmol
AMIB_ECOLI	17.0770698832682	2.5 fmol
AMIB_ECOLI	18.1173429797038	2.5 fmol
AMIB_ECOLI	17.5974615881923	2.5 fmol
AMIB_ECOLI	17.9674708466891	25 fmol
AMIB_ECOLI	18.0319699496389	25 fmol
AMIB_ECOLI	17.7695451390523	25 fmol
AMIB_ECOLI	17.7840990153057	5 fmol
AMIB_ECOLI	18.2238237617265	50 fmol
AMIB_ECOLI	17.5978283463239	50 fmol
AMIC_ECOLI	18.4643260705546	0.1 fmol
AMIC_ECOLI	18.6764805290984	0.1 fmol
AMIC_ECOLI	18.3322021078671	0.1 fmol
AMIC_ECOLI	18.3858657150277	0.25 fmol
AMIC_ECOLI	18.5541305791438	0.25 fmol
AMIC_ECOLI	18.6137313630761	0.25 fmol
AMIC_ECOLI	18.3833235670392	1 fmol
AMIC_ECOLI	18.4810959467033	1 fmol
AMIC_ECOLI	18.5155700359742	1 fmol
AMIC_ECOLI	18.2893989281434	10 fmol
AMIC_ECOLI	18.5979449561148	10 fmol
AMIC_ECOLI	18.5772652452462	10 fmol
AMIC_ECOLI	18.6101991247317	2.5 fmol
AMIC_ECOLI	18.4252112416881	2.5 fmol
AMIC_ECOLI	18.3974017120457	2.5 fmol
AMIC_ECOLI	18.3075683971117	25 fmol
AMIC_ECOLI	18.4283960089471	25 fmol
AMIC_ECOLI	18.492506234303	25 fmol
AMIC_ECOLI	18.394699156124	5 fmol
AMIC_ECOLI	18.456603470886	5 fmol
AMIC_ECOLI	18.6524874684401	5 fmol
AMIC_ECOLI	18.3370109614914	50 fmol
AMIC_ECOLI	18.3853606879091	50 fmol
AMIC_ECOLI	18.5608214561747	50 fmol
AMID_ECOLI	18.5837255611167	0.1 fmol
AMID_ECOLI	18.8418866805036	0.1 fmol
AMID_ECOLI	18.2644680833258	0.1 fmol
AMID_ECOLI	18.413717836204	0.25 fmol
AMID_ECOLI	18.4230472664451	0.25 fmol
AMID_ECOLI	18.4450856883186	0.25 fmol
AMID_ECOLI	18.2616959966057	1 fmol
AMID_ECOLI	18.4694680882242	1 fmol
AMID_ECOLI	18.3789723567268	1 fmol
AMID_ECOLI	18.4725517465702	10 fmol
AMID_ECOLI	18.3007363658881	10 fmol
AMID_ECOLI	18.3956407606281	10 fmol
AMID_ECOLI	18.7533890207592	2.5 fmol
AMID_ECOLI	18.0703938686273	2.5 fmol
AMID_ECOLI	18.4374270590014	2.5 fmol
AMID_ECOLI	18.2694794602175	25 fmol
AMID_ECOLI	17.9954372809236	25 fmol
AMID_ECOLI	18.1372925512716	25 fmol
AMID_ECOLI	18.0235862616477	5 fmol
AMID_ECOLI	18.0126112247246	5 fmol
AMID_ECOLI	18.3080265961505	5 fmol
AMID_ECOLI	18.1495481943356	50 fmol
AMID_ECOLI	17.7602229169778	50 fmol
AMID_ECOLI	17.8128737206828	50 fmol
AMN_ECOLI	18.7644281273753	0.1 fmol
AMN_ECOLI	18.6286579852816	0.1 fmol
AMN_ECOLI	18.5482136777741	0.1 fmol
AMN_ECOLI	18.7462070921185	0.25 fmol
AMN_ECOLI	18.7308681365955	0.25 fmol
AMN_ECOLI	18.6305668329497	0.25 fmol
AMN_ECOLI	18.6816334069526	1 fmol
AMN_ECOLI	18.7518430430902	1 fmol
AMN_ECOLI	18.7820882191936	1 fmol
AMN_ECOLI	18.7097305048244	10 fmol
AMN_ECOLI	18.7389392631779	10 fmol
AMN_ECOLI	18.9057934125992	10 fmol
AMN_ECOLI	18.681170615343	2.5 fmol
AMN_ECOLI	18.7269694507342	2.5 fmol
AMN_ECOLI	18.6302423096441	2.5 fmol
AMN_ECOLI	18.8383701618904	25 fmol
AMN_ECOLI	18.8074623905798	25 fmol
AMN_ECOLI	18.8261333460403	25 fmol
AMN_ECOLI	18.8033503452595	5 fmol
AMN_ECOLI	18.6279507245698	5 fmol
AMN_ECOLI	18.5307276167103	5 fmol
AMN_ECOLI	18.4224251465825	50 fmol
AMN_ECOLI	18.3490984845803	50 fmol
AMN_ECOLI	18.5904247339892	50 fmol
AMPA_ECOLI	19.9445824872365	0.1 fmol
AMPA_ECOLI	19.9628327043432	0.1 fmol
AMPA_ECOLI	19.839861027967	0.1 fmol
AMPA_ECOLI	19.8305360811916	0.25 fmol
AMPA_ECOLI	19.9218803347038	0.25 fmol
AMPA_ECOLI	19.9272199122617	0.25 fmol
AMPA_ECOLI	19.9175675767154	1 fmol
AMPA_ECOLI	19.911018016862	1 fmol
AMPA_ECOLI	20.0429291935514	1 fmol
AMPA_ECOLI	19.9363170791738	10 fmol
AMPA_ECOLI	19.9855663404564	10 fmol
AMPA_ECOLI	19.9351153643236	10 fmol
AMPA_ECOLI	19.9555259443169	2.5 fmol
AMPA_ECOLI	19.9817496418366	2.5 fmol
AMPA_ECOLI	20.0091776918842	2.5 fmol
AMPA_ECOLI	20.0857839981745	25 fmol
AMPA_ECOLI	19.9520194409201	25 fmol
AMPA_ECOLI	20.0694368705714	25 fmol
AMPA_ECOLI	19.996074057812	5 fmol
AMPA_ECOLI	20.0613725580636	5 fmol
AMPA_ECOLI	20.017227568865	5 fmol
AMPA_ECOLI	19.8097245270494	50 fmol
AMPA_ECOLI	19.8049329748262	50 fmol
AMPA_ECOLI	19.7858413256627	50 fmol
AMPC_ECOLI	18.9881726825354	0.1 fmol
AMPC_ECOLI	18.8404311517056	0.1 fmol
AMPC_ECOLI	18.8927812505529	0.1 fmol
AMPC_ECOLI	18.8763363337486	0.25 fmol
AMPC_ECOLI	18.9981930244892	0.25 fmol
AMPC_ECOLI	18.990991128032	0.25 fmol
AMPC_ECOLI	18.7338265960613	1 fmol
AMPC_ECOLI	18.8288521150941	1 fmol
AMPC_ECOLI	18.9551309636261	1 fmol
AMPC_ECOLI	18.8317047897057	10 fmol
AMPC_ECOLI	18.9576513051228	10 fmol
AMPC_ECOLI	18.8539337157988	10 fmol
AMPC_ECOLI	18.9303713542922	2.5 fmol
AMPC_ECOLI	18.8019714678922	2.5 fmol
AMPC_ECOLI	18.8270207515532	2.5 fmol
AMPC_ECOLI	19.0115656247561	25 fmol
AMPC_ECOLI	18.9909323429483	25 fmol
AMPC_ECOLI	18.8097642888026	25 fmol
AMPC_ECOLI	18.8744493439959	5 fmol
AMPC_ECOLI	18.9969006103607	5 fmol
AMPC_ECOLI	18.7224910449907	5 fmol
AMPC_ECOLI	18.7347879761987	50 fmol
AMPC_ECOLI	18.7669959789274	50 fmol
AMPC_ECOLI	18.6689101187706	50 fmol
AMPD_ECOLI	19.6481970332467	0.1 fmol
AMPD_ECOLI	19.5568187468995	0.1 fmol
AMPD_ECOLI	19.5571807110957	0.1 fmol
AMPD_ECOLI	19.6526319960535	0.25 fmol
AMPD_ECOLI	19.6725616954606	0.25 fmol
AMPD_ECOLI	19.5632381753544	0.25 fmol
AMPD_ECOLI	19.6188627995179	1 fmol
AMPD_ECOLI	19.671479221318	1 fmol
AMPD_ECOLI	19.6384404425248	1 fmol
AMPD_ECOLI	19.1947572829505	10 fmol
AMPD_ECOLI	19.6531466439672	10 fmol
AMPD_ECOLI	19.5863330201359	10 fmol
AMPD_ECOLI	19.7483094061593	2.5 fmol
AMPD_ECOLI	19.620085092947	2.5 fmol
AMPD_ECOLI	19.7170158014583	2.5 fmol
AMPD_ECOLI	19.6359951832464	25 fmol
AMPD_ECOLI	19.6740373335178	25 fmol
AMPD_ECOLI	19.7469826775291	25 fmol
AMPD_ECOLI	19.6067324877377	5 fmol
AMPD_ECOLI	19.4767574257885	5 fmol
AMPD_ECOLI	19.4789291144894	5 fmol
AMPD_ECOLI	19.5292200649623	50 fmol
AMPD_ECOLI	19.4314377952929	50 fmol
AMPD_ECOLI	19.5035486854189	50 fmol
AMPE_ECOLI	17.6707466087823	0.1 fmol
AMPE_ECOLI	18.6817237450015	0.1 fmol
AMPE_ECOLI	17.0620064903285	0.1 fmol
AMPE_ECOLI	17.0115670038541	0.25 fmol
AMPE_ECOLI	17.7836567186056	0.25 fmol
AMPE_ECOLI	17.6376027473938	0.25 fmol
AMPE_ECOLI	16.7497161980368	1 fmol
AMPE_ECOLI	18.6208509391004	1 fmol
AMPE_ECOLI	17.6731547066087	1 fmol
AMPE_ECOLI	18.0449447976965	10 fmol
AMPE_ECOLI	17.7446221593569	10 fmol
AMPE_ECOLI	18.8281550047134	10 fmol
AMPE_ECOLI	18.2795037340939	2.5 fmol
AMPE_ECOLI	17.2393467442396	2.5 fmol
AMPE_ECOLI	18.2731771553722	2.5 fmol
AMPE_ECOLI	18.6220830158488	25 fmol
AMPE_ECOLI	18.7315987437429	25 fmol
AMPE_ECOLI	17.8303571353171	25 fmol
AMPE_ECOLI	18.1432084477607	5 fmol
AMPE_ECOLI	19.0172567117873	5 fmol
AMPE_ECOLI	18.6312288193338	5 fmol
AMPE_ECOLI	18.5940520891114	50 fmol
AMPE_ECOLI	18.4970115734661	50 fmol
AMPE_ECOLI	18.1353721748697	50 fmol
AMPH_ECOLI	19.0234849461748	0.1 fmol
AMPH_ECOLI	19.3396948382662	0.1 fmol
AMPH_ECOLI	18.9918131249602	0.1 fmol
AMPH_ECOLI	19.4368152321216	0.25 fmol
AMPH_ECOLI	19.3911847947729	0.25 fmol
AMPH_ECOLI	19.3726387021675	0.25 fmol
AMPH_ECOLI	19.2271738997341	1 fmol
AMPH_ECOLI	19.5844671519612	1 fmol
AMPH_ECOLI	19.0278342269059	1 fmol
AMPH_ECOLI	19.2190022818443	10 fmol
AMPH_ECOLI	19.3739622903194	10 fmol
AMPH_ECOLI	19.5817063173331	10 fmol
AMPH_ECOLI	19.3720167869163	2.5 fmol
AMPH_ECOLI	19.1633219766807	2.5 fmol
AMPH_ECOLI	19.3537008009162	2.5 fmol
AMPH_ECOLI	19.3784914282083	25 fmol
AMPH_ECOLI	19.0500483060584	25 fmol
AMPH_ECOLI	19.0845403869003	25 fmol
AMPH_ECOLI	18.6642302529025	5 fmol
AMPH_ECOLI	18.7519576682631	5 fmol
AMPH_ECOLI	18.9601542410204	5 fmol
AMPH_ECOLI	18.2006866088214	50 fmol
AMPH_ECOLI	18.8117154577768	50 fmol
AMPH_ECOLI	18.8521252437254	50 fmol
AMPN_ECOLI	19.7920168321137	0.1 fmol
AMPN_ECOLI	19.7891512313689	0.1 fmol
AMPN_ECOLI	19.7248531930601	0.1 fmol
AMPN_ECOLI	19.7698861145828	0.25 fmol
AMPN_ECOLI	19.8084810035415	0.25 fmol
AMPN_ECOLI	19.7585765846593	0.25 fmol
AMPN_ECOLI	19.7825511201026	1 fmol
AMPN_ECOLI	19.8409124027669	1 fmol
AMPN_ECOLI	19.8438732954027	1 fmol
AMPN_ECOLI	19.6320529081004	10 fmol
AMPN_ECOLI	19.8457118199661	10 fmol
AMPN_ECOLI	19.8383132308527	10 fmol
AMPN_ECOLI	19.7936002751975	2.5 fmol
AMPN_ECOLI	19.7748417024863	2.5 fmol
AMPN_ECOLI	19.8324289159835	2.5 fmol
AMPN_ECOLI	19.8624909247869	25 fmol
AMPN_ECOLI	19.8423873771728	25 fmol
AMPN_ECOLI	19.8524354184918	25 fmol
AMPN_ECOLI	19.7261677238447	5 fmol
AMPN_ECOLI	19.7812219192584	5 fmol
AMPN_ECOLI	19.795292109435	5 fmol
AMPN_ECOLI	19.7020252557555	50 fmol
AMPN_ECOLI	19.7465420589155	50 fmol
AMPN_ECOLI	19.570500150552	50 fmol
AMPP_ECOLI	19.1805051767441	0.1 fmol
AMPP_ECOLI	19.1161367745774	0.1 fmol
AMPP_ECOLI	19.0856902186112	0.1 fmol
AMPP_ECOLI	19.166435247215	0.25 fmol
AMPP_ECOLI	19.1970547603239	0.25 fmol
AMPP_ECOLI	19.1726670240384	0.25 fmol
AMPP_ECOLI	19.0136157699927	1 fmol
AMPP_ECOLI	19.1333265894755	1 fmol
AMPP_ECOLI	19.1923698176512	1 fmol
AMPP_ECOLI	19.3198151640917	10 fmol
AMPP_ECOLI	19.187719795156	10 fmol
AMPP_ECOLI	19.1879499297556	10 fmol
AMPP_ECOLI	19.1949629366778	2.5 fmol
AMPP_ECOLI	19.1185286303835	2.5 fmol
AMPP_ECOLI	19.0887849307138	2.5 fmol
AMPP_ECOLI	19.1329440964003	25 fmol
AMPP_ECOLI	19.0562299448352	25 fmol
AMPP_ECOLI	19.1012616762588	25 fmol
AMPP_ECOLI	18.9374683974758	5 fmol
AMPP_ECOLI	19.0792903008039	5 fmol
AMPP_ECOLI	19.0646937452473	5 fmol
AMPP_ECOLI	18.8548625207065	50 fmol
AMPP_ECOLI	18.9672705807208	50 fmol
AMPP_ECOLI	18.8423557769769	50 fmol
AMY2_ECOLI	18.9427252205055	0.1 fmol
AMY2_ECOLI	18.4471870413232	0.1 fmol
AMY2_ECOLI	18.7417226380299	0.1 fmol
AMY2_ECOLI	18.6935793327198	0.25 fmol
AMY2_ECOLI	18.6713012418908	0.25 fmol
AMY2_ECOLI	18.7556667356828	0.25 fmol
AMY2_ECOLI	18.7385817214952	1 fmol
AMY2_ECOLI	18.87740988095	1 fmol
AMY2_ECOLI	18.7987699345922	1 fmol
AMY2_ECOLI	18.4064663111701	10 fmol
AMY2_ECOLI	18.8320797472693	10 fmol
AMY2_ECOLI	18.6629997995746	10 fmol
AMY2_ECOLI	18.5434273072596	2.5 fmol
AMY2_ECOLI	18.6602185779521	2.5 fmol
AMY2_ECOLI	18.9186902274386	2.5 fmol
AMY2_ECOLI	18.5012955760658	25 fmol
AMY2_ECOLI	18.6488293097439	25 fmol
AMY2_ECOLI	18.5622304995924	25 fmol
AMY2_ECOLI	18.6186203592131	5 fmol
AMY2_ECOLI	18.7609614450854	5 fmol
AMY2_ECOLI	18.8565837381138	5 fmol
AMY2_ECOLI	18.5392495952693	50 fmol
AMY2_ECOLI	18.4876183102573	50 fmol
AMY2_ECOLI	18.1253688469898	50 fmol
ANMK_ECOLI	19.8007418403369	0.1 fmol
ANMK_ECOLI	19.5842359909137	0.1 fmol
ANMK_ECOLI	19.5604522795914	0.1 fmol
ANMK_ECOLI	19.8514252676277	0.25 fmol
ANMK_ECOLI	19.6584906802925	0.25 fmol
ANMK_ECOLI	19.7599730216643	0.25 fmol
ANMK_ECOLI	19.8394853743455	1 fmol
ANMK_ECOLI	19.7449313529685	1 fmol
ANMK_ECOLI	19.9302994368856	1 fmol
ANMK_ECOLI	19.6090481913265	10 fmol
ANMK_ECOLI	19.8987649301141	10 fmol
ANMK_ECOLI	19.9061624610628	10 fmol
ANMK_ECOLI	19.9808984448993	2.5 fmol
ANMK_ECOLI	19.7138436414876	2.5 fmol
ANMK_ECOLI	19.7091496659592	2.5 fmol
ANMK_ECOLI	19.8361629464816	25 fmol
ANMK_ECOLI	19.5619835028088	25 fmol
ANMK_ECOLI	19.985432407119	25 fmol
ANMK_ECOLI	19.6540616166953	5 fmol
ANMK_ECOLI	19.6764058493475	5 fmol
ANMK_ECOLI	19.9769218581164	5 fmol
ANMK_ECOLI	19.7983664711863	50 fmol
ANMK_ECOLI	19.6326928340414	50 fmol
ANMK_ECOLI	19.5430740009198	50 fmol
APAG_ECOLI	19.4585958188791	0.1 fmol
APAG_ECOLI	19.6125187370884	0.1 fmol
APAG_ECOLI	19.3473154708281	0.1 fmol
APAG_ECOLI	19.2871917293519	0.25 fmol
APAG_ECOLI	19.5846787348754	0.25 fmol
APAG_ECOLI	19.4475926915847	0.25 fmol
APAG_ECOLI	19.4201330875576	1 fmol
APAG_ECOLI	19.4481196049685	1 fmol
APAG_ECOLI	19.3751301417142	1 fmol
APAG_ECOLI	19.6182772781903	10 fmol
APAG_ECOLI	19.462520471182	10 fmol
APAG_ECOLI	19.34374420484	10 fmol
APAG_ECOLI	19.3664643618648	2.5 fmol
APAG_ECOLI	19.3630215663612	2.5 fmol
APAG_ECOLI	19.5420860603182	2.5 fmol
APAG_ECOLI	19.4156722335791	25 fmol
APAG_ECOLI	19.3210837525266	25 fmol
APAG_ECOLI	19.5750123635906	25 fmol
APAG_ECOLI	19.5219137737679	5 fmol
APAG_ECOLI	19.4657486928631	5 fmol
APAG_ECOLI	19.6817731932312	5 fmol
APAG_ECOLI	19.4302531802882	50 fmol
APAG_ECOLI	19.2544707298957	50 fmol
APAG_ECOLI	19.3066813942665	50 fmol
APAH_ECOLI	18.5413844533929	0.1 fmol
APAH_ECOLI	18.3879550347769	0.1 fmol
APAH_ECOLI	18.3972413041784	0.1 fmol
APAH_ECOLI	18.2176422321194	0.25 fmol
APAH_ECOLI	18.2644369005429	0.25 fmol
APAH_ECOLI	18.4187091149335	0.25 fmol
APAH_ECOLI	18.3797471244312	1 fmol
APAH_ECOLI	18.4684818827403	1 fmol
APAH_ECOLI	18.6289445101493	1 fmol
APAH_ECOLI	18.5357344668649	10 fmol
APAH_ECOLI	18.5701754371312	10 fmol
APAH_ECOLI	18.5185052033837	10 fmol
APAH_ECOLI	18.6226577597498	2.5 fmol
APAH_ECOLI	18.5782719107377	2.5 fmol
APAH_ECOLI	18.4177921247343	2.5 fmol
APAH_ECOLI	18.480788742938	25 fmol
APAH_ECOLI	18.4402479664016	25 fmol
APAH_ECOLI	18.633193746394	25 fmol
APAH_ECOLI	18.5631908090607	5 fmol
APAH_ECOLI	18.644843005009	5 fmol
APAH_ECOLI	18.3481707670894	5 fmol
APAH_ECOLI	18.2138300513521	50 fmol
APAH_ECOLI	18.2596741148402	50 fmol
APAH_ECOLI	17.9699287003099	50 fmol
APBC_ECOLI	19.7454050234723	0.1 fmol
APBC_ECOLI	19.77474643067	0.1 fmol
APBC_ECOLI	19.7642141960742	0.1 fmol
APBC_ECOLI	19.7923484383099	0.25 fmol
APBC_ECOLI	19.8443772932736	0.25 fmol
APBC_ECOLI	19.8161425027052	0.25 fmol
APBC_ECOLI	19.8731693892512	1 fmol
APBC_ECOLI	19.7732281590176	1 fmol
APBC_ECOLI	19.7271179932341	1 fmol
APBC_ECOLI	19.748870729455	10 fmol
APBC_ECOLI	19.8074911769018	10 fmol
APBC_ECOLI	19.8756050167039	10 fmol
APBC_ECOLI	19.8013308989442	2.5 fmol
APBC_ECOLI	19.7769007539839	2.5 fmol
APBC_ECOLI	19.6774685518072	2.5 fmol
APBC_ECOLI	19.8576737267481	25 fmol
APBC_ECOLI	19.6716606557664	25 fmol
APBC_ECOLI	19.7745162140571	25 fmol
APBC_ECOLI	19.807472246221	5 fmol
APBC_ECOLI	19.9280649578962	5 fmol
APBC_ECOLI	19.7637970617269	5 fmol
APBC_ECOLI	19.7089938308188	50 fmol
APBC_ECOLI	19.7173727618812	50 fmol
APBC_ECOLI	19.704403069594	50 fmol
APHA_ECOLI	20.2613955878925	0.1 fmol
APHA_ECOLI	20.2940718337308	0.1 fmol
APHA_ECOLI	20.1385058754854	0.1 fmol
APHA_ECOLI	20.2982069315277	0.25 fmol
APHA_ECOLI	20.4387507423479	0.25 fmol
APHA_ECOLI	20.318749760935	0.25 fmol
APHA_ECOLI	20.2737989162695	1 fmol
APHA_ECOLI	20.3938324104314	1 fmol
APHA_ECOLI	20.3337158662681	1 fmol
APHA_ECOLI	20.33230994169	10 fmol
APHA_ECOLI	20.4004787935216	10 fmol
APHA_ECOLI	20.3683084186573	10 fmol
APHA_ECOLI	20.3769936243022	2.5 fmol
APHA_ECOLI	20.3480015193948	2.5 fmol
APHA_ECOLI	20.3181239124007	2.5 fmol
APHA_ECOLI	20.3920039200124	25 fmol
APHA_ECOLI	20.2939227931988	25 fmol
APHA_ECOLI	20.3458843051756	25 fmol
APHA_ECOLI	20.3066458051564	5 fmol
APHA_ECOLI	20.3011488906623	5 fmol
APHA_ECOLI	20.3800428191343	5 fmol
APHA_ECOLI	20.3807240579277	50 fmol
APHA_ECOLI	20.2493599181872	50 fmol
APHA_ECOLI	20.2193240216727	50 fmol
APPY_ECOLI	17.479578538475	1 fmol
APPY_ECOLI	17.4245532088629	10 fmol
APPY_ECOLI	16.4790564015319	2.5 fmol
APPY_ECOLI	17.2939478359067	25 fmol
APPY_ECOLI	18.0477338669136	25 fmol
APPY_ECOLI	19.3649172152183	50 fmol
APPY_ECOLI	19.3430606038036	50 fmol
APT_ECOLI	21.2833687825614	0.1 fmol
APT_ECOLI	21.1514752033219	0.1 fmol
APT_ECOLI	20.9692919248586	0.1 fmol
APT_ECOLI	20.7643281055274	0.25 fmol
APT_ECOLI	20.8467051661992	0.25 fmol
APT_ECOLI	20.6806332556643	0.25 fmol
APT_ECOLI	20.883316662586	1 fmol
APT_ECOLI	20.8786026800262	1 fmol
APT_ECOLI	20.8346664700658	1 fmol
APT_ECOLI	21.1878159203617	10 fmol
APT_ECOLI	21.0516731773267	10 fmol
APT_ECOLI	21.034252813407	10 fmol
APT_ECOLI	20.9057240775919	2.5 fmol
APT_ECOLI	20.8746749880783	2.5 fmol
APT_ECOLI	20.849637607421	2.5 fmol
APT_ECOLI	20.9840785670977	25 fmol
APT_ECOLI	20.7640000113495	25 fmol
APT_ECOLI	20.8878874109298	25 fmol
APT_ECOLI	21.0557678782195	5 fmol
APT_ECOLI	21.1069927476591	5 fmol
APT_ECOLI	21.151180751216	5 fmol
APT_ECOLI	20.6308236529325	50 fmol
APT_ECOLI	20.7975959755396	50 fmol
APT_ECOLI	20.8039012537427	50 fmol
ARAF_ECOLI	19.5871956813427	0.1 fmol
ARAF_ECOLI	19.2190135332113	0.1 fmol
ARAF_ECOLI	19.6239087060992	0.1 fmol
ARAF_ECOLI	19.4703080398154	0.25 fmol
ARAF_ECOLI	19.0578171955395	0.25 fmol
ARAF_ECOLI	19.2247404042746	1 fmol
ARAF_ECOLI	19.1144068403453	1 fmol
ARAF_ECOLI	19.420259843557	10 fmol
ARAF_ECOLI	19.4496664880712	10 fmol
ARAF_ECOLI	19.1724458076211	10 fmol
ARAF_ECOLI	19.1430416443629	2.5 fmol
ARAF_ECOLI	19.1612818456854	2.5 fmol
ARAF_ECOLI	19.488687865019	25 fmol
ARAF_ECOLI	18.908572515711	25 fmol
ARAF_ECOLI	19.0966695945429	25 fmol
ARAF_ECOLI	19.1130246057785	5 fmol
ARCA_ECOLI	21.2322419583273	0.1 fmol
ARCA_ECOLI	21.3055624203629	0.1 fmol
ARCA_ECOLI	21.2544430909363	0.1 fmol
ARCA_ECOLI	21.3166875963712	0.25 fmol
ARCA_ECOLI	21.3437217432892	0.25 fmol
ARCA_ECOLI	21.2975515159368	0.25 fmol
ARCA_ECOLI	21.3821487060211	1 fmol
ARCA_ECOLI	21.4016471430895	1 fmol
ARCA_ECOLI	21.3946392971034	1 fmol
ARCA_ECOLI	20.8887674583156	10 fmol
ARCA_ECOLI	21.3870220331487	10 fmol
ARCA_ECOLI	21.3475399535147	10 fmol
ARCA_ECOLI	21.3129149432752	2.5 fmol
ARCA_ECOLI	21.3433055105179	2.5 fmol
ARCA_ECOLI	21.3778235414431	2.5 fmol
ARCA_ECOLI	21.3678036952873	25 fmol
ARCA_ECOLI	21.4013451233108	25 fmol
ARCA_ECOLI	21.3382059760989	25 fmol
ARCA_ECOLI	21.3181902677317	5 fmol
ARCA_ECOLI	21.350190186538	5 fmol
ARCA_ECOLI	21.2731215142068	5 fmol
ARCA_ECOLI	21.2374003368795	50 fmol
ARCA_ECOLI	21.2047069277919	50 fmol
ARCA_ECOLI	21.0895628575163	50 fmol
ARCB_ECOLI	19.149218558842	0.1 fmol
ARCB_ECOLI	19.2065036970235	0.1 fmol
ARCB_ECOLI	19.1242103244561	0.1 fmol
ARCB_ECOLI	19.1406173441067	0.25 fmol
ARCB_ECOLI	19.1727183925575	0.25 fmol
ARCB_ECOLI	19.0150412485549	0.25 fmol
ARCB_ECOLI	19.1457397937044	1 fmol
ARCB_ECOLI	19.1858813606392	1 fmol
ARCB_ECOLI	18.9434891921195	1 fmol
ARCB_ECOLI	18.649391086261	10 fmol
ARCB_ECOLI	19.0963875400485	10 fmol
ARCB_ECOLI	19.1276569901079	10 fmol
ARCB_ECOLI	19.2946140165225	2.5 fmol
ARCB_ECOLI	18.9239822774684	2.5 fmol
ARCB_ECOLI	18.8923471597034	2.5 fmol
ARCB_ECOLI	19.0133332297835	25 fmol
ARCB_ECOLI	19.2046664420015	25 fmol
ARCB_ECOLI	19.2020856330405	25 fmol
ARCB_ECOLI	19.3170740201542	5 fmol
ARCB_ECOLI	18.9282697614876	5 fmol
ARCB_ECOLI	19.0291090540181	5 fmol
ARCB_ECOLI	18.9847284171237	50 fmol
ARCB_ECOLI	18.8125119315975	50 fmol
ARCB_ECOLI	19.1301297400387	50 fmol
ARGA_ECOLI	21.1872526469138	0.1 fmol
ARGA_ECOLI	21.4331251459502	0.1 fmol
ARGA_ECOLI	21.20634045591	0.1 fmol
ARGA_ECOLI	21.3123366424657	0.25 fmol
ARGA_ECOLI	21.324556127439	0.25 fmol
ARGA_ECOLI	21.3839659741803	0.25 fmol
ARGA_ECOLI	21.3015894111136	1 fmol
ARGA_ECOLI	21.2155196138421	1 fmol
ARGA_ECOLI	21.4763834256345	1 fmol
ARGA_ECOLI	21.5125500428343	10 fmol
ARGA_ECOLI	21.2751915995099	10 fmol
ARGA_ECOLI	21.3785289892139	10 fmol
ARGA_ECOLI	21.1851463220543	2.5 fmol
ARGA_ECOLI	21.2580349221626	2.5 fmol
ARGA_ECOLI	21.2996496159406	2.5 fmol
ARGA_ECOLI	21.3318648504006	25 fmol
ARGA_ECOLI	21.1222875282992	25 fmol
ARGA_ECOLI	21.4768799580786	25 fmol
ARGA_ECOLI	21.3772527671781	5 fmol
ARGA_ECOLI	21.3469750437651	5 fmol
ARGA_ECOLI	21.4024765923538	5 fmol
ARGA_ECOLI	21.0587866441129	50 fmol
ARGA_ECOLI	20.887569497849	50 fmol
ARGA_ECOLI	20.959496565784	50 fmol
ARGC_ECOLI	18.2393215182685	0.1 fmol
ARGC_ECOLI	17.080934056459	0.1 fmol
ARGC_ECOLI	17.383287295978	0.1 fmol
ARGC_ECOLI	17.4658485069228	0.25 fmol
ARGC_ECOLI	18.3158182544704	0.25 fmol
ARGC_ECOLI	18.0142814855161	0.25 fmol
ARGC_ECOLI	18.1191737661009	1 fmol
ARGC_ECOLI	17.7027997168464	1 fmol
ARGC_ECOLI	17.4436301081957	10 fmol
ARGC_ECOLI	17.9227024130506	10 fmol
ARGC_ECOLI	17.6148746746386	10 fmol
ARGC_ECOLI	17.9672191294726	2.5 fmol
ARGC_ECOLI	18.0821993670224	2.5 fmol
ARGC_ECOLI	17.9775854535827	2.5 fmol
ARGC_ECOLI	17.6852315956356	25 fmol
ARGC_ECOLI	18.2960033050127	25 fmol
ARGE_ECOLI	19.4932795012782	0.1 fmol
ARGE_ECOLI	19.5401718732959	0.1 fmol
ARGE_ECOLI	19.2769174578933	0.1 fmol
ARGE_ECOLI	19.5128748344265	0.25 fmol
ARGE_ECOLI	19.5873722951625	0.25 fmol
ARGE_ECOLI	19.43352535404	0.25 fmol
ARGE_ECOLI	19.4261385106721	1 fmol
ARGE_ECOLI	19.605427583938	1 fmol
ARGE_ECOLI	19.3621881454485	1 fmol
ARGE_ECOLI	19.389686170221	10 fmol
ARGE_ECOLI	19.3243691097765	10 fmol
ARGE_ECOLI	19.6148287510764	10 fmol
ARGE_ECOLI	19.6117925660679	2.5 fmol
ARGE_ECOLI	19.5329147831469	2.5 fmol
ARGE_ECOLI	19.4966360398518	2.5 fmol
ARGE_ECOLI	19.6367074555333	25 fmol
ARGE_ECOLI	19.5071926886262	25 fmol
ARGE_ECOLI	19.5753216489182	25 fmol
ARGE_ECOLI	19.4191182750369	5 fmol
ARGE_ECOLI	19.3407819581621	5 fmol
ARGE_ECOLI	19.4688667304626	5 fmol
ARGE_ECOLI	19.5858191055669	50 fmol
ARGE_ECOLI	19.2990661521008	50 fmol
ARGE_ECOLI	19.26020302919	50 fmol
ARGP_ECOLI	19.0907106787089	0.1 fmol
ARGP_ECOLI	19.1859145404591	0.1 fmol
ARGP_ECOLI	19.1781314802603	0.1 fmol
ARGP_ECOLI	19.1832701612465	0.25 fmol
ARGP_ECOLI	19.2388623889756	0.25 fmol
ARGP_ECOLI	19.1981880949452	0.25 fmol
ARGP_ECOLI	19.2313970790498	1 fmol
ARGP_ECOLI	19.2709360242079	1 fmol
ARGP_ECOLI	19.3391592415328	1 fmol
ARGP_ECOLI	19.2457957635667	10 fmol
ARGP_ECOLI	19.2595240816378	10 fmol
ARGP_ECOLI	19.2443056046537	10 fmol
ARGP_ECOLI	19.1876052788535	2.5 fmol
ARGP_ECOLI	19.3592315895892	2.5 fmol
ARGP_ECOLI	19.2676904624263	2.5 fmol
ARGP_ECOLI	19.1463703149004	25 fmol
ARGP_ECOLI	19.2413550678308	25 fmol
ARGP_ECOLI	19.2214729613304	25 fmol
ARGP_ECOLI	19.1217067454481	5 fmol
ARGP_ECOLI	19.1329921757167	5 fmol
ARGP_ECOLI	19.2303723644175	5 fmol
ARGP_ECOLI	19.117186168905	50 fmol
ARGP_ECOLI	19.258960364876	50 fmol
ARGP_ECOLI	19.0159860455492	50 fmol
ARGR_ECOLI	19.7831333986886	0.1 fmol
ARGR_ECOLI	19.3888359831128	0.1 fmol
ARGR_ECOLI	19.79504332379	0.1 fmol
ARGR_ECOLI	19.9736656906453	0.25 fmol
ARGR_ECOLI	19.7708192239269	0.25 fmol
ARGR_ECOLI	19.6189037932045	0.25 fmol
ARGR_ECOLI	19.6246176016889	1 fmol
ARGR_ECOLI	19.6922571969811	1 fmol
ARGR_ECOLI	19.8355203767024	1 fmol
ARGR_ECOLI	19.7776165633775	10 fmol
ARGR_ECOLI	19.6698825044787	10 fmol
ARGR_ECOLI	19.7785442294367	10 fmol
ARGR_ECOLI	19.6300921257254	2.5 fmol
ARGR_ECOLI	19.7440181546153	2.5 fmol
ARGR_ECOLI	19.9364575530876	2.5 fmol
ARGR_ECOLI	19.7151229288157	25 fmol
ARGR_ECOLI	19.7976532171838	25 fmol
ARGR_ECOLI	19.6368309114692	25 fmol
ARGR_ECOLI	19.176657038878	5 fmol
ARGR_ECOLI	19.2962648908543	5 fmol
ARGR_ECOLI	19.3903381330771	5 fmol
ARGR_ECOLI	19.0374254067408	50 fmol
ARGR_ECOLI	19.3148697885597	50 fmol
ARGR_ECOLI	19.3258326866416	50 fmol
ARLY_ECOLI	19.2240455917314	0.1 fmol
ARLY_ECOLI	19.264747709183	0.1 fmol
ARLY_ECOLI	19.1190399918959	0.1 fmol
ARLY_ECOLI	19.2968559057659	0.25 fmol
ARLY_ECOLI	19.3775519168544	0.25 fmol
ARLY_ECOLI	19.309320342981	0.25 fmol
ARLY_ECOLI	19.3175720318771	1 fmol
ARLY_ECOLI	19.3312908863411	1 fmol
ARLY_ECOLI	19.1648723141958	1 fmol
ARLY_ECOLI	18.8959464800862	10 fmol
ARLY_ECOLI	19.3391318588309	10 fmol
ARLY_ECOLI	19.474665020472	10 fmol
ARLY_ECOLI	19.3121829928648	2.5 fmol
ARLY_ECOLI	19.3699075949486	2.5 fmol
ARLY_ECOLI	19.2380169613747	2.5 fmol
ARLY_ECOLI	19.4551035820464	25 fmol
ARLY_ECOLI	19.2263940083034	25 fmol
ARLY_ECOLI	19.4385452711587	25 fmol
ARLY_ECOLI	19.2267979361113	5 fmol
ARLY_ECOLI	19.1201159718032	5 fmol
ARLY_ECOLI	19.0771678081999	5 fmol
ARLY_ECOLI	19.1323590018366	50 fmol
ARLY_ECOLI	18.8320333091181	50 fmol
ARLY_ECOLI	18.9272237868174	50 fmol
ARNA_ECOLI	18.1927283320792	0.1 fmol
ARNA_ECOLI	18.2282862651482	0.1 fmol
ARNA_ECOLI	18.6149142633114	0.1 fmol
ARNA_ECOLI	18.2231652744727	0.25 fmol
ARNA_ECOLI	18.3664052440842	0.25 fmol
ARNA_ECOLI	18.3136434410684	0.25 fmol
ARNA_ECOLI	18.271631655472	1 fmol
ARNA_ECOLI	18.3302364531443	1 fmol
ARNA_ECOLI	18.4250964395731	1 fmol
ARNA_ECOLI	18.2858394815317	10 fmol
ARNA_ECOLI	18.7567027249726	10 fmol
ARNA_ECOLI	18.7055180758092	10 fmol
ARNA_ECOLI	18.0481442950644	2.5 fmol
ARNA_ECOLI	18.0867306997183	2.5 fmol
ARNA_ECOLI	18.49247979608	2.5 fmol
ARNA_ECOLI	18.5482132750845	25 fmol
ARNA_ECOLI	18.4222856489995	25 fmol
ARNA_ECOLI	18.7017524666977	25 fmol
ARNA_ECOLI	18.3311716141416	5 fmol
ARNA_ECOLI	18.0767468810427	5 fmol
ARNA_ECOLI	18.0750694489806	5 fmol
ARNA_ECOLI	18.4838533570793	50 fmol
ARNA_ECOLI	18.2017406260391	50 fmol
ARNA_ECOLI	18.3816595782084	50 fmol
ARNB_ECOLI	18.4988622851555	0.1 fmol
ARNB_ECOLI	18.540225905862	0.1 fmol
ARNB_ECOLI	18.4458194908063	0.1 fmol
ARNB_ECOLI	18.7342949715393	0.25 fmol
ARNB_ECOLI	18.4186640549954	0.25 fmol
ARNB_ECOLI	18.6999107267718	0.25 fmol
ARNB_ECOLI	18.5009132699559	1 fmol
ARNB_ECOLI	18.9302382865744	1 fmol
ARNB_ECOLI	18.4895241279334	1 fmol
ARNB_ECOLI	18.452244971345	10 fmol
ARNB_ECOLI	18.5801419198114	10 fmol
ARNB_ECOLI	18.473873005226	10 fmol
ARNB_ECOLI	18.690583772756	2.5 fmol
ARNB_ECOLI	18.5386281728975	2.5 fmol
ARNB_ECOLI	18.3933664146659	2.5 fmol
ARNB_ECOLI	18.4341884941088	25 fmol
ARNB_ECOLI	18.4921149809866	25 fmol
[truncated: 49,918 more rows]
