# Supplementary material for: quantms: a cloud-based pipeline for quantitative proteomics enables the reanalysis of public proteomics data
Source: Nat Methods. 2024 Jul 4;21(9):1603–7. doi: 10.1038/s41592-024-02343-1 (PMC11399091; doi:10.1038/s41592-024-02343-1)
Supplement: Supplementary file 4 — Source data for the figures shown in the Supplementary Notes. [file 41592_2024_2343_MOESM4_ESM.zip › source_data_supplementary/SuppFigure12and13/narrow_protein_expression.csv]

Protein	LogIntensities	GROUP
3MG1_ECOLI	18.550481682516	0.1 fmol
3MG1_ECOLI	18.5170790729861	0.1 fmol
3MG1_ECOLI	18.2658421824688	0.1 fmol
3MG1_ECOLI	18.5823622405239	0.25 fmol
3MG1_ECOLI	18.2101259690178	0.25 fmol
3MG1_ECOLI	18.3560001388237	0.25 fmol
3MG1_ECOLI	18.3305002711041	1 fmol
3MG1_ECOLI	18.3432724562561	1 fmol
3MG1_ECOLI	18.4505649607416	1 fmol
3MG1_ECOLI	18.3132442696637	10 fmol
3MG1_ECOLI	18.5191327144632	10 fmol
3MG1_ECOLI	18.3797124633005	10 fmol
3MG1_ECOLI	18.3169675515408	2.5 fmol
3MG1_ECOLI	18.4106622106751	2.5 fmol
3MG1_ECOLI	18.2221277016803	2.5 fmol
3MG1_ECOLI	18.6199481995207	25 fmol
3MG1_ECOLI	18.5273107829341	25 fmol
3MG1_ECOLI	18.3909680879932	25 fmol
3MG1_ECOLI	18.3006570928146	5 fmol
3MG1_ECOLI	18.2643243714226	5 fmol
3MG1_ECOLI	18.3209374860131	5 fmol
3MG1_ECOLI	17.9699307178154	50 fmol
3MG1_ECOLI	17.5108425718825	50 fmol
3MG1_ECOLI	18.1953039655331	50 fmol
3MG2_ECOLI	16.0298837378479	0.1 fmol
3MG2_ECOLI	16.7151896689755	0.1 fmol
3MG2_ECOLI	16.8048637414714	0.25 fmol
3MG2_ECOLI	16.2551873755984	1 fmol
3MG2_ECOLI	16.7302182625728	1 fmol
3MG2_ECOLI	16.8075225366721	1 fmol
3MG2_ECOLI	16.5557436059082	10 fmol
3MG2_ECOLI	16.9450593882919	10 fmol
3MG2_ECOLI	16.6956509694197	10 fmol
3MG2_ECOLI	15.7723774416497	2.5 fmol
3MG2_ECOLI	16.6228419153032	2.5 fmol
3MG2_ECOLI	16.0539484567403	2.5 fmol
3MG2_ECOLI	16.5073984654065	25 fmol
3MG2_ECOLI	16.941843276207	25 fmol
3MG2_ECOLI	16.3786124667153	25 fmol
3MG2_ECOLI	16.4321653430706	5 fmol
3MG2_ECOLI	16.7972235561679	5 fmol
3MG2_ECOLI	16.9306929408586	5 fmol
3MG2_ECOLI	17.0720724477731	50 fmol
3MG2_ECOLI	16.4635028649816	50 fmol
3PASE_ECOLI	19.6887510935593	0.1 fmol
3PASE_ECOLI	19.67382732459	0.1 fmol
3PASE_ECOLI	19.604347186139	0.1 fmol
3PASE_ECOLI	19.6851551416731	0.25 fmol
3PASE_ECOLI	19.6634881948963	0.25 fmol
3PASE_ECOLI	19.6410307285144	0.25 fmol
3PASE_ECOLI	19.6644342444899	1 fmol
3PASE_ECOLI	19.6249386685616	1 fmol
3PASE_ECOLI	19.7319697164451	1 fmol
3PASE_ECOLI	19.8104059334002	10 fmol
3PASE_ECOLI	19.6675755658668	10 fmol
3PASE_ECOLI	19.7631488863478	10 fmol
3PASE_ECOLI	19.6729441094758	2.5 fmol
3PASE_ECOLI	19.6964226619652	2.5 fmol
3PASE_ECOLI	19.7413369918017	2.5 fmol
3PASE_ECOLI	19.7947779714244	25 fmol
3PASE_ECOLI	19.6788451771758	25 fmol
3PASE_ECOLI	19.4930663245596	25 fmol
3PASE_ECOLI	19.5986254668073	5 fmol
3PASE_ECOLI	19.6760086343606	5 fmol
3PASE_ECOLI	19.601004249945	5 fmol
3PASE_ECOLI	19.7351119444328	50 fmol
3PASE_ECOLI	19.5798423006152	50 fmol
3PASE_ECOLI	19.6567794769799	50 fmol
5DNU_ECOLI	17.7500740453896	0.1 fmol
5DNU_ECOLI	18.2099195817997	0.1 fmol
5DNU_ECOLI	17.7087614013459	0.1 fmol
5DNU_ECOLI	17.7273079372669	0.25 fmol
5DNU_ECOLI	17.7723232248764	0.25 fmol
5DNU_ECOLI	17.570296529521	0.25 fmol
5DNU_ECOLI	18.2671356811916	1 fmol
5DNU_ECOLI	18.0078392029877	1 fmol
5DNU_ECOLI	18.1266881825773	1 fmol
5DNU_ECOLI	18.1904888617015	10 fmol
5DNU_ECOLI	18.1433518727049	10 fmol
5DNU_ECOLI	17.8762557763762	10 fmol
5DNU_ECOLI	17.4340157799833	2.5 fmol
5DNU_ECOLI	18.0605871468667	2.5 fmol
5DNU_ECOLI	17.6389724678087	2.5 fmol
5DNU_ECOLI	18.2017022000704	25 fmol
5DNU_ECOLI	18.1399873087648	25 fmol
5DNU_ECOLI	16.8386750081206	25 fmol
5DNU_ECOLI	17.5854058700066	5 fmol
5DNU_ECOLI	17.291742010565	5 fmol
5DNU_ECOLI	16.7414013959544	5 fmol
5DNU_ECOLI	17.1511129887563	50 fmol
5DNU_ECOLI	16.602687830777	50 fmol
5DNU_ECOLI	16.5835797857592	50 fmol
6PGD_ECOLI	20.0760334549635	0.1 fmol
6PGD_ECOLI	20.1373343704587	0.1 fmol
6PGD_ECOLI	20.051179185066	0.1 fmol
6PGD_ECOLI	20.0482034934265	0.25 fmol
6PGD_ECOLI	20.1199769787575	0.25 fmol
6PGD_ECOLI	20.075183699635	0.25 fmol
6PGD_ECOLI	20.1206325422828	1 fmol
6PGD_ECOLI	20.1403812901531	1 fmol
6PGD_ECOLI	20.1167318506809	1 fmol
6PGD_ECOLI	20.1818343269326	10 fmol
6PGD_ECOLI	20.1845237231657	10 fmol
6PGD_ECOLI	20.1361209896784	10 fmol
6PGD_ECOLI	20.0942545694352	2.5 fmol
6PGD_ECOLI	20.1574724671493	2.5 fmol
6PGD_ECOLI	20.1114447650848	2.5 fmol
6PGD_ECOLI	20.1728756958064	25 fmol
6PGD_ECOLI	20.1918689606004	25 fmol
6PGD_ECOLI	20.1724167158062	25 fmol
6PGD_ECOLI	20.0834733280196	5 fmol
6PGD_ECOLI	20.14856540626	5 fmol
6PGD_ECOLI	20.0630482371849	5 fmol
6PGD_ECOLI	20.0372728368288	50 fmol
6PGD_ECOLI	20.0330433167605	50 fmol
6PGD_ECOLI	20.0611673326514	50 fmol
6PGL_ECOLI	22.1729945778861	0.1 fmol
6PGL_ECOLI	22.2660230870896	0.1 fmol
6PGL_ECOLI	22.2885040852662	0.1 fmol
6PGL_ECOLI	22.3552274893091	0.25 fmol
6PGL_ECOLI	22.3407890951453	0.25 fmol
6PGL_ECOLI	22.2367345009343	0.25 fmol
6PGL_ECOLI	22.3123668837925	1 fmol
6PGL_ECOLI	22.3322410368686	1 fmol
6PGL_ECOLI	22.3221578187703	1 fmol
6PGL_ECOLI	22.3004277866296	10 fmol
6PGL_ECOLI	22.3411698162603	10 fmol
6PGL_ECOLI	22.3503163468079	10 fmol
6PGL_ECOLI	22.3208933353558	2.5 fmol
6PGL_ECOLI	22.348058547485	2.5 fmol
6PGL_ECOLI	22.3390518053716	2.5 fmol
6PGL_ECOLI	22.3230924816139	25 fmol
6PGL_ECOLI	22.3268054353779	25 fmol
6PGL_ECOLI	22.2510816863141	25 fmol
6PGL_ECOLI	22.3008954431709	5 fmol
6PGL_ECOLI	22.3992415076564	5 fmol
6PGL_ECOLI	22.3628335131185	5 fmol
6PGL_ECOLI	22.3215415137982	50 fmol
6PGL_ECOLI	22.3076558704577	50 fmol
6PGL_ECOLI	22.3290643731245	50 fmol
AAEA_ECOLI	16.920556435624	0.25 fmol
AAEA_ECOLI	17.4339852335696	1 fmol
AAEA_ECOLI	17.5068797811881	1 fmol
AAEA_ECOLI	17.5079976120561	25 fmol
AAEA_ECOLI	18.0812491115257	5 fmol
AAEA_ECOLI	17.9296961745044	5 fmol
AAER_ECOLI	19.549333083608	0.1 fmol
AAER_ECOLI	19.6065505792229	0.1 fmol
AAER_ECOLI	19.0641465687537	0.1 fmol
AAER_ECOLI	19.4187124790599	0.25 fmol
AAER_ECOLI	19.2170959755807	0.25 fmol
AAER_ECOLI	19.3323256169962	0.25 fmol
AAER_ECOLI	19.1137366518128	1 fmol
AAER_ECOLI	19.4866244727397	1 fmol
AAER_ECOLI	19.5684445189142	1 fmol
AAER_ECOLI	19.4146332913485	10 fmol
AAER_ECOLI	19.0419537968816	10 fmol
AAER_ECOLI	19.0068346699021	10 fmol
AAER_ECOLI	19.0161669106699	2.5 fmol
AAER_ECOLI	19.7294733723739	2.5 fmol
AAER_ECOLI	19.3642970352816	2.5 fmol
AAER_ECOLI	19.4351604419166	25 fmol
AAER_ECOLI	19.4293510327245	25 fmol
AAER_ECOLI	19.7800757590464	25 fmol
AAER_ECOLI	19.3230620502876	5 fmol
AAER_ECOLI	19.3270542594612	5 fmol
AAER_ECOLI	19.4188743421052	5 fmol
AAER_ECOLI	19.455360590125	50 fmol
AAER_ECOLI	19.296732167522	50 fmol
AAER_ECOLI	19.8388689018248	50 fmol
AAS_ECOLI	18.4452205457448	0.1 fmol
AAS_ECOLI	18.3829303350116	0.1 fmol
AAS_ECOLI	18.3492813632367	0.1 fmol
AAS_ECOLI	18.0861611203182	0.25 fmol
AAS_ECOLI	18.4075692428558	0.25 fmol
AAS_ECOLI	18.387183357459	0.25 fmol
AAS_ECOLI	18.2570192275543	1 fmol
AAS_ECOLI	18.5154680800285	1 fmol
AAS_ECOLI	18.5163280050413	1 fmol
AAS_ECOLI	18.3860672476926	10 fmol
AAS_ECOLI	18.3914098548896	10 fmol
AAS_ECOLI	18.4163269122278	10 fmol
AAS_ECOLI	18.1305102809895	2.5 fmol
AAS_ECOLI	18.4149589301109	2.5 fmol
AAS_ECOLI	18.4772144093537	2.5 fmol
AAS_ECOLI	18.3203784423632	25 fmol
AAS_ECOLI	18.5548876555125	25 fmol
AAS_ECOLI	18.4911788195072	25 fmol
AAS_ECOLI	18.4025367510598	5 fmol
AAS_ECOLI	18.5794598283355	5 fmol
AAS_ECOLI	18.6006074395656	5 fmol
AAS_ECOLI	18.5246192062659	50 fmol
AAS_ECOLI	18.5212369680821	50 fmol
AAS_ECOLI	18.5027017550778	50 fmol
AAT_ECOLI	20.8327374794375	0.1 fmol
AAT_ECOLI	20.9079472198199	0.1 fmol
AAT_ECOLI	20.852305528395	0.1 fmol
AAT_ECOLI	20.7881332451373	0.25 fmol
AAT_ECOLI	20.8485090079455	0.25 fmol
AAT_ECOLI	20.8372191983324	0.25 fmol
AAT_ECOLI	20.8604543656277	1 fmol
AAT_ECOLI	20.847953730082	1 fmol
AAT_ECOLI	20.8941709538315	1 fmol
AAT_ECOLI	20.9152093192303	10 fmol
AAT_ECOLI	20.9473248759312	10 fmol
AAT_ECOLI	20.9473946890398	10 fmol
AAT_ECOLI	20.8105018331719	2.5 fmol
AAT_ECOLI	20.8481017951926	2.5 fmol
AAT_ECOLI	20.8594690389164	2.5 fmol
AAT_ECOLI	20.8034199009956	25 fmol
AAT_ECOLI	20.8664007596412	25 fmol
AAT_ECOLI	20.8482018926777	25 fmol
AAT_ECOLI	20.9717453662236	5 fmol
AAT_ECOLI	20.9009650650771	5 fmol
AAT_ECOLI	20.9150424887537	5 fmol
AAT_ECOLI	20.8209925488292	50 fmol
AAT_ECOLI	20.7943550674829	50 fmol
AAT_ECOLI	20.8049313389115	50 fmol
ABGT_ECOLI	19.6015850298596	0.1 fmol
ABGT_ECOLI	19.6270709870962	0.1 fmol
ABGT_ECOLI	19.408259221707	0.25 fmol
ABGT_ECOLI	18.7009382729274	0.25 fmol
ABGT_ECOLI	18.439345783212	0.25 fmol
ABGT_ECOLI	19.2193969424204	1 fmol
ABGT_ECOLI	19.3442967813837	10 fmol
ABGT_ECOLI	19.3770086771278	2.5 fmol
ABGT_ECOLI	19.3557115718919	25 fmol
ABGT_ECOLI	18.7649189607613	25 fmol
ABGT_ECOLI	18.9943485954033	50 fmol
ACCA_ECOLI	20.1514836854996	0.1 fmol
ACCA_ECOLI	20.2690890850664	0.1 fmol
ACCA_ECOLI	20.2106916773256	0.1 fmol
ACCA_ECOLI	20.4677765272924	0.25 fmol
ACCA_ECOLI	20.4432234938939	0.25 fmol
ACCA_ECOLI	20.4666492034869	0.25 fmol
ACCA_ECOLI	20.4682228320592	1 fmol
ACCA_ECOLI	20.5591155157824	1 fmol
ACCA_ECOLI	20.5158971465638	1 fmol
ACCA_ECOLI	20.5041814474946	10 fmol
ACCA_ECOLI	20.4146548477111	10 fmol
ACCA_ECOLI	20.4457005474274	10 fmol
ACCA_ECOLI	20.3947427513031	2.5 fmol
ACCA_ECOLI	20.4527577457251	2.5 fmol
ACCA_ECOLI	20.4721264742031	2.5 fmol
ACCA_ECOLI	20.459724242502	25 fmol
ACCA_ECOLI	20.5625986267654	25 fmol
ACCA_ECOLI	20.5141070457716	25 fmol
ACCA_ECOLI	20.4515288389199	5 fmol
ACCA_ECOLI	20.4668821171835	5 fmol
ACCA_ECOLI	20.4504414512201	5 fmol
ACCA_ECOLI	20.2993401893596	50 fmol
ACCA_ECOLI	20.261519032204	50 fmol
ACCA_ECOLI	20.2562417408672	50 fmol
ACCC_ECOLI	19.763179148007	0.1 fmol
ACCC_ECOLI	19.8613562250068	0.1 fmol
ACCC_ECOLI	19.7744433778149	0.1 fmol
ACCC_ECOLI	19.8897207821928	0.25 fmol
ACCC_ECOLI	19.882086546701	0.25 fmol
ACCC_ECOLI	19.9043004845258	0.25 fmol
ACCC_ECOLI	19.9426646960202	1 fmol
ACCC_ECOLI	19.9468946194821	1 fmol
ACCC_ECOLI	19.9275413628334	1 fmol
ACCC_ECOLI	19.9270410400227	10 fmol
ACCC_ECOLI	19.8896978977172	10 fmol
ACCC_ECOLI	19.8953566917188	10 fmol
ACCC_ECOLI	19.8543598604014	2.5 fmol
ACCC_ECOLI	19.9061240454876	2.5 fmol
ACCC_ECOLI	19.849808645875	2.5 fmol
ACCC_ECOLI	19.9107775453882	25 fmol
ACCC_ECOLI	19.9125771231634	25 fmol
ACCC_ECOLI	19.9317724449263	25 fmol
ACCC_ECOLI	19.8975455866023	5 fmol
ACCC_ECOLI	19.870835890049	5 fmol
ACCC_ECOLI	19.8756420580861	5 fmol
ACCC_ECOLI	19.7843818861815	50 fmol
ACCC_ECOLI	19.8020998213605	50 fmol
ACCC_ECOLI	19.7582348235203	50 fmol
ACCD_ECOLI	20.4820916476163	0.1 fmol
ACCD_ECOLI	20.5376022608652	0.1 fmol
ACCD_ECOLI	20.348337094681	0.1 fmol
ACCD_ECOLI	20.6620371366241	0.25 fmol
ACCD_ECOLI	20.6285378032192	0.25 fmol
ACCD_ECOLI	20.6552734134117	0.25 fmol
ACCD_ECOLI	20.6975193380942	1 fmol
ACCD_ECOLI	20.6923923726841	1 fmol
ACCD_ECOLI	20.6274526212252	1 fmol
ACCD_ECOLI	20.6094178410181	10 fmol
ACCD_ECOLI	20.5944889952745	10 fmol
ACCD_ECOLI	20.6008223821058	10 fmol
ACCD_ECOLI	20.5896939999462	2.5 fmol
ACCD_ECOLI	20.6156820333315	2.5 fmol
ACCD_ECOLI	20.6646047388616	2.5 fmol
ACCD_ECOLI	20.6175286691816	25 fmol
ACCD_ECOLI	20.6243283258559	25 fmol
ACCD_ECOLI	20.6502223131685	25 fmol
ACCD_ECOLI	20.6224261614175	5 fmol
ACCD_ECOLI	20.6142663547789	5 fmol
ACCD_ECOLI	20.6147187688293	5 fmol
ACCD_ECOLI	20.6290300638751	50 fmol
ACCD_ECOLI	20.5419108895709	50 fmol
ACCD_ECOLI	20.491029866037	50 fmol
ACEA_ECOLI	18.8223344225302	0.1 fmol
ACEA_ECOLI	18.9465198445779	0.1 fmol
ACEA_ECOLI	18.8720826837833	0.1 fmol
ACEA_ECOLI	18.9166987734046	0.25 fmol
ACEA_ECOLI	18.9575050621229	0.25 fmol
ACEA_ECOLI	18.9918521565528	0.25 fmol
ACEA_ECOLI	18.8084402816365	1 fmol
ACEA_ECOLI	18.9506010122687	1 fmol
ACEA_ECOLI	18.9472011819376	1 fmol
ACEA_ECOLI	18.9710084849337	10 fmol
ACEA_ECOLI	18.9821423686425	10 fmol
ACEA_ECOLI	18.9132995790873	10 fmol
ACEA_ECOLI	18.9985916722043	2.5 fmol
ACEA_ECOLI	18.9576427435726	2.5 fmol
ACEA_ECOLI	18.9532844462099	2.5 fmol
ACEA_ECOLI	18.9437295078676	25 fmol
ACEA_ECOLI	18.9276263281649	25 fmol
ACEA_ECOLI	18.9680920557652	25 fmol
ACEA_ECOLI	18.8086940940708	5 fmol
ACEA_ECOLI	18.8209874612597	5 fmol
ACEA_ECOLI	18.8799135601428	5 fmol
ACEA_ECOLI	18.7772751009472	50 fmol
ACEA_ECOLI	18.7243105971584	50 fmol
ACEA_ECOLI	18.7436256534187	50 fmol
ACFD_ECOLI	19.0832061091834	0.1 fmol
ACFD_ECOLI	19.1619895832138	0.1 fmol
ACFD_ECOLI	19.0540104990553	0.1 fmol
ACFD_ECOLI	19.0738780702609	0.25 fmol
ACFD_ECOLI	19.09230578022	0.25 fmol
ACFD_ECOLI	19.1119793905712	0.25 fmol
ACFD_ECOLI	19.1512163352077	1 fmol
ACFD_ECOLI	19.1330790415394	1 fmol
ACFD_ECOLI	19.0879098711427	1 fmol
ACFD_ECOLI	19.1472989976458	10 fmol
ACFD_ECOLI	19.1473549716444	10 fmol
ACFD_ECOLI	19.2052343634543	10 fmol
ACFD_ECOLI	19.1882536546536	2.5 fmol
ACFD_ECOLI	19.1520890489127	2.5 fmol
ACFD_ECOLI	19.1520686363788	2.5 fmol
ACFD_ECOLI	19.1307665408246	25 fmol
ACFD_ECOLI	19.1333582394205	25 fmol
ACFD_ECOLI	19.117854444191	25 fmol
ACFD_ECOLI	19.1741298812709	5 fmol
ACFD_ECOLI	19.1849623310256	5 fmol
ACFD_ECOLI	19.1189046380445	5 fmol
ACFD_ECOLI	19.1753116198791	50 fmol
ACFD_ECOLI	19.0482316402949	50 fmol
ACFD_ECOLI	19.0208446775322	50 fmol
ACKA_ECOLI	20.0252116201354	0.1 fmol
ACKA_ECOLI	20.3423753687058	0.1 fmol
ACKA_ECOLI	20.2560284686164	0.1 fmol
ACKA_ECOLI	20.191653696688	0.25 fmol
ACKA_ECOLI	20.371758715512	0.25 fmol
ACKA_ECOLI	20.390310118326	0.25 fmol
ACKA_ECOLI	20.4142253173382	1 fmol
ACKA_ECOLI	20.4443351492083	1 fmol
ACKA_ECOLI	20.4366038905542	1 fmol
ACKA_ECOLI	20.4814564552252	10 fmol
ACKA_ECOLI	20.4446200142071	10 fmol
ACKA_ECOLI	20.4280207040428	10 fmol
ACKA_ECOLI	20.3534545129785	2.5 fmol
ACKA_ECOLI	20.4181334314655	2.5 fmol
ACKA_ECOLI	20.4160883706009	2.5 fmol
ACKA_ECOLI	20.4214638706458	25 fmol
ACKA_ECOLI	20.4593769115385	25 fmol
ACKA_ECOLI	20.3923255886844	25 fmol
ACKA_ECOLI	20.5295208942048	5 fmol
ACKA_ECOLI	20.5120190449363	5 fmol
ACKA_ECOLI	20.5009850622554	5 fmol
ACKA_ECOLI	20.4162498504854	50 fmol
ACKA_ECOLI	20.4317978375447	50 fmol
ACKA_ECOLI	20.3153587372151	50 fmol
ACNA_ECOLI	18.4999773366828	0.1 fmol
ACNA_ECOLI	18.7455632216122	0.1 fmol
ACNA_ECOLI	18.5854344368389	0.1 fmol
ACNA_ECOLI	18.6240498631978	0.25 fmol
ACNA_ECOLI	18.6870134047046	0.25 fmol
ACNA_ECOLI	18.6706878672098	0.25 fmol
ACNA_ECOLI	18.7257752883518	1 fmol
ACNA_ECOLI	18.7894644544994	1 fmol
ACNA_ECOLI	18.7525528368846	1 fmol
ACNA_ECOLI	18.70293720506	10 fmol
ACNA_ECOLI	18.7950744188995	10 fmol
ACNA_ECOLI	18.8018329799317	10 fmol
ACNA_ECOLI	18.6507089947367	2.5 fmol
ACNA_ECOLI	18.7486028149763	2.5 fmol
ACNA_ECOLI	18.760880230465	2.5 fmol
ACNA_ECOLI	18.727570122757	25 fmol
ACNA_ECOLI	18.6192731884406	25 fmol
ACNA_ECOLI	18.7320672390797	25 fmol
ACNA_ECOLI	18.7052150183174	5 fmol
ACNA_ECOLI	18.7403524288896	5 fmol
ACNA_ECOLI	18.7633141351992	5 fmol
ACNA_ECOLI	18.7853478496486	50 fmol
ACNA_ECOLI	18.642878789485	50 fmol
ACNA_ECOLI	18.5826894714473	50 fmol
ACNB_ECOLI	20.2023604773429	0.1 fmol
ACNB_ECOLI	20.2923402810582	0.1 fmol
ACNB_ECOLI	20.2628452728003	0.1 fmol
ACNB_ECOLI	20.26754485461	0.25 fmol
ACNB_ECOLI	20.2818415214871	0.25 fmol
ACNB_ECOLI	20.2651092998156	0.25 fmol
ACNB_ECOLI	20.3713051587882	1 fmol
ACNB_ECOLI	20.3721451152043	1 fmol
ACNB_ECOLI	20.3698008362133	1 fmol
ACNB_ECOLI	20.3721020732868	10 fmol
ACNB_ECOLI	20.3722785938638	10 fmol
ACNB_ECOLI	20.3703450437165	10 fmol
ACNB_ECOLI	20.3193853342533	2.5 fmol
ACNB_ECOLI	20.3562020041756	2.5 fmol
ACNB_ECOLI	20.3596010065405	2.5 fmol
ACNB_ECOLI	20.3704159800361	25 fmol
ACNB_ECOLI	20.3845744137286	25 fmol
ACNB_ECOLI	20.395070371477	25 fmol
ACNB_ECOLI	20.3569017810545	5 fmol
ACNB_ECOLI	20.338315582086	5 fmol
ACNB_ECOLI	20.3215053450212	5 fmol
ACNB_ECOLI	20.3231012872439	50 fmol
ACNB_ECOLI	20.318148361302	50 fmol
ACNB_ECOLI	20.2422792032824	50 fmol
ACP_ECOLI	24.7929126341349	0.1 fmol
ACP_ECOLI	24.6021397997116	0.1 fmol
ACP_ECOLI	24.5741061719064	0.1 fmol
ACP_ECOLI	24.4762023847024	0.25 fmol
ACP_ECOLI	24.4942859159536	0.25 fmol
ACP_ECOLI	24.5047413006029	0.25 fmol
ACP_ECOLI	24.6251780602928	1 fmol
ACP_ECOLI	24.6178489017068	1 fmol
ACP_ECOLI	24.6383487350889	1 fmol
ACP_ECOLI	24.6663436369013	10 fmol
ACP_ECOLI	24.6827975933964	10 fmol
ACP_ECOLI	24.684201879329	10 fmol
ACP_ECOLI	24.4430303205895	2.5 fmol
ACP_ECOLI	24.5329981163038	2.5 fmol
ACP_ECOLI	24.5405250038479	2.5 fmol
ACP_ECOLI	24.6692733694781	25 fmol
ACP_ECOLI	24.6353431744956	25 fmol
ACP_ECOLI	24.6058619622739	25 fmol
ACP_ECOLI	24.4687552885921	5 fmol
ACP_ECOLI	24.5021660218585	5 fmol
ACP_ECOLI	24.502830994874	5 fmol
ACP_ECOLI	24.4953755932457	50 fmol
ACP_ECOLI	24.4686687871541	50 fmol
ACP_ECOLI	24.5097076538786	50 fmol
ACPH_ECOLI	17.9998110820869	0.1 fmol
ACPH_ECOLI	18.1751437127304	0.1 fmol
ACPH_ECOLI	18.0920885748505	0.1 fmol
ACPH_ECOLI	18.2748255382578	0.25 fmol
ACPH_ECOLI	18.5316401989442	0.25 fmol
ACPH_ECOLI	18.3364567244383	0.25 fmol
ACPH_ECOLI	18.067841495215	1 fmol
ACPH_ECOLI	18.5995088265009	1 fmol
ACPH_ECOLI	18.6237058256702	1 fmol
ACPH_ECOLI	18.0387748942549	10 fmol
ACPH_ECOLI	18.4536229120451	10 fmol
ACPH_ECOLI	18.6742448258133	10 fmol
ACPH_ECOLI	18.0842974263158	2.5 fmol
ACPH_ECOLI	17.4077288833807	2.5 fmol
ACPH_ECOLI	18.539864033194	2.5 fmol
ACPH_ECOLI	17.8898328332703	25 fmol
ACPH_ECOLI	18.4207236052362	25 fmol
ACPH_ECOLI	18.0872032391962	25 fmol
ACPH_ECOLI	18.1512928283678	5 fmol
ACPH_ECOLI	17.5875288663447	5 fmol
ACPH_ECOLI	18.4295035668779	5 fmol
ACPH_ECOLI	17.7585922319603	50 fmol
ACPH_ECOLI	18.0951416629531	50 fmol
ACPH_ECOLI	17.9981087968621	50 fmol
ACPS_ECOLI	18.1291653532221	0.1 fmol
ACPS_ECOLI	17.7885596847336	0.1 fmol
ACPS_ECOLI	17.8863906491009	0.1 fmol
ACPS_ECOLI	17.7193218997891	0.25 fmol
ACPS_ECOLI	17.7750650585132	0.25 fmol
ACPS_ECOLI	17.6457921319791	0.25 fmol
ACPS_ECOLI	17.9737960962976	1 fmol
ACPS_ECOLI	17.8026473736137	1 fmol
ACPS_ECOLI	17.8276988682303	1 fmol
ACPS_ECOLI	18.1845591300728	10 fmol
ACPS_ECOLI	17.7497106987968	10 fmol
ACPS_ECOLI	18.0480059711371	10 fmol
ACPS_ECOLI	17.6811257137221	2.5 fmol
ACPS_ECOLI	17.9748246707227	2.5 fmol
ACPS_ECOLI	18.3129871175875	2.5 fmol
ACPS_ECOLI	17.6839978056831	25 fmol
ACPS_ECOLI	17.7810327932706	25 fmol
ACPS_ECOLI	17.8901308392868	25 fmol
ACPS_ECOLI	17.9693142666653	5 fmol
ACPS_ECOLI	18.2772129885737	5 fmol
ACPS_ECOLI	17.8597399956968	5 fmol
ACPS_ECOLI	18.4700289834787	50 fmol
ACPS_ECOLI	18.1639345722856	50 fmol
ACPS_ECOLI	18.2627425768094	50 fmol
ACRA_ECOLI	20.1958575435672	0.1 fmol
ACRA_ECOLI	20.2980060969809	0.1 fmol
ACRA_ECOLI	20.2251788949194	0.1 fmol
ACRA_ECOLI	20.2601300243791	0.25 fmol
ACRA_ECOLI	20.2470691438186	0.25 fmol
ACRA_ECOLI	20.2120062148672	0.25 fmol
ACRA_ECOLI	20.2780907491377	1 fmol
ACRA_ECOLI	20.2703869844599	1 fmol
ACRA_ECOLI	20.3305492558122	1 fmol
ACRA_ECOLI	20.2671392011825	10 fmol
ACRA_ECOLI	20.2274815767218	10 fmol
ACRA_ECOLI	20.3146825689455	10 fmol
ACRA_ECOLI	20.1901724641921	2.5 fmol
ACRA_ECOLI	20.2805218750277	2.5 fmol
ACRA_ECOLI	20.3198867567216	2.5 fmol
ACRA_ECOLI	20.2151408393622	25 fmol
ACRA_ECOLI	20.2125577411451	25 fmol
ACRA_ECOLI	20.274637797214	25 fmol
ACRA_ECOLI	20.3027790482607	5 fmol
ACRA_ECOLI	20.2751761336677	5 fmol
ACRA_ECOLI	20.2388781772983	5 fmol
ACRA_ECOLI	20.1903192584973	50 fmol
ACRA_ECOLI	20.1544109076485	50 fmol
ACRA_ECOLI	20.1728752857164	50 fmol
ACRB_ECOLI	19.1020252915599	0.1 fmol
ACRB_ECOLI	19.1409173061251	0.1 fmol
ACRB_ECOLI	18.9653069326622	0.1 fmol
ACRB_ECOLI	19.094345423719	0.25 fmol
ACRB_ECOLI	19.1158947370531	0.25 fmol
ACRB_ECOLI	19.0610475887571	0.25 fmol
ACRB_ECOLI	19.1964708374309	1 fmol
ACRB_ECOLI	19.1519950378935	1 fmol
ACRB_ECOLI	19.1833885662589	1 fmol
ACRB_ECOLI	19.1233700259498	10 fmol
ACRB_ECOLI	19.1261314576077	10 fmol
ACRB_ECOLI	19.1611570013612	10 fmol
ACRB_ECOLI	19.0843218157671	2.5 fmol
ACRB_ECOLI	19.0874259888417	2.5 fmol
ACRB_ECOLI	19.1350735395793	2.5 fmol
ACRB_ECOLI	19.1019092394436	25 fmol
ACRB_ECOLI	19.1655233949201	25 fmol
ACRB_ECOLI	19.2083372377482	25 fmol
ACRB_ECOLI	19.0636571362074	5 fmol
ACRB_ECOLI	19.0556512310922	5 fmol
ACRB_ECOLI	18.9605417339148	5 fmol
ACRB_ECOLI	18.9953580989704	50 fmol
ACRB_ECOLI	18.9594939030414	50 fmol
ACRB_ECOLI	18.9101937383847	50 fmol
ACRD_ECOLI	18.8994855834976	0.1 fmol
ACRD_ECOLI	19.0571783209337	0.25 fmol
ACRD_ECOLI	18.7312496998368	2.5 fmol
ACRF_ECOLI	17.3571164882299	0.1 fmol
ACRF_ECOLI	18.0412338813017	0.1 fmol
ACRF_ECOLI	16.3199655374199	0.1 fmol
ACRF_ECOLI	17.0805811762923	0.25 fmol
ACRF_ECOLI	17.2970924031142	0.25 fmol
ACRF_ECOLI	17.0147677078372	1 fmol
ACRF_ECOLI	17.3136695186006	1 fmol
ACRF_ECOLI	17.5640571268906	1 fmol
ACRF_ECOLI	18.0523025268115	10 fmol
ACRF_ECOLI	17.375487513646	10 fmol
ACRF_ECOLI	17.4236130879442	10 fmol
ACRF_ECOLI	17.4153331508329	2.5 fmol
ACRF_ECOLI	17.8686450798976	2.5 fmol
ACRF_ECOLI	16.6403996821369	2.5 fmol
ACRF_ECOLI	17.8867116138402	25 fmol
ACRF_ECOLI	17.605598509859	25 fmol
ACRF_ECOLI	16.7932107393802	25 fmol
ACRF_ECOLI	17.7315178861622	5 fmol
ACRF_ECOLI	17.8738699804796	5 fmol
ACRF_ECOLI	17.815695078249	5 fmol
ACRF_ECOLI	17.9661874792047	50 fmol
ACRF_ECOLI	18.1087303948097	50 fmol
ACRF_ECOLI	17.8565558584094	50 fmol
ACSA_ECOLI	17.8036814043024	0.1 fmol
ACSA_ECOLI	17.776707829235	0.1 fmol
ACSA_ECOLI	17.545456231256	0.1 fmol
ACSA_ECOLI	17.8771143975791	0.25 fmol
ACSA_ECOLI	17.7177093466048	0.25 fmol
ACSA_ECOLI	17.9447898216142	0.25 fmol
ACSA_ECOLI	17.9208153241582	1 fmol
ACSA_ECOLI	18.0612817726619	1 fmol
ACSA_ECOLI	17.3706003147056	1 fmol
ACSA_ECOLI	18.1386390114584	10 fmol
ACSA_ECOLI	18.031568724686	10 fmol
ACSA_ECOLI	17.7529642217204	10 fmol
ACSA_ECOLI	17.8549724892027	2.5 fmol
ACSA_ECOLI	17.9815991506989	2.5 fmol
ACSA_ECOLI	17.7306473249039	2.5 fmol
ACSA_ECOLI	17.8282986499058	25 fmol
ACSA_ECOLI	17.6593820150061	25 fmol
ACSA_ECOLI	17.7705674442612	25 fmol
ACSA_ECOLI	17.5495429408964	5 fmol
ACSA_ECOLI	17.8347899157248	5 fmol
ACSA_ECOLI	17.8216204338229	5 fmol
ACSA_ECOLI	17.8121569051628	50 fmol
ACSA_ECOLI	17.5348324148177	50 fmol
ACSA_ECOLI	17.7830322586451	50 fmol
ACUI_ECOLI	20.0800400571964	0.1 fmol
ACUI_ECOLI	20.2317943870275	0.1 fmol
ACUI_ECOLI	20.1124348887762	0.1 fmol
ACUI_ECOLI	20.4090961713566	0.25 fmol
ACUI_ECOLI	20.2703620894947	0.25 fmol
ACUI_ECOLI	20.1745076758253	0.25 fmol
ACUI_ECOLI	20.3778149609128	1 fmol
ACUI_ECOLI	20.3641811756292	1 fmol
ACUI_ECOLI	20.3200308317998	1 fmol
ACUI_ECOLI	20.3477608964333	10 fmol
ACUI_ECOLI	20.4496030482998	10 fmol
ACUI_ECOLI	20.3790370719358	10 fmol
ACUI_ECOLI	20.295455242183	2.5 fmol
ACUI_ECOLI	20.3544156669368	2.5 fmol
ACUI_ECOLI	20.3625912834976	2.5 fmol
ACUI_ECOLI	20.319834944337	25 fmol
ACUI_ECOLI	20.3046985610053	25 fmol
ACUI_ECOLI	20.3174832284126	25 fmol
ACUI_ECOLI	20.2478549415393	5 fmol
ACUI_ECOLI	20.3055307783915	5 fmol
ACUI_ECOLI	20.2720184565589	5 fmol
ACUI_ECOLI	20.2364516694236	50 fmol
ACUI_ECOLI	20.1115639393415	50 fmol
ACUI_ECOLI	20.1613332331198	50 fmol
ACYP_ECOLI	17.6588505779794	0.1 fmol
ACYP_ECOLI	17.3958020768111	0.1 fmol
ACYP_ECOLI	17.605127629522	0.1 fmol
ACYP_ECOLI	16.8087814663653	0.25 fmol
ACYP_ECOLI	16.9004643927807	0.25 fmol
ACYP_ECOLI	16.6977736395828	0.25 fmol
ACYP_ECOLI	17.0472196027869	1 fmol
ACYP_ECOLI	17.4055956218574	1 fmol
ACYP_ECOLI	17.0034183528314	1 fmol
ACYP_ECOLI	17.6349150100083	10 fmol
ACYP_ECOLI	17.7120987869492	10 fmol
ACYP_ECOLI	17.5590035896218	10 fmol
ACYP_ECOLI	16.9254225647885	2.5 fmol
ACYP_ECOLI	16.905325208542	2.5 fmol
ACYP_ECOLI	16.9063947503556	2.5 fmol
ACYP_ECOLI	16.9759253774252	25 fmol
ACYP_ECOLI	16.7772288262543	25 fmol
ACYP_ECOLI	16.6916281897329	25 fmol
ACYP_ECOLI	17.649398658436	5 fmol
ACYP_ECOLI	16.6360455775041	5 fmol
ACYP_ECOLI	16.8613990739999	5 fmol
ACYP_ECOLI	16.639377498918	50 fmol
ACYP_ECOLI	16.6663401283041	50 fmol
ADD_ECOLI	20.5115750419908	0.1 fmol
ADD_ECOLI	20.6330863366583	0.1 fmol
ADD_ECOLI	20.5776856486726	0.1 fmol
ADD_ECOLI	20.5733922005155	0.25 fmol
ADD_ECOLI	20.6388615656631	0.25 fmol
ADD_ECOLI	20.5860627914278	0.25 fmol
ADD_ECOLI	20.7122445654281	1 fmol
ADD_ECOLI	20.6984252415221	1 fmol
ADD_ECOLI	20.6610651391556	1 fmol
ADD_ECOLI	20.6998398588432	10 fmol
ADD_ECOLI	20.7469071003951	10 fmol
ADD_ECOLI	20.7192875343319	10 fmol
ADD_ECOLI	20.587340420929	2.5 fmol
ADD_ECOLI	20.6295387886086	2.5 fmol
ADD_ECOLI	20.6470371555233	2.5 fmol
ADD_ECOLI	20.7308217497616	25 fmol
ADD_ECOLI	20.6757556312051	25 fmol
ADD_ECOLI	20.6455865813262	25 fmol
ADD_ECOLI	20.6096464945434	5 fmol
ADD_ECOLI	20.6660984612525	5 fmol
ADD_ECOLI	20.6055309312963	5 fmol
ADD_ECOLI	20.6340233200452	50 fmol
ADD_ECOLI	20.6455618030588	50 fmol
ADD_ECOLI	20.5578594339291	50 fmol
ADEC_ECOLI	17.9937924325683	0.1 fmol
ADEC_ECOLI	17.9784846961826	0.1 fmol
ADEC_ECOLI	17.811611153375	0.1 fmol
ADEC_ECOLI	17.4742882612737	0.25 fmol
ADEC_ECOLI	17.9022916598272	0.25 fmol
ADEC_ECOLI	17.4308525558492	0.25 fmol
ADEC_ECOLI	17.9171153411176	1 fmol
ADEC_ECOLI	17.8573600135764	1 fmol
ADEC_ECOLI	17.5045120224031	1 fmol
ADEC_ECOLI	18.1607401124749	10 fmol
ADEC_ECOLI	17.8569750272195	10 fmol
ADEC_ECOLI	17.1421847373116	10 fmol
ADEC_ECOLI	17.9923960628532	2.5 fmol
ADEC_ECOLI	17.9848152810491	2.5 fmol
ADEC_ECOLI	17.528744237517	2.5 fmol
ADEC_ECOLI	17.8369177467049	25 fmol
ADEC_ECOLI	18.0718675307985	25 fmol
ADEC_ECOLI	17.859970575542	25 fmol
ADEC_ECOLI	17.0246389905631	5 fmol
ADEC_ECOLI	17.5185612333585	5 fmol
ADEC_ECOLI	17.3836468928168	5 fmol
ADEC_ECOLI	17.4607373655694	50 fmol
ADEC_ECOLI	17.4050754026177	50 fmol
ADEC_ECOLI	16.704770164072	50 fmol
ADHE_ECOLI	20.8479620409194	0.1 fmol
ADHE_ECOLI	20.9955224954301	0.1 fmol
ADHE_ECOLI	20.9411057893622	0.1 fmol
ADHE_ECOLI	20.9897183116789	0.25 fmol
ADHE_ECOLI	21.0455159212423	0.25 fmol
ADHE_ECOLI	21.0268451612886	0.25 fmol
ADHE_ECOLI	21.0604900346423	1 fmol
ADHE_ECOLI	21.0687440046389	1 fmol
ADHE_ECOLI	21.0341398832555	1 fmol
ADHE_ECOLI	21.0473421818913	10 fmol
ADHE_ECOLI	21.0360149779703	10 fmol
ADHE_ECOLI	21.0441952148521	10 fmol
ADHE_ECOLI	20.9962176136285	2.5 fmol
ADHE_ECOLI	21.0295603679495	2.5 fmol
ADHE_ECOLI	21.0433317699157	2.5 fmol
ADHE_ECOLI	21.040648110509	25 fmol
ADHE_ECOLI	21.0896622384026	25 fmol
ADHE_ECOLI	21.0221697285708	25 fmol
ADHE_ECOLI	21.0373518547284	5 fmol
ADHE_ECOLI	21.0617768755011	5 fmol
ADHE_ECOLI	21.0357083936717	5 fmol
ADHE_ECOLI	20.9161572626968	50 fmol
ADHE_ECOLI	20.9163101730443	50 fmol
ADHE_ECOLI	20.8822700325787	50 fmol
ADHP_ECOLI	18.6133766281066	0.1 fmol
ADHP_ECOLI	18.8043835583254	0.1 fmol
ADHP_ECOLI	18.6533541411724	0.1 fmol
ADHP_ECOLI	18.6411274018528	0.25 fmol
ADHP_ECOLI	18.771986407038	0.25 fmol
ADHP_ECOLI	18.2435609080493	0.25 fmol
ADHP_ECOLI	18.8577505875845	1 fmol
ADHP_ECOLI	18.9116668576198	1 fmol
ADHP_ECOLI	18.9030356045242	1 fmol
ADHP_ECOLI	18.8373805797744	10 fmol
ADHP_ECOLI	18.9174541521001	10 fmol
ADHP_ECOLI	18.7861348180878	10 fmol
ADHP_ECOLI	18.7186887030716	2.5 fmol
ADHP_ECOLI	18.8204341853375	2.5 fmol
ADHP_ECOLI	18.7630645328579	2.5 fmol
ADHP_ECOLI	18.849317714608	25 fmol
ADHP_ECOLI	19.1445466597119	25 fmol
ADHP_ECOLI	18.6870143746	25 fmol
ADHP_ECOLI	18.8887261148821	5 fmol
ADHP_ECOLI	18.7177755011048	5 fmol
ADHP_ECOLI	18.8694775139414	5 fmol
ADHP_ECOLI	18.7247391793855	50 fmol
ADHP_ECOLI	18.5812568731607	50 fmol
ADHP_ECOLI	18.4905073462537	50 fmol
ADIA_ECOLI	18.2632267546511	0.1 fmol
ADIA_ECOLI	18.3212011622031	0.1 fmol
ADIA_ECOLI	18.0710380503891	0.1 fmol
ADIA_ECOLI	18.3617859298966	0.25 fmol
ADIA_ECOLI	18.3267570401282	0.25 fmol
ADIA_ECOLI	18.1920290377164	0.25 fmol
ADIA_ECOLI	18.4295351624765	1 fmol
ADIA_ECOLI	18.3898490832383	1 fmol
ADIA_ECOLI	18.2631920825759	1 fmol
ADIA_ECOLI	18.2110786865601	10 fmol
ADIA_ECOLI	18.419937822	10 fmol
ADIA_ECOLI	18.2825474825176	10 fmol
ADIA_ECOLI	18.2264359229527	2.5 fmol
ADIA_ECOLI	18.2531263470008	2.5 fmol
ADIA_ECOLI	18.3285960522625	2.5 fmol
ADIA_ECOLI	18.3773348762287	25 fmol
ADIA_ECOLI	18.3721954721996	25 fmol
ADIA_ECOLI	18.2705165966952	25 fmol
ADIA_ECOLI	18.3607353035764	5 fmol
ADIA_ECOLI	18.3323507788506	5 fmol
ADIA_ECOLI	17.9323130296771	5 fmol
ADIA_ECOLI	18.2653511215535	50 fmol
ADIA_ECOLI	18.0286645505211	50 fmol
ADIA_ECOLI	18.1092415556584	50 fmol
ADIC_ECOLI	20.1100519746666	0.1 fmol
ADIC_ECOLI	20.0259513985939	0.1 fmol
ADIC_ECOLI	20.0716464324494	0.1 fmol
ADIC_ECOLI	19.9916129965371	0.25 fmol
ADIC_ECOLI	20.069198585032	0.25 fmol
ADIC_ECOLI	20.1688737778148	0.25 fmol
ADIC_ECOLI	19.93313051891	1 fmol
ADIC_ECOLI	20.0213056535498	1 fmol
ADIC_ECOLI	20.0669470946369	1 fmol
ADIC_ECOLI	20.1148680474105	10 fmol
ADIC_ECOLI	19.9569544932211	10 fmol
ADIC_ECOLI	20.1371125162805	10 fmol
ADIC_ECOLI	20.0410178154506	2.5 fmol
ADIC_ECOLI	20.1147679011186	2.5 fmol
ADIC_ECOLI	19.8935759964153	2.5 fmol
ADIC_ECOLI	19.9325771806471	25 fmol
ADIC_ECOLI	19.8941042560782	25 fmol
ADIC_ECOLI	19.7595172742764	25 fmol
ADIC_ECOLI	19.9862380547331	5 fmol
ADIC_ECOLI	19.8058183092374	5 fmol
ADIC_ECOLI	19.9478904348992	5 fmol
ADIC_ECOLI	19.782794276044	50 fmol
ADIC_ECOLI	19.6363775632459	50 fmol
ADIC_ECOLI	19.6745065411155	50 fmol
ADIY_ECOLI	17.8715783939453	0.1 fmol
ADIY_ECOLI	18.0447179057799	0.1 fmol
ADIY_ECOLI	18.2380728553816	0.1 fmol
ADIY_ECOLI	16.9386989639981	0.25 fmol
ADIY_ECOLI	18.0696920574339	0.25 fmol
ADIY_ECOLI	18.2764889185891	0.25 fmol
ADIY_ECOLI	17.9257341243731	1 fmol
ADIY_ECOLI	17.9225264479387	1 fmol
ADIY_ECOLI	18.3549802221033	1 fmol
ADIY_ECOLI	18.3282440049795	10 fmol
ADIY_ECOLI	18.0177771204284	10 fmol
ADIY_ECOLI	18.2760631704714	10 fmol
ADIY_ECOLI	17.8179951695518	2.5 fmol
ADIY_ECOLI	17.8800109745198	2.5 fmol
ADIY_ECOLI	18.0110298292001	2.5 fmol
ADIY_ECOLI	17.4563679531883	25 fmol
ADIY_ECOLI	18.1328063095426	25 fmol
ADIY_ECOLI	18.440161721375	25 fmol
ADIY_ECOLI	18.4878945670921	5 fmol
ADIY_ECOLI	18.5641548543484	5 fmol
ADIY_ECOLI	18.037609516776	5 fmol
ADIY_ECOLI	18.0011074686935	50 fmol
ADIY_ECOLI	18.1898843964724	50 fmol
ADIY_ECOLI	18.1053492204743	50 fmol
ADPP_ECOLI	19.8306008177166	0.1 fmol
ADPP_ECOLI	19.8322585736074	0.1 fmol
ADPP_ECOLI	19.6841046676365	0.1 fmol
ADPP_ECOLI	19.6250091369897	0.25 fmol
ADPP_ECOLI	19.6623772861347	0.25 fmol
ADPP_ECOLI	19.65720309155	0.25 fmol
ADPP_ECOLI	19.7187272270643	1 fmol
ADPP_ECOLI	19.7402313389325	1 fmol
ADPP_ECOLI	19.564105830555	1 fmol
ADPP_ECOLI	19.7521211347353	10 fmol
ADPP_ECOLI	19.8003996312524	10 fmol
ADPP_ECOLI	19.7138585470118	10 fmol
ADPP_ECOLI	19.7855318511353	2.5 fmol
ADPP_ECOLI	19.7281862069669	2.5 fmol
ADPP_ECOLI	19.8190424956508	2.5 fmol
ADPP_ECOLI	19.6748269344228	25 fmol
ADPP_ECOLI	19.8599373986897	25 fmol
ADPP_ECOLI	19.6309873715399	25 fmol
ADPP_ECOLI	19.6623458152772	5 fmol
ADPP_ECOLI	19.6584506307726	5 fmol
ADPP_ECOLI	19.7249612617809	5 fmol
ADPP_ECOLI	19.5176667272196	50 fmol
ADPP_ECOLI	19.6254251669989	50 fmol
ADPP_ECOLI	19.4330588968411	50 fmol
ADRA_ECOLI	17.9115542956034	25 fmol
ADRA_ECOLI	17.6115201068788	25 fmol
ADRA_ECOLI	17.6478326276536	25 fmol
ADRA_ECOLI	18.8262582286672	50 fmol
ADRA_ECOLI	18.8079233917889	50 fmol
ADRA_ECOLI	18.8727971449966	50 fmol
AEGA_ECOLI	18.5591296675655	0.1 fmol
AEGA_ECOLI	17.9136722156603	0.1 fmol
AEGA_ECOLI	18.225737660541	0.1 fmol
AEGA_ECOLI	18.4755053883112	0.25 fmol
AEGA_ECOLI	18.5513996294026	0.25 fmol
AEGA_ECOLI	18.4110397896346	1 fmol
AEGA_ECOLI	18.4691026822972	1 fmol
AEGA_ECOLI	18.4489536078476	1 fmol
AEGA_ECOLI	18.3613888302626	10 fmol
AEGA_ECOLI	18.480186652416	10 fmol
AEGA_ECOLI	18.5391871376055	10 fmol
AEGA_ECOLI	18.6408993049849	2.5 fmol
AEGA_ECOLI	17.8570136316256	2.5 fmol
AEGA_ECOLI	18.6180051267144	25 fmol
AEGA_ECOLI	18.4195271822938	25 fmol
AEGA_ECOLI	18.5325878113053	25 fmol
AEGA_ECOLI	17.9273535030826	5 fmol
AEGA_ECOLI	17.7594422684803	5 fmol
AEGA_ECOLI	18.4080998333299	5 fmol
AEGA_ECOLI	17.7581118401377	50 fmol
AEGA_ECOLI	17.9269480903339	50 fmol
AEGA_ECOLI	17.6690919268599	50 fmol
AER_ECOLI	17.1283570323862	0.1 fmol
AER_ECOLI	16.6579312070079	0.1 fmol
AER_ECOLI	17.4379726012881	0.25 fmol
AER_ECOLI	16.903704347294	0.25 fmol
AER_ECOLI	17.2311800867879	1 fmol
AER_ECOLI	17.6911607416448	10 fmol
AER_ECOLI	17.3522325877919	10 fmol
AER_ECOLI	17.3971163157119	2.5 fmol
AER_ECOLI	17.5072090619318	25 fmol
AGAI_ECOLI	20.3345828635026	0.1 fmol
AGAI_ECOLI	20.7203296962627	0.1 fmol
AGAI_ECOLI	20.6334937292332	0.1 fmol
AGAI_ECOLI	20.5631365183289	0.25 fmol
AGAI_ECOLI	20.6611707130576	0.25 fmol
AGAI_ECOLI	20.3684149329434	0.25 fmol
AGAI_ECOLI	20.5885810119504	1 fmol
AGAI_ECOLI	20.6665012527951	1 fmol
AGAI_ECOLI	20.4688769527021	1 fmol
AGAI_ECOLI	20.9121270556397	10 fmol
AGAI_ECOLI	20.881530153776	10 fmol
AGAI_ECOLI	19.9731873763664	10 fmol
AGAI_ECOLI	20.7053327793913	2.5 fmol
AGAI_ECOLI	20.7384259654701	2.5 fmol
AGAI_ECOLI	20.4967093094852	2.5 fmol
AGAI_ECOLI	20.7965028004412	25 fmol
AGAI_ECOLI	20.7394653249593	25 fmol
AGAI_ECOLI	20.2619510532594	25 fmol
AGAI_ECOLI	21.1073909731836	5 fmol
AGAI_ECOLI	21.1635369000015	5 fmol
AGAI_ECOLI	21.1009747016766	5 fmol
AGAI_ECOLI	21.0123896975649	50 fmol
AGAI_ECOLI	20.9012028570456	50 fmol
AGAL_ECOLI	16.816332674277	0.1 fmol
AGAL_ECOLI	16.7868001639288	0.1 fmol
AGAL_ECOLI	17.9764759723315	0.1 fmol
AGAL_ECOLI	16.9644134022219	0.25 fmol
AGAL_ECOLI	18.0326156923584	0.25 fmol
AGAL_ECOLI	17.9783364427507	1 fmol
AGAL_ECOLI	18.1454223173229	1 fmol
AGAL_ECOLI	17.6533764576432	1 fmol
AGAL_ECOLI	17.3209507287207	10 fmol
AGAL_ECOLI	17.2179782079763	10 fmol
AGAL_ECOLI	17.7060904735545	10 fmol
AGAL_ECOLI	17.2294213112833	2.5 fmol
AGAL_ECOLI	17.3955704037413	2.5 fmol
AGAL_ECOLI	17.3308932338427	25 fmol
AGAL_ECOLI	18.0228828564813	25 fmol
AGAL_ECOLI	17.9983979063025	25 fmol
AGAL_ECOLI	17.6432961129184	50 fmol
AGAL_ECOLI	17.3945242232046	50 fmol
AGAR_ECOLI	19.0033039941196	0.1 fmol
AGAR_ECOLI	19.0146859112547	0.1 fmol
AGAR_ECOLI	18.9706956324598	0.1 fmol
AGAR_ECOLI	19.1420070584802	0.25 fmol
AGAR_ECOLI	18.9925605972909	0.25 fmol
AGAR_ECOLI	19.0938609460245	0.25 fmol
AGAR_ECOLI	19.0137634865868	1 fmol
AGAR_ECOLI	18.869106998674	1 fmol
AGAR_ECOLI	19.1236444990355	1 fmol
AGAR_ECOLI	19.1592917931894	10 fmol
AGAR_ECOLI	19.1872633111983	10 fmol
AGAR_ECOLI	18.9647281650144	10 fmol
AGAR_ECOLI	19.0251060661029	2.5 fmol
AGAR_ECOLI	19.0672811902641	2.5 fmol
AGAR_ECOLI	18.8495503028471	2.5 fmol
AGAR_ECOLI	18.9242429775481	25 fmol
AGAR_ECOLI	19.0312821836989	25 fmol
AGAR_ECOLI	19.082414532883	25 fmol
AGAR_ECOLI	19.0450623342406	5 fmol
AGAR_ECOLI	18.9166161441334	5 fmol
AGAR_ECOLI	18.7568975894634	5 fmol
AGAR_ECOLI	18.9529146613266	50 fmol
AGAR_ECOLI	18.9941186539847	50 fmol
AGAR_ECOLI	18.7971209364793	50 fmol
AGAS_ECOLI	16.2481022398802	1 fmol
AGAS_ECOLI	16.8152072411814	1 fmol
AGAS_ECOLI	15.9421800735757	2.5 fmol
AGAS_ECOLI	16.5096346727658	25 fmol
AGP_ECOLI	19.4587528062157	0.1 fmol
AGP_ECOLI	19.4912275318655	0.1 fmol
AGP_ECOLI	19.381586685385	0.1 fmol
AGP_ECOLI	19.5550752195067	0.25 fmol
AGP_ECOLI	19.5317364692547	0.25 fmol
AGP_ECOLI	19.4708842781618	0.25 fmol
AGP_ECOLI	19.561050556846	1 fmol
AGP_ECOLI	19.4992292187505	1 fmol
AGP_ECOLI	19.591102695678	1 fmol
AGP_ECOLI	19.4856640032285	10 fmol
AGP_ECOLI	19.4621162049619	10 fmol
AGP_ECOLI	19.6692809627921	10 fmol
AGP_ECOLI	19.5442940560337	2.5 fmol
AGP_ECOLI	19.5098354460242	2.5 fmol
AGP_ECOLI	19.512983289626	2.5 fmol
AGP_ECOLI	19.5232519968974	25 fmol
AGP_ECOLI	19.5408379447116	25 fmol
AGP_ECOLI	19.4149513200997	25 fmol
AGP_ECOLI	19.5321682297334	5 fmol
AGP_ECOLI	19.5828621565994	5 fmol
AGP_ECOLI	19.4280254266765	5 fmol
AGP_ECOLI	19.340478451329	50 fmol
AGP_ECOLI	19.4173612924818	50 fmol
AGP_ECOLI	19.3168356763621	50 fmol
AHPC_ECOLI	22.2291118254113	0.1 fmol
AHPC_ECOLI	22.2708886868736	0.1 fmol
AHPC_ECOLI	22.2279481583437	0.1 fmol
AHPC_ECOLI	22.2279123259636	0.25 fmol
AHPC_ECOLI	22.2922989256104	0.25 fmol
AHPC_ECOLI	22.2799687059404	0.25 fmol
AHPC_ECOLI	22.3724090845813	1 fmol
AHPC_ECOLI	22.3294301114527	1 fmol
AHPC_ECOLI	22.313422456891	1 fmol
AHPC_ECOLI	22.3562837787677	10 fmol
AHPC_ECOLI	22.3237381181671	10 fmol
AHPC_ECOLI	22.3245016356692	10 fmol
AHPC_ECOLI	22.2949316552354	2.5 fmol
AHPC_ECOLI	22.3075399757047	2.5 fmol
AHPC_ECOLI	22.2879600211241	2.5 fmol
AHPC_ECOLI	22.3131825572488	25 fmol
AHPC_ECOLI	22.312776830941	25 fmol
AHPC_ECOLI	22.3462440416048	25 fmol
AHPC_ECOLI	22.2798606741075	5 fmol
AHPC_ECOLI	22.283066912212	5 fmol
AHPC_ECOLI	22.3037909572434	5 fmol
AHPC_ECOLI	22.2223726332898	50 fmol
AHPC_ECOLI	22.2033817885785	50 fmol
AHPC_ECOLI	22.2324418564086	50 fmol
AHPF_ECOLI	19.8992785773961	0.1 fmol
AHPF_ECOLI	20.0025485129812	0.1 fmol
AHPF_ECOLI	19.873722802939	0.1 fmol
AHPF_ECOLI	19.9356661581898	0.25 fmol
AHPF_ECOLI	19.9862779294082	0.25 fmol
AHPF_ECOLI	19.8794910855173	0.25 fmol
AHPF_ECOLI	20.0387129834403	1 fmol
AHPF_ECOLI	19.9682463835334	1 fmol
AHPF_ECOLI	19.9913832531509	1 fmol
AHPF_ECOLI	20.0773120746532	10 fmol
AHPF_ECOLI	20.0795359581781	10 fmol
AHPF_ECOLI	20.0498010847413	10 fmol
AHPF_ECOLI	19.9682322550636	2.5 fmol
AHPF_ECOLI	20.0272656380572	2.5 fmol
AHPF_ECOLI	19.9681266028656	2.5 fmol
AHPF_ECOLI	20.069428650266	25 fmol
AHPF_ECOLI	20.0502956525719	25 fmol
AHPF_ECOLI	19.9980951020815	25 fmol
AHPF_ECOLI	20.0170125165813	5 fmol
AHPF_ECOLI	20.0622759460361	5 fmol
AHPF_ECOLI	20.0238476818459	5 fmol
AHPF_ECOLI	19.9561576147742	50 fmol
AHPF_ECOLI	19.8942670546063	50 fmol
AHPF_ECOLI	19.8823707281972	50 fmol
AHR_ECOLI	17.7335924776015	0.1 fmol
AHR_ECOLI	17.9133854893181	0.1 fmol
AHR_ECOLI	17.7527440700184	0.1 fmol
AHR_ECOLI	17.8780023923642	0.25 fmol
AHR_ECOLI	17.8160784878815	0.25 fmol
AHR_ECOLI	17.7183352214053	0.25 fmol
AHR_ECOLI	17.9215579830626	1 fmol
AHR_ECOLI	17.7551066914431	1 fmol
AHR_ECOLI	17.91238920913	1 fmol
AHR_ECOLI	18.0208512294896	10 fmol
AHR_ECOLI	18.0285248985755	10 fmol
AHR_ECOLI	17.9205275315447	10 fmol
AHR_ECOLI	17.7803912849928	2.5 fmol
AHR_ECOLI	17.9387327589819	2.5 fmol
AHR_ECOLI	17.9086214217652	2.5 fmol
AHR_ECOLI	18.0958300141513	25 fmol
AHR_ECOLI	17.978720586485	25 fmol
AHR_ECOLI	17.9165941754301	25 fmol
AHR_ECOLI	18.1165087555257	5 fmol
AHR_ECOLI	17.9229022867652	5 fmol
AHR_ECOLI	18.1442161840248	5 fmol
AHR_ECOLI	17.9831981968152	50 fmol
AHR_ECOLI	18.1133224742623	50 fmol
AHR_ECOLI	17.9569087159691	50 fmol
AIDB_ECOLI	17.7445545469182	0.1 fmol
AIDB_ECOLI	17.6193544402676	0.1 fmol
AIDB_ECOLI	17.6988414490759	0.1 fmol
AIDB_ECOLI	17.899851101674	0.25 fmol
AIDB_ECOLI	18.0167575569034	0.25 fmol
AIDB_ECOLI	17.949649635237	0.25 fmol
AIDB_ECOLI	17.7887761468646	1 fmol
AIDB_ECOLI	17.7231814738023	1 fmol
AIDB_ECOLI	17.9382067240028	1 fmol
AIDB_ECOLI	17.964973076616	10 fmol
AIDB_ECOLI	17.7879535387817	10 fmol
AIDB_ECOLI	18.0580910652022	10 fmol
AIDB_ECOLI	17.4954932260849	2.5 fmol
AIDB_ECOLI	17.7681704960855	2.5 fmol
AIDB_ECOLI	17.8082218347188	2.5 fmol
AIDB_ECOLI	16.9800133901966	25 fmol
AIDB_ECOLI	18.0728226435798	25 fmol
AIDB_ECOLI	17.6154905645854	25 fmol
AIDB_ECOLI	17.8581916587632	5 fmol
AIDB_ECOLI	17.825608274458	5 fmol
AIDB_ECOLI	17.7729415774651	5 fmol
AIDB_ECOLI	17.5628625145284	50 fmol
AIDB_ECOLI	17.8199828208216	50 fmol
AIDB_ECOLI	17.9914504030479	50 fmol
AK1H_ECOLI	18.3262071858044	0.1 fmol
AK1H_ECOLI	18.5763294790819	0.1 fmol
AK1H_ECOLI	18.350047700745	0.1 fmol
AK1H_ECOLI	18.4078361759843	0.25 fmol
AK1H_ECOLI	18.5304733487018	0.25 fmol
AK1H_ECOLI	18.5611289374421	0.25 fmol
AK1H_ECOLI	18.489040132515	1 fmol
AK1H_ECOLI	18.6610721856805	1 fmol
AK1H_ECOLI	18.5174752825445	1 fmol
AK1H_ECOLI	18.6526491892329	10 fmol
AK1H_ECOLI	18.6573476679144	10 fmol
AK1H_ECOLI	18.5770565376414	10 fmol
AK1H_ECOLI	18.5681603282105	2.5 fmol
AK1H_ECOLI	18.5209072624179	2.5 fmol
AK1H_ECOLI	18.5640107722504	2.5 fmol
AK1H_ECOLI	18.5342980339326	25 fmol
AK1H_ECOLI	18.5604016071089	25 fmol
AK1H_ECOLI	18.4788055418547	25 fmol
AK1H_ECOLI	18.5309811571946	5 fmol
AK1H_ECOLI	18.5547019143715	5 fmol
AK1H_ECOLI	18.545821090867	5 fmol
AK1H_ECOLI	18.4484246450613	50 fmol
AK1H_ECOLI	18.3740081384397	50 fmol
AK1H_ECOLI	18.4130381271824	50 fmol
AK2H_ECOLI	18.9712268809253	0.1 fmol
AK2H_ECOLI	19.0489952319939	0.1 fmol
AK2H_ECOLI	18.9535127883605	0.1 fmol
AK2H_ECOLI	19.0470151426313	0.25 fmol
AK2H_ECOLI	19.0756837436449	0.25 fmol
AK2H_ECOLI	19.1367594027478	0.25 fmol
AK2H_ECOLI	19.0929450361013	1 fmol
AK2H_ECOLI	19.085888836156	1 fmol
AK2H_ECOLI	19.1155642836785	1 fmol
AK2H_ECOLI	19.0736887638254	10 fmol
AK2H_ECOLI	19.1566451408502	10 fmol
AK2H_ECOLI	19.2103868140969	10 fmol
AK2H_ECOLI	19.0388093338239	2.5 fmol
AK2H_ECOLI	19.1210585547771	2.5 fmol
AK2H_ECOLI	19.1442974453507	2.5 fmol
AK2H_ECOLI	19.009082159829	25 fmol
AK2H_ECOLI	19.1007783953982	25 fmol
AK2H_ECOLI	19.1046864369076	25 fmol
AK2H_ECOLI	19.1741676473459	5 fmol
AK2H_ECOLI	19.1962798037551	5 fmol
AK2H_ECOLI	19.2202022981086	5 fmol
AK2H_ECOLI	19.0677948786667	50 fmol
AK2H_ECOLI	19.0074024691323	50 fmol
AK2H_ECOLI	19.0160057541082	50 fmol
AK3_ECOLI	18.2037673936692	0.1 fmol
AK3_ECOLI	18.2910271547477	0.1 fmol
AK3_ECOLI	18.2817590061274	0.1 fmol
AK3_ECOLI	18.2905484241028	0.25 fmol
AK3_ECOLI	18.2761893387931	0.25 fmol
AK3_ECOLI	18.2483333965048	0.25 fmol
AK3_ECOLI	18.4114136313999	1 fmol
AK3_ECOLI	18.3428247034702	1 fmol
AK3_ECOLI	18.3463874830118	1 fmol
AK3_ECOLI	18.3647417914801	10 fmol
AK3_ECOLI	18.3202732772163	10 fmol
AK3_ECOLI	18.4576576042344	10 fmol
AK3_ECOLI	18.3742472199433	2.5 fmol
AK3_ECOLI	18.3237659241463	2.5 fmol
AK3_ECOLI	18.2781550797972	2.5 fmol
AK3_ECOLI	18.3154440983445	25 fmol
AK3_ECOLI	18.4225875177723	25 fmol
AK3_ECOLI	18.1871489925008	25 fmol
AK3_ECOLI	18.2753287699018	5 fmol
AK3_ECOLI	18.2836307775291	5 fmol
AK3_ECOLI	18.336808974759	5 fmol
AK3_ECOLI	18.183725995507	50 fmol
AK3_ECOLI	17.8253102389541	50 fmol
AK3_ECOLI	18.0871509368842	50 fmol
ALAA_ECOLI	18.4438359918949	0.1 fmol
ALAA_ECOLI	18.2969821761766	0.1 fmol
ALAA_ECOLI	18.2130423369939	0.1 fmol
ALAA_ECOLI	18.5660065321201	0.25 fmol
ALAA_ECOLI	18.4824183597873	0.25 fmol
ALAA_ECOLI	18.3750967625808	0.25 fmol
ALAA_ECOLI	18.5146552693232	1 fmol
ALAA_ECOLI	18.5153027480819	1 fmol
ALAA_ECOLI	18.4581794402603	1 fmol
ALAA_ECOLI	18.4663176823485	10 fmol
ALAA_ECOLI	18.5732384744895	10 fmol
ALAA_ECOLI	18.5385411134504	10 fmol
ALAA_ECOLI	18.5459320112483	2.5 fmol
ALAA_ECOLI	18.4037398612309	2.5 fmol
ALAA_ECOLI	18.4376064596698	2.5 fmol
ALAA_ECOLI	18.5530461326892	25 fmol
ALAA_ECOLI	18.606490710328	25 fmol
ALAA_ECOLI	18.4202632239729	25 fmol
ALAA_ECOLI	18.3638333942093	5 fmol
ALAA_ECOLI	18.438173210249	5 fmol
ALAA_ECOLI	18.2539244857694	5 fmol
ALAA_ECOLI	18.2099440985735	50 fmol
ALAA_ECOLI	18.2051706306052	50 fmol
ALAA_ECOLI	18.2411736308031	50 fmol
ALAC_ECOLI	19.666311881438	0.1 fmol
ALAC_ECOLI	19.8687233487552	0.1 fmol
ALAC_ECOLI	19.7442605359002	0.1 fmol
ALAC_ECOLI	19.7699425794521	0.25 fmol
ALAC_ECOLI	19.8631354391772	0.25 fmol
ALAC_ECOLI	19.687970168714	0.25 fmol
ALAC_ECOLI	19.8719104776392	1 fmol
ALAC_ECOLI	19.8394059583567	1 fmol
ALAC_ECOLI	19.7924004980181	1 fmol
ALAC_ECOLI	19.8601407421884	10 fmol
ALAC_ECOLI	19.8712674531416	10 fmol
ALAC_ECOLI	19.8819350339015	10 fmol
ALAC_ECOLI	19.7522817605211	2.5 fmol
ALAC_ECOLI	19.8807130229209	2.5 fmol
ALAC_ECOLI	19.8225594085221	2.5 fmol
ALAC_ECOLI	19.8443138540187	25 fmol
ALAC_ECOLI	19.8248103097385	25 fmol
ALAC_ECOLI	19.7554565422474	25 fmol
ALAC_ECOLI	19.7495098375482	5 fmol
ALAC_ECOLI	19.7941946623263	5 fmol
ALAC_ECOLI	19.865236421484	5 fmol
ALAC_ECOLI	19.6669199367338	50 fmol
ALAC_ECOLI	19.694124115562	50 fmol
ALAC_ECOLI	19.501950780438	50 fmol
ALDA_ECOLI	16.3374811119744	0.1 fmol
ALDA_ECOLI	17.3204104763105	0.1 fmol
ALDA_ECOLI	17.6070458855669	0.1 fmol
ALDA_ECOLI	17.217851426081	0.25 fmol
ALDA_ECOLI	16.7750003539418	0.25 fmol
ALDA_ECOLI	17.2369776624059	0.25 fmol
ALDA_ECOLI	17.2358606764231	1 fmol
ALDA_ECOLI	17.1764867665516	1 fmol
ALDA_ECOLI	16.5253748650043	1 fmol
ALDA_ECOLI	17.1936053837881	10 fmol
ALDA_ECOLI	16.8655443114072	10 fmol
ALDA_ECOLI	17.5514683428772	10 fmol
ALDA_ECOLI	17.4479057728793	2.5 fmol
ALDA_ECOLI	17.1782937299669	2.5 fmol
ALDA_ECOLI	16.9874768720522	2.5 fmol
ALDA_ECOLI	17.1858912575005	25 fmol
ALDA_ECOLI	16.9429041757535	25 fmol
ALDA_ECOLI	18.0578529327837	25 fmol
ALDA_ECOLI	17.7352844159646	5 fmol
ALDA_ECOLI	17.9898955264987	5 fmol
ALDA_ECOLI	17.9034111751772	5 fmol
ALDA_ECOLI	17.4555617994386	50 fmol
ALDA_ECOLI	17.7424176111672	50 fmol
ALDA_ECOLI	17.7933706727481	50 fmol
ALDB_ECOLI	17.8394184133317	0.1 fmol
ALDB_ECOLI	17.9872083987726	0.1 fmol
ALDB_ECOLI	17.8264881432058	0.1 fmol
ALDB_ECOLI	18.0708869505964	0.25 fmol
ALDB_ECOLI	18.0560574790313	0.25 fmol
ALDB_ECOLI	18.0829954900043	0.25 fmol
ALDB_ECOLI	17.8254205225712	1 fmol
ALDB_ECOLI	17.8494459106215	1 fmol
ALDB_ECOLI	18.0854762505954	1 fmol
ALDB_ECOLI	18.1967518155336	10 fmol
ALDB_ECOLI	18.0273436337348	10 fmol
ALDB_ECOLI	18.1325060656839	10 fmol
ALDB_ECOLI	17.851463705482	2.5 fmol
ALDB_ECOLI	18.0746857147989	2.5 fmol
ALDB_ECOLI	18.2556672135649	2.5 fmol
ALDB_ECOLI	18.0667352033389	25 fmol
ALDB_ECOLI	18.0131793178529	25 fmol
ALDB_ECOLI	18.0386812103305	25 fmol
ALDB_ECOLI	18.0560974357208	5 fmol
ALDB_ECOLI	18.0070133858812	5 fmol
ALDB_ECOLI	18.2350126967777	5 fmol
ALDB_ECOLI	18.165626314515	50 fmol
ALDB_ECOLI	17.9508604316354	50 fmol
ALDB_ECOLI	17.95053398754	50 fmol
ALF_ECOLI	21.6473980031752	0.1 fmol
ALF_ECOLI	21.7395421596092	0.1 fmol
ALF_ECOLI	21.7194296787139	0.1 fmol
ALF_ECOLI	21.5229886055508	0.25 fmol
ALF_ECOLI	21.6671510964042	0.25 fmol
ALF_ECOLI	21.7182652217294	0.25 fmol
ALF_ECOLI	21.7059047237785	1 fmol
ALF_ECOLI	21.7590682209525	1 fmol
ALF_ECOLI	21.8155355843504	1 fmol
ALF_ECOLI	21.7344214653755	10 fmol
ALF_ECOLI	21.7501902513833	10 fmol
ALF_ECOLI	21.7406758477037	10 fmol
ALF_ECOLI	21.7347991907572	2.5 fmol
ALF_ECOLI	21.7873810344984	2.5 fmol
ALF_ECOLI	21.674613288658	2.5 fmol
ALF_ECOLI	21.6905548705753	25 fmol
ALF_ECOLI	21.7382028919012	25 fmol
ALF_ECOLI	21.6731926414897	25 fmol
ALF_ECOLI	21.7686847380352	5 fmol
ALF_ECOLI	21.7377451074008	5 fmol
ALF_ECOLI	21.7332912171253	5 fmol
ALF_ECOLI	21.5292915619058	50 fmol
ALF_ECOLI	21.4912288696534	50 fmol
ALF_ECOLI	21.3912706014356	50 fmol
ALF1_ECOLI	19.0274240414574	0.1 fmol
ALF1_ECOLI	19.2549417462301	0.1 fmol
ALF1_ECOLI	19.1064140201773	0.1 fmol
ALF1_ECOLI	19.3561172376558	0.25 fmol
ALF1_ECOLI	19.4890139523613	0.25 fmol
ALF1_ECOLI	19.3044925199232	0.25 fmol
ALF1_ECOLI	19.4117262740726	1 fmol
ALF1_ECOLI	19.4926555102206	1 fmol
ALF1_ECOLI	19.3764868010967	1 fmol
ALF1_ECOLI	19.4786934432122	10 fmol
ALF1_ECOLI	19.5718925120174	10 fmol
ALF1_ECOLI	19.5398521993026	10 fmol
ALF1_ECOLI	19.3371854083548	2.5 fmol
ALF1_ECOLI	19.4284094636563	2.5 fmol
ALF1_ECOLI	19.4005396244144	2.5 fmol
ALF1_ECOLI	19.5120949367589	25 fmol
ALF1_ECOLI	19.6058777438043	25 fmol
ALF1_ECOLI	19.4067813600664	25 fmol
ALF1_ECOLI	19.3942081586158	5 fmol
ALF1_ECOLI	19.3814930588865	5 fmol
ALF1_ECOLI	19.4086197021459	5 fmol
ALF1_ECOLI	19.2246291998824	50 fmol
ALF1_ECOLI	19.2408740654587	50 fmol
ALF1_ECOLI	19.2259822776841	50 fmol
ALKH_ECOLI	19.5539704198992	0.1 fmol
ALKH_ECOLI	19.7119097411312	0.1 fmol
ALKH_ECOLI	19.670654913385	0.1 fmol
ALKH_ECOLI	19.8299954269374	0.25 fmol
ALKH_ECOLI	19.728007520395	0.25 fmol
ALKH_ECOLI	19.7593704458978	0.25 fmol
ALKH_ECOLI	19.6999201101993	1 fmol
ALKH_ECOLI	19.7104499863221	1 fmol
ALKH_ECOLI	19.7739029047639	1 fmol
ALKH_ECOLI	19.7350221225146	10 fmol
ALKH_ECOLI	19.7273398166612	10 fmol
ALKH_ECOLI	19.710908043028	10 fmol
ALKH_ECOLI	19.6349377237316	2.5 fmol
ALKH_ECOLI	19.8474126916717	2.5 fmol
ALKH_ECOLI	19.6786630994313	2.5 fmol
ALKH_ECOLI	19.6656696154243	25 fmol
ALKH_ECOLI	19.6773694501345	25 fmol
ALKH_ECOLI	19.7130897335556	25 fmol
ALKH_ECOLI	19.7398757639316	5 fmol
ALKH_ECOLI	19.70100162959	5 fmol
ALKH_ECOLI	19.7549267495023	5 fmol
ALKH_ECOLI	19.6517576599336	50 fmol
ALKH_ECOLI	19.5597231753602	50 fmol
ALKH_ECOLI	19.6000121304889	50 fmol
ALLE_ECOLI	17.9218829268372	0.1 fmol
ALLE_ECOLI	17.8727448150859	0.1 fmol
ALLE_ECOLI	17.551046166661	0.1 fmol
ALLE_ECOLI	18.2867286405301	0.25 fmol
ALLE_ECOLI	18.0826532103594	0.25 fmol
ALLE_ECOLI	18.124150828347	0.25 fmol
ALLE_ECOLI	17.9921546927526	1 fmol
ALLE_ECOLI	18.0336947168536	1 fmol
ALLE_ECOLI	17.7617036839142	1 fmol
ALLE_ECOLI	17.8851079144616	10 fmol
ALLE_ECOLI	17.5616482267003	10 fmol
ALLE_ECOLI	17.905249200721	10 fmol
ALLE_ECOLI	17.7271127042446	2.5 fmol
ALLE_ECOLI	17.8687841903261	2.5 fmol
ALLE_ECOLI	18.3337433445624	2.5 fmol
ALLE_ECOLI	17.6942525464138	25 fmol
ALLE_ECOLI	17.7263115964478	25 fmol
ALLE_ECOLI	18.1367492450844	25 fmol
ALLE_ECOLI	18.1775548497144	5 fmol
ALLE_ECOLI	17.6615026810868	5 fmol
ALLE_ECOLI	17.5232543179581	5 fmol
ALLE_ECOLI	17.7889752003852	50 fmol
ALLE_ECOLI	17.8490135386663	50 fmol
ALLE_ECOLI	17.4340153798923	50 fmol
ALLR_ECOLI	19.1510521919518	0.1 fmol
ALLR_ECOLI	19.3901369514805	0.1 fmol
ALLR_ECOLI	19.345409989848	0.1 fmol
ALLR_ECOLI	19.441242922808	0.25 fmol
ALLR_ECOLI	19.4743448923939	0.25 fmol
ALLR_ECOLI	19.4430342873891	0.25 fmol
ALLR_ECOLI	19.2644462294445	1 fmol
ALLR_ECOLI	19.3863494633716	1 fmol
ALLR_ECOLI	19.4904836317085	1 fmol
ALLR_ECOLI	19.5399323617637	10 fmol
ALLR_ECOLI	19.4345037757506	10 fmol
ALLR_ECOLI	19.406506721618	10 fmol
ALLR_ECOLI	19.3758826835328	2.5 fmol
ALLR_ECOLI	19.4251298799122	2.5 fmol
ALLR_ECOLI	19.4937658002261	2.5 fmol
ALLR_ECOLI	19.4264000855754	25 fmol
ALLR_ECOLI	19.3455454004814	25 fmol
ALLR_ECOLI	19.4871503179067	25 fmol
ALLR_ECOLI	19.5053662404023	5 fmol
ALLR_ECOLI	19.4139402890826	5 fmol
ALLR_ECOLI	19.4324454049692	5 fmol
ALLR_ECOLI	19.43038836798	50 fmol
ALLR_ECOLI	19.3634939836846	50 fmol
ALLR_ECOLI	19.2412183884527	50 fmol
ALR1_ECOLI	18.8805676401809	0.1 fmol
ALR1_ECOLI	19.0491747309113	0.1 fmol
ALR1_ECOLI	19.0964446079334	0.1 fmol
ALR1_ECOLI	19.0628121018285	0.25 fmol
ALR1_ECOLI	19.1436164430945	0.25 fmol
ALR1_ECOLI	19.2302827877984	0.25 fmol
ALR1_ECOLI	19.1071882404589	1 fmol
ALR1_ECOLI	19.2612394355558	1 fmol
ALR1_ECOLI	19.183209964693	1 fmol
ALR1_ECOLI	19.2103477799847	10 fmol
ALR1_ECOLI	19.1971757110266	10 fmol
ALR1_ECOLI	19.2238695480027	10 fmol
ALR1_ECOLI	19.0754289773326	2.5 fmol
ALR1_ECOLI	19.1750058970845	2.5 fmol
ALR1_ECOLI	19.1928909240718	2.5 fmol
ALR1_ECOLI	19.0685071438459	25 fmol
ALR1_ECOLI	19.2436637162102	25 fmol
ALR1_ECOLI	19.2068789210845	25 fmol
ALR1_ECOLI	19.2489975336025	5 fmol
ALR1_ECOLI	19.2922064397087	5 fmol
ALR1_ECOLI	19.2518302375714	5 fmol
ALR1_ECOLI	19.1651080496376	50 fmol
ALR1_ECOLI	19.1636165534256	50 fmol
ALR1_ECOLI	19.0967237238709	50 fmol
ALR2_ECOLI	18.9549221300152	0.1 fmol
ALR2_ECOLI	18.9455710106317	0.1 fmol
ALR2_ECOLI	18.7752075028171	0.1 fmol
ALR2_ECOLI	19.1421307370566	0.25 fmol
ALR2_ECOLI	19.0900464481461	0.25 fmol
ALR2_ECOLI	19.1984939891697	0.25 fmol
ALR2_ECOLI	19.0410478446253	1 fmol
ALR2_ECOLI	19.0374338349357	1 fmol
ALR2_ECOLI	19.2328652569413	1 fmol
ALR2_ECOLI	19.174651262216	10 fmol
ALR2_ECOLI	19.2063171556958	10 fmol
ALR2_ECOLI	19.0382360176371	10 fmol
ALR2_ECOLI	18.9472092038068	2.5 fmol
ALR2_ECOLI	19.0927223240133	2.5 fmol
ALR2_ECOLI	19.1224704778669	2.5 fmol
ALR2_ECOLI	18.9087849317378	25 fmol
ALR2_ECOLI	19.0668204080118	25 fmol
ALR2_ECOLI	18.7347330301094	25 fmol
ALR2_ECOLI	19.1174885133793	5 fmol
ALR2_ECOLI	19.2555471306907	5 fmol
ALR2_ECOLI	18.981411135885	5 fmol
ALR2_ECOLI	18.8012221955166	50 fmol
ALR2_ECOLI	19.1168724701261	50 fmol
ALR2_ECOLI	19.0062048572783	50 fmol
ALSB_ECOLI	18.5636863990494	0.1 fmol
ALSB_ECOLI	18.4375258883704	0.1 fmol
ALSB_ECOLI	18.4572227511681	0.25 fmol
ALSB_ECOLI	18.4309206300483	0.25 fmol
ALSB_ECOLI	18.69983898846	0.25 fmol
ALSB_ECOLI	18.4543747816737	1 fmol
ALSB_ECOLI	18.6736759778186	1 fmol
ALSB_ECOLI	18.677965646705	1 fmol
ALSB_ECOLI	18.7698164399721	10 fmol
ALSB_ECOLI	18.7153088272061	10 fmol
ALSB_ECOLI	18.8753401679076	10 fmol
ALSB_ECOLI	18.6235571973996	2.5 fmol
ALSB_ECOLI	18.2363912150541	2.5 fmol
ALSB_ECOLI	18.6622121740516	2.5 fmol
ALSB_ECOLI	18.3235394009034	25 fmol
ALSB_ECOLI	18.6853671914836	25 fmol
ALSB_ECOLI	18.5846559262126	25 fmol
ALSB_ECOLI	19.7529964164052	5 fmol
ALSB_ECOLI	19.3484257944552	5 fmol
ALSB_ECOLI	19.1994955877045	50 fmol
ALSB_ECOLI	18.8571193673474	50 fmol
ALSE_ECOLI	17.8851110992995	2.5 fmol
ALSE_ECOLI	17.067230714037	25 fmol
ALSE_ECOLI	17.6718382393473	5 fmol
ALSE_ECOLI	16.487679490759	50 fmol
AMIA_ECOLI	18.5273558744011	0.1 fmol
AMIA_ECOLI	18.4361832794724	0.1 fmol
AMIA_ECOLI	18.7200797277319	0.1 fmol
AMIA_ECOLI	18.6373565551568	0.25 fmol
AMIA_ECOLI	18.7814092015155	0.25 fmol
AMIA_ECOLI	18.5049261106847	0.25 fmol
AMIA_ECOLI	18.5790857165412	1 fmol
AMIA_ECOLI	18.6275747762045	1 fmol
AMIA_ECOLI	18.7871437296051	1 fmol
AMIA_ECOLI	18.7478222258465	10 fmol
AMIA_ECOLI	18.9412876969247	10 fmol
AMIA_ECOLI	18.7789712442315	10 fmol
AMIA_ECOLI	18.5425493648425	2.5 fmol
AMIA_ECOLI	18.6829879022343	2.5 fmol
AMIA_ECOLI	18.5661240581395	2.5 fmol
AMIA_ECOLI	18.5700613225906	25 fmol
AMIA_ECOLI	18.758268104549	25 fmol
AMIA_ECOLI	18.7006462410016	25 fmol
AMIA_ECOLI	18.6854650961499	5 fmol
AMIA_ECOLI	18.7861046574337	5 fmol
AMIA_ECOLI	18.7910813807241	5 fmol
AMIA_ECOLI	18.8351979524264	50 fmol
AMIA_ECOLI	18.5317453137186	50 fmol
AMIA_ECOLI	18.6235195697773	50 fmol
AMIB_ECOLI	17.3781699138205	0.1 fmol
AMIB_ECOLI	17.8284411454797	0.1 fmol
AMIB_ECOLI	17.4716791320651	0.1 fmol
AMIB_ECOLI	17.798773500713	0.25 fmol
AMIB_ECOLI	17.7212954440129	0.25 fmol
AMIB_ECOLI	17.5793300166083	0.25 fmol
AMIB_ECOLI	17.8502220510188	1 fmol
AMIB_ECOLI	17.9169276865105	1 fmol
AMIB_ECOLI	17.7394256929544	1 fmol
AMIB_ECOLI	17.7020698875636	10 fmol
AMIB_ECOLI	17.836620775619	10 fmol
AMIB_ECOLI	17.9325254772865	10 fmol
AMIB_ECOLI	17.8324093771672	2.5 fmol
AMIB_ECOLI	17.7844850266653	2.5 fmol
AMIB_ECOLI	17.700332686028	2.5 fmol
AMIB_ECOLI	17.7397724942825	25 fmol
AMIB_ECOLI	17.821774504801	25 fmol
AMIB_ECOLI	17.6985595225753	25 fmol
AMIB_ECOLI	17.846310856185	5 fmol
AMIB_ECOLI	17.2240622892775	5 fmol
AMIB_ECOLI	17.6769209133244	5 fmol
AMIB_ECOLI	17.5639429592614	50 fmol
AMIB_ECOLI	17.4698459026869	50 fmol
AMIB_ECOLI	16.9156607069424	50 fmol
AMIC_ECOLI	17.5859030530658	0.1 fmol
AMIC_ECOLI	17.7830222091877	0.1 fmol
AMIC_ECOLI	17.5081176541128	0.1 fmol
AMIC_ECOLI	17.8494004270348	0.25 fmol
AMIC_ECOLI	17.8141428745471	0.25 fmol
AMIC_ECOLI	17.5964406297136	0.25 fmol
AMIC_ECOLI	17.8927456114009	1 fmol
AMIC_ECOLI	17.8403824704521	1 fmol
AMIC_ECOLI	17.8309762237568	1 fmol
AMIC_ECOLI	17.6846498657465	10 fmol
AMIC_ECOLI	17.8258575873856	10 fmol
AMIC_ECOLI	17.7840232617562	10 fmol
AMIC_ECOLI	17.8055463544731	2.5 fmol
AMIC_ECOLI	17.7823864140255	2.5 fmol
AMIC_ECOLI	17.7811896836959	2.5 fmol
AMIC_ECOLI	17.8762047544571	25 fmol
AMIC_ECOLI	17.7444805850938	25 fmol
AMIC_ECOLI	17.8858972318334	25 fmol
AMIC_ECOLI	17.9395165374649	5 fmol
AMIC_ECOLI	17.6777982441862	5 fmol
AMIC_ECOLI	17.8971154473074	5 fmol
AMIC_ECOLI	17.7722784740002	50 fmol
AMIC_ECOLI	17.7715111668301	50 fmol
AMIC_ECOLI	17.6761691381768	50 fmol
AMID_ECOLI	17.4528067253204	0.1 fmol
AMID_ECOLI	17.6415837775731	0.1 fmol
AMID_ECOLI	17.6516538182926	0.1 fmol
AMID_ECOLI	18.2088225803311	0.25 fmol
AMID_ECOLI	17.9660735680165	0.25 fmol
AMID_ECOLI	16.9246769378051	0.25 fmol
AMID_ECOLI	17.2211706063536	1 fmol
AMID_ECOLI	16.8856647328518	1 fmol
AMID_ECOLI	16.655206293912	1 fmol
AMID_ECOLI	16.9424997255751	10 fmol
AMID_ECOLI	17.0634621840205	10 fmol
AMID_ECOLI	16.8626091492698	10 fmol
AMID_ECOLI	16.8030906592557	2.5 fmol
AMID_ECOLI	17.1169943608509	2.5 fmol
AMID_ECOLI	16.7854789417696	2.5 fmol
AMID_ECOLI	16.8852878014937	25 fmol
AMID_ECOLI	17.1968274369826	25 fmol
AMID_ECOLI	16.8478281423961	25 fmol
AMID_ECOLI	18.2297129380378	5 fmol
AMID_ECOLI	16.8794314921574	5 fmol
AMID_ECOLI	18.1895319895318	5 fmol
AMID_ECOLI	16.5263393051405	50 fmol
AMID_ECOLI	16.6975943843418	50 fmol
AMID_ECOLI	16.7238378899918	50 fmol
AMN_ECOLI	18.7535785255752	0.1 fmol
AMN_ECOLI	18.9067214563843	0.1 fmol
AMN_ECOLI	18.8214833078282	0.1 fmol
AMN_ECOLI	18.4853371827069	0.25 fmol
AMN_ECOLI	18.7887317412259	0.25 fmol
AMN_ECOLI	18.8486264408495	0.25 fmol
AMN_ECOLI	18.6700871465991	1 fmol
AMN_ECOLI	18.8550982387385	1 fmol
AMN_ECOLI	18.7605767726968	1 fmol
AMN_ECOLI	18.7799671471393	10 fmol
AMN_ECOLI	18.8664864336619	10 fmol
AMN_ECOLI	18.9627794959936	10 fmol
AMN_ECOLI	18.6308352901971	2.5 fmol
AMN_ECOLI	18.7938826950487	2.5 fmol
AMN_ECOLI	18.8405819622344	2.5 fmol
AMN_ECOLI	18.8717328301567	25 fmol
AMN_ECOLI	18.8253305781915	25 fmol
AMN_ECOLI	18.7576681904437	25 fmol
AMN_ECOLI	18.7873492356204	5 fmol
AMN_ECOLI	18.6470081039435	5 fmol
AMN_ECOLI	18.8180404219791	5 fmol
AMN_ECOLI	18.7574232809167	50 fmol
AMN_ECOLI	18.6591961419092	50 fmol
AMN_ECOLI	18.7985771431892	50 fmol
AMO_ECOLI	19.6557389692542	0.1 fmol
AMO_ECOLI	19.7740825472045	0.1 fmol
AMO_ECOLI	19.5846766372708	0.1 fmol
AMO_ECOLI	20.0927141723306	0.25 fmol
AMO_ECOLI	19.9056920518239	0.25 fmol
AMO_ECOLI	19.7618425349446	0.25 fmol
AMO_ECOLI	19.6927890730519	1 fmol
AMO_ECOLI	19.5331255298037	1 fmol
AMO_ECOLI	19.5717949399169	1 fmol
AMO_ECOLI	19.5589474503387	10 fmol
AMO_ECOLI	19.5173961702848	10 fmol
AMO_ECOLI	19.5763456943934	10 fmol
AMO_ECOLI	19.4489918030817	2.5 fmol
AMO_ECOLI	19.8148057622707	2.5 fmol
AMO_ECOLI	19.5393942481739	2.5 fmol
AMO_ECOLI	19.8009870854691	25 fmol
AMO_ECOLI	19.5313542295759	25 fmol
AMO_ECOLI	19.589202150077	25 fmol
AMO_ECOLI	19.4607350785733	5 fmol
AMO_ECOLI	19.5316244854732	5 fmol
AMO_ECOLI	19.4570258441891	5 fmol
AMO_ECOLI	19.3471872048384	50 fmol
AMO_ECOLI	19.4168976375706	50 fmol
AMPA_ECOLI	19.5509098755725	0.1 fmol
AMPA_ECOLI	19.5571927147515	0.1 fmol
AMPA_ECOLI	19.5511184307756	0.1 fmol
AMPA_ECOLI	19.4887674293116	0.25 fmol
AMPA_ECOLI	19.548582576586	0.25 fmol
AMPA_ECOLI	19.5387409451199	0.25 fmol
AMPA_ECOLI	19.6330102862412	1 fmol
AMPA_ECOLI	19.6826919612194	1 fmol
AMPA_ECOLI	19.5909530687548	1 fmol
AMPA_ECOLI	19.684610495432	10 fmol
AMPA_ECOLI	19.6874104407118	10 fmol
AMPA_ECOLI	19.6449514969001	10 fmol
AMPA_ECOLI	19.6228696391478	2.5 fmol
AMPA_ECOLI	19.6750297567694	2.5 fmol
AMPA_ECOLI	19.6459346187174	2.5 fmol
AMPA_ECOLI	19.6117579651414	25 fmol
AMPA_ECOLI	19.6650141162565	25 fmol
AMPA_ECOLI	19.6043445608512	25 fmol
AMPA_ECOLI	19.6890548896538	5 fmol
AMPA_ECOLI	19.7597958835993	5 fmol
AMPA_ECOLI	19.6874275863246	5 fmol
AMPA_ECOLI	19.5177929128015	50 fmol
AMPA_ECOLI	19.5425985588916	50 fmol
AMPA_ECOLI	19.3847176700434	50 fmol
AMPC_ECOLI	18.2836032264559	0.1 fmol
AMPC_ECOLI	18.4288643039476	0.1 fmol
AMPC_ECOLI	18.3568504035942	0.1 fmol
AMPC_ECOLI	18.3139697661593	0.25 fmol
AMPC_ECOLI	18.5339144308872	0.25 fmol
AMPC_ECOLI	18.3175561338001	0.25 fmol
AMPC_ECOLI	18.4936724969055	1 fmol
AMPC_ECOLI	18.4386494204378	1 fmol
AMPC_ECOLI	18.4891225427795	1 fmol
AMPC_ECOLI	18.5123506402638	10 fmol
AMPC_ECOLI	18.4695276357121	10 fmol
AMPC_ECOLI	18.5360762852165	10 fmol
AMPC_ECOLI	18.5452557704764	2.5 fmol
AMPC_ECOLI	18.6123780689804	2.5 fmol
AMPC_ECOLI	18.4925329077917	2.5 fmol
AMPC_ECOLI	18.4818022136988	25 fmol
AMPC_ECOLI	18.5463929110541	25 fmol
AMPC_ECOLI	18.3789427810223	25 fmol
AMPC_ECOLI	18.405374130114	5 fmol
AMPC_ECOLI	18.4191780453297	5 fmol
AMPC_ECOLI	18.2759705807125	5 fmol
AMPC_ECOLI	18.4427632234597	50 fmol
AMPC_ECOLI	18.2036853999591	50 fmol
AMPC_ECOLI	18.286283262442	50 fmol
AMPD_ECOLI	19.0176692378067	0.1 fmol
AMPD_ECOLI	19.0891451282264	0.1 fmol
AMPD_ECOLI	19.1596664056693	0.1 fmol
AMPD_ECOLI	19.1051550702578	0.25 fmol
AMPD_ECOLI	19.1330757464401	0.25 fmol
AMPD_ECOLI	19.2016128341827	0.25 fmol
AMPD_ECOLI	19.3297810815519	1 fmol
AMPD_ECOLI	19.2169424200552	1 fmol
AMPD_ECOLI	19.2942051189865	1 fmol
AMPD_ECOLI	19.2159060445809	10 fmol
AMPD_ECOLI	19.223913492734	10 fmol
AMPD_ECOLI	19.2180780911961	10 fmol
AMPD_ECOLI	19.1775761071924	2.5 fmol
AMPD_ECOLI	19.2405019258818	2.5 fmol
AMPD_ECOLI	19.250321833057	2.5 fmol
AMPD_ECOLI	19.2243308737959	25 fmol
AMPD_ECOLI	19.2664570302653	25 fmol
AMPD_ECOLI	19.2512689269305	25 fmol
AMPD_ECOLI	19.1441091191618	5 fmol
AMPD_ECOLI	19.2415013858748	5 fmol
AMPD_ECOLI	19.1502696804732	5 fmol
AMPD_ECOLI	19.1197490488029	50 fmol
AMPD_ECOLI	19.1550942878768	50 fmol
AMPD_ECOLI	18.9605196785634	50 fmol
AMPE_ECOLI	16.6095858378665	0.1 fmol
AMPE_ECOLI	16.7112197684492	0.1 fmol
AMPE_ECOLI	18.5216803696297	0.1 fmol
AMPE_ECOLI	17.0698364878107	0.25 fmol
AMPE_ECOLI	16.5261901522343	0.25 fmol
AMPE_ECOLI	16.7623574042851	0.25 fmol
AMPE_ECOLI	17.8420961232062	1 fmol
AMPE_ECOLI	16.6985696514631	1 fmol
AMPE_ECOLI	18.0811347956573	1 fmol
AMPE_ECOLI	17.5100521073058	10 fmol
AMPE_ECOLI	18.3364293203304	10 fmol
AMPE_ECOLI	18.3659427484231	10 fmol
AMPE_ECOLI	16.3976139903786	2.5 fmol
AMPE_ECOLI	16.3663342844003	2.5 fmol
AMPE_ECOLI	16.4917794587713	2.5 fmol
AMPE_ECOLI	17.837700000394	25 fmol
AMPE_ECOLI	17.7387285005564	25 fmol
AMPE_ECOLI	16.6155327338651	25 fmol
AMPE_ECOLI	17.6968666358	5 fmol
AMPE_ECOLI	18.3464603763699	5 fmol
AMPE_ECOLI	17.9790988742935	5 fmol
AMPE_ECOLI	17.5453443533327	50 fmol
AMPE_ECOLI	17.9504269023524	50 fmol
AMPE_ECOLI	17.8216743675491	50 fmol
AMPH_ECOLI	18.2473408098805	0.1 fmol
AMPH_ECOLI	18.3233075299641	0.1 fmol
AMPH_ECOLI	18.1054584573106	0.1 fmol
AMPH_ECOLI	18.6234063987071	0.25 fmol
AMPH_ECOLI	18.4692321333795	0.25 fmol
AMPH_ECOLI	18.7767893800198	0.25 fmol
AMPH_ECOLI	18.5517561214078	1 fmol
AMPH_ECOLI	18.4275676925328	1 fmol
AMPH_ECOLI	18.4725240245885	1 fmol
AMPH_ECOLI	18.5527007351722	10 fmol
AMPH_ECOLI	18.5189890440508	10 fmol
AMPH_ECOLI	18.6235309210747	10 fmol
AMPH_ECOLI	18.5491894032228	2.5 fmol
AMPH_ECOLI	18.6037122832652	2.5 fmol
AMPH_ECOLI	18.7729591212544	2.5 fmol
AMPH_ECOLI	18.3279148924111	25 fmol
AMPH_ECOLI	18.630472300299	25 fmol
AMPH_ECOLI	18.451289042799	25 fmol
AMPH_ECOLI	18.3946286544442	5 fmol
AMPH_ECOLI	18.3383396743116	5 fmol
AMPH_ECOLI	18.4699150334201	5 fmol
AMPH_ECOLI	18.3887162217671	50 fmol
AMPH_ECOLI	17.9623745731619	50 fmol
AMPH_ECOLI	17.8212475557836	50 fmol
AMPN_ECOLI	19.8698695215286	0.1 fmol
AMPN_ECOLI	19.9721071145855	0.1 fmol
AMPN_ECOLI	19.8942839600566	0.1 fmol
AMPN_ECOLI	19.9677041402369	0.25 fmol
AMPN_ECOLI	19.9129185033416	0.25 fmol
AMPN_ECOLI	19.9330763555432	0.25 fmol
AMPN_ECOLI	20.025185704991	1 fmol
AMPN_ECOLI	20.0352743526024	1 fmol
AMPN_ECOLI	20.0375236092706	1 fmol
AMPN_ECOLI	20.0408518327609	10 fmol
AMPN_ECOLI	20.0491034848558	10 fmol
AMPN_ECOLI	20.0532587039148	10 fmol
AMPN_ECOLI	19.8553651074696	2.5 fmol
AMPN_ECOLI	19.960074699425	2.5 fmol
AMPN_ECOLI	20.0148392332894	2.5 fmol
AMPN_ECOLI	19.9937916691993	25 fmol
AMPN_ECOLI	20.0171502478573	25 fmol
AMPN_ECOLI	20.0218627351082	25 fmol
AMPN_ECOLI	20.0079791410233	5 fmol
AMPN_ECOLI	20.0705644202823	5 fmol
AMPN_ECOLI	20.0397983830613	5 fmol
AMPN_ECOLI	19.9785031134182	50 fmol
AMPN_ECOLI	19.9628934365363	50 fmol
AMPN_ECOLI	19.9742709615486	50 fmol
AMPP_ECOLI	18.9076151055608	0.1 fmol
AMPP_ECOLI	19.0959188694497	0.1 fmol
AMPP_ECOLI	18.9655517027505	0.1 fmol
AMPP_ECOLI	19.2973778464459	0.25 fmol
AMPP_ECOLI	19.2929739433093	0.25 fmol
AMPP_ECOLI	19.2468594603195	0.25 fmol
AMPP_ECOLI	19.1677921129958	1 fmol
AMPP_ECOLI	19.1906363946195	1 fmol
AMPP_ECOLI	19.1870880552686	1 fmol
AMPP_ECOLI	19.1687336703252	10 fmol
AMPP_ECOLI	19.1663218707185	10 fmol
AMPP_ECOLI	19.2125657915525	10 fmol
AMPP_ECOLI	19.16943793073	2.5 fmol
AMPP_ECOLI	19.0668120920174	2.5 fmol
AMPP_ECOLI	19.1903516071028	2.5 fmol
AMPP_ECOLI	19.0882168169707	25 fmol
AMPP_ECOLI	19.1073120426732	25 fmol
AMPP_ECOLI	19.0905466857454	25 fmol
AMPP_ECOLI	19.1068179928009	5 fmol
AMPP_ECOLI	19.1459652394589	5 fmol
AMPP_ECOLI	19.0530227501125	5 fmol
AMPP_ECOLI	18.8174925640056	50 fmol
AMPP_ECOLI	18.872574011379	50 fmol
AMPP_ECOLI	18.7063255328568	50 fmol
AMY2_ECOLI	17.5796806082271	0.1 fmol
AMY2_ECOLI	18.4287342889401	0.1 fmol
AMY2_ECOLI	17.8843377798608	0.1 fmol
AMY2_ECOLI	18.3767664754723	0.25 fmol
AMY2_ECOLI	18.1158132753053	0.25 fmol
AMY2_ECOLI	17.8822708603108	0.25 fmol
AMY2_ECOLI	18.2105448767017	1 fmol
AMY2_ECOLI	18.1911958367008	1 fmol
AMY2_ECOLI	18.5490067626354	1 fmol
AMY2_ECOLI	18.1922138617196	10 fmol
AMY2_ECOLI	18.2038758352651	10 fmol
AMY2_ECOLI	18.3975975304205	10 fmol
AMY2_ECOLI	18.1613264875881	2.5 fmol
AMY2_ECOLI	18.1841516235469	2.5 fmol
AMY2_ECOLI	18.2222298396737	2.5 fmol
AMY2_ECOLI	18.0995449904284	25 fmol
AMY2_ECOLI	18.1705594033263	25 fmol
AMY2_ECOLI	18.2700141851245	25 fmol
AMY2_ECOLI	18.3693794925316	5 fmol
AMY2_ECOLI	18.2971880831043	5 fmol
AMY2_ECOLI	18.3237230215971	5 fmol
AMY2_ECOLI	18.2513861254588	50 fmol
AMY2_ECOLI	18.2709680524262	50 fmol
AMY2_ECOLI	18.0402689002515	50 fmol
ANMK_ECOLI	18.0677686264241	0.1 fmol
ANMK_ECOLI	18.3639865639199	0.1 fmol
ANMK_ECOLI	18.2679418977021	0.1 fmol
ANMK_ECOLI	18.2929661397579	0.25 fmol
ANMK_ECOLI	18.1815206250183	0.25 fmol
ANMK_ECOLI	17.964988641488	0.25 fmol
ANMK_ECOLI	18.5993578050482	1 fmol
ANMK_ECOLI	18.520036878003	1 fmol
ANMK_ECOLI	18.121863320452	1 fmol
ANMK_ECOLI	18.4996579996539	10 fmol
ANMK_ECOLI	18.3159338224134	10 fmol
ANMK_ECOLI	18.4746955344351	10 fmol
ANMK_ECOLI	18.3456950702651	2.5 fmol
ANMK_ECOLI	18.4045871254033	2.5 fmol
ANMK_ECOLI	18.3093336047435	2.5 fmol
ANMK_ECOLI	18.6428157767088	25 fmol
ANMK_ECOLI	18.5266321617708	25 fmol
ANMK_ECOLI	18.2800008645185	25 fmol
ANMK_ECOLI	18.0550389178587	5 fmol
ANMK_ECOLI	18.2295263175048	5 fmol
ANMK_ECOLI	18.330771438714	5 fmol
ANMK_ECOLI	18.3122454565821	50 fmol
ANMK_ECOLI	18.2972788345216	50 fmol
ANMK_ECOLI	18.0652246592992	50 fmol
APAG_ECOLI	18.88957009123	0.1 fmol
APAG_ECOLI	18.8258780589069	0.1 fmol
APAG_ECOLI	18.8983578765518	0.1 fmol
APAG_ECOLI	18.882802055635	0.25 fmol
APAG_ECOLI	18.8016046414826	0.25 fmol
APAG_ECOLI	18.875214984785	0.25 fmol
APAG_ECOLI	18.653568396045	1 fmol
APAG_ECOLI	18.9187055358423	1 fmol
APAG_ECOLI	18.9238010058215	1 fmol
APAG_ECOLI	18.8946423361956	10 fmol
APAG_ECOLI	18.7416416296769	10 fmol
APAG_ECOLI	18.9855117280084	10 fmol
APAG_ECOLI	18.8387058614525	2.5 fmol
APAG_ECOLI	18.4224845835412	2.5 fmol
APAG_ECOLI	18.807907813266	2.5 fmol
APAG_ECOLI	18.4898092773416	25 fmol
APAG_ECOLI	18.9984409604047	25 fmol
APAG_ECOLI	18.9172660110584	25 fmol
APAG_ECOLI	18.9647058291634	5 fmol
APAG_ECOLI	18.9375005777152	5 fmol
APAG_ECOLI	18.6399361285466	5 fmol
APAG_ECOLI	18.9168621043743	50 fmol
APAG_ECOLI	18.8191431583185	50 fmol
APAG_ECOLI	19.1633588105062	50 fmol
APAH_ECOLI	18.1992525991158	0.1 fmol
APAH_ECOLI	18.490859224334	0.1 fmol
APAH_ECOLI	18.1212169807147	0.1 fmol
APAH_ECOLI	18.2074500301076	0.25 fmol
APAH_ECOLI	18.4927875053959	0.25 fmol
APAH_ECOLI	18.5300388615706	0.25 fmol
APAH_ECOLI	18.5154374297799	1 fmol
APAH_ECOLI	18.6051463210041	1 fmol
APAH_ECOLI	18.5023162268779	1 fmol
APAH_ECOLI	18.5905132060642	10 fmol
APAH_ECOLI	18.6088805674694	10 fmol
APAH_ECOLI	18.6102900079792	10 fmol
APAH_ECOLI	18.4747354533868	2.5 fmol
APAH_ECOLI	18.545112308047	2.5 fmol
APAH_ECOLI	18.5737478782301	2.5 fmol
APAH_ECOLI	18.3555329028907	25 fmol
APAH_ECOLI	18.5970892093332	25 fmol
APAH_ECOLI	18.4723042712111	25 fmol
APAH_ECOLI	18.4385989079955	5 fmol
APAH_ECOLI	18.4794787662447	5 fmol
APAH_ECOLI	18.5772332056151	5 fmol
APAH_ECOLI	18.282499935957	50 fmol
APAH_ECOLI	18.2879802424703	50 fmol
APAH_ECOLI	17.79068676733	50 fmol
APBC_ECOLI	19.7164398901005	0.1 fmol
APBC_ECOLI	19.7338989966986	0.1 fmol
APBC_ECOLI	19.8426247977183	0.1 fmol
APBC_ECOLI	19.8268707417363	0.25 fmol
APBC_ECOLI	19.8423576175302	0.25 fmol
APBC_ECOLI	19.900261266888	0.25 fmol
APBC_ECOLI	19.9296448386007	1 fmol
APBC_ECOLI	19.8795154954644	1 fmol
APBC_ECOLI	19.869838409656	1 fmol
APBC_ECOLI	19.8554535004012	10 fmol
APBC_ECOLI	19.8359547029186	10 fmol
APBC_ECOLI	19.8833550221024	10 fmol
APBC_ECOLI	19.8569809770776	2.5 fmol
APBC_ECOLI	19.8918552976066	2.5 fmol
APBC_ECOLI	19.8613832666089	2.5 fmol
APBC_ECOLI	19.9350865070159	25 fmol
APBC_ECOLI	19.9110321181715	25 fmol
APBC_ECOLI	19.8566472597361	25 fmol
APBC_ECOLI	19.8743052785004	5 fmol
APBC_ECOLI	19.8377726533902	5 fmol
APBC_ECOLI	19.9133348895981	5 fmol
APBC_ECOLI	19.707615133521	50 fmol
APBC_ECOLI	19.6683991421043	50 fmol
APBC_ECOLI	19.6894822525335	50 fmol
APBE_ECOLI	18.4483645257376	0.1 fmol
APBE_ECOLI	18.8872952167565	0.1 fmol
APBE_ECOLI	18.7877726395349	0.1 fmol
APBE_ECOLI	18.561244120221	0.25 fmol
APBE_ECOLI	19.1221429574244	0.25 fmol
APBE_ECOLI	18.0044017827571	1 fmol
APBE_ECOLI	19.0136706114943	1 fmol
APBE_ECOLI	18.2402496575066	1 fmol
APBE_ECOLI	18.8233681324097	10 fmol
APBE_ECOLI	18.4409530904921	10 fmol
APBE_ECOLI	18.7045978402452	10 fmol
APBE_ECOLI	18.7998518986927	2.5 fmol
APBE_ECOLI	19.1819638748519	2.5 fmol
APBE_ECOLI	18.5419187184369	25 fmol
APBE_ECOLI	18.1994366099058	25 fmol
APBE_ECOLI	18.1295218653156	25 fmol
APBE_ECOLI	18.6208296530521	5 fmol
APBE_ECOLI	19.4201367540222	5 fmol
APBE_ECOLI	18.6660033211172	5 fmol
APBE_ECOLI	18.481882432303	50 fmol
APBE_ECOLI	18.3241181003224	50 fmol
APHA_ECOLI	19.691628649838	0.1 fmol
APHA_ECOLI	19.6157744461316	0.1 fmol
APHA_ECOLI	19.4272415075656	0.1 fmol
APHA_ECOLI	19.6931509247153	0.25 fmol
APHA_ECOLI	19.6279770666388	0.25 fmol
APHA_ECOLI	19.6517464422631	0.25 fmol
APHA_ECOLI	19.9336134030119	1 fmol
APHA_ECOLI	19.7301455531634	1 fmol
APHA_ECOLI	19.6552476245818	1 fmol
APHA_ECOLI	19.574065542881	10 fmol
APHA_ECOLI	19.5893089214893	10 fmol
APHA_ECOLI	19.5453995091781	10 fmol
APHA_ECOLI	19.512340054026	2.5 fmol
APHA_ECOLI	19.6485440311786	2.5 fmol
APHA_ECOLI	19.5879305795919	2.5 fmol
APHA_ECOLI	19.6034214358676	25 fmol
APHA_ECOLI	19.5363938314253	25 fmol
APHA_ECOLI	19.5705983102192	25 fmol
APHA_ECOLI	19.5463935700598	5 fmol
APHA_ECOLI	19.5839464144866	5 fmol
APHA_ECOLI	19.5515412125766	5 fmol
APHA_ECOLI	19.4888300520323	50 fmol
APHA_ECOLI	19.4105715140277	50 fmol
APHA_ECOLI	19.3897251570561	50 fmol
APPC_ECOLI	17.6303117410236	0.1 fmol
APPC_ECOLI	17.5789809169496	0.1 fmol
APPC_ECOLI	17.5919517054011	0.1 fmol
APPC_ECOLI	17.2717932768093	0.25 fmol
APPC_ECOLI	18.0340230543801	0.25 fmol
APPC_ECOLI	17.8621110255245	0.25 fmol
APPC_ECOLI	17.7397701454947	1 fmol
APPC_ECOLI	17.6101260169482	1 fmol
APPC_ECOLI	16.7600625160699	1 fmol
APPC_ECOLI	17.5931986426378	10 fmol
APPC_ECOLI	17.2275557212847	10 fmol
APPC_ECOLI	17.6331178401356	10 fmol
APPC_ECOLI	17.3297455921177	2.5 fmol
APPC_ECOLI	16.9976048339008	2.5 fmol
APPC_ECOLI	17.398471961462	2.5 fmol
APPC_ECOLI	17.4349594322654	25 fmol
APPC_ECOLI	17.3760450610384	25 fmol
APPC_ECOLI	16.7037250370052	25 fmol
APPC_ECOLI	18.0222353024074	5 fmol
APPC_ECOLI	17.20438934799	5 fmol
APPC_ECOLI	17.1657929469067	5 fmol
APPC_ECOLI	17.9048932291305	50 fmol
APPC_ECOLI	17.1615947856007	50 fmol
APPC_ECOLI	16.3744908138385	50 fmol
APT_ECOLI	20.2465435972592	0.1 fmol
APT_ECOLI	20.2994990623219	0.1 fmol
APT_ECOLI	20.5771025771252	0.1 fmol
APT_ECOLI	19.9382452282425	0.25 fmol
APT_ECOLI	19.977925089723	0.25 fmol
APT_ECOLI	20.3150887017618	0.25 fmol
APT_ECOLI	20.1612782026581	1 fmol
APT_ECOLI	20.2332078434248	1 fmol
APT_ECOLI	20.1785064299719	1 fmol
APT_ECOLI	20.3288398187595	10 fmol
APT_ECOLI	20.2881004793534	10 fmol
APT_ECOLI	20.4284879525203	10 fmol
APT_ECOLI	20.1452048183859	2.5 fmol
APT_ECOLI	20.2106118817207	2.5 fmol
APT_ECOLI	20.1698299061022	2.5 fmol
APT_ECOLI	20.0723390708113	25 fmol
APT_ECOLI	20.1748729456714	25 fmol
APT_ECOLI	19.7683090977666	25 fmol
APT_ECOLI	20.2820282460707	5 fmol
APT_ECOLI	20.2973409615026	5 fmol
APT_ECOLI	20.341933389297	5 fmol
APT_ECOLI	19.8179565511222	50 fmol
APT_ECOLI	20.0125750115729	50 fmol
APT_ECOLI	19.6454071102669	50 fmol
ARAF_ECOLI	16.4204878783286	0.1 fmol
ARAF_ECOLI	15.0047795110852	0.25 fmol
ARAF_ECOLI	16.1093962352471	0.25 fmol
ARAF_ECOLI	15.6571399917616	1 fmol
ARAF_ECOLI	15.5253505543663	10 fmol
ARAF_ECOLI	16.6685337532423	25 fmol
ARAF_ECOLI	16.3501824611948	5 fmol
ARAG_ECOLI	18.0922706312004	0.1 fmol
ARAG_ECOLI	18.398124609743	0.1 fmol
ARAG_ECOLI	18.5287661949186	0.25 fmol
ARAG_ECOLI	18.0505046755795	0.25 fmol
ARAG_ECOLI	18.0070525173508	10 fmol
ARAG_ECOLI	17.6226292161855	25 fmol
ARAG_ECOLI	18.8359145314014	5 fmol
ARAG_ECOLI	18.9912761527143	50 fmol
ARAG_ECOLI	18.3511851528287	50 fmol
ARAG_ECOLI	18.4805828102274	50 fmol
ARCA_ECOLI	21.324649077785	0.1 fmol
ARCA_ECOLI	21.4571851536068	0.1 fmol
ARCA_ECOLI	21.3204546154548	0.1 fmol
ARCA_ECOLI	21.5119648767658	0.25 fmol
ARCA_ECOLI	21.5596701079111	0.25 fmol
ARCA_ECOLI	21.5602241887518	0.25 fmol
ARCA_ECOLI	21.6419173277724	1 fmol
ARCA_ECOLI	21.6121025503778	1 fmol
ARCA_ECOLI	21.6138528808156	1 fmol
ARCA_ECOLI	21.5944259219799	10 fmol
ARCA_ECOLI	21.5646345455386	10 fmol
ARCA_ECOLI	21.5853143285429	10 fmol
ARCA_ECOLI	21.5548310414676	2.5 fmol
ARCA_ECOLI	21.5634928506164	2.5 fmol
ARCA_ECOLI	21.5707599166504	2.5 fmol
ARCA_ECOLI	21.5435494388754	25 fmol
ARCA_ECOLI	21.6427540316351	25 fmol
ARCA_ECOLI	21.5633439714245	25 fmol
ARCA_ECOLI	21.5670445780355	5 fmol
ARCA_ECOLI	21.5469317519842	5 fmol
ARCA_ECOLI	21.4761129701449	5 fmol
ARCA_ECOLI	21.4620920397375	50 fmol
ARCA_ECOLI	21.4220084150195	50 fmol
ARCA_ECOLI	21.3610338111466	50 fmol
ARCB_ECOLI	18.053893924955	0.1 fmol
ARCB_ECOLI	18.1442060968803	0.1 fmol
ARCB_ECOLI	17.884700454757	0.1 fmol
ARCB_ECOLI	18.0428481036737	0.25 fmol
ARCB_ECOLI	18.2044311593114	0.25 fmol
ARCB_ECOLI	18.0573957237164	0.25 fmol
ARCB_ECOLI	18.3638380349344	1 fmol
ARCB_ECOLI	18.090016005343	1 fmol
ARCB_ECOLI	18.010886965412	1 fmol
ARCB_ECOLI	18.3586454755263	10 fmol
ARCB_ECOLI	18.1367634011811	10 fmol
ARCB_ECOLI	18.0146940573251	10 fmol
ARCB_ECOLI	18.3409234594842	2.5 fmol
ARCB_ECOLI	18.3991032917865	2.5 fmol
ARCB_ECOLI	18.0970217504233	2.5 fmol
ARCB_ECOLI	18.3525162079422	25 fmol
ARCB_ECOLI	18.18241913816	25 fmol
[truncated: 53,923 more rows]
