# Supplementary material for: quantms: a cloud-based pipeline for quantitative proteomics enables the reanalysis of public proteomics data
Source: Nat Methods. 2024 Jul 4;21(9):1603–7. doi: 10.1038/s41592-024-02343-1 (PMC11399091; doi:10.1038/s41592-024-02343-1)
Supplement: Supplementary file 4 — Source data for the figures shown in the Supplementary Notes. [file 41592_2024_2343_MOESM4_ESM.zip › source_data_supplementary/SuppFigure12and13/mixed_protein_expression.csv]

Protein	LogIntensities	GROUP
3MG1_ECOLI	18.3443059335252	0.1 fmol
3MG1_ECOLI	18.2015574895195	0.1 fmol
3MG1_ECOLI	18.2806118351842	0.1 fmol
3MG1_ECOLI	18.246577845928	0.25 fmol
3MG1_ECOLI	18.2122957890571	0.25 fmol
3MG1_ECOLI	18.385552223381	0.25 fmol
3MG1_ECOLI	18.4099662163681	1 fmol
3MG1_ECOLI	18.3309631969585	1 fmol
3MG1_ECOLI	18.096562167035	1 fmol
3MG1_ECOLI	18.3252064728433	10 fmol
3MG1_ECOLI	18.3427711203897	10 fmol
3MG1_ECOLI	18.2812915535058	10 fmol
3MG1_ECOLI	18.4185858936776	2.5 fmol
3MG1_ECOLI	18.4117289696719	2.5 fmol
3MG1_ECOLI	18.212282534076	2.5 fmol
3MG1_ECOLI	18.6466474997409	25 fmol
3MG1_ECOLI	18.2633810084728	25 fmol
3MG1_ECOLI	18.1751127692195	25 fmol
3MG1_ECOLI	18.0717667735615	5 fmol
3MG1_ECOLI	18.6373948889592	5 fmol
3MG1_ECOLI	18.3883740602535	5 fmol
3MG1_ECOLI	18.2074036834233	50 fmol
3MG1_ECOLI	18.2880068167178	50 fmol
3MG1_ECOLI	18.2876327433881	50 fmol
3MG2_ECOLI	17.9577840886027	0.1 fmol
3MG2_ECOLI	17.9795852418675	0.1 fmol
3MG2_ECOLI	17.5496011641961	0.25 fmol
3MG2_ECOLI	16.4236156143309	1 fmol
3MG2_ECOLI	16.50238663073	1 fmol
3MG2_ECOLI	17.0585197280336	10 fmol
3MG2_ECOLI	17.8917297621433	10 fmol
3MG2_ECOLI	17.3763827465612	2.5 fmol
3MG2_ECOLI	17.7087887164064	2.5 fmol
3MG2_ECOLI	17.5482389499228	25 fmol
3MG2_ECOLI	17.7696109966244	5 fmol
3MG2_ECOLI	17.0434234053675	5 fmol
3MG2_ECOLI	16.9926546178842	50 fmol
3MG2_ECOLI	17.0582879513219	50 fmol
3MG2_ECOLI	17.5178134180522	50 fmol
3PASE_ECOLI	18.6517173406765	0.1 fmol
3PASE_ECOLI	18.5889802509442	0.1 fmol
3PASE_ECOLI	18.5975057010326	0.1 fmol
3PASE_ECOLI	18.6869104475462	0.25 fmol
3PASE_ECOLI	18.656717420004	0.25 fmol
3PASE_ECOLI	18.6221025382706	0.25 fmol
3PASE_ECOLI	18.7001593883645	1 fmol
3PASE_ECOLI	18.6469217325104	1 fmol
3PASE_ECOLI	18.6248662512988	1 fmol
3PASE_ECOLI	18.6827998044407	10 fmol
3PASE_ECOLI	18.7652798421653	10 fmol
3PASE_ECOLI	18.6881784819663	10 fmol
3PASE_ECOLI	18.7119251508402	2.5 fmol
3PASE_ECOLI	18.7751626980142	2.5 fmol
3PASE_ECOLI	18.7144463494675	2.5 fmol
3PASE_ECOLI	18.5886757289581	25 fmol
3PASE_ECOLI	18.5627302877002	25 fmol
3PASE_ECOLI	18.6901434095947	25 fmol
3PASE_ECOLI	18.69801719301	5 fmol
3PASE_ECOLI	18.6219763307346	5 fmol
3PASE_ECOLI	18.7204128055029	5 fmol
3PASE_ECOLI	18.6252016149989	50 fmol
3PASE_ECOLI	18.5980122440681	50 fmol
3PASE_ECOLI	18.6426028838016	50 fmol
5DNU_ECOLI	18.7680651987988	0.1 fmol
5DNU_ECOLI	18.9957767009503	0.1 fmol
5DNU_ECOLI	18.8122078730584	0.1 fmol
5DNU_ECOLI	19.2149521377079	0.25 fmol
5DNU_ECOLI	18.6897522036838	0.25 fmol
5DNU_ECOLI	18.9215466220421	0.25 fmol
5DNU_ECOLI	18.7922709318234	1 fmol
5DNU_ECOLI	18.8226100613382	1 fmol
5DNU_ECOLI	18.8768430147087	1 fmol
5DNU_ECOLI	19.0311606694765	10 fmol
5DNU_ECOLI	18.3044626714686	10 fmol
5DNU_ECOLI	18.3829281039231	10 fmol
5DNU_ECOLI	19.2113665118107	2.5 fmol
5DNU_ECOLI	18.9424312778561	2.5 fmol
5DNU_ECOLI	18.835336279056	2.5 fmol
5DNU_ECOLI	19.6658030307541	25 fmol
5DNU_ECOLI	19.0172647325652	25 fmol
5DNU_ECOLI	19.1473337538603	25 fmol
5DNU_ECOLI	19.3837794079034	5 fmol
5DNU_ECOLI	18.404820841672	5 fmol
5DNU_ECOLI	18.4521688383138	5 fmol
5DNU_ECOLI	19.2848643528337	50 fmol
5DNU_ECOLI	19.0492230357743	50 fmol
5DNU_ECOLI	18.8136512757159	50 fmol
5FCL_ECOLI	18.4085547904126	0.1 fmol
5FCL_ECOLI	18.4478285085742	0.1 fmol
5FCL_ECOLI	17.9307002119743	0.1 fmol
5FCL_ECOLI	18.7334908649234	0.25 fmol
5FCL_ECOLI	18.5223028450381	0.25 fmol
5FCL_ECOLI	18.4761774001026	0.25 fmol
5FCL_ECOLI	18.4985733735614	1 fmol
5FCL_ECOLI	18.7785787914514	1 fmol
5FCL_ECOLI	18.4763250135322	1 fmol
5FCL_ECOLI	18.2182356993201	10 fmol
5FCL_ECOLI	18.5768484770728	10 fmol
5FCL_ECOLI	18.7132514444753	10 fmol
5FCL_ECOLI	18.5816883032669	2.5 fmol
5FCL_ECOLI	18.6723589111705	2.5 fmol
5FCL_ECOLI	18.6320244984158	25 fmol
5FCL_ECOLI	18.2386221632241	25 fmol
5FCL_ECOLI	18.73969477828	25 fmol
5FCL_ECOLI	18.6653673495484	5 fmol
5FCL_ECOLI	18.6599157162183	5 fmol
5FCL_ECOLI	18.466789747792	5 fmol
5FCL_ECOLI	18.4592485853103	50 fmol
5FCL_ECOLI	18.2963402839813	50 fmol
5FCL_ECOLI	18.5895851162259	50 fmol
6PGD_ECOLI	20.4658783310334	0.1 fmol
6PGD_ECOLI	20.4785468144971	0.1 fmol
6PGD_ECOLI	20.4406973669553	0.1 fmol
6PGD_ECOLI	20.4221337655554	0.25 fmol
6PGD_ECOLI	20.4257653642327	0.25 fmol
6PGD_ECOLI	20.3543137069184	0.25 fmol
6PGD_ECOLI	20.4616574599697	1 fmol
6PGD_ECOLI	20.4491953609325	1 fmol
6PGD_ECOLI	20.3927989577185	1 fmol
6PGD_ECOLI	20.5381646045368	10 fmol
6PGD_ECOLI	20.5047591702163	10 fmol
6PGD_ECOLI	20.4440465618713	10 fmol
6PGD_ECOLI	20.4830253863435	2.5 fmol
6PGD_ECOLI	20.4402423035559	2.5 fmol
6PGD_ECOLI	20.4532281707164	2.5 fmol
6PGD_ECOLI	20.4288700235346	25 fmol
6PGD_ECOLI	20.4157813492082	25 fmol
6PGD_ECOLI	20.4334307914764	25 fmol
6PGD_ECOLI	20.4642884032871	5 fmol
6PGD_ECOLI	20.4831951288614	5 fmol
6PGD_ECOLI	20.4935269199796	5 fmol
6PGD_ECOLI	20.4014280882678	50 fmol
6PGD_ECOLI	20.4163668214718	50 fmol
6PGD_ECOLI	20.3922403122679	50 fmol
6PGL_ECOLI	22.2998651930155	0.1 fmol
6PGL_ECOLI	22.259330451798	0.1 fmol
6PGL_ECOLI	22.3099104314382	0.1 fmol
6PGL_ECOLI	22.3357619438152	0.25 fmol
6PGL_ECOLI	22.341464802605	0.25 fmol
6PGL_ECOLI	22.3540445423548	0.25 fmol
6PGL_ECOLI	22.3201991658687	1 fmol
6PGL_ECOLI	22.312654363213	1 fmol
6PGL_ECOLI	22.3149328061701	1 fmol
6PGL_ECOLI	22.2774161288653	10 fmol
6PGL_ECOLI	22.3509724266009	10 fmol
6PGL_ECOLI	22.2652803007357	10 fmol
6PGL_ECOLI	22.3571112065467	2.5 fmol
6PGL_ECOLI	22.35245179525	2.5 fmol
6PGL_ECOLI	22.3634186657983	2.5 fmol
6PGL_ECOLI	22.2557146842858	25 fmol
6PGL_ECOLI	22.3209375209209	25 fmol
6PGL_ECOLI	22.3173119540942	25 fmol
6PGL_ECOLI	22.3200771897202	5 fmol
6PGL_ECOLI	22.3105911974853	5 fmol
6PGL_ECOLI	22.3612864812387	5 fmol
6PGL_ECOLI	22.1884228697838	50 fmol
6PGL_ECOLI	22.2554908463978	50 fmol
6PGL_ECOLI	22.1993779243751	50 fmol
AAER_ECOLI	19.794049972471	0.1 fmol
AAER_ECOLI	19.754446767122	0.1 fmol
AAER_ECOLI	19.277410288303	0.1 fmol
AAER_ECOLI	19.3928119033229	0.25 fmol
AAER_ECOLI	19.555086032779	0.25 fmol
AAER_ECOLI	19.6777379972858	0.25 fmol
AAER_ECOLI	19.1357041296398	1 fmol
AAER_ECOLI	19.439660284735	1 fmol
AAER_ECOLI	19.3812758848198	1 fmol
AAER_ECOLI	19.6977382418649	10 fmol
AAER_ECOLI	19.6062813934362	10 fmol
AAER_ECOLI	19.250043700973	10 fmol
AAER_ECOLI	19.4711387783715	2.5 fmol
AAER_ECOLI	19.8067021347547	2.5 fmol
AAER_ECOLI	19.4040746660676	2.5 fmol
AAER_ECOLI	19.53161309981	25 fmol
AAER_ECOLI	19.4110559886673	25 fmol
AAER_ECOLI	19.2223894190232	25 fmol
AAER_ECOLI	19.4596210824359	5 fmol
AAER_ECOLI	19.8924687380353	5 fmol
AAER_ECOLI	19.2282123414606	5 fmol
AAER_ECOLI	19.679809214424	50 fmol
AAER_ECOLI	19.0826322643813	50 fmol
AAER_ECOLI	19.430830393252	50 fmol
AAS_ECOLI	18.8386079740726	0.1 fmol
AAS_ECOLI	18.6660863258274	0.1 fmol
AAS_ECOLI	18.7219195448414	0.1 fmol
AAS_ECOLI	18.6232841769716	0.25 fmol
AAS_ECOLI	18.6502744535655	0.25 fmol
AAS_ECOLI	18.748166899158	0.25 fmol
AAS_ECOLI	18.7742426710526	1 fmol
AAS_ECOLI	18.6272865576898	1 fmol
AAS_ECOLI	18.6475508635292	1 fmol
AAS_ECOLI	18.8496833389836	10 fmol
AAS_ECOLI	18.8541698163434	10 fmol
AAS_ECOLI	18.7719013309894	10 fmol
AAS_ECOLI	18.7119183589039	2.5 fmol
AAS_ECOLI	18.7485516438262	2.5 fmol
AAS_ECOLI	18.8527110251661	2.5 fmol
AAS_ECOLI	18.7835607132857	25 fmol
AAS_ECOLI	18.8495571387892	25 fmol
AAS_ECOLI	18.7270740678726	25 fmol
AAS_ECOLI	18.7479962782273	5 fmol
AAS_ECOLI	18.87847866462	5 fmol
AAS_ECOLI	18.5825623046025	5 fmol
AAS_ECOLI	18.7704411063118	50 fmol
AAS_ECOLI	18.8045455980999	50 fmol
AAS_ECOLI	18.8307650146927	50 fmol
AAT_ECOLI	20.7746305520859	0.1 fmol
AAT_ECOLI	20.7380924814715	0.1 fmol
AAT_ECOLI	20.7617297758463	0.1 fmol
AAT_ECOLI	20.7750079171809	0.25 fmol
AAT_ECOLI	20.708368494621	0.25 fmol
AAT_ECOLI	20.6273800861558	0.25 fmol
AAT_ECOLI	20.8308086492063	1 fmol
AAT_ECOLI	20.8032717011128	1 fmol
AAT_ECOLI	20.7522983490915	1 fmol
AAT_ECOLI	20.8430638664891	10 fmol
AAT_ECOLI	20.8205525111279	10 fmol
AAT_ECOLI	20.8191534882017	10 fmol
AAT_ECOLI	20.7913953034867	2.5 fmol
AAT_ECOLI	20.8233747438924	2.5 fmol
AAT_ECOLI	20.8164731015069	2.5 fmol
AAT_ECOLI	20.8029691397839	25 fmol
AAT_ECOLI	20.741961759685	25 fmol
AAT_ECOLI	20.7340565980181	25 fmol
AAT_ECOLI	20.8096256058663	5 fmol
AAT_ECOLI	20.7967113654125	5 fmol
AAT_ECOLI	20.7987757726242	5 fmol
AAT_ECOLI	20.7049226908685	50 fmol
AAT_ECOLI	20.6968649459986	50 fmol
AAT_ECOLI	20.6883911216198	50 fmol
ACCA_ECOLI	20.2113644991484	0.1 fmol
ACCA_ECOLI	20.1347058943584	0.1 fmol
ACCA_ECOLI	20.1650545729262	0.1 fmol
ACCA_ECOLI	20.2085225913326	0.25 fmol
ACCA_ECOLI	20.1533034998828	0.25 fmol
ACCA_ECOLI	20.1636517738871	0.25 fmol
ACCA_ECOLI	20.2929027314188	1 fmol
ACCA_ECOLI	20.2521160126784	1 fmol
ACCA_ECOLI	20.1798716478833	1 fmol
ACCA_ECOLI	20.2546020330386	10 fmol
ACCA_ECOLI	20.3092427690304	10 fmol
ACCA_ECOLI	20.2110475887583	10 fmol
ACCA_ECOLI	20.2674618994158	2.5 fmol
ACCA_ECOLI	20.214780050608	2.5 fmol
ACCA_ECOLI	20.2331807439072	2.5 fmol
ACCA_ECOLI	20.3229351752947	25 fmol
ACCA_ECOLI	20.2608338075249	25 fmol
ACCA_ECOLI	20.3249669096742	25 fmol
ACCA_ECOLI	20.2791711020202	5 fmol
ACCA_ECOLI	20.2542158329526	5 fmol
ACCA_ECOLI	20.2927732210535	5 fmol
ACCA_ECOLI	20.2462261350947	50 fmol
ACCA_ECOLI	20.2210825552566	50 fmol
ACCA_ECOLI	20.2621977194838	50 fmol
ACCC_ECOLI	20.3404160150893	0.1 fmol
ACCC_ECOLI	20.3360294817997	0.1 fmol
ACCC_ECOLI	20.3236292889308	0.1 fmol
ACCC_ECOLI	20.4607814544493	0.25 fmol
ACCC_ECOLI	20.3558116056811	0.25 fmol
ACCC_ECOLI	20.3572260509635	0.25 fmol
ACCC_ECOLI	20.4073222694262	1 fmol
ACCC_ECOLI	20.3843622732694	1 fmol
ACCC_ECOLI	20.2937163829917	1 fmol
ACCC_ECOLI	20.4106809713235	10 fmol
ACCC_ECOLI	20.3738921463274	10 fmol
ACCC_ECOLI	20.3459735691949	10 fmol
ACCC_ECOLI	20.3895674352955	2.5 fmol
ACCC_ECOLI	20.3834104330536	2.5 fmol
ACCC_ECOLI	20.3599210537828	2.5 fmol
ACCC_ECOLI	20.4445507268201	25 fmol
ACCC_ECOLI	20.414749597826	25 fmol
ACCC_ECOLI	20.297985143076	25 fmol
ACCC_ECOLI	20.4383000087094	5 fmol
ACCC_ECOLI	20.3693213825426	5 fmol
ACCC_ECOLI	20.3540428506028	5 fmol
ACCC_ECOLI	20.3462909213652	50 fmol
ACCC_ECOLI	20.3420761948624	50 fmol
ACCC_ECOLI	20.3364331517855	50 fmol
ACCD_ECOLI	20.9121988202345	0.1 fmol
ACCD_ECOLI	20.8933183944755	0.1 fmol
ACCD_ECOLI	21.0960077140584	0.1 fmol
ACCD_ECOLI	21.0060595688495	0.25 fmol
ACCD_ECOLI	20.9766935157384	0.25 fmol
ACCD_ECOLI	21.030504576345	0.25 fmol
ACCD_ECOLI	21.0536253286425	1 fmol
ACCD_ECOLI	21.0186172960931	1 fmol
ACCD_ECOLI	20.957274062344	1 fmol
ACCD_ECOLI	20.9909226254742	10 fmol
ACCD_ECOLI	21.053545619792	10 fmol
ACCD_ECOLI	21.0106473669152	10 fmol
ACCD_ECOLI	20.9227527864236	2.5 fmol
ACCD_ECOLI	21.0707823827778	2.5 fmol
ACCD_ECOLI	21.0631467235983	2.5 fmol
ACCD_ECOLI	20.9073388245917	25 fmol
ACCD_ECOLI	21.0385253140343	25 fmol
ACCD_ECOLI	21.0777938036521	25 fmol
ACCD_ECOLI	20.8901446386601	5 fmol
ACCD_ECOLI	21.0902892334563	5 fmol
ACCD_ECOLI	21.1036562134381	5 fmol
ACCD_ECOLI	20.7888620008961	50 fmol
ACCD_ECOLI	20.98872622064	50 fmol
ACCD_ECOLI	20.9392584413079	50 fmol
ACEA_ECOLI	19.8012959091058	0.1 fmol
ACEA_ECOLI	19.7535639942306	0.1 fmol
ACEA_ECOLI	19.5797965157072	0.1 fmol
ACEA_ECOLI	19.8157666945197	0.25 fmol
ACEA_ECOLI	19.8678596519552	0.25 fmol
ACEA_ECOLI	19.7360302723441	0.25 fmol
ACEA_ECOLI	19.7259984291459	1 fmol
ACEA_ECOLI	19.793802375569	1 fmol
ACEA_ECOLI	19.6911692946243	1 fmol
ACEA_ECOLI	19.8853663867308	10 fmol
ACEA_ECOLI	19.8563262345936	10 fmol
ACEA_ECOLI	19.7545263472585	10 fmol
ACEA_ECOLI	19.8465621724374	2.5 fmol
ACEA_ECOLI	19.8343641569245	2.5 fmol
ACEA_ECOLI	19.7876101912824	2.5 fmol
ACEA_ECOLI	19.7172497786698	25 fmol
ACEA_ECOLI	19.733152118442	25 fmol
ACEA_ECOLI	19.7709003996822	25 fmol
ACEA_ECOLI	19.7965188575891	5 fmol
ACEA_ECOLI	19.8465717281741	5 fmol
ACEA_ECOLI	19.7255826986825	5 fmol
ACEA_ECOLI	19.6844754164169	50 fmol
ACEA_ECOLI	19.6956573969033	50 fmol
ACEA_ECOLI	19.6473582598212	50 fmol
ACFD_ECOLI	19.2407571375591	0.1 fmol
ACFD_ECOLI	19.1658787232709	0.1 fmol
ACFD_ECOLI	19.2101865337862	0.1 fmol
ACFD_ECOLI	19.262219030088	0.25 fmol
ACFD_ECOLI	19.289167671261	0.25 fmol
ACFD_ECOLI	19.2692451524137	0.25 fmol
ACFD_ECOLI	19.3232538420532	1 fmol
ACFD_ECOLI	19.22347598145	1 fmol
ACFD_ECOLI	19.1692405149353	1 fmol
ACFD_ECOLI	19.3245311259953	10 fmol
ACFD_ECOLI	19.3186146449506	10 fmol
ACFD_ECOLI	19.3520128746295	10 fmol
ACFD_ECOLI	19.3483406065024	2.5 fmol
ACFD_ECOLI	19.2685031678187	2.5 fmol
ACFD_ECOLI	19.272540134459	2.5 fmol
ACFD_ECOLI	19.2805892516626	25 fmol
ACFD_ECOLI	19.2605802066103	25 fmol
ACFD_ECOLI	19.2833227964069	25 fmol
ACFD_ECOLI	19.3131502181954	5 fmol
ACFD_ECOLI	19.3256602902704	5 fmol
ACFD_ECOLI	19.3400431043211	5 fmol
ACFD_ECOLI	19.2309738806877	50 fmol
ACFD_ECOLI	19.2212415731051	50 fmol
ACFD_ECOLI	19.2617174958832	50 fmol
ACKA_ECOLI	20.8838709215573	0.1 fmol
ACKA_ECOLI	20.9217804155953	0.1 fmol
ACKA_ECOLI	20.8954593723755	0.1 fmol
ACKA_ECOLI	20.7987744530929	0.25 fmol
ACKA_ECOLI	20.9532728540614	0.25 fmol
ACKA_ECOLI	20.9448005160933	0.25 fmol
ACKA_ECOLI	20.9339757943461	1 fmol
ACKA_ECOLI	21.0539799358213	1 fmol
ACKA_ECOLI	21.0002150628487	1 fmol
ACKA_ECOLI	20.9776885539283	10 fmol
ACKA_ECOLI	21.0193710633479	10 fmol
ACKA_ECOLI	21.0185136591008	10 fmol
ACKA_ECOLI	20.975063091626	2.5 fmol
ACKA_ECOLI	21.0586970382508	2.5 fmol
ACKA_ECOLI	20.9708583533504	2.5 fmol
ACKA_ECOLI	20.9912609594467	25 fmol
ACKA_ECOLI	21.1001047480444	25 fmol
ACKA_ECOLI	21.0562358493673	25 fmol
ACKA_ECOLI	21.0506918322112	5 fmol
ACKA_ECOLI	21.1047333891751	5 fmol
ACKA_ECOLI	21.0563832098845	5 fmol
ACKA_ECOLI	20.930606935094	50 fmol
ACKA_ECOLI	21.0365487297334	50 fmol
ACKA_ECOLI	21.0451861504638	50 fmol
ACNA_ECOLI	18.7930438174303	0.1 fmol
ACNA_ECOLI	18.7125125014852	0.1 fmol
ACNA_ECOLI	18.6912701829686	0.1 fmol
ACNA_ECOLI	18.7420026306285	0.25 fmol
ACNA_ECOLI	18.6854641037193	0.25 fmol
ACNA_ECOLI	18.749123527883	0.25 fmol
ACNA_ECOLI	18.7394980652176	1 fmol
ACNA_ECOLI	18.6889165750564	1 fmol
ACNA_ECOLI	18.7143905048122	1 fmol
ACNA_ECOLI	18.7327153821782	10 fmol
ACNA_ECOLI	18.71555092124	10 fmol
ACNA_ECOLI	18.7562659516647	10 fmol
ACNA_ECOLI	18.7300638368299	2.5 fmol
ACNA_ECOLI	18.7738967938795	2.5 fmol
ACNA_ECOLI	18.8195703238197	2.5 fmol
ACNA_ECOLI	18.8571886718983	25 fmol
ACNA_ECOLI	18.7028464693876	25 fmol
ACNA_ECOLI	18.8089032349246	25 fmol
ACNA_ECOLI	18.8741849687475	5 fmol
ACNA_ECOLI	18.75700396695	5 fmol
ACNA_ECOLI	18.8405352079481	5 fmol
ACNA_ECOLI	18.6180897140642	50 fmol
ACNA_ECOLI	18.6884313136664	50 fmol
ACNA_ECOLI	18.7152194042364	50 fmol
ACNB_ECOLI	20.4110903675869	0.1 fmol
ACNB_ECOLI	20.383349974653	0.1 fmol
ACNB_ECOLI	20.3604095341144	0.1 fmol
ACNB_ECOLI	20.3649325867423	0.25 fmol
ACNB_ECOLI	20.3995615147058	0.25 fmol
ACNB_ECOLI	20.3985888774707	0.25 fmol
ACNB_ECOLI	20.4405872660804	1 fmol
ACNB_ECOLI	20.4504041866782	1 fmol
ACNB_ECOLI	20.3057200168964	1 fmol
ACNB_ECOLI	20.3991759567396	10 fmol
ACNB_ECOLI	20.424240811449	10 fmol
ACNB_ECOLI	20.3621181027872	10 fmol
ACNB_ECOLI	20.4370101037915	2.5 fmol
ACNB_ECOLI	20.450291695561	2.5 fmol
ACNB_ECOLI	20.4245024695042	2.5 fmol
ACNB_ECOLI	20.4117372632366	25 fmol
ACNB_ECOLI	20.4482067913768	25 fmol
ACNB_ECOLI	20.3814790024536	25 fmol
ACNB_ECOLI	20.4353811127771	5 fmol
ACNB_ECOLI	20.4306879131207	5 fmol
ACNB_ECOLI	20.4161077487163	5 fmol
ACNB_ECOLI	20.3540280144625	50 fmol
ACNB_ECOLI	20.3818878269184	50 fmol
ACNB_ECOLI	20.3444658127222	50 fmol
ACP_ECOLI	25.1137798347661	0.1 fmol
ACP_ECOLI	24.9800323032734	0.1 fmol
ACP_ECOLI	24.9133157728983	0.1 fmol
ACP_ECOLI	24.8881538154021	0.25 fmol
ACP_ECOLI	24.8094464915981	0.25 fmol
ACP_ECOLI	24.7655638259709	0.25 fmol
ACP_ECOLI	25.1549593284168	1 fmol
ACP_ECOLI	25.0070593530826	1 fmol
ACP_ECOLI	24.7950078596933	1 fmol
ACP_ECOLI	25.2171769347536	10 fmol
ACP_ECOLI	24.9800968927084	10 fmol
ACP_ECOLI	24.8543429421816	10 fmol
ACP_ECOLI	25.0326222776601	2.5 fmol
ACP_ECOLI	24.9250572149269	2.5 fmol
ACP_ECOLI	24.8651375442337	2.5 fmol
ACP_ECOLI	25.205551157343	25 fmol
ACP_ECOLI	24.9290989567605	25 fmol
ACP_ECOLI	24.7329878902889	25 fmol
ACP_ECOLI	25.1470022036771	5 fmol
ACP_ECOLI	24.9218093665601	5 fmol
ACP_ECOLI	24.8969655644154	5 fmol
ACP_ECOLI	25.0572816793225	50 fmol
ACP_ECOLI	24.778750360359	50 fmol
ACP_ECOLI	24.7221128042788	50 fmol
ACPH_ECOLI	18.4381468632821	0.1 fmol
ACPH_ECOLI	18.4587443061049	0.1 fmol
ACPH_ECOLI	17.9764065058453	0.1 fmol
ACPH_ECOLI	17.9368440959079	0.25 fmol
ACPH_ECOLI	18.0944655802314	0.25 fmol
ACPH_ECOLI	18.3096183387453	1 fmol
ACPH_ECOLI	18.293641955379	1 fmol
ACPH_ECOLI	18.0187911342218	1 fmol
ACPH_ECOLI	18.3255274997785	10 fmol
ACPH_ECOLI	18.3272185114831	10 fmol
ACPH_ECOLI	18.7016121103583	10 fmol
ACPH_ECOLI	18.8170562395067	2.5 fmol
ACPH_ECOLI	18.4166212717015	2.5 fmol
ACPH_ECOLI	18.7649093525592	2.5 fmol
ACPH_ECOLI	18.3344986053841	25 fmol
ACPH_ECOLI	18.4153522136273	25 fmol
ACPH_ECOLI	18.5414122936669	25 fmol
ACPH_ECOLI	17.9225861558018	5 fmol
ACPH_ECOLI	18.6705029195398	5 fmol
ACPH_ECOLI	18.7403283444812	5 fmol
ACPH_ECOLI	18.6363452043955	50 fmol
ACPH_ECOLI	18.3692213815931	50 fmol
ACPH_ECOLI	18.6243308925191	50 fmol
ACPT_ECOLI	18.8004650818404	0.1 fmol
ACPT_ECOLI	17.4921703622528	0.25 fmol
ACPT_ECOLI	18.3486659839418	0.25 fmol
ACPT_ECOLI	18.0785567734948	1 fmol
ACPT_ECOLI	18.6395325701242	1 fmol
ACPT_ECOLI	17.123155144658	1 fmol
ACPT_ECOLI	18.9957696392403	10 fmol
ACPT_ECOLI	18.678569425709	10 fmol
ACPT_ECOLI	19.2241578257997	2.5 fmol
ACPT_ECOLI	18.4389593532683	2.5 fmol
ACPT_ECOLI	18.1096922816837	25 fmol
ACPT_ECOLI	18.59095410828	5 fmol
ACPT_ECOLI	18.8530854753046	5 fmol
ACPT_ECOLI	18.7331297339749	50 fmol
ACPT_ECOLI	17.8738877442209	50 fmol
ACRA_ECOLI	20.1216695658892	0.1 fmol
ACRA_ECOLI	20.0812926953215	0.1 fmol
ACRA_ECOLI	20.0438968074189	0.1 fmol
ACRA_ECOLI	20.0120873746073	0.25 fmol
ACRA_ECOLI	20.1210199375304	0.25 fmol
ACRA_ECOLI	20.006645140686	0.25 fmol
ACRA_ECOLI	20.142421967902	1 fmol
ACRA_ECOLI	20.1681806588764	1 fmol
ACRA_ECOLI	20.0104117045449	1 fmol
ACRA_ECOLI	20.1072747581431	10 fmol
ACRA_ECOLI	20.165152860533	10 fmol
ACRA_ECOLI	20.0990863703841	10 fmol
ACRA_ECOLI	20.1155719409547	2.5 fmol
ACRA_ECOLI	20.1421110227101	2.5 fmol
ACRA_ECOLI	20.1029155610606	2.5 fmol
ACRA_ECOLI	20.0989873314633	25 fmol
ACRA_ECOLI	20.0922794563061	25 fmol
ACRA_ECOLI	20.0746156908307	25 fmol
ACRA_ECOLI	20.1581520580629	5 fmol
ACRA_ECOLI	20.122580077984	5 fmol
ACRA_ECOLI	20.0404410882279	5 fmol
ACRA_ECOLI	20.0143380934009	50 fmol
ACRA_ECOLI	20.0268124390517	50 fmol
ACRA_ECOLI	20.0355525926725	50 fmol
ACRB_ECOLI	19.2063700938346	0.1 fmol
ACRB_ECOLI	19.0560476672157	0.1 fmol
ACRB_ECOLI	19.1423675796514	0.1 fmol
ACRB_ECOLI	19.0637319609788	0.25 fmol
ACRB_ECOLI	18.9230823203002	0.25 fmol
ACRB_ECOLI	19.1068550859643	0.25 fmol
ACRB_ECOLI	19.2293642285936	1 fmol
ACRB_ECOLI	19.2165083337752	1 fmol
ACRB_ECOLI	19.1583751141712	1 fmol
ACRB_ECOLI	19.2472032088788	10 fmol
ACRB_ECOLI	19.1663129621824	10 fmol
ACRB_ECOLI	19.3168779432279	10 fmol
ACRB_ECOLI	19.2113109556657	2.5 fmol
ACRB_ECOLI	19.0722020334743	2.5 fmol
ACRB_ECOLI	19.2579412334821	2.5 fmol
ACRB_ECOLI	19.1185761155345	25 fmol
ACRB_ECOLI	19.2334447121179	25 fmol
ACRB_ECOLI	19.2548989532471	25 fmol
ACRB_ECOLI	19.248458311598	5 fmol
ACRB_ECOLI	19.2064792105614	5 fmol
ACRB_ECOLI	19.2574407803555	5 fmol
ACRB_ECOLI	19.1829215629211	50 fmol
ACRB_ECOLI	19.1803128062095	50 fmol
ACRB_ECOLI	19.2759860904074	50 fmol
ACRF_ECOLI	17.0446031154576	0.1 fmol
ACRF_ECOLI	17.1271528051444	0.1 fmol
ACRF_ECOLI	17.2418756504502	0.1 fmol
ACRF_ECOLI	16.982168440391	0.25 fmol
ACRF_ECOLI	16.9908087620193	0.25 fmol
ACRF_ECOLI	17.1519785622958	0.25 fmol
ACRF_ECOLI	17.434070914081	1 fmol
ACRF_ECOLI	16.1383697768761	1 fmol
ACRF_ECOLI	17.4657908520118	10 fmol
ACRF_ECOLI	17.7974224518692	10 fmol
ACRF_ECOLI	17.8050116499563	10 fmol
ACRF_ECOLI	17.4854251577246	2.5 fmol
ACRF_ECOLI	17.0471108420454	2.5 fmol
ACRF_ECOLI	16.8540402892929	2.5 fmol
ACRF_ECOLI	17.4843618939261	25 fmol
ACRF_ECOLI	18.1537931753817	25 fmol
ACRF_ECOLI	17.167474119116	25 fmol
ACRF_ECOLI	16.836903387144	5 fmol
ACRF_ECOLI	17.3458597647384	5 fmol
ACRF_ECOLI	17.7186179257813	50 fmol
ACRF_ECOLI	17.1120774612076	50 fmol
ACRF_ECOLI	17.154831110712	50 fmol
ACSA_ECOLI	17.9584706485204	0.1 fmol
ACSA_ECOLI	17.7380164676567	0.1 fmol
ACSA_ECOLI	17.7860945980106	0.1 fmol
ACSA_ECOLI	17.9838728239351	0.25 fmol
ACSA_ECOLI	17.7297354874979	0.25 fmol
ACSA_ECOLI	17.8618772444083	0.25 fmol
ACSA_ECOLI	17.4669726029179	1 fmol
ACSA_ECOLI	17.8273756644519	1 fmol
ACSA_ECOLI	18.1724805918567	1 fmol
ACSA_ECOLI	17.8835922288516	10 fmol
ACSA_ECOLI	17.4884184126078	10 fmol
ACSA_ECOLI	17.8309178149056	10 fmol
ACSA_ECOLI	17.1885151528698	2.5 fmol
ACSA_ECOLI	17.9262748900406	2.5 fmol
ACSA_ECOLI	17.8286822659577	2.5 fmol
ACSA_ECOLI	17.8473592228749	25 fmol
ACSA_ECOLI	17.9643991494251	25 fmol
ACSA_ECOLI	17.9621753376653	25 fmol
ACSA_ECOLI	17.5341760803017	5 fmol
ACSA_ECOLI	17.8727251610273	5 fmol
ACSA_ECOLI	17.8829893831608	5 fmol
ACSA_ECOLI	17.6641772201397	50 fmol
ACSA_ECOLI	17.7902646045768	50 fmol
ACSA_ECOLI	17.781334148519	50 fmol
ACUI_ECOLI	20.0411893107877	0.1 fmol
ACUI_ECOLI	20.1708323239304	0.1 fmol
ACUI_ECOLI	20.0311957618539	0.1 fmol
ACUI_ECOLI	20.0774919815888	0.25 fmol
ACUI_ECOLI	20.0493111601916	0.25 fmol
ACUI_ECOLI	20.0097044037385	0.25 fmol
ACUI_ECOLI	20.2950670935092	1 fmol
ACUI_ECOLI	20.1291621726869	1 fmol
ACUI_ECOLI	20.0947116118242	1 fmol
ACUI_ECOLI	20.2436616227946	10 fmol
ACUI_ECOLI	20.1707238408188	10 fmol
ACUI_ECOLI	20.1791605138019	10 fmol
ACUI_ECOLI	20.2759478950664	2.5 fmol
ACUI_ECOLI	20.1899829368517	2.5 fmol
ACUI_ECOLI	20.1835449527671	2.5 fmol
ACUI_ECOLI	20.1042489857766	25 fmol
ACUI_ECOLI	20.1534574707042	25 fmol
ACUI_ECOLI	20.1350433230743	25 fmol
ACUI_ECOLI	20.2061861123327	5 fmol
ACUI_ECOLI	20.2353634464665	5 fmol
ACUI_ECOLI	20.2264918174824	5 fmol
ACUI_ECOLI	20.2697336384161	50 fmol
ACUI_ECOLI	20.2273674238216	50 fmol
ACUI_ECOLI	20.1312753111707	50 fmol
ADD_ECOLI	20.3924657777836	0.1 fmol
ADD_ECOLI	20.4330840358512	0.1 fmol
ADD_ECOLI	20.4234377168176	0.1 fmol
ADD_ECOLI	20.4782924903959	0.25 fmol
ADD_ECOLI	20.3896284162074	0.25 fmol
ADD_ECOLI	20.3797312330327	0.25 fmol
ADD_ECOLI	20.5185881940269	1 fmol
ADD_ECOLI	20.4684218431685	1 fmol
ADD_ECOLI	20.4396995967974	1 fmol
ADD_ECOLI	20.566659959522	10 fmol
ADD_ECOLI	20.5502754750262	10 fmol
ADD_ECOLI	20.4614909093156	10 fmol
ADD_ECOLI	20.4972783059479	2.5 fmol
ADD_ECOLI	20.5145520227211	2.5 fmol
ADD_ECOLI	20.4734621306605	2.5 fmol
ADD_ECOLI	20.5449688774188	25 fmol
ADD_ECOLI	20.5357064955162	25 fmol
ADD_ECOLI	20.5129860148622	25 fmol
ADD_ECOLI	20.5516910257151	5 fmol
ADD_ECOLI	20.5121652800178	5 fmol
ADD_ECOLI	20.5207383824748	5 fmol
ADD_ECOLI	20.4954495671851	50 fmol
ADD_ECOLI	20.5232157181079	50 fmol
ADD_ECOLI	20.4742506082379	50 fmol
ADEC_ECOLI	18.1318869259754	0.1 fmol
ADEC_ECOLI	18.0134683776126	0.1 fmol
ADEC_ECOLI	17.8637130533954	0.1 fmol
ADEC_ECOLI	18.3170246707535	0.25 fmol
ADEC_ECOLI	17.91526079822	0.25 fmol
ADEC_ECOLI	17.5972439024709	0.25 fmol
ADEC_ECOLI	18.1471089577658	1 fmol
ADEC_ECOLI	18.1377492961485	1 fmol
ADEC_ECOLI	18.1482912902644	1 fmol
ADEC_ECOLI	18.0772918634214	10 fmol
ADEC_ECOLI	18.2141869050054	10 fmol
ADEC_ECOLI	17.8468882666008	10 fmol
ADEC_ECOLI	18.4422412110226	2.5 fmol
ADEC_ECOLI	18.3673724596736	2.5 fmol
ADEC_ECOLI	17.5588815219917	2.5 fmol
ADEC_ECOLI	17.9432995173777	25 fmol
ADEC_ECOLI	17.831063122961	25 fmol
ADEC_ECOLI	17.8699414039199	25 fmol
ADEC_ECOLI	17.9597635399784	5 fmol
ADEC_ECOLI	18.021625646807	5 fmol
ADEC_ECOLI	17.9268691499053	5 fmol
ADEC_ECOLI	18.2129263177491	50 fmol
ADEC_ECOLI	17.8529769117784	50 fmol
ADEC_ECOLI	18.0277373805467	50 fmol
ADHE_ECOLI	21.1548678504729	0.1 fmol
ADHE_ECOLI	21.1506831885488	0.1 fmol
ADHE_ECOLI	21.1586147566236	0.1 fmol
ADHE_ECOLI	21.1534857921737	0.25 fmol
ADHE_ECOLI	21.2049433258058	0.25 fmol
ADHE_ECOLI	21.1673623350898	0.25 fmol
ADHE_ECOLI	21.2356945542717	1 fmol
ADHE_ECOLI	21.2307990636283	1 fmol
ADHE_ECOLI	21.1800596331322	1 fmol
ADHE_ECOLI	21.1946851364088	10 fmol
ADHE_ECOLI	21.2065183391577	10 fmol
ADHE_ECOLI	21.1634415407326	10 fmol
ADHE_ECOLI	21.2332612448871	2.5 fmol
ADHE_ECOLI	21.2508097260703	2.5 fmol
ADHE_ECOLI	21.2222779359746	2.5 fmol
ADHE_ECOLI	21.1890586944833	25 fmol
ADHE_ECOLI	21.1879313824509	25 fmol
ADHE_ECOLI	21.183998178323	25 fmol
ADHE_ECOLI	21.2249671990676	5 fmol
ADHE_ECOLI	21.2461033859467	5 fmol
ADHE_ECOLI	21.2147204375218	5 fmol
ADHE_ECOLI	21.0929665847616	50 fmol
ADHE_ECOLI	21.1293712394015	50 fmol
ADHE_ECOLI	21.0892313522874	50 fmol
ADHP_ECOLI	18.4285069575616	0.1 fmol
ADHP_ECOLI	18.7113917097616	0.1 fmol
ADHP_ECOLI	18.6692023074732	0.1 fmol
ADHP_ECOLI	18.6686090250113	0.25 fmol
ADHP_ECOLI	18.4830510908288	0.25 fmol
ADHP_ECOLI	18.1284136436651	0.25 fmol
ADHP_ECOLI	18.8999215160215	1 fmol
ADHP_ECOLI	18.7064690576572	1 fmol
ADHP_ECOLI	18.6927191947466	1 fmol
ADHP_ECOLI	18.5278708609469	10 fmol
ADHP_ECOLI	18.891609169254	10 fmol
ADHP_ECOLI	18.7825329014461	10 fmol
ADHP_ECOLI	18.5135534825431	2.5 fmol
ADHP_ECOLI	18.341329453672	2.5 fmol
ADHP_ECOLI	18.6119150812836	2.5 fmol
ADHP_ECOLI	18.8595865019916	25 fmol
ADHP_ECOLI	18.702804537727	25 fmol
ADHP_ECOLI	18.8969066120663	25 fmol
ADHP_ECOLI	18.9876502123963	5 fmol
ADHP_ECOLI	18.6905617020463	5 fmol
ADHP_ECOLI	19.0054732352431	5 fmol
ADHP_ECOLI	18.8483706655971	50 fmol
ADHP_ECOLI	18.9118977012345	50 fmol
ADHP_ECOLI	19.0965879430005	50 fmol
ADIA_ECOLI	18.0863389700577	0.1 fmol
ADIA_ECOLI	17.9862096346352	0.1 fmol
ADIA_ECOLI	17.973014791545	0.1 fmol
ADIA_ECOLI	18.0741232505964	0.25 fmol
ADIA_ECOLI	18.019834988865	0.25 fmol
ADIA_ECOLI	18.1290058197605	0.25 fmol
ADIA_ECOLI	18.1189507810685	1 fmol
ADIA_ECOLI	18.1072229555647	1 fmol
ADIA_ECOLI	18.0173128593757	1 fmol
ADIA_ECOLI	18.0870645116868	10 fmol
ADIA_ECOLI	18.0022915778879	10 fmol
ADIA_ECOLI	18.1189936052591	10 fmol
ADIA_ECOLI	18.0720847298628	2.5 fmol
ADIA_ECOLI	18.1547887777927	2.5 fmol
ADIA_ECOLI	18.0893666983993	2.5 fmol
ADIA_ECOLI	18.0409420465661	25 fmol
ADIA_ECOLI	18.2595736084448	25 fmol
ADIA_ECOLI	17.9037234624358	25 fmol
ADIA_ECOLI	18.1741754650666	5 fmol
ADIA_ECOLI	18.0914167166862	5 fmol
ADIA_ECOLI	18.0239778764454	5 fmol
ADIA_ECOLI	18.0722103804286	50 fmol
ADIA_ECOLI	18.1034599217276	50 fmol
ADIA_ECOLI	17.9067626338255	50 fmol
ADIC_ECOLI	19.8837904510963	0.1 fmol
ADIC_ECOLI	19.5526169290703	0.1 fmol
ADIC_ECOLI	19.5259815702875	0.1 fmol
ADIC_ECOLI	20.0246887617129	0.25 fmol
ADIC_ECOLI	19.8717861646307	0.25 fmol
ADIC_ECOLI	20.0810795495429	0.25 fmol
ADIC_ECOLI	19.6329895453745	1 fmol
ADIC_ECOLI	19.7906091214082	1 fmol
ADIC_ECOLI	19.6497481481551	1 fmol
ADIC_ECOLI	19.7410311834984	10 fmol
ADIC_ECOLI	19.6075580714257	10 fmol
ADIC_ECOLI	19.668581488447	10 fmol
ADIC_ECOLI	19.6406263491609	2.5 fmol
ADIC_ECOLI	19.2331230911775	2.5 fmol
ADIC_ECOLI	19.9623619296015	2.5 fmol
ADIC_ECOLI	19.846511624526	25 fmol
ADIC_ECOLI	19.6810277734617	25 fmol
ADIC_ECOLI	19.6175453210255	25 fmol
ADIC_ECOLI	19.8355357673164	5 fmol
ADIC_ECOLI	19.932960194211	5 fmol
ADIC_ECOLI	19.7250887713164	5 fmol
ADIC_ECOLI	19.1173272186298	50 fmol
ADIC_ECOLI	19.4967587803302	50 fmol
ADIC_ECOLI	19.7029337784735	50 fmol
ADIY_ECOLI	18.8332193739139	0.1 fmol
ADIY_ECOLI	18.5314606320723	0.1 fmol
ADIY_ECOLI	18.1093603787577	0.1 fmol
ADIY_ECOLI	18.8004565931688	0.25 fmol
ADIY_ECOLI	18.8785058045944	0.25 fmol
ADIY_ECOLI	18.4515668060869	0.25 fmol
ADIY_ECOLI	18.5324054294192	1 fmol
ADIY_ECOLI	18.2379190949118	1 fmol
ADIY_ECOLI	18.8314269852854	1 fmol
ADIY_ECOLI	18.362498553757	10 fmol
ADIY_ECOLI	18.8389512277431	10 fmol
ADIY_ECOLI	18.2274076555437	10 fmol
ADIY_ECOLI	18.5155787894965	2.5 fmol
ADIY_ECOLI	17.9131348550644	2.5 fmol
ADIY_ECOLI	18.5443978136238	2.5 fmol
ADIY_ECOLI	18.3674222826436	25 fmol
ADIY_ECOLI	18.6097737383617	25 fmol
ADIY_ECOLI	18.0505006222208	25 fmol
ADIY_ECOLI	18.6284919580075	5 fmol
ADIY_ECOLI	18.1000928585029	5 fmol
ADIY_ECOLI	18.7596771640572	5 fmol
ADIY_ECOLI	18.668241440591	50 fmol
ADIY_ECOLI	17.9116299014496	50 fmol
ADIY_ECOLI	18.2182506939671	50 fmol
ADPP_ECOLI	19.7994964060269	0.1 fmol
ADPP_ECOLI	19.9059607302271	0.1 fmol
ADPP_ECOLI	19.7568297249578	0.1 fmol
ADPP_ECOLI	19.8138194494036	0.25 fmol
ADPP_ECOLI	19.8048394962067	0.25 fmol
ADPP_ECOLI	19.9332148139315	0.25 fmol
ADPP_ECOLI	19.8969322441058	1 fmol
ADPP_ECOLI	19.7806968406544	1 fmol
ADPP_ECOLI	19.8681982653342	1 fmol
ADPP_ECOLI	19.8568060553268	10 fmol
ADPP_ECOLI	19.8261595694138	10 fmol
ADPP_ECOLI	19.8389862610393	10 fmol
ADPP_ECOLI	19.7966884359759	2.5 fmol
ADPP_ECOLI	19.8844381172866	2.5 fmol
ADPP_ECOLI	20.0083321926736	2.5 fmol
ADPP_ECOLI	19.7673357062756	25 fmol
ADPP_ECOLI	19.7952353588033	25 fmol
ADPP_ECOLI	19.859756188203	25 fmol
ADPP_ECOLI	19.8563557971033	5 fmol
ADPP_ECOLI	19.881123832874	5 fmol
ADPP_ECOLI	19.9345856585552	5 fmol
ADPP_ECOLI	19.7769642554292	50 fmol
ADPP_ECOLI	19.8411328608158	50 fmol
ADPP_ECOLI	19.8604079710171	50 fmol
ADRA_ECOLI	15.4420704780479	10 fmol
ADRA_ECOLI	17.4023708512151	25 fmol
ADRA_ECOLI	17.1854890114632	25 fmol
ADRA_ECOLI	17.6370416720156	25 fmol
ADRA_ECOLI	18.9894828341202	50 fmol
ADRA_ECOLI	19.0412911597533	50 fmol
ADRA_ECOLI	18.901516738444	50 fmol
AEGA_ECOLI	18.8408414437024	0.1 fmol
AEGA_ECOLI	18.7780962736089	0.1 fmol
AEGA_ECOLI	18.8619149547689	0.1 fmol
AEGA_ECOLI	19.1416447843741	0.25 fmol
AEGA_ECOLI	19.1065383291064	0.25 fmol
AEGA_ECOLI	18.9586045934049	0.25 fmol
AEGA_ECOLI	19.3154976264707	1 fmol
AEGA_ECOLI	18.7939833054117	1 fmol
AEGA_ECOLI	18.9578990127304	1 fmol
AEGA_ECOLI	19.1654443475804	10 fmol
AEGA_ECOLI	19.0993457930892	10 fmol
AEGA_ECOLI	18.7253889559983	10 fmol
AEGA_ECOLI	19.0457806859152	2.5 fmol
AEGA_ECOLI	18.7682738135317	2.5 fmol
AEGA_ECOLI	18.9133336222517	2.5 fmol
AEGA_ECOLI	18.9526932483235	25 fmol
AEGA_ECOLI	18.9776260445888	25 fmol
AEGA_ECOLI	18.678700090893	25 fmol
AEGA_ECOLI	18.9477689357353	5 fmol
AEGA_ECOLI	19.1154694744845	5 fmol
AEGA_ECOLI	18.6516813557596	5 fmol
AEGA_ECOLI	18.9480425499368	50 fmol
AEGA_ECOLI	18.77950034081	50 fmol
AEGA_ECOLI	18.8573405146438	50 fmol
AER_ECOLI	17.4463075240697	0.1 fmol
AER_ECOLI	16.9536898100492	0.1 fmol
AER_ECOLI	17.0170466143745	0.25 fmol
AER_ECOLI	17.3906613514866	0.25 fmol
AER_ECOLI	16.4098195084719	1 fmol
AER_ECOLI	17.289272684944	1 fmol
AER_ECOLI	17.0556308091908	1 fmol
AER_ECOLI	16.8908176288355	10 fmol
AER_ECOLI	16.7070592483606	10 fmol
AER_ECOLI	17.1298487298881	2.5 fmol
AER_ECOLI	16.5015230965839	2.5 fmol
AER_ECOLI	16.9436019418003	25 fmol
AER_ECOLI	17.0170119532832	5 fmol
AER_ECOLI	16.9647364704487	5 fmol
AER_ECOLI	17.1137997038694	50 fmol
AER_ECOLI	16.5717482145163	50 fmol
AER_ECOLI	16.8286333309866	50 fmol
AGAR_ECOLI	19.6598225606438	0.1 fmol
AGAR_ECOLI	19.1262056347213	0.1 fmol
AGAR_ECOLI	19.3972759666165	0.1 fmol
AGAR_ECOLI	19.2389751631581	0.25 fmol
AGAR_ECOLI	19.3111422086392	0.25 fmol
AGAR_ECOLI	19.3787760467988	0.25 fmol
AGAR_ECOLI	19.5252833799233	1 fmol
AGAR_ECOLI	19.4827928524102	1 fmol
AGAR_ECOLI	19.2913578169637	1 fmol
AGAR_ECOLI	19.3406725186603	10 fmol
AGAR_ECOLI	19.4011127684834	10 fmol
AGAR_ECOLI	19.3408898222343	10 fmol
AGAR_ECOLI	19.3040993985417	2.5 fmol
AGAR_ECOLI	19.5998493070721	2.5 fmol
AGAR_ECOLI	19.5237328979353	2.5 fmol
AGAR_ECOLI	19.4524616214429	25 fmol
AGAR_ECOLI	19.3855854810021	25 fmol
AGAR_ECOLI	19.5145594391937	25 fmol
AGAR_ECOLI	18.7546290245758	5 fmol
AGAR_ECOLI	19.5768344058406	5 fmol
AGAR_ECOLI	19.2044723947044	5 fmol
AGAR_ECOLI	19.1367508476828	50 fmol
AGAR_ECOLI	19.3995515163105	50 fmol
AGAR_ECOLI	18.8547379761427	50 fmol
AGP_ECOLI	20.1978880591246	0.1 fmol
AGP_ECOLI	20.0498740330491	0.1 fmol
AGP_ECOLI	19.9906666717974	0.1 fmol
AGP_ECOLI	20.2332720834256	0.25 fmol
AGP_ECOLI	20.1232094248064	0.25 fmol
AGP_ECOLI	20.0236800747026	0.25 fmol
AGP_ECOLI	20.1688365678004	1 fmol
AGP_ECOLI	20.1734230355004	1 fmol
AGP_ECOLI	20.0511485988022	1 fmol
AGP_ECOLI	20.1990850851248	10 fmol
AGP_ECOLI	20.1780240701024	10 fmol
AGP_ECOLI	20.1303038131853	10 fmol
AGP_ECOLI	20.0892248821666	2.5 fmol
AGP_ECOLI	20.194858042845	2.5 fmol
AGP_ECOLI	20.0768905357863	2.5 fmol
AGP_ECOLI	20.1213974078502	25 fmol
AGP_ECOLI	20.099355450236	25 fmol
AGP_ECOLI	20.0679280512017	25 fmol
AGP_ECOLI	20.1956651883918	5 fmol
AGP_ECOLI	20.1522176676873	5 fmol
AGP_ECOLI	20.0944204895586	5 fmol
AGP_ECOLI	20.0552062579266	50 fmol
AGP_ECOLI	20.0927542690492	50 fmol
AGP_ECOLI	20.0492461432459	50 fmol
AHPC_ECOLI	22.1182569657183	0.1 fmol
AHPC_ECOLI	22.1003470577373	0.1 fmol
AHPC_ECOLI	22.0603998199284	0.1 fmol
AHPC_ECOLI	22.1415016332505	0.25 fmol
AHPC_ECOLI	22.17953763325	0.25 fmol
AHPC_ECOLI	22.0757453106539	0.25 fmol
AHPC_ECOLI	22.2241504380977	1 fmol
AHPC_ECOLI	22.2517509549894	1 fmol
AHPC_ECOLI	22.1279230405788	1 fmol
AHPC_ECOLI	22.1874919976365	10 fmol
AHPC_ECOLI	22.1795025674789	10 fmol
AHPC_ECOLI	22.15059089249	10 fmol
AHPC_ECOLI	22.1797869627931	2.5 fmol
AHPC_ECOLI	22.2195153511371	2.5 fmol
AHPC_ECOLI	22.1505607315443	2.5 fmol
AHPC_ECOLI	22.1504740698585	25 fmol
AHPC_ECOLI	22.1386540250922	25 fmol
AHPC_ECOLI	22.1455731663718	25 fmol
AHPC_ECOLI	22.187599135768	5 fmol
AHPC_ECOLI	22.1884114507262	5 fmol
AHPC_ECOLI	22.1215888721208	5 fmol
AHPC_ECOLI	22.1186383259209	50 fmol
AHPC_ECOLI	22.0713684324911	50 fmol
AHPC_ECOLI	22.009466433183	50 fmol
AHPF_ECOLI	20.3747504196026	0.1 fmol
AHPF_ECOLI	20.2805474616938	0.1 fmol
AHPF_ECOLI	20.298270738741	0.1 fmol
AHPF_ECOLI	20.3773411033137	0.25 fmol
AHPF_ECOLI	20.2589544153179	0.25 fmol
AHPF_ECOLI	20.2923675323096	0.25 fmol
AHPF_ECOLI	20.3893727720814	1 fmol
AHPF_ECOLI	20.3252795352284	1 fmol
AHPF_ECOLI	20.3381194092109	1 fmol
AHPF_ECOLI	20.3817201829907	10 fmol
AHPF_ECOLI	20.377254108859	10 fmol
AHPF_ECOLI	20.3155808468712	10 fmol
AHPF_ECOLI	20.3633047049004	2.5 fmol
AHPF_ECOLI	20.3409701058145	2.5 fmol
AHPF_ECOLI	20.3331906142324	2.5 fmol
AHPF_ECOLI	20.3590595476108	25 fmol
AHPF_ECOLI	20.3773103951908	25 fmol
AHPF_ECOLI	20.3340370773561	25 fmol
AHPF_ECOLI	20.3547772250229	5 fmol
AHPF_ECOLI	20.3692380412535	5 fmol
AHPF_ECOLI	20.3171216226408	5 fmol
AHPF_ECOLI	20.3037453661412	50 fmol
AHPF_ECOLI	20.2652197096151	50 fmol
AHPF_ECOLI	20.3103711194088	50 fmol
AHR_ECOLI	17.7844731936176	0.1 fmol
AHR_ECOLI	17.7183161237246	0.1 fmol
AHR_ECOLI	17.9907491057669	0.1 fmol
AHR_ECOLI	17.9207331262132	0.25 fmol
AHR_ECOLI	17.8293947550998	0.25 fmol
AHR_ECOLI	17.4060336223849	0.25 fmol
AHR_ECOLI	17.6355874986869	1 fmol
AHR_ECOLI	17.6828821239347	1 fmol
AHR_ECOLI	17.7028252918924	1 fmol
AHR_ECOLI	17.7915974970168	10 fmol
AHR_ECOLI	17.8148899905817	10 fmol
AHR_ECOLI	17.7385093763152	10 fmol
AHR_ECOLI	17.5121378295099	2.5 fmol
AHR_ECOLI	17.8130141242544	2.5 fmol
AHR_ECOLI	17.8109100676087	2.5 fmol
AHR_ECOLI	17.4885822271883	25 fmol
AHR_ECOLI	17.9108996519299	25 fmol
AHR_ECOLI	17.9067488375222	25 fmol
AHR_ECOLI	17.8910645663658	5 fmol
AHR_ECOLI	17.7702592248671	5 fmol
AHR_ECOLI	17.9056161611983	5 fmol
AHR_ECOLI	17.4551185378488	50 fmol
AHR_ECOLI	17.6428682629292	50 fmol
AHR_ECOLI	17.5537781527664	50 fmol
AIDB_ECOLI	18.1016585206062	0.1 fmol
AIDB_ECOLI	18.2604153311504	0.1 fmol
AIDB_ECOLI	17.9947237749574	0.1 fmol
AIDB_ECOLI	17.6773691359462	0.25 fmol
AIDB_ECOLI	18.3832381410693	0.25 fmol
AIDB_ECOLI	17.1218133730832	0.25 fmol
AIDB_ECOLI	18.2476808713011	1 fmol
AIDB_ECOLI	17.6970628254692	1 fmol
AIDB_ECOLI	17.9839597682554	1 fmol
AIDB_ECOLI	18.0958741826534	10 fmol
AIDB_ECOLI	18.2337141535988	10 fmol
AIDB_ECOLI	17.7689360376693	10 fmol
AIDB_ECOLI	18.2305631982878	2.5 fmol
AIDB_ECOLI	18.5277895142067	2.5 fmol
AIDB_ECOLI	18.1541046132323	2.5 fmol
AIDB_ECOLI	18.1373399995607	25 fmol
AIDB_ECOLI	18.1449444543585	25 fmol
AIDB_ECOLI	17.7826095069882	25 fmol
AIDB_ECOLI	17.4537023740101	5 fmol
AIDB_ECOLI	18.0732405195505	5 fmol
AIDB_ECOLI	18.1912330601419	5 fmol
AIDB_ECOLI	18.4865248156168	50 fmol
AIDB_ECOLI	17.6932883766302	50 fmol
AIDB_ECOLI	17.6458887380562	50 fmol
AK1H_ECOLI	18.8532340187753	0.1 fmol
AK1H_ECOLI	18.8192250881929	0.1 fmol
AK1H_ECOLI	18.8394057360763	0.1 fmol
AK1H_ECOLI	18.679100288927	0.25 fmol
AK1H_ECOLI	18.8498210312182	0.25 fmol
AK1H_ECOLI	18.9268650950832	0.25 fmol
AK1H_ECOLI	18.9523084748114	1 fmol
AK1H_ECOLI	18.9121698827896	1 fmol
AK1H_ECOLI	18.8612071071505	1 fmol
AK1H_ECOLI	18.9338233578962	10 fmol
AK1H_ECOLI	18.911527751733	10 fmol
AK1H_ECOLI	18.7025185918766	10 fmol
AK1H_ECOLI	18.7857156002392	2.5 fmol
AK1H_ECOLI	18.9503190090479	2.5 fmol
AK1H_ECOLI	18.7075325854274	2.5 fmol
AK1H_ECOLI	18.7373138123979	25 fmol
AK1H_ECOLI	18.7772003380988	25 fmol
AK1H_ECOLI	18.9953653967967	25 fmol
AK1H_ECOLI	18.8263863165258	5 fmol
AK1H_ECOLI	18.8736627588843	5 fmol
AK1H_ECOLI	18.8350676984279	5 fmol
AK1H_ECOLI	18.7630406578104	50 fmol
AK1H_ECOLI	18.8173791835869	50 fmol
AK1H_ECOLI	18.7904556854801	50 fmol
AK2H_ECOLI	19.2836685970072	0.1 fmol
AK2H_ECOLI	19.251365306518	0.1 fmol
AK2H_ECOLI	19.2042649302628	0.1 fmol
AK2H_ECOLI	19.1094476594438	0.25 fmol
AK2H_ECOLI	19.2889861098052	0.25 fmol
AK2H_ECOLI	19.2076353593432	0.25 fmol
AK2H_ECOLI	19.2607939705575	1 fmol
AK2H_ECOLI	19.2946793803498	1 fmol
AK2H_ECOLI	19.1940246766284	1 fmol
AK2H_ECOLI	19.2906197163564	10 fmol
AK2H_ECOLI	19.3173353855635	10 fmol
AK2H_ECOLI	19.2712712416541	10 fmol
AK2H_ECOLI	19.2915698365423	2.5 fmol
AK2H_ECOLI	19.3601005959561	2.5 fmol
AK2H_ECOLI	19.2993694584279	2.5 fmol
AK2H_ECOLI	19.2532673123005	25 fmol
AK2H_ECOLI	19.1555589427116	25 fmol
AK2H_ECOLI	19.3036723419059	25 fmol
AK2H_ECOLI	19.3318608369376	5 fmol
AK2H_ECOLI	19.3091535225341	5 fmol
AK2H_ECOLI	19.3287793003181	5 fmol
AK2H_ECOLI	19.181281187399	50 fmol
AK2H_ECOLI	19.112449865546	50 fmol
AK2H_ECOLI	19.2570575075701	50 fmol
AK3_ECOLI	19.2320538942644	0.1 fmol
AK3_ECOLI	19.3300028814951	0.1 fmol
AK3_ECOLI	19.3333547381181	0.1 fmol
AK3_ECOLI	19.2483300265593	0.25 fmol
AK3_ECOLI	19.1304952237747	0.25 fmol
AK3_ECOLI	19.2104582078126	0.25 fmol
AK3_ECOLI	19.2656861476261	1 fmol
AK3_ECOLI	19.3192881731953	1 fmol
AK3_ECOLI	19.2096933971649	1 fmol
AK3_ECOLI	19.3553708777261	10 fmol
AK3_ECOLI	19.3180645652132	10 fmol
AK3_ECOLI	19.4267614473758	10 fmol
AK3_ECOLI	19.3571267895321	2.5 fmol
AK3_ECOLI	19.2465920221862	2.5 fmol
AK3_ECOLI	19.3380287072838	2.5 fmol
AK3_ECOLI	19.2539414619035	25 fmol
AK3_ECOLI	19.2864716005117	25 fmol
AK3_ECOLI	19.313515342219	25 fmol
AK3_ECOLI	19.2997006190213	5 fmol
AK3_ECOLI	19.2587680098126	5 fmol
AK3_ECOLI	19.3903784261894	5 fmol
AK3_ECOLI	19.2429548588656	50 fmol
AK3_ECOLI	19.2638324937343	50 fmol
AK3_ECOLI	19.3116105320983	50 fmol
ALAA_ECOLI	18.885017101101	0.1 fmol
ALAA_ECOLI	18.7456041942818	0.1 fmol
ALAA_ECOLI	18.5986823325981	0.1 fmol
ALAA_ECOLI	18.7128690866643	0.25 fmol
ALAA_ECOLI	18.655258206323	0.25 fmol
ALAA_ECOLI	18.6143569868577	0.25 fmol
ALAA_ECOLI	18.693657773547	1 fmol
ALAA_ECOLI	18.7453783757325	1 fmol
ALAA_ECOLI	18.6071646566471	1 fmol
ALAA_ECOLI	18.7896811169085	10 fmol
ALAA_ECOLI	18.6381164199281	10 fmol
ALAA_ECOLI	18.6908364493082	10 fmol
ALAA_ECOLI	18.850818647391	2.5 fmol
ALAA_ECOLI	18.7432963914456	2.5 fmol
ALAA_ECOLI	18.896765650732	2.5 fmol
ALAA_ECOLI	18.8967738475593	25 fmol
ALAA_ECOLI	18.6103346866669	25 fmol
ALAA_ECOLI	18.7184847301958	25 fmol
ALAA_ECOLI	18.7711807906247	5 fmol
ALAA_ECOLI	18.7972231394569	5 fmol
ALAA_ECOLI	18.8779651612799	5 fmol
ALAA_ECOLI	18.7485107552266	50 fmol
ALAA_ECOLI	18.356068505469	50 fmol
ALAA_ECOLI	18.7663801224014	50 fmol
ALAC_ECOLI	20.0604376412187	0.1 fmol
ALAC_ECOLI	19.977623305995	0.1 fmol
ALAC_ECOLI	19.9950098911712	0.1 fmol
ALAC_ECOLI	20.0647146003462	0.25 fmol
ALAC_ECOLI	20.095717043591	0.25 fmol
ALAC_ECOLI	20.0858857935311	0.25 fmol
ALAC_ECOLI	19.9766365202965	1 fmol
ALAC_ECOLI	20.0456504571741	1 fmol
ALAC_ECOLI	19.9460922376628	1 fmol
ALAC_ECOLI	20.0459669867132	10 fmol
ALAC_ECOLI	19.9650628156585	10 fmol
ALAC_ECOLI	20.0502668299121	10 fmol
ALAC_ECOLI	19.9704429377089	2.5 fmol
ALAC_ECOLI	20.0725907359468	2.5 fmol
ALAC_ECOLI	20.0066915474446	2.5 fmol
ALAC_ECOLI	19.9935680245133	25 fmol
ALAC_ECOLI	20.1312202470829	25 fmol
ALAC_ECOLI	20.0778318595995	25 fmol
ALAC_ECOLI	20.0582700997058	5 fmol
ALAC_ECOLI	20.0361310864185	5 fmol
ALAC_ECOLI	20.0210330866468	5 fmol
ALAC_ECOLI	19.9665034655383	50 fmol
ALAC_ECOLI	19.9630621020266	50 fmol
ALAC_ECOLI	19.951604437458	50 fmol
ALDA_ECOLI	18.3295238119214	0.1 fmol
ALDA_ECOLI	17.7944733661808	0.1 fmol
ALDA_ECOLI	17.8046172774028	0.1 fmol
ALDA_ECOLI	18.1810642543351	0.25 fmol
ALDA_ECOLI	17.7796491860615	0.25 fmol
ALDA_ECOLI	18.0298072738961	0.25 fmol
ALDA_ECOLI	18.1542352374884	1 fmol
ALDA_ECOLI	17.6402340095292	1 fmol
ALDA_ECOLI	17.7240611667652	1 fmol
ALDA_ECOLI	17.5225463930132	10 fmol
ALDA_ECOLI	17.9368881500132	10 fmol
ALDA_ECOLI	17.8119276504259	10 fmol
ALDA_ECOLI	18.1865718759137	2.5 fmol
ALDA_ECOLI	17.6458063744092	2.5 fmol
ALDA_ECOLI	17.7051160397196	2.5 fmol
ALDA_ECOLI	17.9564289566557	25 fmol
ALDA_ECOLI	17.6288759023246	25 fmol
ALDA_ECOLI	17.9421306151365	25 fmol
ALDA_ECOLI	18.1776016901443	5 fmol
ALDA_ECOLI	17.8698742584225	5 fmol
ALDA_ECOLI	17.8608392810399	5 fmol
ALDA_ECOLI	18.1100832835994	50 fmol
ALDA_ECOLI	17.9049969270547	50 fmol
ALDA_ECOLI	17.9284376943872	50 fmol
ALDB_ECOLI	18.0737248381184	0.1 fmol
ALDB_ECOLI	17.9455768715373	0.1 fmol
ALDB_ECOLI	18.1217407759158	0.1 fmol
ALDB_ECOLI	18.1635824858555	0.25 fmol
ALDB_ECOLI	18.1870415764865	0.25 fmol
ALDB_ECOLI	18.1384325661847	0.25 fmol
ALDB_ECOLI	18.1836797852341	1 fmol
ALDB_ECOLI	17.9989712745093	1 fmol
ALDB_ECOLI	18.0645919655542	1 fmol
ALDB_ECOLI	17.9554444574647	10 fmol
ALDB_ECOLI	18.0353102082031	10 fmol
ALDB_ECOLI	18.0553880896696	10 fmol
ALDB_ECOLI	18.0992895004776	2.5 fmol
ALDB_ECOLI	18.2409769142702	2.5 fmol
ALDB_ECOLI	18.1494105169993	2.5 fmol
ALDB_ECOLI	18.1376268662431	25 fmol
ALDB_ECOLI	18.0444708990092	25 fmol
ALDB_ECOLI	18.150251650164	25 fmol
ALDB_ECOLI	18.0362349777765	5 fmol
ALDB_ECOLI	18.1503546263136	5 fmol
ALDB_ECOLI	18.2102671464988	5 fmol
ALDB_ECOLI	17.9785772286717	50 fmol
ALDB_ECOLI	17.6979602395246	50 fmol
ALDB_ECOLI	17.9706441361401	50 fmol
ALF_ECOLI	21.5522706715916	0.1 fmol
ALF_ECOLI	21.5015505014488	0.1 fmol
ALF_ECOLI	21.493328975874	0.1 fmol
ALF_ECOLI	21.4894134168812	0.25 fmol
ALF_ECOLI	21.5105201417891	0.25 fmol
ALF_ECOLI	21.5291326492066	0.25 fmol
ALF_ECOLI	21.5205170814298	1 fmol
ALF_ECOLI	21.6001658623216	1 fmol
ALF_ECOLI	21.5452220847393	1 fmol
ALF_ECOLI	21.493984657401	10 fmol
ALF_ECOLI	21.5336263426734	10 fmol
ALF_ECOLI	21.5505997331753	10 fmol
ALF_ECOLI	21.5522329374224	2.5 fmol
ALF_ECOLI	21.5525014760255	2.5 fmol
ALF_ECOLI	21.548112028618	2.5 fmol
ALF_ECOLI	21.5244339415569	25 fmol
ALF_ECOLI	21.5165865619372	25 fmol
ALF_ECOLI	21.5555631336198	25 fmol
ALF_ECOLI	21.5717790577839	5 fmol
ALF_ECOLI	21.5887314057179	5 fmol
ALF_ECOLI	21.6138557940555	5 fmol
ALF_ECOLI	21.4918554376071	50 fmol
ALF_ECOLI	21.4953423617266	50 fmol
ALF_ECOLI	21.5294465817676	50 fmol
ALF1_ECOLI	19.3935429366418	0.1 fmol
ALF1_ECOLI	19.2788215713901	0.1 fmol
ALF1_ECOLI	19.1965376884408	0.1 fmol
ALF1_ECOLI	19.4544513342293	0.25 fmol
ALF1_ECOLI	19.4311588198232	0.25 fmol
ALF1_ECOLI	19.2334172828753	0.25 fmol
ALF1_ECOLI	19.4524504203465	1 fmol
ALF1_ECOLI	19.4283734001467	1 fmol
ALF1_ECOLI	19.2666034499622	1 fmol
ALF1_ECOLI	19.430022030482	10 fmol
ALF1_ECOLI	19.4052798047743	10 fmol
ALF1_ECOLI	19.3668083781851	10 fmol
ALF1_ECOLI	19.4242276873909	2.5 fmol
ALF1_ECOLI	19.3544107623489	2.5 fmol
ALF1_ECOLI	19.3596961405777	2.5 fmol
ALF1_ECOLI	19.3753277997097	25 fmol
ALF1_ECOLI	19.4053095176131	25 fmol
ALF1_ECOLI	19.3548806678375	25 fmol
ALF1_ECOLI	19.4708441006463	5 fmol
ALF1_ECOLI	19.4856182605921	5 fmol
ALF1_ECOLI	19.2719043391715	5 fmol
ALF1_ECOLI	19.4671015678203	50 fmol
ALF1_ECOLI	19.3414891121044	50 fmol
ALF1_ECOLI	19.2490703361378	50 fmol
ALKH_ECOLI	22.7775752978462	0.1 fmol
ALKH_ECOLI	22.7746272882741	0.1 fmol
ALKH_ECOLI	22.7127298711579	0.1 fmol
ALKH_ECOLI	22.7718212513263	0.25 fmol
ALKH_ECOLI	22.8654200054959	0.25 fmol
ALKH_ECOLI	22.7349215101075	0.25 fmol
ALKH_ECOLI	22.7834238577422	1 fmol
ALKH_ECOLI	22.759124794762	1 fmol
ALKH_ECOLI	22.6618558115846	1 fmol
ALKH_ECOLI	22.8101434767266	10 fmol
ALKH_ECOLI	22.7818558715137	10 fmol
ALKH_ECOLI	22.7892890024838	10 fmol
ALKH_ECOLI	22.7654921013657	2.5 fmol
ALKH_ECOLI	22.8607039808706	2.5 fmol
ALKH_ECOLI	22.8047263415325	2.5 fmol
ALKH_ECOLI	22.7418634864568	25 fmol
ALKH_ECOLI	22.7244676652174	25 fmol
ALKH_ECOLI	22.69087958479	25 fmol
ALKH_ECOLI	22.7717595746742	5 fmol
ALKH_ECOLI	22.7866672358977	5 fmol
ALKH_ECOLI	22.7452753351443	5 fmol
ALKH_ECOLI	22.548767118693	50 fmol
ALKH_ECOLI	22.6771775030426	50 fmol
ALKH_ECOLI	22.6357520799256	50 fmol
ALLC_ECOLI	19.0168729041985	0.1 fmol
ALLC_ECOLI	19.0302514035756	0.1 fmol
ALLC_ECOLI	18.9433743181205	0.25 fmol
ALLC_ECOLI	18.9983801711554	0.25 fmol
ALLC_ECOLI	18.794592396809	2.5 fmol
ALLC_ECOLI	18.9064069494484	2.5 fmol
ALLC_ECOLI	18.633847440398	25 fmol
ALLC_ECOLI	18.5547168955507	25 fmol
ALLC_ECOLI	19.0247812634954	25 fmol
ALLC_ECOLI	18.8534737496738	5 fmol
ALLC_ECOLI	18.6244542557287	50 fmol
ALLE_ECOLI	18.0706857399887	0.1 fmol
ALLE_ECOLI	18.0648072582053	0.1 fmol
ALLE_ECOLI	18.1265052629476	0.1 fmol
ALLE_ECOLI	18.257799025201	0.25 fmol
ALLE_ECOLI	18.1037011991168	0.25 fmol
ALLE_ECOLI	18.1996930095303	0.25 fmol
ALLE_ECOLI	18.2651717884084	1 fmol
ALLE_ECOLI	18.1244552701327	1 fmol
ALLE_ECOLI	18.3335429978074	1 fmol
ALLE_ECOLI	18.2301967913564	10 fmol
ALLE_ECOLI	17.9405547809535	10 fmol
ALLE_ECOLI	18.0148601127197	10 fmol
ALLE_ECOLI	18.2054760972873	2.5 fmol
ALLE_ECOLI	18.137284246651	2.5 fmol
ALLE_ECOLI	18.4443874912005	2.5 fmol
ALLE_ECOLI	18.0286716496898	25 fmol
ALLE_ECOLI	18.4250682445091	25 fmol
ALLE_ECOLI	17.8329414290961	25 fmol
ALLE_ECOLI	18.0928191422185	5 fmol
ALLE_ECOLI	17.8504503935188	5 fmol
ALLE_ECOLI	18.2555618672658	5 fmol
ALLE_ECOLI	17.5525755054224	50 fmol
ALLE_ECOLI	18.3125501279181	50 fmol
ALLE_ECOLI	18.2341346613989	50 fmol
ALLR_ECOLI	19.5624171186488	0.1 fmol
ALLR_ECOLI	19.5678930604483	0.1 fmol
ALLR_ECOLI	19.5213569990392	0.1 fmol
ALLR_ECOLI	19.6010005227992	0.25 fmol
ALLR_ECOLI	19.4848195113779	0.25 fmol
ALLR_ECOLI	19.3974302094199	0.25 fmol
ALLR_ECOLI	19.7388712136313	1 fmol
ALLR_ECOLI	19.5473309044019	1 fmol
ALLR_ECOLI	19.5144338868723	1 fmol
ALLR_ECOLI	19.6068825941384	10 fmol
ALLR_ECOLI	19.5902503964459	10 fmol
ALLR_ECOLI	19.6907381140942	10 fmol
ALLR_ECOLI	19.7049146686402	2.5 fmol
ALLR_ECOLI	19.7400229319402	2.5 fmol
ALLR_ECOLI	19.8004148468812	2.5 fmol
ALLR_ECOLI	19.7912225298404	25 fmol
ALLR_ECOLI	19.6227939398018	25 fmol
ALLR_ECOLI	19.7407456723462	25 fmol
ALLR_ECOLI	19.574381992029	5 fmol
ALLR_ECOLI	19.6495589879481	5 fmol
ALLR_ECOLI	19.6104769099165	5 fmol
ALLR_ECOLI	19.5754388451189	50 fmol
ALLR_ECOLI	19.6057794561826	50 fmol
ALLR_ECOLI	19.6485103274917	50 fmol
ALR1_ECOLI	19.5898274832012	0.1 fmol
ALR1_ECOLI	19.6031128174254	0.1 fmol
ALR1_ECOLI	19.5009196103192	0.1 fmol
ALR1_ECOLI	19.5811685450736	0.25 fmol
ALR1_ECOLI	19.6824524196235	0.25 fmol
ALR1_ECOLI	19.5253974113119	0.25 fmol
ALR1_ECOLI	19.655070594752	1 fmol
ALR1_ECOLI	19.6081918991684	1 fmol
ALR1_ECOLI	19.4218575739807	1 fmol
ALR1_ECOLI	19.6011909752333	10 fmol
ALR1_ECOLI	19.6583748155941	10 fmol
ALR1_ECOLI	19.6551922857214	10 fmol
ALR1_ECOLI	19.6700617008834	2.5 fmol
ALR1_ECOLI	19.724809406851	2.5 fmol
ALR1_ECOLI	19.6223671243776	2.5 fmol
ALR1_ECOLI	19.6532173291702	25 fmol
ALR1_ECOLI	19.6496796464663	25 fmol
ALR1_ECOLI	19.4986907146733	25 fmol
ALR1_ECOLI	19.72151234614	5 fmol
ALR1_ECOLI	19.5829441071562	5 fmol
ALR1_ECOLI	19.5361223359225	5 fmol
ALR1_ECOLI	19.4748009116864	50 fmol
ALR1_ECOLI	19.5876524713604	50 fmol
ALR1_ECOLI	19.4544224102061	50 fmol
ALR2_ECOLI	17.5992508251259	0.1 fmol
ALR2_ECOLI	17.4448747315937	0.1 fmol
ALR2_ECOLI	17.7614781029886	0.1 fmol
ALR2_ECOLI	17.8461843165389	0.25 fmol
ALR2_ECOLI	17.7516394549439	0.25 fmol
ALR2_ECOLI	16.9397736639528	0.25 fmol
ALR2_ECOLI	17.7621240333791	1 fmol
ALR2_ECOLI	17.5445510813809	1 fmol
ALR2_ECOLI	18.7634390776253	1 fmol
ALR2_ECOLI	18.1871210810613	10 fmol
ALR2_ECOLI	17.6989037366254	10 fmol
ALR2_ECOLI	18.5128462918504	10 fmol
ALR2_ECOLI	18.0465156672013	2.5 fmol
ALR2_ECOLI	18.2244724356439	2.5 fmol
ALR2_ECOLI	17.6601377166338	2.5 fmol
ALR2_ECOLI	17.5866758008035	25 fmol
ALR2_ECOLI	17.7202661741937	25 fmol
ALR2_ECOLI	17.6467541009702	25 fmol
ALR2_ECOLI	18.313784101767	5 fmol
ALR2_ECOLI	17.6836821485246	5 fmol
ALR2_ECOLI	17.4608709885635	5 fmol
ALR2_ECOLI	18.1136694844849	50 fmol
ALR2_ECOLI	17.4885464394029	50 fmol
ALR2_ECOLI	18.197646285518	50 fmol
ALSA_ECOLI	17.4336079390656	0.1 fmol
ALSA_ECOLI	17.3543242824656	0.1 fmol
ALSA_ECOLI	17.2280515106597	0.1 fmol
ALSA_ECOLI	16.1480110501242	0.25 fmol
ALSA_ECOLI	15.8133383172828	0.25 fmol
ALSA_ECOLI	16.7435390810819	0.25 fmol
ALSA_ECOLI	17.6503167615898	1 fmol
ALSA_ECOLI	15.1377629743721	1 fmol
ALSA_ECOLI	15.8672219330798	1 fmol
ALSA_ECOLI	16.8054691857137	10 fmol
ALSA_ECOLI	16.6448284479173	2.5 fmol
ALSA_ECOLI	16.9812435770935	2.5 fmol
ALSA_ECOLI	16.9783797046706	25 fmol
ALSA_ECOLI	17.6401662209417	25 fmol
ALSA_ECOLI	16.8830536030819	5 fmol
ALSA_ECOLI	16.6833828556064	5 fmol
ALSA_ECOLI	16.4810151981673	50 fmol
ALSA_ECOLI	16.4073901830274	50 fmol
ALSB_ECOLI	20.1095946653195	0.1 fmol
ALSB_ECOLI	20.0939762379262	0.1 fmol
ALSB_ECOLI	20.2371628348719	0.1 fmol
ALSB_ECOLI	19.7789718680376	0.25 fmol
ALSB_ECOLI	20.2140119259996	0.25 fmol
ALSB_ECOLI	20.3635774850061	0.25 fmol
ALSB_ECOLI	20.029691763786	1 fmol
ALSB_ECOLI	20.174162662692	1 fmol
ALSB_ECOLI	20.2456110585431	1 fmol
ALSB_ECOLI	20.0865385671889	10 fmol
ALSB_ECOLI	20.125263821951	10 fmol
ALSB_ECOLI	20.1228267566765	10 fmol
ALSB_ECOLI	19.91964231354	2.5 fmol
ALSB_ECOLI	20.0482242622053	2.5 fmol
ALSB_ECOLI	20.2068538585836	2.5 fmol
ALSB_ECOLI	20.0828689476969	25 fmol
ALSB_ECOLI	20.3132200304268	25 fmol
ALSB_ECOLI	20.1510593162406	25 fmol
ALSB_ECOLI	19.9474015514795	5 fmol
ALSB_ECOLI	20.2067229319106	5 fmol
ALSB_ECOLI	20.3166539904245	5 fmol
ALSB_ECOLI	20.3846492890664	50 fmol
ALSB_ECOLI	20.3387800456233	50 fmol
ALSB_ECOLI	19.9021396325644	50 fmol
AMIA_ECOLI	18.6332990761777	0.1 fmol
AMIA_ECOLI	18.5979723873291	0.1 fmol
AMIA_ECOLI	18.8915925565952	0.1 fmol
AMIA_ECOLI	18.1308416288451	0.25 fmol
AMIA_ECOLI	18.7860391070181	0.25 fmol
AMIA_ECOLI	18.6577165066603	0.25 fmol
AMIA_ECOLI	18.5262962936832	1 fmol
AMIA_ECOLI	18.4609634505792	1 fmol
AMIA_ECOLI	18.421332994541	1 fmol
AMIA_ECOLI	18.4698998694448	10 fmol
AMIA_ECOLI	18.494824186038	10 fmol
AMIA_ECOLI	18.6557093702186	10 fmol
AMIA_ECOLI	18.4659756808733	2.5 fmol
AMIA_ECOLI	18.6167429122991	2.5 fmol
AMIA_ECOLI	18.630960057251	2.5 fmol
AMIA_ECOLI	18.5168252761662	25 fmol
AMIA_ECOLI	18.5437341370679	25 fmol
AMIA_ECOLI	18.3654266299502	25 fmol
AMIA_ECOLI	18.5289077742371	5 fmol
AMIA_ECOLI	18.5202801212117	5 fmol
AMIA_ECOLI	18.0243276841439	5 fmol
AMIA_ECOLI	18.605468540139	50 fmol
AMIA_ECOLI	18.5957214860357	50 fmol
AMIA_ECOLI	18.5455949514	50 fmol
AMIB_ECOLI	18.129836373737	0.1 fmol
AMIB_ECOLI	17.7799985232237	0.1 fmol
AMIB_ECOLI	18.1225454742976	0.1 fmol
AMIB_ECOLI	17.7006913384026	0.25 fmol
AMIB_ECOLI	17.9742171253648	0.25 fmol
AMIB_ECOLI	17.90606376852	0.25 fmol
AMIB_ECOLI	17.9179448503943	1 fmol
AMIB_ECOLI	18.0042752531388	1 fmol
AMIB_ECOLI	17.9178243828643	1 fmol
AMIB_ECOLI	18.1720148293073	10 fmol
AMIB_ECOLI	18.1072204335789	10 fmol
AMIB_ECOLI	17.7788563537584	10 fmol
AMIB_ECOLI	17.7172924525672	2.5 fmol
AMIB_ECOLI	18.0379227204518	2.5 fmol
AMIB_ECOLI	17.8337653177228	2.5 fmol
AMIB_ECOLI	17.8032195597084	25 fmol
AMIB_ECOLI	17.6064789993512	25 fmol
AMIB_ECOLI	17.8738344725523	25 fmol
AMIB_ECOLI	18.1841427606968	5 fmol
AMIB_ECOLI	17.7770853852995	5 fmol
AMIB_ECOLI	17.8566327765021	5 fmol
AMIB_ECOLI	18.0798309184261	50 fmol
AMIB_ECOLI	17.6378669240752	50 fmol
AMIB_ECOLI	17.8130859070004	50 fmol
AMIC_ECOLI	18.0534241830855	0.1 fmol
AMIC_ECOLI	18.0433562045308	0.1 fmol
AMIC_ECOLI	17.8381116878496	0.1 fmol
AMIC_ECOLI	18.005841289037	0.25 fmol
AMIC_ECOLI	18.0377041118108	0.25 fmol
AMIC_ECOLI	17.9066068357711	0.25 fmol
AMIC_ECOLI	18.204547121851	1 fmol
AMIC_ECOLI	17.9087691083683	1 fmol
AMIC_ECOLI	18.0490801812792	1 fmol
AMIC_ECOLI	17.9906294437674	10 fmol
AMIC_ECOLI	17.981996553384	10 fmol
AMIC_ECOLI	17.8620237511412	10 fmol
AMIC_ECOLI	18.1856834853319	2.5 fmol
AMIC_ECOLI	17.9092138735271	2.5 fmol
AMIC_ECOLI	18.1681658147674	2.5 fmol
AMIC_ECOLI	18.0764596958224	25 fmol
AMIC_ECOLI	17.8571952677486	25 fmol
AMIC_ECOLI	17.9897088091598	25 fmol
AMIC_ECOLI	18.2273788932573	5 fmol
AMIC_ECOLI	17.9635705963056	5 fmol
AMIC_ECOLI	18.1832870161095	5 fmol
AMIC_ECOLI	17.5762252195402	50 fmol
AMIC_ECOLI	17.8675173225908	50 fmol
AMIC_ECOLI	17.798935421008	50 fmol
AMID_ECOLI	18.835851507215	0.1 fmol
AMID_ECOLI	17.878985707683	0.1 fmol
AMID_ECOLI	18.1909651754324	0.1 fmol
AMID_ECOLI	18.3125334557476	0.25 fmol
AMID_ECOLI	18.259456120406	0.25 fmol
AMID_ECOLI	18.2832041448055	0.25 fmol
AMID_ECOLI	18.0494554886356	1 fmol
AMID_ECOLI	18.761229437212	1 fmol
AMID_ECOLI	17.4301708764139	1 fmol
AMID_ECOLI	17.3320137410465	10 fmol
AMID_ECOLI	17.56303091305	10 fmol
AMID_ECOLI	17.4877380169228	10 fmol
AMID_ECOLI	17.4722565117964	2.5 fmol
AMID_ECOLI	17.4763628262247	2.5 fmol
AMID_ECOLI	18.8180167509533	2.5 fmol
AMID_ECOLI	17.5347774632468	25 fmol
AMID_ECOLI	17.2357193972936	25 fmol
AMID_ECOLI	17.1641991739147	25 fmol
AMID_ECOLI	17.41031160373	5 fmol
AMID_ECOLI	18.5654518556255	5 fmol
AMID_ECOLI	18.4192533871846	5 fmol
AMID_ECOLI	17.29566348724	50 fmol
AMID_ECOLI	18.5879963015219	50 fmol
AMID_ECOLI	18.0484209422747	50 fmol
AMN_ECOLI	19.0050263863125	0.1 fmol
AMN_ECOLI	18.8643516829214	0.1 fmol
AMN_ECOLI	19.0848324122277	0.1 fmol
AMN_ECOLI	19.0031450142991	0.25 fmol
AMN_ECOLI	18.89196208648	0.25 fmol
AMN_ECOLI	19.0045966186782	0.25 fmol
AMN_ECOLI	19.1188361695281	1 fmol
AMN_ECOLI	18.9488872200782	1 fmol
AMN_ECOLI	18.8704022491118	1 fmol
AMN_ECOLI	18.9891808576977	10 fmol
AMN_ECOLI	19.0803309917928	10 fmol
AMN_ECOLI	19.1236375481998	10 fmol
AMN_ECOLI	19.076548714186	2.5 fmol
AMN_ECOLI	19.0175710377395	2.5 fmol
AMN_ECOLI	19.0767043517117	2.5 fmol
AMN_ECOLI	18.909751681873	25 fmol
AMN_ECOLI	19.0208186949775	25 fmol
AMN_ECOLI	19.0062585939339	25 fmol
AMN_ECOLI	19.072696008698	5 fmol
AMN_ECOLI	19.0661722903654	5 fmol
AMN_ECOLI	19.0759321725334	5 fmol
AMN_ECOLI	18.9404439175283	50 fmol
AMN_ECOLI	18.8134749222252	50 fmol
AMN_ECOLI	18.9638530219962	50 fmol
AMO_ECOLI	20.9358726796089	0.1 fmol
AMO_ECOLI	20.5130066839501	0.1 fmol
AMO_ECOLI	20.5370376118561	0.25 fmol
AMO_ECOLI	20.6021799096256	0.25 fmol
AMO_ECOLI	20.5985107646771	0.25 fmol
AMO_ECOLI	20.6689024474708	1 fmol
AMO_ECOLI	20.737913322189	1 fmol
AMO_ECOLI	20.6996782633568	1 fmol
AMO_ECOLI	20.6916394872859	10 fmol
AMO_ECOLI	20.7159677292078	10 fmol
AMO_ECOLI	20.8897423960943	2.5 fmol
AMO_ECOLI	20.960649241502	2.5 fmol
AMO_ECOLI	20.6765536666871	25 fmol
AMO_ECOLI	20.4691888987112	25 fmol
AMO_ECOLI	20.7858146905457	50 fmol
AMPA_ECOLI	20.082841547253	0.1 fmol
AMPA_ECOLI	20.101755334179	0.1 fmol
AMPA_ECOLI	20.1024651076262	0.1 fmol
AMPA_ECOLI	20.0723346819894	0.25 fmol
AMPA_ECOLI	20.0308194859488	0.25 fmol
AMPA_ECOLI	20.0929940759169	0.25 fmol
AMPA_ECOLI	20.1527170326931	1 fmol
AMPA_ECOLI	20.120330372868	1 fmol
AMPA_ECOLI	20.0676370305042	1 fmol
AMPA_ECOLI	20.0734962769535	10 fmol
AMPA_ECOLI	20.0834116585566	10 fmol
AMPA_ECOLI	20.1070808927409	10 fmol
AMPA_ECOLI	20.0597939182703	2.5 fmol
AMPA_ECOLI	20.1000757495454	2.5 fmol
AMPA_ECOLI	20.1018949501947	2.5 fmol
AMPA_ECOLI	20.1270314312176	25 fmol
AMPA_ECOLI	20.0401953249391	25 fmol
AMPA_ECOLI	20.1535814179013	25 fmol
AMPA_ECOLI	20.0831775321621	5 fmol
AMPA_ECOLI	20.1514570083536	5 fmol
AMPA_ECOLI	20.1937595078478	5 fmol
AMPA_ECOLI	20.0587035629103	50 fmol
AMPA_ECOLI	20.0464462860485	50 fmol
AMPA_ECOLI	20.0316921163846	50 fmol
AMPC_ECOLI	19.2303037325058	0.1 fmol
AMPC_ECOLI	19.1086377685301	0.1 fmol
AMPC_ECOLI	19.0492734051836	0.1 fmol
AMPC_ECOLI	19.1131710976277	0.25 fmol
AMPC_ECOLI	18.6329083946739	0.25 fmol
AMPC_ECOLI	18.8582495036649	0.25 fmol
AMPC_ECOLI	19.3291822437267	1 fmol
AMPC_ECOLI	19.1729434895602	1 fmol
AMPC_ECOLI	19.1674781919082	1 fmol
AMPC_ECOLI	19.379908519238	10 fmol
AMPC_ECOLI	19.6010923592698	10 fmol
AMPC_ECOLI	19.2685047186902	10 fmol
AMPC_ECOLI	19.4124618117716	2.5 fmol
AMPC_ECOLI	19.206152665999	2.5 fmol
AMPC_ECOLI	19.2569781607967	2.5 fmol
AMPC_ECOLI	19.5044388484329	25 fmol
AMPC_ECOLI	19.3205639309821	25 fmol
AMPC_ECOLI	19.1197431769188	25 fmol
AMPC_ECOLI	19.3500848014767	5 fmol
AMPC_ECOLI	19.2041154523171	5 fmol
AMPC_ECOLI	19.2516798521407	5 fmol
AMPC_ECOLI	19.3325322890149	50 fmol
AMPC_ECOLI	19.0829692654401	50 fmol
AMPC_ECOLI	19.032139119476	50 fmol
AMPD_ECOLI	19.7854142166334	0.1 fmol
AMPD_ECOLI	19.8553823898695	0.1 fmol
AMPD_ECOLI	19.814234182973	0.1 fmol
AMPD_ECOLI	19.8383069250844	0.25 fmol
AMPD_ECOLI	19.874151176241	0.25 fmol
AMPD_ECOLI	19.9579360335863	0.25 fmol
AMPD_ECOLI	19.9120259133012	1 fmol
AMPD_ECOLI	19.9489098343627	1 fmol
AMPD_ECOLI	19.9108160460382	1 fmol
AMPD_ECOLI	19.9037574992103	10 fmol
AMPD_ECOLI	19.9484396646724	10 fmol
AMPD_ECOLI	19.9526393743416	10 fmol
AMPD_ECOLI	19.8925452976831	2.5 fmol
AMPD_ECOLI	19.934705398366	2.5 fmol
AMPD_ECOLI	20.020657345269	2.5 fmol
AMPD_ECOLI	19.9093480176231	25 fmol
AMPD_ECOLI	19.8287328421838	25 fmol
AMPD_ECOLI	19.9252205116475	25 fmol
AMPD_ECOLI	19.9007321872114	5 fmol
AMPD_ECOLI	19.888098405339	5 fmol
AMPD_ECOLI	19.7355316855323	5 fmol
AMPD_ECOLI	19.819256000479	50 fmol
AMPD_ECOLI	19.8192688660085	50 fmol
AMPD_ECOLI	19.871382142004	50 fmol
AMPE_ECOLI	19.0557836674344	0.1 fmol
AMPE_ECOLI	18.8179005988184	0.1 fmol
AMPE_ECOLI	18.8352714569161	0.1 fmol
AMPE_ECOLI	18.8739198132623	0.25 fmol
AMPE_ECOLI	18.5488200204383	0.25 fmol
AMPE_ECOLI	18.2634754047674	0.25 fmol
AMPE_ECOLI	19.4224879361883	1 fmol
AMPE_ECOLI	18.7366125845916	1 fmol
AMPE_ECOLI	18.8504755688096	1 fmol
AMPE_ECOLI	19.2079148757171	10 fmol
AMPE_ECOLI	18.9729523858003	10 fmol
AMPE_ECOLI	18.7932016956673	10 fmol
AMPE_ECOLI	18.7227459503839	2.5 fmol
AMPE_ECOLI	18.8922985199391	2.5 fmol
AMPE_ECOLI	18.7236421747111	2.5 fmol
AMPE_ECOLI	19.2990762834438	25 fmol
AMPE_ECOLI	18.8021718826874	25 fmol
AMPE_ECOLI	19.2508001351949	25 fmol
AMPE_ECOLI	18.9847685488708	5 fmol
AMPE_ECOLI	18.8512369741543	5 fmol
AMPE_ECOLI	18.391740399204	5 fmol
AMPE_ECOLI	18.9676335288086	50 fmol
AMPE_ECOLI	18.8448473811656	50 fmol
AMPE_ECOLI	18.9274862115225	50 fmol
AMPH_ECOLI	19.3878197390161	0.1 fmol
AMPH_ECOLI	19.211059629257	0.1 fmol
AMPH_ECOLI	19.5340029260082	0.1 fmol
AMPH_ECOLI	19.4324114859653	0.25 fmol
AMPH_ECOLI	19.5854525078924	0.25 fmol
AMPH_ECOLI	19.5394644557001	0.25 fmol
AMPH_ECOLI	19.643900629932	1 fmol
AMPH_ECOLI	19.3934435430963	1 fmol
AMPH_ECOLI	19.5411945723156	1 fmol
AMPH_ECOLI	19.489183534659	10 fmol
AMPH_ECOLI	19.1409910819053	10 fmol
AMPH_ECOLI	19.3549734087226	10 fmol
AMPH_ECOLI	19.4790163564093	2.5 fmol
AMPH_ECOLI	19.3988498134334	2.5 fmol
AMPH_ECOLI	19.6267183006923	2.5 fmol
AMPH_ECOLI	19.2985741971064	25 fmol
AMPH_ECOLI	19.3689675081275	25 fmol
AMPH_ECOLI	19.4104480143639	25 fmol
AMPH_ECOLI	19.5475894473582	5 fmol
AMPH_ECOLI	19.6363287968309	5 fmol
AMPH_ECOLI	19.3995569899626	5 fmol
AMPH_ECOLI	19.3638981868435	50 fmol
AMPH_ECOLI	19.186110246772	50 fmol
AMPH_ECOLI	19.5962684101702	50 fmol
AMPN_ECOLI	19.752740316009	0.1 fmol
AMPN_ECOLI	19.7487760756894	0.1 fmol
AMPN_ECOLI	19.7047715563192	0.1 fmol
AMPN_ECOLI	19.7071995765454	0.25 fmol
AMPN_ECOLI	19.7267357783477	0.25 fmol
AMPN_ECOLI	19.7849665075567	0.25 fmol
AMPN_ECOLI	19.7385855195151	1 fmol
AMPN_ECOLI	19.7615613605537	1 fmol
AMPN_ECOLI	19.7736341182799	1 fmol
AMPN_ECOLI	19.8385183233672	10 fmol
AMPN_ECOLI	19.8277151065647	10 fmol
AMPN_ECOLI	19.8321141456998	10 fmol
AMPN_ECOLI	19.7642513806644	2.5 fmol
AMPN_ECOLI	19.8212996463169	2.5 fmol
AMPN_ECOLI	19.7196196022772	2.5 fmol
AMPN_ECOLI	19.8557705121042	25 fmol
AMPN_ECOLI	19.8134526851009	25 fmol
AMPN_ECOLI	19.8129316411871	25 fmol
AMPN_ECOLI	19.8149243490042	5 fmol
AMPN_ECOLI	19.8324861344455	5 fmol
AMPN_ECOLI	19.7662546335283	5 fmol
AMPN_ECOLI	19.775148824214	50 fmol
AMPN_ECOLI	19.7799878860788	50 fmol
AMPN_ECOLI	19.7410834973263	50 fmol
AMPP_ECOLI	18.9875370358658	0.1 fmol
AMPP_ECOLI	18.946065195324	0.1 fmol
AMPP_ECOLI	18.7865490103218	0.1 fmol
AMPP_ECOLI	18.9714392348951	0.25 fmol
AMPP_ECOLI	18.9253729174469	0.25 fmol
AMPP_ECOLI	18.9793046241118	0.25 fmol
AMPP_ECOLI	18.9285540265024	1 fmol
AMPP_ECOLI	18.9576666403016	1 fmol
AMPP_ECOLI	18.873683868469	1 fmol
AMPP_ECOLI	18.8891273421955	10 fmol
AMPP_ECOLI	18.9603400012933	10 fmol
AMPP_ECOLI	18.8575872867082	10 fmol
AMPP_ECOLI	18.9876160505008	2.5 fmol
AMPP_ECOLI	19.0420525146877	2.5 fmol
AMPP_ECOLI	19.024428534667	2.5 fmol
AMPP_ECOLI	18.9120053524078	25 fmol
AMPP_ECOLI	18.9416370479581	25 fmol
AMPP_ECOLI	19.0342251335084	25 fmol
AMPP_ECOLI	19.0583049925618	5 fmol
AMPP_ECOLI	18.9776328353378	5 fmol
AMPP_ECOLI	19.0308224796372	5 fmol
AMPP_ECOLI	18.8600860449253	50 fmol
AMPP_ECOLI	18.8596749749743	50 fmol
AMPP_ECOLI	18.916705482087	50 fmol
AMY2_ECOLI	17.6397144138725	0.1 fmol
AMY2_ECOLI	17.6250681093092	0.1 fmol
AMY2_ECOLI	17.6958450177321	0.1 fmol
AMY2_ECOLI	17.4801954066106	0.25 fmol
AMY2_ECOLI	17.5779962096208	0.25 fmol
AMY2_ECOLI	17.6667412306734	0.25 fmol
AMY2_ECOLI	17.5467482894594	1 fmol
AMY2_ECOLI	17.5240457937916	1 fmol
AMY2_ECOLI	17.7681765362013	1 fmol
AMY2_ECOLI	17.7036675392508	10 fmol
AMY2_ECOLI	17.502224438968	10 fmol
AMY2_ECOLI	17.5140579189475	10 fmol
AMY2_ECOLI	17.6099651821991	2.5 fmol
AMY2_ECOLI	17.4179107856621	2.5 fmol
AMY2_ECOLI	17.567571257353	2.5 fmol
AMY2_ECOLI	17.7316335198279	25 fmol
AMY2_ECOLI	17.6934251597439	25 fmol
AMY2_ECOLI	17.7194347513914	25 fmol
AMY2_ECOLI	17.8502744817235	5 fmol
AMY2_ECOLI	17.5578319340156	5 fmol
AMY2_ECOLI	17.7107341073189	5 fmol
AMY2_ECOLI	17.518716665085	50 fmol
AMY2_ECOLI	17.379145428752	50 fmol
AMY2_ECOLI	17.1125730542183	50 fmol
ANMK_ECOLI	18.3970164720847	0.1 fmol
ANMK_ECOLI	18.1075912987851	0.1 fmol
ANMK_ECOLI	18.336994685236	0.1 fmol
ANMK_ECOLI	18.369207804945	0.25 fmol
ANMK_ECOLI	18.30448852669	0.25 fmol
ANMK_ECOLI	18.0984583526761	0.25 fmol
ANMK_ECOLI	18.3589159959827	1 fmol
ANMK_ECOLI	18.482183992575	1 fmol
ANMK_ECOLI	18.4719484661272	1 fmol
ANMK_ECOLI	18.1945377429254	10 fmol
ANMK_ECOLI	18.436990685964	10 fmol
ANMK_ECOLI	18.5445768783425	10 fmol
ANMK_ECOLI	18.4913443214791	2.5 fmol
ANMK_ECOLI	18.60962848233	2.5 fmol
ANMK_ECOLI	18.1910124786229	2.5 fmol
ANMK_ECOLI	18.3419375593084	25 fmol
ANMK_ECOLI	18.2649405159237	25 fmol
ANMK_ECOLI	18.4708064569912	25 fmol
ANMK_ECOLI	18.7466220497303	5 fmol
ANMK_ECOLI	18.2746777933152	5 fmol
ANMK_ECOLI	18.4616544701045	5 fmol
ANMK_ECOLI	18.198394777391	50 fmol
ANMK_ECOLI	18.2012706875314	50 fmol
ANMK_ECOLI	18.2391342298498	50 fmol
APAG_ECOLI	18.982587978275	0.1 fmol
APAG_ECOLI	19.1020684687949	0.1 fmol
APAG_ECOLI	18.9319928105636	0.1 fmol
APAG_ECOLI	19.2084952341974	0.25 fmol
APAG_ECOLI	19.0585882737695	0.25 fmol
APAG_ECOLI	18.9508467282972	0.25 fmol
APAG_ECOLI	19.1404013280116	1 fmol
APAG_ECOLI	19.1763695405439	1 fmol
APAG_ECOLI	18.7752977890723	1 fmol
APAG_ECOLI	19.3083416775802	10 fmol
APAG_ECOLI	18.8803146124835	10 fmol
APAG_ECOLI	19.0532575265694	10 fmol
APAG_ECOLI	19.1051709655763	2.5 fmol
APAG_ECOLI	19.2283824553221	2.5 fmol
APAG_ECOLI	18.9094604726804	2.5 fmol
APAG_ECOLI	19.2310986188002	25 fmol
APAG_ECOLI	19.0428972415357	25 fmol
APAG_ECOLI	18.9938451248521	25 fmol
APAG_ECOLI	19.2788902055935	5 fmol
APAG_ECOLI	18.9043959033921	5 fmol
APAG_ECOLI	19.3091805013226	5 fmol
APAG_ECOLI	18.9648434186955	50 fmol
APAG_ECOLI	18.9802181551563	50 fmol
APAG_ECOLI	19.0647572018685	50 fmol
APAH_ECOLI	18.7715522197025	0.1 fmol
APAH_ECOLI	18.6964556143718	0.1 fmol
APAH_ECOLI	18.6923000359204	0.1 fmol
APAH_ECOLI	18.6263437800799	0.25 fmol
APAH_ECOLI	18.7489480615718	0.25 fmol
APAH_ECOLI	18.6126792348834	0.25 fmol
APAH_ECOLI	18.6959564108185	1 fmol
APAH_ECOLI	18.7067415897326	1 fmol
APAH_ECOLI	18.6309517947534	1 fmol
APAH_ECOLI	18.7038473519524	10 fmol
APAH_ECOLI	18.7118226074573	10 fmol
APAH_ECOLI	18.7470034769428	10 fmol
APAH_ECOLI	18.7478745655486	2.5 fmol
APAH_ECOLI	18.8480733017623	2.5 fmol
APAH_ECOLI	18.961929251216	2.5 fmol
APAH_ECOLI	18.6303810878193	25 fmol
APAH_ECOLI	18.6813777325763	25 fmol
APAH_ECOLI	18.8812568572224	25 fmol
APAH_ECOLI	18.8845055513524	5 fmol
APAH_ECOLI	18.8123730268916	5 fmol
APAH_ECOLI	18.9696506140542	5 fmol
APAH_ECOLI	18.683984153642	50 fmol
APAH_ECOLI	18.7407953313382	50 fmol
APAH_ECOLI	18.7497133194952	50 fmol
APBC_ECOLI	19.6258827718124	0.1 fmol
APBC_ECOLI	19.5665960672115	0.1 fmol
APBC_ECOLI	19.4570465258756	0.1 fmol
APBC_ECOLI	19.6140259222837	0.25 fmol
APBC_ECOLI	19.7089633030338	0.25 fmol
APBC_ECOLI	19.6127588759463	0.25 fmol
APBC_ECOLI	19.6748830856762	1 fmol
APBC_ECOLI	19.4766211634592	1 fmol
APBC_ECOLI	19.6783971899794	1 fmol
APBC_ECOLI	19.7247787271156	10 fmol
APBC_ECOLI	19.6048730025752	10 fmol
APBC_ECOLI	19.5811384674675	10 fmol
APBC_ECOLI	19.7456591581639	2.5 fmol
APBC_ECOLI	19.7425263020258	2.5 fmol
APBC_ECOLI	19.7455327463184	2.5 fmol
APBC_ECOLI	19.6535042792268	25 fmol
APBC_ECOLI	19.7841735665369	25 fmol
APBC_ECOLI	19.8500979123671	25 fmol
APBC_ECOLI	19.7332380513138	5 fmol
APBC_ECOLI	19.7111885716289	5 fmol
APBC_ECOLI	19.7241843733654	5 fmol
APBC_ECOLI	19.6179153290417	50 fmol
APBC_ECOLI	19.6285351493521	50 fmol
APBC_ECOLI	19.5162287617989	50 fmol
APBE_ECOLI	19.6599546550992	0.1 fmol
APBE_ECOLI	19.7311156535525	0.1 fmol
APBE_ECOLI	19.8881316085844	0.1 fmol
APBE_ECOLI	19.896366426351	0.25 fmol
APBE_ECOLI	19.7620528964981	0.25 fmol
APBE_ECOLI	19.7925694002729	0.25 fmol
APBE_ECOLI	19.7075977937589	1 fmol
APBE_ECOLI	19.486291264068	1 fmol
APBE_ECOLI	19.4850606903127	1 fmol
APBE_ECOLI	19.725553183991	10 fmol
APBE_ECOLI	19.6674370662155	10 fmol
APBE_ECOLI	19.488119556041	10 fmol
APBE_ECOLI	19.6718139453182	2.5 fmol
APBE_ECOLI	19.8805569522487	2.5 fmol
APBE_ECOLI	19.7346262468655	2.5 fmol
APBE_ECOLI	19.0469028356689	25 fmol
APBE_ECOLI	19.477190512146	25 fmol
APBE_ECOLI	19.4764887912908	25 fmol
APBE_ECOLI	19.7295103485827	5 fmol
APBE_ECOLI	19.7851306774507	5 fmol
APBE_ECOLI	19.6506072755145	5 fmol
APBE_ECOLI	19.5097384210173	50 fmol
APBE_ECOLI	18.859876651815	50 fmol
APBE_ECOLI	19.3012376709852	50 fmol
APHA_ECOLI	20.3387303768317	0.1 fmol
APHA_ECOLI	20.3960777457754	0.1 fmol
APHA_ECOLI	20.4625693521323	0.1 fmol
APHA_ECOLI	20.5430468349634	0.25 fmol
APHA_ECOLI	20.4507341365003	0.25 fmol
APHA_ECOLI	20.4839927288873	0.25 fmol
APHA_ECOLI	20.310271029009	1 fmol
APHA_ECOLI	20.4496906346477	1 fmol
APHA_ECOLI	20.3685195113686	1 fmol
APHA_ECOLI	20.3819471877335	10 fmol
APHA_ECOLI	20.5541204573667	10 fmol
APHA_ECOLI	20.3790547421777	10 fmol
APHA_ECOLI	20.5534888424106	2.5 fmol
APHA_ECOLI	20.5175974169544	2.5 fmol
APHA_ECOLI	20.4575731298157	2.5 fmol
APHA_ECOLI	20.4364286088679	25 fmol
APHA_ECOLI	20.4645981137888	25 fmol
APHA_ECOLI	20.3951610827574	25 fmol
APHA_ECOLI	20.4280848692285	5 fmol
APHA_ECOLI	20.4528650568999	5 fmol
APHA_ECOLI	20.3801045251045	5 fmol
APHA_ECOLI	20.2082708465047	50 fmol
APHA_ECOLI	20.3347706701659	50 fmol
APHA_ECOLI	20.2704922599246	50 fmol
APPY_ECOLI	17.3750704339228	0.25 fmol
APPY_ECOLI	18.2434871091401	2.5 fmol
APPY_ECOLI	16.9011552013559	5 fmol
APPY_ECOLI	17.605946657677	5 fmol
APPY_ECOLI	17.3503991780332	5 fmol
APPY_ECOLI	17.4153142069559	50 fmol
APPY_ECOLI	16.8174419539157	50 fmol
APT_ECOLI	20.6667208110653	0.1 fmol
APT_ECOLI	20.6742742521167	0.1 fmol
APT_ECOLI	20.7796668810516	0.1 fmol
APT_ECOLI	20.7709540658904	0.25 fmol
APT_ECOLI	20.7800668037737	0.25 fmol
APT_ECOLI	20.5643411649876	0.25 fmol
APT_ECOLI	20.7735607453829	1 fmol
APT_ECOLI	20.7779376056415	1 fmol
APT_ECOLI	20.7092331508878	1 fmol
APT_ECOLI	20.8150671827881	10 fmol
APT_ECOLI	20.750914269615	10 fmol
APT_ECOLI	20.7440144766418	10 fmol
APT_ECOLI	20.8184589546823	2.5 fmol
APT_ECOLI	20.871004168771	2.5 fmol
APT_ECOLI	20.855029819769	2.5 fmol
APT_ECOLI	20.7889677655212	25 fmol
APT_ECOLI	20.8419786632675	25 fmol
APT_ECOLI	20.8659125096034	25 fmol
APT_ECOLI	21.0524949081275	5 fmol
APT_ECOLI	20.8668240941125	5 fmol
APT_ECOLI	21.0513274749165	5 fmol
APT_ECOLI	20.7391873485347	50 fmol
APT_ECOLI	20.7012558540375	50 fmol
APT_ECOLI	20.7644994983854	50 fmol
ARAF_ECOLI	19.528427481088	0.1 fmol
ARAF_ECOLI	19.3566767170156	0.1 fmol
ARAF_ECOLI	19.6851690469452	0.1 fmol
ARAF_ECOLI	19.1838780088657	0.25 fmol
ARAF_ECOLI	19.0667583737467	0.25 fmol
ARAF_ECOLI	19.3211946287784	0.25 fmol
ARAF_ECOLI	18.8605649216479	1 fmol
ARAF_ECOLI	19.4078507222484	1 fmol
ARAF_ECOLI	18.9845615824896	1 fmol
ARAF_ECOLI	19.3671234737085	10 fmol
ARAF_ECOLI	19.1935701202574	10 fmol
ARAF_ECOLI	19.1624203940358	2.5 fmol
ARAF_ECOLI	19.4284476085754	2.5 fmol
ARAF_ECOLI	18.5429973753081	2.5 fmol
ARAF_ECOLI	19.1610498006362	25 fmol
ARAF_ECOLI	19.2863932740954	25 fmol
ARAF_ECOLI	19.2428639295387	5 fmol
ARAF_ECOLI	19.5346097491618	5 fmol
ARAF_ECOLI	18.4878479188954	5 fmol
ARAF_ECOLI	19.1764988853698	50 fmol
ARAF_ECOLI	19.6587016876849	50 fmol
ARAF_ECOLI	19.698346380911	50 fmol
ARAG_ECOLI	19.4916324505052	0.1 fmol
ARAG_ECOLI	19.1406470328717	0.1 fmol
ARAG_ECOLI	18.9008244880284	0.1 fmol
ARAG_ECOLI	19.4076065371637	0.25 fmol
ARAG_ECOLI	19.0064581279426	0.25 fmol
ARAG_ECOLI	18.4077711421327	0.25 fmol
ARAG_ECOLI	19.2940161376329	1 fmol
ARAG_ECOLI	19.1443518186842	1 fmol
ARAG_ECOLI	18.8699961763496	1 fmol
ARAG_ECOLI	19.66548559648	10 fmol
ARAG_ECOLI	18.7163418177954	10 fmol
ARAG_ECOLI	18.9794560858089	10 fmol
ARAG_ECOLI	18.886466699827	2.5 fmol
ARAG_ECOLI	19.0257588429373	2.5 fmol
ARAG_ECOLI	18.9164719368444	2.5 fmol
ARAG_ECOLI	19.4162200914403	25 fmol
ARAG_ECOLI	18.7451881844757	25 fmol
ARAG_ECOLI	18.883145790544	25 fmol
ARAG_ECOLI	18.6547894690432	5 fmol
ARAG_ECOLI	18.8205971162231	5 fmol
ARAG_ECOLI	19.3318111173652	5 fmol
ARAG_ECOLI	18.7027248786109	50 fmol
ARAG_ECOLI	19.1688717906855	50 fmol
ARCA_ECOLI	21.0433297776154	0.1 fmol
ARCA_ECOLI	21.0080583228072	0.1 fmol
ARCA_ECOLI	21.1136609462615	0.1 fmol
ARCA_ECOLI	21.1661648417701	0.25 fmol
ARCA_ECOLI	21.1224295513496	0.25 fmol
ARCA_ECOLI	21.115088267284	0.25 fmol
ARCA_ECOLI	21.2107181870894	1 fmol
ARCA_ECOLI	21.1965097263213	1 fmol
ARCA_ECOLI	21.1876794366612	1 fmol
ARCA_ECOLI	21.1818215657166	10 fmol
ARCA_ECOLI	21.2262484915573	10 fmol
ARCA_ECOLI	21.2318207282343	10 fmol
ARCA_ECOLI	21.1943466674484	2.5 fmol
ARCA_ECOLI	21.1370392662145	2.5 fmol
ARCA_ECOLI	21.1952017713782	2.5 fmol
ARCA_ECOLI	21.191403531158	25 fmol
ARCA_ECOLI	21.2608962881332	25 fmol
ARCA_ECOLI	21.3102641858319	25 fmol
ARCA_ECOLI	21.2190267253698	5 fmol
ARCA_ECOLI	21.2041424488615	5 fmol
ARCA_ECOLI	21.2516724314311	5 fmol
ARCA_ECOLI	21.1327828947602	50 fmol
ARCA_ECOLI	21.1712387654178	50 fmol
ARCA_ECOLI	21.1954205829466	50 fmol
ARCB_ECOLI	18.4250995374413	0.1 fmol
ARCB_ECOLI	18.5459110986324	0.1 fmol
ARCB_ECOLI	18.355584025831	0.1 fmol
ARCB_ECOLI	18.026232322397	0.25 fmol
ARCB_ECOLI	18.3657765616477	0.25 fmol
ARCB_ECOLI	18.5161203013313	0.25 fmol
ARCB_ECOLI	18.2004736899059	1 fmol
ARCB_ECOLI	18.4362095799018	1 fmol
ARCB_ECOLI	18.4018059833162	1 fmol
ARCB_ECOLI	18.2946674839947	10 fmol
ARCB_ECOLI	18.4239015494961	10 fmol
ARCB_ECOLI	18.4214673483825	10 fmol
ARCB_ECOLI	18.2307388855417	2.5 fmol
ARCB_ECOLI	18.5783895921315	2.5 fmol
ARCB_ECOLI	18.3783493314451	2.5 fmol
ARCB_ECOLI	18.2021060324059	25 fmol
ARCB_ECOLI	18.4195112150131	25 fmol
ARCB_ECOLI	18.2291607606582	25 fmol
ARCB_ECOLI	18.1252998979919	5 fmol
ARCB_ECOLI	18.4754735027837	5 fmol
ARCB_ECOLI	18.3660659701854	5 fmol
ARCB_ECOLI	18.0173925096665	50 fmol
ARCB_ECOLI	18.2951408796047	50 fmol
ARCB_ECOLI	18.3670756755596	50 fmol
ARGA_ECOLI	20.8651339218535	0.1 fmol
ARGA_ECOLI	20.7628689959843	0.1 fmol
ARGA_ECOLI	20.6724458694088	0.1 fmol
ARGA_ECOLI	20.8961105473337	0.25 fmol
ARGA_ECOLI	20.6256462642744	0.25 fmol
ARGA_ECOLI	20.625336711994	0.25 fmol
ARGA_ECOLI	20.7314010763069	1 fmol
ARGA_ECOLI	20.7017634973045	1 fmol
ARGA_ECOLI	20.4403483996643	1 fmol
ARGA_ECOLI	20.9144123479363	10 fmol
ARGA_ECOLI	20.6041962286306	10 fmol
ARGA_ECOLI	20.6515535235992	10 fmol
ARGA_ECOLI	20.8690654809005	2.5 fmol
ARGA_ECOLI	20.7980010885637	2.5 fmol
ARGA_ECOLI	20.8715303457345	2.5 fmol
ARGA_ECOLI	20.8657479101635	25 fmol
ARGA_ECOLI	20.7077523652927	25 fmol
ARGA_ECOLI	20.7095218004487	25 fmol
ARGA_ECOLI	20.8970126673916	5 fmol
ARGA_ECOLI	20.7196604610341	5 fmol
ARGA_ECOLI	20.6886532243865	5 fmol
ARGA_ECOLI	20.7816905885994	50 fmol
ARGA_ECOLI	20.5496881183412	50 fmol
ARGA_ECOLI	20.48640665517	50 fmol
ARGB_ECOLI	18.3902711819744	0.25 fmol
ARGB_ECOLI	18.4935261210528	0.25 fmol
ARGB_ECOLI	18.5526009641325	1 fmol
ARGB_ECOLI	18.6055313962289	10 fmol
ARGB_ECOLI	18.7755573715222	2.5 fmol
[truncated: 52,166 more rows]
