# Supplementary material for: quantms: a cloud-based pipeline for quantitative proteomics enables the reanalysis of public proteomics data
Source: Nat Methods. 2024 Jul 4;21(9):1603–7. doi: 10.1038/s41592-024-02343-1 (PMC11399091; doi:10.1038/s41592-024-02343-1)
Supplement: Supplementary file 4 — Source data for the figures shown in the Supplementary Notes. [file 41592_2024_2343_MOESM4_ESM.zip › source_data_supplementary/SuppFigure12and13/overlap_protein_expression.csv]

Protein	LogIntensities	GROUP
3MG1_ECOLI	17.8267196077871	0.1 fmol
3MG1_ECOLI	17.8983758269129	0.1 fmol
3MG1_ECOLI	18.2031079073591	0.1 fmol
3MG1_ECOLI	18.1087355453642	0.25 fmol
3MG1_ECOLI	17.9561850498568	0.25 fmol
3MG1_ECOLI	18.3271471591211	0.25 fmol
3MG1_ECOLI	17.9581725771358	1 fmol
3MG1_ECOLI	18.0811445995616	1 fmol
3MG1_ECOLI	17.762996141779	1 fmol
3MG1_ECOLI	18.1177790339876	10 fmol
3MG1_ECOLI	18.1769897804179	10 fmol
3MG1_ECOLI	17.9127466979646	10 fmol
3MG1_ECOLI	18.0094039467023	2.5 fmol
3MG1_ECOLI	16.5514507742504	2.5 fmol
3MG1_ECOLI	17.9256827264745	2.5 fmol
3MG1_ECOLI	17.5410721364108	25 fmol
3MG1_ECOLI	15.882550971558	25 fmol
3MG1_ECOLI	18.2249789181533	25 fmol
3MG1_ECOLI	18.2178412552473	5 fmol
3MG1_ECOLI	17.9949816952314	5 fmol
3MG1_ECOLI	16.8496814972158	5 fmol
3MG1_ECOLI	18.184916074538	50 fmol
3MG1_ECOLI	18.1960232405103	50 fmol
3MG1_ECOLI	18.1408750932236	50 fmol
3MG2_ECOLI	16.5163601237854	0.1 fmol
3MG2_ECOLI	16.1315797455252	0.1 fmol
3MG2_ECOLI	16.8428269435632	0.1 fmol
3MG2_ECOLI	16.6418303839167	0.25 fmol
3MG2_ECOLI	17.2074723260995	0.25 fmol
3MG2_ECOLI	16.9360209594502	0.25 fmol
3MG2_ECOLI	16.6364938600497	1 fmol
3MG2_ECOLI	15.8424869708223	1 fmol
3MG2_ECOLI	17.1123506932871	1 fmol
3MG2_ECOLI	16.5262258303581	10 fmol
3MG2_ECOLI	17.2843940578229	10 fmol
3MG2_ECOLI	16.4297979267665	10 fmol
3MG2_ECOLI	15.7479962152556	2.5 fmol
3MG2_ECOLI	16.6944946507979	2.5 fmol
3MG2_ECOLI	16.9271723556806	25 fmol
3MG2_ECOLI	17.0186407429977	25 fmol
3MG2_ECOLI	14.7685477041057	5 fmol
3MG2_ECOLI	17.0926112051572	50 fmol
3MG2_ECOLI	16.7836813903817	50 fmol
3PASE_ECOLI	18.3996649882668	0.1 fmol
3PASE_ECOLI	18.4689244750982	0.1 fmol
3PASE_ECOLI	18.4553006282588	0.1 fmol
3PASE_ECOLI	18.4465294016615	0.25 fmol
3PASE_ECOLI	18.3433032918673	0.25 fmol
3PASE_ECOLI	18.4549239093315	0.25 fmol
3PASE_ECOLI	18.4345805713351	1 fmol
3PASE_ECOLI	18.3862998084801	1 fmol
3PASE_ECOLI	18.3911724216275	1 fmol
3PASE_ECOLI	18.4833922258971	10 fmol
3PASE_ECOLI	18.482260481888	10 fmol
3PASE_ECOLI	18.5512967675922	10 fmol
3PASE_ECOLI	18.4510876834332	2.5 fmol
3PASE_ECOLI	17.7194636548795	2.5 fmol
3PASE_ECOLI	18.4659097683844	2.5 fmol
3PASE_ECOLI	18.4886580019226	25 fmol
3PASE_ECOLI	17.2934777020085	25 fmol
3PASE_ECOLI	18.4615707652719	25 fmol
3PASE_ECOLI	18.4901226691646	5 fmol
3PASE_ECOLI	18.3669525195111	5 fmol
3PASE_ECOLI	17.8712654105016	5 fmol
3PASE_ECOLI	18.483703179757	50 fmol
3PASE_ECOLI	18.3841774994634	50 fmol
3PASE_ECOLI	18.4061620270054	50 fmol
5DNU_ECOLI	17.6172271265048	0.1 fmol
5DNU_ECOLI	17.6683438019182	0.1 fmol
5DNU_ECOLI	17.6435796260358	0.1 fmol
5DNU_ECOLI	17.6895295665085	0.25 fmol
5DNU_ECOLI	17.5705963526977	0.25 fmol
5DNU_ECOLI	17.3702699481512	0.25 fmol
5DNU_ECOLI	17.4690586420971	1 fmol
5DNU_ECOLI	17.5448337318533	1 fmol
5DNU_ECOLI	17.5941082814179	1 fmol
5DNU_ECOLI	17.8333236506026	10 fmol
5DNU_ECOLI	17.6255233195642	10 fmol
5DNU_ECOLI	17.2458193355571	10 fmol
5DNU_ECOLI	17.6906302714304	2.5 fmol
5DNU_ECOLI	16.353619315021	2.5 fmol
5DNU_ECOLI	17.4008327340812	2.5 fmol
5DNU_ECOLI	17.7013201901773	25 fmol
5DNU_ECOLI	16.0597176724604	25 fmol
5DNU_ECOLI	17.3390886946252	25 fmol
5DNU_ECOLI	17.4581856719414	5 fmol
5DNU_ECOLI	17.601735789574	5 fmol
5DNU_ECOLI	15.9201385537203	5 fmol
5DNU_ECOLI	17.5744579849373	50 fmol
5DNU_ECOLI	17.4364218273766	50 fmol
5DNU_ECOLI	17.1868380898394	50 fmol
5FCL_ECOLI	18.3718248871079	0.1 fmol
5FCL_ECOLI	18.4280140910371	0.1 fmol
5FCL_ECOLI	18.4356728631928	0.1 fmol
5FCL_ECOLI	18.2518437021322	0.25 fmol
5FCL_ECOLI	17.976936042371	0.25 fmol
5FCL_ECOLI	18.3977021675118	0.25 fmol
5FCL_ECOLI	18.5667955540495	1 fmol
5FCL_ECOLI	18.6105821217643	1 fmol
5FCL_ECOLI	18.2305574191674	1 fmol
5FCL_ECOLI	18.4926794182459	10 fmol
5FCL_ECOLI	18.0992115285001	10 fmol
5FCL_ECOLI	18.4872067595387	10 fmol
5FCL_ECOLI	18.251207540028	2.5 fmol
5FCL_ECOLI	18.0585736490854	2.5 fmol
5FCL_ECOLI	18.4843679740675	2.5 fmol
5FCL_ECOLI	18.3274501155412	25 fmol
5FCL_ECOLI	18.5576454173827	25 fmol
5FCL_ECOLI	18.339236655736	5 fmol
5FCL_ECOLI	18.1112799589728	5 fmol
5FCL_ECOLI	17.9229134614525	5 fmol
5FCL_ECOLI	18.1869783433579	50 fmol
5FCL_ECOLI	18.289734554076	50 fmol
5FCL_ECOLI	18.9231472985367	50 fmol
6PGD_ECOLI	20.2030227871794	0.1 fmol
6PGD_ECOLI	20.2125661136378	0.1 fmol
6PGD_ECOLI	20.1943375496478	0.1 fmol
6PGD_ECOLI	20.2028552847497	0.25 fmol
6PGD_ECOLI	20.1653040282183	0.25 fmol
6PGD_ECOLI	20.2567256561465	0.25 fmol
6PGD_ECOLI	20.2415788698232	1 fmol
6PGD_ECOLI	20.1789291663009	1 fmol
6PGD_ECOLI	20.190662520552	1 fmol
6PGD_ECOLI	20.2519253475504	10 fmol
6PGD_ECOLI	20.2701980836188	10 fmol
6PGD_ECOLI	20.2680268460415	10 fmol
6PGD_ECOLI	20.2076262511428	2.5 fmol
6PGD_ECOLI	19.5940122614013	2.5 fmol
6PGD_ECOLI	20.1994605817159	2.5 fmol
6PGD_ECOLI	20.2248074768661	25 fmol
6PGD_ECOLI	19.4108323320546	25 fmol
6PGD_ECOLI	20.1799273302913	25 fmol
6PGD_ECOLI	20.2554464613595	5 fmol
6PGD_ECOLI	20.1955135210655	5 fmol
6PGD_ECOLI	19.6928048564081	5 fmol
6PGD_ECOLI	20.2093479746598	50 fmol
6PGD_ECOLI	20.1752901761158	50 fmol
6PGD_ECOLI	20.1850393781442	50 fmol
6PGL_ECOLI	21.9905666298519	0.1 fmol
6PGL_ECOLI	22.0873394433173	0.1 fmol
6PGL_ECOLI	22.0886576508855	0.1 fmol
6PGL_ECOLI	22.0668512004564	0.25 fmol
6PGL_ECOLI	22.1124698178466	0.25 fmol
6PGL_ECOLI	22.117970841748	0.25 fmol
6PGL_ECOLI	22.001229651581	1 fmol
6PGL_ECOLI	22.1096635925935	1 fmol
6PGL_ECOLI	22.0495908587147	1 fmol
6PGL_ECOLI	22.0729300520473	10 fmol
6PGL_ECOLI	22.1351190395393	10 fmol
6PGL_ECOLI	22.1479124651342	10 fmol
6PGL_ECOLI	22.1159462784235	2.5 fmol
6PGL_ECOLI	21.5722518354514	2.5 fmol
6PGL_ECOLI	22.1648105958887	2.5 fmol
6PGL_ECOLI	22.0807595062392	25 fmol
6PGL_ECOLI	21.5245919791856	25 fmol
6PGL_ECOLI	22.1196917325336	25 fmol
6PGL_ECOLI	22.1666882315654	5 fmol
6PGL_ECOLI	22.0966798099651	5 fmol
6PGL_ECOLI	21.5964749173235	5 fmol
6PGL_ECOLI	22.0341092673009	50 fmol
6PGL_ECOLI	22.0663630926636	50 fmol
6PGL_ECOLI	22.1066850705906	50 fmol
AAEA_ECOLI	18.7218900357698	0.1 fmol
AAEA_ECOLI	19.2251569045323	0.25 fmol
AAEA_ECOLI	19.4015521355112	1 fmol
AAEA_ECOLI	19.4518160591848	1 fmol
AAEA_ECOLI	19.5436571378867	10 fmol
AAEA_ECOLI	20.1655556591651	10 fmol
AAEA_ECOLI	19.3897057928807	10 fmol
AAEA_ECOLI	18.5982220712681	2.5 fmol
AAEA_ECOLI	19.6367061745044	25 fmol
AAEA_ECOLI	19.7781344199091	5 fmol
AAEA_ECOLI	20.2564097250253	5 fmol
AAEA_ECOLI	19.6352310224938	50 fmol
AAER_ECOLI	18.727213798026	0.1 fmol
AAER_ECOLI	18.9185158235537	0.1 fmol
AAER_ECOLI	18.5169532007876	0.1 fmol
AAER_ECOLI	18.9167094491688	0.25 fmol
AAER_ECOLI	19.2948774269477	0.25 fmol
AAER_ECOLI	19.267902518046	0.25 fmol
AAER_ECOLI	18.8556762351503	1 fmol
AAER_ECOLI	19.3487652739856	1 fmol
AAER_ECOLI	18.1654371124387	1 fmol
AAER_ECOLI	18.9508073511928	10 fmol
AAER_ECOLI	19.1711281195372	10 fmol
AAER_ECOLI	17.9640012494489	10 fmol
AAER_ECOLI	18.4700405507042	2.5 fmol
AAER_ECOLI	18.3698582531581	2.5 fmol
AAER_ECOLI	19.0177323413963	2.5 fmol
AAER_ECOLI	18.7401384063148	25 fmol
AAER_ECOLI	18.0791726749338	25 fmol
AAER_ECOLI	17.6606412476518	25 fmol
AAER_ECOLI	18.8884173931072	5 fmol
AAER_ECOLI	18.9152880528914	5 fmol
AAER_ECOLI	17.3919173328562	5 fmol
AAER_ECOLI	18.6828703108988	50 fmol
AAER_ECOLI	17.5894857017297	50 fmol
AAER_ECOLI	17.3641424305473	50 fmol
AAS_ECOLI	18.3811854148868	0.1 fmol
AAS_ECOLI	18.4161172868981	0.1 fmol
AAS_ECOLI	18.4002811347105	0.1 fmol
AAS_ECOLI	18.2786140862322	0.25 fmol
AAS_ECOLI	18.2921719552551	0.25 fmol
AAS_ECOLI	18.3141181465662	0.25 fmol
AAS_ECOLI	18.2504716138413	1 fmol
AAS_ECOLI	18.3299465163906	1 fmol
AAS_ECOLI	18.2304443981408	1 fmol
AAS_ECOLI	18.5261846666734	10 fmol
AAS_ECOLI	18.4992049358655	10 fmol
AAS_ECOLI	18.5457508161303	10 fmol
AAS_ECOLI	18.0736299115685	2.5 fmol
AAS_ECOLI	17.5200459634461	2.5 fmol
AAS_ECOLI	18.3751910158398	2.5 fmol
AAS_ECOLI	18.4059623238845	25 fmol
AAS_ECOLI	17.229223615186	25 fmol
AAS_ECOLI	18.4337391303253	25 fmol
AAS_ECOLI	18.4704287399348	5 fmol
AAS_ECOLI	18.3227093599995	5 fmol
AAS_ECOLI	17.5846700303582	5 fmol
AAS_ECOLI	18.302876514065	50 fmol
AAS_ECOLI	18.3623284065027	50 fmol
AAS_ECOLI	18.2961940873655	50 fmol
AAT_ECOLI	20.6884107915302	0.1 fmol
AAT_ECOLI	20.7877379578581	0.1 fmol
AAT_ECOLI	20.7332475698287	0.1 fmol
AAT_ECOLI	20.6725006389958	0.25 fmol
AAT_ECOLI	20.7118176388154	0.25 fmol
AAT_ECOLI	20.6969152143047	0.25 fmol
AAT_ECOLI	20.6848836714735	1 fmol
AAT_ECOLI	20.7051002086233	1 fmol
AAT_ECOLI	20.7144661677292	1 fmol
AAT_ECOLI	20.8106575660815	10 fmol
AAT_ECOLI	20.7764447622301	10 fmol
AAT_ECOLI	20.8013368645886	10 fmol
AAT_ECOLI	20.7614503196986	2.5 fmol
AAT_ECOLI	20.3610609131846	2.5 fmol
AAT_ECOLI	20.7510850545899	2.5 fmol
AAT_ECOLI	20.7020864136804	25 fmol
AAT_ECOLI	20.1587009386861	25 fmol
AAT_ECOLI	20.7338705999832	25 fmol
AAT_ECOLI	20.7698318219365	5 fmol
AAT_ECOLI	20.7636909494678	5 fmol
AAT_ECOLI	20.414499270222	5 fmol
AAT_ECOLI	20.7308682793393	50 fmol
AAT_ECOLI	20.6901201085399	50 fmol
AAT_ECOLI	20.6320584714328	50 fmol
ABGB_ECOLI	17.2153779410937	0.1 fmol
ABGB_ECOLI	18.0760418143719	0.1 fmol
ABGB_ECOLI	18.3899676436732	0.1 fmol
ABGB_ECOLI	18.2343990330665	0.25 fmol
ABGB_ECOLI	18.2093208290568	0.25 fmol
ABGB_ECOLI	18.1826143215747	1 fmol
ABGB_ECOLI	18.3613185904751	1 fmol
ABGB_ECOLI	18.2478645829643	10 fmol
ABGB_ECOLI	18.3445456945152	10 fmol
ABGB_ECOLI	18.3207209248043	10 fmol
ABGB_ECOLI	18.3556769290335	2.5 fmol
ABGB_ECOLI	17.8397968326343	2.5 fmol
ABGB_ECOLI	18.7380146611627	2.5 fmol
ABGB_ECOLI	17.613081184854	25 fmol
ABGB_ECOLI	18.2993512881972	25 fmol
ABGB_ECOLI	18.3391476906771	25 fmol
ABGB_ECOLI	18.1405002275462	5 fmol
ABGB_ECOLI	18.3090293865037	5 fmol
ABGB_ECOLI	17.5453188747783	5 fmol
ABGB_ECOLI	19.2769451796141	50 fmol
ABGB_ECOLI	18.2985930581167	50 fmol
ABGB_ECOLI	19.3372888020586	50 fmol
ACCA_ECOLI	20.0438579146898	0.1 fmol
ACCA_ECOLI	20.051905930273	0.1 fmol
ACCA_ECOLI	19.9848119659358	0.1 fmol
ACCA_ECOLI	20.117692632373	0.25 fmol
ACCA_ECOLI	20.1274499329402	0.25 fmol
ACCA_ECOLI	20.1896189281049	0.25 fmol
ACCA_ECOLI	20.1490135731534	1 fmol
ACCA_ECOLI	20.1162624116885	1 fmol
ACCA_ECOLI	20.1166633120166	1 fmol
ACCA_ECOLI	20.1001467159297	10 fmol
ACCA_ECOLI	20.1195840433455	10 fmol
ACCA_ECOLI	20.1225961886143	10 fmol
ACCA_ECOLI	20.1312346843111	2.5 fmol
ACCA_ECOLI	19.4811435982159	2.5 fmol
ACCA_ECOLI	20.1340261729711	2.5 fmol
ACCA_ECOLI	20.1570535513412	25 fmol
ACCA_ECOLI	19.2575073169683	25 fmol
ACCA_ECOLI	20.1405226490823	25 fmol
ACCA_ECOLI	20.2216021738724	5 fmol
ACCA_ECOLI	20.108316906094	5 fmol
ACCA_ECOLI	19.5030774575344	5 fmol
ACCA_ECOLI	20.0832519086016	50 fmol
ACCA_ECOLI	20.1105966225817	50 fmol
ACCA_ECOLI	20.0390373907566	50 fmol
ACCC_ECOLI	19.4471540272184	0.1 fmol
ACCC_ECOLI	19.5025948007805	0.1 fmol
ACCC_ECOLI	19.4788029070127	0.1 fmol
ACCC_ECOLI	19.5175121663459	0.25 fmol
ACCC_ECOLI	19.5774297888594	0.25 fmol
ACCC_ECOLI	19.5825427905012	0.25 fmol
ACCC_ECOLI	19.5640169785088	1 fmol
ACCC_ECOLI	19.5689252209077	1 fmol
ACCC_ECOLI	19.5675939888233	1 fmol
ACCC_ECOLI	19.5506591818781	10 fmol
ACCC_ECOLI	19.5993080996229	10 fmol
ACCC_ECOLI	19.5565491292221	10 fmol
ACCC_ECOLI	19.6306710729419	2.5 fmol
ACCC_ECOLI	19.0514580797754	2.5 fmol
ACCC_ECOLI	19.5638870643825	2.5 fmol
ACCC_ECOLI	19.5886617867369	25 fmol
ACCC_ECOLI	18.8086847100494	25 fmol
ACCC_ECOLI	19.6011757488727	25 fmol
ACCC_ECOLI	19.6054087261963	5 fmol
ACCC_ECOLI	19.5346580291851	5 fmol
ACCC_ECOLI	18.9729452219198	5 fmol
ACCC_ECOLI	19.5318118832084	50 fmol
ACCC_ECOLI	19.5128192172591	50 fmol
ACCC_ECOLI	19.5435718989736	50 fmol
ACCD_ECOLI	20.7066613526122	0.1 fmol
ACCD_ECOLI	20.7813454520778	0.1 fmol
ACCD_ECOLI	20.7655509200928	0.1 fmol
ACCD_ECOLI	20.6910271699351	0.25 fmol
ACCD_ECOLI	20.8603833278112	0.25 fmol
ACCD_ECOLI	20.8188036180614	0.25 fmol
ACCD_ECOLI	20.819550088831	1 fmol
ACCD_ECOLI	20.8159422149337	1 fmol
ACCD_ECOLI	20.7920391228289	1 fmol
ACCD_ECOLI	20.8024571522379	10 fmol
ACCD_ECOLI	20.813406111078	10 fmol
ACCD_ECOLI	20.8347314847256	10 fmol
ACCD_ECOLI	20.7960400792878	2.5 fmol
ACCD_ECOLI	20.4021004345766	2.5 fmol
ACCD_ECOLI	20.8467899622287	2.5 fmol
ACCD_ECOLI	20.8209210789381	25 fmol
ACCD_ECOLI	20.1882917146407	25 fmol
ACCD_ECOLI	20.8532101556229	25 fmol
ACCD_ECOLI	20.8048697367912	5 fmol
ACCD_ECOLI	20.8563064735418	5 fmol
ACCD_ECOLI	20.3981017092835	5 fmol
ACCD_ECOLI	20.7662774307132	50 fmol
ACCD_ECOLI	20.8332796128299	50 fmol
ACCD_ECOLI	20.6988022884103	50 fmol
ACDH_ECOLI	18.7882105091027	0.1 fmol
ACDH_ECOLI	18.8356192988482	2.5 fmol
ACDH_ECOLI	17.6191378585972	5 fmol
ACDH_ECOLI	16.8700170434662	50 fmol
ACEA_ECOLI	19.4299267760928	0.1 fmol
ACEA_ECOLI	19.5447784337953	0.1 fmol
ACEA_ECOLI	19.3978476544222	0.1 fmol
ACEA_ECOLI	19.4739124799823	0.25 fmol
ACEA_ECOLI	19.5930500594885	0.25 fmol
ACEA_ECOLI	19.4530733842655	0.25 fmol
ACEA_ECOLI	19.4078578533278	1 fmol
ACEA_ECOLI	19.5045428571597	1 fmol
ACEA_ECOLI	19.3877226554139	1 fmol
ACEA_ECOLI	19.5330124857475	10 fmol
ACEA_ECOLI	19.5123444065621	10 fmol
ACEA_ECOLI	19.4669368416362	10 fmol
ACEA_ECOLI	19.528230584715	2.5 fmol
ACEA_ECOLI	19.0435327474753	2.5 fmol
ACEA_ECOLI	19.5453430051082	2.5 fmol
ACEA_ECOLI	19.5042859793244	25 fmol
ACEA_ECOLI	18.8010306869998	25 fmol
ACEA_ECOLI	19.4619540144567	25 fmol
ACEA_ECOLI	19.6630038212028	5 fmol
ACEA_ECOLI	19.552050969933	5 fmol
ACEA_ECOLI	18.9487505547238	5 fmol
ACEA_ECOLI	19.4851941450266	50 fmol
ACEA_ECOLI	19.4924843728079	50 fmol
ACEA_ECOLI	19.4480213363678	50 fmol
ACEK_ECOLI	18.8377174311274	0.1 fmol
ACEK_ECOLI	19.1449658673007	0.1 fmol
ACEK_ECOLI	18.9851384464939	0.1 fmol
ACEK_ECOLI	18.6736005560436	0.25 fmol
ACEK_ECOLI	18.7483073165181	0.25 fmol
ACEK_ECOLI	18.9324427931867	0.25 fmol
ACEK_ECOLI	18.9452392384315	1 fmol
ACEK_ECOLI	18.8963834911009	1 fmol
ACEK_ECOLI	19.0759787543899	10 fmol
ACEK_ECOLI	19.3946404631035	10 fmol
ACEK_ECOLI	18.9747523664212	10 fmol
ACEK_ECOLI	18.8025572988044	2.5 fmol
ACEK_ECOLI	18.7791789364572	2.5 fmol
ACEK_ECOLI	19.2895977877153	2.5 fmol
ACEK_ECOLI	18.851227422518	25 fmol
ACEK_ECOLI	18.4702362606635	25 fmol
ACEK_ECOLI	18.616781125753	25 fmol
ACEK_ECOLI	19.0086463660346	5 fmol
ACEK_ECOLI	18.8259491794165	5 fmol
ACEK_ECOLI	18.8812199245624	50 fmol
ACEK_ECOLI	19.0816041182266	50 fmol
ACEK_ECOLI	18.6468464308931	50 fmol
ACFD_ECOLI	19.3826090821013	0.1 fmol
ACFD_ECOLI	19.4503156573487	0.1 fmol
ACFD_ECOLI	19.4304746962616	0.1 fmol
ACFD_ECOLI	19.3503325308479	0.25 fmol
ACFD_ECOLI	19.4940890918424	0.25 fmol
ACFD_ECOLI	19.492440235556	0.25 fmol
ACFD_ECOLI	19.4682698849436	1 fmol
ACFD_ECOLI	19.4819005565274	1 fmol
ACFD_ECOLI	19.4673233601307	1 fmol
ACFD_ECOLI	19.5220170584675	10 fmol
ACFD_ECOLI	19.5384540545646	10 fmol
ACFD_ECOLI	19.4704198513755	10 fmol
ACFD_ECOLI	19.4833226098332	2.5 fmol
ACFD_ECOLI	18.7977216147122	2.5 fmol
ACFD_ECOLI	19.488288693527	2.5 fmol
ACFD_ECOLI	19.5304726694051	25 fmol
ACFD_ECOLI	18.5067138193141	25 fmol
ACFD_ECOLI	19.4924716081338	25 fmol
ACFD_ECOLI	19.6071447269317	5 fmol
ACFD_ECOLI	19.5217705667418	5 fmol
ACFD_ECOLI	18.7596000147359	5 fmol
ACFD_ECOLI	19.5068723067292	50 fmol
ACFD_ECOLI	19.5054357446958	50 fmol
ACFD_ECOLI	19.4749451038732	50 fmol
ACKA_ECOLI	20.596102494422	0.1 fmol
ACKA_ECOLI	20.6859758019867	0.1 fmol
ACKA_ECOLI	20.6552638893908	0.1 fmol
ACKA_ECOLI	20.6449325301523	0.25 fmol
ACKA_ECOLI	20.6213824070329	0.25 fmol
ACKA_ECOLI	20.6994695358323	0.25 fmol
ACKA_ECOLI	20.7115826405496	1 fmol
ACKA_ECOLI	20.6972929207633	1 fmol
ACKA_ECOLI	20.7220962212077	1 fmol
ACKA_ECOLI	20.673930679747	10 fmol
ACKA_ECOLI	20.739046372728	10 fmol
ACKA_ECOLI	20.746676015406	10 fmol
ACKA_ECOLI	20.6439948202338	2.5 fmol
ACKA_ECOLI	20.262693610662	2.5 fmol
ACKA_ECOLI	20.6779959066028	2.5 fmol
ACKA_ECOLI	20.7198264545814	25 fmol
ACKA_ECOLI	20.0083400844675	25 fmol
ACKA_ECOLI	20.7019828194806	25 fmol
ACKA_ECOLI	20.7032125394863	5 fmol
ACKA_ECOLI	20.7410957973008	5 fmol
ACKA_ECOLI	20.2741083444096	5 fmol
ACKA_ECOLI	20.6029560834579	50 fmol
ACKA_ECOLI	20.6859707015047	50 fmol
ACKA_ECOLI	20.6299647223284	50 fmol
ACNA_ECOLI	18.943604605267	0.1 fmol
ACNA_ECOLI	19.0343662076108	0.1 fmol
ACNA_ECOLI	19.072276496016	0.1 fmol
ACNA_ECOLI	18.9860896376455	0.25 fmol
ACNA_ECOLI	19.0045606227258	0.25 fmol
ACNA_ECOLI	18.9901113652674	0.25 fmol
ACNA_ECOLI	19.0122275067801	1 fmol
ACNA_ECOLI	18.9554707729777	1 fmol
ACNA_ECOLI	19.0231985185892	1 fmol
ACNA_ECOLI	18.9819057364818	10 fmol
ACNA_ECOLI	19.1687933510859	10 fmol
ACNA_ECOLI	19.073441704928	10 fmol
ACNA_ECOLI	19.0488003511683	2.5 fmol
ACNA_ECOLI	18.1643135639969	2.5 fmol
ACNA_ECOLI	19.0269364226773	2.5 fmol
ACNA_ECOLI	18.9835706225249	25 fmol
ACNA_ECOLI	18.1105472234028	25 fmol
ACNA_ECOLI	19.1160596202168	25 fmol
ACNA_ECOLI	19.0977867324662	5 fmol
ACNA_ECOLI	19.0225646767364	5 fmol
ACNA_ECOLI	18.2681933059684	5 fmol
ACNA_ECOLI	19.0129137029253	50 fmol
ACNA_ECOLI	19.0116466225477	50 fmol
ACNA_ECOLI	19.0074276955483	50 fmol
ACNB_ECOLI	20.0466058394886	0.1 fmol
ACNB_ECOLI	20.0823502657748	0.1 fmol
ACNB_ECOLI	20.0717586868115	0.1 fmol
ACNB_ECOLI	20.0630019708227	0.25 fmol
ACNB_ECOLI	20.0588137188387	0.25 fmol
ACNB_ECOLI	20.0906127978081	0.25 fmol
ACNB_ECOLI	20.0659414575896	1 fmol
ACNB_ECOLI	20.0303339585638	1 fmol
ACNB_ECOLI	20.0536993689866	1 fmol
ACNB_ECOLI	20.0811702098688	10 fmol
ACNB_ECOLI	20.136955243193	10 fmol
ACNB_ECOLI	20.1035172371433	10 fmol
ACNB_ECOLI	20.0867884543136	2.5 fmol
ACNB_ECOLI	19.6404232901231	2.5 fmol
ACNB_ECOLI	20.1085987017283	2.5 fmol
ACNB_ECOLI	20.0827753791866	25 fmol
ACNB_ECOLI	19.5097945755763	25 fmol
ACNB_ECOLI	20.1195264387527	25 fmol
ACNB_ECOLI	20.1112567843691	5 fmol
ACNB_ECOLI	20.1203271950037	5 fmol
ACNB_ECOLI	19.625619443782	5 fmol
ACNB_ECOLI	20.0387405043046	50 fmol
ACNB_ECOLI	20.1063323577663	50 fmol
ACNB_ECOLI	20.0020030094715	50 fmol
ACP_ECOLI	24.9377354331423	0.1 fmol
ACP_ECOLI	25.0043970659328	0.1 fmol
ACP_ECOLI	24.986235693722	0.1 fmol
ACP_ECOLI	24.8307017186538	0.25 fmol
ACP_ECOLI	24.8359481390521	0.25 fmol
ACP_ECOLI	24.8556828459754	0.25 fmol
ACP_ECOLI	24.8777557102971	1 fmol
ACP_ECOLI	24.9789620107713	1 fmol
ACP_ECOLI	24.9638799567348	1 fmol
ACP_ECOLI	25.1151869713938	10 fmol
ACP_ECOLI	25.1665057313132	10 fmol
ACP_ECOLI	24.9682846730584	10 fmol
ACP_ECOLI	24.9525502999256	2.5 fmol
ACP_ECOLI	24.579175055004	2.5 fmol
ACP_ECOLI	24.9538660365535	2.5 fmol
ACP_ECOLI	25.0309725305606	25 fmol
ACP_ECOLI	24.5339312943363	25 fmol
ACP_ECOLI	25.0447760852969	25 fmol
ACP_ECOLI	25.0731230182949	5 fmol
ACP_ECOLI	24.976133608713	5 fmol
ACP_ECOLI	24.6949314621991	5 fmol
ACP_ECOLI	25.0201558314565	50 fmol
ACP_ECOLI	24.9776397383946	50 fmol
ACP_ECOLI	24.9112837554664	50 fmol
ACPH_ECOLI	17.1286155384647	0.25 fmol
ACPH_ECOLI	17.5753337027684	1 fmol
ACPH_ECOLI	15.7751754181712	1 fmol
ACPH_ECOLI	16.7273409493268	10 fmol
ACPH_ECOLI	16.4243479755628	2.5 fmol
ACPH_ECOLI	17.4966117286591	25 fmol
ACPH_ECOLI	17.0691191805133	25 fmol
ACPH_ECOLI	16.8743398239179	5 fmol
ACPS_ECOLI	19.0844497971748	0.1 fmol
ACPS_ECOLI	18.9552628167267	0.1 fmol
ACPS_ECOLI	18.8453246443513	0.1 fmol
ACPS_ECOLI	19.1971288011132	0.25 fmol
ACPS_ECOLI	18.9908407536614	0.25 fmol
ACPS_ECOLI	18.824305421532	0.25 fmol
ACPS_ECOLI	18.9762258031863	1 fmol
ACPS_ECOLI	18.9675106575653	1 fmol
ACPS_ECOLI	18.8385939059106	1 fmol
ACPS_ECOLI	19.135560033	10 fmol
ACPS_ECOLI	19.0395027403924	10 fmol
ACPS_ECOLI	18.9578633784334	10 fmol
ACPS_ECOLI	19.1600650140282	2.5 fmol
ACPS_ECOLI	18.2618024750637	2.5 fmol
ACPS_ECOLI	18.7989164374411	2.5 fmol
ACPS_ECOLI	19.0309223702768	25 fmol
ACPS_ECOLI	18.123434650257	25 fmol
ACPS_ECOLI	18.854007336296	25 fmol
ACPS_ECOLI	19.1868433897245	5 fmol
ACPS_ECOLI	19.0210317940711	5 fmol
ACPS_ECOLI	18.1836349010634	5 fmol
ACPS_ECOLI	19.1651798827637	50 fmol
ACPS_ECOLI	18.9868676550191	50 fmol
ACPS_ECOLI	18.8449966801602	50 fmol
ACRA_ECOLI	20.487104583832	0.1 fmol
ACRA_ECOLI	20.5930405322397	0.1 fmol
ACRA_ECOLI	20.5736965212627	0.1 fmol
ACRA_ECOLI	20.484476089945	0.25 fmol
ACRA_ECOLI	20.5478450368448	0.25 fmol
ACRA_ECOLI	20.6111517829213	0.25 fmol
ACRA_ECOLI	20.5695362221149	1 fmol
ACRA_ECOLI	20.5905196864001	1 fmol
ACRA_ECOLI	20.5936114692971	1 fmol
ACRA_ECOLI	20.6128337824574	10 fmol
ACRA_ECOLI	20.6503402013948	10 fmol
ACRA_ECOLI	20.6160286362345	10 fmol
ACRA_ECOLI	20.6193554162947	2.5 fmol
ACRA_ECOLI	20.2287692700856	2.5 fmol
ACRA_ECOLI	20.5909964407385	2.5 fmol
ACRA_ECOLI	20.5997960660427	25 fmol
ACRA_ECOLI	20.1206997590588	25 fmol
ACRA_ECOLI	20.5523037832352	25 fmol
ACRA_ECOLI	20.6737036948929	5 fmol
ACRA_ECOLI	20.5383578041225	5 fmol
ACRA_ECOLI	20.1777228817492	5 fmol
ACRA_ECOLI	20.5215529809455	50 fmol
ACRA_ECOLI	20.4602724404362	50 fmol
ACRA_ECOLI	20.3934007963474	50 fmol
ACRB_ECOLI	19.1463425668828	0.1 fmol
ACRB_ECOLI	19.1561119507718	0.1 fmol
ACRB_ECOLI	19.0525682082942	0.1 fmol
ACRB_ECOLI	19.2609099039426	0.25 fmol
ACRB_ECOLI	19.2036106236737	0.25 fmol
ACRB_ECOLI	19.1696168266822	0.25 fmol
ACRB_ECOLI	19.1948035102476	1 fmol
ACRB_ECOLI	19.1887677491462	1 fmol
ACRB_ECOLI	19.1422516746801	1 fmol
ACRB_ECOLI	19.3415222033983	10 fmol
ACRB_ECOLI	19.2338986110951	10 fmol
ACRB_ECOLI	19.2361012241683	10 fmol
ACRB_ECOLI	19.2935201669483	2.5 fmol
ACRB_ECOLI	18.6489035573496	2.5 fmol
ACRB_ECOLI	19.050157501026	2.5 fmol
ACRB_ECOLI	19.2329933614494	25 fmol
ACRB_ECOLI	18.1680316066843	25 fmol
ACRB_ECOLI	19.1176703726178	25 fmol
ACRB_ECOLI	19.3194460417032	5 fmol
ACRB_ECOLI	19.2163045466083	5 fmol
ACRB_ECOLI	18.4790951065802	5 fmol
ACRB_ECOLI	19.1741271608673	50 fmol
ACRB_ECOLI	19.1480327887869	50 fmol
ACRB_ECOLI	19.0645801020902	50 fmol
ACRD_ECOLI	16.173318168307	0.1 fmol
ACRD_ECOLI	17.0657140090414	0.1 fmol
ACRD_ECOLI	16.9308672471983	0.25 fmol
ACRD_ECOLI	17.8282508183589	0.25 fmol
ACRD_ECOLI	16.1273989387812	0.25 fmol
ACRD_ECOLI	16.7068982899015	1 fmol
ACRD_ECOLI	16.7140962854844	10 fmol
ACRD_ECOLI	16.7703118097041	2.5 fmol
ACRD_ECOLI	17.7896728544767	25 fmol
ACRD_ECOLI	17.9458163574478	5 fmol
ACRD_ECOLI	17.7906012179422	5 fmol
ACRD_ECOLI	17.2447858273138	50 fmol
ACRF_ECOLI	15.9329415708867	0.1 fmol
ACRF_ECOLI	16.3742235325126	0.1 fmol
ACRF_ECOLI	16.4755319080251	0.1 fmol
ACRF_ECOLI	15.7478520520783	0.25 fmol
ACRF_ECOLI	15.2972275357927	1 fmol
ACRF_ECOLI	15.9908185621583	1 fmol
ACRF_ECOLI	16.240888358385	1 fmol
ACRF_ECOLI	16.6076060142141	10 fmol
ACRF_ECOLI	17.0083159735341	10 fmol
ACRF_ECOLI	16.5601256242047	10 fmol
ACRF_ECOLI	16.7850393404997	2.5 fmol
ACRF_ECOLI	15.3561574797138	2.5 fmol
ACRF_ECOLI	16.3987293041982	2.5 fmol
ACRF_ECOLI	16.3064170888317	25 fmol
ACRF_ECOLI	17.3175434310266	25 fmol
ACRF_ECOLI	16.5843779642422	5 fmol
ACRF_ECOLI	15.8576900842176	5 fmol
ACRF_ECOLI	16.5371207434684	50 fmol
ACRF_ECOLI	15.7340757775022	50 fmol
ACRF_ECOLI	17.1837234338377	50 fmol
ACRR_ECOLI	17.5829708065428	0.25 fmol
ACRR_ECOLI	17.6647999185702	1 fmol
ACRR_ECOLI	17.6604949537751	1 fmol
ACRR_ECOLI	16.8871351685724	10 fmol
ACRR_ECOLI	17.2274973986384	10 fmol
ACRR_ECOLI	16.9525065806777	2.5 fmol
ACRR_ECOLI	17.2317634140277	25 fmol
ACRR_ECOLI	17.7123386831422	25 fmol
ACRR_ECOLI	17.7665408164369	5 fmol
ACRR_ECOLI	17.5579828950094	50 fmol
ACRR_ECOLI	17.0580365813829	50 fmol
ACRR_ECOLI	16.5827769304189	50 fmol
ACSA_ECOLI	17.4695657782382	0.1 fmol
ACSA_ECOLI	17.3867001992833	0.1 fmol
ACSA_ECOLI	17.2588278677716	0.1 fmol
ACSA_ECOLI	17.912411135683	0.25 fmol
ACSA_ECOLI	17.7517527797587	0.25 fmol
ACSA_ECOLI	17.3070168855578	0.25 fmol
ACSA_ECOLI	17.8970724863118	1 fmol
ACSA_ECOLI	17.0049925139113	1 fmol
ACSA_ECOLI	17.5186050454864	1 fmol
ACSA_ECOLI	17.1524844589396	10 fmol
ACSA_ECOLI	17.3213289089779	10 fmol
ACSA_ECOLI	17.7944183535933	10 fmol
ACSA_ECOLI	17.8730317173907	2.5 fmol
ACSA_ECOLI	16.6500669792265	2.5 fmol
ACSA_ECOLI	17.9087036382905	2.5 fmol
ACSA_ECOLI	17.7585154501608	25 fmol
ACSA_ECOLI	17.885011938465	25 fmol
ACSA_ECOLI	18.1058589591758	5 fmol
ACSA_ECOLI	17.0557390106058	5 fmol
ACSA_ECOLI	16.2118689276193	5 fmol
ACSA_ECOLI	17.506278244795	50 fmol
ACSA_ECOLI	16.7488158119275	50 fmol
ACSA_ECOLI	17.6061440976822	50 fmol
ACUI_ECOLI	19.9822065908529	0.1 fmol
ACUI_ECOLI	19.9797395420332	0.1 fmol
ACUI_ECOLI	19.9755428497356	0.1 fmol
ACUI_ECOLI	19.9857230564265	0.25 fmol
ACUI_ECOLI	19.8978483011351	0.25 fmol
ACUI_ECOLI	19.9301138116168	0.25 fmol
ACUI_ECOLI	19.9212760133329	1 fmol
ACUI_ECOLI	20.0093860757447	1 fmol
ACUI_ECOLI	19.7550934324116	1 fmol
ACUI_ECOLI	20.0604769162976	10 fmol
ACUI_ECOLI	20.1398005834775	10 fmol
ACUI_ECOLI	20.0336151965715	10 fmol
ACUI_ECOLI	20.0947724176776	2.5 fmol
ACUI_ECOLI	19.389945289065	2.5 fmol
ACUI_ECOLI	20.0307705434066	2.5 fmol
ACUI_ECOLI	20.0280268059158	25 fmol
ACUI_ECOLI	19.3563882131409	25 fmol
ACUI_ECOLI	20.0149143471627	25 fmol
ACUI_ECOLI	20.1924499859096	5 fmol
ACUI_ECOLI	20.0782192871452	5 fmol
ACUI_ECOLI	19.5108331806693	5 fmol
ACUI_ECOLI	20.1410326428338	50 fmol
ACUI_ECOLI	20.1387495086738	50 fmol
ACUI_ECOLI	20.0620131552839	50 fmol
ACYP_ECOLI	17.6259972500983	0.1 fmol
ACYP_ECOLI	17.7503445545879	0.1 fmol
ACYP_ECOLI	16.7059095000924	0.1 fmol
ACYP_ECOLI	16.7443151386581	0.25 fmol
ACYP_ECOLI	17.8466411215502	0.25 fmol
ACYP_ECOLI	16.821461557158	0.25 fmol
ACYP_ECOLI	17.5636895758208	1 fmol
ACYP_ECOLI	16.6676713011119	1 fmol
ACYP_ECOLI	17.4657059159576	1 fmol
ACYP_ECOLI	16.8498309746551	10 fmol
ACYP_ECOLI	17.0042875935379	10 fmol
ACYP_ECOLI	16.9617436484143	10 fmol
ACYP_ECOLI	17.7822028829221	2.5 fmol
ACYP_ECOLI	16.8582073827523	2.5 fmol
ACYP_ECOLI	18.1525267910059	25 fmol
ACYP_ECOLI	16.6905016829045	25 fmol
ACYP_ECOLI	18.1280965027965	5 fmol
ACYP_ECOLI	17.7807202318886	5 fmol
ACYP_ECOLI	17.8684153888812	50 fmol
ACYP_ECOLI	16.9494750501111	50 fmol
ACYP_ECOLI	17.251156255326	50 fmol
ADD_ECOLI	20.3218211768178	0.1 fmol
ADD_ECOLI	20.3285858095711	0.1 fmol
ADD_ECOLI	20.3168000948718	0.1 fmol
ADD_ECOLI	20.4227561523915	0.25 fmol
ADD_ECOLI	20.419518637192	0.25 fmol
ADD_ECOLI	20.4384239559148	0.25 fmol
ADD_ECOLI	20.4132552014443	1 fmol
ADD_ECOLI	20.3509955746809	1 fmol
ADD_ECOLI	20.4955435033234	1 fmol
ADD_ECOLI	20.3768527269456	10 fmol
ADD_ECOLI	20.4317207994147	10 fmol
ADD_ECOLI	20.436594893953	10 fmol
ADD_ECOLI	20.3968594718365	2.5 fmol
ADD_ECOLI	20.0102825887601	2.5 fmol
ADD_ECOLI	20.3836781610239	2.5 fmol
ADD_ECOLI	20.4289564815914	25 fmol
ADD_ECOLI	19.758466159348	25 fmol
ADD_ECOLI	20.4688623361312	25 fmol
ADD_ECOLI	20.5073279972307	5 fmol
ADD_ECOLI	20.4489087880051	5 fmol
ADD_ECOLI	19.8711120568205	5 fmol
ADD_ECOLI	20.4349589080525	50 fmol
ADD_ECOLI	20.441940955564	50 fmol
ADD_ECOLI	20.3580460712362	50 fmol
ADEC_ECOLI	16.7065691725221	0.1 fmol
ADEC_ECOLI	16.2852809412278	0.1 fmol
ADEC_ECOLI	16.9995663364526	0.1 fmol
ADEC_ECOLI	17.0482294533045	0.25 fmol
ADEC_ECOLI	16.9062512626757	0.25 fmol
ADEC_ECOLI	17.057311287013	0.25 fmol
ADEC_ECOLI	16.3891879994473	1 fmol
ADEC_ECOLI	17.1515625824557	1 fmol
ADEC_ECOLI	16.5456430264437	1 fmol
ADEC_ECOLI	17.4598878508188	10 fmol
ADEC_ECOLI	17.1338360707712	10 fmol
ADEC_ECOLI	16.8635990206478	10 fmol
ADEC_ECOLI	16.5961863236056	2.5 fmol
ADEC_ECOLI	15.276793967301	2.5 fmol
ADEC_ECOLI	16.6763753131837	2.5 fmol
ADEC_ECOLI	16.9061946338214	25 fmol
ADEC_ECOLI	15.0941317107431	25 fmol
ADEC_ECOLI	16.347258972027	25 fmol
ADEC_ECOLI	17.2070870064769	5 fmol
ADEC_ECOLI	17.0384353973144	5 fmol
ADEC_ECOLI	15.2551485754974	5 fmol
ADEC_ECOLI	17.2732006791585	50 fmol
ADEC_ECOLI	17.2716078946957	50 fmol
ADEC_ECOLI	16.9472670746937	50 fmol
ADHE_ECOLI	20.9590231900622	0.1 fmol
ADHE_ECOLI	20.9904371489677	0.1 fmol
ADHE_ECOLI	20.9805940294993	0.1 fmol
ADHE_ECOLI	21.0007786768365	0.25 fmol
ADHE_ECOLI	20.9927382530938	0.25 fmol
ADHE_ECOLI	20.9967484772283	0.25 fmol
ADHE_ECOLI	21.0575801320308	1 fmol
ADHE_ECOLI	21.0410486417016	1 fmol
ADHE_ECOLI	21.0387477568784	1 fmol
ADHE_ECOLI	21.0304274070487	10 fmol
ADHE_ECOLI	21.0358138751854	10 fmol
ADHE_ECOLI	20.995833629086	10 fmol
ADHE_ECOLI	21.0255561538158	2.5 fmol
ADHE_ECOLI	20.5752158825854	2.5 fmol
ADHE_ECOLI	21.0113672924002	2.5 fmol
ADHE_ECOLI	21.0297648505072	25 fmol
ADHE_ECOLI	20.5335474363291	25 fmol
ADHE_ECOLI	21.0252340893698	25 fmol
ADHE_ECOLI	21.0682655142802	5 fmol
ADHE_ECOLI	21.0293920113852	5 fmol
ADHE_ECOLI	20.597149034874	5 fmol
ADHE_ECOLI	20.9646546630701	50 fmol
ADHE_ECOLI	20.9645263197715	50 fmol
ADHE_ECOLI	20.8802953800342	50 fmol
ADHP_ECOLI	19.2192435794883	0.1 fmol
ADHP_ECOLI	19.0991627300101	0.1 fmol
ADHP_ECOLI	19.1211968031922	0.1 fmol
ADHP_ECOLI	18.9065536409707	0.25 fmol
ADHP_ECOLI	18.7281888470912	0.25 fmol
ADHP_ECOLI	18.9750302888141	0.25 fmol
ADHP_ECOLI	19.4613028205207	1 fmol
ADHP_ECOLI	19.0978350837836	1 fmol
ADHP_ECOLI	19.0534269159274	1 fmol
ADHP_ECOLI	19.1070572672151	10 fmol
ADHP_ECOLI	19.1797792424847	10 fmol
ADHP_ECOLI	19.2025361379941	10 fmol
ADHP_ECOLI	19.1044796209188	2.5 fmol
ADHP_ECOLI	18.0281525464702	2.5 fmol
ADHP_ECOLI	19.1702302707706	2.5 fmol
ADHP_ECOLI	19.096402412849	25 fmol
ADHP_ECOLI	17.934808022181	25 fmol
ADHP_ECOLI	19.0235580949271	25 fmol
ADHP_ECOLI	19.1434803681575	5 fmol
ADHP_ECOLI	19.1612962287697	5 fmol
ADHP_ECOLI	17.7497291691666	5 fmol
ADHP_ECOLI	18.915115862343	50 fmol
ADHP_ECOLI	18.9828007731099	50 fmol
ADHP_ECOLI	18.9269821946642	50 fmol
ADIA_ECOLI	17.9557514881978	0.1 fmol
ADIA_ECOLI	18.0321919273933	0.1 fmol
ADIA_ECOLI	18.0109536162346	0.1 fmol
ADIA_ECOLI	17.9781868207748	0.25 fmol
ADIA_ECOLI	18.0966187874622	0.25 fmol
ADIA_ECOLI	18.0786636618307	0.25 fmol
ADIA_ECOLI	18.0002184878388	1 fmol
ADIA_ECOLI	17.9706639282945	1 fmol
ADIA_ECOLI	17.7533596048065	1 fmol
ADIA_ECOLI	18.2404533927263	10 fmol
ADIA_ECOLI	18.0773729454322	10 fmol
ADIA_ECOLI	18.0059287659079	10 fmol
ADIA_ECOLI	18.2526860446108	2.5 fmol
ADIA_ECOLI	17.060468357172	2.5 fmol
ADIA_ECOLI	18.0325170815729	2.5 fmol
ADIA_ECOLI	18.1162167393698	25 fmol
ADIA_ECOLI	16.9434990553467	25 fmol
ADIA_ECOLI	17.8705843810361	25 fmol
ADIA_ECOLI	18.1877296482239	5 fmol
ADIA_ECOLI	18.1583297779894	5 fmol
ADIA_ECOLI	17.1864048703374	5 fmol
ADIA_ECOLI	18.1455880922869	50 fmol
ADIA_ECOLI	18.2486715468778	50 fmol
ADIA_ECOLI	17.9597620530501	50 fmol
ADIC_ECOLI	19.8674616980659	0.1 fmol
ADIC_ECOLI	19.8106624496941	0.1 fmol
ADIC_ECOLI	19.7722907753402	0.1 fmol
ADIC_ECOLI	19.6345277486536	0.25 fmol
ADIC_ECOLI	19.7594892750033	0.25 fmol
ADIC_ECOLI	19.7598859802457	0.25 fmol
ADIC_ECOLI	19.9150923436515	1 fmol
ADIC_ECOLI	19.5966789202649	1 fmol
ADIC_ECOLI	19.6399732651153	1 fmol
ADIC_ECOLI	19.8552641197694	10 fmol
ADIC_ECOLI	19.7515621720666	10 fmol
ADIC_ECOLI	19.6591197482544	10 fmol
ADIC_ECOLI	19.653880357534	2.5 fmol
ADIC_ECOLI	19.1570713029541	2.5 fmol
ADIC_ECOLI	19.697177169605	2.5 fmol
ADIC_ECOLI	19.7164721179602	25 fmol
ADIC_ECOLI	18.9413828465149	25 fmol
ADIC_ECOLI	19.6612089618531	25 fmol
ADIC_ECOLI	19.7044878429227	5 fmol
ADIC_ECOLI	19.665429555161	5 fmol
ADIC_ECOLI	19.2789162799973	5 fmol
ADIC_ECOLI	19.4819395924664	50 fmol
ADIC_ECOLI	19.7696562142172	50 fmol
ADIC_ECOLI	19.6529344865702	50 fmol
ADIY_ECOLI	18.62425652182	0.1 fmol
ADIY_ECOLI	18.1871668142691	0.1 fmol
ADIY_ECOLI	18.3377573689311	0.1 fmol
ADIY_ECOLI	18.255385541901	0.25 fmol
ADIY_ECOLI	18.12270145477	0.25 fmol
ADIY_ECOLI	18.1556475535747	0.25 fmol
ADIY_ECOLI	18.5877065671778	1 fmol
ADIY_ECOLI	18.4301329112648	1 fmol
ADIY_ECOLI	18.5183172408339	1 fmol
ADIY_ECOLI	18.36523790907	10 fmol
ADIY_ECOLI	18.3848488058451	10 fmol
ADIY_ECOLI	18.4702987146828	10 fmol
ADIY_ECOLI	18.3418561001235	2.5 fmol
ADIY_ECOLI	17.4880401608574	2.5 fmol
ADIY_ECOLI	18.2234165542025	2.5 fmol
ADIY_ECOLI	18.3208814411149	25 fmol
ADIY_ECOLI	17.5933115950018	25 fmol
ADIY_ECOLI	18.3334156985604	25 fmol
ADIY_ECOLI	18.4773908763646	5 fmol
ADIY_ECOLI	18.17890534456	5 fmol
ADIY_ECOLI	18.062647358787	50 fmol
ADIY_ECOLI	18.1990646855401	50 fmol
ADIY_ECOLI	18.3175739249366	50 fmol
ADPP_ECOLI	19.4528275887882	0.1 fmol
ADPP_ECOLI	19.4349644285612	0.1 fmol
ADPP_ECOLI	19.4272016696118	0.1 fmol
ADPP_ECOLI	19.2350403797904	0.25 fmol
ADPP_ECOLI	19.2890528936412	0.25 fmol
ADPP_ECOLI	19.255072628401	0.25 fmol
ADPP_ECOLI	19.3328720343366	1 fmol
ADPP_ECOLI	19.3664817609765	1 fmol
ADPP_ECOLI	19.3735963597382	1 fmol
ADPP_ECOLI	19.3484894242058	10 fmol
ADPP_ECOLI	19.3267970442694	10 fmol
ADPP_ECOLI	19.2305385431633	10 fmol
ADPP_ECOLI	19.3950008592658	2.5 fmol
ADPP_ECOLI	18.8734750209287	2.5 fmol
ADPP_ECOLI	19.3611352069622	2.5 fmol
ADPP_ECOLI	19.3748868265051	25 fmol
ADPP_ECOLI	18.7758536670244	25 fmol
ADPP_ECOLI	19.2226521536006	25 fmol
ADPP_ECOLI	19.3393840415737	5 fmol
ADPP_ECOLI	19.2297431833607	5 fmol
ADPP_ECOLI	18.8915185232298	5 fmol
ADPP_ECOLI	19.1545149572108	50 fmol
ADPP_ECOLI	19.214943151652	50 fmol
ADPP_ECOLI	19.1815506296572	50 fmol
AEGA_ECOLI	18.4042094267794	0.1 fmol
AEGA_ECOLI	18.8167185786279	0.1 fmol
AEGA_ECOLI	18.4464529804716	0.1 fmol
AEGA_ECOLI	18.2656999815219	0.25 fmol
AEGA_ECOLI	18.2285897324571	0.25 fmol
AEGA_ECOLI	18.6051261180757	0.25 fmol
AEGA_ECOLI	18.4145914931706	1 fmol
AEGA_ECOLI	18.5206349068824	1 fmol
AEGA_ECOLI	18.3243783821407	1 fmol
AEGA_ECOLI	18.455058743617	10 fmol
AEGA_ECOLI	18.9693108717131	10 fmol
AEGA_ECOLI	18.6465314385735	10 fmol
AEGA_ECOLI	18.3671157747144	2.5 fmol
AEGA_ECOLI	17.7064269937437	2.5 fmol
AEGA_ECOLI	18.72713669128	2.5 fmol
AEGA_ECOLI	18.3930257567279	25 fmol
AEGA_ECOLI	17.3254392667668	25 fmol
AEGA_ECOLI	18.4261696737551	25 fmol
AEGA_ECOLI	18.4278871255207	5 fmol
AEGA_ECOLI	18.7137863156782	5 fmol
AEGA_ECOLI	17.7914741015213	5 fmol
AEGA_ECOLI	18.5147243028956	50 fmol
AEGA_ECOLI	18.6233291697454	50 fmol
AEGA_ECOLI	18.1005333497337	50 fmol
AER_ECOLI	15.9476726747204	0.1 fmol
AER_ECOLI	16.7526795199362	0.1 fmol
AER_ECOLI	16.5306471478906	0.1 fmol
AER_ECOLI	16.2964790277269	0.25 fmol
AER_ECOLI	16.188399773596	0.25 fmol
AER_ECOLI	16.2586901925587	1 fmol
AER_ECOLI	16.6193247586962	1 fmol
AER_ECOLI	16.71947371454	10 fmol
AER_ECOLI	16.8996614888381	10 fmol
AER_ECOLI	17.097072876282	10 fmol
AER_ECOLI	17.1700610113617	2.5 fmol
AER_ECOLI	16.7696918184808	25 fmol
AER_ECOLI	16.4399042515854	25 fmol
AER_ECOLI	16.7465972690502	50 fmol
AG43_ECOLI	19.7672382489772	0.1 fmol
AG43_ECOLI	19.453117851528	2.5 fmol
AG43_ECOLI	19.5921073072007	2.5 fmol
AG43_ECOLI	19.4491678654024	2.5 fmol
AG43_ECOLI	19.7171531186051	5 fmol
AG43_ECOLI	19.8156537821282	5 fmol
AGAI_ECOLI	18.6389579716105	0.1 fmol
AGAI_ECOLI	18.5760644869177	0.1 fmol
AGAI_ECOLI	19.0236478864869	0.1 fmol
AGAI_ECOLI	18.6632003306682	0.25 fmol
AGAI_ECOLI	18.8092019232636	0.25 fmol
AGAI_ECOLI	18.7482042617524	0.25 fmol
AGAI_ECOLI	18.4262894521031	1 fmol
AGAI_ECOLI	18.957109329165	1 fmol
AGAI_ECOLI	19.1034623876182	10 fmol
AGAI_ECOLI	18.7380616342177	10 fmol
AGAI_ECOLI	19.0750389581452	10 fmol
AGAI_ECOLI	18.7119876691125	2.5 fmol
AGAI_ECOLI	17.5144924923538	2.5 fmol
AGAI_ECOLI	19.3239454328345	2.5 fmol
AGAI_ECOLI	18.4208833900754	25 fmol
AGAI_ECOLI	17.5246330445629	25 fmol
AGAI_ECOLI	19.1897489394574	25 fmol
AGAI_ECOLI	19.2372940186826	5 fmol
AGAI_ECOLI	18.9640608989308	5 fmol
AGAI_ECOLI	18.2138843239098	5 fmol
AGAI_ECOLI	18.9627198790004	50 fmol
AGAI_ECOLI	18.9771353993222	50 fmol
AGAI_ECOLI	19.0464786609537	50 fmol
AGAR_ECOLI	18.9128309142976	0.1 fmol
AGAR_ECOLI	18.5999040367941	0.1 fmol
AGAR_ECOLI	18.5920877851859	0.1 fmol
AGAR_ECOLI	18.7629010307698	0.25 fmol
AGAR_ECOLI	18.7969171527482	0.25 fmol
AGAR_ECOLI	18.6609576338166	0.25 fmol
AGAR_ECOLI	18.7094797599867	1 fmol
AGAR_ECOLI	18.7634226907379	1 fmol
AGAR_ECOLI	18.7339909624189	1 fmol
AGAR_ECOLI	18.7315494975783	10 fmol
AGAR_ECOLI	18.6268431682078	10 fmol
AGAR_ECOLI	18.4875029568191	10 fmol
AGAR_ECOLI	18.8276561291607	2.5 fmol
AGAR_ECOLI	18.0482426800743	2.5 fmol
AGAR_ECOLI	18.6436610451226	2.5 fmol
AGAR_ECOLI	18.7658976282573	25 fmol
AGAR_ECOLI	17.4221773453433	25 fmol
AGAR_ECOLI	18.4970473710858	25 fmol
AGAR_ECOLI	18.6988265071494	5 fmol
AGAR_ECOLI	18.6518728269705	5 fmol
AGAR_ECOLI	17.7893515469366	5 fmol
AGAR_ECOLI	18.6033068468128	50 fmol
AGAR_ECOLI	18.6743855380619	50 fmol
AGAR_ECOLI	18.2949338649882	50 fmol
AGP_ECOLI	19.8361657295754	0.1 fmol
AGP_ECOLI	19.8756409799818	0.1 fmol
AGP_ECOLI	19.9466082361094	0.1 fmol
AGP_ECOLI	19.9435190008739	0.25 fmol
AGP_ECOLI	19.9080755680939	0.25 fmol
AGP_ECOLI	20.0215772193137	0.25 fmol
AGP_ECOLI	19.9391827096048	1 fmol
AGP_ECOLI	19.9053795214136	1 fmol
AGP_ECOLI	19.8777022164396	1 fmol
AGP_ECOLI	19.9462001088612	10 fmol
AGP_ECOLI	19.9142172283615	10 fmol
AGP_ECOLI	19.9334303493101	10 fmol
AGP_ECOLI	19.9167720945656	2.5 fmol
AGP_ECOLI	19.4893630132602	2.5 fmol
AGP_ECOLI	19.9701961361248	2.5 fmol
AGP_ECOLI	19.8962894512425	25 fmol
AGP_ECOLI	19.1847171264792	25 fmol
AGP_ECOLI	19.8641103690247	25 fmol
AGP_ECOLI	19.9552082305756	5 fmol
AGP_ECOLI	19.8973267818994	5 fmol
AGP_ECOLI	19.2791127849647	5 fmol
AGP_ECOLI	19.8387008786431	50 fmol
AGP_ECOLI	19.8923828267409	50 fmol
AGP_ECOLI	19.8374434824883	50 fmol
AHPC_ECOLI	21.8284432807963	0.1 fmol
AHPC_ECOLI	21.9061273492464	0.1 fmol
AHPC_ECOLI	21.914131191951	0.1 fmol
AHPC_ECOLI	21.8981077375436	0.25 fmol
AHPC_ECOLI	21.9009810715124	0.25 fmol
AHPC_ECOLI	21.9279583713684	0.25 fmol
AHPC_ECOLI	21.9572624274129	1 fmol
AHPC_ECOLI	21.9782728897752	1 fmol
AHPC_ECOLI	21.9909980107402	1 fmol
AHPC_ECOLI	21.9439904415766	10 fmol
AHPC_ECOLI	21.9075653948015	10 fmol
AHPC_ECOLI	21.9658093259715	10 fmol
AHPC_ECOLI	21.9210922961795	2.5 fmol
AHPC_ECOLI	21.5803520310778	2.5 fmol
AHPC_ECOLI	21.9775615508784	2.5 fmol
AHPC_ECOLI	21.9294253316981	25 fmol
AHPC_ECOLI	21.4376204519556	25 fmol
AHPC_ECOLI	21.9149903319246	25 fmol
AHPC_ECOLI	21.9870581981717	5 fmol
AHPC_ECOLI	21.9375797367296	5 fmol
AHPC_ECOLI	21.578732951674	5 fmol
AHPC_ECOLI	21.8787502799644	50 fmol
AHPC_ECOLI	21.9210018523887	50 fmol
AHPC_ECOLI	21.8698991090129	50 fmol
AHPF_ECOLI	20.2744413577906	0.1 fmol
AHPF_ECOLI	20.2753447218444	0.1 fmol
AHPF_ECOLI	20.2854276411992	0.1 fmol
AHPF_ECOLI	20.188134634418	0.25 fmol
AHPF_ECOLI	20.2364406635341	0.25 fmol
AHPF_ECOLI	20.2641861863144	0.25 fmol
AHPF_ECOLI	20.3671451534107	1 fmol
AHPF_ECOLI	20.3658705099831	1 fmol
AHPF_ECOLI	20.3019296634892	1 fmol
AHPF_ECOLI	20.323597555074	10 fmol
AHPF_ECOLI	20.3970576472313	10 fmol
AHPF_ECOLI	20.3016492487374	10 fmol
AHPF_ECOLI	20.3748592041201	2.5 fmol
AHPF_ECOLI	19.8263406971302	2.5 fmol
AHPF_ECOLI	20.3066450834878	2.5 fmol
AHPF_ECOLI	20.3449985015062	25 fmol
AHPF_ECOLI	19.4006287302211	25 fmol
AHPF_ECOLI	20.3066542390636	25 fmol
AHPF_ECOLI	20.3656071025713	5 fmol
AHPF_ECOLI	20.2970056224327	5 fmol
AHPF_ECOLI	19.6877131635218	5 fmol
AHPF_ECOLI	20.2321147066394	50 fmol
AHPF_ECOLI	20.292751161286	50 fmol
AHPF_ECOLI	20.2163456494412	50 fmol
AHR_ECOLI	17.8438502476115	0.1 fmol
AHR_ECOLI	17.7423655733108	0.1 fmol
AHR_ECOLI	17.559924975212	0.1 fmol
AHR_ECOLI	17.7300750256359	0.25 fmol
AHR_ECOLI	17.7309879691164	0.25 fmol
AHR_ECOLI	17.5785654486791	0.25 fmol
AHR_ECOLI	17.8409413156136	1 fmol
AHR_ECOLI	17.890596323635	1 fmol
AHR_ECOLI	17.852612459622	1 fmol
AHR_ECOLI	17.81228099299	10 fmol
AHR_ECOLI	17.9763390448951	10 fmol
AHR_ECOLI	17.8900502190022	10 fmol
AHR_ECOLI	17.919701807098	2.5 fmol
AHR_ECOLI	16.7987781442352	2.5 fmol
AHR_ECOLI	17.7844007476096	2.5 fmol
AHR_ECOLI	18.0039557950448	25 fmol
AHR_ECOLI	16.4287864247975	25 fmol
AHR_ECOLI	17.8822466484641	25 fmol
AHR_ECOLI	18.1474646506108	5 fmol
AHR_ECOLI	17.7943632567598	5 fmol
AHR_ECOLI	16.7890411799369	5 fmol
AHR_ECOLI	17.8778824724167	50 fmol
AHR_ECOLI	17.9429729476222	50 fmol
AHR_ECOLI	17.7788121551228	50 fmol
AIDB_ECOLI	18.3393205806768	0.1 fmol
AIDB_ECOLI	18.3888400777479	0.1 fmol
AIDB_ECOLI	18.2589250122878	0.1 fmol
AIDB_ECOLI	18.3816809715405	0.25 fmol
AIDB_ECOLI	18.4908287178131	0.25 fmol
AIDB_ECOLI	18.6596541773487	0.25 fmol
AIDB_ECOLI	18.1110750504902	1 fmol
AIDB_ECOLI	18.07385333718	1 fmol
AIDB_ECOLI	18.1717994883533	1 fmol
AIDB_ECOLI	18.4122713247827	10 fmol
AIDB_ECOLI	18.5790988364702	10 fmol
AIDB_ECOLI	18.4725081552379	10 fmol
AIDB_ECOLI	18.5388488226626	2.5 fmol
AIDB_ECOLI	17.6217362050228	2.5 fmol
AIDB_ECOLI	18.2011356198587	2.5 fmol
AIDB_ECOLI	18.0339126978998	25 fmol
AIDB_ECOLI	17.5859960928832	25 fmol
AIDB_ECOLI	18.3041069275563	25 fmol
AIDB_ECOLI	18.5269260480529	5 fmol
AIDB_ECOLI	18.1701431789919	5 fmol
AIDB_ECOLI	17.4186636009005	5 fmol
AIDB_ECOLI	18.1377505781175	50 fmol
AIDB_ECOLI	18.0137305187085	50 fmol
AIDB_ECOLI	18.466685968054	50 fmol
AK1H_ECOLI	18.6426888529809	0.1 fmol
AK1H_ECOLI	18.9353745495345	0.1 fmol
AK1H_ECOLI	18.9144699979574	0.1 fmol
AK1H_ECOLI	18.7637037185604	0.25 fmol
AK1H_ECOLI	18.8369299042504	0.25 fmol
AK1H_ECOLI	18.8319284179656	0.25 fmol
AK1H_ECOLI	18.7694425848049	1 fmol
AK1H_ECOLI	18.868069217815	1 fmol
AK1H_ECOLI	18.8605057576914	1 fmol
AK1H_ECOLI	18.799271006396	10 fmol
AK1H_ECOLI	18.947043378605	10 fmol
AK1H_ECOLI	18.8855104847279	10 fmol
AK1H_ECOLI	18.7745960286267	2.5 fmol
AK1H_ECOLI	18.0971711584631	2.5 fmol
AK1H_ECOLI	18.8583782995456	2.5 fmol
AK1H_ECOLI	18.7658791891496	25 fmol
AK1H_ECOLI	17.7266701680898	25 fmol
AK1H_ECOLI	18.7092400577399	25 fmol
AK1H_ECOLI	18.8118734082049	5 fmol
AK1H_ECOLI	18.7080932239207	5 fmol
AK1H_ECOLI	17.8802490970368	5 fmol
AK1H_ECOLI	18.8040995753349	50 fmol
AK1H_ECOLI	18.8216848734624	50 fmol
AK1H_ECOLI	18.6750184585059	50 fmol
AK2H_ECOLI	19.2737283089846	0.1 fmol
AK2H_ECOLI	19.2649143770527	0.1 fmol
AK2H_ECOLI	19.3022576895804	0.1 fmol
AK2H_ECOLI	19.2109618880148	0.25 fmol
AK2H_ECOLI	19.2514495472996	0.25 fmol
AK2H_ECOLI	19.2310025041233	0.25 fmol
AK2H_ECOLI	19.1918618612246	1 fmol
AK2H_ECOLI	19.2216782199184	1 fmol
AK2H_ECOLI	19.3153087672725	1 fmol
AK2H_ECOLI	19.3873119252988	10 fmol
AK2H_ECOLI	19.3685341939025	10 fmol
AK2H_ECOLI	19.2668650665229	10 fmol
AK2H_ECOLI	19.307144913075	2.5 fmol
AK2H_ECOLI	18.4815849574265	2.5 fmol
AK2H_ECOLI	19.210839275617	2.5 fmol
AK2H_ECOLI	19.2271991689522	25 fmol
AK2H_ECOLI	18.2971081023886	25 fmol
AK2H_ECOLI	19.2043472077599	25 fmol
AK2H_ECOLI	19.3535985950791	5 fmol
AK2H_ECOLI	19.1768559171855	5 fmol
AK2H_ECOLI	18.4839518718354	5 fmol
AK2H_ECOLI	19.1866861749952	50 fmol
AK2H_ECOLI	19.2929989341398	50 fmol
AK2H_ECOLI	19.1405624716822	50 fmol
AK3_ECOLI	18.5685781003596	0.1 fmol
AK3_ECOLI	18.6523288485755	0.1 fmol
AK3_ECOLI	18.7065239028657	0.1 fmol
AK3_ECOLI	18.4849149790962	0.25 fmol
AK3_ECOLI	18.6744739529155	0.25 fmol
AK3_ECOLI	18.6270807696743	0.25 fmol
AK3_ECOLI	18.5131295705098	1 fmol
AK3_ECOLI	18.6794202510203	1 fmol
AK3_ECOLI	18.6307115733588	1 fmol
AK3_ECOLI	18.6412055141047	10 fmol
AK3_ECOLI	18.7041753475518	10 fmol
AK3_ECOLI	18.6099934060942	10 fmol
AK3_ECOLI	18.5915367546744	2.5 fmol
AK3_ECOLI	17.9655443904077	2.5 fmol
AK3_ECOLI	18.6081696321082	2.5 fmol
AK3_ECOLI	18.6040841132856	25 fmol
AK3_ECOLI	17.719794964963	25 fmol
AK3_ECOLI	18.5572719097808	25 fmol
AK3_ECOLI	18.6436312799601	5 fmol
AK3_ECOLI	18.6728014362799	5 fmol
AK3_ECOLI	17.9777415223371	5 fmol
AK3_ECOLI	18.5371363783465	50 fmol
AK3_ECOLI	18.5835381594704	50 fmol
AK3_ECOLI	18.5580605446598	50 fmol
ALAA_ECOLI	18.804876380318	0.1 fmol
ALAA_ECOLI	18.8245010675949	0.1 fmol
ALAA_ECOLI	18.797688967533	0.1 fmol
ALAA_ECOLI	18.8158620120859	0.25 fmol
ALAA_ECOLI	18.8626806085112	0.25 fmol
ALAA_ECOLI	18.9536097340191	0.25 fmol
ALAA_ECOLI	18.726992161389	1 fmol
ALAA_ECOLI	18.6806311303364	1 fmol
ALAA_ECOLI	18.7496843767613	1 fmol
ALAA_ECOLI	18.8811682266461	10 fmol
ALAA_ECOLI	18.9366958709482	10 fmol
ALAA_ECOLI	18.9561639226081	10 fmol
ALAA_ECOLI	18.9414600268628	2.5 fmol
ALAA_ECOLI	18.0767902538551	2.5 fmol
ALAA_ECOLI	18.7934975094779	2.5 fmol
ALAA_ECOLI	18.8595531323997	25 fmol
ALAA_ECOLI	17.5551527628629	25 fmol
ALAA_ECOLI	18.8625931890764	25 fmol
ALAA_ECOLI	19.0885232863119	5 fmol
ALAA_ECOLI	18.8897936494828	5 fmol
ALAA_ECOLI	18.1785828498351	5 fmol
ALAA_ECOLI	18.8614148026118	50 fmol
ALAA_ECOLI	18.8942377670088	50 fmol
ALAA_ECOLI	18.789099734524	50 fmol
ALAC_ECOLI	19.2747931188842	0.1 fmol
ALAC_ECOLI	19.4449449250754	0.1 fmol
ALAC_ECOLI	19.2747765228776	0.1 fmol
ALAC_ECOLI	19.1101219190775	0.25 fmol
ALAC_ECOLI	19.3338053352968	0.25 fmol
ALAC_ECOLI	19.3575651597804	0.25 fmol
ALAC_ECOLI	19.3140425707615	1 fmol
ALAC_ECOLI	19.4266866603782	1 fmol
ALAC_ECOLI	19.2436867190534	1 fmol
ALAC_ECOLI	19.4158711273644	10 fmol
ALAC_ECOLI	19.299713606736	10 fmol
ALAC_ECOLI	19.2829153520368	10 fmol
ALAC_ECOLI	19.1806249844145	2.5 fmol
ALAC_ECOLI	18.8486928800146	2.5 fmol
ALAC_ECOLI	19.2602764212807	2.5 fmol
ALAC_ECOLI	19.4034915503414	25 fmol
ALAC_ECOLI	18.3792880582429	25 fmol
ALAC_ECOLI	19.2906569734349	25 fmol
ALAC_ECOLI	19.4698089987417	5 fmol
ALAC_ECOLI	19.4008373830033	5 fmol
ALAC_ECOLI	18.7355116951677	5 fmol
ALAC_ECOLI	19.3452193472543	50 fmol
ALAC_ECOLI	19.2849216564493	50 fmol
ALAC_ECOLI	19.2768584158333	50 fmol
ALDA_ECOLI	17.5871339580074	0.1 fmol
ALDA_ECOLI	17.436855063906	0.1 fmol
ALDA_ECOLI	18.3799326378129	0.1 fmol
ALDA_ECOLI	17.6022028536631	0.25 fmol
ALDA_ECOLI	18.09264238958	0.25 fmol
ALDA_ECOLI	18.0988859788097	0.25 fmol
ALDA_ECOLI	17.9002010275091	1 fmol
ALDA_ECOLI	18.3269970027872	1 fmol
ALDA_ECOLI	18.3442124388297	1 fmol
ALDA_ECOLI	17.8525797838056	10 fmol
ALDA_ECOLI	18.353596695073	10 fmol
ALDA_ECOLI	18.3560016989097	10 fmol
ALDA_ECOLI	18.205429920912	2.5 fmol
ALDA_ECOLI	17.291788619248	2.5 fmol
ALDA_ECOLI	18.3237862931759	2.5 fmol
ALDA_ECOLI	17.8830934928252	25 fmol
ALDA_ECOLI	16.6740601997321	25 fmol
ALDA_ECOLI	18.1612613338762	25 fmol
ALDA_ECOLI	17.8335735508275	5 fmol
ALDA_ECOLI	17.9774228880688	5 fmol
ALDA_ECOLI	16.1659404695757	5 fmol
ALDA_ECOLI	18.3518406278666	50 fmol
ALDA_ECOLI	18.4449543712196	50 fmol
ALDA_ECOLI	18.3596238699637	50 fmol
ALDB_ECOLI	19.4581049888093	0.1 fmol
ALDB_ECOLI	19.7596058856258	0.1 fmol
ALDB_ECOLI	19.5905076777946	0.1 fmol
ALDB_ECOLI	19.6265611297502	0.25 fmol
ALDB_ECOLI	19.5606681257207	0.25 fmol
ALDB_ECOLI	19.3931734090127	0.25 fmol
ALDB_ECOLI	19.3148613702138	1 fmol
ALDB_ECOLI	19.6070938529756	1 fmol
ALDB_ECOLI	19.5541628985623	1 fmol
ALDB_ECOLI	19.6171530727566	10 fmol
ALDB_ECOLI	19.6219793935322	10 fmol
ALDB_ECOLI	19.5162662744855	10 fmol
ALDB_ECOLI	19.6477729662092	2.5 fmol
ALDB_ECOLI	18.8561194008096	2.5 fmol
ALDB_ECOLI	19.4133125940955	2.5 fmol
ALDB_ECOLI	19.5541144506562	25 fmol
ALDB_ECOLI	18.3859875384117	25 fmol
ALDB_ECOLI	19.4601942171899	25 fmol
ALDB_ECOLI	19.6012750545106	5 fmol
ALDB_ECOLI	19.4793230268914	5 fmol
ALDB_ECOLI	18.8137458315908	5 fmol
ALDB_ECOLI	19.6067922096999	50 fmol
ALDB_ECOLI	19.6126700344259	50 fmol
ALDB_ECOLI	19.3781820174463	50 fmol
ALF_ECOLI	22.2308323550495	0.1 fmol
ALF_ECOLI	22.2143959311865	0.1 fmol
ALF_ECOLI	22.2121319106124	0.1 fmol
ALF_ECOLI	22.097450241084	0.25 fmol
ALF_ECOLI	22.0070652607978	0.25 fmol
ALF_ECOLI	22.0928849400608	0.25 fmol
ALF_ECOLI	22.2270730356085	1 fmol
ALF_ECOLI	22.1871227376831	1 fmol
ALF_ECOLI	22.2129399753682	1 fmol
ALF_ECOLI	22.2239332091978	10 fmol
ALF_ECOLI	22.209248104682	10 fmol
ALF_ECOLI	22.1482206775693	10 fmol
ALF_ECOLI	22.2081457335362	2.5 fmol
ALF_ECOLI	21.9104688382812	2.5 fmol
ALF_ECOLI	22.1324357828572	2.5 fmol
ALF_ECOLI	22.1707807497155	25 fmol
ALF_ECOLI	21.6636260240161	25 fmol
ALF_ECOLI	22.1034114806654	25 fmol
ALF_ECOLI	22.2662989944244	5 fmol
ALF_ECOLI	22.2327570438778	5 fmol
ALF_ECOLI	21.8650734376917	5 fmol
ALF_ECOLI	22.1459085961763	50 fmol
ALF_ECOLI	22.0877107191274	50 fmol
ALF_ECOLI	22.0854879298555	50 fmol
ALF1_ECOLI	19.0001453205047	0.1 fmol
ALF1_ECOLI	19.0930384720243	0.1 fmol
ALF1_ECOLI	18.9557095666508	0.1 fmol
ALF1_ECOLI	19.0182649363622	0.25 fmol
ALF1_ECOLI	19.1025668579888	0.25 fmol
ALF1_ECOLI	19.0820744774771	0.25 fmol
ALF1_ECOLI	19.0818436885849	1 fmol
ALF1_ECOLI	19.0844739150916	1 fmol
ALF1_ECOLI	19.0042061536096	1 fmol
ALF1_ECOLI	19.180750227478	10 fmol
ALF1_ECOLI	19.2087178389107	10 fmol
ALF1_ECOLI	19.0951061348257	10 fmol
ALF1_ECOLI	19.1586175951641	2.5 fmol
ALF1_ECOLI	18.275153047255	2.5 fmol
ALF1_ECOLI	18.7932250066352	2.5 fmol
ALF1_ECOLI	19.2526197422225	25 fmol
ALF1_ECOLI	18.0945103850206	25 fmol
ALF1_ECOLI	19.1409802321124	25 fmol
ALF1_ECOLI	19.2895198915802	5 fmol
ALF1_ECOLI	19.2067660295722	5 fmol
ALF1_ECOLI	18.4756724609584	5 fmol
ALF1_ECOLI	19.2352083694543	50 fmol
ALF1_ECOLI	19.2215471595207	50 fmol
ALF1_ECOLI	19.1577774696672	50 fmol
ALKH_ECOLI	20.3466479789544	0.1 fmol
ALKH_ECOLI	20.4022430071547	0.1 fmol
ALKH_ECOLI	20.3527733562744	0.1 fmol
ALKH_ECOLI	20.4583623230835	0.25 fmol
ALKH_ECOLI	20.4193815520012	0.25 fmol
ALKH_ECOLI	20.4470980123	0.25 fmol
ALKH_ECOLI	20.404085236656	1 fmol
ALKH_ECOLI	20.379080979452	1 fmol
ALKH_ECOLI	20.3826615638499	1 fmol
ALKH_ECOLI	20.4046610476346	10 fmol
ALKH_ECOLI	20.4051585053126	10 fmol
ALKH_ECOLI	20.3864479118932	10 fmol
ALKH_ECOLI	20.3797009099003	2.5 fmol
ALKH_ECOLI	20.0934455300344	2.5 fmol
ALKH_ECOLI	20.418325386526	2.5 fmol
ALKH_ECOLI	20.4028993736469	25 fmol
ALKH_ECOLI	19.834201539405	25 fmol
ALKH_ECOLI	20.3297474134958	25 fmol
ALKH_ECOLI	20.4442312868516	5 fmol
ALKH_ECOLI	20.4079535246896	5 fmol
ALKH_ECOLI	19.9667942027664	5 fmol
ALKH_ECOLI	20.3185053483327	50 fmol
ALKH_ECOLI	20.3242281490662	50 fmol
ALKH_ECOLI	20.2602988921004	50 fmol
ALLC_ECOLI	18.5550424616398	0.1 fmol
ALLC_ECOLI	17.8122250493868	0.1 fmol
ALLC_ECOLI	18.4333317626313	0.1 fmol
ALLC_ECOLI	17.9973249417768	0.25 fmol
ALLC_ECOLI	18.5245982951597	0.25 fmol
ALLC_ECOLI	17.9313544746738	0.25 fmol
ALLC_ECOLI	17.6854590441625	1 fmol
ALLC_ECOLI	18.2946281322344	1 fmol
ALLC_ECOLI	18.8021353057343	1 fmol
ALLC_ECOLI	17.989241373487	10 fmol
ALLC_ECOLI	18.6980533624257	10 fmol
ALLC_ECOLI	18.956733762662	10 fmol
ALLC_ECOLI	17.8658747885432	2.5 fmol
ALLC_ECOLI	17.0768519944162	2.5 fmol
ALLC_ECOLI	18.236748481914	2.5 fmol
ALLC_ECOLI	18.6215829034957	25 fmol
ALLC_ECOLI	17.7542057556449	25 fmol
ALLC_ECOLI	18.7564220536066	25 fmol
ALLC_ECOLI	18.3059856007941	5 fmol
ALLC_ECOLI	18.2406381809905	5 fmol
ALLC_ECOLI	17.8338591722727	5 fmol
ALLC_ECOLI	18.3320021308123	50 fmol
ALLC_ECOLI	18.0037902943319	50 fmol
ALLC_ECOLI	18.3361060546151	50 fmol
ALLE_ECOLI	17.5026300136492	0.1 fmol
ALLE_ECOLI	17.2500455624306	0.1 fmol
ALLE_ECOLI	18.1265956282025	0.1 fmol
ALLE_ECOLI	17.0420137184473	0.25 fmol
ALLE_ECOLI	17.4046231451562	0.25 fmol
ALLE_ECOLI	18.147507637525	0.25 fmol
ALLE_ECOLI	16.6118057540823	1 fmol
ALLE_ECOLI	17.6271491621539	1 fmol
ALLE_ECOLI	18.036370238857	1 fmol
ALLE_ECOLI	17.9664856126631	10 fmol
ALLE_ECOLI	17.3951770313004	10 fmol
ALLE_ECOLI	17.664447689672	2.5 fmol
ALLE_ECOLI	17.7995589552969	2.5 fmol
ALLE_ECOLI	16.3979705055906	25 fmol
ALLE_ECOLI	17.5846792059472	25 fmol
ALLE_ECOLI	16.9757183193003	5 fmol
ALLE_ECOLI	17.6987783809211	5 fmol
ALLE_ECOLI	17.2075307368652	5 fmol
ALLE_ECOLI	17.2958869457578	50 fmol
ALLE_ECOLI	17.3850200625582	50 fmol
ALLE_ECOLI	17.7724123888758	50 fmol
ALLR_ECOLI	18.9932081603161	0.1 fmol
ALLR_ECOLI	19.1731563808418	0.1 fmol
ALLR_ECOLI	18.9385626867275	0.1 fmol
ALLR_ECOLI	19.0531717548888	0.25 fmol
ALLR_ECOLI	19.1755015282709	0.25 fmol
ALLR_ECOLI	19.0187335991659	0.25 fmol
ALLR_ECOLI	19.0854126599201	1 fmol
ALLR_ECOLI	19.153666610666	1 fmol
ALLR_ECOLI	19.1538482267751	1 fmol
ALLR_ECOLI	19.1081729039465	10 fmol
ALLR_ECOLI	19.2554021428793	10 fmol
ALLR_ECOLI	19.2022107237771	10 fmol
ALLR_ECOLI	19.1097175776611	2.5 fmol
ALLR_ECOLI	18.5420719924891	2.5 fmol
ALLR_ECOLI	19.1566950256364	2.5 fmol
ALLR_ECOLI	19.2411995456455	25 fmol
ALLR_ECOLI	18.1671255518375	25 fmol
ALLR_ECOLI	19.2005224292974	25 fmol
ALLR_ECOLI	19.1150041873274	5 fmol
ALLR_ECOLI	19.1554882859021	5 fmol
ALLR_ECOLI	18.4311033657342	5 fmol
ALLR_ECOLI	19.1336074332258	50 fmol
ALLR_ECOLI	19.1649873422425	50 fmol
ALLR_ECOLI	19.1057831072412	50 fmol
ALR1_ECOLI	19.3228791460009	0.1 fmol
ALR1_ECOLI	19.412915981464	0.1 fmol
ALR1_ECOLI	19.4958100112951	0.1 fmol
ALR1_ECOLI	19.3632539097427	0.25 fmol
ALR1_ECOLI	19.4044682651832	0.25 fmol
ALR1_ECOLI	19.3882202698092	0.25 fmol
ALR1_ECOLI	19.3610443834473	1 fmol
ALR1_ECOLI	19.4048561853238	1 fmol
ALR1_ECOLI	19.261094714289	1 fmol
ALR1_ECOLI	19.4644992221925	10 fmol
ALR1_ECOLI	19.3565816971562	10 fmol
ALR1_ECOLI	19.4168348962955	10 fmol
ALR1_ECOLI	19.4280884709212	2.5 fmol
ALR1_ECOLI	18.899586074974	2.5 fmol
ALR1_ECOLI	19.386066532462	2.5 fmol
ALR1_ECOLI	19.3214445552493	25 fmol
ALR1_ECOLI	18.3259327895351	25 fmol
ALR1_ECOLI	19.3936064085088	25 fmol
ALR1_ECOLI	19.4954404041031	5 fmol
ALR1_ECOLI	19.4310515110946	5 fmol
ALR1_ECOLI	18.5340038885816	5 fmol
ALR1_ECOLI	19.3911973010545	50 fmol
ALR1_ECOLI	19.3547269073106	50 fmol
ALR1_ECOLI	19.4506258435037	50 fmol
ALR2_ECOLI	19.5048454400179	0.1 fmol
ALR2_ECOLI	20.0016455724818	0.1 fmol
ALR2_ECOLI	19.4313343035086	0.1 fmol
ALR2_ECOLI	19.8982900883742	0.25 fmol
ALR2_ECOLI	19.6167505756227	0.25 fmol
ALR2_ECOLI	19.7672750827607	0.25 fmol
ALR2_ECOLI	19.5795154082671	1 fmol
ALR2_ECOLI	19.9416237636343	1 fmol
ALR2_ECOLI	19.7533763706709	1 fmol
ALR2_ECOLI	19.6154827271463	10 fmol
ALR2_ECOLI	19.7033061592795	10 fmol
ALR2_ECOLI	19.8975325732297	10 fmol
ALR2_ECOLI	19.7397313831134	2.5 fmol
ALR2_ECOLI	19.1019107974545	2.5 fmol
ALR2_ECOLI	19.7193656400758	2.5 fmol
ALR2_ECOLI	19.5643719498082	25 fmol
ALR2_ECOLI	18.7745698121611	25 fmol
ALR2_ECOLI	19.808723436806	25 fmol
ALR2_ECOLI	19.7330716017025	5 fmol
ALR2_ECOLI	19.8331891816384	5 fmol
ALR2_ECOLI	19.1706347343205	5 fmol
ALR2_ECOLI	19.3640458569381	50 fmol
ALR2_ECOLI	19.9149436081754	50 fmol
ALR2_ECOLI	19.3729415164189	50 fmol
ALSB_ECOLI	18.8044274901869	0.1 fmol
ALSB_ECOLI	18.9388505256697	0.1 fmol
ALSB_ECOLI	18.9991374476867	0.1 fmol
ALSB_ECOLI	18.7672853019569	0.25 fmol
ALSB_ECOLI	18.3684528669715	0.25 fmol
ALSB_ECOLI	18.4138622749531	0.25 fmol
ALSB_ECOLI	18.6088538559425	1 fmol
ALSB_ECOLI	18.9454977031544	1 fmol
ALSB_ECOLI	18.4916208813681	1 fmol
ALSB_ECOLI	18.9624867680428	10 fmol
ALSB_ECOLI	18.9319395746188	10 fmol
ALSB_ECOLI	18.7826796655059	10 fmol
ALSB_ECOLI	18.8572190766083	2.5 fmol
ALSB_ECOLI	18.5088021575409	2.5 fmol
ALSB_ECOLI	18.5385387315	2.5 fmol
ALSB_ECOLI	18.9289820841826	25 fmol
ALSB_ECOLI	18.1970581208208	25 fmol
ALSB_ECOLI	18.8533965333446	25 fmol
ALSB_ECOLI	18.9931838786968	5 fmol
ALSB_ECOLI	18.3487540942835	5 fmol
ALSB_ECOLI	18.3464171238207	5 fmol
ALSB_ECOLI	18.3794093128803	50 fmol
ALSB_ECOLI	18.8585796515842	50 fmol
ALSB_ECOLI	18.0513068199261	50 fmol
ALSK_ECOLI	18.8740471141361	0.1 fmol
ALSK_ECOLI	18.8819272984405	0.1 fmol
ALSK_ECOLI	18.3195549542657	0.1 fmol
ALSK_ECOLI	18.4593493090442	0.25 fmol
ALSK_ECOLI	19.1437817785048	0.25 fmol
ALSK_ECOLI	18.9087690064101	0.25 fmol
ALSK_ECOLI	18.9888243145136	1 fmol
ALSK_ECOLI	19.3973135793591	1 fmol
ALSK_ECOLI	18.8312131561936	10 fmol
ALSK_ECOLI	19.0641805921809	10 fmol
ALSK_ECOLI	19.2037374102035	10 fmol
ALSK_ECOLI	19.1705554940553	2.5 fmol
ALSK_ECOLI	18.2751586660957	2.5 fmol
ALSK_ECOLI	19.0462897294664	2.5 fmol
ALSK_ECOLI	18.1696845384208	25 fmol
ALSK_ECOLI	17.9486475347629	25 fmol
ALSK_ECOLI	18.9933243722411	25 fmol
ALSK_ECOLI	18.5759948537425	5 fmol
ALSK_ECOLI	18.3185329113434	5 fmol
ALSK_ECOLI	18.8878225531958	50 fmol
ALSK_ECOLI	18.9636447780684	50 fmol
ALSK_ECOLI	19.0522528374463	50 fmol
AMIA_ECOLI	16.3306401197167	0.1 fmol
AMIA_ECOLI	16.1837275436614	0.1 fmol
AMIA_ECOLI	16.2852438329972	0.1 fmol
AMIA_ECOLI	16.7387862798753	0.25 fmol
AMIA_ECOLI	16.435194407849	0.25 fmol
AMIA_ECOLI	16.2071528262302	0.25 fmol
AMIA_ECOLI	16.2669244473441	1 fmol
AMIA_ECOLI	16.3711666192895	1 fmol
AMIA_ECOLI	15.5843129106985	1 fmol
AMIA_ECOLI	16.1207424572935	10 fmol
AMIA_ECOLI	16.4512661937636	10 fmol
AMIA_ECOLI	16.7684248158986	10 fmol
AMIA_ECOLI	16.1993760435294	2.5 fmol
AMIA_ECOLI	15.7014254033449	2.5 fmol
AMIA_ECOLI	16.3446243325446	2.5 fmol
AMIA_ECOLI	16.4446106454794	25 fmol
AMIA_ECOLI	15.0278652771538	25 fmol
AMIA_ECOLI	16.1256065353891	25 fmol
AMIA_ECOLI	16.9417292814508	5 fmol
AMIA_ECOLI	16.9139097290581	5 fmol
AMIA_ECOLI	15.1121135180767	5 fmol
AMIA_ECOLI	16.7748207469376	50 fmol
AMIA_ECOLI	16.1165407704989	50 fmol
AMIA_ECOLI	15.6786212039905	50 fmol
AMIB_ECOLI	17.6463041220486	0.1 fmol
AMIB_ECOLI	17.6504029522834	0.1 fmol
AMIB_ECOLI	17.4699183987859	0.1 fmol
AMIB_ECOLI	17.6022053846906	0.25 fmol
AMIB_ECOLI	17.9764646485958	0.25 fmol
AMIB_ECOLI	17.6656808108896	0.25 fmol
AMIB_ECOLI	17.7957119307054	1 fmol
AMIB_ECOLI	17.7357666268992	1 fmol
AMIB_ECOLI	17.8804758253481	1 fmol
AMIB_ECOLI	17.8109625697801	10 fmol
AMIB_ECOLI	17.9827257525085	10 fmol
AMIB_ECOLI	17.6292924300347	10 fmol
AMIB_ECOLI	17.6576927432845	2.5 fmol
AMIB_ECOLI	16.6184181284035	2.5 fmol
AMIB_ECOLI	17.6443307928782	2.5 fmol
AMIB_ECOLI	17.9174964390437	25 fmol
AMIB_ECOLI	16.2008270918616	25 fmol
AMIB_ECOLI	17.8369680231084	25 fmol
AMIB_ECOLI	17.7378550952698	5 fmol
AMIB_ECOLI	17.6160747677233	5 fmol
AMIB_ECOLI	16.1856554533697	5 fmol
AMIB_ECOLI	18.139174808205	50 fmol
AMIB_ECOLI	17.6524561941311	50 fmol
AMIB_ECOLI	17.4980164960514	50 fmol
AMIC_ECOLI	17.440615658464	0.1 fmol
AMIC_ECOLI	17.6840009204002	0.1 fmol
AMIC_ECOLI	17.8054237360635	0.1 fmol
AMIC_ECOLI	17.3942466287479	0.25 fmol
AMIC_ECOLI	17.7262388860576	0.25 fmol
AMIC_ECOLI	17.7602480780772	0.25 fmol
AMIC_ECOLI	17.5275967815937	1 fmol
AMIC_ECOLI	17.7828216419609	1 fmol
AMIC_ECOLI	17.8491949484819	1 fmol
AMIC_ECOLI	17.6074621123701	10 fmol
AMIC_ECOLI	17.6120798846341	10 fmol
AMIC_ECOLI	17.7463723223603	10 fmol
AMIC_ECOLI	17.534037057791	2.5 fmol
AMIC_ECOLI	16.3050468925465	2.5 fmol
AMIC_ECOLI	17.6654903914656	2.5 fmol
AMIC_ECOLI	17.7172624745789	25 fmol
AMIC_ECOLI	16.0970384499625	25 fmol
AMIC_ECOLI	17.7232309505051	25 fmol
AMIC_ECOLI	17.7368967784734	5 fmol
AMIC_ECOLI	17.6297698636164	5 fmol
AMIC_ECOLI	16.2233537778518	5 fmol
AMIC_ECOLI	17.3367751613913	50 fmol
AMIC_ECOLI	17.5943813981969	50 fmol
AMIC_ECOLI	17.6666237412583	50 fmol
AMID_ECOLI	18.0110148421449	0.1 fmol
AMID_ECOLI	18.5832474333884	0.1 fmol
AMID_ECOLI	18.5824265847763	0.1 fmol
AMID_ECOLI	18.6833833028106	0.25 fmol
AMID_ECOLI	18.1121343163163	0.25 fmol
AMID_ECOLI	18.7873701217082	0.25 fmol
AMID_ECOLI	18.2102797918103	1 fmol
AMID_ECOLI	18.2237896472996	1 fmol
AMID_ECOLI	18.4233854949684	1 fmol
AMID_ECOLI	18.528741634474	10 fmol
AMID_ECOLI	17.8672387300591	10 fmol
AMID_ECOLI	18.5741173412858	10 fmol
AMID_ECOLI	18.4733572187646	2.5 fmol
AMID_ECOLI	17.8188736589527	2.5 fmol
AMID_ECOLI	18.7157569783222	2.5 fmol
AMID_ECOLI	18.3616399217347	25 fmol
AMID_ECOLI	17.5856751855996	25 fmol
AMID_ECOLI	18.4821770465844	25 fmol
AMID_ECOLI	18.7345870954963	5 fmol
AMID_ECOLI	18.1454674748229	5 fmol
AMID_ECOLI	16.9054641280864	5 fmol
AMID_ECOLI	18.0022485632211	50 fmol
AMID_ECOLI	18.2979197468861	50 fmol
AMID_ECOLI	18.2898581515531	50 fmol
AMN_ECOLI	18.9809429744027	0.1 fmol
AMN_ECOLI	18.9347539855925	0.1 fmol
AMN_ECOLI	18.9297616918004	0.1 fmol
AMN_ECOLI	18.9956207134624	0.25 fmol
AMN_ECOLI	18.8933577259845	0.25 fmol
AMN_ECOLI	18.9426981222903	0.25 fmol
AMN_ECOLI	18.8529869365719	1 fmol
AMN_ECOLI	18.8843649803776	1 fmol
AMN_ECOLI	18.9048963000459	1 fmol
AMN_ECOLI	19.0015893006636	10 fmol
AMN_ECOLI	19.0348055650804	10 fmol
AMN_ECOLI	19.1686636590158	10 fmol
AMN_ECOLI	18.9693257186599	2.5 fmol
AMN_ECOLI	18.2444449665419	2.5 fmol
AMN_ECOLI	18.9176702310112	2.5 fmol
AMN_ECOLI	18.8764492048381	25 fmol
AMN_ECOLI	17.8078956096189	25 fmol
AMN_ECOLI	19.0231890974251	25 fmol
AMN_ECOLI	18.8833612756735	5 fmol
AMN_ECOLI	18.9570435912904	5 fmol
AMN_ECOLI	18.1536702697231	5 fmol
AMN_ECOLI	18.8904948129988	50 fmol
AMN_ECOLI	19.0086272387443	50 fmol
AMN_ECOLI	18.9783138213839	50 fmol
AMPA_ECOLI	19.573040924765	0.1 fmol
AMPA_ECOLI	19.6134018574499	0.1 fmol
AMPA_ECOLI	19.5566197416505	0.1 fmol
AMPA_ECOLI	19.5313525014638	0.25 fmol
AMPA_ECOLI	19.5162981370096	0.25 fmol
AMPA_ECOLI	19.5362376426055	0.25 fmol
AMPA_ECOLI	19.5542964890795	1 fmol
AMPA_ECOLI	19.5017310970351	1 fmol
AMPA_ECOLI	19.5345943647039	1 fmol
AMPA_ECOLI	19.5308222873731	10 fmol
AMPA_ECOLI	19.5462226344658	10 fmol
AMPA_ECOLI	19.5440907464789	10 fmol
AMPA_ECOLI	19.553585358107	2.5 fmol
AMPA_ECOLI	18.9660386174952	2.5 fmol
AMPA_ECOLI	19.5540415840944	2.5 fmol
AMPA_ECOLI	19.5453018929012	25 fmol
AMPA_ECOLI	18.6254813196573	25 fmol
AMPA_ECOLI	19.5209949001104	25 fmol
AMPA_ECOLI	19.5835986467121	5 fmol
AMPA_ECOLI	19.5533797395578	5 fmol
AMPA_ECOLI	18.9033218569656	5 fmol
AMPA_ECOLI	19.4919544187148	50 fmol
AMPA_ECOLI	19.4676991386773	50 fmol
AMPA_ECOLI	19.4410432140033	50 fmol
AMPC_ECOLI	18.2035954972411	0.1 fmol
AMPC_ECOLI	18.5142336655531	0.1 fmol
AMPC_ECOLI	18.1231813238322	0.1 fmol
AMPC_ECOLI	18.5289959605078	0.25 fmol
AMPC_ECOLI	18.4578070209866	0.25 fmol
AMPC_ECOLI	18.272830660278	0.25 fmol
AMPC_ECOLI	18.2250812412617	1 fmol
AMPC_ECOLI	18.3633633125458	1 fmol
AMPC_ECOLI	18.0144411902624	1 fmol
AMPC_ECOLI	18.4466899568864	10 fmol
AMPC_ECOLI	18.4640898443141	10 fmol
AMPC_ECOLI	18.4331242358876	10 fmol
AMPC_ECOLI	18.4472169961781	2.5 fmol
AMPC_ECOLI	17.6491002624194	2.5 fmol
AMPC_ECOLI	18.3244042800553	2.5 fmol
AMPC_ECOLI	18.5359653344135	25 fmol
AMPC_ECOLI	17.1621899796104	25 fmol
AMPC_ECOLI	18.1565802264293	25 fmol
AMPC_ECOLI	18.3867329002001	5 fmol
AMPC_ECOLI	18.2793324411979	5 fmol
AMPC_ECOLI	17.4820706626583	5 fmol
AMPC_ECOLI	18.5271586077808	50 fmol
AMPC_ECOLI	18.5133052780834	50 fmol
AMPC_ECOLI	18.2315383902802	50 fmol
AMPD_ECOLI	18.9822496893027	0.1 fmol
AMPD_ECOLI	19.0838261016573	0.1 fmol
AMPD_ECOLI	19.1177485367586	0.1 fmol
AMPD_ECOLI	19.1791813090635	0.25 fmol
AMPD_ECOLI	19.2968985110744	0.25 fmol
AMPD_ECOLI	19.2125790540569	0.25 fmol
AMPD_ECOLI	18.8789946577089	1 fmol
AMPD_ECOLI	19.121539119908	1 fmol
AMPD_ECOLI	19.010963398854	1 fmol
AMPD_ECOLI	19.0793284356176	10 fmol
AMPD_ECOLI	19.2342490300774	10 fmol
AMPD_ECOLI	19.2408977257658	10 fmol
AMPD_ECOLI	19.1776405232501	2.5 fmol
AMPD_ECOLI	18.5805369822891	2.5 fmol
AMPD_ECOLI	19.2351982591497	2.5 fmol
AMPD_ECOLI	19.1132654379332	25 fmol
AMPD_ECOLI	18.2095969973961	25 fmol
AMPD_ECOLI	19.2540619513716	25 fmol
AMPD_ECOLI	19.2439925295603	5 fmol
AMPD_ECOLI	19.1055061889842	5 fmol
AMPD_ECOLI	18.4805151795727	5 fmol
AMPD_ECOLI	19.1600982743017	50 fmol
AMPD_ECOLI	19.2177069177371	50 fmol
AMPD_ECOLI	19.0639163155462	50 fmol
AMPE_ECOLI	17.9474301473011	0.1 fmol
AMPE_ECOLI	18.2480343463943	0.1 fmol
AMPE_ECOLI	17.7696966349117	0.1 fmol
AMPE_ECOLI	17.9694273876584	0.25 fmol
AMPE_ECOLI	18.1663869263906	0.25 fmol
AMPE_ECOLI	17.4146299439206	0.25 fmol
AMPE_ECOLI	18.1013372417937	1 fmol
AMPE_ECOLI	17.6126945734157	1 fmol
AMPE_ECOLI	17.5938991334264	1 fmol
AMPE_ECOLI	18.658634385853	10 fmol
AMPE_ECOLI	18.5143009309374	10 fmol
AMPE_ECOLI	17.6601820059917	10 fmol
AMPE_ECOLI	17.9906068728429	2.5 fmol
AMPE_ECOLI	17.6853195488159	2.5 fmol
AMPE_ECOLI	18.0458650548868	2.5 fmol
AMPE_ECOLI	18.3436920130312	25 fmol
AMPE_ECOLI	16.4855531022411	25 fmol
AMPE_ECOLI	17.9746721236707	25 fmol
AMPE_ECOLI	18.2537003514083	5 fmol
AMPE_ECOLI	17.4186886416248	5 fmol
AMPE_ECOLI	17.5203163451927	5 fmol
AMPE_ECOLI	18.1517380574746	50 fmol
AMPE_ECOLI	17.7890108521584	50 fmol
AMPE_ECOLI	17.6825698197073	50 fmol
AMPH_ECOLI	17.5682142202487	0.1 fmol
AMPH_ECOLI	17.2480194088707	0.1 fmol
AMPH_ECOLI	17.4281024051693	0.1 fmol
AMPH_ECOLI	17.4789123479477	0.25 fmol
AMPH_ECOLI	17.4543899551812	0.25 fmol
AMPH_ECOLI	17.4656184401188	0.25 fmol
AMPH_ECOLI	17.1198724372066	1 fmol
AMPH_ECOLI	17.3793423222874	1 fmol
AMPH_ECOLI	17.3535234874919	1 fmol
AMPH_ECOLI	17.7024833680704	10 fmol
AMPH_ECOLI	17.3445847456096	10 fmol
AMPH_ECOLI	17.6307946910477	10 fmol
AMPH_ECOLI	17.7433942633517	2.5 fmol
AMPH_ECOLI	16.8338189914256	2.5 fmol
AMPH_ECOLI	17.5226856396803	2.5 fmol
AMPH_ECOLI	17.6547007749636	25 fmol
AMPH_ECOLI	16.0936116916576	25 fmol
AMPH_ECOLI	17.4027126913822	25 fmol
AMPH_ECOLI	17.4787248423323	5 fmol
AMPH_ECOLI	17.5339574974039	5 fmol
AMPH_ECOLI	16.5747173179486	5 fmol
AMPH_ECOLI	17.5415322510011	50 fmol
AMPH_ECOLI	17.679611138078	50 fmol
AMPH_ECOLI	17.44600034708	50 fmol
AMPN_ECOLI	19.6782379993129	0.1 fmol
AMPN_ECOLI	19.6784438411907	0.1 fmol
AMPN_ECOLI	19.670145178152	0.1 fmol
AMPN_ECOLI	19.6705735841361	0.25 fmol
AMPN_ECOLI	19.6389114107363	0.25 fmol
AMPN_ECOLI	19.5418301145662	0.25 fmol
AMPN_ECOLI	19.6362596199534	1 fmol
AMPN_ECOLI	19.6086894759514	1 fmol
AMPN_ECOLI	19.6195906526789	1 fmol
AMPN_ECOLI	19.7655420050688	10 fmol
AMPN_ECOLI	19.7189091874383	10 fmol
AMPN_ECOLI	19.698242802386	10 fmol
AMPN_ECOLI	19.706736891704	2.5 fmol
AMPN_ECOLI	19.0896219366386	2.5 fmol
AMPN_ECOLI	19.6611178110109	2.5 fmol
AMPN_ECOLI	19.7203050900389	25 fmol
AMPN_ECOLI	18.9839289754187	25 fmol
AMPN_ECOLI	19.666993218125	25 fmol
AMPN_ECOLI	19.7462155577143	5 fmol
AMPN_ECOLI	19.7231178163344	5 fmol
AMPN_ECOLI	19.1566463722365	5 fmol
AMPN_ECOLI	19.7824454153186	50 fmol
AMPN_ECOLI	19.6887994221624	50 fmol
AMPN_ECOLI	19.6314130040979	50 fmol
AMPP_ECOLI	18.6597617969703	0.1 fmol
AMPP_ECOLI	18.6898713812281	0.1 fmol
AMPP_ECOLI	18.6674856822727	0.1 fmol
AMPP_ECOLI	18.875716095384	0.25 fmol
AMPP_ECOLI	18.8665047471829	0.25 fmol
AMPP_ECOLI	18.8372288532241	0.25 fmol
AMPP_ECOLI	18.6452298730134	1 fmol
AMPP_ECOLI	18.671407833134	1 fmol
AMPP_ECOLI	18.8204473283048	1 fmol
AMPP_ECOLI	18.761482166705	10 fmol
AMPP_ECOLI	18.751184297372	10 fmol
AMPP_ECOLI	18.7558268104953	10 fmol
AMPP_ECOLI	18.8957558282107	2.5 fmol
AMPP_ECOLI	18.0580478159888	2.5 fmol
AMPP_ECOLI	18.7988498553142	2.5 fmol
AMPP_ECOLI	18.7309312905148	25 fmol
AMPP_ECOLI	17.5432529966728	25 fmol
AMPP_ECOLI	18.6889167759562	25 fmol
AMPP_ECOLI	18.944645457358	5 fmol
AMPP_ECOLI	18.8084612485099	5 fmol
AMPP_ECOLI	17.8492008336848	5 fmol
AMPP_ECOLI	18.6377114808235	50 fmol
AMPP_ECOLI	18.7234191885907	50 fmol
AMPP_ECOLI	18.7370492942934	50 fmol
AMY1_ECOLI	16.7060971638005	0.25 fmol
AMY1_ECOLI	16.8875482261629	1 fmol
AMY1_ECOLI	16.6547018889168	1 fmol
AMY1_ECOLI	16.9721159831957	10 fmol
AMY1_ECOLI	16.5274014694006	2.5 fmol
AMY1_ECOLI	17.9984078395284	2.5 fmol
AMY1_ECOLI	16.9453252293127	25 fmol
AMY1_ECOLI	17.9159867877249	25 fmol
AMY1_ECOLI	16.8640675816806	5 fmol
AMY1_ECOLI	17.1183098615813	5 fmol
AMY1_ECOLI	17.6783283234789	5 fmol
AMY1_ECOLI	16.9621652872009	50 fmol
AMY2_ECOLI	18.5724552208697	0.1 fmol
AMY2_ECOLI	18.4843525855909	0.1 fmol
AMY2_ECOLI	18.3748211470706	0.1 fmol
AMY2_ECOLI	18.4826272886226	0.25 fmol
AMY2_ECOLI	18.3591513769911	0.25 fmol
AMY2_ECOLI	17.937409479342	0.25 fmol
AMY2_ECOLI	18.5191643109681	1 fmol
AMY2_ECOLI	18.1045636962128	1 fmol
AMY2_ECOLI	18.4075094554825	1 fmol
AMY2_ECOLI	18.6477654068072	10 fmol
AMY2_ECOLI	18.4992304135198	10 fmol
AMY2_ECOLI	18.2043365791749	10 fmol
AMY2_ECOLI	18.8295596514015	2.5 fmol
AMY2_ECOLI	17.9668631258977	2.5 fmol
AMY2_ECOLI	18.5343930713598	2.5 fmol
AMY2_ECOLI	18.5122833809835	25 fmol
AMY2_ECOLI	17.5426365884911	25 fmol
AMY2_ECOLI	18.2851090707399	25 fmol
AMY2_ECOLI	18.6883414481064	5 fmol
AMY2_ECOLI	18.5099141959766	5 fmol
AMY2_ECOLI	18.0812504440586	5 fmol
AMY2_ECOLI	18.4517509080486	50 fmol
AMY2_ECOLI	18.4500379589899	50 fmol
AMY2_ECOLI	18.4290211749138	50 fmol
ANMK_ECOLI	18.349429860445	0.1 fmol
ANMK_ECOLI	18.2293061140734	0.1 fmol
ANMK_ECOLI	18.312936938835	0.1 fmol
ANMK_ECOLI	18.1379067263283	0.25 fmol
ANMK_ECOLI	18.226981230148	0.25 fmol
ANMK_ECOLI	18.2126434102418	0.25 fmol
ANMK_ECOLI	18.1158986333973	1 fmol
ANMK_ECOLI	17.8572340503251	1 fmol
ANMK_ECOLI	18.1208493335165	1 fmol
ANMK_ECOLI	18.3228027041644	10 fmol
ANMK_ECOLI	18.3222614319035	10 fmol
ANMK_ECOLI	18.4051164969401	10 fmol
ANMK_ECOLI	18.2947871796121	2.5 fmol
ANMK_ECOLI	17.6585302876119	2.5 fmol
ANMK_ECOLI	18.382736803851	2.5 fmol
ANMK_ECOLI	18.3480503631351	25 fmol
ANMK_ECOLI	17.5255137176066	25 fmol
ANMK_ECOLI	18.2891312110254	25 fmol
ANMK_ECOLI	18.6168553613176	5 fmol
ANMK_ECOLI	18.6003727118282	5 fmol
ANMK_ECOLI	17.8211836288911	5 fmol
ANMK_ECOLI	18.4416153274954	50 fmol
ANMK_ECOLI	18.5241552352891	50 fmol
ANMK_ECOLI	18.3688697934998	50 fmol
APAG_ECOLI	18.5284465033837	0.1 fmol
APAG_ECOLI	19.3967514901756	0.1 fmol
APAG_ECOLI	19.2769518325119	0.1 fmol
APAG_ECOLI	19.1719502446984	0.25 fmol
APAG_ECOLI	18.5224836313826	0.25 fmol
APAG_ECOLI	19.1214132147389	0.25 fmol
APAG_ECOLI	18.7453555717972	1 fmol
APAG_ECOLI	18.9730296064428	1 fmol
APAG_ECOLI	19.3294078031313	1 fmol
APAG_ECOLI	19.2215506281074	10 fmol
APAG_ECOLI	19.2400223170608	10 fmol
APAG_ECOLI	19.4697371536785	10 fmol
APAG_ECOLI	18.5289311158109	2.5 fmol
APAG_ECOLI	18.5417674035765	2.5 fmol
APAG_ECOLI	19.2076108238966	2.5 fmol
APAG_ECOLI	19.3279955391609	25 fmol
APAG_ECOLI	18.470450802174	25 fmol
APAG_ECOLI	19.4380212078699	25 fmol
APAG_ECOLI	19.3874052865648	5 fmol
APAG_ECOLI	18.445526270286	5 fmol
APAG_ECOLI	18.8054630534274	5 fmol
APAG_ECOLI	18.8945385789783	50 fmol
APAG_ECOLI	19.4198896622767	50 fmol
APAG_ECOLI	19.4534313363404	50 fmol
APAH_ECOLI	18.6878975214704	0.1 fmol
APAH_ECOLI	18.6826961160059	0.1 fmol
APAH_ECOLI	18.6634289472853	0.1 fmol
APAH_ECOLI	18.5587812524106	0.25 fmol
APAH_ECOLI	18.453759644367	0.25 fmol
APAH_ECOLI	18.4631569253013	0.25 fmol
APAH_ECOLI	18.821205251732	1 fmol
APAH_ECOLI	18.4648705572589	1 fmol
APAH_ECOLI	18.5411241438008	1 fmol
APAH_ECOLI	18.4488152810554	10 fmol
APAH_ECOLI	18.4089981163382	10 fmol
APAH_ECOLI	18.3644155109936	10 fmol
APAH_ECOLI	18.6041452466612	2.5 fmol
APAH_ECOLI	17.919449977653	2.5 fmol
APAH_ECOLI	18.5516586491024	2.5 fmol
APAH_ECOLI	18.4378756431071	25 fmol
APAH_ECOLI	17.2460601948794	25 fmol
APAH_ECOLI	18.3698920018809	25 fmol
APAH_ECOLI	18.5061883391214	5 fmol
APAH_ECOLI	18.5584729684427	5 fmol
APAH_ECOLI	17.1776086046923	5 fmol
APAH_ECOLI	18.3822006819449	50 fmol
APAH_ECOLI	18.3986753874957	50 fmol
APAH_ECOLI	18.3474661132427	50 fmol
APBC_ECOLI	19.3199857030722	0.1 fmol
APBC_ECOLI	19.3461375197646	0.1 fmol
APBC_ECOLI	19.438919608281	0.1 fmol
APBC_ECOLI	19.3764362414447	0.25 fmol
APBC_ECOLI	19.3612820951555	0.25 fmol
APBC_ECOLI	19.3978417765905	0.25 fmol
APBC_ECOLI	19.4246318806659	1 fmol
APBC_ECOLI	19.446071620611	1 fmol
APBC_ECOLI	19.4214903147857	1 fmol
APBC_ECOLI	19.5096111795003	10 fmol
APBC_ECOLI	19.491731862941	10 fmol
APBC_ECOLI	19.544396037978	10 fmol
APBC_ECOLI	19.4521528163928	2.5 fmol
APBC_ECOLI	18.9029526965264	2.5 fmol
APBC_ECOLI	19.4279996797708	2.5 fmol
APBC_ECOLI	19.4106013754466	25 fmol
APBC_ECOLI	18.5376413563469	25 fmol
APBC_ECOLI	19.3952748398832	25 fmol
APBC_ECOLI	19.534420055543	5 fmol
APBC_ECOLI	19.4785440589315	5 fmol
APBC_ECOLI	18.79036691137	5 fmol
APBC_ECOLI	19.49180701113	50 fmol
APBC_ECOLI	19.4338192554323	50 fmol
APBC_ECOLI	19.3497468633277	50 fmol
APBE_ECOLI	18.2369303693388	0.1 fmol
APBE_ECOLI	17.4826365049566	0.1 fmol
APBE_ECOLI	16.9079974139879	0.1 fmol
APBE_ECOLI	17.0353729930703	0.25 fmol
APBE_ECOLI	17.363966411849	0.25 fmol
APBE_ECOLI	17.087767753657	0.25 fmol
APBE_ECOLI	17.4572728322004	1 fmol
APBE_ECOLI	16.9778585719976	1 fmol
APBE_ECOLI	17.3398504489802	1 fmol
APBE_ECOLI	17.0734465608395	10 fmol
APBE_ECOLI	17.3920566622471	10 fmol
APBE_ECOLI	16.997170136681	2.5 fmol
APBE_ECOLI	16.9012966618548	2.5 fmol
APBE_ECOLI	17.2236262919879	2.5 fmol
APBE_ECOLI	17.7618106194167	25 fmol
APBE_ECOLI	16.925363072579	25 fmol
APBE_ECOLI	16.5599210713521	5 fmol
APBE_ECOLI	16.6381246335794	5 fmol
APBE_ECOLI	17.239570869075	50 fmol
APBE_ECOLI	17.1735497976184	50 fmol
APBE_ECOLI	16.7048012282887	50 fmol
APHA_ECOLI	18.6906164553895	0.1 fmol
APHA_ECOLI	18.7940006122368	0.1 fmol
APHA_ECOLI	18.5974496528213	0.1 fmol
APHA_ECOLI	18.8310945734969	0.25 fmol
APHA_ECOLI	18.7434894276754	0.25 fmol
APHA_ECOLI	18.7467481154353	0.25 fmol
APHA_ECOLI	18.5547589644236	1 fmol
APHA_ECOLI	18.7020176421182	1 fmol
APHA_ECOLI	18.6522621213221	1 fmol
APHA_ECOLI	18.7289920006884	10 fmol
APHA_ECOLI	18.739266376736	10 fmol
APHA_ECOLI	18.6422471250837	10 fmol
APHA_ECOLI	18.8299887309586	2.5 fmol
APHA_ECOLI	18.3912160879964	2.5 fmol
APHA_ECOLI	18.7104599750704	2.5 fmol
APHA_ECOLI	18.7505268379559	25 fmol
APHA_ECOLI	17.5032510332227	25 fmol
APHA_ECOLI	18.7638855537293	25 fmol
APHA_ECOLI	18.7261379488442	5 fmol
APHA_ECOLI	18.7023735988679	5 fmol
APHA_ECOLI	18.297485469402	5 fmol
APHA_ECOLI	18.9007638367215	50 fmol
APHA_ECOLI	18.6375440144581	50 fmol
APHA_ECOLI	18.5815277178051	50 fmol
APPC_ECOLI	17.6216467254588	0.1 fmol
APPC_ECOLI	17.4630552435428	0.1 fmol
APPC_ECOLI	16.4991506650305	0.25 fmol
APPC_ECOLI	17.2039445676608	1 fmol
APPC_ECOLI	17.7295726269242	1 fmol
APPC_ECOLI	16.6863246958143	10 fmol
APPC_ECOLI	17.2231157442879	10 fmol
APPC_ECOLI	17.3910562258092	2.5 fmol
APPC_ECOLI	17.7148106584495	2.5 fmol
APPC_ECOLI	17.2060723277339	25 fmol
APPC_ECOLI	17.8628747584153	25 fmol
APPC_ECOLI	17.9074071190035	5 fmol
APPC_ECOLI	15.9843958042177	5 fmol
APPC_ECOLI	17.3669763225215	50 fmol
APPC_ECOLI	18.2453359297599	50 fmol
APPC_ECOLI	18.3796101969733	50 fmol
APT_ECOLI	21.2518316691974	0.1 fmol
APT_ECOLI	21.2985337237878	0.1 fmol
APT_ECOLI	21.1769519140601	0.1 fmol
APT_ECOLI	21.0973636929561	0.25 fmol
APT_ECOLI	21.1623188507455	0.25 fmol
APT_ECOLI	21.0209908800302	0.25 fmol
APT_ECOLI	21.4681306850455	1 fmol
APT_ECOLI	21.2865027610269	1 fmol
APT_ECOLI	21.2448744399027	1 fmol
APT_ECOLI	21.1285677041202	10 fmol
APT_ECOLI	21.1986577302396	10 fmol
[truncated: 53,856 more rows]
