# Supplementary material for: quantms: a cloud-based pipeline for quantitative proteomics enables the reanalysis of public proteomics data
Source: Nat Methods. 2024 Jul 4;21(9):1603–7. doi: 10.1038/s41592-024-02343-1 (PMC11399091; doi:10.1038/s41592-024-02343-1)
Supplement: Supplementary file 4 — Source data for the figures shown in the Supplementary Notes. [file 41592_2024_2343_MOESM4_ESM.zip › source_data_supplementary/SuppFigure20/cellcycle_protein_expression.csv]

RUN	Protein	LogIntensities	originalRUN	GROUP	SUBJECT	TotalGroupMeasurements	NumMeasuredFeature	MissingPercentage	more50missing	NumImputedFeature
1	1433B_HUMAN	6.856294731096	20201121_TIMS04_Evo07_SA_ADB_1cell_HeLa_G1_03_S4-B3_1_4799	G1	204	1023	4	0.636363636363636	TRUE	7
2	1433B_HUMAN	8.04599273303042	20201121_TIMS04_Evo07_SA_ADB_1cell_HeLa_G1_04_S4-B4_1_4800	G1	205	1023	5	0.545454545454545	TRUE	6
3	1433B_HUMAN	8.55331526649205	20201121_TIMS04_Evo07_SA_ADB_1cell_HeLa_G1_05_S4-B5_1_4801	G1	206	1023	6	0.454545454545455	FALSE	5
4	1433B_HUMAN	7.45702128893768	20201121_TIMS04_Evo07_SA_ADB_1cell_HeLa_G1_06_S4-B6_1_4802	G1	207	1023	4	0.636363636363636	TRUE	7
5	1433B_HUMAN	7.55332598786147	20201121_TIMS04_Evo07_SA_ADB_1cell_HeLa_G1_07_S4-B7_1_4803	G1	208	1023	4	0.636363636363636	TRUE	7
6	1433B_HUMAN	6.34493741124458	20201121_TIMS04_Evo07_SA_ADB_1cell_HeLa_G1_08_S4-B8_1_4804	G1	209	1023	3	0.727272727272727	TRUE	8
7	1433B_HUMAN	7.16859198675676	20201121_TIMS04_Evo07_SA_ADB_1cell_HeLa_G1_09_S4-B9_1_4805	G1	210	1023	4	0.636363636363636	TRUE	7
8	1433B_HUMAN	7.20416650977621	20201121_TIMS04_Evo07_SA_ADB_1cell_HeLa_G1_12_S4-B12_1_4808	G1	211	1023	4	0.636363636363636	TRUE	7
9	1433B_HUMAN	7.39601464062295	20201121_TIMS04_Evo07_SA_ADB_1cell_HeLa_G1_15_S4-C3_1_4811	G1	212	1023	4	0.636363636363636	TRUE	7
10	1433B_HUMAN	8.63384600685666	20201121_TIMS04_Evo07_SA_ADB_1cell_HeLa_G1_16_S4-C4_1_4812	G1	213	1023	6	0.454545454545455	FALSE	5
11	1433B_HUMAN	8.23907194791525	20201121_TIMS04_Evo07_SA_ADB_1cell_HeLa_G1_17_S4-C5_1_4813	G1	214	1023	5	0.545454545454545	TRUE	6
12	1433B_HUMAN	7.90452555145542	20201121_TIMS04_Evo07_SA_ADB_1cell_HeLa_G1_19_S4-C7_1_4815	G1	215	1023	5	0.545454545454545	TRUE	6
13	1433B_HUMAN	8.14824578572599	20201121_TIMS04_Evo07_SA_ADB_1cell_HeLa_G1_21_S4-C9_1_4817	G1	216	1023	5	0.545454545454545	TRUE	6
14	1433B_HUMAN	8.58041286828097	20201121_TIMS04_Evo07_SA_ADB_1cell_HeLa_G1_23_S4-C11_1_4819	G1	217	1023	6	0.454545454545455	FALSE	5
15	1433B_HUMAN	7.46981184276607	20201121_TIMS04_Evo07_SA_ADB_1cell_HeLa_G1_24_S4-C12_1_4820	G1	218	1023	4	0.636363636363636	TRUE	7
16	1433B_HUMAN	6.88069784340724	20201121_TIMS04_Evo07_SA_ADB_1cell_HeLa_G1_26_S4-D2_1_4822	G1	219	1023	4	0.636363636363636	TRUE	7
17	1433B_HUMAN	7.16907031954343	20201121_TIMS04_Evo07_SA_ADB_1cell_HeLa_G1_27_S4-D3_1_4823	G1	220	1023	4	0.636363636363636	TRUE	7
18	1433B_HUMAN	8.63984284435772	20201121_TIMS04_Evo07_SA_ADB_1cell_HeLa_G1_28_S4-D4_1_4824	G1	221	1023	6	0.454545454545455	FALSE	5
19	1433B_HUMAN	7.04819057622272	20201121_TIMS04_Evo07_SA_ADB_1cell_HeLa_G1_29_S4-D5_1_4825	G1	222	1023	4	0.636363636363636	TRUE	7
20	1433B_HUMAN	10.6404456408555	20201121_TIMS04_Evo07_SA_ADB_1cell_HeLa_G1_30_S4-D6_1_4826	G1	223	1023	10	0.0909090909090909	FALSE	1
21	1433B_HUMAN	7.32979576877756	20201121_TIMS04_Evo07_SA_ADB_1cell_HeLa_G1_32_S4-D8_1_4828	G1	224	1023	4	0.636363636363636	TRUE	7
22	1433B_HUMAN	7.40092108891177	20201121_TIMS04_Evo07_SA_ADB_1cell_HeLa_G1_33_S4-D9_1_4829	G1	225	1023	4	0.636363636363636	TRUE	7
23	1433B_HUMAN	7.46949115977183	20201121_TIMS04_Evo07_SA_ADB_1cell_HeLa_G1_34_S4-D10_1_4830	G1	226	1023	4	0.636363636363636	TRUE	7
24	1433B_HUMAN	7.93841679009868	20201121_TIMS04_Evo07_SA_ADB_1cell_HeLa_G1_35_S4-D11_1_4831	G1	227	1023	5	0.545454545454545	TRUE	6
25	1433B_HUMAN	7.31049733069345	20201121_TIMS04_Evo07_SA_ADB_1cell_HeLa_G1_36_S4-D12_1_4832	G1	228	1023	4	0.636363636363636	TRUE	7
26	1433B_HUMAN	7.26397801050329	20201121_TIMS04_Evo07_SA_ADB_1cell_HeLa_G1_38_S4-E2_1_4834	G1	229	1023	4	0.636363636363636	TRUE	7
27	1433B_HUMAN	8.3044458113967	20201121_TIMS04_Evo07_SA_ADB_1cell_HeLa_G1_39_S4-E3_1_4835	G1	230	1023	5	0.545454545454545	TRUE	6
28	1433B_HUMAN	6.50035018238314	20201121_TIMS04_Evo07_SA_ADB_1cell_HeLa_G1_40_S4-E4_1_4836	G1	231	1023	3	0.727272727272727	TRUE	8
29	1433B_HUMAN	7.19416238588472	20201121_TIMS04_Evo07_SA_ADB_1cell_HeLa_G1_41_S4-E5_1_4837	G1	232	1023	4	0.636363636363636	TRUE	7
30	1433B_HUMAN	8.1624006631457	20201121_TIMS04_Evo07_SA_ADB_1cell_HeLa_G1_42_S4-E6_1_4838	G1	233	1023	5	0.545454545454545	TRUE	6
31	1433B_HUMAN	7.35252022515918	20201121_TIMS04_Evo07_SA_ADB_1cell_HeLa_G1_43_S4-E7_1_4839	G1	234	1023	4	0.636363636363636	TRUE	7
32	1433B_HUMAN	9.42597123560201	20201121_TIMS04_Evo07_SA_ADB_1cell_HeLa_G1_44_S4-E8_1_4840	G1	235	1023	7	0.363636363636364	FALSE	4
33	1433B_HUMAN	7.13846129457776	20201121_TIMS04_Evo07_SA_ADB_1cell_HeLa_G1_46_S4-E10_1_4842	G1	236	1023	4	0.636363636363636	TRUE	7
34	1433B_HUMAN	7.01873689232226	20201121_TIMS04_Evo07_SA_ADB_1cell_HeLa_G1_47_S4-E11_1_4843	G1	237	1023	4	0.636363636363636	TRUE	7
35	1433B_HUMAN	7.80508516872653	20201121_TIMS04_Evo07_SA_ADB_1cell_HeLa_G1_48_S4-E12_1_4844	G1	238	1023	5	0.545454545454545	TRUE	6
36	1433B_HUMAN	8.21695514489155	20201121_TIMS04_Evo07_SA_ADB_1cell_HeLa_G1_53_S4-F5_1_4849	G1	239	1023	5	0.545454545454545	TRUE	6
37	1433B_HUMAN	7.28353911488822	20201121_TIMS04_Evo07_SA_ADB_1cell_HeLa_G1_54_S4-F6_1_4850	G1	240	1023	4	0.636363636363636	TRUE	7
38	1433B_HUMAN	6.95228995296616	20201121_TIMS04_Evo07_SA_ADB_1cell_HeLa_G1_55_S4-F7_1_4851	G1	241	1023	4	0.636363636363636	TRUE	7
39	1433B_HUMAN	7.18782721335656	20201121_TIMS04_Evo07_SA_ADB_1cell_HeLa_G1_57_S4-F9_1_4853	G1	242	1023	4	0.636363636363636	TRUE	7
40	1433B_HUMAN	6.04926280530101	20201121_TIMS04_Evo07_SA_ADB_1cell_HeLa_G1_60_S4-F12_1_4856	G1	243	1023	3	0.727272727272727	TRUE	8
41	1433B_HUMAN	7.17897047472318	20201121_TIMS04_Evo07_SA_ADB_1cell_HeLa_G1_62_S4-G2_1_4858	G1	244	1023	3	0.727272727272727	TRUE	8
42	1433B_HUMAN	7.46813424359361	20201121_TIMS04_Evo07_SA_ADB_1cell_HeLa_G1_64_S4-G4_1_4860	G1	245	1023	4	0.636363636363636	TRUE	7
43	1433B_HUMAN	8.60302309790507	20201121_TIMS04_Evo07_SA_ADB_1cell_HeLa_G1_65_S4-G5_1_4861	G1	246	1023	6	0.454545454545455	FALSE	5
44	1433B_HUMAN	7.13284520208873	20201121_TIMS04_Evo07_SA_ADB_1cell_HeLa_G1_68_S4-G8_1_4864	G1	247	1023	4	0.636363636363636	TRUE	7
45	1433B_HUMAN	7.32735711774291	20201121_TIMS04_Evo07_SA_ADB_1cell_HeLa_G1_70_S4-G10_1_4866	G1	248	1023	4	0.636363636363636	TRUE	7
46	1433B_HUMAN	7.15713418347539	20201121_TIMS04_Evo07_SA_ADB_1cell_HeLa_G1_72_S4-G12_1_4868	G1	249	1023	4	0.636363636363636	TRUE	7
47	1433B_HUMAN	8.34245926738287	20201121_TIMS04_Evo07_SA_ADB_1cell_HeLa_G1_76_S4-H4_1_4872	G1	250	1023	6	0.454545454545455	FALSE	5
48	1433B_HUMAN	7.28674344874544	20201121_TIMS04_Evo07_SA_ADB_1cell_HeLa_G1_78_S4-H6_1_4874	G1	251	1023	4	0.636363636363636	TRUE	7
49	1433B_HUMAN	7.93265498327077	20201121_TIMS04_Evo07_SA_ADB_1cell_HeLa_G1_80_S4-H8_1_4876	G1	252	1023	5	0.545454545454545	TRUE	6
50	1433B_HUMAN	7.52512156989201	20201121_TIMS04_Evo07_SA_ADB_1cell_HeLa_G1_81_S4-H9_1_4877	G1	253	1023	4	0.636363636363636	TRUE	7
51	1433B_HUMAN	5.68512623084691	20201121_TIMS04_Evo07_SA_ADB_1cell_HeLa_G1_82_S4-H10_1_4878	G1	254	1023	2	0.818181818181818	TRUE	9
52	1433B_HUMAN	7.9934131775	20201121_TIMS04_Evo07_SA_ADB_1cell_HeLa_G1_83_S4-H11_1_4879	G1	255	1023	5	0.545454545454545	TRUE	6
53	1433B_HUMAN	7.20113789413108	20201121_TIMS04_Evo07_SA_ADB_1cell_HeLa_G1_86_S5-B2_1_4894	G1	256	1023	4	0.636363636363636	TRUE	7
54	1433B_HUMAN	7.17952318553696	20201121_TIMS04_Evo07_SA_ADB_1cell_HeLa_G1_87_S5-B3_1_4895	G1	257	1023	4	0.636363636363636	TRUE	7
55	1433B_HUMAN	7.19754042290259	20201121_TIMS04_Evo07_SA_ADB_1cell_HeLa_G1_88_S5-B4_1_4896	G1	258	1023	4	0.636363636363636	TRUE	7
56	1433B_HUMAN	6.40277735573983	20201121_TIMS04_Evo07_SA_ADB_1cell_HeLa_G1_90_S5-B6_1_4898	G1	259	1023	3	0.727272727272727	TRUE	8
57	1433B_HUMAN	7.21757207170352	20201121_TIMS04_Evo07_SA_ADB_1cell_HeLa_G1_92_S5-B8_1_4900	G1	260	1023	4	0.636363636363636	TRUE	7
58	1433B_HUMAN	6.4187053890109	20201121_TIMS04_Evo07_SA_ADB_1cell_HeLa_G1_93_S5-B9_1_4901	G1	261	1023	3	0.727272727272727	TRUE	8
59	1433B_HUMAN	5.58414441707956	20201121_TIMS04_Evo07_SA_ADB_1cell_HeLa_G1_94_S5-B10_1_4902	G1	262	1023	2	0.818181818181818	TRUE	9
60	1433B_HUMAN	5.56949466981234	20201121_TIMS04_Evo07_SA_ADB_1cell_HeLa_G1_95_S5-B11_1_4903	G1	263	1023	2	0.818181818181818	TRUE	9
61	1433B_HUMAN	7.14802882043262	20201121_TIMS04_Evo07_SA_ADB_1cell_HeLa_G1_96_S5-B12_1_4904	G1	264	1023	4	0.636363636363636	TRUE	7
62	1433B_HUMAN	7.20274866572699	20201121_TIMS04_Evo07_SA_ADB_1cell_HeLa_G1_98_S5-C2_1_4906	G1	265	1023	4	0.636363636363636	TRUE	7
63	1433B_HUMAN	6.59792001273018	20201121_TIMS04_Evo07_SA_ADB_1cell_HeLa_G1_100_S5-C4_1_4908	G1	266	1023	3	0.727272727272727	TRUE	8
64	1433B_HUMAN	6.60377938234639	20201121_TIMS04_Evo07_SA_ADB_1cell_HeLa_G1_102_S5-C6_1_4910	G1	267	1023	3	0.727272727272727	TRUE	8
65	1433B_HUMAN	7.26996861247993	20201121_TIMS04_Evo07_SA_ADB_1cell_HeLa_G1_103_S5-C7_1_4911	G1	268	1023	4	0.636363636363636	TRUE	7
66	1433B_HUMAN	7.32296511443893	20201121_TIMS04_Evo07_SA_ADB_1cell_HeLa_G1_104_S5-C8_1_4912	G1	269	1023	4	0.636363636363636	TRUE	7
67	1433B_HUMAN	6.30585036041466	20201121_TIMS04_Evo07_SA_ADB_1cell_HeLa_G1_105_S5-C9_1_4913	G1	270	1023	3	0.727272727272727	TRUE	8
68	1433B_HUMAN	6.70972227061631	20201121_TIMS04_Evo07_SA_ADB_1cell_HeLa_G1_106_S5-C10_1_4914	G1	271	1023	4	0.636363636363636	TRUE	7
69	1433B_HUMAN	7.27329247608991	20201121_TIMS04_Evo07_SA_ADB_1cell_HeLa_G1_107_S5-C11_1_4915	G1	272	1023	4	0.636363636363636	TRUE	7
70	1433B_HUMAN	7.57366088617279	20201121_TIMS04_Evo07_SA_ADB_1cell_HeLa_G1_108_S5-C12_1_4916	G1	273	1023	4	0.636363636363636	TRUE	7
71	1433B_HUMAN	6.9428014722606	20201121_TIMS04_Evo07_SA_ADB_1cell_HeLa_G1_112_S5-D4_1_4920	G1	274	1023	4	0.636363636363636	TRUE	7
72	1433B_HUMAN	6.04950895501083	20201121_TIMS04_Evo07_SA_ADB_1cell_HeLa_G1_113_S5-D5_1_4921	G1	275	1023	3	0.727272727272727	TRUE	8
73	1433B_HUMAN	6.79090575794303	20201121_TIMS04_Evo07_SA_ADB_1cell_HeLa_G1_114_S5-D6_1_4922	G1	276	1023	3	0.727272727272727	TRUE	8
74	1433B_HUMAN	7.01086523099019	20201121_TIMS04_Evo07_SA_ADB_1cell_HeLa_G1_116_S5-D8_1_4924	G1	277	1023	4	0.636363636363636	TRUE	7
75	1433B_HUMAN	7.43104100580864	20201121_TIMS04_Evo07_SA_ADB_1cell_HeLa_G1_118_S5-D10_1_4926	G1	278	1023	4	0.636363636363636	TRUE	7
76	1433B_HUMAN	6.5817401806218	20201121_TIMS04_Evo07_SA_ADB_1cell_HeLa_G1_119_S5-D11_1_4927	G1	279	1023	3	0.727272727272727	TRUE	8
77	1433B_HUMAN	5.78495855260324	20201121_TIMS04_Evo07_SA_ADB_1cell_HeLa_G1_129_S5-E9_1_4937	G1	280	1023	2	0.818181818181818	TRUE	9
78	1433B_HUMAN	5.91150231485646	20201121_TIMS04_Evo07_SA_ADB_1cell_HeLa_G1_131_S5-E11_1_4939	G1	281	1023	2	0.818181818181818	TRUE	9
79	1433B_HUMAN	6.47609329001444	20201121_TIMS04_Evo07_SA_ADB_1cell_HeLa_G1_132_S5-E12_1_4940	G1	282	1023	3	0.727272727272727	TRUE	8
80	1433B_HUMAN	6.5652737202573	20201121_TIMS04_Evo07_SA_ADB_1cell_HeLa_G1_139_S5-F7_1_4947	G1	283	1023	3	0.727272727272727	TRUE	8
81	1433B_HUMAN	5.70468074802065	20201121_TIMS04_Evo07_SA_ADB_1cell_HeLa_G1_140_S5-F8_1_4948	G1	284	1023	2	0.818181818181818	TRUE	9
82	1433B_HUMAN	6.69148535595899	20201121_TIMS04_Evo07_SA_ADB_1cell_HeLa_G1_142_S5-F10_1_4950	G1	285	1023	3	0.727272727272727	TRUE	8
83	1433B_HUMAN	5.73661823161555	20201121_TIMS04_Evo07_SA_ADB_1cell_HeLa_G1_143_S5-F11_1_4951	G1	286	1023	2	0.818181818181818	TRUE	9
84	1433B_HUMAN	5.68840345441568	20201121_TIMS04_Evo07_SA_ADB_1cell_HeLa_G1_147_S5-G3_1_4955	G1	287	1023	2	0.818181818181818	TRUE	9
85	1433B_HUMAN	5.7853511447532	20201121_TIMS04_Evo07_SA_ADB_1cell_HeLa_G1_151_S5-G7_1_4959	G1	288	1023	2	0.818181818181818	TRUE	9
86	1433B_HUMAN	6.61228991372095	20201121_TIMS04_Evo07_SA_ADB_1cell_HeLa_G1_153_S5-G9_1_4961	G1	289	1023	3	0.727272727272727	TRUE	8
87	1433B_HUMAN	6.71288108632678	20201121_TIMS04_Evo07_SA_ADB_1cell_HeLa_G1_154_S5-G10_1_4962	G1	290	1023	3	0.727272727272727	TRUE	8
88	1433B_HUMAN	6.74551160582424	20201121_TIMS04_Evo07_SA_ADB_1cell_HeLa_G1_155_S5-G11_1_4963	G1	291	1023	3	0.727272727272727	TRUE	8
89	1433B_HUMAN	6.75739497910753	20201121_TIMS04_Evo07_SA_ADB_1cell_HeLa_G1_158_S5-H2_1_4966	G1	292	1023	3	0.727272727272727	TRUE	8
90	1433B_HUMAN	5.88119990964307	20201121_TIMS04_Evo07_SA_ADB_1cell_HeLa_G1_161_S5-H5_1_4969	G1	293	1023	2	0.818181818181818	TRUE	9
91	1433B_HUMAN	6.94550062294437	20201121_TIMS04_Evo07_SA_ADB_1cell_HeLa_G1_163_S5-H7_1_4971	G1	294	1023	3	0.727272727272727	TRUE	8
92	1433B_HUMAN	6.80267307991299	20201121_TIMS04_Evo07_SA_ADB_1cell_HeLa_G1_164_S5-H8_1_4972	G1	295	1023	3	0.727272727272727	TRUE	8
93	1433B_HUMAN	5.63827646219309	20201121_TIMS04_Evo07_SA_ADB_1cell_HeLa_G1_167_S5-H11_1_4975	G1	296	1023	2	0.818181818181818	TRUE	9
94	1433B_HUMAN	9.09983054780864	20201010_TIMS04_Evo07_AnBr_1Cell_HeLa_TB_01_S3-B2_1_4005	G1-S	46	451	6	0.454545454545455	FALSE	5
95	1433B_HUMAN	8.78364808834988	20201010_TIMS04_Evo07_AnBr_1Cell_HeLa_TB_02_S3-B3_1_4006	G1-S	47	451	6	0.454545454545455	FALSE	5
96	1433B_HUMAN	8.96806830604494	20201010_TIMS04_Evo07_AnBr_1Cell_HeLa_TB_03_S3-B4_1_4007	G1-S	48	451	7	0.363636363636364	FALSE	4
97	1433B_HUMAN	9.37810278567546	20201010_TIMS04_Evo07_AnBr_1Cell_HeLa_TB_05_S3-B6_1_4009	G1-S	49	451	7	0.363636363636364	FALSE	4
98	1433B_HUMAN	9.12440406551541	20201010_TIMS04_Evo07_AnBr_1Cell_HeLa_TB_06_S3-B7_1_4010	G1-S	50	451	6	0.454545454545455	FALSE	5
99	1433B_HUMAN	9.78705505229034	20201010_TIMS04_Evo07_AnBr_1Cell_HeLa_TB_08_S3-B9_1_4012	G1-S	51	451	8	0.272727272727273	FALSE	3
100	1433B_HUMAN	9.10910948608798	20201010_TIMS04_Evo07_AnBr_1Cell_HeLa_TB_10_S3-B11_1_4014	G1-S	52	451	6	0.454545454545455	FALSE	5
101	1433B_HUMAN	9.59292140095249	20201010_TIMS04_Evo07_AnBr_1Cell_HeLa_TB_13_S3-C3_1_4018	G1-S	53	451	7	0.363636363636364	FALSE	4
102	1433B_HUMAN	10.1482659306748	20201010_TIMS04_Evo07_AnBr_1Cell_HeLa_TB_17_S3-C7_1_4022	G1-S	54	451	9	0.181818181818182	FALSE	2
103	1433B_HUMAN	8.97548973068784	20201010_TIMS04_Evo07_AnBr_1Cell_HeLa_TB_19_S3-C9_1_4024	G1-S	55	451	6	0.454545454545455	FALSE	5
104	1433B_HUMAN	9.8540708378662	20201010_TIMS04_Evo07_AnBr_1Cell_HeLa_TB_20_S3-C10_1_4025	G1-S	56	451	8	0.272727272727273	FALSE	3
105	1433B_HUMAN	9.71003851556686	20201010_TIMS04_Evo07_AnBr_1Cell_HeLa_TB_23_S3-D2_1_4029	G1-S	57	451	7	0.363636363636364	FALSE	4
106	1433B_HUMAN	8.89031517763424	20201010_TIMS04_Evo07_AnBr_1Cell_HeLa_TB_25_S3-D4_1_4031	G1-S	58	451	6	0.454545454545455	FALSE	5
107	1433B_HUMAN	8.93302812461766	20201010_TIMS04_Evo07_AnBr_1Cell_HeLa_TB_26_S3-D5_1_4032	G1-S	59	451	6	0.454545454545455	FALSE	5
108	1433B_HUMAN	8.90226980729037	20201010_TIMS04_Evo07_AnBr_1Cell_HeLa_TB_29_S3-D8_1_4035	G1-S	60	451	6	0.454545454545455	FALSE	5
109	1433B_HUMAN	9.37430779670964	20201010_TIMS04_Evo07_AnBr_1Cell_HeLa_TB_33_S3-D12_1_4039	G1-S	61	451	7	0.363636363636364	FALSE	4
110	1433B_HUMAN	9.50294695116693	20201010_TIMS04_Evo07_AnBr_1Cell_HeLa_TB_34_S3-E2_1_4041	G1-S	62	451	7	0.363636363636364	FALSE	4
111	1433B_HUMAN	8.84099171022727	20201010_TIMS04_Evo07_AnBr_1Cell_HeLa_TB_35_S3-E3_1_4042	G1-S	63	451	6	0.454545454545455	FALSE	5
112	1433B_HUMAN	9.30845175792469	20201010_TIMS04_Evo07_AnBr_1Cell_HeLa_TB_38_S3-E6_1_4045	G1-S	64	451	7	0.363636363636364	FALSE	4
113	1433B_HUMAN	9.49446207339872	20201010_TIMS04_Evo07_AnBr_1Cell_HeLa_TB_39_S3-E7_1_4046	G1-S	65	451	7	0.363636363636364	FALSE	4
114	1433B_HUMAN	9.54852519531043	20201010_TIMS04_Evo07_AnBr_1Cell_HeLa_TB_41_S3-E9_1_4048	G1-S	66	451	8	0.272727272727273	FALSE	3
115	1433B_HUMAN	8.05658605090577	20201010_TIMS04_Evo07_AnBr_1Cell_HeLa_TB_42_S3-E10_1_4049	G1-S	67	451	5	0.545454545454545	TRUE	6
116	1433B_HUMAN	9.34434025146825	20201010_TIMS04_Evo07_AnBr_1Cell_HeLa_TB_43_S3-E11_1_4050	G1-S	68	451	7	0.363636363636364	FALSE	4
117	1433B_HUMAN	9.8440120620478	20201010_TIMS04_Evo07_AnBr_1Cell_HeLa_TB_44_S3-E12_1_4051	G1-S	69	451	8	0.272727272727273	FALSE	3
118	1433B_HUMAN	9.26832619999382	20201010_TIMS04_Evo07_AnBr_1Cell_HeLa_TB_48_S3-F5_1_4056	G1-S	70	451	7	0.363636363636364	FALSE	4
119	1433B_HUMAN	9.43877162177409	20201010_TIMS04_Evo07_AnBr_1Cell_HeLa_TB_49_S3-F6_1_4057	G1-S	71	451	7	0.363636363636364	FALSE	4
120	1433B_HUMAN	9.46534796885185	20201010_TIMS04_Evo07_AnBr_1Cell_HeLa_TB_51_S3-F8_1_4059	G1-S	72	451	7	0.363636363636364	FALSE	4
121	1433B_HUMAN	8.6505697146563	20201010_TIMS04_Evo07_AnBr_1Cell_HeLa_TB_53_S3-F10_1_4061	G1-S	73	451	6	0.454545454545455	FALSE	5
122	1433B_HUMAN	9.33895603166724	20201010_TIMS04_Evo07_AnBr_1Cell_HeLa_TB_55_S3-F12_1_4063	G1-S	74	451	7	0.363636363636364	FALSE	4
123	1433B_HUMAN	8.16952904298957	20201010_TIMS04_Evo07_AnBr_1Cell_HeLa_TB_56_S3-G2_1_4065	G1-S	75	451	5	0.545454545454545	TRUE	6
124	1433B_HUMAN	8.32853384119991	20201010_TIMS04_Evo07_AnBr_1Cell_HeLa_TB_57_S3-G3_1_4066	G1-S	76	451	6	0.454545454545455	FALSE	5
125	1433B_HUMAN	8.24624798957545	20201010_TIMS04_Evo07_AnBr_1Cell_HeLa_TB_58_S3-G4_1_4067	G1-S	77	451	5	0.545454545454545	TRUE	6
126	1433B_HUMAN	9.5946839020949	20201010_TIMS04_Evo07_AnBr_1Cell_HeLa_TB_62_S3-G8_1_4071	G1-S	78	451	7	0.363636363636364	FALSE	4
127	1433B_HUMAN	9.47178064915348	20201010_TIMS04_Evo07_AnBr_1Cell_HeLa_TB_63_S3-G9_1_4072	G1-S	79	451	7	0.363636363636364	FALSE	4
128	1433B_HUMAN	9.10128111775612	20201010_TIMS04_Evo07_AnBr_1Cell_HeLa_TB_64_S3-G10_1_4073	G1-S	80	451	6	0.454545454545455	FALSE	5
129	1433B_HUMAN	9.51484300053111	20201010_TIMS04_Evo07_AnBr_1Cell_HeLa_TB_65_S3-G11_1_4074	G1-S	81	451	7	0.363636363636364	FALSE	4
130	1433B_HUMAN	9.00906155404885	20201010_TIMS04_Evo07_AnBr_1Cell_HeLa_TB_67_S3-H2_1_4077	G1-S	82	451	7	0.363636363636364	FALSE	4
131	1433B_HUMAN	9.30146159818367	20201010_TIMS04_Evo07_AnBr_1Cell_HeLa_TB_70_S3-H5_1_4080	G1-S	83	451	7	0.363636363636364	FALSE	4
132	1433B_HUMAN	8.83079830604454	20201010_TIMS04_Evo07_AnBr_1Cell_HeLa_TB_73_S3-H8_1_4083	G1-S	84	451	6	0.454545454545455	FALSE	5
133	1433B_HUMAN	8.75717635345313	20201010_TIMS04_Evo07_AnBr_1Cell_HeLa_TB_76_S3-H11_1_4086	G1-S	85	451	6	0.454545454545455	FALSE	5
134	1433B_HUMAN	9.20426930677645	20201010_TIMS04_Evo07_AnBr_1Cell_HeLa_TB_77_S3-H12_1_4087	G1-S	86	451	7	0.363636363636364	FALSE	4
135	1433B_HUMAN	8.36650972491368	20201113_TIMS04_Evo07_SA_ADB_1cell_HeLa_G2_02_S4-B2_1_4607	G2	152	572	5	0.545454545454545	TRUE	6
136	1433B_HUMAN	8.0799061580175	20201113_TIMS04_Evo07_SA_ADB_1cell_HeLa_G2_03_S4-B3_1_4608	G2	153	572	5	0.545454545454545	TRUE	6
137	1433B_HUMAN	8.69229654191917	20201113_TIMS04_Evo07_SA_ADB_1cell_HeLa_G2_05_S4-B5_1_4610	G2	154	572	6	0.454545454545455	FALSE	5
138	1433B_HUMAN	8.03594042094296	20201113_TIMS04_Evo07_SA_ADB_1cell_HeLa_G2_09_S4-B9_1_4614	G2	155	572	5	0.545454545454545	TRUE	6
139	1433B_HUMAN	9.00004562729192	20201113_TIMS04_Evo07_SA_ADB_1cell_HeLa_G2_14_S4-C2_1_4619	G2	156	572	6	0.454545454545455	FALSE	5
140	1433B_HUMAN	8.74552540414432	20201113_TIMS04_Evo07_SA_ADB_1cell_HeLa_G2_16_S4-C4_1_4621	G2	157	572	6	0.454545454545455	FALSE	5
141	1433B_HUMAN	7.44268046730101	20201113_TIMS04_Evo07_SA_ADB_1cell_HeLa_G2_18_S4-C6_1_4623	G2	158	572	4	0.636363636363636	TRUE	7
142	1433B_HUMAN	8.85518484009781	20201113_TIMS04_Evo07_SA_ADB_1cell_HeLa_G2_21_S4-C9_1_4626	G2	159	572	6	0.454545454545455	FALSE	5
143	1433B_HUMAN	8.28460760967617	20201113_TIMS04_Evo07_SA_ADB_1cell_HeLa_G2_22_S4-C10_1_4627	G2	160	572	5	0.545454545454545	TRUE	6
144	1433B_HUMAN	8.92232552641997	20201113_TIMS04_Evo07_SA_ADB_1cell_HeLa_G2_23_S4-C11_1_4628	G2	161	572	6	0.454545454545455	FALSE	5
145	1433B_HUMAN	6.8407026255437	20201113_TIMS04_Evo07_SA_ADB_1cell_HeLa_G2_26_S4-D2_1_4631	G2	162	572	4	0.636363636363636	TRUE	7
146	1433B_HUMAN	8.12917735060735	20201113_TIMS04_Evo07_SA_ADB_1cell_HeLa_G2_27_S4-D3_1_4632	G2	163	572	5	0.545454545454545	TRUE	6
147	1433B_HUMAN	7.45808093489041	20201113_TIMS04_Evo07_SA_ADB_1cell_HeLa_G2_29_S4-D5_1_4634	G2	164	572	4	0.636363636363636	TRUE	7
148	1433B_HUMAN	8.16561525534242	20201113_TIMS04_Evo07_SA_ADB_1cell_HeLa_G2_30_S4-D6_1_4635	G2	165	572	5	0.545454545454545	TRUE	6
149	1433B_HUMAN	8.03546298880381	20201113_TIMS04_Evo07_SA_ADB_1cell_HeLa_G2_31_S4-D7_1_4636	G2	166	572	5	0.545454545454545	TRUE	6
150	1433B_HUMAN	8.1634518666543	20201113_TIMS04_Evo07_SA_ADB_1cell_HeLa_G2_35_S4-D11_1_4640	G2	167	572	5	0.545454545454545	TRUE	6
151	1433B_HUMAN	7.59333872045222	20201113_TIMS04_Evo07_SA_ADB_1cell_HeLa_G2_39_S4-E3_1_4644	G2	168	572	4	0.636363636363636	TRUE	7
152	1433B_HUMAN	8.65568454131452	20201113_TIMS04_Evo07_SA_ADB_1cell_HeLa_G2_40_S4-E4_1_4645	G2	169	572	6	0.454545454545455	FALSE	5
153	1433B_HUMAN	7.30574661544165	20201113_TIMS04_Evo07_SA_ADB_1cell_HeLa_G2_43_S4-E7_1_4648	G2	170	572	4	0.636363636363636	TRUE	7
154	1433B_HUMAN	7.61406418617156	20201113_TIMS04_Evo07_SA_ADB_1cell_HeLa_G2_46_S4-E10_1_4651	G2	171	572	4	0.636363636363636	TRUE	7
155	1433B_HUMAN	8.31061367902936	20201113_TIMS04_Evo07_SA_ADB_1cell_HeLa_G2_50_S4-F2_1_4655	G2	172	572	5	0.545454545454545	TRUE	6
156	1433B_HUMAN	7.99789518004003	20201113_TIMS04_Evo07_SA_ADB_1cell_HeLa_G2_52_S4-F4_1_4657	G2	173	572	5	0.545454545454545	TRUE	6
157	1433B_HUMAN	8.33783192288053	20201113_TIMS04_Evo07_SA_ADB_1cell_HeLa_G2_54_S4-F6_1_4659	G2	174	572	5	0.545454545454545	TRUE	6
158	1433B_HUMAN	8.45493103672671	20201113_TIMS04_Evo07_SA_ADB_1cell_HeLa_G2_55_S4-F7_1_4660	G2	175	572	5	0.545454545454545	TRUE	6
159	1433B_HUMAN	7.91048461287694	20201113_TIMS04_Evo07_SA_ADB_1cell_HeLa_G2_57_S4-F9_1_4662	G2	176	572	5	0.545454545454545	TRUE	6
160	1433B_HUMAN	8.41407928077302	20201113_TIMS04_Evo07_SA_ADB_1cell_HeLa_G2_75_S1-B3_1_4704	G2	177	572	5	0.545454545454545	TRUE	6
161	1433B_HUMAN	7.50060848696614	20201113_TIMS04_Evo07_SA_ADB_1cell_HeLa_G2_76_S1-B4_1_4705	G2	178	572	4	0.636363636363636	TRUE	7
162	1433B_HUMAN	8.44494281758584	20201113_TIMS04_Evo07_SA_ADB_1cell_HeLa_G2_79_S1-B7_1_4708	G2	179	572	5	0.545454545454545	TRUE	6
163	1433B_HUMAN	8.24486891873799	20201113_TIMS04_Evo07_SA_ADB_1cell_HeLa_G2_86_S1-C2_1_4715	G2	180	572	5	0.545454545454545	TRUE	6
164	1433B_HUMAN	8.38288518932178	20201113_TIMS04_Evo07_SA_ADB_1cell_HeLa_G2_90_S1-C6_1_4719	G2	181	572	5	0.545454545454545	TRUE	6
165	1433B_HUMAN	8.06066874060847	20201113_TIMS04_Evo07_SA_ADB_1cell_HeLa_G2_91_S1-C7_1_4720	G2	182	572	5	0.545454545454545	TRUE	6
166	1433B_HUMAN	8.41678572479157	20201113_TIMS04_Evo07_SA_ADB_1cell_HeLa_G2_92_S1-C8_1_4721	G2	183	572	5	0.545454545454545	TRUE	6
167	1433B_HUMAN	7.08334482170005	20201113_TIMS04_Evo07_SA_ADB_1cell_HeLa_G2_93_S1-C9_1_4722	G2	184	572	4	0.636363636363636	TRUE	7
168	1433B_HUMAN	8.38884111069001	20201113_TIMS04_Evo07_SA_ADB_1cell_HeLa_G2_95_S1-C11_1_4724	G2	185	572	5	0.545454545454545	TRUE	6
169	1433B_HUMAN	8.05270383075181	20201113_TIMS04_Evo07_SA_ADB_1cell_HeLa_G2_98_S1-D2_1_4727	G2	186	572	5	0.545454545454545	TRUE	6
171	1433B_HUMAN	8.20350619869502	20201113_TIMS04_Evo07_SA_ADB_1cell_HeLa_G2_102_S1-D6_1_4731	G2	188	572	5	0.545454545454545	TRUE	6
172	1433B_HUMAN	8.79923628758077	20201113_TIMS04_Evo07_SA_ADB_1cell_HeLa_G2_103_S1-D7_1_4732	G2	189	572	6	0.454545454545455	FALSE	5
173	1433B_HUMAN	7.41535694470586	20201113_TIMS04_Evo07_SA_ADB_1cell_HeLa_G2_107_S1-D11_1_4736	G2	190	572	4	0.636363636363636	TRUE	7
174	1433B_HUMAN	8.71777479197756	20201113_TIMS04_Evo07_SA_ADB_1cell_HeLa_G2_110_S1-E2_1_4739	G2	191	572	6	0.454545454545455	FALSE	5
175	1433B_HUMAN	7.53631706525805	20201113_TIMS04_Evo07_SA_ADB_1cell_HeLa_G2_112_S1-E4_1_4741	G2	192	572	4	0.636363636363636	TRUE	7
176	1433B_HUMAN	8.89585505197348	20201113_TIMS04_Evo07_SA_ADB_1cell_HeLa_G2_116_S1-E8_1_4745	G2	193	572	6	0.454545454545455	FALSE	5
177	1433B_HUMAN	8.53808221285808	20201113_TIMS04_Evo07_SA_ADB_1cell_HeLa_G2_118_S1-E10_1_4747	G2	194	572	5	0.545454545454545	TRUE	6
178	1433B_HUMAN	8.44281866695908	20201113_TIMS04_Evo07_SA_ADB_1cell_HeLa_G2_122_S1-F2_1_4751	G2	195	572	5	0.545454545454545	TRUE	6
179	1433B_HUMAN	8.03394215480549	20201113_TIMS04_Evo07_SA_ADB_1cell_HeLa_G2_124_S1-F4_1_4753	G2	196	572	5	0.545454545454545	TRUE	6
180	1433B_HUMAN	7.27438096705706	20201113_TIMS04_Evo07_SA_ADB_1cell_HeLa_G2_125_S1-F5_1_4754	G2	197	572	4	0.636363636363636	TRUE	7
181	1433B_HUMAN	7.71725431045706	20201113_TIMS04_Evo07_SA_ADB_1cell_HeLa_G2_134_S1-G2_1_4763	G2	198	572	4	0.636363636363636	TRUE	7
182	1433B_HUMAN	8.28359492130158	20201113_TIMS04_Evo07_SA_ADB_1cell_HeLa_G2_135_S1-G3_1_4764	G2	199	572	5	0.545454545454545	TRUE	6
183	1433B_HUMAN	8.10454182579316	20201113_TIMS04_Evo07_SA_ADB_1cell_HeLa_G2_136_S1-G4_1_4765	G2	200	572	5	0.545454545454545	TRUE	6
184	1433B_HUMAN	8.36097808828546	20201113_TIMS04_Evo07_SA_ADB_1cell_HeLa_G2_138_S1-G6_1_4767	G2	201	572	5	0.545454545454545	TRUE	6
185	1433B_HUMAN	8.35574677024518	20201113_TIMS04_Evo07_SA_ADB_1cell_HeLa_G2_139_S1-G7_1_4768	G2	202	572	5	0.545454545454545	TRUE	6
186	1433B_HUMAN	8.79913771503723	20201113_TIMS04_Evo07_SA_ADB_1cell_HeLa_G2_142_S1-G10_1_4771	G2	203	572	6	0.454545454545455	FALSE	5
187	1433B_HUMAN	7.80835062563531	20201009_TIMS04_Evo07_AnBr_1Cell_HeLa_NB_01_S3-G2_1_3873	G2-M	1	495	5	0.545454545454545	TRUE	6
188	1433B_HUMAN	10.9659444312249	20201009_TIMS04_Evo07_AnBr_1Cell_HeLa_NB_02_S3-G3_1_3874	G2-M	2	495	11	0	FALSE	0
189	1433B_HUMAN	7.19806671643004	20201009_TIMS04_Evo07_AnBr_1Cell_HeLa_NB_03_S3-G4_1_3875	G2-M	3	495	4	0.636363636363636	TRUE	7
190	1433B_HUMAN	9.43354205415761	20201009_TIMS04_Evo07_AnBr_1Cell_HeLa_NB_04_S3-G5_1_3876	G2-M	4	495	8	0.272727272727273	FALSE	3
191	1433B_HUMAN	10.2569133492177	20201009_TIMS04_Evo07_AnBr_1Cell_HeLa_NB_05_S3-G6_1_3877	G2-M	5	495	10	0.0909090909090909	FALSE	1
192	1433B_HUMAN	10.2576470780895	20201009_TIMS04_Evo07_AnBr_1Cell_HeLa_NB_06_S3-G7_1_3878	G2-M	6	495	10	0.0909090909090909	FALSE	1
193	1433B_HUMAN	8.06677771577485	20201009_TIMS04_Evo07_AnBr_1Cell_HeLa_NB_10_S3-G11_1_3882	G2-M	7	495	5	0.545454545454545	TRUE	6
194	1433B_HUMAN	9.0951482802865	20201009_TIMS04_Evo07_AnBr_1Cell_HeLa_NB_11_S3-G12_1_3883	G2-M	8	495	7	0.363636363636364	FALSE	4
195	1433B_HUMAN	10.0301619983449	20201009_TIMS04_Evo07_AnBr_1Cell_HeLa_NB_15_S3-H5_1_3888	G2-M	9	495	9	0.181818181818182	FALSE	2
196	1433B_HUMAN	6.44030882224013	20201009_TIMS04_Evo07_AnBr_1Cell_HeLa_NB_17_S3-H7_1_3890	G2-M	10	495	3	0.727272727272727	TRUE	8
197	1433B_HUMAN	9.10589325991991	20201009_TIMS04_Evo07_AnBr_1Cell_HeLa_NB_18_S3-H8_1_3891	G2-M	11	495	7	0.363636363636364	FALSE	4
198	1433B_HUMAN	10.29454943575	20201009_TIMS04_Evo07_AnBr_1Cell_HeLa_NB_21_S3-H11_1_3894	G2-M	12	495	10	0.0909090909090909	FALSE	1
199	1433B_HUMAN	10.360968671793	20201009_TIMS04_Evo07_AnBr_1Cell_HeLa_NB_22_S3-H12_1_3895	G2-M	13	495	10	0.0909090909090909	FALSE	1
200	1433B_HUMAN	6.3679989389056	20201010_TIMS04_Evo07_AnBr_1Cell_HeLa_NB_01_S5-B2_1_3909	G2-M	14	495	3	0.727272727272727	TRUE	8
201	1433B_HUMAN	8.67698199606965	20201010_TIMS04_Evo07_AnBr_1Cell_HeLa_NB_03_S5-B4_1_3911	G2-M	15	495	6	0.454545454545455	FALSE	5
202	1433B_HUMAN	7.486971996226	20201010_TIMS04_Evo07_AnBr_1Cell_HeLa_NB_05_S5-B6_1_3913	G2-M	16	495	4	0.636363636363636	TRUE	7
203	1433B_HUMAN	8.22888412101422	20201010_TIMS04_Evo07_AnBr_1Cell_HeLa_NB_06_S5-B7_1_3914	G2-M	17	495	5	0.545454545454545	TRUE	6
204	1433B_HUMAN	9.17951591129461	20201010_TIMS04_Evo07_AnBr_1Cell_HeLa_NB_07_S5-B8_1_3915	G2-M	18	495	8	0.272727272727273	FALSE	3
205	1433B_HUMAN	8.17096584660126	20201010_TIMS04_Evo07_AnBr_1Cell_HeLa_NB_08_S5-B9_1_3916	G2-M	19	495	5	0.545454545454545	TRUE	6
206	1433B_HUMAN	7.941589645351	20201010_TIMS04_Evo07_AnBr_1Cell_HeLa_NB_09_S5-B10_1_3917	G2-M	20	495	5	0.545454545454545	TRUE	6
207	1433B_HUMAN	8.00490592115448	20201010_TIMS04_Evo07_AnBr_1Cell_HeLa_NB_12_S5-C2_1_3921	G2-M	21	495	5	0.545454545454545	TRUE	6
208	1433B_HUMAN	7.05275818586729	20201010_TIMS04_Evo07_AnBr_1Cell_HeLa_NB_13_S5-C3_1_3922	G2-M	22	495	4	0.636363636363636	TRUE	7
209	1433B_HUMAN	6.33895758417006	20201010_TIMS04_Evo07_AnBr_1Cell_HeLa_NB_14_S5-C4_1_3923	G2-M	23	495	3	0.727272727272727	TRUE	8
210	1433B_HUMAN	6.82456501162586	20201010_TIMS04_Evo07_AnBr_1Cell_HeLa_NB_15_S5-C5_1_3924	G2-M	24	495	3	0.727272727272727	TRUE	8
211	1433B_HUMAN	5.90631759095284	20201010_TIMS04_Evo07_AnBr_1Cell_HeLa_NB_16_S5-C6_1_3925	G2-M	25	495	2	0.818181818181818	TRUE	9
212	1433B_HUMAN	4.27067691855994	20201010_TIMS04_Evo07_AnBr_1Cell_HeLa_NB_17_S5-C7_1_3926	G2-M	26	495	1	0.909090909090909	TRUE	10
213	1433B_HUMAN	6.97122239090203	20201010_TIMS04_Evo07_AnBr_1Cell_HeLa_NB_18_S5-C8_1_3927	G2-M	27	495	3	0.727272727272727	TRUE	8
214	1433B_HUMAN	8.21441619822757	20201010_TIMS04_Evo07_AnBr_1Cell_HeLa_NB_19_S5-C9_1_3928	G2-M	28	495	5	0.545454545454545	TRUE	6
215	1433B_HUMAN	6.57447626987931	20201010_TIMS04_Evo07_AnBr_1Cell_HeLa_NB_21_S5-C11_1_3930	G2-M	29	495	2	0.818181818181818	TRUE	9
216	1433B_HUMAN	6.81852591987229	20201010_TIMS04_Evo07_AnBr_1Cell_HeLa_NB_23_S5-D2_1_3933	G2-M	30	495	3	0.727272727272727	TRUE	8
217	1433B_HUMAN	6.94295112711391	20201010_TIMS04_Evo07_AnBr_1Cell_HeLa_NB_27_S5-D6_1_3937	G2-M	31	495	3	0.727272727272727	TRUE	8
218	1433B_HUMAN	7.5410441368938	20201010_TIMS04_Evo07_AnBr_1Cell_HeLa_NB_28_S5-D7_1_3938	G2-M	32	495	5	0.545454545454545	TRUE	6
219	1433B_HUMAN	7.63584528414262	20201010_TIMS04_Evo07_AnBr_1Cell_HeLa_NB_34_S5-E2_1_3945	G2-M	33	495	4	0.636363636363636	TRUE	7
220	1433B_HUMAN	7.92044927763699	20201010_TIMS04_Evo07_AnBr_1Cell_HeLa_NB_39_S5-E7_1_3950	G2-M	34	495	4	0.636363636363636	TRUE	7
221	1433B_HUMAN	7.28100458665674	20201010_TIMS04_Evo07_AnBr_1Cell_HeLa_NB_40_S5-E8_1_3951	G2-M	35	495	3	0.727272727272727	TRUE	8
222	1433B_HUMAN	5.89664243560389	20201010_TIMS04_Evo07_AnBr_1Cell_HeLa_NB_41_S5-E9_1_3952	G2-M	36	495	2	0.818181818181818	TRUE	9
223	1433B_HUMAN	6.32522396629827	20201010_TIMS04_Evo07_AnBr_1Cell_HeLa_NB_42_S5-E10_1_3953	G2-M	37	495	2	0.818181818181818	TRUE	9
224	1433B_HUMAN	7.55449233896145	20201010_TIMS04_Evo07_AnBr_1Cell_HeLa_NB_45_S5-F2_1_3957	G2-M	38	495	4	0.636363636363636	TRUE	7
225	1433B_HUMAN	6.25850875839345	20201010_TIMS04_Evo07_AnBr_1Cell_HeLa_NB_51_S5-F8_1_3963	G2-M	39	495	2	0.818181818181818	TRUE	9
226	1433B_HUMAN	6.2370293539663	20201010_TIMS04_Evo07_AnBr_1Cell_HeLa_NB_52_S5-F9_1_3964	G2-M	40	495	2	0.818181818181818	TRUE	9
227	1433B_HUMAN	6.09707629852137	20201010_TIMS04_Evo07_AnBr_1Cell_HeLa_NB_54_S5-F11_1_3966	G2-M	41	495	2	0.818181818181818	TRUE	9
228	1433B_HUMAN	6.97925633537301	20201010_TIMS04_Evo07_AnBr_1Cell_HeLa_NB_59_S5-G5_1_3972	G2-M	42	495	3	0.727272727272727	TRUE	8
229	1433B_HUMAN	4.14734101420136	20201010_TIMS04_Evo07_AnBr_1Cell_HeLa_NB_60_S5-G6_1_3973	G2-M	43	495	1	0.909090909090909	TRUE	10
230	1433B_HUMAN	5.7711478406082	20201010_TIMS04_Evo07_AnBr_1Cell_HeLa_NB_61_S5-G7_1_3974	G2-M	44	495	2	0.818181818181818	TRUE	9
231	1433B_HUMAN	6.69339096109467	20201010_TIMS04_Evo07_AnBr_1Cell_HeLa_NB_63_S5-G9_1_3976	G2-M	45	495	2	0.818181818181818	TRUE	9
232	1433B_HUMAN	8.78490278513683	20201010_TIMS04_Evo07_AnBr_1Cell_HeLa_UB_12_S3-B2_1_4101	UB_Passage01	87	715	6	0.454545454545455	FALSE	5
233	1433B_HUMAN	9.26011063147834	20201010_TIMS04_Evo07_AnBr_1Cell_HeLa_UB_13_S3-B3_1_4102	UB_Passage01	88	715	7	0.363636363636364	FALSE	4
234	1433B_HUMAN	8.8050233145781	20201010_TIMS04_Evo07_AnBr_1Cell_HeLa_UB_14_S3-B4_1_4103	UB_Passage01	89	715	6	0.454545454545455	FALSE	5
235	1433B_HUMAN	7.96748656679933	20201010_TIMS04_Evo07_AnBr_1Cell_HeLa_UB_15_S3-B5_1_4104	UB_Passage01	90	715	5	0.545454545454545	TRUE	6
236	1433B_HUMAN	9.01215030213885	20201010_TIMS04_Evo07_AnBr_1Cell_HeLa_UB_16_S3-B6_1_4105	UB_Passage01	91	715	7	0.363636363636364	FALSE	4
237	1433B_HUMAN	9.12948338498926	20201010_TIMS04_Evo07_AnBr_1Cell_HeLa_UB_17_S3-B7_1_4106	UB_Passage01	92	715	7	0.363636363636364	FALSE	4
238	1433B_HUMAN	8.74559519043552	20201010_TIMS04_Evo07_AnBr_1Cell_HeLa_UB_18_S3-B8_1_4107	UB_Passage01	93	715	7	0.363636363636364	FALSE	4
239	1433B_HUMAN	8.8182704972569	20201010_TIMS04_Evo07_AnBr_1Cell_HeLa_UB_19_S3-B9_1_4108	UB_Passage01	94	715	6	0.454545454545455	FALSE	5
240	1433B_HUMAN	8.65873481538727	20201010_TIMS04_Evo07_AnBr_1Cell_HeLa_UB_20_S3-B10_1_4109	UB_Passage01	95	715	6	0.454545454545455	FALSE	5
241	1433B_HUMAN	9.11834411580273	20201010_TIMS04_Evo07_AnBr_1Cell_HeLa_UB_21_S3-B11_1_4110	UB_Passage01	96	715	7	0.363636363636364	FALSE	4
242	1433B_HUMAN	7.73881372163278	20201010_TIMS04_Evo07_AnBr_1Cell_HeLa_UB_23_S3-C2_1_4113	UB_Passage01	97	715	5	0.545454545454545	TRUE	6
243	1433B_HUMAN	8.90774766455085	20201010_TIMS04_Evo07_AnBr_1Cell_HeLa_UB_24_S3-C3_1_4114	UB_Passage01	98	715	6	0.454545454545455	FALSE	5
244	1433B_HUMAN	9.64339892939335	20201010_TIMS04_Evo07_AnBr_1Cell_HeLa_UB_25_S3-C4_1_4115	UB_Passage01	99	715	7	0.363636363636364	FALSE	4
245	1433B_HUMAN	8.38417021401282	20201010_TIMS04_Evo07_AnBr_1Cell_HeLa_UB_26_S3-C5_1_4116	UB_Passage01	100	715	6	0.454545454545455	FALSE	5
246	1433B_HUMAN	8.16876435467104	20201010_TIMS04_Evo07_AnBr_1Cell_HeLa_UB_27_S3-C6_1_4117	UB_Passage01	101	715	5	0.545454545454545	TRUE	6
247	1433B_HUMAN	6.75265742345802	20201010_TIMS04_Evo07_AnBr_1Cell_HeLa_UB_28_S3-C7_1_4118	UB_Passage01	102	715	3	0.727272727272727	TRUE	8
248	1433B_HUMAN	6.71603322744529	20201010_TIMS04_Evo07_AnBr_1Cell_HeLa_UB_29_S3-C8_1_4119	UB_Passage01	103	715	3	0.727272727272727	TRUE	8
249	1433B_HUMAN	8.00285156901078	20201010_TIMS04_Evo07_AnBr_1Cell_HeLa_UB_30_S3-C9_1_4120	UB_Passage01	104	715	4	0.636363636363636	TRUE	7
250	1433B_HUMAN	7.91554012067938	20201010_TIMS04_Evo07_AnBr_1Cell_HeLa_UB_32_S3-C11_1_4122	UB_Passage01	105	715	4	0.636363636363636	TRUE	7
251	1433B_HUMAN	7.69349031896694	20201010_TIMS04_Evo07_AnBr_1Cell_HeLa_UB_34_S3-D2_1_4125	UB_Passage01	106	715	4	0.636363636363636	TRUE	7
252	1433B_HUMAN	7.81240638687682	20201010_TIMS04_Evo07_AnBr_1Cell_HeLa_UB_35_S3-D3_1_4126	UB_Passage01	107	715	4	0.636363636363636	TRUE	7
253	1433B_HUMAN	7.30134382511884	20201010_TIMS04_Evo07_AnBr_1Cell_HeLa_UB_36_S3-D4_1_4127	UB_Passage01	108	715	4	0.636363636363636	TRUE	7
254	1433B_HUMAN	7.54844964358544	20201010_TIMS04_Evo07_AnBr_1Cell_HeLa_UB_37_S3-D5_1_4128	UB_Passage01	109	715	4	0.636363636363636	TRUE	7
255	1433B_HUMAN	8.1455038353172	20201010_TIMS04_Evo07_AnBr_1Cell_HeLa_UB_38_S3-D6_1_4129	UB_Passage01	110	715	5	0.545454545454545	TRUE	6
256	1433B_HUMAN	6.91418469744137	20201010_TIMS04_Evo07_AnBr_1Cell_HeLa_UB_40_S3-D8_1_4131	UB_Passage01	111	715	3	0.727272727272727	TRUE	8
257	1433B_HUMAN	7.50991250871707	20201010_TIMS04_Evo07_AnBr_1Cell_HeLa_UB_41_S3-D9_1_4132	UB_Passage01	112	715	4	0.636363636363636	TRUE	7
258	1433B_HUMAN	7.62493442685601	20201010_TIMS04_Evo07_AnBr_1Cell_HeLa_UB_42_S3-D10_1_4133	UB_Passage01	113	715	4	0.636363636363636	TRUE	7
259	1433B_HUMAN	7.38646309115651	20201010_TIMS04_Evo07_AnBr_1Cell_HeLa_UB_43_S3-D11_1_4134	UB_Passage01	114	715	4	0.636363636363636	TRUE	7
260	1433B_HUMAN	7.47042260160137	20201010_TIMS04_Evo07_AnBr_1Cell_HeLa_UB_45_S3-E2_1_4137	UB_Passage01	115	715	4	0.636363636363636	TRUE	7
261	1433B_HUMAN	7.95543036427883	20201010_TIMS04_Evo07_AnBr_1Cell_HeLa_UB_46_S3-E3_1_4138	UB_Passage01	116	715	4	0.636363636363636	TRUE	7
262	1433B_HUMAN	7.51571067227718	20201010_TIMS04_Evo07_AnBr_1Cell_HeLa_UB_47_S3-E4_1_4139	UB_Passage01	117	715	4	0.636363636363636	TRUE	7
263	1433B_HUMAN	7.64797653317215	20201010_TIMS04_Evo07_AnBr_1Cell_HeLa_UB_48_S3-E5_1_4140	UB_Passage01	118	715	4	0.636363636363636	TRUE	7
264	1433B_HUMAN	7.80524702136919	20201010_TIMS04_Evo07_AnBr_1Cell_HeLa_UB_49_S3-E6_1_4141	UB_Passage01	119	715	4	0.636363636363636	TRUE	7
265	1433B_HUMAN	7.66278379575094	20201010_TIMS04_Evo07_AnBr_1Cell_HeLa_UB_50_S3-E7_1_4142	UB_Passage01	120	715	4	0.636363636363636	TRUE	7
266	1433B_HUMAN	7.81566343939745	20201010_TIMS04_Evo07_AnBr_1Cell_HeLa_UB_51_S3-E8_1_4143	UB_Passage01	121	715	4	0.636363636363636	TRUE	7
267	1433B_HUMAN	7.68111398707128	20201010_TIMS04_Evo07_AnBr_1Cell_HeLa_UB_52_S3-E9_1_4144	UB_Passage01	122	715	4	0.636363636363636	TRUE	7
268	1433B_HUMAN	7.50309767292133	20201010_TIMS04_Evo07_AnBr_1Cell_HeLa_UB_53_S3-E10_1_4145	UB_Passage01	123	715	4	0.636363636363636	TRUE	7
269	1433B_HUMAN	6.96204427031187	20201010_TIMS04_Evo07_AnBr_1Cell_HeLa_UB_54_S3-E11_1_4146	UB_Passage01	124	715	3	0.727272727272727	TRUE	8
270	1433B_HUMAN	7.94094889128414	20201010_TIMS04_Evo07_AnBr_1Cell_HeLa_UB_56_S3-F2_1_4149	UB_Passage01	125	715	4	0.636363636363636	TRUE	7
271	1433B_HUMAN	7.62213568463523	20201010_TIMS04_Evo07_AnBr_1Cell_HeLa_UB_57_S3-F3_1_4150	UB_Passage01	126	715	4	0.636363636363636	TRUE	7
272	1433B_HUMAN	7.53160794543011	20201010_TIMS04_Evo07_AnBr_1Cell_HeLa_UB_58_S3-F4_1_4151	UB_Passage01	127	715	4	0.636363636363636	TRUE	7
273	1433B_HUMAN	7.67434565216539	20201010_TIMS04_Evo07_AnBr_1Cell_HeLa_UB_59_S3-F5_1_4152	UB_Passage01	128	715	4	0.636363636363636	TRUE	7
274	1433B_HUMAN	7.87998141662794	20201010_TIMS04_Evo07_AnBr_1Cell_HeLa_UB_60_S3-F6_1_4153	UB_Passage01	129	715	4	0.636363636363636	TRUE	7
275	1433B_HUMAN	7.75561657250249	20201010_TIMS04_Evo07_AnBr_1Cell_HeLa_UB_61_S3-F7_1_4154	UB_Passage01	130	715	4	0.636363636363636	TRUE	7
276	1433B_HUMAN	6.97796328398176	20201010_TIMS04_Evo07_AnBr_1Cell_HeLa_UB_63_S3-F9_1_4156	UB_Passage01	131	715	3	0.727272727272727	TRUE	8
277	1433B_HUMAN	7.81846602854591	20201010_TIMS04_Evo07_AnBr_1Cell_HeLa_UB_64_S3-F10_1_4157	UB_Passage01	132	715	4	0.636363636363636	TRUE	7
278	1433B_HUMAN	6.84074445146728	20201010_TIMS04_Evo07_AnBr_1Cell_HeLa_UB_65_S3-F11_1_4158	UB_Passage01	133	715	3	0.727272727272727	TRUE	8
279	1433B_HUMAN	7.88035611266449	20201010_TIMS04_Evo07_AnBr_1Cell_HeLa_UB_67_S3-G2_1_4161	UB_Passage01	134	715	4	0.636363636363636	TRUE	7
280	1433B_HUMAN	6.77602403488757	20201010_TIMS04_Evo07_AnBr_1Cell_HeLa_UB_68_S3-G3_1_4162	UB_Passage01	135	715	3	0.727272727272727	TRUE	8
281	1433B_HUMAN	6.82945916372606	20201010_TIMS04_Evo07_AnBr_1Cell_HeLa_UB_69_S3-G4_1_4163	UB_Passage01	136	715	3	0.727272727272727	TRUE	8
282	1433B_HUMAN	5.4079663419188	20201010_TIMS04_Evo07_AnBr_1Cell_HeLa_UB_70_S3-G5_1_4164	UB_Passage01	137	715	2	0.818181818181818	TRUE	9
283	1433B_HUMAN	7.62730612556177	20201010_TIMS04_Evo07_AnBr_1Cell_HeLa_UB_71_S3-G6_1_4165	UB_Passage01	138	715	4	0.636363636363636	TRUE	7
284	1433B_HUMAN	7.6674493181062	20201010_TIMS04_Evo07_AnBr_1Cell_HeLa_UB_72_S3-G7_1_4166	UB_Passage01	139	715	4	0.636363636363636	TRUE	7
285	1433B_HUMAN	6.70156804873125	20201010_TIMS04_Evo07_AnBr_1Cell_HeLa_UB_73_S3-G8_1_4167	UB_Passage01	140	715	3	0.727272727272727	TRUE	8
286	1433B_HUMAN	7.12844660701856	20201010_TIMS04_Evo07_AnBr_1Cell_HeLa_UB_74_S3-G9_1_4168	UB_Passage01	141	715	3	0.727272727272727	TRUE	8
287	1433B_HUMAN	6.73395781590854	20201010_TIMS04_Evo07_AnBr_1Cell_HeLa_UB_75_S3-G10_1_4169	UB_Passage01	142	715	3	0.727272727272727	TRUE	8
288	1433B_HUMAN	6.89142215460992	20201010_TIMS04_Evo07_AnBr_1Cell_HeLa_UB_78_S3-H2_1_4173	UB_Passage01	143	715	3	0.727272727272727	TRUE	8
289	1433B_HUMAN	7.65566218709957	20201010_TIMS04_Evo07_AnBr_1Cell_HeLa_UB_79_S3-H3_1_4174	UB_Passage01	144	715	4	0.636363636363636	TRUE	7
290	1433B_HUMAN	6.6811696309717	20201010_TIMS04_Evo07_AnBr_1Cell_HeLa_UB_80_S3-H4_1_4175	UB_Passage01	145	715	3	0.727272727272727	TRUE	8
291	1433B_HUMAN	7.62643716819924	20201010_TIMS04_Evo07_AnBr_1Cell_HeLa_UB_81_S3-H5_1_4176	UB_Passage01	146	715	4	0.636363636363636	TRUE	7
292	1433B_HUMAN	6.99016035703105	20201010_TIMS04_Evo07_AnBr_1Cell_HeLa_UB_82_S3-H6_1_4177	UB_Passage01	147	715	3	0.727272727272727	TRUE	8
293	1433B_HUMAN	7.05479473772785	20201010_TIMS04_Evo07_AnBr_1Cell_HeLa_UB_84_S3-H8_1_4179	UB_Passage01	148	715	3	0.727272727272727	TRUE	8
294	1433B_HUMAN	6.66743846410902	20201010_TIMS04_Evo07_AnBr_1Cell_HeLa_UB_85_S3-H9_1_4180	UB_Passage01	149	715	3	0.727272727272727	TRUE	8
295	1433B_HUMAN	7.90078375259654	20201010_TIMS04_Evo07_AnBr_1Cell_HeLa_UB_86_S3-H10_1_4181	UB_Passage01	150	715	4	0.636363636363636	TRUE	7
296	1433B_HUMAN	6.70742096450585	20201010_TIMS04_Evo07_AnBr_1Cell_HeLa_UB_87_S3-H11_1_4182	UB_Passage01	151	715	3	0.727272727272727	TRUE	8
297	1433B_HUMAN	5.60842298932698	20201126_TIMS04_Evo07_SA_ADB_1cell_HeLa_UB_02_S1-B2_1_4990	UB_Passage02_plate01	297	781	2	0.818181818181818	TRUE	9
298	1433B_HUMAN	6.83073893258946	20201126_TIMS04_Evo07_SA_ADB_1cell_HeLa_UB_03_S1-B3_1_4991	UB_Passage02_plate01	298	781	3	0.727272727272727	TRUE	8
299	1433B_HUMAN	6.24003463914428	20201126_TIMS04_Evo07_SA_ADB_1cell_HeLa_UB_04_S1-B4_1_4992	UB_Passage02_plate01	299	781	3	0.727272727272727	TRUE	8
300	1433B_HUMAN	5.69348302013945	20201126_TIMS04_Evo07_SA_ADB_1cell_HeLa_UB_05_S1-B5_1_4993	UB_Passage02_plate01	300	781	2	0.818181818181818	TRUE	9
301	1433B_HUMAN	5.6812072425025	20201126_TIMS04_Evo07_SA_ADB_1cell_HeLa_UB_06_S1-B6_1_4994	UB_Passage02_plate01	301	781	2	0.818181818181818	TRUE	9
302	1433B_HUMAN	5.44726260936933	20201126_TIMS04_Evo07_SA_ADB_1cell_HeLa_UB_07_S1-B7_1_4995	UB_Passage02_plate01	302	781	2	0.818181818181818	TRUE	9
303	1433B_HUMAN	5.39966894915771	20201126_TIMS04_Evo07_SA_ADB_1cell_HeLa_UB_08_S1-B8_1_4996	UB_Passage02_plate01	303	781	2	0.818181818181818	TRUE	9
304	1433B_HUMAN	5.47512046525759	20201126_TIMS04_Evo07_SA_ADB_1cell_HeLa_UB_09_S1-B9_1_4997	UB_Passage02_plate01	304	781	2	0.818181818181818	TRUE	9
305	1433B_HUMAN	5.46065222343792	20201126_TIMS04_Evo07_SA_ADB_1cell_HeLa_UB_10_S1-B10_1_4998	UB_Passage02_plate01	305	781	2	0.818181818181818	TRUE	9
306	1433B_HUMAN	5.56070603028396	20201126_TIMS04_Evo07_SA_ADB_1cell_HeLa_UB_11_S1-B11_1_4999	UB_Passage02_plate01	306	781	2	0.818181818181818	TRUE	9
307	1433B_HUMAN	5.45016313188473	20201126_TIMS04_Evo07_SA_ADB_1cell_HeLa_UB_12_S1-B12_1_5000	UB_Passage02_plate01	307	781	2	0.818181818181818	TRUE	9
308	1433B_HUMAN	5.63492404281792	20201126_TIMS04_Evo07_SA_ADB_1cell_HeLa_UB_14_S1-C2_1_5002	UB_Passage02_plate01	308	781	2	0.818181818181818	TRUE	9
309	1433B_HUMAN	5.42962999371146	20201126_TIMS04_Evo07_SA_ADB_1cell_HeLa_UB_15_S1-C3_1_5003	UB_Passage02_plate01	309	781	2	0.818181818181818	TRUE	9
310	1433B_HUMAN	5.34223353678305	20201126_TIMS04_Evo07_SA_ADB_1cell_HeLa_UB_16_S1-C4_1_5004	UB_Passage02_plate01	310	781	2	0.818181818181818	TRUE	9
311	1433B_HUMAN	5.66203803767388	20201126_TIMS04_Evo07_SA_ADB_1cell_HeLa_UB_17_S1-C5_1_5005	UB_Passage02_plate01	311	781	2	0.818181818181818	TRUE	9
312	1433B_HUMAN	5.52168014833942	20201126_TIMS04_Evo07_SA_ADB_1cell_HeLa_UB_18_S1-C6_1_5006	UB_Passage02_plate01	312	781	2	0.818181818181818	TRUE	9
313	1433B_HUMAN	6.77976832793517	20201126_TIMS04_Evo07_SA_ADB_1cell_HeLa_UB_19_S1-C7_1_5007	UB_Passage02_plate01	313	781	3	0.727272727272727	TRUE	8
314	1433B_HUMAN	5.48614199488962	20201126_TIMS04_Evo07_SA_ADB_1cell_HeLa_UB_20_S1-C8_1_5008	UB_Passage02_plate01	314	781	2	0.818181818181818	TRUE	9
315	1433B_HUMAN	5.5422436671362	20201126_TIMS04_Evo07_SA_ADB_1cell_HeLa_UB_21_S1-C9_1_5009	UB_Passage02_plate01	315	781	2	0.818181818181818	TRUE	9
316	1433B_HUMAN	5.5217862509733	20201126_TIMS04_Evo07_SA_ADB_1cell_HeLa_UB_22_S1-C10_1_5010	UB_Passage02_plate01	316	781	2	0.818181818181818	TRUE	9
317	1433B_HUMAN	5.51616341203984	20201126_TIMS04_Evo07_SA_ADB_1cell_HeLa_UB_23_S1-C11_1_5011	UB_Passage02_plate01	317	781	2	0.818181818181818	TRUE	9
318	1433B_HUMAN	5.62231429648438	20201126_TIMS04_Evo07_SA_ADB_1cell_HeLa_UB_24_S1-C12_1_5012	UB_Passage02_plate01	318	781	2	0.818181818181818	TRUE	9
319	1433B_HUMAN	5.36548979834077	20201126_TIMS04_Evo07_SA_ADB_1cell_HeLa_UB_26_S1-D2_1_5014	UB_Passage02_plate01	319	781	2	0.818181818181818	TRUE	9
320	1433B_HUMAN	5.51863833477367	20201126_TIMS04_Evo07_SA_ADB_1cell_HeLa_UB_27_S1-D3_1_5015	UB_Passage02_plate01	320	781	2	0.818181818181818	TRUE	9
321	1433B_HUMAN	6.45236959569797	20201126_TIMS04_Evo07_SA_ADB_1cell_HeLa_UB_28_S1-D4_1_5016	UB_Passage02_plate01	321	781	3	0.727272727272727	TRUE	8
322	1433B_HUMAN	5.34471089045377	20201126_TIMS04_Evo07_SA_ADB_1cell_HeLa_UB_30_S1-D6_1_5018	UB_Passage02_plate01	322	781	2	0.818181818181818	TRUE	9
323	1433B_HUMAN	5.52991142991125	20201126_TIMS04_Evo07_SA_ADB_1cell_HeLa_UB_31_S1-D7_1_5019	UB_Passage02_plate01	323	781	2	0.818181818181818	TRUE	9
324	1433B_HUMAN	5.65607880827165	20201126_TIMS04_Evo07_SA_ADB_1cell_HeLa_UB_32_S1-D8_1_5020	UB_Passage02_plate01	324	781	2	0.818181818181818	TRUE	9
325	1433B_HUMAN	6.31388818515076	20201126_TIMS04_Evo07_SA_ADB_1cell_HeLa_UB_33_S1-D9_1_5021	UB_Passage02_plate01	325	781	3	0.727272727272727	TRUE	8
326	1433B_HUMAN	6.31536527781781	20201126_TIMS04_Evo07_SA_ADB_1cell_HeLa_UB_34_S1-D10_1_5022	UB_Passage02_plate01	326	781	3	0.727272727272727	TRUE	8
327	1433B_HUMAN	5.55274344864048	20201126_TIMS04_Evo07_SA_ADB_1cell_HeLa_UB_35_S1-D11_1_5023	UB_Passage02_plate01	327	781	2	0.818181818181818	TRUE	9
328	1433B_HUMAN	5.45907246634524	20201126_TIMS04_Evo07_SA_ADB_1cell_HeLa_UB_36_S1-D12_1_5024	UB_Passage02_plate01	328	781	2	0.818181818181818	TRUE	9
329	1433B_HUMAN	5.38085703322843	20201126_TIMS04_Evo07_SA_ADB_1cell_HeLa_UB_38_S1-E2_1_5026	UB_Passage02_plate01	329	781	2	0.818181818181818	TRUE	9
330	1433B_HUMAN	6.39853362857631	20201126_TIMS04_Evo07_SA_ADB_1cell_HeLa_UB_39_S1-E3_1_5027	UB_Passage02_plate01	330	781	3	0.727272727272727	TRUE	8
331	1433B_HUMAN	6.43633319415993	20201126_TIMS04_Evo07_SA_ADB_1cell_HeLa_UB_40_S1-E4_1_5028	UB_Passage02_plate01	331	781	3	0.727272727272727	TRUE	8
332	1433B_HUMAN	5.50005250082189	20201126_TIMS04_Evo07_SA_ADB_1cell_HeLa_UB_41_S1-E5_1_5029	UB_Passage02_plate01	332	781	2	0.818181818181818	TRUE	9
333	1433B_HUMAN	6.55489269146952	20201126_TIMS04_Evo07_SA_ADB_1cell_HeLa_UB_42_S1-E6_1_5030	UB_Passage02_plate01	333	781	3	0.727272727272727	TRUE	8
334	1433B_HUMAN	5.49630122160986	20201126_TIMS04_Evo07_SA_ADB_1cell_HeLa_UB_43_S1-E7_1_5031	UB_Passage02_plate01	334	781	2	0.818181818181818	TRUE	9
335	1433B_HUMAN	6.51519715499385	20201126_TIMS04_Evo07_SA_ADB_1cell_HeLa_UB_46_S1-E10_1_5034	UB_Passage02_plate01	335	781	3	0.727272727272727	TRUE	8
336	1433B_HUMAN	6.47564012843327	20201126_TIMS04_Evo07_SA_ADB_1cell_HeLa_UB_47_S1-E11_1_5035	UB_Passage02_plate01	336	781	3	0.727272727272727	TRUE	8
337	1433B_HUMAN	5.43719363037555	20201126_TIMS04_Evo07_SA_ADB_1cell_HeLa_UB_48_S1-E12_1_5036	UB_Passage02_plate01	337	781	2	0.818181818181818	TRUE	9
338	1433B_HUMAN	6.08470694976195	20201126_TIMS04_Evo07_SA_ADB_1cell_HeLa_UB_50_S1-F2_1_5038	UB_Passage02_plate01	338	781	3	0.727272727272727	TRUE	8
339	1433B_HUMAN	6.3976276954636	20201126_TIMS04_Evo07_SA_ADB_1cell_HeLa_UB_52_S1-F4_1_5057	UB_Passage02_plate01	339	781	3	0.727272727272727	TRUE	8
340	1433B_HUMAN	7.51261908406107	20201126_TIMS04_Evo07_SA_ADB_1cell_HeLa_UB_53_S1-F5_1_5058	UB_Passage02_plate01	340	781	4	0.636363636363636	TRUE	7
341	1433B_HUMAN	7.53835293580692	20201126_TIMS04_Evo07_SA_ADB_1cell_HeLa_UB_54_S1-F6_1_5059	UB_Passage02_plate01	341	781	4	0.636363636363636	TRUE	7
342	1433B_HUMAN	7.5135956956268	20201126_TIMS04_Evo07_SA_ADB_1cell_HeLa_UB_55_S1-F7_1_5060	UB_Passage02_plate01	342	781	4	0.636363636363636	TRUE	7
343	1433B_HUMAN	7.78952328766653	20201126_TIMS04_Evo07_SA_ADB_1cell_HeLa_UB_56_S1-F8_1_5061	UB_Passage02_plate01	343	781	4	0.636363636363636	TRUE	7
344	1433B_HUMAN	7.35471080776332	20201126_TIMS04_Evo07_SA_ADB_1cell_HeLa_UB_57_S1-F9_1_5062	UB_Passage02_plate01	344	781	4	0.636363636363636	TRUE	7
345	1433B_HUMAN	7.55027427710124	20201126_TIMS04_Evo07_SA_ADB_1cell_HeLa_UB_58_S1-F10_1_5063	UB_Passage02_plate01	345	781	4	0.636363636363636	TRUE	7
346	1433B_HUMAN	7.12832169322377	20201126_TIMS04_Evo07_SA_ADB_1cell_HeLa_UB_59_S1-F11_1_5064	UB_Passage02_plate01	346	781	4	0.636363636363636	TRUE	7
347	1433B_HUMAN	7.60034173324016	20201126_TIMS04_Evo07_SA_ADB_1cell_HeLa_UB_60_S1-F12_1_5065	UB_Passage02_plate01	347	781	4	0.636363636363636	TRUE	7
348	1433B_HUMAN	6.6885256764309	20201126_TIMS04_Evo07_SA_ADB_1cell_HeLa_UB_62_S1-G2_1_5067	UB_Passage02_plate01	348	781	3	0.727272727272727	TRUE	8
349	1433B_HUMAN	7.48667735063541	20201126_TIMS04_Evo07_SA_ADB_1cell_HeLa_UB_63_S1-G3_1_5068	UB_Passage02_plate01	349	781	4	0.636363636363636	TRUE	7
350	1433B_HUMAN	7.6347757614209	20201126_TIMS04_Evo07_SA_ADB_1cell_HeLa_UB_65_S1-G5_1_5070	UB_Passage02_plate01	350	781	4	0.636363636363636	TRUE	7
351	1433B_HUMAN	7.48576167490743	20201126_TIMS04_Evo07_SA_ADB_1cell_HeLa_UB_66_S1-G6_1_5071	UB_Passage02_plate01	351	781	4	0.636363636363636	TRUE	7
352	1433B_HUMAN	7.86638044384532	20201126_TIMS04_Evo07_SA_ADB_1cell_HeLa_UB_67_S1-G7_1_5072	UB_Passage02_plate01	352	781	4	0.636363636363636	TRUE	7
353	1433B_HUMAN	6.62847061411059	20201126_TIMS04_Evo07_SA_ADB_1cell_HeLa_UB_68_S1-G8_1_5073	UB_Passage02_plate01	353	781	3	0.727272727272727	TRUE	8
354	1433B_HUMAN	7.55965195070493	20201126_TIMS04_Evo07_SA_ADB_1cell_HeLa_UB_69_S1-G9_1_5074	UB_Passage02_plate01	354	781	4	0.636363636363636	TRUE	7
355	1433B_HUMAN	7.50075380373527	20201126_TIMS04_Evo07_SA_ADB_1cell_HeLa_UB_70_S1-G10_1_5075	UB_Passage02_plate01	355	781	4	0.636363636363636	TRUE	7
356	1433B_HUMAN	7.62464538411591	20201126_TIMS04_Evo07_SA_ADB_1cell_HeLa_UB_72_S1-G12_1_5077	UB_Passage02_plate01	356	781	4	0.636363636363636	TRUE	7
357	1433B_HUMAN	7.58200066192896	20201126_TIMS04_Evo07_SA_ADB_1cell_HeLa_UB_74_S1-H2_1_5079	UB_Passage02_plate01	357	781	4	0.636363636363636	TRUE	7
358	1433B_HUMAN	6.54888565074361	20201126_TIMS04_Evo07_SA_ADB_1cell_HeLa_UB_75_S1-H3_1_5080	UB_Passage02_plate01	358	781	3	0.727272727272727	TRUE	8
359	1433B_HUMAN	7.52289316669895	20201126_TIMS04_Evo07_SA_ADB_1cell_HeLa_UB_76_S1-H4_1_5081	UB_Passage02_plate01	359	781	4	0.636363636363636	TRUE	7
360	1433B_HUMAN	7.76350913762357	20201126_TIMS04_Evo07_SA_ADB_1cell_HeLa_UB_77_S1-H5_1_5082	UB_Passage02_plate01	360	781	4	0.636363636363636	TRUE	7
361	1433B_HUMAN	7.18073294267922	20201126_TIMS04_Evo07_SA_ADB_1cell_HeLa_UB_78_S1-H6_1_5083	UB_Passage02_plate01	361	781	4	0.636363636363636	TRUE	7
362	1433B_HUMAN	6.80468296601442	20201126_TIMS04_Evo07_SA_ADB_1cell_HeLa_UB_79_S1-H7_1_5084	UB_Passage02_plate01	362	781	3	0.727272727272727	TRUE	8
363	1433B_HUMAN	7.63180564512544	20201126_TIMS04_Evo07_SA_ADB_1cell_HeLa_UB_80_S1-H8_1_5085	UB_Passage02_plate01	363	781	4	0.636363636363636	TRUE	7
364	1433B_HUMAN	7.42067413263758	20201126_TIMS04_Evo07_SA_ADB_1cell_HeLa_UB_81_S1-H9_1_5086	UB_Passage02_plate01	364	781	4	0.636363636363636	TRUE	7
365	1433B_HUMAN	6.39814870026101	20201126_TIMS04_Evo07_SA_ADB_1cell_HeLa_UB_82_S1-H10_1_5087	UB_Passage02_plate01	365	781	3	0.727272727272727	TRUE	8
366	1433B_HUMAN	7.60859239435755	20201126_TIMS04_Evo07_SA_ADB_1cell_HeLa_UB_83_S1-H11_1_5088	UB_Passage02_plate01	366	781	4	0.636363636363636	TRUE	7
367	1433B_HUMAN	7.57890800635329	20201126_TIMS04_Evo07_SA_ADB_1cell_HeLa_UB_84_S1-H12_1_5089	UB_Passage02_plate01	367	781	4	0.636363636363636	TRUE	7
368	1433B_HUMAN	6.6703675371779	20201126_TIMS04_Evo07_SA_ADB_1cell_HeLa_UB_86_S2-B2_1_5097	UB_Passage02_plate02	368	737	3	0.727272727272727	TRUE	8
369	1433B_HUMAN	7.41929437082298	20201126_TIMS04_Evo07_SA_ADB_1cell_HeLa_UB_87_S2-B3_1_5098	UB_Passage02_plate02	369	737	4	0.636363636363636	TRUE	7
370	1433B_HUMAN	6.41749917299236	20201126_TIMS04_Evo07_SA_ADB_1cell_HeLa_UB_88_S2-B4_1_5099	UB_Passage02_plate02	370	737	3	0.727272727272727	TRUE	8
371	1433B_HUMAN	6.57259740325427	20201126_TIMS04_Evo07_SA_ADB_1cell_HeLa_UB_89_S2-B5_1_5100	UB_Passage02_plate02	371	737	3	0.727272727272727	TRUE	8
372	1433B_HUMAN	7.33024257820383	20201126_TIMS04_Evo07_SA_ADB_1cell_HeLa_UB_92_S2-B8_1_5103	UB_Passage02_plate02	372	737	4	0.636363636363636	TRUE	7
373	1433B_HUMAN	6.89334240684779	20201126_TIMS04_Evo07_SA_ADB_1cell_HeLa_UB_93_S2-B9_1_5104	UB_Passage02_plate02	373	737	4	0.636363636363636	TRUE	7
374	1433B_HUMAN	7.13459267944627	20201126_TIMS04_Evo07_SA_ADB_1cell_HeLa_UB_94_S2-B10_1_5105	UB_Passage02_plate02	374	737	4	0.636363636363636	TRUE	7
375	1433B_HUMAN	6.60217520485778	20201126_TIMS04_Evo07_SA_ADB_1cell_HeLa_UB_95_S2-B11_1_5106	UB_Passage02_plate02	375	737	3	0.727272727272727	TRUE	8
376	1433B_HUMAN	6.5028512897285	20201126_TIMS04_Evo07_SA_ADB_1cell_HeLa_UB_98_S2-C2_1_5109	UB_Passage02_plate02	376	737	3	0.727272727272727	TRUE	8
377	1433B_HUMAN	6.00670859741267	20201126_TIMS04_Evo07_SA_ADB_1cell_HeLa_UB_99_S2-C3_1_5110	UB_Passage02_plate02	377	737	3	0.727272727272727	TRUE	8
378	1433B_HUMAN	7.13828516258721	20201126_TIMS04_Evo07_SA_ADB_1cell_HeLa_UB_100_S2-C4_1_5111	UB_Passage02_plate02	378	737	4	0.636363636363636	TRUE	7
379	1433B_HUMAN	7.23715271655379	20201126_TIMS04_Evo07_SA_ADB_1cell_HeLa_UB_101_S2-C5_1_5112	UB_Passage02_plate02	379	737	4	0.636363636363636	TRUE	7
380	1433B_HUMAN	7.19760283237917	20201126_TIMS04_Evo07_SA_ADB_1cell_HeLa_UB_102_S2-C6_1_5113	UB_Passage02_plate02	380	737	4	0.636363636363636	TRUE	7
381	1433B_HUMAN	6.44770812313275	20201126_TIMS04_Evo07_SA_ADB_1cell_HeLa_UB_103_S2-C7_1_5114	UB_Passage02_plate02	381	737	3	0.727272727272727	TRUE	8
382	1433B_HUMAN	7.22149265932709	20201126_TIMS04_Evo07_SA_ADB_1cell_HeLa_UB_104_S2-C8_1_5115	UB_Passage02_plate02	382	737	4	0.636363636363636	TRUE	7
383	1433B_HUMAN	7.13294490228789	20201126_TIMS04_Evo07_SA_ADB_1cell_HeLa_UB_105_S2-C9_1_5116	UB_Passage02_plate02	383	737	4	0.636363636363636	TRUE	7
384	1433B_HUMAN	7.11949327439481	20201126_TIMS04_Evo07_SA_ADB_1cell_HeLa_UB_106_S2-C10_1_5117	UB_Passage02_plate02	384	737	4	0.636363636363636	TRUE	7
385	1433B_HUMAN	7.49036182209846	20201126_TIMS04_Evo07_SA_ADB_1cell_HeLa_UB_107_S2-C11_1_5118	UB_Passage02_plate02	385	737	4	0.636363636363636	TRUE	7
386	1433B_HUMAN	7.30662298420361	20201126_TIMS04_Evo07_SA_ADB_1cell_HeLa_UB_110_S2-D2_1_5121	UB_Passage02_plate02	386	737	4	0.636363636363636	TRUE	7
387	1433B_HUMAN	7.28912586162821	20201126_TIMS04_Evo07_SA_ADB_1cell_HeLa_UB_111_S2-D3_1_5122	UB_Passage02_plate02	387	737	4	0.636363636363636	TRUE	7
388	1433B_HUMAN	6.10744783412702	20201126_TIMS04_Evo07_SA_ADB_1cell_HeLa_UB_112_S2-D4_1_5123	UB_Passage02_plate02	388	737	3	0.727272727272727	TRUE	8
389	1433B_HUMAN	7.36101298162579	20201126_TIMS04_Evo07_SA_ADB_1cell_HeLa_UB_113_S2-D5_1_5124	UB_Passage02_plate02	389	737	4	0.636363636363636	TRUE	7
390	1433B_HUMAN	6.25827270385874	20201126_TIMS04_Evo07_SA_ADB_1cell_HeLa_UB_115_S2-D7_1_5126	UB_Passage02_plate02	390	737	3	0.727272727272727	TRUE	8
391	1433B_HUMAN	7.39585628181732	20201126_TIMS04_Evo07_SA_ADB_1cell_HeLa_UB_116_S2-D8_1_5127	UB_Passage02_plate02	391	737	4	0.636363636363636	TRUE	7
392	1433B_HUMAN	6.34169286837247	20201126_TIMS04_Evo07_SA_ADB_1cell_HeLa_UB_117_S2-D9_1_5128	UB_Passage02_plate02	392	737	3	0.727272727272727	TRUE	8
393	1433B_HUMAN	7.27105504240077	20201126_TIMS04_Evo07_SA_ADB_1cell_HeLa_UB_118_S2-D10_1_5129	UB_Passage02_plate02	393	737	4	0.636363636363636	TRUE	7
394	1433B_HUMAN	7.12587832796694	20201126_TIMS04_Evo07_SA_ADB_1cell_HeLa_UB_119_S2-D11_1_5130	UB_Passage02_plate02	394	737	4	0.636363636363636	TRUE	7
395	1433B_HUMAN	7.31468255659131	20201126_TIMS04_Evo07_SA_ADB_1cell_HeLa_UB_121_S2-E1_1_5132	UB_Passage02_plate02	395	737	4	0.636363636363636	TRUE	7
396	1433B_HUMAN	6.19479763846218	20201126_TIMS04_Evo07_SA_ADB_1cell_HeLa_UB_122_S2-E2_1_5133	UB_Passage02_plate02	396	737	3	0.727272727272727	TRUE	8
397	1433B_HUMAN	6.35352912861583	20201126_TIMS04_Evo07_SA_ADB_1cell_HeLa_UB_123_S2-E3_1_5134	UB_Passage02_plate02	397	737	3	0.727272727272727	TRUE	8
398	1433B_HUMAN	7.40203496750153	20201126_TIMS04_Evo07_SA_ADB_1cell_HeLa_UB_124_S2-E4_1_5135	UB_Passage02_plate02	398	737	4	0.636363636363636	TRUE	7
399	1433B_HUMAN	7.07667873480817	20201126_TIMS04_Evo07_SA_ADB_1cell_HeLa_UB_125_S2-E5_1_5136	UB_Passage02_plate02	399	737	4	0.636363636363636	TRUE	7
400	1433B_HUMAN	7.09289294753491	20201126_TIMS04_Evo07_SA_ADB_1cell_HeLa_UB_126_S2-E6_1_5137	UB_Passage02_plate02	400	737	4	0.636363636363636	TRUE	7
401	1433B_HUMAN	5.43173280540205	20201126_TIMS04_Evo07_SA_ADB_1cell_HeLa_UB_127_S2-E7_1_5138	UB_Passage02_plate02	401	737	2	0.818181818181818	TRUE	9
402	1433B_HUMAN	5.92525923166978	20201126_TIMS04_Evo07_SA_ADB_1cell_HeLa_UB_128_S2-E8_1_5139	UB_Passage02_plate02	402	737	3	0.727272727272727	TRUE	8
403	1433B_HUMAN	6.43843246472362	20201126_TIMS04_Evo07_SA_ADB_1cell_HeLa_UB_129_S2-E9_1_5140	UB_Passage02_plate02	403	737	3	0.727272727272727	TRUE	8
404	1433B_HUMAN	6.21760634373253	20201126_TIMS04_Evo07_SA_ADB_1cell_HeLa_UB_130_S2-E10_1_5141	UB_Passage02_plate02	404	737	3	0.727272727272727	TRUE	8
405	1433B_HUMAN	6.27603590774378	20201126_TIMS04_Evo07_SA_ADB_1cell_HeLa_UB_131_S2-E11_1_5142	UB_Passage02_plate02	405	737	3	0.727272727272727	TRUE	8
406	1433B_HUMAN	6.41816922326781	20201126_TIMS04_Evo07_SA_ADB_1cell_HeLa_UB_134_S2-F2_1_5145	UB_Passage02_plate02	406	737	3	0.727272727272727	TRUE	8
407	1433B_HUMAN	7.09165390159648	20201126_TIMS04_Evo07_SA_ADB_1cell_HeLa_UB_135_S2-F3_1_5146	UB_Passage02_plate02	407	737	4	0.636363636363636	TRUE	7
408	1433B_HUMAN	6.1553505720827	20201126_TIMS04_Evo07_SA_ADB_1cell_HeLa_UB_136_S2-F4_1_5147	UB_Passage02_plate02	408	737	3	0.727272727272727	TRUE	8
409	1433B_HUMAN	6.555105239129	20201126_TIMS04_Evo07_SA_ADB_1cell_HeLa_UB_137_S2-F5_1_5148	UB_Passage02_plate02	409	737	3	0.727272727272727	TRUE	8
410	1433B_HUMAN	7.33515180275919	20201126_TIMS04_Evo07_SA_ADB_1cell_HeLa_UB_138_S2-F6_1_5149	UB_Passage02_plate02	410	737	5	0.545454545454545	TRUE	6
411	1433B_HUMAN	7.49988277692787	20201126_TIMS04_Evo07_SA_ADB_1cell_HeLa_UB_139_S2-F7_1_5150	UB_Passage02_plate02	411	737	5	0.545454545454545	TRUE	6
412	1433B_HUMAN	6.47075242028588	20201126_TIMS04_Evo07_SA_ADB_1cell_HeLa_UB_140_S2-F8_1_5151	UB_Passage02_plate02	412	737	3	0.727272727272727	TRUE	8
413	1433B_HUMAN	6.60424691325556	20201126_TIMS04_Evo07_SA_ADB_1cell_HeLa_UB_141_S2-F9_1_5152	UB_Passage02_plate02	413	737	3	0.727272727272727	TRUE	8
414	1433B_HUMAN	7.22147769282408	20201126_TIMS04_Evo07_SA_ADB_1cell_HeLa_UB_142_S2-F10_1_5153	UB_Passage02_plate02	414	737	4	0.636363636363636	TRUE	7
415	1433B_HUMAN	7.62498512605307	20201126_TIMS04_Evo07_SA_ADB_1cell_HeLa_UB_143_S2-F11_1_5154	UB_Passage02_plate02	415	737	5	0.545454545454545	TRUE	6
416	1433B_HUMAN	6.21012870598173	20201126_TIMS04_Evo07_SA_ADB_1cell_HeLa_UB_146_S2-G2_1_5157	UB_Passage02_plate02	416	737	3	0.727272727272727	TRUE	8
417	1433B_HUMAN	6.27819424545611	20201126_TIMS04_Evo07_SA_ADB_1cell_HeLa_UB_147_S2-G3_1_5158	UB_Passage02_plate02	417	737	3	0.727272727272727	TRUE	8
418	1433B_HUMAN	8.19490977738845	20201126_TIMS04_Evo07_SA_ADB_1cell_HeLa_UB_148_S2-G4_1_5159	UB_Passage02_plate02	418	737	6	0.454545454545455	FALSE	5
419	1433B_HUMAN	7.93281254110005	20201126_TIMS04_Evo07_SA_ADB_1cell_HeLa_UB_149_S2-G5_1_5160	UB_Passage02_plate02	419	737	5	0.545454545454545	TRUE	6
420	1433B_HUMAN	7.34186502038601	20201126_TIMS04_Evo07_SA_ADB_1cell_HeLa_UB_150_S2-G6_1_5161	UB_Passage02_plate02	420	737	4	0.636363636363636	TRUE	7
421	1433B_HUMAN	7.81240510413636	20201126_TIMS04_Evo07_SA_ADB_1cell_HeLa_UB_151_S2-G7_1_5162	UB_Passage02_plate02	421	737	5	0.545454545454545	TRUE	6
422	1433B_HUMAN	7.21002060984629	20201126_TIMS04_Evo07_SA_ADB_1cell_HeLa_UB_152_S2-G8_1_5163	UB_Passage02_plate02	422	737	4	0.636363636363636	TRUE	7
423	1433B_HUMAN	6.97506673145602	20201126_TIMS04_Evo07_SA_ADB_1cell_HeLa_UB_153_S2-G9_1_5164	UB_Passage02_plate02	423	737	4	0.636363636363636	TRUE	7
424	1433B_HUMAN	7.30977408624268	20201126_TIMS04_Evo07_SA_ADB_1cell_HeLa_UB_154_S2-G10_1_5165	UB_Passage02_plate02	424	737	4	0.636363636363636	TRUE	7
425	1433B_HUMAN	5.57462811601216	20201126_TIMS04_Evo07_SA_ADB_1cell_HeLa_UB_155_S2-G11_1_5166	UB_Passage02_plate02	425	737	2	0.818181818181818	TRUE	9
426	1433B_HUMAN	6.61235059580695	20201126_TIMS04_Evo07_SA_ADB_1cell_HeLa_UB_157_S2-H1_1_5168	UB_Passage02_plate02	426	737	3	0.727272727272727	TRUE	8
427	1433B_HUMAN	7.40295235846582	20201126_TIMS04_Evo07_SA_ADB_1cell_HeLa_UB_158_S2-H2_1_5169	UB_Passage02_plate02	427	737	5	0.545454545454545	TRUE	6
428	1433B_HUMAN	6.61010139702024	20201126_TIMS04_Evo07_SA_ADB_1cell_HeLa_UB_161_S2-H5_1_5172	UB_Passage02_plate02	428	737	3	0.727272727272727	TRUE	8
429	1433B_HUMAN	7.84680436774858	20201126_TIMS04_Evo07_SA_ADB_1cell_HeLa_UB_162_S2-H6_1_5173	UB_Passage02_plate02	429	737	5	0.545454545454545	TRUE	6
430	1433B_HUMAN	7.26640174855505	20201126_TIMS04_Evo07_SA_ADB_1cell_HeLa_UB_163_S2-H7_1_5174	UB_Passage02_plate02	430	737	4	0.636363636363636	TRUE	7
431	1433B_HUMAN	7.20706458854346	20201126_TIMS04_Evo07_SA_ADB_1cell_HeLa_UB_164_S2-H8_1_5175	UB_Passage02_plate02	431	737	4	0.636363636363636	TRUE	7
432	1433B_HUMAN	6.26710317590558	20201126_TIMS04_Evo07_SA_ADB_1cell_HeLa_UB_165_S2-H9_1_5176	UB_Passage02_plate02	432	737	3	0.727272727272727	TRUE	8
433	1433B_HUMAN	7.68458945933612	20201126_TIMS04_Evo07_SA_ADB_1cell_HeLa_UB_166_S2-H10_1_5177	UB_Passage02_plate02	433	737	5	0.545454545454545	TRUE	6
434	1433B_HUMAN	7.32695362478252	20201126_TIMS04_Evo07_SA_ADB_1cell_HeLa_UB_167_S2-H11_1_5178	UB_Passage02_plate02	434	737	4	0.636363636363636	TRUE	7
1	1433E_HUMAN	9.03673301067079	20201121_TIMS04_Evo07_SA_ADB_1cell_HeLa_G1_03_S4-B3_1_4799	G1	204	2046	8	0.636363636363636	TRUE	14
2	1433E_HUMAN	10.5095848196524	20201121_TIMS04_Evo07_SA_ADB_1cell_HeLa_G1_04_S4-B4_1_4800	G1	205	2046	12	0.454545454545455	FALSE	10
3	1433E_HUMAN	10.5942869069031	20201121_TIMS04_Evo07_SA_ADB_1cell_HeLa_G1_05_S4-B5_1_4801	G1	206	2046	13	0.409090909090909	FALSE	9
4	1433E_HUMAN	10.9680257091806	20201121_TIMS04_Evo07_SA_ADB_1cell_HeLa_G1_06_S4-B6_1_4802	G1	207	2046	14	0.363636363636364	FALSE	8
5	1433E_HUMAN	10.6828977230269	20201121_TIMS04_Evo07_SA_ADB_1cell_HeLa_G1_07_S4-B7_1_4803	G1	208	2046	13	0.409090909090909	FALSE	9
6	1433E_HUMAN	9.63061322016619	20201121_TIMS04_Evo07_SA_ADB_1cell_HeLa_G1_08_S4-B8_1_4804	G1	209	2046	10	0.545454545454545	TRUE	12
7	1433E_HUMAN	9.30174102021467	20201121_TIMS04_Evo07_SA_ADB_1cell_HeLa_G1_09_S4-B9_1_4805	G1	210	2046	9	0.590909090909091	TRUE	13
8	1433E_HUMAN	10.5681373485855	20201121_TIMS04_Evo07_SA_ADB_1cell_HeLa_G1_12_S4-B12_1_4808	G1	211	2046	13	0.409090909090909	FALSE	9
9	1433E_HUMAN	10.2999706885697	20201121_TIMS04_Evo07_SA_ADB_1cell_HeLa_G1_15_S4-C3_1_4811	G1	212	2046	12	0.454545454545455	FALSE	10
10	1433E_HUMAN	10.6831796965921	20201121_TIMS04_Evo07_SA_ADB_1cell_HeLa_G1_16_S4-C4_1_4812	G1	213	2046	13	0.409090909090909	FALSE	9
11	1433E_HUMAN	11.0488098251818	20201121_TIMS04_Evo07_SA_ADB_1cell_HeLa_G1_17_S4-C5_1_4813	G1	214	2046	15	0.318181818181818	FALSE	7
12	1433E_HUMAN	10.6406732765839	20201121_TIMS04_Evo07_SA_ADB_1cell_HeLa_G1_19_S4-C7_1_4815	G1	215	2046	14	0.363636363636364	FALSE	8
13	1433E_HUMAN	9.98882171262512	20201121_TIMS04_Evo07_SA_ADB_1cell_HeLa_G1_21_S4-C9_1_4817	G1	216	2046	11	0.5	TRUE	11
14	1433E_HUMAN	11.0198379550704	20201121_TIMS04_Evo07_SA_ADB_1cell_HeLa_G1_23_S4-C11_1_4819	G1	217	2046	14	0.363636363636364	FALSE	8
15	1433E_HUMAN	10.8853284347219	20201121_TIMS04_Evo07_SA_ADB_1cell_HeLa_G1_24_S4-C12_1_4820	G1	218	2046	14	0.363636363636364	FALSE	8
16	1433E_HUMAN	9.14910790456096	20201121_TIMS04_Evo07_SA_ADB_1cell_HeLa_G1_26_S4-D2_1_4822	G1	219	2046	8	0.636363636363636	TRUE	14
17	1433E_HUMAN	10.5991479520971	20201121_TIMS04_Evo07_SA_ADB_1cell_HeLa_G1_27_S4-D3_1_4823	G1	220	2046	13	0.409090909090909	FALSE	9
18	1433E_HUMAN	11.0104018047903	20201121_TIMS04_Evo07_SA_ADB_1cell_HeLa_G1_28_S4-D4_1_4824	G1	221	2046	14	0.363636363636364	FALSE	8
19	1433E_HUMAN	9.50624432422734	20201121_TIMS04_Evo07_SA_ADB_1cell_HeLa_G1_29_S4-D5_1_4825	G1	222	2046	10	0.545454545454545	TRUE	12
20	1433E_HUMAN	12.3579193962769	20201121_TIMS04_Evo07_SA_ADB_1cell_HeLa_G1_30_S4-D6_1_4826	G1	223	2046	20	0.0909090909090909	FALSE	2
21	1433E_HUMAN	9.98141011023418	20201121_TIMS04_Evo07_SA_ADB_1cell_HeLa_G1_32_S4-D8_1_4828	G1	224	2046	11	0.5	TRUE	11
22	1433E_HUMAN	10.6556667337626	20201121_TIMS04_Evo07_SA_ADB_1cell_HeLa_G1_33_S4-D9_1_4829	G1	225	2046	13	0.409090909090909	FALSE	9
23	1433E_HUMAN	10.7321823352282	20201121_TIMS04_Evo07_SA_ADB_1cell_HeLa_G1_34_S4-D10_1_4830	G1	226	2046	13	0.409090909090909	FALSE	9
24	1433E_HUMAN	10.5952900185796	20201121_TIMS04_Evo07_SA_ADB_1cell_HeLa_G1_35_S4-D11_1_4831	G1	227	2046	13	0.409090909090909	FALSE	9
25	1433E_HUMAN	10.1718869395238	20201121_TIMS04_Evo07_SA_ADB_1cell_HeLa_G1_36_S4-D12_1_4832	G1	228	2046	11	0.5	TRUE	11
26	1433E_HUMAN	10.3956322092113	20201121_TIMS04_Evo07_SA_ADB_1cell_HeLa_G1_38_S4-E2_1_4834	G1	229	2046	13	0.409090909090909	FALSE	9
27	1433E_HUMAN	10.866201120541	20201121_TIMS04_Evo07_SA_ADB_1cell_HeLa_G1_39_S4-E3_1_4835	G1	230	2046	14	0.363636363636364	FALSE	8
28	1433E_HUMAN	9.78258707327981	20201121_TIMS04_Evo07_SA_ADB_1cell_HeLa_G1_40_S4-E4_1_4836	G1	231	2046	10	0.545454545454545	TRUE	12
29	1433E_HUMAN	9.66630445778827	20201121_TIMS04_Evo07_SA_ADB_1cell_HeLa_G1_41_S4-E5_1_4837	G1	232	2046	10	0.545454545454545	TRUE	12
30	1433E_HUMAN	11.2772954077736	20201121_TIMS04_Evo07_SA_ADB_1cell_HeLa_G1_42_S4-E6_1_4838	G1	233	2046	16	0.272727272727273	FALSE	6
31	1433E_HUMAN	10.8113693025015	20201121_TIMS04_Evo07_SA_ADB_1cell_HeLa_G1_43_S4-E7_1_4839	G1	234	2046	14	0.363636363636364	FALSE	8
32	1433E_HUMAN	11.1002333827888	20201121_TIMS04_Evo07_SA_ADB_1cell_HeLa_G1_44_S4-E8_1_4840	G1	235	2046	15	0.318181818181818	FALSE	7
33	1433E_HUMAN	10.565739478794	20201121_TIMS04_Evo07_SA_ADB_1cell_HeLa_G1_46_S4-E10_1_4842	G1	236	2046	13	0.409090909090909	FALSE	9
34	1433E_HUMAN	10.1093131327715	20201121_TIMS04_Evo07_SA_ADB_1cell_HeLa_G1_47_S4-E11_1_4843	G1	237	2046	12	0.454545454545455	FALSE	10
35	1433E_HUMAN	11.3626757463764	20201121_TIMS04_Evo07_SA_ADB_1cell_HeLa_G1_48_S4-E12_1_4844	G1	238	2046	17	0.227272727272727	FALSE	5
36	1433E_HUMAN	11.275661408053	20201121_TIMS04_Evo07_SA_ADB_1cell_HeLa_G1_53_S4-F5_1_4849	G1	239	2046	15	0.318181818181818	FALSE	7
37	1433E_HUMAN	11.028834018246	20201121_TIMS04_Evo07_SA_ADB_1cell_HeLa_G1_54_S4-F6_1_4850	G1	240	2046	15	0.318181818181818	FALSE	7
38	1433E_HUMAN	9.84251184538017	20201121_TIMS04_Evo07_SA_ADB_1cell_HeLa_G1_55_S4-F7_1_4851	G1	241	2046	11	0.5	TRUE	11
39	1433E_HUMAN	10.4982195001153	20201121_TIMS04_Evo07_SA_ADB_1cell_HeLa_G1_57_S4-F9_1_4853	G1	242	2046	13	0.409090909090909	FALSE	9
40	1433E_HUMAN	9.90125249654283	20201121_TIMS04_Evo07_SA_ADB_1cell_HeLa_G1_60_S4-F12_1_4856	G1	243	2046	11	0.5	TRUE	11
41	1433E_HUMAN	9.43312043441214	20201121_TIMS04_Evo07_SA_ADB_1cell_HeLa_G1_62_S4-G2_1_4858	G1	244	2046	8	0.636363636363636	TRUE	14
42	1433E_HUMAN	10.6843530865814	20201121_TIMS04_Evo07_SA_ADB_1cell_HeLa_G1_64_S4-G4_1_4860	G1	245	2046	13	0.409090909090909	FALSE	9
43	1433E_HUMAN	11.4689170081437	20201121_TIMS04_Evo07_SA_ADB_1cell_HeLa_G1_65_S4-G5_1_4861	G1	246	2046	16	0.272727272727273	FALSE	6
44	1433E_HUMAN	9.02961867802479	20201121_TIMS04_Evo07_SA_ADB_1cell_HeLa_G1_68_S4-G8_1_4864	G1	247	2046	8	0.636363636363636	TRUE	14
45	1433E_HUMAN	10.8115963119043	20201121_TIMS04_Evo07_SA_ADB_1cell_HeLa_G1_70_S4-G10_1_4866	G1	248	2046	14	0.363636363636364	FALSE	8
46	1433E_HUMAN	9.97158458559397	20201121_TIMS04_Evo07_SA_ADB_1cell_HeLa_G1_72_S4-G12_1_4868	G1	249	2046	11	0.5	TRUE	11
47	1433E_HUMAN	10.6452330498726	20201121_TIMS04_Evo07_SA_ADB_1cell_HeLa_G1_76_S4-H4_1_4872	G1	250	2046	14	0.363636363636364	FALSE	8
48	1433E_HUMAN	10.1530410080842	20201121_TIMS04_Evo07_SA_ADB_1cell_HeLa_G1_78_S4-H6_1_4874	G1	251	2046	11	0.5	TRUE	11
49	1433E_HUMAN	10.5172840736314	20201121_TIMS04_Evo07_SA_ADB_1cell_HeLa_G1_80_S4-H8_1_4876	G1	252	2046	12	0.454545454545455	FALSE	10
50	1433E_HUMAN	10.6402697673348	20201121_TIMS04_Evo07_SA_ADB_1cell_HeLa_G1_81_S4-H9_1_4877	G1	253	2046	13	0.409090909090909	FALSE	9
51	1433E_HUMAN	9.01630277551759	20201121_TIMS04_Evo07_SA_ADB_1cell_HeLa_G1_82_S4-H10_1_4878	G1	254	2046	8	0.636363636363636	TRUE	14
52	1433E_HUMAN	10.7459806825771	20201121_TIMS04_Evo07_SA_ADB_1cell_HeLa_G1_83_S4-H11_1_4879	G1	255	2046	13	0.409090909090909	FALSE	9
53	1433E_HUMAN	10.0806293215194	20201121_TIMS04_Evo07_SA_ADB_1cell_HeLa_G1_86_S5-B2_1_4894	G1	256	2046	11	0.5	TRUE	11
54	1433E_HUMAN	9.66705397416391	20201121_TIMS04_Evo07_SA_ADB_1cell_HeLa_G1_87_S5-B3_1_4895	G1	257	2046	10	0.545454545454545	TRUE	12
55	1433E_HUMAN	9.83486354293883	20201121_TIMS04_Evo07_SA_ADB_1cell_HeLa_G1_88_S5-B4_1_4896	G1	258	2046	11	0.5	TRUE	11
56	1433E_HUMAN	10.2049037228051	20201121_TIMS04_Evo07_SA_ADB_1cell_HeLa_G1_90_S5-B6_1_4898	G1	259	2046	13	0.409090909090909	FALSE	9
57	1433E_HUMAN	10.0183658754854	20201121_TIMS04_Evo07_SA_ADB_1cell_HeLa_G1_92_S5-B8_1_4900	G1	260	2046	11	0.5	TRUE	11
58	1433E_HUMAN	9.29906766184963	20201121_TIMS04_Evo07_SA_ADB_1cell_HeLa_G1_93_S5-B9_1_4901	G1	261	2046	9	0.590909090909091	TRUE	13
59	1433E_HUMAN	9.04747677536159	20201121_TIMS04_Evo07_SA_ADB_1cell_HeLa_G1_94_S5-B10_1_4902	G1	262	2046	9	0.590909090909091	TRUE	13
60	1433E_HUMAN	9.26053327956927	20201121_TIMS04_Evo07_SA_ADB_1cell_HeLa_G1_95_S5-B11_1_4903	G1	263	2046	8	0.636363636363636	TRUE	14
61	1433E_HUMAN	9.87117350689469	20201121_TIMS04_Evo07_SA_ADB_1cell_HeLa_G1_96_S5-B12_1_4904	G1	264	2046	11	0.5	TRUE	11
62	1433E_HUMAN	9.85473162995818	20201121_TIMS04_Evo07_SA_ADB_1cell_HeLa_G1_98_S5-C2_1_4906	G1	265	2046	10	0.545454545454545	TRUE	12
63	1433E_HUMAN	9.4580282500573	20201121_TIMS04_Evo07_SA_ADB_1cell_HeLa_G1_100_S5-C4_1_4908	G1	266	2046	9	0.590909090909091	TRUE	13
64	1433E_HUMAN	9.30619640663243	20201121_TIMS04_Evo07_SA_ADB_1cell_HeLa_G1_102_S5-C6_1_4910	G1	267	2046	9	0.590909090909091	TRUE	13
65	1433E_HUMAN	10.4954461583044	20201121_TIMS04_Evo07_SA_ADB_1cell_HeLa_G1_103_S5-C7_1_4911	G1	268	2046	13	0.409090909090909	FALSE	9
66	1433E_HUMAN	10.4299206905852	20201121_TIMS04_Evo07_SA_ADB_1cell_HeLa_G1_104_S5-C8_1_4912	G1	269	2046	12	0.454545454545455	FALSE	10
67	1433E_HUMAN	8.91958648530199	20201121_TIMS04_Evo07_SA_ADB_1cell_HeLa_G1_105_S5-C9_1_4913	G1	270	2046	8	0.636363636363636	TRUE	14
68	1433E_HUMAN	9.62769545184078	20201121_TIMS04_Evo07_SA_ADB_1cell_HeLa_G1_106_S5-C10_1_4914	G1	271	2046	10	0.545454545454545	TRUE	12
69	1433E_HUMAN	9.34314901464571	20201121_TIMS04_Evo07_SA_ADB_1cell_HeLa_G1_107_S5-C11_1_4915	G1	272	2046	8	0.636363636363636	TRUE	14
70	1433E_HUMAN	10.555286658698	20201121_TIMS04_Evo07_SA_ADB_1cell_HeLa_G1_108_S5-C12_1_4916	G1	273	2046	13	0.409090909090909	FALSE	9
71	1433E_HUMAN	9.36446287528289	20201121_TIMS04_Evo07_SA_ADB_1cell_HeLa_G1_112_S5-D4_1_4920	G1	274	2046	9	0.590909090909091	TRUE	13
72	1433E_HUMAN	9.27220978696229	20201121_TIMS04_Evo07_SA_ADB_1cell_HeLa_G1_113_S5-D5_1_4921	G1	275	2046	9	0.590909090909091	TRUE	13
73	1433E_HUMAN	9.96610722854445	20201121_TIMS04_Evo07_SA_ADB_1cell_HeLa_G1_114_S5-D6_1_4922	G1	276	2046	12	0.454545454545455	FALSE	10
74	1433E_HUMAN	9.57666516811006	20201121_TIMS04_Evo07_SA_ADB_1cell_HeLa_G1_116_S5-D8_1_4924	G1	277	2046	10	0.545454545454545	TRUE	12
75	1433E_HUMAN	10.0110522932172	20201121_TIMS04_Evo07_SA_ADB_1cell_HeLa_G1_118_S5-D10_1_4926	G1	278	2046	11	0.5	TRUE	11
76	1433E_HUMAN	9.30919069025372	20201121_TIMS04_Evo07_SA_ADB_1cell_HeLa_G1_119_S5-D11_1_4927	G1	279	2046	9	0.590909090909091	TRUE	13
77	1433E_HUMAN	8.8766887574765	20201121_TIMS04_Evo07_SA_ADB_1cell_HeLa_G1_129_S5-E9_1_4937	G1	280	2046	7	0.681818181818182	TRUE	15
78	1433E_HUMAN	9.0221503213502	20201121_TIMS04_Evo07_SA_ADB_1cell_HeLa_G1_131_S5-E11_1_4939	G1	281	2046	7	0.681818181818182	TRUE	15
79	1433E_HUMAN	8.76996486164539	20201121_TIMS04_Evo07_SA_ADB_1cell_HeLa_G1_132_S5-E12_1_4940	G1	282	2046	7	0.681818181818182	TRUE	15
80	1433E_HUMAN	8.16173057537334	20201121_TIMS04_Evo07_SA_ADB_1cell_HeLa_G1_139_S5-F7_1_4947	G1	283	2046	5	0.772727272727273	TRUE	17
81	1433E_HUMAN	8.40834844800306	20201121_TIMS04_Evo07_SA_ADB_1cell_HeLa_G1_140_S5-F8_1_4948	G1	284	2046	6	0.727272727272727	TRUE	16
82	1433E_HUMAN	9.00403397188084	20201121_TIMS04_Evo07_SA_ADB_1cell_HeLa_G1_142_S5-F10_1_4950	G1	285	2046	8	0.636363636363636	TRUE	14
83	1433E_HUMAN	9.25988587944607	20201121_TIMS04_Evo07_SA_ADB_1cell_HeLa_G1_143_S5-F11_1_4951	G1	286	2046	9	0.590909090909091	TRUE	13
84	1433E_HUMAN	8.41885999147204	20201121_TIMS04_Evo07_SA_ADB_1cell_HeLa_G1_147_S5-G3_1_4955	G1	287	2046	6	0.727272727272727	TRUE	16
85	1433E_HUMAN	9.19027730097648	20201121_TIMS04_Evo07_SA_ADB_1cell_HeLa_G1_151_S5-G7_1_4959	G1	288	2046	8	0.636363636363636	TRUE	14
86	1433E_HUMAN	8.08579381768423	20201121_TIMS04_Evo07_SA_ADB_1cell_HeLa_G1_153_S5-G9_1_4961	G1	289	2046	5	0.772727272727273	TRUE	17
87	1433E_HUMAN	8.81367949840945	20201121_TIMS04_Evo07_SA_ADB_1cell_HeLa_G1_154_S5-G10_1_4962	G1	290	2046	7	0.681818181818182	TRUE	15
88	1433E_HUMAN	9.12939977558958	20201121_TIMS04_Evo07_SA_ADB_1cell_HeLa_G1_155_S5-G11_1_4963	G1	291	2046	8	0.636363636363636	TRUE	14
89	1433E_HUMAN	9.01016707245595	20201121_TIMS04_Evo07_SA_ADB_1cell_HeLa_G1_158_S5-H2_1_4966	G1	292	2046	8	0.636363636363636	TRUE	14
90	1433E_HUMAN	8.10681100831168	20201121_TIMS04_Evo07_SA_ADB_1cell_HeLa_G1_161_S5-H5_1_4969	G1	293	2046	5	0.772727272727273	TRUE	17
91	1433E_HUMAN	9.53125964036052	20201121_TIMS04_Evo07_SA_ADB_1cell_HeLa_G1_163_S5-H7_1_4971	G1	294	2046	10	0.545454545454545	TRUE	12
92	1433E_HUMAN	8.51699201044178	20201121_TIMS04_Evo07_SA_ADB_1cell_HeLa_G1_164_S5-H8_1_4972	G1	295	2046	6	0.727272727272727	TRUE	16
93	1433E_HUMAN	8.03734898906465	20201121_TIMS04_Evo07_SA_ADB_1cell_HeLa_G1_167_S5-H11_1_4975	G1	296	2046	5	0.772727272727273	TRUE	17
94	1433E_HUMAN	11.9182791065677	20201010_TIMS04_Evo07_AnBr_1Cell_HeLa_TB_01_S3-B2_1_4005	G1-S	46	902	17	0.227272727272727	FALSE	5
95	1433E_HUMAN	11.642235178261	20201010_TIMS04_Evo07_AnBr_1Cell_HeLa_TB_02_S3-B3_1_4006	G1-S	47	902	15	0.318181818181818	FALSE	7
96	1433E_HUMAN	11.6731613370371	20201010_TIMS04_Evo07_AnBr_1Cell_HeLa_TB_03_S3-B4_1_4007	G1-S	48	902	18	0.181818181818182	FALSE	4
97	1433E_HUMAN	11.5946467376499	20201010_TIMS04_Evo07_AnBr_1Cell_HeLa_TB_05_S3-B6_1_4009	G1-S	49	902	15	0.318181818181818	FALSE	7
98	1433E_HUMAN	11.2854191876703	20201010_TIMS04_Evo07_AnBr_1Cell_HeLa_TB_06_S3-B7_1_4010	G1-S	50	902	13	0.409090909090909	FALSE	9
99	1433E_HUMAN	11.8871022892394	20201010_TIMS04_Evo07_AnBr_1Cell_HeLa_TB_08_S3-B9_1_4012	G1-S	51	902	17	0.227272727272727	FALSE	5
100	1433E_HUMAN	11.5507134735915	20201010_TIMS04_Evo07_AnBr_1Cell_HeLa_TB_10_S3-B11_1_4014	G1-S	52	902	15	0.318181818181818	FALSE	7
101	1433E_HUMAN	11.4435571217748	20201010_TIMS04_Evo07_AnBr_1Cell_HeLa_TB_13_S3-C3_1_4018	G1-S	53	902	14	0.363636363636364	FALSE	8
102	1433E_HUMAN	12.0877010919115	20201010_TIMS04_Evo07_AnBr_1Cell_HeLa_TB_17_S3-C7_1_4022	G1-S	54	902	19	0.136363636363636	FALSE	3
103	1433E_HUMAN	11.5683583009344	20201010_TIMS04_Evo07_AnBr_1Cell_HeLa_TB_19_S3-C9_1_4024	G1-S	55	902	14	0.363636363636364	FALSE	8
104	1433E_HUMAN	11.8037187062684	20201010_TIMS04_Evo07_AnBr_1Cell_HeLa_TB_20_S3-C10_1_4025	G1-S	56	902	16	0.272727272727273	FALSE	6
105	1433E_HUMAN	11.8075771849133	20201010_TIMS04_Evo07_AnBr_1Cell_HeLa_TB_23_S3-D2_1_4029	G1-S	57	902	16	0.272727272727273	FALSE	6
106	1433E_HUMAN	11.8502224672222	20201010_TIMS04_Evo07_AnBr_1Cell_HeLa_TB_25_S3-D4_1_4031	G1-S	58	902	17	0.227272727272727	FALSE	5
107	1433E_HUMAN	11.8279233338386	20201010_TIMS04_Evo07_AnBr_1Cell_HeLa_TB_26_S3-D5_1_4032	G1-S	59	902	16	0.272727272727273	FALSE	6
108	1433E_HUMAN	12.0299870106097	20201010_TIMS04_Evo07_AnBr_1Cell_HeLa_TB_29_S3-D8_1_4035	G1-S	60	902	17	0.227272727272727	FALSE	5
109	1433E_HUMAN	11.8046454613726	20201010_TIMS04_Evo07_AnBr_1Cell_HeLa_TB_33_S3-D12_1_4039	G1-S	61	902	16	0.272727272727273	FALSE	6
110	1433E_HUMAN	11.5866578783705	20201010_TIMS04_Evo07_AnBr_1Cell_HeLa_TB_34_S3-E2_1_4041	G1-S	62	902	15	0.318181818181818	FALSE	7
111	1433E_HUMAN	11.4908143898565	20201010_TIMS04_Evo07_AnBr_1Cell_HeLa_TB_35_S3-E3_1_4042	G1-S	63	902	16	0.272727272727273	FALSE	6
112	1433E_HUMAN	11.7970455766848	20201010_TIMS04_Evo07_AnBr_1Cell_HeLa_TB_38_S3-E6_1_4045	G1-S	64	902	17	0.227272727272727	FALSE	5
113	1433E_HUMAN	11.3798627460069	20201010_TIMS04_Evo07_AnBr_1Cell_HeLa_TB_39_S3-E7_1_4046	G1-S	65	902	14	0.363636363636364	FALSE	8
114	1433E_HUMAN	11.8024632612411	20201010_TIMS04_Evo07_AnBr_1Cell_HeLa_TB_41_S3-E9_1_4048	G1-S	66	902	16	0.272727272727273	FALSE	6
115	1433E_HUMAN	10.2635184837649	20201010_TIMS04_Evo07_AnBr_1Cell_HeLa_TB_42_S3-E10_1_4049	G1-S	67	902	11	0.5	TRUE	11
116	1433E_HUMAN	11.1647806495735	20201010_TIMS04_Evo07_AnBr_1Cell_HeLa_TB_43_S3-E11_1_4050	G1-S	68	902	12	0.454545454545455	FALSE	10
117	1433E_HUMAN	11.7452248814875	20201010_TIMS04_Evo07_AnBr_1Cell_HeLa_TB_44_S3-E12_1_4051	G1-S	69	902	15	0.318181818181818	FALSE	7
118	1433E_HUMAN	11.7149105462986	20201010_TIMS04_Evo07_AnBr_1Cell_HeLa_TB_48_S3-F5_1_4056	G1-S	70	902	15	0.318181818181818	FALSE	7
119	1433E_HUMAN	12.3259224401924	20201010_TIMS04_Evo07_AnBr_1Cell_HeLa_TB_49_S3-F6_1_4057	G1-S	71	902	18	0.181818181818182	FALSE	4
120	1433E_HUMAN	10.8896447150743	20201010_TIMS04_Evo07_AnBr_1Cell_HeLa_TB_51_S3-F8_1_4059	G1-S	72	902	12	0.454545454545455	FALSE	10
121	1433E_HUMAN	10.9010323383829	20201010_TIMS04_Evo07_AnBr_1Cell_HeLa_TB_53_S3-F10_1_4061	G1-S	73	902	12	0.454545454545455	FALSE	10
122	1433E_HUMAN	11.6514755165518	20201010_TIMS04_Evo07_AnBr_1Cell_HeLa_TB_55_S3-F12_1_4063	G1-S	74	902	16	0.272727272727273	FALSE	6
123	1433E_HUMAN	10.4989403339952	20201010_TIMS04_Evo07_AnBr_1Cell_HeLa_TB_56_S3-G2_1_4065	G1-S	75	902	11	0.5	TRUE	11
124	1433E_HUMAN	11.395782135976	20201010_TIMS04_Evo07_AnBr_1Cell_HeLa_TB_57_S3-G3_1_4066	G1-S	76	902	14	0.363636363636364	FALSE	8
125	1433E_HUMAN	10.8330549951006	20201010_TIMS04_Evo07_AnBr_1Cell_HeLa_TB_58_S3-G4_1_4067	G1-S	77	902	12	0.454545454545455	FALSE	10
126	1433E_HUMAN	11.7213411556447	20201010_TIMS04_Evo07_AnBr_1Cell_HeLa_TB_62_S3-G8_1_4071	G1-S	78	902	14	0.363636363636364	FALSE	8
127	1433E_HUMAN	11.4230833046723	20201010_TIMS04_Evo07_AnBr_1Cell_HeLa_TB_63_S3-G9_1_4072	G1-S	79	902	14	0.363636363636364	FALSE	8
128	1433E_HUMAN	11.4261392528224	20201010_TIMS04_Evo07_AnBr_1Cell_HeLa_TB_64_S3-G10_1_4073	G1-S	80	902	14	0.363636363636364	FALSE	8
129	1433E_HUMAN	11.7235637711413	20201010_TIMS04_Evo07_AnBr_1Cell_HeLa_TB_65_S3-G11_1_4074	G1-S	81	902	14	0.363636363636364	FALSE	8
130	1433E_HUMAN	10.7604853198805	20201010_TIMS04_Evo07_AnBr_1Cell_HeLa_TB_67_S3-H2_1_4077	G1-S	82	902	11	0.5	TRUE	11
131	1433E_HUMAN	11.4510616902667	20201010_TIMS04_Evo07_AnBr_1Cell_HeLa_TB_70_S3-H5_1_4080	G1-S	83	902	14	0.363636363636364	FALSE	8
132	1433E_HUMAN	11.3355359429486	20201010_TIMS04_Evo07_AnBr_1Cell_HeLa_TB_73_S3-H8_1_4083	G1-S	84	902	14	0.363636363636364	FALSE	8
133	1433E_HUMAN	11.2588233412609	20201010_TIMS04_Evo07_AnBr_1Cell_HeLa_TB_76_S3-H11_1_4086	G1-S	85	902	13	0.409090909090909	FALSE	9
134	1433E_HUMAN	11.0595029398698	20201010_TIMS04_Evo07_AnBr_1Cell_HeLa_TB_77_S3-H12_1_4087	G1-S	86	902	13	0.409090909090909	FALSE	9
135	1433E_HUMAN	11.4020088584446	20201113_TIMS04_Evo07_SA_ADB_1cell_HeLa_G2_02_S4-B2_1_4607	G2	152	1144	15	0.318181818181818	FALSE	7
136	1433E_HUMAN	9.99698806279896	20201113_TIMS04_Evo07_SA_ADB_1cell_HeLa_G2_03_S4-B3_1_4608	G2	153	1144	11	0.5	TRUE	11
137	1433E_HUMAN	11.8513140631395	20201113_TIMS04_Evo07_SA_ADB_1cell_HeLa_G2_05_S4-B5_1_4610	G2	154	1144	17	0.227272727272727	FALSE	5
138	1433E_HUMAN	11.5909323021956	20201113_TIMS04_Evo07_SA_ADB_1cell_HeLa_G2_09_S4-B9_1_4614	G2	155	1144	16	0.272727272727273	FALSE	6
139	1433E_HUMAN	11.567694996009	20201113_TIMS04_Evo07_SA_ADB_1cell_HeLa_G2_14_S4-C2_1_4619	G2	156	1144	15	0.318181818181818	FALSE	7
140	1433E_HUMAN	11.428032172264	20201113_TIMS04_Evo07_SA_ADB_1cell_HeLa_G2_16_S4-C4_1_4621	G2	157	1144	15	0.318181818181818	FALSE	7
141	1433E_HUMAN	10.7636983079779	20201113_TIMS04_Evo07_SA_ADB_1cell_HeLa_G2_18_S4-C6_1_4623	G2	158	1144	13	0.409090909090909	FALSE	9
142	1433E_HUMAN	11.5665901668821	20201113_TIMS04_Evo07_SA_ADB_1cell_HeLa_G2_21_S4-C9_1_4626	G2	159	1144	16	0.272727272727273	FALSE	6
143	1433E_HUMAN	11.6480533717591	20201113_TIMS04_Evo07_SA_ADB_1cell_HeLa_G2_22_S4-C10_1_4627	G2	160	1144	16	0.272727272727273	FALSE	6
144	1433E_HUMAN	11.8406401704968	20201113_TIMS04_Evo07_SA_ADB_1cell_HeLa_G2_23_S4-C11_1_4628	G2	161	1144	16	0.272727272727273	FALSE	6
145	1433E_HUMAN	9.96119583234119	20201113_TIMS04_Evo07_SA_ADB_1cell_HeLa_G2_26_S4-D2_1_4631	G2	162	1144	11	0.5	TRUE	11
146	1433E_HUMAN	10.37018948941	20201113_TIMS04_Evo07_SA_ADB_1cell_HeLa_G2_27_S4-D3_1_4632	G2	163	1144	12	0.454545454545455	FALSE	10
147	1433E_HUMAN	11.0286422930881	20201113_TIMS04_Evo07_SA_ADB_1cell_HeLa_G2_29_S4-D5_1_4634	G2	164	1144	14	0.363636363636364	FALSE	8
148	1433E_HUMAN	11.2142248169534	20201113_TIMS04_Evo07_SA_ADB_1cell_HeLa_G2_30_S4-D6_1_4635	G2	165	1144	15	0.318181818181818	FALSE	7
149	1433E_HUMAN	10.9264982562752	20201113_TIMS04_Evo07_SA_ADB_1cell_HeLa_G2_31_S4-D7_1_4636	G2	166	1144	14	0.363636363636364	FALSE	8
150	1433E_HUMAN	11.3213450262472	20201113_TIMS04_Evo07_SA_ADB_1cell_HeLa_G2_35_S4-D11_1_4640	G2	167	1144	15	0.318181818181818	FALSE	7
151	1433E_HUMAN	11.2464968305057	20201113_TIMS04_Evo07_SA_ADB_1cell_HeLa_G2_39_S4-E3_1_4644	G2	168	1144	15	0.318181818181818	FALSE	7
152	1433E_HUMAN	10.6328417545116	20201113_TIMS04_Evo07_SA_ADB_1cell_HeLa_G2_40_S4-E4_1_4645	G2	169	1144	13	0.409090909090909	FALSE	9
153	1433E_HUMAN	11.1068110058191	20201113_TIMS04_Evo07_SA_ADB_1cell_HeLa_G2_43_S4-E7_1_4648	G2	170	1144	15	0.318181818181818	FALSE	7
154	1433E_HUMAN	10.8086788137585	20201113_TIMS04_Evo07_SA_ADB_1cell_HeLa_G2_46_S4-E10_1_4651	G2	171	1144	13	0.409090909090909	FALSE	9
155	1433E_HUMAN	11.2193364066838	20201113_TIMS04_Evo07_SA_ADB_1cell_HeLa_G2_50_S4-F2_1_4655	G2	172	1144	14	0.363636363636364	FALSE	8
156	1433E_HUMAN	10.4850102470827	20201113_TIMS04_Evo07_SA_ADB_1cell_HeLa_G2_52_S4-F4_1_4657	G2	173	1144	12	0.454545454545455	FALSE	10
157	1433E_HUMAN	10.7140821802802	20201113_TIMS04_Evo07_SA_ADB_1cell_HeLa_G2_54_S4-F6_1_4659	G2	174	1144	12	0.454545454545455	FALSE	10
158	1433E_HUMAN	11.4838592206601	20201113_TIMS04_Evo07_SA_ADB_1cell_HeLa_G2_55_S4-F7_1_4660	G2	175	1144	16	0.272727272727273	FALSE	6
159	1433E_HUMAN	10.0901342910595	20201113_TIMS04_Evo07_SA_ADB_1cell_HeLa_G2_57_S4-F9_1_4662	G2	176	1144	11	0.5	TRUE	11
160	1433E_HUMAN	10.588378998342	20201113_TIMS04_Evo07_SA_ADB_1cell_HeLa_G2_75_S1-B3_1_4704	G2	177	1144	12	0.454545454545455	FALSE	10
161	1433E_HUMAN	10.2572870573233	20201113_TIMS04_Evo07_SA_ADB_1cell_HeLa_G2_76_S1-B4_1_4705	G2	178	1144	11	0.5	TRUE	11
162	1433E_HUMAN	9.938317375773	20201113_TIMS04_Evo07_SA_ADB_1cell_HeLa_G2_79_S1-B7_1_4708	G2	179	1144	11	0.5	TRUE	11
163	1433E_HUMAN	10.6607145915819	20201113_TIMS04_Evo07_SA_ADB_1cell_HeLa_G2_86_S1-C2_1_4715	G2	180	1144	13	0.409090909090909	FALSE	9
164	1433E_HUMAN	11.5815876556867	20201113_TIMS04_Evo07_SA_ADB_1cell_HeLa_G2_90_S1-C6_1_4719	G2	181	1144	18	0.181818181818182	FALSE	4
165	1433E_HUMAN	10.3455508818847	20201113_TIMS04_Evo07_SA_ADB_1cell_HeLa_G2_91_S1-C7_1_4720	G2	182	1144	11	0.5	TRUE	11
166	1433E_HUMAN	10.9703612246686	20201113_TIMS04_Evo07_SA_ADB_1cell_HeLa_G2_92_S1-C8_1_4721	G2	183	1144	14	0.363636363636364	FALSE	8
167	1433E_HUMAN	9.96225828585979	20201113_TIMS04_Evo07_SA_ADB_1cell_HeLa_G2_93_S1-C9_1_4722	G2	184	1144	11	0.5	TRUE	11
168	1433E_HUMAN	11.1898163800311	20201113_TIMS04_Evo07_SA_ADB_1cell_HeLa_G2_95_S1-C11_1_4724	G2	185	1144	15	0.318181818181818	FALSE	7
169	1433E_HUMAN	10.0390264684336	20201113_TIMS04_Evo07_SA_ADB_1cell_HeLa_G2_98_S1-D2_1_4727	G2	186	1144	10	0.545454545454545	TRUE	12
170	1433E_HUMAN	8.42448536600045	20201113_TIMS04_Evo07_SA_ADB_1cell_HeLa_G2_101_S1-D5_1_4730	G2	187	1144	7	0.681818181818182	TRUE	15
171	1433E_HUMAN	10.7585536293961	20201113_TIMS04_Evo07_SA_ADB_1cell_HeLa_G2_102_S1-D6_1_4731	G2	188	1144	13	0.409090909090909	FALSE	9
172	1433E_HUMAN	10.717674718092	20201113_TIMS04_Evo07_SA_ADB_1cell_HeLa_G2_103_S1-D7_1_4732	G2	189	1144	13	0.409090909090909	FALSE	9
173	1433E_HUMAN	10.2835801149588	20201113_TIMS04_Evo07_SA_ADB_1cell_HeLa_G2_107_S1-D11_1_4736	G2	190	1144	11	0.5	TRUE	11
174	1433E_HUMAN	10.2476703436913	20201113_TIMS04_Evo07_SA_ADB_1cell_HeLa_G2_110_S1-E2_1_4739	G2	191	1144	11	0.5	TRUE	11
175	1433E_HUMAN	10.9327005065899	20201113_TIMS04_Evo07_SA_ADB_1cell_HeLa_G2_112_S1-E4_1_4741	G2	192	1144	14	0.363636363636364	FALSE	8
176	1433E_HUMAN	11.2642926218739	20201113_TIMS04_Evo07_SA_ADB_1cell_HeLa_G2_116_S1-E8_1_4745	G2	193	1144	15	0.318181818181818	FALSE	7
177	1433E_HUMAN	11.4731200348886	20201113_TIMS04_Evo07_SA_ADB_1cell_HeLa_G2_118_S1-E10_1_4747	G2	194	1144	16	0.272727272727273	FALSE	6
178	1433E_HUMAN	11.1318603034916	20201113_TIMS04_Evo07_SA_ADB_1cell_HeLa_G2_122_S1-F2_1_4751	G2	195	1144	15	0.318181818181818	FALSE	7
179	1433E_HUMAN	10.4825460687433	20201113_TIMS04_Evo07_SA_ADB_1cell_HeLa_G2_124_S1-F4_1_4753	G2	196	1144	13	0.409090909090909	FALSE	9
180	1433E_HUMAN	9.41997534141002	20201113_TIMS04_Evo07_SA_ADB_1cell_HeLa_G2_125_S1-F5_1_4754	G2	197	1144	8	0.636363636363636	TRUE	14
181	1433E_HUMAN	10.1130623265398	20201113_TIMS04_Evo07_SA_ADB_1cell_HeLa_G2_134_S1-G2_1_4763	G2	198	1144	10	0.545454545454545	TRUE	12
182	1433E_HUMAN	10.5229755145629	20201113_TIMS04_Evo07_SA_ADB_1cell_HeLa_G2_135_S1-G3_1_4764	G2	199	1144	12	0.454545454545455	FALSE	10
183	1433E_HUMAN	10.7258947167361	20201113_TIMS04_Evo07_SA_ADB_1cell_HeLa_G2_136_S1-G4_1_4765	G2	200	1144	12	0.454545454545455	FALSE	10
184	1433E_HUMAN	10.4542062750944	20201113_TIMS04_Evo07_SA_ADB_1cell_HeLa_G2_138_S1-G6_1_4767	G2	201	1144	13	0.409090909090909	FALSE	9
185	1433E_HUMAN	10.1555044309438	20201113_TIMS04_Evo07_SA_ADB_1cell_HeLa_G2_139_S1-G7_1_4768	G2	202	1144	10	0.545454545454545	TRUE	12
186	1433E_HUMAN	10.4034949106682	20201113_TIMS04_Evo07_SA_ADB_1cell_HeLa_G2_142_S1-G10_1_4771	G2	203	1144	12	0.454545454545455	FALSE	10
187	1433E_HUMAN	11.362885837919	20201009_TIMS04_Evo07_AnBr_1Cell_HeLa_NB_01_S3-G2_1_3873	G2-M	1	990	16	0.272727272727273	FALSE	6
188	1433E_HUMAN	12.6666093236678	20201009_TIMS04_Evo07_AnBr_1Cell_HeLa_NB_02_S3-G3_1_3874	G2-M	2	990	20	0.0909090909090909	FALSE	2
189	1433E_HUMAN	11.4527686218476	20201009_TIMS04_Evo07_AnBr_1Cell_HeLa_NB_03_S3-G4_1_3875	G2-M	3	990	17	0.227272727272727	FALSE	5
190	1433E_HUMAN	12.6758542181746	20201009_TIMS04_Evo07_AnBr_1Cell_HeLa_NB_04_S3-G5_1_3876	G2-M	4	990	21	0.0454545454545454	FALSE	1
191	1433E_HUMAN	12.8664811856982	20201009_TIMS04_Evo07_AnBr_1Cell_HeLa_NB_05_S3-G6_1_3877	G2-M	5	990	21	0.0454545454545454	FALSE	1
192	1433E_HUMAN	12.5463911329192	20201009_TIMS04_Evo07_AnBr_1Cell_HeLa_NB_06_S3-G7_1_3878	G2-M	6	990	21	0.0454545454545454	FALSE	1
193	1433E_HUMAN	11.0485162959544	20201009_TIMS04_Evo07_AnBr_1Cell_HeLa_NB_10_S3-G11_1_3882	G2-M	7	990	13	0.409090909090909	FALSE	9
194	1433E_HUMAN	12.6904008921126	20201009_TIMS04_Evo07_AnBr_1Cell_HeLa_NB_11_S3-G12_1_3883	G2-M	8	990	21	0.0454545454545454	FALSE	1
195	1433E_HUMAN	12.7254291935074	20201009_TIMS04_Evo07_AnBr_1Cell_HeLa_NB_15_S3-H5_1_3888	G2-M	9	990	20	0.0909090909090909	FALSE	2
196	1433E_HUMAN	10.9939337099689	20201009_TIMS04_Evo07_AnBr_1Cell_HeLa_NB_17_S3-H7_1_3890	G2-M	10	990	15	0.318181818181818	FALSE	7
197	1433E_HUMAN	11.8027502123037	20201009_TIMS04_Evo07_AnBr_1Cell_HeLa_NB_18_S3-H8_1_3891	G2-M	11	990	17	0.227272727272727	FALSE	5
198	1433E_HUMAN	12.4947546410486	20201009_TIMS04_Evo07_AnBr_1Cell_HeLa_NB_21_S3-H11_1_3894	G2-M	12	990	21	0.0454545454545454	FALSE	1
199	1433E_HUMAN	12.9856732235746	20201009_TIMS04_Evo07_AnBr_1Cell_HeLa_NB_22_S3-H12_1_3895	G2-M	13	990	21	0.0454545454545454	FALSE	1
200	1433E_HUMAN	10.2421896742461	20201010_TIMS04_Evo07_AnBr_1Cell_HeLa_NB_01_S5-B2_1_3909	G2-M	14	990	11	0.5	TRUE	11
201	1433E_HUMAN	11.3077793300867	20201010_TIMS04_Evo07_AnBr_1Cell_HeLa_NB_03_S5-B4_1_3911	G2-M	15	990	13	0.409090909090909	FALSE	9
202	1433E_HUMAN	11.1560478248142	20201010_TIMS04_Evo07_AnBr_1Cell_HeLa_NB_05_S5-B6_1_3913	G2-M	16	990	13	0.409090909090909	FALSE	9
203	1433E_HUMAN	11.1853291814409	20201010_TIMS04_Evo07_AnBr_1Cell_HeLa_NB_06_S5-B7_1_3914	G2-M	17	990	12	0.454545454545455	FALSE	10
204	1433E_HUMAN	12.2993073960042	20201010_TIMS04_Evo07_AnBr_1Cell_HeLa_NB_07_S5-B8_1_3915	G2-M	18	990	18	0.181818181818182	FALSE	4
205	1433E_HUMAN	11.5937860261714	20201010_TIMS04_Evo07_AnBr_1Cell_HeLa_NB_08_S5-B9_1_3916	G2-M	19	990	15	0.318181818181818	FALSE	7
206	1433E_HUMAN	10.5757834010534	20201010_TIMS04_Evo07_AnBr_1Cell_HeLa_NB_09_S5-B10_1_3917	G2-M	20	990	12	0.454545454545455	FALSE	10
207	1433E_HUMAN	10.8944330699271	20201010_TIMS04_Evo07_AnBr_1Cell_HeLa_NB_12_S5-C2_1_3921	G2-M	21	990	11	0.5	TRUE	11
208	1433E_HUMAN	11.5023962283532	20201010_TIMS04_Evo07_AnBr_1Cell_HeLa_NB_13_S5-C3_1_3922	G2-M	22	990	18	0.181818181818182	FALSE	4
209	1433E_HUMAN	10.2524809579449	20201010_TIMS04_Evo07_AnBr_1Cell_HeLa_NB_14_S5-C4_1_3923	G2-M	23	990	10	0.545454545454545	TRUE	12
210	1433E_HUMAN	10.9175367602067	20201010_TIMS04_Evo07_AnBr_1Cell_HeLa_NB_15_S5-C5_1_3924	G2-M	24	990	12	0.454545454545455	FALSE	10
211	1433E_HUMAN	9.38967342709512	20201010_TIMS04_Evo07_AnBr_1Cell_HeLa_NB_16_S5-C6_1_3925	G2-M	25	990	8	0.636363636363636	TRUE	14
212	1433E_HUMAN	9.15505874841068	20201010_TIMS04_Evo07_AnBr_1Cell_HeLa_NB_17_S5-C7_1_3926	G2-M	26	990	8	0.636363636363636	TRUE	14
213	1433E_HUMAN	11.4846499325973	20201010_TIMS04_Evo07_AnBr_1Cell_HeLa_NB_18_S5-C8_1_3927	G2-M	27	990	14	0.363636363636364	FALSE	8
214	1433E_HUMAN	10.6357877334948	20201010_TIMS04_Evo07_AnBr_1Cell_HeLa_NB_19_S5-C9_1_3928	G2-M	28	990	11	0.5	TRUE	11
215	1433E_HUMAN	11.5013281151654	20201010_TIMS04_Evo07_AnBr_1Cell_HeLa_NB_21_S5-C11_1_3930	G2-M	29	990	15	0.318181818181818	FALSE	7
216	1433E_HUMAN	11.0969691500326	20201010_TIMS04_Evo07_AnBr_1Cell_HeLa_NB_23_S5-D2_1_3933	G2-M	30	990	12	0.454545454545455	FALSE	10
217	1433E_HUMAN	11.0060327912874	20201010_TIMS04_Evo07_AnBr_1Cell_HeLa_NB_27_S5-D6_1_3937	G2-M	31	990	12	0.454545454545455	FALSE	10
218	1433E_HUMAN	11.0774554545685	20201010_TIMS04_Evo07_AnBr_1Cell_HeLa_NB_28_S5-D7_1_3938	G2-M	32	990	13	0.409090909090909	FALSE	9
219	1433E_HUMAN	11.2352853165327	20201010_TIMS04_Evo07_AnBr_1Cell_HeLa_NB_34_S5-E2_1_3945	G2-M	33	990	13	0.409090909090909	FALSE	9
220	1433E_HUMAN	11.271990638571	20201010_TIMS04_Evo07_AnBr_1Cell_HeLa_NB_39_S5-E7_1_3950	G2-M	34	990	14	0.363636363636364	FALSE	8
221	1433E_HUMAN	11.225002850391	20201010_TIMS04_Evo07_AnBr_1Cell_HeLa_NB_40_S5-E8_1_3951	G2-M	35	990	13	0.409090909090909	FALSE	9
222	1433E_HUMAN	10.6211370461672	20201010_TIMS04_Evo07_AnBr_1Cell_HeLa_NB_41_S5-E9_1_3952	G2-M	36	990	12	0.454545454545455	FALSE	10
223	1433E_HUMAN	11.2357933953254	20201010_TIMS04_Evo07_AnBr_1Cell_HeLa_NB_42_S5-E10_1_3953	G2-M	37	990	14	0.363636363636364	FALSE	8
224	1433E_HUMAN	11.0944436211944	20201010_TIMS04_Evo07_AnBr_1Cell_HeLa_NB_45_S5-F2_1_3957	G2-M	38	990	12	0.454545454545455	FALSE	10
225	1433E_HUMAN	10.6632159474018	20201010_TIMS04_Evo07_AnBr_1Cell_HeLa_NB_51_S5-F8_1_3963	G2-M	39	990	11	0.5	TRUE	11
226	1433E_HUMAN	10.5184662138288	20201010_TIMS04_Evo07_AnBr_1Cell_HeLa_NB_52_S5-F9_1_3964	G2-M	40	990	11	0.5	TRUE	11
227	1433E_HUMAN	10.5591874975455	20201010_TIMS04_Evo07_AnBr_1Cell_HeLa_NB_54_S5-F11_1_3966	G2-M	41	990	11	0.5	TRUE	11
228	1433E_HUMAN	10.978608340422	20201010_TIMS04_Evo07_AnBr_1Cell_HeLa_NB_59_S5-G5_1_3972	G2-M	42	990	12	0.454545454545455	FALSE	10
229	1433E_HUMAN	9.92004492117326	20201010_TIMS04_Evo07_AnBr_1Cell_HeLa_NB_60_S5-G6_1_3973	G2-M	43	990	12	0.454545454545455	FALSE	10
230	1433E_HUMAN	9.67193740212078	20201010_TIMS04_Evo07_AnBr_1Cell_HeLa_NB_61_S5-G7_1_3974	G2-M	44	990	10	0.545454545454545	TRUE	12
231	1433E_HUMAN	11.3510223587813	20201010_TIMS04_Evo07_AnBr_1Cell_HeLa_NB_63_S5-G9_1_3976	G2-M	45	990	12	0.454545454545455	FALSE	10
232	1433E_HUMAN	10.8001968262438	20201010_TIMS04_Evo07_AnBr_1Cell_HeLa_UB_12_S3-B2_1_4101	UB_Passage01	87	1430	12	0.454545454545455	FALSE	10
233	1433E_HUMAN	11.0388719239842	20201010_TIMS04_Evo07_AnBr_1Cell_HeLa_UB_13_S3-B3_1_4102	UB_Passage01	88	1430	13	0.409090909090909	FALSE	9
234	1433E_HUMAN	10.8612159378798	20201010_TIMS04_Evo07_AnBr_1Cell_HeLa_UB_14_S3-B4_1_4103	UB_Passage01	89	1430	12	0.454545454545455	FALSE	10
235	1433E_HUMAN	10.7300481629869	20201010_TIMS04_Evo07_AnBr_1Cell_HeLa_UB_15_S3-B5_1_4104	UB_Passage01	90	1430	12	0.454545454545455	FALSE	10
236	1433E_HUMAN	10.5244284534115	20201010_TIMS04_Evo07_AnBr_1Cell_HeLa_UB_16_S3-B6_1_4105	UB_Passage01	91	1430	12	0.454545454545455	FALSE	10
237	1433E_HUMAN	10.8524394648926	20201010_TIMS04_Evo07_AnBr_1Cell_HeLa_UB_17_S3-B7_1_4106	UB_Passage01	92	1430	12	0.454545454545455	FALSE	10
238	1433E_HUMAN	10.7151424036817	20201010_TIMS04_Evo07_AnBr_1Cell_HeLa_UB_18_S3-B8_1_4107	UB_Passage01	93	1430	12	0.454545454545455	FALSE	10
239	1433E_HUMAN	10.6886394922966	20201010_TIMS04_Evo07_AnBr_1Cell_HeLa_UB_19_S3-B9_1_4108	UB_Passage01	94	1430	12	0.454545454545455	FALSE	10
240	1433E_HUMAN	10.58636363706	20201010_TIMS04_Evo07_AnBr_1Cell_HeLa_UB_20_S3-B10_1_4109	UB_Passage01	95	1430	12	0.454545454545455	FALSE	10
241	1433E_HUMAN	10.7606717552895	20201010_TIMS04_Evo07_AnBr_1Cell_HeLa_UB_21_S3-B11_1_4110	UB_Passage01	96	1430	12	0.454545454545455	FALSE	10
242	1433E_HUMAN	10.6845094291614	20201010_TIMS04_Evo07_AnBr_1Cell_HeLa_UB_23_S3-C2_1_4113	UB_Passage01	97	1430	13	0.409090909090909	FALSE	9
243	1433E_HUMAN	11.0216148145816	20201010_TIMS04_Evo07_AnBr_1Cell_HeLa_UB_24_S3-C3_1_4114	UB_Passage01	98	1430	13	0.409090909090909	FALSE	9
244	1433E_HUMAN	11.2409710959367	20201010_TIMS04_Evo07_AnBr_1Cell_HeLa_UB_25_S3-C4_1_4115	UB_Passage01	99	1430	13	0.409090909090909	FALSE	9
245	1433E_HUMAN	10.033405705774	20201010_TIMS04_Evo07_AnBr_1Cell_HeLa_UB_26_S3-C5_1_4116	UB_Passage01	100	1430	10	0.545454545454545	TRUE	12
246	1433E_HUMAN	9.983319693707	20201010_TIMS04_Evo07_AnBr_1Cell_HeLa_UB_27_S3-C6_1_4117	UB_Passage01	101	1430	10	0.545454545454545	TRUE	12
247	1433E_HUMAN	9.56519709124921	20201010_TIMS04_Evo07_AnBr_1Cell_HeLa_UB_28_S3-C7_1_4118	UB_Passage01	102	1430	9	0.590909090909091	TRUE	13
248	1433E_HUMAN	9.68961903020434	20201010_TIMS04_Evo07_AnBr_1Cell_HeLa_UB_29_S3-C8_1_4119	UB_Passage01	103	1430	9	0.590909090909091	TRUE	13
249	1433E_HUMAN	10.7081041249132	20201010_TIMS04_Evo07_AnBr_1Cell_HeLa_UB_30_S3-C9_1_4120	UB_Passage01	104	1430	12	0.454545454545455	FALSE	10
250	1433E_HUMAN	10.3418290324316	20201010_TIMS04_Evo07_AnBr_1Cell_HeLa_UB_32_S3-C11_1_4122	UB_Passage01	105	1430	10	0.545454545454545	TRUE	12
251	1433E_HUMAN	9.79824964643469	20201010_TIMS04_Evo07_AnBr_1Cell_HeLa_UB_34_S3-D2_1_4125	UB_Passage01	106	1430	10	0.545454545454545	TRUE	12
252	1433E_HUMAN	9.95678842322723	20201010_TIMS04_Evo07_AnBr_1Cell_HeLa_UB_35_S3-D3_1_4126	UB_Passage01	107	1430	10	0.545454545454545	TRUE	12
253	1433E_HUMAN	10.5357207807991	20201010_TIMS04_Evo07_AnBr_1Cell_HeLa_UB_36_S3-D4_1_4127	UB_Passage01	108	1430	12	0.454545454545455	FALSE	10
254	1433E_HUMAN	10.5450660848339	20201010_TIMS04_Evo07_AnBr_1Cell_HeLa_UB_37_S3-D5_1_4128	UB_Passage01	109	1430	12	0.454545454545455	FALSE	10
255	1433E_HUMAN	10.254593669619	20201010_TIMS04_Evo07_AnBr_1Cell_HeLa_UB_38_S3-D6_1_4129	UB_Passage01	110	1430	11	0.5	TRUE	11
256	1433E_HUMAN	10.4943484467543	20201010_TIMS04_Evo07_AnBr_1Cell_HeLa_UB_40_S3-D8_1_4131	UB_Passage01	111	1430	12	0.454545454545455	FALSE	10
257	1433E_HUMAN	10.5188680549743	20201010_TIMS04_Evo07_AnBr_1Cell_HeLa_UB_41_S3-D9_1_4132	UB_Passage01	112	1430	12	0.454545454545455	FALSE	10
258	1433E_HUMAN	10.2841722333809	20201010_TIMS04_Evo07_AnBr_1Cell_HeLa_UB_42_S3-D10_1_4133	UB_Passage01	113	1430	11	0.5	TRUE	11
259	1433E_HUMAN	10.3692188545345	20201010_TIMS04_Evo07_AnBr_1Cell_HeLa_UB_43_S3-D11_1_4134	UB_Passage01	114	1430	11	0.5	TRUE	11
260	1433E_HUMAN	10.6736205027087	20201010_TIMS04_Evo07_AnBr_1Cell_HeLa_UB_45_S3-E2_1_4137	UB_Passage01	115	1430	13	0.409090909090909	FALSE	9
261	1433E_HUMAN	10.6639576480358	20201010_TIMS04_Evo07_AnBr_1Cell_HeLa_UB_46_S3-E3_1_4138	UB_Passage01	116	1430	12	0.454545454545455	FALSE	10
262	1433E_HUMAN	10.6477811131074	20201010_TIMS04_Evo07_AnBr_1Cell_HeLa_UB_47_S3-E4_1_4139	UB_Passage01	117	1430	12	0.454545454545455	FALSE	10
263	1433E_HUMAN	10.2088177233587	20201010_TIMS04_Evo07_AnBr_1Cell_HeLa_UB_48_S3-E5_1_4140	UB_Passage01	118	1430	11	0.5	TRUE	11
264	1433E_HUMAN	10.5024997268917	20201010_TIMS04_Evo07_AnBr_1Cell_HeLa_UB_49_S3-E6_1_4141	UB_Passage01	119	1430	11	0.5	TRUE	11
265	1433E_HUMAN	10.7075566080931	20201010_TIMS04_Evo07_AnBr_1Cell_HeLa_UB_50_S3-E7_1_4142	UB_Passage01	120	1430	12	0.454545454545455	FALSE	10
266	1433E_HUMAN	10.4814632299086	20201010_TIMS04_Evo07_AnBr_1Cell_HeLa_UB_51_S3-E8_1_4143	UB_Passage01	121	1430	12	0.454545454545455	FALSE	10
267	1433E_HUMAN	10.6646561548962	20201010_TIMS04_Evo07_AnBr_1Cell_HeLa_UB_52_S3-E9_1_4144	UB_Passage01	122	1430	12	0.454545454545455	FALSE	10
268	1433E_HUMAN	10.2949556648958	20201010_TIMS04_Evo07_AnBr_1Cell_HeLa_UB_53_S3-E10_1_4145	UB_Passage01	123	1430	11	0.5	TRUE	11
269	1433E_HUMAN	9.87224275871727	20201010_TIMS04_Evo07_AnBr_1Cell_HeLa_UB_54_S3-E11_1_4146	UB_Passage01	124	1430	9	0.590909090909091	TRUE	13
270	1433E_HUMAN	10.7714823382657	20201010_TIMS04_Evo07_AnBr_1Cell_HeLa_UB_56_S3-F2_1_4149	UB_Passage01	125	1430	13	0.409090909090909	FALSE	9
271	1433E_HUMAN	10.4808946037156	20201010_TIMS04_Evo07_AnBr_1Cell_HeLa_UB_57_S3-F3_1_4150	UB_Passage01	126	1430	12	0.454545454545455	FALSE	10
272	1433E_HUMAN	10.0456590890185	20201010_TIMS04_Evo07_AnBr_1Cell_HeLa_UB_58_S3-F4_1_4151	UB_Passage01	127	1430	10	0.545454545454545	TRUE	12
273	1433E_HUMAN	10.1801291305731	20201010_TIMS04_Evo07_AnBr_1Cell_HeLa_UB_59_S3-F5_1_4152	UB_Passage01	128	1430	10	0.545454545454545	TRUE	12
274	1433E_HUMAN	9.87546270293915	20201010_TIMS04_Evo07_AnBr_1Cell_HeLa_UB_60_S3-F6_1_4153	UB_Passage01	129	1430	9	0.590909090909091	TRUE	13
275	1433E_HUMAN	9.905011062437	20201010_TIMS04_Evo07_AnBr_1Cell_HeLa_UB_61_S3-F7_1_4154	UB_Passage01	130	1430	10	0.545454545454545	TRUE	12
276	1433E_HUMAN	9.71104874397022	20201010_TIMS04_Evo07_AnBr_1Cell_HeLa_UB_63_S3-F9_1_4156	UB_Passage01	131	1430	9	0.590909090909091	TRUE	13
277	1433E_HUMAN	10.0109200294751	20201010_TIMS04_Evo07_AnBr_1Cell_HeLa_UB_64_S3-F10_1_4157	UB_Passage01	132	1430	10	0.545454545454545	TRUE	12
278	1433E_HUMAN	9.52388893740726	20201010_TIMS04_Evo07_AnBr_1Cell_HeLa_UB_65_S3-F11_1_4158	UB_Passage01	133	1430	9	0.590909090909091	TRUE	13
279	1433E_HUMAN	10.0634330327225	20201010_TIMS04_Evo07_AnBr_1Cell_HeLa_UB_67_S3-G2_1_4161	UB_Passage01	134	1430	10	0.545454545454545	TRUE	12
280	1433E_HUMAN	9.7977343118339	20201010_TIMS04_Evo07_AnBr_1Cell_HeLa_UB_68_S3-G3_1_4162	UB_Passage01	135	1430	9	0.590909090909091	TRUE	13
281	1433E_HUMAN	9.32190688099134	20201010_TIMS04_Evo07_AnBr_1Cell_HeLa_UB_69_S3-G4_1_4163	UB_Passage01	136	1430	7	0.681818181818182	TRUE	15
282	1433E_HUMAN	8.7411060511085	20201010_TIMS04_Evo07_AnBr_1Cell_HeLa_UB_70_S3-G5_1_4164	UB_Passage01	137	1430	6	0.727272727272727	TRUE	16
283	1433E_HUMAN	9.55443208886176	20201010_TIMS04_Evo07_AnBr_1Cell_HeLa_UB_71_S3-G6_1_4165	UB_Passage01	138	1430	8	0.636363636363636	TRUE	14
284	1433E_HUMAN	9.56082473840756	20201010_TIMS04_Evo07_AnBr_1Cell_HeLa_UB_72_S3-G7_1_4166	UB_Passage01	139	1430	8	0.636363636363636	TRUE	14
285	1433E_HUMAN	8.88475855377152	20201010_TIMS04_Evo07_AnBr_1Cell_HeLa_UB_73_S3-G8_1_4167	UB_Passage01	140	1430	6	0.727272727272727	TRUE	16
286	1433E_HUMAN	9.4053549032392	20201010_TIMS04_Evo07_AnBr_1Cell_HeLa_UB_74_S3-G9_1_4168	UB_Passage01	141	1430	7	0.681818181818182	TRUE	15
287	1433E_HUMAN	9.1958501013896	20201010_TIMS04_Evo07_AnBr_1Cell_HeLa_UB_75_S3-G10_1_4169	UB_Passage01	142	1430	7	0.681818181818182	TRUE	15
288	1433E_HUMAN	9.49781258214126	20201010_TIMS04_Evo07_AnBr_1Cell_HeLa_UB_78_S3-H2_1_4173	UB_Passage01	143	1430	8	0.636363636363636	TRUE	14
289	1433E_HUMAN	9.60098374883721	20201010_TIMS04_Evo07_AnBr_1Cell_HeLa_UB_79_S3-H3_1_4174	UB_Passage01	144	1430	8	0.636363636363636	TRUE	14
290	1433E_HUMAN	9.16441946673189	20201010_TIMS04_Evo07_AnBr_1Cell_HeLa_UB_80_S3-H4_1_4175	UB_Passage01	145	1430	7	0.681818181818182	TRUE	15
291	1433E_HUMAN	9.53008172614835	20201010_TIMS04_Evo07_AnBr_1Cell_HeLa_UB_81_S3-H5_1_4176	UB_Passage01	146	1430	8	0.636363636363636	TRUE	14
292	1433E_HUMAN	9.90853266529713	20201010_TIMS04_Evo07_AnBr_1Cell_HeLa_UB_82_S3-H6_1_4177	UB_Passage01	147	1430	9	0.590909090909091	TRUE	13
293	1433E_HUMAN	10.1082322809219	20201010_TIMS04_Evo07_AnBr_1Cell_HeLa_UB_84_S3-H8_1_4179	UB_Passage01	148	1430	11	0.5	TRUE	11
294	1433E_HUMAN	9.09892444303745	20201010_TIMS04_Evo07_AnBr_1Cell_HeLa_UB_85_S3-H9_1_4180	UB_Passage01	149	1430	7	0.681818181818182	TRUE	15
295	1433E_HUMAN	9.80571859926128	20201010_TIMS04_Evo07_AnBr_1Cell_HeLa_UB_86_S3-H10_1_4181	UB_Passage01	150	1430	8	0.636363636363636	TRUE	14
296	1433E_HUMAN	9.00587328032132	20201010_TIMS04_Evo07_AnBr_1Cell_HeLa_UB_87_S3-H11_1_4182	UB_Passage01	151	1430	6	0.727272727272727	TRUE	16
297	1433E_HUMAN	9.6521574773913	20201126_TIMS04_Evo07_SA_ADB_1cell_HeLa_UB_02_S1-B2_1_4990	UB_Passage02_plate01	297	1562	11	0.5	TRUE	11
298	1433E_HUMAN	9.33615150937651	20201126_TIMS04_Evo07_SA_ADB_1cell_HeLa_UB_03_S1-B3_1_4991	UB_Passage02_plate01	298	1562	9	0.590909090909091	TRUE	13
299	1433E_HUMAN	10.0031406886013	20201126_TIMS04_Evo07_SA_ADB_1cell_HeLa_UB_04_S1-B4_1_4992	UB_Passage02_plate01	299	1562	11	0.5	TRUE	11
300	1433E_HUMAN	8.95420532970088	20201126_TIMS04_Evo07_SA_ADB_1cell_HeLa_UB_05_S1-B5_1_4993	UB_Passage02_plate01	300	1562	8	0.636363636363636	TRUE	14
301	1433E_HUMAN	10.0101783439765	20201126_TIMS04_Evo07_SA_ADB_1cell_HeLa_UB_06_S1-B6_1_4994	UB_Passage02_plate01	301	1562	11	0.5	TRUE	11
302	1433E_HUMAN	9.55241670072288	20201126_TIMS04_Evo07_SA_ADB_1cell_HeLa_UB_07_S1-B7_1_4995	UB_Passage02_plate01	302	1562	10	0.545454545454545	TRUE	12
303	1433E_HUMAN	9.10448913595593	20201126_TIMS04_Evo07_SA_ADB_1cell_HeLa_UB_08_S1-B8_1_4996	UB_Passage02_plate01	303	1562	9	0.590909090909091	TRUE	13
304	1433E_HUMAN	9.36352948922124	20201126_TIMS04_Evo07_SA_ADB_1cell_HeLa_UB_09_S1-B9_1_4997	UB_Passage02_plate01	304	1562	9	0.590909090909091	TRUE	13
305	1433E_HUMAN	8.72940133362047	20201126_TIMS04_Evo07_SA_ADB_1cell_HeLa_UB_10_S1-B10_1_4998	UB_Passage02_plate01	305	1562	7	0.681818181818182	TRUE	15
306	1433E_HUMAN	9.4345537600269	20201126_TIMS04_Evo07_SA_ADB_1cell_HeLa_UB_11_S1-B11_1_4999	UB_Passage02_plate01	306	1562	9	0.590909090909091	TRUE	13
307	1433E_HUMAN	8.73037074799485	20201126_TIMS04_Evo07_SA_ADB_1cell_HeLa_UB_12_S1-B12_1_5000	UB_Passage02_plate01	307	1562	7	0.681818181818182	TRUE	15
308	1433E_HUMAN	9.64024707548148	20201126_TIMS04_Evo07_SA_ADB_1cell_HeLa_UB_14_S1-C2_1_5002	UB_Passage02_plate01	308	1562	10	0.545454545454545	TRUE	12
309	1433E_HUMAN	8.7321797273763	20201126_TIMS04_Evo07_SA_ADB_1cell_HeLa_UB_15_S1-C3_1_5003	UB_Passage02_plate01	309	1562	8	0.636363636363636	TRUE	14
310	1433E_HUMAN	8.74850669704822	20201126_TIMS04_Evo07_SA_ADB_1cell_HeLa_UB_16_S1-C4_1_5004	UB_Passage02_plate01	310	1562	8	0.636363636363636	TRUE	14
311	1433E_HUMAN	9.69683454578256	20201126_TIMS04_Evo07_SA_ADB_1cell_HeLa_UB_17_S1-C5_1_5005	UB_Passage02_plate01	311	1562	10	0.545454545454545	TRUE	12
312	1433E_HUMAN	9.68460750574002	20201126_TIMS04_Evo07_SA_ADB_1cell_HeLa_UB_18_S1-C6_1_5006	UB_Passage02_plate01	312	1562	10	0.545454545454545	TRUE	12
313	1433E_HUMAN	9.92483023278595	20201126_TIMS04_Evo07_SA_ADB_1cell_HeLa_UB_19_S1-C7_1_5007	UB_Passage02_plate01	313	1562	11	0.5	TRUE	11
314	1433E_HUMAN	8.82977266413978	20201126_TIMS04_Evo07_SA_ADB_1cell_HeLa_UB_20_S1-C8_1_5008	UB_Passage02_plate01	314	1562	7	0.681818181818182	TRUE	15
315	1433E_HUMAN	9.52137179604098	20201126_TIMS04_Evo07_SA_ADB_1cell_HeLa_UB_21_S1-C9_1_5009	UB_Passage02_plate01	315	1562	10	0.545454545454545	TRUE	12
316	1433E_HUMAN	9.09753420345037	20201126_TIMS04_Evo07_SA_ADB_1cell_HeLa_UB_22_S1-C10_1_5010	UB_Passage02_plate01	316	1562	8	0.636363636363636	TRUE	14
317	1433E_HUMAN	9.54599067079177	20201126_TIMS04_Evo07_SA_ADB_1cell_HeLa_UB_23_S1-C11_1_5011	UB_Passage02_plate01	317	1562	10	0.545454545454545	TRUE	12
318	1433E_HUMAN	10.0066976308119	20201126_TIMS04_Evo07_SA_ADB_1cell_HeLa_UB_24_S1-C12_1_5012	UB_Passage02_plate01	318	1562	11	0.5	TRUE	11
319	1433E_HUMAN	9.2450487476087	20201126_TIMS04_Evo07_SA_ADB_1cell_HeLa_UB_26_S1-D2_1_5014	UB_Passage02_plate01	319	1562	10	0.545454545454545	TRUE	12
320	1433E_HUMAN	9.28563483114354	20201126_TIMS04_Evo07_SA_ADB_1cell_HeLa_UB_27_S1-D3_1_5015	UB_Passage02_plate01	320	1562	9	0.590909090909091	TRUE	13
321	1433E_HUMAN	10.0357664345773	20201126_TIMS04_Evo07_SA_ADB_1cell_HeLa_UB_28_S1-D4_1_5016	UB_Passage02_plate01	321	1562	11	0.5	TRUE	11
322	1433E_HUMAN	9.41571085656118	20201126_TIMS04_Evo07_SA_ADB_1cell_HeLa_UB_30_S1-D6_1_5018	UB_Passage02_plate01	322	1562	10	0.545454545454545	TRUE	12
323	1433E_HUMAN	9.04191084445522	20201126_TIMS04_Evo07_SA_ADB_1cell_HeLa_UB_31_S1-D7_1_5019	UB_Passage02_plate01	323	1562	8	0.636363636363636	TRUE	14
324	1433E_HUMAN	9.97136461079136	20201126_TIMS04_Evo07_SA_ADB_1cell_HeLa_UB_32_S1-D8_1_5020	UB_Passage02_plate01	324	1562	11	0.5	TRUE	11
325	1433E_HUMAN	9.78038792612334	20201126_TIMS04_Evo07_SA_ADB_1cell_HeLa_UB_33_S1-D9_1_5021	UB_Passage02_plate01	325	1562	10	0.545454545454545	TRUE	12
326	1433E_HUMAN	9.63530384813151	20201126_TIMS04_Evo07_SA_ADB_1cell_HeLa_UB_34_S1-D10_1_5022	UB_Passage02_plate01	326	1562	10	0.545454545454545	TRUE	12
327	1433E_HUMAN	9.10709926291159	20201126_TIMS04_Evo07_SA_ADB_1cell_HeLa_UB_35_S1-D11_1_5023	UB_Passage02_plate01	327	1562	8	0.636363636363636	TRUE	14
328	1433E_HUMAN	9.2983204926067	20201126_TIMS04_Evo07_SA_ADB_1cell_HeLa_UB_36_S1-D12_1_5024	UB_Passage02_plate01	328	1562	10	0.545454545454545	TRUE	12
329	1433E_HUMAN	8.35979785430169	20201126_TIMS04_Evo07_SA_ADB_1cell_HeLa_UB_38_S1-E2_1_5026	UB_Passage02_plate01	329	1562	6	0.727272727272727	TRUE	16
330	1433E_HUMAN	8.54813442861234	20201126_TIMS04_Evo07_SA_ADB_1cell_HeLa_UB_39_S1-E3_1_5027	UB_Passage02_plate01	330	1562	6	0.727272727272727	TRUE	16
331	1433E_HUMAN	9.78061274055665	20201126_TIMS04_Evo07_SA_ADB_1cell_HeLa_UB_40_S1-E4_1_5028	UB_Passage02_plate01	331	1562	10	0.545454545454545	TRUE	12
332	1433E_HUMAN	9.25605413144624	20201126_TIMS04_Evo07_SA_ADB_1cell_HeLa_UB_41_S1-E5_1_5029	UB_Passage02_plate01	332	1562	9	0.590909090909091	TRUE	13
333	1433E_HUMAN	9.81991152646949	20201126_TIMS04_Evo07_SA_ADB_1cell_HeLa_UB_42_S1-E6_1_5030	UB_Passage02_plate01	333	1562	10	0.545454545454545	TRUE	12
334	1433E_HUMAN	9.12470284787619	20201126_TIMS04_Evo07_SA_ADB_1cell_HeLa_UB_43_S1-E7_1_5031	UB_Passage02_plate01	334	1562	8	0.636363636363636	TRUE	14
335	1433E_HUMAN	9.52172951294212	20201126_TIMS04_Evo07_SA_ADB_1cell_HeLa_UB_46_S1-E10_1_5034	UB_Passage02_plate01	335	1562	9	0.590909090909091	TRUE	13
336	1433E_HUMAN	9.20769690103706	20201126_TIMS04_Evo07_SA_ADB_1cell_HeLa_UB_47_S1-E11_1_5035	UB_Passage02_plate01	336	1562	8	0.636363636363636	TRUE	14
337	1433E_HUMAN	8.74911121370683	20201126_TIMS04_Evo07_SA_ADB_1cell_HeLa_UB_48_S1-E12_1_5036	UB_Passage02_plate01	337	1562	7	0.681818181818182	TRUE	15
338	1433E_HUMAN	9.03594539901974	20201126_TIMS04_Evo07_SA_ADB_1cell_HeLa_UB_50_S1-F2_1_5038	UB_Passage02_plate01	338	1562	8	0.636363636363636	TRUE	14
339	1433E_HUMAN	10.4882563300618	20201126_TIMS04_Evo07_SA_ADB_1cell_HeLa_UB_52_S1-F4_1_5057	UB_Passage02_plate01	339	1562	11	0.5	TRUE	11
340	1433E_HUMAN	10.6517233132553	20201126_TIMS04_Evo07_SA_ADB_1cell_HeLa_UB_53_S1-F5_1_5058	UB_Passage02_plate01	340	1562	12	0.454545454545455	FALSE	10
341	1433E_HUMAN	10.5556534602165	20201126_TIMS04_Evo07_SA_ADB_1cell_HeLa_UB_54_S1-F6_1_5059	UB_Passage02_plate01	341	1562	12	0.454545454545455	FALSE	10
342	1433E_HUMAN	10.1673971210265	20201126_TIMS04_Evo07_SA_ADB_1cell_HeLa_UB_55_S1-F7_1_5060	UB_Passage02_plate01	342	1562	10	0.545454545454545	TRUE	12
343	1433E_HUMAN	11.1689012802328	20201126_TIMS04_Evo07_SA_ADB_1cell_HeLa_UB_56_S1-F8_1_5061	UB_Passage02_plate01	343	1562	13	0.409090909090909	FALSE	9
344	1433E_HUMAN	10.4237742772772	20201126_TIMS04_Evo07_SA_ADB_1cell_HeLa_UB_57_S1-F9_1_5062	UB_Passage02_plate01	344	1562	11	0.5	TRUE	11
345	1433E_HUMAN	10.6899578682555	20201126_TIMS04_Evo07_SA_ADB_1cell_HeLa_UB_58_S1-F10_1_5063	UB_Passage02_plate01	345	1562	12	0.454545454545455	FALSE	10
346	1433E_HUMAN	9.75247836191564	20201126_TIMS04_Evo07_SA_ADB_1cell_HeLa_UB_59_S1-F11_1_5064	UB_Passage02_plate01	346	1562	10	0.545454545454545	TRUE	12
347	1433E_HUMAN	10.6325543330811	20201126_TIMS04_Evo07_SA_ADB_1cell_HeLa_UB_60_S1-F12_1_5065	UB_Passage02_plate01	347	1562	12	0.454545454545455	FALSE	10
348	1433E_HUMAN	10.6319005068311	20201126_TIMS04_Evo07_SA_ADB_1cell_HeLa_UB_62_S1-G2_1_5067	UB_Passage02_plate01	348	1562	12	0.454545454545455	FALSE	10
349	1433E_HUMAN	10.8852951476726	20201126_TIMS04_Evo07_SA_ADB_1cell_HeLa_UB_63_S1-G3_1_5068	UB_Passage02_plate01	349	1562	13	0.409090909090909	FALSE	9
350	1433E_HUMAN	10.9249104937574	20201126_TIMS04_Evo07_SA_ADB_1cell_HeLa_UB_65_S1-G5_1_5070	UB_Passage02_plate01	350	1562	13	0.409090909090909	FALSE	9
351	1433E_HUMAN	10.4641581614411	20201126_TIMS04_Evo07_SA_ADB_1cell_HeLa_UB_66_S1-G6_1_5071	UB_Passage02_plate01	351	1562	12	0.454545454545455	FALSE	10
352	1433E_HUMAN	11.0958424839717	20201126_TIMS04_Evo07_SA_ADB_1cell_HeLa_UB_67_S1-G7_1_5072	UB_Passage02_plate01	352	1562	13	0.409090909090909	FALSE	9
353	1433E_HUMAN	10.5240082893818	20201126_TIMS04_Evo07_SA_ADB_1cell_HeLa_UB_68_S1-G8_1_5073	UB_Passage02_plate01	353	1562	12	0.454545454545455	FALSE	10
354	1433E_HUMAN	10.6375950614811	20201126_TIMS04_Evo07_SA_ADB_1cell_HeLa_UB_69_S1-G9_1_5074	UB_Passage02_plate01	354	1562	12	0.454545454545455	FALSE	10
355	1433E_HUMAN	10.2863064472274	20201126_TIMS04_Evo07_SA_ADB_1cell_HeLa_UB_70_S1-G10_1_5075	UB_Passage02_plate01	355	1562	11	0.5	TRUE	11
356	1433E_HUMAN	10.5904537505718	20201126_TIMS04_Evo07_SA_ADB_1cell_HeLa_UB_72_S1-G12_1_5077	UB_Passage02_plate01	356	1562	12	0.454545454545455	FALSE	10
357	1433E_HUMAN	11.0673271774232	20201126_TIMS04_Evo07_SA_ADB_1cell_HeLa_UB_74_S1-H2_1_5079	UB_Passage02_plate01	357	1562	13	0.409090909090909	FALSE	9
358	1433E_HUMAN	10.3212356229541	20201126_TIMS04_Evo07_SA_ADB_1cell_HeLa_UB_75_S1-H3_1_5080	UB_Passage02_plate01	358	1562	11	0.5	TRUE	11
359	1433E_HUMAN	10.5988161592228	20201126_TIMS04_Evo07_SA_ADB_1cell_HeLa_UB_76_S1-H4_1_5081	UB_Passage02_plate01	359	1562	12	0.454545454545455	FALSE	10
360	1433E_HUMAN	11.151026816051	20201126_TIMS04_Evo07_SA_ADB_1cell_HeLa_UB_77_S1-H5_1_5082	UB_Passage02_plate01	360	1562	13	0.409090909090909	FALSE	9
361	1433E_HUMAN	10.0746942790708	20201126_TIMS04_Evo07_SA_ADB_1cell_HeLa_UB_78_S1-H6_1_5083	UB_Passage02_plate01	361	1562	11	0.5	TRUE	11
362	1433E_HUMAN	10.697317150068	20201126_TIMS04_Evo07_SA_ADB_1cell_HeLa_UB_79_S1-H7_1_5084	UB_Passage02_plate01	362	1562	12	0.454545454545455	FALSE	10
363	1433E_HUMAN	10.945687646061	20201126_TIMS04_Evo07_SA_ADB_1cell_HeLa_UB_80_S1-H8_1_5085	UB_Passage02_plate01	363	1562	13	0.409090909090909	FALSE	9
364	1433E_HUMAN	10.7295961106357	20201126_TIMS04_Evo07_SA_ADB_1cell_HeLa_UB_81_S1-H9_1_5086	UB_Passage02_plate01	364	1562	12	0.454545454545455	FALSE	10
365	1433E_HUMAN	10.157945583551	20201126_TIMS04_Evo07_SA_ADB_1cell_HeLa_UB_82_S1-H10_1_5087	UB_Passage02_plate01	365	1562	11	0.5	TRUE	11
366	1433E_HUMAN	10.8071078136123	20201126_TIMS04_Evo07_SA_ADB_1cell_HeLa_UB_83_S1-H11_1_5088	UB_Passage02_plate01	366	1562	13	0.409090909090909	FALSE	9
367	1433E_HUMAN	10.9127129946297	20201126_TIMS04_Evo07_SA_ADB_1cell_HeLa_UB_84_S1-H12_1_5089	UB_Passage02_plate01	367	1562	12	0.454545454545455	FALSE	10
368	1433E_HUMAN	10.1633658829701	20201126_TIMS04_Evo07_SA_ADB_1cell_HeLa_UB_86_S2-B2_1_5097	UB_Passage02_plate02	368	1474	12	0.454545454545455	FALSE	10
369	1433E_HUMAN	10.090357510563	20201126_TIMS04_Evo07_SA_ADB_1cell_HeLa_UB_87_S2-B3_1_5098	UB_Passage02_plate02	369	1474	9	0.590909090909091	TRUE	13
370	1433E_HUMAN	10.3153732550974	20201126_TIMS04_Evo07_SA_ADB_1cell_HeLa_UB_88_S2-B4_1_5099	UB_Passage02_plate02	370	1474	11	0.5	TRUE	11
371	1433E_HUMAN	10.356719989102	20201126_TIMS04_Evo07_SA_ADB_1cell_HeLa_UB_89_S2-B5_1_5100	UB_Passage02_plate02	371	1474	11	0.5	TRUE	11
372	1433E_HUMAN	10.6027048621474	20201126_TIMS04_Evo07_SA_ADB_1cell_HeLa_UB_92_S2-B8_1_5103	UB_Passage02_plate02	372	1474	12	0.454545454545455	FALSE	10
373	1433E_HUMAN	10.0767378799817	20201126_TIMS04_Evo07_SA_ADB_1cell_HeLa_UB_93_S2-B9_1_5104	UB_Passage02_plate02	373	1474	12	0.454545454545455	FALSE	10
374	1433E_HUMAN	10.5959462445491	20201126_TIMS04_Evo07_SA_ADB_1cell_HeLa_UB_94_S2-B10_1_5105	UB_Passage02_plate02	374	1474	12	0.454545454545455	FALSE	10
375	1433E_HUMAN	10.5561080093742	20201126_TIMS04_Evo07_SA_ADB_1cell_HeLa_UB_95_S2-B11_1_5106	UB_Passage02_plate02	375	1474	12	0.454545454545455	FALSE	10
376	1433E_HUMAN	9.78011877099479	20201126_TIMS04_Evo07_SA_ADB_1cell_HeLa_UB_98_S2-C2_1_5109	UB_Passage02_plate02	376	1474	9	0.590909090909091	TRUE	13
377	1433E_HUMAN	9.80474271398199	20201126_TIMS04_Evo07_SA_ADB_1cell_HeLa_UB_99_S2-C3_1_5110	UB_Passage02_plate02	377	1474	11	0.5	TRUE	11
378	1433E_HUMAN	10.5351738450616	20201126_TIMS04_Evo07_SA_ADB_1cell_HeLa_UB_100_S2-C4_1_5111	UB_Passage02_plate02	378	1474	12	0.454545454545455	FALSE	10
379	1433E_HUMAN	9.94309969493468	20201126_TIMS04_Evo07_SA_ADB_1cell_HeLa_UB_101_S2-C5_1_5112	UB_Passage02_plate02	379	1474	10	0.545454545454545	TRUE	12
380	1433E_HUMAN	10.1336316523058	20201126_TIMS04_Evo07_SA_ADB_1cell_HeLa_UB_102_S2-C6_1_5113	UB_Passage02_plate02	380	1474	11	0.5	TRUE	11
381	1433E_HUMAN	10.0435184088175	20201126_TIMS04_Evo07_SA_ADB_1cell_HeLa_UB_103_S2-C7_1_5114	UB_Passage02_plate02	381	1474	10	0.545454545454545	TRUE	12
382	1433E_HUMAN	10.3430101118961	20201126_TIMS04_Evo07_SA_ADB_1cell_HeLa_UB_104_S2-C8_1_5115	UB_Passage02_plate02	382	1474	11	0.5	TRUE	11
383	1433E_HUMAN	9.85681430529561	20201126_TIMS04_Evo07_SA_ADB_1cell_HeLa_UB_105_S2-C9_1_5116	UB_Passage02_plate02	383	1474	10	0.545454545454545	TRUE	12
384	1433E_HUMAN	10.0412429412231	20201126_TIMS04_Evo07_SA_ADB_1cell_HeLa_UB_106_S2-C10_1_5117	UB_Passage02_plate02	384	1474	11	0.5	TRUE	11
385	1433E_HUMAN	9.9602204311684	20201126_TIMS04_Evo07_SA_ADB_1cell_HeLa_UB_107_S2-C11_1_5118	UB_Passage02_plate02	385	1474	9	0.590909090909091	TRUE	13
386	1433E_HUMAN	10.0537150182758	20201126_TIMS04_Evo07_SA_ADB_1cell_HeLa_UB_110_S2-D2_1_5121	UB_Passage02_plate02	386	1474	10	0.545454545454545	TRUE	12
387	1433E_HUMAN	10.1033356881198	20201126_TIMS04_Evo07_SA_ADB_1cell_HeLa_UB_111_S2-D3_1_5122	UB_Passage02_plate02	387	1474	11	0.5	TRUE	11
388	1433E_HUMAN	10.0363647724973	20201126_TIMS04_Evo07_SA_ADB_1cell_HeLa_UB_112_S2-D4_1_5123	UB_Passage02_plate02	388	1474	11	0.5	TRUE	11
389	1433E_HUMAN	10.0877417404429	20201126_TIMS04_Evo07_SA_ADB_1cell_HeLa_UB_113_S2-D5_1_5124	UB_Passage02_plate02	389	1474	11	0.5	TRUE	11
390	1433E_HUMAN	10.1664447945903	20201126_TIMS04_Evo07_SA_ADB_1cell_HeLa_UB_115_S2-D7_1_5126	UB_Passage02_plate02	390	1474	11	0.5	TRUE	11
391	1433E_HUMAN	10.2220331756081	20201126_TIMS04_Evo07_SA_ADB_1cell_HeLa_UB_116_S2-D8_1_5127	UB_Passage02_plate02	391	1474	11	0.5	TRUE	11
392	1433E_HUMAN	9.72861840100255	20201126_TIMS04_Evo07_SA_ADB_1cell_HeLa_UB_117_S2-D9_1_5128	UB_Passage02_plate02	392	1474	9	0.590909090909091	TRUE	13
393	1433E_HUMAN	9.70391090539065	20201126_TIMS04_Evo07_SA_ADB_1cell_HeLa_UB_118_S2-D10_1_5129	UB_Passage02_plate02	393	1474	9	0.590909090909091	TRUE	13
394	1433E_HUMAN	9.8599778746263	20201126_TIMS04_Evo07_SA_ADB_1cell_HeLa_UB_119_S2-D11_1_5130	UB_Passage02_plate02	394	1474	10	0.545454545454545	TRUE	12
395	1433E_HUMAN	10.1712104452881	20201126_TIMS04_Evo07_SA_ADB_1cell_HeLa_UB_121_S2-E1_1_5132	UB_Passage02_plate02	395	1474	10	0.545454545454545	TRUE	12
396	1433E_HUMAN	9.34845875190484	20201126_TIMS04_Evo07_SA_ADB_1cell_HeLa_UB_122_S2-E2_1_5133	UB_Passage02_plate02	396	1474	7	0.681818181818182	TRUE	15
397	1433E_HUMAN	9.77920711350891	20201126_TIMS04_Evo07_SA_ADB_1cell_HeLa_UB_123_S2-E3_1_5134	UB_Passage02_plate02	397	1474	9	0.590909090909091	TRUE	13
398	1433E_HUMAN	10.2560331015957	20201126_TIMS04_Evo07_SA_ADB_1cell_HeLa_UB_124_S2-E4_1_5135	UB_Passage02_plate02	398	1474	11	0.5	TRUE	11
399	1433E_HUMAN	10.1390808640599	20201126_TIMS04_Evo07_SA_ADB_1cell_HeLa_UB_125_S2-E5_1_5136	UB_Passage02_plate02	399	1474	11	0.5	TRUE	11
400	1433E_HUMAN	9.9564485984974	20201126_TIMS04_Evo07_SA_ADB_1cell_HeLa_UB_126_S2-E6_1_5137	UB_Passage02_plate02	400	1474	10	0.545454545454545	TRUE	12
401	1433E_HUMAN	10.0752622596525	20201126_TIMS04_Evo07_SA_ADB_1cell_HeLa_UB_127_S2-E7_1_5138	UB_Passage02_plate02	401	1474	11	0.5	TRUE	11
402	1433E_HUMAN	9.37464011417986	20201126_TIMS04_Evo07_SA_ADB_1cell_HeLa_UB_128_S2-E8_1_5139	UB_Passage02_plate02	402	1474	8	0.636363636363636	TRUE	14
403	1433E_HUMAN	9.68307357541419	20201126_TIMS04_Evo07_SA_ADB_1cell_HeLa_UB_129_S2-E9_1_5140	UB_Passage02_plate02	403	1474	9	0.590909090909091	TRUE	13
404	1433E_HUMAN	9.62582042404583	20201126_TIMS04_Evo07_SA_ADB_1cell_HeLa_UB_130_S2-E10_1_5141	UB_Passage02_plate02	404	1474	9	0.590909090909091	TRUE	13
405	1433E_HUMAN	9.74711429289675	20201126_TIMS04_Evo07_SA_ADB_1cell_HeLa_UB_131_S2-E11_1_5142	UB_Passage02_plate02	405	1474	9	0.590909090909091	TRUE	13
406	1433E_HUMAN	10.0231128135737	20201126_TIMS04_Evo07_SA_ADB_1cell_HeLa_UB_134_S2-F2_1_5145	UB_Passage02_plate02	406	1474	10	0.545454545454545	TRUE	12
407	1433E_HUMAN	9.86502843198124	20201126_TIMS04_Evo07_SA_ADB_1cell_HeLa_UB_135_S2-F3_1_5146	UB_Passage02_plate02	407	1474	9	0.590909090909091	TRUE	13
408	1433E_HUMAN	9.66949848282993	20201126_TIMS04_Evo07_SA_ADB_1cell_HeLa_UB_136_S2-F4_1_5147	UB_Passage02_plate02	408	1474	10	0.545454545454545	TRUE	12
409	1433E_HUMAN	9.83846528179786	20201126_TIMS04_Evo07_SA_ADB_1cell_HeLa_UB_137_S2-F5_1_5148	UB_Passage02_plate02	409	1474	9	0.590909090909091	TRUE	13
410	1433E_HUMAN	10.2401113558882	20201126_TIMS04_Evo07_SA_ADB_1cell_HeLa_UB_138_S2-F6_1_5149	UB_Passage02_plate02	410	1474	11	0.5	TRUE	11
411	1433E_HUMAN	10.0053736133588	20201126_TIMS04_Evo07_SA_ADB_1cell_HeLa_UB_139_S2-F7_1_5150	UB_Passage02_plate02	411	1474	10	0.545454545454545	TRUE	12
412	1433E_HUMAN	10.2255666178385	20201126_TIMS04_Evo07_SA_ADB_1cell_HeLa_UB_140_S2-F8_1_5151	UB_Passage02_plate02	412	1474	10	0.545454545454545	TRUE	12
413	1433E_HUMAN	10.5132292256472	20201126_TIMS04_Evo07_SA_ADB_1cell_HeLa_UB_141_S2-F9_1_5152	UB_Passage02_plate02	413	1474	12	0.454545454545455	FALSE	10
414	1433E_HUMAN	10.4123542009155	20201126_TIMS04_Evo07_SA_ADB_1cell_HeLa_UB_142_S2-F10_1_5153	UB_Passage02_plate02	414	1474	11	0.5	TRUE	11
415	1433E_HUMAN	9.9403621844293	20201126_TIMS04_Evo07_SA_ADB_1cell_HeLa_UB_143_S2-F11_1_5154	UB_Passage02_plate02	415	1474	9	0.590909090909091	TRUE	13
416	1433E_HUMAN	10.0479543907804	20201126_TIMS04_Evo07_SA_ADB_1cell_HeLa_UB_146_S2-G2_1_5157	UB_Passage02_plate02	416	1474	10	0.545454545454545	TRUE	12
417	1433E_HUMAN	10.226654853671	20201126_TIMS04_Evo07_SA_ADB_1cell_HeLa_UB_147_S2-G3_1_5158	UB_Passage02_plate02	417	1474	10	0.545454545454545	TRUE	12
418	1433E_HUMAN	10.2788936648949	20201126_TIMS04_Evo07_SA_ADB_1cell_HeLa_UB_148_S2-G4_1_5159	UB_Passage02_plate02	418	1474	10	0.545454545454545	TRUE	12
419	1433E_HUMAN	10.2075617494753	20201126_TIMS04_Evo07_SA_ADB_1cell_HeLa_UB_149_S2-G5_1_5160	UB_Passage02_plate02	419	1474	10	0.545454545454545	TRUE	12
420	1433E_HUMAN	10.3997335888748	20201126_TIMS04_Evo07_SA_ADB_1cell_HeLa_UB_150_S2-G6_1_5161	UB_Passage02_plate02	420	1474	11	0.5	TRUE	11
421	1433E_HUMAN	10.1414708440417	20201126_TIMS04_Evo07_SA_ADB_1cell_HeLa_UB_151_S2-G7_1_5162	UB_Passage02_plate02	421	1474	10	0.545454545454545	TRUE	12
422	1433E_HUMAN	10.3083221215139	20201126_TIMS04_Evo07_SA_ADB_1cell_HeLa_UB_152_S2-G8_1_5163	UB_Passage02_plate02	422	1474	11	0.5	TRUE	11
423	1433E_HUMAN	10.0470166074663	20201126_TIMS04_Evo07_SA_ADB_1cell_HeLa_UB_153_S2-G9_1_5164	UB_Passage02_plate02	423	1474	10	0.545454545454545	TRUE	12
424	1433E_HUMAN	9.90643932322805	20201126_TIMS04_Evo07_SA_ADB_1cell_HeLa_UB_154_S2-G10_1_5165	UB_Passage02_plate02	424	1474	10	0.545454545454545	TRUE	12
425	1433E_HUMAN	9.95352639611475	20201126_TIMS04_Evo07_SA_ADB_1cell_HeLa_UB_155_S2-G11_1_5166	UB_Passage02_plate02	425	1474	9	0.590909090909091	TRUE	13
426	1433E_HUMAN	10.2913434912106	20201126_TIMS04_Evo07_SA_ADB_1cell_HeLa_UB_157_S2-H1_1_5168	UB_Passage02_plate02	426	1474	10	0.545454545454545	TRUE	12
427	1433E_HUMAN	8.85424227600918	20201126_TIMS04_Evo07_SA_ADB_1cell_HeLa_UB_158_S2-H2_1_5169	UB_Passage02_plate02	427	1474	7	0.681818181818182	TRUE	15
428	1433E_HUMAN	10.5118751223555	20201126_TIMS04_Evo07_SA_ADB_1cell_HeLa_UB_161_S2-H5_1_5172	UB_Passage02_plate02	428	1474	11	0.5	TRUE	11
429	1433E_HUMAN	10.5536099003984	20201126_TIMS04_Evo07_SA_ADB_1cell_HeLa_UB_162_S2-H6_1_5173	UB_Passage02_plate02	429	1474	11	0.5	TRUE	11
430	1433E_HUMAN	10.3600866400453	20201126_TIMS04_Evo07_SA_ADB_1cell_HeLa_UB_163_S2-H7_1_5174	UB_Passage02_plate02	430	1474	11	0.5	TRUE	11
431	1433E_HUMAN	10.1740721095725	20201126_TIMS04_Evo07_SA_ADB_1cell_HeLa_UB_164_S2-H8_1_5175	UB_Passage02_plate02	431	1474	10	0.545454545454545	TRUE	12
432	1433E_HUMAN	10.1754733188963	20201126_TIMS04_Evo07_SA_ADB_1cell_HeLa_UB_165_S2-H9_1_5176	UB_Passage02_plate02	432	1474	11	0.5	TRUE	11
433	1433E_HUMAN	10.60965366692	20201126_TIMS04_Evo07_SA_ADB_1cell_HeLa_UB_166_S2-H10_1_5177	UB_Passage02_plate02	433	1474	11	0.5	TRUE	11
434	1433E_HUMAN	10.3314081793606	20201126_TIMS04_Evo07_SA_ADB_1cell_HeLa_UB_167_S2-H11_1_5178	UB_Passage02_plate02	434	1474	11	0.5	TRUE	11
1	1433F_HUMAN	11.3202425934761	20201121_TIMS04_Evo07_SA_ADB_1cell_HeLa_G1_03_S4-B3_1_4799	G1	204	372	3	0.25	FALSE	1
2	1433F_HUMAN	11.0211028744179	20201121_TIMS04_Evo07_SA_ADB_1cell_HeLa_G1_04_S4-B4_1_4800	G1	205	372	2	0.5	TRUE	2
3	1433F_HUMAN	11.4782723746138	20201121_TIMS04_Evo07_SA_ADB_1cell_HeLa_G1_05_S4-B5_1_4801	G1	206	372	3	0.25	FALSE	1
4	1433F_HUMAN	11.8834219993667	20201121_TIMS04_Evo07_SA_ADB_1cell_HeLa_G1_06_S4-B6_1_4802	G1	207	372	3	0.25	FALSE	1
5	1433F_HUMAN	12.045097923209	20201121_TIMS04_Evo07_SA_ADB_1cell_HeLa_G1_07_S4-B7_1_4803	G1	208	372	4	0	FALSE	0
6	1433F_HUMAN	10.6561204879422	20201121_TIMS04_Evo07_SA_ADB_1cell_HeLa_G1_08_S4-B8_1_4804	G1	209	372	2	0.5	TRUE	2
7	1433F_HUMAN	9.58816743293455	20201121_TIMS04_Evo07_SA_ADB_1cell_HeLa_G1_09_S4-B9_1_4805	G1	210	372	1	0.75	TRUE	3
8	1433F_HUMAN	11.7256540315214	20201121_TIMS04_Evo07_SA_ADB_1cell_HeLa_G1_12_S4-B12_1_4808	G1	211	372	3	0.25	FALSE	1
9	1433F_HUMAN	11.7815909363292	20201121_TIMS04_Evo07_SA_ADB_1cell_HeLa_G1_15_S4-C3_1_4811	G1	212	372	3	0.25	FALSE	1
10	1433F_HUMAN	10.911996142997	20201121_TIMS04_Evo07_SA_ADB_1cell_HeLa_G1_16_S4-C4_1_4812	G1	213	372	2	0.5	TRUE	2
11	1433F_HUMAN	11.8732964097462	20201121_TIMS04_Evo07_SA_ADB_1cell_HeLa_G1_17_S4-C5_1_4813	G1	214	372	3	0.25	FALSE	1
12	1433F_HUMAN	10.832682688987	20201121_TIMS04_Evo07_SA_ADB_1cell_HeLa_G1_19_S4-C7_1_4815	G1	215	372	2	0.5	TRUE	2
13	1433F_HUMAN	9.27851996777835	20201121_TIMS04_Evo07_SA_ADB_1cell_HeLa_G1_21_S4-C9_1_4817	G1	216	372	1	0.75	TRUE	3
14	1433F_HUMAN	10.9004222729456	20201121_TIMS04_Evo07_SA_ADB_1cell_HeLa_G1_23_S4-C11_1_4819	G1	217	372	2	0.5	TRUE	2
15	1433F_HUMAN	11.7062768810138	20201121_TIMS04_Evo07_SA_ADB_1cell_HeLa_G1_24_S4-C12_1_4820	G1	218	372	3	0.25	FALSE	1
17	1433F_HUMAN	10.7994529482905	20201121_TIMS04_Evo07_SA_ADB_1cell_HeLa_G1_27_S4-D3_1_4823	G1	220	372	2	0.5	TRUE	2
18	1433F_HUMAN	11.8545099097372	20201121_TIMS04_Evo07_SA_ADB_1cell_HeLa_G1_28_S4-D4_1_4824	G1	221	372	3	0.25	FALSE	1
19	1433F_HUMAN	9.9909024590031	20201121_TIMS04_Evo07_SA_ADB_1cell_HeLa_G1_29_S4-D5_1_4825	G1	222	372	2	0.5	TRUE	2
20	1433F_HUMAN	12.0861484053133	20201121_TIMS04_Evo07_SA_ADB_1cell_HeLa_G1_30_S4-D6_1_4826	G1	223	372	3	0.25	FALSE	1
21	1433F_HUMAN	10.8731749218437	20201121_TIMS04_Evo07_SA_ADB_1cell_HeLa_G1_32_S4-D8_1_4828	G1	224	372	2	0.5	TRUE	2
22	1433F_HUMAN	11.4638809157742	20201121_TIMS04_Evo07_SA_ADB_1cell_HeLa_G1_33_S4-D9_1_4829	G1	225	372	3	0.25	FALSE	1
23	1433F_HUMAN	11.5063579259933	20201121_TIMS04_Evo07_SA_ADB_1cell_HeLa_G1_34_S4-D10_1_4830	G1	226	372	3	0.25	FALSE	1
24	1433F_HUMAN	9.45581072234154	20201121_TIMS04_Evo07_SA_ADB_1cell_HeLa_G1_35_S4-D11_1_4831	G1	227	372	1	0.75	TRUE	3
25	1433F_HUMAN	10.46993559755	20201121_TIMS04_Evo07_SA_ADB_1cell_HeLa_G1_36_S4-D12_1_4832	G1	228	372	2	0.5	TRUE	2
26	1433F_HUMAN	9.41294123332357	20201121_TIMS04_Evo07_SA_ADB_1cell_HeLa_G1_38_S4-E2_1_4834	G1	229	372	1	0.75	TRUE	3
27	1433F_HUMAN	10.9946646482235	20201121_TIMS04_Evo07_SA_ADB_1cell_HeLa_G1_39_S4-E3_1_4835	G1	230	372	2	0.5	TRUE	2
28	1433F_HUMAN	10.9740325904804	20201121_TIMS04_Evo07_SA_ADB_1cell_HeLa_G1_40_S4-E4_1_4836	G1	231	372	2	0.5	TRUE	2
29	1433F_HUMAN	10.6756155210858	20201121_TIMS04_Evo07_SA_ADB_1cell_HeLa_G1_41_S4-E5_1_4837	G1	232	372	2	0.5	TRUE	2
30	1433F_HUMAN	11.7982435985844	20201121_TIMS04_Evo07_SA_ADB_1cell_HeLa_G1_42_S4-E6_1_4838	G1	233	372	3	0.25	FALSE	1
31	1433F_HUMAN	11.3288462644254	20201121_TIMS04_Evo07_SA_ADB_1cell_HeLa_G1_43_S4-E7_1_4839	G1	234	372	3	0.25	FALSE	1
32	1433F_HUMAN	11.6855146557921	20201121_TIMS04_Evo07_SA_ADB_1cell_HeLa_G1_44_S4-E8_1_4840	G1	235	372	3	0.25	FALSE	1
33	1433F_HUMAN	10.9756562204777	20201121_TIMS04_Evo07_SA_ADB_1cell_HeLa_G1_46_S4-E10_1_4842	G1	236	372	2	0.5	TRUE	2
34	1433F_HUMAN	10.9192262842889	20201121_TIMS04_Evo07_SA_ADB_1cell_HeLa_G1_47_S4-E11_1_4843	G1	237	372	2	0.5	TRUE	2
35	1433F_HUMAN	11.5335174198003	20201121_TIMS04_Evo07_SA_ADB_1cell_HeLa_G1_48_S4-E12_1_4844	G1	238	372	3	0.25	FALSE	1
36	1433F_HUMAN	12.0623855720777	20201121_TIMS04_Evo07_SA_ADB_1cell_HeLa_G1_53_S4-F5_1_4849	G1	239	372	4	0	FALSE	0
37	1433F_HUMAN	11.6357123855241	20201121_TIMS04_Evo07_SA_ADB_1cell_HeLa_G1_54_S4-F6_1_4850	G1	240	372	3	0.25	FALSE	1
39	1433F_HUMAN	11.3217055076135	20201121_TIMS04_Evo07_SA_ADB_1cell_HeLa_G1_57_S4-F9_1_4853	G1	242	372	3	0.25	FALSE	1
40	1433F_HUMAN	10.8682432283375	20201121_TIMS04_Evo07_SA_ADB_1cell_HeLa_G1_60_S4-F12_1_4856	G1	243	372	2	0.5	TRUE	2
41	1433F_HUMAN	12.9041405554991	20201121_TIMS04_Evo07_SA_ADB_1cell_HeLa_G1_62_S4-G2_1_4858	G1	244	372	3	0.25	FALSE	1
42	1433F_HUMAN	11.9738203347408	20201121_TIMS04_Evo07_SA_ADB_1cell_HeLa_G1_64_S4-G4_1_4860	G1	245	372	3	0.25	FALSE	1
43	1433F_HUMAN	11.6813043533039	20201121_TIMS04_Evo07_SA_ADB_1cell_HeLa_G1_65_S4-G5_1_4861	G1	246	372	3	0.25	FALSE	1
44	1433F_HUMAN	10.3456398817364	20201121_TIMS04_Evo07_SA_ADB_1cell_HeLa_G1_68_S4-G8_1_4864	G1	247	372	2	0.5	TRUE	2
45	1433F_HUMAN	11.54047728711	20201121_TIMS04_Evo07_SA_ADB_1cell_HeLa_G1_70_S4-G10_1_4866	G1	248	372	3	0.25	FALSE	1
46	1433F_HUMAN	11.6365967095772	20201121_TIMS04_Evo07_SA_ADB_1cell_HeLa_G1_72_S4-G12_1_4868	G1	249	372	3	0.25	FALSE	1
47	1433F_HUMAN	10.9943370467211	20201121_TIMS04_Evo07_SA_ADB_1cell_HeLa_G1_76_S4-H4_1_4872	G1	250	372	2	0.5	TRUE	2
48	1433F_HUMAN	10.8530467640029	20201121_TIMS04_Evo07_SA_ADB_1cell_HeLa_G1_78_S4-H6_1_4874	G1	251	372	2	0.5	TRUE	2
49	1433F_HUMAN	11.2129179053589	20201121_TIMS04_Evo07_SA_ADB_1cell_HeLa_G1_80_S4-H8_1_4876	G1	252	372	3	0.25	FALSE	1
50	1433F_HUMAN	11.6981698497264	20201121_TIMS04_Evo07_SA_ADB_1cell_HeLa_G1_81_S4-H9_1_4877	G1	253	372	4	0	FALSE	0
51	1433F_HUMAN	9.32511834371293	20201121_TIMS04_Evo07_SA_ADB_1cell_HeLa_G1_82_S4-H10_1_4878	G1	254	372	1	0.75	TRUE	3
52	1433F_HUMAN	11.366988843414	20201121_TIMS04_Evo07_SA_ADB_1cell_HeLa_G1_83_S4-H11_1_4879	G1	255	372	3	0.25	FALSE	1
53	1433F_HUMAN	10.8927624757641	20201121_TIMS04_Evo07_SA_ADB_1cell_HeLa_G1_86_S5-B2_1_4894	G1	256	372	2	0.5	TRUE	2
54	1433F_HUMAN	9.32743309216879	20201121_TIMS04_Evo07_SA_ADB_1cell_HeLa_G1_87_S5-B3_1_4895	G1	257	372	1	0.75	TRUE	3
55	1433F_HUMAN	9.25730539093058	20201121_TIMS04_Evo07_SA_ADB_1cell_HeLa_G1_88_S5-B4_1_4896	G1	258	372	1	0.75	TRUE	3
56	1433F_HUMAN	11.0133995423501	20201121_TIMS04_Evo07_SA_ADB_1cell_HeLa_G1_90_S5-B6_1_4898	G1	259	372	2	0.5	TRUE	2
57	1433F_HUMAN	9.3209667667644	20201121_TIMS04_Evo07_SA_ADB_1cell_HeLa_G1_92_S5-B8_1_4900	G1	260	372	1	0.75	TRUE	3
58	1433F_HUMAN	9.10188319138792	20201121_TIMS04_Evo07_SA_ADB_1cell_HeLa_G1_93_S5-B9_1_4901	G1	261	372	1	0.75	TRUE	3
59	1433F_HUMAN	9.13290823210329	20201121_TIMS04_Evo07_SA_ADB_1cell_HeLa_G1_94_S5-B10_1_4902	G1	262	372	1	0.75	TRUE	3
60	1433F_HUMAN	9.17366075158997	20201121_TIMS04_Evo07_SA_ADB_1cell_HeLa_G1_95_S5-B11_1_4903	G1	263	372	1	0.75	TRUE	3
61	1433F_HUMAN	10.7374131511455	20201121_TIMS04_Evo07_SA_ADB_1cell_HeLa_G1_96_S5-B12_1_4904	G1	264	372	2	0.5	TRUE	2
62	1433F_HUMAN	8.9624179021379	20201121_TIMS04_Evo07_SA_ADB_1cell_HeLa_G1_98_S5-C2_1_4906	G1	265	372	1	0.75	TRUE	3
63	1433F_HUMAN	9.3504837367374	20201121_TIMS04_Evo07_SA_ADB_1cell_HeLa_G1_100_S5-C4_1_4908	G1	266	372	1	0.75	TRUE	3
64	1433F_HUMAN	11.1324444577832	20201121_TIMS04_Evo07_SA_ADB_1cell_HeLa_G1_102_S5-C6_1_4910	G1	267	372	2	0.5	TRUE	2
65	1433F_HUMAN	11.1528359999615	20201121_TIMS04_Evo07_SA_ADB_1cell_HeLa_G1_103_S5-C7_1_4911	G1	268	372	2	0.5	TRUE	2
66	1433F_HUMAN	11.1733883071195	20201121_TIMS04_Evo07_SA_ADB_1cell_HeLa_G1_104_S5-C8_1_4912	G1	269	372	2	0.5	TRUE	2
67	1433F_HUMAN	9.30292328086577	20201121_TIMS04_Evo07_SA_ADB_1cell_HeLa_G1_105_S5-C9_1_4913	G1	270	372	1	0.75	TRUE	3
68	1433F_HUMAN	10.8049045196502	20201121_TIMS04_Evo07_SA_ADB_1cell_HeLa_G1_106_S5-C10_1_4914	G1	271	372	2	0.5	TRUE	2
69	1433F_HUMAN	10.9936571433812	20201121_TIMS04_Evo07_SA_ADB_1cell_HeLa_G1_107_S5-C11_1_4915	G1	272	372	2	0.5	TRUE	2
70	1433F_HUMAN	11.6197826650076	20201121_TIMS04_Evo07_SA_ADB_1cell_HeLa_G1_108_S5-C12_1_4916	G1	273	372	3	0.25	FALSE	1
71	1433F_HUMAN	9.05253383771615	20201121_TIMS04_Evo07_SA_ADB_1cell_HeLa_G1_112_S5-D4_1_4920	G1	274	372	1	0.75	TRUE	3
72	1433F_HUMAN	9.09083550890585	20201121_TIMS04_Evo07_SA_ADB_1cell_HeLa_G1_113_S5-D5_1_4921	G1	275	372	1	0.75	TRUE	3
73	1433F_HUMAN	10.879265702921	20201121_TIMS04_Evo07_SA_ADB_1cell_HeLa_G1_114_S5-D6_1_4922	G1	276	372	2	0.5	TRUE	2
74	1433F_HUMAN	10.8492711151615	20201121_TIMS04_Evo07_SA_ADB_1cell_HeLa_G1_116_S5-D8_1_4924	G1	277	372	3	0.25	FALSE	1
75	1433F_HUMAN	11.0550660497287	20201121_TIMS04_Evo07_SA_ADB_1cell_HeLa_G1_118_S5-D10_1_4926	G1	278	372	2	0.5	TRUE	2
76	1433F_HUMAN	10.8801595854278	20201121_TIMS04_Evo07_SA_ADB_1cell_HeLa_G1_119_S5-D11_1_4927	G1	279	372	2	0.5	TRUE	2
77	1433F_HUMAN	9.48385559203189	20201121_TIMS04_Evo07_SA_ADB_1cell_HeLa_G1_129_S5-E9_1_4937	G1	280	372	1	0.75	TRUE	3
78	1433F_HUMAN	9.25643144237536	20201121_TIMS04_Evo07_SA_ADB_1cell_HeLa_G1_131_S5-E11_1_4939	G1	281	372	1	0.75	TRUE	3
79	1433F_HUMAN	9.28913111410495	20201121_TIMS04_Evo07_SA_ADB_1cell_HeLa_G1_132_S5-E12_1_4940	G1	282	372	1	0.75	TRUE	3
80	1433F_HUMAN	9.26353177360288	20201121_TIMS04_Evo07_SA_ADB_1cell_HeLa_G1_139_S5-F7_1_4947	G1	283	372	1	0.75	TRUE	3
81	1433F_HUMAN	9.11724896135848	20201121_TIMS04_Evo07_SA_ADB_1cell_HeLa_G1_140_S5-F8_1_4948	G1	284	372	1	0.75	TRUE	3
82	1433F_HUMAN	10.9071964523527	20201121_TIMS04_Evo07_SA_ADB_1cell_HeLa_G1_142_S5-F10_1_4950	G1	285	372	3	0.25	FALSE	1
83	1433F_HUMAN	9.13135592371356	20201121_TIMS04_Evo07_SA_ADB_1cell_HeLa_G1_143_S5-F11_1_4951	G1	286	372	1	0.75	TRUE	3
84	1433F_HUMAN	9.00464587726062	20201121_TIMS04_Evo07_SA_ADB_1cell_HeLa_G1_147_S5-G3_1_4955	G1	287	372	1	0.75	TRUE	3
85	1433F_HUMAN	10.9685160362462	20201121_TIMS04_Evo07_SA_ADB_1cell_HeLa_G1_151_S5-G7_1_4959	G1	288	372	2	0.5	TRUE	2
87	1433F_HUMAN	10.6529369678167	20201121_TIMS04_Evo07_SA_ADB_1cell_HeLa_G1_154_S5-G10_1_4962	G1	290	372	2	0.5	TRUE	2
88	1433F_HUMAN	9.26241018975495	20201121_TIMS04_Evo07_SA_ADB_1cell_HeLa_G1_155_S5-G11_1_4963	G1	291	372	1	0.75	TRUE	3
89	1433F_HUMAN	10.8422873219492	20201121_TIMS04_Evo07_SA_ADB_1cell_HeLa_G1_158_S5-H2_1_4966	G1	292	372	2	0.5	TRUE	2
90	1433F_HUMAN	9.18119431483759	20201121_TIMS04_Evo07_SA_ADB_1cell_HeLa_G1_161_S5-H5_1_4969	G1	293	372	1	0.75	TRUE	3
91	1433F_HUMAN	10.7308543554482	20201121_TIMS04_Evo07_SA_ADB_1cell_HeLa_G1_163_S5-H7_1_4971	G1	294	372	2	0.5	TRUE	2
92	1433F_HUMAN	9.32641584119008	20201121_TIMS04_Evo07_SA_ADB_1cell_HeLa_G1_164_S5-H8_1_4972	G1	295	372	1	0.75	TRUE	3
93	1433F_HUMAN	9.18048221387302	20201121_TIMS04_Evo07_SA_ADB_1cell_HeLa_G1_167_S5-H11_1_4975	G1	296	372	1	0.75	TRUE	3
94	1433F_HUMAN	12.0964388005971	20201010_TIMS04_Evo07_AnBr_1Cell_HeLa_TB_01_S3-B2_1_4005	G1-S	46	164	4	0	FALSE	0
95	1433F_HUMAN	12.0706058950855	20201010_TIMS04_Evo07_AnBr_1Cell_HeLa_TB_02_S3-B3_1_4006	G1-S	47	164	3	0.25	FALSE	1
96	1433F_HUMAN	11.4368688294093	20201010_TIMS04_Evo07_AnBr_1Cell_HeLa_TB_03_S3-B4_1_4007	G1-S	48	164	3	0.25	FALSE	1
97	1433F_HUMAN	12.4993822155519	20201010_TIMS04_Evo07_AnBr_1Cell_HeLa_TB_05_S3-B6_1_4009	G1-S	49	164	4	0	FALSE	0
98	1433F_HUMAN	12.0962755553957	20201010_TIMS04_Evo07_AnBr_1Cell_HeLa_TB_06_S3-B7_1_4010	G1-S	50	164	3	0.25	FALSE	1
99	1433F_HUMAN	12.2580376429523	20201010_TIMS04_Evo07_AnBr_1Cell_HeLa_TB_08_S3-B9_1_4012	G1-S	51	164	4	0	FALSE	0
100	1433F_HUMAN	11.2569878574811	20201010_TIMS04_Evo07_AnBr_1Cell_HeLa_TB_10_S3-B11_1_4014	G1-S	52	164	2	0.5	TRUE	2
101	1433F_HUMAN	12.3507915291247	20201010_TIMS04_Evo07_AnBr_1Cell_HeLa_TB_13_S3-C3_1_4018	G1-S	53	164	4	0	FALSE	0
102	1433F_HUMAN	11.7087092887639	20201010_TIMS04_Evo07_AnBr_1Cell_HeLa_TB_17_S3-C7_1_4022	G1-S	54	164	4	0	FALSE	0
103	1433F_HUMAN	12.3784865506758	20201010_TIMS04_Evo07_AnBr_1Cell_HeLa_TB_19_S3-C9_1_4024	G1-S	55	164	4	0	FALSE	0
104	1433F_HUMAN	11.7694511678559	20201010_TIMS04_Evo07_AnBr_1Cell_HeLa_TB_20_S3-C10_1_4025	G1-S	56	164	3	0.25	FALSE	1
105	1433F_HUMAN	11.7585232141986	20201010_TIMS04_Evo07_AnBr_1Cell_HeLa_TB_23_S3-D2_1_4029	G1-S	57	164	3	0.25	FALSE	1
106	1433F_HUMAN	11.998173904798	20201010_TIMS04_Evo07_AnBr_1Cell_HeLa_TB_25_S3-D4_1_4031	G1-S	58	164	3	0.25	FALSE	1
107	1433F_HUMAN	11.8666453681473	20201010_TIMS04_Evo07_AnBr_1Cell_HeLa_TB_26_S3-D5_1_4032	G1-S	59	164	4	0	FALSE	0
108	1433F_HUMAN	12.3668610480848	20201010_TIMS04_Evo07_AnBr_1Cell_HeLa_TB_29_S3-D8_1_4035	G1-S	60	164	4	0	FALSE	0
109	1433F_HUMAN	12.3060169558477	20201010_TIMS04_Evo07_AnBr_1Cell_HeLa_TB_33_S3-D12_1_4039	G1-S	61	164	4	0	FALSE	0
110	1433F_HUMAN	12.1364720163834	20201010_TIMS04_Evo07_AnBr_1Cell_HeLa_TB_34_S3-E2_1_4041	G1-S	62	164	4	0	FALSE	0
111	1433F_HUMAN	11.7501693503882	20201010_TIMS04_Evo07_AnBr_1Cell_HeLa_TB_35_S3-E3_1_4042	G1-S	63	164	3	0.25	FALSE	1
112	1433F_HUMAN	11.8274690858347	20201010_TIMS04_Evo07_AnBr_1Cell_HeLa_TB_38_S3-E6_1_4045	G1-S	64	164	3	0.25	FALSE	1
113	1433F_HUMAN	12.483993124113	20201010_TIMS04_Evo07_AnBr_1Cell_HeLa_TB_39_S3-E7_1_4046	G1-S	65	164	4	0	FALSE	0
114	1433F_HUMAN	12.2950631474886	20201010_TIMS04_Evo07_AnBr_1Cell_HeLa_TB_41_S3-E9_1_4048	G1-S	66	164	4	0	FALSE	0
115	1433F_HUMAN	10.8166299794728	20201010_TIMS04_Evo07_AnBr_1Cell_HeLa_TB_42_S3-E10_1_4049	G1-S	67	164	2	0.5	TRUE	2
116	1433F_HUMAN	12.1212698271153	20201010_TIMS04_Evo07_AnBr_1Cell_HeLa_TB_43_S3-E11_1_4050	G1-S	68	164	4	0	FALSE	0
117	1433F_HUMAN	12.0128523808436	20201010_TIMS04_Evo07_AnBr_1Cell_HeLa_TB_44_S3-E12_1_4051	G1-S	69	164	3	0.25	FALSE	1
118	1433F_HUMAN	12.2984903242745	20201010_TIMS04_Evo07_AnBr_1Cell_HeLa_TB_48_S3-F5_1_4056	G1-S	70	164	3	0.25	FALSE	1
119	1433F_HUMAN	11.9939653841734	20201010_TIMS04_Evo07_AnBr_1Cell_HeLa_TB_49_S3-F6_1_4057	G1-S	71	164	3	0.25	FALSE	1
120	1433F_HUMAN	12.4701721923912	20201010_TIMS04_Evo07_AnBr_1Cell_HeLa_TB_51_S3-F8_1_4059	G1-S	72	164	4	0	FALSE	0
121	1433F_HUMAN	12.1945841542644	20201010_TIMS04_Evo07_AnBr_1Cell_HeLa_TB_53_S3-F10_1_4061	G1-S	73	164	3	0.25	FALSE	1
122	1433F_HUMAN	12.456660236263	20201010_TIMS04_Evo07_AnBr_1Cell_HeLa_TB_55_S3-F12_1_4063	G1-S	74	164	4	0	FALSE	0
123	1433F_HUMAN	10.8424131808213	20201010_TIMS04_Evo07_AnBr_1Cell_HeLa_TB_56_S3-G2_1_4065	G1-S	75	164	2	0.5	TRUE	2
124	1433F_HUMAN	12.3522913747506	20201010_TIMS04_Evo07_AnBr_1Cell_HeLa_TB_57_S3-G3_1_4066	G1-S	76	164	4	0	FALSE	0
125	1433F_HUMAN	12.1608053593267	20201010_TIMS04_Evo07_AnBr_1Cell_HeLa_TB_58_S3-G4_1_4067	G1-S	77	164	3	0.25	FALSE	1
126	1433F_HUMAN	12.7158106795704	20201010_TIMS04_Evo07_AnBr_1Cell_HeLa_TB_62_S3-G8_1_4071	G1-S	78	164	4	0	FALSE	0
127	1433F_HUMAN	12.3735479011205	20201010_TIMS04_Evo07_AnBr_1Cell_HeLa_TB_63_S3-G9_1_4072	G1-S	79	164	4	0	FALSE	0
128	1433F_HUMAN	11.3917244531769	20201010_TIMS04_Evo07_AnBr_1Cell_HeLa_TB_64_S3-G10_1_4073	G1-S	80	164	4	0	FALSE	0
129	1433F_HUMAN	12.5155579943696	20201010_TIMS04_Evo07_AnBr_1Cell_HeLa_TB_65_S3-G11_1_4074	G1-S	81	164	4	0	FALSE	0
130	1433F_HUMAN	11.6715192804224	20201010_TIMS04_Evo07_AnBr_1Cell_HeLa_TB_67_S3-H2_1_4077	G1-S	82	164	3	0.25	FALSE	1
131	1433F_HUMAN	12.3442255746905	20201010_TIMS04_Evo07_AnBr_1Cell_HeLa_TB_70_S3-H5_1_4080	G1-S	83	164	3	0.25	FALSE	1
132	1433F_HUMAN	12.0354793377604	20201010_TIMS04_Evo07_AnBr_1Cell_HeLa_TB_73_S3-H8_1_4083	G1-S	84	164	3	0.25	FALSE	1
133	1433F_HUMAN	11.8400165563933	20201010_TIMS04_Evo07_AnBr_1Cell_HeLa_TB_76_S3-H11_1_4086	G1-S	85	164	3	0.25	FALSE	1
134	1433F_HUMAN	12.138116056576	20201010_TIMS04_Evo07_AnBr_1Cell_HeLa_TB_77_S3-H12_1_4087	G1-S	86	164	3	0.25	FALSE	1
135	1433F_HUMAN	11.5482412787107	20201113_TIMS04_Evo07_SA_ADB_1cell_HeLa_G2_02_S4-B2_1_4607	G2	152	208	3	0.25	FALSE	1
136	1433F_HUMAN	11.1177472190568	20201113_TIMS04_Evo07_SA_ADB_1cell_HeLa_G2_03_S4-B3_1_4608	G2	153	208	3	0.25	FALSE	1
137	1433F_HUMAN	11.8484214282177	20201113_TIMS04_Evo07_SA_ADB_1cell_HeLa_G2_05_S4-B5_1_4610	G2	154	208	3	0.25	FALSE	1
138	1433F_HUMAN	11.499125462228	20201113_TIMS04_Evo07_SA_ADB_1cell_HeLa_G2_09_S4-B9_1_4614	G2	155	208	3	0.25	FALSE	1
139	1433F_HUMAN	11.8539112284994	20201113_TIMS04_Evo07_SA_ADB_1cell_HeLa_G2_14_S4-C2_1_4619	G2	156	208	4	0	FALSE	0
140	1433F_HUMAN	11.4376721744012	20201113_TIMS04_Evo07_SA_ADB_1cell_HeLa_G2_16_S4-C4_1_4621	G2	157	208	3	0.25	FALSE	1
141	1433F_HUMAN	11.3723624253361	20201113_TIMS04_Evo07_SA_ADB_1cell_HeLa_G2_18_S4-C6_1_4623	G2	158	208	3	0.25	FALSE	1
142	1433F_HUMAN	11.5863057722964	20201113_TIMS04_Evo07_SA_ADB_1cell_HeLa_G2_21_S4-C9_1_4626	G2	159	208	3	0.25	FALSE	1
143	1433F_HUMAN	11.6255182621624	20201113_TIMS04_Evo07_SA_ADB_1cell_HeLa_G2_22_S4-C10_1_4627	G2	160	208	3	0.25	FALSE	1
144	1433F_HUMAN	11.8837688705693	20201113_TIMS04_Evo07_SA_ADB_1cell_HeLa_G2_23_S4-C11_1_4628	G2	161	208	3	0.25	FALSE	1
145	1433F_HUMAN	10.1685215294778	20201113_TIMS04_Evo07_SA_ADB_1cell_HeLa_G2_26_S4-D2_1_4631	G2	162	208	2	0.5	TRUE	2
146	1433F_HUMAN	11.632383534446	20201113_TIMS04_Evo07_SA_ADB_1cell_HeLa_G2_27_S4-D3_1_4632	G2	163	208	3	0.25	FALSE	1
147	1433F_HUMAN	9.51717021786646	20201113_TIMS04_Evo07_SA_ADB_1cell_HeLa_G2_29_S4-D5_1_4634	G2	164	208	1	0.75	TRUE	3
148	1433F_HUMAN	11.878948682755	20201113_TIMS04_Evo07_SA_ADB_1cell_HeLa_G2_30_S4-D6_1_4635	G2	165	208	4	0	FALSE	0
149	1433F_HUMAN	11.4963472654926	20201113_TIMS04_Evo07_SA_ADB_1cell_HeLa_G2_31_S4-D7_1_4636	G2	166	208	3	0.25	FALSE	1
150	1433F_HUMAN	11.1100944204538	20201113_TIMS04_Evo07_SA_ADB_1cell_HeLa_G2_35_S4-D11_1_4640	G2	167	208	2	0.5	TRUE	2
151	1433F_HUMAN	11.8649494200976	20201113_TIMS04_Evo07_SA_ADB_1cell_HeLa_G2_39_S4-E3_1_4644	G2	168	208	3	0.25	FALSE	1
152	1433F_HUMAN	11.6082385695721	20201113_TIMS04_Evo07_SA_ADB_1cell_HeLa_G2_40_S4-E4_1_4645	G2	169	208	3	0.25	FALSE	1
153	1433F_HUMAN	11.0590319562689	20201113_TIMS04_Evo07_SA_ADB_1cell_HeLa_G2_43_S4-E7_1_4648	G2	170	208	2	0.5	TRUE	2
154	1433F_HUMAN	11.1458894746007	20201113_TIMS04_Evo07_SA_ADB_1cell_HeLa_G2_46_S4-E10_1_4651	G2	171	208	3	0.25	FALSE	1
155	1433F_HUMAN	11.768378531314	20201113_TIMS04_Evo07_SA_ADB_1cell_HeLa_G2_50_S4-F2_1_4655	G2	172	208	3	0.25	FALSE	1
156	1433F_HUMAN	11.2762372813338	20201113_TIMS04_Evo07_SA_ADB_1cell_HeLa_G2_52_S4-F4_1_4657	G2	173	208	2	0.5	TRUE	2
157	1433F_HUMAN	11.7202990933682	20201113_TIMS04_Evo07_SA_ADB_1cell_HeLa_G2_54_S4-F6_1_4659	G2	174	208	3	0.25	FALSE	1
158	1433F_HUMAN	11.8152200455773	20201113_TIMS04_Evo07_SA_ADB_1cell_HeLa_G2_55_S4-F7_1_4660	G2	175	208	4	0	FALSE	0
159	1433F_HUMAN	11.6130725508895	20201113_TIMS04_Evo07_SA_ADB_1cell_HeLa_G2_57_S4-F9_1_4662	G2	176	208	3	0.25	FALSE	1
160	1433F_HUMAN	12.0454770472343	20201113_TIMS04_Evo07_SA_ADB_1cell_HeLa_G2_75_S1-B3_1_4704	G2	177	208	3	0.25	FALSE	1
161	1433F_HUMAN	12.0286349989108	20201113_TIMS04_Evo07_SA_ADB_1cell_HeLa_G2_76_S1-B4_1_4705	G2	178	208	3	0.25	FALSE	1
162	1433F_HUMAN	12.5846309286992	20201113_TIMS04_Evo07_SA_ADB_1cell_HeLa_G2_79_S1-B7_1_4708	G2	179	208	4	0	FALSE	0
163	1433F_HUMAN	12.019988642767	20201113_TIMS04_Evo07_SA_ADB_1cell_HeLa_G2_86_S1-C2_1_4715	G2	180	208	3	0.25	FALSE	1
164	1433F_HUMAN	12.0941003122013	20201113_TIMS04_Evo07_SA_ADB_1cell_HeLa_G2_90_S1-C6_1_4719	G2	181	208	3	0.25	FALSE	1
165	1433F_HUMAN	11.8107526701578	20201113_TIMS04_Evo07_SA_ADB_1cell_HeLa_G2_91_S1-C7_1_4720	G2	182	208	3	0.25	FALSE	1
166	1433F_HUMAN	11.7257641955386	20201113_TIMS04_Evo07_SA_ADB_1cell_HeLa_G2_92_S1-C8_1_4721	G2	183	208	3	0.25	FALSE	1
167	1433F_HUMAN	11.1000763875287	20201113_TIMS04_Evo07_SA_ADB_1cell_HeLa_G2_93_S1-C9_1_4722	G2	184	208	2	0.5	TRUE	2
168	1433F_HUMAN	12.0644191835975	20201113_TIMS04_Evo07_SA_ADB_1cell_HeLa_G2_95_S1-C11_1_4724	G2	185	208	3	0.25	FALSE	1
169	1433F_HUMAN	11.1993423022054	20201113_TIMS04_Evo07_SA_ADB_1cell_HeLa_G2_98_S1-D2_1_4727	G2	186	208	2	0.5	TRUE	2
171	1433F_HUMAN	11.8327948329978	20201113_TIMS04_Evo07_SA_ADB_1cell_HeLa_G2_102_S1-D6_1_4731	G2	188	208	3	0.25	FALSE	1
172	1433F_HUMAN	11.7998086146115	20201113_TIMS04_Evo07_SA_ADB_1cell_HeLa_G2_103_S1-D7_1_4732	G2	189	208	3	0.25	FALSE	1
173	1433F_HUMAN	11.2906904139185	20201113_TIMS04_Evo07_SA_ADB_1cell_HeLa_G2_107_S1-D11_1_4736	G2	190	208	3	0.25	FALSE	1
174	1433F_HUMAN	11.8488134624724	20201113_TIMS04_Evo07_SA_ADB_1cell_HeLa_G2_110_S1-E2_1_4739	G2	191	208	3	0.25	FALSE	1
175	1433F_HUMAN	11.8451726886604	20201113_TIMS04_Evo07_SA_ADB_1cell_HeLa_G2_112_S1-E4_1_4741	G2	192	208	3	0.25	FALSE	1
176	1433F_HUMAN	11.5717051201857	20201113_TIMS04_Evo07_SA_ADB_1cell_HeLa_G2_116_S1-E8_1_4745	G2	193	208	3	0.25	FALSE	1
177	1433F_HUMAN	11.9607394850878	20201113_TIMS04_Evo07_SA_ADB_1cell_HeLa_G2_118_S1-E10_1_4747	G2	194	208	3	0.25	FALSE	1
178	1433F_HUMAN	11.8407638405894	20201113_TIMS04_Evo07_SA_ADB_1cell_HeLa_G2_122_S1-F2_1_4751	G2	195	208	3	0.25	FALSE	1
179	1433F_HUMAN	12.0087429409036	20201113_TIMS04_Evo07_SA_ADB_1cell_HeLa_G2_124_S1-F4_1_4753	G2	196	208	4	0	FALSE	0
180	1433F_HUMAN	10.8246397319924	20201113_TIMS04_Evo07_SA_ADB_1cell_HeLa_G2_125_S1-F5_1_4754	G2	197	208	2	0.5	TRUE	2
181	1433F_HUMAN	11.7469917179665	20201113_TIMS04_Evo07_SA_ADB_1cell_HeLa_G2_134_S1-G2_1_4763	G2	198	208	3	0.25	FALSE	1
182	1433F_HUMAN	11.8181150222597	20201113_TIMS04_Evo07_SA_ADB_1cell_HeLa_G2_135_S1-G3_1_4764	G2	199	208	3	0.25	FALSE	1
183	1433F_HUMAN	12.1543791681923	20201113_TIMS04_Evo07_SA_ADB_1cell_HeLa_G2_136_S1-G4_1_4765	G2	200	208	4	0	FALSE	0
184	1433F_HUMAN	12.1680718747042	20201113_TIMS04_Evo07_SA_ADB_1cell_HeLa_G2_138_S1-G6_1_4767	G2	201	208	3	0.25	FALSE	1
185	1433F_HUMAN	11.954895480045	20201113_TIMS04_Evo07_SA_ADB_1cell_HeLa_G2_139_S1-G7_1_4768	G2	202	208	3	0.25	FALSE	1
186	1433F_HUMAN	11.9699825545608	20201113_TIMS04_Evo07_SA_ADB_1cell_HeLa_G2_142_S1-G10_1_4771	G2	203	208	3	0.25	FALSE	1
187	1433F_HUMAN	9.25705946509169	20201009_TIMS04_Evo07_AnBr_1Cell_HeLa_NB_01_S3-G2_1_3873	G2-M	1	180	1	0.75	TRUE	3
188	1433F_HUMAN	12.3176222040257	20201009_TIMS04_Evo07_AnBr_1Cell_HeLa_NB_02_S3-G3_1_3874	G2-M	2	180	3	0.25	FALSE	1
189	1433F_HUMAN	10.4409684249029	20201009_TIMS04_Evo07_AnBr_1Cell_HeLa_NB_03_S3-G4_1_3875	G2-M	3	180	2	0.5	TRUE	2
190	1433F_HUMAN	12.0999272632866	20201009_TIMS04_Evo07_AnBr_1Cell_HeLa_NB_04_S3-G5_1_3876	G2-M	4	180	3	0.25	FALSE	1
191	1433F_HUMAN	12.3041558625931	20201009_TIMS04_Evo07_AnBr_1Cell_HeLa_NB_05_S3-G6_1_3877	G2-M	5	180	3	0.25	FALSE	1
192	1433F_HUMAN	12.5672270750601	20201009_TIMS04_Evo07_AnBr_1Cell_HeLa_NB_06_S3-G7_1_3878	G2-M	6	180	4	0	FALSE	0
193	1433F_HUMAN	11.4892191728896	20201009_TIMS04_Evo07_AnBr_1Cell_HeLa_NB_10_S3-G11_1_3882	G2-M	7	180	3	0.25	FALSE	1
194	1433F_HUMAN	12.4323066591798	20201009_TIMS04_Evo07_AnBr_1Cell_HeLa_NB_11_S3-G12_1_3883	G2-M	8	180	3	0.25	FALSE	1
195	1433F_HUMAN	12.1944558267951	20201009_TIMS04_Evo07_AnBr_1Cell_HeLa_NB_15_S3-H5_1_3888	G2-M	9	180	3	0.25	FALSE	1
196	1433F_HUMAN	11.6041760159683	20201009_TIMS04_Evo07_AnBr_1Cell_HeLa_NB_17_S3-H7_1_3890	G2-M	10	180	3	0.25	FALSE	1
197	1433F_HUMAN	12.3346065254502	20201009_TIMS04_Evo07_AnBr_1Cell_HeLa_NB_18_S3-H8_1_3891	G2-M	11	180	3	0.25	FALSE	1
198	1433F_HUMAN	11.9823071357992	20201009_TIMS04_Evo07_AnBr_1Cell_HeLa_NB_21_S3-H11_1_3894	G2-M	12	180	3	0.25	FALSE	1
199	1433F_HUMAN	11.8172526285714	20201009_TIMS04_Evo07_AnBr_1Cell_HeLa_NB_22_S3-H12_1_3895	G2-M	13	180	3	0.25	FALSE	1
200	1433F_HUMAN	9.35816889846776	20201010_TIMS04_Evo07_AnBr_1Cell_HeLa_NB_01_S5-B2_1_3909	G2-M	14	180	1	0.75	TRUE	3
201	1433F_HUMAN	12.5017442798859	20201010_TIMS04_Evo07_AnBr_1Cell_HeLa_NB_03_S5-B4_1_3911	G2-M	15	180	4	0	FALSE	0
202	1433F_HUMAN	12.0117713626581	20201010_TIMS04_Evo07_AnBr_1Cell_HeLa_NB_05_S5-B6_1_3913	G2-M	16	180	4	0	FALSE	0
203	1433F_HUMAN	12.5884148638651	20201010_TIMS04_Evo07_AnBr_1Cell_HeLa_NB_06_S5-B7_1_3914	G2-M	17	180	3	0.25	FALSE	1
204	1433F_HUMAN	12.5272306437625	20201010_TIMS04_Evo07_AnBr_1Cell_HeLa_NB_07_S5-B8_1_3915	G2-M	18	180	3	0.25	FALSE	1
205	1433F_HUMAN	11.1969538449611	20201010_TIMS04_Evo07_AnBr_1Cell_HeLa_NB_08_S5-B9_1_3916	G2-M	19	180	2	0.5	TRUE	2
206	1433F_HUMAN	11.7161807583875	20201010_TIMS04_Evo07_AnBr_1Cell_HeLa_NB_09_S5-B10_1_3917	G2-M	20	180	3	0.25	FALSE	1
207	1433F_HUMAN	12.3585820141904	20201010_TIMS04_Evo07_AnBr_1Cell_HeLa_NB_12_S5-C2_1_3921	G2-M	21	180	4	0	FALSE	0
208	1433F_HUMAN	9.9511903851347	20201010_TIMS04_Evo07_AnBr_1Cell_HeLa_NB_13_S5-C3_1_3922	G2-M	22	180	2	0.5	TRUE	2
209	1433F_HUMAN	11.4144423104466	20201010_TIMS04_Evo07_AnBr_1Cell_HeLa_NB_14_S5-C4_1_3923	G2-M	23	180	3	0.25	FALSE	1
210	1433F_HUMAN	11.7927010160427	20201010_TIMS04_Evo07_AnBr_1Cell_HeLa_NB_15_S5-C5_1_3924	G2-M	24	180	3	0.25	FALSE	1
211	1433F_HUMAN	9.44951928336315	20201010_TIMS04_Evo07_AnBr_1Cell_HeLa_NB_16_S5-C6_1_3925	G2-M	25	180	1	0.75	TRUE	3
212	1433F_HUMAN	10.6467433921245	20201010_TIMS04_Evo07_AnBr_1Cell_HeLa_NB_17_S5-C7_1_3926	G2-M	26	180	2	0.5	TRUE	2
213	1433F_HUMAN	12.7105704926138	20201010_TIMS04_Evo07_AnBr_1Cell_HeLa_NB_18_S5-C8_1_3927	G2-M	27	180	3	0.25	FALSE	1
214	1433F_HUMAN	12.3699458311056	20201010_TIMS04_Evo07_AnBr_1Cell_HeLa_NB_19_S5-C9_1_3928	G2-M	28	180	3	0.25	FALSE	1
215	1433F_HUMAN	12.9233909877644	20201010_TIMS04_Evo07_AnBr_1Cell_HeLa_NB_21_S5-C11_1_3930	G2-M	29	180	3	0.25	FALSE	1
216	1433F_HUMAN	12.4208548162388	20201010_TIMS04_Evo07_AnBr_1Cell_HeLa_NB_23_S5-D2_1_3933	G2-M	30	180	3	0.25	FALSE	1
217	1433F_HUMAN	12.5768732814728	20201010_TIMS04_Evo07_AnBr_1Cell_HeLa_NB_27_S5-D6_1_3937	G2-M	31	180	4	0	FALSE	0
218	1433F_HUMAN	11.5591403857252	20201010_TIMS04_Evo07_AnBr_1Cell_HeLa_NB_28_S5-D7_1_3938	G2-M	32	180	3	0.25	FALSE	1
219	1433F_HUMAN	12.039585563964	20201010_TIMS04_Evo07_AnBr_1Cell_HeLa_NB_34_S5-E2_1_3945	G2-M	33	180	3	0.25	FALSE	1
220	1433F_HUMAN	10.8085914547611	20201010_TIMS04_Evo07_AnBr_1Cell_HeLa_NB_39_S5-E7_1_3950	G2-M	34	180	2	0.5	TRUE	2
221	1433F_HUMAN	12.2277059247945	20201010_TIMS04_Evo07_AnBr_1Cell_HeLa_NB_40_S5-E8_1_3951	G2-M	35	180	4	0	FALSE	0
222	1433F_HUMAN	10.6188497093255	20201010_TIMS04_Evo07_AnBr_1Cell_HeLa_NB_41_S5-E9_1_3952	G2-M	36	180	2	0.5	TRUE	2
223	1433F_HUMAN	10.7477915689974	20201010_TIMS04_Evo07_AnBr_1Cell_HeLa_NB_42_S5-E10_1_3953	G2-M	37	180	2	0.5	TRUE	2
224	1433F_HUMAN	11.7389300657993	20201010_TIMS04_Evo07_AnBr_1Cell_HeLa_NB_45_S5-F2_1_3957	G2-M	38	180	3	0.25	FALSE	1
225	1433F_HUMAN	12.222886976323	20201010_TIMS04_Evo07_AnBr_1Cell_HeLa_NB_51_S5-F8_1_3963	G2-M	39	180	3	0.25	FALSE	1
226	1433F_HUMAN	11.131558256831	20201010_TIMS04_Evo07_AnBr_1Cell_HeLa_NB_52_S5-F9_1_3964	G2-M	40	180	2	0.5	TRUE	2
227	1433F_HUMAN	9.4360114286842	20201010_TIMS04_Evo07_AnBr_1Cell_HeLa_NB_54_S5-F11_1_3966	G2-M	41	180	1	0.75	TRUE	3
228	1433F_HUMAN	11.7455340623703	20201010_TIMS04_Evo07_AnBr_1Cell_HeLa_NB_59_S5-G5_1_3972	G2-M	42	180	4	0	FALSE	0
229	1433F_HUMAN	10.1279350798154	20201010_TIMS04_Evo07_AnBr_1Cell_HeLa_NB_60_S5-G6_1_3973	G2-M	43	180	2	0.5	TRUE	2
230	1433F_HUMAN	8.85621898655553	20201010_TIMS04_Evo07_AnBr_1Cell_HeLa_NB_61_S5-G7_1_3974	G2-M	44	180	1	0.75	TRUE	3
231	1433F_HUMAN	12.5666031999219	20201010_TIMS04_Evo07_AnBr_1Cell_HeLa_NB_63_S5-G9_1_3976	G2-M	45	180	4	0	FALSE	0
232	1433F_HUMAN	11.7353670480545	20201010_TIMS04_Evo07_AnBr_1Cell_HeLa_UB_12_S3-B2_1_4101	UB_Passage01	87	260	3	0.25	FALSE	1
233	1433F_HUMAN	11.4492503535542	20201010_TIMS04_Evo07_AnBr_1Cell_HeLa_UB_13_S3-B3_1_4102	UB_Passage01	88	260	3	0.25	FALSE	1
234	1433F_HUMAN	12.0427656990201	20201010_TIMS04_Evo07_AnBr_1Cell_HeLa_UB_14_S3-B4_1_4103	UB_Passage01	89	260	3	0.25	FALSE	1
235	1433F_HUMAN	10.745639893101	20201010_TIMS04_Evo07_AnBr_1Cell_HeLa_UB_15_S3-B5_1_4104	UB_Passage01	90	260	2	0.5	TRUE	2
236	1433F_HUMAN	11.948694590584	20201010_TIMS04_Evo07_AnBr_1Cell_HeLa_UB_16_S3-B6_1_4105	UB_Passage01	91	260	3	0.25	FALSE	1
237	1433F_HUMAN	11.8181787065425	20201010_TIMS04_Evo07_AnBr_1Cell_HeLa_UB_17_S3-B7_1_4106	UB_Passage01	92	260	4	0	FALSE	0
238	1433F_HUMAN	11.5639452302318	20201010_TIMS04_Evo07_AnBr_1Cell_HeLa_UB_18_S3-B8_1_4107	UB_Passage01	93	260	3	0.25	FALSE	1
239	1433F_HUMAN	11.7971346371562	20201010_TIMS04_Evo07_AnBr_1Cell_HeLa_UB_19_S3-B9_1_4108	UB_Passage01	94	260	3	0.25	FALSE	1
240	1433F_HUMAN	10.7093354383893	20201010_TIMS04_Evo07_AnBr_1Cell_HeLa_UB_20_S3-B10_1_4109	UB_Passage01	95	260	2	0.5	TRUE	2
241	1433F_HUMAN	11.2784130733824	20201010_TIMS04_Evo07_AnBr_1Cell_HeLa_UB_21_S3-B11_1_4110	UB_Passage01	96	260	2	0.5	TRUE	2
242	1433F_HUMAN	10.8525040504251	20201010_TIMS04_Evo07_AnBr_1Cell_HeLa_UB_23_S3-C2_1_4113	UB_Passage01	97	260	2	0.5	TRUE	2
243	1433F_HUMAN	11.3731136604277	20201010_TIMS04_Evo07_AnBr_1Cell_HeLa_UB_24_S3-C3_1_4114	UB_Passage01	98	260	3	0.25	FALSE	1
244	1433F_HUMAN	12.3993262226921	20201010_TIMS04_Evo07_AnBr_1Cell_HeLa_UB_25_S3-C4_1_4115	UB_Passage01	99	260	4	0	FALSE	0
245	1433F_HUMAN	11.531110950576	20201010_TIMS04_Evo07_AnBr_1Cell_HeLa_UB_26_S3-C5_1_4116	UB_Passage01	100	260	3	0.25	FALSE	1
246	1433F_HUMAN	11.2120018752541	20201010_TIMS04_Evo07_AnBr_1Cell_HeLa_UB_27_S3-C6_1_4117	UB_Passage01	101	260	3	0.25	FALSE	1
247	1433F_HUMAN	11.4332123707826	20201010_TIMS04_Evo07_AnBr_1Cell_HeLa_UB_28_S3-C7_1_4118	UB_Passage01	102	260	3	0.25	FALSE	1
248	1433F_HUMAN	11.8194304160937	20201010_TIMS04_Evo07_AnBr_1Cell_HeLa_UB_29_S3-C8_1_4119	UB_Passage01	103	260	3	0.25	FALSE	1
249	1433F_HUMAN	11.6699718811197	20201010_TIMS04_Evo07_AnBr_1Cell_HeLa_UB_30_S3-C9_1_4120	UB_Passage01	104	260	3	0.25	FALSE	1
250	1433F_HUMAN	11.1575390804623	20201010_TIMS04_Evo07_AnBr_1Cell_HeLa_UB_32_S3-C11_1_4122	UB_Passage01	105	260	2	0.5	TRUE	2
251	1433F_HUMAN	11.8008703124116	20201010_TIMS04_Evo07_AnBr_1Cell_HeLa_UB_34_S3-D2_1_4125	UB_Passage01	106	260	3	0.25	FALSE	1
252	1433F_HUMAN	11.2453844885466	20201010_TIMS04_Evo07_AnBr_1Cell_HeLa_UB_35_S3-D3_1_4126	UB_Passage01	107	260	3	0.25	FALSE	1
253	1433F_HUMAN	11.9639841194138	20201010_TIMS04_Evo07_AnBr_1Cell_HeLa_UB_36_S3-D4_1_4127	UB_Passage01	108	260	3	0.25	FALSE	1
254	1433F_HUMAN	10.4944323549538	20201010_TIMS04_Evo07_AnBr_1Cell_HeLa_UB_37_S3-D5_1_4128	UB_Passage01	109	260	2	0.5	TRUE	2
255	1433F_HUMAN	11.7175250147743	20201010_TIMS04_Evo07_AnBr_1Cell_HeLa_UB_38_S3-D6_1_4129	UB_Passage01	110	260	3	0.25	FALSE	1
256	1433F_HUMAN	11.8031922412322	20201010_TIMS04_Evo07_AnBr_1Cell_HeLa_UB_40_S3-D8_1_4131	UB_Passage01	111	260	3	0.25	FALSE	1
257	1433F_HUMAN	10.6176777899782	20201010_TIMS04_Evo07_AnBr_1Cell_HeLa_UB_41_S3-D9_1_4132	UB_Passage01	112	260	2	0.5	TRUE	2
258	1433F_HUMAN	11.8943193928386	20201010_TIMS04_Evo07_AnBr_1Cell_HeLa_UB_42_S3-D10_1_4133	UB_Passage01	113	260	3	0.25	FALSE	1
259	1433F_HUMAN	12.0418375804016	20201010_TIMS04_Evo07_AnBr_1Cell_HeLa_UB_43_S3-D11_1_4134	UB_Passage01	114	260	3	0.25	FALSE	1
260	1433F_HUMAN	11.9032800335997	20201010_TIMS04_Evo07_AnBr_1Cell_HeLa_UB_45_S3-E2_1_4137	UB_Passage01	115	260	4	0	FALSE	0
261	1433F_HUMAN	12.2691798628961	20201010_TIMS04_Evo07_AnBr_1Cell_HeLa_UB_46_S3-E3_1_4138	UB_Passage01	116	260	3	0.25	FALSE	1
262	1433F_HUMAN	11.6619665903751	20201010_TIMS04_Evo07_AnBr_1Cell_HeLa_UB_47_S3-E4_1_4139	UB_Passage01	117	260	3	0.25	FALSE	1
263	1433F_HUMAN	11.6807865096269	20201010_TIMS04_Evo07_AnBr_1Cell_HeLa_UB_48_S3-E5_1_4140	UB_Passage01	118	260	3	0.25	FALSE	1
264	1433F_HUMAN	10.4348681405279	20201010_TIMS04_Evo07_AnBr_1Cell_HeLa_UB_49_S3-E6_1_4141	UB_Passage01	119	260	2	0.5	TRUE	2
265	1433F_HUMAN	11.8930980987854	20201010_TIMS04_Evo07_AnBr_1Cell_HeLa_UB_50_S3-E7_1_4142	UB_Passage01	120	260	3	0.25	FALSE	1
266	1433F_HUMAN	11.49678116559	20201010_TIMS04_Evo07_AnBr_1Cell_HeLa_UB_51_S3-E8_1_4143	UB_Passage01	121	260	3	0.25	FALSE	1
267	1433F_HUMAN	12.1465901242674	20201010_TIMS04_Evo07_AnBr_1Cell_HeLa_UB_52_S3-E9_1_4144	UB_Passage01	122	260	3	0.25	FALSE	1
268	1433F_HUMAN	11.261245113889	20201010_TIMS04_Evo07_AnBr_1Cell_HeLa_UB_53_S3-E10_1_4145	UB_Passage01	123	260	3	0.25	FALSE	1
269	1433F_HUMAN	11.6141244959058	20201010_TIMS04_Evo07_AnBr_1Cell_HeLa_UB_54_S3-E11_1_4146	UB_Passage01	124	260	3	0.25	FALSE	1
270	1433F_HUMAN	11.8997407792961	20201010_TIMS04_Evo07_AnBr_1Cell_HeLa_UB_56_S3-F2_1_4149	UB_Passage01	125	260	3	0.25	FALSE	1
271	1433F_HUMAN	10.676127635667	20201010_TIMS04_Evo07_AnBr_1Cell_HeLa_UB_57_S3-F3_1_4150	UB_Passage01	126	260	2	0.5	TRUE	2
272	1433F_HUMAN	12.2637406136268	20201010_TIMS04_Evo07_AnBr_1Cell_HeLa_UB_58_S3-F4_1_4151	UB_Passage01	127	260	3	0.25	FALSE	1
273	1433F_HUMAN	11.8183642391989	20201010_TIMS04_Evo07_AnBr_1Cell_HeLa_UB_59_S3-F5_1_4152	UB_Passage01	128	260	3	0.25	FALSE	1
274	1433F_HUMAN	11.8459909141449	20201010_TIMS04_Evo07_AnBr_1Cell_HeLa_UB_60_S3-F6_1_4153	UB_Passage01	129	260	3	0.25	FALSE	1
275	1433F_HUMAN	10.955041798398	20201010_TIMS04_Evo07_AnBr_1Cell_HeLa_UB_61_S3-F7_1_4154	UB_Passage01	130	260	2	0.5	TRUE	2
276	1433F_HUMAN	11.2915830805301	20201010_TIMS04_Evo07_AnBr_1Cell_HeLa_UB_63_S3-F9_1_4156	UB_Passage01	131	260	3	0.25	FALSE	1
277	1433F_HUMAN	11.5872428493567	20201010_TIMS04_Evo07_AnBr_1Cell_HeLa_UB_64_S3-F10_1_4157	UB_Passage01	132	260	3	0.25	FALSE	1
278	1433F_HUMAN	10.5401698588233	20201010_TIMS04_Evo07_AnBr_1Cell_HeLa_UB_65_S3-F11_1_4158	UB_Passage01	133	260	2	0.5	TRUE	2
279	1433F_HUMAN	11.7009255388314	20201010_TIMS04_Evo07_AnBr_1Cell_HeLa_UB_67_S3-G2_1_4161	UB_Passage01	134	260	3	0.25	FALSE	1
280	1433F_HUMAN	11.5378419627266	20201010_TIMS04_Evo07_AnBr_1Cell_HeLa_UB_68_S3-G3_1_4162	UB_Passage01	135	260	3	0.25	FALSE	1
281	1433F_HUMAN	11.4683973125066	20201010_TIMS04_Evo07_AnBr_1Cell_HeLa_UB_69_S3-G4_1_4163	UB_Passage01	136	260	3	0.25	FALSE	1
282	1433F_HUMAN	10.1890580773725	20201010_TIMS04_Evo07_AnBr_1Cell_HeLa_UB_70_S3-G5_1_4164	UB_Passage01	137	260	2	0.5	TRUE	2
283	1433F_HUMAN	11.3434130452436	20201010_TIMS04_Evo07_AnBr_1Cell_HeLa_UB_71_S3-G6_1_4165	UB_Passage01	138	260	2	0.5	TRUE	2
284	1433F_HUMAN	11.1818113248918	20201010_TIMS04_Evo07_AnBr_1Cell_HeLa_UB_72_S3-G7_1_4166	UB_Passage01	139	260	2	0.5	TRUE	2
285	1433F_HUMAN	10.5840948601998	20201010_TIMS04_Evo07_AnBr_1Cell_HeLa_UB_73_S3-G8_1_4167	UB_Passage01	140	260	2	0.5	TRUE	2
286	1433F_HUMAN	12.152459092782	20201010_TIMS04_Evo07_AnBr_1Cell_HeLa_UB_74_S3-G9_1_4168	UB_Passage01	141	260	3	0.25	FALSE	1
287	1433F_HUMAN	10.6715460928803	20201010_TIMS04_Evo07_AnBr_1Cell_HeLa_UB_75_S3-G10_1_4169	UB_Passage01	142	260	2	0.5	TRUE	2
288	1433F_HUMAN	10.7753288113265	20201010_TIMS04_Evo07_AnBr_1Cell_HeLa_UB_78_S3-H2_1_4173	UB_Passage01	143	260	2	0.5	TRUE	2
289	1433F_HUMAN	11.8340313719153	20201010_TIMS04_Evo07_AnBr_1Cell_HeLa_UB_79_S3-H3_1_4174	UB_Passage01	144	260	3	0.25	FALSE	1
290	1433F_HUMAN	10.3997573863576	20201010_TIMS04_Evo07_AnBr_1Cell_HeLa_UB_80_S3-H4_1_4175	UB_Passage01	145	260	2	0.5	TRUE	2
291	1433F_HUMAN	11.2437936314329	20201010_TIMS04_Evo07_AnBr_1Cell_HeLa_UB_81_S3-H5_1_4176	UB_Passage01	146	260	3	0.25	FALSE	1
292	1433F_HUMAN	11.9728520299914	20201010_TIMS04_Evo07_AnBr_1Cell_HeLa_UB_82_S3-H6_1_4177	UB_Passage01	147	260	3	0.25	FALSE	1
293	1433F_HUMAN	12.0019912860405	20201010_TIMS04_Evo07_AnBr_1Cell_HeLa_UB_84_S3-H8_1_4179	UB_Passage01	148	260	3	0.25	FALSE	1
294	1433F_HUMAN	10.7367703170443	20201010_TIMS04_Evo07_AnBr_1Cell_HeLa_UB_85_S3-H9_1_4180	UB_Passage01	149	260	2	0.5	TRUE	2
295	1433F_HUMAN	11.1076704373703	20201010_TIMS04_Evo07_AnBr_1Cell_HeLa_UB_86_S3-H10_1_4181	UB_Passage01	150	260	2	0.5	TRUE	2
296	1433F_HUMAN	10.8851207822076	20201010_TIMS04_Evo07_AnBr_1Cell_HeLa_UB_87_S3-H11_1_4182	UB_Passage01	151	260	2	0.5	TRUE	2
297	1433F_HUMAN	9.39549603236216	20201126_TIMS04_Evo07_SA_ADB_1cell_HeLa_UB_02_S1-B2_1_4990	UB_Passage02_plate01	297	284	1	0.75	TRUE	3
298	1433F_HUMAN	9.1766226323121	20201126_TIMS04_Evo07_SA_ADB_1cell_HeLa_UB_03_S1-B3_1_4991	UB_Passage02_plate01	298	284	1	0.75	TRUE	3
299	1433F_HUMAN	10.9190991202808	20201126_TIMS04_Evo07_SA_ADB_1cell_HeLa_UB_04_S1-B4_1_4992	UB_Passage02_plate01	299	284	2	0.5	TRUE	2
300	1433F_HUMAN	9.27683090053932	20201126_TIMS04_Evo07_SA_ADB_1cell_HeLa_UB_05_S1-B5_1_4993	UB_Passage02_plate01	300	284	1	0.75	TRUE	3
301	1433F_HUMAN	11.1022918383885	20201126_TIMS04_Evo07_SA_ADB_1cell_HeLa_UB_06_S1-B6_1_4994	UB_Passage02_plate01	301	284	2	0.5	TRUE	2
302	1433F_HUMAN	9.20639385217397	20201126_TIMS04_Evo07_SA_ADB_1cell_HeLa_UB_07_S1-B7_1_4995	UB_Passage02_plate01	302	284	1	0.75	TRUE	3
303	1433F_HUMAN	9.27156542102866	20201126_TIMS04_Evo07_SA_ADB_1cell_HeLa_UB_08_S1-B8_1_4996	UB_Passage02_plate01	303	284	1	0.75	TRUE	3
304	1433F_HUMAN	9.23036857126302	20201126_TIMS04_Evo07_SA_ADB_1cell_HeLa_UB_09_S1-B9_1_4997	UB_Passage02_plate01	304	284	1	0.75	TRUE	3
305	1433F_HUMAN	8.79620918678882	20201126_TIMS04_Evo07_SA_ADB_1cell_HeLa_UB_10_S1-B10_1_4998	UB_Passage02_plate01	305	284	1	0.75	TRUE	3
306	1433F_HUMAN	9.31559249661789	20201126_TIMS04_Evo07_SA_ADB_1cell_HeLa_UB_11_S1-B11_1_4999	UB_Passage02_plate01	306	284	1	0.75	TRUE	3
307	1433F_HUMAN	9.29922615419014	20201126_TIMS04_Evo07_SA_ADB_1cell_HeLa_UB_12_S1-B12_1_5000	UB_Passage02_plate01	307	284	1	0.75	TRUE	3
308	1433F_HUMAN	11.2692828202187	20201126_TIMS04_Evo07_SA_ADB_1cell_HeLa_UB_14_S1-C2_1_5002	UB_Passage02_plate01	308	284	3	0.25	FALSE	1
310	1433F_HUMAN	9.03008007526976	20201126_TIMS04_Evo07_SA_ADB_1cell_HeLa_UB_16_S1-C4_1_5004	UB_Passage02_plate01	310	284	1	0.75	TRUE	3
311	1433F_HUMAN	11.1840416694157	20201126_TIMS04_Evo07_SA_ADB_1cell_HeLa_UB_17_S1-C5_1_5005	UB_Passage02_plate01	311	284	3	0.25	FALSE	1
312	1433F_HUMAN	10.5181656110608	20201126_TIMS04_Evo07_SA_ADB_1cell_HeLa_UB_18_S1-C6_1_5006	UB_Passage02_plate01	312	284	2	0.5	TRUE	2
313	1433F_HUMAN	10.6026629538784	20201126_TIMS04_Evo07_SA_ADB_1cell_HeLa_UB_19_S1-C7_1_5007	UB_Passage02_plate01	313	284	2	0.5	TRUE	2
314	1433F_HUMAN	9.21450787357271	20201126_TIMS04_Evo07_SA_ADB_1cell_HeLa_UB_20_S1-C8_1_5008	UB_Passage02_plate01	314	284	1	0.75	TRUE	3
315	1433F_HUMAN	10.7403585464669	20201126_TIMS04_Evo07_SA_ADB_1cell_HeLa_UB_21_S1-C9_1_5009	UB_Passage02_plate01	315	284	2	0.5	TRUE	2
316	1433F_HUMAN	10.700897781869	20201126_TIMS04_Evo07_SA_ADB_1cell_HeLa_UB_22_S1-C10_1_5010	UB_Passage02_plate01	316	284	2	0.5	TRUE	2
317	1433F_HUMAN	9.14502020868951	20201126_TIMS04_Evo07_SA_ADB_1cell_HeLa_UB_23_S1-C11_1_5011	UB_Passage02_plate01	317	284	1	0.75	TRUE	3
318	1433F_HUMAN	10.9353228464093	20201126_TIMS04_Evo07_SA_ADB_1cell_HeLa_UB_24_S1-C12_1_5012	UB_Passage02_plate01	318	284	2	0.5	TRUE	2
319	1433F_HUMAN	8.99731561907764	20201126_TIMS04_Evo07_SA_ADB_1cell_HeLa_UB_26_S1-D2_1_5014	UB_Passage02_plate01	319	284	1	0.75	TRUE	3
320	1433F_HUMAN	9.3004468309751	20201126_TIMS04_Evo07_SA_ADB_1cell_HeLa_UB_27_S1-D3_1_5015	UB_Passage02_plate01	320	284	1	0.75	TRUE	3
321	1433F_HUMAN	10.8279245231001	20201126_TIMS04_Evo07_SA_ADB_1cell_HeLa_UB_28_S1-D4_1_5016	UB_Passage02_plate01	321	284	2	0.5	TRUE	2
322	1433F_HUMAN	8.98268924094833	20201126_TIMS04_Evo07_SA_ADB_1cell_HeLa_UB_30_S1-D6_1_5018	UB_Passage02_plate01	322	284	1	0.75	TRUE	3
323	1433F_HUMAN	10.633148192093	20201126_TIMS04_Evo07_SA_ADB_1cell_HeLa_UB_31_S1-D7_1_5019	UB_Passage02_plate01	323	284	2	0.5	TRUE	2
324	1433F_HUMAN	10.7096538644857	20201126_TIMS04_Evo07_SA_ADB_1cell_HeLa_UB_32_S1-D8_1_5020	UB_Passage02_plate01	324	284	2	0.5	TRUE	2
325	1433F_HUMAN	10.7102737359468	20201126_TIMS04_Evo07_SA_ADB_1cell_HeLa_UB_33_S1-D9_1_5021	UB_Passage02_plate01	325	284	2	0.5	TRUE	2
326	1433F_HUMAN	10.8291179531706	20201126_TIMS04_Evo07_SA_ADB_1cell_HeLa_UB_34_S1-D10_1_5022	UB_Passage02_plate01	326	284	2	0.5	TRUE	2
327	1433F_HUMAN	9.37233096542161	20201126_TIMS04_Evo07_SA_ADB_1cell_HeLa_UB_35_S1-D11_1_5023	UB_Passage02_plate01	327	284	1	0.75	TRUE	3
328	1433F_HUMAN	9.20091387348027	20201126_TIMS04_Evo07_SA_ADB_1cell_HeLa_UB_36_S1-D12_1_5024	UB_Passage02_plate01	328	284	1	0.75	TRUE	3
329	1433F_HUMAN	10.6798068687569	20201126_TIMS04_Evo07_SA_ADB_1cell_HeLa_UB_38_S1-E2_1_5026	UB_Passage02_plate01	329	284	2	0.5	TRUE	2
330	1433F_HUMAN	8.87788970413407	20201126_TIMS04_Evo07_SA_ADB_1cell_HeLa_UB_39_S1-E3_1_5027	UB_Passage02_plate01	330	284	1	0.75	TRUE	3
331	1433F_HUMAN	10.8354919068825	20201126_TIMS04_Evo07_SA_ADB_1cell_HeLa_UB_40_S1-E4_1_5028	UB_Passage02_plate01	331	284	2	0.5	TRUE	2
332	1433F_HUMAN	10.6137002638967	20201126_TIMS04_Evo07_SA_ADB_1cell_HeLa_UB_41_S1-E5_1_5029	UB_Passage02_plate01	332	284	2	0.5	TRUE	2
333	1433F_HUMAN	9.41635831540657	20201126_TIMS04_Evo07_SA_ADB_1cell_HeLa_UB_42_S1-E6_1_5030	UB_Passage02_plate01	333	284	1	0.75	TRUE	3
334	1433F_HUMAN	9.23735703648563	20201126_TIMS04_Evo07_SA_ADB_1cell_HeLa_UB_43_S1-E7_1_5031	UB_Passage02_plate01	334	284	1	0.75	TRUE	3
335	1433F_HUMAN	10.8246648521481	20201126_TIMS04_Evo07_SA_ADB_1cell_HeLa_UB_46_S1-E10_1_5034	UB_Passage02_plate01	335	284	2	0.5	TRUE	2
336	1433F_HUMAN	9.21451396463061	20201126_TIMS04_Evo07_SA_ADB_1cell_HeLa_UB_47_S1-E11_1_5035	UB_Passage02_plate01	336	284	1	0.75	TRUE	3
337	1433F_HUMAN	9.05029068843916	20201126_TIMS04_Evo07_SA_ADB_1cell_HeLa_UB_48_S1-E12_1_5036	UB_Passage02_plate01	337	284	1	0.75	TRUE	3
338	1433F_HUMAN	10.8244880768462	20201126_TIMS04_Evo07_SA_ADB_1cell_HeLa_UB_50_S1-F2_1_5038	UB_Passage02_plate01	338	284	2	0.5	TRUE	2
339	1433F_HUMAN	10.7550538837776	20201126_TIMS04_Evo07_SA_ADB_1cell_HeLa_UB_52_S1-F4_1_5057	UB_Passage02_plate01	339	284	2	0.5	TRUE	2
340	1433F_HUMAN	11.5171298387615	20201126_TIMS04_Evo07_SA_ADB_1cell_HeLa_UB_53_S1-F5_1_5058	UB_Passage02_plate01	340	284	3	0.25	FALSE	1
341	1433F_HUMAN	11.6267960041424	20201126_TIMS04_Evo07_SA_ADB_1cell_HeLa_UB_54_S1-F6_1_5059	UB_Passage02_plate01	341	284	3	0.25	FALSE	1
342	1433F_HUMAN	11.2455607270221	20201126_TIMS04_Evo07_SA_ADB_1cell_HeLa_UB_55_S1-F7_1_5060	UB_Passage02_plate01	342	284	3	0.25	FALSE	1
343	1433F_HUMAN	11.9662651125053	20201126_TIMS04_Evo07_SA_ADB_1cell_HeLa_UB_56_S1-F8_1_5061	UB_Passage02_plate01	343	284	3	0.25	FALSE	1
344	1433F_HUMAN	9.2490861537356	20201126_TIMS04_Evo07_SA_ADB_1cell_HeLa_UB_57_S1-F9_1_5062	UB_Passage02_plate01	344	284	1	0.75	TRUE	3
345	1433F_HUMAN	10.8271161501544	20201126_TIMS04_Evo07_SA_ADB_1cell_HeLa_UB_58_S1-F10_1_5063	UB_Passage02_plate01	345	284	2	0.5	TRUE	2
346	1433F_HUMAN	11.0217577927017	20201126_TIMS04_Evo07_SA_ADB_1cell_HeLa_UB_59_S1-F11_1_5064	UB_Passage02_plate01	346	284	3	0.25	FALSE	1
347	1433F_HUMAN	10.4362271763429	20201126_TIMS04_Evo07_SA_ADB_1cell_HeLa_UB_60_S1-F12_1_5065	UB_Passage02_plate01	347	284	2	0.5	TRUE	2
348	1433F_HUMAN	8.98999142090266	20201126_TIMS04_Evo07_SA_ADB_1cell_HeLa_UB_62_S1-G2_1_5067	UB_Passage02_plate01	348	284	1	0.75	TRUE	3
349	1433F_HUMAN	11.5445782721079	20201126_TIMS04_Evo07_SA_ADB_1cell_HeLa_UB_63_S1-G3_1_5068	UB_Passage02_plate01	349	284	3	0.25	FALSE	1
350	1433F_HUMAN	11.3452938345098	20201126_TIMS04_Evo07_SA_ADB_1cell_HeLa_UB_65_S1-G5_1_5070	UB_Passage02_plate01	350	284	3	0.25	FALSE	1
351	1433F_HUMAN	10.1290616488207	20201126_TIMS04_Evo07_SA_ADB_1cell_HeLa_UB_66_S1-G6_1_5071	UB_Passage02_plate01	351	284	2	0.5	TRUE	2
352	1433F_HUMAN	11.7138758425134	20201126_TIMS04_Evo07_SA_ADB_1cell_HeLa_UB_67_S1-G7_1_5072	UB_Passage02_plate01	352	284	3	0.25	FALSE	1
353	1433F_HUMAN	10.5848221587561	20201126_TIMS04_Evo07_SA_ADB_1cell_HeLa_UB_68_S1-G8_1_5073	UB_Passage02_plate01	353	284	2	0.5	TRUE	2
354	1433F_HUMAN	11.3083103780724	20201126_TIMS04_Evo07_SA_ADB_1cell_HeLa_UB_69_S1-G9_1_5074	UB_Passage02_plate01	354	284	3	0.25	FALSE	1
355	1433F_HUMAN	10.8655658272231	20201126_TIMS04_Evo07_SA_ADB_1cell_HeLa_UB_70_S1-G10_1_5075	UB_Passage02_plate01	355	284	2	0.5	TRUE	2
356	1433F_HUMAN	8.81957156790305	20201126_TIMS04_Evo07_SA_ADB_1cell_HeLa_UB_72_S1-G12_1_5077	UB_Passage02_plate01	356	284	1	0.75	TRUE	3
357	1433F_HUMAN	10.8464000639723	20201126_TIMS04_Evo07_SA_ADB_1cell_HeLa_UB_74_S1-H2_1_5079	UB_Passage02_plate01	357	284	2	0.5	TRUE	2
358	1433F_HUMAN	10.2691346501256	20201126_TIMS04_Evo07_SA_ADB_1cell_HeLa_UB_75_S1-H3_1_5080	UB_Passage02_plate01	358	284	2	0.5	TRUE	2
359	1433F_HUMAN	8.98654177672602	20201126_TIMS04_Evo07_SA_ADB_1cell_HeLa_UB_76_S1-H4_1_5081	UB_Passage02_plate01	359	284	1	0.75	TRUE	3
360	1433F_HUMAN	11.3026353738643	20201126_TIMS04_Evo07_SA_ADB_1cell_HeLa_UB_77_S1-H5_1_5082	UB_Passage02_plate01	360	284	3	0.25	FALSE	1
361	1433F_HUMAN	8.89158310920212	20201126_TIMS04_Evo07_SA_ADB_1cell_HeLa_UB_78_S1-H6_1_5083	UB_Passage02_plate01	361	284	1	0.75	TRUE	3
362	1433F_HUMAN	10.6363764666241	20201126_TIMS04_Evo07_SA_ADB_1cell_HeLa_UB_79_S1-H7_1_5084	UB_Passage02_plate01	362	284	3	0.25	FALSE	1
363	1433F_HUMAN	9.20423865358881	20201126_TIMS04_Evo07_SA_ADB_1cell_HeLa_UB_80_S1-H8_1_5085	UB_Passage02_plate01	363	284	1	0.75	TRUE	3
364	1433F_HUMAN	11.1388030130011	20201126_TIMS04_Evo07_SA_ADB_1cell_HeLa_UB_81_S1-H9_1_5086	UB_Passage02_plate01	364	284	3	0.25	FALSE	1
365	1433F_HUMAN	9.00787109721104	20201126_TIMS04_Evo07_SA_ADB_1cell_HeLa_UB_82_S1-H10_1_5087	UB_Passage02_plate01	365	284	1	0.75	TRUE	3
366	1433F_HUMAN	10.6133069230102	20201126_TIMS04_Evo07_SA_ADB_1cell_HeLa_UB_83_S1-H11_1_5088	UB_Passage02_plate01	366	284	2	0.5	TRUE	2
367	1433F_HUMAN	10.8627282146437	20201126_TIMS04_Evo07_SA_ADB_1cell_HeLa_UB_84_S1-H12_1_5089	UB_Passage02_plate01	367	284	3	0.25	FALSE	1
368	1433F_HUMAN	10.7932404672611	20201126_TIMS04_Evo07_SA_ADB_1cell_HeLa_UB_86_S2-B2_1_5097	UB_Passage02_plate02	368	268	2	0.5	TRUE	2
369	1433F_HUMAN	10.7872689712197	20201126_TIMS04_Evo07_SA_ADB_1cell_HeLa_UB_87_S2-B3_1_5098	UB_Passage02_plate02	369	268	2	0.5	TRUE	2
370	1433F_HUMAN	10.617610990543	20201126_TIMS04_Evo07_SA_ADB_1cell_HeLa_UB_88_S2-B4_1_5099	UB_Passage02_plate02	370	268	2	0.5	TRUE	2
371	1433F_HUMAN	10.0686803935148	20201126_TIMS04_Evo07_SA_ADB_1cell_HeLa_UB_89_S2-B5_1_5100	UB_Passage02_plate02	371	268	2	0.5	TRUE	2
372	1433F_HUMAN	10.3751475029108	20201126_TIMS04_Evo07_SA_ADB_1cell_HeLa_UB_92_S2-B8_1_5103	UB_Passage02_plate02	372	268	2	0.5	TRUE	2
373	1433F_HUMAN	10.3607075695114	20201126_TIMS04_Evo07_SA_ADB_1cell_HeLa_UB_93_S2-B9_1_5104	UB_Passage02_plate02	373	268	2	0.5	TRUE	2
374	1433F_HUMAN	10.5294544193469	20201126_TIMS04_Evo07_SA_ADB_1cell_HeLa_UB_94_S2-B10_1_5105	UB_Passage02_plate02	374	268	2	0.5	TRUE	2
375	1433F_HUMAN	10.8503489775019	20201126_TIMS04_Evo07_SA_ADB_1cell_HeLa_UB_95_S2-B11_1_5106	UB_Passage02_plate02	375	268	2	0.5	TRUE	2
376	1433F_HUMAN	10.6112462787037	20201126_TIMS04_Evo07_SA_ADB_1cell_HeLa_UB_98_S2-C2_1_5109	UB_Passage02_plate02	376	268	2	0.5	TRUE	2
377	1433F_HUMAN	8.9816396837194	20201126_TIMS04_Evo07_SA_ADB_1cell_HeLa_UB_99_S2-C3_1_5110	UB_Passage02_plate02	377	268	1	0.75	TRUE	3
378	1433F_HUMAN	10.5031910279661	20201126_TIMS04_Evo07_SA_ADB_1cell_HeLa_UB_100_S2-C4_1_5111	UB_Passage02_plate02	378	268	2	0.5	TRUE	2
379	1433F_HUMAN	10.5635247744801	20201126_TIMS04_Evo07_SA_ADB_1cell_HeLa_UB_101_S2-C5_1_5112	UB_Passage02_plate02	379	268	2	0.5	TRUE	2
380	1433F_HUMAN	10.4057032562343	20201126_TIMS04_Evo07_SA_ADB_1cell_HeLa_UB_102_S2-C6_1_5113	UB_Passage02_plate02	380	268	2	0.5	TRUE	2
381	1433F_HUMAN	10.3260213570718	20201126_TIMS04_Evo07_SA_ADB_1cell_HeLa_UB_103_S2-C7_1_5114	UB_Passage02_plate02	381	268	2	0.5	TRUE	2
382	1433F_HUMAN	10.5686791247248	20201126_TIMS04_Evo07_SA_ADB_1cell_HeLa_UB_104_S2-C8_1_5115	UB_Passage02_plate02	382	268	2	0.5	TRUE	2
383	1433F_HUMAN	10.4890135241736	20201126_TIMS04_Evo07_SA_ADB_1cell_HeLa_UB_105_S2-C9_1_5116	UB_Passage02_plate02	383	268	2	0.5	TRUE	2
384	1433F_HUMAN	10.3361536558498	20201126_TIMS04_Evo07_SA_ADB_1cell_HeLa_UB_106_S2-C10_1_5117	UB_Passage02_plate02	384	268	2	0.5	TRUE	2
385	1433F_HUMAN	10.8623257934867	20201126_TIMS04_Evo07_SA_ADB_1cell_HeLa_UB_107_S2-C11_1_5118	UB_Passage02_plate02	385	268	2	0.5	TRUE	2
386	1433F_HUMAN	10.3746222415138	20201126_TIMS04_Evo07_SA_ADB_1cell_HeLa_UB_110_S2-D2_1_5121	UB_Passage02_plate02	386	268	2	0.5	TRUE	2
387	1433F_HUMAN	10.7010245489414	20201126_TIMS04_Evo07_SA_ADB_1cell_HeLa_UB_111_S2-D3_1_5122	UB_Passage02_plate02	387	268	2	0.5	TRUE	2
388	1433F_HUMAN	10.8062439976905	20201126_TIMS04_Evo07_SA_ADB_1cell_HeLa_UB_112_S2-D4_1_5123	UB_Passage02_plate02	388	268	2	0.5	TRUE	2
389	1433F_HUMAN	10.9959942898727	20201126_TIMS04_Evo07_SA_ADB_1cell_HeLa_UB_113_S2-D5_1_5124	UB_Passage02_plate02	389	268	2	0.5	TRUE	2
390	1433F_HUMAN	9.08532910807493	20201126_TIMS04_Evo07_SA_ADB_1cell_HeLa_UB_115_S2-D7_1_5126	UB_Passage02_plate02	390	268	1	0.75	TRUE	3
391	1433F_HUMAN	10.7952196699521	20201126_TIMS04_Evo07_SA_ADB_1cell_HeLa_UB_116_S2-D8_1_5127	UB_Passage02_plate02	391	268	2	0.5	TRUE	2
392	1433F_HUMAN	9.15112840839785	20201126_TIMS04_Evo07_SA_ADB_1cell_HeLa_UB_117_S2-D9_1_5128	UB_Passage02_plate02	392	268	1	0.75	TRUE	3
393	1433F_HUMAN	9.09346845138503	20201126_TIMS04_Evo07_SA_ADB_1cell_HeLa_UB_118_S2-D10_1_5129	UB_Passage02_plate02	393	268	1	0.75	TRUE	3
394	1433F_HUMAN	10.6341066212351	20201126_TIMS04_Evo07_SA_ADB_1cell_HeLa_UB_119_S2-D11_1_5130	UB_Passage02_plate02	394	268	2	0.5	TRUE	2
395	1433F_HUMAN	10.8766910627071	20201126_TIMS04_Evo07_SA_ADB_1cell_HeLa_UB_121_S2-E1_1_5132	UB_Passage02_plate02	395	268	2	0.5	TRUE	2
396	1433F_HUMAN	10.4216793948379	20201126_TIMS04_Evo07_SA_ADB_1cell_HeLa_UB_122_S2-E2_1_5133	UB_Passage02_plate02	396	268	2	0.5	TRUE	2
397	1433F_HUMAN	9.35358159209854	20201126_TIMS04_Evo07_SA_ADB_1cell_HeLa_UB_123_S2-E3_1_5134	UB_Passage02_plate02	397	268	1	0.75	TRUE	3
398	1433F_HUMAN	11.0153206956473	20201126_TIMS04_Evo07_SA_ADB_1cell_HeLa_UB_124_S2-E4_1_5135	UB_Passage02_plate02	398	268	2	0.5	TRUE	2
399	1433F_HUMAN	10.4925043838632	20201126_TIMS04_Evo07_SA_ADB_1cell_HeLa_UB_125_S2-E5_1_5136	UB_Passage02_plate02	399	268	2	0.5	TRUE	2
400	1433F_HUMAN	10.9670615301144	20201126_TIMS04_Evo07_SA_ADB_1cell_HeLa_UB_126_S2-E6_1_5137	UB_Passage02_plate02	400	268	2	0.5	TRUE	2
401	1433F_HUMAN	8.67101138102069	20201126_TIMS04_Evo07_SA_ADB_1cell_HeLa_UB_127_S2-E7_1_5138	UB_Passage02_plate02	401	268	1	0.75	TRUE	3
402	1433F_HUMAN	10.3309772281274	20201126_TIMS04_Evo07_SA_ADB_1cell_HeLa_UB_128_S2-E8_1_5139	UB_Passage02_plate02	402	268	2	0.5	TRUE	2
403	1433F_HUMAN	10.7490533501586	20201126_TIMS04_Evo07_SA_ADB_1cell_HeLa_UB_129_S2-E9_1_5140	UB_Passage02_plate02	403	268	2	0.5	TRUE	2
404	1433F_HUMAN	10.1167785201156	20201126_TIMS04_Evo07_SA_ADB_1cell_HeLa_UB_130_S2-E10_1_5141	UB_Passage02_plate02	404	268	2	0.5	TRUE	2
405	1433F_HUMAN	10.6022304676979	20201126_TIMS04_Evo07_SA_ADB_1cell_HeLa_UB_131_S2-E11_1_5142	UB_Passage02_plate02	405	268	2	0.5	TRUE	2
406	1433F_HUMAN	9.02642148446624	20201126_TIMS04_Evo07_SA_ADB_1cell_HeLa_UB_134_S2-F2_1_5145	UB_Passage02_plate02	406	268	1	0.75	TRUE	3
407	1433F_HUMAN	10.7597440046519	20201126_TIMS04_Evo07_SA_ADB_1cell_HeLa_UB_135_S2-F3_1_5146	UB_Passage02_plate02	407	268	2	0.5	TRUE	2
408	1433F_HUMAN	8.99635075227628	20201126_TIMS04_Evo07_SA_ADB_1cell_HeLa_UB_136_S2-F4_1_5147	UB_Passage02_plate02	408	268	1	0.75	TRUE	3
409	1433F_HUMAN	10.6874043553247	20201126_TIMS04_Evo07_SA_ADB_1cell_HeLa_UB_137_S2-F5_1_5148	UB_Passage02_plate02	409	268	2	0.5	TRUE	2
410	1433F_HUMAN	9.2367992582663	20201126_TIMS04_Evo07_SA_ADB_1cell_HeLa_UB_138_S2-F6_1_5149	UB_Passage02_plate02	410	268	1	0.75	TRUE	3
411	1433F_HUMAN	10.2688193623353	20201126_TIMS04_Evo07_SA_ADB_1cell_HeLa_UB_139_S2-F7_1_5150	UB_Passage02_plate02	411	268	2	0.5	TRUE	2
412	1433F_HUMAN	10.7645423843912	20201126_TIMS04_Evo07_SA_ADB_1cell_HeLa_UB_140_S2-F8_1_5151	UB_Passage02_plate02	412	268	2	0.5	TRUE	2
413	1433F_HUMAN	10.8774581005977	20201126_TIMS04_Evo07_SA_ADB_1cell_HeLa_UB_141_S2-F9_1_5152	UB_Passage02_plate02	413	268	2	0.5	TRUE	2
414	1433F_HUMAN	10.8432341753696	20201126_TIMS04_Evo07_SA_ADB_1cell_HeLa_UB_142_S2-F10_1_5153	UB_Passage02_plate02	414	268	2	0.5	TRUE	2
415	1433F_HUMAN	10.2477930006713	20201126_TIMS04_Evo07_SA_ADB_1cell_HeLa_UB_143_S2-F11_1_5154	UB_Passage02_plate02	415	268	2	0.5	TRUE	2
416	1433F_HUMAN	9.03055253878325	20201126_TIMS04_Evo07_SA_ADB_1cell_HeLa_UB_146_S2-G2_1_5157	UB_Passage02_plate02	416	268	1	0.75	TRUE	3
417	1433F_HUMAN	10.7930545911588	20201126_TIMS04_Evo07_SA_ADB_1cell_HeLa_UB_147_S2-G3_1_5158	UB_Passage02_plate02	417	268	2	0.5	TRUE	2
418	1433F_HUMAN	10.6431633884037	20201126_TIMS04_Evo07_SA_ADB_1cell_HeLa_UB_148_S2-G4_1_5159	UB_Passage02_plate02	418	268	2	0.5	TRUE	2
419	1433F_HUMAN	10.8797757312153	20201126_TIMS04_Evo07_SA_ADB_1cell_HeLa_UB_149_S2-G5_1_5160	UB_Passage02_plate02	419	268	2	0.5	TRUE	2
420	1433F_HUMAN	10.5667514215873	20201126_TIMS04_Evo07_SA_ADB_1cell_HeLa_UB_150_S2-G6_1_5161	UB_Passage02_plate02	420	268	2	0.5	TRUE	2
421	1433F_HUMAN	10.6263167588167	20201126_TIMS04_Evo07_SA_ADB_1cell_HeLa_UB_151_S2-G7_1_5162	UB_Passage02_plate02	421	268	2	0.5	TRUE	2
422	1433F_HUMAN	10.7597337336174	20201126_TIMS04_Evo07_SA_ADB_1cell_HeLa_UB_152_S2-G8_1_5163	UB_Passage02_plate02	422	268	2	0.5	TRUE	2
423	1433F_HUMAN	9.36438335898019	20201126_TIMS04_Evo07_SA_ADB_1cell_HeLa_UB_153_S2-G9_1_5164	UB_Passage02_plate02	423	268	1	0.75	TRUE	3
424	1433F_HUMAN	10.6955911015415	20201126_TIMS04_Evo07_SA_ADB_1cell_HeLa_UB_154_S2-G10_1_5165	UB_Passage02_plate02	424	268	2	0.5	TRUE	2
425	1433F_HUMAN	10.7640609232626	20201126_TIMS04_Evo07_SA_ADB_1cell_HeLa_UB_155_S2-G11_1_5166	UB_Passage02_plate02	425	268	2	0.5	TRUE	2
426	1433F_HUMAN	10.2264716649606	20201126_TIMS04_Evo07_SA_ADB_1cell_HeLa_UB_157_S2-H1_1_5168	UB_Passage02_plate02	426	268	2	0.5	TRUE	2
427	1433F_HUMAN	10.037077110054	20201126_TIMS04_Evo07_SA_ADB_1cell_HeLa_UB_158_S2-H2_1_5169	UB_Passage02_plate02	427	268	2	0.5	TRUE	2
428	1433F_HUMAN	10.6814195935175	20201126_TIMS04_Evo07_SA_ADB_1cell_HeLa_UB_161_S2-H5_1_5172	UB_Passage02_plate02	428	268	2	0.5	TRUE	2
429	1433F_HUMAN	10.5479606143085	20201126_TIMS04_Evo07_SA_ADB_1cell_HeLa_UB_162_S2-H6_1_5173	UB_Passage02_plate02	429	268	2	0.5	TRUE	2
430	1433F_HUMAN	9.12194356599735	20201126_TIMS04_Evo07_SA_ADB_1cell_HeLa_UB_163_S2-H7_1_5174	UB_Passage02_plate02	430	268	1	0.75	TRUE	3
431	1433F_HUMAN	10.7364629826232	20201126_TIMS04_Evo07_SA_ADB_1cell_HeLa_UB_164_S2-H8_1_5175	UB_Passage02_plate02	431	268	2	0.5	TRUE	2
432	1433F_HUMAN	10.6211222786778	20201126_TIMS04_Evo07_SA_ADB_1cell_HeLa_UB_165_S2-H9_1_5176	UB_Passage02_plate02	432	268	2	0.5	TRUE	2
433	1433F_HUMAN	11.0041418091216	20201126_TIMS04_Evo07_SA_ADB_1cell_HeLa_UB_166_S2-H10_1_5177	UB_Passage02_plate02	433	268	2	0.5	TRUE	2
434	1433F_HUMAN	9.22693760989867	20201126_TIMS04_Evo07_SA_ADB_1cell_HeLa_UB_167_S2-H11_1_5178	UB_Passage02_plate02	434	268	1	0.75	TRUE	3
1	1433G_HUMAN	10.0695399652073	20201121_TIMS04_Evo07_SA_ADB_1cell_HeLa_G1_03_S4-B3_1_4799	G1	204	279	2	0.333333333333333	FALSE	1
2	1433G_HUMAN	9.08953132568728	20201121_TIMS04_Evo07_SA_ADB_1cell_HeLa_G1_04_S4-B4_1_4800	G1	205	279	1	0.666666666666667	TRUE	2
3	1433G_HUMAN	10.2155601499175	20201121_TIMS04_Evo07_SA_ADB_1cell_HeLa_G1_05_S4-B5_1_4801	G1	206	279	2	0.333333333333333	FALSE	1
4	1433G_HUMAN	9.19985795308372	20201121_TIMS04_Evo07_SA_ADB_1cell_HeLa_G1_06_S4-B6_1_4802	G1	207	279	1	0.666666666666667	TRUE	2
5	1433G_HUMAN	9.16372480609967	20201121_TIMS04_Evo07_SA_ADB_1cell_HeLa_G1_07_S4-B7_1_4803	G1	208	279	1	0.666666666666667	TRUE	2
6	1433G_HUMAN	8.97475650946082	20201121_TIMS04_Evo07_SA_ADB_1cell_HeLa_G1_08_S4-B8_1_4804	G1	209	279	1	0.666666666666667	TRUE	2
7	1433G_HUMAN	8.71636294718159	20201121_TIMS04_Evo07_SA_ADB_1cell_HeLa_G1_09_S4-B9_1_4805	G1	210	279	1	0.666666666666667	TRUE	2
8	1433G_HUMAN	10.3255367849453	20201121_TIMS04_Evo07_SA_ADB_1cell_HeLa_G1_12_S4-B12_1_4808	G1	211	279	2	0.333333333333333	FALSE	1
9	1433G_HUMAN	8.83360743836866	20201121_TIMS04_Evo07_SA_ADB_1cell_HeLa_G1_15_S4-C3_1_4811	G1	212	279	1	0.666666666666667	TRUE	2
10	1433G_HUMAN	9.92932900015778	20201121_TIMS04_Evo07_SA_ADB_1cell_HeLa_G1_16_S4-C4_1_4812	G1	213	279	2	0.333333333333333	FALSE	1
11	1433G_HUMAN	9.09717785216008	20201121_TIMS04_Evo07_SA_ADB_1cell_HeLa_G1_17_S4-C5_1_4813	G1	214	279	1	0.666666666666667	TRUE	2
12	1433G_HUMAN	9.08383689020728	20201121_TIMS04_Evo07_SA_ADB_1cell_HeLa_G1_19_S4-C7_1_4815	G1	215	279	1	0.666666666666667	TRUE	2
13	1433G_HUMAN	8.5461193979045	20201121_TIMS04_Evo07_SA_ADB_1cell_HeLa_G1_21_S4-C9_1_4817	G1	216	279	1	0.666666666666667	TRUE	2
14	1433G_HUMAN	9.1240691950295	20201121_TIMS04_Evo07_SA_ADB_1cell_HeLa_G1_23_S4-C11_1_4819	G1	217	279	1	0.666666666666667	TRUE	2
15	1433G_HUMAN	9.06849055305295	20201121_TIMS04_Evo07_SA_ADB_1cell_HeLa_G1_24_S4-C12_1_4820	G1	218	279	1	0.666666666666667	TRUE	2
16	1433G_HUMAN	8.82174846125421	20201121_TIMS04_Evo07_SA_ADB_1cell_HeLa_G1_26_S4-D2_1_4822	G1	219	279	1	0.666666666666667	TRUE	2
17	1433G_HUMAN	8.89463830417657	20201121_TIMS04_Evo07_SA_ADB_1cell_HeLa_G1_27_S4-D3_1_4823	G1	220	279	1	0.666666666666667	TRUE	2
18	1433G_HUMAN	9.12837614485795	20201121_TIMS04_Evo07_SA_ADB_1cell_HeLa_G1_28_S4-D4_1_4824	G1	221	279	1	0.666666666666667	TRUE	2
19	1433G_HUMAN	8.53518250581974	20201121_TIMS04_Evo07_SA_ADB_1cell_HeLa_G1_29_S4-D5_1_4825	G1	222	279	1	0.666666666666667	TRUE	2
20	1433G_HUMAN	11.044916659563	20201121_TIMS04_Evo07_SA_ADB_1cell_HeLa_G1_30_S4-D6_1_4826	G1	223	279	2	0.333333333333333	FALSE	1
21	1433G_HUMAN	9.05917157442644	20201121_TIMS04_Evo07_SA_ADB_1cell_HeLa_G1_32_S4-D8_1_4828	G1	224	279	1	0.666666666666667	TRUE	2
22	1433G_HUMAN	10.2633211207409	20201121_TIMS04_Evo07_SA_ADB_1cell_HeLa_G1_33_S4-D9_1_4829	G1	225	279	2	0.333333333333333	FALSE	1
23	1433G_HUMAN	9.10124557382754	20201121_TIMS04_Evo07_SA_ADB_1cell_HeLa_G1_34_S4-D10_1_4830	G1	226	279	1	0.666666666666667	TRUE	2
24	1433G_HUMAN	10.1815151098901	20201121_TIMS04_Evo07_SA_ADB_1cell_HeLa_G1_35_S4-D11_1_4831	G1	227	279	2	0.333333333333333	FALSE	1
25	1433G_HUMAN	9.86337923128014	20201121_TIMS04_Evo07_SA_ADB_1cell_HeLa_G1_36_S4-D12_1_4832	G1	228	279	2	0.333333333333333	FALSE	1
26	1433G_HUMAN	9.11785222777699	20201121_TIMS04_Evo07_SA_ADB_1cell_HeLa_G1_38_S4-E2_1_4834	G1	229	279	1	0.666666666666667	TRUE	2
27	1433G_HUMAN	9.22192398264062	20201121_TIMS04_Evo07_SA_ADB_1cell_HeLa_G1_39_S4-E3_1_4835	G1	230	279	1	0.666666666666667	TRUE	2
28	1433G_HUMAN	10.2558047513809	20201121_TIMS04_Evo07_SA_ADB_1cell_HeLa_G1_40_S4-E4_1_4836	G1	231	279	2	0.333333333333333	FALSE	1
29	1433G_HUMAN	8.94867953864514	20201121_TIMS04_Evo07_SA_ADB_1cell_HeLa_G1_41_S4-E5_1_4837	G1	232	279	1	0.666666666666667	TRUE	2
30	1433G_HUMAN	9.12499623103902	20201121_TIMS04_Evo07_SA_ADB_1cell_HeLa_G1_42_S4-E6_1_4838	G1	233	279	1	0.666666666666667	TRUE	2
31	1433G_HUMAN	10.1381277985985	20201121_TIMS04_Evo07_SA_ADB_1cell_HeLa_G1_43_S4-E7_1_4839	G1	234	279	2	0.333333333333333	FALSE	1
32	1433G_HUMAN	10.3896572488693	20201121_TIMS04_Evo07_SA_ADB_1cell_HeLa_G1_44_S4-E8_1_4840	G1	235	279	2	0.333333333333333	FALSE	1
33	1433G_HUMAN	8.70226784101331	20201121_TIMS04_Evo07_SA_ADB_1cell_HeLa_G1_46_S4-E10_1_4842	G1	236	279	1	0.666666666666667	TRUE	2
34	1433G_HUMAN	8.68455559979408	20201121_TIMS04_Evo07_SA_ADB_1cell_HeLa_G1_47_S4-E11_1_4843	G1	237	279	1	0.666666666666667	TRUE	2
35	1433G_HUMAN	10.418497643946	20201121_TIMS04_Evo07_SA_ADB_1cell_HeLa_G1_48_S4-E12_1_4844	G1	238	279	2	0.333333333333333	FALSE	1
36	1433G_HUMAN	9.30566680704881	20201121_TIMS04_Evo07_SA_ADB_1cell_HeLa_G1_53_S4-F5_1_4849	G1	239	279	1	0.666666666666667	TRUE	2
37	1433G_HUMAN	10.167193168568	20201121_TIMS04_Evo07_SA_ADB_1cell_HeLa_G1_54_S4-F6_1_4850	G1	240	279	2	0.333333333333333	FALSE	1
38	1433G_HUMAN	8.70484954290751	20201121_TIMS04_Evo07_SA_ADB_1cell_HeLa_G1_55_S4-F7_1_4851	G1	241	279	1	0.666666666666667	TRUE	2
39	1433G_HUMAN	10.3301134119283	20201121_TIMS04_Evo07_SA_ADB_1cell_HeLa_G1_57_S4-F9_1_4853	G1	242	279	2	0.333333333333333	FALSE	1
40	1433G_HUMAN	8.82589107368567	20201121_TIMS04_Evo07_SA_ADB_1cell_HeLa_G1_60_S4-F12_1_4856	G1	243	279	1	0.666666666666667	TRUE	2
41	1433G_HUMAN	8.42642826218965	20201121_TIMS04_Evo07_SA_ADB_1cell_HeLa_G1_62_S4-G2_1_4858	G1	244	279	1	0.666666666666667	TRUE	2
42	1433G_HUMAN	10.0552277397224	20201121_TIMS04_Evo07_SA_ADB_1cell_HeLa_G1_64_S4-G4_1_4860	G1	245	279	2	0.333333333333333	FALSE	1
43	1433G_HUMAN	9.31926124914099	20201121_TIMS04_Evo07_SA_ADB_1cell_HeLa_G1_65_S4-G5_1_4861	G1	246	279	1	0.666666666666667	TRUE	2
44	1433G_HUMAN	9.8204980286048	20201121_TIMS04_Evo07_SA_ADB_1cell_HeLa_G1_68_S4-G8_1_4864	G1	247	279	2	0.333333333333333	FALSE	1
45	1433G_HUMAN	9.30965037102211	20201121_TIMS04_Evo07_SA_ADB_1cell_HeLa_G1_70_S4-G10_1_4866	G1	248	279	1	0.666666666666667	TRUE	2
46	1433G_HUMAN	8.67042832645114	20201121_TIMS04_Evo07_SA_ADB_1cell_HeLa_G1_72_S4-G12_1_4868	G1	249	279	1	0.666666666666667	TRUE	2
47	1433G_HUMAN	10.3618820501007	20201121_TIMS04_Evo07_SA_ADB_1cell_HeLa_G1_76_S4-H4_1_4872	G1	250	279	2	0.333333333333333	FALSE	1
48	1433G_HUMAN	8.96203574695028	20201121_TIMS04_Evo07_SA_ADB_1cell_HeLa_G1_78_S4-H6_1_4874	G1	251	279	1	0.666666666666667	TRUE	2
49	1433G_HUMAN	10.2173138300591	20201121_TIMS04_Evo07_SA_ADB_1cell_HeLa_G1_80_S4-H8_1_4876	G1	252	279	2	0.333333333333333	FALSE	1
50	1433G_HUMAN	10.5345501915528	20201121_TIMS04_Evo07_SA_ADB_1cell_HeLa_G1_81_S4-H9_1_4877	G1	253	279	2	0.333333333333333	FALSE	1
51	1433G_HUMAN	8.93851484187844	20201121_TIMS04_Evo07_SA_ADB_1cell_HeLa_G1_82_S4-H10_1_4878	G1	254	279	1	0.666666666666667	TRUE	2
52	1433G_HUMAN	9.32146503507345	20201121_TIMS04_Evo07_SA_ADB_1cell_HeLa_G1_83_S4-H11_1_4879	G1	255	279	1	0.666666666666667	TRUE	2
53	1433G_HUMAN	9.02582826908192	20201121_TIMS04_Evo07_SA_ADB_1cell_HeLa_G1_86_S5-B2_1_4894	G1	256	279	1	0.666666666666667	TRUE	2
54	1433G_HUMAN	9.0175919703427	20201121_TIMS04_Evo07_SA_ADB_1cell_HeLa_G1_87_S5-B3_1_4895	G1	257	279	1	0.666666666666667	TRUE	2
55	1433G_HUMAN	8.76154160765811	20201121_TIMS04_Evo07_SA_ADB_1cell_HeLa_G1_88_S5-B4_1_4896	G1	258	279	1	0.666666666666667	TRUE	2
56	1433G_HUMAN	8.99364275323711	20201121_TIMS04_Evo07_SA_ADB_1cell_HeLa_G1_90_S5-B6_1_4898	G1	259	279	1	0.666666666666667	TRUE	2
57	1433G_HUMAN	8.96829244868011	20201121_TIMS04_Evo07_SA_ADB_1cell_HeLa_G1_92_S5-B8_1_4900	G1	260	279	1	0.666666666666667	TRUE	2
58	1433G_HUMAN	8.8413398084115	20201121_TIMS04_Evo07_SA_ADB_1cell_HeLa_G1_93_S5-B9_1_4901	G1	261	279	1	0.666666666666667	TRUE	2
59	1433G_HUMAN	8.60019097413871	20201121_TIMS04_Evo07_SA_ADB_1cell_HeLa_G1_94_S5-B10_1_4902	G1	262	279	1	0.666666666666667	TRUE	2
61	1433G_HUMAN	8.87948638013694	20201121_TIMS04_Evo07_SA_ADB_1cell_HeLa_G1_96_S5-B12_1_4904	G1	264	279	1	0.666666666666667	TRUE	2
62	1433G_HUMAN	8.78539333128767	20201121_TIMS04_Evo07_SA_ADB_1cell_HeLa_G1_98_S5-C2_1_4906	G1	265	279	1	0.666666666666667	TRUE	2
63	1433G_HUMAN	8.97115290887289	20201121_TIMS04_Evo07_SA_ADB_1cell_HeLa_G1_100_S5-C4_1_4908	G1	266	279	1	0.666666666666667	TRUE	2
64	1433G_HUMAN	9.065784295525	20201121_TIMS04_Evo07_SA_ADB_1cell_HeLa_G1_102_S5-C6_1_4910	G1	267	279	1	0.666666666666667	TRUE	2
65	1433G_HUMAN	9.16445351617299	20201121_TIMS04_Evo07_SA_ADB_1cell_HeLa_G1_103_S5-C7_1_4911	G1	268	279	1	0.666666666666667	TRUE	2
66	1433G_HUMAN	9.24500078399065	20201121_TIMS04_Evo07_SA_ADB_1cell_HeLa_G1_104_S5-C8_1_4912	G1	269	279	1	0.666666666666667	TRUE	2
67	1433G_HUMAN	8.8278153530095	20201121_TIMS04_Evo07_SA_ADB_1cell_HeLa_G1_105_S5-C9_1_4913	G1	270	279	1	0.666666666666667	TRUE	2
68	1433G_HUMAN	8.77016377815482	20201121_TIMS04_Evo07_SA_ADB_1cell_HeLa_G1_106_S5-C10_1_4914	G1	271	279	1	0.666666666666667	TRUE	2
69	1433G_HUMAN	8.82030149455115	20201121_TIMS04_Evo07_SA_ADB_1cell_HeLa_G1_107_S5-C11_1_4915	G1	272	279	1	0.666666666666667	TRUE	2
70	1433G_HUMAN	9.11048912820657	20201121_TIMS04_Evo07_SA_ADB_1cell_HeLa_G1_108_S5-C12_1_4916	G1	273	279	1	0.666666666666667	TRUE	2
71	1433G_HUMAN	8.55406317629537	20201121_TIMS04_Evo07_SA_ADB_1cell_HeLa_G1_112_S5-D4_1_4920	G1	274	279	1	0.666666666666667	TRUE	2
72	1433G_HUMAN	8.83339281172306	20201121_TIMS04_Evo07_SA_ADB_1cell_HeLa_G1_113_S5-D5_1_4921	G1	275	279	1	0.666666666666667	TRUE	2
73	1433G_HUMAN	8.99509258386515	20201121_TIMS04_Evo07_SA_ADB_1cell_HeLa_G1_114_S5-D6_1_4922	G1	276	279	1	0.666666666666667	TRUE	2
74	1433G_HUMAN	8.92062099932432	20201121_TIMS04_Evo07_SA_ADB_1cell_HeLa_G1_116_S5-D8_1_4924	G1	277	279	1	0.666666666666667	TRUE	2
75	1433G_HUMAN	8.86977398787915	20201121_TIMS04_Evo07_SA_ADB_1cell_HeLa_G1_118_S5-D10_1_4926	G1	278	279	1	0.666666666666667	TRUE	2
76	1433G_HUMAN	10.0086586287363	20201121_TIMS04_Evo07_SA_ADB_1cell_HeLa_G1_119_S5-D11_1_4927	G1	279	279	2	0.333333333333333	FALSE	1
77	1433G_HUMAN	8.82186865285019	20201121_TIMS04_Evo07_SA_ADB_1cell_HeLa_G1_129_S5-E9_1_4937	G1	280	279	1	0.666666666666667	TRUE	2
78	1433G_HUMAN	9.12038007243307	20201121_TIMS04_Evo07_SA_ADB_1cell_HeLa_G1_131_S5-E11_1_4939	G1	281	279	1	0.666666666666667	TRUE	2
79	1433G_HUMAN	8.56524762820971	20201121_TIMS04_Evo07_SA_ADB_1cell_HeLa_G1_132_S5-E12_1_4940	G1	282	279	1	0.666666666666667	TRUE	2
80	1433G_HUMAN	8.6584526669869	20201121_TIMS04_Evo07_SA_ADB_1cell_HeLa_G1_139_S5-F7_1_4947	G1	283	279	1	0.666666666666667	TRUE	2
81	1433G_HUMAN	8.67011678254091	20201121_TIMS04_Evo07_SA_ADB_1cell_HeLa_G1_140_S5-F8_1_4948	G1	284	279	1	0.666666666666667	TRUE	2
82	1433G_HUMAN	8.98427445772034	20201121_TIMS04_Evo07_SA_ADB_1cell_HeLa_G1_142_S5-F10_1_4950	G1	285	279	1	0.666666666666667	TRUE	2
83	1433G_HUMAN	8.72285729849147	20201121_TIMS04_Evo07_SA_ADB_1cell_HeLa_G1_143_S5-F11_1_4951	G1	286	279	1	0.666666666666667	TRUE	2
84	1433G_HUMAN	8.27588038780549	20201121_TIMS04_Evo07_SA_ADB_1cell_HeLa_G1_147_S5-G3_1_4955	G1	287	279	1	0.666666666666667	TRUE	2
85	1433G_HUMAN	9.75202251082536	20201121_TIMS04_Evo07_SA_ADB_1cell_HeLa_G1_151_S5-G7_1_4959	G1	288	279	2	0.333333333333333	FALSE	1
86	1433G_HUMAN	8.8484240628073	20201121_TIMS04_Evo07_SA_ADB_1cell_HeLa_G1_153_S5-G9_1_4961	G1	289	279	1	0.666666666666667	TRUE	2
87	1433G_HUMAN	9.11506356188455	20201121_TIMS04_Evo07_SA_ADB_1cell_HeLa_G1_154_S5-G10_1_4962	G1	290	279	1	0.666666666666667	TRUE	2
88	1433G_HUMAN	9.91928342574239	20201121_TIMS04_Evo07_SA_ADB_1cell_HeLa_G1_155_S5-G11_1_4963	G1	291	279	2	0.333333333333333	FALSE	1
89	1433G_HUMAN	8.93472205301629	20201121_TIMS04_Evo07_SA_ADB_1cell_HeLa_G1_158_S5-H2_1_4966	G1	292	279	1	0.666666666666667	TRUE	2
90	1433G_HUMAN	8.678843780812	20201121_TIMS04_Evo07_SA_ADB_1cell_HeLa_G1_161_S5-H5_1_4969	G1	293	279	1	0.666666666666667	TRUE	2
91	1433G_HUMAN	9.02119049192891	20201121_TIMS04_Evo07_SA_ADB_1cell_HeLa_G1_163_S5-H7_1_4971	G1	294	279	1	0.666666666666667	TRUE	2
92	1433G_HUMAN	9.0229443728506	20201121_TIMS04_Evo07_SA_ADB_1cell_HeLa_G1_164_S5-H8_1_4972	G1	295	279	1	0.666666666666667	TRUE	2
93	1433G_HUMAN	8.53774722325587	20201121_TIMS04_Evo07_SA_ADB_1cell_HeLa_G1_167_S5-H11_1_4975	G1	296	279	1	0.666666666666667	TRUE	2
94	1433G_HUMAN	9.46787203186468	20201010_TIMS04_Evo07_AnBr_1Cell_HeLa_TB_01_S3-B2_1_4005	G1-S	46	123	1	0.666666666666667	TRUE	2
95	1433G_HUMAN	10.7541749007866	20201010_TIMS04_Evo07_AnBr_1Cell_HeLa_TB_02_S3-B3_1_4006	G1-S	47	123	2	0.333333333333333	FALSE	1
96	1433G_HUMAN	10.4886892129036	20201010_TIMS04_Evo07_AnBr_1Cell_HeLa_TB_03_S3-B4_1_4007	G1-S	48	123	2	0.333333333333333	FALSE	1
97	1433G_HUMAN	11.0343157745266	20201010_TIMS04_Evo07_AnBr_1Cell_HeLa_TB_05_S3-B6_1_4009	G1-S	49	123	2	0.333333333333333	FALSE	1
98	1433G_HUMAN	9.50102491020323	20201010_TIMS04_Evo07_AnBr_1Cell_HeLa_TB_06_S3-B7_1_4010	G1-S	50	123	1	0.666666666666667	TRUE	2
99	1433G_HUMAN	9.79589444789274	20201010_TIMS04_Evo07_AnBr_1Cell_HeLa_TB_08_S3-B9_1_4012	G1-S	51	123	1	0.666666666666667	TRUE	2
100	1433G_HUMAN	9.61058133948271	20201010_TIMS04_Evo07_AnBr_1Cell_HeLa_TB_10_S3-B11_1_4014	G1-S	52	123	1	0.666666666666667	TRUE	2
101	1433G_HUMAN	9.62600955751672	20201010_TIMS04_Evo07_AnBr_1Cell_HeLa_TB_13_S3-C3_1_4018	G1-S	53	123	1	0.666666666666667	TRUE	2
102	1433G_HUMAN	9.19786690295973	20201010_TIMS04_Evo07_AnBr_1Cell_HeLa_TB_17_S3-C7_1_4022	G1-S	54	123	1	0.666666666666667	TRUE	2
103	1433G_HUMAN	9.55081696082088	20201010_TIMS04_Evo07_AnBr_1Cell_HeLa_TB_19_S3-C9_1_4024	G1-S	55	123	1	0.666666666666667	TRUE	2
104	1433G_HUMAN	11.0090333724362	20201010_TIMS04_Evo07_AnBr_1Cell_HeLa_TB_20_S3-C10_1_4025	G1-S	56	123	2	0.333333333333333	FALSE	1
105	1433G_HUMAN	10.9527125982609	20201010_TIMS04_Evo07_AnBr_1Cell_HeLa_TB_23_S3-D2_1_4029	G1-S	57	123	2	0.333333333333333	FALSE	1
106	1433G_HUMAN	9.51958229887748	20201010_TIMS04_Evo07_AnBr_1Cell_HeLa_TB_25_S3-D4_1_4031	G1-S	58	123	1	0.666666666666667	TRUE	2
107	1433G_HUMAN	9.62036742426242	20201010_TIMS04_Evo07_AnBr_1Cell_HeLa_TB_26_S3-D5_1_4032	G1-S	59	123	1	0.666666666666667	TRUE	2
108	1433G_HUMAN	9.40856490903036	20201010_TIMS04_Evo07_AnBr_1Cell_HeLa_TB_29_S3-D8_1_4035	G1-S	60	123	1	0.666666666666667	TRUE	2
109	1433G_HUMAN	9.76987585826801	20201010_TIMS04_Evo07_AnBr_1Cell_HeLa_TB_33_S3-D12_1_4039	G1-S	61	123	1	0.666666666666667	TRUE	2
110	1433G_HUMAN	10.9968720969306	20201010_TIMS04_Evo07_AnBr_1Cell_HeLa_TB_34_S3-E2_1_4041	G1-S	62	123	2	0.333333333333333	FALSE	1
111	1433G_HUMAN	9.41547241213472	20201010_TIMS04_Evo07_AnBr_1Cell_HeLa_TB_35_S3-E3_1_4042	G1-S	63	123	1	0.666666666666667	TRUE	2
112	1433G_HUMAN	10.9939494032617	20201010_TIMS04_Evo07_AnBr_1Cell_HeLa_TB_38_S3-E6_1_4045	G1-S	64	123	2	0.333333333333333	FALSE	1
113	1433G_HUMAN	9.68977955695537	20201010_TIMS04_Evo07_AnBr_1Cell_HeLa_TB_39_S3-E7_1_4046	G1-S	65	123	1	0.666666666666667	TRUE	2
114	1433G_HUMAN	11.0660268361377	20201010_TIMS04_Evo07_AnBr_1Cell_HeLa_TB_41_S3-E9_1_4048	G1-S	66	123	2	0.333333333333333	FALSE	1
115	1433G_HUMAN	9.0024030251998	20201010_TIMS04_Evo07_AnBr_1Cell_HeLa_TB_42_S3-E10_1_4049	G1-S	67	123	1	0.666666666666667	TRUE	2
116	1433G_HUMAN	10.9764398564646	20201010_TIMS04_Evo07_AnBr_1Cell_HeLa_TB_43_S3-E11_1_4050	G1-S	68	123	2	0.333333333333333	FALSE	1
117	1433G_HUMAN	9.72742482821965	20201010_TIMS04_Evo07_AnBr_1Cell_HeLa_TB_44_S3-E12_1_4051	G1-S	69	123	1	0.666666666666667	TRUE	2
118	1433G_HUMAN	11.0087430763984	20201010_TIMS04_Evo07_AnBr_1Cell_HeLa_TB_48_S3-F5_1_4056	G1-S	70	123	2	0.333333333333333	FALSE	1
119	1433G_HUMAN	10.9853550970455	20201010_TIMS04_Evo07_AnBr_1Cell_HeLa_TB_49_S3-F6_1_4057	G1-S	71	123	2	0.333333333333333	FALSE	1
120	1433G_HUMAN	9.36448767860184	20201010_TIMS04_Evo07_AnBr_1Cell_HeLa_TB_51_S3-F8_1_4059	G1-S	72	123	1	0.666666666666667	TRUE	2
121	1433G_HUMAN	10.5354005316334	20201010_TIMS04_Evo07_AnBr_1Cell_HeLa_TB_53_S3-F10_1_4061	G1-S	73	123	2	0.333333333333333	FALSE	1
122	1433G_HUMAN	10.9773471173641	20201010_TIMS04_Evo07_AnBr_1Cell_HeLa_TB_55_S3-F12_1_4063	G1-S	74	123	2	0.333333333333333	FALSE	1
123	1433G_HUMAN	9.3745657888361	20201010_TIMS04_Evo07_AnBr_1Cell_HeLa_TB_56_S3-G2_1_4065	G1-S	75	123	1	0.666666666666667	TRUE	2
124	1433G_HUMAN	9.4871035094285	20201010_TIMS04_Evo07_AnBr_1Cell_HeLa_TB_57_S3-G3_1_4066	G1-S	76	123	1	0.666666666666667	TRUE	2
125	1433G_HUMAN	10.9178800950255	20201010_TIMS04_Evo07_AnBr_1Cell_HeLa_TB_58_S3-G4_1_4067	G1-S	77	123	2	0.333333333333333	FALSE	1
126	1433G_HUMAN	10.6304817140252	20201010_TIMS04_Evo07_AnBr_1Cell_HeLa_TB_62_S3-G8_1_4071	G1-S	78	123	3	0	FALSE	0
127	1433G_HUMAN	10.969964787561	20201010_TIMS04_Evo07_AnBr_1Cell_HeLa_TB_63_S3-G9_1_4072	G1-S	79	123	2	0.333333333333333	FALSE	1
128	1433G_HUMAN	9.46744617942327	20201010_TIMS04_Evo07_AnBr_1Cell_HeLa_TB_64_S3-G10_1_4073	G1-S	80	123	1	0.666666666666667	TRUE	2
129	1433G_HUMAN	9.66266619914087	20201010_TIMS04_Evo07_AnBr_1Cell_HeLa_TB_65_S3-G11_1_4074	G1-S	81	123	1	0.666666666666667	TRUE	2
130	1433G_HUMAN	9.26999480308039	20201010_TIMS04_Evo07_AnBr_1Cell_HeLa_TB_67_S3-H2_1_4077	G1-S	82	123	1	0.666666666666667	TRUE	2
131	1433G_HUMAN	9.55763551038925	20201010_TIMS04_Evo07_AnBr_1Cell_HeLa_TB_70_S3-H5_1_4080	G1-S	83	123	1	0.666666666666667	TRUE	2
132	1433G_HUMAN	10.8715595859583	20201010_TIMS04_Evo07_AnBr_1Cell_HeLa_TB_73_S3-H8_1_4083	G1-S	84	123	2	0.333333333333333	FALSE	1
133	1433G_HUMAN	10.984314531185	20201010_TIMS04_Evo07_AnBr_1Cell_HeLa_TB_76_S3-H11_1_4086	G1-S	85	123	2	0.333333333333333	FALSE	1
134	1433G_HUMAN	9.32091804405565	20201010_TIMS04_Evo07_AnBr_1Cell_HeLa_TB_77_S3-H12_1_4087	G1-S	86	123	1	0.666666666666667	TRUE	2
135	1433G_HUMAN	9.21948175242533	20201113_TIMS04_Evo07_SA_ADB_1cell_HeLa_G2_02_S4-B2_1_4607	G2	152	156	1	0.666666666666667	TRUE	2
136	1433G_HUMAN	10.2184940432046	20201113_TIMS04_Evo07_SA_ADB_1cell_HeLa_G2_03_S4-B3_1_4608	G2	153	156	2	0.333333333333333	FALSE	1
137	1433G_HUMAN	9.45457624043916	20201113_TIMS04_Evo07_SA_ADB_1cell_HeLa_G2_05_S4-B5_1_4610	G2	154	156	1	0.666666666666667	TRUE	2
138	1433G_HUMAN	9.28408543682022	20201113_TIMS04_Evo07_SA_ADB_1cell_HeLa_G2_09_S4-B9_1_4614	G2	155	156	1	0.666666666666667	TRUE	2
139	1433G_HUMAN	9.3470896541434	20201113_TIMS04_Evo07_SA_ADB_1cell_HeLa_G2_14_S4-C2_1_4619	G2	156	156	1	0.666666666666667	TRUE	2
140	1433G_HUMAN	9.3190417754116	20201113_TIMS04_Evo07_SA_ADB_1cell_HeLa_G2_16_S4-C4_1_4621	G2	157	156	1	0.666666666666667	TRUE	2
141	1433G_HUMAN	9.1674140435369	20201113_TIMS04_Evo07_SA_ADB_1cell_HeLa_G2_18_S4-C6_1_4623	G2	158	156	1	0.666666666666667	TRUE	2
142	1433G_HUMAN	9.48447578516303	20201113_TIMS04_Evo07_SA_ADB_1cell_HeLa_G2_21_S4-C9_1_4626	G2	159	156	1	0.666666666666667	TRUE	2
143	1433G_HUMAN	9.31313180310809	20201113_TIMS04_Evo07_SA_ADB_1cell_HeLa_G2_22_S4-C10_1_4627	G2	160	156	1	0.666666666666667	TRUE	2
144	1433G_HUMAN	9.31693544170325	20201113_TIMS04_Evo07_SA_ADB_1cell_HeLa_G2_23_S4-C11_1_4628	G2	161	156	1	0.666666666666667	TRUE	2
145	1433G_HUMAN	8.93794402214694	20201113_TIMS04_Evo07_SA_ADB_1cell_HeLa_G2_26_S4-D2_1_4631	G2	162	156	1	0.666666666666667	TRUE	2
146	1433G_HUMAN	9.03937026917342	20201113_TIMS04_Evo07_SA_ADB_1cell_HeLa_G2_27_S4-D3_1_4632	G2	163	156	1	0.666666666666667	TRUE	2
147	1433G_HUMAN	9.27785793082247	20201113_TIMS04_Evo07_SA_ADB_1cell_HeLa_G2_29_S4-D5_1_4634	G2	164	156	1	0.666666666666667	TRUE	2
148	1433G_HUMAN	10.2729273868914	20201113_TIMS04_Evo07_SA_ADB_1cell_HeLa_G2_30_S4-D6_1_4635	G2	165	156	2	0.333333333333333	FALSE	1
149	1433G_HUMAN	9.07658524599317	20201113_TIMS04_Evo07_SA_ADB_1cell_HeLa_G2_31_S4-D7_1_4636	G2	166	156	1	0.666666666666667	TRUE	2
150	1433G_HUMAN	9.22579412598241	20201113_TIMS04_Evo07_SA_ADB_1cell_HeLa_G2_35_S4-D11_1_4640	G2	167	156	1	0.666666666666667	TRUE	2
151	1433G_HUMAN	9.39282464596971	20201113_TIMS04_Evo07_SA_ADB_1cell_HeLa_G2_39_S4-E3_1_4644	G2	168	156	1	0.666666666666667	TRUE	2
152	1433G_HUMAN	9.08869668413106	20201113_TIMS04_Evo07_SA_ADB_1cell_HeLa_G2_40_S4-E4_1_4645	G2	169	156	1	0.666666666666667	TRUE	2
153	1433G_HUMAN	9.22589448102055	20201113_TIMS04_Evo07_SA_ADB_1cell_HeLa_G2_43_S4-E7_1_4648	G2	170	156	1	0.666666666666667	TRUE	2
154	1433G_HUMAN	8.96391761849355	20201113_TIMS04_Evo07_SA_ADB_1cell_HeLa_G2_46_S4-E10_1_4651	G2	171	156	1	0.666666666666667	TRUE	2
155	1433G_HUMAN	9.49002386496558	20201113_TIMS04_Evo07_SA_ADB_1cell_HeLa_G2_50_S4-F2_1_4655	G2	172	156	1	0.666666666666667	TRUE	2
156	1433G_HUMAN	9.17770764943613	20201113_TIMS04_Evo07_SA_ADB_1cell_HeLa_G2_52_S4-F4_1_4657	G2	173	156	1	0.666666666666667	TRUE	2
157	1433G_HUMAN	9.17765101074971	20201113_TIMS04_Evo07_SA_ADB_1cell_HeLa_G2_54_S4-F6_1_4659	G2	174	156	1	0.666666666666667	TRUE	2
158	1433G_HUMAN	10.311274973723	20201113_TIMS04_Evo07_SA_ADB_1cell_HeLa_G2_55_S4-F7_1_4660	G2	175	156	2	0.333333333333333	FALSE	1
159	1433G_HUMAN	10.1222787314565	20201113_TIMS04_Evo07_SA_ADB_1cell_HeLa_G2_57_S4-F9_1_4662	G2	176	156	2	0.333333333333333	FALSE	1
160	1433G_HUMAN	10.7582753042964	20201113_TIMS04_Evo07_SA_ADB_1cell_HeLa_G2_75_S1-B3_1_4704	G2	177	156	3	0	FALSE	0
161	1433G_HUMAN	9.17212947032082	20201113_TIMS04_Evo07_SA_ADB_1cell_HeLa_G2_76_S1-B4_1_4705	G2	178	156	1	0.666666666666667	TRUE	2
162	1433G_HUMAN	11.7567910949832	20201113_TIMS04_Evo07_SA_ADB_1cell_HeLa_G2_79_S1-B7_1_4708	G2	179	156	3	0	FALSE	0
163	1433G_HUMAN	9.16989363935624	20201113_TIMS04_Evo07_SA_ADB_1cell_HeLa_G2_86_S1-C2_1_4715	G2	180	156	1	0.666666666666667	TRUE	2
164	1433G_HUMAN	9.37587983888107	20201113_TIMS04_Evo07_SA_ADB_1cell_HeLa_G2_90_S1-C6_1_4719	G2	181	156	1	0.666666666666667	TRUE	2
165	1433G_HUMAN	8.98103098443685	20201113_TIMS04_Evo07_SA_ADB_1cell_HeLa_G2_91_S1-C7_1_4720	G2	182	156	1	0.666666666666667	TRUE	2
166	1433G_HUMAN	10.9460563555432	20201113_TIMS04_Evo07_SA_ADB_1cell_HeLa_G2_92_S1-C8_1_4721	G2	183	156	2	0.333333333333333	FALSE	1
167	1433G_HUMAN	10.1332534884245	20201113_TIMS04_Evo07_SA_ADB_1cell_HeLa_G2_93_S1-C9_1_4722	G2	184	156	2	0.333333333333333	FALSE	1
168	1433G_HUMAN	10.8720855676088	20201113_TIMS04_Evo07_SA_ADB_1cell_HeLa_G2_95_S1-C11_1_4724	G2	185	156	2	0.333333333333333	FALSE	1
169	1433G_HUMAN	8.96977922786874	20201113_TIMS04_Evo07_SA_ADB_1cell_HeLa_G2_98_S1-D2_1_4727	G2	186	156	1	0.666666666666667	TRUE	2
171	1433G_HUMAN	9.27682477264113	20201113_TIMS04_Evo07_SA_ADB_1cell_HeLa_G2_102_S1-D6_1_4731	G2	188	156	1	0.666666666666667	TRUE	2
172	1433G_HUMAN	9.33732392939697	20201113_TIMS04_Evo07_SA_ADB_1cell_HeLa_G2_103_S1-D7_1_4732	G2	189	156	1	0.666666666666667	TRUE	2
173	1433G_HUMAN	8.95981781836105	20201113_TIMS04_Evo07_SA_ADB_1cell_HeLa_G2_107_S1-D11_1_4736	G2	190	156	1	0.666666666666667	TRUE	2
174	1433G_HUMAN	9.35913044639672	20201113_TIMS04_Evo07_SA_ADB_1cell_HeLa_G2_110_S1-E2_1_4739	G2	191	156	1	0.666666666666667	TRUE	2
175	1433G_HUMAN	10.6404664931961	20201113_TIMS04_Evo07_SA_ADB_1cell_HeLa_G2_112_S1-E4_1_4741	G2	192	156	2	0.333333333333333	FALSE	1
176	1433G_HUMAN	9.40565589453673	20201113_TIMS04_Evo07_SA_ADB_1cell_HeLa_G2_116_S1-E8_1_4745	G2	193	156	1	0.666666666666667	TRUE	2
177	1433G_HUMAN	9.42437710941426	20201113_TIMS04_Evo07_SA_ADB_1cell_HeLa_G2_118_S1-E10_1_4747	G2	194	156	1	0.666666666666667	TRUE	2
178	1433G_HUMAN	10.7770743181019	20201113_TIMS04_Evo07_SA_ADB_1cell_HeLa_G2_122_S1-F2_1_4751	G2	195	156	2	0.333333333333333	FALSE	1
179	1433G_HUMAN	9.38276514830889	20201113_TIMS04_Evo07_SA_ADB_1cell_HeLa_G2_124_S1-F4_1_4753	G2	196	156	1	0.666666666666667	TRUE	2
180	1433G_HUMAN	9.92482224127955	20201113_TIMS04_Evo07_SA_ADB_1cell_HeLa_G2_125_S1-F5_1_4754	G2	197	156	2	0.333333333333333	FALSE	1
181	1433G_HUMAN	10.7556327622233	20201113_TIMS04_Evo07_SA_ADB_1cell_HeLa_G2_134_S1-G2_1_4763	G2	198	156	2	0.333333333333333	FALSE	1
182	1433G_HUMAN	9.31844689111987	20201113_TIMS04_Evo07_SA_ADB_1cell_HeLa_G2_135_S1-G3_1_4764	G2	199	156	1	0.666666666666667	TRUE	2
183	1433G_HUMAN	10.4947404245238	20201113_TIMS04_Evo07_SA_ADB_1cell_HeLa_G2_136_S1-G4_1_4765	G2	200	156	2	0.333333333333333	FALSE	1
184	1433G_HUMAN	9.26670931424567	20201113_TIMS04_Evo07_SA_ADB_1cell_HeLa_G2_138_S1-G6_1_4767	G2	201	156	1	0.666666666666667	TRUE	2
185	1433G_HUMAN	10.9296976684859	20201113_TIMS04_Evo07_SA_ADB_1cell_HeLa_G2_139_S1-G7_1_4768	G2	202	156	2	0.333333333333333	FALSE	1
186	1433G_HUMAN	10.2649575916583	20201113_TIMS04_Evo07_SA_ADB_1cell_HeLa_G2_142_S1-G10_1_4771	G2	203	156	2	0.333333333333333	FALSE	1
187	1433G_HUMAN	10.4369655928684	20201009_TIMS04_Evo07_AnBr_1Cell_HeLa_NB_01_S3-G2_1_3873	G2-M	1	135	2	0.333333333333333	FALSE	1
188	1433G_HUMAN	11.2819399963049	20201009_TIMS04_Evo07_AnBr_1Cell_HeLa_NB_02_S3-G3_1_3874	G2-M	2	135	2	0.333333333333333	FALSE	1
189	1433G_HUMAN	10.5101562328249	20201009_TIMS04_Evo07_AnBr_1Cell_HeLa_NB_03_S3-G4_1_3875	G2-M	3	135	2	0.333333333333333	FALSE	1
190	1433G_HUMAN	11.1862824578493	20201009_TIMS04_Evo07_AnBr_1Cell_HeLa_NB_04_S3-G5_1_3876	G2-M	4	135	2	0.333333333333333	FALSE	1
191	1433G_HUMAN	10.8103929057161	20201009_TIMS04_Evo07_AnBr_1Cell_HeLa_NB_05_S3-G6_1_3877	G2-M	5	135	2	0.333333333333333	FALSE	1
192	1433G_HUMAN	12.5766479114544	20201009_TIMS04_Evo07_AnBr_1Cell_HeLa_NB_06_S3-G7_1_3878	G2-M	6	135	3	0	FALSE	0
193	1433G_HUMAN	10.524266962405	20201009_TIMS04_Evo07_AnBr_1Cell_HeLa_NB_10_S3-G11_1_3882	G2-M	7	135	2	0.333333333333333	FALSE	1
194	1433G_HUMAN	11.286181080368	20201009_TIMS04_Evo07_AnBr_1Cell_HeLa_NB_11_S3-G12_1_3883	G2-M	8	135	2	0.333333333333333	FALSE	1
195	1433G_HUMAN	11.2678852671401	20201009_TIMS04_Evo07_AnBr_1Cell_HeLa_NB_15_S3-H5_1_3888	G2-M	9	135	2	0.333333333333333	FALSE	1
196	1433G_HUMAN	10.5706682782592	20201009_TIMS04_Evo07_AnBr_1Cell_HeLa_NB_17_S3-H7_1_3890	G2-M	10	135	2	0.333333333333333	FALSE	1
197	1433G_HUMAN	11.9556516204787	20201009_TIMS04_Evo07_AnBr_1Cell_HeLa_NB_18_S3-H8_1_3891	G2-M	11	135	3	0	FALSE	0
198	1433G_HUMAN	11.1220347984183	20201009_TIMS04_Evo07_AnBr_1Cell_HeLa_NB_21_S3-H11_1_3894	G2-M	12	135	2	0.333333333333333	FALSE	1
199	1433G_HUMAN	11.0907613265344	20201009_TIMS04_Evo07_AnBr_1Cell_HeLa_NB_22_S3-H12_1_3895	G2-M	13	135	2	0.333333333333333	FALSE	1
200	1433G_HUMAN	11.9570054666686	20201010_TIMS04_Evo07_AnBr_1Cell_HeLa_NB_01_S5-B2_1_3909	G2-M	14	135	3	0	FALSE	0
201	1433G_HUMAN	13.0290296378453	20201010_TIMS04_Evo07_AnBr_1Cell_HeLa_NB_03_S5-B4_1_3911	G2-M	15	135	3	0	FALSE	0
202	1433G_HUMAN	12.3590098831392	20201010_TIMS04_Evo07_AnBr_1Cell_HeLa_NB_05_S5-B6_1_3913	G2-M	16	135	3	0	FALSE	0
203	1433G_HUMAN	12.6173502858013	20201010_TIMS04_Evo07_AnBr_1Cell_HeLa_NB_06_S5-B7_1_3914	G2-M	17	135	3	0	FALSE	0
204	1433G_HUMAN	13.1635924339323	20201010_TIMS04_Evo07_AnBr_1Cell_HeLa_NB_07_S5-B8_1_3915	G2-M	18	135	3	0	FALSE	0
205	1433G_HUMAN	12.4966264224178	20201010_TIMS04_Evo07_AnBr_1Cell_HeLa_NB_08_S5-B9_1_3916	G2-M	19	135	3	0	FALSE	0
206	1433G_HUMAN	9.24576773913451	20201010_TIMS04_Evo07_AnBr_1Cell_HeLa_NB_09_S5-B10_1_3917	G2-M	20	135	1	0.666666666666667	TRUE	2
207	1433G_HUMAN	10.7276042842437	20201010_TIMS04_Evo07_AnBr_1Cell_HeLa_NB_12_S5-C2_1_3921	G2-M	21	135	2	0.333333333333333	FALSE	1
208	1433G_HUMAN	10.2248083974047	20201010_TIMS04_Evo07_AnBr_1Cell_HeLa_NB_13_S5-C3_1_3922	G2-M	22	135	2	0.333333333333333	FALSE	1
209	1433G_HUMAN	12.1767959148974	20201010_TIMS04_Evo07_AnBr_1Cell_HeLa_NB_14_S5-C4_1_3923	G2-M	23	135	3	0	FALSE	0
210	1433G_HUMAN	12.7391060953977	20201010_TIMS04_Evo07_AnBr_1Cell_HeLa_NB_15_S5-C5_1_3924	G2-M	24	135	3	0	FALSE	0
211	1433G_HUMAN	8.52047054888783	20201010_TIMS04_Evo07_AnBr_1Cell_HeLa_NB_16_S5-C6_1_3925	G2-M	25	135	1	0.666666666666667	TRUE	2
212	1433G_HUMAN	7.80273824794817	20201010_TIMS04_Evo07_AnBr_1Cell_HeLa_NB_17_S5-C7_1_3926	G2-M	26	135	1	0.666666666666667	TRUE	2
213	1433G_HUMAN	13.3276534604639	20201010_TIMS04_Evo07_AnBr_1Cell_HeLa_NB_18_S5-C8_1_3927	G2-M	27	135	3	0	FALSE	0
214	1433G_HUMAN	9.9701484188808	20201010_TIMS04_Evo07_AnBr_1Cell_HeLa_NB_19_S5-C9_1_3928	G2-M	28	135	2	0.333333333333333	FALSE	1
215	1433G_HUMAN	13.1381200249184	20201010_TIMS04_Evo07_AnBr_1Cell_HeLa_NB_21_S5-C11_1_3930	G2-M	29	135	3	0	FALSE	0
216	1433G_HUMAN	10.4570647737538	20201010_TIMS04_Evo07_AnBr_1Cell_HeLa_NB_23_S5-D2_1_3933	G2-M	30	135	2	0.333333333333333	FALSE	1
217	1433G_HUMAN	12.794091534465	20201010_TIMS04_Evo07_AnBr_1Cell_HeLa_NB_27_S5-D6_1_3937	G2-M	31	135	3	0	FALSE	0
218	1433G_HUMAN	12.6297811270064	20201010_TIMS04_Evo07_AnBr_1Cell_HeLa_NB_28_S5-D7_1_3938	G2-M	32	135	3	0	FALSE	0
219	1433G_HUMAN	12.7519252183845	20201010_TIMS04_Evo07_AnBr_1Cell_HeLa_NB_34_S5-E2_1_3945	G2-M	33	135	3	0	FALSE	0
220	1433G_HUMAN	9.78132484365124	20201010_TIMS04_Evo07_AnBr_1Cell_HeLa_NB_39_S5-E7_1_3950	G2-M	34	135	2	0.333333333333333	FALSE	1
221	1433G_HUMAN	12.7439928427349	20201010_TIMS04_Evo07_AnBr_1Cell_HeLa_NB_40_S5-E8_1_3951	G2-M	35	135	3	0	FALSE	0
222	1433G_HUMAN	9.12136647721569	20201010_TIMS04_Evo07_AnBr_1Cell_HeLa_NB_41_S5-E9_1_3952	G2-M	36	135	1	0.666666666666667	TRUE	2
223	1433G_HUMAN	10.0642857133798	20201010_TIMS04_Evo07_AnBr_1Cell_HeLa_NB_42_S5-E10_1_3953	G2-M	37	135	2	0.333333333333333	FALSE	1
224	1433G_HUMAN	10.4312171487823	20201010_TIMS04_Evo07_AnBr_1Cell_HeLa_NB_45_S5-F2_1_3957	G2-M	38	135	2	0.333333333333333	FALSE	1
225	1433G_HUMAN	11.3951890859439	20201010_TIMS04_Evo07_AnBr_1Cell_HeLa_NB_51_S5-F8_1_3963	G2-M	39	135	3	0	FALSE	0
226	1433G_HUMAN	9.94788484897682	20201010_TIMS04_Evo07_AnBr_1Cell_HeLa_NB_52_S5-F9_1_3964	G2-M	40	135	2	0.333333333333333	FALSE	1
227	1433G_HUMAN	8.10167928453851	20201010_TIMS04_Evo07_AnBr_1Cell_HeLa_NB_54_S5-F11_1_3966	G2-M	41	135	1	0.666666666666667	TRUE	2
228	1433G_HUMAN	10.5713712813077	20201010_TIMS04_Evo07_AnBr_1Cell_HeLa_NB_59_S5-G5_1_3972	G2-M	42	135	3	0	FALSE	0
229	1433G_HUMAN	8.27032115318546	20201010_TIMS04_Evo07_AnBr_1Cell_HeLa_NB_60_S5-G6_1_3973	G2-M	43	135	1	0.666666666666667	TRUE	2
230	1433G_HUMAN	7.12500301141985	20201010_TIMS04_Evo07_AnBr_1Cell_HeLa_NB_61_S5-G7_1_3974	G2-M	44	135	1	0.666666666666667	TRUE	2
231	1433G_HUMAN	10.7420143205577	20201010_TIMS04_Evo07_AnBr_1Cell_HeLa_NB_63_S5-G9_1_3976	G2-M	45	135	2	0.333333333333333	FALSE	1
232	1433G_HUMAN	10.7291146733593	20201010_TIMS04_Evo07_AnBr_1Cell_HeLa_UB_12_S3-B2_1_4101	UB_Passage01	87	195	2	0.333333333333333	FALSE	1
233	1433G_HUMAN	10.5255148074872	20201010_TIMS04_Evo07_AnBr_1Cell_HeLa_UB_13_S3-B3_1_4102	UB_Passage01	88	195	2	0.333333333333333	FALSE	1
234	1433G_HUMAN	10.9322590402439	20201010_TIMS04_Evo07_AnBr_1Cell_HeLa_UB_14_S3-B4_1_4103	UB_Passage01	89	195	2	0.333333333333333	FALSE	1
235	1433G_HUMAN	9.05970060059008	20201010_TIMS04_Evo07_AnBr_1Cell_HeLa_UB_15_S3-B5_1_4104	UB_Passage01	90	195	1	0.666666666666667	TRUE	2
236	1433G_HUMAN	10.3241720075579	20201010_TIMS04_Evo07_AnBr_1Cell_HeLa_UB_16_S3-B6_1_4105	UB_Passage01	91	195	2	0.333333333333333	FALSE	1
237	1433G_HUMAN	10.7481077860923	20201010_TIMS04_Evo07_AnBr_1Cell_HeLa_UB_17_S3-B7_1_4106	UB_Passage01	92	195	2	0.333333333333333	FALSE	1
238	1433G_HUMAN	10.7361189588309	20201010_TIMS04_Evo07_AnBr_1Cell_HeLa_UB_18_S3-B8_1_4107	UB_Passage01	93	195	2	0.333333333333333	FALSE	1
239	1433G_HUMAN	9.42937639049868	20201010_TIMS04_Evo07_AnBr_1Cell_HeLa_UB_19_S3-B9_1_4108	UB_Passage01	94	195	1	0.666666666666667	TRUE	2
240	1433G_HUMAN	9.55065991631938	20201010_TIMS04_Evo07_AnBr_1Cell_HeLa_UB_20_S3-B10_1_4109	UB_Passage01	95	195	1	0.666666666666667	TRUE	2
241	1433G_HUMAN	10.431602245661	20201010_TIMS04_Evo07_AnBr_1Cell_HeLa_UB_21_S3-B11_1_4110	UB_Passage01	96	195	2	0.333333333333333	FALSE	1
242	1433G_HUMAN	10.4958286675865	20201010_TIMS04_Evo07_AnBr_1Cell_HeLa_UB_23_S3-C2_1_4113	UB_Passage01	97	195	2	0.333333333333333	FALSE	1
243	1433G_HUMAN	11.6835305014596	20201010_TIMS04_Evo07_AnBr_1Cell_HeLa_UB_24_S3-C3_1_4114	UB_Passage01	98	195	3	0	FALSE	0
244	1433G_HUMAN	10.2348901862969	20201010_TIMS04_Evo07_AnBr_1Cell_HeLa_UB_25_S3-C4_1_4115	UB_Passage01	99	195	2	0.333333333333333	FALSE	1
245	1433G_HUMAN	9.10580243090106	20201010_TIMS04_Evo07_AnBr_1Cell_HeLa_UB_26_S3-C5_1_4116	UB_Passage01	100	195	1	0.666666666666667	TRUE	2
246	1433G_HUMAN	8.94698523834138	20201010_TIMS04_Evo07_AnBr_1Cell_HeLa_UB_27_S3-C6_1_4117	UB_Passage01	101	195	1	0.666666666666667	TRUE	2
247	1433G_HUMAN	11.4776481683052	20201010_TIMS04_Evo07_AnBr_1Cell_HeLa_UB_28_S3-C7_1_4118	UB_Passage01	102	195	3	0	FALSE	0
248	1433G_HUMAN	10.6479746860554	20201010_TIMS04_Evo07_AnBr_1Cell_HeLa_UB_29_S3-C8_1_4119	UB_Passage01	103	195	3	0	FALSE	0
249	1433G_HUMAN	11.176183148646	20201010_TIMS04_Evo07_AnBr_1Cell_HeLa_UB_30_S3-C9_1_4120	UB_Passage01	104	195	3	0	FALSE	0
250	1433G_HUMAN	10.7931454622213	20201010_TIMS04_Evo07_AnBr_1Cell_HeLa_UB_32_S3-C11_1_4122	UB_Passage01	105	195	2	0.333333333333333	FALSE	1
251	1433G_HUMAN	9.26522436669822	20201010_TIMS04_Evo07_AnBr_1Cell_HeLa_UB_34_S3-D2_1_4125	UB_Passage01	106	195	1	0.666666666666667	TRUE	2
252	1433G_HUMAN	10.0238751708012	20201010_TIMS04_Evo07_AnBr_1Cell_HeLa_UB_35_S3-D3_1_4126	UB_Passage01	107	195	2	0.333333333333333	FALSE	1
253	1433G_HUMAN	11.4783624687221	20201010_TIMS04_Evo07_AnBr_1Cell_HeLa_UB_36_S3-D4_1_4127	UB_Passage01	108	195	3	0	FALSE	0
254	1433G_HUMAN	9.3539796651877	20201010_TIMS04_Evo07_AnBr_1Cell_HeLa_UB_37_S3-D5_1_4128	UB_Passage01	109	195	1	0.666666666666667	TRUE	2
255	1433G_HUMAN	8.93968019571798	20201010_TIMS04_Evo07_AnBr_1Cell_HeLa_UB_38_S3-D6_1_4129	UB_Passage01	110	195	1	0.666666666666667	TRUE	2
256	1433G_HUMAN	9.28041566985132	20201010_TIMS04_Evo07_AnBr_1Cell_HeLa_UB_40_S3-D8_1_4131	UB_Passage01	111	195	1	0.666666666666667	TRUE	2
257	1433G_HUMAN	10.9161384164673	20201010_TIMS04_Evo07_AnBr_1Cell_HeLa_UB_41_S3-D9_1_4132	UB_Passage01	112	195	3	0	FALSE	0
258	1433G_HUMAN	9.02132214852504	20201010_TIMS04_Evo07_AnBr_1Cell_HeLa_UB_42_S3-D10_1_4133	UB_Passage01	113	195	1	0.666666666666667	TRUE	2
259	1433G_HUMAN	11.3920426571739	20201010_TIMS04_Evo07_AnBr_1Cell_HeLa_UB_43_S3-D11_1_4134	UB_Passage01	114	195	3	0	FALSE	0
260	1433G_HUMAN	10.6038186226673	20201010_TIMS04_Evo07_AnBr_1Cell_HeLa_UB_45_S3-E2_1_4137	UB_Passage01	115	195	2	0.333333333333333	FALSE	1
261	1433G_HUMAN	11.9629543222254	20201010_TIMS04_Evo07_AnBr_1Cell_HeLa_UB_46_S3-E3_1_4138	UB_Passage01	116	195	3	0	FALSE	0
262	1433G_HUMAN	11.301110671505	20201010_TIMS04_Evo07_AnBr_1Cell_HeLa_UB_47_S3-E4_1_4139	UB_Passage01	117	195	3	0	FALSE	0
263	1433G_HUMAN	10.7391076559305	20201010_TIMS04_Evo07_AnBr_1Cell_HeLa_UB_48_S3-E5_1_4140	UB_Passage01	118	195	3	0	FALSE	0
264	1433G_HUMAN	10.951407237803	20201010_TIMS04_Evo07_AnBr_1Cell_HeLa_UB_49_S3-E6_1_4141	UB_Passage01	119	195	3	0	FALSE	0
265	1433G_HUMAN	10.6468824243441	20201010_TIMS04_Evo07_AnBr_1Cell_HeLa_UB_50_S3-E7_1_4142	UB_Passage01	120	195	2	0.333333333333333	FALSE	1
266	1433G_HUMAN	9.69412178033943	20201010_TIMS04_Evo07_AnBr_1Cell_HeLa_UB_51_S3-E8_1_4143	UB_Passage01	121	195	2	0.333333333333333	FALSE	1
267	1433G_HUMAN	11.6911555066163	20201010_TIMS04_Evo07_AnBr_1Cell_HeLa_UB_52_S3-E9_1_4144	UB_Passage01	122	195	3	0	FALSE	0
268	1433G_HUMAN	10.3836633533228	20201010_TIMS04_Evo07_AnBr_1Cell_HeLa_UB_53_S3-E10_1_4145	UB_Passage01	123	195	2	0.333333333333333	FALSE	1
269	1433G_HUMAN	9.13445243889615	20201010_TIMS04_Evo07_AnBr_1Cell_HeLa_UB_54_S3-E11_1_4146	UB_Passage01	124	195	1	0.666666666666667	TRUE	2
270	1433G_HUMAN	11.6000135769112	20201010_TIMS04_Evo07_AnBr_1Cell_HeLa_UB_56_S3-F2_1_4149	UB_Passage01	125	195	3	0	FALSE	0
271	1433G_HUMAN	11.9146826476656	20201010_TIMS04_Evo07_AnBr_1Cell_HeLa_UB_57_S3-F3_1_4150	UB_Passage01	126	195	3	0	FALSE	0
272	1433G_HUMAN	10.6426904791815	20201010_TIMS04_Evo07_AnBr_1Cell_HeLa_UB_58_S3-F4_1_4151	UB_Passage01	127	195	2	0.333333333333333	FALSE	1
273	1433G_HUMAN	11.792872534915	20201010_TIMS04_Evo07_AnBr_1Cell_HeLa_UB_59_S3-F5_1_4152	UB_Passage01	128	195	3	0	FALSE	0
274	1433G_HUMAN	10.3350289633913	20201010_TIMS04_Evo07_AnBr_1Cell_HeLa_UB_60_S3-F6_1_4153	UB_Passage01	129	195	2	0.333333333333333	FALSE	1
275	1433G_HUMAN	11.0114412516685	20201010_TIMS04_Evo07_AnBr_1Cell_HeLa_UB_61_S3-F7_1_4154	UB_Passage01	130	195	3	0	FALSE	0
276	1433G_HUMAN	10.6175604975393	20201010_TIMS04_Evo07_AnBr_1Cell_HeLa_UB_63_S3-F9_1_4156	UB_Passage01	131	195	2	0.333333333333333	FALSE	1
277	1433G_HUMAN	11.7199059117072	20201010_TIMS04_Evo07_AnBr_1Cell_HeLa_UB_64_S3-F10_1_4157	UB_Passage01	132	195	3	0	FALSE	0
278	1433G_HUMAN	11.6953369420476	20201010_TIMS04_Evo07_AnBr_1Cell_HeLa_UB_65_S3-F11_1_4158	UB_Passage01	133	195	3	0	FALSE	0
279	1433G_HUMAN	10.4890620692756	20201010_TIMS04_Evo07_AnBr_1Cell_HeLa_UB_67_S3-G2_1_4161	UB_Passage01	134	195	2	0.333333333333333	FALSE	1
280	1433G_HUMAN	10.5611991672691	20201010_TIMS04_Evo07_AnBr_1Cell_HeLa_UB_68_S3-G3_1_4162	UB_Passage01	135	195	2	0.333333333333333	FALSE	1
281	1433G_HUMAN	10.0013937845775	20201010_TIMS04_Evo07_AnBr_1Cell_HeLa_UB_69_S3-G4_1_4163	UB_Passage01	136	195	2	0.333333333333333	FALSE	1
282	1433G_HUMAN	10.434818199655	20201010_TIMS04_Evo07_AnBr_1Cell_HeLa_UB_70_S3-G5_1_4164	UB_Passage01	137	195	2	0.333333333333333	FALSE	1
283	1433G_HUMAN	11.6956385930698	20201010_TIMS04_Evo07_AnBr_1Cell_HeLa_UB_71_S3-G6_1_4165	UB_Passage01	138	195	3	0	FALSE	0
284	1433G_HUMAN	11.1075554402643	20201010_TIMS04_Evo07_AnBr_1Cell_HeLa_UB_72_S3-G7_1_4166	UB_Passage01	139	195	3	0	FALSE	0
285	1433G_HUMAN	10.4769418236779	20201010_TIMS04_Evo07_AnBr_1Cell_HeLa_UB_73_S3-G8_1_4167	UB_Passage01	140	195	2	0.333333333333333	FALSE	1
286	1433G_HUMAN	11.7373485862525	20201010_TIMS04_Evo07_AnBr_1Cell_HeLa_UB_74_S3-G9_1_4168	UB_Passage01	141	195	3	0	FALSE	0
287	1433G_HUMAN	10.3772217975655	20201010_TIMS04_Evo07_AnBr_1Cell_HeLa_UB_75_S3-G10_1_4169	UB_Passage01	142	195	2	0.333333333333333	FALSE	1
288	1433G_HUMAN	12.1838978586877	20201010_TIMS04_Evo07_AnBr_1Cell_HeLa_UB_78_S3-H2_1_4173	UB_Passage01	143	195	3	0	FALSE	0
289	1433G_HUMAN	11.0485504430077	20201010_TIMS04_Evo07_AnBr_1Cell_HeLa_UB_79_S3-H3_1_4174	UB_Passage01	144	195	3	0	FALSE	0
290	1433G_HUMAN	10.1131860577485	20201010_TIMS04_Evo07_AnBr_1Cell_HeLa_UB_80_S3-H4_1_4175	UB_Passage01	145	195	2	0.333333333333333	FALSE	1
291	1433G_HUMAN	10.2625534022871	20201010_TIMS04_Evo07_AnBr_1Cell_HeLa_UB_81_S3-H5_1_4176	UB_Passage01	146	195	2	0.333333333333333	FALSE	1
292	1433G_HUMAN	11.1830657215194	20201010_TIMS04_Evo07_AnBr_1Cell_HeLa_UB_82_S3-H6_1_4177	UB_Passage01	147	195	3	0	FALSE	0
293	1433G_HUMAN	12.5650248982066	20201010_TIMS04_Evo07_AnBr_1Cell_HeLa_UB_84_S3-H8_1_4179	UB_Passage01	148	195	3	0	FALSE	0
294	1433G_HUMAN	10.3115764345291	20201010_TIMS04_Evo07_AnBr_1Cell_HeLa_UB_85_S3-H9_1_4180	UB_Passage01	149	195	2	0.333333333333333	FALSE	1
295	1433G_HUMAN	10.5501442293452	20201010_TIMS04_Evo07_AnBr_1Cell_HeLa_UB_86_S3-H10_1_4181	UB_Passage01	150	195	2	0.333333333333333	FALSE	1
296	1433G_HUMAN	11.4675097192029	20201010_TIMS04_Evo07_AnBr_1Cell_HeLa_UB_87_S3-H11_1_4182	UB_Passage01	151	195	3	0	FALSE	0
297	1433G_HUMAN	8.90287903085302	20201126_TIMS04_Evo07_SA_ADB_1cell_HeLa_UB_02_S1-B2_1_4990	UB_Passage02_plate01	297	213	1	0.666666666666667	TRUE	2
298	1433G_HUMAN	8.83161051227197	20201126_TIMS04_Evo07_SA_ADB_1cell_HeLa_UB_03_S1-B3_1_4991	UB_Passage02_plate01	298	213	1	0.666666666666667	TRUE	2
299	1433G_HUMAN	9.20692059029379	20201126_TIMS04_Evo07_SA_ADB_1cell_HeLa_UB_04_S1-B4_1_4992	UB_Passage02_plate01	299	213	1	0.666666666666667	TRUE	2
300	1433G_HUMAN	8.9374060246274	20201126_TIMS04_Evo07_SA_ADB_1cell_HeLa_UB_05_S1-B5_1_4993	UB_Passage02_plate01	300	213	1	0.666666666666667	TRUE	2
301	1433G_HUMAN	9.0577383041073	20201126_TIMS04_Evo07_SA_ADB_1cell_HeLa_UB_06_S1-B6_1_4994	UB_Passage02_plate01	301	213	1	0.666666666666667	TRUE	2
302	1433G_HUMAN	8.85312142672781	20201126_TIMS04_Evo07_SA_ADB_1cell_HeLa_UB_07_S1-B7_1_4995	UB_Passage02_plate01	302	213	1	0.666666666666667	TRUE	2
303	1433G_HUMAN	8.86326327742017	20201126_TIMS04_Evo07_SA_ADB_1cell_HeLa_UB_08_S1-B8_1_4996	UB_Passage02_plate01	303	213	1	0.666666666666667	TRUE	2
304	1433G_HUMAN	8.81914221943762	20201126_TIMS04_Evo07_SA_ADB_1cell_HeLa_UB_09_S1-B9_1_4997	UB_Passage02_plate01	304	213	1	0.666666666666667	TRUE	2
305	1433G_HUMAN	8.90766525720719	20201126_TIMS04_Evo07_SA_ADB_1cell_HeLa_UB_10_S1-B10_1_4998	UB_Passage02_plate01	305	213	1	0.666666666666667	TRUE	2
306	1433G_HUMAN	8.91794487616914	20201126_TIMS04_Evo07_SA_ADB_1cell_HeLa_UB_11_S1-B11_1_4999	UB_Passage02_plate01	306	213	1	0.666666666666667	TRUE	2
307	1433G_HUMAN	8.51429238997374	20201126_TIMS04_Evo07_SA_ADB_1cell_HeLa_UB_12_S1-B12_1_5000	UB_Passage02_plate01	307	213	1	0.666666666666667	TRUE	2
308	1433G_HUMAN	9.10668991043753	20201126_TIMS04_Evo07_SA_ADB_1cell_HeLa_UB_14_S1-C2_1_5002	UB_Passage02_plate01	308	213	1	0.666666666666667	TRUE	2
309	1433G_HUMAN	8.29034838813065	20201126_TIMS04_Evo07_SA_ADB_1cell_HeLa_UB_15_S1-C3_1_5003	UB_Passage02_plate01	309	213	1	0.666666666666667	TRUE	2
310	1433G_HUMAN	8.62882670839932	20201126_TIMS04_Evo07_SA_ADB_1cell_HeLa_UB_16_S1-C4_1_5004	UB_Passage02_plate01	310	213	1	0.666666666666667	TRUE	2
311	1433G_HUMAN	9.01960298013208	20201126_TIMS04_Evo07_SA_ADB_1cell_HeLa_UB_17_S1-C5_1_5005	UB_Passage02_plate01	311	213	1	0.666666666666667	TRUE	2
312	1433G_HUMAN	8.94593080155185	20201126_TIMS04_Evo07_SA_ADB_1cell_HeLa_UB_18_S1-C6_1_5006	UB_Passage02_plate01	312	213	1	0.666666666666667	TRUE	2
313	1433G_HUMAN	8.76383491583813	20201126_TIMS04_Evo07_SA_ADB_1cell_HeLa_UB_19_S1-C7_1_5007	UB_Passage02_plate01	313	213	1	0.666666666666667	TRUE	2
314	1433G_HUMAN	8.88515725088294	20201126_TIMS04_Evo07_SA_ADB_1cell_HeLa_UB_20_S1-C8_1_5008	UB_Passage02_plate01	314	213	1	0.666666666666667	TRUE	2
315	1433G_HUMAN	8.78656219798788	20201126_TIMS04_Evo07_SA_ADB_1cell_HeLa_UB_21_S1-C9_1_5009	UB_Passage02_plate01	315	213	1	0.666666666666667	TRUE	2
316	1433G_HUMAN	8.73573402482582	20201126_TIMS04_Evo07_SA_ADB_1cell_HeLa_UB_22_S1-C10_1_5010	UB_Passage02_plate01	316	213	1	0.666666666666667	TRUE	2
317	1433G_HUMAN	8.82437805011364	20201126_TIMS04_Evo07_SA_ADB_1cell_HeLa_UB_23_S1-C11_1_5011	UB_Passage02_plate01	317	213	1	0.666666666666667	TRUE	2
318	1433G_HUMAN	8.89406114612799	20201126_TIMS04_Evo07_SA_ADB_1cell_HeLa_UB_24_S1-C12_1_5012	UB_Passage02_plate01	318	213	1	0.666666666666667	TRUE	2
319	1433G_HUMAN	8.43752098991695	20201126_TIMS04_Evo07_SA_ADB_1cell_HeLa_UB_26_S1-D2_1_5014	UB_Passage02_plate01	319	213	1	0.666666666666667	TRUE	2
320	1433G_HUMAN	8.60474813813672	20201126_TIMS04_Evo07_SA_ADB_1cell_HeLa_UB_27_S1-D3_1_5015	UB_Passage02_plate01	320	213	1	0.666666666666667	TRUE	2
321	1433G_HUMAN	9.12271442617069	20201126_TIMS04_Evo07_SA_ADB_1cell_HeLa_UB_28_S1-D4_1_5016	UB_Passage02_plate01	321	213	1	0.666666666666667	TRUE	2
322	1433G_HUMAN	8.59383014226352	20201126_TIMS04_Evo07_SA_ADB_1cell_HeLa_UB_30_S1-D6_1_5018	UB_Passage02_plate01	322	213	1	0.666666666666667	TRUE	2
323	1433G_HUMAN	8.89311819178468	20201126_TIMS04_Evo07_SA_ADB_1cell_HeLa_UB_31_S1-D7_1_5019	UB_Passage02_plate01	323	213	1	0.666666666666667	TRUE	2
324	1433G_HUMAN	8.93980426587349	20201126_TIMS04_Evo07_SA_ADB_1cell_HeLa_UB_32_S1-D8_1_5020	UB_Passage02_plate01	324	213	1	0.666666666666667	TRUE	2
325	1433G_HUMAN	9.10210614182522	20201126_TIMS04_Evo07_SA_ADB_1cell_HeLa_UB_33_S1-D9_1_5021	UB_Passage02_plate01	325	213	1	0.666666666666667	TRUE	2
326	1433G_HUMAN	8.98838298751105	20201126_TIMS04_Evo07_SA_ADB_1cell_HeLa_UB_34_S1-D10_1_5022	UB_Passage02_plate01	326	213	1	0.666666666666667	TRUE	2
327	1433G_HUMAN	8.82863218052447	20201126_TIMS04_Evo07_SA_ADB_1cell_HeLa_UB_35_S1-D11_1_5023	UB_Passage02_plate01	327	213	1	0.666666666666667	TRUE	2
328	1433G_HUMAN	8.93333986833077	20201126_TIMS04_Evo07_SA_ADB_1cell_HeLa_UB_36_S1-D12_1_5024	UB_Passage02_plate01	328	213	1	0.666666666666667	TRUE	2
329	1433G_HUMAN	8.38079148262145	20201126_TIMS04_Evo07_SA_ADB_1cell_HeLa_UB_38_S1-E2_1_5026	UB_Passage02_plate01	329	213	1	0.666666666666667	TRUE	2
330	1433G_HUMAN	8.50140944202546	20201126_TIMS04_Evo07_SA_ADB_1cell_HeLa_UB_39_S1-E3_1_5027	UB_Passage02_plate01	330	213	1	0.666666666666667	TRUE	2
331	1433G_HUMAN	8.96591993296003	20201126_TIMS04_Evo07_SA_ADB_1cell_HeLa_UB_40_S1-E4_1_5028	UB_Passage02_plate01	331	213	1	0.666666666666667	TRUE	2
332	1433G_HUMAN	8.50759585879308	20201126_TIMS04_Evo07_SA_ADB_1cell_HeLa_UB_41_S1-E5_1_5029	UB_Passage02_plate01	332	213	1	0.666666666666667	TRUE	2
333	1433G_HUMAN	9.04048171586171	20201126_TIMS04_Evo07_SA_ADB_1cell_HeLa_UB_42_S1-E6_1_5030	UB_Passage02_plate01	333	213	1	0.666666666666667	TRUE	2
334	1433G_HUMAN	8.9133880435192	20201126_TIMS04_Evo07_SA_ADB_1cell_HeLa_UB_43_S1-E7_1_5031	UB_Passage02_plate01	334	213	1	0.666666666666667	TRUE	2
335	1433G_HUMAN	8.98073942354443	20201126_TIMS04_Evo07_SA_ADB_1cell_HeLa_UB_46_S1-E10_1_5034	UB_Passage02_plate01	335	213	1	0.666666666666667	TRUE	2
336	1433G_HUMAN	8.75485479269545	20201126_TIMS04_Evo07_SA_ADB_1cell_HeLa_UB_47_S1-E11_1_5035	UB_Passage02_plate01	336	213	1	0.666666666666667	TRUE	2
337	1433G_HUMAN	8.56892923829897	20201126_TIMS04_Evo07_SA_ADB_1cell_HeLa_UB_48_S1-E12_1_5036	UB_Passage02_plate01	337	213	1	0.666666666666667	TRUE	2
338	1433G_HUMAN	8.78284469184177	20201126_TIMS04_Evo07_SA_ADB_1cell_HeLa_UB_50_S1-F2_1_5038	UB_Passage02_plate01	338	213	1	0.666666666666667	TRUE	2
339	1433G_HUMAN	10.3672596608811	20201126_TIMS04_Evo07_SA_ADB_1cell_HeLa_UB_52_S1-F4_1_5057	UB_Passage02_plate01	339	213	2	0.333333333333333	FALSE	1
340	1433G_HUMAN	9.11468274577914	20201126_TIMS04_Evo07_SA_ADB_1cell_HeLa_UB_53_S1-F5_1_5058	UB_Passage02_plate01	340	213	1	0.666666666666667	TRUE	2
341	1433G_HUMAN	10.4606809108803	20201126_TIMS04_Evo07_SA_ADB_1cell_HeLa_UB_54_S1-F6_1_5059	UB_Passage02_plate01	341	213	2	0.333333333333333	FALSE	1
342	1433G_HUMAN	10.1112520338221	20201126_TIMS04_Evo07_SA_ADB_1cell_HeLa_UB_55_S1-F7_1_5060	UB_Passage02_plate01	342	213	2	0.333333333333333	FALSE	1
343	1433G_HUMAN	10.3225900292192	20201126_TIMS04_Evo07_SA_ADB_1cell_HeLa_UB_56_S1-F8_1_5061	UB_Passage02_plate01	343	213	2	0.333333333333333	FALSE	1
344	1433G_HUMAN	9.97052720641382	20201126_TIMS04_Evo07_SA_ADB_1cell_HeLa_UB_57_S1-F9_1_5062	UB_Passage02_plate01	344	213	2	0.333333333333333	FALSE	1
345	1433G_HUMAN	10.4460833077044	20201126_TIMS04_Evo07_SA_ADB_1cell_HeLa_UB_58_S1-F10_1_5063	UB_Passage02_plate01	345	213	2	0.333333333333333	FALSE	1
346	1433G_HUMAN	9.43909701480339	20201126_TIMS04_Evo07_SA_ADB_1cell_HeLa_UB_59_S1-F11_1_5064	UB_Passage02_plate01	346	213	2	0.333333333333333	FALSE	1
347	1433G_HUMAN	10.1181682705941	20201126_TIMS04_Evo07_SA_ADB_1cell_HeLa_UB_60_S1-F12_1_5065	UB_Passage02_plate01	347	213	2	0.333333333333333	FALSE	1
348	1433G_HUMAN	9.0597042001378	20201126_TIMS04_Evo07_SA_ADB_1cell_HeLa_UB_62_S1-G2_1_5067	UB_Passage02_plate01	348	213	1	0.666666666666667	TRUE	2
349	1433G_HUMAN	10.2835117785923	20201126_TIMS04_Evo07_SA_ADB_1cell_HeLa_UB_63_S1-G3_1_5068	UB_Passage02_plate01	349	213	2	0.333333333333333	FALSE	1
350	1433G_HUMAN	9.24653054162872	20201126_TIMS04_Evo07_SA_ADB_1cell_HeLa_UB_65_S1-G5_1_5070	UB_Passage02_plate01	350	213	1	0.666666666666667	TRUE	2
351	1433G_HUMAN	10.1191426620208	20201126_TIMS04_Evo07_SA_ADB_1cell_HeLa_UB_66_S1-G6_1_5071	UB_Passage02_plate01	351	213	2	0.333333333333333	FALSE	1
352	1433G_HUMAN	10.446507829503	20201126_TIMS04_Evo07_SA_ADB_1cell_HeLa_UB_67_S1-G7_1_5072	UB_Passage02_plate01	352	213	2	0.333333333333333	FALSE	1
353	1433G_HUMAN	8.99882250220816	20201126_TIMS04_Evo07_SA_ADB_1cell_HeLa_UB_68_S1-G8_1_5073	UB_Passage02_plate01	353	213	1	0.666666666666667	TRUE	2
354	1433G_HUMAN	10.3720009764272	20201126_TIMS04_Evo07_SA_ADB_1cell_HeLa_UB_69_S1-G9_1_5074	UB_Passage02_plate01	354	213	2	0.333333333333333	FALSE	1
355	1433G_HUMAN	9.09081273427278	20201126_TIMS04_Evo07_SA_ADB_1cell_HeLa_UB_70_S1-G10_1_5075	UB_Passage02_plate01	355	213	1	0.666666666666667	TRUE	2
356	1433G_HUMAN	9.46258630873583	20201126_TIMS04_Evo07_SA_ADB_1cell_HeLa_UB_72_S1-G12_1_5077	UB_Passage02_plate01	356	213	2	0.333333333333333	FALSE	1
357	1433G_HUMAN	10.17899604229	20201126_TIMS04_Evo07_SA_ADB_1cell_HeLa_UB_74_S1-H2_1_5079	UB_Passage02_plate01	357	213	2	0.333333333333333	FALSE	1
358	1433G_HUMAN	8.86697825506409	20201126_TIMS04_Evo07_SA_ADB_1cell_HeLa_UB_75_S1-H3_1_5080	UB_Passage02_plate01	358	213	1	0.666666666666667	TRUE	2
359	1433G_HUMAN	8.81916978488048	20201126_TIMS04_Evo07_SA_ADB_1cell_HeLa_UB_76_S1-H4_1_5081	UB_Passage02_plate01	359	213	1	0.666666666666667	TRUE	2
360	1433G_HUMAN	10.5468465087025	20201126_TIMS04_Evo07_SA_ADB_1cell_HeLa_UB_77_S1-H5_1_5082	UB_Passage02_plate01	360	213	2	0.333333333333333	FALSE	1
361	1433G_HUMAN	9.28149009509497	20201126_TIMS04_Evo07_SA_ADB_1cell_HeLa_UB_78_S1-H6_1_5083	UB_Passage02_plate01	361	213	2	0.333333333333333	FALSE	1
362	1433G_HUMAN	10.2609783180592	20201126_TIMS04_Evo07_SA_ADB_1cell_HeLa_UB_79_S1-H7_1_5084	UB_Passage02_plate01	362	213	2	0.333333333333333	FALSE	1
363	1433G_HUMAN	9.82733246296388	20201126_TIMS04_Evo07_SA_ADB_1cell_HeLa_UB_80_S1-H8_1_5085	UB_Passage02_plate01	363	213	2	0.333333333333333	FALSE	1
364	1433G_HUMAN	8.9451852868072	20201126_TIMS04_Evo07_SA_ADB_1cell_HeLa_UB_81_S1-H9_1_5086	UB_Passage02_plate01	364	213	1	0.666666666666667	TRUE	2
365	1433G_HUMAN	8.72575261660167	20201126_TIMS04_Evo07_SA_ADB_1cell_HeLa_UB_82_S1-H10_1_5087	UB_Passage02_plate01	365	213	1	0.666666666666667	TRUE	2
366	1433G_HUMAN	10.0618737325943	20201126_TIMS04_Evo07_SA_ADB_1cell_HeLa_UB_83_S1-H11_1_5088	UB_Passage02_plate01	366	213	2	0.333333333333333	FALSE	1
367	1433G_HUMAN	10.0811035573712	20201126_TIMS04_Evo07_SA_ADB_1cell_HeLa_UB_84_S1-H12_1_5089	UB_Passage02_plate01	367	213	2	0.333333333333333	FALSE	1
368	1433G_HUMAN	9.01839677950681	20201126_TIMS04_Evo07_SA_ADB_1cell_HeLa_UB_86_S2-B2_1_5097	UB_Passage02_plate02	368	201	1	0.666666666666667	TRUE	2
369	1433G_HUMAN	9.20986427452946	20201126_TIMS04_Evo07_SA_ADB_1cell_HeLa_UB_87_S2-B3_1_5098	UB_Passage02_plate02	369	201	1	0.666666666666667	TRUE	2
370	1433G_HUMAN	8.99581961543702	20201126_TIMS04_Evo07_SA_ADB_1cell_HeLa_UB_88_S2-B4_1_5099	UB_Passage02_plate02	370	201	1	0.666666666666667	TRUE	2
371	1433G_HUMAN	9.11908180476322	20201126_TIMS04_Evo07_SA_ADB_1cell_HeLa_UB_89_S2-B5_1_5100	UB_Passage02_plate02	371	201	1	0.666666666666667	TRUE	2
372	1433G_HUMAN	9.14886617849055	20201126_TIMS04_Evo07_SA_ADB_1cell_HeLa_UB_92_S2-B8_1_5103	UB_Passage02_plate02	372	201	1	0.666666666666667	TRUE	2
373	1433G_HUMAN	8.86164084354302	20201126_TIMS04_Evo07_SA_ADB_1cell_HeLa_UB_93_S2-B9_1_5104	UB_Passage02_plate02	373	201	1	0.666666666666667	TRUE	2
374	1433G_HUMAN	9.20002467570959	20201126_TIMS04_Evo07_SA_ADB_1cell_HeLa_UB_94_S2-B10_1_5105	UB_Passage02_plate02	374	201	1	0.666666666666667	TRUE	2
375	1433G_HUMAN	9.03232791748399	20201126_TIMS04_Evo07_SA_ADB_1cell_HeLa_UB_95_S2-B11_1_5106	UB_Passage02_plate02	375	201	1	0.666666666666667	TRUE	2
376	1433G_HUMAN	9.16346035890871	20201126_TIMS04_Evo07_SA_ADB_1cell_HeLa_UB_98_S2-C2_1_5109	UB_Passage02_plate02	376	201	1	0.666666666666667	TRUE	2
377	1433G_HUMAN	8.73607785206976	20201126_TIMS04_Evo07_SA_ADB_1cell_HeLa_UB_99_S2-C3_1_5110	UB_Passage02_plate02	377	201	1	0.666666666666667	TRUE	2
378	1433G_HUMAN	9.30433825980639	20201126_TIMS04_Evo07_SA_ADB_1cell_HeLa_UB_100_S2-C4_1_5111	UB_Passage02_plate02	378	201	1	0.666666666666667	TRUE	2
379	1433G_HUMAN	9.05341197583114	20201126_TIMS04_Evo07_SA_ADB_1cell_HeLa_UB_101_S2-C5_1_5112	UB_Passage02_plate02	379	201	1	0.666666666666667	TRUE	2
380	1433G_HUMAN	9.01703422865995	20201126_TIMS04_Evo07_SA_ADB_1cell_HeLa_UB_102_S2-C6_1_5113	UB_Passage02_plate02	380	201	1	0.666666666666667	TRUE	2
381	1433G_HUMAN	8.81259258642601	20201126_TIMS04_Evo07_SA_ADB_1cell_HeLa_UB_103_S2-C7_1_5114	UB_Passage02_plate02	381	201	1	0.666666666666667	TRUE	2
382	1433G_HUMAN	9.26806776528248	20201126_TIMS04_Evo07_SA_ADB_1cell_HeLa_UB_104_S2-C8_1_5115	UB_Passage02_plate02	382	201	1	0.666666666666667	TRUE	2
383	1433G_HUMAN	9.12731652039234	20201126_TIMS04_Evo07_SA_ADB_1cell_HeLa_UB_105_S2-C9_1_5116	UB_Passage02_plate02	383	201	1	0.666666666666667	TRUE	2
384	1433G_HUMAN	9.24344002675118	20201126_TIMS04_Evo07_SA_ADB_1cell_HeLa_UB_106_S2-C10_1_5117	UB_Passage02_plate02	384	201	1	0.666666666666667	TRUE	2
385	1433G_HUMAN	9.11070402803542	20201126_TIMS04_Evo07_SA_ADB_1cell_HeLa_UB_107_S2-C11_1_5118	UB_Passage02_plate02	385	201	1	0.666666666666667	TRUE	2
386	1433G_HUMAN	9.11825894323157	20201126_TIMS04_Evo07_SA_ADB_1cell_HeLa_UB_110_S2-D2_1_5121	UB_Passage02_plate02	386	201	1	0.666666666666667	TRUE	2
387	1433G_HUMAN	9.10135473630512	20201126_TIMS04_Evo07_SA_ADB_1cell_HeLa_UB_111_S2-D3_1_5122	UB_Passage02_plate02	387	201	1	0.666666666666667	TRUE	2
388	1433G_HUMAN	9.13228371125274	20201126_TIMS04_Evo07_SA_ADB_1cell_HeLa_UB_112_S2-D4_1_5123	UB_Passage02_plate02	388	201	1	0.666666666666667	TRUE	2
389	1433G_HUMAN	9.34282761896636	20201126_TIMS04_Evo07_SA_ADB_1cell_HeLa_UB_113_S2-D5_1_5124	UB_Passage02_plate02	389	201	1	0.666666666666667	TRUE	2
390	1433G_HUMAN	9.06104438692316	20201126_TIMS04_Evo07_SA_ADB_1cell_HeLa_UB_115_S2-D7_1_5126	UB_Passage02_plate02	390	201	1	0.666666666666667	TRUE	2
391	1433G_HUMAN	9.23625653475802	20201126_TIMS04_Evo07_SA_ADB_1cell_HeLa_UB_116_S2-D8_1_5127	UB_Passage02_plate02	391	201	1	0.666666666666667	TRUE	2
392	1433G_HUMAN	8.97745013004817	20201126_TIMS04_Evo07_SA_ADB_1cell_HeLa_UB_117_S2-D9_1_5128	UB_Passage02_plate02	392	201	1	0.666666666666667	TRUE	2
393	1433G_HUMAN	9.11088275996529	20201126_TIMS04_Evo07_SA_ADB_1cell_HeLa_UB_118_S2-D10_1_5129	UB_Passage02_plate02	393	201	1	0.666666666666667	TRUE	2
394	1433G_HUMAN	9.06076686707085	20201126_TIMS04_Evo07_SA_ADB_1cell_HeLa_UB_119_S2-D11_1_5130	UB_Passage02_plate02	394	201	1	0.666666666666667	TRUE	2
395	1433G_HUMAN	9.08032038365808	20201126_TIMS04_Evo07_SA_ADB_1cell_HeLa_UB_121_S2-E1_1_5132	UB_Passage02_plate02	395	201	1	0.666666666666667	TRUE	2
396	1433G_HUMAN	9.1002484595118	20201126_TIMS04_Evo07_SA_ADB_1cell_HeLa_UB_122_S2-E2_1_5133	UB_Passage02_plate02	396	201	1	0.666666666666667	TRUE	2
397	1433G_HUMAN	9.17823024746227	20201126_TIMS04_Evo07_SA_ADB_1cell_HeLa_UB_123_S2-E3_1_5134	UB_Passage02_plate02	397	201	1	0.666666666666667	TRUE	2
398	1433G_HUMAN	9.40228625454054	20201126_TIMS04_Evo07_SA_ADB_1cell_HeLa_UB_124_S2-E4_1_5135	UB_Passage02_plate02	398	201	1	0.666666666666667	TRUE	2
399	1433G_HUMAN	9.12663743949908	20201126_TIMS04_Evo07_SA_ADB_1cell_HeLa_UB_125_S2-E5_1_5136	UB_Passage02_plate02	399	201	1	0.666666666666667	TRUE	2
400	1433G_HUMAN	9.05942728771612	20201126_TIMS04_Evo07_SA_ADB_1cell_HeLa_UB_126_S2-E6_1_5137	UB_Passage02_plate02	400	201	1	0.666666666666667	TRUE	2
401	1433G_HUMAN	8.94636472030099	20201126_TIMS04_Evo07_SA_ADB_1cell_HeLa_UB_127_S2-E7_1_5138	UB_Passage02_plate02	401	201	1	0.666666666666667	TRUE	2
402	1433G_HUMAN	8.78000471703939	20201126_TIMS04_Evo07_SA_ADB_1cell_HeLa_UB_128_S2-E8_1_5139	UB_Passage02_plate02	402	201	1	0.666666666666667	TRUE	2
403	1433G_HUMAN	9.34735417942916	20201126_TIMS04_Evo07_SA_ADB_1cell_HeLa_UB_129_S2-E9_1_5140	UB_Passage02_plate02	403	201	1	0.666666666666667	TRUE	2
404	1433G_HUMAN	8.69128686404752	20201126_TIMS04_Evo07_SA_ADB_1cell_HeLa_UB_130_S2-E10_1_5141	UB_Passage02_plate02	404	201	1	0.666666666666667	TRUE	2
405	1433G_HUMAN	9.1505483806073	20201126_TIMS04_Evo07_SA_ADB_1cell_HeLa_UB_131_S2-E11_1_5142	UB_Passage02_plate02	405	201	1	0.666666666666667	TRUE	2
406	1433G_HUMAN	9.03329351331341	20201126_TIMS04_Evo07_SA_ADB_1cell_HeLa_UB_134_S2-F2_1_5145	UB_Passage02_plate02	406	201	1	0.666666666666667	TRUE	2
407	1433G_HUMAN	9.1649403320302	20201126_TIMS04_Evo07_SA_ADB_1cell_HeLa_UB_135_S2-F3_1_5146	UB_Passage02_plate02	407	201	1	0.666666666666667	TRUE	2
408	1433G_HUMAN	8.7625172422233	20201126_TIMS04_Evo07_SA_ADB_1cell_HeLa_UB_136_S2-F4_1_5147	UB_Passage02_plate02	408	201	1	0.666666666666667	TRUE	2
409	1433G_HUMAN	9.06099920187423	20201126_TIMS04_Evo07_SA_ADB_1cell_HeLa_UB_137_S2-F5_1_5148	UB_Passage02_plate02	409	201	1	0.666666666666667	TRUE	2
410	1433G_HUMAN	8.9935516105283	20201126_TIMS04_Evo07_SA_ADB_1cell_HeLa_UB_138_S2-F6_1_5149	UB_Passage02_plate02	410	201	1	0.666666666666667	TRUE	2
411	1433G_HUMAN	9.21121692458592	20201126_TIMS04_Evo07_SA_ADB_1cell_HeLa_UB_139_S2-F7_1_5150	UB_Passage02_plate02	411	201	1	0.666666666666667	TRUE	2
412	1433G_HUMAN	9.20069483730798	20201126_TIMS04_Evo07_SA_ADB_1cell_HeLa_UB_140_S2-F8_1_5151	UB_Passage02_plate02	412	201	1	0.666666666666667	TRUE	2
413	1433G_HUMAN	9.21358529593478	20201126_TIMS04_Evo07_SA_ADB_1cell_HeLa_UB_141_S2-F9_1_5152	UB_Passage02_plate02	413	201	1	0.666666666666667	TRUE	2
414	1433G_HUMAN	9.91979513440718	20201126_TIMS04_Evo07_SA_ADB_1cell_HeLa_UB_142_S2-F10_1_5153	UB_Passage02_plate02	414	201	2	0.333333333333333	FALSE	1
415	1433G_HUMAN	9.07631557085856	20201126_TIMS04_Evo07_SA_ADB_1cell_HeLa_UB_143_S2-F11_1_5154	UB_Passage02_plate02	415	201	1	0.666666666666667	TRUE	2
416	1433G_HUMAN	8.80244693592208	20201126_TIMS04_Evo07_SA_ADB_1cell_HeLa_UB_146_S2-G2_1_5157	UB_Passage02_plate02	416	201	1	0.666666666666667	TRUE	2
417	1433G_HUMAN	9.03724761494006	20201126_TIMS04_Evo07_SA_ADB_1cell_HeLa_UB_147_S2-G3_1_5158	UB_Passage02_plate02	417	201	1	0.666666666666667	TRUE	2
418	1433G_HUMAN	9.25744389993354	20201126_TIMS04_Evo07_SA_ADB_1cell_HeLa_UB_148_S2-G4_1_5159	UB_Passage02_plate02	418	201	1	0.666666666666667	TRUE	2
419	1433G_HUMAN	9.167733069375	20201126_TIMS04_Evo07_SA_ADB_1cell_HeLa_UB_149_S2-G5_1_5160	UB_Passage02_plate02	419	201	1	0.666666666666667	TRUE	2
420	1433G_HUMAN	9.04587196106905	20201126_TIMS04_Evo07_SA_ADB_1cell_HeLa_UB_150_S2-G6_1_5161	UB_Passage02_plate02	420	201	1	0.666666666666667	TRUE	2
421	1433G_HUMAN	9.29628420581075	20201126_TIMS04_Evo07_SA_ADB_1cell_HeLa_UB_151_S2-G7_1_5162	UB_Passage02_plate02	421	201	1	0.666666666666667	TRUE	2
422	1433G_HUMAN	8.84830431607877	20201126_TIMS04_Evo07_SA_ADB_1cell_HeLa_UB_152_S2-G8_1_5163	UB_Passage02_plate02	422	201	1	0.666666666666667	TRUE	2
423	1433G_HUMAN	9.24145769116951	20201126_TIMS04_Evo07_SA_ADB_1cell_HeLa_UB_153_S2-G9_1_5164	UB_Passage02_plate02	423	201	1	0.666666666666667	TRUE	2
424	1433G_HUMAN	9.10591831418375	20201126_TIMS04_Evo07_SA_ADB_1cell_HeLa_UB_154_S2-G10_1_5165	UB_Passage02_plate02	424	201	1	0.666666666666667	TRUE	2
425	1433G_HUMAN	9.14267223111066	20201126_TIMS04_Evo07_SA_ADB_1cell_HeLa_UB_155_S2-G11_1_5166	UB_Passage02_plate02	425	201	1	0.666666666666667	TRUE	2
426	1433G_HUMAN	9.30903213295441	20201126_TIMS04_Evo07_SA_ADB_1cell_HeLa_UB_157_S2-H1_1_5168	UB_Passage02_plate02	426	201	1	0.666666666666667	TRUE	2
427	1433G_HUMAN	8.57926329207998	20201126_TIMS04_Evo07_SA_ADB_1cell_HeLa_UB_158_S2-H2_1_5169	UB_Passage02_plate02	427	201	1	0.666666666666667	TRUE	2
428	1433G_HUMAN	9.18431286243943	20201126_TIMS04_Evo07_SA_ADB_1cell_HeLa_UB_161_S2-H5_1_5172	UB_Passage02_plate02	428	201	1	0.666666666666667	TRUE	2
429	1433G_HUMAN	8.98696335156436	20201126_TIMS04_Evo07_SA_ADB_1cell_HeLa_UB_162_S2-H6_1_5173	UB_Passage02_plate02	429	201	1	0.666666666666667	TRUE	2
430	1433G_HUMAN	8.92601316550466	20201126_TIMS04_Evo07_SA_ADB_1cell_HeLa_UB_163_S2-H7_1_5174	UB_Passage02_plate02	430	201	1	0.666666666666667	TRUE	2
431	1433G_HUMAN	8.98473746646689	20201126_TIMS04_Evo07_SA_ADB_1cell_HeLa_UB_164_S2-H8_1_5175	UB_Passage02_plate02	431	201	1	0.666666666666667	TRUE	2
432	1433G_HUMAN	9.02622730860806	20201126_TIMS04_Evo07_SA_ADB_1cell_HeLa_UB_165_S2-H9_1_5176	UB_Passage02_plate02	432	201	1	0.666666666666667	TRUE	2
433	1433G_HUMAN	9.43154131146509	20201126_TIMS04_Evo07_SA_ADB_1cell_HeLa_UB_166_S2-H10_1_5177	UB_Passage02_plate02	433	201	1	0.666666666666667	TRUE	2
434	1433G_HUMAN	9.1234564429475	20201126_TIMS04_Evo07_SA_ADB_1cell_HeLa_UB_167_S2-H11_1_5178	UB_Passage02_plate02	434	201	1	0.666666666666667	TRUE	2
1	1433S_HUMAN	9.87316296735794	20201121_TIMS04_Evo07_SA_ADB_1cell_HeLa_G1_03_S4-B3_1_4799	G1	204	651	2	0.714285714285714	TRUE	5
2	1433S_HUMAN	10.1218714102153	20201121_TIMS04_Evo07_SA_ADB_1cell_HeLa_G1_04_S4-B4_1_4800	G1	205	651	3	0.571428571428571	TRUE	4
3	1433S_HUMAN	11.331947743576	20201121_TIMS04_Evo07_SA_ADB_1cell_HeLa_G1_05_S4-B5_1_4801	G1	206	651	6	0.142857142857143	FALSE	1
4	1433S_HUMAN	10.3530116746032	20201121_TIMS04_Evo07_SA_ADB_1cell_HeLa_G1_06_S4-B6_1_4802	G1	207	651	3	0.571428571428571	TRUE	4
5	1433S_HUMAN	9.7187386796056	20201121_TIMS04_Evo07_SA_ADB_1cell_HeLa_G1_07_S4-B7_1_4803	G1	208	651	2	0.714285714285714	TRUE	5
7	1433S_HUMAN	8.37031192782006	20201121_TIMS04_Evo07_SA_ADB_1cell_HeLa_G1_09_S4-B9_1_4805	G1	210	651	1	0.857142857142857	TRUE	6
8	1433S_HUMAN	10.3743173071867	20201121_TIMS04_Evo07_SA_ADB_1cell_HeLa_G1_12_S4-B12_1_4808	G1	211	651	3	0.571428571428571	TRUE	4
9	1433S_HUMAN	8.74225467988546	20201121_TIMS04_Evo07_SA_ADB_1cell_HeLa_G1_15_S4-C3_1_4811	G1	212	651	1	0.857142857142857	TRUE	6
10	1433S_HUMAN	9.24697099484728	20201121_TIMS04_Evo07_SA_ADB_1cell_HeLa_G1_16_S4-C4_1_4812	G1	213	651	2	0.714285714285714	TRUE	5
11	1433S_HUMAN	10.5452029538472	20201121_TIMS04_Evo07_SA_ADB_1cell_HeLa_G1_17_S4-C5_1_4813	G1	214	651	3	0.571428571428571	TRUE	4
12	1433S_HUMAN	11.0916570686215	20201121_TIMS04_Evo07_SA_ADB_1cell_HeLa_G1_19_S4-C7_1_4815	G1	215	651	5	0.285714285714286	FALSE	2
13	1433S_HUMAN	10.6814299569629	20201121_TIMS04_Evo07_SA_ADB_1cell_HeLa_G1_21_S4-C9_1_4817	G1	216	651	4	0.428571428571429	FALSE	3
14	1433S_HUMAN	9.81304537158624	20201121_TIMS04_Evo07_SA_ADB_1cell_HeLa_G1_23_S4-C11_1_4819	G1	217	651	2	0.714285714285714	TRUE	5
15	1433S_HUMAN	11.3748064750936	20201121_TIMS04_Evo07_SA_ADB_1cell_HeLa_G1_24_S4-C12_1_4820	G1	218	651	5	0.285714285714286	FALSE	2
17	1433S_HUMAN	10.8332138099767	20201121_TIMS04_Evo07_SA_ADB_1cell_HeLa_G1_27_S4-D3_1_4823	G1	220	651	4	0.428571428571429	FALSE	3
18	1433S_HUMAN	10.5626408657735	20201121_TIMS04_Evo07_SA_ADB_1cell_HeLa_G1_28_S4-D4_1_4824	G1	221	651	4	0.428571428571429	FALSE	3
19	1433S_HUMAN	9.83608022435942	20201121_TIMS04_Evo07_SA_ADB_1cell_HeLa_G1_29_S4-D5_1_4825	G1	222	651	2	0.714285714285714	TRUE	5
20	1433S_HUMAN	11.1059295583974	20201121_TIMS04_Evo07_SA_ADB_1cell_HeLa_G1_30_S4-D6_1_4826	G1	223	651	7	0	FALSE	0
21	1433S_HUMAN	8.83065176326303	20201121_TIMS04_Evo07_SA_ADB_1cell_HeLa_G1_32_S4-D8_1_4828	G1	224	651	1	0.857142857142857	TRUE	6
22	1433S_HUMAN	11.0743397123331	20201121_TIMS04_Evo07_SA_ADB_1cell_HeLa_G1_33_S4-D9_1_4829	G1	225	651	4	0.428571428571429	FALSE	3
23	1433S_HUMAN	10.7656615515641	20201121_TIMS04_Evo07_SA_ADB_1cell_HeLa_G1_34_S4-D10_1_4830	G1	226	651	4	0.428571428571429	FALSE	3
24	1433S_HUMAN	10.3983820635765	20201121_TIMS04_Evo07_SA_ADB_1cell_HeLa_G1_35_S4-D11_1_4831	G1	227	651	3	0.571428571428571	TRUE	4
25	1433S_HUMAN	10.6514485507392	20201121_TIMS04_Evo07_SA_ADB_1cell_HeLa_G1_36_S4-D12_1_4832	G1	228	651	4	0.428571428571429	FALSE	3
27	1433S_HUMAN	10.1876049785446	20201121_TIMS04_Evo07_SA_ADB_1cell_HeLa_G1_39_S4-E3_1_4835	G1	230	651	3	0.571428571428571	TRUE	4
28	1433S_HUMAN	9.67938568317019	20201121_TIMS04_Evo07_SA_ADB_1cell_HeLa_G1_40_S4-E4_1_4836	G1	231	651	2	0.714285714285714	TRUE	5
29	1433S_HUMAN	9.79427252263896	20201121_TIMS04_Evo07_SA_ADB_1cell_HeLa_G1_41_S4-E5_1_4837	G1	232	651	2	0.714285714285714	TRUE	5
30	1433S_HUMAN	11.4803505235521	20201121_TIMS04_Evo07_SA_ADB_1cell_HeLa_G1_42_S4-E6_1_4838	G1	233	651	5	0.285714285714286	FALSE	2
31	1433S_HUMAN	10.7322673373334	20201121_TIMS04_Evo07_SA_ADB_1cell_HeLa_G1_43_S4-E7_1_4839	G1	234	651	4	0.428571428571429	FALSE	3
32	1433S_HUMAN	10.0014011414791	20201121_TIMS04_Evo07_SA_ADB_1cell_HeLa_G1_44_S4-E8_1_4840	G1	235	651	2	0.714285714285714	TRUE	5
33	1433S_HUMAN	9.90619042570471	20201121_TIMS04_Evo07_SA_ADB_1cell_HeLa_G1_46_S4-E10_1_4842	G1	236	651	2	0.714285714285714	TRUE	5
35	1433S_HUMAN	10.7290920072661	20201121_TIMS04_Evo07_SA_ADB_1cell_HeLa_G1_48_S4-E12_1_4844	G1	238	651	4	0.428571428571429	FALSE	3
36	1433S_HUMAN	9.0091744209113	20201121_TIMS04_Evo07_SA_ADB_1cell_HeLa_G1_53_S4-F5_1_4849	G1	239	651	1	0.857142857142857	TRUE	6
37	1433S_HUMAN	8.77798521099446	20201121_TIMS04_Evo07_SA_ADB_1cell_HeLa_G1_54_S4-F6_1_4850	G1	240	651	1	0.857142857142857	TRUE	6
39	1433S_HUMAN	8.72309179005824	20201121_TIMS04_Evo07_SA_ADB_1cell_HeLa_G1_57_S4-F9_1_4853	G1	242	651	1	0.857142857142857	TRUE	6
40	1433S_HUMAN	8.1731767066795	20201121_TIMS04_Evo07_SA_ADB_1cell_HeLa_G1_60_S4-F12_1_4856	G1	243	651	1	0.857142857142857	TRUE	6
43	1433S_HUMAN	10.4160671158642	20201121_TIMS04_Evo07_SA_ADB_1cell_HeLa_G1_65_S4-G5_1_4861	G1	246	651	3	0.571428571428571	TRUE	4
44	1433S_HUMAN	10.56748061	20201121_TIMS04_Evo07_SA_ADB_1cell_HeLa_G1_68_S4-G8_1_4864	G1	247	651	4	0.428571428571429	FALSE	3
45	1433S_HUMAN	8.50815330450821	20201121_TIMS04_Evo07_SA_ADB_1cell_HeLa_G1_70_S4-G10_1_4866	G1	248	651	1	0.857142857142857	TRUE	6
46	1433S_HUMAN	8.81387621078151	20201121_TIMS04_Evo07_SA_ADB_1cell_HeLa_G1_72_S4-G12_1_4868	G1	249	651	1	0.857142857142857	TRUE	6
47	1433S_HUMAN	10.9090621389856	20201121_TIMS04_Evo07_SA_ADB_1cell_HeLa_G1_76_S4-H4_1_4872	G1	250	651	5	0.285714285714286	FALSE	2
48	1433S_HUMAN	11.6440576164461	20201121_TIMS04_Evo07_SA_ADB_1cell_HeLa_G1_78_S4-H6_1_4874	G1	251	651	6	0.142857142857143	FALSE	1
49	1433S_HUMAN	10.9555341909661	20201121_TIMS04_Evo07_SA_ADB_1cell_HeLa_G1_80_S4-H8_1_4876	G1	252	651	4	0.428571428571429	FALSE	3
50	1433S_HUMAN	10.2289828938226	20201121_TIMS04_Evo07_SA_ADB_1cell_HeLa_G1_81_S4-H9_1_4877	G1	253	651	3	0.571428571428571	TRUE	4
52	1433S_HUMAN	11.85854474329	20201121_TIMS04_Evo07_SA_ADB_1cell_HeLa_G1_83_S4-H11_1_4879	G1	255	651	6	0.142857142857143	FALSE	1
53	1433S_HUMAN	9.93319377648611	20201121_TIMS04_Evo07_SA_ADB_1cell_HeLa_G1_86_S5-B2_1_4894	G1	256	651	3	0.571428571428571	TRUE	4
54	1433S_HUMAN	10.4920110212103	20201121_TIMS04_Evo07_SA_ADB_1cell_HeLa_G1_87_S5-B3_1_4895	G1	257	651	4	0.428571428571429	FALSE	3
55	1433S_HUMAN	10.3823374021509	20201121_TIMS04_Evo07_SA_ADB_1cell_HeLa_G1_88_S5-B4_1_4896	G1	258	651	4	0.428571428571429	FALSE	3
56	1433S_HUMAN	8.37780875977086	20201121_TIMS04_Evo07_SA_ADB_1cell_HeLa_G1_90_S5-B6_1_4898	G1	259	651	1	0.857142857142857	TRUE	6
57	1433S_HUMAN	10.8164671741802	20201121_TIMS04_Evo07_SA_ADB_1cell_HeLa_G1_92_S5-B8_1_4900	G1	260	651	4	0.428571428571429	FALSE	3
58	1433S_HUMAN	9.25434488271349	20201121_TIMS04_Evo07_SA_ADB_1cell_HeLa_G1_93_S5-B9_1_4901	G1	261	651	2	0.714285714285714	TRUE	5
59	1433S_HUMAN	8.35404250553966	20201121_TIMS04_Evo07_SA_ADB_1cell_HeLa_G1_94_S5-B10_1_4902	G1	262	651	1	0.857142857142857	TRUE	6
61	1433S_HUMAN	9.39953974331204	20201121_TIMS04_Evo07_SA_ADB_1cell_HeLa_G1_96_S5-B12_1_4904	G1	264	651	2	0.714285714285714	TRUE	5
62	1433S_HUMAN	10.2490028418702	20201121_TIMS04_Evo07_SA_ADB_1cell_HeLa_G1_98_S5-C2_1_4906	G1	265	651	3	0.571428571428571	TRUE	4
63	1433S_HUMAN	10.5402165936441	20201121_TIMS04_Evo07_SA_ADB_1cell_HeLa_G1_100_S5-C4_1_4908	G1	266	651	4	0.428571428571429	FALSE	3
64	1433S_HUMAN	8.60301295405261	20201121_TIMS04_Evo07_SA_ADB_1cell_HeLa_G1_102_S5-C6_1_4910	G1	267	651	1	0.857142857142857	TRUE	6
65	1433S_HUMAN	9.83086976370926	20201121_TIMS04_Evo07_SA_ADB_1cell_HeLa_G1_103_S5-C7_1_4911	G1	268	651	3	0.571428571428571	TRUE	4
66	1433S_HUMAN	9.91619657321105	20201121_TIMS04_Evo07_SA_ADB_1cell_HeLa_G1_104_S5-C8_1_4912	G1	269	651	3	0.571428571428571	TRUE	4
67	1433S_HUMAN	8.96489030178455	20201121_TIMS04_Evo07_SA_ADB_1cell_HeLa_G1_105_S5-C9_1_4913	G1	270	651	2	0.714285714285714	TRUE	5
68	1433S_HUMAN	8.38652267679318	20201121_TIMS04_Evo07_SA_ADB_1cell_HeLa_G1_106_S5-C10_1_4914	G1	271	651	1	0.857142857142857	TRUE	6
69	1433S_HUMAN	10.5395092255213	20201121_TIMS04_Evo07_SA_ADB_1cell_HeLa_G1_107_S5-C11_1_4915	G1	272	651	4	0.428571428571429	FALSE	3
70	1433S_HUMAN	10.0528521534134	20201121_TIMS04_Evo07_SA_ADB_1cell_HeLa_G1_108_S5-C12_1_4916	G1	273	651	3	0.571428571428571	TRUE	4
71	1433S_HUMAN	8.59221803835502	20201121_TIMS04_Evo07_SA_ADB_1cell_HeLa_G1_112_S5-D4_1_4920	G1	274	651	1	0.857142857142857	TRUE	6
72	1433S_HUMAN	9.27306673278678	20201121_TIMS04_Evo07_SA_ADB_1cell_HeLa_G1_113_S5-D5_1_4921	G1	275	651	2	0.714285714285714	TRUE	5
73	1433S_HUMAN	9.97444286631031	20201121_TIMS04_Evo07_SA_ADB_1cell_HeLa_G1_114_S5-D6_1_4922	G1	276	651	3	0.571428571428571	TRUE	4
74	1433S_HUMAN	10.1803127333361	20201121_TIMS04_Evo07_SA_ADB_1cell_HeLa_G1_116_S5-D8_1_4924	G1	277	651	3	0.571428571428571	TRUE	4
75	1433S_HUMAN	8.82837208131008	20201121_TIMS04_Evo07_SA_ADB_1cell_HeLa_G1_118_S5-D10_1_4926	G1	278	651	1	0.857142857142857	TRUE	6
76	1433S_HUMAN	10.6475147296073	20201121_TIMS04_Evo07_SA_ADB_1cell_HeLa_G1_119_S5-D11_1_4927	G1	279	651	4	0.428571428571429	FALSE	3
77	1433S_HUMAN	9.39299597581044	20201121_TIMS04_Evo07_SA_ADB_1cell_HeLa_G1_129_S5-E9_1_4937	G1	280	651	2	0.714285714285714	TRUE	5
78	1433S_HUMAN	10.0577708032445	20201121_TIMS04_Evo07_SA_ADB_1cell_HeLa_G1_131_S5-E11_1_4939	G1	281	651	3	0.571428571428571	TRUE	4
79	1433S_HUMAN	9.42504046262384	20201121_TIMS04_Evo07_SA_ADB_1cell_HeLa_G1_132_S5-E12_1_4940	G1	282	651	2	0.714285714285714	TRUE	5
80	1433S_HUMAN	8.53131502569627	20201121_TIMS04_Evo07_SA_ADB_1cell_HeLa_G1_139_S5-F7_1_4947	G1	283	651	1	0.857142857142857	TRUE	6
81	1433S_HUMAN	10.6985102813973	20201121_TIMS04_Evo07_SA_ADB_1cell_HeLa_G1_140_S5-F8_1_4948	G1	284	651	4	0.428571428571429	FALSE	3
82	1433S_HUMAN	9.36492981285718	20201121_TIMS04_Evo07_SA_ADB_1cell_HeLa_G1_142_S5-F10_1_4950	G1	285	651	2	0.714285714285714	TRUE	5
83	1433S_HUMAN	9.7552666069574	20201121_TIMS04_Evo07_SA_ADB_1cell_HeLa_G1_143_S5-F11_1_4951	G1	286	651	3	0.571428571428571	TRUE	4
84	1433S_HUMAN	9.22175483655778	20201121_TIMS04_Evo07_SA_ADB_1cell_HeLa_G1_147_S5-G3_1_4955	G1	287	651	2	0.714285714285714	TRUE	5
85	1433S_HUMAN	10.6774835704952	20201121_TIMS04_Evo07_SA_ADB_1cell_HeLa_G1_151_S5-G7_1_4959	G1	288	651	4	0.428571428571429	FALSE	3
86	1433S_HUMAN	10.1388794244529	20201121_TIMS04_Evo07_SA_ADB_1cell_HeLa_G1_153_S5-G9_1_4961	G1	289	651	4	0.428571428571429	FALSE	3
87	1433S_HUMAN	10.7570212255883	20201121_TIMS04_Evo07_SA_ADB_1cell_HeLa_G1_154_S5-G10_1_4962	G1	290	651	4	0.428571428571429	FALSE	3
88	1433S_HUMAN	9.35851432091239	20201121_TIMS04_Evo07_SA_ADB_1cell_HeLa_G1_155_S5-G11_1_4963	G1	291	651	2	0.714285714285714	TRUE	5
89	1433S_HUMAN	10.6431236556867	20201121_TIMS04_Evo07_SA_ADB_1cell_HeLa_G1_158_S5-H2_1_4966	G1	292	651	4	0.428571428571429	FALSE	3
90	1433S_HUMAN	10.0805396583437	20201121_TIMS04_Evo07_SA_ADB_1cell_HeLa_G1_161_S5-H5_1_4969	G1	293	651	3	0.571428571428571	TRUE	4
91	1433S_HUMAN	9.230334629147	20201121_TIMS04_Evo07_SA_ADB_1cell_HeLa_G1_163_S5-H7_1_4971	G1	294	651	2	0.714285714285714	TRUE	5
92	1433S_HUMAN	9.8018663366589	20201121_TIMS04_Evo07_SA_ADB_1cell_HeLa_G1_164_S5-H8_1_4972	G1	295	651	3	0.571428571428571	TRUE	4
93	1433S_HUMAN	9.61780704031645	20201121_TIMS04_Evo07_SA_ADB_1cell_HeLa_G1_167_S5-H11_1_4975	G1	296	651	3	0.571428571428571	TRUE	4
94	1433S_HUMAN	11.4084275874558	20201010_TIMS04_Evo07_AnBr_1Cell_HeLa_TB_01_S3-B2_1_4005	G1-S	46	287	5	0.285714285714286	FALSE	2
95	1433S_HUMAN	11.3759334233103	20201010_TIMS04_Evo07_AnBr_1Cell_HeLa_TB_02_S3-B3_1_4006	G1-S	47	287	5	0.285714285714286	FALSE	2
96	1433S_HUMAN	11.1761388968596	20201010_TIMS04_Evo07_AnBr_1Cell_HeLa_TB_03_S3-B4_1_4007	G1-S	48	287	5	0.285714285714286	FALSE	2
97	1433S_HUMAN	10.7703193022393	20201010_TIMS04_Evo07_AnBr_1Cell_HeLa_TB_05_S3-B6_1_4009	G1-S	49	287	6	0.142857142857143	FALSE	1
98	1433S_HUMAN	11.9364762553503	20201010_TIMS04_Evo07_AnBr_1Cell_HeLa_TB_06_S3-B7_1_4010	G1-S	50	287	5	0.285714285714286	FALSE	2
99	1433S_HUMAN	11.4867368637338	20201010_TIMS04_Evo07_AnBr_1Cell_HeLa_TB_08_S3-B9_1_4012	G1-S	51	287	5	0.285714285714286	FALSE	2
100	1433S_HUMAN	10.966906394956	20201010_TIMS04_Evo07_AnBr_1Cell_HeLa_TB_10_S3-B11_1_4014	G1-S	52	287	5	0.285714285714286	FALSE	2
101	1433S_HUMAN	11.2762222329878	20201010_TIMS04_Evo07_AnBr_1Cell_HeLa_TB_13_S3-C3_1_4018	G1-S	53	287	5	0.285714285714286	FALSE	2
102	1433S_HUMAN	11.3494935680238	20201010_TIMS04_Evo07_AnBr_1Cell_HeLa_TB_17_S3-C7_1_4022	G1-S	54	287	6	0.142857142857143	FALSE	1
103	1433S_HUMAN	11.3533727459542	20201010_TIMS04_Evo07_AnBr_1Cell_HeLa_TB_19_S3-C9_1_4024	G1-S	55	287	5	0.285714285714286	FALSE	2
104	1433S_HUMAN	11.265397091219	20201010_TIMS04_Evo07_AnBr_1Cell_HeLa_TB_20_S3-C10_1_4025	G1-S	56	287	5	0.285714285714286	FALSE	2
105	1433S_HUMAN	11.3820361822913	20201010_TIMS04_Evo07_AnBr_1Cell_HeLa_TB_23_S3-D2_1_4029	G1-S	57	287	5	0.285714285714286	FALSE	2
106	1433S_HUMAN	11.0866802071945	20201010_TIMS04_Evo07_AnBr_1Cell_HeLa_TB_25_S3-D4_1_4031	G1-S	58	287	4	0.428571428571429	FALSE	3
107	1433S_HUMAN	9.76299782937145	20201010_TIMS04_Evo07_AnBr_1Cell_HeLa_TB_26_S3-D5_1_4032	G1-S	59	287	3	0.571428571428571	TRUE	4
108	1433S_HUMAN	11.2595451084872	20201010_TIMS04_Evo07_AnBr_1Cell_HeLa_TB_29_S3-D8_1_4035	G1-S	60	287	5	0.285714285714286	FALSE	2
109	1433S_HUMAN	11.5759262083889	20201010_TIMS04_Evo07_AnBr_1Cell_HeLa_TB_33_S3-D12_1_4039	G1-S	61	287	5	0.285714285714286	FALSE	2
110	1433S_HUMAN	11.3116023864599	20201010_TIMS04_Evo07_AnBr_1Cell_HeLa_TB_34_S3-E2_1_4041	G1-S	62	287	5	0.285714285714286	FALSE	2
111	1433S_HUMAN	11.5015720917075	20201010_TIMS04_Evo07_AnBr_1Cell_HeLa_TB_35_S3-E3_1_4042	G1-S	63	287	6	0.142857142857143	FALSE	1
112	1433S_HUMAN	11.0910050969627	20201010_TIMS04_Evo07_AnBr_1Cell_HeLa_TB_38_S3-E6_1_4045	G1-S	64	287	5	0.285714285714286	FALSE	2
113	1433S_HUMAN	12.3520414886043	20201010_TIMS04_Evo07_AnBr_1Cell_HeLa_TB_39_S3-E7_1_4046	G1-S	65	287	6	0.142857142857143	FALSE	1
114	1433S_HUMAN	11.2401428593102	20201010_TIMS04_Evo07_AnBr_1Cell_HeLa_TB_41_S3-E9_1_4048	G1-S	66	287	5	0.285714285714286	FALSE	2
115	1433S_HUMAN	10.1769739640698	20201010_TIMS04_Evo07_AnBr_1Cell_HeLa_TB_42_S3-E10_1_4049	G1-S	67	287	3	0.571428571428571	TRUE	4
116	1433S_HUMAN	11.2272665548762	20201010_TIMS04_Evo07_AnBr_1Cell_HeLa_TB_43_S3-E11_1_4050	G1-S	68	287	5	0.285714285714286	FALSE	2
117	1433S_HUMAN	10.8428031287367	20201010_TIMS04_Evo07_AnBr_1Cell_HeLa_TB_44_S3-E12_1_4051	G1-S	69	287	4	0.428571428571429	FALSE	3
118	1433S_HUMAN	10.8911515137403	20201010_TIMS04_Evo07_AnBr_1Cell_HeLa_TB_48_S3-F5_1_4056	G1-S	70	287	5	0.285714285714286	FALSE	2
119	1433S_HUMAN	11.728130697009	20201010_TIMS04_Evo07_AnBr_1Cell_HeLa_TB_49_S3-F6_1_4057	G1-S	71	287	6	0.142857142857143	FALSE	1
120	1433S_HUMAN	11.5297358186895	20201010_TIMS04_Evo07_AnBr_1Cell_HeLa_TB_51_S3-F8_1_4059	G1-S	72	287	5	0.285714285714286	FALSE	2
121	1433S_HUMAN	9.09248981340715	20201010_TIMS04_Evo07_AnBr_1Cell_HeLa_TB_53_S3-F10_1_4061	G1-S	73	287	2	0.714285714285714	TRUE	5
122	1433S_HUMAN	11.3941455422952	20201010_TIMS04_Evo07_AnBr_1Cell_HeLa_TB_55_S3-F12_1_4063	G1-S	74	287	5	0.285714285714286	FALSE	2
123	1433S_HUMAN	10.4280153124871	20201010_TIMS04_Evo07_AnBr_1Cell_HeLa_TB_56_S3-G2_1_4065	G1-S	75	287	4	0.428571428571429	FALSE	3
124	1433S_HUMAN	11.668013650305	20201010_TIMS04_Evo07_AnBr_1Cell_HeLa_TB_57_S3-G3_1_4066	G1-S	76	287	6	0.142857142857143	FALSE	1
125	1433S_HUMAN	10.0741749057754	20201010_TIMS04_Evo07_AnBr_1Cell_HeLa_TB_58_S3-G4_1_4067	G1-S	77	287	4	0.428571428571429	FALSE	3
126	1433S_HUMAN	12.0379690425674	20201010_TIMS04_Evo07_AnBr_1Cell_HeLa_TB_62_S3-G8_1_4071	G1-S	78	287	5	0.285714285714286	FALSE	2
127	1433S_HUMAN	11.4827813850603	20201010_TIMS04_Evo07_AnBr_1Cell_HeLa_TB_63_S3-G9_1_4072	G1-S	79	287	5	0.285714285714286	FALSE	2
128	1433S_HUMAN	11.6869136471313	20201010_TIMS04_Evo07_AnBr_1Cell_HeLa_TB_64_S3-G10_1_4073	G1-S	80	287	5	0.285714285714286	FALSE	2
129	1433S_HUMAN	11.6824973242631	20201010_TIMS04_Evo07_AnBr_1Cell_HeLa_TB_65_S3-G11_1_4074	G1-S	81	287	5	0.285714285714286	FALSE	2
130	1433S_HUMAN	11.0209423835777	20201010_TIMS04_Evo07_AnBr_1Cell_HeLa_TB_67_S3-H2_1_4077	G1-S	82	287	4	0.428571428571429	FALSE	3
131	1433S_HUMAN	11.212933197655	20201010_TIMS04_Evo07_AnBr_1Cell_HeLa_TB_70_S3-H5_1_4080	G1-S	83	287	5	0.285714285714286	FALSE	2
132	1433S_HUMAN	10.8293969332085	20201010_TIMS04_Evo07_AnBr_1Cell_HeLa_TB_73_S3-H8_1_4083	G1-S	84	287	5	0.285714285714286	FALSE	2
133	1433S_HUMAN	12.0837768206909	20201010_TIMS04_Evo07_AnBr_1Cell_HeLa_TB_76_S3-H11_1_4086	G1-S	85	287	6	0.142857142857143	FALSE	1
134	1433S_HUMAN	11.5173626287601	20201010_TIMS04_Evo07_AnBr_1Cell_HeLa_TB_77_S3-H12_1_4087	G1-S	86	287	5	0.285714285714286	FALSE	2
135	1433S_HUMAN	11.1725554361918	20201113_TIMS04_Evo07_SA_ADB_1cell_HeLa_G2_02_S4-B2_1_4607	G2	152	364	4	0.428571428571429	FALSE	3
136	1433S_HUMAN	10.3591758603415	20201113_TIMS04_Evo07_SA_ADB_1cell_HeLa_G2_03_S4-B3_1_4608	G2	153	364	3	0.571428571428571	TRUE	4
137	1433S_HUMAN	11.2134556793045	20201113_TIMS04_Evo07_SA_ADB_1cell_HeLa_G2_05_S4-B5_1_4610	G2	154	364	6	0.142857142857143	FALSE	1
138	1433S_HUMAN	11.3853625945247	20201113_TIMS04_Evo07_SA_ADB_1cell_HeLa_G2_09_S4-B9_1_4614	G2	155	364	5	0.285714285714286	FALSE	2
139	1433S_HUMAN	11.9727866144594	20201113_TIMS04_Evo07_SA_ADB_1cell_HeLa_G2_14_S4-C2_1_4619	G2	156	364	6	0.142857142857143	FALSE	1
140	1433S_HUMAN	10.9134489458989	20201113_TIMS04_Evo07_SA_ADB_1cell_HeLa_G2_16_S4-C4_1_4621	G2	157	364	4	0.428571428571429	FALSE	3
141	1433S_HUMAN	10.5957233686599	20201113_TIMS04_Evo07_SA_ADB_1cell_HeLa_G2_18_S4-C6_1_4623	G2	158	364	3	0.571428571428571	TRUE	4
142	1433S_HUMAN	11.905750435125	20201113_TIMS04_Evo07_SA_ADB_1cell_HeLa_G2_21_S4-C9_1_4626	G2	159	364	6	0.142857142857143	FALSE	1
143	1433S_HUMAN	11.6641219061517	20201113_TIMS04_Evo07_SA_ADB_1cell_HeLa_G2_22_S4-C10_1_4627	G2	160	364	5	0.285714285714286	FALSE	2
144	1433S_HUMAN	12.0403654456607	20201113_TIMS04_Evo07_SA_ADB_1cell_HeLa_G2_23_S4-C11_1_4628	G2	161	364	6	0.142857142857143	FALSE	1
145	1433S_HUMAN	11.0275009185979	20201113_TIMS04_Evo07_SA_ADB_1cell_HeLa_G2_26_S4-D2_1_4631	G2	162	364	4	0.428571428571429	FALSE	3
146	1433S_HUMAN	8.45241069580691	20201113_TIMS04_Evo07_SA_ADB_1cell_HeLa_G2_27_S4-D3_1_4632	G2	163	364	1	0.857142857142857	TRUE	6
147	1433S_HUMAN	10.3858763181441	20201113_TIMS04_Evo07_SA_ADB_1cell_HeLa_G2_29_S4-D5_1_4634	G2	164	364	3	0.571428571428571	TRUE	4
148	1433S_HUMAN	11.8353496884101	20201113_TIMS04_Evo07_SA_ADB_1cell_HeLa_G2_30_S4-D6_1_4635	G2	165	364	6	0.142857142857143	FALSE	1
149	1433S_HUMAN	10.6615253533717	20201113_TIMS04_Evo07_SA_ADB_1cell_HeLa_G2_31_S4-D7_1_4636	G2	166	364	4	0.428571428571429	FALSE	3
150	1433S_HUMAN	11.7653203463025	20201113_TIMS04_Evo07_SA_ADB_1cell_HeLa_G2_35_S4-D11_1_4640	G2	167	364	5	0.285714285714286	FALSE	2
151	1433S_HUMAN	12.349135458896	20201113_TIMS04_Evo07_SA_ADB_1cell_HeLa_G2_39_S4-E3_1_4644	G2	168	364	6	0.142857142857143	FALSE	1
152	1433S_HUMAN	10.2997154649321	20201113_TIMS04_Evo07_SA_ADB_1cell_HeLa_G2_40_S4-E4_1_4645	G2	169	364	3	0.571428571428571	TRUE	4
153	1433S_HUMAN	10.9716776964515	20201113_TIMS04_Evo07_SA_ADB_1cell_HeLa_G2_43_S4-E7_1_4648	G2	170	364	4	0.428571428571429	FALSE	3
154	1433S_HUMAN	11.1540044819962	20201113_TIMS04_Evo07_SA_ADB_1cell_HeLa_G2_46_S4-E10_1_4651	G2	171	364	5	0.285714285714286	FALSE	2
155	1433S_HUMAN	12.0266521828877	20201113_TIMS04_Evo07_SA_ADB_1cell_HeLa_G2_50_S4-F2_1_4655	G2	172	364	5	0.285714285714286	FALSE	2
156	1433S_HUMAN	10.5828583631433	20201113_TIMS04_Evo07_SA_ADB_1cell_HeLa_G2_52_S4-F4_1_4657	G2	173	364	4	0.428571428571429	FALSE	3
157	1433S_HUMAN	10.4626719206688	20201113_TIMS04_Evo07_SA_ADB_1cell_HeLa_G2_54_S4-F6_1_4659	G2	174	364	3	0.571428571428571	TRUE	4
158	1433S_HUMAN	11.4048882741518	20201113_TIMS04_Evo07_SA_ADB_1cell_HeLa_G2_55_S4-F7_1_4660	G2	175	364	5	0.285714285714286	FALSE	2
159	1433S_HUMAN	9.73974727455108	20201113_TIMS04_Evo07_SA_ADB_1cell_HeLa_G2_57_S4-F9_1_4662	G2	176	364	2	0.714285714285714	TRUE	5
160	1433S_HUMAN	11.178540690686	20201113_TIMS04_Evo07_SA_ADB_1cell_HeLa_G2_75_S1-B3_1_4704	G2	177	364	4	0.428571428571429	FALSE	3
161	1433S_HUMAN	10.9458908229459	20201113_TIMS04_Evo07_SA_ADB_1cell_HeLa_G2_76_S1-B4_1_4705	G2	178	364	4	0.428571428571429	FALSE	3
162	1433S_HUMAN	10.9450979983367	20201113_TIMS04_Evo07_SA_ADB_1cell_HeLa_G2_79_S1-B7_1_4708	G2	179	364	4	0.428571428571429	FALSE	3
163	1433S_HUMAN	10.736528416484	20201113_TIMS04_Evo07_SA_ADB_1cell_HeLa_G2_86_S1-C2_1_4715	G2	180	364	4	0.428571428571429	FALSE	3
164	1433S_HUMAN	11.7735149857976	20201113_TIMS04_Evo07_SA_ADB_1cell_HeLa_G2_90_S1-C6_1_4719	G2	181	364	5	0.285714285714286	FALSE	2
165	1433S_HUMAN	10.6605887503557	20201113_TIMS04_Evo07_SA_ADB_1cell_HeLa_G2_91_S1-C7_1_4720	G2	182	364	4	0.428571428571429	FALSE	3
166	1433S_HUMAN	10.8910634640572	20201113_TIMS04_Evo07_SA_ADB_1cell_HeLa_G2_92_S1-C8_1_4721	G2	183	364	4	0.428571428571429	FALSE	3
167	1433S_HUMAN	8.71051497003987	20201113_TIMS04_Evo07_SA_ADB_1cell_HeLa_G2_93_S1-C9_1_4722	G2	184	364	1	0.857142857142857	TRUE	6
168	1433S_HUMAN	10.9462356596855	20201113_TIMS04_Evo07_SA_ADB_1cell_HeLa_G2_95_S1-C11_1_4724	G2	185	364	4	0.428571428571429	FALSE	3
169	1433S_HUMAN	10.5687239924269	20201113_TIMS04_Evo07_SA_ADB_1cell_HeLa_G2_98_S1-D2_1_4727	G2	186	364	4	0.428571428571429	FALSE	3
170	1433S_HUMAN	8.47945049904659	20201113_TIMS04_Evo07_SA_ADB_1cell_HeLa_G2_101_S1-D5_1_4730	G2	187	364	1	0.857142857142857	TRUE	6
171	1433S_HUMAN	10.9925932258397	20201113_TIMS04_Evo07_SA_ADB_1cell_HeLa_G2_102_S1-D6_1_4731	G2	188	364	4	0.428571428571429	FALSE	3
172	1433S_HUMAN	11.0396403365684	20201113_TIMS04_Evo07_SA_ADB_1cell_HeLa_G2_103_S1-D7_1_4732	G2	189	364	4	0.428571428571429	FALSE	3
173	1433S_HUMAN	9.48197417719967	20201113_TIMS04_Evo07_SA_ADB_1cell_HeLa_G2_107_S1-D11_1_4736	G2	190	364	2	0.714285714285714	TRUE	5
174	1433S_HUMAN	11.0214915356521	20201113_TIMS04_Evo07_SA_ADB_1cell_HeLa_G2_110_S1-E2_1_4739	G2	191	364	4	0.428571428571429	FALSE	3
175	1433S_HUMAN	11.289152105512	20201113_TIMS04_Evo07_SA_ADB_1cell_HeLa_G2_112_S1-E4_1_4741	G2	192	364	4	0.428571428571429	FALSE	3
176	1433S_HUMAN	11.8345514259671	20201113_TIMS04_Evo07_SA_ADB_1cell_HeLa_G2_116_S1-E8_1_4745	G2	193	364	6	0.142857142857143	FALSE	1
177	1433S_HUMAN	10.9814553508913	20201113_TIMS04_Evo07_SA_ADB_1cell_HeLa_G2_118_S1-E10_1_4747	G2	194	364	4	0.428571428571429	FALSE	3
178	1433S_HUMAN	9.68435744317348	20201113_TIMS04_Evo07_SA_ADB_1cell_HeLa_G2_122_S1-F2_1_4751	G2	195	364	2	0.714285714285714	TRUE	5
179	1433S_HUMAN	11.1344980591318	20201113_TIMS04_Evo07_SA_ADB_1cell_HeLa_G2_124_S1-F4_1_4753	G2	196	364	4	0.428571428571429	FALSE	3
180	1433S_HUMAN	8.77704944110295	20201113_TIMS04_Evo07_SA_ADB_1cell_HeLa_G2_125_S1-F5_1_4754	G2	197	364	1	0.857142857142857	TRUE	6
181	1433S_HUMAN	10.7804462662865	20201113_TIMS04_Evo07_SA_ADB_1cell_HeLa_G2_134_S1-G2_1_4763	G2	198	364	4	0.428571428571429	FALSE	3
182	1433S_HUMAN	10.2350166095449	20201113_TIMS04_Evo07_SA_ADB_1cell_HeLa_G2_135_S1-G3_1_4764	G2	199	364	3	0.571428571428571	TRUE	4
183	1433S_HUMAN	10.386864946486	20201113_TIMS04_Evo07_SA_ADB_1cell_HeLa_G2_136_S1-G4_1_4765	G2	200	364	3	0.571428571428571	TRUE	4
184	1433S_HUMAN	11.6962544913424	20201113_TIMS04_Evo07_SA_ADB_1cell_HeLa_G2_138_S1-G6_1_4767	G2	201	364	4	0.428571428571429	FALSE	3
185	1433S_HUMAN	11.2791213303764	20201113_TIMS04_Evo07_SA_ADB_1cell_HeLa_G2_139_S1-G7_1_4768	G2	202	364	4	0.428571428571429	FALSE	3
186	1433S_HUMAN	11.4316388236206	20201113_TIMS04_Evo07_SA_ADB_1cell_HeLa_G2_142_S1-G10_1_4771	G2	203	364	4	0.428571428571429	FALSE	3
187	1433S_HUMAN	10.4232946990964	20201009_TIMS04_Evo07_AnBr_1Cell_HeLa_NB_01_S3-G2_1_3873	G2-M	1	315	5	0.285714285714286	FALSE	2
188	1433S_HUMAN	11.4643340529863	20201009_TIMS04_Evo07_AnBr_1Cell_HeLa_NB_02_S3-G3_1_3874	G2-M	2	315	7	0	FALSE	0
189	1433S_HUMAN	9.71575094309718	20201009_TIMS04_Evo07_AnBr_1Cell_HeLa_NB_03_S3-G4_1_3875	G2-M	3	315	2	0.714285714285714	TRUE	5
190	1433S_HUMAN	10.1463028327143	20201009_TIMS04_Evo07_AnBr_1Cell_HeLa_NB_04_S3-G5_1_3876	G2-M	4	315	3	0.571428571428571	TRUE	4
191	1433S_HUMAN	10.9940085520184	20201009_TIMS04_Evo07_AnBr_1Cell_HeLa_NB_05_S3-G6_1_3877	G2-M	5	315	6	0.142857142857143	FALSE	1
192	1433S_HUMAN	11.7792390332392	20201009_TIMS04_Evo07_AnBr_1Cell_HeLa_NB_06_S3-G7_1_3878	G2-M	6	315	7	0	FALSE	0
193	1433S_HUMAN	11.1350385292009	20201009_TIMS04_Evo07_AnBr_1Cell_HeLa_NB_10_S3-G11_1_3882	G2-M	7	315	5	0.285714285714286	FALSE	2
194	1433S_HUMAN	11.0328286173238	20201009_TIMS04_Evo07_AnBr_1Cell_HeLa_NB_11_S3-G12_1_3883	G2-M	8	315	5	0.285714285714286	FALSE	2
195	1433S_HUMAN	11.4210598515071	20201009_TIMS04_Evo07_AnBr_1Cell_HeLa_NB_15_S3-H5_1_3888	G2-M	9	315	7	0	FALSE	0
196	1433S_HUMAN	11.0207812032554	20201009_TIMS04_Evo07_AnBr_1Cell_HeLa_NB_17_S3-H7_1_3890	G2-M	10	315	5	0.285714285714286	FALSE	2
197	1433S_HUMAN	10.5094387148507	20201009_TIMS04_Evo07_AnBr_1Cell_HeLa_NB_18_S3-H8_1_3891	G2-M	11	315	4	0.428571428571429	FALSE	3
198	1433S_HUMAN	11.6186665059777	20201009_TIMS04_Evo07_AnBr_1Cell_HeLa_NB_21_S3-H11_1_3894	G2-M	12	315	7	0	FALSE	0
199	1433S_HUMAN	11.341285296555	20201009_TIMS04_Evo07_AnBr_1Cell_HeLa_NB_22_S3-H12_1_3895	G2-M	13	315	7	0	FALSE	0
200	1433S_HUMAN	9.01893150358414	20201010_TIMS04_Evo07_AnBr_1Cell_HeLa_NB_01_S5-B2_1_3909	G2-M	14	315	2	0.714285714285714	TRUE	5
201	1433S_HUMAN	10.4236352112892	20201010_TIMS04_Evo07_AnBr_1Cell_HeLa_NB_03_S5-B4_1_3911	G2-M	15	315	4	0.428571428571429	FALSE	3
202	1433S_HUMAN	10.0630904668882	20201010_TIMS04_Evo07_AnBr_1Cell_HeLa_NB_05_S5-B6_1_3913	G2-M	16	315	4	0.428571428571429	FALSE	3
203	1433S_HUMAN	10.5006614874596	20201010_TIMS04_Evo07_AnBr_1Cell_HeLa_NB_06_S5-B7_1_3914	G2-M	17	315	4	0.428571428571429	FALSE	3
204	1433S_HUMAN	10.8350803365298	20201010_TIMS04_Evo07_AnBr_1Cell_HeLa_NB_07_S5-B8_1_3915	G2-M	18	315	6	0.142857142857143	FALSE	1
205	1433S_HUMAN	10.3615827600476	20201010_TIMS04_Evo07_AnBr_1Cell_HeLa_NB_08_S5-B9_1_3916	G2-M	19	315	5	0.285714285714286	FALSE	2
206	1433S_HUMAN	10.4979045759921	20201010_TIMS04_Evo07_AnBr_1Cell_HeLa_NB_09_S5-B10_1_3917	G2-M	20	315	4	0.428571428571429	FALSE	3
207	1433S_HUMAN	10.1747606019419	20201010_TIMS04_Evo07_AnBr_1Cell_HeLa_NB_12_S5-C2_1_3921	G2-M	21	315	4	0.428571428571429	FALSE	3
208	1433S_HUMAN	8.22596309566828	20201010_TIMS04_Evo07_AnBr_1Cell_HeLa_NB_13_S5-C3_1_3922	G2-M	22	315	1	0.857142857142857	TRUE	6
209	1433S_HUMAN	10.3884684183517	20201010_TIMS04_Evo07_AnBr_1Cell_HeLa_NB_14_S5-C4_1_3923	G2-M	23	315	4	0.428571428571429	FALSE	3
210	1433S_HUMAN	10.6420322308179	20201010_TIMS04_Evo07_AnBr_1Cell_HeLa_NB_15_S5-C5_1_3924	G2-M	24	315	5	0.285714285714286	FALSE	2
213	1433S_HUMAN	11.2537040704541	20201010_TIMS04_Evo07_AnBr_1Cell_HeLa_NB_18_S5-C8_1_3927	G2-M	27	315	5	0.285714285714286	FALSE	2
214	1433S_HUMAN	9.31963963316284	20201010_TIMS04_Evo07_AnBr_1Cell_HeLa_NB_19_S5-C9_1_3928	G2-M	28	315	4	0.428571428571429	FALSE	3
215	1433S_HUMAN	11.2522966157554	20201010_TIMS04_Evo07_AnBr_1Cell_HeLa_NB_21_S5-C11_1_3930	G2-M	29	315	6	0.142857142857143	FALSE	1
216	1433S_HUMAN	11.3138555651195	20201010_TIMS04_Evo07_AnBr_1Cell_HeLa_NB_23_S5-D2_1_3933	G2-M	30	315	5	0.285714285714286	FALSE	2
217	1433S_HUMAN	10.2056382310827	20201010_TIMS04_Evo07_AnBr_1Cell_HeLa_NB_27_S5-D6_1_3937	G2-M	31	315	4	0.428571428571429	FALSE	3
218	1433S_HUMAN	11.098002216291	20201010_TIMS04_Evo07_AnBr_1Cell_HeLa_NB_28_S5-D7_1_3938	G2-M	32	315	5	0.285714285714286	FALSE	2
219	1433S_HUMAN	9.90958986434779	20201010_TIMS04_Evo07_AnBr_1Cell_HeLa_NB_34_S5-E2_1_3945	G2-M	33	315	3	0.571428571428571	TRUE	4
220	1433S_HUMAN	8.44665321716473	20201010_TIMS04_Evo07_AnBr_1Cell_HeLa_NB_39_S5-E7_1_3950	G2-M	34	315	2	0.714285714285714	TRUE	5
221	1433S_HUMAN	10.8198215262127	20201010_TIMS04_Evo07_AnBr_1Cell_HeLa_NB_40_S5-E8_1_3951	G2-M	35	315	5	0.285714285714286	FALSE	2
222	1433S_HUMAN	8.21839971763297	20201010_TIMS04_Evo07_AnBr_1Cell_HeLa_NB_41_S5-E9_1_3952	G2-M	36	315	1	0.857142857142857	TRUE	6
223	1433S_HUMAN	10.0037423989343	20201010_TIMS04_Evo07_AnBr_1Cell_HeLa_NB_42_S5-E10_1_3953	G2-M	37	315	4	0.428571428571429	FALSE	3
224	1433S_HUMAN	11.0993009977092	20201010_TIMS04_Evo07_AnBr_1Cell_HeLa_NB_45_S5-F2_1_3957	G2-M	38	315	5	0.285714285714286	FALSE	2
225	1433S_HUMAN	9.60313832199781	20201010_TIMS04_Evo07_AnBr_1Cell_HeLa_NB_51_S5-F8_1_3963	G2-M	39	315	4	0.428571428571429	FALSE	3
226	1433S_HUMAN	9.14536969352504	20201010_TIMS04_Evo07_AnBr_1Cell_HeLa_NB_52_S5-F9_1_3964	G2-M	40	315	2	0.714285714285714	TRUE	5
227	1433S_HUMAN	10.1529349660628	20201010_TIMS04_Evo07_AnBr_1Cell_HeLa_NB_54_S5-F11_1_3966	G2-M	41	315	4	0.428571428571429	FALSE	3
228	1433S_HUMAN	10.5868799570967	20201010_TIMS04_Evo07_AnBr_1Cell_HeLa_NB_59_S5-G5_1_3972	G2-M	42	315	5	0.285714285714286	FALSE	2
229	1433S_HUMAN	8.12249592541503	20201010_TIMS04_Evo07_AnBr_1Cell_HeLa_NB_60_S5-G6_1_3973	G2-M	43	315	1	0.857142857142857	TRUE	6
230	1433S_HUMAN	8.08023206114223	20201010_TIMS04_Evo07_AnBr_1Cell_HeLa_NB_61_S5-G7_1_3974	G2-M	44	315	1	0.857142857142857	TRUE	6
231	1433S_HUMAN	11.3636318406311	20201010_TIMS04_Evo07_AnBr_1Cell_HeLa_NB_63_S5-G9_1_3976	G2-M	45	315	6	0.142857142857143	FALSE	1
232	1433S_HUMAN	10.7046342548084	20201010_TIMS04_Evo07_AnBr_1Cell_HeLa_UB_12_S3-B2_1_4101	UB_Passage01	87	455	4	0.428571428571429	FALSE	3
233	1433S_HUMAN	10.9497920517188	20201010_TIMS04_Evo07_AnBr_1Cell_HeLa_UB_13_S3-B3_1_4102	UB_Passage01	88	455	4	0.428571428571429	FALSE	3
234	1433S_HUMAN	11.8597034864016	20201010_TIMS04_Evo07_AnBr_1Cell_HeLa_UB_14_S3-B4_1_4103	UB_Passage01	89	455	4	0.428571428571429	FALSE	3
235	1433S_HUMAN	9.81951434970693	20201010_TIMS04_Evo07_AnBr_1Cell_HeLa_UB_15_S3-B5_1_4104	UB_Passage01	90	455	3	0.571428571428571	TRUE	4
236	1433S_HUMAN	10.904089281327	20201010_TIMS04_Evo07_AnBr_1Cell_HeLa_UB_16_S3-B6_1_4105	UB_Passage01	91	455	4	0.428571428571429	FALSE	3
237	1433S_HUMAN	10.7014836345152	20201010_TIMS04_Evo07_AnBr_1Cell_HeLa_UB_17_S3-B7_1_4106	UB_Passage01	92	455	4	0.428571428571429	FALSE	3
238	1433S_HUMAN	10.7587723522328	20201010_TIMS04_Evo07_AnBr_1Cell_HeLa_UB_18_S3-B8_1_4107	UB_Passage01	93	455	4	0.428571428571429	FALSE	3
239	1433S_HUMAN	10.7262710145069	20201010_TIMS04_Evo07_AnBr_1Cell_HeLa_UB_19_S3-B9_1_4108	UB_Passage01	94	455	4	0.428571428571429	FALSE	3
240	1433S_HUMAN	10.3251957443922	20201010_TIMS04_Evo07_AnBr_1Cell_HeLa_UB_20_S3-B10_1_4109	UB_Passage01	95	455	4	0.428571428571429	FALSE	3
241	1433S_HUMAN	10.6769555204947	20201010_TIMS04_Evo07_AnBr_1Cell_HeLa_UB_21_S3-B11_1_4110	UB_Passage01	96	455	4	0.428571428571429	FALSE	3
242	1433S_HUMAN	10.0872301438524	20201010_TIMS04_Evo07_AnBr_1Cell_HeLa_UB_23_S3-C2_1_4113	UB_Passage01	97	455	4	0.428571428571429	FALSE	3
243	1433S_HUMAN	11.214113949239	20201010_TIMS04_Evo07_AnBr_1Cell_HeLa_UB_24_S3-C3_1_4114	UB_Passage01	98	455	4	0.428571428571429	FALSE	3
244	1433S_HUMAN	11.5732365269028	20201010_TIMS04_Evo07_AnBr_1Cell_HeLa_UB_25_S3-C4_1_4115	UB_Passage01	99	455	5	0.285714285714286	FALSE	2
245	1433S_HUMAN	10.5622110909537	20201010_TIMS04_Evo07_AnBr_1Cell_HeLa_UB_26_S3-C5_1_4116	UB_Passage01	100	455	4	0.428571428571429	FALSE	3
246	1433S_HUMAN	10.2693626671411	20201010_TIMS04_Evo07_AnBr_1Cell_HeLa_UB_27_S3-C6_1_4117	UB_Passage01	101	455	3	0.571428571428571	TRUE	4
247	1433S_HUMAN	10.4764092691264	20201010_TIMS04_Evo07_AnBr_1Cell_HeLa_UB_28_S3-C7_1_4118	UB_Passage01	102	455	4	0.428571428571429	FALSE	3
248	1433S_HUMAN	10.0415228933799	20201010_TIMS04_Evo07_AnBr_1Cell_HeLa_UB_29_S3-C8_1_4119	UB_Passage01	103	455	3	0.571428571428571	TRUE	4
249	1433S_HUMAN	10.9771987995936	20201010_TIMS04_Evo07_AnBr_1Cell_HeLa_UB_30_S3-C9_1_4120	UB_Passage01	104	455	4	0.428571428571429	FALSE	3
250	1433S_HUMAN	10.9062853268643	20201010_TIMS04_Evo07_AnBr_1Cell_HeLa_UB_32_S3-C11_1_4122	UB_Passage01	105	455	4	0.428571428571429	FALSE	3
251	1433S_HUMAN	9.96215158087351	20201010_TIMS04_Evo07_AnBr_1Cell_HeLa_UB_34_S3-D2_1_4125	UB_Passage01	106	455	3	0.571428571428571	TRUE	4
252	1433S_HUMAN	11.1268765769631	20201010_TIMS04_Evo07_AnBr_1Cell_HeLa_UB_35_S3-D3_1_4126	UB_Passage01	107	455	4	0.428571428571429	FALSE	3
253	1433S_HUMAN	9.86380515245386	20201010_TIMS04_Evo07_AnBr_1Cell_HeLa_UB_36_S3-D4_1_4127	UB_Passage01	108	455	3	0.571428571428571	TRUE	4
254	1433S_HUMAN	10.2149025261014	20201010_TIMS04_Evo07_AnBr_1Cell_HeLa_UB_37_S3-D5_1_4128	UB_Passage01	109	455	3	0.571428571428571	TRUE	4
255	1433S_HUMAN	10.662487021006	20201010_TIMS04_Evo07_AnBr_1Cell_HeLa_UB_38_S3-D6_1_4129	UB_Passage01	110	455	4	0.428571428571429	FALSE	3
256	1433S_HUMAN	9.51017097175488	20201010_TIMS04_Evo07_AnBr_1Cell_HeLa_UB_40_S3-D8_1_4131	UB_Passage01	111	455	2	0.714285714285714	TRUE	5
257	1433S_HUMAN	10.5141283457485	20201010_TIMS04_Evo07_AnBr_1Cell_HeLa_UB_41_S3-D9_1_4132	UB_Passage01	112	455	4	0.428571428571429	FALSE	3
258	1433S_HUMAN	10.1320831946016	20201010_TIMS04_Evo07_AnBr_1Cell_HeLa_UB_42_S3-D10_1_4133	UB_Passage01	113	455	3	0.571428571428571	TRUE	4
259	1433S_HUMAN	10.8770628663943	20201010_TIMS04_Evo07_AnBr_1Cell_HeLa_UB_43_S3-D11_1_4134	UB_Passage01	114	455	4	0.428571428571429	FALSE	3
260	1433S_HUMAN	10.2620814980016	20201010_TIMS04_Evo07_AnBr_1Cell_HeLa_UB_45_S3-E2_1_4137	UB_Passage01	115	455	4	0.428571428571429	FALSE	3
261	1433S_HUMAN	10.3983484839531	20201010_TIMS04_Evo07_AnBr_1Cell_HeLa_UB_46_S3-E3_1_4138	UB_Passage01	116	455	4	0.428571428571429	FALSE	3
262	1433S_HUMAN	10.7490463908422	20201010_TIMS04_Evo07_AnBr_1Cell_HeLa_UB_47_S3-E4_1_4139	UB_Passage01	117	455	4	0.428571428571429	FALSE	3
263	1433S_HUMAN	10.3619987807706	20201010_TIMS04_Evo07_AnBr_1Cell_HeLa_UB_48_S3-E5_1_4140	UB_Passage01	118	455	4	0.428571428571429	FALSE	3
264	1433S_HUMAN	9.86008784507538	20201010_TIMS04_Evo07_AnBr_1Cell_HeLa_UB_49_S3-E6_1_4141	UB_Passage01	119	455	3	0.571428571428571	TRUE	4
265	1433S_HUMAN	10.4464283128211	20201010_TIMS04_Evo07_AnBr_1Cell_HeLa_UB_50_S3-E7_1_4142	UB_Passage01	120	455	4	0.428571428571429	FALSE	3
266	1433S_HUMAN	10.9953949216847	20201010_TIMS04_Evo07_AnBr_1Cell_HeLa_UB_51_S3-E8_1_4143	UB_Passage01	121	455	4	0.428571428571429	FALSE	3
267	1433S_HUMAN	10.8450570822306	20201010_TIMS04_Evo07_AnBr_1Cell_HeLa_UB_52_S3-E9_1_4144	UB_Passage01	122	455	4	0.428571428571429	FALSE	3
268	1433S_HUMAN	10.4177424119627	20201010_TIMS04_Evo07_AnBr_1Cell_HeLa_UB_53_S3-E10_1_4145	UB_Passage01	123	455	5	0.285714285714286	FALSE	2
269	1433S_HUMAN	9.95321224406049	20201010_TIMS04_Evo07_AnBr_1Cell_HeLa_UB_54_S3-E11_1_4146	UB_Passage01	124	455	3	0.571428571428571	TRUE	4
270	1433S_HUMAN	10.6087237306146	20201010_TIMS04_Evo07_AnBr_1Cell_HeLa_UB_56_S3-F2_1_4149	UB_Passage01	125	455	4	0.428571428571429	FALSE	3
271	1433S_HUMAN	10.5123000951075	20201010_TIMS04_Evo07_AnBr_1Cell_HeLa_UB_57_S3-F3_1_4150	UB_Passage01	126	455	4	0.428571428571429	FALSE	3
272	1433S_HUMAN	11.0505531631322	20201010_TIMS04_Evo07_AnBr_1Cell_HeLa_UB_58_S3-F4_1_4151	UB_Passage01	127	455	4	0.428571428571429	FALSE	3
273	1433S_HUMAN	11.0963566819589	20201010_TIMS04_Evo07_AnBr_1Cell_HeLa_UB_59_S3-F5_1_4152	UB_Passage01	128	455	4	0.428571428571429	FALSE	3
274	1433S_HUMAN	10.8390640625791	20201010_TIMS04_Evo07_AnBr_1Cell_HeLa_UB_60_S3-F6_1_4153	UB_Passage01	129	455	4	0.428571428571429	FALSE	3
275	1433S_HUMAN	10.5871620746841	20201010_TIMS04_Evo07_AnBr_1Cell_HeLa_UB_61_S3-F7_1_4154	UB_Passage01	130	455	4	0.428571428571429	FALSE	3
276	1433S_HUMAN	10.7876955281422	20201010_TIMS04_Evo07_AnBr_1Cell_HeLa_UB_63_S3-F9_1_4156	UB_Passage01	131	455	4	0.428571428571429	FALSE	3
277	1433S_HUMAN	11.3346798623852	20201010_TIMS04_Evo07_AnBr_1Cell_HeLa_UB_64_S3-F10_1_4157	UB_Passage01	132	455	4	0.428571428571429	FALSE	3
278	1433S_HUMAN	10.3929121341168	20201010_TIMS04_Evo07_AnBr_1Cell_HeLa_UB_65_S3-F11_1_4158	UB_Passage01	133	455	4	0.428571428571429	FALSE	3
279	1433S_HUMAN	11.3624059862135	20201010_TIMS04_Evo07_AnBr_1Cell_HeLa_UB_67_S3-G2_1_4161	UB_Passage01	134	455	4	0.428571428571429	FALSE	3
280	1433S_HUMAN	10.0373583210384	20201010_TIMS04_Evo07_AnBr_1Cell_HeLa_UB_68_S3-G3_1_4162	UB_Passage01	135	455	3	0.571428571428571	TRUE	4
281	1433S_HUMAN	9.16290178598587	20201010_TIMS04_Evo07_AnBr_1Cell_HeLa_UB_69_S3-G4_1_4163	UB_Passage01	136	455	2	0.714285714285714	TRUE	5
282	1433S_HUMAN	10.1495702970525	20201010_TIMS04_Evo07_AnBr_1Cell_HeLa_UB_70_S3-G5_1_4164	UB_Passage01	137	455	4	0.428571428571429	FALSE	3
[truncated: 642,674 more rows]
