# Supplementary material for: quantms: a cloud-based pipeline for quantitative proteomics enables the reanalysis of public proteomics data
Source: Nat Methods. 2024 Jul 4;21(9):1603–7. doi: 10.1038/s41592-024-02343-1 (PMC11399091; doi:10.1038/s41592-024-02343-1)
Supplement: Supplementary file 4 — Source data for the figures shown in the Supplementary Notes. [file 41592_2024_2343_MOESM4_ESM.zip › source_data_supplementary/SuppFigure18/protein_expression.csv]

RUN	Protein	LogIntensities	originalRUN	GROUP	SUBJECT	TotalGroupMeasurements	NumMeasuredFeature	MissingPercentage	more50missing	NumImputedFeature
4	sp|A0A075B6P5|KV228_HUMAN;sp|A0A075B6S2|KVD29_HUMAN;sp|A0A075B6S6|KVD30_HUMAN;sp|A0A087WW87|KV240_HUMAN;sp|A0A0A0MRZ7|KVD26_HUMAN;sp|A2NJV5|KV229_HUMAN;sp|P01614|KVD40_HUMAN;sp|P01615|KVD28_HUMAN;sp|P06310|KV230_HUMAN	23.6908149726336	4	germinal vesicle oocytes	4	12	1	0	FALSE	0
5	sp|A0A075B6P5|KV228_HUMAN;sp|A0A075B6S2|KVD29_HUMAN;sp|A0A075B6S6|KVD30_HUMAN;sp|A0A087WW87|KV240_HUMAN;sp|A0A0A0MRZ7|KVD26_HUMAN;sp|A2NJV5|KV229_HUMAN;sp|P01614|KVD40_HUMAN;sp|P01615|KVD28_HUMAN;sp|P06310|KV230_HUMAN	24.1306929708439	5	germinal vesicle oocytes	5	12	1	0	FALSE	0
15	sp|A0A075B6P5|KV228_HUMAN;sp|A0A075B6S2|KVD29_HUMAN;sp|A0A075B6S6|KVD30_HUMAN;sp|A0A087WW87|KV240_HUMAN;sp|A0A0A0MRZ7|KVD26_HUMAN;sp|A2NJV5|KV229_HUMAN;sp|P01614|KVD40_HUMAN;sp|P01615|KVD28_HUMAN;sp|P06310|KV230_HUMAN	22.4629271920725	15	in vitro maturation oocytes	15	12	1	0	FALSE	0
21	sp|A0A075B6P5|KV228_HUMAN;sp|A0A075B6S2|KVD29_HUMAN;sp|A0A075B6S6|KVD30_HUMAN;sp|A0A087WW87|KV240_HUMAN;sp|A0A0A0MRZ7|KVD26_HUMAN;sp|A2NJV5|KV229_HUMAN;sp|P01614|KVD40_HUMAN;sp|P01615|KVD28_HUMAN;sp|P06310|KV230_HUMAN	23.4556582885324	21	in vitro maturation oocytes	21	12	1	0	FALSE	0
1	sp|A0A0B4J2D5|GAL3B_HUMAN;sp|P0DPI2|GAL3A_HUMAN	25.2525845011617	1	germinal vesicle oocytes	1	168	12	0.142857142857143	FALSE	2
2	sp|A0A0B4J2D5|GAL3B_HUMAN;sp|P0DPI2|GAL3A_HUMAN	25.1099444451843	2	germinal vesicle oocytes	2	168	10	0.285714285714286	FALSE	4
3	sp|A0A0B4J2D5|GAL3B_HUMAN;sp|P0DPI2|GAL3A_HUMAN	25.1396995408217	3	germinal vesicle oocytes	3	168	11	0.214285714285714	FALSE	3
4	sp|A0A0B4J2D5|GAL3B_HUMAN;sp|P0DPI2|GAL3A_HUMAN	25.3738037353503	4	germinal vesicle oocytes	4	168	12	0.142857142857143	FALSE	2
5	sp|A0A0B4J2D5|GAL3B_HUMAN;sp|P0DPI2|GAL3A_HUMAN	26.2511935719076	5	germinal vesicle oocytes	5	168	13	0.0714285714285714	FALSE	1
6	sp|A0A0B4J2D5|GAL3B_HUMAN;sp|P0DPI2|GAL3A_HUMAN	25.0925117594631	6	germinal vesicle oocytes	6	168	10	0.285714285714286	FALSE	4
7	sp|A0A0B4J2D5|GAL3B_HUMAN;sp|P0DPI2|GAL3A_HUMAN	25.4535198086956	7	germinal vesicle oocytes	7	168	12	0.142857142857143	FALSE	2
8	sp|A0A0B4J2D5|GAL3B_HUMAN;sp|P0DPI2|GAL3A_HUMAN	25.3187547132001	8	germinal vesicle oocytes	8	168	12	0.142857142857143	FALSE	2
9	sp|A0A0B4J2D5|GAL3B_HUMAN;sp|P0DPI2|GAL3A_HUMAN	25.2696708406766	9	germinal vesicle oocytes	9	168	11	0.214285714285714	FALSE	3
10	sp|A0A0B4J2D5|GAL3B_HUMAN;sp|P0DPI2|GAL3A_HUMAN	25.1303309955926	10	germinal vesicle oocytes	10	168	12	0.142857142857143	FALSE	2
11	sp|A0A0B4J2D5|GAL3B_HUMAN;sp|P0DPI2|GAL3A_HUMAN	25.1625999872566	11	germinal vesicle oocytes	11	168	12	0.142857142857143	FALSE	2
12	sp|A0A0B4J2D5|GAL3B_HUMAN;sp|P0DPI2|GAL3A_HUMAN	25.0481187454983	12	germinal vesicle oocytes	12	168	10	0.285714285714286	FALSE	4
13	sp|A0A0B4J2D5|GAL3B_HUMAN;sp|P0DPI2|GAL3A_HUMAN	24.9594395204752	13	in vitro maturation oocytes	13	168	10	0.285714285714286	FALSE	4
14	sp|A0A0B4J2D5|GAL3B_HUMAN;sp|P0DPI2|GAL3A_HUMAN	25.1817953616586	14	in vitro maturation oocytes	14	168	11	0.214285714285714	FALSE	3
15	sp|A0A0B4J2D5|GAL3B_HUMAN;sp|P0DPI2|GAL3A_HUMAN	25.5110413893881	15	in vitro maturation oocytes	15	168	12	0.142857142857143	FALSE	2
16	sp|A0A0B4J2D5|GAL3B_HUMAN;sp|P0DPI2|GAL3A_HUMAN	25.4910193438868	16	in vitro maturation oocytes	16	168	14	0	FALSE	0
17	sp|A0A0B4J2D5|GAL3B_HUMAN;sp|P0DPI2|GAL3A_HUMAN	25.6019444397679	17	in vitro maturation oocytes	17	168	13	0.0714285714285714	FALSE	1
18	sp|A0A0B4J2D5|GAL3B_HUMAN;sp|P0DPI2|GAL3A_HUMAN	25.554775470706	18	in vitro maturation oocytes	18	168	13	0.0714285714285714	FALSE	1
19	sp|A0A0B4J2D5|GAL3B_HUMAN;sp|P0DPI2|GAL3A_HUMAN	25.0944979829128	19	in vitro maturation oocytes	19	168	10	0.285714285714286	FALSE	4
20	sp|A0A0B4J2D5|GAL3B_HUMAN;sp|P0DPI2|GAL3A_HUMAN	25.1762782196524	20	in vitro maturation oocytes	20	168	11	0.214285714285714	FALSE	3
21	sp|A0A0B4J2D5|GAL3B_HUMAN;sp|P0DPI2|GAL3A_HUMAN	24.9094327871018	21	in vitro maturation oocytes	21	168	10	0.285714285714286	FALSE	4
22	sp|A0A0B4J2D5|GAL3B_HUMAN;sp|P0DPI2|GAL3A_HUMAN	24.9804971905914	22	in vitro maturation oocytes	22	168	9	0.357142857142857	FALSE	5
23	sp|A0A0B4J2D5|GAL3B_HUMAN;sp|P0DPI2|GAL3A_HUMAN	25.7480163070977	23	in vitro maturation oocytes	23	168	14	0	FALSE	0
24	sp|A0A0B4J2D5|GAL3B_HUMAN;sp|P0DPI2|GAL3A_HUMAN	25.6730914678416	24	in vitro maturation oocytes	24	168	12	0.142857142857143	FALSE	2
25	sp|A0A0B4J2D5|GAL3B_HUMAN;sp|P0DPI2|GAL3A_HUMAN	25.8205633876066	25	metaphase II oocytes	25	168	11	0.214285714285714	FALSE	3
26	sp|A0A0B4J2D5|GAL3B_HUMAN;sp|P0DPI2|GAL3A_HUMAN	24.9980568837797	26	metaphase II oocytes	26	168	9	0.357142857142857	FALSE	5
27	sp|A0A0B4J2D5|GAL3B_HUMAN;sp|P0DPI2|GAL3A_HUMAN	24.8993920269076	27	metaphase II oocytes	27	168	10	0.285714285714286	FALSE	4
28	sp|A0A0B4J2D5|GAL3B_HUMAN;sp|P0DPI2|GAL3A_HUMAN	24.8629445815571	28	metaphase II oocytes	28	168	9	0.357142857142857	FALSE	5
29	sp|A0A0B4J2D5|GAL3B_HUMAN;sp|P0DPI2|GAL3A_HUMAN	24.7050866832066	29	metaphase II oocytes	29	168	9	0.357142857142857	FALSE	5
30	sp|A0A0B4J2D5|GAL3B_HUMAN;sp|P0DPI2|GAL3A_HUMAN	24.848988340636	30	metaphase II oocytes	30	168	8	0.428571428571429	FALSE	6
31	sp|A0A0B4J2D5|GAL3B_HUMAN;sp|P0DPI2|GAL3A_HUMAN	25.1475583309019	31	metaphase II oocytes	31	168	9	0.357142857142857	FALSE	5
32	sp|A0A0B4J2D5|GAL3B_HUMAN;sp|P0DPI2|GAL3A_HUMAN	25.2451519698514	32	metaphase II oocytes	32	168	10	0.285714285714286	FALSE	4
33	sp|A0A0B4J2D5|GAL3B_HUMAN;sp|P0DPI2|GAL3A_HUMAN	25.167646507896	33	metaphase II oocytes	33	168	10	0.285714285714286	FALSE	4
34	sp|A0A0B4J2D5|GAL3B_HUMAN;sp|P0DPI2|GAL3A_HUMAN	25.1664455985366	34	metaphase II oocytes	34	168	9	0.357142857142857	FALSE	5
35	sp|A0A0B4J2D5|GAL3B_HUMAN;sp|P0DPI2|GAL3A_HUMAN	25.401576950586	35	metaphase II oocytes	35	168	10	0.285714285714286	FALSE	4
36	sp|A0A0B4J2D5|GAL3B_HUMAN;sp|P0DPI2|GAL3A_HUMAN	25.2915677843482	36	metaphase II oocytes	36	168	10	0.285714285714286	FALSE	4
1	sp|A0A1B0GUC4|MYCOS_HUMAN	23.7291631218002	1	germinal vesicle oocytes	1	60	4	0.2	FALSE	1
2	sp|A0A1B0GUC4|MYCOS_HUMAN	22.8566818240224	2	germinal vesicle oocytes	2	60	2	0.6	TRUE	3
3	sp|A0A1B0GUC4|MYCOS_HUMAN	22.8868991588817	3	germinal vesicle oocytes	3	60	2	0.6	TRUE	3
4	sp|A0A1B0GUC4|MYCOS_HUMAN	23.2004050636182	4	germinal vesicle oocytes	4	60	3	0.4	FALSE	2
5	sp|A0A1B0GUC4|MYCOS_HUMAN	18.3987439672272	5	germinal vesicle oocytes	5	60	1	0.8	TRUE	4
6	sp|A0A1B0GUC4|MYCOS_HUMAN	23.852561112502	6	germinal vesicle oocytes	6	60	4	0.2	FALSE	1
7	sp|A0A1B0GUC4|MYCOS_HUMAN	22.7468097002851	7	germinal vesicle oocytes	7	60	2	0.6	TRUE	3
8	sp|A0A1B0GUC4|MYCOS_HUMAN	23.1929303883972	8	germinal vesicle oocytes	8	60	3	0.4	FALSE	2
9	sp|A0A1B0GUC4|MYCOS_HUMAN	23.9676325471096	9	germinal vesicle oocytes	9	60	3	0.4	FALSE	2
10	sp|A0A1B0GUC4|MYCOS_HUMAN	23.051823537644	10	germinal vesicle oocytes	10	60	3	0.4	FALSE	2
11	sp|A0A1B0GUC4|MYCOS_HUMAN	23.4874397288366	11	germinal vesicle oocytes	11	60	3	0.4	FALSE	2
12	sp|A0A1B0GUC4|MYCOS_HUMAN	22.9704757698645	12	germinal vesicle oocytes	12	60	3	0.4	FALSE	2
13	sp|A0A1B0GUC4|MYCOS_HUMAN	23.7513079577582	13	in vitro maturation oocytes	13	60	3	0.4	FALSE	2
14	sp|A0A1B0GUC4|MYCOS_HUMAN	23.2044504238244	14	in vitro maturation oocytes	14	60	2	0.6	TRUE	3
15	sp|A0A1B0GUC4|MYCOS_HUMAN	23.7752953930292	15	in vitro maturation oocytes	15	60	3	0.4	FALSE	2
16	sp|A0A1B0GUC4|MYCOS_HUMAN	22.9595701102582	16	in vitro maturation oocytes	16	60	2	0.6	TRUE	3
17	sp|A0A1B0GUC4|MYCOS_HUMAN	23.1445380194254	17	in vitro maturation oocytes	17	60	2	0.6	TRUE	3
18	sp|A0A1B0GUC4|MYCOS_HUMAN	22.93037447878	18	in vitro maturation oocytes	18	60	2	0.6	TRUE	3
19	sp|A0A1B0GUC4|MYCOS_HUMAN	23.9644986955486	19	in vitro maturation oocytes	19	60	3	0.4	FALSE	2
20	sp|A0A1B0GUC4|MYCOS_HUMAN	22.4648028670442	20	in vitro maturation oocytes	20	60	2	0.6	TRUE	3
21	sp|A0A1B0GUC4|MYCOS_HUMAN	22.1034001385627	21	in vitro maturation oocytes	21	60	2	0.6	TRUE	3
22	sp|A0A1B0GUC4|MYCOS_HUMAN	23.6613746154478	22	in vitro maturation oocytes	22	60	4	0.2	FALSE	1
23	sp|A0A1B0GUC4|MYCOS_HUMAN	23.57336766208	23	in vitro maturation oocytes	23	60	3	0.4	FALSE	2
24	sp|A0A1B0GUC4|MYCOS_HUMAN	23.8519048225931	24	in vitro maturation oocytes	24	60	3	0.4	FALSE	2
26	sp|A0A1B0GUC4|MYCOS_HUMAN	23.4428913589088	26	metaphase II oocytes	26	60	4	0.2	FALSE	1
27	sp|A0A1B0GUC4|MYCOS_HUMAN	23.6625642227303	27	metaphase II oocytes	27	60	3	0.4	FALSE	2
28	sp|A0A1B0GUC4|MYCOS_HUMAN	23.5416073747918	28	metaphase II oocytes	28	60	3	0.4	FALSE	2
29	sp|A0A1B0GUC4|MYCOS_HUMAN	23.407016550452	29	metaphase II oocytes	29	60	3	0.4	FALSE	2
30	sp|A0A1B0GUC4|MYCOS_HUMAN	24.2119477557398	30	metaphase II oocytes	30	60	4	0.2	FALSE	1
31	sp|A0A1B0GUC4|MYCOS_HUMAN	23.8595254575499	31	metaphase II oocytes	31	60	4	0.2	FALSE	1
32	sp|A0A1B0GUC4|MYCOS_HUMAN	22.9417004977156	32	metaphase II oocytes	32	60	2	0.6	TRUE	3
33	sp|A0A1B0GUC4|MYCOS_HUMAN	23.3880967758749	33	metaphase II oocytes	33	60	3	0.4	FALSE	2
34	sp|A0A1B0GUC4|MYCOS_HUMAN	24.2301106733319	34	metaphase II oocytes	34	60	4	0.2	FALSE	1
35	sp|A0A1B0GUC4|MYCOS_HUMAN	23.0267539260019	35	metaphase II oocytes	35	60	2	0.6	TRUE	3
36	sp|A0A1B0GUC4|MYCOS_HUMAN	22.929869683398	36	metaphase II oocytes	36	60	2	0.6	TRUE	3
1	sp|A0A1W2PR48|TLE7_HUMAN	24.9304391714951	1	germinal vesicle oocytes	1	240	15	0.25	FALSE	5
2	sp|A0A1W2PR48|TLE7_HUMAN	24.7695211824897	2	germinal vesicle oocytes	2	240	14	0.3	FALSE	6
3	sp|A0A1W2PR48|TLE7_HUMAN	24.8116551901029	3	germinal vesicle oocytes	3	240	14	0.3	FALSE	6
4	sp|A0A1W2PR48|TLE7_HUMAN	25.2355013184349	4	germinal vesicle oocytes	4	240	16	0.2	FALSE	4
5	sp|A0A1W2PR48|TLE7_HUMAN	21.3105841852879	5	germinal vesicle oocytes	5	240	6	0.7	TRUE	14
6	sp|A0A1W2PR48|TLE7_HUMAN	24.6792129701794	6	germinal vesicle oocytes	6	240	14	0.3	FALSE	6
7	sp|A0A1W2PR48|TLE7_HUMAN	24.7007182736431	7	germinal vesicle oocytes	7	240	14	0.3	FALSE	6
8	sp|A0A1W2PR48|TLE7_HUMAN	24.7703380452758	8	germinal vesicle oocytes	8	240	14	0.3	FALSE	6
9	sp|A0A1W2PR48|TLE7_HUMAN	24.853497737196	9	germinal vesicle oocytes	9	240	15	0.25	FALSE	5
10	sp|A0A1W2PR48|TLE7_HUMAN	24.8628971266719	10	germinal vesicle oocytes	10	240	15	0.25	FALSE	5
11	sp|A0A1W2PR48|TLE7_HUMAN	24.6867557621483	11	germinal vesicle oocytes	11	240	14	0.3	FALSE	6
12	sp|A0A1W2PR48|TLE7_HUMAN	24.6026913063884	12	germinal vesicle oocytes	12	240	14	0.3	FALSE	6
13	sp|A0A1W2PR48|TLE7_HUMAN	24.7485328832936	13	in vitro maturation oocytes	13	240	14	0.3	FALSE	6
14	sp|A0A1W2PR48|TLE7_HUMAN	24.4209702701379	14	in vitro maturation oocytes	14	240	15	0.25	FALSE	5
15	sp|A0A1W2PR48|TLE7_HUMAN	24.8494001098277	15	in vitro maturation oocytes	15	240	15	0.25	FALSE	5
16	sp|A0A1W2PR48|TLE7_HUMAN	24.8900459669789	16	in vitro maturation oocytes	16	240	15	0.25	FALSE	5
17	sp|A0A1W2PR48|TLE7_HUMAN	25.019485876785	17	in vitro maturation oocytes	17	240	15	0.25	FALSE	5
18	sp|A0A1W2PR48|TLE7_HUMAN	24.5043512942963	18	in vitro maturation oocytes	18	240	14	0.3	FALSE	6
19	sp|A0A1W2PR48|TLE7_HUMAN	25.1566442971344	19	in vitro maturation oocytes	19	240	17	0.15	FALSE	3
20	sp|A0A1W2PR48|TLE7_HUMAN	24.5909066094841	20	in vitro maturation oocytes	20	240	15	0.25	FALSE	5
21	sp|A0A1W2PR48|TLE7_HUMAN	24.3271207852941	21	in vitro maturation oocytes	21	240	13	0.35	FALSE	7
22	sp|A0A1W2PR48|TLE7_HUMAN	24.7165093935744	22	in vitro maturation oocytes	22	240	14	0.3	FALSE	6
23	sp|A0A1W2PR48|TLE7_HUMAN	25.0413519919628	23	in vitro maturation oocytes	23	240	16	0.2	FALSE	4
24	sp|A0A1W2PR48|TLE7_HUMAN	24.8972975799034	24	in vitro maturation oocytes	24	240	15	0.25	FALSE	5
25	sp|A0A1W2PR48|TLE7_HUMAN	21.2041846193191	25	metaphase II oocytes	25	240	6	0.7	TRUE	14
26	sp|A0A1W2PR48|TLE7_HUMAN	24.8781092619115	26	metaphase II oocytes	26	240	16	0.2	FALSE	4
27	sp|A0A1W2PR48|TLE7_HUMAN	25.0231791170887	27	metaphase II oocytes	27	240	16	0.2	FALSE	4
28	sp|A0A1W2PR48|TLE7_HUMAN	25.0693567098969	28	metaphase II oocytes	28	240	16	0.2	FALSE	4
29	sp|A0A1W2PR48|TLE7_HUMAN	25.0447859184812	29	metaphase II oocytes	29	240	17	0.15	FALSE	3
30	sp|A0A1W2PR48|TLE7_HUMAN	25.1887581533879	30	metaphase II oocytes	30	240	16	0.2	FALSE	4
31	sp|A0A1W2PR48|TLE7_HUMAN	24.9931232494578	31	metaphase II oocytes	31	240	16	0.2	FALSE	4
32	sp|A0A1W2PR48|TLE7_HUMAN	24.9108997364156	32	metaphase II oocytes	32	240	14	0.3	FALSE	6
33	sp|A0A1W2PR48|TLE7_HUMAN	25.0333362171416	33	metaphase II oocytes	33	240	16	0.2	FALSE	4
34	sp|A0A1W2PR48|TLE7_HUMAN	24.9868542911875	34	metaphase II oocytes	34	240	15	0.25	FALSE	5
35	sp|A0A1W2PR48|TLE7_HUMAN	25.207449147961	35	metaphase II oocytes	35	240	16	0.2	FALSE	4
36	sp|A0A1W2PR48|TLE7_HUMAN	24.9706334469056	36	metaphase II oocytes	36	240	15	0.25	FALSE	5
1	sp|A0A2R8YFL7|OSP4A_HUMAN	19.4828818839387	1	germinal vesicle oocytes	1	48	1	0.75	TRUE	3
2	sp|A0A2R8YFL7|OSP4A_HUMAN	20.1890589350922	2	germinal vesicle oocytes	2	48	3	0.25	FALSE	1
3	sp|A0A2R8YFL7|OSP4A_HUMAN	19.5903216188058	3	germinal vesicle oocytes	3	48	2	0.5	TRUE	2
4	sp|A0A2R8YFL7|OSP4A_HUMAN	20.653411861356	4	germinal vesicle oocytes	4	48	2	0.5	TRUE	2
6	sp|A0A2R8YFL7|OSP4A_HUMAN	19.3501355077809	6	germinal vesicle oocytes	6	48	1	0.75	TRUE	3
7	sp|A0A2R8YFL7|OSP4A_HUMAN	20.001010793482	7	germinal vesicle oocytes	7	48	2	0.5	TRUE	2
8	sp|A0A2R8YFL7|OSP4A_HUMAN	20.659228463605	8	germinal vesicle oocytes	8	48	2	0.5	TRUE	2
9	sp|A0A2R8YFL7|OSP4A_HUMAN	19.5662460758374	9	germinal vesicle oocytes	9	48	1	0.75	TRUE	3
10	sp|A0A2R8YFL7|OSP4A_HUMAN	20.8243202738636	10	germinal vesicle oocytes	10	48	3	0.25	FALSE	1
11	sp|A0A2R8YFL7|OSP4A_HUMAN	21.1731257548072	11	germinal vesicle oocytes	11	48	2	0.5	TRUE	2
12	sp|A0A2R8YFL7|OSP4A_HUMAN	20.0611888265306	12	germinal vesicle oocytes	12	48	1	0.75	TRUE	3
13	sp|A0A2R8YFL7|OSP4A_HUMAN	24.8368331366571	13	in vitro maturation oocytes	13	48	3	0.25	FALSE	1
14	sp|A0A2R8YFL7|OSP4A_HUMAN	23.9921117701312	14	in vitro maturation oocytes	14	48	3	0.25	FALSE	1
15	sp|A0A2R8YFL7|OSP4A_HUMAN	25.6599027451488	15	in vitro maturation oocytes	15	48	4	0	FALSE	0
16	sp|A0A2R8YFL7|OSP4A_HUMAN	26.2482702604581	16	in vitro maturation oocytes	16	48	4	0	FALSE	0
17	sp|A0A2R8YFL7|OSP4A_HUMAN	25.1203864885052	17	in vitro maturation oocytes	17	48	4	0	FALSE	0
18	sp|A0A2R8YFL7|OSP4A_HUMAN	25.5538386571788	18	in vitro maturation oocytes	18	48	4	0	FALSE	0
19	sp|A0A2R8YFL7|OSP4A_HUMAN	24.0267119426631	19	in vitro maturation oocytes	19	48	3	0.25	FALSE	1
20	sp|A0A2R8YFL7|OSP4A_HUMAN	25.7655778261645	20	in vitro maturation oocytes	20	48	4	0	FALSE	0
21	sp|A0A2R8YFL7|OSP4A_HUMAN	25.6978635831808	21	in vitro maturation oocytes	21	48	3	0.25	FALSE	1
22	sp|A0A2R8YFL7|OSP4A_HUMAN	24.0687493637629	22	in vitro maturation oocytes	22	48	3	0.25	FALSE	1
23	sp|A0A2R8YFL7|OSP4A_HUMAN	25.0711509846531	23	in vitro maturation oocytes	23	48	4	0	FALSE	0
24	sp|A0A2R8YFL7|OSP4A_HUMAN	26.0482865604079	24	in vitro maturation oocytes	24	48	4	0	FALSE	0
25	sp|A0A2R8YFL7|OSP4A_HUMAN	23.0663444059107	25	metaphase II oocytes	25	48	3	0.25	FALSE	1
26	sp|A0A2R8YFL7|OSP4A_HUMAN	24.5684985836059	26	metaphase II oocytes	26	48	4	0	FALSE	0
27	sp|A0A2R8YFL7|OSP4A_HUMAN	23.8967547888469	27	metaphase II oocytes	27	48	3	0.25	FALSE	1
28	sp|A0A2R8YFL7|OSP4A_HUMAN	24.2173060420186	28	metaphase II oocytes	28	48	4	0	FALSE	0
29	sp|A0A2R8YFL7|OSP4A_HUMAN	24.5029787209118	29	metaphase II oocytes	29	48	3	0.25	FALSE	1
30	sp|A0A2R8YFL7|OSP4A_HUMAN	23.6873328181934	30	metaphase II oocytes	30	48	3	0.25	FALSE	1
31	sp|A0A2R8YFL7|OSP4A_HUMAN	24.7468186932376	31	metaphase II oocytes	31	48	3	0.25	FALSE	1
32	sp|A0A2R8YFL7|OSP4A_HUMAN	24.7432285204743	32	metaphase II oocytes	32	48	3	0.25	FALSE	1
33	sp|A0A2R8YFL7|OSP4A_HUMAN	24.9304814574546	33	metaphase II oocytes	33	48	3	0.25	FALSE	1
34	sp|A0A2R8YFL7|OSP4A_HUMAN	24.1401629294404	34	metaphase II oocytes	34	48	3	0.25	FALSE	1
35	sp|A0A2R8YFL7|OSP4A_HUMAN	24.7219166238723	35	metaphase II oocytes	35	48	4	0	FALSE	0
36	sp|A0A2R8YFL7|OSP4A_HUMAN	24.2768633732901	36	metaphase II oocytes	36	48	3	0.25	FALSE	1
1	sp|A0AVT1|UBA6_HUMAN	24.4181028448873	1	germinal vesicle oocytes	1	624	44	0.153846153846154	FALSE	8
2	sp|A0AVT1|UBA6_HUMAN	24.1867764533198	2	germinal vesicle oocytes	2	624	39	0.25	FALSE	13
3	sp|A0AVT1|UBA6_HUMAN	24.4371625117838	3	germinal vesicle oocytes	3	624	43	0.173076923076923	FALSE	9
4	sp|A0AVT1|UBA6_HUMAN	23.9839381529539	4	germinal vesicle oocytes	4	624	39	0.25	FALSE	13
5	sp|A0AVT1|UBA6_HUMAN	20.2237578170363	5	germinal vesicle oocytes	5	624	6	0.884615384615385	TRUE	46
6	sp|A0AVT1|UBA6_HUMAN	23.8911067455769	6	germinal vesicle oocytes	6	624	38	0.269230769230769	FALSE	14
7	sp|A0AVT1|UBA6_HUMAN	24.1811398202141	7	germinal vesicle oocytes	7	624	42	0.192307692307692	FALSE	10
8	sp|A0AVT1|UBA6_HUMAN	23.982764923598	8	germinal vesicle oocytes	8	624	39	0.25	FALSE	13
9	sp|A0AVT1|UBA6_HUMAN	24.0680685752054	9	germinal vesicle oocytes	9	624	38	0.269230769230769	FALSE	14
10	sp|A0AVT1|UBA6_HUMAN	24.3880225864021	10	germinal vesicle oocytes	10	624	42	0.192307692307692	FALSE	10
11	sp|A0AVT1|UBA6_HUMAN	24.2744924429082	11	germinal vesicle oocytes	11	624	43	0.173076923076923	FALSE	9
12	sp|A0AVT1|UBA6_HUMAN	24.1211585867135	12	germinal vesicle oocytes	12	624	40	0.230769230769231	FALSE	12
13	sp|A0AVT1|UBA6_HUMAN	23.7425703713525	13	in vitro maturation oocytes	13	624	31	0.403846153846154	FALSE	21
14	sp|A0AVT1|UBA6_HUMAN	23.875921063435	14	in vitro maturation oocytes	14	624	39	0.25	FALSE	13
15	sp|A0AVT1|UBA6_HUMAN	24.0969297936926	15	in vitro maturation oocytes	15	624	42	0.192307692307692	FALSE	10
16	sp|A0AVT1|UBA6_HUMAN	24.1344220791153	16	in vitro maturation oocytes	16	624	38	0.269230769230769	FALSE	14
17	sp|A0AVT1|UBA6_HUMAN	23.9634020680087	17	in vitro maturation oocytes	17	624	41	0.211538461538462	FALSE	11
18	sp|A0AVT1|UBA6_HUMAN	23.8002034490924	18	in vitro maturation oocytes	18	624	38	0.269230769230769	FALSE	14
19	sp|A0AVT1|UBA6_HUMAN	23.7477696777216	19	in vitro maturation oocytes	19	624	37	0.288461538461538	FALSE	15
20	sp|A0AVT1|UBA6_HUMAN	24.025714647619	20	in vitro maturation oocytes	20	624	37	0.288461538461538	FALSE	15
21	sp|A0AVT1|UBA6_HUMAN	23.9325412179031	21	in vitro maturation oocytes	21	624	35	0.326923076923077	FALSE	17
22	sp|A0AVT1|UBA6_HUMAN	23.5812008163318	22	in vitro maturation oocytes	22	624	33	0.365384615384615	FALSE	19
23	sp|A0AVT1|UBA6_HUMAN	24.4432834832775	23	in vitro maturation oocytes	23	624	44	0.153846153846154	FALSE	8
24	sp|A0AVT1|UBA6_HUMAN	24.138071759661	24	in vitro maturation oocytes	24	624	40	0.230769230769231	FALSE	12
25	sp|A0AVT1|UBA6_HUMAN	20.4826064673535	25	metaphase II oocytes	25	624	4	0.923076923076923	TRUE	48
26	sp|A0AVT1|UBA6_HUMAN	23.3113637078158	26	metaphase II oocytes	26	624	30	0.423076923076923	FALSE	22
27	sp|A0AVT1|UBA6_HUMAN	23.6075955721936	27	metaphase II oocytes	27	624	35	0.326923076923077	FALSE	17
28	sp|A0AVT1|UBA6_HUMAN	23.8961255684822	28	metaphase II oocytes	28	624	38	0.269230769230769	FALSE	14
29	sp|A0AVT1|UBA6_HUMAN	23.5129668483858	29	metaphase II oocytes	29	624	33	0.365384615384615	FALSE	19
30	sp|A0AVT1|UBA6_HUMAN	23.7760555231439	30	metaphase II oocytes	30	624	38	0.269230769230769	FALSE	14
31	sp|A0AVT1|UBA6_HUMAN	23.6129249169848	31	metaphase II oocytes	31	624	34	0.346153846153846	FALSE	18
32	sp|A0AVT1|UBA6_HUMAN	23.6206947180961	32	metaphase II oocytes	32	624	35	0.326923076923077	FALSE	17
33	sp|A0AVT1|UBA6_HUMAN	23.593986034401	33	metaphase II oocytes	33	624	33	0.365384615384615	FALSE	19
34	sp|A0AVT1|UBA6_HUMAN	23.597078638872	34	metaphase II oocytes	34	624	34	0.346153846153846	FALSE	18
35	sp|A0AVT1|UBA6_HUMAN	23.9878652840906	35	metaphase II oocytes	35	624	39	0.25	FALSE	13
36	sp|A0AVT1|UBA6_HUMAN	23.5731670289676	36	metaphase II oocytes	36	624	35	0.326923076923077	FALSE	17
1	sp|A0MZ66|SHOT1_HUMAN	23.146453139589	1	germinal vesicle oocytes	1	192	8	0.5	TRUE	8
2	sp|A0MZ66|SHOT1_HUMAN	23.4406495607766	2	germinal vesicle oocytes	2	192	9	0.4375	FALSE	7
3	sp|A0MZ66|SHOT1_HUMAN	23.2662163803677	3	germinal vesicle oocytes	3	192	8	0.5	TRUE	8
4	sp|A0MZ66|SHOT1_HUMAN	23.4625697470621	4	germinal vesicle oocytes	4	192	8	0.5	TRUE	8
5	sp|A0MZ66|SHOT1_HUMAN	21.1152598179174	5	germinal vesicle oocytes	5	192	2	0.875	TRUE	14
6	sp|A0MZ66|SHOT1_HUMAN	23.877584268955	6	germinal vesicle oocytes	6	192	10	0.375	FALSE	6
7	sp|A0MZ66|SHOT1_HUMAN	22.9139861413642	7	germinal vesicle oocytes	7	192	7	0.5625	TRUE	9
8	sp|A0MZ66|SHOT1_HUMAN	23.5765759241116	8	germinal vesicle oocytes	8	192	9	0.4375	FALSE	7
9	sp|A0MZ66|SHOT1_HUMAN	23.1692773567642	9	germinal vesicle oocytes	9	192	7	0.5625	TRUE	9
10	sp|A0MZ66|SHOT1_HUMAN	22.406252961168	10	germinal vesicle oocytes	10	192	5	0.6875	TRUE	11
11	sp|A0MZ66|SHOT1_HUMAN	22.8067067511854	11	germinal vesicle oocytes	11	192	7	0.5625	TRUE	9
12	sp|A0MZ66|SHOT1_HUMAN	24.3541243807079	12	germinal vesicle oocytes	12	192	12	0.25	FALSE	4
13	sp|A0MZ66|SHOT1_HUMAN	23.5027790736839	13	in vitro maturation oocytes	13	192	9	0.4375	FALSE	7
14	sp|A0MZ66|SHOT1_HUMAN	23.4794452363709	14	in vitro maturation oocytes	14	192	10	0.375	FALSE	6
15	sp|A0MZ66|SHOT1_HUMAN	23.4187662694121	15	in vitro maturation oocytes	15	192	8	0.5	TRUE	8
16	sp|A0MZ66|SHOT1_HUMAN	23.6676427676192	16	in vitro maturation oocytes	16	192	10	0.375	FALSE	6
17	sp|A0MZ66|SHOT1_HUMAN	22.6906763053854	17	in vitro maturation oocytes	17	192	7	0.5625	TRUE	9
18	sp|A0MZ66|SHOT1_HUMAN	22.5375441899444	18	in vitro maturation oocytes	18	192	6	0.625	TRUE	10
19	sp|A0MZ66|SHOT1_HUMAN	23.632282423079	19	in vitro maturation oocytes	19	192	11	0.3125	FALSE	5
20	sp|A0MZ66|SHOT1_HUMAN	22.7017493193017	20	in vitro maturation oocytes	20	192	6	0.625	TRUE	10
21	sp|A0MZ66|SHOT1_HUMAN	21.6836213967319	21	in vitro maturation oocytes	21	192	6	0.625	TRUE	10
22	sp|A0MZ66|SHOT1_HUMAN	22.6676465302089	22	in vitro maturation oocytes	22	192	8	0.5	TRUE	8
23	sp|A0MZ66|SHOT1_HUMAN	23.3640587751985	23	in vitro maturation oocytes	23	192	8	0.5	TRUE	8
24	sp|A0MZ66|SHOT1_HUMAN	22.5948507923695	24	in vitro maturation oocytes	24	192	6	0.625	TRUE	10
25	sp|A0MZ66|SHOT1_HUMAN	21.1501824425177	25	metaphase II oocytes	25	192	3	0.8125	TRUE	13
26	sp|A0MZ66|SHOT1_HUMAN	22.1081393318722	26	metaphase II oocytes	26	192	6	0.625	TRUE	10
27	sp|A0MZ66|SHOT1_HUMAN	23.9276969924568	27	metaphase II oocytes	27	192	12	0.25	FALSE	4
28	sp|A0MZ66|SHOT1_HUMAN	23.1050610555167	28	metaphase II oocytes	28	192	8	0.5	TRUE	8
29	sp|A0MZ66|SHOT1_HUMAN	23.6187279167685	29	metaphase II oocytes	29	192	11	0.3125	FALSE	5
30	sp|A0MZ66|SHOT1_HUMAN	23.0950804056821	30	metaphase II oocytes	30	192	8	0.5	TRUE	8
31	sp|A0MZ66|SHOT1_HUMAN	23.7141691987026	31	metaphase II oocytes	31	192	10	0.375	FALSE	6
32	sp|A0MZ66|SHOT1_HUMAN	23.523805977793	32	metaphase II oocytes	32	192	10	0.375	FALSE	6
33	sp|A0MZ66|SHOT1_HUMAN	23.3353043995616	33	metaphase II oocytes	33	192	8	0.5	TRUE	8
34	sp|A0MZ66|SHOT1_HUMAN	23.1940411530932	34	metaphase II oocytes	34	192	9	0.4375	FALSE	7
35	sp|A0MZ66|SHOT1_HUMAN	22.8740599427588	35	metaphase II oocytes	35	192	7	0.5625	TRUE	9
36	sp|A0MZ66|SHOT1_HUMAN	23.3653495786376	36	metaphase II oocytes	36	192	9	0.4375	FALSE	7
1	sp|A2RRP1|NBAS_HUMAN	21.7021985003219	1	germinal vesicle oocytes	1	84	4	0.428571428571429	FALSE	3
2	sp|A2RRP1|NBAS_HUMAN	21.1436813393298	2	germinal vesicle oocytes	2	84	3	0.571428571428571	TRUE	4
3	sp|A2RRP1|NBAS_HUMAN	21.0693024212507	3	germinal vesicle oocytes	3	84	3	0.571428571428571	TRUE	4
4	sp|A2RRP1|NBAS_HUMAN	20.375917747215	4	germinal vesicle oocytes	4	84	3	0.571428571428571	TRUE	4
5	sp|A2RRP1|NBAS_HUMAN	21.9354909638674	5	germinal vesicle oocytes	5	84	4	0.428571428571429	FALSE	3
6	sp|A2RRP1|NBAS_HUMAN	20.6764333026929	6	germinal vesicle oocytes	6	84	3	0.571428571428571	TRUE	4
7	sp|A2RRP1|NBAS_HUMAN	20.5484485252167	7	germinal vesicle oocytes	7	84	3	0.571428571428571	TRUE	4
8	sp|A2RRP1|NBAS_HUMAN	20.7792680965937	8	germinal vesicle oocytes	8	84	3	0.571428571428571	TRUE	4
9	sp|A2RRP1|NBAS_HUMAN	21.7294162991767	9	germinal vesicle oocytes	9	84	5	0.285714285714286	FALSE	2
10	sp|A2RRP1|NBAS_HUMAN	21.3263708725452	10	germinal vesicle oocytes	10	84	3	0.571428571428571	TRUE	4
11	sp|A2RRP1|NBAS_HUMAN	20.9954637471485	11	germinal vesicle oocytes	11	84	4	0.428571428571429	FALSE	3
12	sp|A2RRP1|NBAS_HUMAN	20.9826269807522	12	germinal vesicle oocytes	12	84	4	0.428571428571429	FALSE	3
13	sp|A2RRP1|NBAS_HUMAN	21.6435381245762	13	in vitro maturation oocytes	13	84	4	0.428571428571429	FALSE	3
14	sp|A2RRP1|NBAS_HUMAN	21.2508056770177	14	in vitro maturation oocytes	14	84	4	0.428571428571429	FALSE	3
15	sp|A2RRP1|NBAS_HUMAN	21.5711479839924	15	in vitro maturation oocytes	15	84	4	0.428571428571429	FALSE	3
16	sp|A2RRP1|NBAS_HUMAN	21.0248914520273	16	in vitro maturation oocytes	16	84	3	0.571428571428571	TRUE	4
17	sp|A2RRP1|NBAS_HUMAN	21.3623271065653	17	in vitro maturation oocytes	17	84	4	0.428571428571429	FALSE	3
18	sp|A2RRP1|NBAS_HUMAN	20.1058148644852	18	in vitro maturation oocytes	18	84	3	0.571428571428571	TRUE	4
19	sp|A2RRP1|NBAS_HUMAN	21.2080897901293	19	in vitro maturation oocytes	19	84	4	0.428571428571429	FALSE	3
20	sp|A2RRP1|NBAS_HUMAN	20.883745071233	20	in vitro maturation oocytes	20	84	3	0.571428571428571	TRUE	4
21	sp|A2RRP1|NBAS_HUMAN	20.9664915617332	21	in vitro maturation oocytes	21	84	3	0.571428571428571	TRUE	4
22	sp|A2RRP1|NBAS_HUMAN	21.6277887062491	22	in vitro maturation oocytes	22	84	3	0.571428571428571	TRUE	4
23	sp|A2RRP1|NBAS_HUMAN	20.765638586369	23	in vitro maturation oocytes	23	84	3	0.571428571428571	TRUE	4
24	sp|A2RRP1|NBAS_HUMAN	21.2650753012868	24	in vitro maturation oocytes	24	84	4	0.428571428571429	FALSE	3
25	sp|A2RRP1|NBAS_HUMAN	22.2223559255803	25	metaphase II oocytes	25	84	4	0.428571428571429	FALSE	3
26	sp|A2RRP1|NBAS_HUMAN	20.9139467369689	26	metaphase II oocytes	26	84	3	0.571428571428571	TRUE	4
27	sp|A2RRP1|NBAS_HUMAN	20.9219493446749	27	metaphase II oocytes	27	84	3	0.571428571428571	TRUE	4
28	sp|A2RRP1|NBAS_HUMAN	20.4124015926989	28	metaphase II oocytes	28	84	3	0.571428571428571	TRUE	4
29	sp|A2RRP1|NBAS_HUMAN	21.8043041999496	29	metaphase II oocytes	29	84	4	0.428571428571429	FALSE	3
30	sp|A2RRP1|NBAS_HUMAN	20.5887454020215	30	metaphase II oocytes	30	84	3	0.571428571428571	TRUE	4
31	sp|A2RRP1|NBAS_HUMAN	21.2088320967657	31	metaphase II oocytes	31	84	3	0.571428571428571	TRUE	4
32	sp|A2RRP1|NBAS_HUMAN	20.6397710844165	32	metaphase II oocytes	32	84	3	0.571428571428571	TRUE	4
33	sp|A2RRP1|NBAS_HUMAN	20.7005546698121	33	metaphase II oocytes	33	84	3	0.571428571428571	TRUE	4
34	sp|A2RRP1|NBAS_HUMAN	20.9002499648312	34	metaphase II oocytes	34	84	3	0.571428571428571	TRUE	4
35	sp|A2RRP1|NBAS_HUMAN	21.0247668607817	35	metaphase II oocytes	35	84	3	0.571428571428571	TRUE	4
36	sp|A2RRP1|NBAS_HUMAN	20.9024022975177	36	metaphase II oocytes	36	84	3	0.571428571428571	TRUE	4
2	sp|A2RUC4|TYW5_HUMAN	22.1048416064	2	germinal vesicle oocytes	2	12	1	0	FALSE	0
9	sp|A2RUC4|TYW5_HUMAN	21.8688595059609	9	germinal vesicle oocytes	9	12	1	0	FALSE	0
28	sp|A2RUC4|TYW5_HUMAN	22.6344217024454	28	metaphase II oocytes	28	12	1	0	FALSE	0
1	sp|A3KMH1|VWA8_HUMAN	22.462066331946	1	germinal vesicle oocytes	1	48	2	0.5	TRUE	2
2	sp|A3KMH1|VWA8_HUMAN	22.689094117506	2	germinal vesicle oocytes	2	48	2	0.5	TRUE	2
3	sp|A3KMH1|VWA8_HUMAN	21.8551470090616	3	germinal vesicle oocytes	3	48	1	0.75	TRUE	3
4	sp|A3KMH1|VWA8_HUMAN	22.6979467144964	4	germinal vesicle oocytes	4	48	2	0.5	TRUE	2
5	sp|A3KMH1|VWA8_HUMAN	23.7816027079105	5	germinal vesicle oocytes	5	48	3	0.25	FALSE	1
9	sp|A3KMH1|VWA8_HUMAN	21.8973229140913	9	germinal vesicle oocytes	9	48	1	0.75	TRUE	3
10	sp|A3KMH1|VWA8_HUMAN	23.004370614818	10	germinal vesicle oocytes	10	48	2	0.5	TRUE	2
11	sp|A3KMH1|VWA8_HUMAN	22.6720915265281	11	germinal vesicle oocytes	11	48	2	0.5	TRUE	2
14	sp|A3KMH1|VWA8_HUMAN	22.7942675222606	14	in vitro maturation oocytes	14	48	2	0.5	TRUE	2
15	sp|A3KMH1|VWA8_HUMAN	21.6915362616472	15	in vitro maturation oocytes	15	48	1	0.75	TRUE	3
16	sp|A3KMH1|VWA8_HUMAN	21.8828718601199	16	in vitro maturation oocytes	16	48	1	0.75	TRUE	3
17	sp|A3KMH1|VWA8_HUMAN	21.8804585513493	17	in vitro maturation oocytes	17	48	1	0.75	TRUE	3
18	sp|A3KMH1|VWA8_HUMAN	21.781817401231	18	in vitro maturation oocytes	18	48	1	0.75	TRUE	3
19	sp|A3KMH1|VWA8_HUMAN	22.8382533565013	19	in vitro maturation oocytes	19	48	4	0	FALSE	0
20	sp|A3KMH1|VWA8_HUMAN	23.5852344230447	20	in vitro maturation oocytes	20	48	3	0.25	FALSE	1
21	sp|A3KMH1|VWA8_HUMAN	21.8279296712238	21	in vitro maturation oocytes	21	48	1	0.75	TRUE	3
23	sp|A3KMH1|VWA8_HUMAN	23.2646783673411	23	in vitro maturation oocytes	23	48	3	0.25	FALSE	1
24	sp|A3KMH1|VWA8_HUMAN	21.6318271762444	24	in vitro maturation oocytes	24	48	1	0.75	TRUE	3
31	sp|A3KMH1|VWA8_HUMAN	21.7449816013111	31	metaphase II oocytes	31	48	1	0.75	TRUE	3
33	sp|A3KMH1|VWA8_HUMAN	22.442104548133	33	metaphase II oocytes	33	48	1	0.75	TRUE	3
34	sp|A3KMH1|VWA8_HUMAN	21.7493768978701	34	metaphase II oocytes	34	48	1	0.75	TRUE	3
35	sp|A3KMH1|VWA8_HUMAN	22.7569376066259	35	metaphase II oocytes	35	48	2	0.5	TRUE	2
1	sp|A4D126|ISPD_HUMAN	22.4831824512289	1	germinal vesicle oocytes	1	36	2	0.333333333333333	FALSE	1
2	sp|A4D126|ISPD_HUMAN	22.7796724583536	2	germinal vesicle oocytes	2	36	2	0.333333333333333	FALSE	1
3	sp|A4D126|ISPD_HUMAN	21.8169027473621	3	germinal vesicle oocytes	3	36	1	0.666666666666667	TRUE	2
4	sp|A4D126|ISPD_HUMAN	21.4091847887614	4	germinal vesicle oocytes	4	36	1	0.666666666666667	TRUE	2
5	sp|A4D126|ISPD_HUMAN	19.26011226468	5	germinal vesicle oocytes	5	36	1	0.666666666666667	TRUE	2
6	sp|A4D126|ISPD_HUMAN	21.740037896694	6	germinal vesicle oocytes	6	36	1	0.666666666666667	TRUE	2
7	sp|A4D126|ISPD_HUMAN	22.9730901149364	7	germinal vesicle oocytes	7	36	2	0.333333333333333	FALSE	1
8	sp|A4D126|ISPD_HUMAN	21.9648177759592	8	germinal vesicle oocytes	8	36	1	0.666666666666667	TRUE	2
9	sp|A4D126|ISPD_HUMAN	22.5180080911153	9	germinal vesicle oocytes	9	36	2	0.333333333333333	FALSE	1
10	sp|A4D126|ISPD_HUMAN	21.9758181243167	10	germinal vesicle oocytes	10	36	1	0.666666666666667	TRUE	2
11	sp|A4D126|ISPD_HUMAN	22.055566909928	11	germinal vesicle oocytes	11	36	1	0.666666666666667	TRUE	2
12	sp|A4D126|ISPD_HUMAN	22.464248289456	12	germinal vesicle oocytes	12	36	2	0.333333333333333	FALSE	1
13	sp|A4D126|ISPD_HUMAN	21.8547260099766	13	in vitro maturation oocytes	13	36	1	0.666666666666667	TRUE	2
14	sp|A4D126|ISPD_HUMAN	22.6044264093839	14	in vitro maturation oocytes	14	36	2	0.333333333333333	FALSE	1
15	sp|A4D126|ISPD_HUMAN	21.2066815854531	15	in vitro maturation oocytes	15	36	1	0.666666666666667	TRUE	2
16	sp|A4D126|ISPD_HUMAN	21.6022544576606	16	in vitro maturation oocytes	16	36	1	0.666666666666667	TRUE	2
17	sp|A4D126|ISPD_HUMAN	22.4381457778153	17	in vitro maturation oocytes	17	36	2	0.333333333333333	FALSE	1
18	sp|A4D126|ISPD_HUMAN	21.0055827632366	18	in vitro maturation oocytes	18	36	1	0.666666666666667	TRUE	2
19	sp|A4D126|ISPD_HUMAN	21.8900904262532	19	in vitro maturation oocytes	19	36	1	0.666666666666667	TRUE	2
20	sp|A4D126|ISPD_HUMAN	22.2004086962678	20	in vitro maturation oocytes	20	36	2	0.333333333333333	FALSE	1
22	sp|A4D126|ISPD_HUMAN	22.0006976709141	22	in vitro maturation oocytes	22	36	1	0.666666666666667	TRUE	2
23	sp|A4D126|ISPD_HUMAN	20.9156578542756	23	in vitro maturation oocytes	23	36	1	0.666666666666667	TRUE	2
24	sp|A4D126|ISPD_HUMAN	22.0155038545742	24	in vitro maturation oocytes	24	36	1	0.666666666666667	TRUE	2
26	sp|A4D126|ISPD_HUMAN	22.1504518370731	26	metaphase II oocytes	26	36	1	0.666666666666667	TRUE	2
27	sp|A4D126|ISPD_HUMAN	21.5874499647991	27	metaphase II oocytes	27	36	1	0.666666666666667	TRUE	2
28	sp|A4D126|ISPD_HUMAN	21.7215500460852	28	metaphase II oocytes	28	36	1	0.666666666666667	TRUE	2
29	sp|A4D126|ISPD_HUMAN	22.2361974732082	29	metaphase II oocytes	29	36	2	0.333333333333333	FALSE	1
30	sp|A4D126|ISPD_HUMAN	20.8432150750788	30	metaphase II oocytes	30	36	1	0.666666666666667	TRUE	2
31	sp|A4D126|ISPD_HUMAN	21.7580793155258	31	metaphase II oocytes	31	36	1	0.666666666666667	TRUE	2
32	sp|A4D126|ISPD_HUMAN	20.7578264982939	32	metaphase II oocytes	32	36	1	0.666666666666667	TRUE	2
33	sp|A4D126|ISPD_HUMAN	22.1190832544751	33	metaphase II oocytes	33	36	1	0.666666666666667	TRUE	2
34	sp|A4D126|ISPD_HUMAN	20.770985293313	34	metaphase II oocytes	34	36	1	0.666666666666667	TRUE	2
35	sp|A4D126|ISPD_HUMAN	22.1380081767521	35	metaphase II oocytes	35	36	1	0.666666666666667	TRUE	2
36	sp|A4D126|ISPD_HUMAN	21.9830199779046	36	metaphase II oocytes	36	36	1	0.666666666666667	TRUE	2
1	sp|A4D1E9|GTPBA_HUMAN	24.0900128619686	1	germinal vesicle oocytes	1	192	13	0.1875	FALSE	3
2	sp|A4D1E9|GTPBA_HUMAN	23.9090025988577	2	germinal vesicle oocytes	2	192	13	0.1875	FALSE	3
3	sp|A4D1E9|GTPBA_HUMAN	24.0855219453832	3	germinal vesicle oocytes	3	192	14	0.125	FALSE	2
4	sp|A4D1E9|GTPBA_HUMAN	24.0513502584329	4	germinal vesicle oocytes	4	192	12	0.25	FALSE	4
5	sp|A4D1E9|GTPBA_HUMAN	24.8523295553905	5	germinal vesicle oocytes	5	192	13	0.1875	FALSE	3
6	sp|A4D1E9|GTPBA_HUMAN	22.3567566469196	6	germinal vesicle oocytes	6	192	10	0.375	FALSE	6
7	sp|A4D1E9|GTPBA_HUMAN	23.0135682993436	7	germinal vesicle oocytes	7	192	11	0.3125	FALSE	5
8	sp|A4D1E9|GTPBA_HUMAN	22.5067865841174	8	germinal vesicle oocytes	8	192	11	0.3125	FALSE	5
9	sp|A4D1E9|GTPBA_HUMAN	22.9473829654549	9	germinal vesicle oocytes	9	192	11	0.3125	FALSE	5
10	sp|A4D1E9|GTPBA_HUMAN	22.5133664526055	10	germinal vesicle oocytes	10	192	11	0.3125	FALSE	5
11	sp|A4D1E9|GTPBA_HUMAN	22.8226217565167	11	germinal vesicle oocytes	11	192	11	0.3125	FALSE	5
12	sp|A4D1E9|GTPBA_HUMAN	22.7225492113559	12	germinal vesicle oocytes	12	192	11	0.3125	FALSE	5
13	sp|A4D1E9|GTPBA_HUMAN	24.0461817555918	13	in vitro maturation oocytes	13	192	14	0.125	FALSE	2
14	sp|A4D1E9|GTPBA_HUMAN	24.0314149327606	14	in vitro maturation oocytes	14	192	13	0.1875	FALSE	3
15	sp|A4D1E9|GTPBA_HUMAN	23.6033658120907	15	in vitro maturation oocytes	15	192	12	0.25	FALSE	4
16	sp|A4D1E9|GTPBA_HUMAN	24.0316940004379	16	in vitro maturation oocytes	16	192	13	0.1875	FALSE	3
17	sp|A4D1E9|GTPBA_HUMAN	22.6508309596843	17	in vitro maturation oocytes	17	192	10	0.375	FALSE	6
18	sp|A4D1E9|GTPBA_HUMAN	22.8409950572179	18	in vitro maturation oocytes	18	192	11	0.3125	FALSE	5
19	sp|A4D1E9|GTPBA_HUMAN	22.9251667919267	19	in vitro maturation oocytes	19	192	11	0.3125	FALSE	5
20	sp|A4D1E9|GTPBA_HUMAN	24.1929213576388	20	in vitro maturation oocytes	20	192	14	0.125	FALSE	2
21	sp|A4D1E9|GTPBA_HUMAN	23.4713257724453	21	in vitro maturation oocytes	21	192	11	0.3125	FALSE	5
22	sp|A4D1E9|GTPBA_HUMAN	22.9268306810699	22	in vitro maturation oocytes	22	192	10	0.375	FALSE	6
23	sp|A4D1E9|GTPBA_HUMAN	22.6991458907966	23	in vitro maturation oocytes	23	192	11	0.3125	FALSE	5
24	sp|A4D1E9|GTPBA_HUMAN	22.7914063272711	24	in vitro maturation oocytes	24	192	11	0.3125	FALSE	5
25	sp|A4D1E9|GTPBA_HUMAN	23.5424982513011	25	metaphase II oocytes	25	192	13	0.1875	FALSE	3
26	sp|A4D1E9|GTPBA_HUMAN	22.4074095850793	26	metaphase II oocytes	26	192	9	0.4375	FALSE	7
27	sp|A4D1E9|GTPBA_HUMAN	22.4690120882793	27	metaphase II oocytes	27	192	10	0.375	FALSE	6
28	sp|A4D1E9|GTPBA_HUMAN	22.756536384675	28	metaphase II oocytes	28	192	11	0.3125	FALSE	5
29	sp|A4D1E9|GTPBA_HUMAN	22.5859940887813	29	metaphase II oocytes	29	192	11	0.3125	FALSE	5
30	sp|A4D1E9|GTPBA_HUMAN	23.3074406004295	30	metaphase II oocytes	30	192	12	0.25	FALSE	4
31	sp|A4D1E9|GTPBA_HUMAN	24.5699267323207	31	metaphase II oocytes	31	192	14	0.125	FALSE	2
32	sp|A4D1E9|GTPBA_HUMAN	24.611104756725	32	metaphase II oocytes	32	192	14	0.125	FALSE	2
33	sp|A4D1E9|GTPBA_HUMAN	24.3164490966002	33	metaphase II oocytes	33	192	14	0.125	FALSE	2
34	sp|A4D1E9|GTPBA_HUMAN	24.492188808952	34	metaphase II oocytes	34	192	13	0.1875	FALSE	3
35	sp|A4D1E9|GTPBA_HUMAN	24.7159434950744	35	metaphase II oocytes	35	192	14	0.125	FALSE	2
36	sp|A4D1E9|GTPBA_HUMAN	24.3309446648473	36	metaphase II oocytes	36	192	12	0.25	FALSE	4
1	sp|A5D8V6|VP37C_HUMAN	23.2388335630575	1	germinal vesicle oocytes	1	24	1	0.5	TRUE	1
2	sp|A5D8V6|VP37C_HUMAN	23.7125333455711	2	germinal vesicle oocytes	2	24	2	0	FALSE	0
3	sp|A5D8V6|VP37C_HUMAN	23.2302593636218	3	germinal vesicle oocytes	3	24	1	0.5	TRUE	1
4	sp|A5D8V6|VP37C_HUMAN	23.1117901641876	4	germinal vesicle oocytes	4	24	1	0.5	TRUE	1
5	sp|A5D8V6|VP37C_HUMAN	21.0469796615164	5	germinal vesicle oocytes	5	24	1	0.5	TRUE	1
6	sp|A5D8V6|VP37C_HUMAN	22.6882449851632	6	germinal vesicle oocytes	6	24	1	0.5	TRUE	1
7	sp|A5D8V6|VP37C_HUMAN	23.3670762930973	7	germinal vesicle oocytes	7	24	1	0.5	TRUE	1
8	sp|A5D8V6|VP37C_HUMAN	23.434638486568	8	germinal vesicle oocytes	8	24	1	0.5	TRUE	1
9	sp|A5D8V6|VP37C_HUMAN	23.162549983103	9	germinal vesicle oocytes	9	24	1	0.5	TRUE	1
10	sp|A5D8V6|VP37C_HUMAN	22.7423280821783	10	germinal vesicle oocytes	10	24	1	0.5	TRUE	1
11	sp|A5D8V6|VP37C_HUMAN	23.5366800184728	11	germinal vesicle oocytes	11	24	1	0.5	TRUE	1
12	sp|A5D8V6|VP37C_HUMAN	23.0461106481549	12	germinal vesicle oocytes	12	24	1	0.5	TRUE	1
13	sp|A5D8V6|VP37C_HUMAN	22.8372492693704	13	in vitro maturation oocytes	13	24	1	0.5	TRUE	1
14	sp|A5D8V6|VP37C_HUMAN	23.3215536949205	14	in vitro maturation oocytes	14	24	1	0.5	TRUE	1
15	sp|A5D8V6|VP37C_HUMAN	23.1295704664639	15	in vitro maturation oocytes	15	24	1	0.5	TRUE	1
16	sp|A5D8V6|VP37C_HUMAN	23.3052571054358	16	in vitro maturation oocytes	16	24	1	0.5	TRUE	1
17	sp|A5D8V6|VP37C_HUMAN	23.2901224862564	17	in vitro maturation oocytes	17	24	1	0.5	TRUE	1
18	sp|A5D8V6|VP37C_HUMAN	23.0991700047001	18	in vitro maturation oocytes	18	24	1	0.5	TRUE	1
19	sp|A5D8V6|VP37C_HUMAN	23.0281559932117	19	in vitro maturation oocytes	19	24	1	0.5	TRUE	1
20	sp|A5D8V6|VP37C_HUMAN	22.8306649702764	20	in vitro maturation oocytes	20	24	1	0.5	TRUE	1
21	sp|A5D8V6|VP37C_HUMAN	22.5993891368497	21	in vitro maturation oocytes	21	24	1	0.5	TRUE	1
22	sp|A5D8V6|VP37C_HUMAN	23.2669596180105	22	in vitro maturation oocytes	22	24	1	0.5	TRUE	1
23	sp|A5D8V6|VP37C_HUMAN	23.3824459425732	23	in vitro maturation oocytes	23	24	1	0.5	TRUE	1
24	sp|A5D8V6|VP37C_HUMAN	23.0599153569974	24	in vitro maturation oocytes	24	24	1	0.5	TRUE	1
25	sp|A5D8V6|VP37C_HUMAN	21.2340167869145	25	metaphase II oocytes	25	24	1	0.5	TRUE	1
26	sp|A5D8V6|VP37C_HUMAN	23.2187914896298	26	metaphase II oocytes	26	24	1	0.5	TRUE	1
27	sp|A5D8V6|VP37C_HUMAN	23.4492490086593	27	metaphase II oocytes	27	24	2	0	FALSE	0
28	sp|A5D8V6|VP37C_HUMAN	23.1187412150267	28	metaphase II oocytes	28	24	1	0.5	TRUE	1
29	sp|A5D8V6|VP37C_HUMAN	23.2147983737386	29	metaphase II oocytes	29	24	1	0.5	TRUE	1
30	sp|A5D8V6|VP37C_HUMAN	23.4349148334081	30	metaphase II oocytes	30	24	1	0.5	TRUE	1
31	sp|A5D8V6|VP37C_HUMAN	23.1436488227747	31	metaphase II oocytes	31	24	1	0.5	TRUE	1
32	sp|A5D8V6|VP37C_HUMAN	23.0354893915186	32	metaphase II oocytes	32	24	1	0.5	TRUE	1
33	sp|A5D8V6|VP37C_HUMAN	22.9323121861513	33	metaphase II oocytes	33	24	1	0.5	TRUE	1
34	sp|A5D8V6|VP37C_HUMAN	24.1681108109238	34	metaphase II oocytes	34	24	2	0	FALSE	0
35	sp|A5D8V6|VP37C_HUMAN	23.0595168015604	35	metaphase II oocytes	35	24	1	0.5	TRUE	1
36	sp|A5D8V6|VP37C_HUMAN	22.66380613959	36	metaphase II oocytes	36	24	1	0.5	TRUE	1
1	sp|A5YKK6|CNOT1_HUMAN	20.7726618502459	1	germinal vesicle oocytes	1	84	3	0.571428571428571	TRUE	4
2	sp|A5YKK6|CNOT1_HUMAN	20.1701832157706	2	germinal vesicle oocytes	2	84	2	0.714285714285714	TRUE	5
3	sp|A5YKK6|CNOT1_HUMAN	20.8502632912372	3	germinal vesicle oocytes	3	84	2	0.714285714285714	TRUE	5
4	sp|A5YKK6|CNOT1_HUMAN	21.3713686559464	4	germinal vesicle oocytes	4	84	4	0.428571428571429	FALSE	3
6	sp|A5YKK6|CNOT1_HUMAN	19.941489216593	6	germinal vesicle oocytes	6	84	2	0.714285714285714	TRUE	5
7	sp|A5YKK6|CNOT1_HUMAN	20.627273784561	7	germinal vesicle oocytes	7	84	2	0.714285714285714	TRUE	5
8	sp|A5YKK6|CNOT1_HUMAN	21.2486050780012	8	germinal vesicle oocytes	8	84	3	0.571428571428571	TRUE	4
9	sp|A5YKK6|CNOT1_HUMAN	21.4496534816172	9	germinal vesicle oocytes	9	84	5	0.285714285714286	FALSE	2
10	sp|A5YKK6|CNOT1_HUMAN	21.5957799442197	10	germinal vesicle oocytes	10	84	3	0.571428571428571	TRUE	4
11	sp|A5YKK6|CNOT1_HUMAN	19.2581713695864	11	germinal vesicle oocytes	11	84	1	0.857142857142857	TRUE	6
13	sp|A5YKK6|CNOT1_HUMAN	20.4714270363223	13	in vitro maturation oocytes	13	84	2	0.714285714285714	TRUE	5
14	sp|A5YKK6|CNOT1_HUMAN	20.4803194902415	14	in vitro maturation oocytes	14	84	2	0.714285714285714	TRUE	5
15	sp|A5YKK6|CNOT1_HUMAN	21.4958944347909	15	in vitro maturation oocytes	15	84	3	0.571428571428571	TRUE	4
16	sp|A5YKK6|CNOT1_HUMAN	21.0852003830048	16	in vitro maturation oocytes	16	84	3	0.571428571428571	TRUE	4
17	sp|A5YKK6|CNOT1_HUMAN	20.6346652935097	17	in vitro maturation oocytes	17	84	2	0.714285714285714	TRUE	5
18	sp|A5YKK6|CNOT1_HUMAN	19.4409844897181	18	in vitro maturation oocytes	18	84	1	0.857142857142857	TRUE	6
19	sp|A5YKK6|CNOT1_HUMAN	19.3125206528884	19	in vitro maturation oocytes	19	84	1	0.857142857142857	TRUE	6
20	sp|A5YKK6|CNOT1_HUMAN	22.0411688826193	20	in vitro maturation oocytes	20	84	4	0.428571428571429	FALSE	3
22	sp|A5YKK6|CNOT1_HUMAN	21.0845121455936	22	in vitro maturation oocytes	22	84	3	0.571428571428571	TRUE	4
23	sp|A5YKK6|CNOT1_HUMAN	19.9333290940641	23	in vitro maturation oocytes	23	84	2	0.714285714285714	TRUE	5
24	sp|A5YKK6|CNOT1_HUMAN	18.9971051479251	24	in vitro maturation oocytes	24	84	1	0.857142857142857	TRUE	6
28	sp|A5YKK6|CNOT1_HUMAN	18.9982465962392	28	metaphase II oocytes	28	84	1	0.857142857142857	TRUE	6
30	sp|A5YKK6|CNOT1_HUMAN	21.1799252101078	30	metaphase II oocytes	30	84	3	0.571428571428571	TRUE	4
31	sp|A5YKK6|CNOT1_HUMAN	19.4767711850968	31	metaphase II oocytes	31	84	1	0.857142857142857	TRUE	6
32	sp|A5YKK6|CNOT1_HUMAN	20.5901967982086	32	metaphase II oocytes	32	84	2	0.714285714285714	TRUE	5
36	sp|A5YKK6|CNOT1_HUMAN	18.7869583292764	36	metaphase II oocytes	36	84	1	0.857142857142857	TRUE	6
1	sp|A6NC42|DPPA5_HUMAN	22.447941471897	1	germinal vesicle oocytes	1	72	3	0.5	TRUE	3
2	sp|A6NC42|DPPA5_HUMAN	22.7120347342234	2	germinal vesicle oocytes	2	72	4	0.333333333333333	FALSE	2
3	sp|A6NC42|DPPA5_HUMAN	23.5353525463409	3	germinal vesicle oocytes	3	72	4	0.333333333333333	FALSE	2
4	sp|A6NC42|DPPA5_HUMAN	24.1554615113549	4	germinal vesicle oocytes	4	72	4	0.333333333333333	FALSE	2
5	sp|A6NC42|DPPA5_HUMAN	23.3883640272903	5	germinal vesicle oocytes	5	72	4	0.333333333333333	FALSE	2
6	sp|A6NC42|DPPA5_HUMAN	22.9220731626282	6	germinal vesicle oocytes	6	72	4	0.333333333333333	FALSE	2
7	sp|A6NC42|DPPA5_HUMAN	23.5915900201681	7	germinal vesicle oocytes	7	72	4	0.333333333333333	FALSE	2
8	sp|A6NC42|DPPA5_HUMAN	23.2377979040198	8	germinal vesicle oocytes	8	72	4	0.333333333333333	FALSE	2
9	sp|A6NC42|DPPA5_HUMAN	21.7375067425341	9	germinal vesicle oocytes	9	72	3	0.5	TRUE	3
10	sp|A6NC42|DPPA5_HUMAN	22.7051282837638	10	germinal vesicle oocytes	10	72	3	0.5	TRUE	3
11	sp|A6NC42|DPPA5_HUMAN	23.1042623724243	11	germinal vesicle oocytes	11	72	4	0.333333333333333	FALSE	2
12	sp|A6NC42|DPPA5_HUMAN	21.6525566830937	12	germinal vesicle oocytes	12	72	2	0.666666666666667	TRUE	4
13	sp|A6NC42|DPPA5_HUMAN	24.6673711782253	13	in vitro maturation oocytes	13	72	4	0.333333333333333	FALSE	2
14	sp|A6NC42|DPPA5_HUMAN	24.415298249453	14	in vitro maturation oocytes	14	72	4	0.333333333333333	FALSE	2
15	sp|A6NC42|DPPA5_HUMAN	24.5456129438148	15	in vitro maturation oocytes	15	72	4	0.333333333333333	FALSE	2
16	sp|A6NC42|DPPA5_HUMAN	25.2211697921429	16	in vitro maturation oocytes	16	72	5	0.166666666666667	FALSE	1
17	sp|A6NC42|DPPA5_HUMAN	25.6622826497948	17	in vitro maturation oocytes	17	72	5	0.166666666666667	FALSE	1
18	sp|A6NC42|DPPA5_HUMAN	25.1912095989156	18	in vitro maturation oocytes	18	72	5	0.166666666666667	FALSE	1
19	sp|A6NC42|DPPA5_HUMAN	25.0417094370496	19	in vitro maturation oocytes	19	72	5	0.166666666666667	FALSE	1
20	sp|A6NC42|DPPA5_HUMAN	25.2403869512783	20	in vitro maturation oocytes	20	72	4	0.333333333333333	FALSE	2
21	sp|A6NC42|DPPA5_HUMAN	25.5442478624305	21	in vitro maturation oocytes	21	72	5	0.166666666666667	FALSE	1
22	sp|A6NC42|DPPA5_HUMAN	24.6617379336055	22	in vitro maturation oocytes	22	72	4	0.333333333333333	FALSE	2
23	sp|A6NC42|DPPA5_HUMAN	24.6743056723676	23	in vitro maturation oocytes	23	72	4	0.333333333333333	FALSE	2
24	sp|A6NC42|DPPA5_HUMAN	24.9312319307301	24	in vitro maturation oocytes	24	72	4	0.333333333333333	FALSE	2
25	sp|A6NC42|DPPA5_HUMAN	22.733007146481	25	metaphase II oocytes	25	72	2	0.666666666666667	TRUE	4
26	sp|A6NC42|DPPA5_HUMAN	24.8128084496669	26	metaphase II oocytes	26	72	5	0.166666666666667	FALSE	1
27	sp|A6NC42|DPPA5_HUMAN	25.3294066668436	27	metaphase II oocytes	27	72	5	0.166666666666667	FALSE	1
28	sp|A6NC42|DPPA5_HUMAN	25.2678308289471	28	metaphase II oocytes	28	72	4	0.333333333333333	FALSE	2
29	sp|A6NC42|DPPA5_HUMAN	25.534560682711	29	metaphase II oocytes	29	72	5	0.166666666666667	FALSE	1
30	sp|A6NC42|DPPA5_HUMAN	24.959697203042	30	metaphase II oocytes	30	72	4	0.333333333333333	FALSE	2
31	sp|A6NC42|DPPA5_HUMAN	24.8130579186858	31	metaphase II oocytes	31	72	5	0.166666666666667	FALSE	1
32	sp|A6NC42|DPPA5_HUMAN	24.6540263705565	32	metaphase II oocytes	32	72	4	0.333333333333333	FALSE	2
33	sp|A6NC42|DPPA5_HUMAN	24.984073556478	33	metaphase II oocytes	33	72	4	0.333333333333333	FALSE	2
34	sp|A6NC42|DPPA5_HUMAN	24.7746089988692	34	metaphase II oocytes	34	72	4	0.333333333333333	FALSE	2
35	sp|A6NC42|DPPA5_HUMAN	25.4804099530404	35	metaphase II oocytes	35	72	6	0	FALSE	0
36	sp|A6NC42|DPPA5_HUMAN	25.0527514767668	36	metaphase II oocytes	36	72	4	0.333333333333333	FALSE	2
1	sp|A6NCE7|MP3B2_HUMAN;sp|Q9GZQ8|MLP3B_HUMAN	21.5258542334474	1	germinal vesicle oocytes	1	12	1	0	FALSE	0
2	sp|A6NCE7|MP3B2_HUMAN;sp|Q9GZQ8|MLP3B_HUMAN	22.5422693316028	2	germinal vesicle oocytes	2	12	1	0	FALSE	0
3	sp|A6NCE7|MP3B2_HUMAN;sp|Q9GZQ8|MLP3B_HUMAN	21.444243185082	3	germinal vesicle oocytes	3	12	1	0	FALSE	0
4	sp|A6NCE7|MP3B2_HUMAN;sp|Q9GZQ8|MLP3B_HUMAN	22.8760608866807	4	germinal vesicle oocytes	4	12	1	0	FALSE	0
7	sp|A6NCE7|MP3B2_HUMAN;sp|Q9GZQ8|MLP3B_HUMAN	21.286808796524	7	germinal vesicle oocytes	7	12	1	0	FALSE	0
8	sp|A6NCE7|MP3B2_HUMAN;sp|Q9GZQ8|MLP3B_HUMAN	21.7208791529631	8	germinal vesicle oocytes	8	12	1	0	FALSE	0
9	sp|A6NCE7|MP3B2_HUMAN;sp|Q9GZQ8|MLP3B_HUMAN	21.7346949897862	9	germinal vesicle oocytes	9	12	1	0	FALSE	0
10	sp|A6NCE7|MP3B2_HUMAN;sp|Q9GZQ8|MLP3B_HUMAN	22.8531602712627	10	germinal vesicle oocytes	10	12	1	0	FALSE	0
11	sp|A6NCE7|MP3B2_HUMAN;sp|Q9GZQ8|MLP3B_HUMAN	22.7720773910365	11	germinal vesicle oocytes	11	12	1	0	FALSE	0
13	sp|A6NCE7|MP3B2_HUMAN;sp|Q9GZQ8|MLP3B_HUMAN	23.4772814271583	13	in vitro maturation oocytes	13	12	1	0	FALSE	0
14	sp|A6NCE7|MP3B2_HUMAN;sp|Q9GZQ8|MLP3B_HUMAN	23.2061688647261	14	in vitro maturation oocytes	14	12	1	0	FALSE	0
15	sp|A6NCE7|MP3B2_HUMAN;sp|Q9GZQ8|MLP3B_HUMAN	23.6148662517141	15	in vitro maturation oocytes	15	12	1	0	FALSE	0
16	sp|A6NCE7|MP3B2_HUMAN;sp|Q9GZQ8|MLP3B_HUMAN	24.1841517480256	16	in vitro maturation oocytes	16	12	1	0	FALSE	0
17	sp|A6NCE7|MP3B2_HUMAN;sp|Q9GZQ8|MLP3B_HUMAN	23.4154571808832	17	in vitro maturation oocytes	17	12	1	0	FALSE	0
18	sp|A6NCE7|MP3B2_HUMAN;sp|Q9GZQ8|MLP3B_HUMAN	23.7543798444864	18	in vitro maturation oocytes	18	12	1	0	FALSE	0
19	sp|A6NCE7|MP3B2_HUMAN;sp|Q9GZQ8|MLP3B_HUMAN	23.4174008094955	19	in vitro maturation oocytes	19	12	1	0	FALSE	0
20	sp|A6NCE7|MP3B2_HUMAN;sp|Q9GZQ8|MLP3B_HUMAN	23.5489112547358	20	in vitro maturation oocytes	20	12	1	0	FALSE	0
21	sp|A6NCE7|MP3B2_HUMAN;sp|Q9GZQ8|MLP3B_HUMAN	22.7370984630117	21	in vitro maturation oocytes	21	12	1	0	FALSE	0
22	sp|A6NCE7|MP3B2_HUMAN;sp|Q9GZQ8|MLP3B_HUMAN	23.1201737298874	22	in vitro maturation oocytes	22	12	1	0	FALSE	0
23	sp|A6NCE7|MP3B2_HUMAN;sp|Q9GZQ8|MLP3B_HUMAN	23.124725036995	23	in vitro maturation oocytes	23	12	1	0	FALSE	0
24	sp|A6NCE7|MP3B2_HUMAN;sp|Q9GZQ8|MLP3B_HUMAN	23.4804325084368	24	in vitro maturation oocytes	24	12	1	0	FALSE	0
26	sp|A6NCE7|MP3B2_HUMAN;sp|Q9GZQ8|MLP3B_HUMAN	23.2281304430941	26	metaphase II oocytes	26	12	1	0	FALSE	0
27	sp|A6NCE7|MP3B2_HUMAN;sp|Q9GZQ8|MLP3B_HUMAN	23.2877504896608	27	metaphase II oocytes	27	12	1	0	FALSE	0
28	sp|A6NCE7|MP3B2_HUMAN;sp|Q9GZQ8|MLP3B_HUMAN	23.4327407939318	28	metaphase II oocytes	28	12	1	0	FALSE	0
29	sp|A6NCE7|MP3B2_HUMAN;sp|Q9GZQ8|MLP3B_HUMAN	23.244609642171	29	metaphase II oocytes	29	12	1	0	FALSE	0
30	sp|A6NCE7|MP3B2_HUMAN;sp|Q9GZQ8|MLP3B_HUMAN	24.4476926168839	30	metaphase II oocytes	30	12	1	0	FALSE	0
31	sp|A6NCE7|MP3B2_HUMAN;sp|Q9GZQ8|MLP3B_HUMAN	24.424120824128	31	metaphase II oocytes	31	12	1	0	FALSE	0
32	sp|A6NCE7|MP3B2_HUMAN;sp|Q9GZQ8|MLP3B_HUMAN	23.7499287298943	32	metaphase II oocytes	32	12	1	0	FALSE	0
33	sp|A6NCE7|MP3B2_HUMAN;sp|Q9GZQ8|MLP3B_HUMAN	21.0080309144511	33	metaphase II oocytes	33	12	1	0	FALSE	0
34	sp|A6NCE7|MP3B2_HUMAN;sp|Q9GZQ8|MLP3B_HUMAN	23.6506622434683	34	metaphase II oocytes	34	12	1	0	FALSE	0
35	sp|A6NCE7|MP3B2_HUMAN;sp|Q9GZQ8|MLP3B_HUMAN	23.8784855132508	35	metaphase II oocytes	35	12	1	0	FALSE	0
36	sp|A6NCE7|MP3B2_HUMAN;sp|Q9GZQ8|MLP3B_HUMAN	23.0072705875012	36	metaphase II oocytes	36	12	1	0	FALSE	0
1	sp|A6ND01|JUNO_HUMAN	25.473508627934	1	germinal vesicle oocytes	1	48	3	0.25	FALSE	1
2	sp|A6ND01|JUNO_HUMAN	25.3042579975744	2	germinal vesicle oocytes	2	48	3	0.25	FALSE	1
3	sp|A6ND01|JUNO_HUMAN	24.9860722159601	3	germinal vesicle oocytes	3	48	3	0.25	FALSE	1
4	sp|A6ND01|JUNO_HUMAN	25.0442687049046	4	germinal vesicle oocytes	4	48	3	0.25	FALSE	1
5	sp|A6ND01|JUNO_HUMAN	25.842221098633	5	germinal vesicle oocytes	5	48	3	0.25	FALSE	1
6	sp|A6ND01|JUNO_HUMAN	24.951519573132	6	germinal vesicle oocytes	6	48	3	0.25	FALSE	1
7	sp|A6ND01|JUNO_HUMAN	25.332668055332	7	germinal vesicle oocytes	7	48	4	0	FALSE	0
8	sp|A6ND01|JUNO_HUMAN	25.0046639734137	8	germinal vesicle oocytes	8	48	3	0.25	FALSE	1
9	sp|A6ND01|JUNO_HUMAN	25.1329570127296	9	germinal vesicle oocytes	9	48	3	0.25	FALSE	1
10	sp|A6ND01|JUNO_HUMAN	23.7644897922032	10	germinal vesicle oocytes	10	48	3	0.25	FALSE	1
11	sp|A6ND01|JUNO_HUMAN	24.5363431473031	11	germinal vesicle oocytes	11	48	4	0	FALSE	0
12	sp|A6ND01|JUNO_HUMAN	24.6304716186268	12	germinal vesicle oocytes	12	48	3	0.25	FALSE	1
13	sp|A6ND01|JUNO_HUMAN	24.9718847680668	13	in vitro maturation oocytes	13	48	3	0.25	FALSE	1
14	sp|A6ND01|JUNO_HUMAN	24.4038952449017	14	in vitro maturation oocytes	14	48	3	0.25	FALSE	1
15	sp|A6ND01|JUNO_HUMAN	24.8499848438613	15	in vitro maturation oocytes	15	48	3	0.25	FALSE	1
16	sp|A6ND01|JUNO_HUMAN	24.8599280099575	16	in vitro maturation oocytes	16	48	3	0.25	FALSE	1
17	sp|A6ND01|JUNO_HUMAN	24.796118591822	17	in vitro maturation oocytes	17	48	3	0.25	FALSE	1
18	sp|A6ND01|JUNO_HUMAN	24.768314241917	18	in vitro maturation oocytes	18	48	3	0.25	FALSE	1
19	sp|A6ND01|JUNO_HUMAN	24.4518224660229	19	in vitro maturation oocytes	19	48	3	0.25	FALSE	1
20	sp|A6ND01|JUNO_HUMAN	23.9232272192991	20	in vitro maturation oocytes	20	48	3	0.25	FALSE	1
21	sp|A6ND01|JUNO_HUMAN	24.3386195627837	21	in vitro maturation oocytes	21	48	3	0.25	FALSE	1
22	sp|A6ND01|JUNO_HUMAN	24.8153766289436	22	in vitro maturation oocytes	22	48	3	0.25	FALSE	1
23	sp|A6ND01|JUNO_HUMAN	24.2301626288954	23	in vitro maturation oocytes	23	48	4	0	FALSE	0
24	sp|A6ND01|JUNO_HUMAN	23.3231227659731	24	in vitro maturation oocytes	24	48	3	0.25	FALSE	1
25	sp|A6ND01|JUNO_HUMAN	24.7358815412254	25	metaphase II oocytes	25	48	3	0.25	FALSE	1
26	sp|A6ND01|JUNO_HUMAN	24.5131813154538	26	metaphase II oocytes	26	48	3	0.25	FALSE	1
27	sp|A6ND01|JUNO_HUMAN	24.1114662058429	27	metaphase II oocytes	27	48	3	0.25	FALSE	1
28	sp|A6ND01|JUNO_HUMAN	24.5067990416057	28	metaphase II oocytes	28	48	3	0.25	FALSE	1
29	sp|A6ND01|JUNO_HUMAN	24.0752380046174	29	metaphase II oocytes	29	48	3	0.25	FALSE	1
30	sp|A6ND01|JUNO_HUMAN	24.5065940079939	30	metaphase II oocytes	30	48	3	0.25	FALSE	1
31	sp|A6ND01|JUNO_HUMAN	23.7551842450507	31	metaphase II oocytes	31	48	3	0.25	FALSE	1
32	sp|A6ND01|JUNO_HUMAN	24.1709517491233	32	metaphase II oocytes	32	48	3	0.25	FALSE	1
33	sp|A6ND01|JUNO_HUMAN	23.4448585425141	33	metaphase II oocytes	33	48	3	0.25	FALSE	1
34	sp|A6ND01|JUNO_HUMAN	23.4503119161313	34	metaphase II oocytes	34	48	3	0.25	FALSE	1
35	sp|A6ND01|JUNO_HUMAN	24.0076888569655	35	metaphase II oocytes	35	48	4	0	FALSE	0
36	sp|A6ND01|JUNO_HUMAN	23.5419445970111	36	metaphase II oocytes	36	48	3	0.25	FALSE	1
1	sp|A6NDB9|PALM3_HUMAN	22.5605187494785	1	germinal vesicle oocytes	1	72	3	0.5	TRUE	3
2	sp|A6NDB9|PALM3_HUMAN	22.8940125517764	2	germinal vesicle oocytes	2	72	4	0.333333333333333	FALSE	2
3	sp|A6NDB9|PALM3_HUMAN	23.0584779461563	3	germinal vesicle oocytes	3	72	3	0.5	TRUE	3
4	sp|A6NDB9|PALM3_HUMAN	22.4116158839257	4	germinal vesicle oocytes	4	72	3	0.5	TRUE	3
5	sp|A6NDB9|PALM3_HUMAN	21.2364742073279	5	germinal vesicle oocytes	5	72	1	0.833333333333333	TRUE	5
6	sp|A6NDB9|PALM3_HUMAN	21.8581021594338	6	germinal vesicle oocytes	6	72	2	0.666666666666667	TRUE	4
7	sp|A6NDB9|PALM3_HUMAN	22.3054335074534	7	germinal vesicle oocytes	7	72	3	0.5	TRUE	3
8	sp|A6NDB9|PALM3_HUMAN	21.9863737369488	8	germinal vesicle oocytes	8	72	2	0.666666666666667	TRUE	4
9	sp|A6NDB9|PALM3_HUMAN	20.9384607688382	9	germinal vesicle oocytes	9	72	1	0.833333333333333	TRUE	5
10	sp|A6NDB9|PALM3_HUMAN	22.0998985488157	10	germinal vesicle oocytes	10	72	2	0.666666666666667	TRUE	4
11	sp|A6NDB9|PALM3_HUMAN	21.432529892365	11	germinal vesicle oocytes	11	72	2	0.666666666666667	TRUE	4
14	sp|A6NDB9|PALM3_HUMAN	21.1585757744965	14	in vitro maturation oocytes	14	72	1	0.833333333333333	TRUE	5
15	sp|A6NDB9|PALM3_HUMAN	21.8306514152502	15	in vitro maturation oocytes	15	72	2	0.666666666666667	TRUE	4
16	sp|A6NDB9|PALM3_HUMAN	21.0581274509775	16	in vitro maturation oocytes	16	72	1	0.833333333333333	TRUE	5
17	sp|A6NDB9|PALM3_HUMAN	21.9798586293728	17	in vitro maturation oocytes	17	72	2	0.666666666666667	TRUE	4
19	sp|A6NDB9|PALM3_HUMAN	20.7955380337444	19	in vitro maturation oocytes	19	72	1	0.833333333333333	TRUE	5
20	sp|A6NDB9|PALM3_HUMAN	21.5815882037854	20	in vitro maturation oocytes	20	72	2	0.666666666666667	TRUE	4
21	sp|A6NDB9|PALM3_HUMAN	21.0779118949976	21	in vitro maturation oocytes	21	72	1	0.833333333333333	TRUE	5
23	sp|A6NDB9|PALM3_HUMAN	20.9321014251101	23	in vitro maturation oocytes	23	72	1	0.833333333333333	TRUE	5
24	sp|A6NDB9|PALM3_HUMAN	22.5470855908673	24	in vitro maturation oocytes	24	72	3	0.5	TRUE	3
25	sp|A6NDB9|PALM3_HUMAN	21.8863610512271	25	metaphase II oocytes	25	72	2	0.666666666666667	TRUE	4
29	sp|A6NDB9|PALM3_HUMAN	21.3833429855944	29	metaphase II oocytes	29	72	1	0.833333333333333	TRUE	5
30	sp|A6NDB9|PALM3_HUMAN	21.1817298833927	30	metaphase II oocytes	30	72	1	0.833333333333333	TRUE	5
31	sp|A6NDB9|PALM3_HUMAN	21.9965393083765	31	metaphase II oocytes	31	72	2	0.666666666666667	TRUE	4
32	sp|A6NDB9|PALM3_HUMAN	21.8841937493534	32	metaphase II oocytes	32	72	1	0.833333333333333	TRUE	5
33	sp|A6NDB9|PALM3_HUMAN	21.3153387409703	33	metaphase II oocytes	33	72	1	0.833333333333333	TRUE	5
35	sp|A6NDB9|PALM3_HUMAN	21.763470292695	35	metaphase II oocytes	35	72	1	0.833333333333333	TRUE	5
1	sp|A6NDG6|PGP_HUMAN	22.868271971212	1	germinal vesicle oocytes	1	72	3	0.5	TRUE	3
2	sp|A6NDG6|PGP_HUMAN	23.2397494292982	2	germinal vesicle oocytes	2	72	4	0.333333333333333	FALSE	2
3	sp|A6NDG6|PGP_HUMAN	23.1040326049386	3	germinal vesicle oocytes	3	72	4	0.333333333333333	FALSE	2
4	sp|A6NDG6|PGP_HUMAN	23.3176766540901	4	germinal vesicle oocytes	4	72	4	0.333333333333333	FALSE	2
6	sp|A6NDG6|PGP_HUMAN	22.9734735289208	6	germinal vesicle oocytes	6	72	3	0.5	TRUE	3
7	sp|A6NDG6|PGP_HUMAN	23.171910054042	7	germinal vesicle oocytes	7	72	3	0.5	TRUE	3
8	sp|A6NDG6|PGP_HUMAN	23.6285597857795	8	germinal vesicle oocytes	8	72	4	0.333333333333333	FALSE	2
9	sp|A6NDG6|PGP_HUMAN	23.0002442282724	9	germinal vesicle oocytes	9	72	3	0.5	TRUE	3
10	sp|A6NDG6|PGP_HUMAN	22.0984989676548	10	germinal vesicle oocytes	10	72	3	0.5	TRUE	3
11	sp|A6NDG6|PGP_HUMAN	23.2752376850912	11	germinal vesicle oocytes	11	72	4	0.333333333333333	FALSE	2
12	sp|A6NDG6|PGP_HUMAN	22.5438028838848	12	germinal vesicle oocytes	12	72	3	0.5	TRUE	3
13	sp|A6NDG6|PGP_HUMAN	23.3621990867627	13	in vitro maturation oocytes	13	72	5	0.166666666666667	FALSE	1
14	sp|A6NDG6|PGP_HUMAN	23.2739645628432	14	in vitro maturation oocytes	14	72	4	0.333333333333333	FALSE	2
15	sp|A6NDG6|PGP_HUMAN	22.5796484781241	15	in vitro maturation oocytes	15	72	3	0.5	TRUE	3
16	sp|A6NDG6|PGP_HUMAN	22.7162642699161	16	in vitro maturation oocytes	16	72	3	0.5	TRUE	3
17	sp|A6NDG6|PGP_HUMAN	23.0781378979658	17	in vitro maturation oocytes	17	72	4	0.333333333333333	FALSE	2
18	sp|A6NDG6|PGP_HUMAN	23.3314009485401	18	in vitro maturation oocytes	18	72	4	0.333333333333333	FALSE	2
19	sp|A6NDG6|PGP_HUMAN	22.5361177030406	19	in vitro maturation oocytes	19	72	3	0.5	TRUE	3
20	sp|A6NDG6|PGP_HUMAN	22.9676671258596	20	in vitro maturation oocytes	20	72	3	0.5	TRUE	3
21	sp|A6NDG6|PGP_HUMAN	22.5188089478991	21	in vitro maturation oocytes	21	72	4	0.333333333333333	FALSE	2
22	sp|A6NDG6|PGP_HUMAN	22.791911285227	22	in vitro maturation oocytes	22	72	3	0.5	TRUE	3
23	sp|A6NDG6|PGP_HUMAN	22.7985428058576	23	in vitro maturation oocytes	23	72	3	0.5	TRUE	3
24	sp|A6NDG6|PGP_HUMAN	22.7681123624262	24	in vitro maturation oocytes	24	72	3	0.5	TRUE	3
26	sp|A6NDG6|PGP_HUMAN	22.1387479410034	26	metaphase II oocytes	26	72	3	0.5	TRUE	3
27	sp|A6NDG6|PGP_HUMAN	21.1780756692059	27	metaphase II oocytes	27	72	3	0.5	TRUE	3
28	sp|A6NDG6|PGP_HUMAN	23.2673799178217	28	metaphase II oocytes	28	72	4	0.333333333333333	FALSE	2
29	sp|A6NDG6|PGP_HUMAN	23.228423061003	29	metaphase II oocytes	29	72	4	0.333333333333333	FALSE	2
30	sp|A6NDG6|PGP_HUMAN	22.9437437572582	30	metaphase II oocytes	30	72	3	0.5	TRUE	3
31	sp|A6NDG6|PGP_HUMAN	23.1131103083164	31	metaphase II oocytes	31	72	4	0.333333333333333	FALSE	2
32	sp|A6NDG6|PGP_HUMAN	23.025964697222	32	metaphase II oocytes	32	72	5	0.166666666666667	FALSE	1
33	sp|A6NDG6|PGP_HUMAN	22.8255171228414	33	metaphase II oocytes	33	72	3	0.5	TRUE	3
34	sp|A6NDG6|PGP_HUMAN	23.0452084830094	34	metaphase II oocytes	34	72	3	0.5	TRUE	3
35	sp|A6NDG6|PGP_HUMAN	22.981621348312	35	metaphase II oocytes	35	72	4	0.333333333333333	FALSE	2
36	sp|A6NDG6|PGP_HUMAN	22.714151520246	36	metaphase II oocytes	36	72	3	0.5	TRUE	3
1	sp|A6NDX5|ZN840_HUMAN	24.2670757486534	1	germinal vesicle oocytes	1	480	25	0.375	FALSE	15
2	sp|A6NDX5|ZN840_HUMAN	24.173173269705	2	germinal vesicle oocytes	2	480	25	0.375	FALSE	15
3	sp|A6NDX5|ZN840_HUMAN	24.0625597288478	3	germinal vesicle oocytes	3	480	25	0.375	FALSE	15
4	sp|A6NDX5|ZN840_HUMAN	24.7905969929016	4	germinal vesicle oocytes	4	480	29	0.275	FALSE	11
5	sp|A6NDX5|ZN840_HUMAN	20.8414096201056	5	germinal vesicle oocytes	5	480	7	0.825	TRUE	33
6	sp|A6NDX5|ZN840_HUMAN	24.0131185077496	6	germinal vesicle oocytes	6	480	23	0.425	FALSE	17
7	sp|A6NDX5|ZN840_HUMAN	24.2909568558033	7	germinal vesicle oocytes	7	480	27	0.325	FALSE	13
8	sp|A6NDX5|ZN840_HUMAN	24.3258039671623	8	germinal vesicle oocytes	8	480	25	0.375	FALSE	15
9	sp|A6NDX5|ZN840_HUMAN	24.107826593833	9	germinal vesicle oocytes	9	480	23	0.425	FALSE	17
10	sp|A6NDX5|ZN840_HUMAN	24.1840828985178	10	germinal vesicle oocytes	10	480	24	0.4	FALSE	16
11	sp|A6NDX5|ZN840_HUMAN	24.0484995954858	11	germinal vesicle oocytes	11	480	21	0.475	FALSE	19
12	sp|A6NDX5|ZN840_HUMAN	24.5565787936739	12	germinal vesicle oocytes	12	480	29	0.275	FALSE	11
13	sp|A6NDX5|ZN840_HUMAN	23.900459137891	13	in vitro maturation oocytes	13	480	23	0.425	FALSE	17
14	sp|A6NDX5|ZN840_HUMAN	24.2310878645058	14	in vitro maturation oocytes	14	480	24	0.4	FALSE	16
15	sp|A6NDX5|ZN840_HUMAN	23.7539267606537	15	in vitro maturation oocytes	15	480	21	0.475	FALSE	19
16	sp|A6NDX5|ZN840_HUMAN	23.9091206525702	16	in vitro maturation oocytes	16	480	23	0.425	FALSE	17
17	sp|A6NDX5|ZN840_HUMAN	24.1722000016469	17	in vitro maturation oocytes	17	480	27	0.325	FALSE	13
18	sp|A6NDX5|ZN840_HUMAN	24.2611949292377	18	in vitro maturation oocytes	18	480	29	0.275	FALSE	11
19	sp|A6NDX5|ZN840_HUMAN	24.031522886491	19	in vitro maturation oocytes	19	480	24	0.4	FALSE	16
20	sp|A6NDX5|ZN840_HUMAN	23.625185819879	20	in vitro maturation oocytes	20	480	20	0.5	TRUE	20
21	sp|A6NDX5|ZN840_HUMAN	23.962240080863	21	in vitro maturation oocytes	21	480	21	0.475	FALSE	19
22	sp|A6NDX5|ZN840_HUMAN	23.7916825297462	22	in vitro maturation oocytes	22	480	22	0.45	FALSE	18
23	sp|A6NDX5|ZN840_HUMAN	24.3601369958464	23	in vitro maturation oocytes	23	480	24	0.4	FALSE	16
24	sp|A6NDX5|ZN840_HUMAN	24.2066282334842	24	in vitro maturation oocytes	24	480	22	0.45	FALSE	18
25	sp|A6NDX5|ZN840_HUMAN	21.7187112613665	25	metaphase II oocytes	25	480	13	0.675	TRUE	27
26	sp|A6NDX5|ZN840_HUMAN	24.1925978079126	26	metaphase II oocytes	26	480	25	0.375	FALSE	15
27	sp|A6NDX5|ZN840_HUMAN	23.8516805508953	27	metaphase II oocytes	27	480	21	0.475	FALSE	19
28	sp|A6NDX5|ZN840_HUMAN	24.1361152256631	28	metaphase II oocytes	28	480	24	0.4	FALSE	16
29	sp|A6NDX5|ZN840_HUMAN	23.8894696141189	29	metaphase II oocytes	29	480	22	0.45	FALSE	18
30	sp|A6NDX5|ZN840_HUMAN	23.9931530015396	30	metaphase II oocytes	30	480	24	0.4	FALSE	16
31	sp|A6NDX5|ZN840_HUMAN	23.0407575360974	31	metaphase II oocytes	31	480	18	0.55	TRUE	22
32	sp|A6NDX5|ZN840_HUMAN	23.15447208013	32	metaphase II oocytes	32	480	20	0.5	TRUE	20
33	sp|A6NDX5|ZN840_HUMAN	23.0286189786312	33	metaphase II oocytes	33	480	16	0.6	TRUE	24
34	sp|A6NDX5|ZN840_HUMAN	23.3405804218366	34	metaphase II oocytes	34	480	18	0.55	TRUE	22
35	sp|A6NDX5|ZN840_HUMAN	23.1701719328847	35	metaphase II oocytes	35	480	16	0.6	TRUE	24
36	sp|A6NDX5|ZN840_HUMAN	23.0798228482565	36	metaphase II oocytes	36	480	18	0.55	TRUE	22
1	sp|A6NDY0|EPAB2_HUMAN	22.0023085578979	1	germinal vesicle oocytes	1	24	1	0.5	TRUE	1
4	sp|A6NDY0|EPAB2_HUMAN	23.1508186273228	4	germinal vesicle oocytes	4	24	1	0.5	TRUE	1
14	sp|A6NDY0|EPAB2_HUMAN	21.679400722619	14	in vitro maturation oocytes	14	24	1	0.5	TRUE	1
16	sp|A6NDY0|EPAB2_HUMAN	22.7361528148688	16	in vitro maturation oocytes	16	24	1	0.5	TRUE	1
18	sp|A6NDY0|EPAB2_HUMAN	22.4396349561348	18	in vitro maturation oocytes	18	24	1	0.5	TRUE	1
21	sp|A6NDY0|EPAB2_HUMAN	23.2433639211093	21	in vitro maturation oocytes	21	24	1	0.5	TRUE	1
22	sp|A6NDY0|EPAB2_HUMAN	22.8006807944953	22	in vitro maturation oocytes	22	24	1	0.5	TRUE	1
23	sp|A6NDY0|EPAB2_HUMAN	21.3590873586782	23	in vitro maturation oocytes	23	24	1	0.5	TRUE	1
24	sp|A6NDY0|EPAB2_HUMAN	21.9972743225557	24	in vitro maturation oocytes	24	24	1	0.5	TRUE	1
27	sp|A6NDY0|EPAB2_HUMAN	22.8876488519462	27	metaphase II oocytes	27	24	1	0.5	TRUE	1
28	sp|A6NDY0|EPAB2_HUMAN	22.8518205100994	28	metaphase II oocytes	28	24	2	0	FALSE	0
29	sp|A6NDY0|EPAB2_HUMAN	23.1044191573275	29	metaphase II oocytes	29	24	1	0.5	TRUE	1
30	sp|A6NDY0|EPAB2_HUMAN	23.2163329560862	30	metaphase II oocytes	30	24	1	0.5	TRUE	1
32	sp|A6NDY0|EPAB2_HUMAN	22.0707982086573	32	metaphase II oocytes	32	24	1	0.5	TRUE	1
35	sp|A6NDY0|EPAB2_HUMAN	23.7844449672948	35	metaphase II oocytes	35	24	2	0	FALSE	0
36	sp|A6NDY0|EPAB2_HUMAN	23.0804533244156	36	metaphase II oocytes	36	24	1	0.5	TRUE	1
1	sp|A6NED2|RCCD1_HUMAN	20.7406876134857	1	germinal vesicle oocytes	1	48	1	0.75	TRUE	3
2	sp|A6NED2|RCCD1_HUMAN	20.5480329913437	2	germinal vesicle oocytes	2	48	1	0.75	TRUE	3
3	sp|A6NED2|RCCD1_HUMAN	20.981465339388	3	germinal vesicle oocytes	3	48	1	0.75	TRUE	3
4	sp|A6NED2|RCCD1_HUMAN	20.5412740430147	4	germinal vesicle oocytes	4	48	1	0.75	TRUE	3
6	sp|A6NED2|RCCD1_HUMAN	22.0520598070534	6	germinal vesicle oocytes	6	48	2	0.5	TRUE	2
8	sp|A6NED2|RCCD1_HUMAN	20.3302095460215	8	germinal vesicle oocytes	8	48	1	0.75	TRUE	3
9	sp|A6NED2|RCCD1_HUMAN	20.590458556939	9	germinal vesicle oocytes	9	48	1	0.75	TRUE	3
11	sp|A6NED2|RCCD1_HUMAN	21.8527541315694	11	germinal vesicle oocytes	11	48	3	0.25	FALSE	1
14	sp|A6NED2|RCCD1_HUMAN	21.1993938548806	14	in vitro maturation oocytes	14	48	1	0.75	TRUE	3
15	sp|A6NED2|RCCD1_HUMAN	20.1842638836277	15	in vitro maturation oocytes	15	48	1	0.75	TRUE	3
16	sp|A6NED2|RCCD1_HUMAN	20.529028855259	16	in vitro maturation oocytes	16	48	1	0.75	TRUE	3
18	sp|A6NED2|RCCD1_HUMAN	21.9328993198717	18	in vitro maturation oocytes	18	48	2	0.5	TRUE	2
20	sp|A6NED2|RCCD1_HUMAN	20.4924207144499	20	in vitro maturation oocytes	20	48	1	0.75	TRUE	3
21	sp|A6NED2|RCCD1_HUMAN	22.0428219772215	21	in vitro maturation oocytes	21	48	2	0.5	TRUE	2
22	sp|A6NED2|RCCD1_HUMAN	21.9542701333569	22	in vitro maturation oocytes	22	48	2	0.5	TRUE	2
27	sp|A6NED2|RCCD1_HUMAN	20.858271542098	27	metaphase II oocytes	27	48	1	0.75	TRUE	3
32	sp|A6NED2|RCCD1_HUMAN	20.3637884919736	32	metaphase II oocytes	32	48	1	0.75	TRUE	3
33	sp|A6NED2|RCCD1_HUMAN	20.536384136877	33	metaphase II oocytes	33	48	1	0.75	TRUE	3
1	sp|A6NGQ2|OOEP_HUMAN	27.4386178731539	1	germinal vesicle oocytes	1	192	15	0.0625	FALSE	1
2	sp|A6NGQ2|OOEP_HUMAN	27.5457062224657	2	germinal vesicle oocytes	2	192	15	0.0625	FALSE	1
3	sp|A6NGQ2|OOEP_HUMAN	27.2738598192375	3	germinal vesicle oocytes	3	192	14	0.125	FALSE	2
4	sp|A6NGQ2|OOEP_HUMAN	27.2468068391062	4	germinal vesicle oocytes	4	192	11	0.3125	FALSE	5
5	sp|A6NGQ2|OOEP_HUMAN	26.7406251611933	5	germinal vesicle oocytes	5	192	12	0.25	FALSE	4
6	sp|A6NGQ2|OOEP_HUMAN	26.9701529341166	6	germinal vesicle oocytes	6	192	13	0.1875	FALSE	3
7	sp|A6NGQ2|OOEP_HUMAN	27.3044301713876	7	germinal vesicle oocytes	7	192	14	0.125	FALSE	2
8	sp|A6NGQ2|OOEP_HUMAN	27.2312560774916	8	germinal vesicle oocytes	8	192	14	0.125	FALSE	2
9	sp|A6NGQ2|OOEP_HUMAN	27.4560667077361	9	germinal vesicle oocytes	9	192	15	0.0625	FALSE	1
10	sp|A6NGQ2|OOEP_HUMAN	27.0126848891675	10	germinal vesicle oocytes	10	192	13	0.1875	FALSE	3
11	sp|A6NGQ2|OOEP_HUMAN	27.1879290797227	11	germinal vesicle oocytes	11	192	13	0.1875	FALSE	3
12	sp|A6NGQ2|OOEP_HUMAN	27.2244676644841	12	germinal vesicle oocytes	12	192	14	0.125	FALSE	2
13	sp|A6NGQ2|OOEP_HUMAN	27.2605393021457	13	in vitro maturation oocytes	13	192	14	0.125	FALSE	2
14	sp|A6NGQ2|OOEP_HUMAN	26.6606932429533	14	in vitro maturation oocytes	14	192	13	0.1875	FALSE	3
15	sp|A6NGQ2|OOEP_HUMAN	27.0159568695006	15	in vitro maturation oocytes	15	192	14	0.125	FALSE	2
16	sp|A6NGQ2|OOEP_HUMAN	26.9626368024531	16	in vitro maturation oocytes	16	192	13	0.1875	FALSE	3
17	sp|A6NGQ2|OOEP_HUMAN	27.271422096992	17	in vitro maturation oocytes	17	192	13	0.1875	FALSE	3
18	sp|A6NGQ2|OOEP_HUMAN	27.0264647346729	18	in vitro maturation oocytes	18	192	14	0.125	FALSE	2
19	sp|A6NGQ2|OOEP_HUMAN	27.5259845403546	19	in vitro maturation oocytes	19	192	15	0.0625	FALSE	1
20	sp|A6NGQ2|OOEP_HUMAN	27.2080449293026	20	in vitro maturation oocytes	20	192	14	0.125	FALSE	2
21	sp|A6NGQ2|OOEP_HUMAN	27.1086378753162	21	in vitro maturation oocytes	21	192	15	0.0625	FALSE	1
22	sp|A6NGQ2|OOEP_HUMAN	27.0632247721861	22	in vitro maturation oocytes	22	192	13	0.1875	FALSE	3
23	sp|A6NGQ2|OOEP_HUMAN	26.7918692362231	23	in vitro maturation oocytes	23	192	13	0.1875	FALSE	3
24	sp|A6NGQ2|OOEP_HUMAN	27.3345786728293	24	in vitro maturation oocytes	24	192	15	0.0625	FALSE	1
25	sp|A6NGQ2|OOEP_HUMAN	25.6234839953106	25	metaphase II oocytes	25	192	12	0.25	FALSE	4
26	sp|A6NGQ2|OOEP_HUMAN	27.3343258603223	26	metaphase II oocytes	26	192	14	0.125	FALSE	2
27	sp|A6NGQ2|OOEP_HUMAN	27.225758236994	27	metaphase II oocytes	27	192	14	0.125	FALSE	2
28	sp|A6NGQ2|OOEP_HUMAN	27.3964262512409	28	metaphase II oocytes	28	192	15	0.0625	FALSE	1
29	sp|A6NGQ2|OOEP_HUMAN	27.0999320758828	29	metaphase II oocytes	29	192	13	0.1875	FALSE	3
30	sp|A6NGQ2|OOEP_HUMAN	27.3830540759847	30	metaphase II oocytes	30	192	13	0.1875	FALSE	3
31	sp|A6NGQ2|OOEP_HUMAN	27.2401667902961	31	metaphase II oocytes	31	192	15	0.0625	FALSE	1
32	sp|A6NGQ2|OOEP_HUMAN	27.3796447814112	32	metaphase II oocytes	32	192	14	0.125	FALSE	2
33	sp|A6NGQ2|OOEP_HUMAN	27.0666146862997	33	metaphase II oocytes	33	192	14	0.125	FALSE	2
34	sp|A6NGQ2|OOEP_HUMAN	27.3109461935218	34	metaphase II oocytes	34	192	15	0.0625	FALSE	1
35	sp|A6NGQ2|OOEP_HUMAN	27.2545062761939	35	metaphase II oocytes	35	192	13	0.1875	FALSE	3
36	sp|A6NGQ2|OOEP_HUMAN	27.1571760028055	36	metaphase II oocytes	36	192	15	0.0625	FALSE	1
1	sp|A6NHL2|TBAL3_HUMAN	23.1654162596545	1	germinal vesicle oocytes	1	12	1	0	FALSE	0
2	sp|A6NHL2|TBAL3_HUMAN	23.4999551224981	2	germinal vesicle oocytes	2	12	1	0	FALSE	0
3	sp|A6NHL2|TBAL3_HUMAN	23.6003921514319	3	germinal vesicle oocytes	3	12	1	0	FALSE	0
4	sp|A6NHL2|TBAL3_HUMAN	22.7359959249418	4	germinal vesicle oocytes	4	12	1	0	FALSE	0
5	sp|A6NHL2|TBAL3_HUMAN	23.2055524325135	5	germinal vesicle oocytes	5	12	1	0	FALSE	0
6	sp|A6NHL2|TBAL3_HUMAN	24.3658891962413	6	germinal vesicle oocytes	6	12	1	0	FALSE	0
7	sp|A6NHL2|TBAL3_HUMAN	24.6803243071972	7	germinal vesicle oocytes	7	12	1	0	FALSE	0
8	sp|A6NHL2|TBAL3_HUMAN	24.2361463609242	8	germinal vesicle oocytes	8	12	1	0	FALSE	0
9	sp|A6NHL2|TBAL3_HUMAN	23.9125752100253	9	germinal vesicle oocytes	9	12	1	0	FALSE	0
10	sp|A6NHL2|TBAL3_HUMAN	24.4053981658063	10	germinal vesicle oocytes	10	12	1	0	FALSE	0
11	sp|A6NHL2|TBAL3_HUMAN	24.3030767042079	11	germinal vesicle oocytes	11	12	1	0	FALSE	0
12	sp|A6NHL2|TBAL3_HUMAN	23.0832950148851	12	germinal vesicle oocytes	12	12	1	0	FALSE	0
13	sp|A6NHL2|TBAL3_HUMAN	22.7667139723719	13	in vitro maturation oocytes	13	12	1	0	FALSE	0
14	sp|A6NHL2|TBAL3_HUMAN	23.3849463927157	14	in vitro maturation oocytes	14	12	1	0	FALSE	0
15	sp|A6NHL2|TBAL3_HUMAN	23.2754062378058	15	in vitro maturation oocytes	15	12	1	0	FALSE	0
16	sp|A6NHL2|TBAL3_HUMAN	23.4384497116353	16	in vitro maturation oocytes	16	12	1	0	FALSE	0
17	sp|A6NHL2|TBAL3_HUMAN	23.2139742200365	17	in vitro maturation oocytes	17	12	1	0	FALSE	0
18	sp|A6NHL2|TBAL3_HUMAN	22.2907304423683	18	in vitro maturation oocytes	18	12	1	0	FALSE	0
19	sp|A6NHL2|TBAL3_HUMAN	23.6179986240751	19	in vitro maturation oocytes	19	12	1	0	FALSE	0
20	sp|A6NHL2|TBAL3_HUMAN	24.0102753674535	20	in vitro maturation oocytes	20	12	1	0	FALSE	0
21	sp|A6NHL2|TBAL3_HUMAN	23.7677576062229	21	in vitro maturation oocytes	21	12	1	0	FALSE	0
22	sp|A6NHL2|TBAL3_HUMAN	23.2766951117745	22	in vitro maturation oocytes	22	12	1	0	FALSE	0
23	sp|A6NHL2|TBAL3_HUMAN	22.9323679888967	23	in vitro maturation oocytes	23	12	1	0	FALSE	0
24	sp|A6NHL2|TBAL3_HUMAN	22.4437819475453	24	in vitro maturation oocytes	24	12	1	0	FALSE	0
26	sp|A6NHL2|TBAL3_HUMAN	21.8938807990418	26	metaphase II oocytes	26	12	1	0	FALSE	0
27	sp|A6NHL2|TBAL3_HUMAN	22.6694894463746	27	metaphase II oocytes	27	12	1	0	FALSE	0
28	sp|A6NHL2|TBAL3_HUMAN	24.3566777531162	28	metaphase II oocytes	28	12	1	0	FALSE	0
29	sp|A6NHL2|TBAL3_HUMAN	22.4536520323705	29	metaphase II oocytes	29	12	1	0	FALSE	0
30	sp|A6NHL2|TBAL3_HUMAN	22.33388251112	30	metaphase II oocytes	30	12	1	0	FALSE	0
31	sp|A6NHL2|TBAL3_HUMAN	21.8525872606235	31	metaphase II oocytes	31	12	1	0	FALSE	0
32	sp|A6NHL2|TBAL3_HUMAN	23.4602737670914	32	metaphase II oocytes	32	12	1	0	FALSE	0
33	sp|A6NHL2|TBAL3_HUMAN	22.0257512242803	33	metaphase II oocytes	33	12	1	0	FALSE	0
34	sp|A6NHL2|TBAL3_HUMAN	22.7540366267317	34	metaphase II oocytes	34	12	1	0	FALSE	0
35	sp|A6NHL2|TBAL3_HUMAN	23.8285853752178	35	metaphase II oocytes	35	12	1	0	FALSE	0
36	sp|A6NHL2|TBAL3_HUMAN	22.6514000884299	36	metaphase II oocytes	36	12	1	0	FALSE	0
4	sp|A6NK58|LIPT2_HUMAN	20.5888400773537	4	germinal vesicle oocytes	4	24	1	0.5	TRUE	1
8	sp|A6NK58|LIPT2_HUMAN	21.3116916576774	8	germinal vesicle oocytes	8	24	2	0	FALSE	0
9	sp|A6NK58|LIPT2_HUMAN	22.0514359895516	9	germinal vesicle oocytes	9	24	2	0	FALSE	0
12	sp|A6NK58|LIPT2_HUMAN	21.9125984155163	12	germinal vesicle oocytes	12	24	1	0.5	TRUE	1
13	sp|A6NK58|LIPT2_HUMAN	22.0843253625768	13	in vitro maturation oocytes	13	24	1	0.5	TRUE	1
14	sp|A6NK58|LIPT2_HUMAN	21.0264630585235	14	in vitro maturation oocytes	14	24	1	0.5	TRUE	1
16	sp|A6NK58|LIPT2_HUMAN	21.426302784749	16	in vitro maturation oocytes	16	24	1	0.5	TRUE	1
19	sp|A6NK58|LIPT2_HUMAN	21.6495565987783	19	in vitro maturation oocytes	19	24	1	0.5	TRUE	1
20	sp|A6NK58|LIPT2_HUMAN	21.4539986972081	20	in vitro maturation oocytes	20	24	1	0.5	TRUE	1
25	sp|A6NK58|LIPT2_HUMAN	23.0501522450107	25	metaphase II oocytes	25	24	1	0.5	TRUE	1
26	sp|A6NK58|LIPT2_HUMAN	21.6040483886785	26	metaphase II oocytes	26	24	1	0.5	TRUE	1
27	sp|A6NK58|LIPT2_HUMAN	22.7198806939136	27	metaphase II oocytes	27	24	1	0.5	TRUE	1
28	sp|A6NK58|LIPT2_HUMAN	21.7788761016917	28	metaphase II oocytes	28	24	1	0.5	TRUE	1
29	sp|A6NK58|LIPT2_HUMAN	22.013526263168	29	metaphase II oocytes	29	24	1	0.5	TRUE	1
31	sp|A6NK58|LIPT2_HUMAN	21.3228620649627	31	metaphase II oocytes	31	24	1	0.5	TRUE	1
33	sp|A6NK58|LIPT2_HUMAN	21.1556612402421	33	metaphase II oocytes	33	24	1	0.5	TRUE	1
35	sp|A6NK58|LIPT2_HUMAN	21.6150682674884	35	metaphase II oocytes	35	24	1	0.5	TRUE	1
1	sp|A6NKN8|PC4L1_HUMAN	23.2980743843339	1	germinal vesicle oocytes	1	24	1	0.5	TRUE	1
7	sp|A6NKN8|PC4L1_HUMAN	23.467160196914	7	germinal vesicle oocytes	7	24	1	0.5	TRUE	1
8	sp|A6NKN8|PC4L1_HUMAN	23.7521929591909	8	germinal vesicle oocytes	8	24	1	0.5	TRUE	1
9	sp|A6NKN8|PC4L1_HUMAN	23.7979797453885	9	germinal vesicle oocytes	9	24	1	0.5	TRUE	1
10	sp|A6NKN8|PC4L1_HUMAN	21.8631172277761	10	germinal vesicle oocytes	10	24	1	0.5	TRUE	1
11	sp|A6NKN8|PC4L1_HUMAN	24.2275060948343	11	germinal vesicle oocytes	11	24	1	0.5	TRUE	1
15	sp|A6NKN8|PC4L1_HUMAN	24.9740464493274	15	in vitro maturation oocytes	15	24	1	0.5	TRUE	1
16	sp|A6NKN8|PC4L1_HUMAN	22.9458150343346	16	in vitro maturation oocytes	16	24	1	0.5	TRUE	1
21	sp|A6NKN8|PC4L1_HUMAN	23.5757674690215	21	in vitro maturation oocytes	21	24	1	0.5	TRUE	1
22	sp|A6NKN8|PC4L1_HUMAN	23.432313311133	22	in vitro maturation oocytes	22	24	1	0.5	TRUE	1
34	sp|A6NKN8|PC4L1_HUMAN	23.1884448733217	34	metaphase II oocytes	34	24	1	0.5	TRUE	1
1	sp|A6NMX2|I4E1B_HUMAN	24.7265907078241	1	germinal vesicle oocytes	1	156	9	0.307692307692308	FALSE	4
2	sp|A6NMX2|I4E1B_HUMAN	24.780170875004	2	germinal vesicle oocytes	2	156	8	0.384615384615385	FALSE	5
3	sp|A6NMX2|I4E1B_HUMAN	24.7481963669613	3	germinal vesicle oocytes	3	156	9	0.307692307692308	FALSE	4
4	sp|A6NMX2|I4E1B_HUMAN	24.8137693037707	4	germinal vesicle oocytes	4	156	11	0.153846153846154	FALSE	2
5	sp|A6NMX2|I4E1B_HUMAN	22.4423022387128	5	germinal vesicle oocytes	5	156	7	0.461538461538462	FALSE	6
6	sp|A6NMX2|I4E1B_HUMAN	24.5780583615688	6	germinal vesicle oocytes	6	156	8	0.384615384615385	FALSE	5
7	sp|A6NMX2|I4E1B_HUMAN	25.0399186314472	7	germinal vesicle oocytes	7	156	10	0.230769230769231	FALSE	3
8	sp|A6NMX2|I4E1B_HUMAN	24.6731244454149	8	germinal vesicle oocytes	8	156	8	0.384615384615385	FALSE	5
9	sp|A6NMX2|I4E1B_HUMAN	24.3996814359925	9	germinal vesicle oocytes	9	156	8	0.384615384615385	FALSE	5
10	sp|A6NMX2|I4E1B_HUMAN	24.624261440779	10	germinal vesicle oocytes	10	156	8	0.384615384615385	FALSE	5
11	sp|A6NMX2|I4E1B_HUMAN	24.7093125348262	11	germinal vesicle oocytes	11	156	9	0.307692307692308	FALSE	4
12	sp|A6NMX2|I4E1B_HUMAN	24.577482320673	12	germinal vesicle oocytes	12	156	8	0.384615384615385	FALSE	5
13	sp|A6NMX2|I4E1B_HUMAN	24.6080518653077	13	in vitro maturation oocytes	13	156	10	0.230769230769231	FALSE	3
14	sp|A6NMX2|I4E1B_HUMAN	24.1539404646221	14	in vitro maturation oocytes	14	156	7	0.461538461538462	FALSE	6
15	sp|A6NMX2|I4E1B_HUMAN	24.4210014357709	15	in vitro maturation oocytes	15	156	8	0.384615384615385	FALSE	5
16	sp|A6NMX2|I4E1B_HUMAN	24.3401146747766	16	in vitro maturation oocytes	16	156	7	0.461538461538462	FALSE	6
17	sp|A6NMX2|I4E1B_HUMAN	24.266937833804	17	in vitro maturation oocytes	17	156	8	0.384615384615385	FALSE	5
18	sp|A6NMX2|I4E1B_HUMAN	24.4588173554208	18	in vitro maturation oocytes	18	156	8	0.384615384615385	FALSE	5
19	sp|A6NMX2|I4E1B_HUMAN	24.5438687953343	19	in vitro maturation oocytes	19	156	8	0.384615384615385	FALSE	5
20	sp|A6NMX2|I4E1B_HUMAN	24.4597576913497	20	in vitro maturation oocytes	20	156	9	0.307692307692308	FALSE	4
21	sp|A6NMX2|I4E1B_HUMAN	23.7822729373051	21	in vitro maturation oocytes	21	156	7	0.461538461538462	FALSE	6
22	sp|A6NMX2|I4E1B_HUMAN	23.8418815310273	22	in vitro maturation oocytes	22	156	7	0.461538461538462	FALSE	6
23	sp|A6NMX2|I4E1B_HUMAN	24.6562508648335	23	in vitro maturation oocytes	23	156	8	0.384615384615385	FALSE	5
24	sp|A6NMX2|I4E1B_HUMAN	24.3764933720355	24	in vitro maturation oocytes	24	156	8	0.384615384615385	FALSE	5
25	sp|A6NMX2|I4E1B_HUMAN	22.4960273175823	25	metaphase II oocytes	25	156	6	0.538461538461538	TRUE	7
26	sp|A6NMX2|I4E1B_HUMAN	24.7538451691172	26	metaphase II oocytes	26	156	10	0.230769230769231	FALSE	3
27	sp|A6NMX2|I4E1B_HUMAN	24.2072978134787	27	metaphase II oocytes	27	156	8	0.384615384615385	FALSE	5
28	sp|A6NMX2|I4E1B_HUMAN	25.0794280829689	28	metaphase II oocytes	28	156	9	0.307692307692308	FALSE	4
29	sp|A6NMX2|I4E1B_HUMAN	24.2438536604286	29	metaphase II oocytes	29	156	7	0.461538461538462	FALSE	6
30	sp|A6NMX2|I4E1B_HUMAN	24.6022443992398	30	metaphase II oocytes	30	156	9	0.307692307692308	FALSE	4
31	sp|A6NMX2|I4E1B_HUMAN	24.301158483088	31	metaphase II oocytes	31	156	11	0.153846153846154	FALSE	2
32	sp|A6NMX2|I4E1B_HUMAN	24.448169559509	32	metaphase II oocytes	32	156	8	0.384615384615385	FALSE	5
33	sp|A6NMX2|I4E1B_HUMAN	24.2104298884483	33	metaphase II oocytes	33	156	8	0.384615384615385	FALSE	5
34	sp|A6NMX2|I4E1B_HUMAN	24.4364044362127	34	metaphase II oocytes	34	156	9	0.307692307692308	FALSE	4
35	sp|A6NMX2|I4E1B_HUMAN	24.5152301768755	35	metaphase II oocytes	35	156	9	0.307692307692308	FALSE	4
36	sp|A6NMX2|I4E1B_HUMAN	24.134053359367	36	metaphase II oocytes	36	156	7	0.461538461538462	FALSE	6
1	sp|A6NMZ7|CO6A6_HUMAN	22.1914357435061	1	germinal vesicle oocytes	1	24	1	0.5	TRUE	1
3	sp|A6NMZ7|CO6A6_HUMAN	21.549148526326	3	germinal vesicle oocytes	3	24	1	0.5	TRUE	1
4	sp|A6NMZ7|CO6A6_HUMAN	21.9581773875111	4	germinal vesicle oocytes	4	24	1	0.5	TRUE	1
5	sp|A6NMZ7|CO6A6_HUMAN	27.9190871434073	5	germinal vesicle oocytes	5	24	1	0.5	TRUE	1
9	sp|A6NMZ7|CO6A6_HUMAN	21.8669438027655	9	germinal vesicle oocytes	9	24	1	0.5	TRUE	1
10	sp|A6NMZ7|CO6A6_HUMAN	28.2243137469165	10	germinal vesicle oocytes	10	24	1	0.5	TRUE	1
11	sp|A6NMZ7|CO6A6_HUMAN	21.8567375124744	11	germinal vesicle oocytes	11	24	1	0.5	TRUE	1
12	sp|A6NMZ7|CO6A6_HUMAN	21.1188360302112	12	germinal vesicle oocytes	12	24	1	0.5	TRUE	1
13	sp|A6NMZ7|CO6A6_HUMAN	21.546314607039	13	in vitro maturation oocytes	13	24	1	0.5	TRUE	1
16	sp|A6NMZ7|CO6A6_HUMAN	21.0109989353338	16	in vitro maturation oocytes	16	24	1	0.5	TRUE	1
18	sp|A6NMZ7|CO6A6_HUMAN	21.6265688450632	18	in vitro maturation oocytes	18	24	1	0.5	TRUE	1
23	sp|A6NMZ7|CO6A6_HUMAN	21.6144622511337	23	in vitro maturation oocytes	23	24	1	0.5	TRUE	1
26	sp|A6NMZ7|CO6A6_HUMAN	21.0206287444531	26	metaphase II oocytes	26	24	1	0.5	TRUE	1
28	sp|A6NMZ7|CO6A6_HUMAN	21.5664611464503	28	metaphase II oocytes	28	24	1	0.5	TRUE	1
1	sp|A6NNL5|CO061_HUMAN	21.4513159232306	1	germinal vesicle oocytes	1	48	1	0.75	TRUE	3
2	sp|A6NNL5|CO061_HUMAN	22.3184898624322	2	germinal vesicle oocytes	2	48	2	0.5	TRUE	2
3	sp|A6NNL5|CO061_HUMAN	21.009908030545	3	germinal vesicle oocytes	3	48	1	0.75	TRUE	3
4	sp|A6NNL5|CO061_HUMAN	20.859039178208	4	germinal vesicle oocytes	4	48	1	0.75	TRUE	3
5	sp|A6NNL5|CO061_HUMAN	23.2520800623769	5	germinal vesicle oocytes	5	48	3	0.25	FALSE	1
6	sp|A6NNL5|CO061_HUMAN	21.4685386162955	6	germinal vesicle oocytes	6	48	1	0.75	TRUE	3
7	sp|A6NNL5|CO061_HUMAN	21.8775630564946	7	germinal vesicle oocytes	7	48	1	0.75	TRUE	3
8	sp|A6NNL5|CO061_HUMAN	21.7448197190862	8	germinal vesicle oocytes	8	48	1	0.75	TRUE	3
9	sp|A6NNL5|CO061_HUMAN	21.5019537789832	9	germinal vesicle oocytes	9	48	1	0.75	TRUE	3
10	sp|A6NNL5|CO061_HUMAN	21.865237834857	10	germinal vesicle oocytes	10	48	1	0.75	TRUE	3
11	sp|A6NNL5|CO061_HUMAN	22.5957542464863	11	germinal vesicle oocytes	11	48	3	0.25	FALSE	1
12	sp|A6NNL5|CO061_HUMAN	21.136856759938	12	germinal vesicle oocytes	12	48	1	0.75	TRUE	3
13	sp|A6NNL5|CO061_HUMAN	21.7598692199994	13	in vitro maturation oocytes	13	48	1	0.75	TRUE	3
14	sp|A6NNL5|CO061_HUMAN	21.6767690559447	14	in vitro maturation oocytes	14	48	1	0.75	TRUE	3
15	sp|A6NNL5|CO061_HUMAN	21.6629389603922	15	in vitro maturation oocytes	15	48	1	0.75	TRUE	3
16	sp|A6NNL5|CO061_HUMAN	21.8169280764126	16	in vitro maturation oocytes	16	48	1	0.75	TRUE	3
17	sp|A6NNL5|CO061_HUMAN	21.3037988415577	17	in vitro maturation oocytes	17	48	1	0.75	TRUE	3
18	sp|A6NNL5|CO061_HUMAN	21.8554232826889	18	in vitro maturation oocytes	18	48	1	0.75	TRUE	3
19	sp|A6NNL5|CO061_HUMAN	21.5832167167336	19	in vitro maturation oocytes	19	48	1	0.75	TRUE	3
20	sp|A6NNL5|CO061_HUMAN	21.035752286859	20	in vitro maturation oocytes	20	48	1	0.75	TRUE	3
22	sp|A6NNL5|CO061_HUMAN	21.627210853963	22	in vitro maturation oocytes	22	48	1	0.75	TRUE	3
23	sp|A6NNL5|CO061_HUMAN	22.6202613394334	23	in vitro maturation oocytes	23	48	3	0.25	FALSE	1
24	sp|A6NNL5|CO061_HUMAN	21.6316949905786	24	in vitro maturation oocytes	24	48	1	0.75	TRUE	3
25	sp|A6NNL5|CO061_HUMAN	24.378019407697	25	metaphase II oocytes	25	48	4	0	FALSE	0
26	sp|A6NNL5|CO061_HUMAN	21.9938499745668	26	metaphase II oocytes	26	48	2	0.5	TRUE	2
27	sp|A6NNL5|CO061_HUMAN	23.2366986206262	27	metaphase II oocytes	27	48	3	0.25	FALSE	1
28	sp|A6NNL5|CO061_HUMAN	21.8618949124716	28	metaphase II oocytes	28	48	2	0.5	TRUE	2
29	sp|A6NNL5|CO061_HUMAN	21.9332527961123	29	metaphase II oocytes	29	48	1	0.75	TRUE	3
30	sp|A6NNL5|CO061_HUMAN	21.142370909815	30	metaphase II oocytes	30	48	1	0.75	TRUE	3
31	sp|A6NNL5|CO061_HUMAN	21.5283942140551	31	metaphase II oocytes	31	48	1	0.75	TRUE	3
32	sp|A6NNL5|CO061_HUMAN	21.7782155266331	32	metaphase II oocytes	32	48	1	0.75	TRUE	3
33	sp|A6NNL5|CO061_HUMAN	21.7897268439502	33	metaphase II oocytes	33	48	1	0.75	TRUE	3
34	sp|A6NNL5|CO061_HUMAN	21.1363832984251	34	metaphase II oocytes	34	48	1	0.75	TRUE	3
35	sp|A6NNL5|CO061_HUMAN	22.2144402256585	35	metaphase II oocytes	35	48	2	0.5	TRUE	2
36	sp|A6NNL5|CO061_HUMAN	21.40226812187	36	metaphase II oocytes	36	48	1	0.75	TRUE	3
1	sp|A6NNZ2|TBB8B_HUMAN	21.4664337509965	1	germinal vesicle oocytes	1	60	2	0.6	TRUE	3
2	sp|A6NNZ2|TBB8B_HUMAN	21.8344112271955	2	germinal vesicle oocytes	2	60	2	0.6	TRUE	3
3	sp|A6NNZ2|TBB8B_HUMAN	22.2148513577115	3	germinal vesicle oocytes	3	60	2	0.6	TRUE	3
4	sp|A6NNZ2|TBB8B_HUMAN	21.0097966160152	4	germinal vesicle oocytes	4	60	1	0.8	TRUE	4
5	sp|A6NNZ2|TBB8B_HUMAN	20.9412069716056	5	germinal vesicle oocytes	5	60	1	0.8	TRUE	4
6	sp|A6NNZ2|TBB8B_HUMAN	22.2528190251526	6	germinal vesicle oocytes	6	60	2	0.6	TRUE	3
7	sp|A6NNZ2|TBB8B_HUMAN	22.4848748043907	7	germinal vesicle oocytes	7	60	2	0.6	TRUE	3
8	sp|A6NNZ2|TBB8B_HUMAN	20.8959852472696	8	germinal vesicle oocytes	8	60	2	0.6	TRUE	3
9	sp|A6NNZ2|TBB8B_HUMAN	21.481419834983	9	germinal vesicle oocytes	9	60	2	0.6	TRUE	3
10	sp|A6NNZ2|TBB8B_HUMAN	19.7698243639261	10	germinal vesicle oocytes	10	60	1	0.8	TRUE	4
11	sp|A6NNZ2|TBB8B_HUMAN	20.9627361389743	11	germinal vesicle oocytes	11	60	2	0.6	TRUE	3
12	sp|A6NNZ2|TBB8B_HUMAN	21.7275688767338	12	germinal vesicle oocytes	12	60	1	0.8	TRUE	4
13	sp|A6NNZ2|TBB8B_HUMAN	23.1235784308825	13	in vitro maturation oocytes	13	60	3	0.4	FALSE	2
14	sp|A6NNZ2|TBB8B_HUMAN	23.2309169088646	14	in vitro maturation oocytes	14	60	3	0.4	FALSE	2
15	sp|A6NNZ2|TBB8B_HUMAN	23.4080664205478	15	in vitro maturation oocytes	15	60	3	0.4	FALSE	2
16	sp|A6NNZ2|TBB8B_HUMAN	23.1412092854676	16	in vitro maturation oocytes	16	60	2	0.6	TRUE	3
17	sp|A6NNZ2|TBB8B_HUMAN	22.3562670116583	17	in vitro maturation oocytes	17	60	2	0.6	TRUE	3
18	sp|A6NNZ2|TBB8B_HUMAN	22.6032767373402	18	in vitro maturation oocytes	18	60	2	0.6	TRUE	3
19	sp|A6NNZ2|TBB8B_HUMAN	22.8588926876468	19	in vitro maturation oocytes	19	60	3	0.4	FALSE	2
20	sp|A6NNZ2|TBB8B_HUMAN	22.9338511210487	20	in vitro maturation oocytes	20	60	2	0.6	TRUE	3
21	sp|A6NNZ2|TBB8B_HUMAN	23.0684407013452	21	in vitro maturation oocytes	21	60	2	0.6	TRUE	3
22	sp|A6NNZ2|TBB8B_HUMAN	22.7821191957515	22	in vitro maturation oocytes	22	60	2	0.6	TRUE	3
23	sp|A6NNZ2|TBB8B_HUMAN	22.1044805754742	23	in vitro maturation oocytes	23	60	2	0.6	TRUE	3
24	sp|A6NNZ2|TBB8B_HUMAN	23.6592798815481	24	in vitro maturation oocytes	24	60	4	0.2	FALSE	1
25	sp|A6NNZ2|TBB8B_HUMAN	22.4486119289255	25	metaphase II oocytes	25	60	2	0.6	TRUE	3
26	sp|A6NNZ2|TBB8B_HUMAN	25.0349231277254	26	metaphase II oocytes	26	60	5	0	FALSE	0
27	sp|A6NNZ2|TBB8B_HUMAN	23.3864380066201	27	metaphase II oocytes	27	60	3	0.4	FALSE	2
28	sp|A6NNZ2|TBB8B_HUMAN	24.6528929633997	28	metaphase II oocytes	28	60	4	0.2	FALSE	1
29	sp|A6NNZ2|TBB8B_HUMAN	23.928889394801	29	metaphase II oocytes	29	60	3	0.4	FALSE	2
30	sp|A6NNZ2|TBB8B_HUMAN	24.4209262142789	30	metaphase II oocytes	30	60	3	0.4	FALSE	2
31	sp|A6NNZ2|TBB8B_HUMAN	23.8275676099726	31	metaphase II oocytes	31	60	4	0.2	FALSE	1
32	sp|A6NNZ2|TBB8B_HUMAN	23.8653334625152	32	metaphase II oocytes	32	60	3	0.4	FALSE	2
33	sp|A6NNZ2|TBB8B_HUMAN	23.7988628122689	33	metaphase II oocytes	33	60	3	0.4	FALSE	2
34	sp|A6NNZ2|TBB8B_HUMAN	24.0963574402362	34	metaphase II oocytes	34	60	3	0.4	FALSE	2
35	sp|A6NNZ2|TBB8B_HUMAN	23.4563276288214	35	metaphase II oocytes	35	60	3	0.4	FALSE	2
36	sp|A6NNZ2|TBB8B_HUMAN	23.2863586953865	36	metaphase II oocytes	36	60	2	0.6	TRUE	3
1	sp|A6NP61|ZAR1L_HUMAN	25.1476769894356	1	germinal vesicle oocytes	1	168	12	0.142857142857143	FALSE	2
2	sp|A6NP61|ZAR1L_HUMAN	25.0486164059516	2	germinal vesicle oocytes	2	168	13	0.0714285714285714	FALSE	1
3	sp|A6NP61|ZAR1L_HUMAN	25.256041239436	3	germinal vesicle oocytes	3	168	13	0.0714285714285714	FALSE	1
4	sp|A6NP61|ZAR1L_HUMAN	25.0408396115392	4	germinal vesicle oocytes	4	168	12	0.142857142857143	FALSE	2
5	sp|A6NP61|ZAR1L_HUMAN	23.3001023798457	5	germinal vesicle oocytes	5	168	6	0.571428571428571	TRUE	8
6	sp|A6NP61|ZAR1L_HUMAN	24.6913240603655	6	germinal vesicle oocytes	6	168	12	0.142857142857143	FALSE	2
7	sp|A6NP61|ZAR1L_HUMAN	24.7142360683201	7	germinal vesicle oocytes	7	168	11	0.214285714285714	FALSE	3
8	sp|A6NP61|ZAR1L_HUMAN	25.3684498737451	8	germinal vesicle oocytes	8	168	12	0.142857142857143	FALSE	2
9	sp|A6NP61|ZAR1L_HUMAN	24.8513680711176	9	germinal vesicle oocytes	9	168	11	0.214285714285714	FALSE	3
10	sp|A6NP61|ZAR1L_HUMAN	24.4606898738101	10	germinal vesicle oocytes	10	168	8	0.428571428571429	FALSE	6
11	sp|A6NP61|ZAR1L_HUMAN	24.8296181498024	11	germinal vesicle oocytes	11	168	11	0.214285714285714	FALSE	3
12	sp|A6NP61|ZAR1L_HUMAN	24.0154550531519	12	germinal vesicle oocytes	12	168	8	0.428571428571429	FALSE	6
13	sp|A6NP61|ZAR1L_HUMAN	22.1651447975629	13	in vitro maturation oocytes	13	168	4	0.714285714285714	TRUE	10
14	sp|A6NP61|ZAR1L_HUMAN	21.2552560276734	14	in vitro maturation oocytes	14	168	2	0.857142857142857	TRUE	12
15	sp|A6NP61|ZAR1L_HUMAN	20.337257464593	15	in vitro maturation oocytes	15	168	3	0.785714285714286	TRUE	11
16	sp|A6NP61|ZAR1L_HUMAN	21.3199629252277	16	in vitro maturation oocytes	16	168	3	0.785714285714286	TRUE	11
17	sp|A6NP61|ZAR1L_HUMAN	22.9505576322175	17	in vitro maturation oocytes	17	168	6	0.571428571428571	TRUE	8
18	sp|A6NP61|ZAR1L_HUMAN	21.8308094431091	18	in vitro maturation oocytes	18	168	3	0.785714285714286	TRUE	11
19	sp|A6NP61|ZAR1L_HUMAN	21.4230356609348	19	in vitro maturation oocytes	19	168	3	0.785714285714286	TRUE	11
20	sp|A6NP61|ZAR1L_HUMAN	20.7834159932998	20	in vitro maturation oocytes	20	168	2	0.857142857142857	TRUE	12
21	sp|A6NP61|ZAR1L_HUMAN	19.4749366715564	21	in vitro maturation oocytes	21	168	2	0.857142857142857	TRUE	12
22	sp|A6NP61|ZAR1L_HUMAN	21.5290940041935	22	in vitro maturation oocytes	22	168	3	0.785714285714286	TRUE	11
23	sp|A6NP61|ZAR1L_HUMAN	21.4989207541683	23	in vitro maturation oocytes	23	168	3	0.785714285714286	TRUE	11
24	sp|A6NP61|ZAR1L_HUMAN	18.6626886787366	24	in vitro maturation oocytes	24	168	1	0.928571428571429	TRUE	13
26	sp|A6NP61|ZAR1L_HUMAN	20.9034757315098	26	metaphase II oocytes	26	168	2	0.857142857142857	TRUE	12
27	sp|A6NP61|ZAR1L_HUMAN	21.4955228914708	27	metaphase II oocytes	27	168	3	0.785714285714286	TRUE	11
28	sp|A6NP61|ZAR1L_HUMAN	21.6909981203927	28	metaphase II oocytes	28	168	3	0.785714285714286	TRUE	11
29	sp|A6NP61|ZAR1L_HUMAN	21.2331458560453	29	metaphase II oocytes	29	168	3	0.785714285714286	TRUE	11
30	sp|A6NP61|ZAR1L_HUMAN	21.1157593455999	30	metaphase II oocytes	30	168	2	0.857142857142857	TRUE	12
31	sp|A6NP61|ZAR1L_HUMAN	21.8266551140111	31	metaphase II oocytes	31	168	3	0.785714285714286	TRUE	11
32	sp|A6NP61|ZAR1L_HUMAN	21.7603719715048	32	metaphase II oocytes	32	168	4	0.714285714285714	TRUE	10
33	sp|A6NP61|ZAR1L_HUMAN	21.8485402875619	33	metaphase II oocytes	33	168	4	0.714285714285714	TRUE	10
34	sp|A6NP61|ZAR1L_HUMAN	21.1209035374339	34	metaphase II oocytes	34	168	3	0.785714285714286	TRUE	11
35	sp|A6NP61|ZAR1L_HUMAN	21.0729689764975	35	metaphase II oocytes	35	168	3	0.785714285714286	TRUE	11
36	sp|A6NP61|ZAR1L_HUMAN	21.6739964922348	36	metaphase II oocytes	36	168	3	0.785714285714286	TRUE	11
5	sp|A8MVS5|HIDE1_HUMAN	23.3344049234477	5	germinal vesicle oocytes	5	12	1	0	FALSE	0
10	sp|A8MVS5|HIDE1_HUMAN	21.6241667404853	10	germinal vesicle oocytes	10	12	1	0	FALSE	0
23	sp|A8MVS5|HIDE1_HUMAN	22.9467430181094	23	in vitro maturation oocytes	23	12	1	0	FALSE	0
25	sp|A8MVS5|HIDE1_HUMAN	23.9140050779647	25	metaphase II oocytes	25	12	1	0	FALSE	0
27	sp|A8MVS5|HIDE1_HUMAN	23.2377382541584	27	metaphase II oocytes	27	12	1	0	FALSE	0
29	sp|A8MVS5|HIDE1_HUMAN	23.3825835631123	29	metaphase II oocytes	29	12	1	0	FALSE	0
32	sp|A8MVS5|HIDE1_HUMAN	22.660204636457	32	metaphase II oocytes	32	12	1	0	FALSE	0
36	sp|A8MVS5|HIDE1_HUMAN	22.4688179795471	36	metaphase II oocytes	36	12	1	0	FALSE	0
2	sp|A8MWD9|RUXGL_HUMAN;sp|P62308|RUXG_HUMAN	22.4086485990757	2	germinal vesicle oocytes	2	24	1	0.5	TRUE	1
7	sp|A8MWD9|RUXGL_HUMAN;sp|P62308|RUXG_HUMAN	23.1402448354227	7	germinal vesicle oocytes	7	24	1	0.5	TRUE	1
8	sp|A8MWD9|RUXGL_HUMAN;sp|P62308|RUXG_HUMAN	22.4862745221836	8	germinal vesicle oocytes	8	24	1	0.5	TRUE	1
9	sp|A8MWD9|RUXGL_HUMAN;sp|P62308|RUXG_HUMAN	21.1848427211552	9	germinal vesicle oocytes	9	24	1	0.5	TRUE	1
10	sp|A8MWD9|RUXGL_HUMAN;sp|P62308|RUXG_HUMAN	22.6387160591479	10	germinal vesicle oocytes	10	24	1	0.5	TRUE	1
11	sp|A8MWD9|RUXGL_HUMAN;sp|P62308|RUXG_HUMAN	24.4626348660326	11	germinal vesicle oocytes	11	24	1	0.5	TRUE	1
13	sp|A8MWD9|RUXGL_HUMAN;sp|P62308|RUXG_HUMAN	24.4012251331792	13	in vitro maturation oocytes	13	24	2	0	FALSE	0
14	sp|A8MWD9|RUXGL_HUMAN;sp|P62308|RUXG_HUMAN	22.7430919421178	14	in vitro maturation oocytes	14	24	1	0.5	TRUE	1
15	sp|A8MWD9|RUXGL_HUMAN;sp|P62308|RUXG_HUMAN	22.2917246402526	15	in vitro maturation oocytes	15	24	1	0.5	TRUE	1
16	sp|A8MWD9|RUXGL_HUMAN;sp|P62308|RUXG_HUMAN	23.3639574528258	16	in vitro maturation oocytes	16	24	1	0.5	TRUE	1
18	sp|A8MWD9|RUXGL_HUMAN;sp|P62308|RUXG_HUMAN	22.8694273508655	18	in vitro maturation oocytes	18	24	1	0.5	TRUE	1
19	sp|A8MWD9|RUXGL_HUMAN;sp|P62308|RUXG_HUMAN	23.0931456536564	19	in vitro maturation oocytes	19	24	1	0.5	TRUE	1
20	sp|A8MWD9|RUXGL_HUMAN;sp|P62308|RUXG_HUMAN	22.4640114702528	20	in vitro maturation oocytes	20	24	1	0.5	TRUE	1
24	sp|A8MWD9|RUXGL_HUMAN;sp|P62308|RUXG_HUMAN	24.1409734343513	24	in vitro maturation oocytes	24	24	1	0.5	TRUE	1
26	sp|A8MWD9|RUXGL_HUMAN;sp|P62308|RUXG_HUMAN	22.7027832868833	26	metaphase II oocytes	26	24	1	0.5	TRUE	1
32	sp|A8MWD9|RUXGL_HUMAN;sp|P62308|RUXG_HUMAN	23.0789300480619	32	metaphase II oocytes	32	24	1	0.5	TRUE	1
33	sp|A8MWD9|RUXGL_HUMAN;sp|P62308|RUXG_HUMAN	23.7812468226811	33	metaphase II oocytes	33	24	2	0	FALSE	0
34	sp|A8MWD9|RUXGL_HUMAN;sp|P62308|RUXG_HUMAN	22.6486855683596	34	metaphase II oocytes	34	24	1	0.5	TRUE	1
36	sp|A8MWD9|RUXGL_HUMAN;sp|P62308|RUXG_HUMAN	23.2982749687544	36	metaphase II oocytes	36	24	1	0.5	TRUE	1
8	sp|A8MWX3|WASH4_HUMAN	23.1832906223915	8	germinal vesicle oocytes	8	12	1	0	FALSE	0
14	sp|A8MWX3|WASH4_HUMAN	22.8045654260469	14	in vitro maturation oocytes	14	12	1	0	FALSE	0
19	sp|A8MWX3|WASH4_HUMAN	23.8673535833956	19	in vitro maturation oocytes	19	12	1	0	FALSE	0
2	sp|A8MWY0|ELAP2_HUMAN	22.7281138341632	2	germinal vesicle oocytes	2	12	1	0	FALSE	0
19	sp|A8MWY0|ELAP2_HUMAN	22.1774006942122	19	in vitro maturation oocytes	19	12	1	0	FALSE	0
22	sp|A8MWY0|ELAP2_HUMAN	22.4122398946946	22	in vitro maturation oocytes	22	12	1	0	FALSE	0
1	sp|A9QM74|IMA8_HUMAN	21.7205294205122	1	germinal vesicle oocytes	1	144	3	0.75	TRUE	9
2	sp|A9QM74|IMA8_HUMAN	21.4026600997215	2	germinal vesicle oocytes	2	144	3	0.75	TRUE	9
3	sp|A9QM74|IMA8_HUMAN	22.3641681790114	3	germinal vesicle oocytes	3	144	4	0.666666666666667	TRUE	8
4	sp|A9QM74|IMA8_HUMAN	21.6844145986948	4	germinal vesicle oocytes	4	144	3	0.75	TRUE	9
5	sp|A9QM74|IMA8_HUMAN	21.6946578565143	5	germinal vesicle oocytes	5	144	3	0.75	TRUE	9
6	sp|A9QM74|IMA8_HUMAN	21.3570046006505	6	germinal vesicle oocytes	6	144	3	0.75	TRUE	9
7	sp|A9QM74|IMA8_HUMAN	21.6904763625968	7	germinal vesicle oocytes	7	144	3	0.75	TRUE	9
8	sp|A9QM74|IMA8_HUMAN	21.020329654331	8	germinal vesicle oocytes	8	144	3	0.75	TRUE	9
9	sp|A9QM74|IMA8_HUMAN	21.9638438490078	9	germinal vesicle oocytes	9	144	5	0.583333333333333	TRUE	7
10	sp|A9QM74|IMA8_HUMAN	21.526604287302	10	germinal vesicle oocytes	10	144	3	0.75	TRUE	9
11	sp|A9QM74|IMA8_HUMAN	21.403888252242	11	germinal vesicle oocytes	11	144	3	0.75	TRUE	9
12	sp|A9QM74|IMA8_HUMAN	21.966484911439	12	germinal vesicle oocytes	12	144	3	0.75	TRUE	9
13	sp|A9QM74|IMA8_HUMAN	23.6289083850941	13	in vitro maturation oocytes	13	144	7	0.416666666666667	FALSE	5
14	sp|A9QM74|IMA8_HUMAN	23.1422142870099	14	in vitro maturation oocytes	14	144	5	0.583333333333333	TRUE	7
15	sp|A9QM74|IMA8_HUMAN	23.974646525327	15	in vitro maturation oocytes	15	144	8	0.333333333333333	FALSE	4
16	sp|A9QM74|IMA8_HUMAN	23.5021977559445	16	in vitro maturation oocytes	16	144	7	0.416666666666667	FALSE	5
17	sp|A9QM74|IMA8_HUMAN	23.0030161419553	17	in vitro maturation oocytes	17	144	6	0.5	TRUE	6
18	sp|A9QM74|IMA8_HUMAN	23.0975087535154	18	in vitro maturation oocytes	18	144	6	0.5	TRUE	6
19	sp|A9QM74|IMA8_HUMAN	22.8999172292944	19	in vitro maturation oocytes	19	144	5	0.583333333333333	TRUE	7
20	sp|A9QM74|IMA8_HUMAN	22.9970942769614	20	in vitro maturation oocytes	20	144	5	0.583333333333333	TRUE	7
21	sp|A9QM74|IMA8_HUMAN	22.9734684777107	21	in vitro maturation oocytes	21	144	5	0.583333333333333	TRUE	7
22	sp|A9QM74|IMA8_HUMAN	22.4452864986117	22	in vitro maturation oocytes	22	144	4	0.666666666666667	TRUE	8
23	sp|A9QM74|IMA8_HUMAN	22.5919509257222	23	in vitro maturation oocytes	23	144	4	0.666666666666667	TRUE	8
24	sp|A9QM74|IMA8_HUMAN	23.7850489495863	24	in vitro maturation oocytes	24	144	7	0.416666666666667	FALSE	5
25	sp|A9QM74|IMA8_HUMAN	20.1912109516362	25	metaphase II oocytes	25	144	2	0.833333333333333	TRUE	10
26	sp|A9QM74|IMA8_HUMAN	23.3315358571316	26	metaphase II oocytes	26	144	6	0.5	TRUE	6
27	sp|A9QM74|IMA8_HUMAN	22.2910500968232	27	metaphase II oocytes	27	144	4	0.666666666666667	TRUE	8
28	sp|A9QM74|IMA8_HUMAN	23.3975670094477	28	metaphase II oocytes	28	144	7	0.416666666666667	FALSE	5
29	sp|A9QM74|IMA8_HUMAN	22.6696286809839	29	metaphase II oocytes	29	144	4	0.666666666666667	TRUE	8
30	sp|A9QM74|IMA8_HUMAN	22.9045557679594	30	metaphase II oocytes	30	144	5	0.583333333333333	TRUE	7
31	sp|A9QM74|IMA8_HUMAN	23.0796987772296	31	metaphase II oocytes	31	144	5	0.583333333333333	TRUE	7
32	sp|A9QM74|IMA8_HUMAN	24.2721345710889	32	metaphase II oocytes	32	144	9	0.25	FALSE	3
33	sp|A9QM74|IMA8_HUMAN	23.4462519527961	33	metaphase II oocytes	33	144	7	0.416666666666667	FALSE	5
34	sp|A9QM74|IMA8_HUMAN	23.7594545017465	34	metaphase II oocytes	34	144	8	0.333333333333333	FALSE	4
35	sp|A9QM74|IMA8_HUMAN	23.8646762389318	35	metaphase II oocytes	35	144	9	0.25	FALSE	3
36	sp|A9QM74|IMA8_HUMAN	23.9154770410891	36	metaphase II oocytes	36	144	8	0.333333333333333	FALSE	4
1	sp|B5ME19|EIFCL_HUMAN;sp|Q99613|EIF3C_HUMAN	22.2184541925953	1	germinal vesicle oocytes	1	48	1	0.75	TRUE	3
2	sp|B5ME19|EIFCL_HUMAN;sp|Q99613|EIF3C_HUMAN	21.8884281770766	2	germinal vesicle oocytes	2	48	1	0.75	TRUE	3
3	sp|B5ME19|EIFCL_HUMAN;sp|Q99613|EIF3C_HUMAN	22.8005764349883	3	germinal vesicle oocytes	3	48	2	0.5	TRUE	2
4	sp|B5ME19|EIFCL_HUMAN;sp|Q99613|EIF3C_HUMAN	22.0715004922475	4	germinal vesicle oocytes	4	48	1	0.75	TRUE	3
6	sp|B5ME19|EIFCL_HUMAN;sp|Q99613|EIF3C_HUMAN	21.7609799737715	6	germinal vesicle oocytes	6	48	1	0.75	TRUE	3
7	sp|B5ME19|EIFCL_HUMAN;sp|Q99613|EIF3C_HUMAN	21.6172508764339	7	germinal vesicle oocytes	7	48	1	0.75	TRUE	3
8	sp|B5ME19|EIFCL_HUMAN;sp|Q99613|EIF3C_HUMAN	23.0232031619125	8	germinal vesicle oocytes	8	48	2	0.5	TRUE	2
9	sp|B5ME19|EIFCL_HUMAN;sp|Q99613|EIF3C_HUMAN	21.7353772091552	9	germinal vesicle oocytes	9	48	1	0.75	TRUE	3
10	sp|B5ME19|EIFCL_HUMAN;sp|Q99613|EIF3C_HUMAN	21.5790645319733	10	germinal vesicle oocytes	10	48	1	0.75	TRUE	3
11	sp|B5ME19|EIFCL_HUMAN;sp|Q99613|EIF3C_HUMAN	21.3602025380502	11	germinal vesicle oocytes	11	48	1	0.75	TRUE	3
13	sp|B5ME19|EIFCL_HUMAN;sp|Q99613|EIF3C_HUMAN	22.070647828953	13	in vitro maturation oocytes	13	48	1	0.75	TRUE	3
14	sp|B5ME19|EIFCL_HUMAN;sp|Q99613|EIF3C_HUMAN	22.5771304844197	14	in vitro maturation oocytes	14	48	2	0.5	TRUE	2
16	sp|B5ME19|EIFCL_HUMAN;sp|Q99613|EIF3C_HUMAN	21.7722310338136	16	in vitro maturation oocytes	16	48	1	0.75	TRUE	3
17	sp|B5ME19|EIFCL_HUMAN;sp|Q99613|EIF3C_HUMAN	21.9764621332437	17	in vitro maturation oocytes	17	48	2	0.5	TRUE	2
18	sp|B5ME19|EIFCL_HUMAN;sp|Q99613|EIF3C_HUMAN	22.4716151600026	18	in vitro maturation oocytes	18	48	2	0.5	TRUE	2
19	sp|B5ME19|EIFCL_HUMAN;sp|Q99613|EIF3C_HUMAN	21.5955350088617	19	in vitro maturation oocytes	19	48	1	0.75	TRUE	3
20	sp|B5ME19|EIFCL_HUMAN;sp|Q99613|EIF3C_HUMAN	21.3170126163683	20	in vitro maturation oocytes	20	48	1	0.75	TRUE	3
22	sp|B5ME19|EIFCL_HUMAN;sp|Q99613|EIF3C_HUMAN	23.5532976347901	22	in vitro maturation oocytes	22	48	3	0.25	FALSE	1
23	sp|B5ME19|EIFCL_HUMAN;sp|Q99613|EIF3C_HUMAN	22.4429497509322	23	in vitro maturation oocytes	23	48	2	0.5	TRUE	2
25	sp|B5ME19|EIFCL_HUMAN;sp|Q99613|EIF3C_HUMAN	22.3575096859432	25	metaphase II oocytes	25	48	1	0.75	TRUE	3
26	sp|B5ME19|EIFCL_HUMAN;sp|Q99613|EIF3C_HUMAN	22.8145076109411	26	metaphase II oocytes	26	48	2	0.5	TRUE	2
27	sp|B5ME19|EIFCL_HUMAN;sp|Q99613|EIF3C_HUMAN	22.086600051002	27	metaphase II oocytes	27	48	1	0.75	TRUE	3
29	sp|B5ME19|EIFCL_HUMAN;sp|Q99613|EIF3C_HUMAN	21.7998571317816	29	metaphase II oocytes	29	48	1	0.75	TRUE	3
30	sp|B5ME19|EIFCL_HUMAN;sp|Q99613|EIF3C_HUMAN	21.6220504551146	30	metaphase II oocytes	30	48	1	0.75	TRUE	3
31	sp|B5ME19|EIFCL_HUMAN;sp|Q99613|EIF3C_HUMAN	21.9325806030605	31	metaphase II oocytes	31	48	1	0.75	TRUE	3
33	sp|B5ME19|EIFCL_HUMAN;sp|Q99613|EIF3C_HUMAN	22.2501171978242	33	metaphase II oocytes	33	48	2	0.5	TRUE	2
35	sp|B5ME19|EIFCL_HUMAN;sp|Q99613|EIF3C_HUMAN	22.7969748912712	35	metaphase II oocytes	35	48	2	0.5	TRUE	2
36	sp|B5ME19|EIFCL_HUMAN;sp|Q99613|EIF3C_HUMAN	22.1707716547334	36	metaphase II oocytes	36	48	1	0.75	TRUE	3
14	sp|B7ZAQ6|GPHRA_HUMAN;sp|P0CG08|GPHRB_HUMAN	21.6234791486848	14	in vitro maturation oocytes	14	12	1	0	FALSE	0
17	sp|B7ZAQ6|GPHRA_HUMAN;sp|P0CG08|GPHRB_HUMAN	21.6961144142487	17	in vitro maturation oocytes	17	12	1	0	FALSE	0
28	sp|B7ZAQ6|GPHRA_HUMAN;sp|P0CG08|GPHRB_HUMAN	23.1270223615333	28	metaphase II oocytes	28	12	1	0	FALSE	0
32	sp|B7ZAQ6|GPHRA_HUMAN;sp|P0CG08|GPHRB_HUMAN	21.6349160720372	32	metaphase II oocytes	32	12	1	0	FALSE	0
36	sp|B7ZAQ6|GPHRA_HUMAN;sp|P0CG08|GPHRB_HUMAN	20.5058141325726	36	metaphase II oocytes	36	12	1	0	FALSE	0
1	sp|C9JE40|PATL2_HUMAN	24.4261168634977	1	germinal vesicle oocytes	1	264	18	0.181818181818182	FALSE	4
2	sp|C9JE40|PATL2_HUMAN	24.1498943905741	2	germinal vesicle oocytes	2	264	15	0.318181818181818	FALSE	7
3	sp|C9JE40|PATL2_HUMAN	24.2382609674963	3	germinal vesicle oocytes	3	264	17	0.227272727272727	FALSE	5
4	sp|C9JE40|PATL2_HUMAN	23.94032146312	4	germinal vesicle oocytes	4	264	14	0.363636363636364	FALSE	8
5	sp|C9JE40|PATL2_HUMAN	22.8995022623484	5	germinal vesicle oocytes	5	264	11	0.5	TRUE	11
6	sp|C9JE40|PATL2_HUMAN	23.8247435948931	6	germinal vesicle oocytes	6	264	16	0.272727272727273	FALSE	6
7	sp|C9JE40|PATL2_HUMAN	24.0072905036669	7	germinal vesicle oocytes	7	264	17	0.227272727272727	FALSE	5
8	sp|C9JE40|PATL2_HUMAN	23.9247400838641	8	germinal vesicle oocytes	8	264	14	0.363636363636364	FALSE	8
9	sp|C9JE40|PATL2_HUMAN	24.1078957624974	9	germinal vesicle oocytes	9	264	16	0.272727272727273	FALSE	6
10	sp|C9JE40|PATL2_HUMAN	23.8985226670493	10	germinal vesicle oocytes	10	264	14	0.363636363636364	FALSE	8
11	sp|C9JE40|PATL2_HUMAN	23.7871746719556	11	germinal vesicle oocytes	11	264	15	0.318181818181818	FALSE	7
12	sp|C9JE40|PATL2_HUMAN	24.1876043956273	12	germinal vesicle oocytes	12	264	15	0.318181818181818	FALSE	7
13	sp|C9JE40|PATL2_HUMAN	23.4904932959924	13	in vitro maturation oocytes	13	264	12	0.454545454545455	FALSE	10
14	sp|C9JE40|PATL2_HUMAN	23.4484846724222	14	in vitro maturation oocytes	14	264	12	0.454545454545455	FALSE	10
15	sp|C9JE40|PATL2_HUMAN	23.4324546920616	15	in vitro maturation oocytes	15	264	14	0.363636363636364	FALSE	8
16	sp|C9JE40|PATL2_HUMAN	23.5039857154984	16	in vitro maturation oocytes	16	264	13	0.409090909090909	FALSE	9
17	sp|C9JE40|PATL2_HUMAN	24.1238818080425	17	in vitro maturation oocytes	17	264	18	0.181818181818182	FALSE	4
18	sp|C9JE40|PATL2_HUMAN	23.3697574289261	18	in vitro maturation oocytes	18	264	13	0.409090909090909	FALSE	9
19	sp|C9JE40|PATL2_HUMAN	23.6127748926425	19	in vitro maturation oocytes	19	264	13	0.409090909090909	FALSE	9
20	sp|C9JE40|PATL2_HUMAN	23.2047388795343	20	in vitro maturation oocytes	20	264	12	0.454545454545455	FALSE	10
21	sp|C9JE40|PATL2_HUMAN	22.5062846301142	21	in vitro maturation oocytes	21	264	10	0.545454545454545	TRUE	12
22	sp|C9JE40|PATL2_HUMAN	23.2096126336217	22	in vitro maturation oocytes	22	264	13	0.409090909090909	FALSE	9
23	sp|C9JE40|PATL2_HUMAN	23.7745078456886	23	in vitro maturation oocytes	23	264	15	0.318181818181818	FALSE	7
24	sp|C9JE40|PATL2_HUMAN	23.1509913619636	24	in vitro maturation oocytes	24	264	12	0.454545454545455	FALSE	10
25	sp|C9JE40|PATL2_HUMAN	19.7994345175696	25	metaphase II oocytes	25	264	3	0.863636363636364	TRUE	19
26	sp|C9JE40|PATL2_HUMAN	23.2601984037059	26	metaphase II oocytes	26	264	11	0.5	TRUE	11
27	sp|C9JE40|PATL2_HUMAN	23.1825947069379	27	metaphase II oocytes	27	264	11	0.5	TRUE	11
28	sp|C9JE40|PATL2_HUMAN	23.4562824284528	28	metaphase II oocytes	28	264	12	0.454545454545455	FALSE	10
29	sp|C9JE40|PATL2_HUMAN	23.1249233691592	29	metaphase II oocytes	29	264	11	0.5	TRUE	11
30	sp|C9JE40|PATL2_HUMAN	23.4411207295393	30	metaphase II oocytes	30	264	12	0.454545454545455	FALSE	10
31	sp|C9JE40|PATL2_HUMAN	23.4308111202053	31	metaphase II oocytes	31	264	11	0.5	TRUE	11
32	sp|C9JE40|PATL2_HUMAN	23.5098734577254	32	metaphase II oocytes	32	264	13	0.409090909090909	FALSE	9
33	sp|C9JE40|PATL2_HUMAN	23.0375567379558	33	metaphase II oocytes	33	264	11	0.5	TRUE	11
34	sp|C9JE40|PATL2_HUMAN	23.6103718148164	34	metaphase II oocytes	34	264	13	0.409090909090909	FALSE	9
35	sp|C9JE40|PATL2_HUMAN	23.6362431723667	35	metaphase II oocytes	35	264	13	0.409090909090909	FALSE	9
36	sp|C9JE40|PATL2_HUMAN	23.3694515814963	36	metaphase II oocytes	36	264	12	0.454545454545455	FALSE	10
1	sp|L0R6Q1|S35U4_HUMAN	21.9149266946911	1	germinal vesicle oocytes	1	48	1	0.75	TRUE	3
2	sp|L0R6Q1|S35U4_HUMAN	21.1245756855251	2	germinal vesicle oocytes	2	48	1	0.75	TRUE	3
3	sp|L0R6Q1|S35U4_HUMAN	21.4811283249043	3	germinal vesicle oocytes	3	48	1	0.75	TRUE	3
4	sp|L0R6Q1|S35U4_HUMAN	21.8288689497284	4	germinal vesicle oocytes	4	48	1	0.75	TRUE	3
5	sp|L0R6Q1|S35U4_HUMAN	23.5304518640739	5	germinal vesicle oocytes	5	48	3	0.25	FALSE	1
6	sp|L0R6Q1|S35U4_HUMAN	21.4189495689356	6	germinal vesicle oocytes	6	48	1	0.75	TRUE	3
7	sp|L0R6Q1|S35U4_HUMAN	21.3654202415243	7	germinal vesicle oocytes	7	48	1	0.75	TRUE	3
8	sp|L0R6Q1|S35U4_HUMAN	21.3716352925709	8	germinal vesicle oocytes	8	48	1	0.75	TRUE	3
9	sp|L0R6Q1|S35U4_HUMAN	21.6805582830167	9	germinal vesicle oocytes	9	48	1	0.75	TRUE	3
10	sp|L0R6Q1|S35U4_HUMAN	22.4759029317656	10	germinal vesicle oocytes	10	48	3	0.25	FALSE	1
11	sp|L0R6Q1|S35U4_HUMAN	21.5239568873458	11	germinal vesicle oocytes	11	48	1	0.75	TRUE	3
12	sp|L0R6Q1|S35U4_HUMAN	21.5001340361899	12	germinal vesicle oocytes	12	48	1	0.75	TRUE	3
13	sp|L0R6Q1|S35U4_HUMAN	22.3039857822977	13	in vitro maturation oocytes	13	48	2	0.5	TRUE	2
14	sp|L0R6Q1|S35U4_HUMAN	21.6669767123657	14	in vitro maturation oocytes	14	48	1	0.75	TRUE	3
15	sp|L0R6Q1|S35U4_HUMAN	22.9825046488228	15	in vitro maturation oocytes	15	48	3	0.25	FALSE	1
16	sp|L0R6Q1|S35U4_HUMAN	21.7507918879407	16	in vitro maturation oocytes	16	48	1	0.75	TRUE	3
17	sp|L0R6Q1|S35U4_HUMAN	22.3859454302556	17	in vitro maturation oocytes	17	48	2	0.5	TRUE	2
18	sp|L0R6Q1|S35U4_HUMAN	21.8148846936895	18	in vitro maturation oocytes	18	48	1	0.75	TRUE	3
19	sp|L0R6Q1|S35U4_HUMAN	22.7189301089118	19	in vitro maturation oocytes	19	48	3	0.25	FALSE	1
20	sp|L0R6Q1|S35U4_HUMAN	22.0837206634415	20	in vitro maturation oocytes	20	48	2	0.5	TRUE	2
21	sp|L0R6Q1|S35U4_HUMAN	21.7667019527253	21	in vitro maturation oocytes	21	48	1	0.75	TRUE	3
22	sp|L0R6Q1|S35U4_HUMAN	21.5248190920062	22	in vitro maturation oocytes	22	48	1	0.75	TRUE	3
23	sp|L0R6Q1|S35U4_HUMAN	21.5319690671527	23	in vitro maturation oocytes	23	48	1	0.75	TRUE	3
24	sp|L0R6Q1|S35U4_HUMAN	21.7085842685285	24	in vitro maturation oocytes	24	48	1	0.75	TRUE	3
25	sp|L0R6Q1|S35U4_HUMAN	22.8345026313747	25	metaphase II oocytes	25	48	3	0.25	FALSE	1
26	sp|L0R6Q1|S35U4_HUMAN	22.2676032430756	26	metaphase II oocytes	26	48	2	0.5	TRUE	2
27	sp|L0R6Q1|S35U4_HUMAN	21.602693303408	27	metaphase II oocytes	27	48	1	0.75	TRUE	3
28	sp|L0R6Q1|S35U4_HUMAN	21.6311201321425	28	metaphase II oocytes	28	48	1	0.75	TRUE	3
29	sp|L0R6Q1|S35U4_HUMAN	22.0908765056725	29	metaphase II oocytes	29	48	1	0.75	TRUE	3
30	sp|L0R6Q1|S35U4_HUMAN	21.8246751457114	30	metaphase II oocytes	30	48	1	0.75	TRUE	3
31	sp|L0R6Q1|S35U4_HUMAN	21.3185613131502	31	metaphase II oocytes	31	48	1	0.75	TRUE	3
32	sp|L0R6Q1|S35U4_HUMAN	21.3754871600118	32	metaphase II oocytes	32	48	1	0.75	TRUE	3
33	sp|L0R6Q1|S35U4_HUMAN	21.877382376404	33	metaphase II oocytes	33	48	1	0.75	TRUE	3
34	sp|L0R6Q1|S35U4_HUMAN	21.3989101723693	34	metaphase II oocytes	34	48	1	0.75	TRUE	3
35	sp|L0R6Q1|S35U4_HUMAN	21.4660309440498	35	metaphase II oocytes	35	48	1	0.75	TRUE	3
36	sp|L0R6Q1|S35U4_HUMAN	21.2852131435033	36	metaphase II oocytes	36	48	1	0.75	TRUE	3
2	sp|O00116|ADAS_HUMAN	18.4046948280414	2	germinal vesicle oocytes	2	72	1	0.833333333333333	TRUE	5
3	sp|O00116|ADAS_HUMAN	20.6725431850804	3	germinal vesicle oocytes	3	72	3	0.5	TRUE	3
5	sp|O00116|ADAS_HUMAN	23.9720617106165	5	germinal vesicle oocytes	5	72	5	0.166666666666667	FALSE	1
6	sp|O00116|ADAS_HUMAN	18.8501920433538	6	germinal vesicle oocytes	6	72	1	0.833333333333333	TRUE	5
7	sp|O00116|ADAS_HUMAN	19.7745257549248	7	germinal vesicle oocytes	7	72	2	0.666666666666667	TRUE	4
9	sp|O00116|ADAS_HUMAN	18.8573207510613	9	germinal vesicle oocytes	9	72	1	0.833333333333333	TRUE	5
11	sp|O00116|ADAS_HUMAN	18.7288545786562	11	germinal vesicle oocytes	11	72	1	0.833333333333333	TRUE	5
12	sp|O00116|ADAS_HUMAN	18.0445993875686	12	germinal vesicle oocytes	12	72	1	0.833333333333333	TRUE	5
13	sp|O00116|ADAS_HUMAN	19.0445736507279	13	in vitro maturation oocytes	13	72	1	0.833333333333333	TRUE	5
16	sp|O00116|ADAS_HUMAN	20.6437532406246	16	in vitro maturation oocytes	16	72	3	0.5	TRUE	3
17	sp|O00116|ADAS_HUMAN	22.0584747709966	17	in vitro maturation oocytes	17	72	3	0.5	TRUE	3
18	sp|O00116|ADAS_HUMAN	19.8129854675354	18	in vitro maturation oocytes	18	72	1	0.833333333333333	TRUE	5
20	sp|O00116|ADAS_HUMAN	18.8015326310438	20	in vitro maturation oocytes	20	72	1	0.833333333333333	TRUE	5
21	sp|O00116|ADAS_HUMAN	18.6881876517267	21	in vitro maturation oocytes	21	72	1	0.833333333333333	TRUE	5
22	sp|O00116|ADAS_HUMAN	18.8137212062362	22	in vitro maturation oocytes	22	72	1	0.833333333333333	TRUE	5
23	sp|O00116|ADAS_HUMAN	19.9990472835299	23	in vitro maturation oocytes	23	72	1	0.833333333333333	TRUE	5
24	sp|O00116|ADAS_HUMAN	19.9132986568177	24	in vitro maturation oocytes	24	72	1	0.833333333333333	TRUE	5
25	sp|O00116|ADAS_HUMAN	21.9270799063546	25	metaphase II oocytes	25	72	5	0.166666666666667	FALSE	1
30	sp|O00116|ADAS_HUMAN	18.419501421697	30	metaphase II oocytes	30	72	1	0.833333333333333	TRUE	5
31	sp|O00116|ADAS_HUMAN	19.6162825511838	31	metaphase II oocytes	31	72	1	0.833333333333333	TRUE	5
32	sp|O00116|ADAS_HUMAN	20.4553519199424	32	metaphase II oocytes	32	72	2	0.666666666666667	TRUE	4
33	sp|O00116|ADAS_HUMAN	21.3347850917763	33	metaphase II oocytes	33	72	2	0.666666666666667	TRUE	4
34	sp|O00116|ADAS_HUMAN	18.3232803882558	34	metaphase II oocytes	34	72	1	0.833333333333333	TRUE	5
35	sp|O00116|ADAS_HUMAN	23.133452196824	35	metaphase II oocytes	35	72	4	0.333333333333333	FALSE	2
5	sp|O00142|KITM_HUMAN	22.6652624823288	5	germinal vesicle oocytes	5	24	1	0.5	TRUE	1
13	sp|O00142|KITM_HUMAN	22.312941656473	13	in vitro maturation oocytes	13	24	1	0.5	TRUE	1
15	sp|O00142|KITM_HUMAN	23.0438388352392	15	in vitro maturation oocytes	15	24	1	0.5	TRUE	1
22	sp|O00142|KITM_HUMAN	23.5106200260143	22	in vitro maturation oocytes	22	24	1	0.5	TRUE	1
23	sp|O00142|KITM_HUMAN	22.9886574466267	23	in vitro maturation oocytes	23	24	1	0.5	TRUE	1
25	sp|O00142|KITM_HUMAN	22.7789490759497	25	metaphase II oocytes	25	24	1	0.5	TRUE	1
29	sp|O00142|KITM_HUMAN	23.1067687778122	29	metaphase II oocytes	29	24	1	0.5	TRUE	1
1	sp|O00151|PDLI1_HUMAN	20.8582630458824	1	germinal vesicle oocytes	1	72	2	0.666666666666667	TRUE	4
2	sp|O00151|PDLI1_HUMAN	21.0587247704992	2	germinal vesicle oocytes	2	72	2	0.666666666666667	TRUE	4
3	sp|O00151|PDLI1_HUMAN	20.3235137865564	3	germinal vesicle oocytes	3	72	1	0.833333333333333	TRUE	5
4	sp|O00151|PDLI1_HUMAN	22.5792845672573	4	germinal vesicle oocytes	4	72	5	0.166666666666667	FALSE	1
8	sp|O00151|PDLI1_HUMAN	20.5520041443175	8	germinal vesicle oocytes	8	72	1	0.833333333333333	TRUE	5
10	sp|O00151|PDLI1_HUMAN	20.5119564511525	10	germinal vesicle oocytes	10	72	1	0.833333333333333	TRUE	5
12	sp|O00151|PDLI1_HUMAN	20.230532241815	12	germinal vesicle oocytes	12	72	1	0.833333333333333	TRUE	5
13	sp|O00151|PDLI1_HUMAN	21.7989039522805	13	in vitro maturation oocytes	13	72	3	0.5	TRUE	3
14	sp|O00151|PDLI1_HUMAN	22.3310675599487	14	in vitro maturation oocytes	14	72	3	0.5	TRUE	3
15	sp|O00151|PDLI1_HUMAN	20.6891168450501	15	in vitro maturation oocytes	15	72	1	0.833333333333333	TRUE	5
17	sp|O00151|PDLI1_HUMAN	20.474790126536	17	in vitro maturation oocytes	17	72	1	0.833333333333333	TRUE	5
18	sp|O00151|PDLI1_HUMAN	21.5754306695126	18	in vitro maturation oocytes	18	72	3	0.5	TRUE	3
19	sp|O00151|PDLI1_HUMAN	20.4146930892204	19	in vitro maturation oocytes	19	72	1	0.833333333333333	TRUE	5
21	sp|O00151|PDLI1_HUMAN	20.5711715935015	21	in vitro maturation oocytes	21	72	1	0.833333333333333	TRUE	5
22	sp|O00151|PDLI1_HUMAN	20.809182581343	22	in vitro maturation oocytes	22	72	2	0.666666666666667	TRUE	4
23	sp|O00151|PDLI1_HUMAN	20.3345754746008	23	in vitro maturation oocytes	23	72	1	0.833333333333333	TRUE	5
24	sp|O00151|PDLI1_HUMAN	20.1331899104931	24	in vitro maturation oocytes	24	72	1	0.833333333333333	TRUE	5
26	sp|O00151|PDLI1_HUMAN	20.7448942410136	26	metaphase II oocytes	26	72	2	0.666666666666667	TRUE	4
27	sp|O00151|PDLI1_HUMAN	21.3921867828925	27	metaphase II oocytes	27	72	2	0.666666666666667	TRUE	4
28	sp|O00151|PDLI1_HUMAN	20.020311717963	28	metaphase II oocytes	28	72	1	0.833333333333333	TRUE	5
29	sp|O00151|PDLI1_HUMAN	21.1383511558283	29	metaphase II oocytes	29	72	1	0.833333333333333	TRUE	5
30	sp|O00151|PDLI1_HUMAN	20.4655987889424	30	metaphase II oocytes	30	72	1	0.833333333333333	TRUE	5
31	sp|O00151|PDLI1_HUMAN	20.1049024532996	31	metaphase II oocytes	31	72	1	0.833333333333333	TRUE	5
32	sp|O00151|PDLI1_HUMAN	20.2237544322108	32	metaphase II oocytes	32	72	1	0.833333333333333	TRUE	5
33	sp|O00151|PDLI1_HUMAN	21.3307838783966	33	metaphase II oocytes	33	72	3	0.5	TRUE	3
35	sp|O00151|PDLI1_HUMAN	20.6241435419623	35	metaphase II oocytes	35	72	1	0.833333333333333	TRUE	5
36	sp|O00151|PDLI1_HUMAN	20.0758052549511	36	metaphase II oocytes	36	72	1	0.833333333333333	TRUE	5
1	sp|O00154|BACH_HUMAN	24.2021088697633	1	germinal vesicle oocytes	1	156	10	0.230769230769231	FALSE	3
2	sp|O00154|BACH_HUMAN	24.4215805909843	2	germinal vesicle oocytes	2	156	12	0.0769230769230769	FALSE	1
3	sp|O00154|BACH_HUMAN	24.4002132620981	3	germinal vesicle oocytes	3	156	11	0.153846153846154	FALSE	2
4	sp|O00154|BACH_HUMAN	24.5914644195311	4	germinal vesicle oocytes	4	156	10	0.230769230769231	FALSE	3
5	sp|O00154|BACH_HUMAN	24.4041065077594	5	germinal vesicle oocytes	5	156	11	0.153846153846154	FALSE	2
6	sp|O00154|BACH_HUMAN	24.2914872334918	6	germinal vesicle oocytes	6	156	10	0.230769230769231	FALSE	3
7	sp|O00154|BACH_HUMAN	24.487522315622	7	germinal vesicle oocytes	7	156	11	0.153846153846154	FALSE	2
8	sp|O00154|BACH_HUMAN	24.1952144867372	8	germinal vesicle oocytes	8	156	10	0.230769230769231	FALSE	3
9	sp|O00154|BACH_HUMAN	24.3992800154904	9	germinal vesicle oocytes	9	156	10	0.230769230769231	FALSE	3
10	sp|O00154|BACH_HUMAN	24.2168089754748	10	germinal vesicle oocytes	10	156	10	0.230769230769231	FALSE	3
11	sp|O00154|BACH_HUMAN	24.3656016967094	11	germinal vesicle oocytes	11	156	10	0.230769230769231	FALSE	3
12	sp|O00154|BACH_HUMAN	24.3693566504017	12	germinal vesicle oocytes	12	156	12	0.0769230769230769	FALSE	1
13	sp|O00154|BACH_HUMAN	24.1737384401458	13	in vitro maturation oocytes	13	156	10	0.230769230769231	FALSE	3
14	sp|O00154|BACH_HUMAN	24.2628659359551	14	in vitro maturation oocytes	14	156	10	0.230769230769231	FALSE	3
15	sp|O00154|BACH_HUMAN	24.2534018306622	15	in vitro maturation oocytes	15	156	10	0.230769230769231	FALSE	3
16	sp|O00154|BACH_HUMAN	24.3379919304857	16	in vitro maturation oocytes	16	156	10	0.230769230769231	FALSE	3
17	sp|O00154|BACH_HUMAN	24.3140452553861	17	in vitro maturation oocytes	17	156	10	0.230769230769231	FALSE	3
18	sp|O00154|BACH_HUMAN	24.2832931778635	18	in vitro maturation oocytes	18	156	9	0.307692307692308	FALSE	4
19	sp|O00154|BACH_HUMAN	24.3339052031986	19	in vitro maturation oocytes	19	156	10	0.230769230769231	FALSE	3
20	sp|O00154|BACH_HUMAN	24.1592954736718	20	in vitro maturation oocytes	20	156	10	0.230769230769231	FALSE	3
21	sp|O00154|BACH_HUMAN	24.04820735263	21	in vitro maturation oocytes	21	156	10	0.230769230769231	FALSE	3
22	sp|O00154|BACH_HUMAN	24.2086952630143	22	in vitro maturation oocytes	22	156	10	0.230769230769231	FALSE	3
23	sp|O00154|BACH_HUMAN	24.2679671929773	23	in vitro maturation oocytes	23	156	11	0.153846153846154	FALSE	2
24	sp|O00154|BACH_HUMAN	24.2376002310828	24	in vitro maturation oocytes	24	156	10	0.230769230769231	FALSE	3
25	sp|O00154|BACH_HUMAN	23.8026510592258	25	metaphase II oocytes	25	156	10	0.230769230769231	FALSE	3
26	sp|O00154|BACH_HUMAN	23.59721589252	26	metaphase II oocytes	26	156	10	0.230769230769231	FALSE	3
27	sp|O00154|BACH_HUMAN	24.095735577278	27	metaphase II oocytes	27	156	11	0.153846153846154	FALSE	2
28	sp|O00154|BACH_HUMAN	24.3072240796755	28	metaphase II oocytes	28	156	12	0.0769230769230769	FALSE	1
29	sp|O00154|BACH_HUMAN	24.0221824704987	29	metaphase II oocytes	29	156	10	0.230769230769231	FALSE	3
30	sp|O00154|BACH_HUMAN	24.2620471085761	30	metaphase II oocytes	30	156	10	0.230769230769231	FALSE	3
31	sp|O00154|BACH_HUMAN	24.2509503608362	31	metaphase II oocytes	31	156	11	0.153846153846154	FALSE	2
32	sp|O00154|BACH_HUMAN	23.8094870048881	32	metaphase II oocytes	32	156	10	0.230769230769231	FALSE	3
33	sp|O00154|BACH_HUMAN	24.0680661013067	33	metaphase II oocytes	33	156	10	0.230769230769231	FALSE	3
34	sp|O00154|BACH_HUMAN	24.0303679242979	34	metaphase II oocytes	34	156	10	0.230769230769231	FALSE	3
35	sp|O00154|BACH_HUMAN	24.1367829628217	35	metaphase II oocytes	35	156	11	0.153846153846154	FALSE	2
36	sp|O00154|BACH_HUMAN	24.133891472229	36	metaphase II oocytes	36	156	11	0.153846153846154	FALSE	2
1	sp|O00170|AIP_HUMAN	21.6577333588303	1	germinal vesicle oocytes	1	108	4	0.555555555555556	TRUE	5
2	sp|O00170|AIP_HUMAN	21.8641101421653	2	germinal vesicle oocytes	2	108	5	0.444444444444444	FALSE	4
3	sp|O00170|AIP_HUMAN	21.6896889538783	3	germinal vesicle oocytes	3	108	4	0.555555555555556	TRUE	5
4	sp|O00170|AIP_HUMAN	21.9565841706692	4	germinal vesicle oocytes	4	108	5	0.444444444444444	FALSE	4
5	sp|O00170|AIP_HUMAN	19.1831596574626	5	germinal vesicle oocytes	5	108	1	0.888888888888889	TRUE	8
6	sp|O00170|AIP_HUMAN	21.098503040803	6	germinal vesicle oocytes	6	108	3	0.666666666666667	TRUE	6
7	sp|O00170|AIP_HUMAN	20.4497014575462	7	germinal vesicle oocytes	7	108	2	0.777777777777778	TRUE	7
8	sp|O00170|AIP_HUMAN	21.9196583978614	8	germinal vesicle oocytes	8	108	5	0.444444444444444	FALSE	4
9	sp|O00170|AIP_HUMAN	22.2559865679844	9	germinal vesicle oocytes	9	108	6	0.333333333333333	FALSE	3
10	sp|O00170|AIP_HUMAN	21.6720337786302	10	germinal vesicle oocytes	10	108	4	0.555555555555556	TRUE	5
11	sp|O00170|AIP_HUMAN	21.6280261111552	11	germinal vesicle oocytes	11	108	4	0.555555555555556	TRUE	5
12	sp|O00170|AIP_HUMAN	21.0336664396339	12	germinal vesicle oocytes	12	108	3	0.666666666666667	TRUE	6
13	sp|O00170|AIP_HUMAN	20.4555243664232	13	in vitro maturation oocytes	13	108	2	0.777777777777778	TRUE	7
14	sp|O00170|AIP_HUMAN	21.4515049353802	14	in vitro maturation oocytes	14	108	3	0.666666666666667	TRUE	6
15	sp|O00170|AIP_HUMAN	20.8586143874788	15	in vitro maturation oocytes	15	108	3	0.666666666666667	TRUE	6
16	sp|O00170|AIP_HUMAN	20.8584932960376	16	in vitro maturation oocytes	16	108	3	0.666666666666667	TRUE	6
17	sp|O00170|AIP_HUMAN	20.9646806553696	17	in vitro maturation oocytes	17	108	3	0.666666666666667	TRUE	6
18	sp|O00170|AIP_HUMAN	21.122902913156	18	in vitro maturation oocytes	18	108	3	0.666666666666667	TRUE	6
19	sp|O00170|AIP_HUMAN	21.2131536866058	19	in vitro maturation oocytes	19	108	3	0.666666666666667	TRUE	6
20	sp|O00170|AIP_HUMAN	20.4648531980805	20	in vitro maturation oocytes	20	108	2	0.777777777777778	TRUE	7
21	sp|O00170|AIP_HUMAN	20.8738154955494	21	in vitro maturation oocytes	21	108	3	0.666666666666667	TRUE	6
22	sp|O00170|AIP_HUMAN	22.2919029585723	22	in vitro maturation oocytes	22	108	6	0.333333333333333	FALSE	3
23	sp|O00170|AIP_HUMAN	21.0723705238372	23	in vitro maturation oocytes	23	108	4	0.555555555555556	TRUE	5
24	sp|O00170|AIP_HUMAN	21.1694769624947	24	in vitro maturation oocytes	24	108	3	0.666666666666667	TRUE	6
25	sp|O00170|AIP_HUMAN	20.756360429875	25	metaphase II oocytes	25	108	1	0.888888888888889	TRUE	8
26	sp|O00170|AIP_HUMAN	20.7937140060965	26	metaphase II oocytes	26	108	3	0.666666666666667	TRUE	6
27	sp|O00170|AIP_HUMAN	20.4533210497797	27	metaphase II oocytes	27	108	2	0.777777777777778	TRUE	7
28	sp|O00170|AIP_HUMAN	20.4868201638635	28	metaphase II oocytes	28	108	2	0.777777777777778	TRUE	7
29	sp|O00170|AIP_HUMAN	21.5052648350029	29	metaphase II oocytes	29	108	5	0.444444444444444	FALSE	4
30	sp|O00170|AIP_HUMAN	21.8883262020927	30	metaphase II oocytes	30	108	5	0.444444444444444	FALSE	4
31	sp|O00170|AIP_HUMAN	21.4745610103944	31	metaphase II oocytes	31	108	4	0.555555555555556	TRUE	5
32	sp|O00170|AIP_HUMAN	21.0695124129629	32	metaphase II oocytes	32	108	3	0.666666666666667	TRUE	6
33	sp|O00170|AIP_HUMAN	20.8349270912866	33	metaphase II oocytes	33	108	3	0.666666666666667	TRUE	6
34	sp|O00170|AIP_HUMAN	20.7655707970138	34	metaphase II oocytes	34	108	3	0.666666666666667	TRUE	6
35	sp|O00170|AIP_HUMAN	20.8451765798408	35	metaphase II oocytes	35	108	3	0.666666666666667	TRUE	6
36	sp|O00170|AIP_HUMAN	20.9661976506494	36	metaphase II oocytes	36	108	3	0.666666666666667	TRUE	6
1	sp|O00186|STXB3_HUMAN	21.6119456674633	1	germinal vesicle oocytes	1	84	3	0.571428571428571	TRUE	4
2	sp|O00186|STXB3_HUMAN	21.3719540069942	2	germinal vesicle oocytes	2	84	2	0.714285714285714	TRUE	5
3	sp|O00186|STXB3_HUMAN	21.5719927817265	3	germinal vesicle oocytes	3	84	3	0.571428571428571	TRUE	4
4	sp|O00186|STXB3_HUMAN	22.1177307127666	4	germinal vesicle oocytes	4	84	5	0.285714285714286	FALSE	2
5	sp|O00186|STXB3_HUMAN	22.0892515485535	5	germinal vesicle oocytes	5	84	3	0.571428571428571	TRUE	4
6	sp|O00186|STXB3_HUMAN	21.3665886488308	6	germinal vesicle oocytes	6	84	2	0.714285714285714	TRUE	5
7	sp|O00186|STXB3_HUMAN	21.7673535025872	7	germinal vesicle oocytes	7	84	4	0.428571428571429	FALSE	3
8	sp|O00186|STXB3_HUMAN	21.8217378275379	8	germinal vesicle oocytes	8	84	2	0.714285714285714	TRUE	5
9	sp|O00186|STXB3_HUMAN	21.4234232708057	9	germinal vesicle oocytes	9	84	2	0.714285714285714	TRUE	5
10	sp|O00186|STXB3_HUMAN	21.6877928133193	10	germinal vesicle oocytes	10	84	3	0.571428571428571	TRUE	4
11	sp|O00186|STXB3_HUMAN	20.636379087169	11	germinal vesicle oocytes	11	84	1	0.857142857142857	TRUE	6
12	sp|O00186|STXB3_HUMAN	21.8962389867474	12	germinal vesicle oocytes	12	84	4	0.428571428571429	FALSE	3
13	sp|O00186|STXB3_HUMAN	20.743159102493	13	in vitro maturation oocytes	13	84	1	0.857142857142857	TRUE	6
14	sp|O00186|STXB3_HUMAN	21.0627730192906	14	in vitro maturation oocytes	14	84	2	0.714285714285714	TRUE	5
15	sp|O00186|STXB3_HUMAN	21.1489398325616	15	in vitro maturation oocytes	15	84	2	0.714285714285714	TRUE	5
16	sp|O00186|STXB3_HUMAN	20.4946167474866	16	in vitro maturation oocytes	16	84	1	0.857142857142857	TRUE	6
17	sp|O00186|STXB3_HUMAN	22.4282629535419	17	in vitro maturation oocytes	17	84	5	0.285714285714286	FALSE	2
18	sp|O00186|STXB3_HUMAN	21.9049892456559	18	in vitro maturation oocytes	18	84	4	0.428571428571429	FALSE	3
19	sp|O00186|STXB3_HUMAN	21.5970137460317	19	in vitro maturation oocytes	19	84	3	0.571428571428571	TRUE	4
20	sp|O00186|STXB3_HUMAN	21.4775186566895	20	in vitro maturation oocytes	20	84	3	0.571428571428571	TRUE	4
21	sp|O00186|STXB3_HUMAN	21.6519874130073	21	in vitro maturation oocytes	21	84	3	0.571428571428571	TRUE	4
22	sp|O00186|STXB3_HUMAN	19.7377090960146	22	in vitro maturation oocytes	22	84	1	0.857142857142857	TRUE	6
23	sp|O00186|STXB3_HUMAN	20.8302489114488	23	in vitro maturation oocytes	23	84	2	0.714285714285714	TRUE	5
24	sp|O00186|STXB3_HUMAN	21.089256780094	24	in vitro maturation oocytes	24	84	2	0.714285714285714	TRUE	5
25	sp|O00186|STXB3_HUMAN	21.0547480381186	25	metaphase II oocytes	25	84	2	0.714285714285714	TRUE	5
26	sp|O00186|STXB3_HUMAN	20.8073014339684	26	metaphase II oocytes	26	84	2	0.714285714285714	TRUE	5
27	sp|O00186|STXB3_HUMAN	22.0116784073404	27	metaphase II oocytes	27	84	4	0.428571428571429	FALSE	3
28	sp|O00186|STXB3_HUMAN	21.5104216863961	28	metaphase II oocytes	28	84	3	0.571428571428571	TRUE	4
29	sp|O00186|STXB3_HUMAN	20.6423625592402	29	metaphase II oocytes	29	84	1	0.857142857142857	TRUE	6
30	sp|O00186|STXB3_HUMAN	20.8225321838486	30	metaphase II oocytes	30	84	1	0.857142857142857	TRUE	6
31	sp|O00186|STXB3_HUMAN	21.0846236554051	31	metaphase II oocytes	31	84	2	0.714285714285714	TRUE	5
32	sp|O00186|STXB3_HUMAN	21.2721762452953	32	metaphase II oocytes	32	84	3	0.571428571428571	TRUE	4
33	sp|O00186|STXB3_HUMAN	20.7976745694184	33	metaphase II oocytes	33	84	2	0.714285714285714	TRUE	5
34	sp|O00186|STXB3_HUMAN	20.0869907633134	34	metaphase II oocytes	34	84	1	0.857142857142857	TRUE	6
35	sp|O00186|STXB3_HUMAN	20.9542049899222	35	metaphase II oocytes	35	84	2	0.714285714285714	TRUE	5
36	sp|O00186|STXB3_HUMAN	21.2373122130076	36	metaphase II oocytes	36	84	2	0.714285714285714	TRUE	5
3	sp|O00193|SMAP_HUMAN	24.0278295191644	3	germinal vesicle oocytes	3	24	1	0.5	TRUE	1
4	sp|O00193|SMAP_HUMAN	24.4440788582886	4	germinal vesicle oocytes	4	24	1	0.5	TRUE	1
7	sp|O00193|SMAP_HUMAN	23.9778056946199	7	germinal vesicle oocytes	7	24	2	0	FALSE	0
8	sp|O00193|SMAP_HUMAN	24.0158813742902	8	germinal vesicle oocytes	8	24	1	0.5	TRUE	1
9	sp|O00193|SMAP_HUMAN	24.0927568135142	9	germinal vesicle oocytes	9	24	1	0.5	TRUE	1
14	sp|O00193|SMAP_HUMAN	23.8708427753783	14	in vitro maturation oocytes	14	24	1	0.5	TRUE	1
15	sp|O00193|SMAP_HUMAN	25.3278192863706	15	in vitro maturation oocytes	15	24	1	0.5	TRUE	1
19	sp|O00193|SMAP_HUMAN	25.0685656218655	19	in vitro maturation oocytes	19	24	1	0.5	TRUE	1
20	sp|O00193|SMAP_HUMAN	25.5242446299341	20	in vitro maturation oocytes	20	24	1	0.5	TRUE	1
21	sp|O00193|SMAP_HUMAN	23.7737427381243	21	in vitro maturation oocytes	21	24	1	0.5	TRUE	1
22	sp|O00193|SMAP_HUMAN	23.8603444680391	22	in vitro maturation oocytes	22	24	1	0.5	TRUE	1
24	sp|O00193|SMAP_HUMAN	24.6301130508273	24	in vitro maturation oocytes	24	24	1	0.5	TRUE	1
28	sp|O00193|SMAP_HUMAN	23.568169970595	28	metaphase II oocytes	28	24	1	0.5	TRUE	1
2	sp|O00194|RB27B_HUMAN	21.5688734400795	2	germinal vesicle oocytes	2	24	1	0.5	TRUE	1
4	sp|O00194|RB27B_HUMAN	21.7032017253441	4	germinal vesicle oocytes	4	24	1	0.5	TRUE	1
5	sp|O00194|RB27B_HUMAN	22.4083501307721	5	germinal vesicle oocytes	5	24	2	0	FALSE	0
6	sp|O00194|RB27B_HUMAN	21.3266486945976	6	germinal vesicle oocytes	6	24	1	0.5	TRUE	1
7	sp|O00194|RB27B_HUMAN	21.079088508812	7	germinal vesicle oocytes	7	24	1	0.5	TRUE	1
8	sp|O00194|RB27B_HUMAN	21.4620402861314	8	germinal vesicle oocytes	8	24	1	0.5	TRUE	1
11	sp|O00194|RB27B_HUMAN	20.9448350072437	11	germinal vesicle oocytes	11	24	1	0.5	TRUE	1
15	sp|O00194|RB27B_HUMAN	22.2482219878356	15	in vitro maturation oocytes	15	24	1	0.5	TRUE	1
16	sp|O00194|RB27B_HUMAN	21.7914319482351	16	in vitro maturation oocytes	16	24	1	0.5	TRUE	1
23	sp|O00194|RB27B_HUMAN	21.4389692757556	23	in vitro maturation oocytes	23	24	1	0.5	TRUE	1
1	sp|O00203|AP3B1_HUMAN	22.6973627844447	1	germinal vesicle oocytes	1	144	8	0.333333333333333	FALSE	4
2	sp|O00203|AP3B1_HUMAN	22.7794930715237	2	germinal vesicle oocytes	2	144	8	0.333333333333333	FALSE	4
3	sp|O00203|AP3B1_HUMAN	23.2565381167343	3	germinal vesicle oocytes	3	144	9	0.25	FALSE	3
4	sp|O00203|AP3B1_HUMAN	22.7848747913895	4	germinal vesicle oocytes	4	144	7	0.416666666666667	FALSE	5
5	sp|O00203|AP3B1_HUMAN	21.1207618304534	5	germinal vesicle oocytes	5	144	2	0.833333333333333	TRUE	10
6	sp|O00203|AP3B1_HUMAN	22.9796647565321	6	germinal vesicle oocytes	6	144	7	0.416666666666667	FALSE	5
7	sp|O00203|AP3B1_HUMAN	22.6680171867229	7	germinal vesicle oocytes	7	144	6	0.5	TRUE	6
8	sp|O00203|AP3B1_HUMAN	23.3110529157475	8	germinal vesicle oocytes	8	144	9	0.25	FALSE	3
9	sp|O00203|AP3B1_HUMAN	23.1194268584778	9	germinal vesicle oocytes	9	144	9	0.25	FALSE	3
10	sp|O00203|AP3B1_HUMAN	22.8286473598557	10	germinal vesicle oocytes	10	144	6	0.5	TRUE	6
11	sp|O00203|AP3B1_HUMAN	22.8016360594236	11	germinal vesicle oocytes	11	144	7	0.416666666666667	FALSE	5
12	sp|O00203|AP3B1_HUMAN	22.9670219187595	12	germinal vesicle oocytes	12	144	8	0.333333333333333	FALSE	4
13	sp|O00203|AP3B1_HUMAN	22.2939654379167	13	in vitro maturation oocytes	13	144	6	0.5	TRUE	6
14	sp|O00203|AP3B1_HUMAN	23.0154173583003	14	in vitro maturation oocytes	14	144	8	0.333333333333333	FALSE	4
15	sp|O00203|AP3B1_HUMAN	22.5180353062963	15	in vitro maturation oocytes	15	144	7	0.416666666666667	FALSE	5
16	sp|O00203|AP3B1_HUMAN	23.2416826670877	16	in vitro maturation oocytes	16	144	11	0.0833333333333334	FALSE	1
17	sp|O00203|AP3B1_HUMAN	22.0908922195017	17	in vitro maturation oocytes	17	144	6	0.5	TRUE	6
18	sp|O00203|AP3B1_HUMAN	22.6764616317177	18	in vitro maturation oocytes	18	144	7	0.416666666666667	FALSE	5
19	sp|O00203|AP3B1_HUMAN	22.8482300216806	19	in vitro maturation oocytes	19	144	7	0.416666666666667	FALSE	5
20	sp|O00203|AP3B1_HUMAN	21.8484382600852	20	in vitro maturation oocytes	20	144	5	0.583333333333333	TRUE	7
21	sp|O00203|AP3B1_HUMAN	21.6917489448849	21	in vitro maturation oocytes	21	144	4	0.666666666666667	TRUE	8
22	sp|O00203|AP3B1_HUMAN	22.9079750515776	22	in vitro maturation oocytes	22	144	8	0.333333333333333	FALSE	4
23	sp|O00203|AP3B1_HUMAN	22.0655121966284	23	in vitro maturation oocytes	23	144	5	0.583333333333333	TRUE	7
24	sp|O00203|AP3B1_HUMAN	22.492351039663	24	in vitro maturation oocytes	24	144	7	0.416666666666667	FALSE	5
25	sp|O00203|AP3B1_HUMAN	21.2097431858325	25	metaphase II oocytes	25	144	2	0.833333333333333	TRUE	10
26	sp|O00203|AP3B1_HUMAN	22.3298583011315	26	metaphase II oocytes	26	144	7	0.416666666666667	FALSE	5
27	sp|O00203|AP3B1_HUMAN	22.8397674726878	27	metaphase II oocytes	27	144	7	0.416666666666667	FALSE	5
28	sp|O00203|AP3B1_HUMAN	22.6933778631063	28	metaphase II oocytes	28	144	8	0.333333333333333	FALSE	4
29	sp|O00203|AP3B1_HUMAN	22.2826343218098	29	metaphase II oocytes	29	144	5	0.583333333333333	TRUE	7
30	sp|O00203|AP3B1_HUMAN	22.5037319256437	30	metaphase II oocytes	30	144	5	0.583333333333333	TRUE	7
31	sp|O00203|AP3B1_HUMAN	21.8294505041118	31	metaphase II oocytes	31	144	4	0.666666666666667	TRUE	8
32	sp|O00203|AP3B1_HUMAN	22.8748740038025	32	metaphase II oocytes	32	144	7	0.416666666666667	FALSE	5
33	sp|O00203|AP3B1_HUMAN	21.9372796478126	33	metaphase II oocytes	33	144	5	0.583333333333333	TRUE	7
34	sp|O00203|AP3B1_HUMAN	21.9093254449523	34	metaphase II oocytes	34	144	4	0.666666666666667	TRUE	8
35	sp|O00203|AP3B1_HUMAN	22.6911839173823	35	metaphase II oocytes	35	144	9	0.25	FALSE	3
36	sp|O00203|AP3B1_HUMAN	22.709040863863	36	metaphase II oocytes	36	144	6	0.5	TRUE	6
1	sp|O00214|LEG8_HUMAN	22.3579922345287	1	germinal vesicle oocytes	1	96	4	0.5	TRUE	4
2	sp|O00214|LEG8_HUMAN	22.4322312297251	2	germinal vesicle oocytes	2	96	4	0.5	TRUE	4
3	sp|O00214|LEG8_HUMAN	21.9518395741493	3	germinal vesicle oocytes	3	96	3	0.625	TRUE	5
4	sp|O00214|LEG8_HUMAN	22.3116268804518	4	germinal vesicle oocytes	4	96	4	0.5	TRUE	4
5	sp|O00214|LEG8_HUMAN	22.5682916294102	5	germinal vesicle oocytes	5	96	4	0.5	TRUE	4
6	sp|O00214|LEG8_HUMAN	22.8430924500357	6	germinal vesicle oocytes	6	96	5	0.375	FALSE	3
7	sp|O00214|LEG8_HUMAN	23.4421190103661	7	germinal vesicle oocytes	7	96	7	0.125	FALSE	1
8	sp|O00214|LEG8_HUMAN	23.0993984292284	8	germinal vesicle oocytes	8	96	5	0.375	FALSE	3
9	sp|O00214|LEG8_HUMAN	22.0149345616517	9	germinal vesicle oocytes	9	96	3	0.625	TRUE	5
10	sp|O00214|LEG8_HUMAN	23.9776249653456	10	germinal vesicle oocytes	10	96	6	0.25	FALSE	2
11	sp|O00214|LEG8_HUMAN	23.1409471287541	11	germinal vesicle oocytes	11	96	5	0.375	FALSE	3
12	sp|O00214|LEG8_HUMAN	22.0568550271056	12	germinal vesicle oocytes	12	96	3	0.625	TRUE	5
13	sp|O00214|LEG8_HUMAN	21.9775083777131	13	in vitro maturation oocytes	13	96	3	0.625	TRUE	5
14	sp|O00214|LEG8_HUMAN	23.2811515777013	14	in vitro maturation oocytes	14	96	6	0.25	FALSE	2
15	sp|O00214|LEG8_HUMAN	22.1652716730354	15	in vitro maturation oocytes	15	96	4	0.5	TRUE	4
16	sp|O00214|LEG8_HUMAN	22.672066178861	16	in vitro maturation oocytes	16	96	4	0.5	TRUE	4
17	sp|O00214|LEG8_HUMAN	21.7904631133507	17	in vitro maturation oocytes	17	96	3	0.625	TRUE	5
18	sp|O00214|LEG8_HUMAN	22.9597162227972	18	in vitro maturation oocytes	18	96	5	0.375	FALSE	3
19	sp|O00214|LEG8_HUMAN	21.8820383804926	19	in vitro maturation oocytes	19	96	3	0.625	TRUE	5
20	sp|O00214|LEG8_HUMAN	21.7264324407272	20	in vitro maturation oocytes	20	96	3	0.625	TRUE	5
21	sp|O00214|LEG8_HUMAN	19.012503248791	21	in vitro maturation oocytes	21	96	2	0.75	TRUE	6
22	sp|O00214|LEG8_HUMAN	22.9250193534551	22	in vitro maturation oocytes	22	96	4	0.5	TRUE	4
23	sp|O00214|LEG8_HUMAN	22.8859207012308	23	in vitro maturation oocytes	23	96	4	0.5	TRUE	4
24	sp|O00214|LEG8_HUMAN	21.5178419000555	24	in vitro maturation oocytes	24	96	3	0.625	TRUE	5
25	sp|O00214|LEG8_HUMAN	22.3633641441652	25	metaphase II oocytes	25	96	4	0.5	TRUE	4
26	sp|O00214|LEG8_HUMAN	20.5176462509875	26	metaphase II oocytes	26	96	3	0.625	TRUE	5
27	sp|O00214|LEG8_HUMAN	21.5033047871363	27	metaphase II oocytes	27	96	3	0.625	TRUE	5
28	sp|O00214|LEG8_HUMAN	21.9539244446686	28	metaphase II oocytes	28	96	3	0.625	TRUE	5
29	sp|O00214|LEG8_HUMAN	22.8214023509438	29	metaphase II oocytes	29	96	5	0.375	FALSE	3
30	sp|O00214|LEG8_HUMAN	22.2879437558509	30	metaphase II oocytes	30	96	3	0.625	TRUE	5
31	sp|O00214|LEG8_HUMAN	22.5552121464987	31	metaphase II oocytes	31	96	4	0.5	TRUE	4
32	sp|O00214|LEG8_HUMAN	22.3399015678232	32	metaphase II oocytes	32	96	4	0.5	TRUE	4
33	sp|O00214|LEG8_HUMAN	22.2040430674132	33	metaphase II oocytes	33	96	3	0.625	TRUE	5
34	sp|O00214|LEG8_HUMAN	23.2912297757751	34	metaphase II oocytes	34	96	5	0.375	FALSE	3
35	sp|O00214|LEG8_HUMAN	22.7821402740528	35	metaphase II oocytes	35	96	4	0.5	TRUE	4
36	sp|O00214|LEG8_HUMAN	22.1762829632324	36	metaphase II oocytes	36	96	4	0.5	TRUE	4
1	sp|O00217|NDUS8_HUMAN	22.2382454569402	1	germinal vesicle oocytes	1	24	2	0	FALSE	0
2	sp|O00217|NDUS8_HUMAN	21.9247056360516	2	germinal vesicle oocytes	2	24	2	0	FALSE	0
3	sp|O00217|NDUS8_HUMAN	22.6969562308628	3	germinal vesicle oocytes	3	24	2	0	FALSE	0
4	sp|O00217|NDUS8_HUMAN	21.1309107032327	4	germinal vesicle oocytes	4	24	2	0	FALSE	0
5	sp|O00217|NDUS8_HUMAN	21.7618122549833	5	germinal vesicle oocytes	5	24	1	0.5	TRUE	1
6	sp|O00217|NDUS8_HUMAN	20.7497976291366	6	germinal vesicle oocytes	6	24	1	0.5	TRUE	1
7	sp|O00217|NDUS8_HUMAN	23.2094704823038	7	germinal vesicle oocytes	7	24	2	0	FALSE	0
8	sp|O00217|NDUS8_HUMAN	21.3610733455539	8	germinal vesicle oocytes	8	24	1	0.5	TRUE	1
9	sp|O00217|NDUS8_HUMAN	21.3815947786069	9	germinal vesicle oocytes	9	24	1	0.5	TRUE	1
10	sp|O00217|NDUS8_HUMAN	21.8180548940011	10	germinal vesicle oocytes	10	24	1	0.5	TRUE	1
11	sp|O00217|NDUS8_HUMAN	21.2055612407297	11	germinal vesicle oocytes	11	24	1	0.5	TRUE	1
12	sp|O00217|NDUS8_HUMAN	20.1333062557549	12	germinal vesicle oocytes	12	24	1	0.5	TRUE	1
13	sp|O00217|NDUS8_HUMAN	21.6519385981791	13	in vitro maturation oocytes	13	24	1	0.5	TRUE	1
14	sp|O00217|NDUS8_HUMAN	20.3830912381797	14	in vitro maturation oocytes	14	24	1	0.5	TRUE	1
15	sp|O00217|NDUS8_HUMAN	21.4667232106402	15	in vitro maturation oocytes	15	24	1	0.5	TRUE	1
16	sp|O00217|NDUS8_HUMAN	21.6325614045849	16	in vitro maturation oocytes	16	24	2	0	FALSE	0
17	sp|O00217|NDUS8_HUMAN	20.1743156542004	17	in vitro maturation oocytes	17	24	1	0.5	TRUE	1
18	sp|O00217|NDUS8_HUMAN	21.9028577381899	18	in vitro maturation oocytes	18	24	2	0	FALSE	0
19	sp|O00217|NDUS8_HUMAN	23.0041031830424	19	in vitro maturation oocytes	19	24	2	0	FALSE	0
20	sp|O00217|NDUS8_HUMAN	21.7723750113171	20	in vitro maturation oocytes	20	24	2	0	FALSE	0
21	sp|O00217|NDUS8_HUMAN	21.7989832682266	21	in vitro maturation oocytes	21	24	1	0.5	TRUE	1
22	sp|O00217|NDUS8_HUMAN	20.5639094275877	22	in vitro maturation oocytes	22	24	1	0.5	TRUE	1
23	sp|O00217|NDUS8_HUMAN	21.399332590404	23	in vitro maturation oocytes	23	24	2	0	FALSE	0
24	sp|O00217|NDUS8_HUMAN	20.6643052707395	24	in vitro maturation oocytes	24	24	1	0.5	TRUE	1
25	sp|O00217|NDUS8_HUMAN	21.1954902068625	25	metaphase II oocytes	25	24	1	0.5	TRUE	1
26	sp|O00217|NDUS8_HUMAN	20.806523345143	26	metaphase II oocytes	26	24	1	0.5	TRUE	1
27	sp|O00217|NDUS8_HUMAN	21.8138537822398	27	metaphase II oocytes	27	24	1	0.5	TRUE	1
28	sp|O00217|NDUS8_HUMAN	21.075337690243	28	metaphase II oocytes	28	24	1	0.5	TRUE	1
29	sp|O00217|NDUS8_HUMAN	20.1989104848925	29	metaphase II oocytes	29	24	1	0.5	TRUE	1
30	sp|O00217|NDUS8_HUMAN	21.05090258111	30	metaphase II oocytes	30	24	1	0.5	TRUE	1
31	sp|O00217|NDUS8_HUMAN	20.860936535434	31	metaphase II oocytes	31	24	1	0.5	TRUE	1
32	sp|O00217|NDUS8_HUMAN	20.8834997300948	32	metaphase II oocytes	32	24	1	0.5	TRUE	1
33	sp|O00217|NDUS8_HUMAN	20.8045988022287	33	metaphase II oocytes	33	24	1	0.5	TRUE	1
34	sp|O00217|NDUS8_HUMAN	21.091830934829	34	metaphase II oocytes	34	24	1	0.5	TRUE	1
35	sp|O00217|NDUS8_HUMAN	22.2638278920603	35	metaphase II oocytes	35	24	2	0	FALSE	0
36	sp|O00217|NDUS8_HUMAN	21.4444782521376	36	metaphase II oocytes	36	24	1	0.5	TRUE	1
1	sp|O00231|PSD11_HUMAN	24.0934422803038	1	germinal vesicle oocytes	1	300	18	0.28	FALSE	7
2	sp|O00231|PSD11_HUMAN	23.9947519286212	2	germinal vesicle oocytes	2	300	17	0.32	FALSE	8
3	sp|O00231|PSD11_HUMAN	24.1711211039652	3	germinal vesicle oocytes	3	300	18	0.28	FALSE	7
4	sp|O00231|PSD11_HUMAN	24.2104570080459	4	germinal vesicle oocytes	4	300	20	0.2	FALSE	5
5	sp|O00231|PSD11_HUMAN	21.2717015955857	5	germinal vesicle oocytes	5	300	8	0.68	TRUE	17
6	sp|O00231|PSD11_HUMAN	24.2085750655434	6	germinal vesicle oocytes	6	300	18	0.28	FALSE	7
7	sp|O00231|PSD11_HUMAN	24.0112844639034	7	germinal vesicle oocytes	7	300	18	0.28	FALSE	7
8	sp|O00231|PSD11_HUMAN	23.9126657653634	8	germinal vesicle oocytes	8	300	17	0.32	FALSE	8
9	sp|O00231|PSD11_HUMAN	24.0535756020747	9	germinal vesicle oocytes	9	300	17	0.32	FALSE	8
10	sp|O00231|PSD11_HUMAN	24.1300823928869	10	germinal vesicle oocytes	10	300	16	0.36	FALSE	9
11	sp|O00231|PSD11_HUMAN	23.8927367015029	11	germinal vesicle oocytes	11	300	16	0.36	FALSE	9
12	sp|O00231|PSD11_HUMAN	23.9867529421826	12	germinal vesicle oocytes	12	300	15	0.4	FALSE	10
13	sp|O00231|PSD11_HUMAN	24.0241642125222	13	in vitro maturation oocytes	13	300	16	0.36	FALSE	9
14	sp|O00231|PSD11_HUMAN	24.0516035351635	14	in vitro maturation oocytes	14	300	16	0.36	FALSE	9
15	sp|O00231|PSD11_HUMAN	23.9738422956337	15	in vitro maturation oocytes	15	300	17	0.32	FALSE	8
16	sp|O00231|PSD11_HUMAN	24.204391743397	16	in vitro maturation oocytes	16	300	17	0.32	FALSE	8
17	sp|O00231|PSD11_HUMAN	24.0335478776341	17	in vitro maturation oocytes	17	300	17	0.32	FALSE	8
18	sp|O00231|PSD11_HUMAN	24.0647431112629	18	in vitro maturation oocytes	18	300	16	0.36	FALSE	9
19	sp|O00231|PSD11_HUMAN	24.0231066073842	19	in vitro maturation oocytes	19	300	19	0.24	FALSE	6
20	sp|O00231|PSD11_HUMAN	24.0096257616464	20	in vitro maturation oocytes	20	300	19	0.24	FALSE	6
21	sp|O00231|PSD11_HUMAN	23.674231855899	21	in vitro maturation oocytes	21	300	15	0.4	FALSE	10
22	sp|O00231|PSD11_HUMAN	23.8865647268918	22	in vitro maturation oocytes	22	300	16	0.36	FALSE	9
23	sp|O00231|PSD11_HUMAN	24.010271567479	23	in vitro maturation oocytes	23	300	18	0.28	FALSE	7
24	sp|O00231|PSD11_HUMAN	24.1088206826743	24	in vitro maturation oocytes	24	300	16	0.36	FALSE	9
25	sp|O00231|PSD11_HUMAN	21.3383519748369	25	metaphase II oocytes	25	300	6	0.76	TRUE	19
26	sp|O00231|PSD11_HUMAN	23.8043929157092	26	metaphase II oocytes	26	300	17	0.32	FALSE	8
27	sp|O00231|PSD11_HUMAN	23.9721347271903	27	metaphase II oocytes	27	300	18	0.28	FALSE	7
28	sp|O00231|PSD11_HUMAN	24.2023216896398	28	metaphase II oocytes	28	300	18	0.28	FALSE	7
29	sp|O00231|PSD11_HUMAN	23.8464425030042	29	metaphase II oocytes	29	300	15	0.4	FALSE	10
30	sp|O00231|PSD11_HUMAN	23.8731604135216	30	metaphase II oocytes	30	300	16	0.36	FALSE	9
31	sp|O00231|PSD11_HUMAN	24.2066917960032	31	metaphase II oocytes	31	300	16	0.36	FALSE	9
32	sp|O00231|PSD11_HUMAN	24.4669381734135	32	metaphase II oocytes	32	300	19	0.24	FALSE	6
33	sp|O00231|PSD11_HUMAN	24.4426933265858	33	metaphase II oocytes	33	300	19	0.24	FALSE	6
34	sp|O00231|PSD11_HUMAN	24.2544119083998	34	metaphase II oocytes	34	300	18	0.28	FALSE	7
35	sp|O00231|PSD11_HUMAN	24.4034073158017	35	metaphase II oocytes	35	300	19	0.24	FALSE	6
36	sp|O00231|PSD11_HUMAN	24.2093741288932	36	metaphase II oocytes	36	300	19	0.24	FALSE	6
1	sp|O00232|PSD12_HUMAN	23.3161425133369	1	germinal vesicle oocytes	1	240	11	0.45	FALSE	9
2	sp|O00232|PSD12_HUMAN	23.0442239554572	2	germinal vesicle oocytes	2	240	12	0.4	FALSE	8
3	sp|O00232|PSD12_HUMAN	23.1480068701295	3	germinal vesicle oocytes	3	240	13	0.35	FALSE	7
4	sp|O00232|PSD12_HUMAN	22.9188089226617	4	germinal vesicle oocytes	4	240	10	0.5	TRUE	10
5	sp|O00232|PSD12_HUMAN	21.3032645918184	5	germinal vesicle oocytes	5	240	5	0.75	TRUE	15
6	sp|O00232|PSD12_HUMAN	23.4532862713114	6	germinal vesicle oocytes	6	240	14	0.3	FALSE	6
7	sp|O00232|PSD12_HUMAN	23.0052465824598	7	germinal vesicle oocytes	7	240	11	0.45	FALSE	9
8	sp|O00232|PSD12_HUMAN	22.9096687859661	8	germinal vesicle oocytes	8	240	11	0.45	FALSE	9
9	sp|O00232|PSD12_HUMAN	22.9339541339525	9	germinal vesicle oocytes	9	240	10	0.5	TRUE	10
10	sp|O00232|PSD12_HUMAN	23.391262998719	10	germinal vesicle oocytes	10	240	12	0.4	FALSE	8
11	sp|O00232|PSD12_HUMAN	23.0218719749763	11	germinal vesicle oocytes	11	240	10	0.5	TRUE	10
12	sp|O00232|PSD12_HUMAN	23.196471006312	12	germinal vesicle oocytes	12	240	13	0.35	FALSE	7
13	sp|O00232|PSD12_HUMAN	22.8759297531476	13	in vitro maturation oocytes	13	240	10	0.5	TRUE	10
14	sp|O00232|PSD12_HUMAN	22.869131146451	14	in vitro maturation oocytes	14	240	9	0.55	TRUE	11
15	sp|O00232|PSD12_HUMAN	23.0786325295641	15	in vitro maturation oocytes	15	240	11	0.45	FALSE	9
16	sp|O00232|PSD12_HUMAN	23.2316240986365	16	in vitro maturation oocytes	16	240	12	0.4	FALSE	8
17	sp|O00232|PSD12_HUMAN	23.0303715546764	17	in vitro maturation oocytes	17	240	11	0.45	FALSE	9
18	sp|O00232|PSD12_HUMAN	22.7014603130257	18	in vitro maturation oocytes	18	240	10	0.5	TRUE	10
19	sp|O00232|PSD12_HUMAN	23.0548753941157	19	in vitro maturation oocytes	19	240	12	0.4	FALSE	8
20	sp|O00232|PSD12_HUMAN	22.9617397457824	20	in vitro maturation oocytes	20	240	12	0.4	FALSE	8
21	sp|O00232|PSD12_HUMAN	22.4627754282592	21	in vitro maturation oocytes	21	240	9	0.55	TRUE	11
22	sp|O00232|PSD12_HUMAN	22.5190719544354	22	in vitro maturation oocytes	22	240	8	0.6	TRUE	12
23	sp|O00232|PSD12_HUMAN	23.3387867797859	23	in vitro maturation oocytes	23	240	12	0.4	FALSE	8
24	sp|O00232|PSD12_HUMAN	22.6652535108186	24	in vitro maturation oocytes	24	240	9	0.55	TRUE	11
25	sp|O00232|PSD12_HUMAN	21.0099596852592	25	metaphase II oocytes	25	240	4	0.8	TRUE	16
26	sp|O00232|PSD12_HUMAN	22.692940155287	26	metaphase II oocytes	26	240	10	0.5	TRUE	10
27	sp|O00232|PSD12_HUMAN	22.698476922671	27	metaphase II oocytes	27	240	10	0.5	TRUE	10
28	sp|O00232|PSD12_HUMAN	22.6115163260302	28	metaphase II oocytes	28	240	9	0.55	TRUE	11
29	sp|O00232|PSD12_HUMAN	22.7149286148158	29	metaphase II oocytes	29	240	10	0.5	TRUE	10
30	sp|O00232|PSD12_HUMAN	22.7229403687567	30	metaphase II oocytes	30	240	9	0.55	TRUE	11
31	sp|O00232|PSD12_HUMAN	23.0302962775262	31	metaphase II oocytes	31	240	12	0.4	FALSE	8
32	sp|O00232|PSD12_HUMAN	22.9363871224962	32	metaphase II oocytes	32	240	12	0.4	FALSE	8
33	sp|O00232|PSD12_HUMAN	22.6742359293971	33	metaphase II oocytes	33	240	9	0.55	TRUE	11
34	sp|O00232|PSD12_HUMAN	22.8411590076765	34	metaphase II oocytes	34	240	10	0.5	TRUE	10
35	sp|O00232|PSD12_HUMAN	22.6738967465754	35	metaphase II oocytes	35	240	9	0.55	TRUE	11
36	sp|O00232|PSD12_HUMAN	23.140959497706	36	metaphase II oocytes	36	240	12	0.4	FALSE	8
1	sp|O00233|PSMD9_HUMAN	20.1820766926535	1	germinal vesicle oocytes	1	48	1	0.75	TRUE	3
3	sp|O00233|PSMD9_HUMAN	20.4315705624836	3	germinal vesicle oocytes	3	48	1	0.75	TRUE	3
6	sp|O00233|PSMD9_HUMAN	21.586253257092	6	germinal vesicle oocytes	6	48	1	0.75	TRUE	3
14	sp|O00233|PSMD9_HUMAN	22.6497738336414	14	in vitro maturation oocytes	14	48	2	0.5	TRUE	2
16	sp|O00233|PSMD9_HUMAN	22.790993763759	16	in vitro maturation oocytes	16	48	2	0.5	TRUE	2
17	sp|O00233|PSMD9_HUMAN	19.9664879528739	17	in vitro maturation oocytes	17	48	1	0.75	TRUE	3
18	sp|O00233|PSMD9_HUMAN	21.7040073529026	18	in vitro maturation oocytes	18	48	2	0.5	TRUE	2
19	sp|O00233|PSMD9_HUMAN	20.1104239631275	19	in vitro maturation oocytes	19	48	1	0.75	TRUE	3
20	sp|O00233|PSMD9_HUMAN	21.1932529341409	20	in vitro maturation oocytes	20	48	1	0.75	TRUE	3
21	sp|O00233|PSMD9_HUMAN	22.3882759750153	21	in vitro maturation oocytes	21	48	2	0.5	TRUE	2
23	sp|O00233|PSMD9_HUMAN	20.7599401260864	23	in vitro maturation oocytes	23	48	1	0.75	TRUE	3
24	sp|O00233|PSMD9_HUMAN	22.8555935975582	24	in vitro maturation oocytes	24	48	2	0.5	TRUE	2
25	sp|O00233|PSMD9_HUMAN	22.108776701864	25	metaphase II oocytes	25	48	1	0.75	TRUE	3
26	sp|O00233|PSMD9_HUMAN	20.1057406672003	26	metaphase II oocytes	26	48	1	0.75	TRUE	3
27	sp|O00233|PSMD9_HUMAN	21.0175282739324	27	metaphase II oocytes	27	48	1	0.75	TRUE	3
28	sp|O00233|PSMD9_HUMAN	21.9340659244529	28	metaphase II oocytes	28	48	1	0.75	TRUE	3
29	sp|O00233|PSMD9_HUMAN	20.9138411969723	29	metaphase II oocytes	29	48	1	0.75	TRUE	3
30	sp|O00233|PSMD9_HUMAN	21.8726240498383	30	metaphase II oocytes	30	48	1	0.75	TRUE	3
31	sp|O00233|PSMD9_HUMAN	20.4196684753888	31	metaphase II oocytes	31	48	1	0.75	TRUE	3
33	sp|O00233|PSMD9_HUMAN	20.6083094672204	33	metaphase II oocytes	33	48	1	0.75	TRUE	3
34	sp|O00233|PSMD9_HUMAN	22.6472973894618	34	metaphase II oocytes	34	48	3	0.25	FALSE	1
36	sp|O00233|PSMD9_HUMAN	23.4309904777365	36	metaphase II oocytes	36	48	2	0.5	TRUE	2
1	sp|O00244|ATOX1_HUMAN	23.9229811451603	1	germinal vesicle oocytes	1	84	5	0.285714285714286	FALSE	2
2	sp|O00244|ATOX1_HUMAN	24.4701768000012	2	germinal vesicle oocytes	2	84	6	0.142857142857143	FALSE	1
3	sp|O00244|ATOX1_HUMAN	24.177630245696	3	germinal vesicle oocytes	3	84	5	0.285714285714286	FALSE	2
4	sp|O00244|ATOX1_HUMAN	23.6776760601253	4	germinal vesicle oocytes	4	84	4	0.428571428571429	FALSE	3
6	sp|O00244|ATOX1_HUMAN	24.5152417403644	6	germinal vesicle oocytes	6	84	6	0.142857142857143	FALSE	1
7	sp|O00244|ATOX1_HUMAN	24.0354081013768	7	germinal vesicle oocytes	7	84	5	0.285714285714286	FALSE	2
8	sp|O00244|ATOX1_HUMAN	24.2538326021686	8	germinal vesicle oocytes	8	84	7	0	FALSE	0
9	sp|O00244|ATOX1_HUMAN	24.1845329482554	9	germinal vesicle oocytes	9	84	6	0.142857142857143	FALSE	1
10	sp|O00244|ATOX1_HUMAN	23.7152440280327	10	germinal vesicle oocytes	10	84	6	0.142857142857143	FALSE	1
11	sp|O00244|ATOX1_HUMAN	23.9709179782727	11	germinal vesicle oocytes	11	84	6	0.142857142857143	FALSE	1
12	sp|O00244|ATOX1_HUMAN	24.5710145342823	12	germinal vesicle oocytes	12	84	7	0	FALSE	0
13	sp|O00244|ATOX1_HUMAN	24.3820073871849	13	in vitro maturation oocytes	13	84	6	0.142857142857143	FALSE	1
14	sp|O00244|ATOX1_HUMAN	24.1585670903156	14	in vitro maturation oocytes	14	84	6	0.142857142857143	FALSE	1
15	sp|O00244|ATOX1_HUMAN	23.6736365640223	15	in vitro maturation oocytes	15	84	4	0.428571428571429	FALSE	3
16	sp|O00244|ATOX1_HUMAN	23.9749056482626	16	in vitro maturation oocytes	16	84	6	0.142857142857143	FALSE	1
17	sp|O00244|ATOX1_HUMAN	23.8565442186895	17	in vitro maturation oocytes	17	84	5	0.285714285714286	FALSE	2
18	sp|O00244|ATOX1_HUMAN	23.8414697653368	18	in vitro maturation oocytes	18	84	4	0.428571428571429	FALSE	3
19	sp|O00244|ATOX1_HUMAN	22.9794667700464	19	in vitro maturation oocytes	19	84	4	0.428571428571429	FALSE	3
20	sp|O00244|ATOX1_HUMAN	23.388191115328	20	in vitro maturation oocytes	20	84	4	0.428571428571429	FALSE	3
21	sp|O00244|ATOX1_HUMAN	24.3517538821983	21	in vitro maturation oocytes	21	84	6	0.142857142857143	FALSE	1
22	sp|O00244|ATOX1_HUMAN	24.4817247971631	22	in vitro maturation oocytes	22	84	7	0	FALSE	0
23	sp|O00244|ATOX1_HUMAN	23.6806588338284	23	in vitro maturation oocytes	23	84	4	0.428571428571429	FALSE	3
24	sp|O00244|ATOX1_HUMAN	24.1149010080933	24	in vitro maturation oocytes	24	84	5	0.285714285714286	FALSE	2
25	sp|O00244|ATOX1_HUMAN	20.108048445107	25	metaphase II oocytes	25	84	1	0.857142857142857	TRUE	6
26	sp|O00244|ATOX1_HUMAN	23.9886113845231	26	metaphase II oocytes	26	84	4	0.428571428571429	FALSE	3
27	sp|O00244|ATOX1_HUMAN	24.3215507051408	27	metaphase II oocytes	27	84	5	0.285714285714286	FALSE	2
28	sp|O00244|ATOX1_HUMAN	23.6696866735265	28	metaphase II oocytes	28	84	4	0.428571428571429	FALSE	3
29	sp|O00244|ATOX1_HUMAN	24.0613845442789	29	metaphase II oocytes	29	84	5	0.285714285714286	FALSE	2
30	sp|O00244|ATOX1_HUMAN	24.1692537324624	30	metaphase II oocytes	30	84	4	0.428571428571429	FALSE	3
31	sp|O00244|ATOX1_HUMAN	23.7625327195621	31	metaphase II oocytes	31	84	4	0.428571428571429	FALSE	3
32	sp|O00244|ATOX1_HUMAN	23.5893793848275	32	metaphase II oocytes	32	84	5	0.285714285714286	FALSE	2
33	sp|O00244|ATOX1_HUMAN	24.0531195567306	33	metaphase II oocytes	33	84	5	0.285714285714286	FALSE	2
34	sp|O00244|ATOX1_HUMAN	23.8966011367833	34	metaphase II oocytes	34	84	5	0.285714285714286	FALSE	2
35	sp|O00244|ATOX1_HUMAN	24.0500775602369	35	metaphase II oocytes	35	84	5	0.285714285714286	FALSE	2
36	sp|O00244|ATOX1_HUMAN	23.9841342409123	36	metaphase II oocytes	36	84	5	0.285714285714286	FALSE	2
1	sp|O00258|GET1_HUMAN	22.6798776577868	1	germinal vesicle oocytes	1	12	1	0	FALSE	0
2	sp|O00258|GET1_HUMAN	22.8602371433556	2	germinal vesicle oocytes	2	12	1	0	FALSE	0
3	sp|O00258|GET1_HUMAN	22.8158643143137	3	germinal vesicle oocytes	3	12	1	0	FALSE	0
4	sp|O00258|GET1_HUMAN	22.3009159474598	4	germinal vesicle oocytes	4	12	1	0	FALSE	0
5	sp|O00258|GET1_HUMAN	23.4243116184125	5	germinal vesicle oocytes	5	12	1	0	FALSE	0
6	sp|O00258|GET1_HUMAN	22.2841349702003	6	germinal vesicle oocytes	6	12	1	0	FALSE	0
7	sp|O00258|GET1_HUMAN	22.2857886568533	7	germinal vesicle oocytes	7	12	1	0	FALSE	0
8	sp|O00258|GET1_HUMAN	22.6001992753321	8	germinal vesicle oocytes	8	12	1	0	FALSE	0
9	sp|O00258|GET1_HUMAN	22.6633837544967	9	germinal vesicle oocytes	9	12	1	0	FALSE	0
10	sp|O00258|GET1_HUMAN	22.5872049904993	10	germinal vesicle oocytes	10	12	1	0	FALSE	0
11	sp|O00258|GET1_HUMAN	22.8133938079898	11	germinal vesicle oocytes	11	12	1	0	FALSE	0
12	sp|O00258|GET1_HUMAN	22.7546575023647	12	germinal vesicle oocytes	12	12	1	0	FALSE	0
13	sp|O00258|GET1_HUMAN	22.1016432140568	13	in vitro maturation oocytes	13	12	1	0	FALSE	0
14	sp|O00258|GET1_HUMAN	23.0061387817445	14	in vitro maturation oocytes	14	12	1	0	FALSE	0
15	sp|O00258|GET1_HUMAN	22.6592172099499	15	in vitro maturation oocytes	15	12	1	0	FALSE	0
16	sp|O00258|GET1_HUMAN	22.2818615795729	16	in vitro maturation oocytes	16	12	1	0	FALSE	0
17	sp|O00258|GET1_HUMAN	22.2192883821219	17	in vitro maturation oocytes	17	12	1	0	FALSE	0
18	sp|O00258|GET1_HUMAN	22.266430386023	18	in vitro maturation oocytes	18	12	1	0	FALSE	0
19	sp|O00258|GET1_HUMAN	22.2432954109406	19	in vitro maturation oocytes	19	12	1	0	FALSE	0
20	sp|O00258|GET1_HUMAN	23.6004670288948	20	in vitro maturation oocytes	20	12	1	0	FALSE	0
21	sp|O00258|GET1_HUMAN	22.4347321282221	21	in vitro maturation oocytes	21	12	1	0	FALSE	0
22	sp|O00258|GET1_HUMAN	22.2142919073433	22	in vitro maturation oocytes	22	12	1	0	FALSE	0
23	sp|O00258|GET1_HUMAN	23.0567989516833	23	in vitro maturation oocytes	23	12	1	0	FALSE	0
24	sp|O00258|GET1_HUMAN	22.2839444016461	24	in vitro maturation oocytes	24	12	1	0	FALSE	0
25	sp|O00258|GET1_HUMAN	23.3894422216796	25	metaphase II oocytes	25	12	1	0	FALSE	0
26	sp|O00258|GET1_HUMAN	22.4889156157008	26	metaphase II oocytes	26	12	1	0	FALSE	0
27	sp|O00258|GET1_HUMAN	22.7898233261428	27	metaphase II oocytes	27	12	1	0	FALSE	0
28	sp|O00258|GET1_HUMAN	22.8199254456119	28	metaphase II oocytes	28	12	1	0	FALSE	0
29	sp|O00258|GET1_HUMAN	22.7831749707924	29	metaphase II oocytes	29	12	1	0	FALSE	0
30	sp|O00258|GET1_HUMAN	22.9778475508524	30	metaphase II oocytes	30	12	1	0	FALSE	0
31	sp|O00258|GET1_HUMAN	22.6839865098076	31	metaphase II oocytes	31	12	1	0	FALSE	0
32	sp|O00258|GET1_HUMAN	22.7846921169538	32	metaphase II oocytes	32	12	1	0	FALSE	0
33	sp|O00258|GET1_HUMAN	22.7917263880236	33	metaphase II oocytes	33	12	1	0	FALSE	0
34	sp|O00258|GET1_HUMAN	22.59927701725	34	metaphase II oocytes	34	12	1	0	FALSE	0
35	sp|O00258|GET1_HUMAN	22.6233529100504	35	metaphase II oocytes	35	12	1	0	FALSE	0
36	sp|O00258|GET1_HUMAN	22.6094326542227	36	metaphase II oocytes	36	12	1	0	FALSE	0
1	sp|O00273|DFFA_HUMAN	22.9204493532896	1	germinal vesicle oocytes	1	48	2	0.5	TRUE	2
2	sp|O00273|DFFA_HUMAN	23.0423903177416	2	germinal vesicle oocytes	2	48	2	0.5	TRUE	2
3	sp|O00273|DFFA_HUMAN	22.5463495861425	3	germinal vesicle oocytes	3	48	1	0.75	TRUE	3
4	sp|O00273|DFFA_HUMAN	22.7247299602319	4	germinal vesicle oocytes	4	48	2	0.5	TRUE	2
6	sp|O00273|DFFA_HUMAN	23.2589021655013	6	germinal vesicle oocytes	6	48	3	0.25	FALSE	1
7	sp|O00273|DFFA_HUMAN	22.6667670258009	7	germinal vesicle oocytes	7	48	1	0.75	TRUE	3
8	sp|O00273|DFFA_HUMAN	23.1604742159033	8	germinal vesicle oocytes	8	48	2	0.5	TRUE	2
9	sp|O00273|DFFA_HUMAN	23.4001241456816	9	germinal vesicle oocytes	9	48	3	0.25	FALSE	1
10	sp|O00273|DFFA_HUMAN	23.4341671485212	10	germinal vesicle oocytes	10	48	3	0.25	FALSE	1
11	sp|O00273|DFFA_HUMAN	22.8929287077259	11	germinal vesicle oocytes	11	48	2	0.5	TRUE	2
12	sp|O00273|DFFA_HUMAN	22.6421305417215	12	germinal vesicle oocytes	12	48	1	0.75	TRUE	3
13	sp|O00273|DFFA_HUMAN	23.3145634699971	13	in vitro maturation oocytes	13	48	3	0.25	FALSE	1
14	sp|O00273|DFFA_HUMAN	22.6284954585684	14	in vitro maturation oocytes	14	48	1	0.75	TRUE	3
15	sp|O00273|DFFA_HUMAN	22.5919811724467	15	in vitro maturation oocytes	15	48	1	0.75	TRUE	3
16	sp|O00273|DFFA_HUMAN	22.9619566834962	16	in vitro maturation oocytes	16	48	2	0.5	TRUE	2
17	sp|O00273|DFFA_HUMAN	23.0893418329738	17	in vitro maturation oocytes	17	48	2	0.5	TRUE	2
18	sp|O00273|DFFA_HUMAN	23.6867475094185	18	in vitro maturation oocytes	18	48	3	0.25	FALSE	1
19	sp|O00273|DFFA_HUMAN	22.6046688485029	19	in vitro maturation oocytes	19	48	1	0.75	TRUE	3
20	sp|O00273|DFFA_HUMAN	21.8692866907722	20	in vitro maturation oocytes	20	48	1	0.75	TRUE	3
21	sp|O00273|DFFA_HUMAN	23.070622895035	21	in vitro maturation oocytes	21	48	1	0.75	TRUE	3
22	sp|O00273|DFFA_HUMAN	23.2478752362089	22	in vitro maturation oocytes	22	48	2	0.5	TRUE	2
23	sp|O00273|DFFA_HUMAN	23.5754942049604	23	in vitro maturation oocytes	23	48	3	0.25	FALSE	1
24	sp|O00273|DFFA_HUMAN	21.0774072432165	24	in vitro maturation oocytes	24	48	1	0.75	TRUE	3
26	sp|O00273|DFFA_HUMAN	22.5362307800011	26	metaphase II oocytes	26	48	2	0.5	TRUE	2
27	sp|O00273|DFFA_HUMAN	22.9780772563523	27	metaphase II oocytes	27	48	2	0.5	TRUE	2
28	sp|O00273|DFFA_HUMAN	23.2666155794219	28	metaphase II oocytes	28	48	2	0.5	TRUE	2
29	sp|O00273|DFFA_HUMAN	22.6622213904327	29	metaphase II oocytes	29	48	1	0.75	TRUE	3
30	sp|O00273|DFFA_HUMAN	23.129534621924	30	metaphase II oocytes	30	48	2	0.5	TRUE	2
31	sp|O00273|DFFA_HUMAN	22.8319484780903	31	metaphase II oocytes	31	48	2	0.5	TRUE	2
32	sp|O00273|DFFA_HUMAN	22.625755102765	32	metaphase II oocytes	32	48	1	0.75	TRUE	3
33	sp|O00273|DFFA_HUMAN	22.5512830867352	33	metaphase II oocytes	33	48	1	0.75	TRUE	3
34	sp|O00273|DFFA_HUMAN	23.3336445558751	34	metaphase II oocytes	34	48	3	0.25	FALSE	1
35	sp|O00273|DFFA_HUMAN	22.7556095310691	35	metaphase II oocytes	35	48	2	0.5	TRUE	2
36	sp|O00273|DFFA_HUMAN	22.9267863093181	36	metaphase II oocytes	36	48	2	0.5	TRUE	2
10	sp|O00291|HIP1_HUMAN	23.9645818066006	10	germinal vesicle oocytes	10	12	1	0	FALSE	0
16	sp|O00291|HIP1_HUMAN	24.1697373057214	16	in vitro maturation oocytes	16	12	1	0	FALSE	0
20	sp|O00291|HIP1_HUMAN	24.1948064390118	20	in vitro maturation oocytes	20	12	1	0	FALSE	0
21	sp|O00291|HIP1_HUMAN	24.2188407880514	21	in vitro maturation oocytes	21	12	1	0	FALSE	0
1	sp|O00303|EIF3F_HUMAN	23.2061594940568	1	germinal vesicle oocytes	1	24	1	0.5	TRUE	1
6	sp|O00303|EIF3F_HUMAN	23.432270708519	6	germinal vesicle oocytes	6	24	1	0.5	TRUE	1
8	sp|O00303|EIF3F_HUMAN	23.4980760739393	8	germinal vesicle oocytes	8	24	1	0.5	TRUE	1
9	sp|O00303|EIF3F_HUMAN	24.208407898178	9	germinal vesicle oocytes	9	24	2	0	FALSE	0
10	sp|O00303|EIF3F_HUMAN	22.8265719770338	10	germinal vesicle oocytes	10	24	1	0.5	TRUE	1
12	sp|O00303|EIF3F_HUMAN	22.9383278309917	12	germinal vesicle oocytes	12	24	1	0.5	TRUE	1
14	sp|O00303|EIF3F_HUMAN	24.3310314746468	14	in vitro maturation oocytes	14	24	2	0	FALSE	0
18	sp|O00303|EIF3F_HUMAN	23.0440504598446	18	in vitro maturation oocytes	18	24	1	0.5	TRUE	1
19	sp|O00303|EIF3F_HUMAN	23.5350837846933	19	in vitro maturation oocytes	19	24	2	0	FALSE	0
20	sp|O00303|EIF3F_HUMAN	24.0204813882639	20	in vitro maturation oocytes	20	24	2	0	FALSE	0
22	sp|O00303|EIF3F_HUMAN	23.7006591152997	22	in vitro maturation oocytes	22	24	1	0.5	TRUE	1
24	sp|O00303|EIF3F_HUMAN	23.1688930722549	24	in vitro maturation oocytes	24	24	1	0.5	TRUE	1
26	sp|O00303|EIF3F_HUMAN	23.4098235615507	26	metaphase II oocytes	26	24	1	0.5	TRUE	1
28	sp|O00303|EIF3F_HUMAN	24.2345730882873	28	metaphase II oocytes	28	24	2	0	FALSE	0
29	sp|O00303|EIF3F_HUMAN	23.8322812694694	29	metaphase II oocytes	29	24	1	0.5	TRUE	1
30	sp|O00303|EIF3F_HUMAN	23.5305315652317	30	metaphase II oocytes	30	24	1	0.5	TRUE	1
32	sp|O00303|EIF3F_HUMAN	21.9833795458578	32	metaphase II oocytes	32	24	1	0.5	TRUE	1
35	sp|O00303|EIF3F_HUMAN	23.1116681920973	35	metaphase II oocytes	35	24	1	0.5	TRUE	1
1	sp|O00330|ODPX_HUMAN	24.2589004719703	1	germinal vesicle oocytes	1	120	8	0.2	FALSE	2
2	sp|O00330|ODPX_HUMAN	23.3549748509441	2	germinal vesicle oocytes	2	120	5	0.5	TRUE	5
3	sp|O00330|ODPX_HUMAN	23.7268255593262	3	germinal vesicle oocytes	3	120	5	0.5	TRUE	5
4	sp|O00330|ODPX_HUMAN	23.8612508744977	4	germinal vesicle oocytes	4	120	6	0.4	FALSE	4
5	sp|O00330|ODPX_HUMAN	24.6528713722528	5	germinal vesicle oocytes	5	120	6	0.4	FALSE	4
6	sp|O00330|ODPX_HUMAN	23.7702356952185	6	germinal vesicle oocytes	6	120	5	0.5	TRUE	5
7	sp|O00330|ODPX_HUMAN	24.0196736341697	7	germinal vesicle oocytes	7	120	7	0.3	FALSE	3
8	sp|O00330|ODPX_HUMAN	23.5035793598627	8	germinal vesicle oocytes	8	120	5	0.5	TRUE	5
9	sp|O00330|ODPX_HUMAN	23.93009692885	9	germinal vesicle oocytes	9	120	6	0.4	FALSE	4
10	sp|O00330|ODPX_HUMAN	23.3358931171049	10	germinal vesicle oocytes	10	120	5	0.5	TRUE	5
11	sp|O00330|ODPX_HUMAN	23.9881836903907	11	germinal vesicle oocytes	11	120	6	0.4	FALSE	4
12	sp|O00330|ODPX_HUMAN	24.1119496628808	12	germinal vesicle oocytes	12	120	7	0.3	FALSE	3
13	sp|O00330|ODPX_HUMAN	23.7424040736959	13	in vitro maturation oocytes	13	120	6	0.4	FALSE	4
14	sp|O00330|ODPX_HUMAN	23.6483091056053	14	in vitro maturation oocytes	14	120	6	0.4	FALSE	4
15	sp|O00330|ODPX_HUMAN	23.2969091100905	15	in vitro maturation oocytes	15	120	5	0.5	TRUE	5
16	sp|O00330|ODPX_HUMAN	23.7206237576945	16	in vitro maturation oocytes	16	120	6	0.4	FALSE	4
17	sp|O00330|ODPX_HUMAN	23.6706970185668	17	in vitro maturation oocytes	17	120	6	0.4	FALSE	4
18	sp|O00330|ODPX_HUMAN	23.4664596165366	18	in vitro maturation oocytes	18	120	5	0.5	TRUE	5
19	sp|O00330|ODPX_HUMAN	22.8974704912667	19	in vitro maturation oocytes	19	120	5	0.5	TRUE	5
20	sp|O00330|ODPX_HUMAN	23.2066522804607	20	in vitro maturation oocytes	20	120	6	0.4	FALSE	4
21	sp|O00330|ODPX_HUMAN	23.482140549961	21	in vitro maturation oocytes	21	120	5	0.5	TRUE	5
22	sp|O00330|ODPX_HUMAN	23.4825621801864	22	in vitro maturation oocytes	22	120	6	0.4	FALSE	4
23	sp|O00330|ODPX_HUMAN	23.9252140133814	23	in vitro maturation oocytes	23	120	6	0.4	FALSE	4
24	sp|O00330|ODPX_HUMAN	23.0022846972419	24	in vitro maturation oocytes	24	120	5	0.5	TRUE	5
25	sp|O00330|ODPX_HUMAN	23.9880256578494	25	metaphase II oocytes	25	120	5	0.5	TRUE	5
26	sp|O00330|ODPX_HUMAN	23.1643216748967	26	metaphase II oocytes	26	120	5	0.5	TRUE	5
27	sp|O00330|ODPX_HUMAN	23.4503876706876	27	metaphase II oocytes	27	120	6	0.4	FALSE	4
28	sp|O00330|ODPX_HUMAN	23.4143653665202	28	metaphase II oocytes	28	120	5	0.5	TRUE	5
29	sp|O00330|ODPX_HUMAN	23.2295089940286	29	metaphase II oocytes	29	120	5	0.5	TRUE	5
30	sp|O00330|ODPX_HUMAN	23.7393969238128	30	metaphase II oocytes	30	120	6	0.4	FALSE	4
31	sp|O00330|ODPX_HUMAN	23.1392530107756	31	metaphase II oocytes	31	120	5	0.5	TRUE	5
32	sp|O00330|ODPX_HUMAN	23.0418966507899	32	metaphase II oocytes	32	120	6	0.4	FALSE	4
33	sp|O00330|ODPX_HUMAN	23.1759625411822	33	metaphase II oocytes	33	120	5	0.5	TRUE	5
34	sp|O00330|ODPX_HUMAN	23.4300302092792	34	metaphase II oocytes	34	120	5	0.5	TRUE	5
35	sp|O00330|ODPX_HUMAN	23.3405137759192	35	metaphase II oocytes	35	120	5	0.5	TRUE	5
36	sp|O00330|ODPX_HUMAN	23.7315041082234	36	metaphase II oocytes	36	120	5	0.5	TRUE	5
5	sp|O00339|MATN2_HUMAN	23.3189928910453	5	germinal vesicle oocytes	5	12	1	0	FALSE	0
8	sp|O00339|MATN2_HUMAN	20.6752546384743	8	germinal vesicle oocytes	8	12	1	0	FALSE	0
9	sp|O00339|MATN2_HUMAN	20.615601501074	9	germinal vesicle oocytes	9	12	1	0	FALSE	0
17	sp|O00339|MATN2_HUMAN	21.7863452370897	17	in vitro maturation oocytes	17	12	1	0	FALSE	0
34	sp|O00339|MATN2_HUMAN	21.9527621034573	34	metaphase II oocytes	34	12	1	0	FALSE	0
6	sp|O00401|WASL_HUMAN	23.5001311581275	6	germinal vesicle oocytes	6	12	1	0	FALSE	0
7	sp|O00401|WASL_HUMAN	23.104946956024	7	germinal vesicle oocytes	7	12	1	0	FALSE	0
11	sp|O00401|WASL_HUMAN	23.2673292923245	11	germinal vesicle oocytes	11	12	1	0	FALSE	0
12	sp|O00401|WASL_HUMAN	23.1827246139743	12	germinal vesicle oocytes	12	12	1	0	FALSE	0
18	sp|O00401|WASL_HUMAN	23.4117836452039	18	in vitro maturation oocytes	18	12	1	0	FALSE	0
1	sp|O00410|IPO5_HUMAN	22.773594400304	1	germinal vesicle oocytes	1	192	9	0.4375	FALSE	7
2	sp|O00410|IPO5_HUMAN	22.4742325163617	2	germinal vesicle oocytes	2	192	8	0.5	TRUE	8
3	sp|O00410|IPO5_HUMAN	22.8863270428653	3	germinal vesicle oocytes	3	192	10	0.375	FALSE	6
4	sp|O00410|IPO5_HUMAN	22.7528728340757	4	germinal vesicle oocytes	4	192	9	0.4375	FALSE	7
5	sp|O00410|IPO5_HUMAN	20.465281021379	5	germinal vesicle oocytes	5	192	2	0.875	TRUE	14
6	sp|O00410|IPO5_HUMAN	22.6169169799529	6	germinal vesicle oocytes	6	192	11	0.3125	FALSE	5
7	sp|O00410|IPO5_HUMAN	22.8587902590008	7	germinal vesicle oocytes	7	192	9	0.4375	FALSE	7
8	sp|O00410|IPO5_HUMAN	23.0337637895922	8	germinal vesicle oocytes	8	192	11	0.3125	FALSE	5
9	sp|O00410|IPO5_HUMAN	23.0218675387096	9	germinal vesicle oocytes	9	192	9	0.4375	FALSE	7
10	sp|O00410|IPO5_HUMAN	23.0355506879658	10	germinal vesicle oocytes	10	192	9	0.4375	FALSE	7
11	sp|O00410|IPO5_HUMAN	22.7141371816488	11	germinal vesicle oocytes	11	192	8	0.5	TRUE	8
12	sp|O00410|IPO5_HUMAN	22.9373685682029	12	germinal vesicle oocytes	12	192	10	0.375	FALSE	6
13	sp|O00410|IPO5_HUMAN	22.7095165465727	13	in vitro maturation oocytes	13	192	9	0.4375	FALSE	7
14	sp|O00410|IPO5_HUMAN	22.3159909362205	14	in vitro maturation oocytes	14	192	7	0.5625	TRUE	9
15	sp|O00410|IPO5_HUMAN	22.7633298599278	15	in vitro maturation oocytes	15	192	9	0.4375	FALSE	7
16	sp|O00410|IPO5_HUMAN	23.2597974715477	16	in vitro maturation oocytes	16	192	12	0.25	FALSE	4
17	sp|O00410|IPO5_HUMAN	22.6226347893465	17	in vitro maturation oocytes	17	192	10	0.375	FALSE	6
18	sp|O00410|IPO5_HUMAN	22.2701174469207	18	in vitro maturation oocytes	18	192	8	0.5	TRUE	8
19	sp|O00410|IPO5_HUMAN	22.9625506076637	19	in vitro maturation oocytes	19	192	11	0.3125	FALSE	5
20	sp|O00410|IPO5_HUMAN	22.6679366628615	20	in vitro maturation oocytes	20	192	9	0.4375	FALSE	7
21	sp|O00410|IPO5_HUMAN	22.4443524860991	21	in vitro maturation oocytes	21	192	8	0.5	TRUE	8
22	sp|O00410|IPO5_HUMAN	23.468178660164	22	in vitro maturation oocytes	22	192	13	0.1875	FALSE	3
23	sp|O00410|IPO5_HUMAN	22.7787723005989	23	in vitro maturation oocytes	23	192	9	0.4375	FALSE	7
24	sp|O00410|IPO5_HUMAN	22.5296790794413	24	in vitro maturation oocytes	24	192	8	0.5	TRUE	8
25	sp|O00410|IPO5_HUMAN	20.0592439269159	25	metaphase II oocytes	25	192	1	0.9375	TRUE	15
26	sp|O00410|IPO5_HUMAN	22.6636872299839	26	metaphase II oocytes	26	192	8	0.5	TRUE	8
27	sp|O00410|IPO5_HUMAN	22.6997925049028	27	metaphase II oocytes	27	192	9	0.4375	FALSE	7
28	sp|O00410|IPO5_HUMAN	22.199079207767	28	metaphase II oocytes	28	192	8	0.5	TRUE	8
29	sp|O00410|IPO5_HUMAN	22.2939646149813	29	metaphase II oocytes	29	192	8	0.5	TRUE	8
30	sp|O00410|IPO5_HUMAN	22.4758748713534	30	metaphase II oocytes	30	192	7	0.5625	TRUE	9
31	sp|O00410|IPO5_HUMAN	22.6960663303751	31	metaphase II oocytes	31	192	8	0.5	TRUE	8
32	sp|O00410|IPO5_HUMAN	22.4081739519968	32	metaphase II oocytes	32	192	7	0.5625	TRUE	9
33	sp|O00410|IPO5_HUMAN	22.4929278843381	33	metaphase II oocytes	33	192	9	0.4375	FALSE	7
34	sp|O00410|IPO5_HUMAN	21.7322905273726	34	metaphase II oocytes	34	192	7	0.5625	TRUE	9
35	sp|O00410|IPO5_HUMAN	22.1766759277367	35	metaphase II oocytes	35	192	7	0.5625	TRUE	9
36	sp|O00410|IPO5_HUMAN	22.0555379870039	36	metaphase II oocytes	36	192	8	0.5	TRUE	8
1	sp|O00425|IF2B3_HUMAN	25.2544881485805	1	germinal vesicle oocytes	1	336	25	0.107142857142857	FALSE	3
2	sp|O00425|IF2B3_HUMAN	25.2046782421321	2	germinal vesicle oocytes	2	336	24	0.142857142857143	FALSE	4
3	sp|O00425|IF2B3_HUMAN	25.2717453561422	3	germinal vesicle oocytes	3	336	24	0.142857142857143	FALSE	4
4	sp|O00425|IF2B3_HUMAN	25.4351962649852	4	germinal vesicle oocytes	4	336	25	0.107142857142857	FALSE	3
5	sp|O00425|IF2B3_HUMAN	23.5445687222428	5	germinal vesicle oocytes	5	336	19	0.321428571428571	FALSE	9
6	sp|O00425|IF2B3_HUMAN	25.3314990841374	6	germinal vesicle oocytes	6	336	25	0.107142857142857	FALSE	3
7	sp|O00425|IF2B3_HUMAN	25.4730152519722	7	germinal vesicle oocytes	7	336	26	0.0714285714285714	FALSE	2
8	sp|O00425|IF2B3_HUMAN	25.1946645527212	8	germinal vesicle oocytes	8	336	23	0.178571428571429	FALSE	5
9	sp|O00425|IF2B3_HUMAN	24.7998662952347	9	germinal vesicle oocytes	9	336	21	0.25	FALSE	7
10	sp|O00425|IF2B3_HUMAN	25.3345360980817	10	germinal vesicle oocytes	10	336	23	0.178571428571429	FALSE	5
11	sp|O00425|IF2B3_HUMAN	25.1847235962353	11	germinal vesicle oocytes	11	336	23	0.178571428571429	FALSE	5
12	sp|O00425|IF2B3_HUMAN	24.9442932876229	12	germinal vesicle oocytes	12	336	25	0.107142857142857	FALSE	3
13	sp|O00425|IF2B3_HUMAN	25.0281335407454	13	in vitro maturation oocytes	13	336	20	0.285714285714286	FALSE	8
14	sp|O00425|IF2B3_HUMAN	24.9627179174968	14	in vitro maturation oocytes	14	336	24	0.142857142857143	FALSE	4
15	sp|O00425|IF2B3_HUMAN	24.966808683698	15	in vitro maturation oocytes	15	336	23	0.178571428571429	FALSE	5
16	sp|O00425|IF2B3_HUMAN	24.8342896225499	16	in vitro maturation oocytes	16	336	22	0.214285714285714	FALSE	6
17	sp|O00425|IF2B3_HUMAN	25.2590134756223	17	in vitro maturation oocytes	17	336	24	0.142857142857143	FALSE	4
18	sp|O00425|IF2B3_HUMAN	24.9300620057335	18	in vitro maturation oocytes	18	336	21	0.25	FALSE	7
19	sp|O00425|IF2B3_HUMAN	24.9668205151137	19	in vitro maturation oocytes	19	336	21	0.25	FALSE	7
20	sp|O00425|IF2B3_HUMAN	25.3031531220258	20	in vitro maturation oocytes	20	336	22	0.214285714285714	FALSE	6
21	sp|O00425|IF2B3_HUMAN	24.6433612617543	21	in vitro maturation oocytes	21	336	21	0.25	FALSE	7
22	sp|O00425|IF2B3_HUMAN	24.5406666882703	22	in vitro maturation oocytes	22	336	22	0.214285714285714	FALSE	6
23	sp|O00425|IF2B3_HUMAN	25.0137952530718	23	in vitro maturation oocytes	23	336	22	0.214285714285714	FALSE	6
24	sp|O00425|IF2B3_HUMAN	24.7754713945465	24	in vitro maturation oocytes	24	336	21	0.25	FALSE	7
25	sp|O00425|IF2B3_HUMAN	23.156209923402	25	metaphase II oocytes	25	336	19	0.321428571428571	FALSE	9
26	sp|O00425|IF2B3_HUMAN	24.5297692741535	26	metaphase II oocytes	26	336	24	0.142857142857143	FALSE	4
27	sp|O00425|IF2B3_HUMAN	23.9153766660905	27	metaphase II oocytes	27	336	22	0.214285714285714	FALSE	6
28	sp|O00425|IF2B3_HUMAN	24.866726029769	28	metaphase II oocytes	28	336	23	0.178571428571429	FALSE	5
29	sp|O00425|IF2B3_HUMAN	24.2817217458005	29	metaphase II oocytes	29	336	26	0.0714285714285714	FALSE	2
30	sp|O00425|IF2B3_HUMAN	24.7966963644188	30	metaphase II oocytes	30	336	23	0.178571428571429	FALSE	5
31	sp|O00425|IF2B3_HUMAN	24.8296491155201	31	metaphase II oocytes	31	336	24	0.142857142857143	FALSE	4
32	sp|O00425|IF2B3_HUMAN	24.9465544056523	32	metaphase II oocytes	32	336	24	0.142857142857143	FALSE	4
33	sp|O00425|IF2B3_HUMAN	24.949321909656	33	metaphase II oocytes	33	336	24	0.142857142857143	FALSE	4
34	sp|O00425|IF2B3_HUMAN	24.8850234234861	34	metaphase II oocytes	34	336	25	0.107142857142857	FALSE	3
35	sp|O00425|IF2B3_HUMAN	25.0815457786136	35	metaphase II oocytes	35	336	24	0.142857142857143	FALSE	4
36	sp|O00425|IF2B3_HUMAN	24.5432038510875	36	metaphase II oocytes	36	336	22	0.214285714285714	FALSE	6
1	sp|O00429|DNM1L_HUMAN	23.9685944463809	1	germinal vesicle oocytes	1	516	31	0.279069767441861	FALSE	12
2	sp|O00429|DNM1L_HUMAN	23.6947828780594	2	germinal vesicle oocytes	2	516	30	0.302325581395349	FALSE	13
3	sp|O00429|DNM1L_HUMAN	23.7835040372972	3	germinal vesicle oocytes	3	516	31	0.279069767441861	FALSE	12
4	sp|O00429|DNM1L_HUMAN	23.8331553354252	4	germinal vesicle oocytes	4	516	31	0.279069767441861	FALSE	12
5	sp|O00429|DNM1L_HUMAN	20.4324336922112	5	germinal vesicle oocytes	5	516	6	0.86046511627907	TRUE	37
6	sp|O00429|DNM1L_HUMAN	23.7349909438323	6	germinal vesicle oocytes	6	516	28	0.348837209302326	FALSE	15
7	sp|O00429|DNM1L_HUMAN	23.663792273478	7	germinal vesicle oocytes	7	516	29	0.325581395348837	FALSE	14
8	sp|O00429|DNM1L_HUMAN	23.923333983242	8	germinal vesicle oocytes	8	516	33	0.232558139534884	FALSE	10
9	sp|O00429|DNM1L_HUMAN	23.7939048292464	9	germinal vesicle oocytes	9	516	29	0.325581395348837	FALSE	14
10	sp|O00429|DNM1L_HUMAN	23.8282196758242	10	germinal vesicle oocytes	10	516	28	0.348837209302326	FALSE	15
11	sp|O00429|DNM1L_HUMAN	23.694927216449	11	germinal vesicle oocytes	11	516	29	0.325581395348837	FALSE	14
12	sp|O00429|DNM1L_HUMAN	23.8187851876705	12	germinal vesicle oocytes	12	516	30	0.302325581395349	FALSE	13
13	sp|O00429|DNM1L_HUMAN	23.9736830186666	13	in vitro maturation oocytes	13	516	33	0.232558139534884	FALSE	10
14	sp|O00429|DNM1L_HUMAN	23.8090855573497	14	in vitro maturation oocytes	14	516	31	0.279069767441861	FALSE	12
15	sp|O00429|DNM1L_HUMAN	23.8068348918401	15	in vitro maturation oocytes	15	516	30	0.302325581395349	FALSE	13
16	sp|O00429|DNM1L_HUMAN	24.0117726804833	16	in vitro maturation oocytes	16	516	31	0.279069767441861	FALSE	12
17	sp|O00429|DNM1L_HUMAN	24.0738076390202	17	in vitro maturation oocytes	17	516	33	0.232558139534884	FALSE	10
18	sp|O00429|DNM1L_HUMAN	23.8362375290998	18	in vitro maturation oocytes	18	516	31	0.279069767441861	FALSE	12
19	sp|O00429|DNM1L_HUMAN	24.0045281596777	19	in vitro maturation oocytes	19	516	29	0.325581395348837	FALSE	14
20	sp|O00429|DNM1L_HUMAN	23.6658800569923	20	in vitro maturation oocytes	20	516	27	0.372093023255814	FALSE	16
21	sp|O00429|DNM1L_HUMAN	23.9243056212	21	in vitro maturation oocytes	21	516	30	0.302325581395349	FALSE	13
22	sp|O00429|DNM1L_HUMAN	23.5793811853925	22	in vitro maturation oocytes	22	516	27	0.372093023255814	FALSE	16
23	sp|O00429|DNM1L_HUMAN	23.8087717323643	23	in vitro maturation oocytes	23	516	28	0.348837209302326	FALSE	15
24	sp|O00429|DNM1L_HUMAN	23.8555662463635	24	in vitro maturation oocytes	24	516	31	0.279069767441861	FALSE	12
25	sp|O00429|DNM1L_HUMAN	20.1941310587958	25	metaphase II oocytes	25	516	4	0.906976744186047	TRUE	39
26	sp|O00429|DNM1L_HUMAN	23.5012330702022	26	metaphase II oocytes	26	516	28	0.348837209302326	FALSE	15
27	sp|O00429|DNM1L_HUMAN	23.8357007610053	27	metaphase II oocytes	27	516	30	0.302325581395349	FALSE	13
28	sp|O00429|DNM1L_HUMAN	23.9694751667647	28	metaphase II oocytes	28	516	30	0.302325581395349	FALSE	13
29	sp|O00429|DNM1L_HUMAN	23.6901205964651	29	metaphase II oocytes	29	516	29	0.325581395348837	FALSE	14
30	sp|O00429|DNM1L_HUMAN	23.8587240355294	30	metaphase II oocytes	30	516	30	0.302325581395349	FALSE	13
31	sp|O00429|DNM1L_HUMAN	23.680865094215	31	metaphase II oocytes	31	516	27	0.372093023255814	FALSE	16
32	sp|O00429|DNM1L_HUMAN	23.8062527121419	32	metaphase II oocytes	32	516	30	0.302325581395349	FALSE	13
33	sp|O00429|DNM1L_HUMAN	23.8181790265014	33	metaphase II oocytes	33	516	29	0.325581395348837	FALSE	14
34	sp|O00429|DNM1L_HUMAN	24.0709723072191	34	metaphase II oocytes	34	516	30	0.302325581395349	FALSE	13
35	sp|O00429|DNM1L_HUMAN	23.7788317925733	35	metaphase II oocytes	35	516	28	0.348837209302326	FALSE	15
36	sp|O00429|DNM1L_HUMAN	23.9017190211185	36	metaphase II oocytes	36	516	31	0.279069767441861	FALSE	12
1	sp|O00442|RTCA_HUMAN	22.8357104485683	1	germinal vesicle oocytes	1	156	8	0.384615384615385	FALSE	5
2	sp|O00442|RTCA_HUMAN	22.6939712434931	2	germinal vesicle oocytes	2	156	8	0.384615384615385	FALSE	5
3	sp|O00442|RTCA_HUMAN	22.8204197082357	3	germinal vesicle oocytes	3	156	8	0.384615384615385	FALSE	5
4	sp|O00442|RTCA_HUMAN	22.7468515758625	4	germinal vesicle oocytes	4	156	9	0.307692307692308	FALSE	4
6	sp|O00442|RTCA_HUMAN	22.685341764	6	germinal vesicle oocytes	6	156	8	0.384615384615385	FALSE	5
7	sp|O00442|RTCA_HUMAN	22.3051947055137	7	germinal vesicle oocytes	7	156	6	0.538461538461538	TRUE	7
8	sp|O00442|RTCA_HUMAN	22.4072692527022	8	germinal vesicle oocytes	8	156	7	0.461538461538462	FALSE	6
9	sp|O00442|RTCA_HUMAN	22.4563409783176	9	germinal vesicle oocytes	9	156	7	0.461538461538462	FALSE	6
10	sp|O00442|RTCA_HUMAN	23.5709249863181	10	germinal vesicle oocytes	10	156	9	0.307692307692308	FALSE	4
11	sp|O00442|RTCA_HUMAN	22.3550470281045	11	germinal vesicle oocytes	11	156	6	0.538461538461538	TRUE	7
12	sp|O00442|RTCA_HUMAN	22.3622240948784	12	germinal vesicle oocytes	12	156	8	0.384615384615385	FALSE	5
13	sp|O00442|RTCA_HUMAN	22.7680393939547	13	in vitro maturation oocytes	13	156	9	0.307692307692308	FALSE	4
14	sp|O00442|RTCA_HUMAN	22.9924605376557	14	in vitro maturation oocytes	14	156	9	0.307692307692308	FALSE	4
15	sp|O00442|RTCA_HUMAN	22.3347052387275	15	in vitro maturation oocytes	15	156	6	0.538461538461538	TRUE	7
16	sp|O00442|RTCA_HUMAN	22.6528384656695	16	in vitro maturation oocytes	16	156	7	0.461538461538462	FALSE	6
17	sp|O00442|RTCA_HUMAN	22.7165168218414	17	in vitro maturation oocytes	17	156	8	0.384615384615385	FALSE	5
18	sp|O00442|RTCA_HUMAN	22.3638966724487	18	in vitro maturation oocytes	18	156	7	0.461538461538462	FALSE	6
19	sp|O00442|RTCA_HUMAN	22.5014282870769	19	in vitro maturation oocytes	19	156	8	0.384615384615385	FALSE	5
20	sp|O00442|RTCA_HUMAN	22.9327248316641	20	in vitro maturation oocytes	20	156	9	0.307692307692308	FALSE	4
21	sp|O00442|RTCA_HUMAN	22.4111320380012	21	in vitro maturation oocytes	21	156	7	0.461538461538462	FALSE	6
22	sp|O00442|RTCA_HUMAN	22.2427437700971	22	in vitro maturation oocytes	22	156	6	0.538461538461538	TRUE	7
23	sp|O00442|RTCA_HUMAN	22.3812034157222	23	in vitro maturation oocytes	23	156	7	0.461538461538462	FALSE	6
24	sp|O00442|RTCA_HUMAN	22.3133244302052	24	in vitro maturation oocytes	24	156	7	0.461538461538462	FALSE	6
25	sp|O00442|RTCA_HUMAN	19.11822174448	25	metaphase II oocytes	25	156	3	0.769230769230769	TRUE	10
26	sp|O00442|RTCA_HUMAN	22.1355826932878	26	metaphase II oocytes	26	156	6	0.538461538461538	TRUE	7
27	sp|O00442|RTCA_HUMAN	22.6534946536164	27	metaphase II oocytes	27	156	8	0.384615384615385	FALSE	5
28	sp|O00442|RTCA_HUMAN	22.8993319909402	28	metaphase II oocytes	28	156	9	0.307692307692308	FALSE	4
29	sp|O00442|RTCA_HUMAN	22.8607008314729	29	metaphase II oocytes	29	156	8	0.384615384615385	FALSE	5
30	sp|O00442|RTCA_HUMAN	22.5635389656098	30	metaphase II oocytes	30	156	7	0.461538461538462	FALSE	6
31	sp|O00442|RTCA_HUMAN	22.1428515777582	31	metaphase II oocytes	31	156	6	0.538461538461538	TRUE	7
32	sp|O00442|RTCA_HUMAN	22.2880673918103	32	metaphase II oocytes	32	156	7	0.461538461538462	FALSE	6
33	sp|O00442|RTCA_HUMAN	22.2032537590703	33	metaphase II oocytes	33	156	6	0.538461538461538	TRUE	7
34	sp|O00442|RTCA_HUMAN	22.3904160939362	34	metaphase II oocytes	34	156	6	0.538461538461538	TRUE	7
35	sp|O00442|RTCA_HUMAN	22.6176626241877	35	metaphase II oocytes	35	156	7	0.461538461538462	FALSE	6
36	sp|O00442|RTCA_HUMAN	22.406859645688	36	metaphase II oocytes	36	156	7	0.461538461538462	FALSE	6
11	sp|O00443|P3C2A_HUMAN	18.1827371728109	11	germinal vesicle oocytes	11	12	1	0	FALSE	0
13	sp|O00443|P3C2A_HUMAN	19.061457708694	13	in vitro maturation oocytes	13	12	1	0	FALSE	0
26	sp|O00443|P3C2A_HUMAN	18.3358590348103	26	metaphase II oocytes	26	12	1	0	FALSE	0
33	sp|O00443|P3C2A_HUMAN	19.6874167739578	33	metaphase II oocytes	33	12	1	0	FALSE	0
1	sp|O00471|EXOC5_HUMAN	20.0731299213881	1	germinal vesicle oocytes	1	48	1	0.75	TRUE	3
2	sp|O00471|EXOC5_HUMAN	20.0929486452196	2	germinal vesicle oocytes	2	48	1	0.75	TRUE	3
3	sp|O00471|EXOC5_HUMAN	21.688264428913	3	germinal vesicle oocytes	3	48	3	0.25	FALSE	1
4	sp|O00471|EXOC5_HUMAN	22.463645774491	4	germinal vesicle oocytes	4	48	4	0	FALSE	0
7	sp|O00471|EXOC5_HUMAN	20.3372057327339	7	germinal vesicle oocytes	7	48	1	0.75	TRUE	3
9	sp|O00471|EXOC5_HUMAN	21.0783109460116	9	germinal vesicle oocytes	9	48	2	0.5	TRUE	2
10	sp|O00471|EXOC5_HUMAN	21.7288576617317	10	germinal vesicle oocytes	10	48	2	0.5	TRUE	2
11	sp|O00471|EXOC5_HUMAN	20.4993527407175	11	germinal vesicle oocytes	11	48	1	0.75	TRUE	3
12	sp|O00471|EXOC5_HUMAN	20.1868438958719	12	germinal vesicle oocytes	12	48	1	0.75	TRUE	3
13	sp|O00471|EXOC5_HUMAN	19.8974601141444	13	in vitro maturation oocytes	13	48	1	0.75	TRUE	3
14	sp|O00471|EXOC5_HUMAN	21.0268398987037	14	in vitro maturation oocytes	14	48	2	0.5	TRUE	2
17	sp|O00471|EXOC5_HUMAN	21.4607157228363	17	in vitro maturation oocytes	17	48	3	0.25	FALSE	1
18	sp|O00471|EXOC5_HUMAN	19.998639541339	18	in vitro maturation oocytes	18	48	1	0.75	TRUE	3
19	sp|O00471|EXOC5_HUMAN	20.3957005979409	19	in vitro maturation oocytes	19	48	1	0.75	TRUE	3
27	sp|O00471|EXOC5_HUMAN	20.2135846922115	27	metaphase II oocytes	27	48	1	0.75	TRUE	3
29	sp|O00471|EXOC5_HUMAN	19.9792156155134	29	metaphase II oocytes	29	48	1	0.75	TRUE	3
30	sp|O00471|EXOC5_HUMAN	20.4040867426507	30	metaphase II oocytes	30	48	2	0.5	TRUE	2
1	sp|O00483|NDUA4_HUMAN	23.8541842244727	1	germinal vesicle oocytes	1	36	1	0.666666666666667	TRUE	2
2	sp|O00483|NDUA4_HUMAN	23.4248439575731	2	germinal vesicle oocytes	2	36	1	0.666666666666667	TRUE	2
3	sp|O00483|NDUA4_HUMAN	24.6987199522458	3	germinal vesicle oocytes	3	36	2	0.333333333333333	FALSE	1
4	sp|O00483|NDUA4_HUMAN	23.7763809268561	4	germinal vesicle oocytes	4	36	1	0.666666666666667	TRUE	2
5	sp|O00483|NDUA4_HUMAN	25.2717121635873	5	germinal vesicle oocytes	5	36	2	0.333333333333333	FALSE	1
6	sp|O00483|NDUA4_HUMAN	23.6727988223508	6	germinal vesicle oocytes	6	36	1	0.666666666666667	TRUE	2
7	sp|O00483|NDUA4_HUMAN	24.9204896145627	7	germinal vesicle oocytes	7	36	2	0.333333333333333	FALSE	1
8	sp|O00483|NDUA4_HUMAN	23.749107543984	8	germinal vesicle oocytes	8	36	1	0.666666666666667	TRUE	2
9	sp|O00483|NDUA4_HUMAN	25.3430355025365	9	germinal vesicle oocytes	9	36	3	0	FALSE	0
10	sp|O00483|NDUA4_HUMAN	23.8081377545196	10	germinal vesicle oocytes	10	36	1	0.666666666666667	TRUE	2
11	sp|O00483|NDUA4_HUMAN	24.8803306421343	11	germinal vesicle oocytes	11	36	2	0.333333333333333	FALSE	1
12	sp|O00483|NDUA4_HUMAN	24.3483066362904	12	germinal vesicle oocytes	12	36	2	0.333333333333333	FALSE	1
13	sp|O00483|NDUA4_HUMAN	24.2307066290267	13	in vitro maturation oocytes	13	36	2	0.333333333333333	FALSE	1
14	sp|O00483|NDUA4_HUMAN	24.5154881389503	14	in vitro maturation oocytes	14	36	2	0.333333333333333	FALSE	1
15	sp|O00483|NDUA4_HUMAN	23.5622587033752	15	in vitro maturation oocytes	15	36	1	0.666666666666667	TRUE	2
16	sp|O00483|NDUA4_HUMAN	23.4248183930281	16	in vitro maturation oocytes	16	36	1	0.666666666666667	TRUE	2
17	sp|O00483|NDUA4_HUMAN	22.0033152431683	17	in vitro maturation oocytes	17	36	1	0.666666666666667	TRUE	2
18	sp|O00483|NDUA4_HUMAN	25.1206321062537	18	in vitro maturation oocytes	18	36	3	0	FALSE	0
19	sp|O00483|NDUA4_HUMAN	24.7794127619335	19	in vitro maturation oocytes	19	36	3	0	FALSE	0
20	sp|O00483|NDUA4_HUMAN	24.3990902004106	20	in vitro maturation oocytes	20	36	2	0.333333333333333	FALSE	1
21	sp|O00483|NDUA4_HUMAN	23.5003823488024	21	in vitro maturation oocytes	21	36	1	0.666666666666667	TRUE	2
22	sp|O00483|NDUA4_HUMAN	23.0909051848514	22	in vitro maturation oocytes	22	36	1	0.666666666666667	TRUE	2
23	sp|O00483|NDUA4_HUMAN	23.5761439921241	23	in vitro maturation oocytes	23	36	1	0.666666666666667	TRUE	2
24	sp|O00483|NDUA4_HUMAN	22.4951270162225	24	in vitro maturation oocytes	24	36	1	0.666666666666667	TRUE	2
25	sp|O00483|NDUA4_HUMAN	25.6912056790764	25	metaphase II oocytes	25	36	3	0	FALSE	0
26	sp|O00483|NDUA4_HUMAN	22.5974743838696	26	metaphase II oocytes	26	36	1	0.666666666666667	TRUE	2
27	sp|O00483|NDUA4_HUMAN	23.798466435236	27	metaphase II oocytes	27	36	2	0.333333333333333	FALSE	1
28	sp|O00483|NDUA4_HUMAN	23.6363159269449	28	metaphase II oocytes	28	36	1	0.666666666666667	TRUE	2
29	sp|O00483|NDUA4_HUMAN	23.0992250216575	29	metaphase II oocytes	29	36	1	0.666666666666667	TRUE	2
30	sp|O00483|NDUA4_HUMAN	24.7542114806616	30	metaphase II oocytes	30	36	2	0.333333333333333	FALSE	1
31	sp|O00483|NDUA4_HUMAN	24.3381314340393	31	metaphase II oocytes	31	36	2	0.333333333333333	FALSE	1
32	sp|O00483|NDUA4_HUMAN	23.3355991978568	32	metaphase II oocytes	32	36	1	0.666666666666667	TRUE	2
33	sp|O00483|NDUA4_HUMAN	22.8424907282421	33	metaphase II oocytes	33	36	1	0.666666666666667	TRUE	2
34	sp|O00483|NDUA4_HUMAN	23.8068727158287	34	metaphase II oocytes	34	36	2	0.333333333333333	FALSE	1
35	sp|O00483|NDUA4_HUMAN	22.9766373341414	35	metaphase II oocytes	35	36	1	0.666666666666667	TRUE	2
36	sp|O00483|NDUA4_HUMAN	23.2069690273962	36	metaphase II oocytes	36	36	1	0.666666666666667	TRUE	2
1	sp|O00487|PSDE_HUMAN	24.1219024806726	1	germinal vesicle oocytes	1	132	10	0.0909090909090909	FALSE	1
2	sp|O00487|PSDE_HUMAN	24.3915377083956	2	germinal vesicle oocytes	2	132	10	0.0909090909090909	FALSE	1
3	sp|O00487|PSDE_HUMAN	24.0472291851908	3	germinal vesicle oocytes	3	132	10	0.0909090909090909	FALSE	1
4	sp|O00487|PSDE_HUMAN	24.4350901065654	4	germinal vesicle oocytes	4	132	9	0.181818181818182	FALSE	2
5	sp|O00487|PSDE_HUMAN	21.833871479649	5	germinal vesicle oocytes	5	132	7	0.363636363636364	FALSE	4
6	sp|O00487|PSDE_HUMAN	23.9430471439971	6	germinal vesicle oocytes	6	132	10	0.0909090909090909	FALSE	1
7	sp|O00487|PSDE_HUMAN	24.2320447566361	7	germinal vesicle oocytes	7	132	9	0.181818181818182	FALSE	2
8	sp|O00487|PSDE_HUMAN	24.1186247767577	8	germinal vesicle oocytes	8	132	9	0.181818181818182	FALSE	2
9	sp|O00487|PSDE_HUMAN	24.0857170347409	9	germinal vesicle oocytes	9	132	10	0.0909090909090909	FALSE	1
10	sp|O00487|PSDE_HUMAN	24.0526164696281	10	germinal vesicle oocytes	10	132	9	0.181818181818182	FALSE	2
11	sp|O00487|PSDE_HUMAN	23.7557213645984	11	germinal vesicle oocytes	11	132	10	0.0909090909090909	FALSE	1
12	sp|O00487|PSDE_HUMAN	24.2184134978634	12	germinal vesicle oocytes	12	132	9	0.181818181818182	FALSE	2
13	sp|O00487|PSDE_HUMAN	24.0556287890035	13	in vitro maturation oocytes	13	132	10	0.0909090909090909	FALSE	1
14	sp|O00487|PSDE_HUMAN	24.2522350456683	14	in vitro maturation oocytes	14	132	9	0.181818181818182	FALSE	2
15	sp|O00487|PSDE_HUMAN	24.0805768618977	15	in vitro maturation oocytes	15	132	10	0.0909090909090909	FALSE	1
16	sp|O00487|PSDE_HUMAN	23.6948988026832	16	in vitro maturation oocytes	16	132	7	0.363636363636364	FALSE	4
17	sp|O00487|PSDE_HUMAN	23.8466349253714	17	in vitro maturation oocytes	17	132	9	0.181818181818182	FALSE	2
18	sp|O00487|PSDE_HUMAN	23.9848560094558	18	in vitro maturation oocytes	18	132	9	0.181818181818182	FALSE	2
19	sp|O00487|PSDE_HUMAN	23.9437537281733	19	in vitro maturation oocytes	19	132	9	0.181818181818182	FALSE	2
20	sp|O00487|PSDE_HUMAN	23.7354956591062	20	in vitro maturation oocytes	20	132	8	0.272727272727273	FALSE	3
21	sp|O00487|PSDE_HUMAN	23.4840067651017	21	in vitro maturation oocytes	21	132	8	0.272727272727273	FALSE	3
22	sp|O00487|PSDE_HUMAN	23.7349355459462	22	in vitro maturation oocytes	22	132	8	0.272727272727273	FALSE	3
23	sp|O00487|PSDE_HUMAN	24.1450133880588	23	in vitro maturation oocytes	23	132	9	0.181818181818182	FALSE	2
24	sp|O00487|PSDE_HUMAN	23.8074532361864	24	in vitro maturation oocytes	24	132	8	0.272727272727273	FALSE	3
25	sp|O00487|PSDE_HUMAN	21.3293929354408	25	metaphase II oocytes	25	132	5	0.545454545454545	TRUE	6
26	sp|O00487|PSDE_HUMAN	23.9568032093712	26	metaphase II oocytes	26	132	9	0.181818181818182	FALSE	2
27	sp|O00487|PSDE_HUMAN	24.0678220802437	27	metaphase II oocytes	27	132	9	0.181818181818182	FALSE	2
28	sp|O00487|PSDE_HUMAN	23.8141080023021	28	metaphase II oocytes	28	132	9	0.181818181818182	FALSE	2
29	sp|O00487|PSDE_HUMAN	23.6575130845705	29	metaphase II oocytes	29	132	9	0.181818181818182	FALSE	2
30	sp|O00487|PSDE_HUMAN	23.8683304676258	30	metaphase II oocytes	30	132	8	0.272727272727273	FALSE	3
31	sp|O00487|PSDE_HUMAN	23.992660773714	31	metaphase II oocytes	31	132	9	0.181818181818182	FALSE	2
32	sp|O00487|PSDE_HUMAN	23.8819577276949	32	metaphase II oocytes	32	132	9	0.181818181818182	FALSE	2
33	sp|O00487|PSDE_HUMAN	23.9019209659094	33	metaphase II oocytes	33	132	9	0.181818181818182	FALSE	2
34	sp|O00487|PSDE_HUMAN	24.1254426074226	34	metaphase II oocytes	34	132	9	0.181818181818182	FALSE	2
35	sp|O00487|PSDE_HUMAN	23.6693200274492	35	metaphase II oocytes	35	132	9	0.181818181818182	FALSE	2
36	sp|O00487|PSDE_HUMAN	23.9418855625819	36	metaphase II oocytes	36	132	9	0.181818181818182	FALSE	2
4	sp|O00505|IMA4_HUMAN	21.5746939480707	4	germinal vesicle oocytes	4	12	1	0	FALSE	0
20	sp|O00505|IMA4_HUMAN	21.7393348630473	20	in vitro maturation oocytes	20	12	1	0	FALSE	0
23	sp|O00505|IMA4_HUMAN	21.5308279202134	23	in vitro maturation oocytes	23	12	1	0	FALSE	0
32	sp|O00505|IMA4_HUMAN	21.0189657832614	32	metaphase II oocytes	32	12	1	0	FALSE	0
1	sp|O00515|LAD1_HUMAN	24.4088993094764	1	germinal vesicle oocytes	1	324	18	0.333333333333333	FALSE	9
2	sp|O00515|LAD1_HUMAN	24.9522997994144	2	germinal vesicle oocytes	2	324	21	0.222222222222222	FALSE	6
3	sp|O00515|LAD1_HUMAN	24.729767150114	3	germinal vesicle oocytes	3	324	21	0.222222222222222	FALSE	6
4	sp|O00515|LAD1_HUMAN	24.6232773278672	4	germinal vesicle oocytes	4	324	19	0.296296296296296	FALSE	8
5	sp|O00515|LAD1_HUMAN	21.4232624715913	5	germinal vesicle oocytes	5	324	9	0.666666666666667	TRUE	18
6	sp|O00515|LAD1_HUMAN	24.557911195143	6	germinal vesicle oocytes	6	324	20	0.259259259259259	FALSE	7
7	sp|O00515|LAD1_HUMAN	24.9941831747135	7	germinal vesicle oocytes	7	324	23	0.148148148148148	FALSE	4
8	sp|O00515|LAD1_HUMAN	24.3499302834642	8	germinal vesicle oocytes	8	324	17	0.37037037037037	FALSE	10
9	sp|O00515|LAD1_HUMAN	24.5825079566447	9	germinal vesicle oocytes	9	324	18	0.333333333333333	FALSE	9
10	sp|O00515|LAD1_HUMAN	24.168687098731	10	germinal vesicle oocytes	10	324	17	0.37037037037037	FALSE	10
11	sp|O00515|LAD1_HUMAN	24.4012180815001	11	germinal vesicle oocytes	11	324	19	0.296296296296296	FALSE	8
12	sp|O00515|LAD1_HUMAN	24.8245003457533	12	germinal vesicle oocytes	12	324	22	0.185185185185185	FALSE	5
13	sp|O00515|LAD1_HUMAN	23.6572887669982	13	in vitro maturation oocytes	13	324	15	0.444444444444444	FALSE	12
14	sp|O00515|LAD1_HUMAN	24.4935877022369	14	in vitro maturation oocytes	14	324	18	0.333333333333333	FALSE	9
15	sp|O00515|LAD1_HUMAN	23.9581777612261	15	in vitro maturation oocytes	15	324	16	0.407407407407407	FALSE	11
16	sp|O00515|LAD1_HUMAN	23.6037010094901	16	in vitro maturation oocytes	16	324	15	0.444444444444444	FALSE	12
17	sp|O00515|LAD1_HUMAN	24.2709395670862	17	in vitro maturation oocytes	17	324	18	0.333333333333333	FALSE	9
18	sp|O00515|LAD1_HUMAN	23.6957345656476	18	in vitro maturation oocytes	18	324	14	0.481481481481482	FALSE	13
19	sp|O00515|LAD1_HUMAN	23.9773525374348	19	in vitro maturation oocytes	19	324	15	0.444444444444444	FALSE	12
20	sp|O00515|LAD1_HUMAN	23.9434163994197	20	in vitro maturation oocytes	20	324	17	0.37037037037037	FALSE	10
21	sp|O00515|LAD1_HUMAN	23.5306545859497	21	in vitro maturation oocytes	21	324	14	0.481481481481482	FALSE	13
22	sp|O00515|LAD1_HUMAN	24.0258415204108	22	in vitro maturation oocytes	22	324	15	0.444444444444444	FALSE	12
23	sp|O00515|LAD1_HUMAN	24.1371431265769	23	in vitro maturation oocytes	23	324	16	0.407407407407407	FALSE	11
24	sp|O00515|LAD1_HUMAN	24.3092064549953	24	in vitro maturation oocytes	24	324	19	0.296296296296296	FALSE	8
25	sp|O00515|LAD1_HUMAN	21.8343655740272	25	metaphase II oocytes	25	324	9	0.666666666666667	TRUE	18
26	sp|O00515|LAD1_HUMAN	22.9490984512818	26	metaphase II oocytes	26	324	10	0.62962962962963	TRUE	17
27	sp|O00515|LAD1_HUMAN	23.3889029625797	27	metaphase II oocytes	27	324	13	0.518518518518519	TRUE	14
28	sp|O00515|LAD1_HUMAN	23.7905969806813	28	metaphase II oocytes	28	324	14	0.481481481481482	FALSE	13
29	sp|O00515|LAD1_HUMAN	23.6177756949712	29	metaphase II oocytes	29	324	14	0.481481481481482	FALSE	13
30	sp|O00515|LAD1_HUMAN	23.9616443753813	30	metaphase II oocytes	30	324	16	0.407407407407407	FALSE	11
31	sp|O00515|LAD1_HUMAN	23.8048213414767	31	metaphase II oocytes	31	324	15	0.444444444444444	FALSE	12
32	sp|O00515|LAD1_HUMAN	23.5512046192339	32	metaphase II oocytes	32	324	13	0.518518518518519	TRUE	14
33	sp|O00515|LAD1_HUMAN	23.3058105471138	33	metaphase II oocytes	33	324	13	0.518518518518519	TRUE	14
34	sp|O00515|LAD1_HUMAN	23.8342548200229	34	metaphase II oocytes	34	324	17	0.37037037037037	FALSE	10
35	sp|O00515|LAD1_HUMAN	23.6576911861789	35	metaphase II oocytes	35	324	16	0.407407407407407	FALSE	11
36	sp|O00515|LAD1_HUMAN	23.9611650168884	36	metaphase II oocytes	36	324	16	0.407407407407407	FALSE	11
3	sp|O00522|KRIT1_HUMAN	21.7841035480793	3	germinal vesicle oocytes	3	12	1	0	FALSE	0
4	sp|O00522|KRIT1_HUMAN	21.3981812376843	4	germinal vesicle oocytes	4	12	1	0	FALSE	0
6	sp|O00522|KRIT1_HUMAN	21.5382266912703	6	germinal vesicle oocytes	6	12	1	0	FALSE	0
8	sp|O00522|KRIT1_HUMAN	22.1214060617543	8	germinal vesicle oocytes	8	12	1	0	FALSE	0
10	sp|O00522|KRIT1_HUMAN	21.7472071158703	10	germinal vesicle oocytes	10	12	1	0	FALSE	0
13	sp|O00522|KRIT1_HUMAN	21.2123772248524	13	in vitro maturation oocytes	13	12	1	0	FALSE	0
14	sp|O00522|KRIT1_HUMAN	21.4419338432153	14	in vitro maturation oocytes	14	12	1	0	FALSE	0
18	sp|O00522|KRIT1_HUMAN	21.7022874221296	18	in vitro maturation oocytes	18	12	1	0	FALSE	0
19	sp|O00522|KRIT1_HUMAN	21.2488562119501	19	in vitro maturation oocytes	19	12	1	0	FALSE	0
23	sp|O00522|KRIT1_HUMAN	22.3922906655076	23	in vitro maturation oocytes	23	12	1	0	FALSE	0
30	sp|O00522|KRIT1_HUMAN	21.3500553781346	30	metaphase II oocytes	30	12	1	0	FALSE	0
35	sp|O00522|KRIT1_HUMAN	20.9510515285895	35	metaphase II oocytes	35	12	1	0	FALSE	0
1	sp|O00534|VMA5A_HUMAN	24.136770912869	1	germinal vesicle oocytes	1	420	24	0.314285714285714	FALSE	11
2	sp|O00534|VMA5A_HUMAN	24.3540244463037	2	germinal vesicle oocytes	2	420	26	0.257142857142857	FALSE	9
3	sp|O00534|VMA5A_HUMAN	24.448143561275	3	germinal vesicle oocytes	3	420	28	0.2	FALSE	7
4	sp|O00534|VMA5A_HUMAN	24.3521558512499	4	germinal vesicle oocytes	4	420	28	0.2	FALSE	7
5	sp|O00534|VMA5A_HUMAN	20.9860290890903	5	germinal vesicle oocytes	5	420	10	0.714285714285714	TRUE	25
6	sp|O00534|VMA5A_HUMAN	24.2526371936736	6	germinal vesicle oocytes	6	420	26	0.257142857142857	FALSE	9
7	sp|O00534|VMA5A_HUMAN	24.137004165545	7	germinal vesicle oocytes	7	420	22	0.371428571428571	FALSE	13
8	sp|O00534|VMA5A_HUMAN	24.2471227342813	8	germinal vesicle oocytes	8	420	26	0.257142857142857	FALSE	9
9	sp|O00534|VMA5A_HUMAN	24.1307347255626	9	germinal vesicle oocytes	9	420	24	0.314285714285714	FALSE	11
10	sp|O00534|VMA5A_HUMAN	24.5641780681291	10	germinal vesicle oocytes	10	420	26	0.257142857142857	FALSE	9
11	sp|O00534|VMA5A_HUMAN	24.3904725305957	11	germinal vesicle oocytes	11	420	27	0.228571428571429	FALSE	8
12	sp|O00534|VMA5A_HUMAN	24.0990266330999	12	germinal vesicle oocytes	12	420	24	0.314285714285714	FALSE	11
13	sp|O00534|VMA5A_HUMAN	24.3950884201787	13	in vitro maturation oocytes	13	420	28	0.2	FALSE	7
14	sp|O00534|VMA5A_HUMAN	24.4481532231964	14	in vitro maturation oocytes	14	420	31	0.114285714285714	FALSE	4
15	sp|O00534|VMA5A_HUMAN	23.8223608838802	15	in vitro maturation oocytes	15	420	24	0.314285714285714	FALSE	11
16	sp|O00534|VMA5A_HUMAN	24.1770531329202	16	in vitro maturation oocytes	16	420	24	0.314285714285714	FALSE	11
17	sp|O00534|VMA5A_HUMAN	23.5763497929961	17	in vitro maturation oocytes	17	420	23	0.342857142857143	FALSE	12
18	sp|O00534|VMA5A_HUMAN	23.9957601134369	18	in vitro maturation oocytes	18	420	25	0.285714285714286	FALSE	10
19	sp|O00534|VMA5A_HUMAN	24.4682881186673	19	in vitro maturation oocytes	19	420	26	0.257142857142857	FALSE	9
20	sp|O00534|VMA5A_HUMAN	23.9045979560308	20	in vitro maturation oocytes	20	420	24	0.314285714285714	FALSE	11
21	sp|O00534|VMA5A_HUMAN	23.7292714263898	21	in vitro maturation oocytes	21	420	24	0.314285714285714	FALSE	11
22	sp|O00534|VMA5A_HUMAN	24.3206785011607	22	in vitro maturation oocytes	22	420	26	0.257142857142857	FALSE	9
23	sp|O00534|VMA5A_HUMAN	24.5675950557173	23	in vitro maturation oocytes	23	420	29	0.171428571428571	FALSE	6
24	sp|O00534|VMA5A_HUMAN	24.0183655498365	24	in vitro maturation oocytes	24	420	25	0.285714285714286	FALSE	10
25	sp|O00534|VMA5A_HUMAN	21.1425442297836	25	metaphase II oocytes	25	420	7	0.8	TRUE	28
26	sp|O00534|VMA5A_HUMAN	24.269276552101	26	metaphase II oocytes	26	420	26	0.257142857142857	FALSE	9
27	sp|O00534|VMA5A_HUMAN	24.1032151851125	27	metaphase II oocytes	27	420	23	0.342857142857143	FALSE	12
28	sp|O00534|VMA5A_HUMAN	24.2899908779797	28	metaphase II oocytes	28	420	27	0.228571428571429	FALSE	8
29	sp|O00534|VMA5A_HUMAN	24.2997183094686	29	metaphase II oocytes	29	420	26	0.257142857142857	FALSE	9
30	sp|O00534|VMA5A_HUMAN	24.154410379824	30	metaphase II oocytes	30	420	24	0.314285714285714	FALSE	11
31	sp|O00534|VMA5A_HUMAN	23.6387736471657	31	metaphase II oocytes	31	420	22	0.371428571428571	FALSE	13
32	sp|O00534|VMA5A_HUMAN	23.5562336872621	32	metaphase II oocytes	32	420	22	0.371428571428571	FALSE	13
33	sp|O00534|VMA5A_HUMAN	23.6591637397106	33	metaphase II oocytes	33	420	22	0.371428571428571	FALSE	13
34	sp|O00534|VMA5A_HUMAN	23.230769643336	34	metaphase II oocytes	34	420	21	0.4	FALSE	14
35	sp|O00534|VMA5A_HUMAN	23.8007414676756	35	metaphase II oocytes	35	420	23	0.342857142857143	FALSE	12
36	sp|O00534|VMA5A_HUMAN	23.333309842829	36	metaphase II oocytes	36	420	23	0.342857142857143	FALSE	12
1	sp|O00571|DDX3X_HUMAN	22.2630928965369	1	germinal vesicle oocytes	1	60	3	0.4	FALSE	2
2	sp|O00571|DDX3X_HUMAN	22.4250674382865	2	germinal vesicle oocytes	2	60	3	0.4	FALSE	2
3	sp|O00571|DDX3X_HUMAN	22.1998462508884	3	germinal vesicle oocytes	3	60	2	0.6	TRUE	3
4	sp|O00571|DDX3X_HUMAN	22.7337370861958	4	germinal vesicle oocytes	4	60	3	0.4	FALSE	2
5	sp|O00571|DDX3X_HUMAN	20.8384070737168	5	germinal vesicle oocytes	5	60	2	0.6	TRUE	3
6	sp|O00571|DDX3X_HUMAN	22.8526071657371	6	germinal vesicle oocytes	6	60	3	0.4	FALSE	2
7	sp|O00571|DDX3X_HUMAN	22.6374882409283	7	germinal vesicle oocytes	7	60	3	0.4	FALSE	2
8	sp|O00571|DDX3X_HUMAN	23.290142032507	8	germinal vesicle oocytes	8	60	4	0.2	FALSE	1
9	sp|O00571|DDX3X_HUMAN	22.7615939064689	9	germinal vesicle oocytes	9	60	3	0.4	FALSE	2
10	sp|O00571|DDX3X_HUMAN	22.7798335121408	10	germinal vesicle oocytes	10	60	3	0.4	FALSE	2
11	sp|O00571|DDX3X_HUMAN	22.4414758479071	11	germinal vesicle oocytes	11	60	3	0.4	FALSE	2
12	sp|O00571|DDX3X_HUMAN	22.2284418387816	12	germinal vesicle oocytes	12	60	3	0.4	FALSE	2
13	sp|O00571|DDX3X_HUMAN	23.4404418155182	13	in vitro maturation oocytes	13	60	4	0.2	FALSE	1
14	sp|O00571|DDX3X_HUMAN	22.6158592646638	14	in vitro maturation oocytes	14	60	3	0.4	FALSE	2
15	sp|O00571|DDX3X_HUMAN	23.006698691387	15	in vitro maturation oocytes	15	60	3	0.4	FALSE	2
16	sp|O00571|DDX3X_HUMAN	23.0413302148507	16	in vitro maturation oocytes	16	60	3	0.4	FALSE	2
17	sp|O00571|DDX3X_HUMAN	23.7586492238123	17	in vitro maturation oocytes	17	60	5	0	FALSE	0
18	sp|O00571|DDX3X_HUMAN	23.1205576811193	18	in vitro maturation oocytes	18	60	3	0.4	FALSE	2
19	sp|O00571|DDX3X_HUMAN	22.9571731377578	19	in vitro maturation oocytes	19	60	3	0.4	FALSE	2
20	sp|O00571|DDX3X_HUMAN	22.9176739852808	20	in vitro maturation oocytes	20	60	3	0.4	FALSE	2
21	sp|O00571|DDX3X_HUMAN	22.6504436746573	21	in vitro maturation oocytes	21	60	3	0.4	FALSE	2
22	sp|O00571|DDX3X_HUMAN	22.8401838900599	22	in vitro maturation oocytes	22	60	3	0.4	FALSE	2
23	sp|O00571|DDX3X_HUMAN	22.7704913036556	23	in vitro maturation oocytes	23	60	3	0.4	FALSE	2
24	sp|O00571|DDX3X_HUMAN	22.4521841491383	24	in vitro maturation oocytes	24	60	3	0.4	FALSE	2
25	sp|O00571|DDX3X_HUMAN	18.6745207270864	25	metaphase II oocytes	25	60	1	0.8	TRUE	4
26	sp|O00571|DDX3X_HUMAN	23.0620604335611	26	metaphase II oocytes	26	60	3	0.4	FALSE	2
27	sp|O00571|DDX3X_HUMAN	22.9515959441148	27	metaphase II oocytes	27	60	3	0.4	FALSE	2
28	sp|O00571|DDX3X_HUMAN	23.7116143252264	28	metaphase II oocytes	28	60	4	0.2	FALSE	1
29	sp|O00571|DDX3X_HUMAN	22.7342711300609	29	metaphase II oocytes	29	60	3	0.4	FALSE	2
30	sp|O00571|DDX3X_HUMAN	24.1092269108935	30	metaphase II oocytes	30	60	4	0.2	FALSE	1
31	sp|O00571|DDX3X_HUMAN	22.9373681104918	31	metaphase II oocytes	31	60	3	0.4	FALSE	2
32	sp|O00571|DDX3X_HUMAN	23.7656429047114	32	metaphase II oocytes	32	60	5	0	FALSE	0
33	sp|O00571|DDX3X_HUMAN	22.9556137309481	33	metaphase II oocytes	33	60	4	0.2	FALSE	1
34	sp|O00571|DDX3X_HUMAN	22.2473857146488	34	metaphase II oocytes	34	60	2	0.6	TRUE	3
35	sp|O00571|DDX3X_HUMAN	23.4385557075329	35	metaphase II oocytes	35	60	5	0	FALSE	0
36	sp|O00571|DDX3X_HUMAN	22.5602841813469	36	metaphase II oocytes	36	60	3	0.4	FALSE	2
[truncated: 69,377 more rows]
