# Supplementary material for: quantms: a cloud-based pipeline for quantitative proteomics enables the reanalysis of public proteomics data
Source: Nat Methods. 2024 Jul 4;21(9):1603–7. doi: 10.1038/s41592-024-02343-1 (PMC11399091; doi:10.1038/s41592-024-02343-1)
Supplement: Supplementary file 4 — Source data for the figures shown in the Supplementary Notes. [file 41592_2024_2343_MOESM4_ESM.zip › source_data_supplementary/SuppFigure11/PXD026600Narrow.sdrf_openms_design_msstats_in.csv]

ProteinName	PeptideSequence	PrecursorCharge	Intensity	Reference	Run	FragmentIon	ProductCharge	IsotopeLabelType	Fraction	BioReplicate	Condition
ATZN_ECOLI	AAAAIAGELGLEFK	2	1887700.0	RD139_Narrow_UPS1_0_25fmol_inj2.mzML	RD139_Narrow_UPS1_0_25fmol_inj2		0	L	1	2	Narrow|CT=Mixture;CN=UPS1;QY=0.25 fmol
ATZN_ECOLI	AAAAIAGELGLEFK	2	1063380.0	RD139_Narrow_UPS1_0_1fmol_inj1.mzML	RD139_Narrow_UPS1_0_1fmol_inj1		0	L	1	1	Narrow|CT=Mixture;CN=UPS1;QY=0.1 fmol
ATZN_ECOLI	AAAAIAGELGLEFK	2	1522580.0	RD139_Narrow_UPS1_0_25fmol_inj1.mzML	RD139_Narrow_UPS1_0_25fmol_inj1		0	L	1	2	Narrow|CT=Mixture;CN=UPS1;QY=0.25 fmol
ATZN_ECOLI	AAAAIAGELGLEFK	2	1768950.0	RD139_Narrow_UPS1_2_5fmol_inj2.mzML	RD139_Narrow_UPS1_2_5fmol_inj2		0	L	1	4	Narrow|CT=Mixture;CN=UPS1;QY=2.5 fmol
ATZN_ECOLI	AAAAIAGELGLEFK	2	1853380.0	RD139_Narrow_UPS1_5fmol_inj1.mzML	RD139_Narrow_UPS1_5fmol_inj1		0	L	1	5	Narrow|CT=Mixture;CN=UPS1;QY=5 fmol
ATZN_ECOLI	AAAAIAGELGLEFK	2	2165670.0	RD139_Narrow_UPS1_5fmol_inj2.mzML	RD139_Narrow_UPS1_5fmol_inj2		0	L	1	5	Narrow|CT=Mixture;CN=UPS1;QY=5 fmol
ATZN_ECOLI	AAAAIAGELGLEFK	2	1655980.0	RD139_Narrow_UPS1_1fmol_inj3.mzML	RD139_Narrow_UPS1_1fmol_inj3		0	L	1	3	Narrow|CT=Mixture;CN=UPS1;QY=1 fmol
ATZN_ECOLI	AAAAIAGELGLEFK	2	1550930.0	RD139_Narrow_UPS1_2_5fmol_inj1.mzML	RD139_Narrow_UPS1_2_5fmol_inj1		0	L	1	4	Narrow|CT=Mixture;CN=UPS1;QY=2.5 fmol
ATZN_ECOLI	AAAAIAGELGLEFK	2	1319160.0	RD139_Narrow_UPS1_0_1fmol_inj2.mzML	RD139_Narrow_UPS1_0_1fmol_inj2		0	L	1	1	Narrow|CT=Mixture;CN=UPS1;QY=0.1 fmol
ATZN_ECOLI	AAAAIAGELGLEFK	2	1688610.0	RD139_Narrow_UPS1_1fmol_inj2.mzML	RD139_Narrow_UPS1_1fmol_inj2		0	L	1	3	Narrow|CT=Mixture;CN=UPS1;QY=1 fmol
ATZN_ECOLI	AAAAIAGELGLEFK	2	1822190.0	RD139_Narrow_UPS1_0_25fmol_inj3.mzML	RD139_Narrow_UPS1_0_25fmol_inj3		0	L	1	2	Narrow|CT=Mixture;CN=UPS1;QY=0.25 fmol
ATZN_ECOLI	AAAAIAGELGLEFK	2	1441650.0	RD139_Narrow_UPS1_50fmol_inj2.mzML	RD139_Narrow_UPS1_50fmol_inj2		0	L	1	8	Narrow|CT=Mixture;CN=UPS1;QY=50 fmol
ATZN_ECOLI	AAAAIAGELGLEFK	2	1257130.0	RD139_Narrow_UPS1_0_1fmol_inj3.mzML	RD139_Narrow_UPS1_0_1fmol_inj3		0	L	1	1	Narrow|CT=Mixture;CN=UPS1;QY=0.1 fmol
ATZN_ECOLI	AAAAIAGELGLEFK	2	1630850.0	RD139_Narrow_UPS1_25fmol_inj1.mzML	RD139_Narrow_UPS1_25fmol_inj1		0	L	1	7	Narrow|CT=Mixture;CN=UPS1;QY=25 fmol
ATZN_ECOLI	AAAAIAGELGLEFK	2	1663610.0	RD139_Narrow_UPS1_1fmol_inj1.mzML	RD139_Narrow_UPS1_1fmol_inj1		0	L	1	3	Narrow|CT=Mixture;CN=UPS1;QY=1 fmol
ATZN_ECOLI	AAAAIAGELGLEFK	2	1597890.0	RD139_Narrow_UPS1_10fmol_inj1.mzML	RD139_Narrow_UPS1_10fmol_inj1		0	L	1	6	Narrow|CT=Mixture;CN=UPS1;QY=10 fmol
ATZN_ECOLI	AAAAIAGELGLEFK	2	1541260.0	RD139_Narrow_UPS1_25fmol_inj3.mzML	RD139_Narrow_UPS1_25fmol_inj3		0	L	1	7	Narrow|CT=Mixture;CN=UPS1;QY=25 fmol
ATZN_ECOLI	AAAAIAGELGLEFK	2	1873740.0	RD139_Narrow_UPS1_10fmol_inj2.mzML	RD139_Narrow_UPS1_10fmol_inj2		0	L	1	6	Narrow|CT=Mixture;CN=UPS1;QY=10 fmol
ATZN_ECOLI	AAAAIAGELGLEFK	2	1690670.0	RD139_Narrow_UPS1_50fmol_inj1.mzML	RD139_Narrow_UPS1_50fmol_inj1		0	L	1	8	Narrow|CT=Mixture;CN=UPS1;QY=50 fmol
ATZN_ECOLI	AAAAIAGELGLEFK	2	1737580.0	RD139_Narrow_UPS1_25fmol_inj2.mzML	RD139_Narrow_UPS1_25fmol_inj2		0	L	1	7	Narrow|CT=Mixture;CN=UPS1;QY=25 fmol
ATZN_ECOLI	AAAAIAGELGLEFK	2	1941340.0	RD139_Narrow_UPS1_5fmol_inj3.mzML	RD139_Narrow_UPS1_5fmol_inj3		0	L	1	5	Narrow|CT=Mixture;CN=UPS1;QY=5 fmol
ATZN_ECOLI	AAAAIAGELGLEFK	2	2125250.0	RD139_Narrow_UPS1_10fmol_inj3.mzML	RD139_Narrow_UPS1_10fmol_inj3		0	L	1	6	Narrow|CT=Mixture;CN=UPS1;QY=10 fmol
ATZN_ECOLI	AAAAIAGELGLEFK	2	1836120.0	RD139_Narrow_UPS1_2_5fmol_inj3.mzML	RD139_Narrow_UPS1_2_5fmol_inj3		0	L	1	4	Narrow|CT=Mixture;CN=UPS1;QY=2.5 fmol
ATZN_ECOLI	AAAAIAGELGLEFK	2	1304800.0	RD139_Narrow_UPS1_50fmol_inj3.mzML	RD139_Narrow_UPS1_50fmol_inj3		0	L	1	8	Narrow|CT=Mixture;CN=UPS1;QY=50 fmol
ADIC_ECOLI	AAADDGLFPPIFAR	2	1182990.0	RD139_Narrow_UPS1_0_25fmol_inj2.mzML	RD139_Narrow_UPS1_0_25fmol_inj2		0	L	1	2	Narrow|CT=Mixture;CN=UPS1;QY=0.25 fmol
ADIC_ECOLI	AAADDGLFPPIFAR	2	1084370.0	RD139_Narrow_UPS1_0_1fmol_inj1.mzML	RD139_Narrow_UPS1_0_1fmol_inj1		0	L	1	1	Narrow|CT=Mixture;CN=UPS1;QY=0.1 fmol
ADIC_ECOLI	AAADDGLFPPIFAR	2	1196270.0	RD139_Narrow_UPS1_0_25fmol_inj1.mzML	RD139_Narrow_UPS1_0_25fmol_inj1		0	L	1	2	Narrow|CT=Mixture;CN=UPS1;QY=0.25 fmol
ADIC_ECOLI	AAADDGLFPPIFAR	2	1154610.0	RD139_Narrow_UPS1_2_5fmol_inj2.mzML	RD139_Narrow_UPS1_2_5fmol_inj2		0	L	1	4	Narrow|CT=Mixture;CN=UPS1;QY=2.5 fmol
ADIC_ECOLI	AAADDGLFPPIFAR	2	1216540.0	RD139_Narrow_UPS1_5fmol_inj1.mzML	RD139_Narrow_UPS1_5fmol_inj1		0	L	1	5	Narrow|CT=Mixture;CN=UPS1;QY=5 fmol
ADIC_ECOLI	AAADDGLFPPIFAR	2	1156960.0	RD139_Narrow_UPS1_5fmol_inj2.mzML	RD139_Narrow_UPS1_5fmol_inj2		0	L	1	5	Narrow|CT=Mixture;CN=UPS1;QY=5 fmol
ADIC_ECOLI	AAADDGLFPPIFAR	2	1236240.0	RD139_Narrow_UPS1_1fmol_inj3.mzML	RD139_Narrow_UPS1_1fmol_inj3		0	L	1	3	Narrow|CT=Mixture;CN=UPS1;QY=1 fmol
ADIC_ECOLI	AAADDGLFPPIFAR	2	1109940.0	RD139_Narrow_UPS1_2_5fmol_inj1.mzML	RD139_Narrow_UPS1_2_5fmol_inj1		0	L	1	4	Narrow|CT=Mixture;CN=UPS1;QY=2.5 fmol
ADIC_ECOLI	AAADDGLFPPIFAR	2	1066780.0	RD139_Narrow_UPS1_0_1fmol_inj2.mzML	RD139_Narrow_UPS1_0_1fmol_inj2		0	L	1	1	Narrow|CT=Mixture;CN=UPS1;QY=0.1 fmol
ADIC_ECOLI	AAADDGLFPPIFAR	2	1130520.0	RD139_Narrow_UPS1_1fmol_inj2.mzML	RD139_Narrow_UPS1_1fmol_inj2		0	L	1	3	Narrow|CT=Mixture;CN=UPS1;QY=1 fmol
ADIC_ECOLI	AAADDGLFPPIFAR	2	1103280.0	RD139_Narrow_UPS1_0_25fmol_inj3.mzML	RD139_Narrow_UPS1_0_25fmol_inj3		0	L	1	2	Narrow|CT=Mixture;CN=UPS1;QY=0.25 fmol
ADIC_ECOLI	AAADDGLFPPIFAR	2	849604.0	RD139_Narrow_UPS1_50fmol_inj2.mzML	RD139_Narrow_UPS1_50fmol_inj2		0	L	1	8	Narrow|CT=Mixture;CN=UPS1;QY=50 fmol
ADIC_ECOLI	AAADDGLFPPIFAR	2	920024.0	RD139_Narrow_UPS1_0_1fmol_inj3.mzML	RD139_Narrow_UPS1_0_1fmol_inj3		0	L	1	1	Narrow|CT=Mixture;CN=UPS1;QY=0.1 fmol
ADIC_ECOLI	AAADDGLFPPIFAR	2	1005020.0	RD139_Narrow_UPS1_25fmol_inj1.mzML	RD139_Narrow_UPS1_25fmol_inj1		0	L	1	7	Narrow|CT=Mixture;CN=UPS1;QY=25 fmol
ADIC_ECOLI	AAADDGLFPPIFAR	2	1215280.0	RD139_Narrow_UPS1_1fmol_inj1.mzML	RD139_Narrow_UPS1_1fmol_inj1		0	L	1	3	Narrow|CT=Mixture;CN=UPS1;QY=1 fmol
ADIC_ECOLI	AAADDGLFPPIFAR	2	1152510.0	RD139_Narrow_UPS1_10fmol_inj1.mzML	RD139_Narrow_UPS1_10fmol_inj1		0	L	1	6	Narrow|CT=Mixture;CN=UPS1;QY=10 fmol
ADIC_ECOLI	AAADDGLFPPIFAR	2	951037.0	RD139_Narrow_UPS1_25fmol_inj3.mzML	RD139_Narrow_UPS1_25fmol_inj3		0	L	1	7	Narrow|CT=Mixture;CN=UPS1;QY=25 fmol
ADIC_ECOLI	AAADDGLFPPIFAR	2	1129710.0	RD139_Narrow_UPS1_10fmol_inj2.mzML	RD139_Narrow_UPS1_10fmol_inj2		0	L	1	6	Narrow|CT=Mixture;CN=UPS1;QY=10 fmol
ADIC_ECOLI	AAADDGLFPPIFAR	2	1150230.0	RD139_Narrow_UPS1_50fmol_inj1.mzML	RD139_Narrow_UPS1_50fmol_inj1		0	L	1	8	Narrow|CT=Mixture;CN=UPS1;QY=50 fmol
ADIC_ECOLI	AAADDGLFPPIFAR	2	1096040.0	RD139_Narrow_UPS1_25fmol_inj2.mzML	RD139_Narrow_UPS1_25fmol_inj2		0	L	1	7	Narrow|CT=Mixture;CN=UPS1;QY=25 fmol
ADIC_ECOLI	AAADDGLFPPIFAR	2	1147890.0	RD139_Narrow_UPS1_5fmol_inj3.mzML	RD139_Narrow_UPS1_5fmol_inj3		0	L	1	5	Narrow|CT=Mixture;CN=UPS1;QY=5 fmol
ADIC_ECOLI	AAADDGLFPPIFAR	2	1415960.0	RD139_Narrow_UPS1_10fmol_inj3.mzML	RD139_Narrow_UPS1_10fmol_inj3		0	L	1	6	Narrow|CT=Mixture;CN=UPS1;QY=10 fmol
ADIC_ECOLI	AAADDGLFPPIFAR	2	999214.0	RD139_Narrow_UPS1_2_5fmol_inj3.mzML	RD139_Narrow_UPS1_2_5fmol_inj3		0	L	1	4	Narrow|CT=Mixture;CN=UPS1;QY=2.5 fmol
ADIC_ECOLI	AAADDGLFPPIFAR	2	924161.0	RD139_Narrow_UPS1_50fmol_inj3.mzML	RD139_Narrow_UPS1_50fmol_inj3		0	L	1	8	Narrow|CT=Mixture;CN=UPS1;QY=50 fmol
RIR1_ECOLI	AAADLISR	2	2556040.0	RD139_Narrow_UPS1_0_25fmol_inj2.mzML	RD139_Narrow_UPS1_0_25fmol_inj2		0	L	1	2	Narrow|CT=Mixture;CN=UPS1;QY=0.25 fmol
RIR1_ECOLI	AAADLISR	2	2533610.0	RD139_Narrow_UPS1_0_1fmol_inj1.mzML	RD139_Narrow_UPS1_0_1fmol_inj1		0	L	1	1	Narrow|CT=Mixture;CN=UPS1;QY=0.1 fmol
RIR1_ECOLI	AAADLISR	2	2536520.0	RD139_Narrow_UPS1_0_25fmol_inj1.mzML	RD139_Narrow_UPS1_0_25fmol_inj1		0	L	1	2	Narrow|CT=Mixture;CN=UPS1;QY=0.25 fmol
RIR1_ECOLI	AAADLISR	2	2348580.0	RD139_Narrow_UPS1_2_5fmol_inj2.mzML	RD139_Narrow_UPS1_2_5fmol_inj2		0	L	1	4	Narrow|CT=Mixture;CN=UPS1;QY=2.5 fmol
RIR1_ECOLI	AAADLISR	2	2503030.0	RD139_Narrow_UPS1_5fmol_inj1.mzML	RD139_Narrow_UPS1_5fmol_inj1		0	L	1	5	Narrow|CT=Mixture;CN=UPS1;QY=5 fmol
RIR1_ECOLI	AAADLISR	2	2491230.0	RD139_Narrow_UPS1_5fmol_inj2.mzML	RD139_Narrow_UPS1_5fmol_inj2		0	L	1	5	Narrow|CT=Mixture;CN=UPS1;QY=5 fmol
RIR1_ECOLI	AAADLISR	2	2228380.0	RD139_Narrow_UPS1_1fmol_inj3.mzML	RD139_Narrow_UPS1_1fmol_inj3		0	L	1	3	Narrow|CT=Mixture;CN=UPS1;QY=1 fmol
RIR1_ECOLI	AAADLISR	2	2234820.0	RD139_Narrow_UPS1_2_5fmol_inj1.mzML	RD139_Narrow_UPS1_2_5fmol_inj1		0	L	1	4	Narrow|CT=Mixture;CN=UPS1;QY=2.5 fmol
RIR1_ECOLI	AAADLISR	2	2301150.0	RD139_Narrow_UPS1_0_1fmol_inj2.mzML	RD139_Narrow_UPS1_0_1fmol_inj2		0	L	1	1	Narrow|CT=Mixture;CN=UPS1;QY=0.1 fmol
RIR1_ECOLI	AAADLISR	2	2225260.0	RD139_Narrow_UPS1_1fmol_inj2.mzML	RD139_Narrow_UPS1_1fmol_inj2		0	L	1	3	Narrow|CT=Mixture;CN=UPS1;QY=1 fmol
RIR1_ECOLI	AAADLISR	2	2341090.0	RD139_Narrow_UPS1_0_25fmol_inj3.mzML	RD139_Narrow_UPS1_0_25fmol_inj3		0	L	1	2	Narrow|CT=Mixture;CN=UPS1;QY=0.25 fmol
RIR1_ECOLI	AAADLISR	2	2293730.0	RD139_Narrow_UPS1_50fmol_inj2.mzML	RD139_Narrow_UPS1_50fmol_inj2		0	L	1	8	Narrow|CT=Mixture;CN=UPS1;QY=50 fmol
RIR1_ECOLI	AAADLISR	2	2012120.0	RD139_Narrow_UPS1_0_1fmol_inj3.mzML	RD139_Narrow_UPS1_0_1fmol_inj3		0	L	1	1	Narrow|CT=Mixture;CN=UPS1;QY=0.1 fmol
RIR1_ECOLI	AAADLISR	2	2428640.0	RD139_Narrow_UPS1_25fmol_inj1.mzML	RD139_Narrow_UPS1_25fmol_inj1		0	L	1	7	Narrow|CT=Mixture;CN=UPS1;QY=25 fmol
RIR1_ECOLI	AAADLISR	2	2389920.0	RD139_Narrow_UPS1_1fmol_inj1.mzML	RD139_Narrow_UPS1_1fmol_inj1		0	L	1	3	Narrow|CT=Mixture;CN=UPS1;QY=1 fmol
RIR1_ECOLI	AAADLISR	2	2446350.0	RD139_Narrow_UPS1_10fmol_inj1.mzML	RD139_Narrow_UPS1_10fmol_inj1		0	L	1	6	Narrow|CT=Mixture;CN=UPS1;QY=10 fmol
RIR1_ECOLI	AAADLISR	2	2261820.0	RD139_Narrow_UPS1_25fmol_inj3.mzML	RD139_Narrow_UPS1_25fmol_inj3		0	L	1	7	Narrow|CT=Mixture;CN=UPS1;QY=25 fmol
RIR1_ECOLI	AAADLISR	2	2626840.0	RD139_Narrow_UPS1_10fmol_inj2.mzML	RD139_Narrow_UPS1_10fmol_inj2		0	L	1	6	Narrow|CT=Mixture;CN=UPS1;QY=10 fmol
RIR1_ECOLI	AAADLISR	2	2473910.0	RD139_Narrow_UPS1_50fmol_inj1.mzML	RD139_Narrow_UPS1_50fmol_inj1		0	L	1	8	Narrow|CT=Mixture;CN=UPS1;QY=50 fmol
RIR1_ECOLI	AAADLISR	2	2513310.0	RD139_Narrow_UPS1_25fmol_inj2.mzML	RD139_Narrow_UPS1_25fmol_inj2		0	L	1	7	Narrow|CT=Mixture;CN=UPS1;QY=25 fmol
RIR1_ECOLI	AAADLISR	2	2612320.0	RD139_Narrow_UPS1_5fmol_inj3.mzML	RD139_Narrow_UPS1_5fmol_inj3		0	L	1	5	Narrow|CT=Mixture;CN=UPS1;QY=5 fmol
RIR1_ECOLI	AAADLISR	2	2490010.0	RD139_Narrow_UPS1_10fmol_inj3.mzML	RD139_Narrow_UPS1_10fmol_inj3		0	L	1	6	Narrow|CT=Mixture;CN=UPS1;QY=10 fmol
RIR1_ECOLI	AAADLISR	2	2386490.0	RD139_Narrow_UPS1_2_5fmol_inj3.mzML	RD139_Narrow_UPS1_2_5fmol_inj3		0	L	1	4	Narrow|CT=Mixture;CN=UPS1;QY=2.5 fmol
RIR1_ECOLI	AAADLISR	2	2317460.0	RD139_Narrow_UPS1_50fmol_inj3.mzML	RD139_Narrow_UPS1_50fmol_inj3		0	L	1	8	Narrow|CT=Mixture;CN=UPS1;QY=50 fmol
TOLA_ECOLI	AAAEADDIFGELSSGK	2	988909.0	RD139_Narrow_UPS1_0_25fmol_inj2.mzML	RD139_Narrow_UPS1_0_25fmol_inj2		0	L	1	2	Narrow|CT=Mixture;CN=UPS1;QY=0.25 fmol
TOLA_ECOLI	AAAEADDIFGELSSGK	2	992425.0	RD139_Narrow_UPS1_0_1fmol_inj1.mzML	RD139_Narrow_UPS1_0_1fmol_inj1		0	L	1	1	Narrow|CT=Mixture;CN=UPS1;QY=0.1 fmol
TOLA_ECOLI	AAAEADDIFGELSSGK	2	1086270.0	RD139_Narrow_UPS1_0_25fmol_inj1.mzML	RD139_Narrow_UPS1_0_25fmol_inj1		0	L	1	2	Narrow|CT=Mixture;CN=UPS1;QY=0.25 fmol
TOLA_ECOLI	AAAEADDIFGELSSGK	2	1091130.0	RD139_Narrow_UPS1_2_5fmol_inj2.mzML	RD139_Narrow_UPS1_2_5fmol_inj2		0	L	1	4	Narrow|CT=Mixture;CN=UPS1;QY=2.5 fmol
TOLA_ECOLI	AAAEADDIFGELSSGK	2	1392590.0	RD139_Narrow_UPS1_5fmol_inj1.mzML	RD139_Narrow_UPS1_5fmol_inj1		0	L	1	5	Narrow|CT=Mixture;CN=UPS1;QY=5 fmol
TOLA_ECOLI	AAAEADDIFGELSSGK	2	1349810.0	RD139_Narrow_UPS1_5fmol_inj2.mzML	RD139_Narrow_UPS1_5fmol_inj2		0	L	1	5	Narrow|CT=Mixture;CN=UPS1;QY=5 fmol
TOLA_ECOLI	AAAEADDIFGELSSGK	2	1291490.0	RD139_Narrow_UPS1_1fmol_inj3.mzML	RD139_Narrow_UPS1_1fmol_inj3		0	L	1	3	Narrow|CT=Mixture;CN=UPS1;QY=1 fmol
TOLA_ECOLI	AAAEADDIFGELSSGK	2	1182380.0	RD139_Narrow_UPS1_2_5fmol_inj1.mzML	RD139_Narrow_UPS1_2_5fmol_inj1		0	L	1	4	Narrow|CT=Mixture;CN=UPS1;QY=2.5 fmol
TOLA_ECOLI	AAAEADDIFGELSSGK	2	1068630.0	RD139_Narrow_UPS1_0_1fmol_inj2.mzML	RD139_Narrow_UPS1_0_1fmol_inj2		0	L	1	1	Narrow|CT=Mixture;CN=UPS1;QY=0.1 fmol
TOLA_ECOLI	AAAEADDIFGELSSGK	2	1306800.0	RD139_Narrow_UPS1_1fmol_inj2.mzML	RD139_Narrow_UPS1_1fmol_inj2		0	L	1	3	Narrow|CT=Mixture;CN=UPS1;QY=1 fmol
TOLA_ECOLI	AAAEADDIFGELSSGK	2	1005740.0	RD139_Narrow_UPS1_0_25fmol_inj3.mzML	RD139_Narrow_UPS1_0_25fmol_inj3		0	L	1	2	Narrow|CT=Mixture;CN=UPS1;QY=0.25 fmol
TOLA_ECOLI	AAAEADDIFGELSSGK	2	1174380.0	RD139_Narrow_UPS1_50fmol_inj2.mzML	RD139_Narrow_UPS1_50fmol_inj2		0	L	1	8	Narrow|CT=Mixture;CN=UPS1;QY=50 fmol
TOLA_ECOLI	AAAEADDIFGELSSGK	2	1004320.0	RD139_Narrow_UPS1_0_1fmol_inj3.mzML	RD139_Narrow_UPS1_0_1fmol_inj3		0	L	1	1	Narrow|CT=Mixture;CN=UPS1;QY=0.1 fmol
TOLA_ECOLI	AAAEADDIFGELSSGK	2	1071050.0	RD139_Narrow_UPS1_25fmol_inj1.mzML	RD139_Narrow_UPS1_25fmol_inj1		0	L	1	7	Narrow|CT=Mixture;CN=UPS1;QY=25 fmol
TOLA_ECOLI	AAAEADDIFGELSSGK	2	1205010.0	RD139_Narrow_UPS1_1fmol_inj1.mzML	RD139_Narrow_UPS1_1fmol_inj1		0	L	1	3	Narrow|CT=Mixture;CN=UPS1;QY=1 fmol
TOLA_ECOLI	AAAEADDIFGELSSGK	2	1050200.0	RD139_Narrow_UPS1_10fmol_inj1.mzML	RD139_Narrow_UPS1_10fmol_inj1		0	L	1	6	Narrow|CT=Mixture;CN=UPS1;QY=10 fmol
TOLA_ECOLI	AAAEADDIFGELSSGK	2	1096540.0	RD139_Narrow_UPS1_25fmol_inj3.mzML	RD139_Narrow_UPS1_25fmol_inj3		0	L	1	7	Narrow|CT=Mixture;CN=UPS1;QY=25 fmol
TOLA_ECOLI	AAAEADDIFGELSSGK	2	1279470.0	RD139_Narrow_UPS1_10fmol_inj2.mzML	RD139_Narrow_UPS1_10fmol_inj2		0	L	1	6	Narrow|CT=Mixture;CN=UPS1;QY=10 fmol
TOLA_ECOLI	AAAEADDIFGELSSGK	2	1458150.0	RD139_Narrow_UPS1_50fmol_inj1.mzML	RD139_Narrow_UPS1_50fmol_inj1		0	L	1	8	Narrow|CT=Mixture;CN=UPS1;QY=50 fmol
TOLA_ECOLI	AAAEADDIFGELSSGK	2	1088990.0	RD139_Narrow_UPS1_25fmol_inj2.mzML	RD139_Narrow_UPS1_25fmol_inj2		0	L	1	7	Narrow|CT=Mixture;CN=UPS1;QY=25 fmol
TOLA_ECOLI	AAAEADDIFGELSSGK	2	1268040.0	RD139_Narrow_UPS1_5fmol_inj3.mzML	RD139_Narrow_UPS1_5fmol_inj3		0	L	1	5	Narrow|CT=Mixture;CN=UPS1;QY=5 fmol
TOLA_ECOLI	AAAEADDIFGELSSGK	2	1396280.0	RD139_Narrow_UPS1_10fmol_inj3.mzML	RD139_Narrow_UPS1_10fmol_inj3		0	L	1	6	Narrow|CT=Mixture;CN=UPS1;QY=10 fmol
TOLA_ECOLI	AAAEADDIFGELSSGK	2	1330480.0	RD139_Narrow_UPS1_2_5fmol_inj3.mzML	RD139_Narrow_UPS1_2_5fmol_inj3		0	L	1	4	Narrow|CT=Mixture;CN=UPS1;QY=2.5 fmol
TOLA_ECOLI	AAAEADDIFGELSSGK	2	1204150.0	RD139_Narrow_UPS1_50fmol_inj3.mzML	RD139_Narrow_UPS1_50fmol_inj3		0	L	1	8	Narrow|CT=Mixture;CN=UPS1;QY=50 fmol
G3P2_ECOLI	AAAENIIPHTTGAAK	2	578957.0	RD139_Narrow_UPS1_0_25fmol_inj2.mzML	RD139_Narrow_UPS1_0_25fmol_inj2		0	L	1	2	Narrow|CT=Mixture;CN=UPS1;QY=0.25 fmol
G3P2_ECOLI	AAAENIIPHTTGAAK	2	470558.0	RD139_Narrow_UPS1_0_1fmol_inj1.mzML	RD139_Narrow_UPS1_0_1fmol_inj1		0	L	1	1	Narrow|CT=Mixture;CN=UPS1;QY=0.1 fmol
G3P2_ECOLI	AAAENIIPHTTGAAK	2	573760.0	RD139_Narrow_UPS1_0_25fmol_inj1.mzML	RD139_Narrow_UPS1_0_25fmol_inj1		0	L	1	2	Narrow|CT=Mixture;CN=UPS1;QY=0.25 fmol
G3P2_ECOLI	AAAENIIPHTTGAAK	2	575598.0	RD139_Narrow_UPS1_2_5fmol_inj2.mzML	RD139_Narrow_UPS1_2_5fmol_inj2		0	L	1	4	Narrow|CT=Mixture;CN=UPS1;QY=2.5 fmol
G3P2_ECOLI	AAAENIIPHTTGAAK	2	491078.0	RD139_Narrow_UPS1_5fmol_inj1.mzML	RD139_Narrow_UPS1_5fmol_inj1		0	L	1	5	Narrow|CT=Mixture;CN=UPS1;QY=5 fmol
G3P2_ECOLI	AAAENIIPHTTGAAK	2	647141.0	RD139_Narrow_UPS1_5fmol_inj2.mzML	RD139_Narrow_UPS1_5fmol_inj2		0	L	1	5	Narrow|CT=Mixture;CN=UPS1;QY=5 fmol
G3P2_ECOLI	AAAENIIPHTTGAAK	2	538624.0	RD139_Narrow_UPS1_1fmol_inj3.mzML	RD139_Narrow_UPS1_1fmol_inj3		0	L	1	3	Narrow|CT=Mixture;CN=UPS1;QY=1 fmol
G3P2_ECOLI	AAAENIIPHTTGAAK	2	408293.0	RD139_Narrow_UPS1_2_5fmol_inj1.mzML	RD139_Narrow_UPS1_2_5fmol_inj1		0	L	1	4	Narrow|CT=Mixture;CN=UPS1;QY=2.5 fmol
G3P2_ECOLI	AAAENIIPHTTGAAK	2	475779.0	RD139_Narrow_UPS1_0_1fmol_inj2.mzML	RD139_Narrow_UPS1_0_1fmol_inj2		0	L	1	1	Narrow|CT=Mixture;CN=UPS1;QY=0.1 fmol
G3P2_ECOLI	AAAENIIPHTTGAAK	2	554259.0	RD139_Narrow_UPS1_1fmol_inj2.mzML	RD139_Narrow_UPS1_1fmol_inj2		0	L	1	3	Narrow|CT=Mixture;CN=UPS1;QY=1 fmol
G3P2_ECOLI	AAAENIIPHTTGAAK	2	481169.0	RD139_Narrow_UPS1_0_25fmol_inj3.mzML	RD139_Narrow_UPS1_0_25fmol_inj3		0	L	1	2	Narrow|CT=Mixture;CN=UPS1;QY=0.25 fmol
G3P2_ECOLI	AAAENIIPHTTGAAK	2	549029.0	RD139_Narrow_UPS1_50fmol_inj2.mzML	RD139_Narrow_UPS1_50fmol_inj2		0	L	1	8	Narrow|CT=Mixture;CN=UPS1;QY=50 fmol
G3P2_ECOLI	AAAENIIPHTTGAAK	2	395504.0	RD139_Narrow_UPS1_0_1fmol_inj3.mzML	RD139_Narrow_UPS1_0_1fmol_inj3		0	L	1	1	Narrow|CT=Mixture;CN=UPS1;QY=0.1 fmol
G3P2_ECOLI	AAAENIIPHTTGAAK	2	605872.0	RD139_Narrow_UPS1_25fmol_inj1.mzML	RD139_Narrow_UPS1_25fmol_inj1		0	L	1	7	Narrow|CT=Mixture;CN=UPS1;QY=25 fmol
G3P2_ECOLI	AAAENIIPHTTGAAK	2	511115.0	RD139_Narrow_UPS1_1fmol_inj1.mzML	RD139_Narrow_UPS1_1fmol_inj1		0	L	1	3	Narrow|CT=Mixture;CN=UPS1;QY=1 fmol
G3P2_ECOLI	AAAENIIPHTTGAAK	2	601731.0	RD139_Narrow_UPS1_10fmol_inj1.mzML	RD139_Narrow_UPS1_10fmol_inj1		0	L	1	6	Narrow|CT=Mixture;CN=UPS1;QY=10 fmol
G3P2_ECOLI	AAAENIIPHTTGAAK	2	550049.0	RD139_Narrow_UPS1_25fmol_inj3.mzML	RD139_Narrow_UPS1_25fmol_inj3		0	L	1	7	Narrow|CT=Mixture;CN=UPS1;QY=25 fmol
G3P2_ECOLI	AAAENIIPHTTGAAK	2	585393.0	RD139_Narrow_UPS1_10fmol_inj2.mzML	RD139_Narrow_UPS1_10fmol_inj2		0	L	1	6	Narrow|CT=Mixture;CN=UPS1;QY=10 fmol
G3P2_ECOLI	AAAENIIPHTTGAAK	2	537406.0	RD139_Narrow_UPS1_50fmol_inj1.mzML	RD139_Narrow_UPS1_50fmol_inj1		0	L	1	8	Narrow|CT=Mixture;CN=UPS1;QY=50 fmol
G3P2_ECOLI	AAAENIIPHTTGAAK	2	632370.0	RD139_Narrow_UPS1_25fmol_inj2.mzML	RD139_Narrow_UPS1_25fmol_inj2		0	L	1	7	Narrow|CT=Mixture;CN=UPS1;QY=25 fmol
G3P2_ECOLI	AAAENIIPHTTGAAK	2	515264.0	RD139_Narrow_UPS1_5fmol_inj3.mzML	RD139_Narrow_UPS1_5fmol_inj3		0	L	1	5	Narrow|CT=Mixture;CN=UPS1;QY=5 fmol
G3P2_ECOLI	AAAENIIPHTTGAAK	2	655448.0	RD139_Narrow_UPS1_10fmol_inj3.mzML	RD139_Narrow_UPS1_10fmol_inj3		0	L	1	6	Narrow|CT=Mixture;CN=UPS1;QY=10 fmol
G3P2_ECOLI	AAAENIIPHTTGAAK	2	472342.0	RD139_Narrow_UPS1_2_5fmol_inj3.mzML	RD139_Narrow_UPS1_2_5fmol_inj3		0	L	1	4	Narrow|CT=Mixture;CN=UPS1;QY=2.5 fmol
G3P2_ECOLI	AAAENIIPHTTGAAK	2	519331.0	RD139_Narrow_UPS1_50fmol_inj3.mzML	RD139_Narrow_UPS1_50fmol_inj3		0	L	1	8	Narrow|CT=Mixture;CN=UPS1;QY=50 fmol
G3P2_ECOLI	AAAENIIPHTTGAAK	3	776241.0	RD139_Narrow_UPS1_0_25fmol_inj2.mzML	RD139_Narrow_UPS1_0_25fmol_inj2		0	L	1	2	Narrow|CT=Mixture;CN=UPS1;QY=0.25 fmol
G3P2_ECOLI	AAAENIIPHTTGAAK	3	540460.0	RD139_Narrow_UPS1_0_1fmol_inj1.mzML	RD139_Narrow_UPS1_0_1fmol_inj1		0	L	1	1	Narrow|CT=Mixture;CN=UPS1;QY=0.1 fmol
G3P2_ECOLI	AAAENIIPHTTGAAK	3	699302.0	RD139_Narrow_UPS1_0_25fmol_inj1.mzML	RD139_Narrow_UPS1_0_25fmol_inj1		0	L	1	2	Narrow|CT=Mixture;CN=UPS1;QY=0.25 fmol
G3P2_ECOLI	AAAENIIPHTTGAAK	3	675494.0	RD139_Narrow_UPS1_2_5fmol_inj2.mzML	RD139_Narrow_UPS1_2_5fmol_inj2		0	L	1	4	Narrow|CT=Mixture;CN=UPS1;QY=2.5 fmol
G3P2_ECOLI	AAAENIIPHTTGAAK	3	607436.0	RD139_Narrow_UPS1_5fmol_inj1.mzML	RD139_Narrow_UPS1_5fmol_inj1		0	L	1	5	Narrow|CT=Mixture;CN=UPS1;QY=5 fmol
G3P2_ECOLI	AAAENIIPHTTGAAK	3	570046.0	RD139_Narrow_UPS1_5fmol_inj2.mzML	RD139_Narrow_UPS1_5fmol_inj2		0	L	1	5	Narrow|CT=Mixture;CN=UPS1;QY=5 fmol
G3P2_ECOLI	AAAENIIPHTTGAAK	3	556725.0	RD139_Narrow_UPS1_1fmol_inj3.mzML	RD139_Narrow_UPS1_1fmol_inj3		0	L	1	3	Narrow|CT=Mixture;CN=UPS1;QY=1 fmol
G3P2_ECOLI	AAAENIIPHTTGAAK	3	576580.0	RD139_Narrow_UPS1_2_5fmol_inj1.mzML	RD139_Narrow_UPS1_2_5fmol_inj1		0	L	1	4	Narrow|CT=Mixture;CN=UPS1;QY=2.5 fmol
G3P2_ECOLI	AAAENIIPHTTGAAK	3	611127.0	RD139_Narrow_UPS1_0_1fmol_inj2.mzML	RD139_Narrow_UPS1_0_1fmol_inj2		0	L	1	1	Narrow|CT=Mixture;CN=UPS1;QY=0.1 fmol
G3P2_ECOLI	AAAENIIPHTTGAAK	3	701242.0	RD139_Narrow_UPS1_1fmol_inj2.mzML	RD139_Narrow_UPS1_1fmol_inj2		0	L	1	3	Narrow|CT=Mixture;CN=UPS1;QY=1 fmol
G3P2_ECOLI	AAAENIIPHTTGAAK	3	722057.0	RD139_Narrow_UPS1_0_25fmol_inj3.mzML	RD139_Narrow_UPS1_0_25fmol_inj3		0	L	1	2	Narrow|CT=Mixture;CN=UPS1;QY=0.25 fmol
G3P2_ECOLI	AAAENIIPHTTGAAK	3	533261.0	RD139_Narrow_UPS1_50fmol_inj2.mzML	RD139_Narrow_UPS1_50fmol_inj2		0	L	1	8	Narrow|CT=Mixture;CN=UPS1;QY=50 fmol
G3P2_ECOLI	AAAENIIPHTTGAAK	3	433953.0	RD139_Narrow_UPS1_0_1fmol_inj3.mzML	RD139_Narrow_UPS1_0_1fmol_inj3		0	L	1	1	Narrow|CT=Mixture;CN=UPS1;QY=0.1 fmol
G3P2_ECOLI	AAAENIIPHTTGAAK	3	697024.0	RD139_Narrow_UPS1_25fmol_inj1.mzML	RD139_Narrow_UPS1_25fmol_inj1		0	L	1	7	Narrow|CT=Mixture;CN=UPS1;QY=25 fmol
G3P2_ECOLI	AAAENIIPHTTGAAK	3	597937.0	RD139_Narrow_UPS1_1fmol_inj1.mzML	RD139_Narrow_UPS1_1fmol_inj1		0	L	1	3	Narrow|CT=Mixture;CN=UPS1;QY=1 fmol
G3P2_ECOLI	AAAENIIPHTTGAAK	3	638907.0	RD139_Narrow_UPS1_10fmol_inj1.mzML	RD139_Narrow_UPS1_10fmol_inj1		0	L	1	6	Narrow|CT=Mixture;CN=UPS1;QY=10 fmol
G3P2_ECOLI	AAAENIIPHTTGAAK	3	646518.0	RD139_Narrow_UPS1_25fmol_inj3.mzML	RD139_Narrow_UPS1_25fmol_inj3		0	L	1	7	Narrow|CT=Mixture;CN=UPS1;QY=25 fmol
G3P2_ECOLI	AAAENIIPHTTGAAK	3	733994.0	RD139_Narrow_UPS1_10fmol_inj2.mzML	RD139_Narrow_UPS1_10fmol_inj2		0	L	1	6	Narrow|CT=Mixture;CN=UPS1;QY=10 fmol
G3P2_ECOLI	AAAENIIPHTTGAAK	3	546156.0	RD139_Narrow_UPS1_50fmol_inj1.mzML	RD139_Narrow_UPS1_50fmol_inj1		0	L	1	8	Narrow|CT=Mixture;CN=UPS1;QY=50 fmol
G3P2_ECOLI	AAAENIIPHTTGAAK	3	857248.0	RD139_Narrow_UPS1_25fmol_inj2.mzML	RD139_Narrow_UPS1_25fmol_inj2		0	L	1	7	Narrow|CT=Mixture;CN=UPS1;QY=25 fmol
G3P2_ECOLI	AAAENIIPHTTGAAK	3	559907.0	RD139_Narrow_UPS1_5fmol_inj3.mzML	RD139_Narrow_UPS1_5fmol_inj3		0	L	1	5	Narrow|CT=Mixture;CN=UPS1;QY=5 fmol
G3P2_ECOLI	AAAENIIPHTTGAAK	3	638101.0	RD139_Narrow_UPS1_10fmol_inj3.mzML	RD139_Narrow_UPS1_10fmol_inj3		0	L	1	6	Narrow|CT=Mixture;CN=UPS1;QY=10 fmol
G3P2_ECOLI	AAAENIIPHTTGAAK	3	633604.0	RD139_Narrow_UPS1_2_5fmol_inj3.mzML	RD139_Narrow_UPS1_2_5fmol_inj3		0	L	1	4	Narrow|CT=Mixture;CN=UPS1;QY=2.5 fmol
G3P2_ECOLI	AAAENIIPHTTGAAK	3	690110.0	RD139_Narrow_UPS1_50fmol_inj3.mzML	RD139_Narrow_UPS1_50fmol_inj3		0	L	1	8	Narrow|CT=Mixture;CN=UPS1;QY=50 fmol
RLMH_ECOLI	AAAEQSWSLSALTLPHPLVR	3	1916960.0	RD139_Narrow_UPS1_0_25fmol_inj2.mzML	RD139_Narrow_UPS1_0_25fmol_inj2		0	L	1	2	Narrow|CT=Mixture;CN=UPS1;QY=0.25 fmol
RLMH_ECOLI	AAAEQSWSLSALTLPHPLVR	3	1235170.0	RD139_Narrow_UPS1_0_1fmol_inj1.mzML	RD139_Narrow_UPS1_0_1fmol_inj1		0	L	1	1	Narrow|CT=Mixture;CN=UPS1;QY=0.1 fmol
RLMH_ECOLI	AAAEQSWSLSALTLPHPLVR	3	1996360.0	RD139_Narrow_UPS1_0_25fmol_inj1.mzML	RD139_Narrow_UPS1_0_25fmol_inj1		0	L	1	2	Narrow|CT=Mixture;CN=UPS1;QY=0.25 fmol
RLMH_ECOLI	AAAEQSWSLSALTLPHPLVR	3	2127490.0	RD139_Narrow_UPS1_2_5fmol_inj2.mzML	RD139_Narrow_UPS1_2_5fmol_inj2		0	L	1	4	Narrow|CT=Mixture;CN=UPS1;QY=2.5 fmol
RLMH_ECOLI	AAAEQSWSLSALTLPHPLVR	3	2149220.0	RD139_Narrow_UPS1_5fmol_inj1.mzML	RD139_Narrow_UPS1_5fmol_inj1		0	L	1	5	Narrow|CT=Mixture;CN=UPS1;QY=5 fmol
RLMH_ECOLI	AAAEQSWSLSALTLPHPLVR	3	2031940.0	RD139_Narrow_UPS1_5fmol_inj2.mzML	RD139_Narrow_UPS1_5fmol_inj2		0	L	1	5	Narrow|CT=Mixture;CN=UPS1;QY=5 fmol
RLMH_ECOLI	AAAEQSWSLSALTLPHPLVR	3	1840670.0	RD139_Narrow_UPS1_1fmol_inj3.mzML	RD139_Narrow_UPS1_1fmol_inj3		0	L	1	3	Narrow|CT=Mixture;CN=UPS1;QY=1 fmol
RLMH_ECOLI	AAAEQSWSLSALTLPHPLVR	3	1890410.0	RD139_Narrow_UPS1_2_5fmol_inj1.mzML	RD139_Narrow_UPS1_2_5fmol_inj1		0	L	1	4	Narrow|CT=Mixture;CN=UPS1;QY=2.5 fmol
RLMH_ECOLI	AAAEQSWSLSALTLPHPLVR	3	1696170.0	RD139_Narrow_UPS1_0_1fmol_inj2.mzML	RD139_Narrow_UPS1_0_1fmol_inj2		0	L	1	1	Narrow|CT=Mixture;CN=UPS1;QY=0.1 fmol
RLMH_ECOLI	AAAEQSWSLSALTLPHPLVR	3	1994640.0	RD139_Narrow_UPS1_1fmol_inj2.mzML	RD139_Narrow_UPS1_1fmol_inj2		0	L	1	3	Narrow|CT=Mixture;CN=UPS1;QY=1 fmol
RLMH_ECOLI	AAAEQSWSLSALTLPHPLVR	3	1774370.0	RD139_Narrow_UPS1_0_25fmol_inj3.mzML	RD139_Narrow_UPS1_0_25fmol_inj3		0	L	1	2	Narrow|CT=Mixture;CN=UPS1;QY=0.25 fmol
RLMH_ECOLI	AAAEQSWSLSALTLPHPLVR	3	1742700.0	RD139_Narrow_UPS1_50fmol_inj2.mzML	RD139_Narrow_UPS1_50fmol_inj2		0	L	1	8	Narrow|CT=Mixture;CN=UPS1;QY=50 fmol
RLMH_ECOLI	AAAEQSWSLSALTLPHPLVR	3	1350250.0	RD139_Narrow_UPS1_0_1fmol_inj3.mzML	RD139_Narrow_UPS1_0_1fmol_inj3		0	L	1	1	Narrow|CT=Mixture;CN=UPS1;QY=0.1 fmol
RLMH_ECOLI	AAAEQSWSLSALTLPHPLVR	3	1943200.0	RD139_Narrow_UPS1_25fmol_inj1.mzML	RD139_Narrow_UPS1_25fmol_inj1		0	L	1	7	Narrow|CT=Mixture;CN=UPS1;QY=25 fmol
RLMH_ECOLI	AAAEQSWSLSALTLPHPLVR	3	2051380.0	RD139_Narrow_UPS1_1fmol_inj1.mzML	RD139_Narrow_UPS1_1fmol_inj1		0	L	1	3	Narrow|CT=Mixture;CN=UPS1;QY=1 fmol
RLMH_ECOLI	AAAEQSWSLSALTLPHPLVR	3	2135390.0	RD139_Narrow_UPS1_10fmol_inj1.mzML	RD139_Narrow_UPS1_10fmol_inj1		0	L	1	6	Narrow|CT=Mixture;CN=UPS1;QY=10 fmol
RLMH_ECOLI	AAAEQSWSLSALTLPHPLVR	3	1785420.0	RD139_Narrow_UPS1_25fmol_inj3.mzML	RD139_Narrow_UPS1_25fmol_inj3		0	L	1	7	Narrow|CT=Mixture;CN=UPS1;QY=25 fmol
RLMH_ECOLI	AAAEQSWSLSALTLPHPLVR	3	2002280.0	RD139_Narrow_UPS1_10fmol_inj2.mzML	RD139_Narrow_UPS1_10fmol_inj2		0	L	1	6	Narrow|CT=Mixture;CN=UPS1;QY=10 fmol
RLMH_ECOLI	AAAEQSWSLSALTLPHPLVR	3	1821410.0	RD139_Narrow_UPS1_50fmol_inj1.mzML	RD139_Narrow_UPS1_50fmol_inj1		0	L	1	8	Narrow|CT=Mixture;CN=UPS1;QY=50 fmol
RLMH_ECOLI	AAAEQSWSLSALTLPHPLVR	3	2181510.0	RD139_Narrow_UPS1_25fmol_inj2.mzML	RD139_Narrow_UPS1_25fmol_inj2		0	L	1	7	Narrow|CT=Mixture;CN=UPS1;QY=25 fmol
RLMH_ECOLI	AAAEQSWSLSALTLPHPLVR	3	2042090.0	RD139_Narrow_UPS1_5fmol_inj3.mzML	RD139_Narrow_UPS1_5fmol_inj3		0	L	1	5	Narrow|CT=Mixture;CN=UPS1;QY=5 fmol
RLMH_ECOLI	AAAEQSWSLSALTLPHPLVR	3	2018050.0	RD139_Narrow_UPS1_10fmol_inj3.mzML	RD139_Narrow_UPS1_10fmol_inj3		0	L	1	6	Narrow|CT=Mixture;CN=UPS1;QY=10 fmol
RLMH_ECOLI	AAAEQSWSLSALTLPHPLVR	3	2125290.0	RD139_Narrow_UPS1_2_5fmol_inj3.mzML	RD139_Narrow_UPS1_2_5fmol_inj3		0	L	1	4	Narrow|CT=Mixture;CN=UPS1;QY=2.5 fmol
RLMH_ECOLI	AAAEQSWSLSALTLPHPLVR	3	1592550.0	RD139_Narrow_UPS1_50fmol_inj3.mzML	RD139_Narrow_UPS1_50fmol_inj3		0	L	1	8	Narrow|CT=Mixture;CN=UPS1;QY=50 fmol
PDXJ_ECOLI	AAAEVGAPFIEIHTGC(Carbamidomethyl)YADAK	3	668521.0	RD139_Narrow_UPS1_0_25fmol_inj2.mzML	RD139_Narrow_UPS1_0_25fmol_inj2		0	L	1	2	Narrow|CT=Mixture;CN=UPS1;QY=0.25 fmol
PDXJ_ECOLI	AAAEVGAPFIEIHTGC(Carbamidomethyl)YADAK	3	853035.0	RD139_Narrow_UPS1_0_1fmol_inj1.mzML	RD139_Narrow_UPS1_0_1fmol_inj1		0	L	1	1	Narrow|CT=Mixture;CN=UPS1;QY=0.1 fmol
PDXJ_ECOLI	AAAEVGAPFIEIHTGC(Carbamidomethyl)YADAK	3	578250.0	RD139_Narrow_UPS1_0_25fmol_inj1.mzML	RD139_Narrow_UPS1_0_25fmol_inj1		0	L	1	2	Narrow|CT=Mixture;CN=UPS1;QY=0.25 fmol
PDXJ_ECOLI	AAAEVGAPFIEIHTGC(Carbamidomethyl)YADAK	3	899819.0	RD139_Narrow_UPS1_2_5fmol_inj2.mzML	RD139_Narrow_UPS1_2_5fmol_inj2		0	L	1	4	Narrow|CT=Mixture;CN=UPS1;QY=2.5 fmol
PDXJ_ECOLI	AAAEVGAPFIEIHTGC(Carbamidomethyl)YADAK	3	737922.0	RD139_Narrow_UPS1_5fmol_inj1.mzML	RD139_Narrow_UPS1_5fmol_inj1		0	L	1	5	Narrow|CT=Mixture;CN=UPS1;QY=5 fmol
PDXJ_ECOLI	AAAEVGAPFIEIHTGC(Carbamidomethyl)YADAK	3	852727.0	RD139_Narrow_UPS1_5fmol_inj2.mzML	RD139_Narrow_UPS1_5fmol_inj2		0	L	1	5	Narrow|CT=Mixture;CN=UPS1;QY=5 fmol
PDXJ_ECOLI	AAAEVGAPFIEIHTGC(Carbamidomethyl)YADAK	3	865212.0	RD139_Narrow_UPS1_1fmol_inj3.mzML	RD139_Narrow_UPS1_1fmol_inj3		0	L	1	3	Narrow|CT=Mixture;CN=UPS1;QY=1 fmol
PDXJ_ECOLI	AAAEVGAPFIEIHTGC(Carbamidomethyl)YADAK	3	986123.0	RD139_Narrow_UPS1_2_5fmol_inj1.mzML	RD139_Narrow_UPS1_2_5fmol_inj1		0	L	1	4	Narrow|CT=Mixture;CN=UPS1;QY=2.5 fmol
PDXJ_ECOLI	AAAEVGAPFIEIHTGC(Carbamidomethyl)YADAK	3	862613.0	RD139_Narrow_UPS1_0_1fmol_inj2.mzML	RD139_Narrow_UPS1_0_1fmol_inj2		0	L	1	1	Narrow|CT=Mixture;CN=UPS1;QY=0.1 fmol
PDXJ_ECOLI	AAAEVGAPFIEIHTGC(Carbamidomethyl)YADAK	3	776054.0	RD139_Narrow_UPS1_1fmol_inj2.mzML	RD139_Narrow_UPS1_1fmol_inj2		0	L	1	3	Narrow|CT=Mixture;CN=UPS1;QY=1 fmol
PDXJ_ECOLI	AAAEVGAPFIEIHTGC(Carbamidomethyl)YADAK	3	890257.0	RD139_Narrow_UPS1_50fmol_inj2.mzML	RD139_Narrow_UPS1_50fmol_inj2		0	L	1	8	Narrow|CT=Mixture;CN=UPS1;QY=50 fmol
PDXJ_ECOLI	AAAEVGAPFIEIHTGC(Carbamidomethyl)YADAK	3	775218.0	RD139_Narrow_UPS1_0_1fmol_inj3.mzML	RD139_Narrow_UPS1_0_1fmol_inj3		0	L	1	1	Narrow|CT=Mixture;CN=UPS1;QY=0.1 fmol
PDXJ_ECOLI	AAAEVGAPFIEIHTGC(Carbamidomethyl)YADAK	3	1124540.0	RD139_Narrow_UPS1_25fmol_inj1.mzML	RD139_Narrow_UPS1_25fmol_inj1		0	L	1	7	Narrow|CT=Mixture;CN=UPS1;QY=25 fmol
PDXJ_ECOLI	AAAEVGAPFIEIHTGC(Carbamidomethyl)YADAK	3	1108500.0	RD139_Narrow_UPS1_10fmol_inj1.mzML	RD139_Narrow_UPS1_10fmol_inj1		0	L	1	6	Narrow|CT=Mixture;CN=UPS1;QY=10 fmol
PDXJ_ECOLI	AAAEVGAPFIEIHTGC(Carbamidomethyl)YADAK	3	842669.0	RD139_Narrow_UPS1_25fmol_inj3.mzML	RD139_Narrow_UPS1_25fmol_inj3		0	L	1	7	Narrow|CT=Mixture;CN=UPS1;QY=25 fmol
PDXJ_ECOLI	AAAEVGAPFIEIHTGC(Carbamidomethyl)YADAK	3	997307.0	RD139_Narrow_UPS1_10fmol_inj2.mzML	RD139_Narrow_UPS1_10fmol_inj2		0	L	1	6	Narrow|CT=Mixture;CN=UPS1;QY=10 fmol
PDXJ_ECOLI	AAAEVGAPFIEIHTGC(Carbamidomethyl)YADAK	3	870353.0	RD139_Narrow_UPS1_50fmol_inj1.mzML	RD139_Narrow_UPS1_50fmol_inj1		0	L	1	8	Narrow|CT=Mixture;CN=UPS1;QY=50 fmol
PDXJ_ECOLI	AAAEVGAPFIEIHTGC(Carbamidomethyl)YADAK	3	960542.0	RD139_Narrow_UPS1_25fmol_inj2.mzML	RD139_Narrow_UPS1_25fmol_inj2		0	L	1	7	Narrow|CT=Mixture;CN=UPS1;QY=25 fmol
PDXJ_ECOLI	AAAEVGAPFIEIHTGC(Carbamidomethyl)YADAK	3	959295.0	RD139_Narrow_UPS1_5fmol_inj3.mzML	RD139_Narrow_UPS1_5fmol_inj3		0	L	1	5	Narrow|CT=Mixture;CN=UPS1;QY=5 fmol
PDXJ_ECOLI	AAAEVGAPFIEIHTGC(Carbamidomethyl)YADAK	3	1068210.0	RD139_Narrow_UPS1_10fmol_inj3.mzML	RD139_Narrow_UPS1_10fmol_inj3		0	L	1	6	Narrow|CT=Mixture;CN=UPS1;QY=10 fmol
PDXJ_ECOLI	AAAEVGAPFIEIHTGC(Carbamidomethyl)YADAK	3	1039060.0	RD139_Narrow_UPS1_50fmol_inj3.mzML	RD139_Narrow_UPS1_50fmol_inj3		0	L	1	8	Narrow|CT=Mixture;CN=UPS1;QY=50 fmol
PDXJ_ECOLI	AAAEVGAPFIEIHTGC(Carbamidomethyl)YADAKTDAEQAQELAR	4	922676.0	RD139_Narrow_UPS1_0_25fmol_inj2.mzML	RD139_Narrow_UPS1_0_25fmol_inj2		0	L	1	2	Narrow|CT=Mixture;CN=UPS1;QY=0.25 fmol
PDXJ_ECOLI	AAAEVGAPFIEIHTGC(Carbamidomethyl)YADAKTDAEQAQELAR	4	686448.0	RD139_Narrow_UPS1_0_1fmol_inj1.mzML	RD139_Narrow_UPS1_0_1fmol_inj1		0	L	1	1	Narrow|CT=Mixture;CN=UPS1;QY=0.1 fmol
PDXJ_ECOLI	AAAEVGAPFIEIHTGC(Carbamidomethyl)YADAKTDAEQAQELAR	4	678090.0	RD139_Narrow_UPS1_2_5fmol_inj2.mzML	RD139_Narrow_UPS1_2_5fmol_inj2		0	L	1	4	Narrow|CT=Mixture;CN=UPS1;QY=2.5 fmol
PDXJ_ECOLI	AAAEVGAPFIEIHTGC(Carbamidomethyl)YADAKTDAEQAQELAR	4	844978.0	RD139_Narrow_UPS1_5fmol_inj1.mzML	RD139_Narrow_UPS1_5fmol_inj1		0	L	1	5	Narrow|CT=Mixture;CN=UPS1;QY=5 fmol
PDXJ_ECOLI	AAAEVGAPFIEIHTGC(Carbamidomethyl)YADAKTDAEQAQELAR	4	834430.0	RD139_Narrow_UPS1_5fmol_inj2.mzML	RD139_Narrow_UPS1_5fmol_inj2		0	L	1	5	Narrow|CT=Mixture;CN=UPS1;QY=5 fmol
PDXJ_ECOLI	AAAEVGAPFIEIHTGC(Carbamidomethyl)YADAKTDAEQAQELAR	4	699304.0	RD139_Narrow_UPS1_1fmol_inj3.mzML	RD139_Narrow_UPS1_1fmol_inj3		0	L	1	3	Narrow|CT=Mixture;CN=UPS1;QY=1 fmol
PDXJ_ECOLI	AAAEVGAPFIEIHTGC(Carbamidomethyl)YADAKTDAEQAQELAR	4	636279.0	RD139_Narrow_UPS1_0_1fmol_inj2.mzML	RD139_Narrow_UPS1_0_1fmol_inj2		0	L	1	1	Narrow|CT=Mixture;CN=UPS1;QY=0.1 fmol
PDXJ_ECOLI	AAAEVGAPFIEIHTGC(Carbamidomethyl)YADAKTDAEQAQELAR	4	731543.0	RD139_Narrow_UPS1_1fmol_inj2.mzML	RD139_Narrow_UPS1_1fmol_inj2		0	L	1	3	Narrow|CT=Mixture;CN=UPS1;QY=1 fmol
PDXJ_ECOLI	AAAEVGAPFIEIHTGC(Carbamidomethyl)YADAKTDAEQAQELAR	4	868956.0	RD139_Narrow_UPS1_0_25fmol_inj3.mzML	RD139_Narrow_UPS1_0_25fmol_inj3		0	L	1	2	Narrow|CT=Mixture;CN=UPS1;QY=0.25 fmol
PDXJ_ECOLI	AAAEVGAPFIEIHTGC(Carbamidomethyl)YADAKTDAEQAQELAR	4	618830.0	RD139_Narrow_UPS1_1fmol_inj1.mzML	RD139_Narrow_UPS1_1fmol_inj1		0	L	1	3	Narrow|CT=Mixture;CN=UPS1;QY=1 fmol
PDXJ_ECOLI	AAAEVGAPFIEIHTGC(Carbamidomethyl)YADAKTDAEQAQELAR	4	624288.0	RD139_Narrow_UPS1_25fmol_inj3.mzML	RD139_Narrow_UPS1_25fmol_inj3		0	L	1	7	Narrow|CT=Mixture;CN=UPS1;QY=25 fmol
PDXJ_ECOLI	AAAEVGAPFIEIHTGC(Carbamidomethyl)YADAKTDAEQAQELAR	4	726417.0	RD139_Narrow_UPS1_10fmol_inj2.mzML	RD139_Narrow_UPS1_10fmol_inj2		0	L	1	6	Narrow|CT=Mixture;CN=UPS1;QY=10 fmol
PDXJ_ECOLI	AAAEVGAPFIEIHTGC(Carbamidomethyl)YADAKTDAEQAQELAR	4	731788.0	RD139_Narrow_UPS1_50fmol_inj1.mzML	RD139_Narrow_UPS1_50fmol_inj1		0	L	1	8	Narrow|CT=Mixture;CN=UPS1;QY=50 fmol
PDXJ_ECOLI	AAAEVGAPFIEIHTGC(Carbamidomethyl)YADAKTDAEQAQELAR	4	652290.0	RD139_Narrow_UPS1_25fmol_inj2.mzML	RD139_Narrow_UPS1_25fmol_inj2		0	L	1	7	Narrow|CT=Mixture;CN=UPS1;QY=25 fmol
PDXJ_ECOLI	AAAEVGAPFIEIHTGC(Carbamidomethyl)YADAKTDAEQAQELAR	4	1025760.0	RD139_Narrow_UPS1_5fmol_inj3.mzML	RD139_Narrow_UPS1_5fmol_inj3		0	L	1	5	Narrow|CT=Mixture;CN=UPS1;QY=5 fmol
PDXJ_ECOLI	AAAEVGAPFIEIHTGC(Carbamidomethyl)YADAKTDAEQAQELAR	4	705573.0	RD139_Narrow_UPS1_10fmol_inj3.mzML	RD139_Narrow_UPS1_10fmol_inj3		0	L	1	6	Narrow|CT=Mixture;CN=UPS1;QY=10 fmol
PDXJ_ECOLI	AAAEVGAPFIEIHTGC(Carbamidomethyl)YADAKTDAEQAQELAR	4	755276.0	RD139_Narrow_UPS1_2_5fmol_inj3.mzML	RD139_Narrow_UPS1_2_5fmol_inj3		0	L	1	4	Narrow|CT=Mixture;CN=UPS1;QY=2.5 fmol
PDXJ_ECOLI	AAAEVGAPFIEIHTGC(Carbamidomethyl)YADAKTDAEQAQELAR	4	572783.0	RD139_Narrow_UPS1_50fmol_inj3.mzML	RD139_Narrow_UPS1_50fmol_inj3		0	L	1	8	Narrow|CT=Mixture;CN=UPS1;QY=50 fmol
RL10_ECOLI	AAAFEGELIPASQIDR	2	337154000.0	RD139_Narrow_UPS1_0_25fmol_inj2.mzML	RD139_Narrow_UPS1_0_25fmol_inj2		0	L	1	2	Narrow|CT=Mixture;CN=UPS1;QY=0.25 fmol
RL10_ECOLI	AAAFEGELIPASQIDR	2	254961000.0	RD139_Narrow_UPS1_0_1fmol_inj1.mzML	RD139_Narrow_UPS1_0_1fmol_inj1		0	L	1	1	Narrow|CT=Mixture;CN=UPS1;QY=0.1 fmol
RL10_ECOLI	AAAFEGELIPASQIDR	2	327280000.0	RD139_Narrow_UPS1_0_25fmol_inj1.mzML	RD139_Narrow_UPS1_0_25fmol_inj1		0	L	1	2	Narrow|CT=Mixture;CN=UPS1;QY=0.25 fmol
RL10_ECOLI	AAAFEGELIPASQIDR	2	305898000.0	RD139_Narrow_UPS1_2_5fmol_inj2.mzML	RD139_Narrow_UPS1_2_5fmol_inj2		0	L	1	4	Narrow|CT=Mixture;CN=UPS1;QY=2.5 fmol
RL10_ECOLI	AAAFEGELIPASQIDR	2	352626000.0	RD139_Narrow_UPS1_5fmol_inj1.mzML	RD139_Narrow_UPS1_5fmol_inj1		0	L	1	5	Narrow|CT=Mixture;CN=UPS1;QY=5 fmol
RL10_ECOLI	AAAFEGELIPASQIDR	2	356319000.0	RD139_Narrow_UPS1_5fmol_inj2.mzML	RD139_Narrow_UPS1_5fmol_inj2		0	L	1	5	Narrow|CT=Mixture;CN=UPS1;QY=5 fmol
RL10_ECOLI	AAAFEGELIPASQIDR	2	290590000.0	RD139_Narrow_UPS1_1fmol_inj3.mzML	RD139_Narrow_UPS1_1fmol_inj3		0	L	1	3	Narrow|CT=Mixture;CN=UPS1;QY=1 fmol
RL10_ECOLI	AAAFEGELIPASQIDR	2	274038000.0	RD139_Narrow_UPS1_2_5fmol_inj1.mzML	RD139_Narrow_UPS1_2_5fmol_inj1		0	L	1	4	Narrow|CT=Mixture;CN=UPS1;QY=2.5 fmol
RL10_ECOLI	AAAFEGELIPASQIDR	2	291933000.0	RD139_Narrow_UPS1_0_1fmol_inj2.mzML	RD139_Narrow_UPS1_0_1fmol_inj2		0	L	1	1	Narrow|CT=Mixture;CN=UPS1;QY=0.1 fmol
RL10_ECOLI	AAAFEGELIPASQIDR	2	318935000.0	RD139_Narrow_UPS1_1fmol_inj2.mzML	RD139_Narrow_UPS1_1fmol_inj2		0	L	1	3	Narrow|CT=Mixture;CN=UPS1;QY=1 fmol
RL10_ECOLI	AAAFEGELIPASQIDR	2	304007000.0	RD139_Narrow_UPS1_0_25fmol_inj3.mzML	RD139_Narrow_UPS1_0_25fmol_inj3		0	L	1	2	Narrow|CT=Mixture;CN=UPS1;QY=0.25 fmol
RL10_ECOLI	AAAFEGELIPASQIDR	2	308425000.0	RD139_Narrow_UPS1_50fmol_inj2.mzML	RD139_Narrow_UPS1_50fmol_inj2		0	L	1	8	Narrow|CT=Mixture;CN=UPS1;QY=50 fmol
RL10_ECOLI	AAAFEGELIPASQIDR	2	212978000.0	RD139_Narrow_UPS1_0_1fmol_inj3.mzML	RD139_Narrow_UPS1_0_1fmol_inj3		0	L	1	1	Narrow|CT=Mixture;CN=UPS1;QY=0.1 fmol
RL10_ECOLI	AAAFEGELIPASQIDR	2	315012000.0	RD139_Narrow_UPS1_25fmol_inj1.mzML	RD139_Narrow_UPS1_25fmol_inj1		0	L	1	7	Narrow|CT=Mixture;CN=UPS1;QY=25 fmol
RL10_ECOLI	AAAFEGELIPASQIDR	2	322787000.0	RD139_Narrow_UPS1_1fmol_inj1.mzML	RD139_Narrow_UPS1_1fmol_inj1		0	L	1	3	Narrow|CT=Mixture;CN=UPS1;QY=1 fmol
RL10_ECOLI	AAAFEGELIPASQIDR	2	319313000.0	RD139_Narrow_UPS1_10fmol_inj1.mzML	RD139_Narrow_UPS1_10fmol_inj1		0	L	1	6	Narrow|CT=Mixture;CN=UPS1;QY=10 fmol
RL10_ECOLI	AAAFEGELIPASQIDR	2	294312000.0	RD139_Narrow_UPS1_25fmol_inj3.mzML	RD139_Narrow_UPS1_25fmol_inj3		0	L	1	7	Narrow|CT=Mixture;CN=UPS1;QY=25 fmol
RL10_ECOLI	AAAFEGELIPASQIDR	2	327922000.0	RD139_Narrow_UPS1_10fmol_inj2.mzML	RD139_Narrow_UPS1_10fmol_inj2		0	L	1	6	Narrow|CT=Mixture;CN=UPS1;QY=10 fmol
RL10_ECOLI	AAAFEGELIPASQIDR	2	326696000.0	RD139_Narrow_UPS1_50fmol_inj1.mzML	RD139_Narrow_UPS1_50fmol_inj1		0	L	1	8	Narrow|CT=Mixture;CN=UPS1;QY=50 fmol
RL10_ECOLI	AAAFEGELIPASQIDR	2	345657000.0	RD139_Narrow_UPS1_25fmol_inj2.mzML	RD139_Narrow_UPS1_25fmol_inj2		0	L	1	7	Narrow|CT=Mixture;CN=UPS1;QY=25 fmol
RL10_ECOLI	AAAFEGELIPASQIDR	2	357081000.0	RD139_Narrow_UPS1_5fmol_inj3.mzML	RD139_Narrow_UPS1_5fmol_inj3		0	L	1	5	Narrow|CT=Mixture;CN=UPS1;QY=5 fmol
RL10_ECOLI	AAAFEGELIPASQIDR	2	336754000.0	RD139_Narrow_UPS1_10fmol_inj3.mzML	RD139_Narrow_UPS1_10fmol_inj3		0	L	1	6	Narrow|CT=Mixture;CN=UPS1;QY=10 fmol
RL10_ECOLI	AAAFEGELIPASQIDR	2	329097000.0	RD139_Narrow_UPS1_2_5fmol_inj3.mzML	RD139_Narrow_UPS1_2_5fmol_inj3		0	L	1	4	Narrow|CT=Mixture;CN=UPS1;QY=2.5 fmol
RL10_ECOLI	AAAFEGELIPASQIDR	2	304419000.0	RD139_Narrow_UPS1_50fmol_inj3.mzML	RD139_Narrow_UPS1_50fmol_inj3		0	L	1	8	Narrow|CT=Mixture;CN=UPS1;QY=50 fmol
RL10_ECOLI	AAAFEGELIPASQIDR	3	24644100.0	RD139_Narrow_UPS1_0_25fmol_inj2.mzML	RD139_Narrow_UPS1_0_25fmol_inj2		0	L	1	2	Narrow|CT=Mixture;CN=UPS1;QY=0.25 fmol
RL10_ECOLI	AAAFEGELIPASQIDR	3	15786900.0	RD139_Narrow_UPS1_0_1fmol_inj1.mzML	RD139_Narrow_UPS1_0_1fmol_inj1		0	L	1	1	Narrow|CT=Mixture;CN=UPS1;QY=0.1 fmol
RL10_ECOLI	AAAFEGELIPASQIDR	3	21429400.0	RD139_Narrow_UPS1_0_25fmol_inj1.mzML	RD139_Narrow_UPS1_0_25fmol_inj1		0	L	1	2	Narrow|CT=Mixture;CN=UPS1;QY=0.25 fmol
RL10_ECOLI	AAAFEGELIPASQIDR	3	14879300.0	RD139_Narrow_UPS1_2_5fmol_inj2.mzML	RD139_Narrow_UPS1_2_5fmol_inj2		0	L	1	4	Narrow|CT=Mixture;CN=UPS1;QY=2.5 fmol
RL10_ECOLI	AAAFEGELIPASQIDR	3	25192700.0	RD139_Narrow_UPS1_5fmol_inj1.mzML	RD139_Narrow_UPS1_5fmol_inj1		0	L	1	5	Narrow|CT=Mixture;CN=UPS1;QY=5 fmol
RL10_ECOLI	AAAFEGELIPASQIDR	3	24643400.0	RD139_Narrow_UPS1_5fmol_inj2.mzML	RD139_Narrow_UPS1_5fmol_inj2		0	L	1	5	Narrow|CT=Mixture;CN=UPS1;QY=5 fmol
RL10_ECOLI	AAAFEGELIPASQIDR	3	13908800.0	RD139_Narrow_UPS1_1fmol_inj3.mzML	RD139_Narrow_UPS1_1fmol_inj3		0	L	1	3	Narrow|CT=Mixture;CN=UPS1;QY=1 fmol
RL10_ECOLI	AAAFEGELIPASQIDR	3	20747100.0	RD139_Narrow_UPS1_2_5fmol_inj1.mzML	RD139_Narrow_UPS1_2_5fmol_inj1		0	L	1	4	Narrow|CT=Mixture;CN=UPS1;QY=2.5 fmol
RL10_ECOLI	AAAFEGELIPASQIDR	3	21918600.0	RD139_Narrow_UPS1_0_1fmol_inj2.mzML	RD139_Narrow_UPS1_0_1fmol_inj2		0	L	1	1	Narrow|CT=Mixture;CN=UPS1;QY=0.1 fmol
RL10_ECOLI	AAAFEGELIPASQIDR	3	24097100.0	RD139_Narrow_UPS1_1fmol_inj2.mzML	RD139_Narrow_UPS1_1fmol_inj2		0	L	1	3	Narrow|CT=Mixture;CN=UPS1;QY=1 fmol
RL10_ECOLI	AAAFEGELIPASQIDR	3	22738300.0	RD139_Narrow_UPS1_0_25fmol_inj3.mzML	RD139_Narrow_UPS1_0_25fmol_inj3		0	L	1	2	Narrow|CT=Mixture;CN=UPS1;QY=0.25 fmol
RL10_ECOLI	AAAFEGELIPASQIDR	3	24530400.0	RD139_Narrow_UPS1_50fmol_inj2.mzML	RD139_Narrow_UPS1_50fmol_inj2		0	L	1	8	Narrow|CT=Mixture;CN=UPS1;QY=50 fmol
RL10_ECOLI	AAAFEGELIPASQIDR	3	12169800.0	RD139_Narrow_UPS1_0_1fmol_inj3.mzML	RD139_Narrow_UPS1_0_1fmol_inj3		0	L	1	1	Narrow|CT=Mixture;CN=UPS1;QY=0.1 fmol
RL10_ECOLI	AAAFEGELIPASQIDR	3	23077500.0	RD139_Narrow_UPS1_25fmol_inj1.mzML	RD139_Narrow_UPS1_25fmol_inj1		0	L	1	7	Narrow|CT=Mixture;CN=UPS1;QY=25 fmol
RL10_ECOLI	AAAFEGELIPASQIDR	3	25483700.0	RD139_Narrow_UPS1_1fmol_inj1.mzML	RD139_Narrow_UPS1_1fmol_inj1		0	L	1	3	Narrow|CT=Mixture;CN=UPS1;QY=1 fmol
RL10_ECOLI	AAAFEGELIPASQIDR	3	24181500.0	RD139_Narrow_UPS1_10fmol_inj1.mzML	RD139_Narrow_UPS1_10fmol_inj1		0	L	1	6	Narrow|CT=Mixture;CN=UPS1;QY=10 fmol
RL10_ECOLI	AAAFEGELIPASQIDR	3	18306500.0	RD139_Narrow_UPS1_25fmol_inj3.mzML	RD139_Narrow_UPS1_25fmol_inj3		0	L	1	7	Narrow|CT=Mixture;CN=UPS1;QY=25 fmol
RL10_ECOLI	AAAFEGELIPASQIDR	3	24714200.0	RD139_Narrow_UPS1_10fmol_inj2.mzML	RD139_Narrow_UPS1_10fmol_inj2		0	L	1	6	Narrow|CT=Mixture;CN=UPS1;QY=10 fmol
RL10_ECOLI	AAAFEGELIPASQIDR	3	24680100.0	RD139_Narrow_UPS1_50fmol_inj1.mzML	RD139_Narrow_UPS1_50fmol_inj1		0	L	1	8	Narrow|CT=Mixture;CN=UPS1;QY=50 fmol
RL10_ECOLI	AAAFEGELIPASQIDR	3	24899800.0	RD139_Narrow_UPS1_25fmol_inj2.mzML	RD139_Narrow_UPS1_25fmol_inj2		0	L	1	7	Narrow|CT=Mixture;CN=UPS1;QY=25 fmol
RL10_ECOLI	AAAFEGELIPASQIDR	3	23835400.0	RD139_Narrow_UPS1_5fmol_inj3.mzML	RD139_Narrow_UPS1_5fmol_inj3		0	L	1	5	Narrow|CT=Mixture;CN=UPS1;QY=5 fmol
RL10_ECOLI	AAAFEGELIPASQIDR	3	24136900.0	RD139_Narrow_UPS1_10fmol_inj3.mzML	RD139_Narrow_UPS1_10fmol_inj3		0	L	1	6	Narrow|CT=Mixture;CN=UPS1;QY=10 fmol
RL10_ECOLI	AAAFEGELIPASQIDR	3	23790900.0	RD139_Narrow_UPS1_2_5fmol_inj3.mzML	RD139_Narrow_UPS1_2_5fmol_inj3		0	L	1	4	Narrow|CT=Mixture;CN=UPS1;QY=2.5 fmol
RL10_ECOLI	AAAFEGELIPASQIDR	3	25292600.0	RD139_Narrow_UPS1_50fmol_inj3.mzML	RD139_Narrow_UPS1_50fmol_inj3		0	L	1	8	Narrow|CT=Mixture;CN=UPS1;QY=50 fmol
METB_ECOLI	AAAGISETLLR	2	531871.0	RD139_Narrow_UPS1_0_25fmol_inj2.mzML	RD139_Narrow_UPS1_0_25fmol_inj2		0	L	1	2	Narrow|CT=Mixture;CN=UPS1;QY=0.25 fmol
METB_ECOLI	AAAGISETLLR	2	384765.0	RD139_Narrow_UPS1_0_1fmol_inj1.mzML	RD139_Narrow_UPS1_0_1fmol_inj1		0	L	1	1	Narrow|CT=Mixture;CN=UPS1;QY=0.1 fmol
METB_ECOLI	AAAGISETLLR	2	432928.0	RD139_Narrow_UPS1_0_25fmol_inj1.mzML	RD139_Narrow_UPS1_0_25fmol_inj1		0	L	1	2	Narrow|CT=Mixture;CN=UPS1;QY=0.25 fmol
METB_ECOLI	AAAGISETLLR	2	534173.0	RD139_Narrow_UPS1_2_5fmol_inj2.mzML	RD139_Narrow_UPS1_2_5fmol_inj2		0	L	1	4	Narrow|CT=Mixture;CN=UPS1;QY=2.5 fmol
METB_ECOLI	AAAGISETLLR	2	1021610.0	RD139_Narrow_UPS1_5fmol_inj1.mzML	RD139_Narrow_UPS1_5fmol_inj1		0	L	1	5	Narrow|CT=Mixture;CN=UPS1;QY=5 fmol
METB_ECOLI	AAAGISETLLR	2	1142730.0	RD139_Narrow_UPS1_5fmol_inj2.mzML	RD139_Narrow_UPS1_5fmol_inj2		0	L	1	5	Narrow|CT=Mixture;CN=UPS1;QY=5 fmol
METB_ECOLI	AAAGISETLLR	2	589087.0	RD139_Narrow_UPS1_1fmol_inj3.mzML	RD139_Narrow_UPS1_1fmol_inj3		0	L	1	3	Narrow|CT=Mixture;CN=UPS1;QY=1 fmol
METB_ECOLI	AAAGISETLLR	2	400880.0	RD139_Narrow_UPS1_2_5fmol_inj1.mzML	RD139_Narrow_UPS1_2_5fmol_inj1		0	L	1	4	Narrow|CT=Mixture;CN=UPS1;QY=2.5 fmol
METB_ECOLI	AAAGISETLLR	2	457280.0	RD139_Narrow_UPS1_0_25fmol_inj3.mzML	RD139_Narrow_UPS1_0_25fmol_inj3		0	L	1	2	Narrow|CT=Mixture;CN=UPS1;QY=0.25 fmol
METB_ECOLI	AAAGISETLLR	2	934005.0	RD139_Narrow_UPS1_50fmol_inj2.mzML	RD139_Narrow_UPS1_50fmol_inj2		0	L	1	8	Narrow|CT=Mixture;CN=UPS1;QY=50 fmol
METB_ECOLI	AAAGISETLLR	2	298513.0	RD139_Narrow_UPS1_0_1fmol_inj3.mzML	RD139_Narrow_UPS1_0_1fmol_inj3		0	L	1	1	Narrow|CT=Mixture;CN=UPS1;QY=0.1 fmol
METB_ECOLI	AAAGISETLLR	2	609601.0	RD139_Narrow_UPS1_25fmol_inj1.mzML	RD139_Narrow_UPS1_25fmol_inj1		0	L	1	7	Narrow|CT=Mixture;CN=UPS1;QY=25 fmol
METB_ECOLI	AAAGISETLLR	2	631150.0	RD139_Narrow_UPS1_1fmol_inj1.mzML	RD139_Narrow_UPS1_1fmol_inj1		0	L	1	3	Narrow|CT=Mixture;CN=UPS1;QY=1 fmol
METB_ECOLI	AAAGISETLLR	2	603694.0	RD139_Narrow_UPS1_10fmol_inj1.mzML	RD139_Narrow_UPS1_10fmol_inj1		0	L	1	6	Narrow|CT=Mixture;CN=UPS1;QY=10 fmol
METB_ECOLI	AAAGISETLLR	2	673306.0	RD139_Narrow_UPS1_25fmol_inj3.mzML	RD139_Narrow_UPS1_25fmol_inj3		0	L	1	7	Narrow|CT=Mixture;CN=UPS1;QY=25 fmol
METB_ECOLI	AAAGISETLLR	2	753752.0	RD139_Narrow_UPS1_10fmol_inj2.mzML	RD139_Narrow_UPS1_10fmol_inj2		0	L	1	6	Narrow|CT=Mixture;CN=UPS1;QY=10 fmol
METB_ECOLI	AAAGISETLLR	2	908026.0	RD139_Narrow_UPS1_50fmol_inj1.mzML	RD139_Narrow_UPS1_50fmol_inj1		0	L	1	8	Narrow|CT=Mixture;CN=UPS1;QY=50 fmol
METB_ECOLI	AAAGISETLLR	2	595777.0	RD139_Narrow_UPS1_25fmol_inj2.mzML	RD139_Narrow_UPS1_25fmol_inj2		0	L	1	7	Narrow|CT=Mixture;CN=UPS1;QY=25 fmol
METB_ECOLI	AAAGISETLLR	2	764011.0	RD139_Narrow_UPS1_5fmol_inj3.mzML	RD139_Narrow_UPS1_5fmol_inj3		0	L	1	5	Narrow|CT=Mixture;CN=UPS1;QY=5 fmol
METB_ECOLI	AAAGISETLLR	2	805720.0	RD139_Narrow_UPS1_10fmol_inj3.mzML	RD139_Narrow_UPS1_10fmol_inj3		0	L	1	6	Narrow|CT=Mixture;CN=UPS1;QY=10 fmol
METB_ECOLI	AAAGISETLLR	2	631798.0	RD139_Narrow_UPS1_2_5fmol_inj3.mzML	RD139_Narrow_UPS1_2_5fmol_inj3		0	L	1	4	Narrow|CT=Mixture;CN=UPS1;QY=2.5 fmol
METB_ECOLI	AAAGISETLLR	2	935741.0	RD139_Narrow_UPS1_50fmol_inj3.mzML	RD139_Narrow_UPS1_50fmol_inj3		0	L	1	8	Narrow|CT=Mixture;CN=UPS1;QY=50 fmol
RSMI_ECOLI	AAALAAEIHGVK	2	144441.0	RD139_Narrow_UPS1_0_25fmol_inj2.mzML	RD139_Narrow_UPS1_0_25fmol_inj2		0	L	1	2	Narrow|CT=Mixture;CN=UPS1;QY=0.25 fmol
RSMI_ECOLI	AAALAAEIHGVK	2	116784.0	RD139_Narrow_UPS1_0_1fmol_inj1.mzML	RD139_Narrow_UPS1_0_1fmol_inj1		0	L	1	1	Narrow|CT=Mixture;CN=UPS1;QY=0.1 fmol
RSMI_ECOLI	AAALAAEIHGVK	2	245414.0	RD139_Narrow_UPS1_2_5fmol_inj2.mzML	RD139_Narrow_UPS1_2_5fmol_inj2		0	L	1	4	Narrow|CT=Mixture;CN=UPS1;QY=2.5 fmol
RSMI_ECOLI	AAALAAEIHGVK	2	332075.0	RD139_Narrow_UPS1_5fmol_inj1.mzML	RD139_Narrow_UPS1_5fmol_inj1		0	L	1	5	Narrow|CT=Mixture;CN=UPS1;QY=5 fmol
RSMI_ECOLI	AAALAAEIHGVK	2	467624.0	RD139_Narrow_UPS1_5fmol_inj2.mzML	RD139_Narrow_UPS1_5fmol_inj2		0	L	1	5	Narrow|CT=Mixture;CN=UPS1;QY=5 fmol
RSMI_ECOLI	AAALAAEIHGVK	2	157566.0	RD139_Narrow_UPS1_0_1fmol_inj2.mzML	RD139_Narrow_UPS1_0_1fmol_inj2		0	L	1	1	Narrow|CT=Mixture;CN=UPS1;QY=0.1 fmol
RSMI_ECOLI	AAALAAEIHGVK	2	199500.0	RD139_Narrow_UPS1_0_25fmol_inj3.mzML	RD139_Narrow_UPS1_0_25fmol_inj3		0	L	1	2	Narrow|CT=Mixture;CN=UPS1;QY=0.25 fmol
RSMI_ECOLI	AAALAAEIHGVK	2	179492.0	RD139_Narrow_UPS1_25fmol_inj1.mzML	RD139_Narrow_UPS1_25fmol_inj1		0	L	1	7	Narrow|CT=Mixture;CN=UPS1;QY=25 fmol
RSMI_ECOLI	AAALAAEIHGVK	2	114118.0	RD139_Narrow_UPS1_1fmol_inj1.mzML	RD139_Narrow_UPS1_1fmol_inj1		0	L	1	3	Narrow|CT=Mixture;CN=UPS1;QY=1 fmol
RSMI_ECOLI	AAALAAEIHGVK	2	228910.0	RD139_Narrow_UPS1_10fmol_inj2.mzML	RD139_Narrow_UPS1_10fmol_inj2		0	L	1	6	Narrow|CT=Mixture;CN=UPS1;QY=10 fmol
RSMI_ECOLI	AAALAAEIHGVK	2	221514.0	RD139_Narrow_UPS1_25fmol_inj2.mzML	RD139_Narrow_UPS1_25fmol_inj2		0	L	1	7	Narrow|CT=Mixture;CN=UPS1;QY=25 fmol
RSMI_ECOLI	AAALAAEIHGVK	2	574080.0	RD139_Narrow_UPS1_5fmol_inj3.mzML	RD139_Narrow_UPS1_5fmol_inj3		0	L	1	5	Narrow|CT=Mixture;CN=UPS1;QY=5 fmol
RSMI_ECOLI	AAALAAEIHGVK	2	278640.0	RD139_Narrow_UPS1_10fmol_inj3.mzML	RD139_Narrow_UPS1_10fmol_inj3		0	L	1	6	Narrow|CT=Mixture;CN=UPS1;QY=10 fmol
RSMI_ECOLI	AAALAAEIHGVKK	2	382678.0	RD139_Narrow_UPS1_0_25fmol_inj2.mzML	RD139_Narrow_UPS1_0_25fmol_inj2		0	L	1	2	Narrow|CT=Mixture;CN=UPS1;QY=0.25 fmol
RSMI_ECOLI	AAALAAEIHGVKK	2	173447.0	RD139_Narrow_UPS1_0_1fmol_inj1.mzML	RD139_Narrow_UPS1_0_1fmol_inj1		0	L	1	1	Narrow|CT=Mixture;CN=UPS1;QY=0.1 fmol
RSMI_ECOLI	AAALAAEIHGVKK	2	179810.0	RD139_Narrow_UPS1_0_25fmol_inj1.mzML	RD139_Narrow_UPS1_0_25fmol_inj1		0	L	1	2	Narrow|CT=Mixture;CN=UPS1;QY=0.25 fmol
RSMI_ECOLI	AAALAAEIHGVKK	2	402752.0	RD139_Narrow_UPS1_2_5fmol_inj2.mzML	RD139_Narrow_UPS1_2_5fmol_inj2		0	L	1	4	Narrow|CT=Mixture;CN=UPS1;QY=2.5 fmol
RSMI_ECOLI	AAALAAEIHGVKK	2	217936.0	RD139_Narrow_UPS1_5fmol_inj1.mzML	RD139_Narrow_UPS1_5fmol_inj1		0	L	1	5	Narrow|CT=Mixture;CN=UPS1;QY=5 fmol
RSMI_ECOLI	AAALAAEIHGVKK	2	457262.0	RD139_Narrow_UPS1_5fmol_inj2.mzML	RD139_Narrow_UPS1_5fmol_inj2		0	L	1	5	Narrow|CT=Mixture;CN=UPS1;QY=5 fmol
RSMI_ECOLI	AAALAAEIHGVKK	2	211933.0	RD139_Narrow_UPS1_1fmol_inj3.mzML	RD139_Narrow_UPS1_1fmol_inj3		0	L	1	3	Narrow|CT=Mixture;CN=UPS1;QY=1 fmol
RSMI_ECOLI	AAALAAEIHGVKK	2	321547.0	RD139_Narrow_UPS1_2_5fmol_inj1.mzML	RD139_Narrow_UPS1_2_5fmol_inj1		0	L	1	4	Narrow|CT=Mixture;CN=UPS1;QY=2.5 fmol
RSMI_ECOLI	AAALAAEIHGVKK	2	301860.0	RD139_Narrow_UPS1_0_1fmol_inj2.mzML	RD139_Narrow_UPS1_0_1fmol_inj2		0	L	1	1	Narrow|CT=Mixture;CN=UPS1;QY=0.1 fmol
RSMI_ECOLI	AAALAAEIHGVKK	2	262558.0	RD139_Narrow_UPS1_1fmol_inj2.mzML	RD139_Narrow_UPS1_1fmol_inj2		0	L	1	3	Narrow|CT=Mixture;CN=UPS1;QY=1 fmol
RSMI_ECOLI	AAALAAEIHGVKK	2	236155.0	RD139_Narrow_UPS1_0_25fmol_inj3.mzML	RD139_Narrow_UPS1_0_25fmol_inj3		0	L	1	2	Narrow|CT=Mixture;CN=UPS1;QY=0.25 fmol
RSMI_ECOLI	AAALAAEIHGVKK	2	353556.0	RD139_Narrow_UPS1_50fmol_inj2.mzML	RD139_Narrow_UPS1_50fmol_inj2		0	L	1	8	Narrow|CT=Mixture;CN=UPS1;QY=50 fmol
RSMI_ECOLI	AAALAAEIHGVKK	2	221064.0	RD139_Narrow_UPS1_0_1fmol_inj3.mzML	RD139_Narrow_UPS1_0_1fmol_inj3		0	L	1	1	Narrow|CT=Mixture;CN=UPS1;QY=0.1 fmol
RSMI_ECOLI	AAALAAEIHGVKK	2	398604.0	RD139_Narrow_UPS1_25fmol_inj1.mzML	RD139_Narrow_UPS1_25fmol_inj1		0	L	1	7	Narrow|CT=Mixture;CN=UPS1;QY=25 fmol
RSMI_ECOLI	AAALAAEIHGVKK	2	285480.0	RD139_Narrow_UPS1_1fmol_inj1.mzML	RD139_Narrow_UPS1_1fmol_inj1		0	L	1	3	Narrow|CT=Mixture;CN=UPS1;QY=1 fmol
RSMI_ECOLI	AAALAAEIHGVKK	2	302800.0	RD139_Narrow_UPS1_10fmol_inj1.mzML	RD139_Narrow_UPS1_10fmol_inj1		0	L	1	6	Narrow|CT=Mixture;CN=UPS1;QY=10 fmol
RSMI_ECOLI	AAALAAEIHGVKK	2	334218.0	RD139_Narrow_UPS1_25fmol_inj3.mzML	RD139_Narrow_UPS1_25fmol_inj3		0	L	1	7	Narrow|CT=Mixture;CN=UPS1;QY=25 fmol
RSMI_ECOLI	AAALAAEIHGVKK	2	344818.0	RD139_Narrow_UPS1_10fmol_inj2.mzML	RD139_Narrow_UPS1_10fmol_inj2		0	L	1	6	Narrow|CT=Mixture;CN=UPS1;QY=10 fmol
RSMI_ECOLI	AAALAAEIHGVKK	2	286852.0	RD139_Narrow_UPS1_50fmol_inj1.mzML	RD139_Narrow_UPS1_50fmol_inj1		0	L	1	8	Narrow|CT=Mixture;CN=UPS1;QY=50 fmol
RSMI_ECOLI	AAALAAEIHGVKK	2	338741.0	RD139_Narrow_UPS1_25fmol_inj2.mzML	RD139_Narrow_UPS1_25fmol_inj2		0	L	1	7	Narrow|CT=Mixture;CN=UPS1;QY=25 fmol
RSMI_ECOLI	AAALAAEIHGVKK	2	391062.0	RD139_Narrow_UPS1_5fmol_inj3.mzML	RD139_Narrow_UPS1_5fmol_inj3		0	L	1	5	Narrow|CT=Mixture;CN=UPS1;QY=5 fmol
RSMI_ECOLI	AAALAAEIHGVKK	2	173611.0	RD139_Narrow_UPS1_10fmol_inj3.mzML	RD139_Narrow_UPS1_10fmol_inj3		0	L	1	6	Narrow|CT=Mixture;CN=UPS1;QY=10 fmol
RSMI_ECOLI	AAALAAEIHGVKK	2	337954.0	RD139_Narrow_UPS1_2_5fmol_inj3.mzML	RD139_Narrow_UPS1_2_5fmol_inj3		0	L	1	4	Narrow|CT=Mixture;CN=UPS1;QY=2.5 fmol
RSMI_ECOLI	AAALAAEIHGVKK	2	360727.0	RD139_Narrow_UPS1_50fmol_inj3.mzML	RD139_Narrow_UPS1_50fmol_inj3		0	L	1	8	Narrow|CT=Mixture;CN=UPS1;QY=50 fmol
RSMI_ECOLI	AAALAAEIHGVKK	3	200483.0	RD139_Narrow_UPS1_0_25fmol_inj2.mzML	RD139_Narrow_UPS1_0_25fmol_inj2		0	L	1	2	Narrow|CT=Mixture;CN=UPS1;QY=0.25 fmol
RSMI_ECOLI	AAALAAEIHGVKK	3	170680.0	RD139_Narrow_UPS1_0_1fmol_inj1.mzML	RD139_Narrow_UPS1_0_1fmol_inj1		0	L	1	1	Narrow|CT=Mixture;CN=UPS1;QY=0.1 fmol
RSMI_ECOLI	AAALAAEIHGVKK	3	156966.0	RD139_Narrow_UPS1_0_25fmol_inj1.mzML	RD139_Narrow_UPS1_0_25fmol_inj1		0	L	1	2	Narrow|CT=Mixture;CN=UPS1;QY=0.25 fmol
RSMI_ECOLI	AAALAAEIHGVKK	3	177646.0	RD139_Narrow_UPS1_2_5fmol_inj2.mzML	RD139_Narrow_UPS1_2_5fmol_inj2		0	L	1	4	Narrow|CT=Mixture;CN=UPS1;QY=2.5 fmol
RSMI_ECOLI	AAALAAEIHGVKK	3	181936.0	RD139_Narrow_UPS1_5fmol_inj1.mzML	RD139_Narrow_UPS1_5fmol_inj1		0	L	1	5	Narrow|CT=Mixture;CN=UPS1;QY=5 fmol
RSMI_ECOLI	AAALAAEIHGVKK	3	195979.0	RD139_Narrow_UPS1_5fmol_inj2.mzML	RD139_Narrow_UPS1_5fmol_inj2		0	L	1	5	Narrow|CT=Mixture;CN=UPS1;QY=5 fmol
RSMI_ECOLI	AAALAAEIHGVKK	3	176991.0	RD139_Narrow_UPS1_1fmol_inj3.mzML	RD139_Narrow_UPS1_1fmol_inj3		0	L	1	3	Narrow|CT=Mixture;CN=UPS1;QY=1 fmol
RSMI_ECOLI	AAALAAEIHGVKK	3	169455.0	RD139_Narrow_UPS1_2_5fmol_inj1.mzML	RD139_Narrow_UPS1_2_5fmol_inj1		0	L	1	4	Narrow|CT=Mixture;CN=UPS1;QY=2.5 fmol
RSMI_ECOLI	AAALAAEIHGVKK	3	114460.0	RD139_Narrow_UPS1_0_1fmol_inj2.mzML	RD139_Narrow_UPS1_0_1fmol_inj2		0	L	1	1	Narrow|CT=Mixture;CN=UPS1;QY=0.1 fmol
RSMI_ECOLI	AAALAAEIHGVKK	3	250350.0	RD139_Narrow_UPS1_1fmol_inj2.mzML	RD139_Narrow_UPS1_1fmol_inj2		0	L	1	3	Narrow|CT=Mixture;CN=UPS1;QY=1 fmol
RSMI_ECOLI	AAALAAEIHGVKK	3	157425.0	RD139_Narrow_UPS1_0_25fmol_inj3.mzML	RD139_Narrow_UPS1_0_25fmol_inj3		0	L	1	2	Narrow|CT=Mixture;CN=UPS1;QY=0.25 fmol
RSMI_ECOLI	AAALAAEIHGVKK	3	158916.0	RD139_Narrow_UPS1_50fmol_inj2.mzML	RD139_Narrow_UPS1_50fmol_inj2		0	L	1	8	Narrow|CT=Mixture;CN=UPS1;QY=50 fmol
RSMI_ECOLI	AAALAAEIHGVKK	3	117509.0	RD139_Narrow_UPS1_0_1fmol_inj3.mzML	RD139_Narrow_UPS1_0_1fmol_inj3		0	L	1	1	Narrow|CT=Mixture;CN=UPS1;QY=0.1 fmol
RSMI_ECOLI	AAALAAEIHGVKK	3	201360.0	RD139_Narrow_UPS1_25fmol_inj1.mzML	RD139_Narrow_UPS1_25fmol_inj1		0	L	1	7	Narrow|CT=Mixture;CN=UPS1;QY=25 fmol
RSMI_ECOLI	AAALAAEIHGVKK	3	152059.0	RD139_Narrow_UPS1_1fmol_inj1.mzML	RD139_Narrow_UPS1_1fmol_inj1		0	L	1	3	Narrow|CT=Mixture;CN=UPS1;QY=1 fmol
RSMI_ECOLI	AAALAAEIHGVKK	3	214347.0	RD139_Narrow_UPS1_10fmol_inj1.mzML	RD139_Narrow_UPS1_10fmol_inj1		0	L	1	6	Narrow|CT=Mixture;CN=UPS1;QY=10 fmol
RSMI_ECOLI	AAALAAEIHGVKK	3	159698.0	RD139_Narrow_UPS1_25fmol_inj3.mzML	RD139_Narrow_UPS1_25fmol_inj3		0	L	1	7	Narrow|CT=Mixture;CN=UPS1;QY=25 fmol
RSMI_ECOLI	AAALAAEIHGVKK	3	250262.0	RD139_Narrow_UPS1_10fmol_inj2.mzML	RD139_Narrow_UPS1_10fmol_inj2		0	L	1	6	Narrow|CT=Mixture;CN=UPS1;QY=10 fmol
RSMI_ECOLI	AAALAAEIHGVKK	3	100772.0	RD139_Narrow_UPS1_50fmol_inj1.mzML	RD139_Narrow_UPS1_50fmol_inj1		0	L	1	8	Narrow|CT=Mixture;CN=UPS1;QY=50 fmol
RSMI_ECOLI	AAALAAEIHGVKK	3	247487.0	RD139_Narrow_UPS1_25fmol_inj2.mzML	RD139_Narrow_UPS1_25fmol_inj2		0	L	1	7	Narrow|CT=Mixture;CN=UPS1;QY=25 fmol
RSMI_ECOLI	AAALAAEIHGVKK	3	114709.0	RD139_Narrow_UPS1_5fmol_inj3.mzML	RD139_Narrow_UPS1_5fmol_inj3		0	L	1	5	Narrow|CT=Mixture;CN=UPS1;QY=5 fmol
RSMI_ECOLI	AAALAAEIHGVKK	3	181488.0	RD139_Narrow_UPS1_10fmol_inj3.mzML	RD139_Narrow_UPS1_10fmol_inj3		0	L	1	6	Narrow|CT=Mixture;CN=UPS1;QY=10 fmol
RSMI_ECOLI	AAALAAEIHGVKK	3	228921.0	RD139_Narrow_UPS1_2_5fmol_inj3.mzML	RD139_Narrow_UPS1_2_5fmol_inj3		0	L	1	4	Narrow|CT=Mixture;CN=UPS1;QY=2.5 fmol
RSMI_ECOLI	AAALAAEIHGVKK	3	174138.0	RD139_Narrow_UPS1_50fmol_inj3.mzML	RD139_Narrow_UPS1_50fmol_inj3		0	L	1	8	Narrow|CT=Mixture;CN=UPS1;QY=50 fmol
ENTC_ECOLI	AAALTATPQVDK	2	386866.0	RD139_Narrow_UPS1_0_25fmol_inj2.mzML	RD139_Narrow_UPS1_0_25fmol_inj2		0	L	1	2	Narrow|CT=Mixture;CN=UPS1;QY=0.25 fmol
ENTC_ECOLI	AAALTATPQVDK	2	276687.0	RD139_Narrow_UPS1_0_1fmol_inj1.mzML	RD139_Narrow_UPS1_0_1fmol_inj1		0	L	1	1	Narrow|CT=Mixture;CN=UPS1;QY=0.1 fmol
ENTC_ECOLI	AAALTATPQVDK	2	404976.0	RD139_Narrow_UPS1_0_25fmol_inj1.mzML	RD139_Narrow_UPS1_0_25fmol_inj1		0	L	1	2	Narrow|CT=Mixture;CN=UPS1;QY=0.25 fmol
ENTC_ECOLI	AAALTATPQVDK	2	294966.0	RD139_Narrow_UPS1_2_5fmol_inj2.mzML	RD139_Narrow_UPS1_2_5fmol_inj2		0	L	1	4	Narrow|CT=Mixture;CN=UPS1;QY=2.5 fmol
ENTC_ECOLI	AAALTATPQVDK	2	402604.0	RD139_Narrow_UPS1_5fmol_inj1.mzML	RD139_Narrow_UPS1_5fmol_inj1		0	L	1	5	Narrow|CT=Mixture;CN=UPS1;QY=5 fmol
ENTC_ECOLI	AAALTATPQVDK	2	363174.0	RD139_Narrow_UPS1_5fmol_inj2.mzML	RD139_Narrow_UPS1_5fmol_inj2		0	L	1	5	Narrow|CT=Mixture;CN=UPS1;QY=5 fmol
ENTC_ECOLI	AAALTATPQVDK	2	206397.0	RD139_Narrow_UPS1_1fmol_inj3.mzML	RD139_Narrow_UPS1_1fmol_inj3		0	L	1	3	Narrow|CT=Mixture;CN=UPS1;QY=1 fmol
ENTC_ECOLI	AAALTATPQVDK	2	213240.0	RD139_Narrow_UPS1_2_5fmol_inj1.mzML	RD139_Narrow_UPS1_2_5fmol_inj1		0	L	1	4	Narrow|CT=Mixture;CN=UPS1;QY=2.5 fmol
ENTC_ECOLI	AAALTATPQVDK	2	225113.0	RD139_Narrow_UPS1_0_1fmol_inj2.mzML	RD139_Narrow_UPS1_0_1fmol_inj2		0	L	1	1	Narrow|CT=Mixture;CN=UPS1;QY=0.1 fmol
ENTC_ECOLI	AAALTATPQVDK	2	338879.0	RD139_Narrow_UPS1_1fmol_inj2.mzML	RD139_Narrow_UPS1_1fmol_inj2		0	L	1	3	Narrow|CT=Mixture;CN=UPS1;QY=1 fmol
ENTC_ECOLI	AAALTATPQVDK	2	357420.0	RD139_Narrow_UPS1_0_25fmol_inj3.mzML	RD139_Narrow_UPS1_0_25fmol_inj3		0	L	1	2	Narrow|CT=Mixture;CN=UPS1;QY=0.25 fmol
ENTC_ECOLI	AAALTATPQVDK	2	259405.0	RD139_Narrow_UPS1_50fmol_inj2.mzML	RD139_Narrow_UPS1_50fmol_inj2		0	L	1	8	Narrow|CT=Mixture;CN=UPS1;QY=50 fmol
ENTC_ECOLI	AAALTATPQVDK	2	234836.0	RD139_Narrow_UPS1_0_1fmol_inj3.mzML	RD139_Narrow_UPS1_0_1fmol_inj3		0	L	1	1	Narrow|CT=Mixture;CN=UPS1;QY=0.1 fmol
ENTC_ECOLI	AAALTATPQVDK	2	381666.0	RD139_Narrow_UPS1_25fmol_inj1.mzML	RD139_Narrow_UPS1_25fmol_inj1		0	L	1	7	Narrow|CT=Mixture;CN=UPS1;QY=25 fmol
ENTC_ECOLI	AAALTATPQVDK	2	356806.0	RD139_Narrow_UPS1_1fmol_inj1.mzML	RD139_Narrow_UPS1_1fmol_inj1		0	L	1	3	Narrow|CT=Mixture;CN=UPS1;QY=1 fmol
ENTC_ECOLI	AAALTATPQVDK	2	362096.0	RD139_Narrow_UPS1_10fmol_inj1.mzML	RD139_Narrow_UPS1_10fmol_inj1		0	L	1	6	Narrow|CT=Mixture;CN=UPS1;QY=10 fmol
ENTC_ECOLI	AAALTATPQVDK	2	270941.0	RD139_Narrow_UPS1_25fmol_inj3.mzML	RD139_Narrow_UPS1_25fmol_inj3		0	L	1	7	Narrow|CT=Mixture;CN=UPS1;QY=25 fmol
ENTC_ECOLI	AAALTATPQVDK	2	454598.0	RD139_Narrow_UPS1_10fmol_inj2.mzML	RD139_Narrow_UPS1_10fmol_inj2		0	L	1	6	Narrow|CT=Mixture;CN=UPS1;QY=10 fmol
ENTC_ECOLI	AAALTATPQVDK	2	351529.0	RD139_Narrow_UPS1_50fmol_inj1.mzML	RD139_Narrow_UPS1_50fmol_inj1		0	L	1	8	Narrow|CT=Mixture;CN=UPS1;QY=50 fmol
ENTC_ECOLI	AAALTATPQVDK	2	350883.0	RD139_Narrow_UPS1_25fmol_inj2.mzML	RD139_Narrow_UPS1_25fmol_inj2		0	L	1	7	Narrow|CT=Mixture;CN=UPS1;QY=25 fmol
ENTC_ECOLI	AAALTATPQVDK	2	333538.0	RD139_Narrow_UPS1_5fmol_inj3.mzML	RD139_Narrow_UPS1_5fmol_inj3		0	L	1	5	Narrow|CT=Mixture;CN=UPS1;QY=5 fmol
ENTC_ECOLI	AAALTATPQVDK	2	525177.0	RD139_Narrow_UPS1_10fmol_inj3.mzML	RD139_Narrow_UPS1_10fmol_inj3		0	L	1	6	Narrow|CT=Mixture;CN=UPS1;QY=10 fmol
ENTC_ECOLI	AAALTATPQVDK	2	219396.0	RD139_Narrow_UPS1_2_5fmol_inj3.mzML	RD139_Narrow_UPS1_2_5fmol_inj3		0	L	1	4	Narrow|CT=Mixture;CN=UPS1;QY=2.5 fmol
ENTC_ECOLI	AAALTATPQVDK	2	331704.0	RD139_Narrow_UPS1_50fmol_inj3.mzML	RD139_Narrow_UPS1_50fmol_inj3		0	L	1	8	Narrow|CT=Mixture;CN=UPS1;QY=50 fmol
YFGM_ECOLI	AAAQLQQGLADTSDENLK	2	4272070.0	RD139_Narrow_UPS1_0_25fmol_inj2.mzML	RD139_Narrow_UPS1_0_25fmol_inj2		0	L	1	2	Narrow|CT=Mixture;CN=UPS1;QY=0.25 fmol
YFGM_ECOLI	AAAQLQQGLADTSDENLK	2	4118480.0	RD139_Narrow_UPS1_0_1fmol_inj1.mzML	RD139_Narrow_UPS1_0_1fmol_inj1		0	L	1	1	Narrow|CT=Mixture;CN=UPS1;QY=0.1 fmol
YFGM_ECOLI	AAAQLQQGLADTSDENLK	2	4213400.0	RD139_Narrow_UPS1_0_25fmol_inj1.mzML	RD139_Narrow_UPS1_0_25fmol_inj1		0	L	1	2	Narrow|CT=Mixture;CN=UPS1;QY=0.25 fmol
YFGM_ECOLI	AAAQLQQGLADTSDENLK	2	4121380.0	RD139_Narrow_UPS1_2_5fmol_inj2.mzML	RD139_Narrow_UPS1_2_5fmol_inj2		0	L	1	4	Narrow|CT=Mixture;CN=UPS1;QY=2.5 fmol
YFGM_ECOLI	AAAQLQQGLADTSDENLK	2	4578770.0	RD139_Narrow_UPS1_5fmol_inj1.mzML	RD139_Narrow_UPS1_5fmol_inj1		0	L	1	5	Narrow|CT=Mixture;CN=UPS1;QY=5 fmol
YFGM_ECOLI	AAAQLQQGLADTSDENLK	2	5024250.0	RD139_Narrow_UPS1_5fmol_inj2.mzML	RD139_Narrow_UPS1_5fmol_inj2		0	L	1	5	Narrow|CT=Mixture;CN=UPS1;QY=5 fmol
YFGM_ECOLI	AAAQLQQGLADTSDENLK	2	4232960.0	RD139_Narrow_UPS1_1fmol_inj3.mzML	RD139_Narrow_UPS1_1fmol_inj3		0	L	1	3	Narrow|CT=Mixture;CN=UPS1;QY=1 fmol
YFGM_ECOLI	AAAQLQQGLADTSDENLK	2	3837290.0	RD139_Narrow_UPS1_2_5fmol_inj1.mzML	RD139_Narrow_UPS1_2_5fmol_inj1		0	L	1	4	Narrow|CT=Mixture;CN=UPS1;QY=2.5 fmol
YFGM_ECOLI	AAAQLQQGLADTSDENLK	2	4199410.0	RD139_Narrow_UPS1_0_1fmol_inj2.mzML	RD139_Narrow_UPS1_0_1fmol_inj2		0	L	1	1	Narrow|CT=Mixture;CN=UPS1;QY=0.1 fmol
YFGM_ECOLI	AAAQLQQGLADTSDENLK	2	4361690.0	RD139_Narrow_UPS1_1fmol_inj2.mzML	RD139_Narrow_UPS1_1fmol_inj2		0	L	1	3	Narrow|CT=Mixture;CN=UPS1;QY=1 fmol
YFGM_ECOLI	AAAQLQQGLADTSDENLK	2	4044870.0	RD139_Narrow_UPS1_0_25fmol_inj3.mzML	RD139_Narrow_UPS1_0_25fmol_inj3		0	L	1	2	Narrow|CT=Mixture;CN=UPS1;QY=0.25 fmol
YFGM_ECOLI	AAAQLQQGLADTSDENLK	2	4453710.0	RD139_Narrow_UPS1_50fmol_inj2.mzML	RD139_Narrow_UPS1_50fmol_inj2		0	L	1	8	Narrow|CT=Mixture;CN=UPS1;QY=50 fmol
YFGM_ECOLI	AAAQLQQGLADTSDENLK	2	3440180.0	RD139_Narrow_UPS1_0_1fmol_inj3.mzML	RD139_Narrow_UPS1_0_1fmol_inj3		0	L	1	1	Narrow|CT=Mixture;CN=UPS1;QY=0.1 fmol
YFGM_ECOLI	AAAQLQQGLADTSDENLK	2	4663990.0	RD139_Narrow_UPS1_25fmol_inj1.mzML	RD139_Narrow_UPS1_25fmol_inj1		0	L	1	7	Narrow|CT=Mixture;CN=UPS1;QY=25 fmol
YFGM_ECOLI	AAAQLQQGLADTSDENLK	2	4619800.0	RD139_Narrow_UPS1_1fmol_inj1.mzML	RD139_Narrow_UPS1_1fmol_inj1		0	L	1	3	Narrow|CT=Mixture;CN=UPS1;QY=1 fmol
YFGM_ECOLI	AAAQLQQGLADTSDENLK	2	4796770.0	RD139_Narrow_UPS1_10fmol_inj1.mzML	RD139_Narrow_UPS1_10fmol_inj1		0	L	1	6	Narrow|CT=Mixture;CN=UPS1;QY=10 fmol
YFGM_ECOLI	AAAQLQQGLADTSDENLK	2	4598800.0	RD139_Narrow_UPS1_25fmol_inj3.mzML	RD139_Narrow_UPS1_25fmol_inj3		0	L	1	7	Narrow|CT=Mixture;CN=UPS1;QY=25 fmol
YFGM_ECOLI	AAAQLQQGLADTSDENLK	2	4920890.0	RD139_Narrow_UPS1_10fmol_inj2.mzML	RD139_Narrow_UPS1_10fmol_inj2		0	L	1	6	Narrow|CT=Mixture;CN=UPS1;QY=10 fmol
YFGM_ECOLI	AAAQLQQGLADTSDENLK	2	4980290.0	RD139_Narrow_UPS1_50fmol_inj1.mzML	RD139_Narrow_UPS1_50fmol_inj1		0	L	1	8	Narrow|CT=Mixture;CN=UPS1;QY=50 fmol
YFGM_ECOLI	AAAQLQQGLADTSDENLK	2	5161390.0	RD139_Narrow_UPS1_25fmol_inj2.mzML	RD139_Narrow_UPS1_25fmol_inj2		0	L	1	7	Narrow|CT=Mixture;CN=UPS1;QY=25 fmol
YFGM_ECOLI	AAAQLQQGLADTSDENLK	2	4118710.0	RD139_Narrow_UPS1_5fmol_inj3.mzML	RD139_Narrow_UPS1_5fmol_inj3		0	L	1	5	Narrow|CT=Mixture;CN=UPS1;QY=5 fmol
YFGM_ECOLI	AAAQLQQGLADTSDENLK	2	5038750.0	RD139_Narrow_UPS1_10fmol_inj3.mzML	RD139_Narrow_UPS1_10fmol_inj3		0	L	1	6	Narrow|CT=Mixture;CN=UPS1;QY=10 fmol
YFGM_ECOLI	AAAQLQQGLADTSDENLK	2	4336540.0	RD139_Narrow_UPS1_2_5fmol_inj3.mzML	RD139_Narrow_UPS1_2_5fmol_inj3		0	L	1	4	Narrow|CT=Mixture;CN=UPS1;QY=2.5 fmol
YFGM_ECOLI	AAAQLQQGLADTSDENLK	2	4530840.0	RD139_Narrow_UPS1_50fmol_inj3.mzML	RD139_Narrow_UPS1_50fmol_inj3		0	L	1	8	Narrow|CT=Mixture;CN=UPS1;QY=50 fmol
YFGM_ECOLI	AAAQLQQGLADTSDENLK	3	239914.0	RD139_Narrow_UPS1_0_25fmol_inj2.mzML	RD139_Narrow_UPS1_0_25fmol_inj2		0	L	1	2	Narrow|CT=Mixture;CN=UPS1;QY=0.25 fmol
YFGM_ECOLI	AAAQLQQGLADTSDENLK	3	291578.0	RD139_Narrow_UPS1_0_1fmol_inj1.mzML	RD139_Narrow_UPS1_0_1fmol_inj1		0	L	1	1	Narrow|CT=Mixture;CN=UPS1;QY=0.1 fmol
YFGM_ECOLI	AAAQLQQGLADTSDENLK	3	278657.0	RD139_Narrow_UPS1_0_25fmol_inj1.mzML	RD139_Narrow_UPS1_0_25fmol_inj1		0	L	1	2	Narrow|CT=Mixture;CN=UPS1;QY=0.25 fmol
YFGM_ECOLI	AAAQLQQGLADTSDENLK	3	316834.0	RD139_Narrow_UPS1_2_5fmol_inj2.mzML	RD139_Narrow_UPS1_2_5fmol_inj2		0	L	1	4	Narrow|CT=Mixture;CN=UPS1;QY=2.5 fmol
YFGM_ECOLI	AAAQLQQGLADTSDENLK	3	279556.0	RD139_Narrow_UPS1_5fmol_inj1.mzML	RD139_Narrow_UPS1_5fmol_inj1		0	L	1	5	Narrow|CT=Mixture;CN=UPS1;QY=5 fmol
YFGM_ECOLI	AAAQLQQGLADTSDENLK	3	415843.0	RD139_Narrow_UPS1_5fmol_inj2.mzML	RD139_Narrow_UPS1_5fmol_inj2		0	L	1	5	Narrow|CT=Mixture;CN=UPS1;QY=5 fmol
YFGM_ECOLI	AAAQLQQGLADTSDENLK	3	486329.0	RD139_Narrow_UPS1_1fmol_inj3.mzML	RD139_Narrow_UPS1_1fmol_inj3		0	L	1	3	Narrow|CT=Mixture;CN=UPS1;QY=1 fmol
YFGM_ECOLI	AAAQLQQGLADTSDENLK	3	263875.0	RD139_Narrow_UPS1_2_5fmol_inj1.mzML	RD139_Narrow_UPS1_2_5fmol_inj1		0	L	1	4	Narrow|CT=Mixture;CN=UPS1;QY=2.5 fmol
YFGM_ECOLI	AAAQLQQGLADTSDENLK	3	431186.0	RD139_Narrow_UPS1_0_1fmol_inj2.mzML	RD139_Narrow_UPS1_0_1fmol_inj2		0	L	1	1	Narrow|CT=Mixture;CN=UPS1;QY=0.1 fmol
YFGM_ECOLI	AAAQLQQGLADTSDENLK	3	450461.0	RD139_Narrow_UPS1_1fmol_inj2.mzML	RD139_Narrow_UPS1_1fmol_inj2		0	L	1	3	Narrow|CT=Mixture;CN=UPS1;QY=1 fmol
YFGM_ECOLI	AAAQLQQGLADTSDENLK	3	324777.0	RD139_Narrow_UPS1_0_25fmol_inj3.mzML	RD139_Narrow_UPS1_0_25fmol_inj3		0	L	1	2	Narrow|CT=Mixture;CN=UPS1;QY=0.25 fmol
YFGM_ECOLI	AAAQLQQGLADTSDENLK	3	400859.0	RD139_Narrow_UPS1_50fmol_inj2.mzML	RD139_Narrow_UPS1_50fmol_inj2		0	L	1	8	Narrow|CT=Mixture;CN=UPS1;QY=50 fmol
YFGM_ECOLI	AAAQLQQGLADTSDENLK	3	326545.0	RD139_Narrow_UPS1_0_1fmol_inj3.mzML	RD139_Narrow_UPS1_0_1fmol_inj3		0	L	1	1	Narrow|CT=Mixture;CN=UPS1;QY=0.1 fmol
YFGM_ECOLI	AAAQLQQGLADTSDENLK	3	462026.0	RD139_Narrow_UPS1_25fmol_inj1.mzML	RD139_Narrow_UPS1_25fmol_inj1		0	L	1	7	Narrow|CT=Mixture;CN=UPS1;QY=25 fmol
YFGM_ECOLI	AAAQLQQGLADTSDENLK	3	261631.0	RD139_Narrow_UPS1_1fmol_inj1.mzML	RD139_Narrow_UPS1_1fmol_inj1		0	L	1	3	Narrow|CT=Mixture;CN=UPS1;QY=1 fmol
YFGM_ECOLI	AAAQLQQGLADTSDENLK	3	278935.0	RD139_Narrow_UPS1_10fmol_inj1.mzML	RD139_Narrow_UPS1_10fmol_inj1		0	L	1	6	Narrow|CT=Mixture;CN=UPS1;QY=10 fmol
YFGM_ECOLI	AAAQLQQGLADTSDENLK	3	443137.0	RD139_Narrow_UPS1_25fmol_inj3.mzML	RD139_Narrow_UPS1_25fmol_inj3		0	L	1	7	Narrow|CT=Mixture;CN=UPS1;QY=25 fmol
YFGM_ECOLI	AAAQLQQGLADTSDENLK	3	285286.0	RD139_Narrow_UPS1_10fmol_inj2.mzML	RD139_Narrow_UPS1_10fmol_inj2		0	L	1	6	Narrow|CT=Mixture;CN=UPS1;QY=10 fmol
YFGM_ECOLI	AAAQLQQGLADTSDENLK	3	407634.0	RD139_Narrow_UPS1_50fmol_inj1.mzML	RD139_Narrow_UPS1_50fmol_inj1		0	L	1	8	Narrow|CT=Mixture;CN=UPS1;QY=50 fmol
YFGM_ECOLI	AAAQLQQGLADTSDENLK	3	478382.0	RD139_Narrow_UPS1_25fmol_inj2.mzML	RD139_Narrow_UPS1_25fmol_inj2		0	L	1	7	Narrow|CT=Mixture;CN=UPS1;QY=25 fmol
YFGM_ECOLI	AAAQLQQGLADTSDENLK	3	204115.0	RD139_Narrow_UPS1_5fmol_inj3.mzML	RD139_Narrow_UPS1_5fmol_inj3		0	L	1	5	Narrow|CT=Mixture;CN=UPS1;QY=5 fmol
YFGM_ECOLI	AAAQLQQGLADTSDENLK	3	479346.0	RD139_Narrow_UPS1_10fmol_inj3.mzML	RD139_Narrow_UPS1_10fmol_inj3		0	L	1	6	Narrow|CT=Mixture;CN=UPS1;QY=10 fmol
YFGM_ECOLI	AAAQLQQGLADTSDENLK	3	445932.0	RD139_Narrow_UPS1_2_5fmol_inj3.mzML	RD139_Narrow_UPS1_2_5fmol_inj3		0	L	1	4	Narrow|CT=Mixture;CN=UPS1;QY=2.5 fmol
YFGM_ECOLI	AAAQLQQGLADTSDENLK	3	453742.0	RD139_Narrow_UPS1_50fmol_inj3.mzML	RD139_Narrow_UPS1_50fmol_inj3		0	L	1	8	Narrow|CT=Mixture;CN=UPS1;QY=50 fmol
YFGM_ECOLI	AAAQLQQGLADTSDENLKAVINLR	3	2097660.0	RD139_Narrow_UPS1_0_25fmol_inj2.mzML	RD139_Narrow_UPS1_0_25fmol_inj2		0	L	1	2	Narrow|CT=Mixture;CN=UPS1;QY=0.25 fmol
YFGM_ECOLI	AAAQLQQGLADTSDENLKAVINLR	3	1148040.0	RD139_Narrow_UPS1_0_1fmol_inj1.mzML	RD139_Narrow_UPS1_0_1fmol_inj1		0	L	1	1	Narrow|CT=Mixture;CN=UPS1;QY=0.1 fmol
YFGM_ECOLI	AAAQLQQGLADTSDENLKAVINLR	3	2116780.0	RD139_Narrow_UPS1_0_25fmol_inj1.mzML	RD139_Narrow_UPS1_0_25fmol_inj1		0	L	1	2	Narrow|CT=Mixture;CN=UPS1;QY=0.25 fmol
YFGM_ECOLI	AAAQLQQGLADTSDENLKAVINLR	3	1765000.0	RD139_Narrow_UPS1_2_5fmol_inj2.mzML	RD139_Narrow_UPS1_2_5fmol_inj2		0	L	1	4	Narrow|CT=Mixture;CN=UPS1;QY=2.5 fmol
YFGM_ECOLI	AAAQLQQGLADTSDENLKAVINLR	3	1583390.0	RD139_Narrow_UPS1_5fmol_inj1.mzML	RD139_Narrow_UPS1_5fmol_inj1		0	L	1	5	Narrow|CT=Mixture;CN=UPS1;QY=5 fmol
YFGM_ECOLI	AAAQLQQGLADTSDENLKAVINLR	3	1685050.0	RD139_Narrow_UPS1_5fmol_inj2.mzML	RD139_Narrow_UPS1_5fmol_inj2		0	L	1	5	Narrow|CT=Mixture;CN=UPS1;QY=5 fmol
YFGM_ECOLI	AAAQLQQGLADTSDENLKAVINLR	3	1462410.0	RD139_Narrow_UPS1_1fmol_inj3.mzML	RD139_Narrow_UPS1_1fmol_inj3		0	L	1	3	Narrow|CT=Mixture;CN=UPS1;QY=1 fmol
YFGM_ECOLI	AAAQLQQGLADTSDENLKAVINLR	3	1355140.0	RD139_Narrow_UPS1_2_5fmol_inj1.mzML	RD139_Narrow_UPS1_2_5fmol_inj1		0	L	1	4	Narrow|CT=Mixture;CN=UPS1;QY=2.5 fmol
YFGM_ECOLI	AAAQLQQGLADTSDENLKAVINLR	3	1376600.0	RD139_Narrow_UPS1_0_1fmol_inj2.mzML	RD139_Narrow_UPS1_0_1fmol_inj2		0	L	1	1	Narrow|CT=Mixture;CN=UPS1;QY=0.1 fmol
YFGM_ECOLI	AAAQLQQGLADTSDENLKAVINLR	3	1678040.0	RD139_Narrow_UPS1_1fmol_inj2.mzML	RD139_Narrow_UPS1_1fmol_inj2		0	L	1	3	Narrow|CT=Mixture;CN=UPS1;QY=1 fmol
YFGM_ECOLI	AAAQLQQGLADTSDENLKAVINLR	3	1853770.0	RD139_Narrow_UPS1_0_25fmol_inj3.mzML	RD139_Narrow_UPS1_0_25fmol_inj3		0	L	1	2	Narrow|CT=Mixture;CN=UPS1;QY=0.25 fmol
YFGM_ECOLI	AAAQLQQGLADTSDENLKAVINLR	3	1007400.0	RD139_Narrow_UPS1_50fmol_inj2.mzML	RD139_Narrow_UPS1_50fmol_inj2		0	L	1	8	Narrow|CT=Mixture;CN=UPS1;QY=50 fmol
YFGM_ECOLI	AAAQLQQGLADTSDENLKAVINLR	3	1123180.0	RD139_Narrow_UPS1_0_1fmol_inj3.mzML	RD139_Narrow_UPS1_0_1fmol_inj3		0	L	1	1	Narrow|CT=Mixture;CN=UPS1;QY=0.1 fmol
YFGM_ECOLI	AAAQLQQGLADTSDENLKAVINLR	3	1272080.0	RD139_Narrow_UPS1_25fmol_inj1.mzML	RD139_Narrow_UPS1_25fmol_inj1		0	L	1	7	Narrow|CT=Mixture;CN=UPS1;QY=25 fmol
YFGM_ECOLI	AAAQLQQGLADTSDENLKAVINLR	3	1574840.0	RD139_Narrow_UPS1_1fmol_inj1.mzML	RD139_Narrow_UPS1_1fmol_inj1		0	L	1	3	Narrow|CT=Mixture;CN=UPS1;QY=1 fmol
YFGM_ECOLI	AAAQLQQGLADTSDENLKAVINLR	3	1440190.0	RD139_Narrow_UPS1_10fmol_inj1.mzML	RD139_Narrow_UPS1_10fmol_inj1		0	L	1	6	Narrow|CT=Mixture;CN=UPS1;QY=10 fmol
YFGM_ECOLI	AAAQLQQGLADTSDENLKAVINLR	3	1139570.0	RD139_Narrow_UPS1_25fmol_inj3.mzML	RD139_Narrow_UPS1_25fmol_inj3		0	L	1	7	Narrow|CT=Mixture;CN=UPS1;QY=25 fmol
YFGM_ECOLI	AAAQLQQGLADTSDENLKAVINLR	3	1627810.0	RD139_Narrow_UPS1_10fmol_inj2.mzML	RD139_Narrow_UPS1_10fmol_inj2		0	L	1	6	Narrow|CT=Mixture;CN=UPS1;QY=10 fmol
YFGM_ECOLI	AAAQLQQGLADTSDENLKAVINLR	3	1094130.0	RD139_Narrow_UPS1_50fmol_inj1.mzML	RD139_Narrow_UPS1_50fmol_inj1		0	L	1	8	Narrow|CT=Mixture;CN=UPS1;QY=50 fmol
YFGM_ECOLI	AAAQLQQGLADTSDENLKAVINLR	3	1332150.0	RD139_Narrow_UPS1_25fmol_inj2.mzML	RD139_Narrow_UPS1_25fmol_inj2		0	L	1	7	Narrow|CT=Mixture;CN=UPS1;QY=25 fmol
YFGM_ECOLI	AAAQLQQGLADTSDENLKAVINLR	3	1600600.0	RD139_Narrow_UPS1_5fmol_inj3.mzML	RD139_Narrow_UPS1_5fmol_inj3		0	L	1	5	Narrow|CT=Mixture;CN=UPS1;QY=5 fmol
YFGM_ECOLI	AAAQLQQGLADTSDENLKAVINLR	3	1551320.0	RD139_Narrow_UPS1_10fmol_inj3.mzML	RD139_Narrow_UPS1_10fmol_inj3		0	L	1	6	Narrow|CT=Mixture;CN=UPS1;QY=10 fmol
YFGM_ECOLI	AAAQLQQGLADTSDENLKAVINLR	3	1680480.0	RD139_Narrow_UPS1_2_5fmol_inj3.mzML	RD139_Narrow_UPS1_2_5fmol_inj3		0	L	1	4	Narrow|CT=Mixture;CN=UPS1;QY=2.5 fmol
YFGM_ECOLI	AAAQLQQGLADTSDENLKAVINLR	3	909776.0	RD139_Narrow_UPS1_50fmol_inj3.mzML	RD139_Narrow_UPS1_50fmol_inj3		0	L	1	8	Narrow|CT=Mixture;CN=UPS1;QY=50 fmol
PBP7_ECOLI	AAASLAHHYPGGYK	2	121553.0	RD139_Narrow_UPS1_0_25fmol_inj2.mzML	RD139_Narrow_UPS1_0_25fmol_inj2		0	L	1	2	Narrow|CT=Mixture;CN=UPS1;QY=0.25 fmol
PBP7_ECOLI	AAASLAHHYPGGYK	2	76388.1	RD139_Narrow_UPS1_0_1fmol_inj1.mzML	RD139_Narrow_UPS1_0_1fmol_inj1		0	L	1	1	Narrow|CT=Mixture;CN=UPS1;QY=0.1 fmol
PBP7_ECOLI	AAASLAHHYPGGYK	2	127672.0	RD139_Narrow_UPS1_2_5fmol_inj2.mzML	RD139_Narrow_UPS1_2_5fmol_inj2		0	L	1	4	Narrow|CT=Mixture;CN=UPS1;QY=2.5 fmol
PBP7_ECOLI	AAASLAHHYPGGYK	2	165481.0	RD139_Narrow_UPS1_5fmol_inj1.mzML	RD139_Narrow_UPS1_5fmol_inj1		0	L	1	5	Narrow|CT=Mixture;CN=UPS1;QY=5 fmol
PBP7_ECOLI	AAASLAHHYPGGYK	2	213994.0	RD139_Narrow_UPS1_5fmol_inj2.mzML	RD139_Narrow_UPS1_5fmol_inj2		0	L	1	5	Narrow|CT=Mixture;CN=UPS1;QY=5 fmol
PBP7_ECOLI	AAASLAHHYPGGYK	2	143764.0	RD139_Narrow_UPS1_1fmol_inj3.mzML	RD139_Narrow_UPS1_1fmol_inj3		0	L	1	3	Narrow|CT=Mixture;CN=UPS1;QY=1 fmol
PBP7_ECOLI	AAASLAHHYPGGYK	2	93570.6	RD139_Narrow_UPS1_2_5fmol_inj1.mzML	RD139_Narrow_UPS1_2_5fmol_inj1		0	L	1	4	Narrow|CT=Mixture;CN=UPS1;QY=2.5 fmol
PBP7_ECOLI	AAASLAHHYPGGYK	2	97007.2	RD139_Narrow_UPS1_0_1fmol_inj2.mzML	RD139_Narrow_UPS1_0_1fmol_inj2		0	L	1	1	Narrow|CT=Mixture;CN=UPS1;QY=0.1 fmol
PBP7_ECOLI	AAASLAHHYPGGYK	2	71701.3	RD139_Narrow_UPS1_0_25fmol_inj3.mzML	RD139_Narrow_UPS1_0_25fmol_inj3		0	L	1	2	Narrow|CT=Mixture;CN=UPS1;QY=0.25 fmol
PBP7_ECOLI	AAASLAHHYPGGYK	2	119744.0	RD139_Narrow_UPS1_50fmol_inj2.mzML	RD139_Narrow_UPS1_50fmol_inj2		0	L	1	8	Narrow|CT=Mixture;CN=UPS1;QY=50 fmol
PBP7_ECOLI	AAASLAHHYPGGYK	2	50445.9	RD139_Narrow_UPS1_0_1fmol_inj3.mzML	RD139_Narrow_UPS1_0_1fmol_inj3		0	L	1	1	Narrow|CT=Mixture;CN=UPS1;QY=0.1 fmol
PBP7_ECOLI	AAASLAHHYPGGYK	2	166415.0	RD139_Narrow_UPS1_25fmol_inj1.mzML	RD139_Narrow_UPS1_25fmol_inj1		0	L	1	7	Narrow|CT=Mixture;CN=UPS1;QY=25 fmol
PBP7_ECOLI	AAASLAHHYPGGYK	2	122019.0	RD139_Narrow_UPS1_1fmol_inj1.mzML	RD139_Narrow_UPS1_1fmol_inj1		0	L	1	3	Narrow|CT=Mixture;CN=UPS1;QY=1 fmol
PBP7_ECOLI	AAASLAHHYPGGYK	2	170603.0	RD139_Narrow_UPS1_10fmol_inj1.mzML	RD139_Narrow_UPS1_10fmol_inj1		0	L	1	6	Narrow|CT=Mixture;CN=UPS1;QY=10 fmol
PBP7_ECOLI	AAASLAHHYPGGYK	2	95065.8	RD139_Narrow_UPS1_25fmol_inj3.mzML	RD139_Narrow_UPS1_25fmol_inj3		0	L	1	7	Narrow|CT=Mixture;CN=UPS1;QY=25 fmol
PBP7_ECOLI	AAASLAHHYPGGYK	2	103098.0	RD139_Narrow_UPS1_10fmol_inj2.mzML	RD139_Narrow_UPS1_10fmol_inj2		0	L	1	6	Narrow|CT=Mixture;CN=UPS1;QY=10 fmol
PBP7_ECOLI	AAASLAHHYPGGYK	2	128293.0	RD139_Narrow_UPS1_50fmol_inj1.mzML	RD139_Narrow_UPS1_50fmol_inj1		0	L	1	8	Narrow|CT=Mixture;CN=UPS1;QY=50 fmol
PBP7_ECOLI	AAASLAHHYPGGYK	2	161509.0	RD139_Narrow_UPS1_5fmol_inj3.mzML	RD139_Narrow_UPS1_5fmol_inj3		0	L	1	5	Narrow|CT=Mixture;CN=UPS1;QY=5 fmol
PBP7_ECOLI	AAASLAHHYPGGYK	2	95570.1	RD139_Narrow_UPS1_10fmol_inj3.mzML	RD139_Narrow_UPS1_10fmol_inj3		0	L	1	6	Narrow|CT=Mixture;CN=UPS1;QY=10 fmol
PBP7_ECOLI	AAASLAHHYPGGYK	2	127627.0	RD139_Narrow_UPS1_50fmol_inj3.mzML	RD139_Narrow_UPS1_50fmol_inj3		0	L	1	8	Narrow|CT=Mixture;CN=UPS1;QY=50 fmol
PBP7_ECOLI	AAASLAHHYPGGYK	3	194587.0	RD139_Narrow_UPS1_0_25fmol_inj2.mzML	RD139_Narrow_UPS1_0_25fmol_inj2		0	L	1	2	Narrow|CT=Mixture;CN=UPS1;QY=0.25 fmol
PBP7_ECOLI	AAASLAHHYPGGYK	3	167812.0	RD139_Narrow_UPS1_0_1fmol_inj1.mzML	RD139_Narrow_UPS1_0_1fmol_inj1		0	L	1	1	Narrow|CT=Mixture;CN=UPS1;QY=0.1 fmol
PBP7_ECOLI	AAASLAHHYPGGYK	3	186897.0	RD139_Narrow_UPS1_0_25fmol_inj1.mzML	RD139_Narrow_UPS1_0_25fmol_inj1		0	L	1	2	Narrow|CT=Mixture;CN=UPS1;QY=0.25 fmol
PBP7_ECOLI	AAASLAHHYPGGYK	3	222856.0	RD139_Narrow_UPS1_2_5fmol_inj2.mzML	RD139_Narrow_UPS1_2_5fmol_inj2		0	L	1	4	Narrow|CT=Mixture;CN=UPS1;QY=2.5 fmol
PBP7_ECOLI	AAASLAHHYPGGYK	3	208820.0	RD139_Narrow_UPS1_1fmol_inj3.mzML	RD139_Narrow_UPS1_1fmol_inj3		0	L	1	3	Narrow|CT=Mixture;CN=UPS1;QY=1 fmol
PBP7_ECOLI	AAASLAHHYPGGYK	3	247898.0	RD139_Narrow_UPS1_2_5fmol_inj1.mzML	RD139_Narrow_UPS1_2_5fmol_inj1		0	L	1	4	Narrow|CT=Mixture;CN=UPS1;QY=2.5 fmol
PBP7_ECOLI	AAASLAHHYPGGYK	3	220305.0	RD139_Narrow_UPS1_0_1fmol_inj2.mzML	RD139_Narrow_UPS1_0_1fmol_inj2		0	L	1	1	Narrow|CT=Mixture;CN=UPS1;QY=0.1 fmol
PBP7_ECOLI	AAASLAHHYPGGYK	3	195901.0	RD139_Narrow_UPS1_0_25fmol_inj3.mzML	RD139_Narrow_UPS1_0_25fmol_inj3		0	L	1	2	Narrow|CT=Mixture;CN=UPS1;QY=0.25 fmol
PBP7_ECOLI	AAASLAHHYPGGYK	3	171924.0	RD139_Narrow_UPS1_50fmol_inj2.mzML	RD139_Narrow_UPS1_50fmol_inj2		0	L	1	8	Narrow|CT=Mixture;CN=UPS1;QY=50 fmol
PBP7_ECOLI	AAASLAHHYPGGYK	3	117318.0	RD139_Narrow_UPS1_0_1fmol_inj3.mzML	RD139_Narrow_UPS1_0_1fmol_inj3		0	L	1	1	Narrow|CT=Mixture;CN=UPS1;QY=0.1 fmol
PBP7_ECOLI	AAASLAHHYPGGYK	3	236389.0	RD139_Narrow_UPS1_25fmol_inj1.mzML	RD139_Narrow_UPS1_25fmol_inj1		0	L	1	7	Narrow|CT=Mixture;CN=UPS1;QY=25 fmol
PBP7_ECOLI	AAASLAHHYPGGYK	3	241341.0	RD139_Narrow_UPS1_1fmol_inj1.mzML	RD139_Narrow_UPS1_1fmol_inj1		0	L	1	3	Narrow|CT=Mixture;CN=UPS1;QY=1 fmol
PBP7_ECOLI	AAASLAHHYPGGYK	3	234847.0	RD139_Narrow_UPS1_25fmol_inj3.mzML	RD139_Narrow_UPS1_25fmol_inj3		0	L	1	7	Narrow|CT=Mixture;CN=UPS1;QY=25 fmol
PBP7_ECOLI	AAASLAHHYPGGYK	3	162539.0	RD139_Narrow_UPS1_50fmol_inj1.mzML	RD139_Narrow_UPS1_50fmol_inj1		0	L	1	8	Narrow|CT=Mixture;CN=UPS1;QY=50 fmol
PBP7_ECOLI	AAASLAHHYPGGYK	3	218149.0	RD139_Narrow_UPS1_25fmol_inj2.mzML	RD139_Narrow_UPS1_25fmol_inj2		0	L	1	7	Narrow|CT=Mixture;CN=UPS1;QY=25 fmol
PBP7_ECOLI	AAASLAHHYPGGYK	3	189385.0	RD139_Narrow_UPS1_5fmol_inj3.mzML	RD139_Narrow_UPS1_5fmol_inj3		0	L	1	5	Narrow|CT=Mixture;CN=UPS1;QY=5 fmol
PBP7_ECOLI	AAASLAHHYPGGYK	3	250233.0	RD139_Narrow_UPS1_10fmol_inj3.mzML	RD139_Narrow_UPS1_10fmol_inj3		0	L	1	6	Narrow|CT=Mixture;CN=UPS1;QY=10 fmol
PBP7_ECOLI	AAASLAHHYPGGYK	3	197943.0	RD139_Narrow_UPS1_2_5fmol_inj3.mzML	RD139_Narrow_UPS1_2_5fmol_inj3		0	L	1	4	Narrow|CT=Mixture;CN=UPS1;QY=2.5 fmol
RHLE_ECOLI	AAATGEALSLVC(Carbamidomethyl)VDEHK	3	464261.0	RD139_Narrow_UPS1_0_25fmol_inj2.mzML	RD139_Narrow_UPS1_0_25fmol_inj2		0	L	1	2	Narrow|CT=Mixture;CN=UPS1;QY=0.25 fmol
RHLE_ECOLI	AAATGEALSLVC(Carbamidomethyl)VDEHK	3	400719.0	RD139_Narrow_UPS1_0_1fmol_inj1.mzML	RD139_Narrow_UPS1_0_1fmol_inj1		0	L	1	1	Narrow|CT=Mixture;CN=UPS1;QY=0.1 fmol
RHLE_ECOLI	AAATGEALSLVC(Carbamidomethyl)VDEHK	3	467808.0	RD139_Narrow_UPS1_0_25fmol_inj1.mzML	RD139_Narrow_UPS1_0_25fmol_inj1		0	L	1	2	Narrow|CT=Mixture;CN=UPS1;QY=0.25 fmol
RHLE_ECOLI	AAATGEALSLVC(Carbamidomethyl)VDEHK	3	386547.0	RD139_Narrow_UPS1_2_5fmol_inj2.mzML	RD139_Narrow_UPS1_2_5fmol_inj2		0	L	1	4	Narrow|CT=Mixture;CN=UPS1;QY=2.5 fmol
RHLE_ECOLI	AAATGEALSLVC(Carbamidomethyl)VDEHK	3	502416.0	RD139_Narrow_UPS1_5fmol_inj1.mzML	RD139_Narrow_UPS1_5fmol_inj1		0	L	1	5	Narrow|CT=Mixture;CN=UPS1;QY=5 fmol
RHLE_ECOLI	AAATGEALSLVC(Carbamidomethyl)VDEHK	3	552222.0	RD139_Narrow_UPS1_5fmol_inj2.mzML	RD139_Narrow_UPS1_5fmol_inj2		0	L	1	5	Narrow|CT=Mixture;CN=UPS1;QY=5 fmol
RHLE_ECOLI	AAATGEALSLVC(Carbamidomethyl)VDEHK	3	529422.0	RD139_Narrow_UPS1_1fmol_inj3.mzML	RD139_Narrow_UPS1_1fmol_inj3		0	L	1	3	Narrow|CT=Mixture;CN=UPS1;QY=1 fmol
RHLE_ECOLI	AAATGEALSLVC(Carbamidomethyl)VDEHK	3	355133.0	RD139_Narrow_UPS1_2_5fmol_inj1.mzML	RD139_Narrow_UPS1_2_5fmol_inj1		0	L	1	4	Narrow|CT=Mixture;CN=UPS1;QY=2.5 fmol
RHLE_ECOLI	AAATGEALSLVC(Carbamidomethyl)VDEHK	3	402363.0	RD139_Narrow_UPS1_0_1fmol_inj2.mzML	RD139_Narrow_UPS1_0_1fmol_inj2		0	L	1	1	Narrow|CT=Mixture;CN=UPS1;QY=0.1 fmol
RHLE_ECOLI	AAATGEALSLVC(Carbamidomethyl)VDEHK	3	474457.0	RD139_Narrow_UPS1_1fmol_inj2.mzML	RD139_Narrow_UPS1_1fmol_inj2		0	L	1	3	Narrow|CT=Mixture;CN=UPS1;QY=1 fmol
RHLE_ECOLI	AAATGEALSLVC(Carbamidomethyl)VDEHK	3	419150.0	RD139_Narrow_UPS1_0_25fmol_inj3.mzML	RD139_Narrow_UPS1_0_25fmol_inj3		0	L	1	2	Narrow|CT=Mixture;CN=UPS1;QY=0.25 fmol
RHLE_ECOLI	AAATGEALSLVC(Carbamidomethyl)VDEHK	3	500506.0	RD139_Narrow_UPS1_50fmol_inj2.mzML	RD139_Narrow_UPS1_50fmol_inj2		0	L	1	8	Narrow|CT=Mixture;CN=UPS1;QY=50 fmol
RHLE_ECOLI	AAATGEALSLVC(Carbamidomethyl)VDEHK	3	199880.0	RD139_Narrow_UPS1_0_1fmol_inj3.mzML	RD139_Narrow_UPS1_0_1fmol_inj3		0	L	1	1	Narrow|CT=Mixture;CN=UPS1;QY=0.1 fmol
RHLE_ECOLI	AAATGEALSLVC(Carbamidomethyl)VDEHK	3	423562.0	RD139_Narrow_UPS1_25fmol_inj1.mzML	RD139_Narrow_UPS1_25fmol_inj1		0	L	1	7	Narrow|CT=Mixture;CN=UPS1;QY=25 fmol
RHLE_ECOLI	AAATGEALSLVC(Carbamidomethyl)VDEHK	3	487849.0	RD139_Narrow_UPS1_1fmol_inj1.mzML	RD139_Narrow_UPS1_1fmol_inj1		0	L	1	3	Narrow|CT=Mixture;CN=UPS1;QY=1 fmol
RHLE_ECOLI	AAATGEALSLVC(Carbamidomethyl)VDEHK	3	431592.0	RD139_Narrow_UPS1_10fmol_inj1.mzML	RD139_Narrow_UPS1_10fmol_inj1		0	L	1	6	Narrow|CT=Mixture;CN=UPS1;QY=10 fmol
RHLE_ECOLI	AAATGEALSLVC(Carbamidomethyl)VDEHK	3	444756.0	RD139_Narrow_UPS1_25fmol_inj3.mzML	RD139_Narrow_UPS1_25fmol_inj3		0	L	1	7	Narrow|CT=Mixture;CN=UPS1;QY=25 fmol
RHLE_ECOLI	AAATGEALSLVC(Carbamidomethyl)VDEHK	3	288201.0	RD139_Narrow_UPS1_10fmol_inj2.mzML	RD139_Narrow_UPS1_10fmol_inj2		0	L	1	6	Narrow|CT=Mixture;CN=UPS1;QY=10 fmol
RHLE_ECOLI	AAATGEALSLVC(Carbamidomethyl)VDEHK	3	391859.0	RD139_Narrow_UPS1_50fmol_inj1.mzML	RD139_Narrow_UPS1_50fmol_inj1		0	L	1	8	Narrow|CT=Mixture;CN=UPS1;QY=50 fmol
RHLE_ECOLI	AAATGEALSLVC(Carbamidomethyl)VDEHK	3	402873.0	RD139_Narrow_UPS1_25fmol_inj2.mzML	RD139_Narrow_UPS1_25fmol_inj2		0	L	1	7	Narrow|CT=Mixture;CN=UPS1;QY=25 fmol
RHLE_ECOLI	AAATGEALSLVC(Carbamidomethyl)VDEHK	3	520948.0	RD139_Narrow_UPS1_5fmol_inj3.mzML	RD139_Narrow_UPS1_5fmol_inj3		0	L	1	5	Narrow|CT=Mixture;CN=UPS1;QY=5 fmol
RHLE_ECOLI	AAATGEALSLVC(Carbamidomethyl)VDEHK	3	473762.0	RD139_Narrow_UPS1_10fmol_inj3.mzML	RD139_Narrow_UPS1_10fmol_inj3		0	L	1	6	Narrow|CT=Mixture;CN=UPS1;QY=10 fmol
RHLE_ECOLI	AAATGEALSLVC(Carbamidomethyl)VDEHK	3	432269.0	RD139_Narrow_UPS1_2_5fmol_inj3.mzML	RD139_Narrow_UPS1_2_5fmol_inj3		0	L	1	4	Narrow|CT=Mixture;CN=UPS1;QY=2.5 fmol
RHLE_ECOLI	AAATGEALSLVC(Carbamidomethyl)VDEHK	3	433882.0	RD139_Narrow_UPS1_50fmol_inj3.mzML	RD139_Narrow_UPS1_50fmol_inj3		0	L	1	8	Narrow|CT=Mixture;CN=UPS1;QY=50 fmol
SYP_ECOLI	AAATQEMTLVDTPNAK	2	3645810.0	RD139_Narrow_UPS1_0_25fmol_inj2.mzML	RD139_Narrow_UPS1_0_25fmol_inj2		0	L	1	2	Narrow|CT=Mixture;CN=UPS1;QY=0.25 fmol
SYP_ECOLI	AAATQEMTLVDTPNAK	2	2448940.0	RD139_Narrow_UPS1_0_1fmol_inj1.mzML	RD139_Narrow_UPS1_0_1fmol_inj1		0	L	1	1	Narrow|CT=Mixture;CN=UPS1;QY=0.1 fmol
SYP_ECOLI	AAATQEMTLVDTPNAK	2	3316180.0	RD139_Narrow_UPS1_0_25fmol_inj1.mzML	RD139_Narrow_UPS1_0_25fmol_inj1		0	L	1	2	Narrow|CT=Mixture;CN=UPS1;QY=0.25 fmol
SYP_ECOLI	AAATQEMTLVDTPNAK	2	3309140.0	RD139_Narrow_UPS1_2_5fmol_inj2.mzML	RD139_Narrow_UPS1_2_5fmol_inj2		0	L	1	4	Narrow|CT=Mixture;CN=UPS1;QY=2.5 fmol
SYP_ECOLI	AAATQEMTLVDTPNAK	2	3487050.0	RD139_Narrow_UPS1_5fmol_inj1.mzML	RD139_Narrow_UPS1_5fmol_inj1		0	L	1	5	Narrow|CT=Mixture;CN=UPS1;QY=5 fmol
SYP_ECOLI	AAATQEMTLVDTPNAK	2	3509360.0	RD139_Narrow_UPS1_5fmol_inj2.mzML	RD139_Narrow_UPS1_5fmol_inj2		0	L	1	5	Narrow|CT=Mixture;CN=UPS1;QY=5 fmol
SYP_ECOLI	AAATQEMTLVDTPNAK	2	3437080.0	RD139_Narrow_UPS1_1fmol_inj3.mzML	RD139_Narrow_UPS1_1fmol_inj3		0	L	1	3	Narrow|CT=Mixture;CN=UPS1;QY=1 fmol
SYP_ECOLI	AAATQEMTLVDTPNAK	2	2973490.0	RD139_Narrow_UPS1_2_5fmol_inj1.mzML	RD139_Narrow_UPS1_2_5fmol_inj1		0	L	1	4	Narrow|CT=Mixture;CN=UPS1;QY=2.5 fmol
SYP_ECOLI	AAATQEMTLVDTPNAK	2	2579700.0	RD139_Narrow_UPS1_0_1fmol_inj2.mzML	RD139_Narrow_UPS1_0_1fmol_inj2		0	L	1	1	Narrow|CT=Mixture;CN=UPS1;QY=0.1 fmol
SYP_ECOLI	AAATQEMTLVDTPNAK	2	3604490.0	RD139_Narrow_UPS1_1fmol_inj2.mzML	RD139_Narrow_UPS1_1fmol_inj2		0	L	1	3	Narrow|CT=Mixture;CN=UPS1;QY=1 fmol
SYP_ECOLI	AAATQEMTLVDTPNAK	2	3146280.0	RD139_Narrow_UPS1_0_25fmol_inj3.mzML	RD139_Narrow_UPS1_0_25fmol_inj3		0	L	1	2	Narrow|CT=Mixture;CN=UPS1;QY=0.25 fmol
SYP_ECOLI	AAATQEMTLVDTPNAK	2	3137000.0	RD139_Narrow_UPS1_50fmol_inj2.mzML	RD139_Narrow_UPS1_50fmol_inj2		0	L	1	8	Narrow|CT=Mixture;CN=UPS1;QY=50 fmol
SYP_ECOLI	AAATQEMTLVDTPNAK	2	2040350.0	RD139_Narrow_UPS1_0_1fmol_inj3.mzML	RD139_Narrow_UPS1_0_1fmol_inj3		0	L	1	1	Narrow|CT=Mixture;CN=UPS1;QY=0.1 fmol
SYP_ECOLI	AAATQEMTLVDTPNAK	2	3950450.0	RD139_Narrow_UPS1_25fmol_inj1.mzML	RD139_Narrow_UPS1_25fmol_inj1		0	L	1	7	Narrow|CT=Mixture;CN=UPS1;QY=25 fmol
SYP_ECOLI	AAATQEMTLVDTPNAK	2	3882330.0	RD139_Narrow_UPS1_1fmol_inj1.mzML	RD139_Narrow_UPS1_1fmol_inj1		0	L	1	3	Narrow|CT=Mixture;CN=UPS1;QY=1 fmol
SYP_ECOLI	AAATQEMTLVDTPNAK	2	3684200.0	RD139_Narrow_UPS1_10fmol_inj1.mzML	RD139_Narrow_UPS1_10fmol_inj1		0	L	1	6	Narrow|CT=Mixture;CN=UPS1;QY=10 fmol
SYP_ECOLI	AAATQEMTLVDTPNAK	2	3617280.0	RD139_Narrow_UPS1_25fmol_inj3.mzML	RD139_Narrow_UPS1_25fmol_inj3		0	L	1	7	Narrow|CT=Mixture;CN=UPS1;QY=25 fmol
SYP_ECOLI	AAATQEMTLVDTPNAK	2	3602040.0	RD139_Narrow_UPS1_10fmol_inj2.mzML	RD139_Narrow_UPS1_10fmol_inj2		0	L	1	6	Narrow|CT=Mixture;CN=UPS1;QY=10 fmol
SYP_ECOLI	AAATQEMTLVDTPNAK	2	3410880.0	RD139_Narrow_UPS1_50fmol_inj1.mzML	RD139_Narrow_UPS1_50fmol_inj1		0	L	1	8	Narrow|CT=Mixture;CN=UPS1;QY=50 fmol
SYP_ECOLI	AAATQEMTLVDTPNAK	2	4289170.0	RD139_Narrow_UPS1_25fmol_inj2.mzML	RD139_Narrow_UPS1_25fmol_inj2		0	L	1	7	Narrow|CT=Mixture;CN=UPS1;QY=25 fmol
SYP_ECOLI	AAATQEMTLVDTPNAK	2	3379250.0	RD139_Narrow_UPS1_5fmol_inj3.mzML	RD139_Narrow_UPS1_5fmol_inj3		0	L	1	5	Narrow|CT=Mixture;CN=UPS1;QY=5 fmol
SYP_ECOLI	AAATQEMTLVDTPNAK	2	3493150.0	RD139_Narrow_UPS1_10fmol_inj3.mzML	RD139_Narrow_UPS1_10fmol_inj3		0	L	1	6	Narrow|CT=Mixture;CN=UPS1;QY=10 fmol
SYP_ECOLI	AAATQEMTLVDTPNAK	2	3341530.0	RD139_Narrow_UPS1_2_5fmol_inj3.mzML	RD139_Narrow_UPS1_2_5fmol_inj3		0	L	1	4	Narrow|CT=Mixture;CN=UPS1;QY=2.5 fmol
SYP_ECOLI	AAATQEMTLVDTPNAK	2	2965690.0	RD139_Narrow_UPS1_50fmol_inj3.mzML	RD139_Narrow_UPS1_50fmol_inj3		0	L	1	8	Narrow|CT=Mixture;CN=UPS1;QY=50 fmol
COABC_ECOLI	AAATQHNLEVLASR	2	680034.0	RD139_Narrow_UPS1_0_25fmol_inj2.mzML	RD139_Narrow_UPS1_0_25fmol_inj2		0	L	1	2	Narrow|CT=Mixture;CN=UPS1;QY=0.25 fmol
COABC_ECOLI	AAATQHNLEVLASR	2	584928.0	RD139_Narrow_UPS1_0_1fmol_inj1.mzML	RD139_Narrow_UPS1_0_1fmol_inj1		0	L	1	1	Narrow|CT=Mixture;CN=UPS1;QY=0.1 fmol
COABC_ECOLI	AAATQHNLEVLASR	2	570318.0	RD139_Narrow_UPS1_0_25fmol_inj1.mzML	RD139_Narrow_UPS1_0_25fmol_inj1		0	L	1	2	Narrow|CT=Mixture;CN=UPS1;QY=0.25 fmol
COABC_ECOLI	AAATQHNLEVLASR	2	590355.0	RD139_Narrow_UPS1_2_5fmol_inj2.mzML	RD139_Narrow_UPS1_2_5fmol_inj2		0	L	1	4	Narrow|CT=Mixture;CN=UPS1;QY=2.5 fmol
COABC_ECOLI	AAATQHNLEVLASR	2	844144.0	RD139_Narrow_UPS1_5fmol_inj1.mzML	RD139_Narrow_UPS1_5fmol_inj1		0	L	1	5	Narrow|CT=Mixture;CN=UPS1;QY=5 fmol
COABC_ECOLI	AAATQHNLEVLASR	2	843982.0	RD139_Narrow_UPS1_5fmol_inj2.mzML	RD139_Narrow_UPS1_5fmol_inj2		0	L	1	5	Narrow|CT=Mixture;CN=UPS1;QY=5 fmol
COABC_ECOLI	AAATQHNLEVLASR	2	649424.0	RD139_Narrow_UPS1_1fmol_inj3.mzML	RD139_Narrow_UPS1_1fmol_inj3		0	L	1	3	Narrow|CT=Mixture;CN=UPS1;QY=1 fmol
COABC_ECOLI	AAATQHNLEVLASR	2	516948.0	RD139_Narrow_UPS1_2_5fmol_inj1.mzML	RD139_Narrow_UPS1_2_5fmol_inj1		0	L	1	4	Narrow|CT=Mixture;CN=UPS1;QY=2.5 fmol
COABC_ECOLI	AAATQHNLEVLASR	2	549190.0	RD139_Narrow_UPS1_0_1fmol_inj2.mzML	RD139_Narrow_UPS1_0_1fmol_inj2		0	L	1	1	Narrow|CT=Mixture;CN=UPS1;QY=0.1 fmol
COABC_ECOLI	AAATQHNLEVLASR	2	676998.0	RD139_Narrow_UPS1_1fmol_inj2.mzML	RD139_Narrow_UPS1_1fmol_inj2		0	L	1	3	Narrow|CT=Mixture;CN=UPS1;QY=1 fmol
COABC_ECOLI	AAATQHNLEVLASR	2	671615.0	RD139_Narrow_UPS1_0_25fmol_inj3.mzML	RD139_Narrow_UPS1_0_25fmol_inj3		0	L	1	2	Narrow|CT=Mixture;CN=UPS1;QY=0.25 fmol
COABC_ECOLI	AAATQHNLEVLASR	2	664938.0	RD139_Narrow_UPS1_50fmol_inj2.mzML	RD139_Narrow_UPS1_50fmol_inj2		0	L	1	8	Narrow|CT=Mixture;CN=UPS1;QY=50 fmol
COABC_ECOLI	AAATQHNLEVLASR	2	424451.0	RD139_Narrow_UPS1_0_1fmol_inj3.mzML	RD139_Narrow_UPS1_0_1fmol_inj3		0	L	1	1	Narrow|CT=Mixture;CN=UPS1;QY=0.1 fmol
COABC_ECOLI	AAATQHNLEVLASR	2	706350.0	RD139_Narrow_UPS1_25fmol_inj1.mzML	RD139_Narrow_UPS1_25fmol_inj1		0	L	1	7	Narrow|CT=Mixture;CN=UPS1;QY=25 fmol
COABC_ECOLI	AAATQHNLEVLASR	2	735887.0	RD139_Narrow_UPS1_1fmol_inj1.mzML	RD139_Narrow_UPS1_1fmol_inj1		0	L	1	3	Narrow|CT=Mixture;CN=UPS1;QY=1 fmol
COABC_ECOLI	AAATQHNLEVLASR	2	775913.0	RD139_Narrow_UPS1_10fmol_inj1.mzML	RD139_Narrow_UPS1_10fmol_inj1		0	L	1	6	Narrow|CT=Mixture;CN=UPS1;QY=10 fmol
COABC_ECOLI	AAATQHNLEVLASR	2	740248.0	RD139_Narrow_UPS1_25fmol_inj3.mzML	RD139_Narrow_UPS1_25fmol_inj3		0	L	1	7	Narrow|CT=Mixture;CN=UPS1;QY=25 fmol
COABC_ECOLI	AAATQHNLEVLASR	2	777322.0	RD139_Narrow_UPS1_10fmol_inj2.mzML	RD139_Narrow_UPS1_10fmol_inj2		0	L	1	6	Narrow|CT=Mixture;CN=UPS1;QY=10 fmol
COABC_ECOLI	AAATQHNLEVLASR	2	766523.0	RD139_Narrow_UPS1_50fmol_inj1.mzML	RD139_Narrow_UPS1_50fmol_inj1		0	L	1	8	Narrow|CT=Mixture;CN=UPS1;QY=50 fmol
COABC_ECOLI	AAATQHNLEVLASR	2	706236.0	RD139_Narrow_UPS1_25fmol_inj2.mzML	RD139_Narrow_UPS1_25fmol_inj2		0	L	1	7	Narrow|CT=Mixture;CN=UPS1;QY=25 fmol
COABC_ECOLI	AAATQHNLEVLASR	2	736611.0	RD139_Narrow_UPS1_5fmol_inj3.mzML	RD139_Narrow_UPS1_5fmol_inj3		0	L	1	5	Narrow|CT=Mixture;CN=UPS1;QY=5 fmol
COABC_ECOLI	AAATQHNLEVLASR	2	720131.0	RD139_Narrow_UPS1_10fmol_inj3.mzML	RD139_Narrow_UPS1_10fmol_inj3		0	L	1	6	Narrow|CT=Mixture;CN=UPS1;QY=10 fmol
COABC_ECOLI	AAATQHNLEVLASR	2	731145.0	RD139_Narrow_UPS1_2_5fmol_inj3.mzML	RD139_Narrow_UPS1_2_5fmol_inj3		0	L	1	4	Narrow|CT=Mixture;CN=UPS1;QY=2.5 fmol
COABC_ECOLI	AAATQHNLEVLASR	2	613359.0	RD139_Narrow_UPS1_50fmol_inj3.mzML	RD139_Narrow_UPS1_50fmol_inj3		0	L	1	8	Narrow|CT=Mixture;CN=UPS1;QY=50 fmol
COABC_ECOLI	AAATQHNLEVLASR	3	819067.0	RD139_Narrow_UPS1_0_25fmol_inj2.mzML	RD139_Narrow_UPS1_0_25fmol_inj2		0	L	1	2	Narrow|CT=Mixture;CN=UPS1;QY=0.25 fmol
COABC_ECOLI	AAATQHNLEVLASR	3	722677.0	RD139_Narrow_UPS1_0_1fmol_inj1.mzML	RD139_Narrow_UPS1_0_1fmol_inj1		0	L	1	1	Narrow|CT=Mixture;CN=UPS1;QY=0.1 fmol
COABC_ECOLI	AAATQHNLEVLASR	3	665206.0	RD139_Narrow_UPS1_0_25fmol_inj1.mzML	RD139_Narrow_UPS1_0_25fmol_inj1		0	L	1	2	Narrow|CT=Mixture;CN=UPS1;QY=0.25 fmol
COABC_ECOLI	AAATQHNLEVLASR	3	775771.0	RD139_Narrow_UPS1_2_5fmol_inj2.mzML	RD139_Narrow_UPS1_2_5fmol_inj2		0	L	1	4	Narrow|CT=Mixture;CN=UPS1;QY=2.5 fmol
COABC_ECOLI	AAATQHNLEVLASR	3	597918.0	RD139_Narrow_UPS1_5fmol_inj1.mzML	RD139_Narrow_UPS1_5fmol_inj1		0	L	1	5	Narrow|CT=Mixture;CN=UPS1;QY=5 fmol
COABC_ECOLI	AAATQHNLEVLASR	3	624247.0	RD139_Narrow_UPS1_5fmol_inj2.mzML	RD139_Narrow_UPS1_5fmol_inj2		0	L	1	5	Narrow|CT=Mixture;CN=UPS1;QY=5 fmol
COABC_ECOLI	AAATQHNLEVLASR	3	713479.0	RD139_Narrow_UPS1_1fmol_inj3.mzML	RD139_Narrow_UPS1_1fmol_inj3		0	L	1	3	Narrow|CT=Mixture;CN=UPS1;QY=1 fmol
COABC_ECOLI	AAATQHNLEVLASR	3	595683.0	RD139_Narrow_UPS1_2_5fmol_inj1.mzML	RD139_Narrow_UPS1_2_5fmol_inj1		0	L	1	4	Narrow|CT=Mixture;CN=UPS1;QY=2.5 fmol
COABC_ECOLI	AAATQHNLEVLASR	3	725847.0	RD139_Narrow_UPS1_0_1fmol_inj2.mzML	RD139_Narrow_UPS1_0_1fmol_inj2		0	L	1	1	Narrow|CT=Mixture;CN=UPS1;QY=0.1 fmol
COABC_ECOLI	AAATQHNLEVLASR	3	758773.0	RD139_Narrow_UPS1_1fmol_inj2.mzML	RD139_Narrow_UPS1_1fmol_inj2		0	L	1	3	Narrow|CT=Mixture;CN=UPS1;QY=1 fmol
COABC_ECOLI	AAATQHNLEVLASR	3	817792.0	RD139_Narrow_UPS1_0_25fmol_inj3.mzML	RD139_Narrow_UPS1_0_25fmol_inj3		0	L	1	2	Narrow|CT=Mixture;CN=UPS1;QY=0.25 fmol
COABC_ECOLI	AAATQHNLEVLASR	3	510633.0	RD139_Narrow_UPS1_50fmol_inj2.mzML	RD139_Narrow_UPS1_50fmol_inj2		0	L	1	8	Narrow|CT=Mixture;CN=UPS1;QY=50 fmol
COABC_ECOLI	AAATQHNLEVLASR	3	592569.0	RD139_Narrow_UPS1_0_1fmol_inj3.mzML	RD139_Narrow_UPS1_0_1fmol_inj3		0	L	1	1	Narrow|CT=Mixture;CN=UPS1;QY=0.1 fmol
COABC_ECOLI	AAATQHNLEVLASR	3	607872.0	RD139_Narrow_UPS1_25fmol_inj1.mzML	RD139_Narrow_UPS1_25fmol_inj1		0	L	1	7	Narrow|CT=Mixture;CN=UPS1;QY=25 fmol
COABC_ECOLI	AAATQHNLEVLASR	3	732732.0	RD139_Narrow_UPS1_1fmol_inj1.mzML	RD139_Narrow_UPS1_1fmol_inj1		0	L	1	3	Narrow|CT=Mixture;CN=UPS1;QY=1 fmol
COABC_ECOLI	AAATQHNLEVLASR	3	751340.0	RD139_Narrow_UPS1_10fmol_inj1.mzML	RD139_Narrow_UPS1_10fmol_inj1		0	L	1	6	Narrow|CT=Mixture;CN=UPS1;QY=10 fmol
COABC_ECOLI	AAATQHNLEVLASR	3	722971.0	RD139_Narrow_UPS1_25fmol_inj3.mzML	RD139_Narrow_UPS1_25fmol_inj3		0	L	1	7	Narrow|CT=Mixture;CN=UPS1;QY=25 fmol
COABC_ECOLI	AAATQHNLEVLASR	3	717271.0	RD139_Narrow_UPS1_10fmol_inj2.mzML	RD139_Narrow_UPS1_10fmol_inj2		0	L	1	6	Narrow|CT=Mixture;CN=UPS1;QY=10 fmol
COABC_ECOLI	AAATQHNLEVLASR	3	500334.0	RD139_Narrow_UPS1_50fmol_inj1.mzML	RD139_Narrow_UPS1_50fmol_inj1		0	L	1	8	Narrow|CT=Mixture;CN=UPS1;QY=50 fmol
COABC_ECOLI	AAATQHNLEVLASR	3	767218.0	RD139_Narrow_UPS1_25fmol_inj2.mzML	RD139_Narrow_UPS1_25fmol_inj2		0	L	1	7	Narrow|CT=Mixture;CN=UPS1;QY=25 fmol
COABC_ECOLI	AAATQHNLEVLASR	3	590261.0	RD139_Narrow_UPS1_5fmol_inj3.mzML	RD139_Narrow_UPS1_5fmol_inj3		0	L	1	5	Narrow|CT=Mixture;CN=UPS1;QY=5 fmol
COABC_ECOLI	AAATQHNLEVLASR	3	726341.0	RD139_Narrow_UPS1_10fmol_inj3.mzML	RD139_Narrow_UPS1_10fmol_inj3		0	L	1	6	Narrow|CT=Mixture;CN=UPS1;QY=10 fmol
COABC_ECOLI	AAATQHNLEVLASR	3	827664.0	RD139_Narrow_UPS1_2_5fmol_inj3.mzML	RD139_Narrow_UPS1_2_5fmol_inj3		0	L	1	4	Narrow|CT=Mixture;CN=UPS1;QY=2.5 fmol
COABC_ECOLI	AAATQHNLEVLASR	3	481121.0	RD139_Narrow_UPS1_50fmol_inj3.mzML	RD139_Narrow_UPS1_50fmol_inj3		0	L	1	8	Narrow|CT=Mixture;CN=UPS1;QY=50 fmol
LOLC_ECOLI	AAATQPAEALRYE	2	1186790.0	RD139_Narrow_UPS1_0_25fmol_inj2.mzML	RD139_Narrow_UPS1_0_25fmol_inj2		0	L	1	2	Narrow|CT=Mixture;CN=UPS1;QY=0.25 fmol
LOLC_ECOLI	AAATQPAEALRYE	2	916674.0	RD139_Narrow_UPS1_0_1fmol_inj1.mzML	RD139_Narrow_UPS1_0_1fmol_inj1		0	L	1	1	Narrow|CT=Mixture;CN=UPS1;QY=0.1 fmol
LOLC_ECOLI	AAATQPAEALRYE	2	1024640.0	RD139_Narrow_UPS1_0_25fmol_inj1.mzML	RD139_Narrow_UPS1_0_25fmol_inj1		0	L	1	2	Narrow|CT=Mixture;CN=UPS1;QY=0.25 fmol
LOLC_ECOLI	AAATQPAEALRYE	2	1037550.0	RD139_Narrow_UPS1_2_5fmol_inj2.mzML	RD139_Narrow_UPS1_2_5fmol_inj2		0	L	1	4	Narrow|CT=Mixture;CN=UPS1;QY=2.5 fmol
LOLC_ECOLI	AAATQPAEALRYE	2	1353760.0	RD139_Narrow_UPS1_5fmol_inj1.mzML	RD139_Narrow_UPS1_5fmol_inj1		0	L	1	5	Narrow|CT=Mixture;CN=UPS1;QY=5 fmol
LOLC_ECOLI	AAATQPAEALRYE	2	1195600.0	RD139_Narrow_UPS1_5fmol_inj2.mzML	RD139_Narrow_UPS1_5fmol_inj2		0	L	1	5	Narrow|CT=Mixture;CN=UPS1;QY=5 fmol
LOLC_ECOLI	AAATQPAEALRYE	2	1027910.0	RD139_Narrow_UPS1_1fmol_inj3.mzML	RD139_Narrow_UPS1_1fmol_inj3		0	L	1	3	Narrow|CT=Mixture;CN=UPS1;QY=1 fmol
LOLC_ECOLI	AAATQPAEALRYE	2	998046.0	RD139_Narrow_UPS1_2_5fmol_inj1.mzML	RD139_Narrow_UPS1_2_5fmol_inj1		0	L	1	4	Narrow|CT=Mixture;CN=UPS1;QY=2.5 fmol
LOLC_ECOLI	AAATQPAEALRYE	2	960991.0	RD139_Narrow_UPS1_0_1fmol_inj2.mzML	RD139_Narrow_UPS1_0_1fmol_inj2		0	L	1	1	Narrow|CT=Mixture;CN=UPS1;QY=0.1 fmol
LOLC_ECOLI	AAATQPAEALRYE	2	1012950.0	RD139_Narrow_UPS1_1fmol_inj2.mzML	RD139_Narrow_UPS1_1fmol_inj2		0	L	1	3	Narrow|CT=Mixture;CN=UPS1;QY=1 fmol
LOLC_ECOLI	AAATQPAEALRYE	2	1082350.0	RD139_Narrow_UPS1_0_25fmol_inj3.mzML	RD139_Narrow_UPS1_0_25fmol_inj3		0	L	1	2	Narrow|CT=Mixture;CN=UPS1;QY=0.25 fmol
LOLC_ECOLI	AAATQPAEALRYE	2	1217170.0	RD139_Narrow_UPS1_50fmol_inj2.mzML	RD139_Narrow_UPS1_50fmol_inj2		0	L	1	8	Narrow|CT=Mixture;CN=UPS1;QY=50 fmol
LOLC_ECOLI	AAATQPAEALRYE	2	787880.0	RD139_Narrow_UPS1_0_1fmol_inj3.mzML	RD139_Narrow_UPS1_0_1fmol_inj3		0	L	1	1	Narrow|CT=Mixture;CN=UPS1;QY=0.1 fmol
LOLC_ECOLI	AAATQPAEALRYE	2	976743.0	RD139_Narrow_UPS1_25fmol_inj1.mzML	RD139_Narrow_UPS1_25fmol_inj1		0	L	1	7	Narrow|CT=Mixture;CN=UPS1;QY=25 fmol
LOLC_ECOLI	AAATQPAEALRYE	2	1072470.0	RD139_Narrow_UPS1_1fmol_inj1.mzML	RD139_Narrow_UPS1_1fmol_inj1		0	L	1	3	Narrow|CT=Mixture;CN=UPS1;QY=1 fmol
LOLC_ECOLI	AAATQPAEALRYE	2	1150000.0	RD139_Narrow_UPS1_10fmol_inj1.mzML	RD139_Narrow_UPS1_10fmol_inj1		0	L	1	6	Narrow|CT=Mixture;CN=UPS1;QY=10 fmol
LOLC_ECOLI	AAATQPAEALRYE	2	1064870.0	RD139_Narrow_UPS1_25fmol_inj3.mzML	RD139_Narrow_UPS1_25fmol_inj3		0	L	1	7	Narrow|CT=Mixture;CN=UPS1;QY=25 fmol
LOLC_ECOLI	AAATQPAEALRYE	2	1135650.0	RD139_Narrow_UPS1_10fmol_inj2.mzML	RD139_Narrow_UPS1_10fmol_inj2		0	L	1	6	Narrow|CT=Mixture;CN=UPS1;QY=10 fmol
LOLC_ECOLI	AAATQPAEALRYE	2	1057630.0	RD139_Narrow_UPS1_50fmol_inj1.mzML	RD139_Narrow_UPS1_50fmol_inj1		0	L	1	8	Narrow|CT=Mixture;CN=UPS1;QY=50 fmol
LOLC_ECOLI	AAATQPAEALRYE	2	1100670.0	RD139_Narrow_UPS1_25fmol_inj2.mzML	RD139_Narrow_UPS1_25fmol_inj2		0	L	1	7	Narrow|CT=Mixture;CN=UPS1;QY=25 fmol
LOLC_ECOLI	AAATQPAEALRYE	2	1223170.0	RD139_Narrow_UPS1_5fmol_inj3.mzML	RD139_Narrow_UPS1_5fmol_inj3		0	L	1	5	Narrow|CT=Mixture;CN=UPS1;QY=5 fmol
LOLC_ECOLI	AAATQPAEALRYE	2	1189730.0	RD139_Narrow_UPS1_10fmol_inj3.mzML	RD139_Narrow_UPS1_10fmol_inj3		0	L	1	6	Narrow|CT=Mixture;CN=UPS1;QY=10 fmol
LOLC_ECOLI	AAATQPAEALRYE	2	1013780.0	RD139_Narrow_UPS1_2_5fmol_inj3.mzML	RD139_Narrow_UPS1_2_5fmol_inj3		0	L	1	4	Narrow|CT=Mixture;CN=UPS1;QY=2.5 fmol
LOLC_ECOLI	AAATQPAEALRYE	2	1200990.0	RD139_Narrow_UPS1_50fmol_inj3.mzML	RD139_Narrow_UPS1_50fmol_inj3		0	L	1	8	Narrow|CT=Mixture;CN=UPS1;QY=50 fmol
FTSY_ECOLI	AAAVEQLQVWGQR	2	4617890.0	RD139_Narrow_UPS1_0_25fmol_inj2.mzML	RD139_Narrow_UPS1_0_25fmol_inj2		0	L	1	2	Narrow|CT=Mixture;CN=UPS1;QY=0.25 fmol
FTSY_ECOLI	AAAVEQLQVWGQR	2	3784770.0	RD139_Narrow_UPS1_0_1fmol_inj1.mzML	RD139_Narrow_UPS1_0_1fmol_inj1		0	L	1	1	Narrow|CT=Mixture;CN=UPS1;QY=0.1 fmol
FTSY_ECOLI	AAAVEQLQVWGQR	2	4558360.0	RD139_Narrow_UPS1_0_25fmol_inj1.mzML	RD139_Narrow_UPS1_0_25fmol_inj1		0	L	1	2	Narrow|CT=Mixture;CN=UPS1;QY=0.25 fmol
FTSY_ECOLI	AAAVEQLQVWGQR	2	4386730.0	RD139_Narrow_UPS1_2_5fmol_inj2.mzML	RD139_Narrow_UPS1_2_5fmol_inj2		0	L	1	4	Narrow|CT=Mixture;CN=UPS1;QY=2.5 fmol
FTSY_ECOLI	AAAVEQLQVWGQR	2	4772390.0	RD139_Narrow_UPS1_5fmol_inj1.mzML	RD139_Narrow_UPS1_5fmol_inj1		0	L	1	5	Narrow|CT=Mixture;CN=UPS1;QY=5 fmol
FTSY_ECOLI	AAAVEQLQVWGQR	2	4917650.0	RD139_Narrow_UPS1_5fmol_inj2.mzML	RD139_Narrow_UPS1_5fmol_inj2		0	L	1	5	Narrow|CT=Mixture;CN=UPS1;QY=5 fmol
FTSY_ECOLI	AAAVEQLQVWGQR	2	4391420.0	RD139_Narrow_UPS1_1fmol_inj3.mzML	RD139_Narrow_UPS1_1fmol_inj3		0	L	1	3	Narrow|CT=Mixture;CN=UPS1;QY=1 fmol
FTSY_ECOLI	AAAVEQLQVWGQR	2	4099790.0	RD139_Narrow_UPS1_2_5fmol_inj1.mzML	RD139_Narrow_UPS1_2_5fmol_inj1		0	L	1	4	Narrow|CT=Mixture;CN=UPS1;QY=2.5 fmol
FTSY_ECOLI	AAAVEQLQVWGQR	2	3942740.0	RD139_Narrow_UPS1_0_1fmol_inj2.mzML	RD139_Narrow_UPS1_0_1fmol_inj2		0	L	1	1	Narrow|CT=Mixture;CN=UPS1;QY=0.1 fmol
FTSY_ECOLI	AAAVEQLQVWGQR	2	4506090.0	RD139_Narrow_UPS1_1fmol_inj2.mzML	RD139_Narrow_UPS1_1fmol_inj2		0	L	1	3	Narrow|CT=Mixture;CN=UPS1;QY=1 fmol
FTSY_ECOLI	AAAVEQLQVWGQR	2	4451650.0	RD139_Narrow_UPS1_0_25fmol_inj3.mzML	RD139_Narrow_UPS1_0_25fmol_inj3		0	L	1	2	Narrow|CT=Mixture;CN=UPS1;QY=0.25 fmol
FTSY_ECOLI	AAAVEQLQVWGQR	2	4013430.0	RD139_Narrow_UPS1_50fmol_inj2.mzML	RD139_Narrow_UPS1_50fmol_inj2		0	L	1	8	Narrow|CT=Mixture;CN=UPS1;QY=50 fmol
FTSY_ECOLI	AAAVEQLQVWGQR	2	3236580.0	RD139_Narrow_UPS1_0_1fmol_inj3.mzML	RD139_Narrow_UPS1_0_1fmol_inj3		0	L	1	1	Narrow|CT=Mixture;CN=UPS1;QY=0.1 fmol
FTSY_ECOLI	AAAVEQLQVWGQR	2	4510790.0	RD139_Narrow_UPS1_25fmol_inj1.mzML	RD139_Narrow_UPS1_25fmol_inj1		0	L	1	7	Narrow|CT=Mixture;CN=UPS1;QY=25 fmol
FTSY_ECOLI	AAAVEQLQVWGQR	2	4700150.0	RD139_Narrow_UPS1_1fmol_inj1.mzML	RD139_Narrow_UPS1_1fmol_inj1		0	L	1	3	Narrow|CT=Mixture;CN=UPS1;QY=1 fmol
FTSY_ECOLI	AAAVEQLQVWGQR	2	4729500.0	RD139_Narrow_UPS1_10fmol_inj1.mzML	RD139_Narrow_UPS1_10fmol_inj1		0	L	1	6	Narrow|CT=Mixture;CN=UPS1;QY=10 fmol
FTSY_ECOLI	AAAVEQLQVWGQR	2	4279820.0	RD139_Narrow_UPS1_25fmol_inj3.mzML	RD139_Narrow_UPS1_25fmol_inj3		0	L	1	7	Narrow|CT=Mixture;CN=UPS1;QY=25 fmol
FTSY_ECOLI	AAAVEQLQVWGQR	2	4836600.0	RD139_Narrow_UPS1_10fmol_inj2.mzML	RD139_Narrow_UPS1_10fmol_inj2		0	L	1	6	Narrow|CT=Mixture;CN=UPS1;QY=10 fmol
FTSY_ECOLI	AAAVEQLQVWGQR	2	4314670.0	RD139_Narrow_UPS1_50fmol_inj1.mzML	RD139_Narrow_UPS1_50fmol_inj1		0	L	1	8	Narrow|CT=Mixture;CN=UPS1;QY=50 fmol
FTSY_ECOLI	AAAVEQLQVWGQR	2	4849040.0	RD139_Narrow_UPS1_25fmol_inj2.mzML	RD139_Narrow_UPS1_25fmol_inj2		0	L	1	7	Narrow|CT=Mixture;CN=UPS1;QY=25 fmol
FTSY_ECOLI	AAAVEQLQVWGQR	2	5163140.0	RD139_Narrow_UPS1_5fmol_inj3.mzML	RD139_Narrow_UPS1_5fmol_inj3		0	L	1	5	Narrow|CT=Mixture;CN=UPS1;QY=5 fmol
FTSY_ECOLI	AAAVEQLQVWGQR	2	4934690.0	RD139_Narrow_UPS1_10fmol_inj3.mzML	RD139_Narrow_UPS1_10fmol_inj3		0	L	1	6	Narrow|CT=Mixture;CN=UPS1;QY=10 fmol
FTSY_ECOLI	AAAVEQLQVWGQR	2	4480990.0	RD139_Narrow_UPS1_2_5fmol_inj3.mzML	RD139_Narrow_UPS1_2_5fmol_inj3		0	L	1	4	Narrow|CT=Mixture;CN=UPS1;QY=2.5 fmol
FTSY_ECOLI	AAAVEQLQVWGQR	2	4096940.0	RD139_Narrow_UPS1_50fmol_inj3.mzML	RD139_Narrow_UPS1_50fmol_inj3		0	L	1	8	Narrow|CT=Mixture;CN=UPS1;QY=50 fmol
FTSY_ECOLI	AAAVEQLQVWGQR	3	275435.0	RD139_Narrow_UPS1_0_25fmol_inj2.mzML	RD139_Narrow_UPS1_0_25fmol_inj2		0	L	1	2	Narrow|CT=Mixture;CN=UPS1;QY=0.25 fmol
FTSY_ECOLI	AAAVEQLQVWGQR	3	170840.0	RD139_Narrow_UPS1_0_1fmol_inj1.mzML	RD139_Narrow_UPS1_0_1fmol_inj1		0	L	1	1	Narrow|CT=Mixture;CN=UPS1;QY=0.1 fmol
FTSY_ECOLI	AAAVEQLQVWGQR	3	243582.0	RD139_Narrow_UPS1_0_25fmol_inj1.mzML	RD139_Narrow_UPS1_0_25fmol_inj1		0	L	1	2	Narrow|CT=Mixture;CN=UPS1;QY=0.25 fmol
FTSY_ECOLI	AAAVEQLQVWGQR	3	330356.0	RD139_Narrow_UPS1_2_5fmol_inj2.mzML	RD139_Narrow_UPS1_2_5fmol_inj2		0	L	1	4	Narrow|CT=Mixture;CN=UPS1;QY=2.5 fmol
FTSY_ECOLI	AAAVEQLQVWGQR	3	333450.0	RD139_Narrow_UPS1_1fmol_inj3.mzML	RD139_Narrow_UPS1_1fmol_inj3		0	L	1	3	Narrow|CT=Mixture;CN=UPS1;QY=1 fmol
FTSY_ECOLI	AAAVEQLQVWGQR	3	134238.0	RD139_Narrow_UPS1_2_5fmol_inj1.mzML	RD139_Narrow_UPS1_2_5fmol_inj1		0	L	1	4	Narrow|CT=Mixture;CN=UPS1;QY=2.5 fmol
FTSY_ECOLI	AAAVEQLQVWGQR	3	149315.0	RD139_Narrow_UPS1_0_1fmol_inj2.mzML	RD139_Narrow_UPS1_0_1fmol_inj2		0	L	1	1	Narrow|CT=Mixture;CN=UPS1;QY=0.1 fmol
FTSY_ECOLI	AAAVEQLQVWGQR	3	326292.0	RD139_Narrow_UPS1_1fmol_inj2.mzML	RD139_Narrow_UPS1_1fmol_inj2		0	L	1	3	Narrow|CT=Mixture;CN=UPS1;QY=1 fmol
FTSY_ECOLI	AAAVEQLQVWGQR	3	408842.0	RD139_Narrow_UPS1_0_25fmol_inj3.mzML	RD139_Narrow_UPS1_0_25fmol_inj3		0	L	1	2	Narrow|CT=Mixture;CN=UPS1;QY=0.25 fmol
FTSY_ECOLI	AAAVEQLQVWGQR	3	222747.0	RD139_Narrow_UPS1_25fmol_inj1.mzML	RD139_Narrow_UPS1_25fmol_inj1		0	L	1	7	Narrow|CT=Mixture;CN=UPS1;QY=25 fmol
FTSY_ECOLI	AAAVEQLQVWGQR	3	234159.0	RD139_Narrow_UPS1_1fmol_inj1.mzML	RD139_Narrow_UPS1_1fmol_inj1		0	L	1	3	Narrow|CT=Mixture;CN=UPS1;QY=1 fmol
FTSY_ECOLI	AAAVEQLQVWGQR	3	244181.0	RD139_Narrow_UPS1_10fmol_inj1.mzML	RD139_Narrow_UPS1_10fmol_inj1		0	L	1	6	Narrow|CT=Mixture;CN=UPS1;QY=10 fmol
FTSY_ECOLI	AAAVEQLQVWGQR	3	245557.0	RD139_Narrow_UPS1_25fmol_inj3.mzML	RD139_Narrow_UPS1_25fmol_inj3		0	L	1	7	Narrow|CT=Mixture;CN=UPS1;QY=25 fmol
FTSY_ECOLI	AAAVEQLQVWGQR	3	300686.0	RD139_Narrow_UPS1_10fmol_inj2.mzML	RD139_Narrow_UPS1_10fmol_inj2		0	L	1	6	Narrow|CT=Mixture;CN=UPS1;QY=10 fmol
FTSY_ECOLI	AAAVEQLQVWGQR	3	330743.0	RD139_Narrow_UPS1_25fmol_inj2.mzML	RD139_Narrow_UPS1_25fmol_inj2		0	L	1	7	Narrow|CT=Mixture;CN=UPS1;QY=25 fmol
FTSY_ECOLI	AAAVEQLQVWGQR	3	274097.0	RD139_Narrow_UPS1_5fmol_inj3.mzML	RD139_Narrow_UPS1_5fmol_inj3		0	L	1	5	Narrow|CT=Mixture;CN=UPS1;QY=5 fmol
FTSY_ECOLI	AAAVEQLQVWGQR	3	344969.0	RD139_Narrow_UPS1_2_5fmol_inj3.mzML	RD139_Narrow_UPS1_2_5fmol_inj3		0	L	1	4	Narrow|CT=Mixture;CN=UPS1;QY=2.5 fmol
EUTL_ECOLI	AAC(Carbamidomethyl)NAFTDAVLEIAR	2	455640.0	RD139_Narrow_UPS1_0_25fmol_inj2.mzML	RD139_Narrow_UPS1_0_25fmol_inj2		0	L	1	2	Narrow|CT=Mixture;CN=UPS1;QY=0.25 fmol
EUTL_ECOLI	AAC(Carbamidomethyl)NAFTDAVLEIAR	2	325124.0	RD139_Narrow_UPS1_0_1fmol_inj1.mzML	RD139_Narrow_UPS1_0_1fmol_inj1		0	L	1	1	Narrow|CT=Mixture;CN=UPS1;QY=0.1 fmol
EUTL_ECOLI	AAC(Carbamidomethyl)NAFTDAVLEIAR	2	416664.0	RD139_Narrow_UPS1_0_25fmol_inj1.mzML	RD139_Narrow_UPS1_0_25fmol_inj1		0	L	1	2	Narrow|CT=Mixture;CN=UPS1;QY=0.25 fmol
EUTL_ECOLI	AAC(Carbamidomethyl)NAFTDAVLEIAR	2	414348.0	RD139_Narrow_UPS1_2_5fmol_inj2.mzML	RD139_Narrow_UPS1_2_5fmol_inj2		0	L	1	4	Narrow|CT=Mixture;CN=UPS1;QY=2.5 fmol
EUTL_ECOLI	AAC(Carbamidomethyl)NAFTDAVLEIAR	2	497652.0	RD139_Narrow_UPS1_5fmol_inj1.mzML	RD139_Narrow_UPS1_5fmol_inj1		0	L	1	5	Narrow|CT=Mixture;CN=UPS1;QY=5 fmol
EUTL_ECOLI	AAC(Carbamidomethyl)NAFTDAVLEIAR	2	575081.0	RD139_Narrow_UPS1_5fmol_inj2.mzML	RD139_Narrow_UPS1_5fmol_inj2		0	L	1	5	Narrow|CT=Mixture;CN=UPS1;QY=5 fmol
EUTL_ECOLI	AAC(Carbamidomethyl)NAFTDAVLEIAR	2	378808.0	RD139_Narrow_UPS1_1fmol_inj3.mzML	RD139_Narrow_UPS1_1fmol_inj3		0	L	1	3	Narrow|CT=Mixture;CN=UPS1;QY=1 fmol
EUTL_ECOLI	AAC(Carbamidomethyl)NAFTDAVLEIAR	2	320466.0	RD139_Narrow_UPS1_2_5fmol_inj1.mzML	RD139_Narrow_UPS1_2_5fmol_inj1		0	L	1	4	Narrow|CT=Mixture;CN=UPS1;QY=2.5 fmol
EUTL_ECOLI	AAC(Carbamidomethyl)NAFTDAVLEIAR	2	294198.0	RD139_Narrow_UPS1_0_1fmol_inj2.mzML	RD139_Narrow_UPS1_0_1fmol_inj2		0	L	1	1	Narrow|CT=Mixture;CN=UPS1;QY=0.1 fmol
EUTL_ECOLI	AAC(Carbamidomethyl)NAFTDAVLEIAR	2	368950.0	RD139_Narrow_UPS1_1fmol_inj2.mzML	RD139_Narrow_UPS1_1fmol_inj2		0	L	1	3	Narrow|CT=Mixture;CN=UPS1;QY=1 fmol
EUTL_ECOLI	AAC(Carbamidomethyl)NAFTDAVLEIAR	2	356636.0	RD139_Narrow_UPS1_0_25fmol_inj3.mzML	RD139_Narrow_UPS1_0_25fmol_inj3		0	L	1	2	Narrow|CT=Mixture;CN=UPS1;QY=0.25 fmol
EUTL_ECOLI	AAC(Carbamidomethyl)NAFTDAVLEIAR	2	393099.0	RD139_Narrow_UPS1_50fmol_inj2.mzML	RD139_Narrow_UPS1_50fmol_inj2		0	L	1	8	Narrow|CT=Mixture;CN=UPS1;QY=50 fmol
EUTL_ECOLI	AAC(Carbamidomethyl)NAFTDAVLEIAR	2	210667.0	RD139_Narrow_UPS1_0_1fmol_inj3.mzML	RD139_Narrow_UPS1_0_1fmol_inj3		0	L	1	1	Narrow|CT=Mixture;CN=UPS1;QY=0.1 fmol
EUTL_ECOLI	AAC(Carbamidomethyl)NAFTDAVLEIAR	2	182680.0	RD139_Narrow_UPS1_25fmol_inj1.mzML	RD139_Narrow_UPS1_25fmol_inj1		0	L	1	7	Narrow|CT=Mixture;CN=UPS1;QY=25 fmol
EUTL_ECOLI	AAC(Carbamidomethyl)NAFTDAVLEIAR	2	416614.0	RD139_Narrow_UPS1_1fmol_inj1.mzML	RD139_Narrow_UPS1_1fmol_inj1		0	L	1	3	Narrow|CT=Mixture;CN=UPS1;QY=1 fmol
EUTL_ECOLI	AAC(Carbamidomethyl)NAFTDAVLEIAR	2	343065.0	RD139_Narrow_UPS1_10fmol_inj1.mzML	RD139_Narrow_UPS1_10fmol_inj1		0	L	1	6	Narrow|CT=Mixture;CN=UPS1;QY=10 fmol
EUTL_ECOLI	AAC(Carbamidomethyl)NAFTDAVLEIAR	2	341031.0	RD139_Narrow_UPS1_25fmol_inj3.mzML	RD139_Narrow_UPS1_25fmol_inj3		0	L	1	7	Narrow|CT=Mixture;CN=UPS1;QY=25 fmol
EUTL_ECOLI	AAC(Carbamidomethyl)NAFTDAVLEIAR	2	341976.0	RD139_Narrow_UPS1_10fmol_inj2.mzML	RD139_Narrow_UPS1_10fmol_inj2		0	L	1	6	Narrow|CT=Mixture;CN=UPS1;QY=10 fmol
EUTL_ECOLI	AAC(Carbamidomethyl)NAFTDAVLEIAR	2	377750.0	RD139_Narrow_UPS1_50fmol_inj1.mzML	RD139_Narrow_UPS1_50fmol_inj1		0	L	1	8	Narrow|CT=Mixture;CN=UPS1;QY=50 fmol
EUTL_ECOLI	AAC(Carbamidomethyl)NAFTDAVLEIAR	2	310533.0	RD139_Narrow_UPS1_25fmol_inj2.mzML	RD139_Narrow_UPS1_25fmol_inj2		0	L	1	7	Narrow|CT=Mixture;CN=UPS1;QY=25 fmol
EUTL_ECOLI	AAC(Carbamidomethyl)NAFTDAVLEIAR	2	351343.0	RD139_Narrow_UPS1_5fmol_inj3.mzML	RD139_Narrow_UPS1_5fmol_inj3		0	L	1	5	Narrow|CT=Mixture;CN=UPS1;QY=5 fmol
EUTL_ECOLI	AAC(Carbamidomethyl)NAFTDAVLEIAR	2	376003.0	RD139_Narrow_UPS1_10fmol_inj3.mzML	RD139_Narrow_UPS1_10fmol_inj3		0	L	1	6	Narrow|CT=Mixture;CN=UPS1;QY=10 fmol
EUTL_ECOLI	AAC(Carbamidomethyl)NAFTDAVLEIAR	2	477960.0	RD139_Narrow_UPS1_2_5fmol_inj3.mzML	RD139_Narrow_UPS1_2_5fmol_inj3		0	L	1	4	Narrow|CT=Mixture;CN=UPS1;QY=2.5 fmol
EUTL_ECOLI	AAC(Carbamidomethyl)NAFTDAVLEIAR	2	263990.0	RD139_Narrow_UPS1_50fmol_inj3.mzML	RD139_Narrow_UPS1_50fmol_inj3		0	L	1	8	Narrow|CT=Mixture;CN=UPS1;QY=50 fmol
MUKF_ECOLI	AADAAEEGGDEFHWHR	3	286134.0	RD139_Narrow_UPS1_0_25fmol_inj2.mzML	RD139_Narrow_UPS1_0_25fmol_inj2		0	L	1	2	Narrow|CT=Mixture;CN=UPS1;QY=0.25 fmol
MUKF_ECOLI	AADAAEEGGDEFHWHR	3	199782.0	RD139_Narrow_UPS1_2_5fmol_inj2.mzML	RD139_Narrow_UPS1_2_5fmol_inj2		0	L	1	4	Narrow|CT=Mixture;CN=UPS1;QY=2.5 fmol
MUKF_ECOLI	AADAAEEGGDEFHWHR	3	279121.0	RD139_Narrow_UPS1_5fmol_inj1.mzML	RD139_Narrow_UPS1_5fmol_inj1		0	L	1	5	Narrow|CT=Mixture;CN=UPS1;QY=5 fmol
MUKF_ECOLI	AADAAEEGGDEFHWHR	3	280414.0	RD139_Narrow_UPS1_5fmol_inj2.mzML	RD139_Narrow_UPS1_5fmol_inj2		0	L	1	5	Narrow|CT=Mixture;CN=UPS1;QY=5 fmol
MUKF_ECOLI	AADAAEEGGDEFHWHR	3	300194.0	RD139_Narrow_UPS1_1fmol_inj3.mzML	RD139_Narrow_UPS1_1fmol_inj3		0	L	1	3	Narrow|CT=Mixture;CN=UPS1;QY=1 fmol
MUKF_ECOLI	AADAAEEGGDEFHWHR	3	243409.0	RD139_Narrow_UPS1_0_1fmol_inj2.mzML	RD139_Narrow_UPS1_0_1fmol_inj2		0	L	1	1	Narrow|CT=Mixture;CN=UPS1;QY=0.1 fmol
MUKF_ECOLI	AADAAEEGGDEFHWHR	3	234982.0	RD139_Narrow_UPS1_1fmol_inj2.mzML	RD139_Narrow_UPS1_1fmol_inj2		0	L	1	3	Narrow|CT=Mixture;CN=UPS1;QY=1 fmol
MUKF_ECOLI	AADAAEEGGDEFHWHR	3	279680.0	RD139_Narrow_UPS1_0_25fmol_inj3.mzML	RD139_Narrow_UPS1_0_25fmol_inj3		0	L	1	2	Narrow|CT=Mixture;CN=UPS1;QY=0.25 fmol
MUKF_ECOLI	AADAAEEGGDEFHWHR	3	287517.0	RD139_Narrow_UPS1_50fmol_inj2.mzML	RD139_Narrow_UPS1_50fmol_inj2		0	L	1	8	Narrow|CT=Mixture;CN=UPS1;QY=50 fmol
MUKF_ECOLI	AADAAEEGGDEFHWHR	3	225139.0	RD139_Narrow_UPS1_25fmol_inj1.mzML	RD139_Narrow_UPS1_25fmol_inj1		0	L	1	7	Narrow|CT=Mixture;CN=UPS1;QY=25 fmol
MUKF_ECOLI	AADAAEEGGDEFHWHR	3	147411.0	RD139_Narrow_UPS1_10fmol_inj1.mzML	RD139_Narrow_UPS1_10fmol_inj1		0	L	1	6	Narrow|CT=Mixture;CN=UPS1;QY=10 fmol
MUKF_ECOLI	AADAAEEGGDEFHWHR	3	197823.0	RD139_Narrow_UPS1_25fmol_inj3.mzML	RD139_Narrow_UPS1_25fmol_inj3		0	L	1	7	Narrow|CT=Mixture;CN=UPS1;QY=25 fmol
MUKF_ECOLI	AADAAEEGGDEFHWHR	3	259152.0	RD139_Narrow_UPS1_50fmol_inj1.mzML	RD139_Narrow_UPS1_50fmol_inj1		0	L	1	8	Narrow|CT=Mixture;CN=UPS1;QY=50 fmol
MUKF_ECOLI	AADAAEEGGDEFHWHR	3	246292.0	RD139_Narrow_UPS1_25fmol_inj2.mzML	RD139_Narrow_UPS1_25fmol_inj2		0	L	1	7	Narrow|CT=Mixture;CN=UPS1;QY=25 fmol
MUKF_ECOLI	AADAAEEGGDEFHWHR	3	264799.0	RD139_Narrow_UPS1_5fmol_inj3.mzML	RD139_Narrow_UPS1_5fmol_inj3		0	L	1	5	Narrow|CT=Mixture;CN=UPS1;QY=5 fmol
MUKF_ECOLI	AADAAEEGGDEFHWHR	3	256624.0	RD139_Narrow_UPS1_10fmol_inj3.mzML	RD139_Narrow_UPS1_10fmol_inj3		0	L	1	6	Narrow|CT=Mixture;CN=UPS1;QY=10 fmol
MUKF_ECOLI	AADAAEEGGDEFHWHR	4	385853.0	RD139_Narrow_UPS1_0_25fmol_inj2.mzML	RD139_Narrow_UPS1_0_25fmol_inj2		0	L	1	2	Narrow|CT=Mixture;CN=UPS1;QY=0.25 fmol
MUKF_ECOLI	AADAAEEGGDEFHWHR	4	195282.0	RD139_Narrow_UPS1_0_1fmol_inj1.mzML	RD139_Narrow_UPS1_0_1fmol_inj1		0	L	1	1	Narrow|CT=Mixture;CN=UPS1;QY=0.1 fmol
MUKF_ECOLI	AADAAEEGGDEFHWHR	4	275192.0	RD139_Narrow_UPS1_2_5fmol_inj2.mzML	RD139_Narrow_UPS1_2_5fmol_inj2		0	L	1	4	Narrow|CT=Mixture;CN=UPS1;QY=2.5 fmol
MUKF_ECOLI	AADAAEEGGDEFHWHR	4	296809.0	RD139_Narrow_UPS1_5fmol_inj1.mzML	RD139_Narrow_UPS1_5fmol_inj1		0	L	1	5	Narrow|CT=Mixture;CN=UPS1;QY=5 fmol
MUKF_ECOLI	AADAAEEGGDEFHWHR	4	283109.0	RD139_Narrow_UPS1_5fmol_inj2.mzML	RD139_Narrow_UPS1_5fmol_inj2		0	L	1	5	Narrow|CT=Mixture;CN=UPS1;QY=5 fmol
MUKF_ECOLI	AADAAEEGGDEFHWHR	4	492992.0	RD139_Narrow_UPS1_1fmol_inj3.mzML	RD139_Narrow_UPS1_1fmol_inj3		0	L	1	3	Narrow|CT=Mixture;CN=UPS1;QY=1 fmol
MUKF_ECOLI	AADAAEEGGDEFHWHR	4	338957.0	RD139_Narrow_UPS1_0_1fmol_inj2.mzML	RD139_Narrow_UPS1_0_1fmol_inj2		0	L	1	1	Narrow|CT=Mixture;CN=UPS1;QY=0.1 fmol
MUKF_ECOLI	AADAAEEGGDEFHWHR	4	338548.0	RD139_Narrow_UPS1_1fmol_inj2.mzML	RD139_Narrow_UPS1_1fmol_inj2		0	L	1	3	Narrow|CT=Mixture;CN=UPS1;QY=1 fmol
MUKF_ECOLI	AADAAEEGGDEFHWHR	4	488118.0	RD139_Narrow_UPS1_0_25fmol_inj3.mzML	RD139_Narrow_UPS1_0_25fmol_inj3		0	L	1	2	Narrow|CT=Mixture;CN=UPS1;QY=0.25 fmol
MUKF_ECOLI	AADAAEEGGDEFHWHR	4	342312.0	RD139_Narrow_UPS1_0_1fmol_inj3.mzML	RD139_Narrow_UPS1_0_1fmol_inj3		0	L	1	1	Narrow|CT=Mixture;CN=UPS1;QY=0.1 fmol
MUKF_ECOLI	AADAAEEGGDEFHWHR	4	425202.0	RD139_Narrow_UPS1_25fmol_inj1.mzML	RD139_Narrow_UPS1_25fmol_inj1		0	L	1	7	Narrow|CT=Mixture;CN=UPS1;QY=25 fmol
MUKF_ECOLI	AADAAEEGGDEFHWHR	4	297156.0	RD139_Narrow_UPS1_1fmol_inj1.mzML	RD139_Narrow_UPS1_1fmol_inj1		0	L	1	3	Narrow|CT=Mixture;CN=UPS1;QY=1 fmol
MUKF_ECOLI	AADAAEEGGDEFHWHR	4	367164.0	RD139_Narrow_UPS1_10fmol_inj1.mzML	RD139_Narrow_UPS1_10fmol_inj1		0	L	1	6	Narrow|CT=Mixture;CN=UPS1;QY=10 fmol
MUKF_ECOLI	AADAAEEGGDEFHWHR	4	377946.0	RD139_Narrow_UPS1_25fmol_inj3.mzML	RD139_Narrow_UPS1_25fmol_inj3		0	L	1	7	Narrow|CT=Mixture;CN=UPS1;QY=25 fmol
MUKF_ECOLI	AADAAEEGGDEFHWHR	4	500232.0	RD139_Narrow_UPS1_10fmol_inj2.mzML	RD139_Narrow_UPS1_10fmol_inj2		0	L	1	6	Narrow|CT=Mixture;CN=UPS1;QY=10 fmol
MUKF_ECOLI	AADAAEEGGDEFHWHR	4	280450.0	RD139_Narrow_UPS1_50fmol_inj1.mzML	RD139_Narrow_UPS1_50fmol_inj1		0	L	1	8	Narrow|CT=Mixture;CN=UPS1;QY=50 fmol
MUKF_ECOLI	AADAAEEGGDEFHWHR	4	584201.0	RD139_Narrow_UPS1_25fmol_inj2.mzML	RD139_Narrow_UPS1_25fmol_inj2		0	L	1	7	Narrow|CT=Mixture;CN=UPS1;QY=25 fmol
MUKF_ECOLI	AADAAEEGGDEFHWHR	4	351563.0	RD139_Narrow_UPS1_5fmol_inj3.mzML	RD139_Narrow_UPS1_5fmol_inj3		0	L	1	5	Narrow|CT=Mixture;CN=UPS1;QY=5 fmol
MUKF_ECOLI	AADAAEEGGDEFHWHR	4	488880.0	RD139_Narrow_UPS1_10fmol_inj3.mzML	RD139_Narrow_UPS1_10fmol_inj3		0	L	1	6	Narrow|CT=Mixture;CN=UPS1;QY=10 fmol
MUKF_ECOLI	AADAAEEGGDEFHWHR	4	487482.0	RD139_Narrow_UPS1_2_5fmol_inj3.mzML	RD139_Narrow_UPS1_2_5fmol_inj3		0	L	1	4	Narrow|CT=Mixture;CN=UPS1;QY=2.5 fmol
LLDD_ECOLI	AADAHGIPFTLSTVSVC(Carbamidomethyl)PIEEVAPAIK	3	387423.0	RD139_Narrow_UPS1_0_25fmol_inj2.mzML	RD139_Narrow_UPS1_0_25fmol_inj2		0	L	1	2	Narrow|CT=Mixture;CN=UPS1;QY=0.25 fmol
LLDD_ECOLI	AADAHGIPFTLSTVSVC(Carbamidomethyl)PIEEVAPAIK	3	318795.0	RD139_Narrow_UPS1_0_1fmol_inj1.mzML	RD139_Narrow_UPS1_0_1fmol_inj1		0	L	1	1	Narrow|CT=Mixture;CN=UPS1;QY=0.1 fmol
LLDD_ECOLI	AADAHGIPFTLSTVSVC(Carbamidomethyl)PIEEVAPAIK	3	462846.0	RD139_Narrow_UPS1_0_25fmol_inj1.mzML	RD139_Narrow_UPS1_0_25fmol_inj1		0	L	1	2	Narrow|CT=Mixture;CN=UPS1;QY=0.25 fmol
LLDD_ECOLI	AADAHGIPFTLSTVSVC(Carbamidomethyl)PIEEVAPAIK	3	374412.0	RD139_Narrow_UPS1_2_5fmol_inj2.mzML	RD139_Narrow_UPS1_2_5fmol_inj2		0	L	1	4	Narrow|CT=Mixture;CN=UPS1;QY=2.5 fmol
LLDD_ECOLI	AADAHGIPFTLSTVSVC(Carbamidomethyl)PIEEVAPAIK	3	400263.0	RD139_Narrow_UPS1_5fmol_inj1.mzML	RD139_Narrow_UPS1_5fmol_inj1		0	L	1	5	Narrow|CT=Mixture;CN=UPS1;QY=5 fmol
LLDD_ECOLI	AADAHGIPFTLSTVSVC(Carbamidomethyl)PIEEVAPAIK	3	394419.0	RD139_Narrow_UPS1_5fmol_inj2.mzML	RD139_Narrow_UPS1_5fmol_inj2		0	L	1	5	Narrow|CT=Mixture;CN=UPS1;QY=5 fmol
LLDD_ECOLI	AADAHGIPFTLSTVSVC(Carbamidomethyl)PIEEVAPAIK	3	396026.0	RD139_Narrow_UPS1_1fmol_inj3.mzML	RD139_Narrow_UPS1_1fmol_inj3		0	L	1	3	Narrow|CT=Mixture;CN=UPS1;QY=1 fmol
LLDD_ECOLI	AADAHGIPFTLSTVSVC(Carbamidomethyl)PIEEVAPAIK	3	364317.0	RD139_Narrow_UPS1_2_5fmol_inj1.mzML	RD139_Narrow_UPS1_2_5fmol_inj1		0	L	1	4	Narrow|CT=Mixture;CN=UPS1;QY=2.5 fmol
LLDD_ECOLI	AADAHGIPFTLSTVSVC(Carbamidomethyl)PIEEVAPAIK	3	388162.0	RD139_Narrow_UPS1_0_1fmol_inj2.mzML	RD139_Narrow_UPS1_0_1fmol_inj2		0	L	1	1	Narrow|CT=Mixture;CN=UPS1;QY=0.1 fmol
LLDD_ECOLI	AADAHGIPFTLSTVSVC(Carbamidomethyl)PIEEVAPAIK	3	435203.0	RD139_Narrow_UPS1_1fmol_inj2.mzML	RD139_Narrow_UPS1_1fmol_inj2		0	L	1	3	Narrow|CT=Mixture;CN=UPS1;QY=1 fmol
LLDD_ECOLI	AADAHGIPFTLSTVSVC(Carbamidomethyl)PIEEVAPAIK	3	350531.0	RD139_Narrow_UPS1_0_25fmol_inj3.mzML	RD139_Narrow_UPS1_0_25fmol_inj3		0	L	1	2	Narrow|CT=Mixture;CN=UPS1;QY=0.25 fmol
LLDD_ECOLI	AADAHGIPFTLSTVSVC(Carbamidomethyl)PIEEVAPAIK	3	212730.0	RD139_Narrow_UPS1_50fmol_inj2.mzML	RD139_Narrow_UPS1_50fmol_inj2		0	L	1	8	Narrow|CT=Mixture;CN=UPS1;QY=50 fmol
LLDD_ECOLI	AADAHGIPFTLSTVSVC(Carbamidomethyl)PIEEVAPAIK	3	248989.0	RD139_Narrow_UPS1_0_1fmol_inj3.mzML	RD139_Narrow_UPS1_0_1fmol_inj3		0	L	1	1	Narrow|CT=Mixture;CN=UPS1;QY=0.1 fmol
LLDD_ECOLI	AADAHGIPFTLSTVSVC(Carbamidomethyl)PIEEVAPAIK	3	418622.0	RD139_Narrow_UPS1_25fmol_inj1.mzML	RD139_Narrow_UPS1_25fmol_inj1		0	L	1	7	Narrow|CT=Mixture;CN=UPS1;QY=25 fmol
LLDD_ECOLI	AADAHGIPFTLSTVSVC(Carbamidomethyl)PIEEVAPAIK	3	422565.0	RD139_Narrow_UPS1_1fmol_inj1.mzML	RD139_Narrow_UPS1_1fmol_inj1		0	L	1	3	Narrow|CT=Mixture;CN=UPS1;QY=1 fmol
LLDD_ECOLI	AADAHGIPFTLSTVSVC(Carbamidomethyl)PIEEVAPAIK	3	404723.0	RD139_Narrow_UPS1_10fmol_inj1.mzML	RD139_Narrow_UPS1_10fmol_inj1		0	L	1	6	Narrow|CT=Mixture;CN=UPS1;QY=10 fmol
LLDD_ECOLI	AADAHGIPFTLSTVSVC(Carbamidomethyl)PIEEVAPAIK	3	322432.0	RD139_Narrow_UPS1_25fmol_inj3.mzML	RD139_Narrow_UPS1_25fmol_inj3		0	L	1	7	Narrow|CT=Mixture;CN=UPS1;QY=25 fmol
LLDD_ECOLI	AADAHGIPFTLSTVSVC(Carbamidomethyl)PIEEVAPAIK	3	432866.0	RD139_Narrow_UPS1_10fmol_inj2.mzML	RD139_Narrow_UPS1_10fmol_inj2		0	L	1	6	Narrow|CT=Mixture;CN=UPS1;QY=10 fmol
LLDD_ECOLI	AADAHGIPFTLSTVSVC(Carbamidomethyl)PIEEVAPAIK	3	295995.0	RD139_Narrow_UPS1_50fmol_inj1.mzML	RD139_Narrow_UPS1_50fmol_inj1		0	L	1	8	Narrow|CT=Mixture;CN=UPS1;QY=50 fmol
LLDD_ECOLI	AADAHGIPFTLSTVSVC(Carbamidomethyl)PIEEVAPAIK	3	419564.0	RD139_Narrow_UPS1_25fmol_inj2.mzML	RD139_Narrow_UPS1_25fmol_inj2		0	L	1	7	Narrow|CT=Mixture;CN=UPS1;QY=25 fmol
LLDD_ECOLI	AADAHGIPFTLSTVSVC(Carbamidomethyl)PIEEVAPAIK	3	368580.0	RD139_Narrow_UPS1_5fmol_inj3.mzML	RD139_Narrow_UPS1_5fmol_inj3		0	L	1	5	Narrow|CT=Mixture;CN=UPS1;QY=5 fmol
LLDD_ECOLI	AADAHGIPFTLSTVSVC(Carbamidomethyl)PIEEVAPAIK	3	417637.0	RD139_Narrow_UPS1_10fmol_inj3.mzML	RD139_Narrow_UPS1_10fmol_inj3		0	L	1	6	Narrow|CT=Mixture;CN=UPS1;QY=10 fmol
LLDD_ECOLI	AADAHGIPFTLSTVSVC(Carbamidomethyl)PIEEVAPAIK	3	382996.0	RD139_Narrow_UPS1_2_5fmol_inj3.mzML	RD139_Narrow_UPS1_2_5fmol_inj3		0	L	1	4	Narrow|CT=Mixture;CN=UPS1;QY=2.5 fmol
ETTA_ECOLI	AADALRLPDWDAK	2	1607850.0	RD139_Narrow_UPS1_0_25fmol_inj2.mzML	RD139_Narrow_UPS1_0_25fmol_inj2		0	L	1	2	Narrow|CT=Mixture;CN=UPS1;QY=0.25 fmol
ETTA_ECOLI	AADALRLPDWDAK	2	1180250.0	RD139_Narrow_UPS1_0_1fmol_inj1.mzML	RD139_Narrow_UPS1_0_1fmol_inj1		0	L	1	1	Narrow|CT=Mixture;CN=UPS1;QY=0.1 fmol
ETTA_ECOLI	AADALRLPDWDAK	2	1614800.0	RD139_Narrow_UPS1_0_25fmol_inj1.mzML	RD139_Narrow_UPS1_0_25fmol_inj1		0	L	1	2	Narrow|CT=Mixture;CN=UPS1;QY=0.25 fmol
ETTA_ECOLI	AADALRLPDWDAK	2	1544020.0	RD139_Narrow_UPS1_2_5fmol_inj2.mzML	RD139_Narrow_UPS1_2_5fmol_inj2		0	L	1	4	Narrow|CT=Mixture;CN=UPS1;QY=2.5 fmol
ETTA_ECOLI	AADALRLPDWDAK	2	1829140.0	RD139_Narrow_UPS1_5fmol_inj1.mzML	RD139_Narrow_UPS1_5fmol_inj1		0	L	1	5	Narrow|CT=Mixture;CN=UPS1;QY=5 fmol
ETTA_ECOLI	AADALRLPDWDAK	2	1856910.0	RD139_Narrow_UPS1_5fmol_inj2.mzML	RD139_Narrow_UPS1_5fmol_inj2		0	L	1	5	Narrow|CT=Mixture;CN=UPS1;QY=5 fmol
ETTA_ECOLI	AADALRLPDWDAK	2	1520780.0	RD139_Narrow_UPS1_1fmol_inj3.mzML	RD139_Narrow_UPS1_1fmol_inj3		0	L	1	3	Narrow|CT=Mixture;CN=UPS1;QY=1 fmol
ETTA_ECOLI	AADALRLPDWDAK	2	1284750.0	RD139_Narrow_UPS1_2_5fmol_inj1.mzML	RD139_Narrow_UPS1_2_5fmol_inj1		0	L	1	4	Narrow|CT=Mixture;CN=UPS1;QY=2.5 fmol
ETTA_ECOLI	AADALRLPDWDAK	2	1023830.0	RD139_Narrow_UPS1_0_1fmol_inj2.mzML	RD139_Narrow_UPS1_0_1fmol_inj2		0	L	1	1	Narrow|CT=Mixture;CN=UPS1;QY=0.1 fmol
ETTA_ECOLI	AADALRLPDWDAK	2	1569020.0	RD139_Narrow_UPS1_1fmol_inj2.mzML	RD139_Narrow_UPS1_1fmol_inj2		0	L	1	3	Narrow|CT=Mixture;CN=UPS1;QY=1 fmol
ETTA_ECOLI	AADALRLPDWDAK	2	1423750.0	RD139_Narrow_UPS1_0_25fmol_inj3.mzML	RD139_Narrow_UPS1_0_25fmol_inj3		0	L	1	2	Narrow|CT=Mixture;CN=UPS1;QY=0.25 fmol
ETTA_ECOLI	AADALRLPDWDAK	2	1608000.0	RD139_Narrow_UPS1_50fmol_inj2.mzML	RD139_Narrow_UPS1_50fmol_inj2		0	L	1	8	Narrow|CT=Mixture;CN=UPS1;QY=50 fmol
ETTA_ECOLI	AADALRLPDWDAK	2	1108810.0	RD139_Narrow_UPS1_0_1fmol_inj3.mzML	RD139_Narrow_UPS1_0_1fmol_inj3		0	L	1	1	Narrow|CT=Mixture;CN=UPS1;QY=0.1 fmol
ETTA_ECOLI	AADALRLPDWDAK	2	1308140.0	RD139_Narrow_UPS1_25fmol_inj1.mzML	RD139_Narrow_UPS1_25fmol_inj1		0	L	1	7	Narrow|CT=Mixture;CN=UPS1;QY=25 fmol
ETTA_ECOLI	AADALRLPDWDAK	2	1491120.0	RD139_Narrow_UPS1_1fmol_inj1.mzML	RD139_Narrow_UPS1_1fmol_inj1		0	L	1	3	Narrow|CT=Mixture;CN=UPS1;QY=1 fmol
ETTA_ECOLI	AADALRLPDWDAK	2	1526540.0	RD139_Narrow_UPS1_10fmol_inj1.mzML	RD139_Narrow_UPS1_10fmol_inj1		0	L	1	6	Narrow|CT=Mixture;CN=UPS1;QY=10 fmol
ETTA_ECOLI	AADALRLPDWDAK	2	1302310.0	RD139_Narrow_UPS1_25fmol_inj3.mzML	RD139_Narrow_UPS1_25fmol_inj3		0	L	1	7	Narrow|CT=Mixture;CN=UPS1;QY=25 fmol
ETTA_ECOLI	AADALRLPDWDAK	2	1469980.0	RD139_Narrow_UPS1_10fmol_inj2.mzML	RD139_Narrow_UPS1_10fmol_inj2		0	L	1	6	Narrow|CT=Mixture;CN=UPS1;QY=10 fmol
ETTA_ECOLI	AADALRLPDWDAK	2	1720550.0	RD139_Narrow_UPS1_50fmol_inj1.mzML	RD139_Narrow_UPS1_50fmol_inj1		0	L	1	8	Narrow|CT=Mixture;CN=UPS1;QY=50 fmol
ETTA_ECOLI	AADALRLPDWDAK	2	1648390.0	RD139_Narrow_UPS1_25fmol_inj2.mzML	RD139_Narrow_UPS1_25fmol_inj2		0	L	1	7	Narrow|CT=Mixture;CN=UPS1;QY=25 fmol
ETTA_ECOLI	AADALRLPDWDAK	2	1749640.0	RD139_Narrow_UPS1_5fmol_inj3.mzML	RD139_Narrow_UPS1_5fmol_inj3		0	L	1	5	Narrow|CT=Mixture;CN=UPS1;QY=5 fmol
ETTA_ECOLI	AADALRLPDWDAK	2	1417920.0	RD139_Narrow_UPS1_10fmol_inj3.mzML	RD139_Narrow_UPS1_10fmol_inj3		0	L	1	6	Narrow|CT=Mixture;CN=UPS1;QY=10 fmol
ETTA_ECOLI	AADALRLPDWDAK	2	1475030.0	RD139_Narrow_UPS1_2_5fmol_inj3.mzML	RD139_Narrow_UPS1_2_5fmol_inj3		0	L	1	4	Narrow|CT=Mixture;CN=UPS1;QY=2.5 fmol
ETTA_ECOLI	AADALRLPDWDAK	2	1433480.0	RD139_Narrow_UPS1_50fmol_inj3.mzML	RD139_Narrow_UPS1_50fmol_inj3		0	L	1	8	Narrow|CT=Mixture;CN=UPS1;QY=50 fmol
ETTA_ECOLI	AADALRLPDWDAK	3	859943.0	RD139_Narrow_UPS1_0_25fmol_inj2.mzML	RD139_Narrow_UPS1_0_25fmol_inj2		0	L	1	2	Narrow|CT=Mixture;CN=UPS1;QY=0.25 fmol
ETTA_ECOLI	AADALRLPDWDAK	3	657912.0	RD139_Narrow_UPS1_0_1fmol_inj1.mzML	RD139_Narrow_UPS1_0_1fmol_inj1		0	L	1	1	Narrow|CT=Mixture;CN=UPS1;QY=0.1 fmol
ETTA_ECOLI	AADALRLPDWDAK	3	902569.0	RD139_Narrow_UPS1_0_25fmol_inj1.mzML	RD139_Narrow_UPS1_0_25fmol_inj1		0	L	1	2	Narrow|CT=Mixture;CN=UPS1;QY=0.25 fmol
ETTA_ECOLI	AADALRLPDWDAK	3	915208.0	RD139_Narrow_UPS1_2_5fmol_inj2.mzML	RD139_Narrow_UPS1_2_5fmol_inj2		0	L	1	4	Narrow|CT=Mixture;CN=UPS1;QY=2.5 fmol
ETTA_ECOLI	AADALRLPDWDAK	3	843829.0	RD139_Narrow_UPS1_5fmol_inj1.mzML	RD139_Narrow_UPS1_5fmol_inj1		0	L	1	5	Narrow|CT=Mixture;CN=UPS1;QY=5 fmol
ETTA_ECOLI	AADALRLPDWDAK	3	889130.0	RD139_Narrow_UPS1_5fmol_inj2.mzML	RD139_Narrow_UPS1_5fmol_inj2		0	L	1	5	Narrow|CT=Mixture;CN=UPS1;QY=5 fmol
ETTA_ECOLI	AADALRLPDWDAK	3	841077.0	RD139_Narrow_UPS1_1fmol_inj3.mzML	RD139_Narrow_UPS1_1fmol_inj3		0	L	1	3	Narrow|CT=Mixture;CN=UPS1;QY=1 fmol
ETTA_ECOLI	AADALRLPDWDAK	3	528028.0	RD139_Narrow_UPS1_2_5fmol_inj1.mzML	RD139_Narrow_UPS1_2_5fmol_inj1		0	L	1	4	Narrow|CT=Mixture;CN=UPS1;QY=2.5 fmol
ETTA_ECOLI	AADALRLPDWDAK	3	601749.0	RD139_Narrow_UPS1_0_1fmol_inj2.mzML	RD139_Narrow_UPS1_0_1fmol_inj2		0	L	1	1	Narrow|CT=Mixture;CN=UPS1;QY=0.1 fmol
ETTA_ECOLI	AADALRLPDWDAK	3	758145.0	RD139_Narrow_UPS1_1fmol_inj2.mzML	RD139_Narrow_UPS1_1fmol_inj2		0	L	1	3	Narrow|CT=Mixture;CN=UPS1;QY=1 fmol
ETTA_ECOLI	AADALRLPDWDAK	3	815678.0	RD139_Narrow_UPS1_0_25fmol_inj3.mzML	RD139_Narrow_UPS1_0_25fmol_inj3		0	L	1	2	Narrow|CT=Mixture;CN=UPS1;QY=0.25 fmol
ETTA_ECOLI	AADALRLPDWDAK	3	921224.0	RD139_Narrow_UPS1_50fmol_inj2.mzML	RD139_Narrow_UPS1_50fmol_inj2		0	L	1	8	Narrow|CT=Mixture;CN=UPS1;QY=50 fmol
ETTA_ECOLI	AADALRLPDWDAK	3	674982.0	RD139_Narrow_UPS1_0_1fmol_inj3.mzML	RD139_Narrow_UPS1_0_1fmol_inj3		0	L	1	1	Narrow|CT=Mixture;CN=UPS1;QY=0.1 fmol
ETTA_ECOLI	AADALRLPDWDAK	3	861057.0	RD139_Narrow_UPS1_25fmol_inj1.mzML	RD139_Narrow_UPS1_25fmol_inj1		0	L	1	7	Narrow|CT=Mixture;CN=UPS1;QY=25 fmol
ETTA_ECOLI	AADALRLPDWDAK	3	702122.0	RD139_Narrow_UPS1_1fmol_inj1.mzML	RD139_Narrow_UPS1_1fmol_inj1		0	L	1	3	Narrow|CT=Mixture;CN=UPS1;QY=1 fmol
ETTA_ECOLI	AADALRLPDWDAK	3	757935.0	RD139_Narrow_UPS1_10fmol_inj1.mzML	RD139_Narrow_UPS1_10fmol_inj1		0	L	1	6	Narrow|CT=Mixture;CN=UPS1;QY=10 fmol
ETTA_ECOLI	AADALRLPDWDAK	3	757238.0	RD139_Narrow_UPS1_25fmol_inj3.mzML	RD139_Narrow_UPS1_25fmol_inj3		0	L	1	7	Narrow|CT=Mixture;CN=UPS1;QY=25 fmol
ETTA_ECOLI	AADALRLPDWDAK	3	798832.0	RD139_Narrow_UPS1_10fmol_inj2.mzML	RD139_Narrow_UPS1_10fmol_inj2		0	L	1	6	Narrow|CT=Mixture;CN=UPS1;QY=10 fmol
ETTA_ECOLI	AADALRLPDWDAK	3	879965.0	RD139_Narrow_UPS1_50fmol_inj1.mzML	RD139_Narrow_UPS1_50fmol_inj1		0	L	1	8	Narrow|CT=Mixture;CN=UPS1;QY=50 fmol
ETTA_ECOLI	AADALRLPDWDAK	3	826096.0	RD139_Narrow_UPS1_25fmol_inj2.mzML	RD139_Narrow_UPS1_25fmol_inj2		0	L	1	7	Narrow|CT=Mixture;CN=UPS1;QY=25 fmol
ETTA_ECOLI	AADALRLPDWDAK	3	914290.0	RD139_Narrow_UPS1_5fmol_inj3.mzML	RD139_Narrow_UPS1_5fmol_inj3		0	L	1	5	Narrow|CT=Mixture;CN=UPS1;QY=5 fmol
ETTA_ECOLI	AADALRLPDWDAK	3	895816.0	RD139_Narrow_UPS1_10fmol_inj3.mzML	RD139_Narrow_UPS1_10fmol_inj3		0	L	1	6	Narrow|CT=Mixture;CN=UPS1;QY=10 fmol
ETTA_ECOLI	AADALRLPDWDAK	3	951248.0	RD139_Narrow_UPS1_2_5fmol_inj3.mzML	RD139_Narrow_UPS1_2_5fmol_inj3		0	L	1	4	Narrow|CT=Mixture;CN=UPS1;QY=2.5 fmol
ETTA_ECOLI	AADALRLPDWDAK	3	756893.0	RD139_Narrow_UPS1_50fmol_inj3.mzML	RD139_Narrow_UPS1_50fmol_inj3		0	L	1	8	Narrow|CT=Mixture;CN=UPS1;QY=50 fmol
ACRB_ECOLI	AADGQMVPFSAFSSSR	2	1398580.0	RD139_Narrow_UPS1_0_25fmol_inj2.mzML	RD139_Narrow_UPS1_0_25fmol_inj2		0	L	1	2	Narrow|CT=Mixture;CN=UPS1;QY=0.25 fmol
ACRB_ECOLI	AADGQMVPFSAFSSSR	2	797650.0	RD139_Narrow_UPS1_0_1fmol_inj1.mzML	RD139_Narrow_UPS1_0_1fmol_inj1		0	L	1	1	Narrow|CT=Mixture;CN=UPS1;QY=0.1 fmol
ACRB_ECOLI	AADGQMVPFSAFSSSR	2	1368900.0	RD139_Narrow_UPS1_0_25fmol_inj1.mzML	RD139_Narrow_UPS1_0_25fmol_inj1		0	L	1	2	Narrow|CT=Mixture;CN=UPS1;QY=0.25 fmol
ACRB_ECOLI	AADGQMVPFSAFSSSR	2	1172410.0	RD139_Narrow_UPS1_2_5fmol_inj2.mzML	RD139_Narrow_UPS1_2_5fmol_inj2		0	L	1	4	Narrow|CT=Mixture;CN=UPS1;QY=2.5 fmol
ACRB_ECOLI	AADGQMVPFSAFSSSR	2	1349470.0	RD139_Narrow_UPS1_5fmol_inj1.mzML	RD139_Narrow_UPS1_5fmol_inj1		0	L	1	5	Narrow|CT=Mixture;CN=UPS1;QY=5 fmol
ACRB_ECOLI	AADGQMVPFSAFSSSR	2	1450570.0	RD139_Narrow_UPS1_5fmol_inj2.mzML	RD139_Narrow_UPS1_5fmol_inj2		0	L	1	5	Narrow|CT=Mixture;CN=UPS1;QY=5 fmol
ACRB_ECOLI	AADGQMVPFSAFSSSR	2	1406540.0	RD139_Narrow_UPS1_1fmol_inj3.mzML	RD139_Narrow_UPS1_1fmol_inj3		0	L	1	3	Narrow|CT=Mixture;CN=UPS1;QY=1 fmol
ACRB_ECOLI	AADGQMVPFSAFSSSR	2	1205820.0	RD139_Narrow_UPS1_2_5fmol_inj1.mzML	RD139_Narrow_UPS1_2_5fmol_inj1		0	L	1	4	Narrow|CT=Mixture;CN=UPS1;QY=2.5 fmol
ACRB_ECOLI	AADGQMVPFSAFSSSR	2	845500.0	RD139_Narrow_UPS1_0_1fmol_inj2.mzML	RD139_Narrow_UPS1_0_1fmol_inj2		0	L	1	1	Narrow|CT=Mixture;CN=UPS1;QY=0.1 fmol
ACRB_ECOLI	AADGQMVPFSAFSSSR	2	1636130.0	RD139_Narrow_UPS1_1fmol_inj2.mzML	RD139_Narrow_UPS1_1fmol_inj2		0	L	1	3	Narrow|CT=Mixture;CN=UPS1;QY=1 fmol
ACRB_ECOLI	AADGQMVPFSAFSSSR	2	1215910.0	RD139_Narrow_UPS1_0_25fmol_inj3.mzML	RD139_Narrow_UPS1_0_25fmol_inj3		0	L	1	2	Narrow|CT=Mixture;CN=UPS1;QY=0.25 fmol
ACRB_ECOLI	AADGQMVPFSAFSSSR	2	1086050.0	RD139_Narrow_UPS1_50fmol_inj2.mzML	RD139_Narrow_UPS1_50fmol_inj2		0	L	1	8	Narrow|CT=Mixture;CN=UPS1;QY=50 fmol
ACRB_ECOLI	AADGQMVPFSAFSSSR	2	508672.0	RD139_Narrow_UPS1_0_1fmol_inj3.mzML	RD139_Narrow_UPS1_0_1fmol_inj3		0	L	1	1	Narrow|CT=Mixture;CN=UPS1;QY=0.1 fmol
ACRB_ECOLI	AADGQMVPFSAFSSSR	2	1505460.0	RD139_Narrow_UPS1_25fmol_inj1.mzML	RD139_Narrow_UPS1_25fmol_inj1		0	L	1	7	Narrow|CT=Mixture;CN=UPS1;QY=25 fmol
ACRB_ECOLI	AADGQMVPFSAFSSSR	2	1511370.0	RD139_Narrow_UPS1_1fmol_inj1.mzML	RD139_Narrow_UPS1_1fmol_inj1		0	L	1	3	Narrow|CT=Mixture;CN=UPS1;QY=1 fmol
ACRB_ECOLI	AADGQMVPFSAFSSSR	2	1354140.0	RD139_Narrow_UPS1_10fmol_inj1.mzML	RD139_Narrow_UPS1_10fmol_inj1		0	L	1	6	Narrow|CT=Mixture;CN=UPS1;QY=10 fmol
ACRB_ECOLI	AADGQMVPFSAFSSSR	2	1389260.0	RD139_Narrow_UPS1_25fmol_inj3.mzML	RD139_Narrow_UPS1_25fmol_inj3		0	L	1	7	Narrow|CT=Mixture;CN=UPS1;QY=25 fmol
ACRB_ECOLI	AADGQMVPFSAFSSSR	2	1424860.0	RD139_Narrow_UPS1_10fmol_inj2.mzML	RD139_Narrow_UPS1_10fmol_inj2		0	L	1	6	Narrow|CT=Mixture;CN=UPS1;QY=10 fmol
ACRB_ECOLI	AADGQMVPFSAFSSSR	2	1296980.0	RD139_Narrow_UPS1_50fmol_inj1.mzML	RD139_Narrow_UPS1_50fmol_inj1		0	L	1	8	Narrow|CT=Mixture;CN=UPS1;QY=50 fmol
ACRB_ECOLI	AADGQMVPFSAFSSSR	2	1524450.0	RD139_Narrow_UPS1_25fmol_inj2.mzML	RD139_Narrow_UPS1_25fmol_inj2		0	L	1	7	Narrow|CT=Mixture;CN=UPS1;QY=25 fmol
ACRB_ECOLI	AADGQMVPFSAFSSSR	2	1333890.0	RD139_Narrow_UPS1_5fmol_inj3.mzML	RD139_Narrow_UPS1_5fmol_inj3		0	L	1	5	Narrow|CT=Mixture;CN=UPS1;QY=5 fmol
ACRB_ECOLI	AADGQMVPFSAFSSSR	2	1456230.0	RD139_Narrow_UPS1_10fmol_inj3.mzML	RD139_Narrow_UPS1_10fmol_inj3		0	L	1	6	Narrow|CT=Mixture;CN=UPS1;QY=10 fmol
ACRB_ECOLI	AADGQMVPFSAFSSSR	2	1439580.0	RD139_Narrow_UPS1_2_5fmol_inj3.mzML	RD139_Narrow_UPS1_2_5fmol_inj3		0	L	1	4	Narrow|CT=Mixture;CN=UPS1;QY=2.5 fmol
ACRB_ECOLI	AADGQMVPFSAFSSSR	2	1138970.0	RD139_Narrow_UPS1_50fmol_inj3.mzML	RD139_Narrow_UPS1_50fmol_inj3		0	L	1	8	Narrow|CT=Mixture;CN=UPS1;QY=50 fmol
YIDA_ECOLI	AADGSTVAQTALSYDDYR	3	453410.0	RD139_Narrow_UPS1_0_25fmol_inj2.mzML	RD139_Narrow_UPS1_0_25fmol_inj2		0	L	1	2	Narrow|CT=Mixture;CN=UPS1;QY=0.25 fmol
YIDA_ECOLI	AADGSTVAQTALSYDDYR	3	493531.0	RD139_Narrow_UPS1_0_1fmol_inj1.mzML	RD139_Narrow_UPS1_0_1fmol_inj1		0	L	1	1	Narrow|CT=Mixture;CN=UPS1;QY=0.1 fmol
YIDA_ECOLI	AADGSTVAQTALSYDDYR	3	450698.0	RD139_Narrow_UPS1_0_25fmol_inj1.mzML	RD139_Narrow_UPS1_0_25fmol_inj1		0	L	1	2	Narrow|CT=Mixture;CN=UPS1;QY=0.25 fmol
YIDA_ECOLI	AADGSTVAQTALSYDDYR	3	351613.0	RD139_Narrow_UPS1_2_5fmol_inj2.mzML	RD139_Narrow_UPS1_2_5fmol_inj2		0	L	1	4	Narrow|CT=Mixture;CN=UPS1;QY=2.5 fmol
YIDA_ECOLI	AADGSTVAQTALSYDDYR	3	181678.0	RD139_Narrow_UPS1_5fmol_inj1.mzML	RD139_Narrow_UPS1_5fmol_inj1		0	L	1	5	Narrow|CT=Mixture;CN=UPS1;QY=5 fmol
YIDA_ECOLI	AADGSTVAQTALSYDDYR	3	131497.0	RD139_Narrow_UPS1_5fmol_inj2.mzML	RD139_Narrow_UPS1_5fmol_inj2		0	L	1	5	Narrow|CT=Mixture;CN=UPS1;QY=5 fmol
YIDA_ECOLI	AADGSTVAQTALSYDDYR	3	329248.0	RD139_Narrow_UPS1_0_1fmol_inj2.mzML	RD139_Narrow_UPS1_0_1fmol_inj2		0	L	1	1	Narrow|CT=Mixture;CN=UPS1;QY=0.1 fmol
YIDA_ECOLI	AADGSTVAQTALSYDDYR	3	373291.0	RD139_Narrow_UPS1_1fmol_inj2.mzML	RD139_Narrow_UPS1_1fmol_inj2		0	L	1	3	Narrow|CT=Mixture;CN=UPS1;QY=1 fmol
YIDA_ECOLI	AADGSTVAQTALSYDDYR	3	311554.0	RD139_Narrow_UPS1_0_25fmol_inj3.mzML	RD139_Narrow_UPS1_0_25fmol_inj3		0	L	1	2	Narrow|CT=Mixture;CN=UPS1;QY=0.25 fmol
YIDA_ECOLI	AADGSTVAQTALSYDDYR	3	316662.0	RD139_Narrow_UPS1_50fmol_inj2.mzML	RD139_Narrow_UPS1_50fmol_inj2		0	L	1	8	Narrow|CT=Mixture;CN=UPS1;QY=50 fmol
YIDA_ECOLI	AADGSTVAQTALSYDDYR	3	366713.0	RD139_Narrow_UPS1_0_1fmol_inj3.mzML	RD139_Narrow_UPS1_0_1fmol_inj3		0	L	1	1	Narrow|CT=Mixture;CN=UPS1;QY=0.1 fmol
YIDA_ECOLI	AADGSTVAQTALSYDDYR	3	537364.0	RD139_Narrow_UPS1_25fmol_inj1.mzML	RD139_Narrow_UPS1_25fmol_inj1		0	L	1	7	Narrow|CT=Mixture;CN=UPS1;QY=25 fmol
YIDA_ECOLI	AADGSTVAQTALSYDDYR	3	542614.0	RD139_Narrow_UPS1_1fmol_inj1.mzML	RD139_Narrow_UPS1_1fmol_inj1		0	L	1	3	Narrow|CT=Mixture;CN=UPS1;QY=1 fmol
YIDA_ECOLI	AADGSTVAQTALSYDDYR	3	421818.0	RD139_Narrow_UPS1_10fmol_inj1.mzML	RD139_Narrow_UPS1_10fmol_inj1		0	L	1	6	Narrow|CT=Mixture;CN=UPS1;QY=10 fmol
YIDA_ECOLI	AADGSTVAQTALSYDDYR	3	215927.0	RD139_Narrow_UPS1_25fmol_inj3.mzML	RD139_Narrow_UPS1_25fmol_inj3		0	L	1	7	Narrow|CT=Mixture;CN=UPS1;QY=25 fmol
YIDA_ECOLI	AADGSTVAQTALSYDDYR	3	239418.0	RD139_Narrow_UPS1_10fmol_inj2.mzML	RD139_Narrow_UPS1_10fmol_inj2		0	L	1	6	Narrow|CT=Mixture;CN=UPS1;QY=10 fmol
YIDA_ECOLI	AADGSTVAQTALSYDDYR	3	250180.0	RD139_Narrow_UPS1_50fmol_inj1.mzML	RD139_Narrow_UPS1_50fmol_inj1		0	L	1	8	Narrow|CT=Mixture;CN=UPS1;QY=50 fmol
YIDA_ECOLI	AADGSTVAQTALSYDDYR	3	241952.0	RD139_Narrow_UPS1_25fmol_inj2.mzML	RD139_Narrow_UPS1_25fmol_inj2		0	L	1	7	Narrow|CT=Mixture;CN=UPS1;QY=25 fmol
YIDA_ECOLI	AADGSTVAQTALSYDDYR	3	639411.0	RD139_Narrow_UPS1_5fmol_inj3.mzML	RD139_Narrow_UPS1_5fmol_inj3		0	L	1	5	Narrow|CT=Mixture;CN=UPS1;QY=5 fmol
YIDA_ECOLI	AADGSTVAQTALSYDDYR	3	392399.0	RD139_Narrow_UPS1_10fmol_inj3.mzML	RD139_Narrow_UPS1_10fmol_inj3		0	L	1	6	Narrow|CT=Mixture;CN=UPS1;QY=10 fmol
YIDA_ECOLI	AADGSTVAQTALSYDDYR	3	392136.0	RD139_Narrow_UPS1_2_5fmol_inj3.mzML	RD139_Narrow_UPS1_2_5fmol_inj3		0	L	1	4	Narrow|CT=Mixture;CN=UPS1;QY=2.5 fmol
MLC_ECOLI	AADILFPVISDSIR	2	1782010.0	RD139_Narrow_UPS1_0_25fmol_inj2.mzML	RD139_Narrow_UPS1_0_25fmol_inj2		0	L	1	2	Narrow|CT=Mixture;CN=UPS1;QY=0.25 fmol
MLC_ECOLI	AADILFPVISDSIR	2	1476840.0	RD139_Narrow_UPS1_0_1fmol_inj1.mzML	RD139_Narrow_UPS1_0_1fmol_inj1		0	L	1	1	Narrow|CT=Mixture;CN=UPS1;QY=0.1 fmol
MLC_ECOLI	AADILFPVISDSIR	2	1715160.0	RD139_Narrow_UPS1_0_25fmol_inj1.mzML	RD139_Narrow_UPS1_0_25fmol_inj1		0	L	1	2	Narrow|CT=Mixture;CN=UPS1;QY=0.25 fmol
MLC_ECOLI	AADILFPVISDSIR	2	1656480.0	RD139_Narrow_UPS1_2_5fmol_inj2.mzML	RD139_Narrow_UPS1_2_5fmol_inj2		0	L	1	4	Narrow|CT=Mixture;CN=UPS1;QY=2.5 fmol
MLC_ECOLI	AADILFPVISDSIR	2	1502010.0	RD139_Narrow_UPS1_5fmol_inj1.mzML	RD139_Narrow_UPS1_5fmol_inj1		0	L	1	5	Narrow|CT=Mixture;CN=UPS1;QY=5 fmol
MLC_ECOLI	AADILFPVISDSIR	2	1723450.0	RD139_Narrow_UPS1_5fmol_inj2.mzML	RD139_Narrow_UPS1_5fmol_inj2		0	L	1	5	Narrow|CT=Mixture;CN=UPS1;QY=5 fmol
MLC_ECOLI	AADILFPVISDSIR	2	1590850.0	RD139_Narrow_UPS1_1fmol_inj3.mzML	RD139_Narrow_UPS1_1fmol_inj3		0	L	1	3	Narrow|CT=Mixture;CN=UPS1;QY=1 fmol
MLC_ECOLI	AADILFPVISDSIR	2	1407700.0	RD139_Narrow_UPS1_2_5fmol_inj1.mzML	RD139_Narrow_UPS1_2_5fmol_inj1		0	L	1	4	Narrow|CT=Mixture;CN=UPS1;QY=2.5 fmol
MLC_ECOLI	AADILFPVISDSIR	2	1541510.0	RD139_Narrow_UPS1_0_1fmol_inj2.mzML	RD139_Narrow_UPS1_0_1fmol_inj2		0	L	1	1	Narrow|CT=Mixture;CN=UPS1;QY=0.1 fmol
MLC_ECOLI	AADILFPVISDSIR	2	1629510.0	RD139_Narrow_UPS1_1fmol_inj2.mzML	RD139_Narrow_UPS1_1fmol_inj2		0	L	1	3	Narrow|CT=Mixture;CN=UPS1;QY=1 fmol
MLC_ECOLI	AADILFPVISDSIR	2	1742940.0	RD139_Narrow_UPS1_0_25fmol_inj3.mzML	RD139_Narrow_UPS1_0_25fmol_inj3		0	L	1	2	Narrow|CT=Mixture;CN=UPS1;QY=0.25 fmol
MLC_ECOLI	AADILFPVISDSIR	2	1355820.0	RD139_Narrow_UPS1_50fmol_inj2.mzML	RD139_Narrow_UPS1_50fmol_inj2		0	L	1	8	Narrow|CT=Mixture;CN=UPS1;QY=50 fmol
MLC_ECOLI	AADILFPVISDSIR	2	1108200.0	RD139_Narrow_UPS1_0_1fmol_inj3.mzML	RD139_Narrow_UPS1_0_1fmol_inj3		0	L	1	1	Narrow|CT=Mixture;CN=UPS1;QY=0.1 fmol
MLC_ECOLI	AADILFPVISDSIR	2	1484850.0	RD139_Narrow_UPS1_25fmol_inj1.mzML	RD139_Narrow_UPS1_25fmol_inj1		0	L	1	7	Narrow|CT=Mixture;CN=UPS1;QY=25 fmol
MLC_ECOLI	AADILFPVISDSIR	2	1706540.0	RD139_Narrow_UPS1_1fmol_inj1.mzML	RD139_Narrow_UPS1_1fmol_inj1		0	L	1	3	Narrow|CT=Mixture;CN=UPS1;QY=1 fmol
MLC_ECOLI	AADILFPVISDSIR	2	1634060.0	RD139_Narrow_UPS1_10fmol_inj1.mzML	RD139_Narrow_UPS1_10fmol_inj1		0	L	1	6	Narrow|CT=Mixture;CN=UPS1;QY=10 fmol
MLC_ECOLI	AADILFPVISDSIR	2	1564410.0	RD139_Narrow_UPS1_25fmol_inj3.mzML	RD139_Narrow_UPS1_25fmol_inj3		0	L	1	7	Narrow|CT=Mixture;CN=UPS1;QY=25 fmol
MLC_ECOLI	AADILFPVISDSIR	2	1584650.0	RD139_Narrow_UPS1_10fmol_inj2.mzML	RD139_Narrow_UPS1_10fmol_inj2		0	L	1	6	Narrow|CT=Mixture;CN=UPS1;QY=10 fmol
MLC_ECOLI	AADILFPVISDSIR	2	1555610.0	RD139_Narrow_UPS1_50fmol_inj1.mzML	RD139_Narrow_UPS1_50fmol_inj1		0	L	1	8	Narrow|CT=Mixture;CN=UPS1;QY=50 fmol
MLC_ECOLI	AADILFPVISDSIR	2	1671240.0	RD139_Narrow_UPS1_25fmol_inj2.mzML	RD139_Narrow_UPS1_25fmol_inj2		0	L	1	7	Narrow|CT=Mixture;CN=UPS1;QY=25 fmol
MLC_ECOLI	AADILFPVISDSIR	2	1558770.0	RD139_Narrow_UPS1_5fmol_inj3.mzML	RD139_Narrow_UPS1_5fmol_inj3		0	L	1	5	Narrow|CT=Mixture;CN=UPS1;QY=5 fmol
MLC_ECOLI	AADILFPVISDSIR	2	1751410.0	RD139_Narrow_UPS1_10fmol_inj3.mzML	RD139_Narrow_UPS1_10fmol_inj3		0	L	1	6	Narrow|CT=Mixture;CN=UPS1;QY=10 fmol
MLC_ECOLI	AADILFPVISDSIR	2	1639160.0	RD139_Narrow_UPS1_2_5fmol_inj3.mzML	RD139_Narrow_UPS1_2_5fmol_inj3		0	L	1	4	Narrow|CT=Mixture;CN=UPS1;QY=2.5 fmol
MLC_ECOLI	AADILFPVISDSIR	2	1122190.0	RD139_Narrow_UPS1_50fmol_inj3.mzML	RD139_Narrow_UPS1_50fmol_inj3		0	L	1	8	Narrow|CT=Mixture;CN=UPS1;QY=50 fmol
FLIG_ECOLI	AADILRDDLANR	2	174503.0	RD139_Narrow_UPS1_0_25fmol_inj2.mzML	RD139_Narrow_UPS1_0_25fmol_inj2		0	L	1	2	Narrow|CT=Mixture;CN=UPS1;QY=0.25 fmol
FLIG_ECOLI	AADILRDDLANR	2	217853.0	RD139_Narrow_UPS1_0_1fmol_inj1.mzML	RD139_Narrow_UPS1_0_1fmol_inj1		0	L	1	1	Narrow|CT=Mixture;CN=UPS1;QY=0.1 fmol
FLIG_ECOLI	AADILRDDLANR	2	184084.0	RD139_Narrow_UPS1_0_25fmol_inj1.mzML	RD139_Narrow_UPS1_0_25fmol_inj1		0	L	1	2	Narrow|CT=Mixture;CN=UPS1;QY=0.25 fmol
FLIG_ECOLI	AADILRDDLANR	2	156149.0	RD139_Narrow_UPS1_2_5fmol_inj2.mzML	RD139_Narrow_UPS1_2_5fmol_inj2		0	L	1	4	Narrow|CT=Mixture;CN=UPS1;QY=2.5 fmol
FLIG_ECOLI	AADILRDDLANR	2	252187.0	RD139_Narrow_UPS1_5fmol_inj1.mzML	RD139_Narrow_UPS1_5fmol_inj1		0	L	1	5	Narrow|CT=Mixture;CN=UPS1;QY=5 fmol
FLIG_ECOLI	AADILRDDLANR	2	269160.0	RD139_Narrow_UPS1_5fmol_inj2.mzML	RD139_Narrow_UPS1_5fmol_inj2		0	L	1	5	Narrow|CT=Mixture;CN=UPS1;QY=5 fmol
FLIG_ECOLI	AADILRDDLANR	2	165099.0	RD139_Narrow_UPS1_1fmol_inj3.mzML	RD139_Narrow_UPS1_1fmol_inj3		0	L	1	3	Narrow|CT=Mixture;CN=UPS1;QY=1 fmol
FLIG_ECOLI	AADILRDDLANR	2	193378.0	RD139_Narrow_UPS1_2_5fmol_inj1.mzML	RD139_Narrow_UPS1_2_5fmol_inj1		0	L	1	4	Narrow|CT=Mixture;CN=UPS1;QY=2.5 fmol
FLIG_ECOLI	AADILRDDLANR	2	352373.0	RD139_Narrow_UPS1_0_1fmol_inj2.mzML	RD139_Narrow_UPS1_0_1fmol_inj2		0	L	1	1	Narrow|CT=Mixture;CN=UPS1;QY=0.1 fmol
FLIG_ECOLI	AADILRDDLANR	2	137759.0	RD139_Narrow_UPS1_1fmol_inj2.mzML	RD139_Narrow_UPS1_1fmol_inj2		0	L	1	3	Narrow|CT=Mixture;CN=UPS1;QY=1 fmol
FLIG_ECOLI	AADILRDDLANR	2	182290.0	RD139_Narrow_UPS1_0_25fmol_inj3.mzML	RD139_Narrow_UPS1_0_25fmol_inj3		0	L	1	2	Narrow|CT=Mixture;CN=UPS1;QY=0.25 fmol
FLIG_ECOLI	AADILRDDLANR	2	183027.0	RD139_Narrow_UPS1_25fmol_inj1.mzML	RD139_Narrow_UPS1_25fmol_inj1		0	L	1	7	Narrow|CT=Mixture;CN=UPS1;QY=25 fmol
FLIG_ECOLI	AADILRDDLANR	2	238591.0	RD139_Narrow_UPS1_1fmol_inj1.mzML	RD139_Narrow_UPS1_1fmol_inj1		0	L	1	3	Narrow|CT=Mixture;CN=UPS1;QY=1 fmol
FLIG_ECOLI	AADILRDDLANR	2	309505.0	RD139_Narrow_UPS1_10fmol_inj1.mzML	RD139_Narrow_UPS1_10fmol_inj1		0	L	1	6	Narrow|CT=Mixture;CN=UPS1;QY=10 fmol
FLIG_ECOLI	AADILRDDLANR	2	143535.0	RD139_Narrow_UPS1_25fmol_inj3.mzML	RD139_Narrow_UPS1_25fmol_inj3		0	L	1	7	Narrow|CT=Mixture;CN=UPS1;QY=25 fmol
FLIG_ECOLI	AADILRDDLANR	2	347753.0	RD139_Narrow_UPS1_50fmol_inj1.mzML	RD139_Narrow_UPS1_50fmol_inj1		0	L	1	8	Narrow|CT=Mixture;CN=UPS1;QY=50 fmol
FLIG_ECOLI	AADILRDDLANR	2	301442.0	RD139_Narrow_UPS1_25fmol_inj2.mzML	RD139_Narrow_UPS1_25fmol_inj2		0	L	1	7	Narrow|CT=Mixture;CN=UPS1;QY=25 fmol
FLIG_ECOLI	AADILRDDLANR	2	620372.0	RD139_Narrow_UPS1_5fmol_inj3.mzML	RD139_Narrow_UPS1_5fmol_inj3		0	L	1	5	Narrow|CT=Mixture;CN=UPS1;QY=5 fmol
FLIG_ECOLI	AADILRDDLANR	2	337843.0	RD139_Narrow_UPS1_10fmol_inj3.mzML	RD139_Narrow_UPS1_10fmol_inj3		0	L	1	6	Narrow|CT=Mixture;CN=UPS1;QY=10 fmol
FLIG_ECOLI	AADILRDDLANR	2	205096.0	RD139_Narrow_UPS1_2_5fmol_inj3.mzML	RD139_Narrow_UPS1_2_5fmol_inj3		0	L	1	4	Narrow|CT=Mixture;CN=UPS1;QY=2.5 fmol
FLIG_ECOLI	AADILRDDLANR	2	186803.0	RD139_Narrow_UPS1_50fmol_inj3.mzML	RD139_Narrow_UPS1_50fmol_inj3		0	L	1	8	Narrow|CT=Mixture;CN=UPS1;QY=50 fmol
FLIG_ECOLI	AADILRDDLANR	3	108177.0	RD139_Narrow_UPS1_0_25fmol_inj1.mzML	RD139_Narrow_UPS1_0_25fmol_inj1		0	L	1	2	Narrow|CT=Mixture;CN=UPS1;QY=0.25 fmol
FLIG_ECOLI	AADILRDDLANR	3	58227.9	RD139_Narrow_UPS1_2_5fmol_inj2.mzML	RD139_Narrow_UPS1_2_5fmol_inj2		0	L	1	4	Narrow|CT=Mixture;CN=UPS1;QY=2.5 fmol
FLIG_ECOLI	AADILRDDLANR	3	92918.5	RD139_Narrow_UPS1_2_5fmol_inj1.mzML	RD139_Narrow_UPS1_2_5fmol_inj1		0	L	1	4	Narrow|CT=Mixture;CN=UPS1;QY=2.5 fmol
FLIG_ECOLI	AADILRDDLANR	3	81690.1	RD139_Narrow_UPS1_0_1fmol_inj2.mzML	RD139_Narrow_UPS1_0_1fmol_inj2		0	L	1	1	Narrow|CT=Mixture;CN=UPS1;QY=0.1 fmol
FLIG_ECOLI	AADILRDDLANR	3	104598.0	RD139_Narrow_UPS1_1fmol_inj2.mzML	RD139_Narrow_UPS1_1fmol_inj2		0	L	1	3	Narrow|CT=Mixture;CN=UPS1;QY=1 fmol
FLIG_ECOLI	AADILRDDLANR	3	66022.3	RD139_Narrow_UPS1_0_1fmol_inj3.mzML	RD139_Narrow_UPS1_0_1fmol_inj3		0	L	1	1	Narrow|CT=Mixture;CN=UPS1;QY=0.1 fmol
FLIG_ECOLI	AADILRDDLANR	3	154547.0	RD139_Narrow_UPS1_1fmol_inj1.mzML	RD139_Narrow_UPS1_1fmol_inj1		0	L	1	3	Narrow|CT=Mixture;CN=UPS1;QY=1 fmol
FLIG_ECOLI	AADILRDDLANR	3	128145.0	RD139_Narrow_UPS1_10fmol_inj1.mzML	RD139_Narrow_UPS1_10fmol_inj1		0	L	1	6	Narrow|CT=Mixture;CN=UPS1;QY=10 fmol
FLIG_ECOLI	AADILRDDLANR	3	50407.8	RD139_Narrow_UPS1_25fmol_inj3.mzML	RD139_Narrow_UPS1_25fmol_inj3		0	L	1	7	Narrow|CT=Mixture;CN=UPS1;QY=25 fmol
FLIG_ECOLI	AADILRDDLANR	3	140475.0	RD139_Narrow_UPS1_10fmol_inj2.mzML	RD139_Narrow_UPS1_10fmol_inj2		0	L	1	6	Narrow|CT=Mixture;CN=UPS1;QY=10 fmol
FLIG_ECOLI	AADILRDDLANR	3	145220.0	RD139_Narrow_UPS1_25fmol_inj2.mzML	RD139_Narrow_UPS1_25fmol_inj2		0	L	1	7	Narrow|CT=Mixture;CN=UPS1;QY=25 fmol
FLIG_ECOLI	AADILRDDLANR	3	76302.7	RD139_Narrow_UPS1_2_5fmol_inj3.mzML	RD139_Narrow_UPS1_2_5fmol_inj3		0	L	1	4	Narrow|CT=Mixture;CN=UPS1;QY=2.5 fmol
FLIG_ECOLI	AADILRDDLANRGPVR	3	637975.0	RD139_Narrow_UPS1_0_25fmol_inj2.mzML	RD139_Narrow_UPS1_0_25fmol_inj2		0	L	1	2	Narrow|CT=Mixture;CN=UPS1;QY=0.25 fmol
FLIG_ECOLI	AADILRDDLANRGPVR	3	400088.0	RD139_Narrow_UPS1_0_1fmol_inj1.mzML	RD139_Narrow_UPS1_0_1fmol_inj1		0	L	1	1	Narrow|CT=Mixture;CN=UPS1;QY=0.1 fmol
FLIG_ECOLI	AADILRDDLANRGPVR	3	541894.0	RD139_Narrow_UPS1_0_25fmol_inj1.mzML	RD139_Narrow_UPS1_0_25fmol_inj1		0	L	1	2	Narrow|CT=Mixture;CN=UPS1;QY=0.25 fmol
FLIG_ECOLI	AADILRDDLANRGPVR	3	460552.0	RD139_Narrow_UPS1_2_5fmol_inj2.mzML	RD139_Narrow_UPS1_2_5fmol_inj2		0	L	1	4	Narrow|CT=Mixture;CN=UPS1;QY=2.5 fmol
FLIG_ECOLI	AADILRDDLANRGPVR	3	503594.0	RD139_Narrow_UPS1_5fmol_inj1.mzML	RD139_Narrow_UPS1_5fmol_inj1		0	L	1	5	Narrow|CT=Mixture;CN=UPS1;QY=5 fmol
FLIG_ECOLI	AADILRDDLANRGPVR	3	489816.0	RD139_Narrow_UPS1_5fmol_inj2.mzML	RD139_Narrow_UPS1_5fmol_inj2		0	L	1	5	Narrow|CT=Mixture;CN=UPS1;QY=5 fmol
FLIG_ECOLI	AADILRDDLANRGPVR	3	374918.0	RD139_Narrow_UPS1_1fmol_inj3.mzML	RD139_Narrow_UPS1_1fmol_inj3		0	L	1	3	Narrow|CT=Mixture;CN=UPS1;QY=1 fmol
FLIG_ECOLI	AADILRDDLANRGPVR	3	431823.0	RD139_Narrow_UPS1_2_5fmol_inj1.mzML	RD139_Narrow_UPS1_2_5fmol_inj1		0	L	1	4	Narrow|CT=Mixture;CN=UPS1;QY=2.5 fmol
FLIG_ECOLI	AADILRDDLANRGPVR	3	448506.0	RD139_Narrow_UPS1_0_1fmol_inj2.mzML	RD139_Narrow_UPS1_0_1fmol_inj2		0	L	1	1	Narrow|CT=Mixture;CN=UPS1;QY=0.1 fmol
FLIG_ECOLI	AADILRDDLANRGPVR	3	352268.0	RD139_Narrow_UPS1_1fmol_inj2.mzML	RD139_Narrow_UPS1_1fmol_inj2		0	L	1	3	Narrow|CT=Mixture;CN=UPS1;QY=1 fmol
FLIG_ECOLI	AADILRDDLANRGPVR	3	475313.0	RD139_Narrow_UPS1_0_25fmol_inj3.mzML	RD139_Narrow_UPS1_0_25fmol_inj3		0	L	1	2	Narrow|CT=Mixture;CN=UPS1;QY=0.25 fmol
FLIG_ECOLI	AADILRDDLANRGPVR	3	284354.0	RD139_Narrow_UPS1_50fmol_inj2.mzML	RD139_Narrow_UPS1_50fmol_inj2		0	L	1	8	Narrow|CT=Mixture;CN=UPS1;QY=50 fmol
FLIG_ECOLI	AADILRDDLANRGPVR	3	414742.0	RD139_Narrow_UPS1_0_1fmol_inj3.mzML	RD139_Narrow_UPS1_0_1fmol_inj3		0	L	1	1	Narrow|CT=Mixture;CN=UPS1;QY=0.1 fmol
FLIG_ECOLI	AADILRDDLANRGPVR	3	434692.0	RD139_Narrow_UPS1_25fmol_inj1.mzML	RD139_Narrow_UPS1_25fmol_inj1		0	L	1	7	Narrow|CT=Mixture;CN=UPS1;QY=25 fmol
FLIG_ECOLI	AADILRDDLANRGPVR	3	396487.0	RD139_Narrow_UPS1_1fmol_inj1.mzML	RD139_Narrow_UPS1_1fmol_inj1		0	L	1	3	Narrow|CT=Mixture;CN=UPS1;QY=1 fmol
FLIG_ECOLI	AADILRDDLANRGPVR	3	479812.0	RD139_Narrow_UPS1_10fmol_inj1.mzML	RD139_Narrow_UPS1_10fmol_inj1		0	L	1	6	Narrow|CT=Mixture;CN=UPS1;QY=10 fmol
FLIG_ECOLI	AADILRDDLANRGPVR	3	406093.0	RD139_Narrow_UPS1_25fmol_inj3.mzML	RD139_Narrow_UPS1_25fmol_inj3		0	L	1	7	Narrow|CT=Mixture;CN=UPS1;QY=25 fmol
FLIG_ECOLI	AADILRDDLANRGPVR	3	447659.0	RD139_Narrow_UPS1_10fmol_inj2.mzML	RD139_Narrow_UPS1_10fmol_inj2		0	L	1	6	Narrow|CT=Mixture;CN=UPS1;QY=10 fmol
FLIG_ECOLI	AADILRDDLANRGPVR	3	399531.0	RD139_Narrow_UPS1_50fmol_inj1.mzML	RD139_Narrow_UPS1_50fmol_inj1		0	L	1	8	Narrow|CT=Mixture;CN=UPS1;QY=50 fmol
FLIG_ECOLI	AADILRDDLANRGPVR	3	519940.0	RD139_Narrow_UPS1_25fmol_inj2.mzML	RD139_Narrow_UPS1_25fmol_inj2		0	L	1	7	Narrow|CT=Mixture;CN=UPS1;QY=25 fmol
FLIG_ECOLI	AADILRDDLANRGPVR	3	582762.0	RD139_Narrow_UPS1_5fmol_inj3.mzML	RD139_Narrow_UPS1_5fmol_inj3		0	L	1	5	Narrow|CT=Mixture;CN=UPS1;QY=5 fmol
FLIG_ECOLI	AADILRDDLANRGPVR	3	490894.0	RD139_Narrow_UPS1_2_5fmol_inj3.mzML	RD139_Narrow_UPS1_2_5fmol_inj3		0	L	1	4	Narrow|CT=Mixture;CN=UPS1;QY=2.5 fmol
FLIG_ECOLI	AADILRDDLANRGPVR	3	356761.0	RD139_Narrow_UPS1_50fmol_inj3.mzML	RD139_Narrow_UPS1_50fmol_inj3		0	L	1	8	Narrow|CT=Mixture;CN=UPS1;QY=50 fmol
FLIG_ECOLI	AADILRDDLANRGPVR	4	227041.0	RD139_Narrow_UPS1_0_25fmol_inj2.mzML	RD139_Narrow_UPS1_0_25fmol_inj2		0	L	1	2	Narrow|CT=Mixture;CN=UPS1;QY=0.25 fmol
FLIG_ECOLI	AADILRDDLANRGPVR	4	211782.0	RD139_Narrow_UPS1_0_1fmol_inj1.mzML	RD139_Narrow_UPS1_0_1fmol_inj1		0	L	1	1	Narrow|CT=Mixture;CN=UPS1;QY=0.1 fmol
FLIG_ECOLI	AADILRDDLANRGPVR	4	213214.0	RD139_Narrow_UPS1_0_25fmol_inj1.mzML	RD139_Narrow_UPS1_0_25fmol_inj1		0	L	1	2	Narrow|CT=Mixture;CN=UPS1;QY=0.25 fmol
FLIG_ECOLI	AADILRDDLANRGPVR	4	201661.0	RD139_Narrow_UPS1_2_5fmol_inj2.mzML	RD139_Narrow_UPS1_2_5fmol_inj2		0	L	1	4	Narrow|CT=Mixture;CN=UPS1;QY=2.5 fmol
FLIG_ECOLI	AADILRDDLANRGPVR	4	213100.0	RD139_Narrow_UPS1_5fmol_inj1.mzML	RD139_Narrow_UPS1_5fmol_inj1		0	L	1	5	Narrow|CT=Mixture;CN=UPS1;QY=5 fmol
FLIG_ECOLI	AADILRDDLANRGPVR	4	216180.0	RD139_Narrow_UPS1_5fmol_inj2.mzML	RD139_Narrow_UPS1_5fmol_inj2		0	L	1	5	Narrow|CT=Mixture;CN=UPS1;QY=5 fmol
FLIG_ECOLI	AADILRDDLANRGPVR	4	217756.0	RD139_Narrow_UPS1_1fmol_inj3.mzML	RD139_Narrow_UPS1_1fmol_inj3		0	L	1	3	Narrow|CT=Mixture;CN=UPS1;QY=1 fmol
FLIG_ECOLI	AADILRDDLANRGPVR	4	199139.0	RD139_Narrow_UPS1_2_5fmol_inj1.mzML	RD139_Narrow_UPS1_2_5fmol_inj1		0	L	1	4	Narrow|CT=Mixture;CN=UPS1;QY=2.5 fmol
FLIG_ECOLI	AADILRDDLANRGPVR	4	180212.0	RD139_Narrow_UPS1_0_1fmol_inj2.mzML	RD139_Narrow_UPS1_0_1fmol_inj2		0	L	1	1	Narrow|CT=Mixture;CN=UPS1;QY=0.1 fmol
FLIG_ECOLI	AADILRDDLANRGPVR	4	204539.0	RD139_Narrow_UPS1_1fmol_inj2.mzML	RD139_Narrow_UPS1_1fmol_inj2		0	L	1	3	Narrow|CT=Mixture;CN=UPS1;QY=1 fmol
FLIG_ECOLI	AADILRDDLANRGPVR	4	194434.0	RD139_Narrow_UPS1_0_25fmol_inj3.mzML	RD139_Narrow_UPS1_0_25fmol_inj3		0	L	1	2	Narrow|CT=Mixture;CN=UPS1;QY=0.25 fmol
FLIG_ECOLI	AADILRDDLANRGPVR	4	185323.0	RD139_Narrow_UPS1_50fmol_inj2.mzML	RD139_Narrow_UPS1_50fmol_inj2		0	L	1	8	Narrow|CT=Mixture;CN=UPS1;QY=50 fmol
FLIG_ECOLI	AADILRDDLANRGPVR	4	110723.0	RD139_Narrow_UPS1_0_1fmol_inj3.mzML	RD139_Narrow_UPS1_0_1fmol_inj3		0	L	1	1	Narrow|CT=Mixture;CN=UPS1;QY=0.1 fmol
FLIG_ECOLI	AADILRDDLANRGPVR	4	206996.0	RD139_Narrow_UPS1_25fmol_inj1.mzML	RD139_Narrow_UPS1_25fmol_inj1		0	L	1	7	Narrow|CT=Mixture;CN=UPS1;QY=25 fmol
FLIG_ECOLI	AADILRDDLANRGPVR	4	183455.0	RD139_Narrow_UPS1_1fmol_inj1.mzML	RD139_Narrow_UPS1_1fmol_inj1		0	L	1	3	Narrow|CT=Mixture;CN=UPS1;QY=1 fmol
FLIG_ECOLI	AADILRDDLANRGPVR	4	222223.0	RD139_Narrow_UPS1_10fmol_inj1.mzML	RD139_Narrow_UPS1_10fmol_inj1		0	L	1	6	Narrow|CT=Mixture;CN=UPS1;QY=10 fmol
FLIG_ECOLI	AADILRDDLANRGPVR	4	160972.0	RD139_Narrow_UPS1_25fmol_inj3.mzML	RD139_Narrow_UPS1_25fmol_inj3		0	L	1	7	Narrow|CT=Mixture;CN=UPS1;QY=25 fmol
FLIG_ECOLI	AADILRDDLANRGPVR	4	143994.0	RD139_Narrow_UPS1_50fmol_inj1.mzML	RD139_Narrow_UPS1_50fmol_inj1		0	L	1	8	Narrow|CT=Mixture;CN=UPS1;QY=50 fmol
FLIG_ECOLI	AADILRDDLANRGPVR	4	198522.0	RD139_Narrow_UPS1_25fmol_inj2.mzML	RD139_Narrow_UPS1_25fmol_inj2		0	L	1	7	Narrow|CT=Mixture;CN=UPS1;QY=25 fmol
FLIG_ECOLI	AADILRDDLANRGPVR	4	233565.0	RD139_Narrow_UPS1_5fmol_inj3.mzML	RD139_Narrow_UPS1_5fmol_inj3		0	L	1	5	Narrow|CT=Mixture;CN=UPS1;QY=5 fmol
FLIG_ECOLI	AADILRDDLANRGPVR	4	147756.0	RD139_Narrow_UPS1_10fmol_inj3.mzML	RD139_Narrow_UPS1_10fmol_inj3		0	L	1	6	Narrow|CT=Mixture;CN=UPS1;QY=10 fmol
FLIG_ECOLI	AADILRDDLANRGPVR	4	202056.0	RD139_Narrow_UPS1_2_5fmol_inj3.mzML	RD139_Narrow_UPS1_2_5fmol_inj3		0	L	1	4	Narrow|CT=Mixture;CN=UPS1;QY=2.5 fmol
FLIG_ECOLI	AADILRDDLANRGPVR	4	176211.0	RD139_Narrow_UPS1_50fmol_inj3.mzML	RD139_Narrow_UPS1_50fmol_inj3		0	L	1	8	Narrow|CT=Mixture;CN=UPS1;QY=50 fmol
ADHE_ECOLI	AADIVLQAAIAAGAPK	2	73113200.0	RD139_Narrow_UPS1_0_25fmol_inj2.mzML	RD139_Narrow_UPS1_0_25fmol_inj2		0	L	1	2	Narrow|CT=Mixture;CN=UPS1;QY=0.25 fmol
ADHE_ECOLI	AADIVLQAAIAAGAPK	2	61150200.0	RD139_Narrow_UPS1_0_1fmol_inj1.mzML	RD139_Narrow_UPS1_0_1fmol_inj1		0	L	1	1	Narrow|CT=Mixture;CN=UPS1;QY=0.1 fmol
ADHE_ECOLI	AADIVLQAAIAAGAPK	2	69873200.0	RD139_Narrow_UPS1_0_25fmol_inj1.mzML	RD139_Narrow_UPS1_0_25fmol_inj1		0	L	1	2	Narrow|CT=Mixture;CN=UPS1;QY=0.25 fmol
ADHE_ECOLI	AADIVLQAAIAAGAPK	2	63812800.0	RD139_Narrow_UPS1_2_5fmol_inj2.mzML	RD139_Narrow_UPS1_2_5fmol_inj2		0	L	1	4	Narrow|CT=Mixture;CN=UPS1;QY=2.5 fmol
ADHE_ECOLI	AADIVLQAAIAAGAPK	2	93101900.0	RD139_Narrow_UPS1_5fmol_inj1.mzML	RD139_Narrow_UPS1_5fmol_inj1		0	L	1	5	Narrow|CT=Mixture;CN=UPS1;QY=5 fmol
ADHE_ECOLI	AADIVLQAAIAAGAPK	2	90031600.0	RD139_Narrow_UPS1_5fmol_inj2.mzML	RD139_Narrow_UPS1_5fmol_inj2		0	L	1	5	Narrow|CT=Mixture;CN=UPS1;QY=5 fmol
ADHE_ECOLI	AADIVLQAAIAAGAPK	2	71702300.0	RD139_Narrow_UPS1_1fmol_inj3.mzML	RD139_Narrow_UPS1_1fmol_inj3		0	L	1	3	Narrow|CT=Mixture;CN=UPS1;QY=1 fmol
ADHE_ECOLI	AADIVLQAAIAAGAPK	2	61205300.0	RD139_Narrow_UPS1_2_5fmol_inj1.mzML	RD139_Narrow_UPS1_2_5fmol_inj1		0	L	1	4	Narrow|CT=Mixture;CN=UPS1;QY=2.5 fmol
ADHE_ECOLI	AADIVLQAAIAAGAPK	2	63382400.0	RD139_Narrow_UPS1_0_1fmol_inj2.mzML	RD139_Narrow_UPS1_0_1fmol_inj2		0	L	1	1	Narrow|CT=Mixture;CN=UPS1;QY=0.1 fmol
ADHE_ECOLI	AADIVLQAAIAAGAPK	2	76211300.0	RD139_Narrow_UPS1_1fmol_inj2.mzML	RD139_Narrow_UPS1_1fmol_inj2		0	L	1	3	Narrow|CT=Mixture;CN=UPS1;QY=1 fmol
ADHE_ECOLI	AADIVLQAAIAAGAPK	2	70265700.0	RD139_Narrow_UPS1_0_25fmol_inj3.mzML	RD139_Narrow_UPS1_0_25fmol_inj3		0	L	1	2	Narrow|CT=Mixture;CN=UPS1;QY=0.25 fmol
ADHE_ECOLI	AADIVLQAAIAAGAPK	2	66011900.0	RD139_Narrow_UPS1_50fmol_inj2.mzML	RD139_Narrow_UPS1_50fmol_inj2		0	L	1	8	Narrow|CT=Mixture;CN=UPS1;QY=50 fmol
ADHE_ECOLI	AADIVLQAAIAAGAPK	2	54024000.0	RD139_Narrow_UPS1_0_1fmol_inj3.mzML	RD139_Narrow_UPS1_0_1fmol_inj3		0	L	1	1	Narrow|CT=Mixture;CN=UPS1;QY=0.1 fmol
ADHE_ECOLI	AADIVLQAAIAAGAPK	2	62218500.0	RD139_Narrow_UPS1_25fmol_inj1.mzML	RD139_Narrow_UPS1_25fmol_inj1		0	L	1	7	Narrow|CT=Mixture;CN=UPS1;QY=25 fmol
ADHE_ECOLI	AADIVLQAAIAAGAPK	2	72330000.0	RD139_Narrow_UPS1_1fmol_inj1.mzML	RD139_Narrow_UPS1_1fmol_inj1		0	L	1	3	Narrow|CT=Mixture;CN=UPS1;QY=1 fmol
ADHE_ECOLI	AADIVLQAAIAAGAPK	2	83714700.0	RD139_Narrow_UPS1_10fmol_inj1.mzML	RD139_Narrow_UPS1_10fmol_inj1		0	L	1	6	Narrow|CT=Mixture;CN=UPS1;QY=10 fmol
ADHE_ECOLI	AADIVLQAAIAAGAPK	2	63297500.0	RD139_Narrow_UPS1_25fmol_inj3.mzML	RD139_Narrow_UPS1_25fmol_inj3		0	L	1	7	Narrow|CT=Mixture;CN=UPS1;QY=25 fmol
ADHE_ECOLI	AADIVLQAAIAAGAPK	2	88917900.0	RD139_Narrow_UPS1_10fmol_inj2.mzML	RD139_Narrow_UPS1_10fmol_inj2		0	L	1	6	Narrow|CT=Mixture;CN=UPS1;QY=10 fmol
ADHE_ECOLI	AADIVLQAAIAAGAPK	2	65413800.0	RD139_Narrow_UPS1_50fmol_inj1.mzML	RD139_Narrow_UPS1_50fmol_inj1		0	L	1	8	Narrow|CT=Mixture;CN=UPS1;QY=50 fmol
ADHE_ECOLI	AADIVLQAAIAAGAPK	2	68318300.0	RD139_Narrow_UPS1_25fmol_inj2.mzML	RD139_Narrow_UPS1_25fmol_inj2		0	L	1	7	Narrow|CT=Mixture;CN=UPS1;QY=25 fmol
ADHE_ECOLI	AADIVLQAAIAAGAPK	2	90030000.0	RD139_Narrow_UPS1_5fmol_inj3.mzML	RD139_Narrow_UPS1_5fmol_inj3		0	L	1	5	Narrow|CT=Mixture;CN=UPS1;QY=5 fmol
ADHE_ECOLI	AADIVLQAAIAAGAPK	2	94954100.0	RD139_Narrow_UPS1_10fmol_inj3.mzML	RD139_Narrow_UPS1_10fmol_inj3		0	L	1	6	Narrow|CT=Mixture;CN=UPS1;QY=10 fmol
ADHE_ECOLI	AADIVLQAAIAAGAPK	2	72449900.0	RD139_Narrow_UPS1_2_5fmol_inj3.mzML	RD139_Narrow_UPS1_2_5fmol_inj3		0	L	1	4	Narrow|CT=Mixture;CN=UPS1;QY=2.5 fmol
ADHE_ECOLI	AADIVLQAAIAAGAPK	2	56818900.0	RD139_Narrow_UPS1_50fmol_inj3.mzML	RD139_Narrow_UPS1_50fmol_inj3		0	L	1	8	Narrow|CT=Mixture;CN=UPS1;QY=50 fmol
ADHE_ECOLI	AADIVLQAAIAAGAPK	3	6076080.0	RD139_Narrow_UPS1_0_25fmol_inj2.mzML	RD139_Narrow_UPS1_0_25fmol_inj2		0	L	1	2	Narrow|CT=Mixture;CN=UPS1;QY=0.25 fmol
ADHE_ECOLI	AADIVLQAAIAAGAPK	3	3612110.0	RD139_Narrow_UPS1_0_1fmol_inj1.mzML	RD139_Narrow_UPS1_0_1fmol_inj1		0	L	1	1	Narrow|CT=Mixture;CN=UPS1;QY=0.1 fmol
ADHE_ECOLI	AADIVLQAAIAAGAPK	3	3561030.0	RD139_Narrow_UPS1_0_25fmol_inj1.mzML	RD139_Narrow_UPS1_0_25fmol_inj1		0	L	1	2	Narrow|CT=Mixture;CN=UPS1;QY=0.25 fmol
ADHE_ECOLI	AADIVLQAAIAAGAPK	3	6848480.0	RD139_Narrow_UPS1_2_5fmol_inj2.mzML	RD139_Narrow_UPS1_2_5fmol_inj2		0	L	1	4	Narrow|CT=Mixture;CN=UPS1;QY=2.5 fmol
ADHE_ECOLI	AADIVLQAAIAAGAPK	3	10523600.0	RD139_Narrow_UPS1_5fmol_inj1.mzML	RD139_Narrow_UPS1_5fmol_inj1		0	L	1	5	Narrow|CT=Mixture;CN=UPS1;QY=5 fmol
ADHE_ECOLI	AADIVLQAAIAAGAPK	3	10131600.0	RD139_Narrow_UPS1_5fmol_inj2.mzML	RD139_Narrow_UPS1_5fmol_inj2		0	L	1	5	Narrow|CT=Mixture;CN=UPS1;QY=5 fmol
ADHE_ECOLI	AADIVLQAAIAAGAPK	3	6627610.0	RD139_Narrow_UPS1_1fmol_inj3.mzML	RD139_Narrow_UPS1_1fmol_inj3		0	L	1	3	Narrow|CT=Mixture;CN=UPS1;QY=1 fmol
ADHE_ECOLI	AADIVLQAAIAAGAPK	3	5870390.0	RD139_Narrow_UPS1_2_5fmol_inj1.mzML	RD139_Narrow_UPS1_2_5fmol_inj1		0	L	1	4	Narrow|CT=Mixture;CN=UPS1;QY=2.5 fmol
ADHE_ECOLI	AADIVLQAAIAAGAPK	3	5527690.0	RD139_Narrow_UPS1_0_1fmol_inj2.mzML	RD139_Narrow_UPS1_0_1fmol_inj2		0	L	1	1	Narrow|CT=Mixture;CN=UPS1;QY=0.1 fmol
ADHE_ECOLI	AADIVLQAAIAAGAPK	3	5676910.0	RD139_Narrow_UPS1_1fmol_inj2.mzML	RD139_Narrow_UPS1_1fmol_inj2		0	L	1	3	Narrow|CT=Mixture;CN=UPS1;QY=1 fmol
ADHE_ECOLI	AADIVLQAAIAAGAPK	3	5099510.0	RD139_Narrow_UPS1_0_25fmol_inj3.mzML	RD139_Narrow_UPS1_0_25fmol_inj3		0	L	1	2	Narrow|CT=Mixture;CN=UPS1;QY=0.25 fmol
ADHE_ECOLI	AADIVLQAAIAAGAPK	3	8076500.0	RD139_Narrow_UPS1_50fmol_inj2.mzML	RD139_Narrow_UPS1_50fmol_inj2		0	L	1	8	Narrow|CT=Mixture;CN=UPS1;QY=50 fmol
ADHE_ECOLI	AADIVLQAAIAAGAPK	3	4799430.0	RD139_Narrow_UPS1_0_1fmol_inj3.mzML	RD139_Narrow_UPS1_0_1fmol_inj3		0	L	1	1	Narrow|CT=Mixture;CN=UPS1;QY=0.1 fmol
ADHE_ECOLI	AADIVLQAAIAAGAPK	3	5764050.0	RD139_Narrow_UPS1_25fmol_inj1.mzML	RD139_Narrow_UPS1_25fmol_inj1		0	L	1	7	Narrow|CT=Mixture;CN=UPS1;QY=25 fmol
ADHE_ECOLI	AADIVLQAAIAAGAPK	3	7368380.0	RD139_Narrow_UPS1_1fmol_inj1.mzML	RD139_Narrow_UPS1_1fmol_inj1		0	L	1	3	Narrow|CT=Mixture;CN=UPS1;QY=1 fmol
ADHE_ECOLI	AADIVLQAAIAAGAPK	3	8574020.0	RD139_Narrow_UPS1_10fmol_inj1.mzML	RD139_Narrow_UPS1_10fmol_inj1		0	L	1	6	Narrow|CT=Mixture;CN=UPS1;QY=10 fmol
ADHE_ECOLI	AADIVLQAAIAAGAPK	3	8007320.0	RD139_Narrow_UPS1_25fmol_inj3.mzML	RD139_Narrow_UPS1_25fmol_inj3		0	L	1	7	Narrow|CT=Mixture;CN=UPS1;QY=25 fmol
ADHE_ECOLI	AADIVLQAAIAAGAPK	3	8873250.0	RD139_Narrow_UPS1_10fmol_inj2.mzML	RD139_Narrow_UPS1_10fmol_inj2		0	L	1	6	Narrow|CT=Mixture;CN=UPS1;QY=10 fmol
ADHE_ECOLI	AADIVLQAAIAAGAPK	3	7977870.0	RD139_Narrow_UPS1_50fmol_inj1.mzML	RD139_Narrow_UPS1_50fmol_inj1		0	L	1	8	Narrow|CT=Mixture;CN=UPS1;QY=50 fmol
ADHE_ECOLI	AADIVLQAAIAAGAPK	3	4836910.0	RD139_Narrow_UPS1_25fmol_inj2.mzML	RD139_Narrow_UPS1_25fmol_inj2		0	L	1	7	Narrow|CT=Mixture;CN=UPS1;QY=25 fmol
ADHE_ECOLI	AADIVLQAAIAAGAPK	3	10303600.0	RD139_Narrow_UPS1_5fmol_inj3.mzML	RD139_Narrow_UPS1_5fmol_inj3		0	L	1	5	Narrow|CT=Mixture;CN=UPS1;QY=5 fmol
ADHE_ECOLI	AADIVLQAAIAAGAPK	3	6530040.0	RD139_Narrow_UPS1_10fmol_inj3.mzML	RD139_Narrow_UPS1_10fmol_inj3		0	L	1	6	Narrow|CT=Mixture;CN=UPS1;QY=10 fmol
ADHE_ECOLI	AADIVLQAAIAAGAPK	3	7531180.0	RD139_Narrow_UPS1_2_5fmol_inj3.mzML	RD139_Narrow_UPS1_2_5fmol_inj3		0	L	1	4	Narrow|CT=Mixture;CN=UPS1;QY=2.5 fmol
ADHE_ECOLI	AADIVLQAAIAAGAPK	3	6315800.0	RD139_Narrow_UPS1_50fmol_inj3.mzML	RD139_Narrow_UPS1_50fmol_inj3		0	L	1	8	Narrow|CT=Mixture;CN=UPS1;QY=50 fmol
NARG_ECOLI	AADLVDALGQENNPEWK	2	1040480.0	RD139_Narrow_UPS1_0_25fmol_inj2.mzML	RD139_Narrow_UPS1_0_25fmol_inj2		0	L	1	2	Narrow|CT=Mixture;CN=UPS1;QY=0.25 fmol
NARG_ECOLI	AADLVDALGQENNPEWK	2	1157470.0	RD139_Narrow_UPS1_0_1fmol_inj1.mzML	RD139_Narrow_UPS1_0_1fmol_inj1		0	L	1	1	Narrow|CT=Mixture;CN=UPS1;QY=0.1 fmol
NARG_ECOLI	AADLVDALGQENNPEWK	2	1253890.0	RD139_Narrow_UPS1_0_25fmol_inj1.mzML	RD139_Narrow_UPS1_0_25fmol_inj1		0	L	1	2	Narrow|CT=Mixture;CN=UPS1;QY=0.25 fmol
NARG_ECOLI	AADLVDALGQENNPEWK	2	932409.0	RD139_Narrow_UPS1_2_5fmol_inj2.mzML	RD139_Narrow_UPS1_2_5fmol_inj2		0	L	1	4	Narrow|CT=Mixture;CN=UPS1;QY=2.5 fmol
NARG_ECOLI	AADLVDALGQENNPEWK	2	1331440.0	RD139_Narrow_UPS1_5fmol_inj1.mzML	RD139_Narrow_UPS1_5fmol_inj1		0	L	1	5	Narrow|CT=Mixture;CN=UPS1;QY=5 fmol
NARG_ECOLI	AADLVDALGQENNPEWK	2	1349240.0	RD139_Narrow_UPS1_5fmol_inj2.mzML	RD139_Narrow_UPS1_5fmol_inj2		0	L	1	5	Narrow|CT=Mixture;CN=UPS1;QY=5 fmol
NARG_ECOLI	AADLVDALGQENNPEWK	2	1231590.0	RD139_Narrow_UPS1_2_5fmol_inj1.mzML	RD139_Narrow_UPS1_2_5fmol_inj1		0	L	1	4	Narrow|CT=Mixture;CN=UPS1;QY=2.5 fmol
NARG_ECOLI	AADLVDALGQENNPEWK	2	806748.0	RD139_Narrow_UPS1_0_1fmol_inj2.mzML	RD139_Narrow_UPS1_0_1fmol_inj2		0	L	1	1	Narrow|CT=Mixture;CN=UPS1;QY=0.1 fmol
NARG_ECOLI	AADLVDALGQENNPEWK	2	825234.0	RD139_Narrow_UPS1_1fmol_inj2.mzML	RD139_Narrow_UPS1_1fmol_inj2		0	L	1	3	Narrow|CT=Mixture;CN=UPS1;QY=1 fmol
NARG_ECOLI	AADLVDALGQENNPEWK	2	1229180.0	RD139_Narrow_UPS1_50fmol_inj2.mzML	RD139_Narrow_UPS1_50fmol_inj2		0	L	1	8	Narrow|CT=Mixture;CN=UPS1;QY=50 fmol
NARG_ECOLI	AADLVDALGQENNPEWK	2	1243260.0	RD139_Narrow_UPS1_25fmol_inj1.mzML	RD139_Narrow_UPS1_25fmol_inj1		0	L	1	7	Narrow|CT=Mixture;CN=UPS1;QY=25 fmol
NARG_ECOLI	AADLVDALGQENNPEWK	2	1226940.0	RD139_Narrow_UPS1_1fmol_inj1.mzML	RD139_Narrow_UPS1_1fmol_inj1		0	L	1	3	Narrow|CT=Mixture;CN=UPS1;QY=1 fmol
NARG_ECOLI	AADLVDALGQENNPEWK	2	1035080.0	RD139_Narrow_UPS1_10fmol_inj1.mzML	RD139_Narrow_UPS1_10fmol_inj1		0	L	1	6	Narrow|CT=Mixture;CN=UPS1;QY=10 fmol
NARG_ECOLI	AADLVDALGQENNPEWK	2	671307.0	RD139_Narrow_UPS1_25fmol_inj3.mzML	RD139_Narrow_UPS1_25fmol_inj3		0	L	1	7	Narrow|CT=Mixture;CN=UPS1;QY=25 fmol
NARG_ECOLI	AADLVDALGQENNPEWK	2	782464.0	RD139_Narrow_UPS1_10fmol_inj2.mzML	RD139_Narrow_UPS1_10fmol_inj2		0	L	1	6	Narrow|CT=Mixture;CN=UPS1;QY=10 fmol
NARG_ECOLI	AADLVDALGQENNPEWK	2	1212400.0	RD139_Narrow_UPS1_50fmol_inj1.mzML	RD139_Narrow_UPS1_50fmol_inj1		0	L	1	8	Narrow|CT=Mixture;CN=UPS1;QY=50 fmol
NARG_ECOLI	AADLVDALGQENNPEWK	2	1110250.0	RD139_Narrow_UPS1_25fmol_inj2.mzML	RD139_Narrow_UPS1_25fmol_inj2		0	L	1	7	Narrow|CT=Mixture;CN=UPS1;QY=25 fmol
NARG_ECOLI	AADLVDALGQENNPEWK	2	1269550.0	RD139_Narrow_UPS1_5fmol_inj3.mzML	RD139_Narrow_UPS1_5fmol_inj3		0	L	1	5	Narrow|CT=Mixture;CN=UPS1;QY=5 fmol
NARG_ECOLI	AADLVDALGQENNPEWK	2	770505.0	RD139_Narrow_UPS1_2_5fmol_inj3.mzML	RD139_Narrow_UPS1_2_5fmol_inj3		0	L	1	4	Narrow|CT=Mixture;CN=UPS1;QY=2.5 fmol
NARG_ECOLI	AADLVDALGQENNPEWK	2	1114020.0	RD139_Narrow_UPS1_50fmol_inj3.mzML	RD139_Narrow_UPS1_50fmol_inj3		0	L	1	8	Narrow|CT=Mixture;CN=UPS1;QY=50 fmol
RL11_ECOLI	AADM(Oxidation)TGADIEAMTR	2	1373400.0	RD139_Narrow_UPS1_0_25fmol_inj2.mzML	RD139_Narrow_UPS1_0_25fmol_inj2		0	L	1	2	Narrow|CT=Mixture;CN=UPS1;QY=0.25 fmol
RL11_ECOLI	AADM(Oxidation)TGADIEAMTR	2	843494.0	RD139_Narrow_UPS1_0_1fmol_inj1.mzML	RD139_Narrow_UPS1_0_1fmol_inj1		0	L	1	1	Narrow|CT=Mixture;CN=UPS1;QY=0.1 fmol
RL11_ECOLI	AADM(Oxidation)TGADIEAMTR	2	1274590.0	RD139_Narrow_UPS1_0_25fmol_inj1.mzML	RD139_Narrow_UPS1_0_25fmol_inj1		0	L	1	2	Narrow|CT=Mixture;CN=UPS1;QY=0.25 fmol
RL11_ECOLI	AADM(Oxidation)TGADIEAMTR	2	1036650.0	RD139_Narrow_UPS1_2_5fmol_inj2.mzML	RD139_Narrow_UPS1_2_5fmol_inj2		0	L	1	4	Narrow|CT=Mixture;CN=UPS1;QY=2.5 fmol
RL11_ECOLI	AADM(Oxidation)TGADIEAMTR	2	2188910.0	RD139_Narrow_UPS1_5fmol_inj1.mzML	RD139_Narrow_UPS1_5fmol_inj1		0	L	1	5	Narrow|CT=Mixture;CN=UPS1;QY=5 fmol
RL11_ECOLI	AADM(Oxidation)TGADIEAMTR	2	2254780.0	RD139_Narrow_UPS1_5fmol_inj2.mzML	RD139_Narrow_UPS1_5fmol_inj2		0	L	1	5	Narrow|CT=Mixture;CN=UPS1;QY=5 fmol
RL11_ECOLI	AADM(Oxidation)TGADIEAMTR	2	1640150.0	RD139_Narrow_UPS1_1fmol_inj3.mzML	RD139_Narrow_UPS1_1fmol_inj3		0	L	1	3	Narrow|CT=Mixture;CN=UPS1;QY=1 fmol
RL11_ECOLI	AADM(Oxidation)TGADIEAMTR	2	1127440.0	RD139_Narrow_UPS1_2_5fmol_inj1.mzML	RD139_Narrow_UPS1_2_5fmol_inj1		0	L	1	4	Narrow|CT=Mixture;CN=UPS1;QY=2.5 fmol
RL11_ECOLI	AADM(Oxidation)TGADIEAMTR	2	732073.0	RD139_Narrow_UPS1_0_1fmol_inj2.mzML	RD139_Narrow_UPS1_0_1fmol_inj2		0	L	1	1	Narrow|CT=Mixture;CN=UPS1;QY=0.1 fmol
RL11_ECOLI	AADM(Oxidation)TGADIEAMTR	2	1528480.0	RD139_Narrow_UPS1_1fmol_inj2.mzML	RD139_Narrow_UPS1_1fmol_inj2		0	L	1	3	Narrow|CT=Mixture;CN=UPS1;QY=1 fmol
RL11_ECOLI	AADM(Oxidation)TGADIEAMTR	2	1313780.0	RD139_Narrow_UPS1_0_25fmol_inj3.mzML	RD139_Narrow_UPS1_0_25fmol_inj3		0	L	1	2	Narrow|CT=Mixture;CN=UPS1;QY=0.25 fmol
RL11_ECOLI	AADM(Oxidation)TGADIEAMTR	2	1975410.0	RD139_Narrow_UPS1_50fmol_inj2.mzML	RD139_Narrow_UPS1_50fmol_inj2		0	L	1	8	Narrow|CT=Mixture;CN=UPS1;QY=50 fmol
RL11_ECOLI	AADM(Oxidation)TGADIEAMTR	2	634501.0	RD139_Narrow_UPS1_0_1fmol_inj3.mzML	RD139_Narrow_UPS1_0_1fmol_inj3		0	L	1	1	Narrow|CT=Mixture;CN=UPS1;QY=0.1 fmol
RL11_ECOLI	AADM(Oxidation)TGADIEAMTR	2	1544920.0	RD139_Narrow_UPS1_25fmol_inj1.mzML	RD139_Narrow_UPS1_25fmol_inj1		0	L	1	7	Narrow|CT=Mixture;CN=UPS1;QY=25 fmol
RL11_ECOLI	AADM(Oxidation)TGADIEAMTR	2	1805190.0	RD139_Narrow_UPS1_1fmol_inj1.mzML	RD139_Narrow_UPS1_1fmol_inj1		0	L	1	3	Narrow|CT=Mixture;CN=UPS1;QY=1 fmol
RL11_ECOLI	AADM(Oxidation)TGADIEAMTR	2	1425980.0	RD139_Narrow_UPS1_10fmol_inj1.mzML	RD139_Narrow_UPS1_10fmol_inj1		0	L	1	6	Narrow|CT=Mixture;CN=UPS1;QY=10 fmol
RL11_ECOLI	AADM(Oxidation)TGADIEAMTR	2	1581900.0	RD139_Narrow_UPS1_25fmol_inj3.mzML	RD139_Narrow_UPS1_25fmol_inj3		0	L	1	7	Narrow|CT=Mixture;CN=UPS1;QY=25 fmol
RL11_ECOLI	AADM(Oxidation)TGADIEAMTR	2	1166030.0	RD139_Narrow_UPS1_10fmol_inj2.mzML	RD139_Narrow_UPS1_10fmol_inj2		0	L	1	6	Narrow|CT=Mixture;CN=UPS1;QY=10 fmol
RL11_ECOLI	AADM(Oxidation)TGADIEAMTR	2	2143960.0	RD139_Narrow_UPS1_50fmol_inj1.mzML	RD139_Narrow_UPS1_50fmol_inj1		0	L	1	8	Narrow|CT=Mixture;CN=UPS1;QY=50 fmol
RL11_ECOLI	AADM(Oxidation)TGADIEAMTR	2	1787040.0	RD139_Narrow_UPS1_25fmol_inj2.mzML	RD139_Narrow_UPS1_25fmol_inj2		0	L	1	7	Narrow|CT=Mixture;CN=UPS1;QY=25 fmol
RL11_ECOLI	AADM(Oxidation)TGADIEAMTR	2	2215060.0	RD139_Narrow_UPS1_5fmol_inj3.mzML	RD139_Narrow_UPS1_5fmol_inj3		0	L	1	5	Narrow|CT=Mixture;CN=UPS1;QY=5 fmol
RL11_ECOLI	AADM(Oxidation)TGADIEAMTR	2	1484840.0	RD139_Narrow_UPS1_10fmol_inj3.mzML	RD139_Narrow_UPS1_10fmol_inj3		0	L	1	6	Narrow|CT=Mixture;CN=UPS1;QY=10 fmol
RL11_ECOLI	AADM(Oxidation)TGADIEAMTR	2	1254380.0	RD139_Narrow_UPS1_2_5fmol_inj3.mzML	RD139_Narrow_UPS1_2_5fmol_inj3		0	L	1	4	Narrow|CT=Mixture;CN=UPS1;QY=2.5 fmol
RL11_ECOLI	AADM(Oxidation)TGADIEAMTR	2	2037400.0	RD139_Narrow_UPS1_50fmol_inj3.mzML	RD139_Narrow_UPS1_50fmol_inj3		0	L	1	8	Narrow|CT=Mixture;CN=UPS1;QY=50 fmol
RL11_ECOLI	AADMTGADIEAM(Oxidation)TR	2	413345.0	RD139_Narrow_UPS1_0_25fmol_inj1.mzML	RD139_Narrow_UPS1_0_25fmol_inj1		0	L	1	2	Narrow|CT=Mixture;CN=UPS1;QY=0.25 fmol
RL11_ECOLI	AADMTGADIEAM(Oxidation)TR	2	349842.0	RD139_Narrow_UPS1_5fmol_inj1.mzML	RD139_Narrow_UPS1_5fmol_inj1		0	L	1	5	Narrow|CT=Mixture;CN=UPS1;QY=5 fmol
RL11_ECOLI	AADMTGADIEAM(Oxidation)TR	2	379941.0	RD139_Narrow_UPS1_5fmol_inj2.mzML	RD139_Narrow_UPS1_5fmol_inj2		0	L	1	5	Narrow|CT=Mixture;CN=UPS1;QY=5 fmol
RL11_ECOLI	AADMTGADIEAM(Oxidation)TR	2	280367.0	RD139_Narrow_UPS1_1fmol_inj3.mzML	RD139_Narrow_UPS1_1fmol_inj3		0	L	1	3	Narrow|CT=Mixture;CN=UPS1;QY=1 fmol
RL11_ECOLI	AADMTGADIEAM(Oxidation)TR	2	269725.0	RD139_Narrow_UPS1_0_1fmol_inj2.mzML	RD139_Narrow_UPS1_0_1fmol_inj2		0	L	1	1	Narrow|CT=Mixture;CN=UPS1;QY=0.1 fmol
RL11_ECOLI	AADMTGADIEAM(Oxidation)TR	2	455491.0	RD139_Narrow_UPS1_1fmol_inj2.mzML	RD139_Narrow_UPS1_1fmol_inj2		0	L	1	3	Narrow|CT=Mixture;CN=UPS1;QY=1 fmol
RL11_ECOLI	AADMTGADIEAM(Oxidation)TR	2	320616.0	RD139_Narrow_UPS1_50fmol_inj2.mzML	RD139_Narrow_UPS1_50fmol_inj2		0	L	1	8	Narrow|CT=Mixture;CN=UPS1;QY=50 fmol
RL11_ECOLI	AADMTGADIEAM(Oxidation)TR	2	290167.0	RD139_Narrow_UPS1_25fmol_inj1.mzML	RD139_Narrow_UPS1_25fmol_inj1		0	L	1	7	Narrow|CT=Mixture;CN=UPS1;QY=25 fmol
RL11_ECOLI	AADMTGADIEAM(Oxidation)TR	2	118423.0	RD139_Narrow_UPS1_50fmol_inj1.mzML	RD139_Narrow_UPS1_50fmol_inj1		0	L	1	8	Narrow|CT=Mixture;CN=UPS1;QY=50 fmol
RL11_ECOLI	AADMTGADIEAM(Oxidation)TR	2	266403.0	RD139_Narrow_UPS1_25fmol_inj2.mzML	RD139_Narrow_UPS1_25fmol_inj2		0	L	1	7	Narrow|CT=Mixture;CN=UPS1;QY=25 fmol
RL11_ECOLI	AADMTGADIEAM(Oxidation)TR	2	282866.0	RD139_Narrow_UPS1_5fmol_inj3.mzML	RD139_Narrow_UPS1_5fmol_inj3		0	L	1	5	Narrow|CT=Mixture;CN=UPS1;QY=5 fmol
RL11_ECOLI	AADMTGADIEAM(Oxidation)TR	2	246946.0	RD139_Narrow_UPS1_50fmol_inj3.mzML	RD139_Narrow_UPS1_50fmol_inj3		0	L	1	8	Narrow|CT=Mixture;CN=UPS1;QY=50 fmol
RL11_ECOLI	AADMTGADIEAMTR	2	12918800.0	RD139_Narrow_UPS1_0_25fmol_inj2.mzML	RD139_Narrow_UPS1_0_25fmol_inj2		0	L	1	2	Narrow|CT=Mixture;CN=UPS1;QY=0.25 fmol
RL11_ECOLI	AADMTGADIEAMTR	2	6720930.0	RD139_Narrow_UPS1_0_1fmol_inj1.mzML	RD139_Narrow_UPS1_0_1fmol_inj1		0	L	1	1	Narrow|CT=Mixture;CN=UPS1;QY=0.1 fmol
RL11_ECOLI	AADMTGADIEAMTR	2	12863200.0	RD139_Narrow_UPS1_0_25fmol_inj1.mzML	RD139_Narrow_UPS1_0_25fmol_inj1		0	L	1	2	Narrow|CT=Mixture;CN=UPS1;QY=0.25 fmol
RL11_ECOLI	AADMTGADIEAMTR	2	11875900.0	RD139_Narrow_UPS1_2_5fmol_inj2.mzML	RD139_Narrow_UPS1_2_5fmol_inj2		0	L	1	4	Narrow|CT=Mixture;CN=UPS1;QY=2.5 fmol
RL11_ECOLI	AADMTGADIEAMTR	2	13671800.0	RD139_Narrow_UPS1_5fmol_inj1.mzML	RD139_Narrow_UPS1_5fmol_inj1		0	L	1	5	Narrow|CT=Mixture;CN=UPS1;QY=5 fmol
RL11_ECOLI	AADMTGADIEAMTR	2	13948300.0	RD139_Narrow_UPS1_5fmol_inj2.mzML	RD139_Narrow_UPS1_5fmol_inj2		0	L	1	5	Narrow|CT=Mixture;CN=UPS1;QY=5 fmol
RL11_ECOLI	AADMTGADIEAMTR	2	14222700.0	RD139_Narrow_UPS1_1fmol_inj3.mzML	RD139_Narrow_UPS1_1fmol_inj3		0	L	1	3	Narrow|CT=Mixture;CN=UPS1;QY=1 fmol
RL11_ECOLI	AADMTGADIEAMTR	2	10966600.0	RD139_Narrow_UPS1_2_5fmol_inj1.mzML	RD139_Narrow_UPS1_2_5fmol_inj1		0	L	1	4	Narrow|CT=Mixture;CN=UPS1;QY=2.5 fmol
RL11_ECOLI	AADMTGADIEAMTR	2	6991660.0	RD139_Narrow_UPS1_0_1fmol_inj2.mzML	RD139_Narrow_UPS1_0_1fmol_inj2		0	L	1	1	Narrow|CT=Mixture;CN=UPS1;QY=0.1 fmol
RL11_ECOLI	AADMTGADIEAMTR	2	15323800.0	RD139_Narrow_UPS1_1fmol_inj2.mzML	RD139_Narrow_UPS1_1fmol_inj2		0	L	1	3	Narrow|CT=Mixture;CN=UPS1;QY=1 fmol
RL11_ECOLI	AADMTGADIEAMTR	2	11200900.0	RD139_Narrow_UPS1_0_25fmol_inj3.mzML	RD139_Narrow_UPS1_0_25fmol_inj3		0	L	1	2	Narrow|CT=Mixture;CN=UPS1;QY=0.25 fmol
RL11_ECOLI	AADMTGADIEAMTR	2	13653100.0	RD139_Narrow_UPS1_50fmol_inj2.mzML	RD139_Narrow_UPS1_50fmol_inj2		0	L	1	8	Narrow|CT=Mixture;CN=UPS1;QY=50 fmol
RL11_ECOLI	AADMTGADIEAMTR	2	5395040.0	RD139_Narrow_UPS1_0_1fmol_inj3.mzML	RD139_Narrow_UPS1_0_1fmol_inj3		0	L	1	1	Narrow|CT=Mixture;CN=UPS1;QY=0.1 fmol
RL11_ECOLI	AADMTGADIEAMTR	2	16907400.0	RD139_Narrow_UPS1_25fmol_inj1.mzML	RD139_Narrow_UPS1_25fmol_inj1		0	L	1	7	Narrow|CT=Mixture;CN=UPS1;QY=25 fmol
RL11_ECOLI	AADMTGADIEAMTR	2	16134900.0	RD139_Narrow_UPS1_1fmol_inj1.mzML	RD139_Narrow_UPS1_1fmol_inj1		0	L	1	3	Narrow|CT=Mixture;CN=UPS1;QY=1 fmol
RL11_ECOLI	AADMTGADIEAMTR	2	13408800.0	RD139_Narrow_UPS1_10fmol_inj1.mzML	RD139_Narrow_UPS1_10fmol_inj1		0	L	1	6	Narrow|CT=Mixture;CN=UPS1;QY=10 fmol
RL11_ECOLI	AADMTGADIEAMTR	2	14914100.0	RD139_Narrow_UPS1_25fmol_inj3.mzML	RD139_Narrow_UPS1_25fmol_inj3		0	L	1	7	Narrow|CT=Mixture;CN=UPS1;QY=25 fmol
RL11_ECOLI	AADMTGADIEAMTR	2	13493300.0	RD139_Narrow_UPS1_10fmol_inj2.mzML	RD139_Narrow_UPS1_10fmol_inj2		0	L	1	6	Narrow|CT=Mixture;CN=UPS1;QY=10 fmol
RL11_ECOLI	AADMTGADIEAMTR	2	14176400.0	RD139_Narrow_UPS1_50fmol_inj1.mzML	RD139_Narrow_UPS1_50fmol_inj1		0	L	1	8	Narrow|CT=Mixture;CN=UPS1;QY=50 fmol
RL11_ECOLI	AADMTGADIEAMTR	2	17827400.0	RD139_Narrow_UPS1_25fmol_inj2.mzML	RD139_Narrow_UPS1_25fmol_inj2		0	L	1	7	Narrow|CT=Mixture;CN=UPS1;QY=25 fmol
RL11_ECOLI	AADMTGADIEAMTR	2	13353500.0	RD139_Narrow_UPS1_5fmol_inj3.mzML	RD139_Narrow_UPS1_5fmol_inj3		0	L	1	5	Narrow|CT=Mixture;CN=UPS1;QY=5 fmol
RL11_ECOLI	AADMTGADIEAMTR	2	13038100.0	RD139_Narrow_UPS1_10fmol_inj3.mzML	RD139_Narrow_UPS1_10fmol_inj3		0	L	1	6	Narrow|CT=Mixture;CN=UPS1;QY=10 fmol
RL11_ECOLI	AADMTGADIEAMTR	2	12239300.0	RD139_Narrow_UPS1_2_5fmol_inj3.mzML	RD139_Narrow_UPS1_2_5fmol_inj3		0	L	1	4	Narrow|CT=Mixture;CN=UPS1;QY=2.5 fmol
RL11_ECOLI	AADMTGADIEAMTR	2	13055300.0	RD139_Narrow_UPS1_50fmol_inj3.mzML	RD139_Narrow_UPS1_50fmol_inj3		0	L	1	8	Narrow|CT=Mixture;CN=UPS1;QY=50 fmol
RL11_ECOLI	AADMTGADIEAMTR	3	1050860.0	RD139_Narrow_UPS1_0_25fmol_inj2.mzML	RD139_Narrow_UPS1_0_25fmol_inj2		0	L	1	2	Narrow|CT=Mixture;CN=UPS1;QY=0.25 fmol
RL11_ECOLI	AADMTGADIEAMTR	3	529614.0	RD139_Narrow_UPS1_0_1fmol_inj1.mzML	RD139_Narrow_UPS1_0_1fmol_inj1		0	L	1	1	Narrow|CT=Mixture;CN=UPS1;QY=0.1 fmol
RL11_ECOLI	AADMTGADIEAMTR	3	1058990.0	RD139_Narrow_UPS1_0_25fmol_inj1.mzML	RD139_Narrow_UPS1_0_25fmol_inj1		0	L	1	2	Narrow|CT=Mixture;CN=UPS1;QY=0.25 fmol
RL11_ECOLI	AADMTGADIEAMTR	3	1005630.0	RD139_Narrow_UPS1_2_5fmol_inj2.mzML	RD139_Narrow_UPS1_2_5fmol_inj2		0	L	1	4	Narrow|CT=Mixture;CN=UPS1;QY=2.5 fmol
RL11_ECOLI	AADMTGADIEAMTR	3	1169810.0	RD139_Narrow_UPS1_5fmol_inj1.mzML	RD139_Narrow_UPS1_5fmol_inj1		0	L	1	5	Narrow|CT=Mixture;CN=UPS1;QY=5 fmol
RL11_ECOLI	AADMTGADIEAMTR	3	1207520.0	RD139_Narrow_UPS1_5fmol_inj2.mzML	RD139_Narrow_UPS1_5fmol_inj2		0	L	1	5	Narrow|CT=Mixture;CN=UPS1;QY=5 fmol
RL11_ECOLI	AADMTGADIEAMTR	3	1238670.0	RD139_Narrow_UPS1_1fmol_inj3.mzML	RD139_Narrow_UPS1_1fmol_inj3		0	L	1	3	Narrow|CT=Mixture;CN=UPS1;QY=1 fmol
RL11_ECOLI	AADMTGADIEAMTR	3	905314.0	RD139_Narrow_UPS1_2_5fmol_inj1.mzML	RD139_Narrow_UPS1_2_5fmol_inj1		0	L	1	4	Narrow|CT=Mixture;CN=UPS1;QY=2.5 fmol
RL11_ECOLI	AADMTGADIEAMTR	3	519205.0	RD139_Narrow_UPS1_0_1fmol_inj2.mzML	RD139_Narrow_UPS1_0_1fmol_inj2		0	L	1	1	Narrow|CT=Mixture;CN=UPS1;QY=0.1 fmol
RL11_ECOLI	AADMTGADIEAMTR	3	1160820.0	RD139_Narrow_UPS1_1fmol_inj2.mzML	RD139_Narrow_UPS1_1fmol_inj2		0	L	1	3	Narrow|CT=Mixture;CN=UPS1;QY=1 fmol
RL11_ECOLI	AADMTGADIEAMTR	3	936366.0	RD139_Narrow_UPS1_0_25fmol_inj3.mzML	RD139_Narrow_UPS1_0_25fmol_inj3		0	L	1	2	Narrow|CT=Mixture;CN=UPS1;QY=0.25 fmol
RL11_ECOLI	AADMTGADIEAMTR	3	1186890.0	RD139_Narrow_UPS1_50fmol_inj2.mzML	RD139_Narrow_UPS1_50fmol_inj2		0	L	1	8	Narrow|CT=Mixture;CN=UPS1;QY=50 fmol
RL11_ECOLI	AADMTGADIEAMTR	3	507883.0	RD139_Narrow_UPS1_0_1fmol_inj3.mzML	RD139_Narrow_UPS1_0_1fmol_inj3		0	L	1	1	Narrow|CT=Mixture;CN=UPS1;QY=0.1 fmol
RL11_ECOLI	AADMTGADIEAMTR	3	1379250.0	RD139_Narrow_UPS1_25fmol_inj1.mzML	RD139_Narrow_UPS1_25fmol_inj1		0	L	1	7	Narrow|CT=Mixture;CN=UPS1;QY=25 fmol
RL11_ECOLI	AADMTGADIEAMTR	3	1306320.0	RD139_Narrow_UPS1_1fmol_inj1.mzML	RD139_Narrow_UPS1_1fmol_inj1		0	L	1	3	Narrow|CT=Mixture;CN=UPS1;QY=1 fmol
RL11_ECOLI	AADMTGADIEAMTR	3	1024890.0	RD139_Narrow_UPS1_10fmol_inj1.mzML	RD139_Narrow_UPS1_10fmol_inj1		0	L	1	6	Narrow|CT=Mixture;CN=UPS1;QY=10 fmol
RL11_ECOLI	AADMTGADIEAMTR	3	1283690.0	RD139_Narrow_UPS1_25fmol_inj3.mzML	RD139_Narrow_UPS1_25fmol_inj3		0	L	1	7	Narrow|CT=Mixture;CN=UPS1;QY=25 fmol
RL11_ECOLI	AADMTGADIEAMTR	3	1059960.0	RD139_Narrow_UPS1_10fmol_inj2.mzML	RD139_Narrow_UPS1_10fmol_inj2		0	L	1	6	Narrow|CT=Mixture;CN=UPS1;QY=10 fmol
RL11_ECOLI	AADMTGADIEAMTR	3	1303030.0	RD139_Narrow_UPS1_50fmol_inj1.mzML	RD139_Narrow_UPS1_50fmol_inj1		0	L	1	8	Narrow|CT=Mixture;CN=UPS1;QY=50 fmol
RL11_ECOLI	AADMTGADIEAMTR	3	1415140.0	RD139_Narrow_UPS1_25fmol_inj2.mzML	RD139_Narrow_UPS1_25fmol_inj2		0	L	1	7	Narrow|CT=Mixture;CN=UPS1;QY=25 fmol
RL11_ECOLI	AADMTGADIEAMTR	3	1087720.0	RD139_Narrow_UPS1_5fmol_inj3.mzML	RD139_Narrow_UPS1_5fmol_inj3		0	L	1	5	Narrow|CT=Mixture;CN=UPS1;QY=5 fmol
RL11_ECOLI	AADMTGADIEAMTR	3	1215620.0	RD139_Narrow_UPS1_10fmol_inj3.mzML	RD139_Narrow_UPS1_10fmol_inj3		0	L	1	6	Narrow|CT=Mixture;CN=UPS1;QY=10 fmol
RL11_ECOLI	AADMTGADIEAMTR	3	1051460.0	RD139_Narrow_UPS1_2_5fmol_inj3.mzML	RD139_Narrow_UPS1_2_5fmol_inj3		0	L	1	4	Narrow|CT=Mixture;CN=UPS1;QY=2.5 fmol
RL11_ECOLI	AADMTGADIEAMTR	3	1112080.0	RD139_Narrow_UPS1_50fmol_inj3.mzML	RD139_Narrow_UPS1_50fmol_inj3		0	L	1	8	Narrow|CT=Mixture;CN=UPS1;QY=50 fmol
DNAK_ECOLI	AADNKSLGQFNLDGINPAPR	3	442408.0	RD139_Narrow_UPS1_0_25fmol_inj2.mzML	RD139_Narrow_UPS1_0_25fmol_inj2		0	L	1	2	Narrow|CT=Mixture;CN=UPS1;QY=0.25 fmol
DNAK_ECOLI	AADNKSLGQFNLDGINPAPR	3	226160.0	RD139_Narrow_UPS1_0_25fmol_inj1.mzML	RD139_Narrow_UPS1_0_25fmol_inj1		0	L	1	2	Narrow|CT=Mixture;CN=UPS1;QY=0.25 fmol
DNAK_ECOLI	AADNKSLGQFNLDGINPAPR	3	207416.0	RD139_Narrow_UPS1_2_5fmol_inj2.mzML	RD139_Narrow_UPS1_2_5fmol_inj2		0	L	1	4	Narrow|CT=Mixture;CN=UPS1;QY=2.5 fmol
DNAK_ECOLI	AADNKSLGQFNLDGINPAPR	3	439523.0	RD139_Narrow_UPS1_5fmol_inj1.mzML	RD139_Narrow_UPS1_5fmol_inj1		0	L	1	5	Narrow|CT=Mixture;CN=UPS1;QY=5 fmol
DNAK_ECOLI	AADNKSLGQFNLDGINPAPR	3	426998.0	RD139_Narrow_UPS1_5fmol_inj2.mzML	RD139_Narrow_UPS1_5fmol_inj2		0	L	1	5	Narrow|CT=Mixture;CN=UPS1;QY=5 fmol
DNAK_ECOLI	AADNKSLGQFNLDGINPAPR	3	222130.0	RD139_Narrow_UPS1_1fmol_inj3.mzML	RD139_Narrow_UPS1_1fmol_inj3		0	L	1	3	Narrow|CT=Mixture;CN=UPS1;QY=1 fmol
DNAK_ECOLI	AADNKSLGQFNLDGINPAPR	3	136900.0	RD139_Narrow_UPS1_2_5fmol_inj1.mzML	RD139_Narrow_UPS1_2_5fmol_inj1		0	L	1	4	Narrow|CT=Mixture;CN=UPS1;QY=2.5 fmol
DNAK_ECOLI	AADNKSLGQFNLDGINPAPR	3	301765.0	RD139_Narrow_UPS1_0_1fmol_inj2.mzML	RD139_Narrow_UPS1_0_1fmol_inj2		0	L	1	1	Narrow|CT=Mixture;CN=UPS1;QY=0.1 fmol
DNAK_ECOLI	AADNKSLGQFNLDGINPAPR	3	312363.0	RD139_Narrow_UPS1_1fmol_inj2.mzML	RD139_Narrow_UPS1_1fmol_inj2		0	L	1	3	Narrow|CT=Mixture;CN=UPS1;QY=1 fmol
DNAK_ECOLI	AADNKSLGQFNLDGINPAPR	3	198855.0	RD139_Narrow_UPS1_0_25fmol_inj3.mzML	RD139_Narrow_UPS1_0_25fmol_inj3		0	L	1	2	Narrow|CT=Mixture;CN=UPS1;QY=0.25 fmol
DNAK_ECOLI	AADNKSLGQFNLDGINPAPR	3	572126.0	RD139_Narrow_UPS1_50fmol_inj2.mzML	RD139_Narrow_UPS1_50fmol_inj2		0	L	1	8	Narrow|CT=Mixture;CN=UPS1;QY=50 fmol
DNAK_ECOLI	AADNKSLGQFNLDGINPAPR	3	154888.0	RD139_Narrow_UPS1_0_1fmol_inj3.mzML	RD139_Narrow_UPS1_0_1fmol_inj3		0	L	1	1	Narrow|CT=Mixture;CN=UPS1;QY=0.1 fmol
DNAK_ECOLI	AADNKSLGQFNLDGINPAPR	3	289840.0	RD139_Narrow_UPS1_25fmol_inj1.mzML	RD139_Narrow_UPS1_25fmol_inj1		0	L	1	7	Narrow|CT=Mixture;CN=UPS1;QY=25 fmol
DNAK_ECOLI	AADNKSLGQFNLDGINPAPR	3	345334.0	RD139_Narrow_UPS1_1fmol_inj1.mzML	RD139_Narrow_UPS1_1fmol_inj1		0	L	1	3	Narrow|CT=Mixture;CN=UPS1;QY=1 fmol
DNAK_ECOLI	AADNKSLGQFNLDGINPAPR	3	325693.0	RD139_Narrow_UPS1_10fmol_inj1.mzML	RD139_Narrow_UPS1_10fmol_inj1		0	L	1	6	Narrow|CT=Mixture;CN=UPS1;QY=10 fmol
DNAK_ECOLI	AADNKSLGQFNLDGINPAPR	3	324728.0	RD139_Narrow_UPS1_25fmol_inj3.mzML	RD139_Narrow_UPS1_25fmol_inj3		0	L	1	7	Narrow|CT=Mixture;CN=UPS1;QY=25 fmol
DNAK_ECOLI	AADNKSLGQFNLDGINPAPR	3	299372.0	RD139_Narrow_UPS1_10fmol_inj2.mzML	RD139_Narrow_UPS1_10fmol_inj2		0	L	1	6	Narrow|CT=Mixture;CN=UPS1;QY=10 fmol
DNAK_ECOLI	AADNKSLGQFNLDGINPAPR	3	335450.0	RD139_Narrow_UPS1_50fmol_inj1.mzML	RD139_Narrow_UPS1_50fmol_inj1		0	L	1	8	Narrow|CT=Mixture;CN=UPS1;QY=50 fmol
DNAK_ECOLI	AADNKSLGQFNLDGINPAPR	3	365906.0	RD139_Narrow_UPS1_25fmol_inj2.mzML	RD139_Narrow_UPS1_25fmol_inj2		0	L	1	7	Narrow|CT=Mixture;CN=UPS1;QY=25 fmol
DNAK_ECOLI	AADNKSLGQFNLDGINPAPR	3	284863.0	RD139_Narrow_UPS1_5fmol_inj3.mzML	RD139_Narrow_UPS1_5fmol_inj3		0	L	1	5	Narrow|CT=Mixture;CN=UPS1;QY=5 fmol
DNAK_ECOLI	AADNKSLGQFNLDGINPAPR	3	288791.0	RD139_Narrow_UPS1_10fmol_inj3.mzML	RD139_Narrow_UPS1_10fmol_inj3		0	L	1	6	Narrow|CT=Mixture;CN=UPS1;QY=10 fmol
DNAK_ECOLI	AADNKSLGQFNLDGINPAPR	3	278402.0	RD139_Narrow_UPS1_2_5fmol_inj3.mzML	RD139_Narrow_UPS1_2_5fmol_inj3		0	L	1	4	Narrow|CT=Mixture;CN=UPS1;QY=2.5 fmol
DNAK_ECOLI	AADNKSLGQFNLDGINPAPR	3	319202.0	RD139_Narrow_UPS1_50fmol_inj3.mzML	RD139_Narrow_UPS1_50fmol_inj3		0	L	1	8	Narrow|CT=Mixture;CN=UPS1;QY=50 fmol
TAMB_ECOLI	AADRWVPGLDIGK	3	133866.0	RD139_Narrow_UPS1_0_25fmol_inj2.mzML	RD139_Narrow_UPS1_0_25fmol_inj2		0	L	1	2	Narrow|CT=Mixture;CN=UPS1;QY=0.25 fmol
TAMB_ECOLI	AADRWVPGLDIGK	3	91303.5	RD139_Narrow_UPS1_5fmol_inj1.mzML	RD139_Narrow_UPS1_5fmol_inj1		0	L	1	5	Narrow|CT=Mixture;CN=UPS1;QY=5 fmol
TAMB_ECOLI	AADRWVPGLDIGK	3	220970.0	RD139_Narrow_UPS1_5fmol_inj2.mzML	RD139_Narrow_UPS1_5fmol_inj2		0	L	1	5	Narrow|CT=Mixture;CN=UPS1;QY=5 fmol
TAMB_ECOLI	AADRWVPGLDIGK	3	116559.0	RD139_Narrow_UPS1_1fmol_inj3.mzML	RD139_Narrow_UPS1_1fmol_inj3		0	L	1	3	Narrow|CT=Mixture;CN=UPS1;QY=1 fmol
TAMB_ECOLI	AADRWVPGLDIGK	3	69055.5	RD139_Narrow_UPS1_1fmol_inj2.mzML	RD139_Narrow_UPS1_1fmol_inj2		0	L	1	3	Narrow|CT=Mixture;CN=UPS1;QY=1 fmol
TAMB_ECOLI	AADRWVPGLDIGK	3	111982.0	RD139_Narrow_UPS1_50fmol_inj2.mzML	RD139_Narrow_UPS1_50fmol_inj2		0	L	1	8	Narrow|CT=Mixture;CN=UPS1;QY=50 fmol
TAMB_ECOLI	AADRWVPGLDIGK	3	158383.0	RD139_Narrow_UPS1_25fmol_inj1.mzML	RD139_Narrow_UPS1_25fmol_inj1		0	L	1	7	Narrow|CT=Mixture;CN=UPS1;QY=25 fmol
TAMB_ECOLI	AADRWVPGLDIGK	3	101920.0	RD139_Narrow_UPS1_1fmol_inj1.mzML	RD139_Narrow_UPS1_1fmol_inj1		0	L	1	3	Narrow|CT=Mixture;CN=UPS1;QY=1 fmol
TAMB_ECOLI	AADRWVPGLDIGK	3	163400.0	RD139_Narrow_UPS1_50fmol_inj1.mzML	RD139_Narrow_UPS1_50fmol_inj1		0	L	1	8	Narrow|CT=Mixture;CN=UPS1;QY=50 fmol
TAMB_ECOLI	AADRWVPGLDIGK	3	153715.0	RD139_Narrow_UPS1_25fmol_inj2.mzML	RD139_Narrow_UPS1_25fmol_inj2		0	L	1	7	Narrow|CT=Mixture;CN=UPS1;QY=25 fmol
TAMB_ECOLI	AADRWVPGLDIGK	3	143046.0	RD139_Narrow_UPS1_5fmol_inj3.mzML	RD139_Narrow_UPS1_5fmol_inj3		0	L	1	5	Narrow|CT=Mixture;CN=UPS1;QY=5 fmol
TAMB_ECOLI	AADRWVPGLDIGK	3	150589.0	RD139_Narrow_UPS1_50fmol_inj3.mzML	RD139_Narrow_UPS1_50fmol_inj3		0	L	1	8	Narrow|CT=Mixture;CN=UPS1;QY=50 fmol
OXYR_ECOLI	AADSC(Carbamidomethyl)HVSQPTLSGQIR	2	2039200.0	RD139_Narrow_UPS1_0_25fmol_inj2.mzML	RD139_Narrow_UPS1_0_25fmol_inj2		0	L	1	2	Narrow|CT=Mixture;CN=UPS1;QY=0.25 fmol
OXYR_ECOLI	AADSC(Carbamidomethyl)HVSQPTLSGQIR	2	1278390.0	RD139_Narrow_UPS1_0_1fmol_inj1.mzML	RD139_Narrow_UPS1_0_1fmol_inj1		0	L	1	1	Narrow|CT=Mixture;CN=UPS1;QY=0.1 fmol
OXYR_ECOLI	AADSC(Carbamidomethyl)HVSQPTLSGQIR	2	2046020.0	RD139_Narrow_UPS1_0_25fmol_inj1.mzML	RD139_Narrow_UPS1_0_25fmol_inj1		0	L	1	2	Narrow|CT=Mixture;CN=UPS1;QY=0.25 fmol
OXYR_ECOLI	AADSC(Carbamidomethyl)HVSQPTLSGQIR	2	1936090.0	RD139_Narrow_UPS1_2_5fmol_inj2.mzML	RD139_Narrow_UPS1_2_5fmol_inj2		0	L	1	4	Narrow|CT=Mixture;CN=UPS1;QY=2.5 fmol
OXYR_ECOLI	AADSC(Carbamidomethyl)HVSQPTLSGQIR	2	2253380.0	RD139_Narrow_UPS1_5fmol_inj1.mzML	RD139_Narrow_UPS1_5fmol_inj1		0	L	1	5	Narrow|CT=Mixture;CN=UPS1;QY=5 fmol
OXYR_ECOLI	AADSC(Carbamidomethyl)HVSQPTLSGQIR	2	2274960.0	RD139_Narrow_UPS1_5fmol_inj2.mzML	RD139_Narrow_UPS1_5fmol_inj2		0	L	1	5	Narrow|CT=Mixture;CN=UPS1;QY=5 fmol
OXYR_ECOLI	AADSC(Carbamidomethyl)HVSQPTLSGQIR	2	1947310.0	RD139_Narrow_UPS1_1fmol_inj3.mzML	RD139_Narrow_UPS1_1fmol_inj3		0	L	1	3	Narrow|CT=Mixture;CN=UPS1;QY=1 fmol
OXYR_ECOLI	AADSC(Carbamidomethyl)HVSQPTLSGQIR	2	1624780.0	RD139_Narrow_UPS1_2_5fmol_inj1.mzML	RD139_Narrow_UPS1_2_5fmol_inj1		0	L	1	4	Narrow|CT=Mixture;CN=UPS1;QY=2.5 fmol
OXYR_ECOLI	AADSC(Carbamidomethyl)HVSQPTLSGQIR	2	1771590.0	RD139_Narrow_UPS1_0_1fmol_inj2.mzML	RD139_Narrow_UPS1_0_1fmol_inj2		0	L	1	1	Narrow|CT=Mixture;CN=UPS1;QY=0.1 fmol
OXYR_ECOLI	AADSC(Carbamidomethyl)HVSQPTLSGQIR	2	2056270.0	RD139_Narrow_UPS1_1fmol_inj2.mzML	RD139_Narrow_UPS1_1fmol_inj2		0	L	1	3	Narrow|CT=Mixture;CN=UPS1;QY=1 fmol
OXYR_ECOLI	AADSC(Carbamidomethyl)HVSQPTLSGQIR	2	2078340.0	RD139_Narrow_UPS1_0_25fmol_inj3.mzML	RD139_Narrow_UPS1_0_25fmol_inj3		0	L	1	2	Narrow|CT=Mixture;CN=UPS1;QY=0.25 fmol
OXYR_ECOLI	AADSC(Carbamidomethyl)HVSQPTLSGQIR	2	2077410.0	RD139_Narrow_UPS1_50fmol_inj2.mzML	RD139_Narrow_UPS1_50fmol_inj2		0	L	1	8	Narrow|CT=Mixture;CN=UPS1;QY=50 fmol
OXYR_ECOLI	AADSC(Carbamidomethyl)HVSQPTLSGQIR	2	1460720.0	RD139_Narrow_UPS1_0_1fmol_inj3.mzML	RD139_Narrow_UPS1_0_1fmol_inj3		0	L	1	1	Narrow|CT=Mixture;CN=UPS1;QY=0.1 fmol
OXYR_ECOLI	AADSC(Carbamidomethyl)HVSQPTLSGQIR	2	2218630.0	RD139_Narrow_UPS1_25fmol_inj1.mzML	RD139_Narrow_UPS1_25fmol_inj1		0	L	1	7	Narrow|CT=Mixture;CN=UPS1;QY=25 fmol
OXYR_ECOLI	AADSC(Carbamidomethyl)HVSQPTLSGQIR	2	2085360.0	RD139_Narrow_UPS1_1fmol_inj1.mzML	RD139_Narrow_UPS1_1fmol_inj1		0	L	1	3	Narrow|CT=Mixture;CN=UPS1;QY=1 fmol
OXYR_ECOLI	AADSC(Carbamidomethyl)HVSQPTLSGQIR	2	2157730.0	RD139_Narrow_UPS1_10fmol_inj1.mzML	RD139_Narrow_UPS1_10fmol_inj1		0	L	1	6	Narrow|CT=Mixture;CN=UPS1;QY=10 fmol
OXYR_ECOLI	AADSC(Carbamidomethyl)HVSQPTLSGQIR	2	2078920.0	RD139_Narrow_UPS1_25fmol_inj3.mzML	RD139_Narrow_UPS1_25fmol_inj3		0	L	1	7	Narrow|CT=Mixture;CN=UPS1;QY=25 fmol
OXYR_ECOLI	AADSC(Carbamidomethyl)HVSQPTLSGQIR	2	2249390.0	RD139_Narrow_UPS1_10fmol_inj2.mzML	RD139_Narrow_UPS1_10fmol_inj2		0	L	1	6	Narrow|CT=Mixture;CN=UPS1;QY=10 fmol
OXYR_ECOLI	AADSC(Carbamidomethyl)HVSQPTLSGQIR	2	2100200.0	RD139_Narrow_UPS1_50fmol_inj1.mzML	RD139_Narrow_UPS1_50fmol_inj1		0	L	1	8	Narrow|CT=Mixture;CN=UPS1;QY=50 fmol
OXYR_ECOLI	AADSC(Carbamidomethyl)HVSQPTLSGQIR	2	2343130.0	RD139_Narrow_UPS1_25fmol_inj2.mzML	RD139_Narrow_UPS1_25fmol_inj2		0	L	1	7	Narrow|CT=Mixture;CN=UPS1;QY=25 fmol
OXYR_ECOLI	AADSC(Carbamidomethyl)HVSQPTLSGQIR	2	2263710.0	RD139_Narrow_UPS1_5fmol_inj3.mzML	RD139_Narrow_UPS1_5fmol_inj3		0	L	1	5	Narrow|CT=Mixture;CN=UPS1;QY=5 fmol
OXYR_ECOLI	AADSC(Carbamidomethyl)HVSQPTLSGQIR	2	2081410.0	RD139_Narrow_UPS1_10fmol_inj3.mzML	RD139_Narrow_UPS1_10fmol_inj3		0	L	1	6	Narrow|CT=Mixture;CN=UPS1;QY=10 fmol
OXYR_ECOLI	AADSC(Carbamidomethyl)HVSQPTLSGQIR	2	2106630.0	RD139_Narrow_UPS1_2_5fmol_inj3.mzML	RD139_Narrow_UPS1_2_5fmol_inj3		0	L	1	4	Narrow|CT=Mixture;CN=UPS1;QY=2.5 fmol
OXYR_ECOLI	AADSC(Carbamidomethyl)HVSQPTLSGQIR	2	2079400.0	RD139_Narrow_UPS1_50fmol_inj3.mzML	RD139_Narrow_UPS1_50fmol_inj3		0	L	1	8	Narrow|CT=Mixture;CN=UPS1;QY=50 fmol
OXYR_ECOLI	AADSC(Carbamidomethyl)HVSQPTLSGQIR	3	2966930.0	RD139_Narrow_UPS1_0_25fmol_inj2.mzML	RD139_Narrow_UPS1_0_25fmol_inj2		0	L	1	2	Narrow|CT=Mixture;CN=UPS1;QY=0.25 fmol
OXYR_ECOLI	AADSC(Carbamidomethyl)HVSQPTLSGQIR	3	2715850.0	RD139_Narrow_UPS1_0_1fmol_inj1.mzML	RD139_Narrow_UPS1_0_1fmol_inj1		0	L	1	1	Narrow|CT=Mixture;CN=UPS1;QY=0.1 fmol
OXYR_ECOLI	AADSC(Carbamidomethyl)HVSQPTLSGQIR	3	2982190.0	RD139_Narrow_UPS1_0_25fmol_inj1.mzML	RD139_Narrow_UPS1_0_25fmol_inj1		0	L	1	2	Narrow|CT=Mixture;CN=UPS1;QY=0.25 fmol
OXYR_ECOLI	AADSC(Carbamidomethyl)HVSQPTLSGQIR	3	2815380.0	RD139_Narrow_UPS1_2_5fmol_inj2.mzML	RD139_Narrow_UPS1_2_5fmol_inj2		0	L	1	4	Narrow|CT=Mixture;CN=UPS1;QY=2.5 fmol
OXYR_ECOLI	AADSC(Carbamidomethyl)HVSQPTLSGQIR	3	2743070.0	RD139_Narrow_UPS1_5fmol_inj1.mzML	RD139_Narrow_UPS1_5fmol_inj1		0	L	1	5	Narrow|CT=Mixture;CN=UPS1;QY=5 fmol
OXYR_ECOLI	AADSC(Carbamidomethyl)HVSQPTLSGQIR	3	3038580.0	RD139_Narrow_UPS1_5fmol_inj2.mzML	RD139_Narrow_UPS1_5fmol_inj2		0	L	1	5	Narrow|CT=Mixture;CN=UPS1;QY=5 fmol
OXYR_ECOLI	AADSC(Carbamidomethyl)HVSQPTLSGQIR	3	2694620.0	RD139_Narrow_UPS1_1fmol_inj3.mzML	RD139_Narrow_UPS1_1fmol_inj3		0	L	1	3	Narrow|CT=Mixture;CN=UPS1;QY=1 fmol
OXYR_ECOLI	AADSC(Carbamidomethyl)HVSQPTLSGQIR	3	2673170.0	RD139_Narrow_UPS1_2_5fmol_inj1.mzML	RD139_Narrow_UPS1_2_5fmol_inj1		0	L	1	4	Narrow|CT=Mixture;CN=UPS1;QY=2.5 fmol
OXYR_ECOLI	AADSC(Carbamidomethyl)HVSQPTLSGQIR	3	2729700.0	RD139_Narrow_UPS1_0_1fmol_inj2.mzML	RD139_Narrow_UPS1_0_1fmol_inj2		0	L	1	1	Narrow|CT=Mixture;CN=UPS1;QY=0.1 fmol
OXYR_ECOLI	AADSC(Carbamidomethyl)HVSQPTLSGQIR	3	2855710.0	RD139_Narrow_UPS1_1fmol_inj2.mzML	RD139_Narrow_UPS1_1fmol_inj2		0	L	1	3	Narrow|CT=Mixture;CN=UPS1;QY=1 fmol
OXYR_ECOLI	AADSC(Carbamidomethyl)HVSQPTLSGQIR	3	2744320.0	RD139_Narrow_UPS1_0_25fmol_inj3.mzML	RD139_Narrow_UPS1_0_25fmol_inj3		0	L	1	2	Narrow|CT=Mixture;CN=UPS1;QY=0.25 fmol
OXYR_ECOLI	AADSC(Carbamidomethyl)HVSQPTLSGQIR	3	2687450.0	RD139_Narrow_UPS1_50fmol_inj2.mzML	RD139_Narrow_UPS1_50fmol_inj2		0	L	1	8	Narrow|CT=Mixture;CN=UPS1;QY=50 fmol
OXYR_ECOLI	AADSC(Carbamidomethyl)HVSQPTLSGQIR	3	2141340.0	RD139_Narrow_UPS1_0_1fmol_inj3.mzML	RD139_Narrow_UPS1_0_1fmol_inj3		0	L	1	1	Narrow|CT=Mixture;CN=UPS1;QY=0.1 fmol
OXYR_ECOLI	AADSC(Carbamidomethyl)HVSQPTLSGQIR	3	2869540.0	RD139_Narrow_UPS1_25fmol_inj1.mzML	RD139_Narrow_UPS1_25fmol_inj1		0	L	1	7	Narrow|CT=Mixture;CN=UPS1;QY=25 fmol
OXYR_ECOLI	AADSC(Carbamidomethyl)HVSQPTLSGQIR	3	2971490.0	RD139_Narrow_UPS1_1fmol_inj1.mzML	RD139_Narrow_UPS1_1fmol_inj1		0	L	1	3	Narrow|CT=Mixture;CN=UPS1;QY=1 fmol
OXYR_ECOLI	AADSC(Carbamidomethyl)HVSQPTLSGQIR	3	2876410.0	RD139_Narrow_UPS1_10fmol_inj1.mzML	RD139_Narrow_UPS1_10fmol_inj1		0	L	1	6	Narrow|CT=Mixture;CN=UPS1;QY=10 fmol
OXYR_ECOLI	AADSC(Carbamidomethyl)HVSQPTLSGQIR	3	2664440.0	RD139_Narrow_UPS1_25fmol_inj3.mzML	RD139_Narrow_UPS1_25fmol_inj3		0	L	1	7	Narrow|CT=Mixture;CN=UPS1;QY=25 fmol
OXYR_ECOLI	AADSC(Carbamidomethyl)HVSQPTLSGQIR	3	2964000.0	RD139_Narrow_UPS1_10fmol_inj2.mzML	RD139_Narrow_UPS1_10fmol_inj2		0	L	1	6	Narrow|CT=Mixture;CN=UPS1;QY=10 fmol
OXYR_ECOLI	AADSC(Carbamidomethyl)HVSQPTLSGQIR	3	2632450.0	RD139_Narrow_UPS1_50fmol_inj1.mzML	RD139_Narrow_UPS1_50fmol_inj1		0	L	1	8	Narrow|CT=Mixture;CN=UPS1;QY=50 fmol
OXYR_ECOLI	AADSC(Carbamidomethyl)HVSQPTLSGQIR	3	3005620.0	RD139_Narrow_UPS1_25fmol_inj2.mzML	RD139_Narrow_UPS1_25fmol_inj2		0	L	1	7	Narrow|CT=Mixture;CN=UPS1;QY=25 fmol
OXYR_ECOLI	AADSC(Carbamidomethyl)HVSQPTLSGQIR	3	2933170.0	RD139_Narrow_UPS1_5fmol_inj3.mzML	RD139_Narrow_UPS1_5fmol_inj3		0	L	1	5	Narrow|CT=Mixture;CN=UPS1;QY=5 fmol
OXYR_ECOLI	AADSC(Carbamidomethyl)HVSQPTLSGQIR	3	3011820.0	RD139_Narrow_UPS1_10fmol_inj3.mzML	RD139_Narrow_UPS1_10fmol_inj3		0	L	1	6	Narrow|CT=Mixture;CN=UPS1;QY=10 fmol
OXYR_ECOLI	AADSC(Carbamidomethyl)HVSQPTLSGQIR	3	2703190.0	RD139_Narrow_UPS1_2_5fmol_inj3.mzML	RD139_Narrow_UPS1_2_5fmol_inj3		0	L	1	4	Narrow|CT=Mixture;CN=UPS1;QY=2.5 fmol
OXYR_ECOLI	AADSC(Carbamidomethyl)HVSQPTLSGQIR	3	2665430.0	RD139_Narrow_UPS1_50fmol_inj3.mzML	RD139_Narrow_UPS1_50fmol_inj3		0	L	1	8	Narrow|CT=Mixture;CN=UPS1;QY=50 fmol
EUTS_ECOLI	AADVHIGFLDR	2	163384.0	RD139_Narrow_UPS1_0_1fmol_inj1.mzML	RD139_Narrow_UPS1_0_1fmol_inj1		0	L	1	1	Narrow|CT=Mixture;CN=UPS1;QY=0.1 fmol
EUTS_ECOLI	AADVHIGFLDR	2	138708.0	RD139_Narrow_UPS1_0_25fmol_inj1.mzML	RD139_Narrow_UPS1_0_25fmol_inj1		0	L	1	2	Narrow|CT=Mixture;CN=UPS1;QY=0.25 fmol
EUTS_ECOLI	AADVHIGFLDR	2	207210.0	RD139_Narrow_UPS1_50fmol_inj2.mzML	RD139_Narrow_UPS1_50fmol_inj2		0	L	1	8	Narrow|CT=Mixture;CN=UPS1;QY=50 fmol
EUTS_ECOLI	AADVHIGFLDR	2	242442.0	RD139_Narrow_UPS1_25fmol_inj1.mzML	RD139_Narrow_UPS1_25fmol_inj1		0	L	1	7	Narrow|CT=Mixture;CN=UPS1;QY=25 fmol
EUTS_ECOLI	AADVHIGFLDR	2	144052.0	RD139_Narrow_UPS1_1fmol_inj1.mzML	RD139_Narrow_UPS1_1fmol_inj1		0	L	1	3	Narrow|CT=Mixture;CN=UPS1;QY=1 fmol
EUTS_ECOLI	AADVHIGFLDR	2	173906.0	RD139_Narrow_UPS1_10fmol_inj1.mzML	RD139_Narrow_UPS1_10fmol_inj1		0	L	1	6	Narrow|CT=Mixture;CN=UPS1;QY=10 fmol
KDSD_ECOLI	AADVHLC(Carbamidomethyl)VK	2	302206.0	RD139_Narrow_UPS1_0_25fmol_inj2.mzML	RD139_Narrow_UPS1_0_25fmol_inj2		0	L	1	2	Narrow|CT=Mixture;CN=UPS1;QY=0.25 fmol
KDSD_ECOLI	AADVHLC(Carbamidomethyl)VK	2	120232.0	RD139_Narrow_UPS1_0_1fmol_inj1.mzML	RD139_Narrow_UPS1_0_1fmol_inj1		0	L	1	1	Narrow|CT=Mixture;CN=UPS1;QY=0.1 fmol
KDSD_ECOLI	AADVHLC(Carbamidomethyl)VK	2	234798.0	RD139_Narrow_UPS1_0_25fmol_inj1.mzML	RD139_Narrow_UPS1_0_25fmol_inj1		0	L	1	2	Narrow|CT=Mixture;CN=UPS1;QY=0.25 fmol
KDSD_ECOLI	AADVHLC(Carbamidomethyl)VK	2	246911.0	RD139_Narrow_UPS1_2_5fmol_inj2.mzML	RD139_Narrow_UPS1_2_5fmol_inj2		0	L	1	4	Narrow|CT=Mixture;CN=UPS1;QY=2.5 fmol
KDSD_ECOLI	AADVHLC(Carbamidomethyl)VK	2	369933.0	RD139_Narrow_UPS1_5fmol_inj1.mzML	RD139_Narrow_UPS1_5fmol_inj1		0	L	1	5	Narrow|CT=Mixture;CN=UPS1;QY=5 fmol
KDSD_ECOLI	AADVHLC(Carbamidomethyl)VK	2	415132.0	RD139_Narrow_UPS1_5fmol_inj2.mzML	RD139_Narrow_UPS1_5fmol_inj2		0	L	1	5	Narrow|CT=Mixture;CN=UPS1;QY=5 fmol
KDSD_ECOLI	AADVHLC(Carbamidomethyl)VK	2	296322.0	RD139_Narrow_UPS1_1fmol_inj3.mzML	RD139_Narrow_UPS1_1fmol_inj3		0	L	1	3	Narrow|CT=Mixture;CN=UPS1;QY=1 fmol
KDSD_ECOLI	AADVHLC(Carbamidomethyl)VK	2	247973.0	RD139_Narrow_UPS1_2_5fmol_inj1.mzML	RD139_Narrow_UPS1_2_5fmol_inj1		0	L	1	4	Narrow|CT=Mixture;CN=UPS1;QY=2.5 fmol
KDSD_ECOLI	AADVHLC(Carbamidomethyl)VK	2	283411.0	RD139_Narrow_UPS1_0_1fmol_inj2.mzML	RD139_Narrow_UPS1_0_1fmol_inj2		0	L	1	1	Narrow|CT=Mixture;CN=UPS1;QY=0.1 fmol
KDSD_ECOLI	AADVHLC(Carbamidomethyl)VK	2	345355.0	RD139_Narrow_UPS1_1fmol_inj2.mzML	RD139_Narrow_UPS1_1fmol_inj2		0	L	1	3	Narrow|CT=Mixture;CN=UPS1;QY=1 fmol
KDSD_ECOLI	AADVHLC(Carbamidomethyl)VK	2	1237760.0	RD139_Narrow_UPS1_0_25fmol_inj3.mzML	RD139_Narrow_UPS1_0_25fmol_inj3		0	L	1	2	Narrow|CT=Mixture;CN=UPS1;QY=0.25 fmol
KDSD_ECOLI	AADVHLC(Carbamidomethyl)VK	2	212054.0	RD139_Narrow_UPS1_0_1fmol_inj3.mzML	RD139_Narrow_UPS1_0_1fmol_inj3		0	L	1	1	Narrow|CT=Mixture;CN=UPS1;QY=0.1 fmol
KDSD_ECOLI	AADVHLC(Carbamidomethyl)VK	2	202883.0	RD139_Narrow_UPS1_25fmol_inj1.mzML	RD139_Narrow_UPS1_25fmol_inj1		0	L	1	7	Narrow|CT=Mixture;CN=UPS1;QY=25 fmol
KDSD_ECOLI	AADVHLC(Carbamidomethyl)VK	2	231024.0	RD139_Narrow_UPS1_1fmol_inj1.mzML	RD139_Narrow_UPS1_1fmol_inj1		0	L	1	3	Narrow|CT=Mixture;CN=UPS1;QY=1 fmol
KDSD_ECOLI	AADVHLC(Carbamidomethyl)VK	2	327169.0	RD139_Narrow_UPS1_10fmol_inj1.mzML	RD139_Narrow_UPS1_10fmol_inj1		0	L	1	6	Narrow|CT=Mixture;CN=UPS1;QY=10 fmol
KDSD_ECOLI	AADVHLC(Carbamidomethyl)VK	2	255319.0	RD139_Narrow_UPS1_25fmol_inj3.mzML	RD139_Narrow_UPS1_25fmol_inj3		0	L	1	7	Narrow|CT=Mixture;CN=UPS1;QY=25 fmol
KDSD_ECOLI	AADVHLC(Carbamidomethyl)VK	2	363021.0	RD139_Narrow_UPS1_10fmol_inj2.mzML	RD139_Narrow_UPS1_10fmol_inj2		0	L	1	6	Narrow|CT=Mixture;CN=UPS1;QY=10 fmol
KDSD_ECOLI	AADVHLC(Carbamidomethyl)VK	2	267796.0	RD139_Narrow_UPS1_50fmol_inj1.mzML	RD139_Narrow_UPS1_50fmol_inj1		0	L	1	8	Narrow|CT=Mixture;CN=UPS1;QY=50 fmol
KDSD_ECOLI	AADVHLC(Carbamidomethyl)VK	2	229115.0	RD139_Narrow_UPS1_25fmol_inj2.mzML	RD139_Narrow_UPS1_25fmol_inj2		0	L	1	7	Narrow|CT=Mixture;CN=UPS1;QY=25 fmol
KDSD_ECOLI	AADVHLC(Carbamidomethyl)VK	2	347778.0	RD139_Narrow_UPS1_5fmol_inj3.mzML	RD139_Narrow_UPS1_5fmol_inj3		0	L	1	5	Narrow|CT=Mixture;CN=UPS1;QY=5 fmol
KDSD_ECOLI	AADVHLC(Carbamidomethyl)VK	2	331103.0	RD139_Narrow_UPS1_10fmol_inj3.mzML	RD139_Narrow_UPS1_10fmol_inj3		0	L	1	6	Narrow|CT=Mixture;CN=UPS1;QY=10 fmol
KDSD_ECOLI	AADVHLC(Carbamidomethyl)VK	2	323743.0	RD139_Narrow_UPS1_2_5fmol_inj3.mzML	RD139_Narrow_UPS1_2_5fmol_inj3		0	L	1	4	Narrow|CT=Mixture;CN=UPS1;QY=2.5 fmol
KDSD_ECOLI	AADVHLC(Carbamidomethyl)VK	2	238926.0	RD139_Narrow_UPS1_50fmol_inj3.mzML	RD139_Narrow_UPS1_50fmol_inj3		0	L	1	8	Narrow|CT=Mixture;CN=UPS1;QY=50 fmol
SUHB_ECOLI	AAEAVIIDTIR	2	3209660.0	RD139_Narrow_UPS1_0_25fmol_inj2.mzML	RD139_Narrow_UPS1_0_25fmol_inj2		0	L	1	2	Narrow|CT=Mixture;CN=UPS1;QY=0.25 fmol
SUHB_ECOLI	AAEAVIIDTIR	2	3541170.0	RD139_Narrow_UPS1_0_1fmol_inj1.mzML	RD139_Narrow_UPS1_0_1fmol_inj1		0	L	1	1	Narrow|CT=Mixture;CN=UPS1;QY=0.1 fmol
SUHB_ECOLI	AAEAVIIDTIR	2	3234500.0	RD139_Narrow_UPS1_0_25fmol_inj1.mzML	RD139_Narrow_UPS1_0_25fmol_inj1		0	L	1	2	Narrow|CT=Mixture;CN=UPS1;QY=0.25 fmol
SUHB_ECOLI	AAEAVIIDTIR	2	3324890.0	RD139_Narrow_UPS1_2_5fmol_inj2.mzML	RD139_Narrow_UPS1_2_5fmol_inj2		0	L	1	4	Narrow|CT=Mixture;CN=UPS1;QY=2.5 fmol
SUHB_ECOLI	AAEAVIIDTIR	2	4839630.0	RD139_Narrow_UPS1_5fmol_inj1.mzML	RD139_Narrow_UPS1_5fmol_inj1		0	L	1	5	Narrow|CT=Mixture;CN=UPS1;QY=5 fmol
SUHB_ECOLI	AAEAVIIDTIR	2	4441730.0	RD139_Narrow_UPS1_5fmol_inj2.mzML	RD139_Narrow_UPS1_5fmol_inj2		0	L	1	5	Narrow|CT=Mixture;CN=UPS1;QY=5 fmol
SUHB_ECOLI	AAEAVIIDTIR	2	3316150.0	RD139_Narrow_UPS1_1fmol_inj3.mzML	RD139_Narrow_UPS1_1fmol_inj3		0	L	1	3	Narrow|CT=Mixture;CN=UPS1;QY=1 fmol
SUHB_ECOLI	AAEAVIIDTIR	2	3190060.0	RD139_Narrow_UPS1_2_5fmol_inj1.mzML	RD139_Narrow_UPS1_2_5fmol_inj1		0	L	1	4	Narrow|CT=Mixture;CN=UPS1;QY=2.5 fmol
SUHB_ECOLI	AAEAVIIDTIR	2	3715420.0	RD139_Narrow_UPS1_0_1fmol_inj2.mzML	RD139_Narrow_UPS1_0_1fmol_inj2		0	L	1	1	Narrow|CT=Mixture;CN=UPS1;QY=0.1 fmol
SUHB_ECOLI	AAEAVIIDTIR	2	3516700.0	RD139_Narrow_UPS1_1fmol_inj2.mzML	RD139_Narrow_UPS1_1fmol_inj2		0	L	1	3	Narrow|CT=Mixture;CN=UPS1;QY=1 fmol
SUHB_ECOLI	AAEAVIIDTIR	2	2826440.0	RD139_Narrow_UPS1_0_25fmol_inj3.mzML	RD139_Narrow_UPS1_0_25fmol_inj3		0	L	1	2	Narrow|CT=Mixture;CN=UPS1;QY=0.25 fmol
SUHB_ECOLI	AAEAVIIDTIR	2	4230410.0	RD139_Narrow_UPS1_50fmol_inj2.mzML	RD139_Narrow_UPS1_50fmol_inj2		0	L	1	8	Narrow|CT=Mixture;CN=UPS1;QY=50 fmol
SUHB_ECOLI	AAEAVIIDTIR	2	3063020.0	RD139_Narrow_UPS1_0_1fmol_inj3.mzML	RD139_Narrow_UPS1_0_1fmol_inj3		0	L	1	1	Narrow|CT=Mixture;CN=UPS1;QY=0.1 fmol
SUHB_ECOLI	AAEAVIIDTIR	2	4076580.0	RD139_Narrow_UPS1_25fmol_inj1.mzML	RD139_Narrow_UPS1_25fmol_inj1		0	L	1	7	Narrow|CT=Mixture;CN=UPS1;QY=25 fmol
SUHB_ECOLI	AAEAVIIDTIR	2	3599440.0	RD139_Narrow_UPS1_1fmol_inj1.mzML	RD139_Narrow_UPS1_1fmol_inj1		0	L	1	3	Narrow|CT=Mixture;CN=UPS1;QY=1 fmol
SUHB_ECOLI	AAEAVIIDTIR	2	4050680.0	RD139_Narrow_UPS1_10fmol_inj1.mzML	RD139_Narrow_UPS1_10fmol_inj1		0	L	1	6	Narrow|CT=Mixture;CN=UPS1;QY=10 fmol
SUHB_ECOLI	AAEAVIIDTIR	2	3853740.0	RD139_Narrow_UPS1_25fmol_inj3.mzML	RD139_Narrow_UPS1_25fmol_inj3		0	L	1	7	Narrow|CT=Mixture;CN=UPS1;QY=25 fmol
SUHB_ECOLI	AAEAVIIDTIR	2	4242420.0	RD139_Narrow_UPS1_10fmol_inj2.mzML	RD139_Narrow_UPS1_10fmol_inj2		0	L	1	6	Narrow|CT=Mixture;CN=UPS1;QY=10 fmol
SUHB_ECOLI	AAEAVIIDTIR	2	4681390.0	RD139_Narrow_UPS1_50fmol_inj1.mzML	RD139_Narrow_UPS1_50fmol_inj1		0	L	1	8	Narrow|CT=Mixture;CN=UPS1;QY=50 fmol
SUHB_ECOLI	AAEAVIIDTIR	2	4170230.0	RD139_Narrow_UPS1_25fmol_inj2.mzML	RD139_Narrow_UPS1_25fmol_inj2		0	L	1	7	Narrow|CT=Mixture;CN=UPS1;QY=25 fmol
SUHB_ECOLI	AAEAVIIDTIR	2	5167340.0	RD139_Narrow_UPS1_5fmol_inj3.mzML	RD139_Narrow_UPS1_5fmol_inj3		0	L	1	5	Narrow|CT=Mixture;CN=UPS1;QY=5 fmol
SUHB_ECOLI	AAEAVIIDTIR	2	4156350.0	RD139_Narrow_UPS1_10fmol_inj3.mzML	RD139_Narrow_UPS1_10fmol_inj3		0	L	1	6	Narrow|CT=Mixture;CN=UPS1;QY=10 fmol
SUHB_ECOLI	AAEAVIIDTIR	2	3712750.0	RD139_Narrow_UPS1_2_5fmol_inj3.mzML	RD139_Narrow_UPS1_2_5fmol_inj3		0	L	1	4	Narrow|CT=Mixture;CN=UPS1;QY=2.5 fmol
SUHB_ECOLI	AAEAVIIDTIR	2	4217620.0	RD139_Narrow_UPS1_50fmol_inj3.mzML	RD139_Narrow_UPS1_50fmol_inj3		0	L	1	8	Narrow|CT=Mixture;CN=UPS1;QY=50 fmol
SUHB_ECOLI	AAEAVIIDTIRK	2	3319220.0	RD139_Narrow_UPS1_0_25fmol_inj2.mzML	RD139_Narrow_UPS1_0_25fmol_inj2		0	L	1	2	Narrow|CT=Mixture;CN=UPS1;QY=0.25 fmol
SUHB_ECOLI	AAEAVIIDTIRK	2	2876160.0	RD139_Narrow_UPS1_0_1fmol_inj1.mzML	RD139_Narrow_UPS1_0_1fmol_inj1		0	L	1	1	Narrow|CT=Mixture;CN=UPS1;QY=0.1 fmol
SUHB_ECOLI	AAEAVIIDTIRK	2	3228720.0	RD139_Narrow_UPS1_0_25fmol_inj1.mzML	RD139_Narrow_UPS1_0_25fmol_inj1		0	L	1	2	Narrow|CT=Mixture;CN=UPS1;QY=0.25 fmol
SUHB_ECOLI	AAEAVIIDTIRK	2	3236940.0	RD139_Narrow_UPS1_2_5fmol_inj2.mzML	RD139_Narrow_UPS1_2_5fmol_inj2		0	L	1	4	Narrow|CT=Mixture;CN=UPS1;QY=2.5 fmol
SUHB_ECOLI	AAEAVIIDTIRK	2	4145380.0	RD139_Narrow_UPS1_5fmol_inj1.mzML	RD139_Narrow_UPS1_5fmol_inj1		0	L	1	5	Narrow|CT=Mixture;CN=UPS1;QY=5 fmol
SUHB_ECOLI	AAEAVIIDTIRK	2	4464300.0	RD139_Narrow_UPS1_5fmol_inj2.mzML	RD139_Narrow_UPS1_5fmol_inj2		0	L	1	5	Narrow|CT=Mixture;CN=UPS1;QY=5 fmol
SUHB_ECOLI	AAEAVIIDTIRK	2	3504970.0	RD139_Narrow_UPS1_1fmol_inj3.mzML	RD139_Narrow_UPS1_1fmol_inj3		0	L	1	3	Narrow|CT=Mixture;CN=UPS1;QY=1 fmol
SUHB_ECOLI	AAEAVIIDTIRK	2	2986710.0	RD139_Narrow_UPS1_2_5fmol_inj1.mzML	RD139_Narrow_UPS1_2_5fmol_inj1		0	L	1	4	Narrow|CT=Mixture;CN=UPS1;QY=2.5 fmol
SUHB_ECOLI	AAEAVIIDTIRK	2	3036910.0	RD139_Narrow_UPS1_0_1fmol_inj2.mzML	RD139_Narrow_UPS1_0_1fmol_inj2		0	L	1	1	Narrow|CT=Mixture;CN=UPS1;QY=0.1 fmol
SUHB_ECOLI	AAEAVIIDTIRK	2	3580200.0	RD139_Narrow_UPS1_1fmol_inj2.mzML	RD139_Narrow_UPS1_1fmol_inj2		0	L	1	3	Narrow|CT=Mixture;CN=UPS1;QY=1 fmol
SUHB_ECOLI	AAEAVIIDTIRK	2	3043150.0	RD139_Narrow_UPS1_0_25fmol_inj3.mzML	RD139_Narrow_UPS1_0_25fmol_inj3		0	L	1	2	Narrow|CT=Mixture;CN=UPS1;QY=0.25 fmol
SUHB_ECOLI	AAEAVIIDTIRK	2	3595020.0	RD139_Narrow_UPS1_50fmol_inj2.mzML	RD139_Narrow_UPS1_50fmol_inj2		0	L	1	8	Narrow|CT=Mixture;CN=UPS1;QY=50 fmol
SUHB_ECOLI	AAEAVIIDTIRK	2	2855420.0	RD139_Narrow_UPS1_0_1fmol_inj3.mzML	RD139_Narrow_UPS1_0_1fmol_inj3		0	L	1	1	Narrow|CT=Mixture;CN=UPS1;QY=0.1 fmol
SUHB_ECOLI	AAEAVIIDTIRK	2	3493280.0	RD139_Narrow_UPS1_25fmol_inj1.mzML	RD139_Narrow_UPS1_25fmol_inj1		0	L	1	7	Narrow|CT=Mixture;CN=UPS1;QY=25 fmol
SUHB_ECOLI	AAEAVIIDTIRK	2	3246570.0	RD139_Narrow_UPS1_1fmol_inj1.mzML	RD139_Narrow_UPS1_1fmol_inj1		0	L	1	3	Narrow|CT=Mixture;CN=UPS1;QY=1 fmol
SUHB_ECOLI	AAEAVIIDTIRK	2	3177340.0	RD139_Narrow_UPS1_10fmol_inj1.mzML	RD139_Narrow_UPS1_10fmol_inj1		0	L	1	6	Narrow|CT=Mixture;CN=UPS1;QY=10 fmol
SUHB_ECOLI	AAEAVIIDTIRK	2	3798870.0	RD139_Narrow_UPS1_25fmol_inj3.mzML	RD139_Narrow_UPS1_25fmol_inj3		0	L	1	7	Narrow|CT=Mixture;CN=UPS1;QY=25 fmol
SUHB_ECOLI	AAEAVIIDTIRK	2	4082360.0	RD139_Narrow_UPS1_10fmol_inj2.mzML	RD139_Narrow_UPS1_10fmol_inj2		0	L	1	6	Narrow|CT=Mixture;CN=UPS1;QY=10 fmol
SUHB_ECOLI	AAEAVIIDTIRK	2	3931630.0	RD139_Narrow_UPS1_50fmol_inj1.mzML	RD139_Narrow_UPS1_50fmol_inj1		0	L	1	8	Narrow|CT=Mixture;CN=UPS1;QY=50 fmol
SUHB_ECOLI	AAEAVIIDTIRK	2	3772580.0	RD139_Narrow_UPS1_25fmol_inj2.mzML	RD139_Narrow_UPS1_25fmol_inj2		0	L	1	7	Narrow|CT=Mixture;CN=UPS1;QY=25 fmol
SUHB_ECOLI	AAEAVIIDTIRK	2	4401520.0	RD139_Narrow_UPS1_5fmol_inj3.mzML	RD139_Narrow_UPS1_5fmol_inj3		0	L	1	5	Narrow|CT=Mixture;CN=UPS1;QY=5 fmol
SUHB_ECOLI	AAEAVIIDTIRK	2	3860210.0	RD139_Narrow_UPS1_10fmol_inj3.mzML	RD139_Narrow_UPS1_10fmol_inj3		0	L	1	6	Narrow|CT=Mixture;CN=UPS1;QY=10 fmol
SUHB_ECOLI	AAEAVIIDTIRK	2	3207600.0	RD139_Narrow_UPS1_2_5fmol_inj3.mzML	RD139_Narrow_UPS1_2_5fmol_inj3		0	L	1	4	Narrow|CT=Mixture;CN=UPS1;QY=2.5 fmol
SUHB_ECOLI	AAEAVIIDTIRK	2	3486620.0	RD139_Narrow_UPS1_50fmol_inj3.mzML	RD139_Narrow_UPS1_50fmol_inj3		0	L	1	8	Narrow|CT=Mixture;CN=UPS1;QY=50 fmol
SUHB_ECOLI	AAEAVIIDTIRK	3	3959930.0	RD139_Narrow_UPS1_0_25fmol_inj2.mzML	RD139_Narrow_UPS1_0_25fmol_inj2		0	L	1	2	Narrow|CT=Mixture;CN=UPS1;QY=0.25 fmol
SUHB_ECOLI	AAEAVIIDTIRK	3	4567090.0	RD139_Narrow_UPS1_0_1fmol_inj1.mzML	RD139_Narrow_UPS1_0_1fmol_inj1		0	L	1	1	Narrow|CT=Mixture;CN=UPS1;QY=0.1 fmol
SUHB_ECOLI	AAEAVIIDTIRK	3	4459950.0	RD139_Narrow_UPS1_0_25fmol_inj1.mzML	RD139_Narrow_UPS1_0_25fmol_inj1		0	L	1	2	Narrow|CT=Mixture;CN=UPS1;QY=0.25 fmol
SUHB_ECOLI	AAEAVIIDTIRK	3	3983570.0	RD139_Narrow_UPS1_2_5fmol_inj2.mzML	RD139_Narrow_UPS1_2_5fmol_inj2		0	L	1	4	Narrow|CT=Mixture;CN=UPS1;QY=2.5 fmol
SUHB_ECOLI	AAEAVIIDTIRK	3	5214150.0	RD139_Narrow_UPS1_5fmol_inj1.mzML	RD139_Narrow_UPS1_5fmol_inj1		0	L	1	5	Narrow|CT=Mixture;CN=UPS1;QY=5 fmol
SUHB_ECOLI	AAEAVIIDTIRK	3	5768340.0	RD139_Narrow_UPS1_5fmol_inj2.mzML	RD139_Narrow_UPS1_5fmol_inj2		0	L	1	5	Narrow|CT=Mixture;CN=UPS1;QY=5 fmol
SUHB_ECOLI	AAEAVIIDTIRK	3	4942770.0	RD139_Narrow_UPS1_1fmol_inj3.mzML	RD139_Narrow_UPS1_1fmol_inj3		0	L	1	3	Narrow|CT=Mixture;CN=UPS1;QY=1 fmol
SUHB_ECOLI	AAEAVIIDTIRK	3	4282510.0	RD139_Narrow_UPS1_2_5fmol_inj1.mzML	RD139_Narrow_UPS1_2_5fmol_inj1		0	L	1	4	Narrow|CT=Mixture;CN=UPS1;QY=2.5 fmol
SUHB_ECOLI	AAEAVIIDTIRK	3	4757940.0	RD139_Narrow_UPS1_0_1fmol_inj2.mzML	RD139_Narrow_UPS1_0_1fmol_inj2		0	L	1	1	Narrow|CT=Mixture;CN=UPS1;QY=0.1 fmol
SUHB_ECOLI	AAEAVIIDTIRK	3	5112070.0	RD139_Narrow_UPS1_1fmol_inj2.mzML	RD139_Narrow_UPS1_1fmol_inj2		0	L	1	3	Narrow|CT=Mixture;CN=UPS1;QY=1 fmol
SUHB_ECOLI	AAEAVIIDTIRK	3	4242010.0	RD139_Narrow_UPS1_0_25fmol_inj3.mzML	RD139_Narrow_UPS1_0_25fmol_inj3		0	L	1	2	Narrow|CT=Mixture;CN=UPS1;QY=0.25 fmol
SUHB_ECOLI	AAEAVIIDTIRK	3	4814850.0	RD139_Narrow_UPS1_50fmol_inj2.mzML	RD139_Narrow_UPS1_50fmol_inj2		0	L	1	8	Narrow|CT=Mixture;CN=UPS1;QY=50 fmol
SUHB_ECOLI	AAEAVIIDTIRK	3	3122410.0	RD139_Narrow_UPS1_0_1fmol_inj3.mzML	RD139_Narrow_UPS1_0_1fmol_inj3		0	L	1	1	Narrow|CT=Mixture;CN=UPS1;QY=0.1 fmol
SUHB_ECOLI	AAEAVIIDTIRK	3	4238690.0	RD139_Narrow_UPS1_25fmol_inj1.mzML	RD139_Narrow_UPS1_25fmol_inj1		0	L	1	7	Narrow|CT=Mixture;CN=UPS1;QY=25 fmol
SUHB_ECOLI	AAEAVIIDTIRK	3	5046460.0	RD139_Narrow_UPS1_1fmol_inj1.mzML	RD139_Narrow_UPS1_1fmol_inj1		0	L	1	3	Narrow|CT=Mixture;CN=UPS1;QY=1 fmol
SUHB_ECOLI	AAEAVIIDTIRK	3	5349260.0	RD139_Narrow_UPS1_10fmol_inj1.mzML	RD139_Narrow_UPS1_10fmol_inj1		0	L	1	6	Narrow|CT=Mixture;CN=UPS1;QY=10 fmol
SUHB_ECOLI	AAEAVIIDTIRK	3	5266580.0	RD139_Narrow_UPS1_25fmol_inj3.mzML	RD139_Narrow_UPS1_25fmol_inj3		0	L	1	7	Narrow|CT=Mixture;CN=UPS1;QY=25 fmol
SUHB_ECOLI	AAEAVIIDTIRK	3	5595060.0	RD139_Narrow_UPS1_10fmol_inj2.mzML	RD139_Narrow_UPS1_10fmol_inj2		0	L	1	6	Narrow|CT=Mixture;CN=UPS1;QY=10 fmol
SUHB_ECOLI	AAEAVIIDTIRK	3	5126360.0	RD139_Narrow_UPS1_50fmol_inj1.mzML	RD139_Narrow_UPS1_50fmol_inj1		0	L	1	8	Narrow|CT=Mixture;CN=UPS1;QY=50 fmol
SUHB_ECOLI	AAEAVIIDTIRK	3	5717040.0	RD139_Narrow_UPS1_25fmol_inj2.mzML	RD139_Narrow_UPS1_25fmol_inj2		0	L	1	7	Narrow|CT=Mixture;CN=UPS1;QY=25 fmol
SUHB_ECOLI	AAEAVIIDTIRK	3	5462140.0	RD139_Narrow_UPS1_5fmol_inj3.mzML	RD139_Narrow_UPS1_5fmol_inj3		0	L	1	5	Narrow|CT=Mixture;CN=UPS1;QY=5 fmol
SUHB_ECOLI	AAEAVIIDTIRK	3	5519030.0	RD139_Narrow_UPS1_10fmol_inj3.mzML	RD139_Narrow_UPS1_10fmol_inj3		0	L	1	6	Narrow|CT=Mixture;CN=UPS1;QY=10 fmol
SUHB_ECOLI	AAEAVIIDTIRK	3	4812550.0	RD139_Narrow_UPS1_2_5fmol_inj3.mzML	RD139_Narrow_UPS1_2_5fmol_inj3		0	L	1	4	Narrow|CT=Mixture;CN=UPS1;QY=2.5 fmol
SUHB_ECOLI	AAEAVIIDTIRK	3	4328480.0	RD139_Narrow_UPS1_50fmol_inj3.mzML	RD139_Narrow_UPS1_50fmol_inj3		0	L	1	8	Narrow|CT=Mixture;CN=UPS1;QY=50 fmol
TALA_ECOLI	AAEELEKEGINC(Carbamidomethyl)NLTLLFSFAQAR	3	2096540.0	RD139_Narrow_UPS1_0_25fmol_inj2.mzML	RD139_Narrow_UPS1_0_25fmol_inj2		0	L	1	2	Narrow|CT=Mixture;CN=UPS1;QY=0.25 fmol
TALA_ECOLI	AAEELEKEGINC(Carbamidomethyl)NLTLLFSFAQAR	3	1323000.0	RD139_Narrow_UPS1_0_1fmol_inj1.mzML	RD139_Narrow_UPS1_0_1fmol_inj1		0	L	1	1	Narrow|CT=Mixture;CN=UPS1;QY=0.1 fmol
TALA_ECOLI	AAEELEKEGINC(Carbamidomethyl)NLTLLFSFAQAR	3	1977970.0	RD139_Narrow_UPS1_0_25fmol_inj1.mzML	RD139_Narrow_UPS1_0_25fmol_inj1		0	L	1	2	Narrow|CT=Mixture;CN=UPS1;QY=0.25 fmol
TALA_ECOLI	AAEELEKEGINC(Carbamidomethyl)NLTLLFSFAQAR	3	1818440.0	RD139_Narrow_UPS1_2_5fmol_inj2.mzML	RD139_Narrow_UPS1_2_5fmol_inj2		0	L	1	4	Narrow|CT=Mixture;CN=UPS1;QY=2.5 fmol
TALA_ECOLI	AAEELEKEGINC(Carbamidomethyl)NLTLLFSFAQAR	3	2229910.0	RD139_Narrow_UPS1_5fmol_inj1.mzML	RD139_Narrow_UPS1_5fmol_inj1		0	L	1	5	Narrow|CT=Mixture;CN=UPS1;QY=5 fmol
TALA_ECOLI	AAEELEKEGINC(Carbamidomethyl)NLTLLFSFAQAR	3	2209720.0	RD139_Narrow_UPS1_5fmol_inj2.mzML	RD139_Narrow_UPS1_5fmol_inj2		0	L	1	5	Narrow|CT=Mixture;CN=UPS1;QY=5 fmol
TALA_ECOLI	AAEELEKEGINC(Carbamidomethyl)NLTLLFSFAQAR	3	1765580.0	RD139_Narrow_UPS1_1fmol_inj3.mzML	RD139_Narrow_UPS1_1fmol_inj3		0	L	1	3	Narrow|CT=Mixture;CN=UPS1;QY=1 fmol
TALA_ECOLI	AAEELEKEGINC(Carbamidomethyl)NLTLLFSFAQAR	3	1953230.0	RD139_Narrow_UPS1_2_5fmol_inj1.mzML	RD139_Narrow_UPS1_2_5fmol_inj1		0	L	1	4	Narrow|CT=Mixture;CN=UPS1;QY=2.5 fmol
TALA_ECOLI	AAEELEKEGINC(Carbamidomethyl)NLTLLFSFAQAR	3	1805840.0	RD139_Narrow_UPS1_0_1fmol_inj2.mzML	RD139_Narrow_UPS1_0_1fmol_inj2		0	L	1	1	Narrow|CT=Mixture;CN=UPS1;QY=0.1 fmol
TALA_ECOLI	AAEELEKEGINC(Carbamidomethyl)NLTLLFSFAQAR	3	1805300.0	RD139_Narrow_UPS1_1fmol_inj2.mzML	RD139_Narrow_UPS1_1fmol_inj2		0	L	1	3	Narrow|CT=Mixture;CN=UPS1;QY=1 fmol
TALA_ECOLI	AAEELEKEGINC(Carbamidomethyl)NLTLLFSFAQAR	3	2063670.0	RD139_Narrow_UPS1_0_25fmol_inj3.mzML	RD139_Narrow_UPS1_0_25fmol_inj3		0	L	1	2	Narrow|CT=Mixture;CN=UPS1;QY=0.25 fmol
TALA_ECOLI	AAEELEKEGINC(Carbamidomethyl)NLTLLFSFAQAR	3	1736310.0	RD139_Narrow_UPS1_50fmol_inj2.mzML	RD139_Narrow_UPS1_50fmol_inj2		0	L	1	8	Narrow|CT=Mixture;CN=UPS1;QY=50 fmol
TALA_ECOLI	AAEELEKEGINC(Carbamidomethyl)NLTLLFSFAQAR	3	1830390.0	RD139_Narrow_UPS1_0_1fmol_inj3.mzML	RD139_Narrow_UPS1_0_1fmol_inj3		0	L	1	1	Narrow|CT=Mixture;CN=UPS1;QY=0.1 fmol
TALA_ECOLI	AAEELEKEGINC(Carbamidomethyl)NLTLLFSFAQAR	3	1791300.0	RD139_Narrow_UPS1_25fmol_inj1.mzML	RD139_Narrow_UPS1_25fmol_inj1		0	L	1	7	Narrow|CT=Mixture;CN=UPS1;QY=25 fmol
TALA_ECOLI	AAEELEKEGINC(Carbamidomethyl)NLTLLFSFAQAR	3	1923120.0	RD139_Narrow_UPS1_1fmol_inj1.mzML	RD139_Narrow_UPS1_1fmol_inj1		0	L	1	3	Narrow|CT=Mixture;CN=UPS1;QY=1 fmol
TALA_ECOLI	AAEELEKEGINC(Carbamidomethyl)NLTLLFSFAQAR	3	2244600.0	RD139_Narrow_UPS1_10fmol_inj1.mzML	RD139_Narrow_UPS1_10fmol_inj1		0	L	1	6	Narrow|CT=Mixture;CN=UPS1;QY=10 fmol
TALA_ECOLI	AAEELEKEGINC(Carbamidomethyl)NLTLLFSFAQAR	3	1234080.0	RD139_Narrow_UPS1_25fmol_inj3.mzML	RD139_Narrow_UPS1_25fmol_inj3		0	L	1	7	Narrow|CT=Mixture;CN=UPS1;QY=25 fmol
TALA_ECOLI	AAEELEKEGINC(Carbamidomethyl)NLTLLFSFAQAR	3	2260380.0	RD139_Narrow_UPS1_10fmol_inj2.mzML	RD139_Narrow_UPS1_10fmol_inj2		0	L	1	6	Narrow|CT=Mixture;CN=UPS1;QY=10 fmol
TALA_ECOLI	AAEELEKEGINC(Carbamidomethyl)NLTLLFSFAQAR	3	1633610.0	RD139_Narrow_UPS1_50fmol_inj1.mzML	RD139_Narrow_UPS1_50fmol_inj1		0	L	1	8	Narrow|CT=Mixture;CN=UPS1;QY=50 fmol
TALA_ECOLI	AAEELEKEGINC(Carbamidomethyl)NLTLLFSFAQAR	3	2283210.0	RD139_Narrow_UPS1_25fmol_inj2.mzML	RD139_Narrow_UPS1_25fmol_inj2		0	L	1	7	Narrow|CT=Mixture;CN=UPS1;QY=25 fmol
TALA_ECOLI	AAEELEKEGINC(Carbamidomethyl)NLTLLFSFAQAR	3	2325430.0	RD139_Narrow_UPS1_5fmol_inj3.mzML	RD139_Narrow_UPS1_5fmol_inj3		0	L	1	5	Narrow|CT=Mixture;CN=UPS1;QY=5 fmol
TALA_ECOLI	AAEELEKEGINC(Carbamidomethyl)NLTLLFSFAQAR	3	2219580.0	RD139_Narrow_UPS1_10fmol_inj3.mzML	RD139_Narrow_UPS1_10fmol_inj3		0	L	1	6	Narrow|CT=Mixture;CN=UPS1;QY=10 fmol
TALA_ECOLI	AAEELEKEGINC(Carbamidomethyl)NLTLLFSFAQAR	3	1969820.0	RD139_Narrow_UPS1_2_5fmol_inj3.mzML	RD139_Narrow_UPS1_2_5fmol_inj3		0	L	1	4	Narrow|CT=Mixture;CN=UPS1;QY=2.5 fmol
TALA_ECOLI	AAEELEKEGINC(Carbamidomethyl)NLTLLFSFAQAR	3	1216120.0	RD139_Narrow_UPS1_50fmol_inj3.mzML	RD139_Narrow_UPS1_50fmol_inj3		0	L	1	8	Narrow|CT=Mixture;CN=UPS1;QY=50 fmol
TALA_ECOLI	AAEELEKEGINC(Carbamidomethyl)NLTLLFSFAQAR	4	148370.0	RD139_Narrow_UPS1_0_25fmol_inj2.mzML	RD139_Narrow_UPS1_0_25fmol_inj2		0	L	1	2	Narrow|CT=Mixture;CN=UPS1;QY=0.25 fmol
TALA_ECOLI	AAEELEKEGINC(Carbamidomethyl)NLTLLFSFAQAR	4	74397.2	RD139_Narrow_UPS1_0_1fmol_inj1.mzML	RD139_Narrow_UPS1_0_1fmol_inj1		0	L	1	1	Narrow|CT=Mixture;CN=UPS1;QY=0.1 fmol
TALA_ECOLI	AAEELEKEGINC(Carbamidomethyl)NLTLLFSFAQAR	4	79945.5	RD139_Narrow_UPS1_0_25fmol_inj1.mzML	RD139_Narrow_UPS1_0_25fmol_inj1		0	L	1	2	Narrow|CT=Mixture;CN=UPS1;QY=0.25 fmol
TALA_ECOLI	AAEELEKEGINC(Carbamidomethyl)NLTLLFSFAQAR	4	59698.5	RD139_Narrow_UPS1_2_5fmol_inj2.mzML	RD139_Narrow_UPS1_2_5fmol_inj2		0	L	1	4	Narrow|CT=Mixture;CN=UPS1;QY=2.5 fmol
TALA_ECOLI	AAEELEKEGINC(Carbamidomethyl)NLTLLFSFAQAR	4	231192.0	RD139_Narrow_UPS1_5fmol_inj1.mzML	RD139_Narrow_UPS1_5fmol_inj1		0	L	1	5	Narrow|CT=Mixture;CN=UPS1;QY=5 fmol
TALA_ECOLI	AAEELEKEGINC(Carbamidomethyl)NLTLLFSFAQAR	4	218867.0	RD139_Narrow_UPS1_5fmol_inj2.mzML	RD139_Narrow_UPS1_5fmol_inj2		0	L	1	5	Narrow|CT=Mixture;CN=UPS1;QY=5 fmol
TALA_ECOLI	AAEELEKEGINC(Carbamidomethyl)NLTLLFSFAQAR	4	68292.6	RD139_Narrow_UPS1_1fmol_inj3.mzML	RD139_Narrow_UPS1_1fmol_inj3		0	L	1	3	Narrow|CT=Mixture;CN=UPS1;QY=1 fmol
TALA_ECOLI	AAEELEKEGINC(Carbamidomethyl)NLTLLFSFAQAR	4	77061.2	RD139_Narrow_UPS1_2_5fmol_inj1.mzML	RD139_Narrow_UPS1_2_5fmol_inj1		0	L	1	4	Narrow|CT=Mixture;CN=UPS1;QY=2.5 fmol
TALA_ECOLI	AAEELEKEGINC(Carbamidomethyl)NLTLLFSFAQAR	4	107142.0	RD139_Narrow_UPS1_0_1fmol_inj2.mzML	RD139_Narrow_UPS1_0_1fmol_inj2		0	L	1	1	Narrow|CT=Mixture;CN=UPS1;QY=0.1 fmol
TALA_ECOLI	AAEELEKEGINC(Carbamidomethyl)NLTLLFSFAQAR	4	118541.0	RD139_Narrow_UPS1_1fmol_inj2.mzML	RD139_Narrow_UPS1_1fmol_inj2		0	L	1	3	Narrow|CT=Mixture;CN=UPS1;QY=1 fmol
TALA_ECOLI	AAEELEKEGINC(Carbamidomethyl)NLTLLFSFAQAR	4	156265.0	RD139_Narrow_UPS1_0_25fmol_inj3.mzML	RD139_Narrow_UPS1_0_25fmol_inj3		0	L	1	2	Narrow|CT=Mixture;CN=UPS1;QY=0.25 fmol
TALA_ECOLI	AAEELEKEGINC(Carbamidomethyl)NLTLLFSFAQAR	4	151908.0	RD139_Narrow_UPS1_50fmol_inj2.mzML	RD139_Narrow_UPS1_50fmol_inj2		0	L	1	8	Narrow|CT=Mixture;CN=UPS1;QY=50 fmol
TALA_ECOLI	AAEELEKEGINC(Carbamidomethyl)NLTLLFSFAQAR	4	104735.0	RD139_Narrow_UPS1_0_1fmol_inj3.mzML	RD139_Narrow_UPS1_0_1fmol_inj3		0	L	1	1	Narrow|CT=Mixture;CN=UPS1;QY=0.1 fmol
TALA_ECOLI	AAEELEKEGINC(Carbamidomethyl)NLTLLFSFAQAR	4	70046.4	RD139_Narrow_UPS1_25fmol_inj1.mzML	RD139_Narrow_UPS1_25fmol_inj1		0	L	1	7	Narrow|CT=Mixture;CN=UPS1;QY=25 fmol
TALA_ECOLI	AAEELEKEGINC(Carbamidomethyl)NLTLLFSFAQAR	4	137802.0	RD139_Narrow_UPS1_1fmol_inj1.mzML	RD139_Narrow_UPS1_1fmol_inj1		0	L	1	3	Narrow|CT=Mixture;CN=UPS1;QY=1 fmol
TALA_ECOLI	AAEELEKEGINC(Carbamidomethyl)NLTLLFSFAQAR	4	143557.0	RD139_Narrow_UPS1_10fmol_inj1.mzML	RD139_Narrow_UPS1_10fmol_inj1		0	L	1	6	Narrow|CT=Mixture;CN=UPS1;QY=10 fmol
TALA_ECOLI	AAEELEKEGINC(Carbamidomethyl)NLTLLFSFAQAR	4	221208.0	RD139_Narrow_UPS1_10fmol_inj2.mzML	RD139_Narrow_UPS1_10fmol_inj2		0	L	1	6	Narrow|CT=Mixture;CN=UPS1;QY=10 fmol
TALA_ECOLI	AAEELEKEGINC(Carbamidomethyl)NLTLLFSFAQAR	4	144570.0	RD139_Narrow_UPS1_50fmol_inj1.mzML	RD139_Narrow_UPS1_50fmol_inj1		0	L	1	8	Narrow|CT=Mixture;CN=UPS1;QY=50 fmol
TALA_ECOLI	AAEELEKEGINC(Carbamidomethyl)NLTLLFSFAQAR	4	138181.0	RD139_Narrow_UPS1_25fmol_inj2.mzML	RD139_Narrow_UPS1_25fmol_inj2		0	L	1	7	Narrow|CT=Mixture;CN=UPS1;QY=25 fmol
TALA_ECOLI	AAEELEKEGINC(Carbamidomethyl)NLTLLFSFAQAR	4	202024.0	RD139_Narrow_UPS1_5fmol_inj3.mzML	RD139_Narrow_UPS1_5fmol_inj3		0	L	1	5	Narrow|CT=Mixture;CN=UPS1;QY=5 fmol
TALA_ECOLI	AAEELEKEGINC(Carbamidomethyl)NLTLLFSFAQAR	4	197130.0	RD139_Narrow_UPS1_10fmol_inj3.mzML	RD139_Narrow_UPS1_10fmol_inj3		0	L	1	6	Narrow|CT=Mixture;CN=UPS1;QY=10 fmol
TALA_ECOLI	AAEELEKEGINC(Carbamidomethyl)NLTLLFSFAQAR	4	183196.0	RD139_Narrow_UPS1_2_5fmol_inj3.mzML	RD139_Narrow_UPS1_2_5fmol_inj3		0	L	1	4	Narrow|CT=Mixture;CN=UPS1;QY=2.5 fmol
TALA_ECOLI	AAEELEKEGINC(Carbamidomethyl)NLTLLFSFAQAR	4	69588.7	RD139_Narrow_UPS1_50fmol_inj3.mzML	RD139_Narrow_UPS1_50fmol_inj3		0	L	1	8	Narrow|CT=Mixture;CN=UPS1;QY=50 fmol
COPA_ECOLI	AAEFGVLVR	2	832651.0	RD139_Narrow_UPS1_0_25fmol_inj2.mzML	RD139_Narrow_UPS1_0_25fmol_inj2		0	L	1	2	Narrow|CT=Mixture;CN=UPS1;QY=0.25 fmol
COPA_ECOLI	AAEFGVLVR	2	830486.0	RD139_Narrow_UPS1_0_1fmol_inj1.mzML	RD139_Narrow_UPS1_0_1fmol_inj1		0	L	1	1	Narrow|CT=Mixture;CN=UPS1;QY=0.1 fmol
COPA_ECOLI	AAEFGVLVR	2	838352.0	RD139_Narrow_UPS1_0_25fmol_inj1.mzML	RD139_Narrow_UPS1_0_25fmol_inj1		0	L	1	2	Narrow|CT=Mixture;CN=UPS1;QY=0.25 fmol
COPA_ECOLI	AAEFGVLVR	2	842300.0	RD139_Narrow_UPS1_2_5fmol_inj2.mzML	RD139_Narrow_UPS1_2_5fmol_inj2		0	L	1	4	Narrow|CT=Mixture;CN=UPS1;QY=2.5 fmol
COPA_ECOLI	AAEFGVLVR	2	850500.0	RD139_Narrow_UPS1_5fmol_inj1.mzML	RD139_Narrow_UPS1_5fmol_inj1		0	L	1	5	Narrow|CT=Mixture;CN=UPS1;QY=5 fmol
COPA_ECOLI	AAEFGVLVR	2	916838.0	RD139_Narrow_UPS1_5fmol_inj2.mzML	RD139_Narrow_UPS1_5fmol_inj2		0	L	1	5	Narrow|CT=Mixture;CN=UPS1;QY=5 fmol
COPA_ECOLI	AAEFGVLVR	2	756918.0	RD139_Narrow_UPS1_1fmol_inj3.mzML	RD139_Narrow_UPS1_1fmol_inj3		0	L	1	3	Narrow|CT=Mixture;CN=UPS1;QY=1 fmol
COPA_ECOLI	AAEFGVLVR	2	766756.0	RD139_Narrow_UPS1_2_5fmol_inj1.mzML	RD139_Narrow_UPS1_2_5fmol_inj1		0	L	1	4	Narrow|CT=Mixture;CN=UPS1;QY=2.5 fmol
COPA_ECOLI	AAEFGVLVR	2	740630.0	RD139_Narrow_UPS1_0_1fmol_inj2.mzML	RD139_Narrow_UPS1_0_1fmol_inj2		0	L	1	1	Narrow|CT=Mixture;CN=UPS1;QY=0.1 fmol
COPA_ECOLI	AAEFGVLVR	2	795915.0	RD139_Narrow_UPS1_1fmol_inj2.mzML	RD139_Narrow_UPS1_1fmol_inj2		0	L	1	3	Narrow|CT=Mixture;CN=UPS1;QY=1 fmol
COPA_ECOLI	AAEFGVLVR	2	824753.0	RD139_Narrow_UPS1_0_25fmol_inj3.mzML	RD139_Narrow_UPS1_0_25fmol_inj3		0	L	1	2	Narrow|CT=Mixture;CN=UPS1;QY=0.25 fmol
COPA_ECOLI	AAEFGVLVR	2	866935.0	RD139_Narrow_UPS1_50fmol_inj2.mzML	RD139_Narrow_UPS1_50fmol_inj2		0	L	1	8	Narrow|CT=Mixture;CN=UPS1;QY=50 fmol
COPA_ECOLI	AAEFGVLVR	2	615924.0	RD139_Narrow_UPS1_0_1fmol_inj3.mzML	RD139_Narrow_UPS1_0_1fmol_inj3		0	L	1	1	Narrow|CT=Mixture;CN=UPS1;QY=0.1 fmol
COPA_ECOLI	AAEFGVLVR	2	749287.0	RD139_Narrow_UPS1_25fmol_inj1.mzML	RD139_Narrow_UPS1_25fmol_inj1		0	L	1	7	Narrow|CT=Mixture;CN=UPS1;QY=25 fmol
COPA_ECOLI	AAEFGVLVR	2	931109.0	RD139_Narrow_UPS1_1fmol_inj1.mzML	RD139_Narrow_UPS1_1fmol_inj1		0	L	1	3	Narrow|CT=Mixture;CN=UPS1;QY=1 fmol
COPA_ECOLI	AAEFGVLVR	2	821346.0	RD139_Narrow_UPS1_10fmol_inj1.mzML	RD139_Narrow_UPS1_10fmol_inj1		0	L	1	6	Narrow|CT=Mixture;CN=UPS1;QY=10 fmol
COPA_ECOLI	AAEFGVLVR	2	654787.0	RD139_Narrow_UPS1_25fmol_inj3.mzML	RD139_Narrow_UPS1_25fmol_inj3		0	L	1	7	Narrow|CT=Mixture;CN=UPS1;QY=25 fmol
COPA_ECOLI	AAEFGVLVR	2	913851.0	RD139_Narrow_UPS1_10fmol_inj2.mzML	RD139_Narrow_UPS1_10fmol_inj2		0	L	1	6	Narrow|CT=Mixture;CN=UPS1;QY=10 fmol
COPA_ECOLI	AAEFGVLVR	2	784821.0	RD139_Narrow_UPS1_50fmol_inj1.mzML	RD139_Narrow_UPS1_50fmol_inj1		0	L	1	8	Narrow|CT=Mixture;CN=UPS1;QY=50 fmol
COPA_ECOLI	AAEFGVLVR	2	866752.0	RD139_Narrow_UPS1_25fmol_inj2.mzML	RD139_Narrow_UPS1_25fmol_inj2		0	L	1	7	Narrow|CT=Mixture;CN=UPS1;QY=25 fmol
COPA_ECOLI	AAEFGVLVR	2	829356.0	RD139_Narrow_UPS1_5fmol_inj3.mzML	RD139_Narrow_UPS1_5fmol_inj3		0	L	1	5	Narrow|CT=Mixture;CN=UPS1;QY=5 fmol
COPA_ECOLI	AAEFGVLVR	2	912198.0	RD139_Narrow_UPS1_10fmol_inj3.mzML	RD139_Narrow_UPS1_10fmol_inj3		0	L	1	6	Narrow|CT=Mixture;CN=UPS1;QY=10 fmol
COPA_ECOLI	AAEFGVLVR	2	872608.0	RD139_Narrow_UPS1_2_5fmol_inj3.mzML	RD139_Narrow_UPS1_2_5fmol_inj3		0	L	1	4	Narrow|CT=Mixture;CN=UPS1;QY=2.5 fmol
COPA_ECOLI	AAEFGVLVR	2	742787.0	RD139_Narrow_UPS1_50fmol_inj3.mzML	RD139_Narrow_UPS1_50fmol_inj3		0	L	1	8	Narrow|CT=Mixture;CN=UPS1;QY=50 fmol
END4_ECOLI	AAEIDATAFALFTK	2	1377920.0	RD139_Narrow_UPS1_0_25fmol_inj2.mzML	RD139_Narrow_UPS1_0_25fmol_inj2		0	L	1	2	Narrow|CT=Mixture;CN=UPS1;QY=0.25 fmol
END4_ECOLI	AAEIDATAFALFTK	2	831034.0	RD139_Narrow_UPS1_0_1fmol_inj1.mzML	RD139_Narrow_UPS1_0_1fmol_inj1		0	L	1	1	Narrow|CT=Mixture;CN=UPS1;QY=0.1 fmol
END4_ECOLI	AAEIDATAFALFTK	2	1367940.0	RD139_Narrow_UPS1_0_25fmol_inj1.mzML	RD139_Narrow_UPS1_0_25fmol_inj1		0	L	1	2	Narrow|CT=Mixture;CN=UPS1;QY=0.25 fmol
END4_ECOLI	AAEIDATAFALFTK	2	1252000.0	RD139_Narrow_UPS1_2_5fmol_inj2.mzML	RD139_Narrow_UPS1_2_5fmol_inj2		0	L	1	4	Narrow|CT=Mixture;CN=UPS1;QY=2.5 fmol
END4_ECOLI	AAEIDATAFALFTK	2	1335390.0	RD139_Narrow_UPS1_5fmol_inj1.mzML	RD139_Narrow_UPS1_5fmol_inj1		0	L	1	5	Narrow|CT=Mixture;CN=UPS1;QY=5 fmol
END4_ECOLI	AAEIDATAFALFTK	2	1219650.0	RD139_Narrow_UPS1_5fmol_inj2.mzML	RD139_Narrow_UPS1_5fmol_inj2		0	L	1	5	Narrow|CT=Mixture;CN=UPS1;QY=5 fmol
END4_ECOLI	AAEIDATAFALFTK	2	1133500.0	RD139_Narrow_UPS1_1fmol_inj3.mzML	RD139_Narrow_UPS1_1fmol_inj3		0	L	1	3	Narrow|CT=Mixture;CN=UPS1;QY=1 fmol
END4_ECOLI	AAEIDATAFALFTK	2	1237260.0	RD139_Narrow_UPS1_2_5fmol_inj1.mzML	RD139_Narrow_UPS1_2_5fmol_inj1		0	L	1	4	Narrow|CT=Mixture;CN=UPS1;QY=2.5 fmol
END4_ECOLI	AAEIDATAFALFTK	2	1027660.0	RD139_Narrow_UPS1_0_1fmol_inj2.mzML	RD139_Narrow_UPS1_0_1fmol_inj2		0	L	1	1	Narrow|CT=Mixture;CN=UPS1;QY=0.1 fmol
END4_ECOLI	AAEIDATAFALFTK	2	1171180.0	RD139_Narrow_UPS1_1fmol_inj2.mzML	RD139_Narrow_UPS1_1fmol_inj2		0	L	1	3	Narrow|CT=Mixture;CN=UPS1;QY=1 fmol
END4_ECOLI	AAEIDATAFALFTK	2	1237590.0	RD139_Narrow_UPS1_0_25fmol_inj3.mzML	RD139_Narrow_UPS1_0_25fmol_inj3		0	L	1	2	Narrow|CT=Mixture;CN=UPS1;QY=0.25 fmol
END4_ECOLI	AAEIDATAFALFTK	2	883799.0	RD139_Narrow_UPS1_50fmol_inj2.mzML	RD139_Narrow_UPS1_50fmol_inj2		0	L	1	8	Narrow|CT=Mixture;CN=UPS1;QY=50 fmol
END4_ECOLI	AAEIDATAFALFTK	2	981529.0	RD139_Narrow_UPS1_0_1fmol_inj3.mzML	RD139_Narrow_UPS1_0_1fmol_inj3		0	L	1	1	Narrow|CT=Mixture;CN=UPS1;QY=0.1 fmol
END4_ECOLI	AAEIDATAFALFTK	2	1174610.0	RD139_Narrow_UPS1_25fmol_inj1.mzML	RD139_Narrow_UPS1_25fmol_inj1		0	L	1	7	Narrow|CT=Mixture;CN=UPS1;QY=25 fmol
END4_ECOLI	AAEIDATAFALFTK	2	1420360.0	RD139_Narrow_UPS1_1fmol_inj1.mzML	RD139_Narrow_UPS1_1fmol_inj1		0	L	1	3	Narrow|CT=Mixture;CN=UPS1;QY=1 fmol
END4_ECOLI	AAEIDATAFALFTK	2	1251870.0	RD139_Narrow_UPS1_10fmol_inj1.mzML	RD139_Narrow_UPS1_10fmol_inj1		0	L	1	6	Narrow|CT=Mixture;CN=UPS1;QY=10 fmol
END4_ECOLI	AAEIDATAFALFTK	2	1122860.0	RD139_Narrow_UPS1_25fmol_inj3.mzML	RD139_Narrow_UPS1_25fmol_inj3		0	L	1	7	Narrow|CT=Mixture;CN=UPS1;QY=25 fmol
END4_ECOLI	AAEIDATAFALFTK	2	1242260.0	RD139_Narrow_UPS1_10fmol_inj2.mzML	RD139_Narrow_UPS1_10fmol_inj2		0	L	1	6	Narrow|CT=Mixture;CN=UPS1;QY=10 fmol
END4_ECOLI	AAEIDATAFALFTK	2	919716.0	RD139_Narrow_UPS1_50fmol_inj1.mzML	RD139_Narrow_UPS1_50fmol_inj1		0	L	1	8	Narrow|CT=Mixture;CN=UPS1;QY=50 fmol
END4_ECOLI	AAEIDATAFALFTK	2	1197220.0	RD139_Narrow_UPS1_25fmol_inj2.mzML	RD139_Narrow_UPS1_25fmol_inj2		0	L	1	7	Narrow|CT=Mixture;CN=UPS1;QY=25 fmol
END4_ECOLI	AAEIDATAFALFTK	2	1325410.0	RD139_Narrow_UPS1_5fmol_inj3.mzML	RD139_Narrow_UPS1_5fmol_inj3		0	L	1	5	Narrow|CT=Mixture;CN=UPS1;QY=5 fmol
END4_ECOLI	AAEIDATAFALFTK	2	1306480.0	RD139_Narrow_UPS1_10fmol_inj3.mzML	RD139_Narrow_UPS1_10fmol_inj3		0	L	1	6	Narrow|CT=Mixture;CN=UPS1;QY=10 fmol
END4_ECOLI	AAEIDATAFALFTK	2	1059060.0	RD139_Narrow_UPS1_2_5fmol_inj3.mzML	RD139_Narrow_UPS1_2_5fmol_inj3		0	L	1	4	Narrow|CT=Mixture;CN=UPS1;QY=2.5 fmol
END4_ECOLI	AAEIDATAFALFTK	2	867469.0	RD139_Narrow_UPS1_50fmol_inj3.mzML	RD139_Narrow_UPS1_50fmol_inj3		0	L	1	8	Narrow|CT=Mixture;CN=UPS1;QY=50 fmol
END4_ECOLI	AAEIDATAFALFTK	3	40472.6	RD139_Narrow_UPS1_0_25fmol_inj2.mzML	RD139_Narrow_UPS1_0_25fmol_inj2		0	L	1	2	Narrow|CT=Mixture;CN=UPS1;QY=0.25 fmol
END4_ECOLI	AAEIDATAFALFTK	3	173909.0	RD139_Narrow_UPS1_5fmol_inj1.mzML	RD139_Narrow_UPS1_5fmol_inj1		0	L	1	5	Narrow|CT=Mixture;CN=UPS1;QY=5 fmol
END4_ECOLI	AAEIDATAFALFTK	3	142514.0	RD139_Narrow_UPS1_5fmol_inj2.mzML	RD139_Narrow_UPS1_5fmol_inj2		0	L	1	5	Narrow|CT=Mixture;CN=UPS1;QY=5 fmol
END4_ECOLI	AAEIDATAFALFTK	3	82346.9	RD139_Narrow_UPS1_1fmol_inj3.mzML	RD139_Narrow_UPS1_1fmol_inj3		0	L	1	3	Narrow|CT=Mixture;CN=UPS1;QY=1 fmol
END4_ECOLI	AAEIDATAFALFTK	3	127305.0	RD139_Narrow_UPS1_25fmol_inj1.mzML	RD139_Narrow_UPS1_25fmol_inj1		0	L	1	7	Narrow|CT=Mixture;CN=UPS1;QY=25 fmol
END4_ECOLI	AAEIDATAFALFTK	3	87492.7	RD139_Narrow_UPS1_5fmol_inj3.mzML	RD139_Narrow_UPS1_5fmol_inj3		0	L	1	5	Narrow|CT=Mixture;CN=UPS1;QY=5 fmol
HEMY_ECOLI	AAELAGNDTIPVEITR	2	3673670.0	RD139_Narrow_UPS1_0_25fmol_inj2.mzML	RD139_Narrow_UPS1_0_25fmol_inj2		0	L	1	2	Narrow|CT=Mixture;CN=UPS1;QY=0.25 fmol
HEMY_ECOLI	AAELAGNDTIPVEITR	2	3064470.0	RD139_Narrow_UPS1_0_1fmol_inj1.mzML	RD139_Narrow_UPS1_0_1fmol_inj1		0	L	1	1	Narrow|CT=Mixture;CN=UPS1;QY=0.1 fmol
HEMY_ECOLI	AAELAGNDTIPVEITR	2	3328840.0	RD139_Narrow_UPS1_0_25fmol_inj1.mzML	RD139_Narrow_UPS1_0_25fmol_inj1		0	L	1	2	Narrow|CT=Mixture;CN=UPS1;QY=0.25 fmol
HEMY_ECOLI	AAELAGNDTIPVEITR	2	3312160.0	RD139_Narrow_UPS1_2_5fmol_inj2.mzML	RD139_Narrow_UPS1_2_5fmol_inj2		0	L	1	4	Narrow|CT=Mixture;CN=UPS1;QY=2.5 fmol
HEMY_ECOLI	AAELAGNDTIPVEITR	2	3724580.0	RD139_Narrow_UPS1_5fmol_inj1.mzML	RD139_Narrow_UPS1_5fmol_inj1		0	L	1	5	Narrow|CT=Mixture;CN=UPS1;QY=5 fmol
HEMY_ECOLI	AAELAGNDTIPVEITR	2	3450120.0	RD139_Narrow_UPS1_5fmol_inj2.mzML	RD139_Narrow_UPS1_5fmol_inj2		0	L	1	5	Narrow|CT=Mixture;CN=UPS1;QY=5 fmol
HEMY_ECOLI	AAELAGNDTIPVEITR	2	3303510.0	RD139_Narrow_UPS1_1fmol_inj3.mzML	RD139_Narrow_UPS1_1fmol_inj3		0	L	1	3	Narrow|CT=Mixture;CN=UPS1;QY=1 fmol
HEMY_ECOLI	AAELAGNDTIPVEITR	2	2911660.0	RD139_Narrow_UPS1_2_5fmol_inj1.mzML	RD139_Narrow_UPS1_2_5fmol_inj1		0	L	1	4	Narrow|CT=Mixture;CN=UPS1;QY=2.5 fmol
HEMY_ECOLI	AAELAGNDTIPVEITR	2	3290710.0	RD139_Narrow_UPS1_0_1fmol_inj2.mzML	RD139_Narrow_UPS1_0_1fmol_inj2		0	L	1	1	Narrow|CT=Mixture;CN=UPS1;QY=0.1 fmol
HEMY_ECOLI	AAELAGNDTIPVEITR	2	3514070.0	RD139_Narrow_UPS1_1fmol_inj2.mzML	RD139_Narrow_UPS1_1fmol_inj2		0	L	1	3	Narrow|CT=Mixture;CN=UPS1;QY=1 fmol
HEMY_ECOLI	AAELAGNDTIPVEITR	2	2943070.0	RD139_Narrow_UPS1_0_25fmol_inj3.mzML	RD139_Narrow_UPS1_0_25fmol_inj3		0	L	1	2	Narrow|CT=Mixture;CN=UPS1;QY=0.25 fmol
HEMY_ECOLI	AAELAGNDTIPVEITR	2	3159550.0	RD139_Narrow_UPS1_50fmol_inj2.mzML	RD139_Narrow_UPS1_50fmol_inj2		0	L	1	8	Narrow|CT=Mixture;CN=UPS1;QY=50 fmol
HEMY_ECOLI	AAELAGNDTIPVEITR	2	2640240.0	RD139_Narrow_UPS1_0_1fmol_inj3.mzML	RD139_Narrow_UPS1_0_1fmol_inj3		0	L	1	1	Narrow|CT=Mixture;CN=UPS1;QY=0.1 fmol
HEMY_ECOLI	AAELAGNDTIPVEITR	2	3192950.0	RD139_Narrow_UPS1_25fmol_inj1.mzML	RD139_Narrow_UPS1_25fmol_inj1		0	L	1	7	Narrow|CT=Mixture;CN=UPS1;QY=25 fmol
HEMY_ECOLI	AAELAGNDTIPVEITR	2	3541930.0	RD139_Narrow_UPS1_1fmol_inj1.mzML	RD139_Narrow_UPS1_1fmol_inj1		0	L	1	3	Narrow|CT=Mixture;CN=UPS1;QY=1 fmol
HEMY_ECOLI	AAELAGNDTIPVEITR	2	3287350.0	RD139_Narrow_UPS1_10fmol_inj1.mzML	RD139_Narrow_UPS1_10fmol_inj1		0	L	1	6	Narrow|CT=Mixture;CN=UPS1;QY=10 fmol
HEMY_ECOLI	AAELAGNDTIPVEITR	2	3377860.0	RD139_Narrow_UPS1_25fmol_inj3.mzML	RD139_Narrow_UPS1_25fmol_inj3		0	L	1	7	Narrow|CT=Mixture;CN=UPS1;QY=25 fmol
HEMY_ECOLI	AAELAGNDTIPVEITR	2	3276490.0	RD139_Narrow_UPS1_10fmol_inj2.mzML	RD139_Narrow_UPS1_10fmol_inj2		0	L	1	6	Narrow|CT=Mixture;CN=UPS1;QY=10 fmol
HEMY_ECOLI	AAELAGNDTIPVEITR	2	3069500.0	RD139_Narrow_UPS1_50fmol_inj1.mzML	RD139_Narrow_UPS1_50fmol_inj1		0	L	1	8	Narrow|CT=Mixture;CN=UPS1;QY=50 fmol
HEMY_ECOLI	AAELAGNDTIPVEITR	2	3480120.0	RD139_Narrow_UPS1_25fmol_inj2.mzML	RD139_Narrow_UPS1_25fmol_inj2		0	L	1	7	Narrow|CT=Mixture;CN=UPS1;QY=25 fmol
HEMY_ECOLI	AAELAGNDTIPVEITR	2	3840060.0	RD139_Narrow_UPS1_5fmol_inj3.mzML	RD139_Narrow_UPS1_5fmol_inj3		0	L	1	5	Narrow|CT=Mixture;CN=UPS1;QY=5 fmol
HEMY_ECOLI	AAELAGNDTIPVEITR	2	3312630.0	RD139_Narrow_UPS1_10fmol_inj3.mzML	RD139_Narrow_UPS1_10fmol_inj3		0	L	1	6	Narrow|CT=Mixture;CN=UPS1;QY=10 fmol
HEMY_ECOLI	AAELAGNDTIPVEITR	2	3217020.0	RD139_Narrow_UPS1_2_5fmol_inj3.mzML	RD139_Narrow_UPS1_2_5fmol_inj3		0	L	1	4	Narrow|CT=Mixture;CN=UPS1;QY=2.5 fmol
HEMY_ECOLI	AAELAGNDTIPVEITR	2	3177860.0	RD139_Narrow_UPS1_50fmol_inj3.mzML	RD139_Narrow_UPS1_50fmol_inj3		0	L	1	8	Narrow|CT=Mixture;CN=UPS1;QY=50 fmol
PSPF_ECOLI	AAELLGLTYHQFR	2	327017.0	RD139_Narrow_UPS1_0_25fmol_inj2.mzML	RD139_Narrow_UPS1_0_25fmol_inj2		0	L	1	2	Narrow|CT=Mixture;CN=UPS1;QY=0.25 fmol
PSPF_ECOLI	AAELLGLTYHQFR	2	306733.0	RD139_Narrow_UPS1_0_1fmol_inj1.mzML	RD139_Narrow_UPS1_0_1fmol_inj1		0	L	1	1	Narrow|CT=Mixture;CN=UPS1;QY=0.1 fmol
PSPF_ECOLI	AAELLGLTYHQFR	2	222138.0	RD139_Narrow_UPS1_0_25fmol_inj1.mzML	RD139_Narrow_UPS1_0_25fmol_inj1		0	L	1	2	Narrow|CT=Mixture;CN=UPS1;QY=0.25 fmol
PSPF_ECOLI	AAELLGLTYHQFR	2	266441.0	RD139_Narrow_UPS1_2_5fmol_inj2.mzML	RD139_Narrow_UPS1_2_5fmol_inj2		0	L	1	4	Narrow|CT=Mixture;CN=UPS1;QY=2.5 fmol
PSPF_ECOLI	AAELLGLTYHQFR	2	286173.0	RD139_Narrow_UPS1_5fmol_inj1.mzML	RD139_Narrow_UPS1_5fmol_inj1		0	L	1	5	Narrow|CT=Mixture;CN=UPS1;QY=5 fmol
PSPF_ECOLI	AAELLGLTYHQFR	2	332068.0	RD139_Narrow_UPS1_5fmol_inj2.mzML	RD139_Narrow_UPS1_5fmol_inj2		0	L	1	5	Narrow|CT=Mixture;CN=UPS1;QY=5 fmol
PSPF_ECOLI	AAELLGLTYHQFR	2	310491.0	RD139_Narrow_UPS1_1fmol_inj3.mzML	RD139_Narrow_UPS1_1fmol_inj3		0	L	1	3	Narrow|CT=Mixture;CN=UPS1;QY=1 fmol
PSPF_ECOLI	AAELLGLTYHQFR	2	261523.0	RD139_Narrow_UPS1_2_5fmol_inj1.mzML	RD139_Narrow_UPS1_2_5fmol_inj1		0	L	1	4	Narrow|CT=Mixture;CN=UPS1;QY=2.5 fmol
PSPF_ECOLI	AAELLGLTYHQFR	2	301622.0	RD139_Narrow_UPS1_0_1fmol_inj2.mzML	RD139_Narrow_UPS1_0_1fmol_inj2		0	L	1	1	Narrow|CT=Mixture;CN=UPS1;QY=0.1 fmol
PSPF_ECOLI	AAELLGLTYHQFR	2	278682.0	RD139_Narrow_UPS1_1fmol_inj2.mzML	RD139_Narrow_UPS1_1fmol_inj2		0	L	1	3	Narrow|CT=Mixture;CN=UPS1;QY=1 fmol
PSPF_ECOLI	AAELLGLTYHQFR	2	377364.0	RD139_Narrow_UPS1_0_25fmol_inj3.mzML	RD139_Narrow_UPS1_0_25fmol_inj3		0	L	1	2	Narrow|CT=Mixture;CN=UPS1;QY=0.25 fmol
PSPF_ECOLI	AAELLGLTYHQFR	2	360349.0	RD139_Narrow_UPS1_50fmol_inj2.mzML	RD139_Narrow_UPS1_50fmol_inj2		0	L	1	8	Narrow|CT=Mixture;CN=UPS1;QY=50 fmol
PSPF_ECOLI	AAELLGLTYHQFR	2	168115.0	RD139_Narrow_UPS1_0_1fmol_inj3.mzML	RD139_Narrow_UPS1_0_1fmol_inj3		0	L	1	1	Narrow|CT=Mixture;CN=UPS1;QY=0.1 fmol
PSPF_ECOLI	AAELLGLTYHQFR	2	358059.0	RD139_Narrow_UPS1_25fmol_inj1.mzML	RD139_Narrow_UPS1_25fmol_inj1		0	L	1	7	Narrow|CT=Mixture;CN=UPS1;QY=25 fmol
PSPF_ECOLI	AAELLGLTYHQFR	2	414089.0	RD139_Narrow_UPS1_1fmol_inj1.mzML	RD139_Narrow_UPS1_1fmol_inj1		0	L	1	3	Narrow|CT=Mixture;CN=UPS1;QY=1 fmol
PSPF_ECOLI	AAELLGLTYHQFR	2	247444.0	RD139_Narrow_UPS1_10fmol_inj1.mzML	RD139_Narrow_UPS1_10fmol_inj1		0	L	1	6	Narrow|CT=Mixture;CN=UPS1;QY=10 fmol
PSPF_ECOLI	AAELLGLTYHQFR	2	265268.0	RD139_Narrow_UPS1_25fmol_inj3.mzML	RD139_Narrow_UPS1_25fmol_inj3		0	L	1	7	Narrow|CT=Mixture;CN=UPS1;QY=25 fmol
PSPF_ECOLI	AAELLGLTYHQFR	2	299113.0	RD139_Narrow_UPS1_10fmol_inj2.mzML	RD139_Narrow_UPS1_10fmol_inj2		0	L	1	6	Narrow|CT=Mixture;CN=UPS1;QY=10 fmol
PSPF_ECOLI	AAELLGLTYHQFR	2	318326.0	RD139_Narrow_UPS1_50fmol_inj1.mzML	RD139_Narrow_UPS1_50fmol_inj1		0	L	1	8	Narrow|CT=Mixture;CN=UPS1;QY=50 fmol
PSPF_ECOLI	AAELLGLTYHQFR	2	449255.0	RD139_Narrow_UPS1_25fmol_inj2.mzML	RD139_Narrow_UPS1_25fmol_inj2		0	L	1	7	Narrow|CT=Mixture;CN=UPS1;QY=25 fmol
PSPF_ECOLI	AAELLGLTYHQFR	2	354945.0	RD139_Narrow_UPS1_5fmol_inj3.mzML	RD139_Narrow_UPS1_5fmol_inj3		0	L	1	5	Narrow|CT=Mixture;CN=UPS1;QY=5 fmol
PSPF_ECOLI	AAELLGLTYHQFR	2	323181.0	RD139_Narrow_UPS1_10fmol_inj3.mzML	RD139_Narrow_UPS1_10fmol_inj3		0	L	1	6	Narrow|CT=Mixture;CN=UPS1;QY=10 fmol
PSPF_ECOLI	AAELLGLTYHQFR	2	319219.0	RD139_Narrow_UPS1_2_5fmol_inj3.mzML	RD139_Narrow_UPS1_2_5fmol_inj3		0	L	1	4	Narrow|CT=Mixture;CN=UPS1;QY=2.5 fmol
PSPF_ECOLI	AAELLGLTYHQFR	2	264496.0	RD139_Narrow_UPS1_50fmol_inj3.mzML	RD139_Narrow_UPS1_50fmol_inj3		0	L	1	8	Narrow|CT=Mixture;CN=UPS1;QY=50 fmol
PSPF_ECOLI	AAELLGLTYHQFR	3	1372350.0	RD139_Narrow_UPS1_0_25fmol_inj2.mzML	RD139_Narrow_UPS1_0_25fmol_inj2		0	L	1	2	Narrow|CT=Mixture;CN=UPS1;QY=0.25 fmol
PSPF_ECOLI	AAELLGLTYHQFR	3	1094490.0	RD139_Narrow_UPS1_0_1fmol_inj1.mzML	RD139_Narrow_UPS1_0_1fmol_inj1		0	L	1	1	Narrow|CT=Mixture;CN=UPS1;QY=0.1 fmol
PSPF_ECOLI	AAELLGLTYHQFR	3	1492160.0	RD139_Narrow_UPS1_0_25fmol_inj1.mzML	RD139_Narrow_UPS1_0_25fmol_inj1		0	L	1	2	Narrow|CT=Mixture;CN=UPS1;QY=0.25 fmol
PSPF_ECOLI	AAELLGLTYHQFR	3	1302700.0	RD139_Narrow_UPS1_2_5fmol_inj2.mzML	RD139_Narrow_UPS1_2_5fmol_inj2		0	L	1	4	Narrow|CT=Mixture;CN=UPS1;QY=2.5 fmol
PSPF_ECOLI	AAELLGLTYHQFR	3	1435630.0	RD139_Narrow_UPS1_5fmol_inj1.mzML	RD139_Narrow_UPS1_5fmol_inj1		0	L	1	5	Narrow|CT=Mixture;CN=UPS1;QY=5 fmol
PSPF_ECOLI	AAELLGLTYHQFR	3	1460270.0	RD139_Narrow_UPS1_5fmol_inj2.mzML	RD139_Narrow_UPS1_5fmol_inj2		0	L	1	5	Narrow|CT=Mixture;CN=UPS1;QY=5 fmol
PSPF_ECOLI	AAELLGLTYHQFR	3	1059700.0	RD139_Narrow_UPS1_1fmol_inj3.mzML	RD139_Narrow_UPS1_1fmol_inj3		0	L	1	3	Narrow|CT=Mixture;CN=UPS1;QY=1 fmol
PSPF_ECOLI	AAELLGLTYHQFR	3	1215160.0	RD139_Narrow_UPS1_2_5fmol_inj1.mzML	RD139_Narrow_UPS1_2_5fmol_inj1		0	L	1	4	Narrow|CT=Mixture;CN=UPS1;QY=2.5 fmol
PSPF_ECOLI	AAELLGLTYHQFR	3	1158380.0	RD139_Narrow_UPS1_0_1fmol_inj2.mzML	RD139_Narrow_UPS1_0_1fmol_inj2		0	L	1	1	Narrow|CT=Mixture;CN=UPS1;QY=0.1 fmol
PSPF_ECOLI	AAELLGLTYHQFR	3	1201320.0	RD139_Narrow_UPS1_1fmol_inj2.mzML	RD139_Narrow_UPS1_1fmol_inj2		0	L	1	3	Narrow|CT=Mixture;CN=UPS1;QY=1 fmol
PSPF_ECOLI	AAELLGLTYHQFR	3	1043770.0	RD139_Narrow_UPS1_0_25fmol_inj3.mzML	RD139_Narrow_UPS1_0_25fmol_inj3		0	L	1	2	Narrow|CT=Mixture;CN=UPS1;QY=0.25 fmol
PSPF_ECOLI	AAELLGLTYHQFR	3	1235100.0	RD139_Narrow_UPS1_50fmol_inj2.mzML	RD139_Narrow_UPS1_50fmol_inj2		0	L	1	8	Narrow|CT=Mixture;CN=UPS1;QY=50 fmol
PSPF_ECOLI	AAELLGLTYHQFR	3	939264.0	RD139_Narrow_UPS1_0_1fmol_inj3.mzML	RD139_Narrow_UPS1_0_1fmol_inj3		0	L	1	1	Narrow|CT=Mixture;CN=UPS1;QY=0.1 fmol
PSPF_ECOLI	AAELLGLTYHQFR	3	1063020.0	RD139_Narrow_UPS1_25fmol_inj1.mzML	RD139_Narrow_UPS1_25fmol_inj1		0	L	1	7	Narrow|CT=Mixture;CN=UPS1;QY=25 fmol
PSPF_ECOLI	AAELLGLTYHQFR	3	1309880.0	RD139_Narrow_UPS1_1fmol_inj1.mzML	RD139_Narrow_UPS1_1fmol_inj1		0	L	1	3	Narrow|CT=Mixture;CN=UPS1;QY=1 fmol
PSPF_ECOLI	AAELLGLTYHQFR	3	1044730.0	RD139_Narrow_UPS1_10fmol_inj1.mzML	RD139_Narrow_UPS1_10fmol_inj1		0	L	1	6	Narrow|CT=Mixture;CN=UPS1;QY=10 fmol
PSPF_ECOLI	AAELLGLTYHQFR	3	1002370.0	RD139_Narrow_UPS1_25fmol_inj3.mzML	RD139_Narrow_UPS1_25fmol_inj3		0	L	1	7	Narrow|CT=Mixture;CN=UPS1;QY=25 fmol
PSPF_ECOLI	AAELLGLTYHQFR	3	1189380.0	RD139_Narrow_UPS1_10fmol_inj2.mzML	RD139_Narrow_UPS1_10fmol_inj2		0	L	1	6	Narrow|CT=Mixture;CN=UPS1;QY=10 fmol
PSPF_ECOLI	AAELLGLTYHQFR	3	927318.0	RD139_Narrow_UPS1_50fmol_inj1.mzML	RD139_Narrow_UPS1_50fmol_inj1		0	L	1	8	Narrow|CT=Mixture;CN=UPS1;QY=50 fmol
PSPF_ECOLI	AAELLGLTYHQFR	3	1216420.0	RD139_Narrow_UPS1_25fmol_inj2.mzML	RD139_Narrow_UPS1_25fmol_inj2		0	L	1	7	Narrow|CT=Mixture;CN=UPS1;QY=25 fmol
PSPF_ECOLI	AAELLGLTYHQFR	3	1313710.0	RD139_Narrow_UPS1_5fmol_inj3.mzML	RD139_Narrow_UPS1_5fmol_inj3		0	L	1	5	Narrow|CT=Mixture;CN=UPS1;QY=5 fmol
PSPF_ECOLI	AAELLGLTYHQFR	3	975925.0	RD139_Narrow_UPS1_10fmol_inj3.mzML	RD139_Narrow_UPS1_10fmol_inj3		0	L	1	6	Narrow|CT=Mixture;CN=UPS1;QY=10 fmol
PSPF_ECOLI	AAELLGLTYHQFR	3	1085980.0	RD139_Narrow_UPS1_2_5fmol_inj3.mzML	RD139_Narrow_UPS1_2_5fmol_inj3		0	L	1	4	Narrow|CT=Mixture;CN=UPS1;QY=2.5 fmol
PSPF_ECOLI	AAELLGLTYHQFR	3	1079760.0	RD139_Narrow_UPS1_50fmol_inj3.mzML	RD139_Narrow_UPS1_50fmol_inj3		0	L	1	8	Narrow|CT=Mixture;CN=UPS1;QY=50 fmol
ASMA_ECOLI	AAENFDNVTR	2	203315.0	RD139_Narrow_UPS1_0_25fmol_inj2.mzML	RD139_Narrow_UPS1_0_25fmol_inj2		0	L	1	2	Narrow|CT=Mixture;CN=UPS1;QY=0.25 fmol
ASMA_ECOLI	AAENFDNVTR	2	145062.0	RD139_Narrow_UPS1_0_1fmol_inj1.mzML	RD139_Narrow_UPS1_0_1fmol_inj1		0	L	1	1	Narrow|CT=Mixture;CN=UPS1;QY=0.1 fmol
ASMA_ECOLI	AAENFDNVTR	2	182888.0	RD139_Narrow_UPS1_0_25fmol_inj1.mzML	RD139_Narrow_UPS1_0_25fmol_inj1		0	L	1	2	Narrow|CT=Mixture;CN=UPS1;QY=0.25 fmol
ASMA_ECOLI	AAENFDNVTR	2	295699.0	RD139_Narrow_UPS1_2_5fmol_inj2.mzML	RD139_Narrow_UPS1_2_5fmol_inj2		0	L	1	4	Narrow|CT=Mixture;CN=UPS1;QY=2.5 fmol
ASMA_ECOLI	AAENFDNVTR	2	347644.0	RD139_Narrow_UPS1_5fmol_inj1.mzML	RD139_Narrow_UPS1_5fmol_inj1		0	L	1	5	Narrow|CT=Mixture;CN=UPS1;QY=5 fmol
ASMA_ECOLI	AAENFDNVTR	2	301455.0	RD139_Narrow_UPS1_5fmol_inj2.mzML	RD139_Narrow_UPS1_5fmol_inj2		0	L	1	5	Narrow|CT=Mixture;CN=UPS1;QY=5 fmol
ASMA_ECOLI	AAENFDNVTR	2	173067.0	RD139_Narrow_UPS1_1fmol_inj3.mzML	RD139_Narrow_UPS1_1fmol_inj3		0	L	1	3	Narrow|CT=Mixture;CN=UPS1;QY=1 fmol
ASMA_ECOLI	AAENFDNVTR	2	184564.0	RD139_Narrow_UPS1_2_5fmol_inj1.mzML	RD139_Narrow_UPS1_2_5fmol_inj1		0	L	1	4	Narrow|CT=Mixture;CN=UPS1;QY=2.5 fmol
ASMA_ECOLI	AAENFDNVTR	2	251087.0	RD139_Narrow_UPS1_0_1fmol_inj2.mzML	RD139_Narrow_UPS1_0_1fmol_inj2		0	L	1	1	Narrow|CT=Mixture;CN=UPS1;QY=0.1 fmol
ASMA_ECOLI	AAENFDNVTR	2	249539.0	RD139_Narrow_UPS1_1fmol_inj2.mzML	RD139_Narrow_UPS1_1fmol_inj2		0	L	1	3	Narrow|CT=Mixture;CN=UPS1;QY=1 fmol
ASMA_ECOLI	AAENFDNVTR	2	283221.0	RD139_Narrow_UPS1_0_25fmol_inj3.mzML	RD139_Narrow_UPS1_0_25fmol_inj3		0	L	1	2	Narrow|CT=Mixture;CN=UPS1;QY=0.25 fmol
ASMA_ECOLI	AAENFDNVTR	2	199082.0	RD139_Narrow_UPS1_50fmol_inj2.mzML	RD139_Narrow_UPS1_50fmol_inj2		0	L	1	8	Narrow|CT=Mixture;CN=UPS1;QY=50 fmol
ASMA_ECOLI	AAENFDNVTR	2	195531.0	RD139_Narrow_UPS1_0_1fmol_inj3.mzML	RD139_Narrow_UPS1_0_1fmol_inj3		0	L	1	1	Narrow|CT=Mixture;CN=UPS1;QY=0.1 fmol
ASMA_ECOLI	AAENFDNVTR	2	242452.0	RD139_Narrow_UPS1_25fmol_inj1.mzML	RD139_Narrow_UPS1_25fmol_inj1		0	L	1	7	Narrow|CT=Mixture;CN=UPS1;QY=25 fmol
ASMA_ECOLI	AAENFDNVTR	2	264880.0	RD139_Narrow_UPS1_1fmol_inj1.mzML	RD139_Narrow_UPS1_1fmol_inj1		0	L	1	3	Narrow|CT=Mixture;CN=UPS1;QY=1 fmol
ASMA_ECOLI	AAENFDNVTR	2	285961.0	RD139_Narrow_UPS1_10fmol_inj1.mzML	RD139_Narrow_UPS1_10fmol_inj1		0	L	1	6	Narrow|CT=Mixture;CN=UPS1;QY=10 fmol
ASMA_ECOLI	AAENFDNVTR	2	281947.0	RD139_Narrow_UPS1_25fmol_inj3.mzML	RD139_Narrow_UPS1_25fmol_inj3		0	L	1	7	Narrow|CT=Mixture;CN=UPS1;QY=25 fmol
ASMA_ECOLI	AAENFDNVTR	2	316051.0	RD139_Narrow_UPS1_10fmol_inj2.mzML	RD139_Narrow_UPS1_10fmol_inj2		0	L	1	6	Narrow|CT=Mixture;CN=UPS1;QY=10 fmol
ASMA_ECOLI	AAENFDNVTR	2	231191.0	RD139_Narrow_UPS1_50fmol_inj1.mzML	RD139_Narrow_UPS1_50fmol_inj1		0	L	1	8	Narrow|CT=Mixture;CN=UPS1;QY=50 fmol
ASMA_ECOLI	AAENFDNVTR	2	238370.0	RD139_Narrow_UPS1_25fmol_inj2.mzML	RD139_Narrow_UPS1_25fmol_inj2		0	L	1	7	Narrow|CT=Mixture;CN=UPS1;QY=25 fmol
ASMA_ECOLI	AAENFDNVTR	2	205897.0	RD139_Narrow_UPS1_5fmol_inj3.mzML	RD139_Narrow_UPS1_5fmol_inj3		0	L	1	5	Narrow|CT=Mixture;CN=UPS1;QY=5 fmol
ASMA_ECOLI	AAENFDNVTR	2	363900.0	RD139_Narrow_UPS1_10fmol_inj3.mzML	RD139_Narrow_UPS1_10fmol_inj3		0	L	1	6	Narrow|CT=Mixture;CN=UPS1;QY=10 fmol
ASMA_ECOLI	AAENFDNVTR	2	209142.0	RD139_Narrow_UPS1_2_5fmol_inj3.mzML	RD139_Narrow_UPS1_2_5fmol_inj3		0	L	1	4	Narrow|CT=Mixture;CN=UPS1;QY=2.5 fmol
ASMA_ECOLI	AAENFDNVTR	2	200503.0	RD139_Narrow_UPS1_50fmol_inj3.mzML	RD139_Narrow_UPS1_50fmol_inj3		0	L	1	8	Narrow|CT=Mixture;CN=UPS1;QY=50 fmol
SYL_ECOLI	AAENNPELAAFIDEC(Carbamidomethyl)R	2	10130500.0	RD139_Narrow_UPS1_0_25fmol_inj2.mzML	RD139_Narrow_UPS1_0_25fmol_inj2		0	L	1	2	Narrow|CT=Mixture;CN=UPS1;QY=0.25 fmol
SYL_ECOLI	AAENNPELAAFIDEC(Carbamidomethyl)R	2	8019000.0	RD139_Narrow_UPS1_0_1fmol_inj1.mzML	RD139_Narrow_UPS1_0_1fmol_inj1		0	L	1	1	Narrow|CT=Mixture;CN=UPS1;QY=0.1 fmol
SYL_ECOLI	AAENNPELAAFIDEC(Carbamidomethyl)R	2	9867500.0	RD139_Narrow_UPS1_0_25fmol_inj1.mzML	RD139_Narrow_UPS1_0_25fmol_inj1		0	L	1	2	Narrow|CT=Mixture;CN=UPS1;QY=0.25 fmol
SYL_ECOLI	AAENNPELAAFIDEC(Carbamidomethyl)R	2	9251250.0	RD139_Narrow_UPS1_2_5fmol_inj2.mzML	RD139_Narrow_UPS1_2_5fmol_inj2		0	L	1	4	Narrow|CT=Mixture;CN=UPS1;QY=2.5 fmol
SYL_ECOLI	AAENNPELAAFIDEC(Carbamidomethyl)R	2	10745400.0	RD139_Narrow_UPS1_5fmol_inj1.mzML	RD139_Narrow_UPS1_5fmol_inj1		0	L	1	5	Narrow|CT=Mixture;CN=UPS1;QY=5 fmol
SYL_ECOLI	AAENNPELAAFIDEC(Carbamidomethyl)R	2	10570400.0	RD139_Narrow_UPS1_5fmol_inj2.mzML	RD139_Narrow_UPS1_5fmol_inj2		0	L	1	5	Narrow|CT=Mixture;CN=UPS1;QY=5 fmol
SYL_ECOLI	AAENNPELAAFIDEC(Carbamidomethyl)R	2	9897240.0	RD139_Narrow_UPS1_1fmol_inj3.mzML	RD139_Narrow_UPS1_1fmol_inj3		0	L	1	3	Narrow|CT=Mixture;CN=UPS1;QY=1 fmol
SYL_ECOLI	AAENNPELAAFIDEC(Carbamidomethyl)R	2	8388910.0	RD139_Narrow_UPS1_2_5fmol_inj1.mzML	RD139_Narrow_UPS1_2_5fmol_inj1		0	L	1	4	Narrow|CT=Mixture;CN=UPS1;QY=2.5 fmol
SYL_ECOLI	AAENNPELAAFIDEC(Carbamidomethyl)R	2	8762260.0	RD139_Narrow_UPS1_0_1fmol_inj2.mzML	RD139_Narrow_UPS1_0_1fmol_inj2		0	L	1	1	Narrow|CT=Mixture;CN=UPS1;QY=0.1 fmol
SYL_ECOLI	AAENNPELAAFIDEC(Carbamidomethyl)R	2	9830120.0	RD139_Narrow_UPS1_1fmol_inj2.mzML	RD139_Narrow_UPS1_1fmol_inj2		0	L	1	3	Narrow|CT=Mixture;CN=UPS1;QY=1 fmol
SYL_ECOLI	AAENNPELAAFIDEC(Carbamidomethyl)R	2	9641190.0	RD139_Narrow_UPS1_0_25fmol_inj3.mzML	RD139_Narrow_UPS1_0_25fmol_inj3		0	L	1	2	Narrow|CT=Mixture;CN=UPS1;QY=0.25 fmol
SYL_ECOLI	AAENNPELAAFIDEC(Carbamidomethyl)R	2	9118080.0	RD139_Narrow_UPS1_50fmol_inj2.mzML	RD139_Narrow_UPS1_50fmol_inj2		0	L	1	8	Narrow|CT=Mixture;CN=UPS1;QY=50 fmol
SYL_ECOLI	AAENNPELAAFIDEC(Carbamidomethyl)R	2	7365570.0	RD139_Narrow_UPS1_0_1fmol_inj3.mzML	RD139_Narrow_UPS1_0_1fmol_inj3		0	L	1	1	Narrow|CT=Mixture;CN=UPS1;QY=0.1 fmol
SYL_ECOLI	AAENNPELAAFIDEC(Carbamidomethyl)R	2	9459780.0	RD139_Narrow_UPS1_25fmol_inj1.mzML	RD139_Narrow_UPS1_25fmol_inj1		0	L	1	7	Narrow|CT=Mixture;CN=UPS1;QY=25 fmol
SYL_ECOLI	AAENNPELAAFIDEC(Carbamidomethyl)R	2	9769020.0	RD139_Narrow_UPS1_1fmol_inj1.mzML	RD139_Narrow_UPS1_1fmol_inj1		0	L	1	3	Narrow|CT=Mixture;CN=UPS1;QY=1 fmol
SYL_ECOLI	AAENNPELAAFIDEC(Carbamidomethyl)R	2	9551060.0	RD139_Narrow_UPS1_10fmol_inj1.mzML	RD139_Narrow_UPS1_10fmol_inj1		0	L	1	6	Narrow|CT=Mixture;CN=UPS1;QY=10 fmol
SYL_ECOLI	AAENNPELAAFIDEC(Carbamidomethyl)R	2	9096150.0	RD139_Narrow_UPS1_25fmol_inj3.mzML	RD139_Narrow_UPS1_25fmol_inj3		0	L	1	7	Narrow|CT=Mixture;CN=UPS1;QY=25 fmol
SYL_ECOLI	AAENNPELAAFIDEC(Carbamidomethyl)R	2	10167700.0	RD139_Narrow_UPS1_10fmol_inj2.mzML	RD139_Narrow_UPS1_10fmol_inj2		0	L	1	6	Narrow|CT=Mixture;CN=UPS1;QY=10 fmol
SYL_ECOLI	AAENNPELAAFIDEC(Carbamidomethyl)R	2	9612850.0	RD139_Narrow_UPS1_50fmol_inj1.mzML	RD139_Narrow_UPS1_50fmol_inj1		0	L	1	8	Narrow|CT=Mixture;CN=UPS1;QY=50 fmol
SYL_ECOLI	AAENNPELAAFIDEC(Carbamidomethyl)R	2	10627400.0	RD139_Narrow_UPS1_25fmol_inj2.mzML	RD139_Narrow_UPS1_25fmol_inj2		0	L	1	7	Narrow|CT=Mixture;CN=UPS1;QY=25 fmol
SYL_ECOLI	AAENNPELAAFIDEC(Carbamidomethyl)R	2	10590000.0	RD139_Narrow_UPS1_5fmol_inj3.mzML	RD139_Narrow_UPS1_5fmol_inj3		0	L	1	5	Narrow|CT=Mixture;CN=UPS1;QY=5 fmol
SYL_ECOLI	AAENNPELAAFIDEC(Carbamidomethyl)R	2	10411300.0	RD139_Narrow_UPS1_10fmol_inj3.mzML	RD139_Narrow_UPS1_10fmol_inj3		0	L	1	6	Narrow|CT=Mixture;CN=UPS1;QY=10 fmol
SYL_ECOLI	AAENNPELAAFIDEC(Carbamidomethyl)R	2	10174500.0	RD139_Narrow_UPS1_2_5fmol_inj3.mzML	RD139_Narrow_UPS1_2_5fmol_inj3		0	L	1	4	Narrow|CT=Mixture;CN=UPS1;QY=2.5 fmol
SYL_ECOLI	AAENNPELAAFIDEC(Carbamidomethyl)R	2	8347980.0	RD139_Narrow_UPS1_50fmol_inj3.mzML	RD139_Narrow_UPS1_50fmol_inj3		0	L	1	8	Narrow|CT=Mixture;CN=UPS1;QY=50 fmol
SYL_ECOLI	AAENNPELAAFIDEC(Carbamidomethyl)R	3	1481440.0	RD139_Narrow_UPS1_0_25fmol_inj2.mzML	RD139_Narrow_UPS1_0_25fmol_inj2		0	L	1	2	Narrow|CT=Mixture;CN=UPS1;QY=0.25 fmol
SYL_ECOLI	AAENNPELAAFIDEC(Carbamidomethyl)R	3	891464.0	RD139_Narrow_UPS1_0_1fmol_inj1.mzML	RD139_Narrow_UPS1_0_1fmol_inj1		0	L	1	1	Narrow|CT=Mixture;CN=UPS1;QY=0.1 fmol
SYL_ECOLI	AAENNPELAAFIDEC(Carbamidomethyl)R	3	1399540.0	RD139_Narrow_UPS1_0_25fmol_inj1.mzML	RD139_Narrow_UPS1_0_25fmol_inj1		0	L	1	2	Narrow|CT=Mixture;CN=UPS1;QY=0.25 fmol
SYL_ECOLI	AAENNPELAAFIDEC(Carbamidomethyl)R	3	1205260.0	RD139_Narrow_UPS1_2_5fmol_inj2.mzML	RD139_Narrow_UPS1_2_5fmol_inj2		0	L	1	4	Narrow|CT=Mixture;CN=UPS1;QY=2.5 fmol
SYL_ECOLI	AAENNPELAAFIDEC(Carbamidomethyl)R	3	2323060.0	RD139_Narrow_UPS1_5fmol_inj1.mzML	RD139_Narrow_UPS1_5fmol_inj1		0	L	1	5	Narrow|CT=Mixture;CN=UPS1;QY=5 fmol
SYL_ECOLI	AAENNPELAAFIDEC(Carbamidomethyl)R	3	2136380.0	RD139_Narrow_UPS1_5fmol_inj2.mzML	RD139_Narrow_UPS1_5fmol_inj2		0	L	1	5	Narrow|CT=Mixture;CN=UPS1;QY=5 fmol
SYL_ECOLI	AAENNPELAAFIDEC(Carbamidomethyl)R	3	1846020.0	RD139_Narrow_UPS1_1fmol_inj3.mzML	RD139_Narrow_UPS1_1fmol_inj3		0	L	1	3	Narrow|CT=Mixture;CN=UPS1;QY=1 fmol
SYL_ECOLI	AAENNPELAAFIDEC(Carbamidomethyl)R	3	989986.0	RD139_Narrow_UPS1_2_5fmol_inj1.mzML	RD139_Narrow_UPS1_2_5fmol_inj1		0	L	1	4	Narrow|CT=Mixture;CN=UPS1;QY=2.5 fmol
SYL_ECOLI	AAENNPELAAFIDEC(Carbamidomethyl)R	3	1231480.0	RD139_Narrow_UPS1_0_1fmol_inj2.mzML	RD139_Narrow_UPS1_0_1fmol_inj2		0	L	1	1	Narrow|CT=Mixture;CN=UPS1;QY=0.1 fmol
SYL_ECOLI	AAENNPELAAFIDEC(Carbamidomethyl)R	3	1367840.0	RD139_Narrow_UPS1_1fmol_inj2.mzML	RD139_Narrow_UPS1_1fmol_inj2		0	L	1	3	Narrow|CT=Mixture;CN=UPS1;QY=1 fmol
SYL_ECOLI	AAENNPELAAFIDEC(Carbamidomethyl)R	3	1698630.0	RD139_Narrow_UPS1_0_25fmol_inj3.mzML	RD139_Narrow_UPS1_0_25fmol_inj3		0	L	1	2	Narrow|CT=Mixture;CN=UPS1;QY=0.25 fmol
SYL_ECOLI	AAENNPELAAFIDEC(Carbamidomethyl)R	3	1944060.0	RD139_Narrow_UPS1_50fmol_inj2.mzML	RD139_Narrow_UPS1_50fmol_inj2		0	L	1	8	Narrow|CT=Mixture;CN=UPS1;QY=50 fmol
SYL_ECOLI	AAENNPELAAFIDEC(Carbamidomethyl)R	3	1418850.0	RD139_Narrow_UPS1_0_1fmol_inj3.mzML	RD139_Narrow_UPS1_0_1fmol_inj3		0	L	1	1	Narrow|CT=Mixture;CN=UPS1;QY=0.1 fmol
SYL_ECOLI	AAENNPELAAFIDEC(Carbamidomethyl)R	3	1410270.0	RD139_Narrow_UPS1_25fmol_inj1.mzML	RD139_Narrow_UPS1_25fmol_inj1		0	L	1	7	Narrow|CT=Mixture;CN=UPS1;QY=25 fmol
SYL_ECOLI	AAENNPELAAFIDEC(Carbamidomethyl)R	3	1320050.0	RD139_Narrow_UPS1_1fmol_inj1.mzML	RD139_Narrow_UPS1_1fmol_inj1		0	L	1	3	Narrow|CT=Mixture;CN=UPS1;QY=1 fmol
SYL_ECOLI	AAENNPELAAFIDEC(Carbamidomethyl)R	3	1176740.0	RD139_Narrow_UPS1_10fmol_inj1.mzML	RD139_Narrow_UPS1_10fmol_inj1		0	L	1	6	Narrow|CT=Mixture;CN=UPS1;QY=10 fmol
SYL_ECOLI	AAENNPELAAFIDEC(Carbamidomethyl)R	3	1586320.0	RD139_Narrow_UPS1_25fmol_inj3.mzML	RD139_Narrow_UPS1_25fmol_inj3		0	L	1	7	Narrow|CT=Mixture;CN=UPS1;QY=25 fmol
SYL_ECOLI	AAENNPELAAFIDEC(Carbamidomethyl)R	3	1729140.0	RD139_Narrow_UPS1_10fmol_inj2.mzML	RD139_Narrow_UPS1_10fmol_inj2		0	L	1	6	Narrow|CT=Mixture;CN=UPS1;QY=10 fmol
SYL_ECOLI	AAENNPELAAFIDEC(Carbamidomethyl)R	3	2005520.0	RD139_Narrow_UPS1_50fmol_inj1.mzML	RD139_Narrow_UPS1_50fmol_inj1		0	L	1	8	Narrow|CT=Mixture;CN=UPS1;QY=50 fmol
SYL_ECOLI	AAENNPELAAFIDEC(Carbamidomethyl)R	3	1425400.0	RD139_Narrow_UPS1_25fmol_inj2.mzML	RD139_Narrow_UPS1_25fmol_inj2		0	L	1	7	Narrow|CT=Mixture;CN=UPS1;QY=25 fmol
SYL_ECOLI	AAENNPELAAFIDEC(Carbamidomethyl)R	3	2017220.0	RD139_Narrow_UPS1_5fmol_inj3.mzML	RD139_Narrow_UPS1_5fmol_inj3		0	L	1	5	Narrow|CT=Mixture;CN=UPS1;QY=5 fmol
SYL_ECOLI	AAENNPELAAFIDEC(Carbamidomethyl)R	3	1845270.0	RD139_Narrow_UPS1_10fmol_inj3.mzML	RD139_Narrow_UPS1_10fmol_inj3		0	L	1	6	Narrow|CT=Mixture;CN=UPS1;QY=10 fmol
SYL_ECOLI	AAENNPELAAFIDEC(Carbamidomethyl)R	3	1764830.0	RD139_Narrow_UPS1_2_5fmol_inj3.mzML	RD139_Narrow_UPS1_2_5fmol_inj3		0	L	1	4	Narrow|CT=Mixture;CN=UPS1;QY=2.5 fmol
SYL_ECOLI	AAENNPELAAFIDEC(Carbamidomethyl)R	3	1733140.0	RD139_Narrow_UPS1_50fmol_inj3.mzML	RD139_Narrow_UPS1_50fmol_inj3		0	L	1	8	Narrow|CT=Mixture;CN=UPS1;QY=50 fmol
TALB_ECOLI	AAEQLEKEGINC(Carbamidomethyl)NLTLLFSFAQAR	3	11192600.0	RD139_Narrow_UPS1_0_25fmol_inj2.mzML	RD139_Narrow_UPS1_0_25fmol_inj2		0	L	1	2	Narrow|CT=Mixture;CN=UPS1;QY=0.25 fmol
TALB_ECOLI	AAEQLEKEGINC(Carbamidomethyl)NLTLLFSFAQAR	3	6768000.0	RD139_Narrow_UPS1_0_1fmol_inj1.mzML	RD139_Narrow_UPS1_0_1fmol_inj1		0	L	1	1	Narrow|CT=Mixture;CN=UPS1;QY=0.1 fmol
TALB_ECOLI	AAEQLEKEGINC(Carbamidomethyl)NLTLLFSFAQAR	3	11276900.0	RD139_Narrow_UPS1_0_25fmol_inj1.mzML	RD139_Narrow_UPS1_0_25fmol_inj1		0	L	1	2	Narrow|CT=Mixture;CN=UPS1;QY=0.25 fmol
TALB_ECOLI	AAEQLEKEGINC(Carbamidomethyl)NLTLLFSFAQAR	3	9980880.0	RD139_Narrow_UPS1_2_5fmol_inj2.mzML	RD139_Narrow_UPS1_2_5fmol_inj2		0	L	1	4	Narrow|CT=Mixture;CN=UPS1;QY=2.5 fmol
TALB_ECOLI	AAEQLEKEGINC(Carbamidomethyl)NLTLLFSFAQAR	3	10834800.0	RD139_Narrow_UPS1_5fmol_inj1.mzML	RD139_Narrow_UPS1_5fmol_inj1		0	L	1	5	Narrow|CT=Mixture;CN=UPS1;QY=5 fmol
TALB_ECOLI	AAEQLEKEGINC(Carbamidomethyl)NLTLLFSFAQAR	3	11293600.0	RD139_Narrow_UPS1_5fmol_inj2.mzML	RD139_Narrow_UPS1_5fmol_inj2		0	L	1	5	Narrow|CT=Mixture;CN=UPS1;QY=5 fmol
TALB_ECOLI	AAEQLEKEGINC(Carbamidomethyl)NLTLLFSFAQAR	3	8127780.0	RD139_Narrow_UPS1_1fmol_inj3.mzML	RD139_Narrow_UPS1_1fmol_inj3		0	L	1	3	Narrow|CT=Mixture;CN=UPS1;QY=1 fmol
TALB_ECOLI	AAEQLEKEGINC(Carbamidomethyl)NLTLLFSFAQAR	3	10315400.0	RD139_Narrow_UPS1_2_5fmol_inj1.mzML	RD139_Narrow_UPS1_2_5fmol_inj1		0	L	1	4	Narrow|CT=Mixture;CN=UPS1;QY=2.5 fmol
TALB_ECOLI	AAEQLEKEGINC(Carbamidomethyl)NLTLLFSFAQAR	3	8898960.0	RD139_Narrow_UPS1_0_1fmol_inj2.mzML	RD139_Narrow_UPS1_0_1fmol_inj2		0	L	1	1	Narrow|CT=Mixture;CN=UPS1;QY=0.1 fmol
TALB_ECOLI	AAEQLEKEGINC(Carbamidomethyl)NLTLLFSFAQAR	3	9532110.0	RD139_Narrow_UPS1_1fmol_inj2.mzML	RD139_Narrow_UPS1_1fmol_inj2		0	L	1	3	Narrow|CT=Mixture;CN=UPS1;QY=1 fmol
TALB_ECOLI	AAEQLEKEGINC(Carbamidomethyl)NLTLLFSFAQAR	3	10631000.0	RD139_Narrow_UPS1_0_25fmol_inj3.mzML	RD139_Narrow_UPS1_0_25fmol_inj3		0	L	1	2	Narrow|CT=Mixture;CN=UPS1;QY=0.25 fmol
TALB_ECOLI	AAEQLEKEGINC(Carbamidomethyl)NLTLLFSFAQAR	3	9107130.0	RD139_Narrow_UPS1_50fmol_inj2.mzML	RD139_Narrow_UPS1_50fmol_inj2		0	L	1	8	Narrow|CT=Mixture;CN=UPS1;QY=50 fmol
TALB_ECOLI	AAEQLEKEGINC(Carbamidomethyl)NLTLLFSFAQAR	3	8041250.0	RD139_Narrow_UPS1_0_1fmol_inj3.mzML	RD139_Narrow_UPS1_0_1fmol_inj3		0	L	1	1	Narrow|CT=Mixture;CN=UPS1;QY=0.1 fmol
TALB_ECOLI	AAEQLEKEGINC(Carbamidomethyl)NLTLLFSFAQAR	3	9212710.0	RD139_Narrow_UPS1_25fmol_inj1.mzML	RD139_Narrow_UPS1_25fmol_inj1		0	L	1	7	Narrow|CT=Mixture;CN=UPS1;QY=25 fmol
TALB_ECOLI	AAEQLEKEGINC(Carbamidomethyl)NLTLLFSFAQAR	3	9901900.0	RD139_Narrow_UPS1_1fmol_inj1.mzML	RD139_Narrow_UPS1_1fmol_inj1		0	L	1	3	Narrow|CT=Mixture;CN=UPS1;QY=1 fmol
TALB_ECOLI	AAEQLEKEGINC(Carbamidomethyl)NLTLLFSFAQAR	3	10255400.0	RD139_Narrow_UPS1_10fmol_inj1.mzML	RD139_Narrow_UPS1_10fmol_inj1		0	L	1	6	Narrow|CT=Mixture;CN=UPS1;QY=10 fmol
TALB_ECOLI	AAEQLEKEGINC(Carbamidomethyl)NLTLLFSFAQAR	3	6826950.0	RD139_Narrow_UPS1_25fmol_inj3.mzML	RD139_Narrow_UPS1_25fmol_inj3		0	L	1	7	Narrow|CT=Mixture;CN=UPS1;QY=25 fmol
TALB_ECOLI	AAEQLEKEGINC(Carbamidomethyl)NLTLLFSFAQAR	3	10378800.0	RD139_Narrow_UPS1_10fmol_inj2.mzML	RD139_Narrow_UPS1_10fmol_inj2		0	L	1	6	Narrow|CT=Mixture;CN=UPS1;QY=10 fmol
TALB_ECOLI	AAEQLEKEGINC(Carbamidomethyl)NLTLLFSFAQAR	3	8939150.0	RD139_Narrow_UPS1_50fmol_inj1.mzML	RD139_Narrow_UPS1_50fmol_inj1		0	L	1	8	Narrow|CT=Mixture;CN=UPS1;QY=50 fmol
TALB_ECOLI	AAEQLEKEGINC(Carbamidomethyl)NLTLLFSFAQAR	3	10608100.0	RD139_Narrow_UPS1_25fmol_inj2.mzML	RD139_Narrow_UPS1_25fmol_inj2		0	L	1	7	Narrow|CT=Mixture;CN=UPS1;QY=25 fmol
TALB_ECOLI	AAEQLEKEGINC(Carbamidomethyl)NLTLLFSFAQAR	3	11431600.0	RD139_Narrow_UPS1_5fmol_inj3.mzML	RD139_Narrow_UPS1_5fmol_inj3		0	L	1	5	Narrow|CT=Mixture;CN=UPS1;QY=5 fmol
TALB_ECOLI	AAEQLEKEGINC(Carbamidomethyl)NLTLLFSFAQAR	3	10305300.0	RD139_Narrow_UPS1_10fmol_inj3.mzML	RD139_Narrow_UPS1_10fmol_inj3		0	L	1	6	Narrow|CT=Mixture;CN=UPS1;QY=10 fmol
TALB_ECOLI	AAEQLEKEGINC(Carbamidomethyl)NLTLLFSFAQAR	3	11046900.0	RD139_Narrow_UPS1_2_5fmol_inj3.mzML	RD139_Narrow_UPS1_2_5fmol_inj3		0	L	1	4	Narrow|CT=Mixture;CN=UPS1;QY=2.5 fmol
TALB_ECOLI	AAEQLEKEGINC(Carbamidomethyl)NLTLLFSFAQAR	3	6455560.0	RD139_Narrow_UPS1_50fmol_inj3.mzML	RD139_Narrow_UPS1_50fmol_inj3		0	L	1	8	Narrow|CT=Mixture;CN=UPS1;QY=50 fmol
TALB_ECOLI	AAEQLEKEGINC(Carbamidomethyl)NLTLLFSFAQAR	4	669719.0	RD139_Narrow_UPS1_0_25fmol_inj2.mzML	RD139_Narrow_UPS1_0_25fmol_inj2		0	L	1	2	Narrow|CT=Mixture;CN=UPS1;QY=0.25 fmol
TALB_ECOLI	AAEQLEKEGINC(Carbamidomethyl)NLTLLFSFAQAR	4	334020.0	RD139_Narrow_UPS1_0_1fmol_inj1.mzML	RD139_Narrow_UPS1_0_1fmol_inj1		0	L	1	1	Narrow|CT=Mixture;CN=UPS1;QY=0.1 fmol
TALB_ECOLI	AAEQLEKEGINC(Carbamidomethyl)NLTLLFSFAQAR	4	649362.0	RD139_Narrow_UPS1_0_25fmol_inj1.mzML	RD139_Narrow_UPS1_0_25fmol_inj1		0	L	1	2	Narrow|CT=Mixture;CN=UPS1;QY=0.25 fmol
TALB_ECOLI	AAEQLEKEGINC(Carbamidomethyl)NLTLLFSFAQAR	4	788707.0	RD139_Narrow_UPS1_2_5fmol_inj2.mzML	RD139_Narrow_UPS1_2_5fmol_inj2		0	L	1	4	Narrow|CT=Mixture;CN=UPS1;QY=2.5 fmol
TALB_ECOLI	AAEQLEKEGINC(Carbamidomethyl)NLTLLFSFAQAR	4	1507330.0	RD139_Narrow_UPS1_5fmol_inj1.mzML	RD139_Narrow_UPS1_5fmol_inj1		0	L	1	5	Narrow|CT=Mixture;CN=UPS1;QY=5 fmol
TALB_ECOLI	AAEQLEKEGINC(Carbamidomethyl)NLTLLFSFAQAR	4	1431300.0	RD139_Narrow_UPS1_5fmol_inj2.mzML	RD139_Narrow_UPS1_5fmol_inj2		0	L	1	5	Narrow|CT=Mixture;CN=UPS1;QY=5 fmol
TALB_ECOLI	AAEQLEKEGINC(Carbamidomethyl)NLTLLFSFAQAR	4	799753.0	RD139_Narrow_UPS1_1fmol_inj3.mzML	RD139_Narrow_UPS1_1fmol_inj3		0	L	1	3	Narrow|CT=Mixture;CN=UPS1;QY=1 fmol
TALB_ECOLI	AAEQLEKEGINC(Carbamidomethyl)NLTLLFSFAQAR	4	687606.0	RD139_Narrow_UPS1_2_5fmol_inj1.mzML	RD139_Narrow_UPS1_2_5fmol_inj1		0	L	1	4	Narrow|CT=Mixture;CN=UPS1;QY=2.5 fmol
TALB_ECOLI	AAEQLEKEGINC(Carbamidomethyl)NLTLLFSFAQAR	4	472103.0	RD139_Narrow_UPS1_0_1fmol_inj2.mzML	RD139_Narrow_UPS1_0_1fmol_inj2		0	L	1	1	Narrow|CT=Mixture;CN=UPS1;QY=0.1 fmol
TALB_ECOLI	AAEQLEKEGINC(Carbamidomethyl)NLTLLFSFAQAR	4	498005.0	RD139_Narrow_UPS1_1fmol_inj2.mzML	RD139_Narrow_UPS1_1fmol_inj2		0	L	1	3	Narrow|CT=Mixture;CN=UPS1;QY=1 fmol
TALB_ECOLI	AAEQLEKEGINC(Carbamidomethyl)NLTLLFSFAQAR	4	811278.0	RD139_Narrow_UPS1_0_25fmol_inj3.mzML	RD139_Narrow_UPS1_0_25fmol_inj3		0	L	1	2	Narrow|CT=Mixture;CN=UPS1;QY=0.25 fmol
TALB_ECOLI	AAEQLEKEGINC(Carbamidomethyl)NLTLLFSFAQAR	4	992861.0	RD139_Narrow_UPS1_50fmol_inj2.mzML	RD139_Narrow_UPS1_50fmol_inj2		0	L	1	8	Narrow|CT=Mixture;CN=UPS1;QY=50 fmol
TALB_ECOLI	AAEQLEKEGINC(Carbamidomethyl)NLTLLFSFAQAR	4	489958.0	RD139_Narrow_UPS1_0_1fmol_inj3.mzML	RD139_Narrow_UPS1_0_1fmol_inj3		0	L	1	1	Narrow|CT=Mixture;CN=UPS1;QY=0.1 fmol
TALB_ECOLI	AAEQLEKEGINC(Carbamidomethyl)NLTLLFSFAQAR	4	499715.0	RD139_Narrow_UPS1_25fmol_inj1.mzML	RD139_Narrow_UPS1_25fmol_inj1		0	L	1	7	Narrow|CT=Mixture;CN=UPS1;QY=25 fmol
TALB_ECOLI	AAEQLEKEGINC(Carbamidomethyl)NLTLLFSFAQAR	4	654432.0	RD139_Narrow_UPS1_1fmol_inj1.mzML	RD139_Narrow_UPS1_1fmol_inj1		0	L	1	3	Narrow|CT=Mixture;CN=UPS1;QY=1 fmol
TALB_ECOLI	AAEQLEKEGINC(Carbamidomethyl)NLTLLFSFAQAR	4	832437.0	RD139_Narrow_UPS1_10fmol_inj1.mzML	RD139_Narrow_UPS1_10fmol_inj1		0	L	1	6	Narrow|CT=Mixture;CN=UPS1;QY=10 fmol
TALB_ECOLI	AAEQLEKEGINC(Carbamidomethyl)NLTLLFSFAQAR	4	400557.0	RD139_Narrow_UPS1_25fmol_inj3.mzML	RD139_Narrow_UPS1_25fmol_inj3		0	L	1	7	Narrow|CT=Mixture;CN=UPS1;QY=25 fmol
TALB_ECOLI	AAEQLEKEGINC(Carbamidomethyl)NLTLLFSFAQAR	4	891603.0	RD139_Narrow_UPS1_10fmol_inj2.mzML	RD139_Narrow_UPS1_10fmol_inj2		0	L	1	6	Narrow|CT=Mixture;CN=UPS1;QY=10 fmol
TALB_ECOLI	AAEQLEKEGINC(Carbamidomethyl)NLTLLFSFAQAR	4	824183.0	RD139_Narrow_UPS1_50fmol_inj1.mzML	RD139_Narrow_UPS1_50fmol_inj1		0	L	1	8	Narrow|CT=Mixture;CN=UPS1;QY=50 fmol
TALB_ECOLI	AAEQLEKEGINC(Carbamidomethyl)NLTLLFSFAQAR	4	898590.0	RD139_Narrow_UPS1_25fmol_inj2.mzML	RD139_Narrow_UPS1_25fmol_inj2		0	L	1	7	Narrow|CT=Mixture;CN=UPS1;QY=25 fmol
TALB_ECOLI	AAEQLEKEGINC(Carbamidomethyl)NLTLLFSFAQAR	4	1270480.0	RD139_Narrow_UPS1_5fmol_inj3.mzML	RD139_Narrow_UPS1_5fmol_inj3		0	L	1	5	Narrow|CT=Mixture;CN=UPS1;QY=5 fmol
TALB_ECOLI	AAEQLEKEGINC(Carbamidomethyl)NLTLLFSFAQAR	4	946339.0	RD139_Narrow_UPS1_10fmol_inj3.mzML	RD139_Narrow_UPS1_10fmol_inj3		0	L	1	6	Narrow|CT=Mixture;CN=UPS1;QY=10 fmol
TALB_ECOLI	AAEQLEKEGINC(Carbamidomethyl)NLTLLFSFAQAR	4	1164380.0	RD139_Narrow_UPS1_2_5fmol_inj3.mzML	RD139_Narrow_UPS1_2_5fmol_inj3		0	L	1	4	Narrow|CT=Mixture;CN=UPS1;QY=2.5 fmol
TALB_ECOLI	AAEQLEKEGINC(Carbamidomethyl)NLTLLFSFAQAR	4	828341.0	RD139_Narrow_UPS1_50fmol_inj3.mzML	RD139_Narrow_UPS1_50fmol_inj3		0	L	1	8	Narrow|CT=Mixture;CN=UPS1;QY=50 fmol
YAFC_ECOLI	AAEQLGQANSAVSR	2	430530.0	RD139_Narrow_UPS1_0_25fmol_inj2.mzML	RD139_Narrow_UPS1_0_25fmol_inj2		0	L	1	2	Narrow|CT=Mixture;CN=UPS1;QY=0.25 fmol
YAFC_ECOLI	AAEQLGQANSAVSR	2	232556.0	RD139_Narrow_UPS1_0_25fmol_inj1.mzML	RD139_Narrow_UPS1_0_25fmol_inj1		0	L	1	2	Narrow|CT=Mixture;CN=UPS1;QY=0.25 fmol
YAFC_ECOLI	AAEQLGQANSAVSR	2	410433.0	RD139_Narrow_UPS1_2_5fmol_inj2.mzML	RD139_Narrow_UPS1_2_5fmol_inj2		0	L	1	4	Narrow|CT=Mixture;CN=UPS1;QY=2.5 fmol
YAFC_ECOLI	AAEQLGQANSAVSR	2	560317.0	RD139_Narrow_UPS1_5fmol_inj1.mzML	RD139_Narrow_UPS1_5fmol_inj1		0	L	1	5	Narrow|CT=Mixture;CN=UPS1;QY=5 fmol
YAFC_ECOLI	AAEQLGQANSAVSR	2	582001.0	RD139_Narrow_UPS1_5fmol_inj2.mzML	RD139_Narrow_UPS1_5fmol_inj2		0	L	1	5	Narrow|CT=Mixture;CN=UPS1;QY=5 fmol
YAFC_ECOLI	AAEQLGQANSAVSR	2	332975.0	RD139_Narrow_UPS1_1fmol_inj3.mzML	RD139_Narrow_UPS1_1fmol_inj3		0	L	1	3	Narrow|CT=Mixture;CN=UPS1;QY=1 fmol
YAFC_ECOLI	AAEQLGQANSAVSR	2	313599.0	RD139_Narrow_UPS1_2_5fmol_inj1.mzML	RD139_Narrow_UPS1_2_5fmol_inj1		0	L	1	4	Narrow|CT=Mixture;CN=UPS1;QY=2.5 fmol
YAFC_ECOLI	AAEQLGQANSAVSR	2	404972.0	RD139_Narrow_UPS1_0_1fmol_inj2.mzML	RD139_Narrow_UPS1_0_1fmol_inj2		0	L	1	1	Narrow|CT=Mixture;CN=UPS1;QY=0.1 fmol
YAFC_ECOLI	AAEQLGQANSAVSR	2	387051.0	RD139_Narrow_UPS1_1fmol_inj2.mzML	RD139_Narrow_UPS1_1fmol_inj2		0	L	1	3	Narrow|CT=Mixture;CN=UPS1;QY=1 fmol
YAFC_ECOLI	AAEQLGQANSAVSR	2	275293.0	RD139_Narrow_UPS1_0_25fmol_inj3.mzML	RD139_Narrow_UPS1_0_25fmol_inj3		0	L	1	2	Narrow|CT=Mixture;CN=UPS1;QY=0.25 fmol
YAFC_ECOLI	AAEQLGQANSAVSR	2	474149.0	RD139_Narrow_UPS1_50fmol_inj2.mzML	RD139_Narrow_UPS1_50fmol_inj2		0	L	1	8	Narrow|CT=Mixture;CN=UPS1;QY=50 fmol
YAFC_ECOLI	AAEQLGQANSAVSR	2	319093.0	RD139_Narrow_UPS1_0_1fmol_inj3.mzML	RD139_Narrow_UPS1_0_1fmol_inj3		0	L	1	1	Narrow|CT=Mixture;CN=UPS1;QY=0.1 fmol
YAFC_ECOLI	AAEQLGQANSAVSR	2	321183.0	RD139_Narrow_UPS1_25fmol_inj1.mzML	RD139_Narrow_UPS1_25fmol_inj1		0	L	1	7	Narrow|CT=Mixture;CN=UPS1;QY=25 fmol
YAFC_ECOLI	AAEQLGQANSAVSR	2	378804.0	RD139_Narrow_UPS1_1fmol_inj1.mzML	RD139_Narrow_UPS1_1fmol_inj1		0	L	1	3	Narrow|CT=Mixture;CN=UPS1;QY=1 fmol
YAFC_ECOLI	AAEQLGQANSAVSR	2	396764.0	RD139_Narrow_UPS1_10fmol_inj1.mzML	RD139_Narrow_UPS1_10fmol_inj1		0	L	1	6	Narrow|CT=Mixture;CN=UPS1;QY=10 fmol
YAFC_ECOLI	AAEQLGQANSAVSR	2	214196.0	RD139_Narrow_UPS1_25fmol_inj3.mzML	RD139_Narrow_UPS1_25fmol_inj3		0	L	1	7	Narrow|CT=Mixture;CN=UPS1;QY=25 fmol
YAFC_ECOLI	AAEQLGQANSAVSR	2	381750.0	RD139_Narrow_UPS1_10fmol_inj2.mzML	RD139_Narrow_UPS1_10fmol_inj2		0	L	1	6	Narrow|CT=Mixture;CN=UPS1;QY=10 fmol
YAFC_ECOLI	AAEQLGQANSAVSR	2	393248.0	RD139_Narrow_UPS1_50fmol_inj1.mzML	RD139_Narrow_UPS1_50fmol_inj1		0	L	1	8	Narrow|CT=Mixture;CN=UPS1;QY=50 fmol
YAFC_ECOLI	AAEQLGQANSAVSR	2	457048.0	RD139_Narrow_UPS1_25fmol_inj2.mzML	RD139_Narrow_UPS1_25fmol_inj2		0	L	1	7	Narrow|CT=Mixture;CN=UPS1;QY=25 fmol
YAFC_ECOLI	AAEQLGQANSAVSR	2	432594.0	RD139_Narrow_UPS1_5fmol_inj3.mzML	RD139_Narrow_UPS1_5fmol_inj3		0	L	1	5	Narrow|CT=Mixture;CN=UPS1;QY=5 fmol
YAFC_ECOLI	AAEQLGQANSAVSR	2	380370.0	RD139_Narrow_UPS1_10fmol_inj3.mzML	RD139_Narrow_UPS1_10fmol_inj3		0	L	1	6	Narrow|CT=Mixture;CN=UPS1;QY=10 fmol
YAFC_ECOLI	AAEQLGQANSAVSR	2	384028.0	RD139_Narrow_UPS1_2_5fmol_inj3.mzML	RD139_Narrow_UPS1_2_5fmol_inj3		0	L	1	4	Narrow|CT=Mixture;CN=UPS1;QY=2.5 fmol
LPTE_ECOLI	AAEQLIR	2	735224.0	RD139_Narrow_UPS1_0_25fmol_inj2.mzML	RD139_Narrow_UPS1_0_25fmol_inj2		0	L	1	2	Narrow|CT=Mixture;CN=UPS1;QY=0.25 fmol
LPTE_ECOLI	AAEQLIR	2	503898.0	RD139_Narrow_UPS1_0_1fmol_inj1.mzML	RD139_Narrow_UPS1_0_1fmol_inj1		0	L	1	1	Narrow|CT=Mixture;CN=UPS1;QY=0.1 fmol
LPTE_ECOLI	AAEQLIR	2	806383.0	RD139_Narrow_UPS1_0_25fmol_inj1.mzML	RD139_Narrow_UPS1_0_25fmol_inj1		0	L	1	2	Narrow|CT=Mixture;CN=UPS1;QY=0.25 fmol
LPTE_ECOLI	AAEQLIR	2	479265.0	RD139_Narrow_UPS1_2_5fmol_inj2.mzML	RD139_Narrow_UPS1_2_5fmol_inj2		0	L	1	4	Narrow|CT=Mixture;CN=UPS1;QY=2.5 fmol
LPTE_ECOLI	AAEQLIR	2	814637.0	RD139_Narrow_UPS1_5fmol_inj1.mzML	RD139_Narrow_UPS1_5fmol_inj1		0	L	1	5	Narrow|CT=Mixture;CN=UPS1;QY=5 fmol
LPTE_ECOLI	AAEQLIR	2	494391.0	RD139_Narrow_UPS1_5fmol_inj2.mzML	RD139_Narrow_UPS1_5fmol_inj2		0	L	1	5	Narrow|CT=Mixture;CN=UPS1;QY=5 fmol
LPTE_ECOLI	AAEQLIR	2	684235.0	RD139_Narrow_UPS1_1fmol_inj3.mzML	RD139_Narrow_UPS1_1fmol_inj3		0	L	1	3	Narrow|CT=Mixture;CN=UPS1;QY=1 fmol
LPTE_ECOLI	AAEQLIR	2	451901.0	RD139_Narrow_UPS1_2_5fmol_inj1.mzML	RD139_Narrow_UPS1_2_5fmol_inj1		0	L	1	4	Narrow|CT=Mixture;CN=UPS1;QY=2.5 fmol
LPTE_ECOLI	AAEQLIR	2	477741.0	RD139_Narrow_UPS1_0_1fmol_inj2.mzML	RD139_Narrow_UPS1_0_1fmol_inj2		0	L	1	1	Narrow|CT=Mixture;CN=UPS1;QY=0.1 fmol
LPTE_ECOLI	AAEQLIR	2	666673.0	RD139_Narrow_UPS1_1fmol_inj2.mzML	RD139_Narrow_UPS1_1fmol_inj2		0	L	1	3	Narrow|CT=Mixture;CN=UPS1;QY=1 fmol
LPTE_ECOLI	AAEQLIR	2	588010.0	RD139_Narrow_UPS1_0_25fmol_inj3.mzML	RD139_Narrow_UPS1_0_25fmol_inj3		0	L	1	2	Narrow|CT=Mixture;CN=UPS1;QY=0.25 fmol
LPTE_ECOLI	AAEQLIR	2	806989.0	RD139_Narrow_UPS1_50fmol_inj2.mzML	RD139_Narrow_UPS1_50fmol_inj2		0	L	1	8	Narrow|CT=Mixture;CN=UPS1;QY=50 fmol
LPTE_ECOLI	AAEQLIR	2	696694.0	RD139_Narrow_UPS1_0_1fmol_inj3.mzML	RD139_Narrow_UPS1_0_1fmol_inj3		0	L	1	1	Narrow|CT=Mixture;CN=UPS1;QY=0.1 fmol
LPTE_ECOLI	AAEQLIR	2	599092.0	RD139_Narrow_UPS1_25fmol_inj1.mzML	RD139_Narrow_UPS1_25fmol_inj1		0	L	1	7	Narrow|CT=Mixture;CN=UPS1;QY=25 fmol
LPTE_ECOLI	AAEQLIR	2	520396.0	RD139_Narrow_UPS1_1fmol_inj1.mzML	RD139_Narrow_UPS1_1fmol_inj1		0	L	1	3	Narrow|CT=Mixture;CN=UPS1;QY=1 fmol
LPTE_ECOLI	AAEQLIR	2	540080.0	RD139_Narrow_UPS1_10fmol_inj1.mzML	RD139_Narrow_UPS1_10fmol_inj1		0	L	1	6	Narrow|CT=Mixture;CN=UPS1;QY=10 fmol
LPTE_ECOLI	AAEQLIR	2	760261.0	RD139_Narrow_UPS1_25fmol_inj3.mzML	RD139_Narrow_UPS1_25fmol_inj3		0	L	1	7	Narrow|CT=Mixture;CN=UPS1;QY=25 fmol
LPTE_ECOLI	AAEQLIR	2	299482.0	RD139_Narrow_UPS1_10fmol_inj2.mzML	RD139_Narrow_UPS1_10fmol_inj2		0	L	1	6	Narrow|CT=Mixture;CN=UPS1;QY=10 fmol
LPTE_ECOLI	AAEQLIR	2	983204.0	RD139_Narrow_UPS1_50fmol_inj1.mzML	RD139_Narrow_UPS1_50fmol_inj1		0	L	1	8	Narrow|CT=Mixture;CN=UPS1;QY=50 fmol
LPTE_ECOLI	AAEQLIR	2	511382.0	RD139_Narrow_UPS1_25fmol_inj2.mzML	RD139_Narrow_UPS1_25fmol_inj2		0	L	1	7	Narrow|CT=Mixture;CN=UPS1;QY=25 fmol
LPTE_ECOLI	AAEQLIR	2	847414.0	RD139_Narrow_UPS1_5fmol_inj3.mzML	RD139_Narrow_UPS1_5fmol_inj3		0	L	1	5	Narrow|CT=Mixture;CN=UPS1;QY=5 fmol
LPTE_ECOLI	AAEQLIR	2	511017.0	RD139_Narrow_UPS1_10fmol_inj3.mzML	RD139_Narrow_UPS1_10fmol_inj3		0	L	1	6	Narrow|CT=Mixture;CN=UPS1;QY=10 fmol
LPTE_ECOLI	AAEQLIR	2	673915.0	RD139_Narrow_UPS1_2_5fmol_inj3.mzML	RD139_Narrow_UPS1_2_5fmol_inj3		0	L	1	4	Narrow|CT=Mixture;CN=UPS1;QY=2.5 fmol
LPTE_ECOLI	AAEQLIR	2	653923.0	RD139_Narrow_UPS1_50fmol_inj3.mzML	RD139_Narrow_UPS1_50fmol_inj3		0	L	1	8	Narrow|CT=Mixture;CN=UPS1;QY=50 fmol
FDHF_ECOLI	AAEQYVIDEYNK	2	632576.0	RD139_Narrow_UPS1_0_25fmol_inj2.mzML	RD139_Narrow_UPS1_0_25fmol_inj2		0	L	1	2	Narrow|CT=Mixture;CN=UPS1;QY=0.25 fmol
FDHF_ECOLI	AAEQYVIDEYNK	2	305891.0	RD139_Narrow_UPS1_0_1fmol_inj1.mzML	RD139_Narrow_UPS1_0_1fmol_inj1		0	L	1	1	Narrow|CT=Mixture;CN=UPS1;QY=0.1 fmol
FDHF_ECOLI	AAEQYVIDEYNK	2	345177.0	RD139_Narrow_UPS1_0_25fmol_inj1.mzML	RD139_Narrow_UPS1_0_25fmol_inj1		0	L	1	2	Narrow|CT=Mixture;CN=UPS1;QY=0.25 fmol
FDHF_ECOLI	AAEQYVIDEYNK	2	384437.0	RD139_Narrow_UPS1_2_5fmol_inj2.mzML	RD139_Narrow_UPS1_2_5fmol_inj2		0	L	1	4	Narrow|CT=Mixture;CN=UPS1;QY=2.5 fmol
FDHF_ECOLI	AAEQYVIDEYNK	2	439948.0	RD139_Narrow_UPS1_5fmol_inj1.mzML	RD139_Narrow_UPS1_5fmol_inj1		0	L	1	5	Narrow|CT=Mixture;CN=UPS1;QY=5 fmol
FDHF_ECOLI	AAEQYVIDEYNK	2	443869.0	RD139_Narrow_UPS1_5fmol_inj2.mzML	RD139_Narrow_UPS1_5fmol_inj2		0	L	1	5	Narrow|CT=Mixture;CN=UPS1;QY=5 fmol
FDHF_ECOLI	AAEQYVIDEYNK	2	480770.0	RD139_Narrow_UPS1_1fmol_inj3.mzML	RD139_Narrow_UPS1_1fmol_inj3		0	L	1	3	Narrow|CT=Mixture;CN=UPS1;QY=1 fmol
FDHF_ECOLI	AAEQYVIDEYNK	2	322806.0	RD139_Narrow_UPS1_2_5fmol_inj1.mzML	RD139_Narrow_UPS1_2_5fmol_inj1		0	L	1	4	Narrow|CT=Mixture;CN=UPS1;QY=2.5 fmol
FDHF_ECOLI	AAEQYVIDEYNK	2	322294.0	RD139_Narrow_UPS1_0_1fmol_inj2.mzML	RD139_Narrow_UPS1_0_1fmol_inj2		0	L	1	1	Narrow|CT=Mixture;CN=UPS1;QY=0.1 fmol
FDHF_ECOLI	AAEQYVIDEYNK	2	498614.0	RD139_Narrow_UPS1_1fmol_inj2.mzML	RD139_Narrow_UPS1_1fmol_inj2		0	L	1	3	Narrow|CT=Mixture;CN=UPS1;QY=1 fmol
FDHF_ECOLI	AAEQYVIDEYNK	2	417146.0	RD139_Narrow_UPS1_0_25fmol_inj3.mzML	RD139_Narrow_UPS1_0_25fmol_inj3		0	L	1	2	Narrow|CT=Mixture;CN=UPS1;QY=0.25 fmol
FDHF_ECOLI	AAEQYVIDEYNK	2	444603.0	RD139_Narrow_UPS1_50fmol_inj2.mzML	RD139_Narrow_UPS1_50fmol_inj2		0	L	1	8	Narrow|CT=Mixture;CN=UPS1;QY=50 fmol
FDHF_ECOLI	AAEQYVIDEYNK	2	311106.0	RD139_Narrow_UPS1_0_1fmol_inj3.mzML	RD139_Narrow_UPS1_0_1fmol_inj3		0	L	1	1	Narrow|CT=Mixture;CN=UPS1;QY=0.1 fmol
FDHF_ECOLI	AAEQYVIDEYNK	2	525310.0	RD139_Narrow_UPS1_25fmol_inj1.mzML	RD139_Narrow_UPS1_25fmol_inj1		0	L	1	7	Narrow|CT=Mixture;CN=UPS1;QY=25 fmol
FDHF_ECOLI	AAEQYVIDEYNK	2	506108.0	RD139_Narrow_UPS1_1fmol_inj1.mzML	RD139_Narrow_UPS1_1fmol_inj1		0	L	1	3	Narrow|CT=Mixture;CN=UPS1;QY=1 fmol
FDHF_ECOLI	AAEQYVIDEYNK	2	469288.0	RD139_Narrow_UPS1_10fmol_inj1.mzML	RD139_Narrow_UPS1_10fmol_inj1		0	L	1	6	Narrow|CT=Mixture;CN=UPS1;QY=10 fmol
FDHF_ECOLI	AAEQYVIDEYNK	2	601396.0	RD139_Narrow_UPS1_25fmol_inj3.mzML	RD139_Narrow_UPS1_25fmol_inj3		0	L	1	7	Narrow|CT=Mixture;CN=UPS1;QY=25 fmol
FDHF_ECOLI	AAEQYVIDEYNK	2	443777.0	RD139_Narrow_UPS1_10fmol_inj2.mzML	RD139_Narrow_UPS1_10fmol_inj2		0	L	1	6	Narrow|CT=Mixture;CN=UPS1;QY=10 fmol
FDHF_ECOLI	AAEQYVIDEYNK	2	570870.0	RD139_Narrow_UPS1_50fmol_inj1.mzML	RD139_Narrow_UPS1_50fmol_inj1		0	L	1	8	Narrow|CT=Mixture;CN=UPS1;QY=50 fmol
FDHF_ECOLI	AAEQYVIDEYNK	2	314518.0	RD139_Narrow_UPS1_25fmol_inj2.mzML	RD139_Narrow_UPS1_25fmol_inj2		0	L	1	7	Narrow|CT=Mixture;CN=UPS1;QY=25 fmol
FDHF_ECOLI	AAEQYVIDEYNK	2	534677.0	RD139_Narrow_UPS1_5fmol_inj3.mzML	RD139_Narrow_UPS1_5fmol_inj3		0	L	1	5	Narrow|CT=Mixture;CN=UPS1;QY=5 fmol
FDHF_ECOLI	AAEQYVIDEYNK	2	389355.0	RD139_Narrow_UPS1_10fmol_inj3.mzML	RD139_Narrow_UPS1_10fmol_inj3		0	L	1	6	Narrow|CT=Mixture;CN=UPS1;QY=10 fmol
FDHF_ECOLI	AAEQYVIDEYNK	2	568184.0	RD139_Narrow_UPS1_2_5fmol_inj3.mzML	RD139_Narrow_UPS1_2_5fmol_inj3		0	L	1	4	Narrow|CT=Mixture;CN=UPS1;QY=2.5 fmol
FDHF_ECOLI	AAEQYVIDEYNK	2	501702.0	RD139_Narrow_UPS1_50fmol_inj3.mzML	RD139_Narrow_UPS1_50fmol_inj3		0	L	1	8	Narrow|CT=Mixture;CN=UPS1;QY=50 fmol
MBHM_ECOLI	AAESALNIDVPVNAQYIR	3	1169850.0	RD139_Narrow_UPS1_0_25fmol_inj2.mzML	RD139_Narrow_UPS1_0_25fmol_inj2		0	L	1	2	Narrow|CT=Mixture;CN=UPS1;QY=0.25 fmol
MBHM_ECOLI	AAESALNIDVPVNAQYIR	3	1012570.0	RD139_Narrow_UPS1_0_1fmol_inj1.mzML	RD139_Narrow_UPS1_0_1fmol_inj1		0	L	1	1	Narrow|CT=Mixture;CN=UPS1;QY=0.1 fmol
MBHM_ECOLI	AAESALNIDVPVNAQYIR	3	1459680.0	RD139_Narrow_UPS1_0_25fmol_inj1.mzML	RD139_Narrow_UPS1_0_25fmol_inj1		0	L	1	2	Narrow|CT=Mixture;CN=UPS1;QY=0.25 fmol
MBHM_ECOLI	AAESALNIDVPVNAQYIR	3	1470450.0	RD139_Narrow_UPS1_2_5fmol_inj2.mzML	RD139_Narrow_UPS1_2_5fmol_inj2		0	L	1	4	Narrow|CT=Mixture;CN=UPS1;QY=2.5 fmol
MBHM_ECOLI	AAESALNIDVPVNAQYIR	3	1911170.0	RD139_Narrow_UPS1_5fmol_inj1.mzML	RD139_Narrow_UPS1_5fmol_inj1		0	L	1	5	Narrow|CT=Mixture;CN=UPS1;QY=5 fmol
MBHM_ECOLI	AAESALNIDVPVNAQYIR	3	1837660.0	RD139_Narrow_UPS1_5fmol_inj2.mzML	RD139_Narrow_UPS1_5fmol_inj2		0	L	1	5	Narrow|CT=Mixture;CN=UPS1;QY=5 fmol
MBHM_ECOLI	AAESALNIDVPVNAQYIR	3	1585040.0	RD139_Narrow_UPS1_1fmol_inj3.mzML	RD139_Narrow_UPS1_1fmol_inj3		0	L	1	3	Narrow|CT=Mixture;CN=UPS1;QY=1 fmol
MBHM_ECOLI	AAESALNIDVPVNAQYIR	3	1141110.0	RD139_Narrow_UPS1_2_5fmol_inj1.mzML	RD139_Narrow_UPS1_2_5fmol_inj1		0	L	1	4	Narrow|CT=Mixture;CN=UPS1;QY=2.5 fmol
MBHM_ECOLI	AAESALNIDVPVNAQYIR	3	1622310.0	RD139_Narrow_UPS1_0_1fmol_inj2.mzML	RD139_Narrow_UPS1_0_1fmol_inj2		0	L	1	1	Narrow|CT=Mixture;CN=UPS1;QY=0.1 fmol
MBHM_ECOLI	AAESALNIDVPVNAQYIR	3	865034.0	RD139_Narrow_UPS1_1fmol_inj2.mzML	RD139_Narrow_UPS1_1fmol_inj2		0	L	1	3	Narrow|CT=Mixture;CN=UPS1;QY=1 fmol
MBHM_ECOLI	AAESALNIDVPVNAQYIR	3	765419.0	RD139_Narrow_UPS1_0_25fmol_inj3.mzML	RD139_Narrow_UPS1_0_25fmol_inj3		0	L	1	2	Narrow|CT=Mixture;CN=UPS1;QY=0.25 fmol
MBHM_ECOLI	AAESALNIDVPVNAQYIR	3	1688150.0	RD139_Narrow_UPS1_50fmol_inj2.mzML	RD139_Narrow_UPS1_50fmol_inj2		0	L	1	8	Narrow|CT=Mixture;CN=UPS1;QY=50 fmol
MBHM_ECOLI	AAESALNIDVPVNAQYIR	3	1011550.0	RD139_Narrow_UPS1_0_1fmol_inj3.mzML	RD139_Narrow_UPS1_0_1fmol_inj3		0	L	1	1	Narrow|CT=Mixture;CN=UPS1;QY=0.1 fmol
MBHM_ECOLI	AAESALNIDVPVNAQYIR	3	1179640.0	RD139_Narrow_UPS1_25fmol_inj1.mzML	RD139_Narrow_UPS1_25fmol_inj1		0	L	1	7	Narrow|CT=Mixture;CN=UPS1;QY=25 fmol
MBHM_ECOLI	AAESALNIDVPVNAQYIR	3	1161390.0	RD139_Narrow_UPS1_1fmol_inj1.mzML	RD139_Narrow_UPS1_1fmol_inj1		0	L	1	3	Narrow|CT=Mixture;CN=UPS1;QY=1 fmol
MBHM_ECOLI	AAESALNIDVPVNAQYIR	3	1678200.0	RD139_Narrow_UPS1_10fmol_inj1.mzML	RD139_Narrow_UPS1_10fmol_inj1		0	L	1	6	Narrow|CT=Mixture;CN=UPS1;QY=10 fmol
MBHM_ECOLI	AAESALNIDVPVNAQYIR	3	1498590.0	RD139_Narrow_UPS1_25fmol_inj3.mzML	RD139_Narrow_UPS1_25fmol_inj3		0	L	1	7	Narrow|CT=Mixture;CN=UPS1;QY=25 fmol
MBHM_ECOLI	AAESALNIDVPVNAQYIR	3	1850640.0	RD139_Narrow_UPS1_10fmol_inj2.mzML	RD139_Narrow_UPS1_10fmol_inj2		0	L	1	6	Narrow|CT=Mixture;CN=UPS1;QY=10 fmol
MBHM_ECOLI	AAESALNIDVPVNAQYIR	3	1812590.0	RD139_Narrow_UPS1_50fmol_inj1.mzML	RD139_Narrow_UPS1_50fmol_inj1		0	L	1	8	Narrow|CT=Mixture;CN=UPS1;QY=50 fmol
MBHM_ECOLI	AAESALNIDVPVNAQYIR	3	1213790.0	RD139_Narrow_UPS1_25fmol_inj2.mzML	RD139_Narrow_UPS1_25fmol_inj2		0	L	1	7	Narrow|CT=Mixture;CN=UPS1;QY=25 fmol
MBHM_ECOLI	AAESALNIDVPVNAQYIR	3	1976150.0	RD139_Narrow_UPS1_5fmol_inj3.mzML	RD139_Narrow_UPS1_5fmol_inj3		0	L	1	5	Narrow|CT=Mixture;CN=UPS1;QY=5 fmol
MBHM_ECOLI	AAESALNIDVPVNAQYIR	3	1345120.0	RD139_Narrow_UPS1_10fmol_inj3.mzML	RD139_Narrow_UPS1_10fmol_inj3		0	L	1	6	Narrow|CT=Mixture;CN=UPS1;QY=10 fmol
MBHM_ECOLI	AAESALNIDVPVNAQYIR	3	1545830.0	RD139_Narrow_UPS1_2_5fmol_inj3.mzML	RD139_Narrow_UPS1_2_5fmol_inj3		0	L	1	4	Narrow|CT=Mixture;CN=UPS1;QY=2.5 fmol
MBHM_ECOLI	AAESALNIDVPVNAQYIR	3	1200410.0	RD139_Narrow_UPS1_50fmol_inj3.mzML	RD139_Narrow_UPS1_50fmol_inj3		0	L	1	8	Narrow|CT=Mixture;CN=UPS1;QY=50 fmol
DNAG_ECOLI	AAESGVSRPVPQLKR	3	125470.0	RD139_Narrow_UPS1_0_25fmol_inj2.mzML	RD139_Narrow_UPS1_0_25fmol_inj2		0	L	1	2	Narrow|CT=Mixture;CN=UPS1;QY=0.25 fmol
DNAG_ECOLI	AAESGVSRPVPQLKR	3	74622.9	RD139_Narrow_UPS1_0_1fmol_inj1.mzML	RD139_Narrow_UPS1_0_1fmol_inj1		0	L	1	1	Narrow|CT=Mixture;CN=UPS1;QY=0.1 fmol
DNAG_ECOLI	AAESGVSRPVPQLKR	3	167374.0	RD139_Narrow_UPS1_0_25fmol_inj1.mzML	RD139_Narrow_UPS1_0_25fmol_inj1		0	L	1	2	Narrow|CT=Mixture;CN=UPS1;QY=0.25 fmol
DNAG_ECOLI	AAESGVSRPVPQLKR	3	83914.2	RD139_Narrow_UPS1_5fmol_inj1.mzML	RD139_Narrow_UPS1_5fmol_inj1		0	L	1	5	Narrow|CT=Mixture;CN=UPS1;QY=5 fmol
DNAG_ECOLI	AAESGVSRPVPQLKR	3	77837.9	RD139_Narrow_UPS1_5fmol_inj2.mzML	RD139_Narrow_UPS1_5fmol_inj2		0	L	1	5	Narrow|CT=Mixture;CN=UPS1;QY=5 fmol
DNAG_ECOLI	AAESGVSRPVPQLKR	3	107600.0	RD139_Narrow_UPS1_1fmol_inj3.mzML	RD139_Narrow_UPS1_1fmol_inj3		0	L	1	3	Narrow|CT=Mixture;CN=UPS1;QY=1 fmol
DNAG_ECOLI	AAESGVSRPVPQLKR	3	60342.1	RD139_Narrow_UPS1_0_1fmol_inj2.mzML	RD139_Narrow_UPS1_0_1fmol_inj2		0	L	1	1	Narrow|CT=Mixture;CN=UPS1;QY=0.1 fmol
DNAG_ECOLI	AAESGVSRPVPQLKR	3	144210.0	RD139_Narrow_UPS1_1fmol_inj2.mzML	RD139_Narrow_UPS1_1fmol_inj2		0	L	1	3	Narrow|CT=Mixture;CN=UPS1;QY=1 fmol
DNAG_ECOLI	AAESGVSRPVPQLKR	3	86545.1	RD139_Narrow_UPS1_0_1fmol_inj3.mzML	RD139_Narrow_UPS1_0_1fmol_inj3		0	L	1	1	Narrow|CT=Mixture;CN=UPS1;QY=0.1 fmol
DNAG_ECOLI	AAESGVSRPVPQLKR	3	85705.8	RD139_Narrow_UPS1_25fmol_inj1.mzML	RD139_Narrow_UPS1_25fmol_inj1		0	L	1	7	Narrow|CT=Mixture;CN=UPS1;QY=25 fmol
DNAG_ECOLI	AAESGVSRPVPQLKR	3	91333.7	RD139_Narrow_UPS1_10fmol_inj1.mzML	RD139_Narrow_UPS1_10fmol_inj1		0	L	1	6	Narrow|CT=Mixture;CN=UPS1;QY=10 fmol
DNAG_ECOLI	AAESGVSRPVPQLKR	3	155087.0	RD139_Narrow_UPS1_10fmol_inj2.mzML	RD139_Narrow_UPS1_10fmol_inj2		0	L	1	6	Narrow|CT=Mixture;CN=UPS1;QY=10 fmol
DNAG_ECOLI	AAESGVSRPVPQLKR	3	77805.8	RD139_Narrow_UPS1_50fmol_inj1.mzML	RD139_Narrow_UPS1_50fmol_inj1		0	L	1	8	Narrow|CT=Mixture;CN=UPS1;QY=50 fmol
DNAG_ECOLI	AAESGVSRPVPQLKR	3	141161.0	RD139_Narrow_UPS1_25fmol_inj2.mzML	RD139_Narrow_UPS1_25fmol_inj2		0	L	1	7	Narrow|CT=Mixture;CN=UPS1;QY=25 fmol
DNAG_ECOLI	AAESGVSRPVPQLKR	3	93526.7	RD139_Narrow_UPS1_5fmol_inj3.mzML	RD139_Narrow_UPS1_5fmol_inj3		0	L	1	5	Narrow|CT=Mixture;CN=UPS1;QY=5 fmol
DNAG_ECOLI	AAESGVSRPVPQLKR	3	134752.0	RD139_Narrow_UPS1_10fmol_inj3.mzML	RD139_Narrow_UPS1_10fmol_inj3		0	L	1	6	Narrow|CT=Mixture;CN=UPS1;QY=10 fmol
DNAG_ECOLI	AAESGVSRPVPQLKR	3	143388.0	RD139_Narrow_UPS1_2_5fmol_inj3.mzML	RD139_Narrow_UPS1_2_5fmol_inj3		0	L	1	4	Narrow|CT=Mixture;CN=UPS1;QY=2.5 fmol
HDFR_ECOLI	AAESLYLTQSAVSFR	2	1072060.0	RD139_Narrow_UPS1_0_25fmol_inj2.mzML	RD139_Narrow_UPS1_0_25fmol_inj2		0	L	1	2	Narrow|CT=Mixture;CN=UPS1;QY=0.25 fmol
HDFR_ECOLI	AAESLYLTQSAVSFR	2	790614.0	RD139_Narrow_UPS1_0_1fmol_inj1.mzML	RD139_Narrow_UPS1_0_1fmol_inj1		0	L	1	1	Narrow|CT=Mixture;CN=UPS1;QY=0.1 fmol
HDFR_ECOLI	AAESLYLTQSAVSFR	2	852563.0	RD139_Narrow_UPS1_0_25fmol_inj1.mzML	RD139_Narrow_UPS1_0_25fmol_inj1		0	L	1	2	Narrow|CT=Mixture;CN=UPS1;QY=0.25 fmol
HDFR_ECOLI	AAESLYLTQSAVSFR	2	776903.0	RD139_Narrow_UPS1_2_5fmol_inj2.mzML	RD139_Narrow_UPS1_2_5fmol_inj2		0	L	1	4	Narrow|CT=Mixture;CN=UPS1;QY=2.5 fmol
HDFR_ECOLI	AAESLYLTQSAVSFR	2	1071420.0	RD139_Narrow_UPS1_5fmol_inj1.mzML	RD139_Narrow_UPS1_5fmol_inj1		0	L	1	5	Narrow|CT=Mixture;CN=UPS1;QY=5 fmol
HDFR_ECOLI	AAESLYLTQSAVSFR	2	986248.0	RD139_Narrow_UPS1_5fmol_inj2.mzML	RD139_Narrow_UPS1_5fmol_inj2		0	L	1	5	Narrow|CT=Mixture;CN=UPS1;QY=5 fmol
HDFR_ECOLI	AAESLYLTQSAVSFR	2	779698.0	RD139_Narrow_UPS1_1fmol_inj3.mzML	RD139_Narrow_UPS1_1fmol_inj3		0	L	1	3	Narrow|CT=Mixture;CN=UPS1;QY=1 fmol
HDFR_ECOLI	AAESLYLTQSAVSFR	2	674667.0	RD139_Narrow_UPS1_2_5fmol_inj1.mzML	RD139_Narrow_UPS1_2_5fmol_inj1		0	L	1	4	Narrow|CT=Mixture;CN=UPS1;QY=2.5 fmol
HDFR_ECOLI	AAESLYLTQSAVSFR	2	759101.0	RD139_Narrow_UPS1_0_1fmol_inj2.mzML	RD139_Narrow_UPS1_0_1fmol_inj2		0	L	1	1	Narrow|CT=Mixture;CN=UPS1;QY=0.1 fmol
HDFR_ECOLI	AAESLYLTQSAVSFR	2	737272.0	RD139_Narrow_UPS1_1fmol_inj2.mzML	RD139_Narrow_UPS1_1fmol_inj2		0	L	1	3	Narrow|CT=Mixture;CN=UPS1;QY=1 fmol
HDFR_ECOLI	AAESLYLTQSAVSFR	2	762435.0	RD139_Narrow_UPS1_0_25fmol_inj3.mzML	RD139_Narrow_UPS1_0_25fmol_inj3		0	L	1	2	Narrow|CT=Mixture;CN=UPS1;QY=0.25 fmol
HDFR_ECOLI	AAESLYLTQSAVSFR	2	851640.0	RD139_Narrow_UPS1_50fmol_inj2.mzML	RD139_Narrow_UPS1_50fmol_inj2		0	L	1	8	Narrow|CT=Mixture;CN=UPS1;QY=50 fmol
HDFR_ECOLI	AAESLYLTQSAVSFR	2	709748.0	RD139_Narrow_UPS1_0_1fmol_inj3.mzML	RD139_Narrow_UPS1_0_1fmol_inj3		0	L	1	1	Narrow|CT=Mixture;CN=UPS1;QY=0.1 fmol
HDFR_ECOLI	AAESLYLTQSAVSFR	2	884504.0	RD139_Narrow_UPS1_25fmol_inj1.mzML	RD139_Narrow_UPS1_25fmol_inj1		0	L	1	7	Narrow|CT=Mixture;CN=UPS1;QY=25 fmol
HDFR_ECOLI	AAESLYLTQSAVSFR	2	755456.0	RD139_Narrow_UPS1_1fmol_inj1.mzML	RD139_Narrow_UPS1_1fmol_inj1		0	L	1	3	Narrow|CT=Mixture;CN=UPS1;QY=1 fmol
HDFR_ECOLI	AAESLYLTQSAVSFR	2	818336.0	RD139_Narrow_UPS1_10fmol_inj1.mzML	RD139_Narrow_UPS1_10fmol_inj1		0	L	1	6	Narrow|CT=Mixture;CN=UPS1;QY=10 fmol
HDFR_ECOLI	AAESLYLTQSAVSFR	2	752814.0	RD139_Narrow_UPS1_25fmol_inj3.mzML	RD139_Narrow_UPS1_25fmol_inj3		0	L	1	7	Narrow|CT=Mixture;CN=UPS1;QY=25 fmol
HDFR_ECOLI	AAESLYLTQSAVSFR	2	858228.0	RD139_Narrow_UPS1_10fmol_inj2.mzML	RD139_Narrow_UPS1_10fmol_inj2		0	L	1	6	Narrow|CT=Mixture;CN=UPS1;QY=10 fmol
HDFR_ECOLI	AAESLYLTQSAVSFR	2	827889.0	RD139_Narrow_UPS1_50fmol_inj1.mzML	RD139_Narrow_UPS1_50fmol_inj1		0	L	1	8	Narrow|CT=Mixture;CN=UPS1;QY=50 fmol
HDFR_ECOLI	AAESLYLTQSAVSFR	2	812834.0	RD139_Narrow_UPS1_25fmol_inj2.mzML	RD139_Narrow_UPS1_25fmol_inj2		0	L	1	7	Narrow|CT=Mixture;CN=UPS1;QY=25 fmol
HDFR_ECOLI	AAESLYLTQSAVSFR	2	1042240.0	RD139_Narrow_UPS1_5fmol_inj3.mzML	RD139_Narrow_UPS1_5fmol_inj3		0	L	1	5	Narrow|CT=Mixture;CN=UPS1;QY=5 fmol
HDFR_ECOLI	AAESLYLTQSAVSFR	2	940376.0	RD139_Narrow_UPS1_10fmol_inj3.mzML	RD139_Narrow_UPS1_10fmol_inj3		0	L	1	6	Narrow|CT=Mixture;CN=UPS1;QY=10 fmol
HDFR_ECOLI	AAESLYLTQSAVSFR	2	838382.0	RD139_Narrow_UPS1_2_5fmol_inj3.mzML	RD139_Narrow_UPS1_2_5fmol_inj3		0	L	1	4	Narrow|CT=Mixture;CN=UPS1;QY=2.5 fmol
HDFR_ECOLI	AAESLYLTQSAVSFR	2	767442.0	RD139_Narrow_UPS1_50fmol_inj3.mzML	RD139_Narrow_UPS1_50fmol_inj3		0	L	1	8	Narrow|CT=Mixture;CN=UPS1;QY=50 fmol
HDFR_ECOLI	AAESLYLTQSAVSFR	3	238669.0	RD139_Narrow_UPS1_0_25fmol_inj2.mzML	RD139_Narrow_UPS1_0_25fmol_inj2		0	L	1	2	Narrow|CT=Mixture;CN=UPS1;QY=0.25 fmol
HDFR_ECOLI	AAESLYLTQSAVSFR	3	65631.0	RD139_Narrow_UPS1_0_1fmol_inj1.mzML	RD139_Narrow_UPS1_0_1fmol_inj1		0	L	1	1	Narrow|CT=Mixture;CN=UPS1;QY=0.1 fmol
HDFR_ECOLI	AAESLYLTQSAVSFR	3	178634.0	RD139_Narrow_UPS1_0_25fmol_inj1.mzML	RD139_Narrow_UPS1_0_25fmol_inj1		0	L	1	2	Narrow|CT=Mixture;CN=UPS1;QY=0.25 fmol
HDFR_ECOLI	AAESLYLTQSAVSFR	3	69044.1	RD139_Narrow_UPS1_2_5fmol_inj2.mzML	RD139_Narrow_UPS1_2_5fmol_inj2		0	L	1	4	Narrow|CT=Mixture;CN=UPS1;QY=2.5 fmol
HDFR_ECOLI	AAESLYLTQSAVSFR	3	186297.0	RD139_Narrow_UPS1_5fmol_inj1.mzML	RD139_Narrow_UPS1_5fmol_inj1		0	L	1	5	Narrow|CT=Mixture;CN=UPS1;QY=5 fmol
HDFR_ECOLI	AAESLYLTQSAVSFR	3	171331.0	RD139_Narrow_UPS1_5fmol_inj2.mzML	RD139_Narrow_UPS1_5fmol_inj2		0	L	1	5	Narrow|CT=Mixture;CN=UPS1;QY=5 fmol
HDFR_ECOLI	AAESLYLTQSAVSFR	3	278076.0	RD139_Narrow_UPS1_1fmol_inj3.mzML	RD139_Narrow_UPS1_1fmol_inj3		0	L	1	3	Narrow|CT=Mixture;CN=UPS1;QY=1 fmol
HDFR_ECOLI	AAESLYLTQSAVSFR	3	129790.0	RD139_Narrow_UPS1_2_5fmol_inj1.mzML	RD139_Narrow_UPS1_2_5fmol_inj1		0	L	1	4	Narrow|CT=Mixture;CN=UPS1;QY=2.5 fmol
HDFR_ECOLI	AAESLYLTQSAVSFR	3	149063.0	RD139_Narrow_UPS1_0_1fmol_inj2.mzML	RD139_Narrow_UPS1_0_1fmol_inj2		0	L	1	1	Narrow|CT=Mixture;CN=UPS1;QY=0.1 fmol
HDFR_ECOLI	AAESLYLTQSAVSFR	3	95880.4	RD139_Narrow_UPS1_1fmol_inj2.mzML	RD139_Narrow_UPS1_1fmol_inj2		0	L	1	3	Narrow|CT=Mixture;CN=UPS1;QY=1 fmol
HDFR_ECOLI	AAESLYLTQSAVSFR	3	203135.0	RD139_Narrow_UPS1_0_25fmol_inj3.mzML	RD139_Narrow_UPS1_0_25fmol_inj3		0	L	1	2	Narrow|CT=Mixture;CN=UPS1;QY=0.25 fmol
HDFR_ECOLI	AAESLYLTQSAVSFR	3	230533.0	RD139_Narrow_UPS1_50fmol_inj2.mzML	RD139_Narrow_UPS1_50fmol_inj2		0	L	1	8	Narrow|CT=Mixture;CN=UPS1;QY=50 fmol
HDFR_ECOLI	AAESLYLTQSAVSFR	3	161349.0	RD139_Narrow_UPS1_0_1fmol_inj3.mzML	RD139_Narrow_UPS1_0_1fmol_inj3		0	L	1	1	Narrow|CT=Mixture;CN=UPS1;QY=0.1 fmol
HDFR_ECOLI	AAESLYLTQSAVSFR	3	168616.0	RD139_Narrow_UPS1_25fmol_inj1.mzML	RD139_Narrow_UPS1_25fmol_inj1		0	L	1	7	Narrow|CT=Mixture;CN=UPS1;QY=25 fmol
HDFR_ECOLI	AAESLYLTQSAVSFR	3	136403.0	RD139_Narrow_UPS1_1fmol_inj1.mzML	RD139_Narrow_UPS1_1fmol_inj1		0	L	1	3	Narrow|CT=Mixture;CN=UPS1;QY=1 fmol
HDFR_ECOLI	AAESLYLTQSAVSFR	3	161282.0	RD139_Narrow_UPS1_10fmol_inj1.mzML	RD139_Narrow_UPS1_10fmol_inj1		0	L	1	6	Narrow|CT=Mixture;CN=UPS1;QY=10 fmol
HDFR_ECOLI	AAESLYLTQSAVSFR	3	132081.0	RD139_Narrow_UPS1_25fmol_inj3.mzML	RD139_Narrow_UPS1_25fmol_inj3		0	L	1	7	Narrow|CT=Mixture;CN=UPS1;QY=25 fmol
HDFR_ECOLI	AAESLYLTQSAVSFR	3	228827.0	RD139_Narrow_UPS1_10fmol_inj2.mzML	RD139_Narrow_UPS1_10fmol_inj2		0	L	1	6	Narrow|CT=Mixture;CN=UPS1;QY=10 fmol
HDFR_ECOLI	AAESLYLTQSAVSFR	3	156388.0	RD139_Narrow_UPS1_50fmol_inj1.mzML	RD139_Narrow_UPS1_50fmol_inj1		0	L	1	8	Narrow|CT=Mixture;CN=UPS1;QY=50 fmol
HDFR_ECOLI	AAESLYLTQSAVSFR	3	200851.0	RD139_Narrow_UPS1_25fmol_inj2.mzML	RD139_Narrow_UPS1_25fmol_inj2		0	L	1	7	Narrow|CT=Mixture;CN=UPS1;QY=25 fmol
HDFR_ECOLI	AAESLYLTQSAVSFR	3	159170.0	RD139_Narrow_UPS1_5fmol_inj3.mzML	RD139_Narrow_UPS1_5fmol_inj3		0	L	1	5	Narrow|CT=Mixture;CN=UPS1;QY=5 fmol
HDFR_ECOLI	AAESLYLTQSAVSFR	3	248372.0	RD139_Narrow_UPS1_10fmol_inj3.mzML	RD139_Narrow_UPS1_10fmol_inj3		0	L	1	6	Narrow|CT=Mixture;CN=UPS1;QY=10 fmol
HDFR_ECOLI	AAESLYLTQSAVSFR	3	146649.0	RD139_Narrow_UPS1_2_5fmol_inj3.mzML	RD139_Narrow_UPS1_2_5fmol_inj3		0	L	1	4	Narrow|CT=Mixture;CN=UPS1;QY=2.5 fmol
HDFR_ECOLI	AAESLYLTQSAVSFR	3	243993.0	RD139_Narrow_UPS1_50fmol_inj3.mzML	RD139_Narrow_UPS1_50fmol_inj3		0	L	1	8	Narrow|CT=Mixture;CN=UPS1;QY=50 fmol
RNE_ECOLI	AAESRPAPFLIHQESNVIVR	3	4075600.0	RD139_Narrow_UPS1_0_25fmol_inj2.mzML	RD139_Narrow_UPS1_0_25fmol_inj2		0	L	1	2	Narrow|CT=Mixture;CN=UPS1;QY=0.25 fmol
RNE_ECOLI	AAESRPAPFLIHQESNVIVR	3	3702290.0	RD139_Narrow_UPS1_0_1fmol_inj1.mzML	RD139_Narrow_UPS1_0_1fmol_inj1		0	L	1	1	Narrow|CT=Mixture;CN=UPS1;QY=0.1 fmol
RNE_ECOLI	AAESRPAPFLIHQESNVIVR	3	4163420.0	RD139_Narrow_UPS1_0_25fmol_inj1.mzML	RD139_Narrow_UPS1_0_25fmol_inj1		0	L	1	2	Narrow|CT=Mixture;CN=UPS1;QY=0.25 fmol
RNE_ECOLI	AAESRPAPFLIHQESNVIVR	3	3563510.0	RD139_Narrow_UPS1_2_5fmol_inj2.mzML	RD139_Narrow_UPS1_2_5fmol_inj2		0	L	1	4	Narrow|CT=Mixture;CN=UPS1;QY=2.5 fmol
RNE_ECOLI	AAESRPAPFLIHQESNVIVR	3	4731060.0	RD139_Narrow_UPS1_5fmol_inj1.mzML	RD139_Narrow_UPS1_5fmol_inj1		0	L	1	5	Narrow|CT=Mixture;CN=UPS1;QY=5 fmol
RNE_ECOLI	AAESRPAPFLIHQESNVIVR	3	4619610.0	RD139_Narrow_UPS1_5fmol_inj2.mzML	RD139_Narrow_UPS1_5fmol_inj2		0	L	1	5	Narrow|CT=Mixture;CN=UPS1;QY=5 fmol
RNE_ECOLI	AAESRPAPFLIHQESNVIVR	3	3859560.0	RD139_Narrow_UPS1_1fmol_inj3.mzML	RD139_Narrow_UPS1_1fmol_inj3		0	L	1	3	Narrow|CT=Mixture;CN=UPS1;QY=1 fmol
RNE_ECOLI	AAESRPAPFLIHQESNVIVR	3	3679560.0	RD139_Narrow_UPS1_2_5fmol_inj1.mzML	RD139_Narrow_UPS1_2_5fmol_inj1		0	L	1	4	Narrow|CT=Mixture;CN=UPS1;QY=2.5 fmol
RNE_ECOLI	AAESRPAPFLIHQESNVIVR	3	3802240.0	RD139_Narrow_UPS1_0_1fmol_inj2.mzML	RD139_Narrow_UPS1_0_1fmol_inj2		0	L	1	1	Narrow|CT=Mixture;CN=UPS1;QY=0.1 fmol
RNE_ECOLI	AAESRPAPFLIHQESNVIVR	3	4137080.0	RD139_Narrow_UPS1_1fmol_inj2.mzML	RD139_Narrow_UPS1_1fmol_inj2		0	L	1	3	Narrow|CT=Mixture;CN=UPS1;QY=1 fmol
RNE_ECOLI	AAESRPAPFLIHQESNVIVR	3	3902410.0	RD139_Narrow_UPS1_0_25fmol_inj3.mzML	RD139_Narrow_UPS1_0_25fmol_inj3		0	L	1	2	Narrow|CT=Mixture;CN=UPS1;QY=0.25 fmol
RNE_ECOLI	AAESRPAPFLIHQESNVIVR	3	3889050.0	RD139_Narrow_UPS1_50fmol_inj2.mzML	RD139_Narrow_UPS1_50fmol_inj2		0	L	1	8	Narrow|CT=Mixture;CN=UPS1;QY=50 fmol
RNE_ECOLI	AAESRPAPFLIHQESNVIVR	3	3192860.0	RD139_Narrow_UPS1_0_1fmol_inj3.mzML	RD139_Narrow_UPS1_0_1fmol_inj3		0	L	1	1	Narrow|CT=Mixture;CN=UPS1;QY=0.1 fmol
RNE_ECOLI	AAESRPAPFLIHQESNVIVR	3	3793760.0	RD139_Narrow_UPS1_25fmol_inj1.mzML	RD139_Narrow_UPS1_25fmol_inj1		0	L	1	7	Narrow|CT=Mixture;CN=UPS1;QY=25 fmol
RNE_ECOLI	AAESRPAPFLIHQESNVIVR	3	3962700.0	RD139_Narrow_UPS1_1fmol_inj1.mzML	RD139_Narrow_UPS1_1fmol_inj1		0	L	1	3	Narrow|CT=Mixture;CN=UPS1;QY=1 fmol
RNE_ECOLI	AAESRPAPFLIHQESNVIVR	3	3949960.0	RD139_Narrow_UPS1_10fmol_inj1.mzML	RD139_Narrow_UPS1_10fmol_inj1		0	L	1	6	Narrow|CT=Mixture;CN=UPS1;QY=10 fmol
RNE_ECOLI	AAESRPAPFLIHQESNVIVR	3	3797890.0	RD139_Narrow_UPS1_25fmol_inj3.mzML	RD139_Narrow_UPS1_25fmol_inj3		0	L	1	7	Narrow|CT=Mixture;CN=UPS1;QY=25 fmol
RNE_ECOLI	AAESRPAPFLIHQESNVIVR	3	4399380.0	RD139_Narrow_UPS1_10fmol_inj2.mzML	RD139_Narrow_UPS1_10fmol_inj2		0	L	1	6	Narrow|CT=Mixture;CN=UPS1;QY=10 fmol
RNE_ECOLI	AAESRPAPFLIHQESNVIVR	3	4016970.0	RD139_Narrow_UPS1_50fmol_inj1.mzML	RD139_Narrow_UPS1_50fmol_inj1		0	L	1	8	Narrow|CT=Mixture;CN=UPS1;QY=50 fmol
RNE_ECOLI	AAESRPAPFLIHQESNVIVR	3	4125070.0	RD139_Narrow_UPS1_25fmol_inj2.mzML	RD139_Narrow_UPS1_25fmol_inj2		0	L	1	7	Narrow|CT=Mixture;CN=UPS1;QY=25 fmol
RNE_ECOLI	AAESRPAPFLIHQESNVIVR	3	4536580.0	RD139_Narrow_UPS1_5fmol_inj3.mzML	RD139_Narrow_UPS1_5fmol_inj3		0	L	1	5	Narrow|CT=Mixture;CN=UPS1;QY=5 fmol
RNE_ECOLI	AAESRPAPFLIHQESNVIVR	3	4103920.0	RD139_Narrow_UPS1_10fmol_inj3.mzML	RD139_Narrow_UPS1_10fmol_inj3		0	L	1	6	Narrow|CT=Mixture;CN=UPS1;QY=10 fmol
RNE_ECOLI	AAESRPAPFLIHQESNVIVR	3	3974220.0	RD139_Narrow_UPS1_2_5fmol_inj3.mzML	RD139_Narrow_UPS1_2_5fmol_inj3		0	L	1	4	Narrow|CT=Mixture;CN=UPS1;QY=2.5 fmol
RNE_ECOLI	AAESRPAPFLIHQESNVIVR	3	3880520.0	RD139_Narrow_UPS1_50fmol_inj3.mzML	RD139_Narrow_UPS1_50fmol_inj3		0	L	1	8	Narrow|CT=Mixture;CN=UPS1;QY=50 fmol
RNE_ECOLI	AAESRPAPFLIHQESNVIVR	4	2213660.0	RD139_Narrow_UPS1_0_25fmol_inj2.mzML	RD139_Narrow_UPS1_0_25fmol_inj2		0	L	1	2	Narrow|CT=Mixture;CN=UPS1;QY=0.25 fmol
RNE_ECOLI	AAESRPAPFLIHQESNVIVR	4	1964130.0	RD139_Narrow_UPS1_0_1fmol_inj1.mzML	RD139_Narrow_UPS1_0_1fmol_inj1		0	L	1	1	Narrow|CT=Mixture;CN=UPS1;QY=0.1 fmol
RNE_ECOLI	AAESRPAPFLIHQESNVIVR	4	2372000.0	RD139_Narrow_UPS1_0_25fmol_inj1.mzML	RD139_Narrow_UPS1_0_25fmol_inj1		0	L	1	2	Narrow|CT=Mixture;CN=UPS1;QY=0.25 fmol
RNE_ECOLI	AAESRPAPFLIHQESNVIVR	4	2274540.0	RD139_Narrow_UPS1_2_5fmol_inj2.mzML	RD139_Narrow_UPS1_2_5fmol_inj2		0	L	1	4	Narrow|CT=Mixture;CN=UPS1;QY=2.5 fmol
RNE_ECOLI	AAESRPAPFLIHQESNVIVR	4	3064010.0	RD139_Narrow_UPS1_5fmol_inj1.mzML	RD139_Narrow_UPS1_5fmol_inj1		0	L	1	5	Narrow|CT=Mixture;CN=UPS1;QY=5 fmol
RNE_ECOLI	AAESRPAPFLIHQESNVIVR	4	3102580.0	RD139_Narrow_UPS1_5fmol_inj2.mzML	RD139_Narrow_UPS1_5fmol_inj2		0	L	1	5	Narrow|CT=Mixture;CN=UPS1;QY=5 fmol
RNE_ECOLI	AAESRPAPFLIHQESNVIVR	4	2397050.0	RD139_Narrow_UPS1_1fmol_inj3.mzML	RD139_Narrow_UPS1_1fmol_inj3		0	L	1	3	Narrow|CT=Mixture;CN=UPS1;QY=1 fmol
RNE_ECOLI	AAESRPAPFLIHQESNVIVR	4	2186290.0	RD139_Narrow_UPS1_2_5fmol_inj1.mzML	RD139_Narrow_UPS1_2_5fmol_inj1		0	L	1	4	Narrow|CT=Mixture;CN=UPS1;QY=2.5 fmol
RNE_ECOLI	AAESRPAPFLIHQESNVIVR	4	2287390.0	RD139_Narrow_UPS1_0_1fmol_inj2.mzML	RD139_Narrow_UPS1_0_1fmol_inj2		0	L	1	1	Narrow|CT=Mixture;CN=UPS1;QY=0.1 fmol
RNE_ECOLI	AAESRPAPFLIHQESNVIVR	4	2134200.0	RD139_Narrow_UPS1_1fmol_inj2.mzML	RD139_Narrow_UPS1_1fmol_inj2		0	L	1	3	Narrow|CT=Mixture;CN=UPS1;QY=1 fmol
RNE_ECOLI	AAESRPAPFLIHQESNVIVR	4	2481420.0	RD139_Narrow_UPS1_0_25fmol_inj3.mzML	RD139_Narrow_UPS1_0_25fmol_inj3		0	L	1	2	Narrow|CT=Mixture;CN=UPS1;QY=0.25 fmol
RNE_ECOLI	AAESRPAPFLIHQESNVIVR	4	2383240.0	RD139_Narrow_UPS1_50fmol_inj2.mzML	RD139_Narrow_UPS1_50fmol_inj2		0	L	1	8	Narrow|CT=Mixture;CN=UPS1;QY=50 fmol
RNE_ECOLI	AAESRPAPFLIHQESNVIVR	4	1737880.0	RD139_Narrow_UPS1_0_1fmol_inj3.mzML	RD139_Narrow_UPS1_0_1fmol_inj3		0	L	1	1	Narrow|CT=Mixture;CN=UPS1;QY=0.1 fmol
RNE_ECOLI	AAESRPAPFLIHQESNVIVR	4	2255090.0	RD139_Narrow_UPS1_25fmol_inj1.mzML	RD139_Narrow_UPS1_25fmol_inj1		0	L	1	7	Narrow|CT=Mixture;CN=UPS1;QY=25 fmol
RNE_ECOLI	AAESRPAPFLIHQESNVIVR	4	2413920.0	RD139_Narrow_UPS1_1fmol_inj1.mzML	RD139_Narrow_UPS1_1fmol_inj1		0	L	1	3	Narrow|CT=Mixture;CN=UPS1;QY=1 fmol
RNE_ECOLI	AAESRPAPFLIHQESNVIVR	4	2440400.0	RD139_Narrow_UPS1_10fmol_inj1.mzML	RD139_Narrow_UPS1_10fmol_inj1		0	L	1	6	Narrow|CT=Mixture;CN=UPS1;QY=10 fmol
RNE_ECOLI	AAESRPAPFLIHQESNVIVR	4	2284940.0	RD139_Narrow_UPS1_25fmol_inj3.mzML	RD139_Narrow_UPS1_25fmol_inj3		0	L	1	7	Narrow|CT=Mixture;CN=UPS1;QY=25 fmol
RNE_ECOLI	AAESRPAPFLIHQESNVIVR	4	2517430.0	RD139_Narrow_UPS1_10fmol_inj2.mzML	RD139_Narrow_UPS1_10fmol_inj2		0	L	1	6	Narrow|CT=Mixture;CN=UPS1;QY=10 fmol
RNE_ECOLI	AAESRPAPFLIHQESNVIVR	4	2480250.0	RD139_Narrow_UPS1_50fmol_inj1.mzML	RD139_Narrow_UPS1_50fmol_inj1		0	L	1	8	Narrow|CT=Mixture;CN=UPS1;QY=50 fmol
RNE_ECOLI	AAESRPAPFLIHQESNVIVR	4	2501300.0	RD139_Narrow_UPS1_25fmol_inj2.mzML	RD139_Narrow_UPS1_25fmol_inj2		0	L	1	7	Narrow|CT=Mixture;CN=UPS1;QY=25 fmol
RNE_ECOLI	AAESRPAPFLIHQESNVIVR	4	3148470.0	RD139_Narrow_UPS1_5fmol_inj3.mzML	RD139_Narrow_UPS1_5fmol_inj3		0	L	1	5	Narrow|CT=Mixture;CN=UPS1;QY=5 fmol
RNE_ECOLI	AAESRPAPFLIHQESNVIVR	4	2707090.0	RD139_Narrow_UPS1_10fmol_inj3.mzML	RD139_Narrow_UPS1_10fmol_inj3		0	L	1	6	Narrow|CT=Mixture;CN=UPS1;QY=10 fmol
RNE_ECOLI	AAESRPAPFLIHQESNVIVR	4	2472260.0	RD139_Narrow_UPS1_2_5fmol_inj3.mzML	RD139_Narrow_UPS1_2_5fmol_inj3		0	L	1	4	Narrow|CT=Mixture;CN=UPS1;QY=2.5 fmol
RNE_ECOLI	AAESRPAPFLIHQESNVIVR	4	2403170.0	RD139_Narrow_UPS1_50fmol_inj3.mzML	RD139_Narrow_UPS1_50fmol_inj3		0	L	1	8	Narrow|CT=Mixture;CN=UPS1;QY=50 fmol
YNCE_ECOLI	AAEVLVVDTR	2	4100190.0	RD139_Narrow_UPS1_0_25fmol_inj2.mzML	RD139_Narrow_UPS1_0_25fmol_inj2		0	L	1	2	Narrow|CT=Mixture;CN=UPS1;QY=0.25 fmol
YNCE_ECOLI	AAEVLVVDTR	2	3739740.0	RD139_Narrow_UPS1_0_1fmol_inj1.mzML	RD139_Narrow_UPS1_0_1fmol_inj1		0	L	1	1	Narrow|CT=Mixture;CN=UPS1;QY=0.1 fmol
YNCE_ECOLI	AAEVLVVDTR	2	3955180.0	RD139_Narrow_UPS1_0_25fmol_inj1.mzML	RD139_Narrow_UPS1_0_25fmol_inj1		0	L	1	2	Narrow|CT=Mixture;CN=UPS1;QY=0.25 fmol
YNCE_ECOLI	AAEVLVVDTR	2	3527810.0	RD139_Narrow_UPS1_2_5fmol_inj2.mzML	RD139_Narrow_UPS1_2_5fmol_inj2		0	L	1	4	Narrow|CT=Mixture;CN=UPS1;QY=2.5 fmol
YNCE_ECOLI	AAEVLVVDTR	2	4485340.0	RD139_Narrow_UPS1_5fmol_inj1.mzML	RD139_Narrow_UPS1_5fmol_inj1		0	L	1	5	Narrow|CT=Mixture;CN=UPS1;QY=5 fmol
YNCE_ECOLI	AAEVLVVDTR	2	4471380.0	RD139_Narrow_UPS1_5fmol_inj2.mzML	RD139_Narrow_UPS1_5fmol_inj2		0	L	1	5	Narrow|CT=Mixture;CN=UPS1;QY=5 fmol
YNCE_ECOLI	AAEVLVVDTR	2	3646500.0	RD139_Narrow_UPS1_1fmol_inj3.mzML	RD139_Narrow_UPS1_1fmol_inj3		0	L	1	3	Narrow|CT=Mixture;CN=UPS1;QY=1 fmol
YNCE_ECOLI	AAEVLVVDTR	2	3507380.0	RD139_Narrow_UPS1_2_5fmol_inj1.mzML	RD139_Narrow_UPS1_2_5fmol_inj1		0	L	1	4	Narrow|CT=Mixture;CN=UPS1;QY=2.5 fmol
YNCE_ECOLI	AAEVLVVDTR	2	3626600.0	RD139_Narrow_UPS1_0_1fmol_inj2.mzML	RD139_Narrow_UPS1_0_1fmol_inj2		0	L	1	1	Narrow|CT=Mixture;CN=UPS1;QY=0.1 fmol
YNCE_ECOLI	AAEVLVVDTR	2	3798320.0	RD139_Narrow_UPS1_1fmol_inj2.mzML	RD139_Narrow_UPS1_1fmol_inj2		0	L	1	3	Narrow|CT=Mixture;CN=UPS1;QY=1 fmol
YNCE_ECOLI	AAEVLVVDTR	2	3758000.0	RD139_Narrow_UPS1_0_25fmol_inj3.mzML	RD139_Narrow_UPS1_0_25fmol_inj3		0	L	1	2	Narrow|CT=Mixture;CN=UPS1;QY=0.25 fmol
YNCE_ECOLI	AAEVLVVDTR	2	3737750.0	RD139_Narrow_UPS1_50fmol_inj2.mzML	RD139_Narrow_UPS1_50fmol_inj2		0	L	1	8	Narrow|CT=Mixture;CN=UPS1;QY=50 fmol
YNCE_ECOLI	AAEVLVVDTR	2	2918980.0	RD139_Narrow_UPS1_0_1fmol_inj3.mzML	RD139_Narrow_UPS1_0_1fmol_inj3		0	L	1	1	Narrow|CT=Mixture;CN=UPS1;QY=0.1 fmol
YNCE_ECOLI	AAEVLVVDTR	2	3629050.0	RD139_Narrow_UPS1_25fmol_inj1.mzML	RD139_Narrow_UPS1_25fmol_inj1		0	L	1	7	Narrow|CT=Mixture;CN=UPS1;QY=25 fmol
YNCE_ECOLI	AAEVLVVDTR	2	3450150.0	RD139_Narrow_UPS1_1fmol_inj1.mzML	RD139_Narrow_UPS1_1fmol_inj1		0	L	1	3	Narrow|CT=Mixture;CN=UPS1;QY=1 fmol
YNCE_ECOLI	AAEVLVVDTR	2	3993110.0	RD139_Narrow_UPS1_10fmol_inj1.mzML	RD139_Narrow_UPS1_10fmol_inj1		0	L	1	6	Narrow|CT=Mixture;CN=UPS1;QY=10 fmol
YNCE_ECOLI	AAEVLVVDTR	2	3779170.0	RD139_Narrow_UPS1_25fmol_inj3.mzML	RD139_Narrow_UPS1_25fmol_inj3		0	L	1	7	Narrow|CT=Mixture;CN=UPS1;QY=25 fmol
YNCE_ECOLI	AAEVLVVDTR	2	3964000.0	RD139_Narrow_UPS1_10fmol_inj2.mzML	RD139_Narrow_UPS1_10fmol_inj2		0	L	1	6	Narrow|CT=Mixture;CN=UPS1;QY=10 fmol
YNCE_ECOLI	AAEVLVVDTR	2	4081750.0	RD139_Narrow_UPS1_50fmol_inj1.mzML	RD139_Narrow_UPS1_50fmol_inj1		0	L	1	8	Narrow|CT=Mixture;CN=UPS1;QY=50 fmol
YNCE_ECOLI	AAEVLVVDTR	2	4309340.0	RD139_Narrow_UPS1_25fmol_inj2.mzML	RD139_Narrow_UPS1_25fmol_inj2		0	L	1	7	Narrow|CT=Mixture;CN=UPS1;QY=25 fmol
YNCE_ECOLI	AAEVLVVDTR	2	4451530.0	RD139_Narrow_UPS1_5fmol_inj3.mzML	RD139_Narrow_UPS1_5fmol_inj3		0	L	1	5	Narrow|CT=Mixture;CN=UPS1;QY=5 fmol
YNCE_ECOLI	AAEVLVVDTR	2	4250380.0	RD139_Narrow_UPS1_10fmol_inj3.mzML	RD139_Narrow_UPS1_10fmol_inj3		0	L	1	6	Narrow|CT=Mixture;CN=UPS1;QY=10 fmol
YNCE_ECOLI	AAEVLVVDTR	2	3965170.0	RD139_Narrow_UPS1_2_5fmol_inj3.mzML	RD139_Narrow_UPS1_2_5fmol_inj3		0	L	1	4	Narrow|CT=Mixture;CN=UPS1;QY=2.5 fmol
YNCE_ECOLI	AAEVLVVDTR	2	4016640.0	RD139_Narrow_UPS1_50fmol_inj3.mzML	RD139_Narrow_UPS1_50fmol_inj3		0	L	1	8	Narrow|CT=Mixture;CN=UPS1;QY=50 fmol
YJIA_ECOLI	AAFAGLR	2	318835.0	RD139_Narrow_UPS1_0_25fmol_inj2.mzML	RD139_Narrow_UPS1_0_25fmol_inj2		0	L	1	2	Narrow|CT=Mixture;CN=UPS1;QY=0.25 fmol
YJIA_ECOLI	AAFAGLR	2	461731.0	RD139_Narrow_UPS1_0_1fmol_inj1.mzML	RD139_Narrow_UPS1_0_1fmol_inj1		0	L	1	1	Narrow|CT=Mixture;CN=UPS1;QY=0.1 fmol
YJIA_ECOLI	AAFAGLR	2	257046.0	RD139_Narrow_UPS1_0_25fmol_inj1.mzML	RD139_Narrow_UPS1_0_25fmol_inj1		0	L	1	2	Narrow|CT=Mixture;CN=UPS1;QY=0.25 fmol
YJIA_ECOLI	AAFAGLR	2	335091.0	RD139_Narrow_UPS1_2_5fmol_inj2.mzML	RD139_Narrow_UPS1_2_5fmol_inj2		0	L	1	4	Narrow|CT=Mixture;CN=UPS1;QY=2.5 fmol
YJIA_ECOLI	AAFAGLR	2	462595.0	RD139_Narrow_UPS1_5fmol_inj1.mzML	RD139_Narrow_UPS1_5fmol_inj1		0	L	1	5	Narrow|CT=Mixture;CN=UPS1;QY=5 fmol
YJIA_ECOLI	AAFAGLR	2	424108.0	RD139_Narrow_UPS1_5fmol_inj2.mzML	RD139_Narrow_UPS1_5fmol_inj2		0	L	1	5	Narrow|CT=Mixture;CN=UPS1;QY=5 fmol
YJIA_ECOLI	AAFAGLR	2	401180.0	RD139_Narrow_UPS1_1fmol_inj3.mzML	RD139_Narrow_UPS1_1fmol_inj3		0	L	1	3	Narrow|CT=Mixture;CN=UPS1;QY=1 fmol
YJIA_ECOLI	AAFAGLR	2	345658.0	RD139_Narrow_UPS1_2_5fmol_inj1.mzML	RD139_Narrow_UPS1_2_5fmol_inj1		0	L	1	4	Narrow|CT=Mixture;CN=UPS1;QY=2.5 fmol
YJIA_ECOLI	AAFAGLR	2	439406.0	RD139_Narrow_UPS1_0_1fmol_inj2.mzML	RD139_Narrow_UPS1_0_1fmol_inj2		0	L	1	1	Narrow|CT=Mixture;CN=UPS1;QY=0.1 fmol
YJIA_ECOLI	AAFAGLR	2	439543.0	RD139_Narrow_UPS1_1fmol_inj2.mzML	RD139_Narrow_UPS1_1fmol_inj2		0	L	1	3	Narrow|CT=Mixture;CN=UPS1;QY=1 fmol
YJIA_ECOLI	AAFAGLR	2	300495.0	RD139_Narrow_UPS1_0_25fmol_inj3.mzML	RD139_Narrow_UPS1_0_25fmol_inj3		0	L	1	2	Narrow|CT=Mixture;CN=UPS1;QY=0.25 fmol
YJIA_ECOLI	AAFAGLR	2	514458.0	RD139_Narrow_UPS1_50fmol_inj2.mzML	RD139_Narrow_UPS1_50fmol_inj2		0	L	1	8	Narrow|CT=Mixture;CN=UPS1;QY=50 fmol
YJIA_ECOLI	AAFAGLR	2	240377.0	RD139_Narrow_UPS1_0_1fmol_inj3.mzML	RD139_Narrow_UPS1_0_1fmol_inj3		0	L	1	1	Narrow|CT=Mixture;CN=UPS1;QY=0.1 fmol
YJIA_ECOLI	AAFAGLR	2	515583.0	RD139_Narrow_UPS1_25fmol_inj1.mzML	RD139_Narrow_UPS1_25fmol_inj1		0	L	1	7	Narrow|CT=Mixture;CN=UPS1;QY=25 fmol
YJIA_ECOLI	AAFAGLR	2	396200.0	RD139_Narrow_UPS1_1fmol_inj1.mzML	RD139_Narrow_UPS1_1fmol_inj1		0	L	1	3	Narrow|CT=Mixture;CN=UPS1;QY=1 fmol
YJIA_ECOLI	AAFAGLR	2	507000.0	RD139_Narrow_UPS1_10fmol_inj1.mzML	RD139_Narrow_UPS1_10fmol_inj1		0	L	1	6	Narrow|CT=Mixture;CN=UPS1;QY=10 fmol
YJIA_ECOLI	AAFAGLR	2	464021.0	RD139_Narrow_UPS1_25fmol_inj3.mzML	RD139_Narrow_UPS1_25fmol_inj3		0	L	1	7	Narrow|CT=Mixture;CN=UPS1;QY=25 fmol
YJIA_ECOLI	AAFAGLR	2	476569.0	RD139_Narrow_UPS1_10fmol_inj2.mzML	RD139_Narrow_UPS1_10fmol_inj2		0	L	1	6	Narrow|CT=Mixture;CN=UPS1;QY=10 fmol
YJIA_ECOLI	AAFAGLR	2	589158.0	RD139_Narrow_UPS1_50fmol_inj1.mzML	RD139_Narrow_UPS1_50fmol_inj1		0	L	1	8	Narrow|CT=Mixture;CN=UPS1;QY=50 fmol
YJIA_ECOLI	AAFAGLR	2	554827.0	RD139_Narrow_UPS1_25fmol_inj2.mzML	RD139_Narrow_UPS1_25fmol_inj2		0	L	1	7	Narrow|CT=Mixture;CN=UPS1;QY=25 fmol
YJIA_ECOLI	AAFAGLR	2	486212.0	RD139_Narrow_UPS1_5fmol_inj3.mzML	RD139_Narrow_UPS1_5fmol_inj3		0	L	1	5	Narrow|CT=Mixture;CN=UPS1;QY=5 fmol
YJIA_ECOLI	AAFAGLR	2	553863.0	RD139_Narrow_UPS1_10fmol_inj3.mzML	RD139_Narrow_UPS1_10fmol_inj3		0	L	1	6	Narrow|CT=Mixture;CN=UPS1;QY=10 fmol
YJIA_ECOLI	AAFAGLR	2	358753.0	RD139_Narrow_UPS1_2_5fmol_inj3.mzML	RD139_Narrow_UPS1_2_5fmol_inj3		0	L	1	4	Narrow|CT=Mixture;CN=UPS1;QY=2.5 fmol
YJIA_ECOLI	AAFAGLR	2	486941.0	RD139_Narrow_UPS1_50fmol_inj3.mzML	RD139_Narrow_UPS1_50fmol_inj3		0	L	1	8	Narrow|CT=Mixture;CN=UPS1;QY=50 fmol
YJIA_ECOLI	AAFAGLRK	2	1003350.0	RD139_Narrow_UPS1_0_25fmol_inj2.mzML	RD139_Narrow_UPS1_0_25fmol_inj2		0	L	1	2	Narrow|CT=Mixture;CN=UPS1;QY=0.25 fmol
YJIA_ECOLI	AAFAGLRK	2	950499.0	RD139_Narrow_UPS1_0_1fmol_inj1.mzML	RD139_Narrow_UPS1_0_1fmol_inj1		0	L	1	1	Narrow|CT=Mixture;CN=UPS1;QY=0.1 fmol
YJIA_ECOLI	AAFAGLRK	2	929876.0	RD139_Narrow_UPS1_0_25fmol_inj1.mzML	RD139_Narrow_UPS1_0_25fmol_inj1		0	L	1	2	Narrow|CT=Mixture;CN=UPS1;QY=0.25 fmol
YJIA_ECOLI	AAFAGLRK	2	948006.0	RD139_Narrow_UPS1_2_5fmol_inj2.mzML	RD139_Narrow_UPS1_2_5fmol_inj2		0	L	1	4	Narrow|CT=Mixture;CN=UPS1;QY=2.5 fmol
YJIA_ECOLI	AAFAGLRK	2	973762.0	RD139_Narrow_UPS1_5fmol_inj1.mzML	RD139_Narrow_UPS1_5fmol_inj1		0	L	1	5	Narrow|CT=Mixture;CN=UPS1;QY=5 fmol
YJIA_ECOLI	AAFAGLRK	2	1042300.0	RD139_Narrow_UPS1_5fmol_inj2.mzML	RD139_Narrow_UPS1_5fmol_inj2		0	L	1	5	Narrow|CT=Mixture;CN=UPS1;QY=5 fmol
YJIA_ECOLI	AAFAGLRK	2	905207.0	RD139_Narrow_UPS1_1fmol_inj3.mzML	RD139_Narrow_UPS1_1fmol_inj3		0	L	1	3	Narrow|CT=Mixture;CN=UPS1;QY=1 fmol
YJIA_ECOLI	AAFAGLRK	2	899342.0	RD139_Narrow_UPS1_2_5fmol_inj1.mzML	RD139_Narrow_UPS1_2_5fmol_inj1		0	L	1	4	Narrow|CT=Mixture;CN=UPS1;QY=2.5 fmol
YJIA_ECOLI	AAFAGLRK	2	1021740.0	RD139_Narrow_UPS1_0_1fmol_inj2.mzML	RD139_Narrow_UPS1_0_1fmol_inj2		0	L	1	1	Narrow|CT=Mixture;CN=UPS1;QY=0.1 fmol
YJIA_ECOLI	AAFAGLRK	2	995035.0	RD139_Narrow_UPS1_1fmol_inj2.mzML	RD139_Narrow_UPS1_1fmol_inj2		0	L	1	3	Narrow|CT=Mixture;CN=UPS1;QY=1 fmol
YJIA_ECOLI	AAFAGLRK	2	876219.0	RD139_Narrow_UPS1_0_25fmol_inj3.mzML	RD139_Narrow_UPS1_0_25fmol_inj3		0	L	1	2	Narrow|CT=Mixture;CN=UPS1;QY=0.25 fmol
YJIA_ECOLI	AAFAGLRK	2	1114460.0	RD139_Narrow_UPS1_50fmol_inj2.mzML	RD139_Narrow_UPS1_50fmol_inj2		0	L	1	8	Narrow|CT=Mixture;CN=UPS1;QY=50 fmol
YJIA_ECOLI	AAFAGLRK	2	848312.0	RD139_Narrow_UPS1_0_1fmol_inj3.mzML	RD139_Narrow_UPS1_0_1fmol_inj3		0	L	1	1	Narrow|CT=Mixture;CN=UPS1;QY=0.1 fmol
YJIA_ECOLI	AAFAGLRK	2	1109530.0	RD139_Narrow_UPS1_25fmol_inj1.mzML	RD139_Narrow_UPS1_25fmol_inj1		0	L	1	7	Narrow|CT=Mixture;CN=UPS1;QY=25 fmol
YJIA_ECOLI	AAFAGLRK	2	927317.0	RD139_Narrow_UPS1_1fmol_inj1.mzML	RD139_Narrow_UPS1_1fmol_inj1		0	L	1	3	Narrow|CT=Mixture;CN=UPS1;QY=1 fmol
YJIA_ECOLI	AAFAGLRK	2	1150830.0	RD139_Narrow_UPS1_10fmol_inj1.mzML	RD139_Narrow_UPS1_10fmol_inj1		0	L	1	6	Narrow|CT=Mixture;CN=UPS1;QY=10 fmol
YJIA_ECOLI	AAFAGLRK	2	1020830.0	RD139_Narrow_UPS1_25fmol_inj3.mzML	RD139_Narrow_UPS1_25fmol_inj3		0	L	1	7	Narrow|CT=Mixture;CN=UPS1;QY=25 fmol
YJIA_ECOLI	AAFAGLRK	2	1196590.0	RD139_Narrow_UPS1_10fmol_inj2.mzML	RD139_Narrow_UPS1_10fmol_inj2		0	L	1	6	Narrow|CT=Mixture;CN=UPS1;QY=10 fmol
YJIA_ECOLI	AAFAGLRK	2	1178030.0	RD139_Narrow_UPS1_50fmol_inj1.mzML	RD139_Narrow_UPS1_50fmol_inj1		0	L	1	8	Narrow|CT=Mixture;CN=UPS1;QY=50 fmol
YJIA_ECOLI	AAFAGLRK	2	1272220.0	RD139_Narrow_UPS1_25fmol_inj2.mzML	RD139_Narrow_UPS1_25fmol_inj2		0	L	1	7	Narrow|CT=Mixture;CN=UPS1;QY=25 fmol
YJIA_ECOLI	AAFAGLRK	2	1064430.0	RD139_Narrow_UPS1_5fmol_inj3.mzML	RD139_Narrow_UPS1_5fmol_inj3		0	L	1	5	Narrow|CT=Mixture;CN=UPS1;QY=5 fmol
YJIA_ECOLI	AAFAGLRK	2	1180550.0	RD139_Narrow_UPS1_10fmol_inj3.mzML	RD139_Narrow_UPS1_10fmol_inj3		0	L	1	6	Narrow|CT=Mixture;CN=UPS1;QY=10 fmol
YJIA_ECOLI	AAFAGLRK	2	993522.0	RD139_Narrow_UPS1_2_5fmol_inj3.mzML	RD139_Narrow_UPS1_2_5fmol_inj3		0	L	1	4	Narrow|CT=Mixture;CN=UPS1;QY=2.5 fmol
YJIA_ECOLI	AAFAGLRK	2	1231530.0	RD139_Narrow_UPS1_50fmol_inj3.mzML	RD139_Narrow_UPS1_50fmol_inj3		0	L	1	8	Narrow|CT=Mixture;CN=UPS1;QY=50 fmol
HFLK_ECOLI	AAFDDAIAAR	2	10763500.0	RD139_Narrow_UPS1_0_25fmol_inj2.mzML	RD139_Narrow_UPS1_0_25fmol_inj2		0	L	1	2	Narrow|CT=Mixture;CN=UPS1;QY=0.25 fmol
HFLK_ECOLI	AAFDDAIAAR	2	10443500.0	RD139_Narrow_UPS1_0_1fmol_inj1.mzML	RD139_Narrow_UPS1_0_1fmol_inj1		0	L	1	1	Narrow|CT=Mixture;CN=UPS1;QY=0.1 fmol
HFLK_ECOLI	AAFDDAIAAR	2	11001100.0	RD139_Narrow_UPS1_0_25fmol_inj1.mzML	RD139_Narrow_UPS1_0_25fmol_inj1		0	L	1	2	Narrow|CT=Mixture;CN=UPS1;QY=0.25 fmol
HFLK_ECOLI	AAFDDAIAAR	2	10555200.0	RD139_Narrow_UPS1_2_5fmol_inj2.mzML	RD139_Narrow_UPS1_2_5fmol_inj2		0	L	1	4	Narrow|CT=Mixture;CN=UPS1;QY=2.5 fmol
HFLK_ECOLI	AAFDDAIAAR	2	12819000.0	RD139_Narrow_UPS1_5fmol_inj1.mzML	RD139_Narrow_UPS1_5fmol_inj1		0	L	1	5	Narrow|CT=Mixture;CN=UPS1;QY=5 fmol
HFLK_ECOLI	AAFDDAIAAR	2	13039600.0	RD139_Narrow_UPS1_5fmol_inj2.mzML	RD139_Narrow_UPS1_5fmol_inj2		0	L	1	5	Narrow|CT=Mixture;CN=UPS1;QY=5 fmol
HFLK_ECOLI	AAFDDAIAAR	2	10624300.0	RD139_Narrow_UPS1_1fmol_inj3.mzML	RD139_Narrow_UPS1_1fmol_inj3		0	L	1	3	Narrow|CT=Mixture;CN=UPS1;QY=1 fmol
HFLK_ECOLI	AAFDDAIAAR	2	9987980.0	RD139_Narrow_UPS1_2_5fmol_inj1.mzML	RD139_Narrow_UPS1_2_5fmol_inj1		0	L	1	4	Narrow|CT=Mixture;CN=UPS1;QY=2.5 fmol
HFLK_ECOLI	AAFDDAIAAR	2	10339400.0	RD139_Narrow_UPS1_0_1fmol_inj2.mzML	RD139_Narrow_UPS1_0_1fmol_inj2		0	L	1	1	Narrow|CT=Mixture;CN=UPS1;QY=0.1 fmol
HFLK_ECOLI	AAFDDAIAAR	2	11228400.0	RD139_Narrow_UPS1_1fmol_inj2.mzML	RD139_Narrow_UPS1_1fmol_inj2		0	L	1	3	Narrow|CT=Mixture;CN=UPS1;QY=1 fmol
HFLK_ECOLI	AAFDDAIAAR	2	10472600.0	RD139_Narrow_UPS1_0_25fmol_inj3.mzML	RD139_Narrow_UPS1_0_25fmol_inj3		0	L	1	2	Narrow|CT=Mixture;CN=UPS1;QY=0.25 fmol
HFLK_ECOLI	AAFDDAIAAR	2	11841100.0	RD139_Narrow_UPS1_50fmol_inj2.mzML	RD139_Narrow_UPS1_50fmol_inj2		0	L	1	8	Narrow|CT=Mixture;CN=UPS1;QY=50 fmol
HFLK_ECOLI	AAFDDAIAAR	2	8616690.0	RD139_Narrow_UPS1_0_1fmol_inj3.mzML	RD139_Narrow_UPS1_0_1fmol_inj3		0	L	1	1	Narrow|CT=Mixture;CN=UPS1;QY=0.1 fmol
HFLK_ECOLI	AAFDDAIAAR	2	11722400.0	RD139_Narrow_UPS1_25fmol_inj1.mzML	RD139_Narrow_UPS1_25fmol_inj1		0	L	1	7	Narrow|CT=Mixture;CN=UPS1;QY=25 fmol
HFLK_ECOLI	AAFDDAIAAR	2	11430100.0	RD139_Narrow_UPS1_1fmol_inj1.mzML	RD139_Narrow_UPS1_1fmol_inj1		0	L	1	3	Narrow|CT=Mixture;CN=UPS1;QY=1 fmol
HFLK_ECOLI	AAFDDAIAAR	2	11713700.0	RD139_Narrow_UPS1_10fmol_inj1.mzML	RD139_Narrow_UPS1_10fmol_inj1		0	L	1	6	Narrow|CT=Mixture;CN=UPS1;QY=10 fmol
HFLK_ECOLI	AAFDDAIAAR	2	11316100.0	RD139_Narrow_UPS1_25fmol_inj3.mzML	RD139_Narrow_UPS1_25fmol_inj3		0	L	1	7	Narrow|CT=Mixture;CN=UPS1;QY=25 fmol
HFLK_ECOLI	AAFDDAIAAR	2	12458000.0	RD139_Narrow_UPS1_10fmol_inj2.mzML	RD139_Narrow_UPS1_10fmol_inj2		0	L	1	6	Narrow|CT=Mixture;CN=UPS1;QY=10 fmol
HFLK_ECOLI	AAFDDAIAAR	2	12583600.0	RD139_Narrow_UPS1_50fmol_inj1.mzML	RD139_Narrow_UPS1_50fmol_inj1		0	L	1	8	Narrow|CT=Mixture;CN=UPS1;QY=50 fmol
HFLK_ECOLI	AAFDDAIAAR	2	12671800.0	RD139_Narrow_UPS1_25fmol_inj2.mzML	RD139_Narrow_UPS1_25fmol_inj2		0	L	1	7	Narrow|CT=Mixture;CN=UPS1;QY=25 fmol
HFLK_ECOLI	AAFDDAIAAR	2	12997600.0	RD139_Narrow_UPS1_5fmol_inj3.mzML	RD139_Narrow_UPS1_5fmol_inj3		0	L	1	5	Narrow|CT=Mixture;CN=UPS1;QY=5 fmol
HFLK_ECOLI	AAFDDAIAAR	2	12677100.0	RD139_Narrow_UPS1_10fmol_inj3.mzML	RD139_Narrow_UPS1_10fmol_inj3		0	L	1	6	Narrow|CT=Mixture;CN=UPS1;QY=10 fmol
HFLK_ECOLI	AAFDDAIAAR	2	11394000.0	RD139_Narrow_UPS1_2_5fmol_inj3.mzML	RD139_Narrow_UPS1_2_5fmol_inj3		0	L	1	4	Narrow|CT=Mixture;CN=UPS1;QY=2.5 fmol
HFLK_ECOLI	AAFDDAIAAR	2	11258400.0	RD139_Narrow_UPS1_50fmol_inj3.mzML	RD139_Narrow_UPS1_50fmol_inj3		0	L	1	8	Narrow|CT=Mixture;CN=UPS1;QY=50 fmol
HFLK_ECOLI	AAFDDAIAARENEQQYIR	3	846191.0	RD139_Narrow_UPS1_0_25fmol_inj2.mzML	RD139_Narrow_UPS1_0_25fmol_inj2		0	L	1	2	Narrow|CT=Mixture;CN=UPS1;QY=0.25 fmol
HFLK_ECOLI	AAFDDAIAARENEQQYIR	3	445929.0	RD139_Narrow_UPS1_0_1fmol_inj1.mzML	RD139_Narrow_UPS1_0_1fmol_inj1		0	L	1	1	Narrow|CT=Mixture;CN=UPS1;QY=0.1 fmol
HFLK_ECOLI	AAFDDAIAARENEQQYIR	3	868756.0	RD139_Narrow_UPS1_0_25fmol_inj1.mzML	RD139_Narrow_UPS1_0_25fmol_inj1		0	L	1	2	Narrow|CT=Mixture;CN=UPS1;QY=0.25 fmol
HFLK_ECOLI	AAFDDAIAARENEQQYIR	3	625314.0	RD139_Narrow_UPS1_2_5fmol_inj2.mzML	RD139_Narrow_UPS1_2_5fmol_inj2		0	L	1	4	Narrow|CT=Mixture;CN=UPS1;QY=2.5 fmol
HFLK_ECOLI	AAFDDAIAARENEQQYIR	3	482378.0	RD139_Narrow_UPS1_5fmol_inj1.mzML	RD139_Narrow_UPS1_5fmol_inj1		0	L	1	5	Narrow|CT=Mixture;CN=UPS1;QY=5 fmol
HFLK_ECOLI	AAFDDAIAARENEQQYIR	3	483063.0	RD139_Narrow_UPS1_5fmol_inj2.mzML	RD139_Narrow_UPS1_5fmol_inj2		0	L	1	5	Narrow|CT=Mixture;CN=UPS1;QY=5 fmol
HFLK_ECOLI	AAFDDAIAARENEQQYIR	3	422323.0	RD139_Narrow_UPS1_1fmol_inj3.mzML	RD139_Narrow_UPS1_1fmol_inj3		0	L	1	3	Narrow|CT=Mixture;CN=UPS1;QY=1 fmol
HFLK_ECOLI	AAFDDAIAARENEQQYIR	3	455020.0	RD139_Narrow_UPS1_2_5fmol_inj1.mzML	RD139_Narrow_UPS1_2_5fmol_inj1		0	L	1	4	Narrow|CT=Mixture;CN=UPS1;QY=2.5 fmol
HFLK_ECOLI	AAFDDAIAARENEQQYIR	3	507134.0	RD139_Narrow_UPS1_0_1fmol_inj2.mzML	RD139_Narrow_UPS1_0_1fmol_inj2		0	L	1	1	Narrow|CT=Mixture;CN=UPS1;QY=0.1 fmol
HFLK_ECOLI	AAFDDAIAARENEQQYIR	3	362924.0	RD139_Narrow_UPS1_1fmol_inj2.mzML	RD139_Narrow_UPS1_1fmol_inj2		0	L	1	3	Narrow|CT=Mixture;CN=UPS1;QY=1 fmol
HFLK_ECOLI	AAFDDAIAARENEQQYIR	3	886174.0	RD139_Narrow_UPS1_0_25fmol_inj3.mzML	RD139_Narrow_UPS1_0_25fmol_inj3		0	L	1	2	Narrow|CT=Mixture;CN=UPS1;QY=0.25 fmol
HFLK_ECOLI	AAFDDAIAARENEQQYIR	3	241191.0	RD139_Narrow_UPS1_50fmol_inj2.mzML	RD139_Narrow_UPS1_50fmol_inj2		0	L	1	8	Narrow|CT=Mixture;CN=UPS1;QY=50 fmol
HFLK_ECOLI	AAFDDAIAARENEQQYIR	3	437550.0	RD139_Narrow_UPS1_0_1fmol_inj3.mzML	RD139_Narrow_UPS1_0_1fmol_inj3		0	L	1	1	Narrow|CT=Mixture;CN=UPS1;QY=0.1 fmol
HFLK_ECOLI	AAFDDAIAARENEQQYIR	3	432627.0	RD139_Narrow_UPS1_25fmol_inj1.mzML	RD139_Narrow_UPS1_25fmol_inj1		0	L	1	7	Narrow|CT=Mixture;CN=UPS1;QY=25 fmol
HFLK_ECOLI	AAFDDAIAARENEQQYIR	3	573986.0	RD139_Narrow_UPS1_1fmol_inj1.mzML	RD139_Narrow_UPS1_1fmol_inj1		0	L	1	3	Narrow|CT=Mixture;CN=UPS1;QY=1 fmol
HFLK_ECOLI	AAFDDAIAARENEQQYIR	3	499170.0	RD139_Narrow_UPS1_10fmol_inj1.mzML	RD139_Narrow_UPS1_10fmol_inj1		0	L	1	6	Narrow|CT=Mixture;CN=UPS1;QY=10 fmol
HFLK_ECOLI	AAFDDAIAARENEQQYIR	3	376106.0	RD139_Narrow_UPS1_25fmol_inj3.mzML	RD139_Narrow_UPS1_25fmol_inj3		0	L	1	7	Narrow|CT=Mixture;CN=UPS1;QY=25 fmol
HFLK_ECOLI	AAFDDAIAARENEQQYIR	3	346701.0	RD139_Narrow_UPS1_10fmol_inj2.mzML	RD139_Narrow_UPS1_10fmol_inj2		0	L	1	6	Narrow|CT=Mixture;CN=UPS1;QY=10 fmol
HFLK_ECOLI	AAFDDAIAARENEQQYIR	3	429643.0	RD139_Narrow_UPS1_50fmol_inj1.mzML	RD139_Narrow_UPS1_50fmol_inj1		0	L	1	8	Narrow|CT=Mixture;CN=UPS1;QY=50 fmol
HFLK_ECOLI	AAFDDAIAARENEQQYIR	3	449185.0	RD139_Narrow_UPS1_25fmol_inj2.mzML	RD139_Narrow_UPS1_25fmol_inj2		0	L	1	7	Narrow|CT=Mixture;CN=UPS1;QY=25 fmol
HFLK_ECOLI	AAFDDAIAARENEQQYIR	3	369090.0	RD139_Narrow_UPS1_5fmol_inj3.mzML	RD139_Narrow_UPS1_5fmol_inj3		0	L	1	5	Narrow|CT=Mixture;CN=UPS1;QY=5 fmol
HFLK_ECOLI	AAFDDAIAARENEQQYIR	3	333754.0	RD139_Narrow_UPS1_10fmol_inj3.mzML	RD139_Narrow_UPS1_10fmol_inj3		0	L	1	6	Narrow|CT=Mixture;CN=UPS1;QY=10 fmol
HFLK_ECOLI	AAFDDAIAARENEQQYIR	3	486911.0	RD139_Narrow_UPS1_2_5fmol_inj3.mzML	RD139_Narrow_UPS1_2_5fmol_inj3		0	L	1	4	Narrow|CT=Mixture;CN=UPS1;QY=2.5 fmol
HFLK_ECOLI	AAFDDAIAARENEQQYIR	3	263848.0	RD139_Narrow_UPS1_50fmol_inj3.mzML	RD139_Narrow_UPS1_50fmol_inj3		0	L	1	8	Narrow|CT=Mixture;CN=UPS1;QY=50 fmol
YDIU_ECOLI	AAFDDWFAR	2	94845.7	RD139_Narrow_UPS1_0_25fmol_inj2.mzML	RD139_Narrow_UPS1_0_25fmol_inj2		0	L	1	2	Narrow|CT=Mixture;CN=UPS1;QY=0.25 fmol
YDIU_ECOLI	AAFDDWFAR	2	125478.0	RD139_Narrow_UPS1_0_1fmol_inj1.mzML	RD139_Narrow_UPS1_0_1fmol_inj1		0	L	1	1	Narrow|CT=Mixture;CN=UPS1;QY=0.1 fmol
YDIU_ECOLI	AAFDDWFAR	2	105245.0	RD139_Narrow_UPS1_0_25fmol_inj1.mzML	RD139_Narrow_UPS1_0_25fmol_inj1		0	L	1	2	Narrow|CT=Mixture;CN=UPS1;QY=0.25 fmol
YDIU_ECOLI	AAFDDWFAR	2	83585.0	RD139_Narrow_UPS1_2_5fmol_inj2.mzML	RD139_Narrow_UPS1_2_5fmol_inj2		0	L	1	4	Narrow|CT=Mixture;CN=UPS1;QY=2.5 fmol
YDIU_ECOLI	AAFDDWFAR	2	110836.0	RD139_Narrow_UPS1_1fmol_inj3.mzML	RD139_Narrow_UPS1_1fmol_inj3		0	L	1	3	Narrow|CT=Mixture;CN=UPS1;QY=1 fmol
YDIU_ECOLI	AAFDDWFAR	2	69748.0	RD139_Narrow_UPS1_2_5fmol_inj1.mzML	RD139_Narrow_UPS1_2_5fmol_inj1		0	L	1	4	Narrow|CT=Mixture;CN=UPS1;QY=2.5 fmol
YDIU_ECOLI	AAFDDWFAR	2	54599.9	RD139_Narrow_UPS1_0_1fmol_inj2.mzML	RD139_Narrow_UPS1_0_1fmol_inj2		0	L	1	1	Narrow|CT=Mixture;CN=UPS1;QY=0.1 fmol
YDIU_ECOLI	AAFDDWFAR	2	70640.2	RD139_Narrow_UPS1_1fmol_inj2.mzML	RD139_Narrow_UPS1_1fmol_inj2		0	L	1	3	Narrow|CT=Mixture;CN=UPS1;QY=1 fmol
YDIU_ECOLI	AAFDDWFAR	2	145949.0	RD139_Narrow_UPS1_1fmol_inj1.mzML	RD139_Narrow_UPS1_1fmol_inj1		0	L	1	3	Narrow|CT=Mixture;CN=UPS1;QY=1 fmol
YDIU_ECOLI	AAFDDWFAR	2	66020.1	RD139_Narrow_UPS1_10fmol_inj1.mzML	RD139_Narrow_UPS1_10fmol_inj1		0	L	1	6	Narrow|CT=Mixture;CN=UPS1;QY=10 fmol
YDIU_ECOLI	AAFDDWFAR	2	120526.0	RD139_Narrow_UPS1_25fmol_inj3.mzML	RD139_Narrow_UPS1_25fmol_inj3		0	L	1	7	Narrow|CT=Mixture;CN=UPS1;QY=25 fmol
YDIU_ECOLI	AAFDDWFAR	2	111703.0	RD139_Narrow_UPS1_25fmol_inj2.mzML	RD139_Narrow_UPS1_25fmol_inj2		0	L	1	7	Narrow|CT=Mixture;CN=UPS1;QY=25 fmol
YDIU_ECOLI	AAFDDWFAR	2	179554.0	RD139_Narrow_UPS1_5fmol_inj3.mzML	RD139_Narrow_UPS1_5fmol_inj3		0	L	1	5	Narrow|CT=Mixture;CN=UPS1;QY=5 fmol
YDIU_ECOLI	AAFDDWFAR	2	131323.0	RD139_Narrow_UPS1_2_5fmol_inj3.mzML	RD139_Narrow_UPS1_2_5fmol_inj3		0	L	1	4	Narrow|CT=Mixture;CN=UPS1;QY=2.5 fmol
ATPD_ECOLI	AAFDFAVEHQSVER	2	7442280.0	RD139_Narrow_UPS1_0_25fmol_inj2.mzML	RD139_Narrow_UPS1_0_25fmol_inj2		0	L	1	2	Narrow|CT=Mixture;CN=UPS1;QY=0.25 fmol
ATPD_ECOLI	AAFDFAVEHQSVER	2	7521220.0	RD139_Narrow_UPS1_0_1fmol_inj1.mzML	RD139_Narrow_UPS1_0_1fmol_inj1		0	L	1	1	Narrow|CT=Mixture;CN=UPS1;QY=0.1 fmol
ATPD_ECOLI	AAFDFAVEHQSVER	2	8688960.0	RD139_Narrow_UPS1_0_25fmol_inj1.mzML	RD139_Narrow_UPS1_0_25fmol_inj1		0	L	1	2	Narrow|CT=Mixture;CN=UPS1;QY=0.25 fmol
ATPD_ECOLI	AAFDFAVEHQSVER	2	7335430.0	RD139_Narrow_UPS1_2_5fmol_inj2.mzML	RD139_Narrow_UPS1_2_5fmol_inj2		0	L	1	4	Narrow|CT=Mixture;CN=UPS1;QY=2.5 fmol
ATPD_ECOLI	AAFDFAVEHQSVER	2	9850200.0	RD139_Narrow_UPS1_5fmol_inj1.mzML	RD139_Narrow_UPS1_5fmol_inj1		0	L	1	5	Narrow|CT=Mixture;CN=UPS1;QY=5 fmol
ATPD_ECOLI	AAFDFAVEHQSVER	2	9981920.0	RD139_Narrow_UPS1_5fmol_inj2.mzML	RD139_Narrow_UPS1_5fmol_inj2		0	L	1	5	Narrow|CT=Mixture;CN=UPS1;QY=5 fmol
ATPD_ECOLI	AAFDFAVEHQSVER	2	7451140.0	RD139_Narrow_UPS1_1fmol_inj3.mzML	RD139_Narrow_UPS1_1fmol_inj3		0	L	1	3	Narrow|CT=Mixture;CN=UPS1;QY=1 fmol
ATPD_ECOLI	AAFDFAVEHQSVER	2	7216580.0	RD139_Narrow_UPS1_2_5fmol_inj1.mzML	RD139_Narrow_UPS1_2_5fmol_inj1		0	L	1	4	Narrow|CT=Mixture;CN=UPS1;QY=2.5 fmol
ATPD_ECOLI	AAFDFAVEHQSVER	2	7615170.0	RD139_Narrow_UPS1_0_1fmol_inj2.mzML	RD139_Narrow_UPS1_0_1fmol_inj2		0	L	1	1	Narrow|CT=Mixture;CN=UPS1;QY=0.1 fmol
ATPD_ECOLI	AAFDFAVEHQSVER	2	8494390.0	RD139_Narrow_UPS1_1fmol_inj2.mzML	RD139_Narrow_UPS1_1fmol_inj2		0	L	1	3	Narrow|CT=Mixture;CN=UPS1;QY=1 fmol
ATPD_ECOLI	AAFDFAVEHQSVER	2	8050260.0	RD139_Narrow_UPS1_0_25fmol_inj3.mzML	RD139_Narrow_UPS1_0_25fmol_inj3		0	L	1	2	Narrow|CT=Mixture;CN=UPS1;QY=0.25 fmol
ATPD_ECOLI	AAFDFAVEHQSVER	2	8460890.0	RD139_Narrow_UPS1_50fmol_inj2.mzML	RD139_Narrow_UPS1_50fmol_inj2		0	L	1	8	Narrow|CT=Mixture;CN=UPS1;QY=50 fmol
ATPD_ECOLI	AAFDFAVEHQSVER	2	6652390.0	RD139_Narrow_UPS1_0_1fmol_inj3.mzML	RD139_Narrow_UPS1_0_1fmol_inj3		0	L	1	1	Narrow|CT=Mixture;CN=UPS1;QY=0.1 fmol
ATPD_ECOLI	AAFDFAVEHQSVER	2	8481160.0	RD139_Narrow_UPS1_25fmol_inj1.mzML	RD139_Narrow_UPS1_25fmol_inj1		0	L	1	7	Narrow|CT=Mixture;CN=UPS1;QY=25 fmol
ATPD_ECOLI	AAFDFAVEHQSVER	2	8648260.0	RD139_Narrow_UPS1_1fmol_inj1.mzML	RD139_Narrow_UPS1_1fmol_inj1		0	L	1	3	Narrow|CT=Mixture;CN=UPS1;QY=1 fmol
ATPD_ECOLI	AAFDFAVEHQSVER	2	8990080.0	RD139_Narrow_UPS1_10fmol_inj1.mzML	RD139_Narrow_UPS1_10fmol_inj1		0	L	1	6	Narrow|CT=Mixture;CN=UPS1;QY=10 fmol
ATPD_ECOLI	AAFDFAVEHQSVER	2	8150940.0	RD139_Narrow_UPS1_25fmol_inj3.mzML	RD139_Narrow_UPS1_25fmol_inj3		0	L	1	7	Narrow|CT=Mixture;CN=UPS1;QY=25 fmol
ATPD_ECOLI	AAFDFAVEHQSVER	2	9475810.0	RD139_Narrow_UPS1_10fmol_inj2.mzML	RD139_Narrow_UPS1_10fmol_inj2		0	L	1	6	Narrow|CT=Mixture;CN=UPS1;QY=10 fmol
ATPD_ECOLI	AAFDFAVEHQSVER	2	8875720.0	RD139_Narrow_UPS1_50fmol_inj1.mzML	RD139_Narrow_UPS1_50fmol_inj1		0	L	1	8	Narrow|CT=Mixture;CN=UPS1;QY=50 fmol
ATPD_ECOLI	AAFDFAVEHQSVER	2	9552800.0	RD139_Narrow_UPS1_25fmol_inj2.mzML	RD139_Narrow_UPS1_25fmol_inj2		0	L	1	7	Narrow|CT=Mixture;CN=UPS1;QY=25 fmol
ATPD_ECOLI	AAFDFAVEHQSVER	2	9601030.0	RD139_Narrow_UPS1_5fmol_inj3.mzML	RD139_Narrow_UPS1_5fmol_inj3		0	L	1	5	Narrow|CT=Mixture;CN=UPS1;QY=5 fmol
ATPD_ECOLI	AAFDFAVEHQSVER	2	8594720.0	RD139_Narrow_UPS1_10fmol_inj3.mzML	RD139_Narrow_UPS1_10fmol_inj3		0	L	1	6	Narrow|CT=Mixture;CN=UPS1;QY=10 fmol
ATPD_ECOLI	AAFDFAVEHQSVER	2	8701880.0	RD139_Narrow_UPS1_2_5fmol_inj3.mzML	RD139_Narrow_UPS1_2_5fmol_inj3		0	L	1	4	Narrow|CT=Mixture;CN=UPS1;QY=2.5 fmol
ATPD_ECOLI	AAFDFAVEHQSVER	2	8385580.0	RD139_Narrow_UPS1_50fmol_inj3.mzML	RD139_Narrow_UPS1_50fmol_inj3		0	L	1	8	Narrow|CT=Mixture;CN=UPS1;QY=50 fmol
ATPD_ECOLI	AAFDFAVEHQSVER	3	15770200.0	RD139_Narrow_UPS1_0_25fmol_inj2.mzML	RD139_Narrow_UPS1_0_25fmol_inj2		0	L	1	2	Narrow|CT=Mixture;CN=UPS1;QY=0.25 fmol
ATPD_ECOLI	AAFDFAVEHQSVER	3	14511900.0	RD139_Narrow_UPS1_0_1fmol_inj1.mzML	RD139_Narrow_UPS1_0_1fmol_inj1		0	L	1	1	Narrow|CT=Mixture;CN=UPS1;QY=0.1 fmol
ATPD_ECOLI	AAFDFAVEHQSVER	3	15084300.0	RD139_Narrow_UPS1_0_25fmol_inj1.mzML	RD139_Narrow_UPS1_0_25fmol_inj1		0	L	1	2	Narrow|CT=Mixture;CN=UPS1;QY=0.25 fmol
ATPD_ECOLI	AAFDFAVEHQSVER	3	14860500.0	RD139_Narrow_UPS1_2_5fmol_inj2.mzML	RD139_Narrow_UPS1_2_5fmol_inj2		0	L	1	4	Narrow|CT=Mixture;CN=UPS1;QY=2.5 fmol
ATPD_ECOLI	AAFDFAVEHQSVER	3	19288300.0	RD139_Narrow_UPS1_5fmol_inj1.mzML	RD139_Narrow_UPS1_5fmol_inj1		0	L	1	5	Narrow|CT=Mixture;CN=UPS1;QY=5 fmol
ATPD_ECOLI	AAFDFAVEHQSVER	3	20011800.0	RD139_Narrow_UPS1_5fmol_inj2.mzML	RD139_Narrow_UPS1_5fmol_inj2		0	L	1	5	Narrow|CT=Mixture;CN=UPS1;QY=5 fmol
ATPD_ECOLI	AAFDFAVEHQSVER	3	16414800.0	RD139_Narrow_UPS1_1fmol_inj3.mzML	RD139_Narrow_UPS1_1fmol_inj3		0	L	1	3	Narrow|CT=Mixture;CN=UPS1;QY=1 fmol
ATPD_ECOLI	AAFDFAVEHQSVER	3	12728500.0	RD139_Narrow_UPS1_2_5fmol_inj1.mzML	RD139_Narrow_UPS1_2_5fmol_inj1		0	L	1	4	Narrow|CT=Mixture;CN=UPS1;QY=2.5 fmol
ATPD_ECOLI	AAFDFAVEHQSVER	3	15176200.0	RD139_Narrow_UPS1_0_1fmol_inj2.mzML	RD139_Narrow_UPS1_0_1fmol_inj2		0	L	1	1	Narrow|CT=Mixture;CN=UPS1;QY=0.1 fmol
ATPD_ECOLI	AAFDFAVEHQSVER	3	15704700.0	RD139_Narrow_UPS1_1fmol_inj2.mzML	RD139_Narrow_UPS1_1fmol_inj2		0	L	1	3	Narrow|CT=Mixture;CN=UPS1;QY=1 fmol
ATPD_ECOLI	AAFDFAVEHQSVER	3	15335800.0	RD139_Narrow_UPS1_0_25fmol_inj3.mzML	RD139_Narrow_UPS1_0_25fmol_inj3		0	L	1	2	Narrow|CT=Mixture;CN=UPS1;QY=0.25 fmol
ATPD_ECOLI	AAFDFAVEHQSVER	3	16569000.0	RD139_Narrow_UPS1_50fmol_inj2.mzML	RD139_Narrow_UPS1_50fmol_inj2		0	L	1	8	Narrow|CT=Mixture;CN=UPS1;QY=50 fmol
ATPD_ECOLI	AAFDFAVEHQSVER	3	12500700.0	RD139_Narrow_UPS1_0_1fmol_inj3.mzML	RD139_Narrow_UPS1_0_1fmol_inj3		0	L	1	1	Narrow|CT=Mixture;CN=UPS1;QY=0.1 fmol
ATPD_ECOLI	AAFDFAVEHQSVER	3	14483800.0	RD139_Narrow_UPS1_25fmol_inj1.mzML	RD139_Narrow_UPS1_25fmol_inj1		0	L	1	7	Narrow|CT=Mixture;CN=UPS1;QY=25 fmol
ATPD_ECOLI	AAFDFAVEHQSVER	3	16768300.0	RD139_Narrow_UPS1_1fmol_inj1.mzML	RD139_Narrow_UPS1_1fmol_inj1		0	L	1	3	Narrow|CT=Mixture;CN=UPS1;QY=1 fmol
ATPD_ECOLI	AAFDFAVEHQSVER	3	16442600.0	RD139_Narrow_UPS1_10fmol_inj1.mzML	RD139_Narrow_UPS1_10fmol_inj1		0	L	1	6	Narrow|CT=Mixture;CN=UPS1;QY=10 fmol
ATPD_ECOLI	AAFDFAVEHQSVER	3	14901500.0	RD139_Narrow_UPS1_25fmol_inj3.mzML	RD139_Narrow_UPS1_25fmol_inj3		0	L	1	7	Narrow|CT=Mixture;CN=UPS1;QY=25 fmol
ATPD_ECOLI	AAFDFAVEHQSVER	3	17350200.0	RD139_Narrow_UPS1_10fmol_inj2.mzML	RD139_Narrow_UPS1_10fmol_inj2		0	L	1	6	Narrow|CT=Mixture;CN=UPS1;QY=10 fmol
ATPD_ECOLI	AAFDFAVEHQSVER	3	17815500.0	RD139_Narrow_UPS1_50fmol_inj1.mzML	RD139_Narrow_UPS1_50fmol_inj1		0	L	1	8	Narrow|CT=Mixture;CN=UPS1;QY=50 fmol
ATPD_ECOLI	AAFDFAVEHQSVER	3	17624700.0	RD139_Narrow_UPS1_25fmol_inj2.mzML	RD139_Narrow_UPS1_25fmol_inj2		0	L	1	7	Narrow|CT=Mixture;CN=UPS1;QY=25 fmol
ATPD_ECOLI	AAFDFAVEHQSVER	3	19883500.0	RD139_Narrow_UPS1_5fmol_inj3.mzML	RD139_Narrow_UPS1_5fmol_inj3		0	L	1	5	Narrow|CT=Mixture;CN=UPS1;QY=5 fmol
ATPD_ECOLI	AAFDFAVEHQSVER	3	17189600.0	RD139_Narrow_UPS1_10fmol_inj3.mzML	RD139_Narrow_UPS1_10fmol_inj3		0	L	1	6	Narrow|CT=Mixture;CN=UPS1;QY=10 fmol
ATPD_ECOLI	AAFDFAVEHQSVER	3	15016200.0	RD139_Narrow_UPS1_2_5fmol_inj3.mzML	RD139_Narrow_UPS1_2_5fmol_inj3		0	L	1	4	Narrow|CT=Mixture;CN=UPS1;QY=2.5 fmol
ATPD_ECOLI	AAFDFAVEHQSVER	3	16860100.0	RD139_Narrow_UPS1_50fmol_inj3.mzML	RD139_Narrow_UPS1_50fmol_inj3		0	L	1	8	Narrow|CT=Mixture;CN=UPS1;QY=50 fmol
CYOA_ECOLI	AAFDQWVAK	2	1973660.0	RD139_Narrow_UPS1_0_25fmol_inj2.mzML	RD139_Narrow_UPS1_0_25fmol_inj2		0	L	1	2	Narrow|CT=Mixture;CN=UPS1;QY=0.25 fmol
CYOA_ECOLI	AAFDQWVAK	2	1667380.0	RD139_Narrow_UPS1_0_1fmol_inj1.mzML	RD139_Narrow_UPS1_0_1fmol_inj1		0	L	1	1	Narrow|CT=Mixture;CN=UPS1;QY=0.1 fmol
CYOA_ECOLI	AAFDQWVAK	2	1988890.0	RD139_Narrow_UPS1_0_25fmol_inj1.mzML	RD139_Narrow_UPS1_0_25fmol_inj1		0	L	1	2	Narrow|CT=Mixture;CN=UPS1;QY=0.25 fmol
CYOA_ECOLI	AAFDQWVAK	2	1823220.0	RD139_Narrow_UPS1_2_5fmol_inj2.mzML	RD139_Narrow_UPS1_2_5fmol_inj2		0	L	1	4	Narrow|CT=Mixture;CN=UPS1;QY=2.5 fmol
CYOA_ECOLI	AAFDQWVAK	2	2072170.0	RD139_Narrow_UPS1_5fmol_inj1.mzML	RD139_Narrow_UPS1_5fmol_inj1		0	L	1	5	Narrow|CT=Mixture;CN=UPS1;QY=5 fmol
CYOA_ECOLI	AAFDQWVAK	2	1988510.0	RD139_Narrow_UPS1_5fmol_inj2.mzML	RD139_Narrow_UPS1_5fmol_inj2		0	L	1	5	Narrow|CT=Mixture;CN=UPS1;QY=5 fmol
CYOA_ECOLI	AAFDQWVAK	2	1760920.0	RD139_Narrow_UPS1_1fmol_inj3.mzML	RD139_Narrow_UPS1_1fmol_inj3		0	L	1	3	Narrow|CT=Mixture;CN=UPS1;QY=1 fmol
CYOA_ECOLI	AAFDQWVAK	2	1735760.0	RD139_Narrow_UPS1_2_5fmol_inj1.mzML	RD139_Narrow_UPS1_2_5fmol_inj1		0	L	1	4	Narrow|CT=Mixture;CN=UPS1;QY=2.5 fmol
CYOA_ECOLI	AAFDQWVAK	2	1686140.0	RD139_Narrow_UPS1_0_1fmol_inj2.mzML	RD139_Narrow_UPS1_0_1fmol_inj2		0	L	1	1	Narrow|CT=Mixture;CN=UPS1;QY=0.1 fmol
CYOA_ECOLI	AAFDQWVAK	2	1880060.0	RD139_Narrow_UPS1_1fmol_inj2.mzML	RD139_Narrow_UPS1_1fmol_inj2		0	L	1	3	Narrow|CT=Mixture;CN=UPS1;QY=1 fmol
CYOA_ECOLI	AAFDQWVAK	2	1819800.0	RD139_Narrow_UPS1_0_25fmol_inj3.mzML	RD139_Narrow_UPS1_0_25fmol_inj3		0	L	1	2	Narrow|CT=Mixture;CN=UPS1;QY=0.25 fmol
CYOA_ECOLI	AAFDQWVAK	2	1985420.0	RD139_Narrow_UPS1_50fmol_inj2.mzML	RD139_Narrow_UPS1_50fmol_inj2		0	L	1	8	Narrow|CT=Mixture;CN=UPS1;QY=50 fmol
CYOA_ECOLI	AAFDQWVAK	2	1414360.0	RD139_Narrow_UPS1_0_1fmol_inj3.mzML	RD139_Narrow_UPS1_0_1fmol_inj3		0	L	1	1	Narrow|CT=Mixture;CN=UPS1;QY=0.1 fmol
CYOA_ECOLI	AAFDQWVAK	2	2059510.0	RD139_Narrow_UPS1_25fmol_inj1.mzML	RD139_Narrow_UPS1_25fmol_inj1		0	L	1	7	Narrow|CT=Mixture;CN=UPS1;QY=25 fmol
CYOA_ECOLI	AAFDQWVAK	2	1845830.0	RD139_Narrow_UPS1_1fmol_inj1.mzML	RD139_Narrow_UPS1_1fmol_inj1		0	L	1	3	Narrow|CT=Mixture;CN=UPS1;QY=1 fmol
CYOA_ECOLI	AAFDQWVAK	2	1950000.0	RD139_Narrow_UPS1_10fmol_inj1.mzML	RD139_Narrow_UPS1_10fmol_inj1		0	L	1	6	Narrow|CT=Mixture;CN=UPS1;QY=10 fmol
CYOA_ECOLI	AAFDQWVAK	2	1739140.0	RD139_Narrow_UPS1_25fmol_inj3.mzML	RD139_Narrow_UPS1_25fmol_inj3		0	L	1	7	Narrow|CT=Mixture;CN=UPS1;QY=25 fmol
CYOA_ECOLI	AAFDQWVAK	2	2188440.0	RD139_Narrow_UPS1_10fmol_inj2.mzML	RD139_Narrow_UPS1_10fmol_inj2		0	L	1	6	Narrow|CT=Mixture;CN=UPS1;QY=10 fmol
CYOA_ECOLI	AAFDQWVAK	2	1670340.0	RD139_Narrow_UPS1_50fmol_inj1.mzML	RD139_Narrow_UPS1_50fmol_inj1		0	L	1	8	Narrow|CT=Mixture;CN=UPS1;QY=50 fmol
CYOA_ECOLI	AAFDQWVAK	2	2108210.0	RD139_Narrow_UPS1_25fmol_inj2.mzML	RD139_Narrow_UPS1_25fmol_inj2		0	L	1	7	Narrow|CT=Mixture;CN=UPS1;QY=25 fmol
CYOA_ECOLI	AAFDQWVAK	2	1991560.0	RD139_Narrow_UPS1_5fmol_inj3.mzML	RD139_Narrow_UPS1_5fmol_inj3		0	L	1	5	Narrow|CT=Mixture;CN=UPS1;QY=5 fmol
CYOA_ECOLI	AAFDQWVAK	2	2142130.0	RD139_Narrow_UPS1_10fmol_inj3.mzML	RD139_Narrow_UPS1_10fmol_inj3		0	L	1	6	Narrow|CT=Mixture;CN=UPS1;QY=10 fmol
CYOA_ECOLI	AAFDQWVAK	2	1838460.0	RD139_Narrow_UPS1_2_5fmol_inj3.mzML	RD139_Narrow_UPS1_2_5fmol_inj3		0	L	1	4	Narrow|CT=Mixture;CN=UPS1;QY=2.5 fmol
CYOA_ECOLI	AAFDQWVAK	2	1750070.0	RD139_Narrow_UPS1_50fmol_inj3.mzML	RD139_Narrow_UPS1_50fmol_inj3		0	L	1	8	Narrow|CT=Mixture;CN=UPS1;QY=50 fmol
QUED_ECOLI	AAFKPTYER	2	3620120.0	RD139_Narrow_UPS1_0_25fmol_inj2.mzML	RD139_Narrow_UPS1_0_25fmol_inj2		0	L	1	2	Narrow|CT=Mixture;CN=UPS1;QY=0.25 fmol
QUED_ECOLI	AAFKPTYER	2	2221860.0	RD139_Narrow_UPS1_0_1fmol_inj1.mzML	RD139_Narrow_UPS1_0_1fmol_inj1		0	L	1	1	Narrow|CT=Mixture;CN=UPS1;QY=0.1 fmol
QUED_ECOLI	AAFKPTYER	2	2435970.0	RD139_Narrow_UPS1_0_25fmol_inj1.mzML	RD139_Narrow_UPS1_0_25fmol_inj1		0	L	1	2	Narrow|CT=Mixture;CN=UPS1;QY=0.25 fmol
QUED_ECOLI	AAFKPTYER	2	3157380.0	RD139_Narrow_UPS1_2_5fmol_inj2.mzML	RD139_Narrow_UPS1_2_5fmol_inj2		0	L	1	4	Narrow|CT=Mixture;CN=UPS1;QY=2.5 fmol
QUED_ECOLI	AAFKPTYER	2	3539740.0	RD139_Narrow_UPS1_5fmol_inj1.mzML	RD139_Narrow_UPS1_5fmol_inj1		0	L	1	5	Narrow|CT=Mixture;CN=UPS1;QY=5 fmol
QUED_ECOLI	AAFKPTYER	2	3614570.0	RD139_Narrow_UPS1_5fmol_inj2.mzML	RD139_Narrow_UPS1_5fmol_inj2		0	L	1	5	Narrow|CT=Mixture;CN=UPS1;QY=5 fmol
QUED_ECOLI	AAFKPTYER	2	2572830.0	RD139_Narrow_UPS1_1fmol_inj3.mzML	RD139_Narrow_UPS1_1fmol_inj3		0	L	1	3	Narrow|CT=Mixture;CN=UPS1;QY=1 fmol
QUED_ECOLI	AAFKPTYER	2	3053650.0	RD139_Narrow_UPS1_2_5fmol_inj1.mzML	RD139_Narrow_UPS1_2_5fmol_inj1		0	L	1	4	Narrow|CT=Mixture;CN=UPS1;QY=2.5 fmol
QUED_ECOLI	AAFKPTYER	2	3374270.0	RD139_Narrow_UPS1_0_1fmol_inj2.mzML	RD139_Narrow_UPS1_0_1fmol_inj2		0	L	1	1	Narrow|CT=Mixture;CN=UPS1;QY=0.1 fmol
QUED_ECOLI	AAFKPTYER	2	3426210.0	RD139_Narrow_UPS1_1fmol_inj2.mzML	RD139_Narrow_UPS1_1fmol_inj2		0	L	1	3	Narrow|CT=Mixture;CN=UPS1;QY=1 fmol
QUED_ECOLI	AAFKPTYER	2	2836760.0	RD139_Narrow_UPS1_0_25fmol_inj3.mzML	RD139_Narrow_UPS1_0_25fmol_inj3		0	L	1	2	Narrow|CT=Mixture;CN=UPS1;QY=0.25 fmol
QUED_ECOLI	AAFKPTYER	2	3210880.0	RD139_Narrow_UPS1_50fmol_inj2.mzML	RD139_Narrow_UPS1_50fmol_inj2		0	L	1	8	Narrow|CT=Mixture;CN=UPS1;QY=50 fmol
QUED_ECOLI	AAFKPTYER	2	2531290.0	RD139_Narrow_UPS1_0_1fmol_inj3.mzML	RD139_Narrow_UPS1_0_1fmol_inj3		0	L	1	1	Narrow|CT=Mixture;CN=UPS1;QY=0.1 fmol
QUED_ECOLI	AAFKPTYER	2	2906850.0	RD139_Narrow_UPS1_25fmol_inj1.mzML	RD139_Narrow_UPS1_25fmol_inj1		0	L	1	7	Narrow|CT=Mixture;CN=UPS1;QY=25 fmol
QUED_ECOLI	AAFKPTYER	2	2968570.0	RD139_Narrow_UPS1_1fmol_inj1.mzML	RD139_Narrow_UPS1_1fmol_inj1		0	L	1	3	Narrow|CT=Mixture;CN=UPS1;QY=1 fmol
QUED_ECOLI	AAFKPTYER	2	3295220.0	RD139_Narrow_UPS1_10fmol_inj1.mzML	RD139_Narrow_UPS1_10fmol_inj1		0	L	1	6	Narrow|CT=Mixture;CN=UPS1;QY=10 fmol
QUED_ECOLI	AAFKPTYER	2	3075720.0	RD139_Narrow_UPS1_25fmol_inj3.mzML	RD139_Narrow_UPS1_25fmol_inj3		0	L	1	7	Narrow|CT=Mixture;CN=UPS1;QY=25 fmol
QUED_ECOLI	AAFKPTYER	2	3636730.0	RD139_Narrow_UPS1_10fmol_inj2.mzML	RD139_Narrow_UPS1_10fmol_inj2		0	L	1	6	Narrow|CT=Mixture;CN=UPS1;QY=10 fmol
QUED_ECOLI	AAFKPTYER	2	3143860.0	RD139_Narrow_UPS1_50fmol_inj1.mzML	RD139_Narrow_UPS1_50fmol_inj1		0	L	1	8	Narrow|CT=Mixture;CN=UPS1;QY=50 fmol
QUED_ECOLI	AAFKPTYER	2	3363790.0	RD139_Narrow_UPS1_25fmol_inj2.mzML	RD139_Narrow_UPS1_25fmol_inj2		0	L	1	7	Narrow|CT=Mixture;CN=UPS1;QY=25 fmol
QUED_ECOLI	AAFKPTYER	2	3500630.0	RD139_Narrow_UPS1_5fmol_inj3.mzML	RD139_Narrow_UPS1_5fmol_inj3		0	L	1	5	Narrow|CT=Mixture;CN=UPS1;QY=5 fmol
QUED_ECOLI	AAFKPTYER	2	3246260.0	RD139_Narrow_UPS1_10fmol_inj3.mzML	RD139_Narrow_UPS1_10fmol_inj3		0	L	1	6	Narrow|CT=Mixture;CN=UPS1;QY=10 fmol
QUED_ECOLI	AAFKPTYER	2	3443520.0	RD139_Narrow_UPS1_2_5fmol_inj3.mzML	RD139_Narrow_UPS1_2_5fmol_inj3		0	L	1	4	Narrow|CT=Mixture;CN=UPS1;QY=2.5 fmol
QUED_ECOLI	AAFKPTYER	2	1791230.0	RD139_Narrow_UPS1_50fmol_inj3.mzML	RD139_Narrow_UPS1_50fmol_inj3		0	L	1	8	Narrow|CT=Mixture;CN=UPS1;QY=50 fmol
QUED_ECOLI	AAFKPTYER	3	1096490.0	RD139_Narrow_UPS1_0_25fmol_inj2.mzML	RD139_Narrow_UPS1_0_25fmol_inj2		0	L	1	2	Narrow|CT=Mixture;CN=UPS1;QY=0.25 fmol
QUED_ECOLI	AAFKPTYER	3	800136.0	RD139_Narrow_UPS1_0_1fmol_inj1.mzML	RD139_Narrow_UPS1_0_1fmol_inj1		0	L	1	1	Narrow|CT=Mixture;CN=UPS1;QY=0.1 fmol
QUED_ECOLI	AAFKPTYER	3	1093900.0	RD139_Narrow_UPS1_0_25fmol_inj1.mzML	RD139_Narrow_UPS1_0_25fmol_inj1		0	L	1	2	Narrow|CT=Mixture;CN=UPS1;QY=0.25 fmol
QUED_ECOLI	AAFKPTYER	3	1061820.0	RD139_Narrow_UPS1_2_5fmol_inj2.mzML	RD139_Narrow_UPS1_2_5fmol_inj2		0	L	1	4	Narrow|CT=Mixture;CN=UPS1;QY=2.5 fmol
QUED_ECOLI	AAFKPTYER	3	890667.0	RD139_Narrow_UPS1_5fmol_inj1.mzML	RD139_Narrow_UPS1_5fmol_inj1		0	L	1	5	Narrow|CT=Mixture;CN=UPS1;QY=5 fmol
QUED_ECOLI	AAFKPTYER	3	963995.0	RD139_Narrow_UPS1_5fmol_inj2.mzML	RD139_Narrow_UPS1_5fmol_inj2		0	L	1	5	Narrow|CT=Mixture;CN=UPS1;QY=5 fmol
QUED_ECOLI	AAFKPTYER	3	826433.0	RD139_Narrow_UPS1_1fmol_inj3.mzML	RD139_Narrow_UPS1_1fmol_inj3		0	L	1	3	Narrow|CT=Mixture;CN=UPS1;QY=1 fmol
QUED_ECOLI	AAFKPTYER	3	955199.0	RD139_Narrow_UPS1_2_5fmol_inj1.mzML	RD139_Narrow_UPS1_2_5fmol_inj1		0	L	1	4	Narrow|CT=Mixture;CN=UPS1;QY=2.5 fmol
QUED_ECOLI	AAFKPTYER	3	1143160.0	RD139_Narrow_UPS1_0_1fmol_inj2.mzML	RD139_Narrow_UPS1_0_1fmol_inj2		0	L	1	1	Narrow|CT=Mixture;CN=UPS1;QY=0.1 fmol
QUED_ECOLI	AAFKPTYER	3	1086000.0	RD139_Narrow_UPS1_1fmol_inj2.mzML	RD139_Narrow_UPS1_1fmol_inj2		0	L	1	3	Narrow|CT=Mixture;CN=UPS1;QY=1 fmol
QUED_ECOLI	AAFKPTYER	3	878268.0	RD139_Narrow_UPS1_0_25fmol_inj3.mzML	RD139_Narrow_UPS1_0_25fmol_inj3		0	L	1	2	Narrow|CT=Mixture;CN=UPS1;QY=0.25 fmol
QUED_ECOLI	AAFKPTYER	3	712778.0	RD139_Narrow_UPS1_50fmol_inj2.mzML	RD139_Narrow_UPS1_50fmol_inj2		0	L	1	8	Narrow|CT=Mixture;CN=UPS1;QY=50 fmol
QUED_ECOLI	AAFKPTYER	3	782391.0	RD139_Narrow_UPS1_0_1fmol_inj3.mzML	RD139_Narrow_UPS1_0_1fmol_inj3		0	L	1	1	Narrow|CT=Mixture;CN=UPS1;QY=0.1 fmol
QUED_ECOLI	AAFKPTYER	3	1235090.0	RD139_Narrow_UPS1_25fmol_inj1.mzML	RD139_Narrow_UPS1_25fmol_inj1		0	L	1	7	Narrow|CT=Mixture;CN=UPS1;QY=25 fmol
QUED_ECOLI	AAFKPTYER	3	1133800.0	RD139_Narrow_UPS1_1fmol_inj1.mzML	RD139_Narrow_UPS1_1fmol_inj1		0	L	1	3	Narrow|CT=Mixture;CN=UPS1;QY=1 fmol
QUED_ECOLI	AAFKPTYER	3	1217220.0	RD139_Narrow_UPS1_10fmol_inj1.mzML	RD139_Narrow_UPS1_10fmol_inj1		0	L	1	6	Narrow|CT=Mixture;CN=UPS1;QY=10 fmol
QUED_ECOLI	AAFKPTYER	3	909300.0	RD139_Narrow_UPS1_25fmol_inj3.mzML	RD139_Narrow_UPS1_25fmol_inj3		0	L	1	7	Narrow|CT=Mixture;CN=UPS1;QY=25 fmol
QUED_ECOLI	AAFKPTYER	3	1174190.0	RD139_Narrow_UPS1_10fmol_inj2.mzML	RD139_Narrow_UPS1_10fmol_inj2		0	L	1	6	Narrow|CT=Mixture;CN=UPS1;QY=10 fmol
QUED_ECOLI	AAFKPTYER	3	866358.0	RD139_Narrow_UPS1_50fmol_inj1.mzML	RD139_Narrow_UPS1_50fmol_inj1		0	L	1	8	Narrow|CT=Mixture;CN=UPS1;QY=50 fmol
QUED_ECOLI	AAFKPTYER	3	1252380.0	RD139_Narrow_UPS1_25fmol_inj2.mzML	RD139_Narrow_UPS1_25fmol_inj2		0	L	1	7	Narrow|CT=Mixture;CN=UPS1;QY=25 fmol
QUED_ECOLI	AAFKPTYER	3	908236.0	RD139_Narrow_UPS1_5fmol_inj3.mzML	RD139_Narrow_UPS1_5fmol_inj3		0	L	1	5	Narrow|CT=Mixture;CN=UPS1;QY=5 fmol
[truncated: 597,682 more rows]
