# Supplementary material for: quantms: a cloud-based pipeline for quantitative proteomics enables the reanalysis of public proteomics data
Source: Nat Methods. 2024 Jul 4;21(9):1603–7. doi: 10.1038/s41592-024-02343-1 (PMC11399091; doi:10.1038/s41592-024-02343-1)
Supplement: Supplementary file 4 — Source data for the figures shown in the Supplementary Notes. [file 41592_2024_2343_MOESM4_ESM.zip › source_data_supplementary/SuppFigure11/PXD026600Mixed.sdrf_openms_design_msstats_in.csv]

ProteinName	PeptideSequence	PrecursorCharge	Intensity	Reference	Run	FragmentIon	ProductCharge	IsotopeLabelType	Fraction	BioReplicate	Condition
ATZN_ECOLI	AAAAIAGELGLEFK	2	2443360.0	RD139_Mixed_UPS1_0_1fmol_inj2.mzML	RD139_Mixed_UPS1_0_1fmol_inj2		0	L	1	17	Mixed|CT=Mixture;CN=UPS1;QY=0.1 fmol
ATZN_ECOLI	AAAAIAGELGLEFK	2	1927280.0	RD139_Mixed_UPS1_0_25fmol_inj3.mzML	RD139_Mixed_UPS1_0_25fmol_inj3		0	L	1	18	Mixed|CT=Mixture;CN=UPS1;QY=0.25 fmol
ATZN_ECOLI	AAAAIAGELGLEFK	2	3047120.0	RD139_Mixed_UPS1_0_1fmol_inj1.mzML	RD139_Mixed_UPS1_0_1fmol_inj1		0	L	1	17	Mixed|CT=Mixture;CN=UPS1;QY=0.1 fmol
ATZN_ECOLI	AAAAIAGELGLEFK	2	1718420.0	RD139_Mixed_UPS1_0_1fmol_inj3.mzML	RD139_Mixed_UPS1_0_1fmol_inj3		0	L	1	17	Mixed|CT=Mixture;CN=UPS1;QY=0.1 fmol
ATZN_ECOLI	AAAAIAGELGLEFK	2	2172440.0	RD139_Mixed_UPS1_1fmol_inj1.mzML	RD139_Mixed_UPS1_1fmol_inj1		0	L	1	19	Mixed|CT=Mixture;CN=UPS1;QY=1 fmol
ATZN_ECOLI	AAAAIAGELGLEFK	2	2161410.0	RD139_Mixed_UPS1_0_25fmol_inj2.mzML	RD139_Mixed_UPS1_0_25fmol_inj2		0	L	1	18	Mixed|CT=Mixture;CN=UPS1;QY=0.25 fmol
ATZN_ECOLI	AAAAIAGELGLEFK	2	1968960.0	RD139_Mixed_UPS1_1fmol_inj3.mzML	RD139_Mixed_UPS1_1fmol_inj3		0	L	1	19	Mixed|CT=Mixture;CN=UPS1;QY=1 fmol
ATZN_ECOLI	AAAAIAGELGLEFK	2	1822260.0	RD139_Mixed_UPS1_2_5fmol_inj1.mzML	RD139_Mixed_UPS1_2_5fmol_inj1		0	L	1	20	Mixed|CT=Mixture;CN=UPS1;QY=2.5 fmol
ATZN_ECOLI	AAAAIAGELGLEFK	2	2494990.0	RD139_Mixed_UPS1_1fmol_inj2.mzML	RD139_Mixed_UPS1_1fmol_inj2		0	L	1	19	Mixed|CT=Mixture;CN=UPS1;QY=1 fmol
ATZN_ECOLI	AAAAIAGELGLEFK	2	2229120.0	RD139_Mixed_UPS1_2_5fmol_inj2.mzML	RD139_Mixed_UPS1_2_5fmol_inj2		0	L	1	20	Mixed|CT=Mixture;CN=UPS1;QY=2.5 fmol
ATZN_ECOLI	AAAAIAGELGLEFK	2	2116020.0	RD139_Mixed_UPS1_10fmol_inj1.mzML	RD139_Mixed_UPS1_10fmol_inj1		0	L	1	22	Mixed|CT=Mixture;CN=UPS1;QY=10 fmol
ATZN_ECOLI	AAAAIAGELGLEFK	2	2243130.0	RD139_Mixed_UPS1_5fmol_inj3.mzML	RD139_Mixed_UPS1_5fmol_inj3		0	L	1	21	Mixed|CT=Mixture;CN=UPS1;QY=5 fmol
ATZN_ECOLI	AAAAIAGELGLEFK	2	2170660.0	RD139_Mixed_UPS1_5fmol_inj1.mzML	RD139_Mixed_UPS1_5fmol_inj1		0	L	1	21	Mixed|CT=Mixture;CN=UPS1;QY=5 fmol
ATZN_ECOLI	AAAAIAGELGLEFK	2	2019140.0	RD139_Mixed_UPS1_0_25fmol_inj1.mzML	RD139_Mixed_UPS1_0_25fmol_inj1		0	L	1	18	Mixed|CT=Mixture;CN=UPS1;QY=0.25 fmol
ATZN_ECOLI	AAAAIAGELGLEFK	2	2220100.0	RD139_Mixed_UPS1_25fmol_inj3.mzML	RD139_Mixed_UPS1_25fmol_inj3		0	L	1	23	Mixed|CT=Mixture;CN=UPS1;QY=25 fmol
ATZN_ECOLI	AAAAIAGELGLEFK	2	2162130.0	RD139_Mixed_UPS1_25fmol_inj1.mzML	RD139_Mixed_UPS1_25fmol_inj1		0	L	1	23	Mixed|CT=Mixture;CN=UPS1;QY=25 fmol
ATZN_ECOLI	AAAAIAGELGLEFK	2	2273980.0	RD139_Mixed_UPS1_5fmol_inj2.mzML	RD139_Mixed_UPS1_5fmol_inj2		0	L	1	21	Mixed|CT=Mixture;CN=UPS1;QY=5 fmol
ATZN_ECOLI	AAAAIAGELGLEFK	2	2147100.0	RD139_Mixed_UPS1_25fmol_inj2.mzML	RD139_Mixed_UPS1_25fmol_inj2		0	L	1	23	Mixed|CT=Mixture;CN=UPS1;QY=25 fmol
ATZN_ECOLI	AAAAIAGELGLEFK	2	2103060.0	RD139_Mixed_UPS1_10fmol_inj2.mzML	RD139_Mixed_UPS1_10fmol_inj2		0	L	1	22	Mixed|CT=Mixture;CN=UPS1;QY=10 fmol
ATZN_ECOLI	AAAAIAGELGLEFK	2	2150690.0	RD139_Mixed_UPS1_10fmol_inj3.mzML	RD139_Mixed_UPS1_10fmol_inj3		0	L	1	22	Mixed|CT=Mixture;CN=UPS1;QY=10 fmol
ATZN_ECOLI	AAAAIAGELGLEFK	2	2106590.0	RD139_Mixed_UPS1_50fmol_inj2.mzML	RD139_Mixed_UPS1_50fmol_inj2		0	L	1	24	Mixed|CT=Mixture;CN=UPS1;QY=50 fmol
ATZN_ECOLI	AAAAIAGELGLEFK	2	1894670.0	RD139_Mixed_UPS1_50fmol_inj1.mzML	RD139_Mixed_UPS1_50fmol_inj1		0	L	1	24	Mixed|CT=Mixture;CN=UPS1;QY=50 fmol
ATZN_ECOLI	AAAAIAGELGLEFK	2	1974020.0	RD139_Mixed_UPS1_50fmol_inj3.mzML	RD139_Mixed_UPS1_50fmol_inj3		0	L	1	24	Mixed|CT=Mixture;CN=UPS1;QY=50 fmol
ATZN_ECOLI	AAAAIAGELGLEFK	2	2222920.0	RD139_Mixed_UPS1_2_5fmol_inj3.mzML	RD139_Mixed_UPS1_2_5fmol_inj3		0	L	1	20	Mixed|CT=Mixture;CN=UPS1;QY=2.5 fmol
SYM_ECOLI	AAAAPVTGPLADDPIQETITFDDFAK	3	1125210.0	RD139_Mixed_UPS1_0_1fmol_inj2.mzML	RD139_Mixed_UPS1_0_1fmol_inj2		0	L	1	17	Mixed|CT=Mixture;CN=UPS1;QY=0.1 fmol
SYM_ECOLI	AAAAPVTGPLADDPIQETITFDDFAK	3	907661.0	RD139_Mixed_UPS1_0_25fmol_inj3.mzML	RD139_Mixed_UPS1_0_25fmol_inj3		0	L	1	18	Mixed|CT=Mixture;CN=UPS1;QY=0.25 fmol
SYM_ECOLI	AAAAPVTGPLADDPIQETITFDDFAK	3	1219270.0	RD139_Mixed_UPS1_0_1fmol_inj1.mzML	RD139_Mixed_UPS1_0_1fmol_inj1		0	L	1	17	Mixed|CT=Mixture;CN=UPS1;QY=0.1 fmol
SYM_ECOLI	AAAAPVTGPLADDPIQETITFDDFAK	3	941172.0	RD139_Mixed_UPS1_0_1fmol_inj3.mzML	RD139_Mixed_UPS1_0_1fmol_inj3		0	L	1	17	Mixed|CT=Mixture;CN=UPS1;QY=0.1 fmol
SYM_ECOLI	AAAAPVTGPLADDPIQETITFDDFAK	3	1025570.0	RD139_Mixed_UPS1_1fmol_inj1.mzML	RD139_Mixed_UPS1_1fmol_inj1		0	L	1	19	Mixed|CT=Mixture;CN=UPS1;QY=1 fmol
SYM_ECOLI	AAAAPVTGPLADDPIQETITFDDFAK	3	1074120.0	RD139_Mixed_UPS1_0_25fmol_inj2.mzML	RD139_Mixed_UPS1_0_25fmol_inj2		0	L	1	18	Mixed|CT=Mixture;CN=UPS1;QY=0.25 fmol
SYM_ECOLI	AAAAPVTGPLADDPIQETITFDDFAK	3	859521.0	RD139_Mixed_UPS1_1fmol_inj3.mzML	RD139_Mixed_UPS1_1fmol_inj3		0	L	1	19	Mixed|CT=Mixture;CN=UPS1;QY=1 fmol
SYM_ECOLI	AAAAPVTGPLADDPIQETITFDDFAK	3	938702.0	RD139_Mixed_UPS1_2_5fmol_inj1.mzML	RD139_Mixed_UPS1_2_5fmol_inj1		0	L	1	20	Mixed|CT=Mixture;CN=UPS1;QY=2.5 fmol
SYM_ECOLI	AAAAPVTGPLADDPIQETITFDDFAK	3	1034340.0	RD139_Mixed_UPS1_1fmol_inj2.mzML	RD139_Mixed_UPS1_1fmol_inj2		0	L	1	19	Mixed|CT=Mixture;CN=UPS1;QY=1 fmol
SYM_ECOLI	AAAAPVTGPLADDPIQETITFDDFAK	3	851212.0	RD139_Mixed_UPS1_2_5fmol_inj2.mzML	RD139_Mixed_UPS1_2_5fmol_inj2		0	L	1	20	Mixed|CT=Mixture;CN=UPS1;QY=2.5 fmol
SYM_ECOLI	AAAAPVTGPLADDPIQETITFDDFAK	3	698926.0	RD139_Mixed_UPS1_10fmol_inj1.mzML	RD139_Mixed_UPS1_10fmol_inj1		0	L	1	22	Mixed|CT=Mixture;CN=UPS1;QY=10 fmol
SYM_ECOLI	AAAAPVTGPLADDPIQETITFDDFAK	3	788955.0	RD139_Mixed_UPS1_5fmol_inj3.mzML	RD139_Mixed_UPS1_5fmol_inj3		0	L	1	21	Mixed|CT=Mixture;CN=UPS1;QY=5 fmol
SYM_ECOLI	AAAAPVTGPLADDPIQETITFDDFAK	3	971032.0	RD139_Mixed_UPS1_5fmol_inj1.mzML	RD139_Mixed_UPS1_5fmol_inj1		0	L	1	21	Mixed|CT=Mixture;CN=UPS1;QY=5 fmol
SYM_ECOLI	AAAAPVTGPLADDPIQETITFDDFAK	3	980451.0	RD139_Mixed_UPS1_0_25fmol_inj1.mzML	RD139_Mixed_UPS1_0_25fmol_inj1		0	L	1	18	Mixed|CT=Mixture;CN=UPS1;QY=0.25 fmol
SYM_ECOLI	AAAAPVTGPLADDPIQETITFDDFAK	3	946367.0	RD139_Mixed_UPS1_25fmol_inj3.mzML	RD139_Mixed_UPS1_25fmol_inj3		0	L	1	23	Mixed|CT=Mixture;CN=UPS1;QY=25 fmol
SYM_ECOLI	AAAAPVTGPLADDPIQETITFDDFAK	3	1117500.0	RD139_Mixed_UPS1_25fmol_inj1.mzML	RD139_Mixed_UPS1_25fmol_inj1		0	L	1	23	Mixed|CT=Mixture;CN=UPS1;QY=25 fmol
SYM_ECOLI	AAAAPVTGPLADDPIQETITFDDFAK	3	762452.0	RD139_Mixed_UPS1_5fmol_inj2.mzML	RD139_Mixed_UPS1_5fmol_inj2		0	L	1	21	Mixed|CT=Mixture;CN=UPS1;QY=5 fmol
SYM_ECOLI	AAAAPVTGPLADDPIQETITFDDFAK	3	785013.0	RD139_Mixed_UPS1_25fmol_inj2.mzML	RD139_Mixed_UPS1_25fmol_inj2		0	L	1	23	Mixed|CT=Mixture;CN=UPS1;QY=25 fmol
SYM_ECOLI	AAAAPVTGPLADDPIQETITFDDFAK	3	766856.0	RD139_Mixed_UPS1_10fmol_inj2.mzML	RD139_Mixed_UPS1_10fmol_inj2		0	L	1	22	Mixed|CT=Mixture;CN=UPS1;QY=10 fmol
SYM_ECOLI	AAAAPVTGPLADDPIQETITFDDFAK	3	672441.0	RD139_Mixed_UPS1_10fmol_inj3.mzML	RD139_Mixed_UPS1_10fmol_inj3		0	L	1	22	Mixed|CT=Mixture;CN=UPS1;QY=10 fmol
SYM_ECOLI	AAAAPVTGPLADDPIQETITFDDFAK	3	790000.0	RD139_Mixed_UPS1_50fmol_inj2.mzML	RD139_Mixed_UPS1_50fmol_inj2		0	L	1	24	Mixed|CT=Mixture;CN=UPS1;QY=50 fmol
SYM_ECOLI	AAAAPVTGPLADDPIQETITFDDFAK	3	1008080.0	RD139_Mixed_UPS1_50fmol_inj1.mzML	RD139_Mixed_UPS1_50fmol_inj1		0	L	1	24	Mixed|CT=Mixture;CN=UPS1;QY=50 fmol
SYM_ECOLI	AAAAPVTGPLADDPIQETITFDDFAK	3	813863.0	RD139_Mixed_UPS1_50fmol_inj3.mzML	RD139_Mixed_UPS1_50fmol_inj3		0	L	1	24	Mixed|CT=Mixture;CN=UPS1;QY=50 fmol
SYM_ECOLI	AAAAPVTGPLADDPIQETITFDDFAK	3	681579.0	RD139_Mixed_UPS1_2_5fmol_inj3.mzML	RD139_Mixed_UPS1_2_5fmol_inj3		0	L	1	20	Mixed|CT=Mixture;CN=UPS1;QY=2.5 fmol
ADIC_ECOLI	AAADDGLFPPIFAR	2	593516.0	RD139_Mixed_UPS1_0_1fmol_inj2.mzML	RD139_Mixed_UPS1_0_1fmol_inj2		0	L	1	17	Mixed|CT=Mixture;CN=UPS1;QY=0.1 fmol
ADIC_ECOLI	AAADDGLFPPIFAR	2	1123250.0	RD139_Mixed_UPS1_0_25fmol_inj3.mzML	RD139_Mixed_UPS1_0_25fmol_inj3		0	L	1	18	Mixed|CT=Mixture;CN=UPS1;QY=0.25 fmol
ADIC_ECOLI	AAADDGLFPPIFAR	2	965458.0	RD139_Mixed_UPS1_0_1fmol_inj1.mzML	RD139_Mixed_UPS1_0_1fmol_inj1		0	L	1	17	Mixed|CT=Mixture;CN=UPS1;QY=0.1 fmol
ADIC_ECOLI	AAADDGLFPPIFAR	2	496411.0	RD139_Mixed_UPS1_0_1fmol_inj3.mzML	RD139_Mixed_UPS1_0_1fmol_inj3		0	L	1	17	Mixed|CT=Mixture;CN=UPS1;QY=0.1 fmol
ADIC_ECOLI	AAADDGLFPPIFAR	2	678300.0	RD139_Mixed_UPS1_1fmol_inj1.mzML	RD139_Mixed_UPS1_1fmol_inj1		0	L	1	19	Mixed|CT=Mixture;CN=UPS1;QY=1 fmol
ADIC_ECOLI	AAADDGLFPPIFAR	2	970218.0	RD139_Mixed_UPS1_0_25fmol_inj2.mzML	RD139_Mixed_UPS1_0_25fmol_inj2		0	L	1	18	Mixed|CT=Mixture;CN=UPS1;QY=0.25 fmol
ADIC_ECOLI	AAADDGLFPPIFAR	2	647703.0	RD139_Mixed_UPS1_1fmol_inj3.mzML	RD139_Mixed_UPS1_1fmol_inj3		0	L	1	19	Mixed|CT=Mixture;CN=UPS1;QY=1 fmol
ADIC_ECOLI	AAADDGLFPPIFAR	2	569583.0	RD139_Mixed_UPS1_2_5fmol_inj1.mzML	RD139_Mixed_UPS1_2_5fmol_inj1		0	L	1	20	Mixed|CT=Mixture;CN=UPS1;QY=2.5 fmol
ADIC_ECOLI	AAADDGLFPPIFAR	2	924181.0	RD139_Mixed_UPS1_1fmol_inj2.mzML	RD139_Mixed_UPS1_1fmol_inj2		0	L	1	19	Mixed|CT=Mixture;CN=UPS1;QY=1 fmol
ADIC_ECOLI	AAADDGLFPPIFAR	2	416179.0	RD139_Mixed_UPS1_2_5fmol_inj2.mzML	RD139_Mixed_UPS1_2_5fmol_inj2		0	L	1	20	Mixed|CT=Mixture;CN=UPS1;QY=2.5 fmol
ADIC_ECOLI	AAADDGLFPPIFAR	2	791379.0	RD139_Mixed_UPS1_10fmol_inj1.mzML	RD139_Mixed_UPS1_10fmol_inj1		0	L	1	22	Mixed|CT=Mixture;CN=UPS1;QY=10 fmol
ADIC_ECOLI	AAADDGLFPPIFAR	2	705122.0	RD139_Mixed_UPS1_5fmol_inj3.mzML	RD139_Mixed_UPS1_5fmol_inj3		0	L	1	21	Mixed|CT=Mixture;CN=UPS1;QY=5 fmol
ADIC_ECOLI	AAADDGLFPPIFAR	2	833085.0	RD139_Mixed_UPS1_5fmol_inj1.mzML	RD139_Mixed_UPS1_5fmol_inj1		0	L	1	21	Mixed|CT=Mixture;CN=UPS1;QY=5 fmol
ADIC_ECOLI	AAADDGLFPPIFAR	2	1184270.0	RD139_Mixed_UPS1_0_25fmol_inj1.mzML	RD139_Mixed_UPS1_0_25fmol_inj1		0	L	1	18	Mixed|CT=Mixture;CN=UPS1;QY=0.25 fmol
ADIC_ECOLI	AAADDGLFPPIFAR	2	778367.0	RD139_Mixed_UPS1_25fmol_inj3.mzML	RD139_Mixed_UPS1_25fmol_inj3		0	L	1	23	Mixed|CT=Mixture;CN=UPS1;QY=25 fmol
ADIC_ECOLI	AAADDGLFPPIFAR	2	1006940.0	RD139_Mixed_UPS1_25fmol_inj1.mzML	RD139_Mixed_UPS1_25fmol_inj1		0	L	1	23	Mixed|CT=Mixture;CN=UPS1;QY=25 fmol
ADIC_ECOLI	AAADDGLFPPIFAR	2	1067570.0	RD139_Mixed_UPS1_5fmol_inj2.mzML	RD139_Mixed_UPS1_5fmol_inj2		0	L	1	21	Mixed|CT=Mixture;CN=UPS1;QY=5 fmol
ADIC_ECOLI	AAADDGLFPPIFAR	2	955122.0	RD139_Mixed_UPS1_25fmol_inj2.mzML	RD139_Mixed_UPS1_25fmol_inj2		0	L	1	23	Mixed|CT=Mixture;CN=UPS1;QY=25 fmol
ADIC_ECOLI	AAADDGLFPPIFAR	2	581802.0	RD139_Mixed_UPS1_10fmol_inj2.mzML	RD139_Mixed_UPS1_10fmol_inj2		0	L	1	22	Mixed|CT=Mixture;CN=UPS1;QY=10 fmol
ADIC_ECOLI	AAADDGLFPPIFAR	2	722953.0	RD139_Mixed_UPS1_10fmol_inj3.mzML	RD139_Mixed_UPS1_10fmol_inj3		0	L	1	22	Mixed|CT=Mixture;CN=UPS1;QY=10 fmol
ADIC_ECOLI	AAADDGLFPPIFAR	2	664136.0	RD139_Mixed_UPS1_50fmol_inj2.mzML	RD139_Mixed_UPS1_50fmol_inj2		0	L	1	24	Mixed|CT=Mixture;CN=UPS1;QY=50 fmol
ADIC_ECOLI	AAADDGLFPPIFAR	2	413661.0	RD139_Mixed_UPS1_50fmol_inj1.mzML	RD139_Mixed_UPS1_50fmol_inj1		0	L	1	24	Mixed|CT=Mixture;CN=UPS1;QY=50 fmol
ADIC_ECOLI	AAADDGLFPPIFAR	2	833349.0	RD139_Mixed_UPS1_50fmol_inj3.mzML	RD139_Mixed_UPS1_50fmol_inj3		0	L	1	24	Mixed|CT=Mixture;CN=UPS1;QY=50 fmol
ADIC_ECOLI	AAADDGLFPPIFAR	2	971991.0	RD139_Mixed_UPS1_2_5fmol_inj3.mzML	RD139_Mixed_UPS1_2_5fmol_inj3		0	L	1	20	Mixed|CT=Mixture;CN=UPS1;QY=2.5 fmol
RIR1_ECOLI	AAADLISR	2	4926590.0	RD139_Mixed_UPS1_0_1fmol_inj2.mzML	RD139_Mixed_UPS1_0_1fmol_inj2		0	L	1	17	Mixed|CT=Mixture;CN=UPS1;QY=0.1 fmol
RIR1_ECOLI	AAADLISR	2	3652510.0	RD139_Mixed_UPS1_0_25fmol_inj3.mzML	RD139_Mixed_UPS1_0_25fmol_inj3		0	L	1	18	Mixed|CT=Mixture;CN=UPS1;QY=0.25 fmol
RIR1_ECOLI	AAADLISR	2	3856960.0	RD139_Mixed_UPS1_0_1fmol_inj1.mzML	RD139_Mixed_UPS1_0_1fmol_inj1		0	L	1	17	Mixed|CT=Mixture;CN=UPS1;QY=0.1 fmol
RIR1_ECOLI	AAADLISR	2	3740860.0	RD139_Mixed_UPS1_0_1fmol_inj3.mzML	RD139_Mixed_UPS1_0_1fmol_inj3		0	L	1	17	Mixed|CT=Mixture;CN=UPS1;QY=0.1 fmol
RIR1_ECOLI	AAADLISR	2	3312630.0	RD139_Mixed_UPS1_1fmol_inj1.mzML	RD139_Mixed_UPS1_1fmol_inj1		0	L	1	19	Mixed|CT=Mixture;CN=UPS1;QY=1 fmol
RIR1_ECOLI	AAADLISR	2	4656350.0	RD139_Mixed_UPS1_0_25fmol_inj2.mzML	RD139_Mixed_UPS1_0_25fmol_inj2		0	L	1	18	Mixed|CT=Mixture;CN=UPS1;QY=0.25 fmol
RIR1_ECOLI	AAADLISR	2	3083780.0	RD139_Mixed_UPS1_1fmol_inj3.mzML	RD139_Mixed_UPS1_1fmol_inj3		0	L	1	19	Mixed|CT=Mixture;CN=UPS1;QY=1 fmol
RIR1_ECOLI	AAADLISR	2	3308720.0	RD139_Mixed_UPS1_2_5fmol_inj1.mzML	RD139_Mixed_UPS1_2_5fmol_inj1		0	L	1	20	Mixed|CT=Mixture;CN=UPS1;QY=2.5 fmol
RIR1_ECOLI	AAADLISR	2	4581830.0	RD139_Mixed_UPS1_1fmol_inj2.mzML	RD139_Mixed_UPS1_1fmol_inj2		0	L	1	19	Mixed|CT=Mixture;CN=UPS1;QY=1 fmol
RIR1_ECOLI	AAADLISR	2	4738100.0	RD139_Mixed_UPS1_2_5fmol_inj2.mzML	RD139_Mixed_UPS1_2_5fmol_inj2		0	L	1	20	Mixed|CT=Mixture;CN=UPS1;QY=2.5 fmol
RIR1_ECOLI	AAADLISR	2	4143350.0	RD139_Mixed_UPS1_10fmol_inj1.mzML	RD139_Mixed_UPS1_10fmol_inj1		0	L	1	22	Mixed|CT=Mixture;CN=UPS1;QY=10 fmol
RIR1_ECOLI	AAADLISR	2	4057750.0	RD139_Mixed_UPS1_5fmol_inj3.mzML	RD139_Mixed_UPS1_5fmol_inj3		0	L	1	21	Mixed|CT=Mixture;CN=UPS1;QY=5 fmol
RIR1_ECOLI	AAADLISR	2	3779500.0	RD139_Mixed_UPS1_5fmol_inj1.mzML	RD139_Mixed_UPS1_5fmol_inj1		0	L	1	21	Mixed|CT=Mixture;CN=UPS1;QY=5 fmol
RIR1_ECOLI	AAADLISR	2	3513010.0	RD139_Mixed_UPS1_0_25fmol_inj1.mzML	RD139_Mixed_UPS1_0_25fmol_inj1		0	L	1	18	Mixed|CT=Mixture;CN=UPS1;QY=0.25 fmol
RIR1_ECOLI	AAADLISR	2	4442160.0	RD139_Mixed_UPS1_25fmol_inj3.mzML	RD139_Mixed_UPS1_25fmol_inj3		0	L	1	23	Mixed|CT=Mixture;CN=UPS1;QY=25 fmol
RIR1_ECOLI	AAADLISR	2	3833600.0	RD139_Mixed_UPS1_25fmol_inj1.mzML	RD139_Mixed_UPS1_25fmol_inj1		0	L	1	23	Mixed|CT=Mixture;CN=UPS1;QY=25 fmol
RIR1_ECOLI	AAADLISR	2	4670970.0	RD139_Mixed_UPS1_5fmol_inj2.mzML	RD139_Mixed_UPS1_5fmol_inj2		0	L	1	21	Mixed|CT=Mixture;CN=UPS1;QY=5 fmol
RIR1_ECOLI	AAADLISR	2	4476520.0	RD139_Mixed_UPS1_25fmol_inj2.mzML	RD139_Mixed_UPS1_25fmol_inj2		0	L	1	23	Mixed|CT=Mixture;CN=UPS1;QY=25 fmol
RIR1_ECOLI	AAADLISR	2	4654500.0	RD139_Mixed_UPS1_10fmol_inj2.mzML	RD139_Mixed_UPS1_10fmol_inj2		0	L	1	22	Mixed|CT=Mixture;CN=UPS1;QY=10 fmol
RIR1_ECOLI	AAADLISR	2	4468190.0	RD139_Mixed_UPS1_10fmol_inj3.mzML	RD139_Mixed_UPS1_10fmol_inj3		0	L	1	22	Mixed|CT=Mixture;CN=UPS1;QY=10 fmol
RIR1_ECOLI	AAADLISR	2	4052970.0	RD139_Mixed_UPS1_50fmol_inj2.mzML	RD139_Mixed_UPS1_50fmol_inj2		0	L	1	24	Mixed|CT=Mixture;CN=UPS1;QY=50 fmol
RIR1_ECOLI	AAADLISR	2	3906610.0	RD139_Mixed_UPS1_50fmol_inj1.mzML	RD139_Mixed_UPS1_50fmol_inj1		0	L	1	24	Mixed|CT=Mixture;CN=UPS1;QY=50 fmol
RIR1_ECOLI	AAADLISR	2	4020660.0	RD139_Mixed_UPS1_50fmol_inj3.mzML	RD139_Mixed_UPS1_50fmol_inj3		0	L	1	24	Mixed|CT=Mixture;CN=UPS1;QY=50 fmol
RIR1_ECOLI	AAADLISR	2	4145190.0	RD139_Mixed_UPS1_2_5fmol_inj3.mzML	RD139_Mixed_UPS1_2_5fmol_inj3		0	L	1	20	Mixed|CT=Mixture;CN=UPS1;QY=2.5 fmol
DSBA_ECOLI	AAADVQLR	2	9256140.0	RD139_Mixed_UPS1_0_1fmol_inj2.mzML	RD139_Mixed_UPS1_0_1fmol_inj2		0	L	1	17	Mixed|CT=Mixture;CN=UPS1;QY=0.1 fmol
DSBA_ECOLI	AAADVQLR	2	6928670.0	RD139_Mixed_UPS1_0_25fmol_inj3.mzML	RD139_Mixed_UPS1_0_25fmol_inj3		0	L	1	18	Mixed|CT=Mixture;CN=UPS1;QY=0.25 fmol
DSBA_ECOLI	AAADVQLR	2	784688.0	RD139_Mixed_UPS1_0_1fmol_inj1.mzML	RD139_Mixed_UPS1_0_1fmol_inj1		0	L	1	17	Mixed|CT=Mixture;CN=UPS1;QY=0.1 fmol
DSBA_ECOLI	AAADVQLR	2	6685250.0	RD139_Mixed_UPS1_0_1fmol_inj3.mzML	RD139_Mixed_UPS1_0_1fmol_inj3		0	L	1	17	Mixed|CT=Mixture;CN=UPS1;QY=0.1 fmol
DSBA_ECOLI	AAADVQLR	2	518224.0	RD139_Mixed_UPS1_1fmol_inj1.mzML	RD139_Mixed_UPS1_1fmol_inj1		0	L	1	19	Mixed|CT=Mixture;CN=UPS1;QY=1 fmol
DSBA_ECOLI	AAADVQLR	2	8760050.0	RD139_Mixed_UPS1_0_25fmol_inj2.mzML	RD139_Mixed_UPS1_0_25fmol_inj2		0	L	1	18	Mixed|CT=Mixture;CN=UPS1;QY=0.25 fmol
DSBA_ECOLI	AAADVQLR	2	6367660.0	RD139_Mixed_UPS1_1fmol_inj3.mzML	RD139_Mixed_UPS1_1fmol_inj3		0	L	1	19	Mixed|CT=Mixture;CN=UPS1;QY=1 fmol
DSBA_ECOLI	AAADVQLR	2	371747.0	RD139_Mixed_UPS1_2_5fmol_inj1.mzML	RD139_Mixed_UPS1_2_5fmol_inj1		0	L	1	20	Mixed|CT=Mixture;CN=UPS1;QY=2.5 fmol
DSBA_ECOLI	AAADVQLR	2	9140640.0	RD139_Mixed_UPS1_1fmol_inj2.mzML	RD139_Mixed_UPS1_1fmol_inj2		0	L	1	19	Mixed|CT=Mixture;CN=UPS1;QY=1 fmol
DSBA_ECOLI	AAADVQLR	2	8808470.0	RD139_Mixed_UPS1_2_5fmol_inj2.mzML	RD139_Mixed_UPS1_2_5fmol_inj2		0	L	1	20	Mixed|CT=Mixture;CN=UPS1;QY=2.5 fmol
DSBA_ECOLI	AAADVQLR	2	7102310.0	RD139_Mixed_UPS1_5fmol_inj3.mzML	RD139_Mixed_UPS1_5fmol_inj3		0	L	1	21	Mixed|CT=Mixture;CN=UPS1;QY=5 fmol
DSBA_ECOLI	AAADVQLR	2	806002.0	RD139_Mixed_UPS1_5fmol_inj1.mzML	RD139_Mixed_UPS1_5fmol_inj1		0	L	1	21	Mixed|CT=Mixture;CN=UPS1;QY=5 fmol
DSBA_ECOLI	AAADVQLR	2	737455.0	RD139_Mixed_UPS1_0_25fmol_inj1.mzML	RD139_Mixed_UPS1_0_25fmol_inj1		0	L	1	18	Mixed|CT=Mixture;CN=UPS1;QY=0.25 fmol
DSBA_ECOLI	AAADVQLR	2	7186920.0	RD139_Mixed_UPS1_25fmol_inj3.mzML	RD139_Mixed_UPS1_25fmol_inj3		0	L	1	23	Mixed|CT=Mixture;CN=UPS1;QY=25 fmol
DSBA_ECOLI	AAADVQLR	2	8401590.0	RD139_Mixed_UPS1_5fmol_inj2.mzML	RD139_Mixed_UPS1_5fmol_inj2		0	L	1	21	Mixed|CT=Mixture;CN=UPS1;QY=5 fmol
DSBA_ECOLI	AAADVQLR	2	7906610.0	RD139_Mixed_UPS1_25fmol_inj2.mzML	RD139_Mixed_UPS1_25fmol_inj2		0	L	1	23	Mixed|CT=Mixture;CN=UPS1;QY=25 fmol
DSBA_ECOLI	AAADVQLR	2	8174370.0	RD139_Mixed_UPS1_10fmol_inj2.mzML	RD139_Mixed_UPS1_10fmol_inj2		0	L	1	22	Mixed|CT=Mixture;CN=UPS1;QY=10 fmol
DSBA_ECOLI	AAADVQLR	2	7130870.0	RD139_Mixed_UPS1_10fmol_inj3.mzML	RD139_Mixed_UPS1_10fmol_inj3		0	L	1	22	Mixed|CT=Mixture;CN=UPS1;QY=10 fmol
DSBA_ECOLI	AAADVQLR	2	7453560.0	RD139_Mixed_UPS1_50fmol_inj2.mzML	RD139_Mixed_UPS1_50fmol_inj2		0	L	1	24	Mixed|CT=Mixture;CN=UPS1;QY=50 fmol
DSBA_ECOLI	AAADVQLR	2	7066130.0	RD139_Mixed_UPS1_50fmol_inj3.mzML	RD139_Mixed_UPS1_50fmol_inj3		0	L	1	24	Mixed|CT=Mixture;CN=UPS1;QY=50 fmol
DSBA_ECOLI	AAADVQLR	2	7382370.0	RD139_Mixed_UPS1_2_5fmol_inj3.mzML	RD139_Mixed_UPS1_2_5fmol_inj3		0	L	1	20	Mixed|CT=Mixture;CN=UPS1;QY=2.5 fmol
TOLA_ECOLI	AAAEADDIFGELSSGK	2	1339530.0	RD139_Mixed_UPS1_0_1fmol_inj2.mzML	RD139_Mixed_UPS1_0_1fmol_inj2		0	L	1	17	Mixed|CT=Mixture;CN=UPS1;QY=0.1 fmol
TOLA_ECOLI	AAAEADDIFGELSSGK	2	1594630.0	RD139_Mixed_UPS1_0_25fmol_inj3.mzML	RD139_Mixed_UPS1_0_25fmol_inj3		0	L	1	18	Mixed|CT=Mixture;CN=UPS1;QY=0.25 fmol
TOLA_ECOLI	AAAEADDIFGELSSGK	2	1746990.0	RD139_Mixed_UPS1_0_1fmol_inj1.mzML	RD139_Mixed_UPS1_0_1fmol_inj1		0	L	1	17	Mixed|CT=Mixture;CN=UPS1;QY=0.1 fmol
TOLA_ECOLI	AAAEADDIFGELSSGK	2	1198010.0	RD139_Mixed_UPS1_0_1fmol_inj3.mzML	RD139_Mixed_UPS1_0_1fmol_inj3		0	L	1	17	Mixed|CT=Mixture;CN=UPS1;QY=0.1 fmol
TOLA_ECOLI	AAAEADDIFGELSSGK	2	1763270.0	RD139_Mixed_UPS1_1fmol_inj1.mzML	RD139_Mixed_UPS1_1fmol_inj1		0	L	1	19	Mixed|CT=Mixture;CN=UPS1;QY=1 fmol
TOLA_ECOLI	AAAEADDIFGELSSGK	2	1330800.0	RD139_Mixed_UPS1_0_25fmol_inj2.mzML	RD139_Mixed_UPS1_0_25fmol_inj2		0	L	1	18	Mixed|CT=Mixture;CN=UPS1;QY=0.25 fmol
TOLA_ECOLI	AAAEADDIFGELSSGK	2	1327550.0	RD139_Mixed_UPS1_1fmol_inj3.mzML	RD139_Mixed_UPS1_1fmol_inj3		0	L	1	19	Mixed|CT=Mixture;CN=UPS1;QY=1 fmol
TOLA_ECOLI	AAAEADDIFGELSSGK	2	1655320.0	RD139_Mixed_UPS1_2_5fmol_inj1.mzML	RD139_Mixed_UPS1_2_5fmol_inj1		0	L	1	20	Mixed|CT=Mixture;CN=UPS1;QY=2.5 fmol
TOLA_ECOLI	AAAEADDIFGELSSGK	2	1990910.0	RD139_Mixed_UPS1_1fmol_inj2.mzML	RD139_Mixed_UPS1_1fmol_inj2		0	L	1	19	Mixed|CT=Mixture;CN=UPS1;QY=1 fmol
TOLA_ECOLI	AAAEADDIFGELSSGK	2	1279970.0	RD139_Mixed_UPS1_2_5fmol_inj2.mzML	RD139_Mixed_UPS1_2_5fmol_inj2		0	L	1	20	Mixed|CT=Mixture;CN=UPS1;QY=2.5 fmol
TOLA_ECOLI	AAAEADDIFGELSSGK	2	1737360.0	RD139_Mixed_UPS1_10fmol_inj1.mzML	RD139_Mixed_UPS1_10fmol_inj1		0	L	1	22	Mixed|CT=Mixture;CN=UPS1;QY=10 fmol
TOLA_ECOLI	AAAEADDIFGELSSGK	2	1314920.0	RD139_Mixed_UPS1_5fmol_inj3.mzML	RD139_Mixed_UPS1_5fmol_inj3		0	L	1	21	Mixed|CT=Mixture;CN=UPS1;QY=5 fmol
TOLA_ECOLI	AAAEADDIFGELSSGK	2	1450950.0	RD139_Mixed_UPS1_5fmol_inj1.mzML	RD139_Mixed_UPS1_5fmol_inj1		0	L	1	21	Mixed|CT=Mixture;CN=UPS1;QY=5 fmol
TOLA_ECOLI	AAAEADDIFGELSSGK	2	1943190.0	RD139_Mixed_UPS1_0_25fmol_inj1.mzML	RD139_Mixed_UPS1_0_25fmol_inj1		0	L	1	18	Mixed|CT=Mixture;CN=UPS1;QY=0.25 fmol
TOLA_ECOLI	AAAEADDIFGELSSGK	2	1650110.0	RD139_Mixed_UPS1_25fmol_inj3.mzML	RD139_Mixed_UPS1_25fmol_inj3		0	L	1	23	Mixed|CT=Mixture;CN=UPS1;QY=25 fmol
TOLA_ECOLI	AAAEADDIFGELSSGK	2	1644700.0	RD139_Mixed_UPS1_25fmol_inj1.mzML	RD139_Mixed_UPS1_25fmol_inj1		0	L	1	23	Mixed|CT=Mixture;CN=UPS1;QY=25 fmol
TOLA_ECOLI	AAAEADDIFGELSSGK	2	1784650.0	RD139_Mixed_UPS1_5fmol_inj2.mzML	RD139_Mixed_UPS1_5fmol_inj2		0	L	1	21	Mixed|CT=Mixture;CN=UPS1;QY=5 fmol
TOLA_ECOLI	AAAEADDIFGELSSGK	2	1272640.0	RD139_Mixed_UPS1_25fmol_inj2.mzML	RD139_Mixed_UPS1_25fmol_inj2		0	L	1	23	Mixed|CT=Mixture;CN=UPS1;QY=25 fmol
TOLA_ECOLI	AAAEADDIFGELSSGK	2	1773670.0	RD139_Mixed_UPS1_10fmol_inj2.mzML	RD139_Mixed_UPS1_10fmol_inj2		0	L	1	22	Mixed|CT=Mixture;CN=UPS1;QY=10 fmol
TOLA_ECOLI	AAAEADDIFGELSSGK	2	1383120.0	RD139_Mixed_UPS1_10fmol_inj3.mzML	RD139_Mixed_UPS1_10fmol_inj3		0	L	1	22	Mixed|CT=Mixture;CN=UPS1;QY=10 fmol
TOLA_ECOLI	AAAEADDIFGELSSGK	2	1607600.0	RD139_Mixed_UPS1_50fmol_inj2.mzML	RD139_Mixed_UPS1_50fmol_inj2		0	L	1	24	Mixed|CT=Mixture;CN=UPS1;QY=50 fmol
TOLA_ECOLI	AAAEADDIFGELSSGK	2	1255050.0	RD139_Mixed_UPS1_50fmol_inj1.mzML	RD139_Mixed_UPS1_50fmol_inj1		0	L	1	24	Mixed|CT=Mixture;CN=UPS1;QY=50 fmol
TOLA_ECOLI	AAAEADDIFGELSSGK	2	1818910.0	RD139_Mixed_UPS1_50fmol_inj3.mzML	RD139_Mixed_UPS1_50fmol_inj3		0	L	1	24	Mixed|CT=Mixture;CN=UPS1;QY=50 fmol
TOLA_ECOLI	AAAEADDIFGELSSGK	2	1690750.0	RD139_Mixed_UPS1_2_5fmol_inj3.mzML	RD139_Mixed_UPS1_2_5fmol_inj3		0	L	1	20	Mixed|CT=Mixture;CN=UPS1;QY=2.5 fmol
G3P2_ECOLI	AAAENIIPHTTGAAK	2	636350.0	RD139_Mixed_UPS1_0_1fmol_inj2.mzML	RD139_Mixed_UPS1_0_1fmol_inj2		0	L	1	17	Mixed|CT=Mixture;CN=UPS1;QY=0.1 fmol
G3P2_ECOLI	AAAENIIPHTTGAAK	2	601711.0	RD139_Mixed_UPS1_0_25fmol_inj3.mzML	RD139_Mixed_UPS1_0_25fmol_inj3		0	L	1	18	Mixed|CT=Mixture;CN=UPS1;QY=0.25 fmol
G3P2_ECOLI	AAAENIIPHTTGAAK	2	572099.0	RD139_Mixed_UPS1_0_1fmol_inj1.mzML	RD139_Mixed_UPS1_0_1fmol_inj1		0	L	1	17	Mixed|CT=Mixture;CN=UPS1;QY=0.1 fmol
G3P2_ECOLI	AAAENIIPHTTGAAK	2	595492.0	RD139_Mixed_UPS1_0_1fmol_inj3.mzML	RD139_Mixed_UPS1_0_1fmol_inj3		0	L	1	17	Mixed|CT=Mixture;CN=UPS1;QY=0.1 fmol
G3P2_ECOLI	AAAENIIPHTTGAAK	2	590216.0	RD139_Mixed_UPS1_1fmol_inj1.mzML	RD139_Mixed_UPS1_1fmol_inj1		0	L	1	19	Mixed|CT=Mixture;CN=UPS1;QY=1 fmol
G3P2_ECOLI	AAAENIIPHTTGAAK	2	662715.0	RD139_Mixed_UPS1_0_25fmol_inj2.mzML	RD139_Mixed_UPS1_0_25fmol_inj2		0	L	1	18	Mixed|CT=Mixture;CN=UPS1;QY=0.25 fmol
G3P2_ECOLI	AAAENIIPHTTGAAK	2	442260.0	RD139_Mixed_UPS1_1fmol_inj3.mzML	RD139_Mixed_UPS1_1fmol_inj3		0	L	1	19	Mixed|CT=Mixture;CN=UPS1;QY=1 fmol
G3P2_ECOLI	AAAENIIPHTTGAAK	2	577994.0	RD139_Mixed_UPS1_2_5fmol_inj1.mzML	RD139_Mixed_UPS1_2_5fmol_inj1		0	L	1	20	Mixed|CT=Mixture;CN=UPS1;QY=2.5 fmol
G3P2_ECOLI	AAAENIIPHTTGAAK	2	638856.0	RD139_Mixed_UPS1_1fmol_inj2.mzML	RD139_Mixed_UPS1_1fmol_inj2		0	L	1	19	Mixed|CT=Mixture;CN=UPS1;QY=1 fmol
G3P2_ECOLI	AAAENIIPHTTGAAK	2	832335.0	RD139_Mixed_UPS1_2_5fmol_inj2.mzML	RD139_Mixed_UPS1_2_5fmol_inj2		0	L	1	20	Mixed|CT=Mixture;CN=UPS1;QY=2.5 fmol
G3P2_ECOLI	AAAENIIPHTTGAAK	2	572131.0	RD139_Mixed_UPS1_10fmol_inj1.mzML	RD139_Mixed_UPS1_10fmol_inj1		0	L	1	22	Mixed|CT=Mixture;CN=UPS1;QY=10 fmol
G3P2_ECOLI	AAAENIIPHTTGAAK	2	568840.0	RD139_Mixed_UPS1_5fmol_inj3.mzML	RD139_Mixed_UPS1_5fmol_inj3		0	L	1	21	Mixed|CT=Mixture;CN=UPS1;QY=5 fmol
G3P2_ECOLI	AAAENIIPHTTGAAK	2	719256.0	RD139_Mixed_UPS1_5fmol_inj1.mzML	RD139_Mixed_UPS1_5fmol_inj1		0	L	1	21	Mixed|CT=Mixture;CN=UPS1;QY=5 fmol
G3P2_ECOLI	AAAENIIPHTTGAAK	2	666569.0	RD139_Mixed_UPS1_0_25fmol_inj1.mzML	RD139_Mixed_UPS1_0_25fmol_inj1		0	L	1	18	Mixed|CT=Mixture;CN=UPS1;QY=0.25 fmol
G3P2_ECOLI	AAAENIIPHTTGAAK	2	732340.0	RD139_Mixed_UPS1_25fmol_inj3.mzML	RD139_Mixed_UPS1_25fmol_inj3		0	L	1	23	Mixed|CT=Mixture;CN=UPS1;QY=25 fmol
G3P2_ECOLI	AAAENIIPHTTGAAK	2	848666.0	RD139_Mixed_UPS1_25fmol_inj1.mzML	RD139_Mixed_UPS1_25fmol_inj1		0	L	1	23	Mixed|CT=Mixture;CN=UPS1;QY=25 fmol
G3P2_ECOLI	AAAENIIPHTTGAAK	2	872389.0	RD139_Mixed_UPS1_5fmol_inj2.mzML	RD139_Mixed_UPS1_5fmol_inj2		0	L	1	21	Mixed|CT=Mixture;CN=UPS1;QY=5 fmol
G3P2_ECOLI	AAAENIIPHTTGAAK	2	740353.0	RD139_Mixed_UPS1_25fmol_inj2.mzML	RD139_Mixed_UPS1_25fmol_inj2		0	L	1	23	Mixed|CT=Mixture;CN=UPS1;QY=25 fmol
G3P2_ECOLI	AAAENIIPHTTGAAK	2	536614.0	RD139_Mixed_UPS1_10fmol_inj2.mzML	RD139_Mixed_UPS1_10fmol_inj2		0	L	1	22	Mixed|CT=Mixture;CN=UPS1;QY=10 fmol
G3P2_ECOLI	AAAENIIPHTTGAAK	2	678215.0	RD139_Mixed_UPS1_10fmol_inj3.mzML	RD139_Mixed_UPS1_10fmol_inj3		0	L	1	22	Mixed|CT=Mixture;CN=UPS1;QY=10 fmol
G3P2_ECOLI	AAAENIIPHTTGAAK	2	598630.0	RD139_Mixed_UPS1_50fmol_inj2.mzML	RD139_Mixed_UPS1_50fmol_inj2		0	L	1	24	Mixed|CT=Mixture;CN=UPS1;QY=50 fmol
G3P2_ECOLI	AAAENIIPHTTGAAK	2	470249.0	RD139_Mixed_UPS1_50fmol_inj1.mzML	RD139_Mixed_UPS1_50fmol_inj1		0	L	1	24	Mixed|CT=Mixture;CN=UPS1;QY=50 fmol
G3P2_ECOLI	AAAENIIPHTTGAAK	2	555044.0	RD139_Mixed_UPS1_50fmol_inj3.mzML	RD139_Mixed_UPS1_50fmol_inj3		0	L	1	24	Mixed|CT=Mixture;CN=UPS1;QY=50 fmol
G3P2_ECOLI	AAAENIIPHTTGAAK	2	699482.0	RD139_Mixed_UPS1_2_5fmol_inj3.mzML	RD139_Mixed_UPS1_2_5fmol_inj3		0	L	1	20	Mixed|CT=Mixture;CN=UPS1;QY=2.5 fmol
G3P2_ECOLI	AAAENIIPHTTGAAK	3	846851.0	RD139_Mixed_UPS1_0_1fmol_inj2.mzML	RD139_Mixed_UPS1_0_1fmol_inj2		0	L	1	17	Mixed|CT=Mixture;CN=UPS1;QY=0.1 fmol
G3P2_ECOLI	AAAENIIPHTTGAAK	3	689112.0	RD139_Mixed_UPS1_0_25fmol_inj3.mzML	RD139_Mixed_UPS1_0_25fmol_inj3		0	L	1	18	Mixed|CT=Mixture;CN=UPS1;QY=0.25 fmol
G3P2_ECOLI	AAAENIIPHTTGAAK	3	742561.0	RD139_Mixed_UPS1_0_1fmol_inj1.mzML	RD139_Mixed_UPS1_0_1fmol_inj1		0	L	1	17	Mixed|CT=Mixture;CN=UPS1;QY=0.1 fmol
G3P2_ECOLI	AAAENIIPHTTGAAK	3	613095.0	RD139_Mixed_UPS1_0_1fmol_inj3.mzML	RD139_Mixed_UPS1_0_1fmol_inj3		0	L	1	17	Mixed|CT=Mixture;CN=UPS1;QY=0.1 fmol
G3P2_ECOLI	AAAENIIPHTTGAAK	3	684171.0	RD139_Mixed_UPS1_1fmol_inj1.mzML	RD139_Mixed_UPS1_1fmol_inj1		0	L	1	19	Mixed|CT=Mixture;CN=UPS1;QY=1 fmol
G3P2_ECOLI	AAAENIIPHTTGAAK	3	700358.0	RD139_Mixed_UPS1_0_25fmol_inj2.mzML	RD139_Mixed_UPS1_0_25fmol_inj2		0	L	1	18	Mixed|CT=Mixture;CN=UPS1;QY=0.25 fmol
G3P2_ECOLI	AAAENIIPHTTGAAK	3	574663.0	RD139_Mixed_UPS1_1fmol_inj3.mzML	RD139_Mixed_UPS1_1fmol_inj3		0	L	1	19	Mixed|CT=Mixture;CN=UPS1;QY=1 fmol
G3P2_ECOLI	AAAENIIPHTTGAAK	3	458170.0	RD139_Mixed_UPS1_2_5fmol_inj1.mzML	RD139_Mixed_UPS1_2_5fmol_inj1		0	L	1	20	Mixed|CT=Mixture;CN=UPS1;QY=2.5 fmol
G3P2_ECOLI	AAAENIIPHTTGAAK	3	769150.0	RD139_Mixed_UPS1_1fmol_inj2.mzML	RD139_Mixed_UPS1_1fmol_inj2		0	L	1	19	Mixed|CT=Mixture;CN=UPS1;QY=1 fmol
G3P2_ECOLI	AAAENIIPHTTGAAK	3	686655.0	RD139_Mixed_UPS1_2_5fmol_inj2.mzML	RD139_Mixed_UPS1_2_5fmol_inj2		0	L	1	20	Mixed|CT=Mixture;CN=UPS1;QY=2.5 fmol
G3P2_ECOLI	AAAENIIPHTTGAAK	3	663606.0	RD139_Mixed_UPS1_10fmol_inj1.mzML	RD139_Mixed_UPS1_10fmol_inj1		0	L	1	22	Mixed|CT=Mixture;CN=UPS1;QY=10 fmol
G3P2_ECOLI	AAAENIIPHTTGAAK	3	671316.0	RD139_Mixed_UPS1_5fmol_inj3.mzML	RD139_Mixed_UPS1_5fmol_inj3		0	L	1	21	Mixed|CT=Mixture;CN=UPS1;QY=5 fmol
G3P2_ECOLI	AAAENIIPHTTGAAK	3	605360.0	RD139_Mixed_UPS1_5fmol_inj1.mzML	RD139_Mixed_UPS1_5fmol_inj1		0	L	1	21	Mixed|CT=Mixture;CN=UPS1;QY=5 fmol
G3P2_ECOLI	AAAENIIPHTTGAAK	3	626042.0	RD139_Mixed_UPS1_0_25fmol_inj1.mzML	RD139_Mixed_UPS1_0_25fmol_inj1		0	L	1	18	Mixed|CT=Mixture;CN=UPS1;QY=0.25 fmol
G3P2_ECOLI	AAAENIIPHTTGAAK	3	765332.0	RD139_Mixed_UPS1_25fmol_inj3.mzML	RD139_Mixed_UPS1_25fmol_inj3		0	L	1	23	Mixed|CT=Mixture;CN=UPS1;QY=25 fmol
G3P2_ECOLI	AAAENIIPHTTGAAK	3	766221.0	RD139_Mixed_UPS1_25fmol_inj1.mzML	RD139_Mixed_UPS1_25fmol_inj1		0	L	1	23	Mixed|CT=Mixture;CN=UPS1;QY=25 fmol
G3P2_ECOLI	AAAENIIPHTTGAAK	3	745208.0	RD139_Mixed_UPS1_5fmol_inj2.mzML	RD139_Mixed_UPS1_5fmol_inj2		0	L	1	21	Mixed|CT=Mixture;CN=UPS1;QY=5 fmol
G3P2_ECOLI	AAAENIIPHTTGAAK	3	832684.0	RD139_Mixed_UPS1_25fmol_inj2.mzML	RD139_Mixed_UPS1_25fmol_inj2		0	L	1	23	Mixed|CT=Mixture;CN=UPS1;QY=25 fmol
G3P2_ECOLI	AAAENIIPHTTGAAK	3	711724.0	RD139_Mixed_UPS1_10fmol_inj2.mzML	RD139_Mixed_UPS1_10fmol_inj2		0	L	1	22	Mixed|CT=Mixture;CN=UPS1;QY=10 fmol
G3P2_ECOLI	AAAENIIPHTTGAAK	3	629330.0	RD139_Mixed_UPS1_10fmol_inj3.mzML	RD139_Mixed_UPS1_10fmol_inj3		0	L	1	22	Mixed|CT=Mixture;CN=UPS1;QY=10 fmol
G3P2_ECOLI	AAAENIIPHTTGAAK	3	618236.0	RD139_Mixed_UPS1_50fmol_inj2.mzML	RD139_Mixed_UPS1_50fmol_inj2		0	L	1	24	Mixed|CT=Mixture;CN=UPS1;QY=50 fmol
G3P2_ECOLI	AAAENIIPHTTGAAK	3	711081.0	RD139_Mixed_UPS1_50fmol_inj1.mzML	RD139_Mixed_UPS1_50fmol_inj1		0	L	1	24	Mixed|CT=Mixture;CN=UPS1;QY=50 fmol
G3P2_ECOLI	AAAENIIPHTTGAAK	3	631751.0	RD139_Mixed_UPS1_50fmol_inj3.mzML	RD139_Mixed_UPS1_50fmol_inj3		0	L	1	24	Mixed|CT=Mixture;CN=UPS1;QY=50 fmol
G3P2_ECOLI	AAAENIIPHTTGAAK	3	690794.0	RD139_Mixed_UPS1_2_5fmol_inj3.mzML	RD139_Mixed_UPS1_2_5fmol_inj3		0	L	1	20	Mixed|CT=Mixture;CN=UPS1;QY=2.5 fmol
RLMH_ECOLI	AAAEQSWSLSALTLPHPLVR	3	1388930.0	RD139_Mixed_UPS1_0_1fmol_inj2.mzML	RD139_Mixed_UPS1_0_1fmol_inj2		0	L	1	17	Mixed|CT=Mixture;CN=UPS1;QY=0.1 fmol
RLMH_ECOLI	AAAEQSWSLSALTLPHPLVR	3	1563180.0	RD139_Mixed_UPS1_0_25fmol_inj3.mzML	RD139_Mixed_UPS1_0_25fmol_inj3		0	L	1	18	Mixed|CT=Mixture;CN=UPS1;QY=0.25 fmol
RLMH_ECOLI	AAAEQSWSLSALTLPHPLVR	3	1625620.0	RD139_Mixed_UPS1_0_1fmol_inj1.mzML	RD139_Mixed_UPS1_0_1fmol_inj1		0	L	1	17	Mixed|CT=Mixture;CN=UPS1;QY=0.1 fmol
RLMH_ECOLI	AAAEQSWSLSALTLPHPLVR	3	1546610.0	RD139_Mixed_UPS1_0_1fmol_inj3.mzML	RD139_Mixed_UPS1_0_1fmol_inj3		0	L	1	17	Mixed|CT=Mixture;CN=UPS1;QY=0.1 fmol
RLMH_ECOLI	AAAEQSWSLSALTLPHPLVR	3	1490090.0	RD139_Mixed_UPS1_1fmol_inj1.mzML	RD139_Mixed_UPS1_1fmol_inj1		0	L	1	19	Mixed|CT=Mixture;CN=UPS1;QY=1 fmol
RLMH_ECOLI	AAAEQSWSLSALTLPHPLVR	3	1555680.0	RD139_Mixed_UPS1_0_25fmol_inj2.mzML	RD139_Mixed_UPS1_0_25fmol_inj2		0	L	1	18	Mixed|CT=Mixture;CN=UPS1;QY=0.25 fmol
RLMH_ECOLI	AAAEQSWSLSALTLPHPLVR	3	1512040.0	RD139_Mixed_UPS1_1fmol_inj3.mzML	RD139_Mixed_UPS1_1fmol_inj3		0	L	1	19	Mixed|CT=Mixture;CN=UPS1;QY=1 fmol
RLMH_ECOLI	AAAEQSWSLSALTLPHPLVR	3	1683820.0	RD139_Mixed_UPS1_2_5fmol_inj1.mzML	RD139_Mixed_UPS1_2_5fmol_inj1		0	L	1	20	Mixed|CT=Mixture;CN=UPS1;QY=2.5 fmol
RLMH_ECOLI	AAAEQSWSLSALTLPHPLVR	3	1829910.0	RD139_Mixed_UPS1_1fmol_inj2.mzML	RD139_Mixed_UPS1_1fmol_inj2		0	L	1	19	Mixed|CT=Mixture;CN=UPS1;QY=1 fmol
RLMH_ECOLI	AAAEQSWSLSALTLPHPLVR	3	1647940.0	RD139_Mixed_UPS1_2_5fmol_inj2.mzML	RD139_Mixed_UPS1_2_5fmol_inj2		0	L	1	20	Mixed|CT=Mixture;CN=UPS1;QY=2.5 fmol
RLMH_ECOLI	AAAEQSWSLSALTLPHPLVR	3	1231720.0	RD139_Mixed_UPS1_10fmol_inj1.mzML	RD139_Mixed_UPS1_10fmol_inj1		0	L	1	22	Mixed|CT=Mixture;CN=UPS1;QY=10 fmol
RLMH_ECOLI	AAAEQSWSLSALTLPHPLVR	3	1880550.0	RD139_Mixed_UPS1_5fmol_inj3.mzML	RD139_Mixed_UPS1_5fmol_inj3		0	L	1	21	Mixed|CT=Mixture;CN=UPS1;QY=5 fmol
RLMH_ECOLI	AAAEQSWSLSALTLPHPLVR	3	1581890.0	RD139_Mixed_UPS1_5fmol_inj1.mzML	RD139_Mixed_UPS1_5fmol_inj1		0	L	1	21	Mixed|CT=Mixture;CN=UPS1;QY=5 fmol
RLMH_ECOLI	AAAEQSWSLSALTLPHPLVR	3	1547060.0	RD139_Mixed_UPS1_0_25fmol_inj1.mzML	RD139_Mixed_UPS1_0_25fmol_inj1		0	L	1	18	Mixed|CT=Mixture;CN=UPS1;QY=0.25 fmol
RLMH_ECOLI	AAAEQSWSLSALTLPHPLVR	3	1918570.0	RD139_Mixed_UPS1_25fmol_inj3.mzML	RD139_Mixed_UPS1_25fmol_inj3		0	L	1	23	Mixed|CT=Mixture;CN=UPS1;QY=25 fmol
RLMH_ECOLI	AAAEQSWSLSALTLPHPLVR	3	1557330.0	RD139_Mixed_UPS1_25fmol_inj1.mzML	RD139_Mixed_UPS1_25fmol_inj1		0	L	1	23	Mixed|CT=Mixture;CN=UPS1;QY=25 fmol
RLMH_ECOLI	AAAEQSWSLSALTLPHPLVR	3	1786240.0	RD139_Mixed_UPS1_5fmol_inj2.mzML	RD139_Mixed_UPS1_5fmol_inj2		0	L	1	21	Mixed|CT=Mixture;CN=UPS1;QY=5 fmol
RLMH_ECOLI	AAAEQSWSLSALTLPHPLVR	3	1559140.0	RD139_Mixed_UPS1_25fmol_inj2.mzML	RD139_Mixed_UPS1_25fmol_inj2		0	L	1	23	Mixed|CT=Mixture;CN=UPS1;QY=25 fmol
RLMH_ECOLI	AAAEQSWSLSALTLPHPLVR	3	1502240.0	RD139_Mixed_UPS1_10fmol_inj2.mzML	RD139_Mixed_UPS1_10fmol_inj2		0	L	1	22	Mixed|CT=Mixture;CN=UPS1;QY=10 fmol
RLMH_ECOLI	AAAEQSWSLSALTLPHPLVR	3	1617890.0	RD139_Mixed_UPS1_10fmol_inj3.mzML	RD139_Mixed_UPS1_10fmol_inj3		0	L	1	22	Mixed|CT=Mixture;CN=UPS1;QY=10 fmol
RLMH_ECOLI	AAAEQSWSLSALTLPHPLVR	3	1475700.0	RD139_Mixed_UPS1_50fmol_inj2.mzML	RD139_Mixed_UPS1_50fmol_inj2		0	L	1	24	Mixed|CT=Mixture;CN=UPS1;QY=50 fmol
RLMH_ECOLI	AAAEQSWSLSALTLPHPLVR	3	1696280.0	RD139_Mixed_UPS1_50fmol_inj1.mzML	RD139_Mixed_UPS1_50fmol_inj1		0	L	1	24	Mixed|CT=Mixture;CN=UPS1;QY=50 fmol
RLMH_ECOLI	AAAEQSWSLSALTLPHPLVR	3	1726560.0	RD139_Mixed_UPS1_50fmol_inj3.mzML	RD139_Mixed_UPS1_50fmol_inj3		0	L	1	24	Mixed|CT=Mixture;CN=UPS1;QY=50 fmol
RLMH_ECOLI	AAAEQSWSLSALTLPHPLVR	3	1682660.0	RD139_Mixed_UPS1_2_5fmol_inj3.mzML	RD139_Mixed_UPS1_2_5fmol_inj3		0	L	1	20	Mixed|CT=Mixture;CN=UPS1;QY=2.5 fmol
RPOC_ECOLI	AAAESSIQVK	2	2955300.0	RD139_Mixed_UPS1_0_1fmol_inj2.mzML	RD139_Mixed_UPS1_0_1fmol_inj2		0	L	1	17	Mixed|CT=Mixture;CN=UPS1;QY=0.1 fmol
RPOC_ECOLI	AAAESSIQVK	2	2105390.0	RD139_Mixed_UPS1_0_25fmol_inj3.mzML	RD139_Mixed_UPS1_0_25fmol_inj3		0	L	1	18	Mixed|CT=Mixture;CN=UPS1;QY=0.25 fmol
RPOC_ECOLI	AAAESSIQVK	2	2083990.0	RD139_Mixed_UPS1_0_1fmol_inj3.mzML	RD139_Mixed_UPS1_0_1fmol_inj3		0	L	1	17	Mixed|CT=Mixture;CN=UPS1;QY=0.1 fmol
RPOC_ECOLI	AAAESSIQVK	2	2810200.0	RD139_Mixed_UPS1_0_25fmol_inj2.mzML	RD139_Mixed_UPS1_0_25fmol_inj2		0	L	1	18	Mixed|CT=Mixture;CN=UPS1;QY=0.25 fmol
RPOC_ECOLI	AAAESSIQVK	2	1908150.0	RD139_Mixed_UPS1_1fmol_inj3.mzML	RD139_Mixed_UPS1_1fmol_inj3		0	L	1	19	Mixed|CT=Mixture;CN=UPS1;QY=1 fmol
RPOC_ECOLI	AAAESSIQVK	2	2560860.0	RD139_Mixed_UPS1_1fmol_inj2.mzML	RD139_Mixed_UPS1_1fmol_inj2		0	L	1	19	Mixed|CT=Mixture;CN=UPS1;QY=1 fmol
RPOC_ECOLI	AAAESSIQVK	2	2697680.0	RD139_Mixed_UPS1_2_5fmol_inj2.mzML	RD139_Mixed_UPS1_2_5fmol_inj2		0	L	1	20	Mixed|CT=Mixture;CN=UPS1;QY=2.5 fmol
RPOC_ECOLI	AAAESSIQVK	2	2332320.0	RD139_Mixed_UPS1_5fmol_inj3.mzML	RD139_Mixed_UPS1_5fmol_inj3		0	L	1	21	Mixed|CT=Mixture;CN=UPS1;QY=5 fmol
RPOC_ECOLI	AAAESSIQVK	2	2070740.0	RD139_Mixed_UPS1_25fmol_inj3.mzML	RD139_Mixed_UPS1_25fmol_inj3		0	L	1	23	Mixed|CT=Mixture;CN=UPS1;QY=25 fmol
RPOC_ECOLI	AAAESSIQVK	2	2748940.0	RD139_Mixed_UPS1_5fmol_inj2.mzML	RD139_Mixed_UPS1_5fmol_inj2		0	L	1	21	Mixed|CT=Mixture;CN=UPS1;QY=5 fmol
RPOC_ECOLI	AAAESSIQVK	2	2489080.0	RD139_Mixed_UPS1_25fmol_inj2.mzML	RD139_Mixed_UPS1_25fmol_inj2		0	L	1	23	Mixed|CT=Mixture;CN=UPS1;QY=25 fmol
RPOC_ECOLI	AAAESSIQVK	2	2452070.0	RD139_Mixed_UPS1_10fmol_inj2.mzML	RD139_Mixed_UPS1_10fmol_inj2		0	L	1	22	Mixed|CT=Mixture;CN=UPS1;QY=10 fmol
RPOC_ECOLI	AAAESSIQVK	2	1993180.0	RD139_Mixed_UPS1_10fmol_inj3.mzML	RD139_Mixed_UPS1_10fmol_inj3		0	L	1	22	Mixed|CT=Mixture;CN=UPS1;QY=10 fmol
RPOC_ECOLI	AAAESSIQVK	2	2462220.0	RD139_Mixed_UPS1_50fmol_inj2.mzML	RD139_Mixed_UPS1_50fmol_inj2		0	L	1	24	Mixed|CT=Mixture;CN=UPS1;QY=50 fmol
RPOC_ECOLI	AAAESSIQVK	2	2174940.0	RD139_Mixed_UPS1_50fmol_inj3.mzML	RD139_Mixed_UPS1_50fmol_inj3		0	L	1	24	Mixed|CT=Mixture;CN=UPS1;QY=50 fmol
RPOC_ECOLI	AAAESSIQVK	2	2218310.0	RD139_Mixed_UPS1_2_5fmol_inj3.mzML	RD139_Mixed_UPS1_2_5fmol_inj3		0	L	1	20	Mixed|CT=Mixture;CN=UPS1;QY=2.5 fmol
PDXJ_ECOLI	AAAEVGAPFIEIHTGC(Carbamidomethyl)YADAK	3	1082720.0	RD139_Mixed_UPS1_0_1fmol_inj2.mzML	RD139_Mixed_UPS1_0_1fmol_inj2		0	L	1	17	Mixed|CT=Mixture;CN=UPS1;QY=0.1 fmol
PDXJ_ECOLI	AAAEVGAPFIEIHTGC(Carbamidomethyl)YADAK	3	1917370.0	RD139_Mixed_UPS1_0_25fmol_inj2.mzML	RD139_Mixed_UPS1_0_25fmol_inj2		0	L	1	18	Mixed|CT=Mixture;CN=UPS1;QY=0.25 fmol
PDXJ_ECOLI	AAAEVGAPFIEIHTGC(Carbamidomethyl)YADAK	3	1685500.0	RD139_Mixed_UPS1_2_5fmol_inj1.mzML	RD139_Mixed_UPS1_2_5fmol_inj1		0	L	1	20	Mixed|CT=Mixture;CN=UPS1;QY=2.5 fmol
PDXJ_ECOLI	AAAEVGAPFIEIHTGC(Carbamidomethyl)YADAK	3	1240760.0	RD139_Mixed_UPS1_1fmol_inj2.mzML	RD139_Mixed_UPS1_1fmol_inj2		0	L	1	19	Mixed|CT=Mixture;CN=UPS1;QY=1 fmol
PDXJ_ECOLI	AAAEVGAPFIEIHTGC(Carbamidomethyl)YADAK	3	1809660.0	RD139_Mixed_UPS1_5fmol_inj3.mzML	RD139_Mixed_UPS1_5fmol_inj3		0	L	1	21	Mixed|CT=Mixture;CN=UPS1;QY=5 fmol
PDXJ_ECOLI	AAAEVGAPFIEIHTGC(Carbamidomethyl)YADAK	3	2484660.0	RD139_Mixed_UPS1_25fmol_inj3.mzML	RD139_Mixed_UPS1_25fmol_inj3		0	L	1	23	Mixed|CT=Mixture;CN=UPS1;QY=25 fmol
PDXJ_ECOLI	AAAEVGAPFIEIHTGC(Carbamidomethyl)YADAK	3	1928870.0	RD139_Mixed_UPS1_25fmol_inj1.mzML	RD139_Mixed_UPS1_25fmol_inj1		0	L	1	23	Mixed|CT=Mixture;CN=UPS1;QY=25 fmol
PDXJ_ECOLI	AAAEVGAPFIEIHTGC(Carbamidomethyl)YADAK	3	1409070.0	RD139_Mixed_UPS1_5fmol_inj2.mzML	RD139_Mixed_UPS1_5fmol_inj2		0	L	1	21	Mixed|CT=Mixture;CN=UPS1;QY=5 fmol
PDXJ_ECOLI	AAAEVGAPFIEIHTGC(Carbamidomethyl)YADAK	3	1773510.0	RD139_Mixed_UPS1_10fmol_inj2.mzML	RD139_Mixed_UPS1_10fmol_inj2		0	L	1	22	Mixed|CT=Mixture;CN=UPS1;QY=10 fmol
PDXJ_ECOLI	AAAEVGAPFIEIHTGC(Carbamidomethyl)YADAK	3	1448830.0	RD139_Mixed_UPS1_50fmol_inj1.mzML	RD139_Mixed_UPS1_50fmol_inj1		0	L	1	24	Mixed|CT=Mixture;CN=UPS1;QY=50 fmol
PDXJ_ECOLI	AAAEVGAPFIEIHTGC(Carbamidomethyl)YADAK	3	1707710.0	RD139_Mixed_UPS1_50fmol_inj3.mzML	RD139_Mixed_UPS1_50fmol_inj3		0	L	1	24	Mixed|CT=Mixture;CN=UPS1;QY=50 fmol
RL10_ECOLI	AAAFEGELIPASQIDR	2	427412000.0	RD139_Mixed_UPS1_0_1fmol_inj2.mzML	RD139_Mixed_UPS1_0_1fmol_inj2		0	L	1	17	Mixed|CT=Mixture;CN=UPS1;QY=0.1 fmol
RL10_ECOLI	AAAFEGELIPASQIDR	2	413426000.0	RD139_Mixed_UPS1_0_25fmol_inj3.mzML	RD139_Mixed_UPS1_0_25fmol_inj3		0	L	1	18	Mixed|CT=Mixture;CN=UPS1;QY=0.25 fmol
RL10_ECOLI	AAAFEGELIPASQIDR	2	407075000.0	RD139_Mixed_UPS1_0_1fmol_inj1.mzML	RD139_Mixed_UPS1_0_1fmol_inj1		0	L	1	17	Mixed|CT=Mixture;CN=UPS1;QY=0.1 fmol
RL10_ECOLI	AAAFEGELIPASQIDR	2	359764000.0	RD139_Mixed_UPS1_0_1fmol_inj3.mzML	RD139_Mixed_UPS1_0_1fmol_inj3		0	L	1	17	Mixed|CT=Mixture;CN=UPS1;QY=0.1 fmol
RL10_ECOLI	AAAFEGELIPASQIDR	2	424755000.0	RD139_Mixed_UPS1_1fmol_inj1.mzML	RD139_Mixed_UPS1_1fmol_inj1		0	L	1	19	Mixed|CT=Mixture;CN=UPS1;QY=1 fmol
RL10_ECOLI	AAAFEGELIPASQIDR	2	474046000.0	RD139_Mixed_UPS1_0_25fmol_inj2.mzML	RD139_Mixed_UPS1_0_25fmol_inj2		0	L	1	18	Mixed|CT=Mixture;CN=UPS1;QY=0.25 fmol
RL10_ECOLI	AAAFEGELIPASQIDR	2	325149000.0	RD139_Mixed_UPS1_1fmol_inj3.mzML	RD139_Mixed_UPS1_1fmol_inj3		0	L	1	19	Mixed|CT=Mixture;CN=UPS1;QY=1 fmol
RL10_ECOLI	AAAFEGELIPASQIDR	2	408041000.0	RD139_Mixed_UPS1_2_5fmol_inj1.mzML	RD139_Mixed_UPS1_2_5fmol_inj1		0	L	1	20	Mixed|CT=Mixture;CN=UPS1;QY=2.5 fmol
RL10_ECOLI	AAAFEGELIPASQIDR	2	463566000.0	RD139_Mixed_UPS1_1fmol_inj2.mzML	RD139_Mixed_UPS1_1fmol_inj2		0	L	1	19	Mixed|CT=Mixture;CN=UPS1;QY=1 fmol
RL10_ECOLI	AAAFEGELIPASQIDR	2	461482000.0	RD139_Mixed_UPS1_2_5fmol_inj2.mzML	RD139_Mixed_UPS1_2_5fmol_inj2		0	L	1	20	Mixed|CT=Mixture;CN=UPS1;QY=2.5 fmol
RL10_ECOLI	AAAFEGELIPASQIDR	2	437385000.0	RD139_Mixed_UPS1_10fmol_inj1.mzML	RD139_Mixed_UPS1_10fmol_inj1		0	L	1	22	Mixed|CT=Mixture;CN=UPS1;QY=10 fmol
RL10_ECOLI	AAAFEGELIPASQIDR	2	420803000.0	RD139_Mixed_UPS1_5fmol_inj3.mzML	RD139_Mixed_UPS1_5fmol_inj3		0	L	1	21	Mixed|CT=Mixture;CN=UPS1;QY=5 fmol
RL10_ECOLI	AAAFEGELIPASQIDR	2	435264000.0	RD139_Mixed_UPS1_5fmol_inj1.mzML	RD139_Mixed_UPS1_5fmol_inj1		0	L	1	21	Mixed|CT=Mixture;CN=UPS1;QY=5 fmol
RL10_ECOLI	AAAFEGELIPASQIDR	2	442245000.0	RD139_Mixed_UPS1_0_25fmol_inj1.mzML	RD139_Mixed_UPS1_0_25fmol_inj1		0	L	1	18	Mixed|CT=Mixture;CN=UPS1;QY=0.25 fmol
RL10_ECOLI	AAAFEGELIPASQIDR	2	447746000.0	RD139_Mixed_UPS1_25fmol_inj3.mzML	RD139_Mixed_UPS1_25fmol_inj3		0	L	1	23	Mixed|CT=Mixture;CN=UPS1;QY=25 fmol
RL10_ECOLI	AAAFEGELIPASQIDR	2	476152000.0	RD139_Mixed_UPS1_25fmol_inj1.mzML	RD139_Mixed_UPS1_25fmol_inj1		0	L	1	23	Mixed|CT=Mixture;CN=UPS1;QY=25 fmol
RL10_ECOLI	AAAFEGELIPASQIDR	2	451108000.0	RD139_Mixed_UPS1_5fmol_inj2.mzML	RD139_Mixed_UPS1_5fmol_inj2		0	L	1	21	Mixed|CT=Mixture;CN=UPS1;QY=5 fmol
RL10_ECOLI	AAAFEGELIPASQIDR	2	441191000.0	RD139_Mixed_UPS1_25fmol_inj2.mzML	RD139_Mixed_UPS1_25fmol_inj2		0	L	1	23	Mixed|CT=Mixture;CN=UPS1;QY=25 fmol
RL10_ECOLI	AAAFEGELIPASQIDR	2	438596000.0	RD139_Mixed_UPS1_10fmol_inj2.mzML	RD139_Mixed_UPS1_10fmol_inj2		0	L	1	22	Mixed|CT=Mixture;CN=UPS1;QY=10 fmol
RL10_ECOLI	AAAFEGELIPASQIDR	2	404265000.0	RD139_Mixed_UPS1_10fmol_inj3.mzML	RD139_Mixed_UPS1_10fmol_inj3		0	L	1	22	Mixed|CT=Mixture;CN=UPS1;QY=10 fmol
RL10_ECOLI	AAAFEGELIPASQIDR	2	416540000.0	RD139_Mixed_UPS1_50fmol_inj2.mzML	RD139_Mixed_UPS1_50fmol_inj2		0	L	1	24	Mixed|CT=Mixture;CN=UPS1;QY=50 fmol
RL10_ECOLI	AAAFEGELIPASQIDR	2	432985000.0	RD139_Mixed_UPS1_50fmol_inj1.mzML	RD139_Mixed_UPS1_50fmol_inj1		0	L	1	24	Mixed|CT=Mixture;CN=UPS1;QY=50 fmol
RL10_ECOLI	AAAFEGELIPASQIDR	2	446274000.0	RD139_Mixed_UPS1_50fmol_inj3.mzML	RD139_Mixed_UPS1_50fmol_inj3		0	L	1	24	Mixed|CT=Mixture;CN=UPS1;QY=50 fmol
RL10_ECOLI	AAAFEGELIPASQIDR	2	418382000.0	RD139_Mixed_UPS1_2_5fmol_inj3.mzML	RD139_Mixed_UPS1_2_5fmol_inj3		0	L	1	20	Mixed|CT=Mixture;CN=UPS1;QY=2.5 fmol
RL10_ECOLI	AAAFEGELIPASQIDR	3	26426500.0	RD139_Mixed_UPS1_0_1fmol_inj2.mzML	RD139_Mixed_UPS1_0_1fmol_inj2		0	L	1	17	Mixed|CT=Mixture;CN=UPS1;QY=0.1 fmol
RL10_ECOLI	AAAFEGELIPASQIDR	3	17000500.0	RD139_Mixed_UPS1_0_25fmol_inj3.mzML	RD139_Mixed_UPS1_0_25fmol_inj3		0	L	1	18	Mixed|CT=Mixture;CN=UPS1;QY=0.25 fmol
RL10_ECOLI	AAAFEGELIPASQIDR	3	18746900.0	RD139_Mixed_UPS1_0_1fmol_inj1.mzML	RD139_Mixed_UPS1_0_1fmol_inj1		0	L	1	17	Mixed|CT=Mixture;CN=UPS1;QY=0.1 fmol
RL10_ECOLI	AAAFEGELIPASQIDR	3	7714410.0	RD139_Mixed_UPS1_0_1fmol_inj3.mzML	RD139_Mixed_UPS1_0_1fmol_inj3		0	L	1	17	Mixed|CT=Mixture;CN=UPS1;QY=0.1 fmol
RL10_ECOLI	AAAFEGELIPASQIDR	3	19130200.0	RD139_Mixed_UPS1_1fmol_inj1.mzML	RD139_Mixed_UPS1_1fmol_inj1		0	L	1	19	Mixed|CT=Mixture;CN=UPS1;QY=1 fmol
RL10_ECOLI	AAAFEGELIPASQIDR	3	24526800.0	RD139_Mixed_UPS1_0_25fmol_inj2.mzML	RD139_Mixed_UPS1_0_25fmol_inj2		0	L	1	18	Mixed|CT=Mixture;CN=UPS1;QY=0.25 fmol
RL10_ECOLI	AAAFEGELIPASQIDR	3	12512100.0	RD139_Mixed_UPS1_1fmol_inj3.mzML	RD139_Mixed_UPS1_1fmol_inj3		0	L	1	19	Mixed|CT=Mixture;CN=UPS1;QY=1 fmol
RL10_ECOLI	AAAFEGELIPASQIDR	3	18109800.0	RD139_Mixed_UPS1_2_5fmol_inj1.mzML	RD139_Mixed_UPS1_2_5fmol_inj1		0	L	1	20	Mixed|CT=Mixture;CN=UPS1;QY=2.5 fmol
RL10_ECOLI	AAAFEGELIPASQIDR	3	27368700.0	RD139_Mixed_UPS1_1fmol_inj2.mzML	RD139_Mixed_UPS1_1fmol_inj2		0	L	1	19	Mixed|CT=Mixture;CN=UPS1;QY=1 fmol
RL10_ECOLI	AAAFEGELIPASQIDR	3	26303100.0	RD139_Mixed_UPS1_2_5fmol_inj2.mzML	RD139_Mixed_UPS1_2_5fmol_inj2		0	L	1	20	Mixed|CT=Mixture;CN=UPS1;QY=2.5 fmol
RL10_ECOLI	AAAFEGELIPASQIDR	3	19220100.0	RD139_Mixed_UPS1_10fmol_inj1.mzML	RD139_Mixed_UPS1_10fmol_inj1		0	L	1	22	Mixed|CT=Mixture;CN=UPS1;QY=10 fmol
RL10_ECOLI	AAAFEGELIPASQIDR	3	12062400.0	RD139_Mixed_UPS1_5fmol_inj3.mzML	RD139_Mixed_UPS1_5fmol_inj3		0	L	1	21	Mixed|CT=Mixture;CN=UPS1;QY=5 fmol
RL10_ECOLI	AAAFEGELIPASQIDR	3	18239100.0	RD139_Mixed_UPS1_5fmol_inj1.mzML	RD139_Mixed_UPS1_5fmol_inj1		0	L	1	21	Mixed|CT=Mixture;CN=UPS1;QY=5 fmol
RL10_ECOLI	AAAFEGELIPASQIDR	3	20497700.0	RD139_Mixed_UPS1_0_25fmol_inj1.mzML	RD139_Mixed_UPS1_0_25fmol_inj1		0	L	1	18	Mixed|CT=Mixture;CN=UPS1;QY=0.25 fmol
RL10_ECOLI	AAAFEGELIPASQIDR	3	11524700.0	RD139_Mixed_UPS1_25fmol_inj3.mzML	RD139_Mixed_UPS1_25fmol_inj3		0	L	1	23	Mixed|CT=Mixture;CN=UPS1;QY=25 fmol
RL10_ECOLI	AAAFEGELIPASQIDR	3	18649200.0	RD139_Mixed_UPS1_25fmol_inj1.mzML	RD139_Mixed_UPS1_25fmol_inj1		0	L	1	23	Mixed|CT=Mixture;CN=UPS1;QY=25 fmol
RL10_ECOLI	AAAFEGELIPASQIDR	3	21502800.0	RD139_Mixed_UPS1_5fmol_inj2.mzML	RD139_Mixed_UPS1_5fmol_inj2		0	L	1	21	Mixed|CT=Mixture;CN=UPS1;QY=5 fmol
RL10_ECOLI	AAAFEGELIPASQIDR	3	13654700.0	RD139_Mixed_UPS1_25fmol_inj2.mzML	RD139_Mixed_UPS1_25fmol_inj2		0	L	1	23	Mixed|CT=Mixture;CN=UPS1;QY=25 fmol
RL10_ECOLI	AAAFEGELIPASQIDR	3	21749400.0	RD139_Mixed_UPS1_10fmol_inj2.mzML	RD139_Mixed_UPS1_10fmol_inj2		0	L	1	22	Mixed|CT=Mixture;CN=UPS1;QY=10 fmol
RL10_ECOLI	AAAFEGELIPASQIDR	3	15035900.0	RD139_Mixed_UPS1_10fmol_inj3.mzML	RD139_Mixed_UPS1_10fmol_inj3		0	L	1	22	Mixed|CT=Mixture;CN=UPS1;QY=10 fmol
RL10_ECOLI	AAAFEGELIPASQIDR	3	14605600.0	RD139_Mixed_UPS1_50fmol_inj2.mzML	RD139_Mixed_UPS1_50fmol_inj2		0	L	1	24	Mixed|CT=Mixture;CN=UPS1;QY=50 fmol
RL10_ECOLI	AAAFEGELIPASQIDR	3	16060700.0	RD139_Mixed_UPS1_50fmol_inj1.mzML	RD139_Mixed_UPS1_50fmol_inj1		0	L	1	24	Mixed|CT=Mixture;CN=UPS1;QY=50 fmol
RL10_ECOLI	AAAFEGELIPASQIDR	3	10727600.0	RD139_Mixed_UPS1_50fmol_inj3.mzML	RD139_Mixed_UPS1_50fmol_inj3		0	L	1	24	Mixed|CT=Mixture;CN=UPS1;QY=50 fmol
RL10_ECOLI	AAAFEGELIPASQIDR	3	12808200.0	RD139_Mixed_UPS1_2_5fmol_inj3.mzML	RD139_Mixed_UPS1_2_5fmol_inj3		0	L	1	20	Mixed|CT=Mixture;CN=UPS1;QY=2.5 fmol
METB_ECOLI	AAAGISETLLR	2	770346.0	RD139_Mixed_UPS1_0_1fmol_inj2.mzML	RD139_Mixed_UPS1_0_1fmol_inj2		0	L	1	17	Mixed|CT=Mixture;CN=UPS1;QY=0.1 fmol
METB_ECOLI	AAAGISETLLR	2	696290.0	RD139_Mixed_UPS1_0_25fmol_inj3.mzML	RD139_Mixed_UPS1_0_25fmol_inj3		0	L	1	18	Mixed|CT=Mixture;CN=UPS1;QY=0.25 fmol
METB_ECOLI	AAAGISETLLR	2	769604.0	RD139_Mixed_UPS1_0_1fmol_inj1.mzML	RD139_Mixed_UPS1_0_1fmol_inj1		0	L	1	17	Mixed|CT=Mixture;CN=UPS1;QY=0.1 fmol
METB_ECOLI	AAAGISETLLR	2	644998.0	RD139_Mixed_UPS1_0_1fmol_inj3.mzML	RD139_Mixed_UPS1_0_1fmol_inj3		0	L	1	17	Mixed|CT=Mixture;CN=UPS1;QY=0.1 fmol
METB_ECOLI	AAAGISETLLR	2	736430.0	RD139_Mixed_UPS1_1fmol_inj1.mzML	RD139_Mixed_UPS1_1fmol_inj1		0	L	1	19	Mixed|CT=Mixture;CN=UPS1;QY=1 fmol
METB_ECOLI	AAAGISETLLR	2	851758.0	RD139_Mixed_UPS1_0_25fmol_inj2.mzML	RD139_Mixed_UPS1_0_25fmol_inj2		0	L	1	18	Mixed|CT=Mixture;CN=UPS1;QY=0.25 fmol
METB_ECOLI	AAAGISETLLR	2	518819.0	RD139_Mixed_UPS1_1fmol_inj3.mzML	RD139_Mixed_UPS1_1fmol_inj3		0	L	1	19	Mixed|CT=Mixture;CN=UPS1;QY=1 fmol
METB_ECOLI	AAAGISETLLR	2	671630.0	RD139_Mixed_UPS1_2_5fmol_inj1.mzML	RD139_Mixed_UPS1_2_5fmol_inj1		0	L	1	20	Mixed|CT=Mixture;CN=UPS1;QY=2.5 fmol
METB_ECOLI	AAAGISETLLR	2	874641.0	RD139_Mixed_UPS1_1fmol_inj2.mzML	RD139_Mixed_UPS1_1fmol_inj2		0	L	1	19	Mixed|CT=Mixture;CN=UPS1;QY=1 fmol
METB_ECOLI	AAAGISETLLR	2	835123.0	RD139_Mixed_UPS1_2_5fmol_inj2.mzML	RD139_Mixed_UPS1_2_5fmol_inj2		0	L	1	20	Mixed|CT=Mixture;CN=UPS1;QY=2.5 fmol
METB_ECOLI	AAAGISETLLR	2	658581.0	RD139_Mixed_UPS1_10fmol_inj1.mzML	RD139_Mixed_UPS1_10fmol_inj1		0	L	1	22	Mixed|CT=Mixture;CN=UPS1;QY=10 fmol
METB_ECOLI	AAAGISETLLR	2	608968.0	RD139_Mixed_UPS1_5fmol_inj3.mzML	RD139_Mixed_UPS1_5fmol_inj3		0	L	1	21	Mixed|CT=Mixture;CN=UPS1;QY=5 fmol
METB_ECOLI	AAAGISETLLR	2	725182.0	RD139_Mixed_UPS1_5fmol_inj1.mzML	RD139_Mixed_UPS1_5fmol_inj1		0	L	1	21	Mixed|CT=Mixture;CN=UPS1;QY=5 fmol
METB_ECOLI	AAAGISETLLR	2	808761.0	RD139_Mixed_UPS1_0_25fmol_inj1.mzML	RD139_Mixed_UPS1_0_25fmol_inj1		0	L	1	18	Mixed|CT=Mixture;CN=UPS1;QY=0.25 fmol
METB_ECOLI	AAAGISETLLR	2	709074.0	RD139_Mixed_UPS1_25fmol_inj3.mzML	RD139_Mixed_UPS1_25fmol_inj3		0	L	1	23	Mixed|CT=Mixture;CN=UPS1;QY=25 fmol
METB_ECOLI	AAAGISETLLR	2	886116.0	RD139_Mixed_UPS1_25fmol_inj1.mzML	RD139_Mixed_UPS1_25fmol_inj1		0	L	1	23	Mixed|CT=Mixture;CN=UPS1;QY=25 fmol
METB_ECOLI	AAAGISETLLR	2	851790.0	RD139_Mixed_UPS1_5fmol_inj2.mzML	RD139_Mixed_UPS1_5fmol_inj2		0	L	1	21	Mixed|CT=Mixture;CN=UPS1;QY=5 fmol
METB_ECOLI	AAAGISETLLR	2	811213.0	RD139_Mixed_UPS1_25fmol_inj2.mzML	RD139_Mixed_UPS1_25fmol_inj2		0	L	1	23	Mixed|CT=Mixture;CN=UPS1;QY=25 fmol
METB_ECOLI	AAAGISETLLR	2	848561.0	RD139_Mixed_UPS1_10fmol_inj2.mzML	RD139_Mixed_UPS1_10fmol_inj2		0	L	1	22	Mixed|CT=Mixture;CN=UPS1;QY=10 fmol
METB_ECOLI	AAAGISETLLR	2	620312.0	RD139_Mixed_UPS1_10fmol_inj3.mzML	RD139_Mixed_UPS1_10fmol_inj3		0	L	1	22	Mixed|CT=Mixture;CN=UPS1;QY=10 fmol
METB_ECOLI	AAAGISETLLR	2	767334.0	RD139_Mixed_UPS1_50fmol_inj2.mzML	RD139_Mixed_UPS1_50fmol_inj2		0	L	1	24	Mixed|CT=Mixture;CN=UPS1;QY=50 fmol
METB_ECOLI	AAAGISETLLR	2	683989.0	RD139_Mixed_UPS1_50fmol_inj1.mzML	RD139_Mixed_UPS1_50fmol_inj1		0	L	1	24	Mixed|CT=Mixture;CN=UPS1;QY=50 fmol
METB_ECOLI	AAAGISETLLR	2	764753.0	RD139_Mixed_UPS1_50fmol_inj3.mzML	RD139_Mixed_UPS1_50fmol_inj3		0	L	1	24	Mixed|CT=Mixture;CN=UPS1;QY=50 fmol
METB_ECOLI	AAAGISETLLR	2	579261.0	RD139_Mixed_UPS1_2_5fmol_inj3.mzML	RD139_Mixed_UPS1_2_5fmol_inj3		0	L	1	20	Mixed|CT=Mixture;CN=UPS1;QY=2.5 fmol
YGHA_ECOLI	AAAIAYAR	2	913398.0	RD139_Mixed_UPS1_0_1fmol_inj2.mzML	RD139_Mixed_UPS1_0_1fmol_inj2		0	L	1	17	Mixed|CT=Mixture;CN=UPS1;QY=0.1 fmol
YGHA_ECOLI	AAAIAYAR	2	868153.0	RD139_Mixed_UPS1_0_25fmol_inj3.mzML	RD139_Mixed_UPS1_0_25fmol_inj3		0	L	1	18	Mixed|CT=Mixture;CN=UPS1;QY=0.25 fmol
YGHA_ECOLI	AAAIAYAR	2	357217.0	RD139_Mixed_UPS1_0_1fmol_inj1.mzML	RD139_Mixed_UPS1_0_1fmol_inj1		0	L	1	17	Mixed|CT=Mixture;CN=UPS1;QY=0.1 fmol
YGHA_ECOLI	AAAIAYAR	2	619373.0	RD139_Mixed_UPS1_0_25fmol_inj2.mzML	RD139_Mixed_UPS1_0_25fmol_inj2		0	L	1	18	Mixed|CT=Mixture;CN=UPS1;QY=0.25 fmol
YGHA_ECOLI	AAAIAYAR	2	709919.0	RD139_Mixed_UPS1_1fmol_inj3.mzML	RD139_Mixed_UPS1_1fmol_inj3		0	L	1	19	Mixed|CT=Mixture;CN=UPS1;QY=1 fmol
YGHA_ECOLI	AAAIAYAR	2	443789.0	RD139_Mixed_UPS1_2_5fmol_inj1.mzML	RD139_Mixed_UPS1_2_5fmol_inj1		0	L	1	20	Mixed|CT=Mixture;CN=UPS1;QY=2.5 fmol
YGHA_ECOLI	AAAIAYAR	2	1153530.0	RD139_Mixed_UPS1_1fmol_inj2.mzML	RD139_Mixed_UPS1_1fmol_inj2		0	L	1	19	Mixed|CT=Mixture;CN=UPS1;QY=1 fmol
YGHA_ECOLI	AAAIAYAR	2	821453.0	RD139_Mixed_UPS1_2_5fmol_inj2.mzML	RD139_Mixed_UPS1_2_5fmol_inj2		0	L	1	20	Mixed|CT=Mixture;CN=UPS1;QY=2.5 fmol
YGHA_ECOLI	AAAIAYAR	2	677594.0	RD139_Mixed_UPS1_5fmol_inj3.mzML	RD139_Mixed_UPS1_5fmol_inj3		0	L	1	21	Mixed|CT=Mixture;CN=UPS1;QY=5 fmol
YGHA_ECOLI	AAAIAYAR	2	627967.0	RD139_Mixed_UPS1_25fmol_inj3.mzML	RD139_Mixed_UPS1_25fmol_inj3		0	L	1	23	Mixed|CT=Mixture;CN=UPS1;QY=25 fmol
YGHA_ECOLI	AAAIAYAR	2	456035.0	RD139_Mixed_UPS1_25fmol_inj1.mzML	RD139_Mixed_UPS1_25fmol_inj1		0	L	1	23	Mixed|CT=Mixture;CN=UPS1;QY=25 fmol
YGHA_ECOLI	AAAIAYAR	2	645917.0	RD139_Mixed_UPS1_5fmol_inj2.mzML	RD139_Mixed_UPS1_5fmol_inj2		0	L	1	21	Mixed|CT=Mixture;CN=UPS1;QY=5 fmol
YGHA_ECOLI	AAAIAYAR	2	1013350.0	RD139_Mixed_UPS1_25fmol_inj2.mzML	RD139_Mixed_UPS1_25fmol_inj2		0	L	1	23	Mixed|CT=Mixture;CN=UPS1;QY=25 fmol
YGHA_ECOLI	AAAIAYAR	2	770659.0	RD139_Mixed_UPS1_10fmol_inj2.mzML	RD139_Mixed_UPS1_10fmol_inj2		0	L	1	22	Mixed|CT=Mixture;CN=UPS1;QY=10 fmol
YGHA_ECOLI	AAAIAYAR	2	707749.0	RD139_Mixed_UPS1_10fmol_inj3.mzML	RD139_Mixed_UPS1_10fmol_inj3		0	L	1	22	Mixed|CT=Mixture;CN=UPS1;QY=10 fmol
YGHA_ECOLI	AAAIAYAR	2	698153.0	RD139_Mixed_UPS1_50fmol_inj2.mzML	RD139_Mixed_UPS1_50fmol_inj2		0	L	1	24	Mixed|CT=Mixture;CN=UPS1;QY=50 fmol
YGHA_ECOLI	AAAIAYAR	2	806524.0	RD139_Mixed_UPS1_50fmol_inj3.mzML	RD139_Mixed_UPS1_50fmol_inj3		0	L	1	24	Mixed|CT=Mixture;CN=UPS1;QY=50 fmol
YGHA_ECOLI	AAAIAYAR	2	735122.0	RD139_Mixed_UPS1_2_5fmol_inj3.mzML	RD139_Mixed_UPS1_2_5fmol_inj3		0	L	1	20	Mixed|CT=Mixture;CN=UPS1;QY=2.5 fmol
ADHE_ECOLI	AAALAAADAR	2	49822500.0	RD139_Mixed_UPS1_0_1fmol_inj2.mzML	RD139_Mixed_UPS1_0_1fmol_inj2		0	L	1	17	Mixed|CT=Mixture;CN=UPS1;QY=0.1 fmol
ADHE_ECOLI	AAALAAADAR	2	31464800.0	RD139_Mixed_UPS1_0_25fmol_inj3.mzML	RD139_Mixed_UPS1_0_25fmol_inj3		0	L	1	18	Mixed|CT=Mixture;CN=UPS1;QY=0.25 fmol
ADHE_ECOLI	AAALAAADAR	2	31329200.0	RD139_Mixed_UPS1_0_1fmol_inj3.mzML	RD139_Mixed_UPS1_0_1fmol_inj3		0	L	1	17	Mixed|CT=Mixture;CN=UPS1;QY=0.1 fmol
ADHE_ECOLI	AAALAAADAR	2	119076.0	RD139_Mixed_UPS1_1fmol_inj1.mzML	RD139_Mixed_UPS1_1fmol_inj1		0	L	1	19	Mixed|CT=Mixture;CN=UPS1;QY=1 fmol
ADHE_ECOLI	AAALAAADAR	2	44436800.0	RD139_Mixed_UPS1_0_25fmol_inj2.mzML	RD139_Mixed_UPS1_0_25fmol_inj2		0	L	1	18	Mixed|CT=Mixture;CN=UPS1;QY=0.25 fmol
ADHE_ECOLI	AAALAAADAR	2	30145500.0	RD139_Mixed_UPS1_1fmol_inj3.mzML	RD139_Mixed_UPS1_1fmol_inj3		0	L	1	19	Mixed|CT=Mixture;CN=UPS1;QY=1 fmol
ADHE_ECOLI	AAALAAADAR	2	43927800.0	RD139_Mixed_UPS1_1fmol_inj2.mzML	RD139_Mixed_UPS1_1fmol_inj2		0	L	1	19	Mixed|CT=Mixture;CN=UPS1;QY=1 fmol
ADHE_ECOLI	AAALAAADAR	2	41201900.0	RD139_Mixed_UPS1_2_5fmol_inj2.mzML	RD139_Mixed_UPS1_2_5fmol_inj2		0	L	1	20	Mixed|CT=Mixture;CN=UPS1;QY=2.5 fmol
ADHE_ECOLI	AAALAAADAR	2	34624000.0	RD139_Mixed_UPS1_5fmol_inj3.mzML	RD139_Mixed_UPS1_5fmol_inj3		0	L	1	21	Mixed|CT=Mixture;CN=UPS1;QY=5 fmol
ADHE_ECOLI	AAALAAADAR	2	31905300.0	RD139_Mixed_UPS1_25fmol_inj3.mzML	RD139_Mixed_UPS1_25fmol_inj3		0	L	1	23	Mixed|CT=Mixture;CN=UPS1;QY=25 fmol
ADHE_ECOLI	AAALAAADAR	2	44537400.0	RD139_Mixed_UPS1_5fmol_inj2.mzML	RD139_Mixed_UPS1_5fmol_inj2		0	L	1	21	Mixed|CT=Mixture;CN=UPS1;QY=5 fmol
ADHE_ECOLI	AAALAAADAR	2	41001700.0	RD139_Mixed_UPS1_25fmol_inj2.mzML	RD139_Mixed_UPS1_25fmol_inj2		0	L	1	23	Mixed|CT=Mixture;CN=UPS1;QY=25 fmol
ADHE_ECOLI	AAALAAADAR	2	41563800.0	RD139_Mixed_UPS1_10fmol_inj2.mzML	RD139_Mixed_UPS1_10fmol_inj2		0	L	1	22	Mixed|CT=Mixture;CN=UPS1;QY=10 fmol
ADHE_ECOLI	AAALAAADAR	2	31429200.0	RD139_Mixed_UPS1_10fmol_inj3.mzML	RD139_Mixed_UPS1_10fmol_inj3		0	L	1	22	Mixed|CT=Mixture;CN=UPS1;QY=10 fmol
ADHE_ECOLI	AAALAAADAR	2	38830100.0	RD139_Mixed_UPS1_50fmol_inj2.mzML	RD139_Mixed_UPS1_50fmol_inj2		0	L	1	24	Mixed|CT=Mixture;CN=UPS1;QY=50 fmol
ADHE_ECOLI	AAALAAADAR	2	34658900.0	RD139_Mixed_UPS1_50fmol_inj3.mzML	RD139_Mixed_UPS1_50fmol_inj3		0	L	1	24	Mixed|CT=Mixture;CN=UPS1;QY=50 fmol
ADHE_ECOLI	AAALAAADAR	2	35657200.0	RD139_Mixed_UPS1_2_5fmol_inj3.mzML	RD139_Mixed_UPS1_2_5fmol_inj3		0	L	1	20	Mixed|CT=Mixture;CN=UPS1;QY=2.5 fmol
RSMI_ECOLI	AAALAAEIHGVKK	2	410760.0	RD139_Mixed_UPS1_0_1fmol_inj2.mzML	RD139_Mixed_UPS1_0_1fmol_inj2		0	L	1	17	Mixed|CT=Mixture;CN=UPS1;QY=0.1 fmol
RSMI_ECOLI	AAALAAEIHGVKK	2	317739.0	RD139_Mixed_UPS1_0_25fmol_inj3.mzML	RD139_Mixed_UPS1_0_25fmol_inj3		0	L	1	18	Mixed|CT=Mixture;CN=UPS1;QY=0.25 fmol
RSMI_ECOLI	AAALAAEIHGVKK	2	172717.0	RD139_Mixed_UPS1_0_1fmol_inj1.mzML	RD139_Mixed_UPS1_0_1fmol_inj1		0	L	1	17	Mixed|CT=Mixture;CN=UPS1;QY=0.1 fmol
RSMI_ECOLI	AAALAAEIHGVKK	2	387180.0	RD139_Mixed_UPS1_0_1fmol_inj3.mzML	RD139_Mixed_UPS1_0_1fmol_inj3		0	L	1	17	Mixed|CT=Mixture;CN=UPS1;QY=0.1 fmol
RSMI_ECOLI	AAALAAEIHGVKK	2	259219.0	RD139_Mixed_UPS1_1fmol_inj1.mzML	RD139_Mixed_UPS1_1fmol_inj1		0	L	1	19	Mixed|CT=Mixture;CN=UPS1;QY=1 fmol
RSMI_ECOLI	AAALAAEIHGVKK	2	441210.0	RD139_Mixed_UPS1_0_25fmol_inj2.mzML	RD139_Mixed_UPS1_0_25fmol_inj2		0	L	1	18	Mixed|CT=Mixture;CN=UPS1;QY=0.25 fmol
RSMI_ECOLI	AAALAAEIHGVKK	2	262726.0	RD139_Mixed_UPS1_1fmol_inj3.mzML	RD139_Mixed_UPS1_1fmol_inj3		0	L	1	19	Mixed|CT=Mixture;CN=UPS1;QY=1 fmol
RSMI_ECOLI	AAALAAEIHGVKK	2	226304.0	RD139_Mixed_UPS1_2_5fmol_inj1.mzML	RD139_Mixed_UPS1_2_5fmol_inj1		0	L	1	20	Mixed|CT=Mixture;CN=UPS1;QY=2.5 fmol
RSMI_ECOLI	AAALAAEIHGVKK	2	362450.0	RD139_Mixed_UPS1_1fmol_inj2.mzML	RD139_Mixed_UPS1_1fmol_inj2		0	L	1	19	Mixed|CT=Mixture;CN=UPS1;QY=1 fmol
RSMI_ECOLI	AAALAAEIHGVKK	2	335178.0	RD139_Mixed_UPS1_2_5fmol_inj2.mzML	RD139_Mixed_UPS1_2_5fmol_inj2		0	L	1	20	Mixed|CT=Mixture;CN=UPS1;QY=2.5 fmol
RSMI_ECOLI	AAALAAEIHGVKK	2	192335.0	RD139_Mixed_UPS1_10fmol_inj1.mzML	RD139_Mixed_UPS1_10fmol_inj1		0	L	1	22	Mixed|CT=Mixture;CN=UPS1;QY=10 fmol
RSMI_ECOLI	AAALAAEIHGVKK	2	453424.0	RD139_Mixed_UPS1_5fmol_inj3.mzML	RD139_Mixed_UPS1_5fmol_inj3		0	L	1	21	Mixed|CT=Mixture;CN=UPS1;QY=5 fmol
RSMI_ECOLI	AAALAAEIHGVKK	2	291959.0	RD139_Mixed_UPS1_5fmol_inj1.mzML	RD139_Mixed_UPS1_5fmol_inj1		0	L	1	21	Mixed|CT=Mixture;CN=UPS1;QY=5 fmol
RSMI_ECOLI	AAALAAEIHGVKK	2	284401.0	RD139_Mixed_UPS1_0_25fmol_inj1.mzML	RD139_Mixed_UPS1_0_25fmol_inj1		0	L	1	18	Mixed|CT=Mixture;CN=UPS1;QY=0.25 fmol
RSMI_ECOLI	AAALAAEIHGVKK	2	397845.0	RD139_Mixed_UPS1_25fmol_inj3.mzML	RD139_Mixed_UPS1_25fmol_inj3		0	L	1	23	Mixed|CT=Mixture;CN=UPS1;QY=25 fmol
RSMI_ECOLI	AAALAAEIHGVKK	2	166604.0	RD139_Mixed_UPS1_25fmol_inj1.mzML	RD139_Mixed_UPS1_25fmol_inj1		0	L	1	23	Mixed|CT=Mixture;CN=UPS1;QY=25 fmol
RSMI_ECOLI	AAALAAEIHGVKK	2	292096.0	RD139_Mixed_UPS1_5fmol_inj2.mzML	RD139_Mixed_UPS1_5fmol_inj2		0	L	1	21	Mixed|CT=Mixture;CN=UPS1;QY=5 fmol
RSMI_ECOLI	AAALAAEIHGVKK	2	418665.0	RD139_Mixed_UPS1_25fmol_inj2.mzML	RD139_Mixed_UPS1_25fmol_inj2		0	L	1	23	Mixed|CT=Mixture;CN=UPS1;QY=25 fmol
RSMI_ECOLI	AAALAAEIHGVKK	2	430436.0	RD139_Mixed_UPS1_10fmol_inj2.mzML	RD139_Mixed_UPS1_10fmol_inj2		0	L	1	22	Mixed|CT=Mixture;CN=UPS1;QY=10 fmol
RSMI_ECOLI	AAALAAEIHGVKK	2	416962.0	RD139_Mixed_UPS1_10fmol_inj3.mzML	RD139_Mixed_UPS1_10fmol_inj3		0	L	1	22	Mixed|CT=Mixture;CN=UPS1;QY=10 fmol
RSMI_ECOLI	AAALAAEIHGVKK	2	414938.0	RD139_Mixed_UPS1_50fmol_inj2.mzML	RD139_Mixed_UPS1_50fmol_inj2		0	L	1	24	Mixed|CT=Mixture;CN=UPS1;QY=50 fmol
RSMI_ECOLI	AAALAAEIHGVKK	2	238231.0	RD139_Mixed_UPS1_50fmol_inj1.mzML	RD139_Mixed_UPS1_50fmol_inj1		0	L	1	24	Mixed|CT=Mixture;CN=UPS1;QY=50 fmol
RSMI_ECOLI	AAALAAEIHGVKK	2	189571.0	RD139_Mixed_UPS1_50fmol_inj3.mzML	RD139_Mixed_UPS1_50fmol_inj3		0	L	1	24	Mixed|CT=Mixture;CN=UPS1;QY=50 fmol
RSMI_ECOLI	AAALAAEIHGVKK	2	354427.0	RD139_Mixed_UPS1_2_5fmol_inj3.mzML	RD139_Mixed_UPS1_2_5fmol_inj3		0	L	1	20	Mixed|CT=Mixture;CN=UPS1;QY=2.5 fmol
RSMI_ECOLI	AAALAAEIHGVKK	3	30208.3	RD139_Mixed_UPS1_0_1fmol_inj2.mzML	RD139_Mixed_UPS1_0_1fmol_inj2		0	L	1	17	Mixed|CT=Mixture;CN=UPS1;QY=0.1 fmol
RSMI_ECOLI	AAALAAEIHGVKK	3	62178.7	RD139_Mixed_UPS1_0_25fmol_inj3.mzML	RD139_Mixed_UPS1_0_25fmol_inj3		0	L	1	18	Mixed|CT=Mixture;CN=UPS1;QY=0.25 fmol
RSMI_ECOLI	AAALAAEIHGVKK	3	93326.8	RD139_Mixed_UPS1_0_1fmol_inj1.mzML	RD139_Mixed_UPS1_0_1fmol_inj1		0	L	1	17	Mixed|CT=Mixture;CN=UPS1;QY=0.1 fmol
RSMI_ECOLI	AAALAAEIHGVKK	3	76098.5	RD139_Mixed_UPS1_0_1fmol_inj3.mzML	RD139_Mixed_UPS1_0_1fmol_inj3		0	L	1	17	Mixed|CT=Mixture;CN=UPS1;QY=0.1 fmol
RSMI_ECOLI	AAALAAEIHGVKK	3	55955.7	RD139_Mixed_UPS1_1fmol_inj3.mzML	RD139_Mixed_UPS1_1fmol_inj3		0	L	1	19	Mixed|CT=Mixture;CN=UPS1;QY=1 fmol
RSMI_ECOLI	AAALAAEIHGVKK	3	82901.3	RD139_Mixed_UPS1_2_5fmol_inj1.mzML	RD139_Mixed_UPS1_2_5fmol_inj1		0	L	1	20	Mixed|CT=Mixture;CN=UPS1;QY=2.5 fmol
RSMI_ECOLI	AAALAAEIHGVKK	3	75903.5	RD139_Mixed_UPS1_1fmol_inj2.mzML	RD139_Mixed_UPS1_1fmol_inj2		0	L	1	19	Mixed|CT=Mixture;CN=UPS1;QY=1 fmol
RSMI_ECOLI	AAALAAEIHGVKK	3	96423.5	RD139_Mixed_UPS1_2_5fmol_inj2.mzML	RD139_Mixed_UPS1_2_5fmol_inj2		0	L	1	20	Mixed|CT=Mixture;CN=UPS1;QY=2.5 fmol
RSMI_ECOLI	AAALAAEIHGVKK	3	125282.0	RD139_Mixed_UPS1_10fmol_inj1.mzML	RD139_Mixed_UPS1_10fmol_inj1		0	L	1	22	Mixed|CT=Mixture;CN=UPS1;QY=10 fmol
RSMI_ECOLI	AAALAAEIHGVKK	3	65367.0	RD139_Mixed_UPS1_5fmol_inj3.mzML	RD139_Mixed_UPS1_5fmol_inj3		0	L	1	21	Mixed|CT=Mixture;CN=UPS1;QY=5 fmol
RSMI_ECOLI	AAALAAEIHGVKK	3	84776.2	RD139_Mixed_UPS1_5fmol_inj1.mzML	RD139_Mixed_UPS1_5fmol_inj1		0	L	1	21	Mixed|CT=Mixture;CN=UPS1;QY=5 fmol
RSMI_ECOLI	AAALAAEIHGVKK	3	99539.2	RD139_Mixed_UPS1_0_25fmol_inj1.mzML	RD139_Mixed_UPS1_0_25fmol_inj1		0	L	1	18	Mixed|CT=Mixture;CN=UPS1;QY=0.25 fmol
RSMI_ECOLI	AAALAAEIHGVKK	3	58877.0	RD139_Mixed_UPS1_25fmol_inj3.mzML	RD139_Mixed_UPS1_25fmol_inj3		0	L	1	23	Mixed|CT=Mixture;CN=UPS1;QY=25 fmol
RSMI_ECOLI	AAALAAEIHGVKK	3	66224.7	RD139_Mixed_UPS1_25fmol_inj1.mzML	RD139_Mixed_UPS1_25fmol_inj1		0	L	1	23	Mixed|CT=Mixture;CN=UPS1;QY=25 fmol
RSMI_ECOLI	AAALAAEIHGVKK	3	101768.0	RD139_Mixed_UPS1_5fmol_inj2.mzML	RD139_Mixed_UPS1_5fmol_inj2		0	L	1	21	Mixed|CT=Mixture;CN=UPS1;QY=5 fmol
RSMI_ECOLI	AAALAAEIHGVKK	3	91676.1	RD139_Mixed_UPS1_25fmol_inj2.mzML	RD139_Mixed_UPS1_25fmol_inj2		0	L	1	23	Mixed|CT=Mixture;CN=UPS1;QY=25 fmol
RSMI_ECOLI	AAALAAEIHGVKK	3	88529.5	RD139_Mixed_UPS1_10fmol_inj2.mzML	RD139_Mixed_UPS1_10fmol_inj2		0	L	1	22	Mixed|CT=Mixture;CN=UPS1;QY=10 fmol
RSMI_ECOLI	AAALAAEIHGVKK	3	31330.0	RD139_Mixed_UPS1_50fmol_inj2.mzML	RD139_Mixed_UPS1_50fmol_inj2		0	L	1	24	Mixed|CT=Mixture;CN=UPS1;QY=50 fmol
RSMI_ECOLI	AAALAAEIHGVKK	3	46927.7	RD139_Mixed_UPS1_50fmol_inj1.mzML	RD139_Mixed_UPS1_50fmol_inj1		0	L	1	24	Mixed|CT=Mixture;CN=UPS1;QY=50 fmol
RSMI_ECOLI	AAALAAEIHGVKK	3	56040.5	RD139_Mixed_UPS1_50fmol_inj3.mzML	RD139_Mixed_UPS1_50fmol_inj3		0	L	1	24	Mixed|CT=Mixture;CN=UPS1;QY=50 fmol
ENTC_ECOLI	AAALTATPQVDK	2	350625.0	RD139_Mixed_UPS1_0_1fmol_inj2.mzML	RD139_Mixed_UPS1_0_1fmol_inj2		0	L	1	17	Mixed|CT=Mixture;CN=UPS1;QY=0.1 fmol
ENTC_ECOLI	AAALTATPQVDK	2	364628.0	RD139_Mixed_UPS1_0_25fmol_inj3.mzML	RD139_Mixed_UPS1_0_25fmol_inj3		0	L	1	18	Mixed|CT=Mixture;CN=UPS1;QY=0.25 fmol
ENTC_ECOLI	AAALTATPQVDK	2	389682.0	RD139_Mixed_UPS1_0_1fmol_inj1.mzML	RD139_Mixed_UPS1_0_1fmol_inj1		0	L	1	17	Mixed|CT=Mixture;CN=UPS1;QY=0.1 fmol
ENTC_ECOLI	AAALTATPQVDK	2	293914.0	RD139_Mixed_UPS1_0_1fmol_inj3.mzML	RD139_Mixed_UPS1_0_1fmol_inj3		0	L	1	17	Mixed|CT=Mixture;CN=UPS1;QY=0.1 fmol
ENTC_ECOLI	AAALTATPQVDK	2	334327.0	RD139_Mixed_UPS1_0_25fmol_inj2.mzML	RD139_Mixed_UPS1_0_25fmol_inj2		0	L	1	18	Mixed|CT=Mixture;CN=UPS1;QY=0.25 fmol
ENTC_ECOLI	AAALTATPQVDK	2	244752.0	RD139_Mixed_UPS1_1fmol_inj3.mzML	RD139_Mixed_UPS1_1fmol_inj3		0	L	1	19	Mixed|CT=Mixture;CN=UPS1;QY=1 fmol
ENTC_ECOLI	AAALTATPQVDK	2	175352.0	RD139_Mixed_UPS1_2_5fmol_inj1.mzML	RD139_Mixed_UPS1_2_5fmol_inj1		0	L	1	20	Mixed|CT=Mixture;CN=UPS1;QY=2.5 fmol
ENTC_ECOLI	AAALTATPQVDK	2	223179.0	RD139_Mixed_UPS1_1fmol_inj2.mzML	RD139_Mixed_UPS1_1fmol_inj2		0	L	1	19	Mixed|CT=Mixture;CN=UPS1;QY=1 fmol
ENTC_ECOLI	AAALTATPQVDK	2	381103.0	RD139_Mixed_UPS1_2_5fmol_inj2.mzML	RD139_Mixed_UPS1_2_5fmol_inj2		0	L	1	20	Mixed|CT=Mixture;CN=UPS1;QY=2.5 fmol
ENTC_ECOLI	AAALTATPQVDK	2	279500.0	RD139_Mixed_UPS1_5fmol_inj3.mzML	RD139_Mixed_UPS1_5fmol_inj3		0	L	1	21	Mixed|CT=Mixture;CN=UPS1;QY=5 fmol
ENTC_ECOLI	AAALTATPQVDK	2	390955.0	RD139_Mixed_UPS1_25fmol_inj3.mzML	RD139_Mixed_UPS1_25fmol_inj3		0	L	1	23	Mixed|CT=Mixture;CN=UPS1;QY=25 fmol
ENTC_ECOLI	AAALTATPQVDK	2	429058.0	RD139_Mixed_UPS1_25fmol_inj1.mzML	RD139_Mixed_UPS1_25fmol_inj1		0	L	1	23	Mixed|CT=Mixture;CN=UPS1;QY=25 fmol
ENTC_ECOLI	AAALTATPQVDK	2	405697.0	RD139_Mixed_UPS1_5fmol_inj2.mzML	RD139_Mixed_UPS1_5fmol_inj2		0	L	1	21	Mixed|CT=Mixture;CN=UPS1;QY=5 fmol
ENTC_ECOLI	AAALTATPQVDK	2	361867.0	RD139_Mixed_UPS1_25fmol_inj2.mzML	RD139_Mixed_UPS1_25fmol_inj2		0	L	1	23	Mixed|CT=Mixture;CN=UPS1;QY=25 fmol
ENTC_ECOLI	AAALTATPQVDK	2	358128.0	RD139_Mixed_UPS1_10fmol_inj2.mzML	RD139_Mixed_UPS1_10fmol_inj2		0	L	1	22	Mixed|CT=Mixture;CN=UPS1;QY=10 fmol
ENTC_ECOLI	AAALTATPQVDK	2	293315.0	RD139_Mixed_UPS1_10fmol_inj3.mzML	RD139_Mixed_UPS1_10fmol_inj3		0	L	1	22	Mixed|CT=Mixture;CN=UPS1;QY=10 fmol
ENTC_ECOLI	AAALTATPQVDK	2	370853.0	RD139_Mixed_UPS1_50fmol_inj2.mzML	RD139_Mixed_UPS1_50fmol_inj2		0	L	1	24	Mixed|CT=Mixture;CN=UPS1;QY=50 fmol
ENTC_ECOLI	AAALTATPQVDK	2	407082.0	RD139_Mixed_UPS1_50fmol_inj1.mzML	RD139_Mixed_UPS1_50fmol_inj1		0	L	1	24	Mixed|CT=Mixture;CN=UPS1;QY=50 fmol
ENTC_ECOLI	AAALTATPQVDK	2	390099.0	RD139_Mixed_UPS1_50fmol_inj3.mzML	RD139_Mixed_UPS1_50fmol_inj3		0	L	1	24	Mixed|CT=Mixture;CN=UPS1;QY=50 fmol
ENTC_ECOLI	AAALTATPQVDK	2	276134.0	RD139_Mixed_UPS1_2_5fmol_inj3.mzML	RD139_Mixed_UPS1_2_5fmol_inj3		0	L	1	20	Mixed|CT=Mixture;CN=UPS1;QY=2.5 fmol
YBEQ_ECOLI	AAAQGSVGAYVNIGYMYKHGQGVEK	4	79417.6	RD139_Mixed_UPS1_0_1fmol_inj3.mzML	RD139_Mixed_UPS1_0_1fmol_inj3		0	L	1	17	Mixed|CT=Mixture;CN=UPS1;QY=0.1 fmol
YBEQ_ECOLI	AAAQGSVGAYVNIGYMYKHGQGVEK	4	222103.0	RD139_Mixed_UPS1_0_25fmol_inj2.mzML	RD139_Mixed_UPS1_0_25fmol_inj2		0	L	1	18	Mixed|CT=Mixture;CN=UPS1;QY=0.25 fmol
YBEQ_ECOLI	AAAQGSVGAYVNIGYMYKHGQGVEK	4	78022.0	RD139_Mixed_UPS1_2_5fmol_inj2.mzML	RD139_Mixed_UPS1_2_5fmol_inj2		0	L	1	20	Mixed|CT=Mixture;CN=UPS1;QY=2.5 fmol
YBEQ_ECOLI	AAAQGSVGAYVNIGYMYKHGQGVEK	4	148625.0	RD139_Mixed_UPS1_10fmol_inj1.mzML	RD139_Mixed_UPS1_10fmol_inj1		0	L	1	22	Mixed|CT=Mixture;CN=UPS1;QY=10 fmol
YBEQ_ECOLI	AAAQGSVGAYVNIGYMYKHGQGVEK	4	282930.0	RD139_Mixed_UPS1_0_25fmol_inj1.mzML	RD139_Mixed_UPS1_0_25fmol_inj1		0	L	1	18	Mixed|CT=Mixture;CN=UPS1;QY=0.25 fmol
YBEQ_ECOLI	AAAQGSVGAYVNIGYMYKHGQGVEK	4	87782.3	RD139_Mixed_UPS1_25fmol_inj1.mzML	RD139_Mixed_UPS1_25fmol_inj1		0	L	1	23	Mixed|CT=Mixture;CN=UPS1;QY=25 fmol
YBEQ_ECOLI	AAAQGSVGAYVNIGYMYKHGQGVEK	4	189429.0	RD139_Mixed_UPS1_5fmol_inj2.mzML	RD139_Mixed_UPS1_5fmol_inj2		0	L	1	21	Mixed|CT=Mixture;CN=UPS1;QY=5 fmol
YBEQ_ECOLI	AAAQGSVGAYVNIGYMYKHGQGVEK	4	204764.0	RD139_Mixed_UPS1_25fmol_inj2.mzML	RD139_Mixed_UPS1_25fmol_inj2		0	L	1	23	Mixed|CT=Mixture;CN=UPS1;QY=25 fmol
YBEQ_ECOLI	AAAQGSVGAYVNIGYMYKHGQGVEK	4	192466.0	RD139_Mixed_UPS1_50fmol_inj1.mzML	RD139_Mixed_UPS1_50fmol_inj1		0	L	1	24	Mixed|CT=Mixture;CN=UPS1;QY=50 fmol
YBEQ_ECOLI	AAAQGSVGAYVNIGYMYKHGQGVEK	4	201038.0	RD139_Mixed_UPS1_50fmol_inj3.mzML	RD139_Mixed_UPS1_50fmol_inj3		0	L	1	24	Mixed|CT=Mixture;CN=UPS1;QY=50 fmol
YBEQ_ECOLI	AAAQGSVGAYVNIGYMYKHGQGVEK	4	83988.6	RD139_Mixed_UPS1_2_5fmol_inj3.mzML	RD139_Mixed_UPS1_2_5fmol_inj3		0	L	1	20	Mixed|CT=Mixture;CN=UPS1;QY=2.5 fmol
YFGM_ECOLI	AAAQLQQGLADTSDENLK	2	2421240.0	RD139_Mixed_UPS1_0_1fmol_inj2.mzML	RD139_Mixed_UPS1_0_1fmol_inj2		0	L	1	17	Mixed|CT=Mixture;CN=UPS1;QY=0.1 fmol
YFGM_ECOLI	AAAQLQQGLADTSDENLK	2	2254960.0	RD139_Mixed_UPS1_0_25fmol_inj3.mzML	RD139_Mixed_UPS1_0_25fmol_inj3		0	L	1	18	Mixed|CT=Mixture;CN=UPS1;QY=0.25 fmol
YFGM_ECOLI	AAAQLQQGLADTSDENLK	2	2590090.0	RD139_Mixed_UPS1_0_1fmol_inj1.mzML	RD139_Mixed_UPS1_0_1fmol_inj1		0	L	1	17	Mixed|CT=Mixture;CN=UPS1;QY=0.1 fmol
YFGM_ECOLI	AAAQLQQGLADTSDENLK	2	2279430.0	RD139_Mixed_UPS1_0_1fmol_inj3.mzML	RD139_Mixed_UPS1_0_1fmol_inj3		0	L	1	17	Mixed|CT=Mixture;CN=UPS1;QY=0.1 fmol
YFGM_ECOLI	AAAQLQQGLADTSDENLK	2	2501800.0	RD139_Mixed_UPS1_1fmol_inj1.mzML	RD139_Mixed_UPS1_1fmol_inj1		0	L	1	19	Mixed|CT=Mixture;CN=UPS1;QY=1 fmol
YFGM_ECOLI	AAAQLQQGLADTSDENLK	2	2312440.0	RD139_Mixed_UPS1_0_25fmol_inj2.mzML	RD139_Mixed_UPS1_0_25fmol_inj2		0	L	1	18	Mixed|CT=Mixture;CN=UPS1;QY=0.25 fmol
YFGM_ECOLI	AAAQLQQGLADTSDENLK	2	2074760.0	RD139_Mixed_UPS1_1fmol_inj3.mzML	RD139_Mixed_UPS1_1fmol_inj3		0	L	1	19	Mixed|CT=Mixture;CN=UPS1;QY=1 fmol
YFGM_ECOLI	AAAQLQQGLADTSDENLK	2	2556190.0	RD139_Mixed_UPS1_2_5fmol_inj1.mzML	RD139_Mixed_UPS1_2_5fmol_inj1		0	L	1	20	Mixed|CT=Mixture;CN=UPS1;QY=2.5 fmol
YFGM_ECOLI	AAAQLQQGLADTSDENLK	2	2315270.0	RD139_Mixed_UPS1_1fmol_inj2.mzML	RD139_Mixed_UPS1_1fmol_inj2		0	L	1	19	Mixed|CT=Mixture;CN=UPS1;QY=1 fmol
YFGM_ECOLI	AAAQLQQGLADTSDENLK	2	2195340.0	RD139_Mixed_UPS1_2_5fmol_inj2.mzML	RD139_Mixed_UPS1_2_5fmol_inj2		0	L	1	20	Mixed|CT=Mixture;CN=UPS1;QY=2.5 fmol
YFGM_ECOLI	AAAQLQQGLADTSDENLK	2	2649540.0	RD139_Mixed_UPS1_10fmol_inj1.mzML	RD139_Mixed_UPS1_10fmol_inj1		0	L	1	22	Mixed|CT=Mixture;CN=UPS1;QY=10 fmol
YFGM_ECOLI	AAAQLQQGLADTSDENLK	2	2603050.0	RD139_Mixed_UPS1_5fmol_inj3.mzML	RD139_Mixed_UPS1_5fmol_inj3		0	L	1	21	Mixed|CT=Mixture;CN=UPS1;QY=5 fmol
YFGM_ECOLI	AAAQLQQGLADTSDENLK	2	2651100.0	RD139_Mixed_UPS1_5fmol_inj1.mzML	RD139_Mixed_UPS1_5fmol_inj1		0	L	1	21	Mixed|CT=Mixture;CN=UPS1;QY=5 fmol
YFGM_ECOLI	AAAQLQQGLADTSDENLK	2	2437320.0	RD139_Mixed_UPS1_0_25fmol_inj1.mzML	RD139_Mixed_UPS1_0_25fmol_inj1		0	L	1	18	Mixed|CT=Mixture;CN=UPS1;QY=0.25 fmol
YFGM_ECOLI	AAAQLQQGLADTSDENLK	2	2790340.0	RD139_Mixed_UPS1_25fmol_inj3.mzML	RD139_Mixed_UPS1_25fmol_inj3		0	L	1	23	Mixed|CT=Mixture;CN=UPS1;QY=25 fmol
YFGM_ECOLI	AAAQLQQGLADTSDENLK	2	2987810.0	RD139_Mixed_UPS1_25fmol_inj1.mzML	RD139_Mixed_UPS1_25fmol_inj1		0	L	1	23	Mixed|CT=Mixture;CN=UPS1;QY=25 fmol
YFGM_ECOLI	AAAQLQQGLADTSDENLK	2	2574290.0	RD139_Mixed_UPS1_5fmol_inj2.mzML	RD139_Mixed_UPS1_5fmol_inj2		0	L	1	21	Mixed|CT=Mixture;CN=UPS1;QY=5 fmol
YFGM_ECOLI	AAAQLQQGLADTSDENLK	2	2729450.0	RD139_Mixed_UPS1_25fmol_inj2.mzML	RD139_Mixed_UPS1_25fmol_inj2		0	L	1	23	Mixed|CT=Mixture;CN=UPS1;QY=25 fmol
YFGM_ECOLI	AAAQLQQGLADTSDENLK	2	2518190.0	RD139_Mixed_UPS1_10fmol_inj2.mzML	RD139_Mixed_UPS1_10fmol_inj2		0	L	1	22	Mixed|CT=Mixture;CN=UPS1;QY=10 fmol
YFGM_ECOLI	AAAQLQQGLADTSDENLK	2	2510170.0	RD139_Mixed_UPS1_10fmol_inj3.mzML	RD139_Mixed_UPS1_10fmol_inj3		0	L	1	22	Mixed|CT=Mixture;CN=UPS1;QY=10 fmol
YFGM_ECOLI	AAAQLQQGLADTSDENLK	2	2522350.0	RD139_Mixed_UPS1_50fmol_inj2.mzML	RD139_Mixed_UPS1_50fmol_inj2		0	L	1	24	Mixed|CT=Mixture;CN=UPS1;QY=50 fmol
YFGM_ECOLI	AAAQLQQGLADTSDENLK	2	2845480.0	RD139_Mixed_UPS1_50fmol_inj1.mzML	RD139_Mixed_UPS1_50fmol_inj1		0	L	1	24	Mixed|CT=Mixture;CN=UPS1;QY=50 fmol
YFGM_ECOLI	AAAQLQQGLADTSDENLK	2	2440680.0	RD139_Mixed_UPS1_50fmol_inj3.mzML	RD139_Mixed_UPS1_50fmol_inj3		0	L	1	24	Mixed|CT=Mixture;CN=UPS1;QY=50 fmol
YFGM_ECOLI	AAAQLQQGLADTSDENLK	2	2304990.0	RD139_Mixed_UPS1_2_5fmol_inj3.mzML	RD139_Mixed_UPS1_2_5fmol_inj3		0	L	1	20	Mixed|CT=Mixture;CN=UPS1;QY=2.5 fmol
YFGM_ECOLI	AAAQLQQGLADTSDENLK	3	977213.0	RD139_Mixed_UPS1_0_1fmol_inj2.mzML	RD139_Mixed_UPS1_0_1fmol_inj2		0	L	1	17	Mixed|CT=Mixture;CN=UPS1;QY=0.1 fmol
YFGM_ECOLI	AAAQLQQGLADTSDENLK	3	602568.0	RD139_Mixed_UPS1_0_25fmol_inj3.mzML	RD139_Mixed_UPS1_0_25fmol_inj3		0	L	1	18	Mixed|CT=Mixture;CN=UPS1;QY=0.25 fmol
YFGM_ECOLI	AAAQLQQGLADTSDENLK	3	940251.0	RD139_Mixed_UPS1_0_1fmol_inj1.mzML	RD139_Mixed_UPS1_0_1fmol_inj1		0	L	1	17	Mixed|CT=Mixture;CN=UPS1;QY=0.1 fmol
YFGM_ECOLI	AAAQLQQGLADTSDENLK	3	592081.0	RD139_Mixed_UPS1_0_1fmol_inj3.mzML	RD139_Mixed_UPS1_0_1fmol_inj3		0	L	1	17	Mixed|CT=Mixture;CN=UPS1;QY=0.1 fmol
YFGM_ECOLI	AAAQLQQGLADTSDENLK	3	781511.0	RD139_Mixed_UPS1_1fmol_inj1.mzML	RD139_Mixed_UPS1_1fmol_inj1		0	L	1	19	Mixed|CT=Mixture;CN=UPS1;QY=1 fmol
YFGM_ECOLI	AAAQLQQGLADTSDENLK	3	721410.0	RD139_Mixed_UPS1_0_25fmol_inj2.mzML	RD139_Mixed_UPS1_0_25fmol_inj2		0	L	1	18	Mixed|CT=Mixture;CN=UPS1;QY=0.25 fmol
YFGM_ECOLI	AAAQLQQGLADTSDENLK	3	589504.0	RD139_Mixed_UPS1_1fmol_inj3.mzML	RD139_Mixed_UPS1_1fmol_inj3		0	L	1	19	Mixed|CT=Mixture;CN=UPS1;QY=1 fmol
YFGM_ECOLI	AAAQLQQGLADTSDENLK	3	754370.0	RD139_Mixed_UPS1_2_5fmol_inj1.mzML	RD139_Mixed_UPS1_2_5fmol_inj1		0	L	1	20	Mixed|CT=Mixture;CN=UPS1;QY=2.5 fmol
YFGM_ECOLI	AAAQLQQGLADTSDENLK	3	868073.0	RD139_Mixed_UPS1_1fmol_inj2.mzML	RD139_Mixed_UPS1_1fmol_inj2		0	L	1	19	Mixed|CT=Mixture;CN=UPS1;QY=1 fmol
YFGM_ECOLI	AAAQLQQGLADTSDENLK	3	582644.0	RD139_Mixed_UPS1_2_5fmol_inj2.mzML	RD139_Mixed_UPS1_2_5fmol_inj2		0	L	1	20	Mixed|CT=Mixture;CN=UPS1;QY=2.5 fmol
YFGM_ECOLI	AAAQLQQGLADTSDENLK	3	820056.0	RD139_Mixed_UPS1_10fmol_inj1.mzML	RD139_Mixed_UPS1_10fmol_inj1		0	L	1	22	Mixed|CT=Mixture;CN=UPS1;QY=10 fmol
YFGM_ECOLI	AAAQLQQGLADTSDENLK	3	696939.0	RD139_Mixed_UPS1_5fmol_inj3.mzML	RD139_Mixed_UPS1_5fmol_inj3		0	L	1	21	Mixed|CT=Mixture;CN=UPS1;QY=5 fmol
YFGM_ECOLI	AAAQLQQGLADTSDENLK	3	841316.0	RD139_Mixed_UPS1_5fmol_inj1.mzML	RD139_Mixed_UPS1_5fmol_inj1		0	L	1	21	Mixed|CT=Mixture;CN=UPS1;QY=5 fmol
YFGM_ECOLI	AAAQLQQGLADTSDENLK	3	737624.0	RD139_Mixed_UPS1_0_25fmol_inj1.mzML	RD139_Mixed_UPS1_0_25fmol_inj1		0	L	1	18	Mixed|CT=Mixture;CN=UPS1;QY=0.25 fmol
YFGM_ECOLI	AAAQLQQGLADTSDENLK	3	683588.0	RD139_Mixed_UPS1_25fmol_inj3.mzML	RD139_Mixed_UPS1_25fmol_inj3		0	L	1	23	Mixed|CT=Mixture;CN=UPS1;QY=25 fmol
YFGM_ECOLI	AAAQLQQGLADTSDENLK	3	885995.0	RD139_Mixed_UPS1_25fmol_inj1.mzML	RD139_Mixed_UPS1_25fmol_inj1		0	L	1	23	Mixed|CT=Mixture;CN=UPS1;QY=25 fmol
YFGM_ECOLI	AAAQLQQGLADTSDENLK	3	832367.0	RD139_Mixed_UPS1_5fmol_inj2.mzML	RD139_Mixed_UPS1_5fmol_inj2		0	L	1	21	Mixed|CT=Mixture;CN=UPS1;QY=5 fmol
YFGM_ECOLI	AAAQLQQGLADTSDENLK	3	880729.0	RD139_Mixed_UPS1_25fmol_inj2.mzML	RD139_Mixed_UPS1_25fmol_inj2		0	L	1	23	Mixed|CT=Mixture;CN=UPS1;QY=25 fmol
YFGM_ECOLI	AAAQLQQGLADTSDENLK	3	803646.0	RD139_Mixed_UPS1_10fmol_inj2.mzML	RD139_Mixed_UPS1_10fmol_inj2		0	L	1	22	Mixed|CT=Mixture;CN=UPS1;QY=10 fmol
YFGM_ECOLI	AAAQLQQGLADTSDENLK	3	845147.0	RD139_Mixed_UPS1_10fmol_inj3.mzML	RD139_Mixed_UPS1_10fmol_inj3		0	L	1	22	Mixed|CT=Mixture;CN=UPS1;QY=10 fmol
YFGM_ECOLI	AAAQLQQGLADTSDENLK	3	654134.0	RD139_Mixed_UPS1_50fmol_inj2.mzML	RD139_Mixed_UPS1_50fmol_inj2		0	L	1	24	Mixed|CT=Mixture;CN=UPS1;QY=50 fmol
YFGM_ECOLI	AAAQLQQGLADTSDENLK	3	735492.0	RD139_Mixed_UPS1_50fmol_inj1.mzML	RD139_Mixed_UPS1_50fmol_inj1		0	L	1	24	Mixed|CT=Mixture;CN=UPS1;QY=50 fmol
YFGM_ECOLI	AAAQLQQGLADTSDENLK	3	718512.0	RD139_Mixed_UPS1_50fmol_inj3.mzML	RD139_Mixed_UPS1_50fmol_inj3		0	L	1	24	Mixed|CT=Mixture;CN=UPS1;QY=50 fmol
YFGM_ECOLI	AAAQLQQGLADTSDENLK	3	668792.0	RD139_Mixed_UPS1_2_5fmol_inj3.mzML	RD139_Mixed_UPS1_2_5fmol_inj3		0	L	1	20	Mixed|CT=Mixture;CN=UPS1;QY=2.5 fmol
YFGM_ECOLI	AAAQLQQGLADTSDENLKAVINLR	3	464149.0	RD139_Mixed_UPS1_0_1fmol_inj2.mzML	RD139_Mixed_UPS1_0_1fmol_inj2		0	L	1	17	Mixed|CT=Mixture;CN=UPS1;QY=0.1 fmol
YFGM_ECOLI	AAAQLQQGLADTSDENLKAVINLR	3	702077.0	RD139_Mixed_UPS1_0_25fmol_inj3.mzML	RD139_Mixed_UPS1_0_25fmol_inj3		0	L	1	18	Mixed|CT=Mixture;CN=UPS1;QY=0.25 fmol
YFGM_ECOLI	AAAQLQQGLADTSDENLKAVINLR	3	425536.0	RD139_Mixed_UPS1_0_1fmol_inj1.mzML	RD139_Mixed_UPS1_0_1fmol_inj1		0	L	1	17	Mixed|CT=Mixture;CN=UPS1;QY=0.1 fmol
YFGM_ECOLI	AAAQLQQGLADTSDENLKAVINLR	3	497858.0	RD139_Mixed_UPS1_0_1fmol_inj3.mzML	RD139_Mixed_UPS1_0_1fmol_inj3		0	L	1	17	Mixed|CT=Mixture;CN=UPS1;QY=0.1 fmol
YFGM_ECOLI	AAAQLQQGLADTSDENLKAVINLR	3	571138.0	RD139_Mixed_UPS1_1fmol_inj1.mzML	RD139_Mixed_UPS1_1fmol_inj1		0	L	1	19	Mixed|CT=Mixture;CN=UPS1;QY=1 fmol
YFGM_ECOLI	AAAQLQQGLADTSDENLKAVINLR	3	829282.0	RD139_Mixed_UPS1_0_25fmol_inj2.mzML	RD139_Mixed_UPS1_0_25fmol_inj2		0	L	1	18	Mixed|CT=Mixture;CN=UPS1;QY=0.25 fmol
YFGM_ECOLI	AAAQLQQGLADTSDENLKAVINLR	3	630417.0	RD139_Mixed_UPS1_1fmol_inj3.mzML	RD139_Mixed_UPS1_1fmol_inj3		0	L	1	19	Mixed|CT=Mixture;CN=UPS1;QY=1 fmol
YFGM_ECOLI	AAAQLQQGLADTSDENLKAVINLR	3	659012.0	RD139_Mixed_UPS1_2_5fmol_inj1.mzML	RD139_Mixed_UPS1_2_5fmol_inj1		0	L	1	20	Mixed|CT=Mixture;CN=UPS1;QY=2.5 fmol
YFGM_ECOLI	AAAQLQQGLADTSDENLKAVINLR	3	599517.0	RD139_Mixed_UPS1_1fmol_inj2.mzML	RD139_Mixed_UPS1_1fmol_inj2		0	L	1	19	Mixed|CT=Mixture;CN=UPS1;QY=1 fmol
YFGM_ECOLI	AAAQLQQGLADTSDENLKAVINLR	3	710216.0	RD139_Mixed_UPS1_2_5fmol_inj2.mzML	RD139_Mixed_UPS1_2_5fmol_inj2		0	L	1	20	Mixed|CT=Mixture;CN=UPS1;QY=2.5 fmol
YFGM_ECOLI	AAAQLQQGLADTSDENLKAVINLR	3	504566.0	RD139_Mixed_UPS1_10fmol_inj1.mzML	RD139_Mixed_UPS1_10fmol_inj1		0	L	1	22	Mixed|CT=Mixture;CN=UPS1;QY=10 fmol
YFGM_ECOLI	AAAQLQQGLADTSDENLKAVINLR	3	657837.0	RD139_Mixed_UPS1_5fmol_inj3.mzML	RD139_Mixed_UPS1_5fmol_inj3		0	L	1	21	Mixed|CT=Mixture;CN=UPS1;QY=5 fmol
YFGM_ECOLI	AAAQLQQGLADTSDENLKAVINLR	3	489943.0	RD139_Mixed_UPS1_5fmol_inj1.mzML	RD139_Mixed_UPS1_5fmol_inj1		0	L	1	21	Mixed|CT=Mixture;CN=UPS1;QY=5 fmol
YFGM_ECOLI	AAAQLQQGLADTSDENLKAVINLR	3	778693.0	RD139_Mixed_UPS1_0_25fmol_inj1.mzML	RD139_Mixed_UPS1_0_25fmol_inj1		0	L	1	18	Mixed|CT=Mixture;CN=UPS1;QY=0.25 fmol
YFGM_ECOLI	AAAQLQQGLADTSDENLKAVINLR	3	552840.0	RD139_Mixed_UPS1_25fmol_inj3.mzML	RD139_Mixed_UPS1_25fmol_inj3		0	L	1	23	Mixed|CT=Mixture;CN=UPS1;QY=25 fmol
YFGM_ECOLI	AAAQLQQGLADTSDENLKAVINLR	3	344425.0	RD139_Mixed_UPS1_25fmol_inj1.mzML	RD139_Mixed_UPS1_25fmol_inj1		0	L	1	23	Mixed|CT=Mixture;CN=UPS1;QY=25 fmol
YFGM_ECOLI	AAAQLQQGLADTSDENLKAVINLR	3	644426.0	RD139_Mixed_UPS1_5fmol_inj2.mzML	RD139_Mixed_UPS1_5fmol_inj2		0	L	1	21	Mixed|CT=Mixture;CN=UPS1;QY=5 fmol
YFGM_ECOLI	AAAQLQQGLADTSDENLKAVINLR	3	526330.0	RD139_Mixed_UPS1_25fmol_inj2.mzML	RD139_Mixed_UPS1_25fmol_inj2		0	L	1	23	Mixed|CT=Mixture;CN=UPS1;QY=25 fmol
YFGM_ECOLI	AAAQLQQGLADTSDENLKAVINLR	3	555850.0	RD139_Mixed_UPS1_10fmol_inj2.mzML	RD139_Mixed_UPS1_10fmol_inj2		0	L	1	22	Mixed|CT=Mixture;CN=UPS1;QY=10 fmol
YFGM_ECOLI	AAAQLQQGLADTSDENLKAVINLR	3	480511.0	RD139_Mixed_UPS1_10fmol_inj3.mzML	RD139_Mixed_UPS1_10fmol_inj3		0	L	1	22	Mixed|CT=Mixture;CN=UPS1;QY=10 fmol
YFGM_ECOLI	AAAQLQQGLADTSDENLKAVINLR	3	385970.0	RD139_Mixed_UPS1_50fmol_inj2.mzML	RD139_Mixed_UPS1_50fmol_inj2		0	L	1	24	Mixed|CT=Mixture;CN=UPS1;QY=50 fmol
YFGM_ECOLI	AAAQLQQGLADTSDENLKAVINLR	3	428692.0	RD139_Mixed_UPS1_50fmol_inj1.mzML	RD139_Mixed_UPS1_50fmol_inj1		0	L	1	24	Mixed|CT=Mixture;CN=UPS1;QY=50 fmol
YFGM_ECOLI	AAAQLQQGLADTSDENLKAVINLR	3	422283.0	RD139_Mixed_UPS1_50fmol_inj3.mzML	RD139_Mixed_UPS1_50fmol_inj3		0	L	1	24	Mixed|CT=Mixture;CN=UPS1;QY=50 fmol
YFGM_ECOLI	AAAQLQQGLADTSDENLKAVINLR	3	499062.0	RD139_Mixed_UPS1_2_5fmol_inj3.mzML	RD139_Mixed_UPS1_2_5fmol_inj3		0	L	1	20	Mixed|CT=Mixture;CN=UPS1;QY=2.5 fmol
EBGR_ECOLI	AAASALTDNIC(Carbamidomethyl)FIDFHEPGSGYDAVDIDLAR	3	190781.0	RD139_Mixed_UPS1_0_1fmol_inj2.mzML	RD139_Mixed_UPS1_0_1fmol_inj2		0	L	1	17	Mixed|CT=Mixture;CN=UPS1;QY=0.1 fmol
EBGR_ECOLI	AAASALTDNIC(Carbamidomethyl)FIDFHEPGSGYDAVDIDLAR	3	167821.0	RD139_Mixed_UPS1_0_25fmol_inj3.mzML	RD139_Mixed_UPS1_0_25fmol_inj3		0	L	1	18	Mixed|CT=Mixture;CN=UPS1;QY=0.25 fmol
EBGR_ECOLI	AAASALTDNIC(Carbamidomethyl)FIDFHEPGSGYDAVDIDLAR	3	166133.0	RD139_Mixed_UPS1_0_1fmol_inj1.mzML	RD139_Mixed_UPS1_0_1fmol_inj1		0	L	1	17	Mixed|CT=Mixture;CN=UPS1;QY=0.1 fmol
EBGR_ECOLI	AAASALTDNIC(Carbamidomethyl)FIDFHEPGSGYDAVDIDLAR	3	153493.0	RD139_Mixed_UPS1_0_1fmol_inj3.mzML	RD139_Mixed_UPS1_0_1fmol_inj3		0	L	1	17	Mixed|CT=Mixture;CN=UPS1;QY=0.1 fmol
EBGR_ECOLI	AAASALTDNIC(Carbamidomethyl)FIDFHEPGSGYDAVDIDLAR	3	184320.0	RD139_Mixed_UPS1_1fmol_inj1.mzML	RD139_Mixed_UPS1_1fmol_inj1		0	L	1	19	Mixed|CT=Mixture;CN=UPS1;QY=1 fmol
EBGR_ECOLI	AAASALTDNIC(Carbamidomethyl)FIDFHEPGSGYDAVDIDLAR	3	296517.0	RD139_Mixed_UPS1_0_25fmol_inj2.mzML	RD139_Mixed_UPS1_0_25fmol_inj2		0	L	1	18	Mixed|CT=Mixture;CN=UPS1;QY=0.25 fmol
EBGR_ECOLI	AAASALTDNIC(Carbamidomethyl)FIDFHEPGSGYDAVDIDLAR	3	121273.0	RD139_Mixed_UPS1_1fmol_inj3.mzML	RD139_Mixed_UPS1_1fmol_inj3		0	L	1	19	Mixed|CT=Mixture;CN=UPS1;QY=1 fmol
EBGR_ECOLI	AAASALTDNIC(Carbamidomethyl)FIDFHEPGSGYDAVDIDLAR	3	172781.0	RD139_Mixed_UPS1_2_5fmol_inj1.mzML	RD139_Mixed_UPS1_2_5fmol_inj1		0	L	1	20	Mixed|CT=Mixture;CN=UPS1;QY=2.5 fmol
EBGR_ECOLI	AAASALTDNIC(Carbamidomethyl)FIDFHEPGSGYDAVDIDLAR	3	180533.0	RD139_Mixed_UPS1_1fmol_inj2.mzML	RD139_Mixed_UPS1_1fmol_inj2		0	L	1	19	Mixed|CT=Mixture;CN=UPS1;QY=1 fmol
EBGR_ECOLI	AAASALTDNIC(Carbamidomethyl)FIDFHEPGSGYDAVDIDLAR	3	154572.0	RD139_Mixed_UPS1_2_5fmol_inj2.mzML	RD139_Mixed_UPS1_2_5fmol_inj2		0	L	1	20	Mixed|CT=Mixture;CN=UPS1;QY=2.5 fmol
EBGR_ECOLI	AAASALTDNIC(Carbamidomethyl)FIDFHEPGSGYDAVDIDLAR	3	190383.0	RD139_Mixed_UPS1_10fmol_inj1.mzML	RD139_Mixed_UPS1_10fmol_inj1		0	L	1	22	Mixed|CT=Mixture;CN=UPS1;QY=10 fmol
EBGR_ECOLI	AAASALTDNIC(Carbamidomethyl)FIDFHEPGSGYDAVDIDLAR	3	311186.0	RD139_Mixed_UPS1_5fmol_inj3.mzML	RD139_Mixed_UPS1_5fmol_inj3		0	L	1	21	Mixed|CT=Mixture;CN=UPS1;QY=5 fmol
EBGR_ECOLI	AAASALTDNIC(Carbamidomethyl)FIDFHEPGSGYDAVDIDLAR	3	245492.0	RD139_Mixed_UPS1_5fmol_inj1.mzML	RD139_Mixed_UPS1_5fmol_inj1		0	L	1	21	Mixed|CT=Mixture;CN=UPS1;QY=5 fmol
EBGR_ECOLI	AAASALTDNIC(Carbamidomethyl)FIDFHEPGSGYDAVDIDLAR	3	170320.0	RD139_Mixed_UPS1_0_25fmol_inj1.mzML	RD139_Mixed_UPS1_0_25fmol_inj1		0	L	1	18	Mixed|CT=Mixture;CN=UPS1;QY=0.25 fmol
EBGR_ECOLI	AAASALTDNIC(Carbamidomethyl)FIDFHEPGSGYDAVDIDLAR	3	337611.0	RD139_Mixed_UPS1_25fmol_inj3.mzML	RD139_Mixed_UPS1_25fmol_inj3		0	L	1	23	Mixed|CT=Mixture;CN=UPS1;QY=25 fmol
EBGR_ECOLI	AAASALTDNIC(Carbamidomethyl)FIDFHEPGSGYDAVDIDLAR	3	194720.0	RD139_Mixed_UPS1_25fmol_inj1.mzML	RD139_Mixed_UPS1_25fmol_inj1		0	L	1	23	Mixed|CT=Mixture;CN=UPS1;QY=25 fmol
EBGR_ECOLI	AAASALTDNIC(Carbamidomethyl)FIDFHEPGSGYDAVDIDLAR	3	169969.0	RD139_Mixed_UPS1_5fmol_inj2.mzML	RD139_Mixed_UPS1_5fmol_inj2		0	L	1	21	Mixed|CT=Mixture;CN=UPS1;QY=5 fmol
EBGR_ECOLI	AAASALTDNIC(Carbamidomethyl)FIDFHEPGSGYDAVDIDLAR	3	277902.0	RD139_Mixed_UPS1_25fmol_inj2.mzML	RD139_Mixed_UPS1_25fmol_inj2		0	L	1	23	Mixed|CT=Mixture;CN=UPS1;QY=25 fmol
EBGR_ECOLI	AAASALTDNIC(Carbamidomethyl)FIDFHEPGSGYDAVDIDLAR	3	215375.0	RD139_Mixed_UPS1_10fmol_inj3.mzML	RD139_Mixed_UPS1_10fmol_inj3		0	L	1	22	Mixed|CT=Mixture;CN=UPS1;QY=10 fmol
EBGR_ECOLI	AAASALTDNIC(Carbamidomethyl)FIDFHEPGSGYDAVDIDLAR	3	176452.0	RD139_Mixed_UPS1_50fmol_inj2.mzML	RD139_Mixed_UPS1_50fmol_inj2		0	L	1	24	Mixed|CT=Mixture;CN=UPS1;QY=50 fmol
EBGR_ECOLI	AAASALTDNIC(Carbamidomethyl)FIDFHEPGSGYDAVDIDLAR	3	202307.0	RD139_Mixed_UPS1_50fmol_inj1.mzML	RD139_Mixed_UPS1_50fmol_inj1		0	L	1	24	Mixed|CT=Mixture;CN=UPS1;QY=50 fmol
EBGR_ECOLI	AAASALTDNIC(Carbamidomethyl)FIDFHEPGSGYDAVDIDLAR	3	316874.0	RD139_Mixed_UPS1_50fmol_inj3.mzML	RD139_Mixed_UPS1_50fmol_inj3		0	L	1	24	Mixed|CT=Mixture;CN=UPS1;QY=50 fmol
EBGR_ECOLI	AAASALTDNIC(Carbamidomethyl)FIDFHEPGSGYDAVDIDLAR	3	168249.0	RD139_Mixed_UPS1_2_5fmol_inj3.mzML	RD139_Mixed_UPS1_2_5fmol_inj3		0	L	1	20	Mixed|CT=Mixture;CN=UPS1;QY=2.5 fmol
PBP7_ECOLI	AAASLAHHYPGGYK	2	113477.0	RD139_Mixed_UPS1_0_25fmol_inj3.mzML	RD139_Mixed_UPS1_0_25fmol_inj3		0	L	1	18	Mixed|CT=Mixture;CN=UPS1;QY=0.25 fmol
PBP7_ECOLI	AAASLAHHYPGGYK	2	140467.0	RD139_Mixed_UPS1_0_1fmol_inj1.mzML	RD139_Mixed_UPS1_0_1fmol_inj1		0	L	1	17	Mixed|CT=Mixture;CN=UPS1;QY=0.1 fmol
PBP7_ECOLI	AAASLAHHYPGGYK	2	124070.0	RD139_Mixed_UPS1_0_1fmol_inj3.mzML	RD139_Mixed_UPS1_0_1fmol_inj3		0	L	1	17	Mixed|CT=Mixture;CN=UPS1;QY=0.1 fmol
PBP7_ECOLI	AAASLAHHYPGGYK	2	64874.4	RD139_Mixed_UPS1_1fmol_inj1.mzML	RD139_Mixed_UPS1_1fmol_inj1		0	L	1	19	Mixed|CT=Mixture;CN=UPS1;QY=1 fmol
PBP7_ECOLI	AAASLAHHYPGGYK	2	89372.9	RD139_Mixed_UPS1_0_25fmol_inj2.mzML	RD139_Mixed_UPS1_0_25fmol_inj2		0	L	1	18	Mixed|CT=Mixture;CN=UPS1;QY=0.25 fmol
PBP7_ECOLI	AAASLAHHYPGGYK	2	114153.0	RD139_Mixed_UPS1_2_5fmol_inj1.mzML	RD139_Mixed_UPS1_2_5fmol_inj1		0	L	1	20	Mixed|CT=Mixture;CN=UPS1;QY=2.5 fmol
PBP7_ECOLI	AAASLAHHYPGGYK	2	93808.2	RD139_Mixed_UPS1_1fmol_inj2.mzML	RD139_Mixed_UPS1_1fmol_inj2		0	L	1	19	Mixed|CT=Mixture;CN=UPS1;QY=1 fmol
PBP7_ECOLI	AAASLAHHYPGGYK	2	183564.0	RD139_Mixed_UPS1_2_5fmol_inj2.mzML	RD139_Mixed_UPS1_2_5fmol_inj2		0	L	1	20	Mixed|CT=Mixture;CN=UPS1;QY=2.5 fmol
PBP7_ECOLI	AAASLAHHYPGGYK	2	65438.9	RD139_Mixed_UPS1_10fmol_inj1.mzML	RD139_Mixed_UPS1_10fmol_inj1		0	L	1	22	Mixed|CT=Mixture;CN=UPS1;QY=10 fmol
PBP7_ECOLI	AAASLAHHYPGGYK	2	189311.0	RD139_Mixed_UPS1_5fmol_inj3.mzML	RD139_Mixed_UPS1_5fmol_inj3		0	L	1	21	Mixed|CT=Mixture;CN=UPS1;QY=5 fmol
PBP7_ECOLI	AAASLAHHYPGGYK	2	122599.0	RD139_Mixed_UPS1_5fmol_inj1.mzML	RD139_Mixed_UPS1_5fmol_inj1		0	L	1	21	Mixed|CT=Mixture;CN=UPS1;QY=5 fmol
PBP7_ECOLI	AAASLAHHYPGGYK	2	195706.0	RD139_Mixed_UPS1_25fmol_inj3.mzML	RD139_Mixed_UPS1_25fmol_inj3		0	L	1	23	Mixed|CT=Mixture;CN=UPS1;QY=25 fmol
PBP7_ECOLI	AAASLAHHYPGGYK	2	158904.0	RD139_Mixed_UPS1_25fmol_inj1.mzML	RD139_Mixed_UPS1_25fmol_inj1		0	L	1	23	Mixed|CT=Mixture;CN=UPS1;QY=25 fmol
PBP7_ECOLI	AAASLAHHYPGGYK	2	79121.3	RD139_Mixed_UPS1_5fmol_inj2.mzML	RD139_Mixed_UPS1_5fmol_inj2		0	L	1	21	Mixed|CT=Mixture;CN=UPS1;QY=5 fmol
PBP7_ECOLI	AAASLAHHYPGGYK	2	176253.0	RD139_Mixed_UPS1_25fmol_inj2.mzML	RD139_Mixed_UPS1_25fmol_inj2		0	L	1	23	Mixed|CT=Mixture;CN=UPS1;QY=25 fmol
PBP7_ECOLI	AAASLAHHYPGGYK	2	188151.0	RD139_Mixed_UPS1_10fmol_inj2.mzML	RD139_Mixed_UPS1_10fmol_inj2		0	L	1	22	Mixed|CT=Mixture;CN=UPS1;QY=10 fmol
PBP7_ECOLI	AAASLAHHYPGGYK	2	152874.0	RD139_Mixed_UPS1_10fmol_inj3.mzML	RD139_Mixed_UPS1_10fmol_inj3		0	L	1	22	Mixed|CT=Mixture;CN=UPS1;QY=10 fmol
PBP7_ECOLI	AAASLAHHYPGGYK	2	161731.0	RD139_Mixed_UPS1_50fmol_inj2.mzML	RD139_Mixed_UPS1_50fmol_inj2		0	L	1	24	Mixed|CT=Mixture;CN=UPS1;QY=50 fmol
PBP7_ECOLI	AAASLAHHYPGGYK	2	122144.0	RD139_Mixed_UPS1_50fmol_inj3.mzML	RD139_Mixed_UPS1_50fmol_inj3		0	L	1	24	Mixed|CT=Mixture;CN=UPS1;QY=50 fmol
PBP7_ECOLI	AAASLAHHYPGGYK	3	205000.0	RD139_Mixed_UPS1_0_1fmol_inj2.mzML	RD139_Mixed_UPS1_0_1fmol_inj2		0	L	1	17	Mixed|CT=Mixture;CN=UPS1;QY=0.1 fmol
PBP7_ECOLI	AAASLAHHYPGGYK	3	196045.0	RD139_Mixed_UPS1_0_25fmol_inj3.mzML	RD139_Mixed_UPS1_0_25fmol_inj3		0	L	1	18	Mixed|CT=Mixture;CN=UPS1;QY=0.25 fmol
PBP7_ECOLI	AAASLAHHYPGGYK	3	221693.0	RD139_Mixed_UPS1_0_1fmol_inj1.mzML	RD139_Mixed_UPS1_0_1fmol_inj1		0	L	1	17	Mixed|CT=Mixture;CN=UPS1;QY=0.1 fmol
PBP7_ECOLI	AAASLAHHYPGGYK	3	163810.0	RD139_Mixed_UPS1_0_1fmol_inj3.mzML	RD139_Mixed_UPS1_0_1fmol_inj3		0	L	1	17	Mixed|CT=Mixture;CN=UPS1;QY=0.1 fmol
PBP7_ECOLI	AAASLAHHYPGGYK	3	190624.0	RD139_Mixed_UPS1_1fmol_inj1.mzML	RD139_Mixed_UPS1_1fmol_inj1		0	L	1	19	Mixed|CT=Mixture;CN=UPS1;QY=1 fmol
PBP7_ECOLI	AAASLAHHYPGGYK	3	216369.0	RD139_Mixed_UPS1_0_25fmol_inj2.mzML	RD139_Mixed_UPS1_0_25fmol_inj2		0	L	1	18	Mixed|CT=Mixture;CN=UPS1;QY=0.25 fmol
PBP7_ECOLI	AAASLAHHYPGGYK	3	129632.0	RD139_Mixed_UPS1_1fmol_inj3.mzML	RD139_Mixed_UPS1_1fmol_inj3		0	L	1	19	Mixed|CT=Mixture;CN=UPS1;QY=1 fmol
PBP7_ECOLI	AAASLAHHYPGGYK	3	167682.0	RD139_Mixed_UPS1_2_5fmol_inj1.mzML	RD139_Mixed_UPS1_2_5fmol_inj1		0	L	1	20	Mixed|CT=Mixture;CN=UPS1;QY=2.5 fmol
PBP7_ECOLI	AAASLAHHYPGGYK	3	284066.0	RD139_Mixed_UPS1_1fmol_inj2.mzML	RD139_Mixed_UPS1_1fmol_inj2		0	L	1	19	Mixed|CT=Mixture;CN=UPS1;QY=1 fmol
PBP7_ECOLI	AAASLAHHYPGGYK	3	211269.0	RD139_Mixed_UPS1_2_5fmol_inj2.mzML	RD139_Mixed_UPS1_2_5fmol_inj2		0	L	1	20	Mixed|CT=Mixture;CN=UPS1;QY=2.5 fmol
PBP7_ECOLI	AAASLAHHYPGGYK	3	226535.0	RD139_Mixed_UPS1_10fmol_inj1.mzML	RD139_Mixed_UPS1_10fmol_inj1		0	L	1	22	Mixed|CT=Mixture;CN=UPS1;QY=10 fmol
PBP7_ECOLI	AAASLAHHYPGGYK	3	196603.0	RD139_Mixed_UPS1_5fmol_inj3.mzML	RD139_Mixed_UPS1_5fmol_inj3		0	L	1	21	Mixed|CT=Mixture;CN=UPS1;QY=5 fmol
PBP7_ECOLI	AAASLAHHYPGGYK	3	200972.0	RD139_Mixed_UPS1_5fmol_inj1.mzML	RD139_Mixed_UPS1_5fmol_inj1		0	L	1	21	Mixed|CT=Mixture;CN=UPS1;QY=5 fmol
PBP7_ECOLI	AAASLAHHYPGGYK	3	198848.0	RD139_Mixed_UPS1_0_25fmol_inj1.mzML	RD139_Mixed_UPS1_0_25fmol_inj1		0	L	1	18	Mixed|CT=Mixture;CN=UPS1;QY=0.25 fmol
PBP7_ECOLI	AAASLAHHYPGGYK	3	280022.0	RD139_Mixed_UPS1_25fmol_inj3.mzML	RD139_Mixed_UPS1_25fmol_inj3		0	L	1	23	Mixed|CT=Mixture;CN=UPS1;QY=25 fmol
PBP7_ECOLI	AAASLAHHYPGGYK	3	247541.0	RD139_Mixed_UPS1_25fmol_inj1.mzML	RD139_Mixed_UPS1_25fmol_inj1		0	L	1	23	Mixed|CT=Mixture;CN=UPS1;QY=25 fmol
PBP7_ECOLI	AAASLAHHYPGGYK	3	229500.0	RD139_Mixed_UPS1_5fmol_inj2.mzML	RD139_Mixed_UPS1_5fmol_inj2		0	L	1	21	Mixed|CT=Mixture;CN=UPS1;QY=5 fmol
PBP7_ECOLI	AAASLAHHYPGGYK	3	172184.0	RD139_Mixed_UPS1_25fmol_inj2.mzML	RD139_Mixed_UPS1_25fmol_inj2		0	L	1	23	Mixed|CT=Mixture;CN=UPS1;QY=25 fmol
PBP7_ECOLI	AAASLAHHYPGGYK	3	237518.0	RD139_Mixed_UPS1_10fmol_inj2.mzML	RD139_Mixed_UPS1_10fmol_inj2		0	L	1	22	Mixed|CT=Mixture;CN=UPS1;QY=10 fmol
PBP7_ECOLI	AAASLAHHYPGGYK	3	176732.0	RD139_Mixed_UPS1_10fmol_inj3.mzML	RD139_Mixed_UPS1_10fmol_inj3		0	L	1	22	Mixed|CT=Mixture;CN=UPS1;QY=10 fmol
PBP7_ECOLI	AAASLAHHYPGGYK	3	168835.0	RD139_Mixed_UPS1_50fmol_inj2.mzML	RD139_Mixed_UPS1_50fmol_inj2		0	L	1	24	Mixed|CT=Mixture;CN=UPS1;QY=50 fmol
PBP7_ECOLI	AAASLAHHYPGGYK	3	233790.0	RD139_Mixed_UPS1_50fmol_inj3.mzML	RD139_Mixed_UPS1_50fmol_inj3		0	L	1	24	Mixed|CT=Mixture;CN=UPS1;QY=50 fmol
PBP7_ECOLI	AAASLAHHYPGGYK	3	226374.0	RD139_Mixed_UPS1_2_5fmol_inj3.mzML	RD139_Mixed_UPS1_2_5fmol_inj3		0	L	1	20	Mixed|CT=Mixture;CN=UPS1;QY=2.5 fmol
RHLE_ECOLI	AAATGEALSLVC(Carbamidomethyl)VDEHK	3	550022.0	RD139_Mixed_UPS1_0_1fmol_inj2.mzML	RD139_Mixed_UPS1_0_1fmol_inj2		0	L	1	17	Mixed|CT=Mixture;CN=UPS1;QY=0.1 fmol
RHLE_ECOLI	AAATGEALSLVC(Carbamidomethyl)VDEHK	3	366555.0	RD139_Mixed_UPS1_0_25fmol_inj3.mzML	RD139_Mixed_UPS1_0_25fmol_inj3		0	L	1	18	Mixed|CT=Mixture;CN=UPS1;QY=0.25 fmol
RHLE_ECOLI	AAATGEALSLVC(Carbamidomethyl)VDEHK	3	411348.0	RD139_Mixed_UPS1_0_1fmol_inj1.mzML	RD139_Mixed_UPS1_0_1fmol_inj1		0	L	1	17	Mixed|CT=Mixture;CN=UPS1;QY=0.1 fmol
RHLE_ECOLI	AAATGEALSLVC(Carbamidomethyl)VDEHK	3	375107.0	RD139_Mixed_UPS1_0_1fmol_inj3.mzML	RD139_Mixed_UPS1_0_1fmol_inj3		0	L	1	17	Mixed|CT=Mixture;CN=UPS1;QY=0.1 fmol
RHLE_ECOLI	AAATGEALSLVC(Carbamidomethyl)VDEHK	3	379582.0	RD139_Mixed_UPS1_1fmol_inj1.mzML	RD139_Mixed_UPS1_1fmol_inj1		0	L	1	19	Mixed|CT=Mixture;CN=UPS1;QY=1 fmol
RHLE_ECOLI	AAATGEALSLVC(Carbamidomethyl)VDEHK	3	417617.0	RD139_Mixed_UPS1_0_25fmol_inj2.mzML	RD139_Mixed_UPS1_0_25fmol_inj2		0	L	1	18	Mixed|CT=Mixture;CN=UPS1;QY=0.25 fmol
RHLE_ECOLI	AAATGEALSLVC(Carbamidomethyl)VDEHK	3	379866.0	RD139_Mixed_UPS1_1fmol_inj3.mzML	RD139_Mixed_UPS1_1fmol_inj3		0	L	1	19	Mixed|CT=Mixture;CN=UPS1;QY=1 fmol
RHLE_ECOLI	AAATGEALSLVC(Carbamidomethyl)VDEHK	3	456585.0	RD139_Mixed_UPS1_2_5fmol_inj1.mzML	RD139_Mixed_UPS1_2_5fmol_inj1		0	L	1	20	Mixed|CT=Mixture;CN=UPS1;QY=2.5 fmol
RHLE_ECOLI	AAATGEALSLVC(Carbamidomethyl)VDEHK	3	540211.0	RD139_Mixed_UPS1_1fmol_inj2.mzML	RD139_Mixed_UPS1_1fmol_inj2		0	L	1	19	Mixed|CT=Mixture;CN=UPS1;QY=1 fmol
RHLE_ECOLI	AAATGEALSLVC(Carbamidomethyl)VDEHK	3	565787.0	RD139_Mixed_UPS1_2_5fmol_inj2.mzML	RD139_Mixed_UPS1_2_5fmol_inj2		0	L	1	20	Mixed|CT=Mixture;CN=UPS1;QY=2.5 fmol
RHLE_ECOLI	AAATGEALSLVC(Carbamidomethyl)VDEHK	3	499624.0	RD139_Mixed_UPS1_10fmol_inj1.mzML	RD139_Mixed_UPS1_10fmol_inj1		0	L	1	22	Mixed|CT=Mixture;CN=UPS1;QY=10 fmol
RHLE_ECOLI	AAATGEALSLVC(Carbamidomethyl)VDEHK	3	331965.0	RD139_Mixed_UPS1_5fmol_inj3.mzML	RD139_Mixed_UPS1_5fmol_inj3		0	L	1	21	Mixed|CT=Mixture;CN=UPS1;QY=5 fmol
RHLE_ECOLI	AAATGEALSLVC(Carbamidomethyl)VDEHK	3	395415.0	RD139_Mixed_UPS1_5fmol_inj1.mzML	RD139_Mixed_UPS1_5fmol_inj1		0	L	1	21	Mixed|CT=Mixture;CN=UPS1;QY=5 fmol
RHLE_ECOLI	AAATGEALSLVC(Carbamidomethyl)VDEHK	3	434616.0	RD139_Mixed_UPS1_0_25fmol_inj1.mzML	RD139_Mixed_UPS1_0_25fmol_inj1		0	L	1	18	Mixed|CT=Mixture;CN=UPS1;QY=0.25 fmol
RHLE_ECOLI	AAATGEALSLVC(Carbamidomethyl)VDEHK	3	576068.0	RD139_Mixed_UPS1_25fmol_inj3.mzML	RD139_Mixed_UPS1_25fmol_inj3		0	L	1	23	Mixed|CT=Mixture;CN=UPS1;QY=25 fmol
RHLE_ECOLI	AAATGEALSLVC(Carbamidomethyl)VDEHK	3	492945.0	RD139_Mixed_UPS1_25fmol_inj1.mzML	RD139_Mixed_UPS1_25fmol_inj1		0	L	1	23	Mixed|CT=Mixture;CN=UPS1;QY=25 fmol
RHLE_ECOLI	AAATGEALSLVC(Carbamidomethyl)VDEHK	3	561247.0	RD139_Mixed_UPS1_5fmol_inj2.mzML	RD139_Mixed_UPS1_5fmol_inj2		0	L	1	21	Mixed|CT=Mixture;CN=UPS1;QY=5 fmol
RHLE_ECOLI	AAATGEALSLVC(Carbamidomethyl)VDEHK	3	501567.0	RD139_Mixed_UPS1_25fmol_inj2.mzML	RD139_Mixed_UPS1_25fmol_inj2		0	L	1	23	Mixed|CT=Mixture;CN=UPS1;QY=25 fmol
RHLE_ECOLI	AAATGEALSLVC(Carbamidomethyl)VDEHK	3	467470.0	RD139_Mixed_UPS1_10fmol_inj2.mzML	RD139_Mixed_UPS1_10fmol_inj2		0	L	1	22	Mixed|CT=Mixture;CN=UPS1;QY=10 fmol
RHLE_ECOLI	AAATGEALSLVC(Carbamidomethyl)VDEHK	3	453104.0	RD139_Mixed_UPS1_10fmol_inj3.mzML	RD139_Mixed_UPS1_10fmol_inj3		0	L	1	22	Mixed|CT=Mixture;CN=UPS1;QY=10 fmol
RHLE_ECOLI	AAATGEALSLVC(Carbamidomethyl)VDEHK	3	498111.0	RD139_Mixed_UPS1_50fmol_inj2.mzML	RD139_Mixed_UPS1_50fmol_inj2		0	L	1	24	Mixed|CT=Mixture;CN=UPS1;QY=50 fmol
RHLE_ECOLI	AAATGEALSLVC(Carbamidomethyl)VDEHK	3	518791.0	RD139_Mixed_UPS1_50fmol_inj1.mzML	RD139_Mixed_UPS1_50fmol_inj1		0	L	1	24	Mixed|CT=Mixture;CN=UPS1;QY=50 fmol
RHLE_ECOLI	AAATGEALSLVC(Carbamidomethyl)VDEHK	3	505801.0	RD139_Mixed_UPS1_50fmol_inj3.mzML	RD139_Mixed_UPS1_50fmol_inj3		0	L	1	24	Mixed|CT=Mixture;CN=UPS1;QY=50 fmol
RHLE_ECOLI	AAATGEALSLVC(Carbamidomethyl)VDEHK	3	507075.0	RD139_Mixed_UPS1_2_5fmol_inj3.mzML	RD139_Mixed_UPS1_2_5fmol_inj3		0	L	1	20	Mixed|CT=Mixture;CN=UPS1;QY=2.5 fmol
SYP_ECOLI	AAATQEMTLVDTPNAK	2	1495980.0	RD139_Mixed_UPS1_0_1fmol_inj2.mzML	RD139_Mixed_UPS1_0_1fmol_inj2		0	L	1	17	Mixed|CT=Mixture;CN=UPS1;QY=0.1 fmol
SYP_ECOLI	AAATQEMTLVDTPNAK	2	1671120.0	RD139_Mixed_UPS1_0_25fmol_inj3.mzML	RD139_Mixed_UPS1_0_25fmol_inj3		0	L	1	18	Mixed|CT=Mixture;CN=UPS1;QY=0.25 fmol
SYP_ECOLI	AAATQEMTLVDTPNAK	2	1696700.0	RD139_Mixed_UPS1_0_1fmol_inj1.mzML	RD139_Mixed_UPS1_0_1fmol_inj1		0	L	1	17	Mixed|CT=Mixture;CN=UPS1;QY=0.1 fmol
SYP_ECOLI	AAATQEMTLVDTPNAK	2	1176980.0	RD139_Mixed_UPS1_0_1fmol_inj3.mzML	RD139_Mixed_UPS1_0_1fmol_inj3		0	L	1	17	Mixed|CT=Mixture;CN=UPS1;QY=0.1 fmol
SYP_ECOLI	AAATQEMTLVDTPNAK	2	2583350.0	RD139_Mixed_UPS1_1fmol_inj1.mzML	RD139_Mixed_UPS1_1fmol_inj1		0	L	1	19	Mixed|CT=Mixture;CN=UPS1;QY=1 fmol
SYP_ECOLI	AAATQEMTLVDTPNAK	2	1822600.0	RD139_Mixed_UPS1_0_25fmol_inj2.mzML	RD139_Mixed_UPS1_0_25fmol_inj2		0	L	1	18	Mixed|CT=Mixture;CN=UPS1;QY=0.25 fmol
SYP_ECOLI	AAATQEMTLVDTPNAK	2	1635910.0	RD139_Mixed_UPS1_1fmol_inj3.mzML	RD139_Mixed_UPS1_1fmol_inj3		0	L	1	19	Mixed|CT=Mixture;CN=UPS1;QY=1 fmol
SYP_ECOLI	AAATQEMTLVDTPNAK	2	2192800.0	RD139_Mixed_UPS1_2_5fmol_inj1.mzML	RD139_Mixed_UPS1_2_5fmol_inj1		0	L	1	20	Mixed|CT=Mixture;CN=UPS1;QY=2.5 fmol
SYP_ECOLI	AAATQEMTLVDTPNAK	2	2214100.0	RD139_Mixed_UPS1_1fmol_inj2.mzML	RD139_Mixed_UPS1_1fmol_inj2		0	L	1	19	Mixed|CT=Mixture;CN=UPS1;QY=1 fmol
SYP_ECOLI	AAATQEMTLVDTPNAK	2	2011850.0	RD139_Mixed_UPS1_2_5fmol_inj2.mzML	RD139_Mixed_UPS1_2_5fmol_inj2		0	L	1	20	Mixed|CT=Mixture;CN=UPS1;QY=2.5 fmol
SYP_ECOLI	AAATQEMTLVDTPNAK	2	2254420.0	RD139_Mixed_UPS1_10fmol_inj1.mzML	RD139_Mixed_UPS1_10fmol_inj1		0	L	1	22	Mixed|CT=Mixture;CN=UPS1;QY=10 fmol
SYP_ECOLI	AAATQEMTLVDTPNAK	2	1937200.0	RD139_Mixed_UPS1_5fmol_inj3.mzML	RD139_Mixed_UPS1_5fmol_inj3		0	L	1	21	Mixed|CT=Mixture;CN=UPS1;QY=5 fmol
SYP_ECOLI	AAATQEMTLVDTPNAK	2	2486710.0	RD139_Mixed_UPS1_5fmol_inj1.mzML	RD139_Mixed_UPS1_5fmol_inj1		0	L	1	21	Mixed|CT=Mixture;CN=UPS1;QY=5 fmol
SYP_ECOLI	AAATQEMTLVDTPNAK	2	2319100.0	RD139_Mixed_UPS1_0_25fmol_inj1.mzML	RD139_Mixed_UPS1_0_25fmol_inj1		0	L	1	18	Mixed|CT=Mixture;CN=UPS1;QY=0.25 fmol
SYP_ECOLI	AAATQEMTLVDTPNAK	2	2313110.0	RD139_Mixed_UPS1_25fmol_inj3.mzML	RD139_Mixed_UPS1_25fmol_inj3		0	L	1	23	Mixed|CT=Mixture;CN=UPS1;QY=25 fmol
SYP_ECOLI	AAATQEMTLVDTPNAK	2	2892480.0	RD139_Mixed_UPS1_25fmol_inj1.mzML	RD139_Mixed_UPS1_25fmol_inj1		0	L	1	23	Mixed|CT=Mixture;CN=UPS1;QY=25 fmol
SYP_ECOLI	AAATQEMTLVDTPNAK	2	2002270.0	RD139_Mixed_UPS1_5fmol_inj2.mzML	RD139_Mixed_UPS1_5fmol_inj2		0	L	1	21	Mixed|CT=Mixture;CN=UPS1;QY=5 fmol
SYP_ECOLI	AAATQEMTLVDTPNAK	2	2146830.0	RD139_Mixed_UPS1_25fmol_inj2.mzML	RD139_Mixed_UPS1_25fmol_inj2		0	L	1	23	Mixed|CT=Mixture;CN=UPS1;QY=25 fmol
SYP_ECOLI	AAATQEMTLVDTPNAK	2	1789470.0	RD139_Mixed_UPS1_10fmol_inj2.mzML	RD139_Mixed_UPS1_10fmol_inj2		0	L	1	22	Mixed|CT=Mixture;CN=UPS1;QY=10 fmol
SYP_ECOLI	AAATQEMTLVDTPNAK	2	1721450.0	RD139_Mixed_UPS1_10fmol_inj3.mzML	RD139_Mixed_UPS1_10fmol_inj3		0	L	1	22	Mixed|CT=Mixture;CN=UPS1;QY=10 fmol
SYP_ECOLI	AAATQEMTLVDTPNAK	2	1797530.0	RD139_Mixed_UPS1_50fmol_inj2.mzML	RD139_Mixed_UPS1_50fmol_inj2		0	L	1	24	Mixed|CT=Mixture;CN=UPS1;QY=50 fmol
SYP_ECOLI	AAATQEMTLVDTPNAK	2	2631050.0	RD139_Mixed_UPS1_50fmol_inj1.mzML	RD139_Mixed_UPS1_50fmol_inj1		0	L	1	24	Mixed|CT=Mixture;CN=UPS1;QY=50 fmol
SYP_ECOLI	AAATQEMTLVDTPNAK	2	1869940.0	RD139_Mixed_UPS1_50fmol_inj3.mzML	RD139_Mixed_UPS1_50fmol_inj3		0	L	1	24	Mixed|CT=Mixture;CN=UPS1;QY=50 fmol
SYP_ECOLI	AAATQEMTLVDTPNAK	2	1694110.0	RD139_Mixed_UPS1_2_5fmol_inj3.mzML	RD139_Mixed_UPS1_2_5fmol_inj3		0	L	1	20	Mixed|CT=Mixture;CN=UPS1;QY=2.5 fmol
COABC_ECOLI	AAATQHNLEVLASR	2	402863.0	RD139_Mixed_UPS1_0_1fmol_inj2.mzML	RD139_Mixed_UPS1_0_1fmol_inj2		0	L	1	17	Mixed|CT=Mixture;CN=UPS1;QY=0.1 fmol
COABC_ECOLI	AAATQHNLEVLASR	2	296811.0	RD139_Mixed_UPS1_0_1fmol_inj1.mzML	RD139_Mixed_UPS1_0_1fmol_inj1		0	L	1	17	Mixed|CT=Mixture;CN=UPS1;QY=0.1 fmol
COABC_ECOLI	AAATQHNLEVLASR	2	384830.0	RD139_Mixed_UPS1_1fmol_inj1.mzML	RD139_Mixed_UPS1_1fmol_inj1		0	L	1	19	Mixed|CT=Mixture;CN=UPS1;QY=1 fmol
COABC_ECOLI	AAATQHNLEVLASR	2	498278.0	RD139_Mixed_UPS1_0_25fmol_inj2.mzML	RD139_Mixed_UPS1_0_25fmol_inj2		0	L	1	18	Mixed|CT=Mixture;CN=UPS1;QY=0.25 fmol
COABC_ECOLI	AAATQHNLEVLASR	2	409124.0	RD139_Mixed_UPS1_2_5fmol_inj1.mzML	RD139_Mixed_UPS1_2_5fmol_inj1		0	L	1	20	Mixed|CT=Mixture;CN=UPS1;QY=2.5 fmol
COABC_ECOLI	AAATQHNLEVLASR	2	346068.0	RD139_Mixed_UPS1_1fmol_inj2.mzML	RD139_Mixed_UPS1_1fmol_inj2		0	L	1	19	Mixed|CT=Mixture;CN=UPS1;QY=1 fmol
COABC_ECOLI	AAATQHNLEVLASR	2	318707.0	RD139_Mixed_UPS1_10fmol_inj1.mzML	RD139_Mixed_UPS1_10fmol_inj1		0	L	1	22	Mixed|CT=Mixture;CN=UPS1;QY=10 fmol
COABC_ECOLI	AAATQHNLEVLASR	2	291538.0	RD139_Mixed_UPS1_5fmol_inj3.mzML	RD139_Mixed_UPS1_5fmol_inj3		0	L	1	21	Mixed|CT=Mixture;CN=UPS1;QY=5 fmol
COABC_ECOLI	AAATQHNLEVLASR	2	514843.0	RD139_Mixed_UPS1_5fmol_inj1.mzML	RD139_Mixed_UPS1_5fmol_inj1		0	L	1	21	Mixed|CT=Mixture;CN=UPS1;QY=5 fmol
COABC_ECOLI	AAATQHNLEVLASR	2	450284.0	RD139_Mixed_UPS1_0_25fmol_inj1.mzML	RD139_Mixed_UPS1_0_25fmol_inj1		0	L	1	18	Mixed|CT=Mixture;CN=UPS1;QY=0.25 fmol
COABC_ECOLI	AAATQHNLEVLASR	2	358453.0	RD139_Mixed_UPS1_25fmol_inj1.mzML	RD139_Mixed_UPS1_25fmol_inj1		0	L	1	23	Mixed|CT=Mixture;CN=UPS1;QY=25 fmol
COABC_ECOLI	AAATQHNLEVLASR	2	174657.0	RD139_Mixed_UPS1_5fmol_inj2.mzML	RD139_Mixed_UPS1_5fmol_inj2		0	L	1	21	Mixed|CT=Mixture;CN=UPS1;QY=5 fmol
COABC_ECOLI	AAATQHNLEVLASR	2	420677.0	RD139_Mixed_UPS1_25fmol_inj2.mzML	RD139_Mixed_UPS1_25fmol_inj2		0	L	1	23	Mixed|CT=Mixture;CN=UPS1;QY=25 fmol
COABC_ECOLI	AAATQHNLEVLASR	2	232593.0	RD139_Mixed_UPS1_50fmol_inj1.mzML	RD139_Mixed_UPS1_50fmol_inj1		0	L	1	24	Mixed|CT=Mixture;CN=UPS1;QY=50 fmol
COABC_ECOLI	AAATQHNLEVLASR	3	373223.0	RD139_Mixed_UPS1_0_25fmol_inj3.mzML	RD139_Mixed_UPS1_0_25fmol_inj3		0	L	1	18	Mixed|CT=Mixture;CN=UPS1;QY=0.25 fmol
COABC_ECOLI	AAATQHNLEVLASR	3	484742.0	RD139_Mixed_UPS1_0_1fmol_inj1.mzML	RD139_Mixed_UPS1_0_1fmol_inj1		0	L	1	17	Mixed|CT=Mixture;CN=UPS1;QY=0.1 fmol
COABC_ECOLI	AAATQHNLEVLASR	3	312124.0	RD139_Mixed_UPS1_0_1fmol_inj3.mzML	RD139_Mixed_UPS1_0_1fmol_inj3		0	L	1	17	Mixed|CT=Mixture;CN=UPS1;QY=0.1 fmol
COABC_ECOLI	AAATQHNLEVLASR	3	393046.0	RD139_Mixed_UPS1_1fmol_inj1.mzML	RD139_Mixed_UPS1_1fmol_inj1		0	L	1	19	Mixed|CT=Mixture;CN=UPS1;QY=1 fmol
COABC_ECOLI	AAATQHNLEVLASR	3	511860.0	RD139_Mixed_UPS1_0_25fmol_inj2.mzML	RD139_Mixed_UPS1_0_25fmol_inj2		0	L	1	18	Mixed|CT=Mixture;CN=UPS1;QY=0.25 fmol
COABC_ECOLI	AAATQHNLEVLASR	3	339878.0	RD139_Mixed_UPS1_1fmol_inj3.mzML	RD139_Mixed_UPS1_1fmol_inj3		0	L	1	19	Mixed|CT=Mixture;CN=UPS1;QY=1 fmol
COABC_ECOLI	AAATQHNLEVLASR	3	481778.0	RD139_Mixed_UPS1_2_5fmol_inj1.mzML	RD139_Mixed_UPS1_2_5fmol_inj1		0	L	1	20	Mixed|CT=Mixture;CN=UPS1;QY=2.5 fmol
COABC_ECOLI	AAATQHNLEVLASR	3	521294.0	RD139_Mixed_UPS1_1fmol_inj2.mzML	RD139_Mixed_UPS1_1fmol_inj2		0	L	1	19	Mixed|CT=Mixture;CN=UPS1;QY=1 fmol
COABC_ECOLI	AAATQHNLEVLASR	3	480943.0	RD139_Mixed_UPS1_2_5fmol_inj2.mzML	RD139_Mixed_UPS1_2_5fmol_inj2		0	L	1	20	Mixed|CT=Mixture;CN=UPS1;QY=2.5 fmol
COABC_ECOLI	AAATQHNLEVLASR	3	473987.0	RD139_Mixed_UPS1_10fmol_inj1.mzML	RD139_Mixed_UPS1_10fmol_inj1		0	L	1	22	Mixed|CT=Mixture;CN=UPS1;QY=10 fmol
COABC_ECOLI	AAATQHNLEVLASR	3	362966.0	RD139_Mixed_UPS1_5fmol_inj3.mzML	RD139_Mixed_UPS1_5fmol_inj3		0	L	1	21	Mixed|CT=Mixture;CN=UPS1;QY=5 fmol
COABC_ECOLI	AAATQHNLEVLASR	3	434932.0	RD139_Mixed_UPS1_5fmol_inj1.mzML	RD139_Mixed_UPS1_5fmol_inj1		0	L	1	21	Mixed|CT=Mixture;CN=UPS1;QY=5 fmol
COABC_ECOLI	AAATQHNLEVLASR	3	353272.0	RD139_Mixed_UPS1_0_25fmol_inj1.mzML	RD139_Mixed_UPS1_0_25fmol_inj1		0	L	1	18	Mixed|CT=Mixture;CN=UPS1;QY=0.25 fmol
COABC_ECOLI	AAATQHNLEVLASR	3	497898.0	RD139_Mixed_UPS1_25fmol_inj3.mzML	RD139_Mixed_UPS1_25fmol_inj3		0	L	1	23	Mixed|CT=Mixture;CN=UPS1;QY=25 fmol
COABC_ECOLI	AAATQHNLEVLASR	3	374980.0	RD139_Mixed_UPS1_25fmol_inj1.mzML	RD139_Mixed_UPS1_25fmol_inj1		0	L	1	23	Mixed|CT=Mixture;CN=UPS1;QY=25 fmol
COABC_ECOLI	AAATQHNLEVLASR	3	368249.0	RD139_Mixed_UPS1_5fmol_inj2.mzML	RD139_Mixed_UPS1_5fmol_inj2		0	L	1	21	Mixed|CT=Mixture;CN=UPS1;QY=5 fmol
COABC_ECOLI	AAATQHNLEVLASR	3	390291.0	RD139_Mixed_UPS1_25fmol_inj2.mzML	RD139_Mixed_UPS1_25fmol_inj2		0	L	1	23	Mixed|CT=Mixture;CN=UPS1;QY=25 fmol
COABC_ECOLI	AAATQHNLEVLASR	3	420408.0	RD139_Mixed_UPS1_10fmol_inj2.mzML	RD139_Mixed_UPS1_10fmol_inj2		0	L	1	22	Mixed|CT=Mixture;CN=UPS1;QY=10 fmol
COABC_ECOLI	AAATQHNLEVLASR	3	379041.0	RD139_Mixed_UPS1_10fmol_inj3.mzML	RD139_Mixed_UPS1_10fmol_inj3		0	L	1	22	Mixed|CT=Mixture;CN=UPS1;QY=10 fmol
COABC_ECOLI	AAATQHNLEVLASR	3	463269.0	RD139_Mixed_UPS1_50fmol_inj2.mzML	RD139_Mixed_UPS1_50fmol_inj2		0	L	1	24	Mixed|CT=Mixture;CN=UPS1;QY=50 fmol
COABC_ECOLI	AAATQHNLEVLASR	3	454877.0	RD139_Mixed_UPS1_50fmol_inj1.mzML	RD139_Mixed_UPS1_50fmol_inj1		0	L	1	24	Mixed|CT=Mixture;CN=UPS1;QY=50 fmol
COABC_ECOLI	AAATQHNLEVLASR	3	385728.0	RD139_Mixed_UPS1_50fmol_inj3.mzML	RD139_Mixed_UPS1_50fmol_inj3		0	L	1	24	Mixed|CT=Mixture;CN=UPS1;QY=50 fmol
COABC_ECOLI	AAATQHNLEVLASR	3	402336.0	RD139_Mixed_UPS1_2_5fmol_inj3.mzML	RD139_Mixed_UPS1_2_5fmol_inj3		0	L	1	20	Mixed|CT=Mixture;CN=UPS1;QY=2.5 fmol
LOLC_ECOLI	AAATQPAEALRYE	2	1004960.0	RD139_Mixed_UPS1_0_1fmol_inj2.mzML	RD139_Mixed_UPS1_0_1fmol_inj2		0	L	1	17	Mixed|CT=Mixture;CN=UPS1;QY=0.1 fmol
LOLC_ECOLI	AAATQPAEALRYE	2	1002660.0	RD139_Mixed_UPS1_0_25fmol_inj3.mzML	RD139_Mixed_UPS1_0_25fmol_inj3		0	L	1	18	Mixed|CT=Mixture;CN=UPS1;QY=0.25 fmol
LOLC_ECOLI	AAATQPAEALRYE	2	1105050.0	RD139_Mixed_UPS1_0_1fmol_inj1.mzML	RD139_Mixed_UPS1_0_1fmol_inj1		0	L	1	17	Mixed|CT=Mixture;CN=UPS1;QY=0.1 fmol
LOLC_ECOLI	AAATQPAEALRYE	2	955776.0	RD139_Mixed_UPS1_0_1fmol_inj3.mzML	RD139_Mixed_UPS1_0_1fmol_inj3		0	L	1	17	Mixed|CT=Mixture;CN=UPS1;QY=0.1 fmol
LOLC_ECOLI	AAATQPAEALRYE	2	1098670.0	RD139_Mixed_UPS1_1fmol_inj1.mzML	RD139_Mixed_UPS1_1fmol_inj1		0	L	1	19	Mixed|CT=Mixture;CN=UPS1;QY=1 fmol
LOLC_ECOLI	AAATQPAEALRYE	2	1038030.0	RD139_Mixed_UPS1_0_25fmol_inj2.mzML	RD139_Mixed_UPS1_0_25fmol_inj2		0	L	1	18	Mixed|CT=Mixture;CN=UPS1;QY=0.25 fmol
LOLC_ECOLI	AAATQPAEALRYE	2	859738.0	RD139_Mixed_UPS1_1fmol_inj3.mzML	RD139_Mixed_UPS1_1fmol_inj3		0	L	1	19	Mixed|CT=Mixture;CN=UPS1;QY=1 fmol
LOLC_ECOLI	AAATQPAEALRYE	2	1003560.0	RD139_Mixed_UPS1_2_5fmol_inj1.mzML	RD139_Mixed_UPS1_2_5fmol_inj1		0	L	1	20	Mixed|CT=Mixture;CN=UPS1;QY=2.5 fmol
LOLC_ECOLI	AAATQPAEALRYE	2	1030060.0	RD139_Mixed_UPS1_1fmol_inj2.mzML	RD139_Mixed_UPS1_1fmol_inj2		0	L	1	19	Mixed|CT=Mixture;CN=UPS1;QY=1 fmol
LOLC_ECOLI	AAATQPAEALRYE	2	1080670.0	RD139_Mixed_UPS1_2_5fmol_inj2.mzML	RD139_Mixed_UPS1_2_5fmol_inj2		0	L	1	20	Mixed|CT=Mixture;CN=UPS1;QY=2.5 fmol
LOLC_ECOLI	AAATQPAEALRYE	2	1130380.0	RD139_Mixed_UPS1_10fmol_inj1.mzML	RD139_Mixed_UPS1_10fmol_inj1		0	L	1	22	Mixed|CT=Mixture;CN=UPS1;QY=10 fmol
LOLC_ECOLI	AAATQPAEALRYE	2	955631.0	RD139_Mixed_UPS1_5fmol_inj3.mzML	RD139_Mixed_UPS1_5fmol_inj3		0	L	1	21	Mixed|CT=Mixture;CN=UPS1;QY=5 fmol
LOLC_ECOLI	AAATQPAEALRYE	2	994454.0	RD139_Mixed_UPS1_5fmol_inj1.mzML	RD139_Mixed_UPS1_5fmol_inj1		0	L	1	21	Mixed|CT=Mixture;CN=UPS1;QY=5 fmol
LOLC_ECOLI	AAATQPAEALRYE	2	1019540.0	RD139_Mixed_UPS1_0_25fmol_inj1.mzML	RD139_Mixed_UPS1_0_25fmol_inj1		0	L	1	18	Mixed|CT=Mixture;CN=UPS1;QY=0.25 fmol
LOLC_ECOLI	AAATQPAEALRYE	2	1192850.0	RD139_Mixed_UPS1_25fmol_inj3.mzML	RD139_Mixed_UPS1_25fmol_inj3		0	L	1	23	Mixed|CT=Mixture;CN=UPS1;QY=25 fmol
LOLC_ECOLI	AAATQPAEALRYE	2	1113540.0	RD139_Mixed_UPS1_25fmol_inj1.mzML	RD139_Mixed_UPS1_25fmol_inj1		0	L	1	23	Mixed|CT=Mixture;CN=UPS1;QY=25 fmol
LOLC_ECOLI	AAATQPAEALRYE	2	1052970.0	RD139_Mixed_UPS1_5fmol_inj2.mzML	RD139_Mixed_UPS1_5fmol_inj2		0	L	1	21	Mixed|CT=Mixture;CN=UPS1;QY=5 fmol
LOLC_ECOLI	AAATQPAEALRYE	2	1129250.0	RD139_Mixed_UPS1_25fmol_inj2.mzML	RD139_Mixed_UPS1_25fmol_inj2		0	L	1	23	Mixed|CT=Mixture;CN=UPS1;QY=25 fmol
LOLC_ECOLI	AAATQPAEALRYE	2	1131350.0	RD139_Mixed_UPS1_10fmol_inj2.mzML	RD139_Mixed_UPS1_10fmol_inj2		0	L	1	22	Mixed|CT=Mixture;CN=UPS1;QY=10 fmol
LOLC_ECOLI	AAATQPAEALRYE	2	1047160.0	RD139_Mixed_UPS1_10fmol_inj3.mzML	RD139_Mixed_UPS1_10fmol_inj3		0	L	1	22	Mixed|CT=Mixture;CN=UPS1;QY=10 fmol
LOLC_ECOLI	AAATQPAEALRYE	2	1058170.0	RD139_Mixed_UPS1_50fmol_inj2.mzML	RD139_Mixed_UPS1_50fmol_inj2		0	L	1	24	Mixed|CT=Mixture;CN=UPS1;QY=50 fmol
LOLC_ECOLI	AAATQPAEALRYE	2	1095340.0	RD139_Mixed_UPS1_50fmol_inj1.mzML	RD139_Mixed_UPS1_50fmol_inj1		0	L	1	24	Mixed|CT=Mixture;CN=UPS1;QY=50 fmol
LOLC_ECOLI	AAATQPAEALRYE	2	1102390.0	RD139_Mixed_UPS1_50fmol_inj3.mzML	RD139_Mixed_UPS1_50fmol_inj3		0	L	1	24	Mixed|CT=Mixture;CN=UPS1;QY=50 fmol
LOLC_ECOLI	AAATQPAEALRYE	2	965445.0	RD139_Mixed_UPS1_2_5fmol_inj3.mzML	RD139_Mixed_UPS1_2_5fmol_inj3		0	L	1	20	Mixed|CT=Mixture;CN=UPS1;QY=2.5 fmol
HEM1_ECOLI	AAAVEAETIVAQETSEFM(Oxidation)AWLRAQSASETIREYR	4	1221690.0	RD139_Mixed_UPS1_0_1fmol_inj2.mzML	RD139_Mixed_UPS1_0_1fmol_inj2		0	L	1	17	Mixed|CT=Mixture;CN=UPS1;QY=0.1 fmol
HEM1_ECOLI	AAAVEAETIVAQETSEFM(Oxidation)AWLRAQSASETIREYR	4	868186.0	RD139_Mixed_UPS1_0_25fmol_inj3.mzML	RD139_Mixed_UPS1_0_25fmol_inj3		0	L	1	18	Mixed|CT=Mixture;CN=UPS1;QY=0.25 fmol
HEM1_ECOLI	AAAVEAETIVAQETSEFM(Oxidation)AWLRAQSASETIREYR	4	1193550.0	RD139_Mixed_UPS1_0_1fmol_inj1.mzML	RD139_Mixed_UPS1_0_1fmol_inj1		0	L	1	17	Mixed|CT=Mixture;CN=UPS1;QY=0.1 fmol
HEM1_ECOLI	AAAVEAETIVAQETSEFM(Oxidation)AWLRAQSASETIREYR	4	922805.0	RD139_Mixed_UPS1_0_1fmol_inj3.mzML	RD139_Mixed_UPS1_0_1fmol_inj3		0	L	1	17	Mixed|CT=Mixture;CN=UPS1;QY=0.1 fmol
HEM1_ECOLI	AAAVEAETIVAQETSEFM(Oxidation)AWLRAQSASETIREYR	4	1003890.0	RD139_Mixed_UPS1_1fmol_inj1.mzML	RD139_Mixed_UPS1_1fmol_inj1		0	L	1	19	Mixed|CT=Mixture;CN=UPS1;QY=1 fmol
HEM1_ECOLI	AAAVEAETIVAQETSEFM(Oxidation)AWLRAQSASETIREYR	4	1136140.0	RD139_Mixed_UPS1_0_25fmol_inj2.mzML	RD139_Mixed_UPS1_0_25fmol_inj2		0	L	1	18	Mixed|CT=Mixture;CN=UPS1;QY=0.25 fmol
HEM1_ECOLI	AAAVEAETIVAQETSEFM(Oxidation)AWLRAQSASETIREYR	4	872646.0	RD139_Mixed_UPS1_1fmol_inj3.mzML	RD139_Mixed_UPS1_1fmol_inj3		0	L	1	19	Mixed|CT=Mixture;CN=UPS1;QY=1 fmol
HEM1_ECOLI	AAAVEAETIVAQETSEFM(Oxidation)AWLRAQSASETIREYR	4	983160.0	RD139_Mixed_UPS1_2_5fmol_inj1.mzML	RD139_Mixed_UPS1_2_5fmol_inj1		0	L	1	20	Mixed|CT=Mixture;CN=UPS1;QY=2.5 fmol
HEM1_ECOLI	AAAVEAETIVAQETSEFM(Oxidation)AWLRAQSASETIREYR	4	967200.0	RD139_Mixed_UPS1_1fmol_inj2.mzML	RD139_Mixed_UPS1_1fmol_inj2		0	L	1	19	Mixed|CT=Mixture;CN=UPS1;QY=1 fmol
HEM1_ECOLI	AAAVEAETIVAQETSEFM(Oxidation)AWLRAQSASETIREYR	4	1234430.0	RD139_Mixed_UPS1_2_5fmol_inj2.mzML	RD139_Mixed_UPS1_2_5fmol_inj2		0	L	1	20	Mixed|CT=Mixture;CN=UPS1;QY=2.5 fmol
HEM1_ECOLI	AAAVEAETIVAQETSEFM(Oxidation)AWLRAQSASETIREYR	4	1204680.0	RD139_Mixed_UPS1_10fmol_inj1.mzML	RD139_Mixed_UPS1_10fmol_inj1		0	L	1	22	Mixed|CT=Mixture;CN=UPS1;QY=10 fmol
HEM1_ECOLI	AAAVEAETIVAQETSEFM(Oxidation)AWLRAQSASETIREYR	4	1380020.0	RD139_Mixed_UPS1_5fmol_inj3.mzML	RD139_Mixed_UPS1_5fmol_inj3		0	L	1	21	Mixed|CT=Mixture;CN=UPS1;QY=5 fmol
HEM1_ECOLI	AAAVEAETIVAQETSEFM(Oxidation)AWLRAQSASETIREYR	4	1360750.0	RD139_Mixed_UPS1_5fmol_inj1.mzML	RD139_Mixed_UPS1_5fmol_inj1		0	L	1	21	Mixed|CT=Mixture;CN=UPS1;QY=5 fmol
HEM1_ECOLI	AAAVEAETIVAQETSEFM(Oxidation)AWLRAQSASETIREYR	4	1095730.0	RD139_Mixed_UPS1_0_25fmol_inj1.mzML	RD139_Mixed_UPS1_0_25fmol_inj1		0	L	1	18	Mixed|CT=Mixture;CN=UPS1;QY=0.25 fmol
HEM1_ECOLI	AAAVEAETIVAQETSEFM(Oxidation)AWLRAQSASETIREYR	4	1431330.0	RD139_Mixed_UPS1_25fmol_inj3.mzML	RD139_Mixed_UPS1_25fmol_inj3		0	L	1	23	Mixed|CT=Mixture;CN=UPS1;QY=25 fmol
HEM1_ECOLI	AAAVEAETIVAQETSEFM(Oxidation)AWLRAQSASETIREYR	4	1434690.0	RD139_Mixed_UPS1_25fmol_inj1.mzML	RD139_Mixed_UPS1_25fmol_inj1		0	L	1	23	Mixed|CT=Mixture;CN=UPS1;QY=25 fmol
HEM1_ECOLI	AAAVEAETIVAQETSEFM(Oxidation)AWLRAQSASETIREYR	4	1436160.0	RD139_Mixed_UPS1_5fmol_inj2.mzML	RD139_Mixed_UPS1_5fmol_inj2		0	L	1	21	Mixed|CT=Mixture;CN=UPS1;QY=5 fmol
HEM1_ECOLI	AAAVEAETIVAQETSEFM(Oxidation)AWLRAQSASETIREYR	4	1500260.0	RD139_Mixed_UPS1_25fmol_inj2.mzML	RD139_Mixed_UPS1_25fmol_inj2		0	L	1	23	Mixed|CT=Mixture;CN=UPS1;QY=25 fmol
HEM1_ECOLI	AAAVEAETIVAQETSEFM(Oxidation)AWLRAQSASETIREYR	4	1202690.0	RD139_Mixed_UPS1_10fmol_inj2.mzML	RD139_Mixed_UPS1_10fmol_inj2		0	L	1	22	Mixed|CT=Mixture;CN=UPS1;QY=10 fmol
HEM1_ECOLI	AAAVEAETIVAQETSEFM(Oxidation)AWLRAQSASETIREYR	4	1244380.0	RD139_Mixed_UPS1_10fmol_inj3.mzML	RD139_Mixed_UPS1_10fmol_inj3		0	L	1	22	Mixed|CT=Mixture;CN=UPS1;QY=10 fmol
HEM1_ECOLI	AAAVEAETIVAQETSEFM(Oxidation)AWLRAQSASETIREYR	4	1455680.0	RD139_Mixed_UPS1_50fmol_inj2.mzML	RD139_Mixed_UPS1_50fmol_inj2		0	L	1	24	Mixed|CT=Mixture;CN=UPS1;QY=50 fmol
HEM1_ECOLI	AAAVEAETIVAQETSEFM(Oxidation)AWLRAQSASETIREYR	4	1524340.0	RD139_Mixed_UPS1_50fmol_inj1.mzML	RD139_Mixed_UPS1_50fmol_inj1		0	L	1	24	Mixed|CT=Mixture;CN=UPS1;QY=50 fmol
HEM1_ECOLI	AAAVEAETIVAQETSEFM(Oxidation)AWLRAQSASETIREYR	4	1435020.0	RD139_Mixed_UPS1_50fmol_inj3.mzML	RD139_Mixed_UPS1_50fmol_inj3		0	L	1	24	Mixed|CT=Mixture;CN=UPS1;QY=50 fmol
HEM1_ECOLI	AAAVEAETIVAQETSEFM(Oxidation)AWLRAQSASETIREYR	4	1100990.0	RD139_Mixed_UPS1_2_5fmol_inj3.mzML	RD139_Mixed_UPS1_2_5fmol_inj3		0	L	1	20	Mixed|CT=Mixture;CN=UPS1;QY=2.5 fmol
FTSY_ECOLI	AAAVEQLQVWGQR	2	3950000.0	RD139_Mixed_UPS1_0_1fmol_inj2.mzML	RD139_Mixed_UPS1_0_1fmol_inj2		0	L	1	17	Mixed|CT=Mixture;CN=UPS1;QY=0.1 fmol
FTSY_ECOLI	AAAVEQLQVWGQR	2	3726420.0	RD139_Mixed_UPS1_0_25fmol_inj3.mzML	RD139_Mixed_UPS1_0_25fmol_inj3		0	L	1	18	Mixed|CT=Mixture;CN=UPS1;QY=0.25 fmol
FTSY_ECOLI	AAAVEQLQVWGQR	2	4161930.0	RD139_Mixed_UPS1_0_1fmol_inj1.mzML	RD139_Mixed_UPS1_0_1fmol_inj1		0	L	1	17	Mixed|CT=Mixture;CN=UPS1;QY=0.1 fmol
FTSY_ECOLI	AAAVEQLQVWGQR	2	3155080.0	RD139_Mixed_UPS1_0_1fmol_inj3.mzML	RD139_Mixed_UPS1_0_1fmol_inj3		0	L	1	17	Mixed|CT=Mixture;CN=UPS1;QY=0.1 fmol
FTSY_ECOLI	AAAVEQLQVWGQR	2	4297710.0	RD139_Mixed_UPS1_1fmol_inj1.mzML	RD139_Mixed_UPS1_1fmol_inj1		0	L	1	19	Mixed|CT=Mixture;CN=UPS1;QY=1 fmol
FTSY_ECOLI	AAAVEQLQVWGQR	2	4507080.0	RD139_Mixed_UPS1_0_25fmol_inj2.mzML	RD139_Mixed_UPS1_0_25fmol_inj2		0	L	1	18	Mixed|CT=Mixture;CN=UPS1;QY=0.25 fmol
FTSY_ECOLI	AAAVEQLQVWGQR	2	3214820.0	RD139_Mixed_UPS1_1fmol_inj3.mzML	RD139_Mixed_UPS1_1fmol_inj3		0	L	1	19	Mixed|CT=Mixture;CN=UPS1;QY=1 fmol
FTSY_ECOLI	AAAVEQLQVWGQR	2	3951040.0	RD139_Mixed_UPS1_2_5fmol_inj1.mzML	RD139_Mixed_UPS1_2_5fmol_inj1		0	L	1	20	Mixed|CT=Mixture;CN=UPS1;QY=2.5 fmol
FTSY_ECOLI	AAAVEQLQVWGQR	2	4273740.0	RD139_Mixed_UPS1_1fmol_inj2.mzML	RD139_Mixed_UPS1_1fmol_inj2		0	L	1	19	Mixed|CT=Mixture;CN=UPS1;QY=1 fmol
FTSY_ECOLI	AAAVEQLQVWGQR	2	4214080.0	RD139_Mixed_UPS1_2_5fmol_inj2.mzML	RD139_Mixed_UPS1_2_5fmol_inj2		0	L	1	20	Mixed|CT=Mixture;CN=UPS1;QY=2.5 fmol
FTSY_ECOLI	AAAVEQLQVWGQR	2	4154570.0	RD139_Mixed_UPS1_10fmol_inj1.mzML	RD139_Mixed_UPS1_10fmol_inj1		0	L	1	22	Mixed|CT=Mixture;CN=UPS1;QY=10 fmol
FTSY_ECOLI	AAAVEQLQVWGQR	2	3673460.0	RD139_Mixed_UPS1_5fmol_inj3.mzML	RD139_Mixed_UPS1_5fmol_inj3		0	L	1	21	Mixed|CT=Mixture;CN=UPS1;QY=5 fmol
FTSY_ECOLI	AAAVEQLQVWGQR	2	4285850.0	RD139_Mixed_UPS1_5fmol_inj1.mzML	RD139_Mixed_UPS1_5fmol_inj1		0	L	1	21	Mixed|CT=Mixture;CN=UPS1;QY=5 fmol
FTSY_ECOLI	AAAVEQLQVWGQR	2	4414360.0	RD139_Mixed_UPS1_0_25fmol_inj1.mzML	RD139_Mixed_UPS1_0_25fmol_inj1		0	L	1	18	Mixed|CT=Mixture;CN=UPS1;QY=0.25 fmol
FTSY_ECOLI	AAAVEQLQVWGQR	2	4087650.0	RD139_Mixed_UPS1_25fmol_inj3.mzML	RD139_Mixed_UPS1_25fmol_inj3		0	L	1	23	Mixed|CT=Mixture;CN=UPS1;QY=25 fmol
FTSY_ECOLI	AAAVEQLQVWGQR	2	4481400.0	RD139_Mixed_UPS1_25fmol_inj1.mzML	RD139_Mixed_UPS1_25fmol_inj1		0	L	1	23	Mixed|CT=Mixture;CN=UPS1;QY=25 fmol
FTSY_ECOLI	AAAVEQLQVWGQR	2	4222180.0	RD139_Mixed_UPS1_5fmol_inj2.mzML	RD139_Mixed_UPS1_5fmol_inj2		0	L	1	21	Mixed|CT=Mixture;CN=UPS1;QY=5 fmol
FTSY_ECOLI	AAAVEQLQVWGQR	2	4047210.0	RD139_Mixed_UPS1_25fmol_inj2.mzML	RD139_Mixed_UPS1_25fmol_inj2		0	L	1	23	Mixed|CT=Mixture;CN=UPS1;QY=25 fmol
FTSY_ECOLI	AAAVEQLQVWGQR	2	3978940.0	RD139_Mixed_UPS1_10fmol_inj2.mzML	RD139_Mixed_UPS1_10fmol_inj2		0	L	1	22	Mixed|CT=Mixture;CN=UPS1;QY=10 fmol
FTSY_ECOLI	AAAVEQLQVWGQR	2	3859320.0	RD139_Mixed_UPS1_10fmol_inj3.mzML	RD139_Mixed_UPS1_10fmol_inj3		0	L	1	22	Mixed|CT=Mixture;CN=UPS1;QY=10 fmol
FTSY_ECOLI	AAAVEQLQVWGQR	2	4154230.0	RD139_Mixed_UPS1_50fmol_inj2.mzML	RD139_Mixed_UPS1_50fmol_inj2		0	L	1	24	Mixed|CT=Mixture;CN=UPS1;QY=50 fmol
FTSY_ECOLI	AAAVEQLQVWGQR	2	4510790.0	RD139_Mixed_UPS1_50fmol_inj1.mzML	RD139_Mixed_UPS1_50fmol_inj1		0	L	1	24	Mixed|CT=Mixture;CN=UPS1;QY=50 fmol
FTSY_ECOLI	AAAVEQLQVWGQR	2	3539340.0	RD139_Mixed_UPS1_50fmol_inj3.mzML	RD139_Mixed_UPS1_50fmol_inj3		0	L	1	24	Mixed|CT=Mixture;CN=UPS1;QY=50 fmol
FTSY_ECOLI	AAAVEQLQVWGQR	2	3557500.0	RD139_Mixed_UPS1_2_5fmol_inj3.mzML	RD139_Mixed_UPS1_2_5fmol_inj3		0	L	1	20	Mixed|CT=Mixture;CN=UPS1;QY=2.5 fmol
FTSY_ECOLI	AAAVEQLQVWGQR	3	544775.0	RD139_Mixed_UPS1_0_1fmol_inj2.mzML	RD139_Mixed_UPS1_0_1fmol_inj2		0	L	1	17	Mixed|CT=Mixture;CN=UPS1;QY=0.1 fmol
FTSY_ECOLI	AAAVEQLQVWGQR	3	452820.0	RD139_Mixed_UPS1_0_1fmol_inj1.mzML	RD139_Mixed_UPS1_0_1fmol_inj1		0	L	1	17	Mixed|CT=Mixture;CN=UPS1;QY=0.1 fmol
FTSY_ECOLI	AAAVEQLQVWGQR	3	228684.0	RD139_Mixed_UPS1_0_1fmol_inj3.mzML	RD139_Mixed_UPS1_0_1fmol_inj3		0	L	1	17	Mixed|CT=Mixture;CN=UPS1;QY=0.1 fmol
FTSY_ECOLI	AAAVEQLQVWGQR	3	408126.0	RD139_Mixed_UPS1_1fmol_inj1.mzML	RD139_Mixed_UPS1_1fmol_inj1		0	L	1	19	Mixed|CT=Mixture;CN=UPS1;QY=1 fmol
FTSY_ECOLI	AAAVEQLQVWGQR	3	452992.0	RD139_Mixed_UPS1_0_25fmol_inj2.mzML	RD139_Mixed_UPS1_0_25fmol_inj2		0	L	1	18	Mixed|CT=Mixture;CN=UPS1;QY=0.25 fmol
FTSY_ECOLI	AAAVEQLQVWGQR	3	464581.0	RD139_Mixed_UPS1_2_5fmol_inj1.mzML	RD139_Mixed_UPS1_2_5fmol_inj1		0	L	1	20	Mixed|CT=Mixture;CN=UPS1;QY=2.5 fmol
FTSY_ECOLI	AAAVEQLQVWGQR	3	524695.0	RD139_Mixed_UPS1_1fmol_inj2.mzML	RD139_Mixed_UPS1_1fmol_inj2		0	L	1	19	Mixed|CT=Mixture;CN=UPS1;QY=1 fmol
FTSY_ECOLI	AAAVEQLQVWGQR	3	457913.0	RD139_Mixed_UPS1_2_5fmol_inj2.mzML	RD139_Mixed_UPS1_2_5fmol_inj2		0	L	1	20	Mixed|CT=Mixture;CN=UPS1;QY=2.5 fmol
FTSY_ECOLI	AAAVEQLQVWGQR	3	377571.0	RD139_Mixed_UPS1_10fmol_inj1.mzML	RD139_Mixed_UPS1_10fmol_inj1		0	L	1	22	Mixed|CT=Mixture;CN=UPS1;QY=10 fmol
FTSY_ECOLI	AAAVEQLQVWGQR	3	419414.0	RD139_Mixed_UPS1_5fmol_inj1.mzML	RD139_Mixed_UPS1_5fmol_inj1		0	L	1	21	Mixed|CT=Mixture;CN=UPS1;QY=5 fmol
FTSY_ECOLI	AAAVEQLQVWGQR	3	380818.0	RD139_Mixed_UPS1_0_25fmol_inj1.mzML	RD139_Mixed_UPS1_0_25fmol_inj1		0	L	1	18	Mixed|CT=Mixture;CN=UPS1;QY=0.25 fmol
FTSY_ECOLI	AAAVEQLQVWGQR	3	419554.0	RD139_Mixed_UPS1_25fmol_inj1.mzML	RD139_Mixed_UPS1_25fmol_inj1		0	L	1	23	Mixed|CT=Mixture;CN=UPS1;QY=25 fmol
FTSY_ECOLI	AAAVEQLQVWGQR	3	433122.0	RD139_Mixed_UPS1_5fmol_inj2.mzML	RD139_Mixed_UPS1_5fmol_inj2		0	L	1	21	Mixed|CT=Mixture;CN=UPS1;QY=5 fmol
FTSY_ECOLI	AAAVEQLQVWGQR	3	285656.0	RD139_Mixed_UPS1_25fmol_inj2.mzML	RD139_Mixed_UPS1_25fmol_inj2		0	L	1	23	Mixed|CT=Mixture;CN=UPS1;QY=25 fmol
FTSY_ECOLI	AAAVEQLQVWGQR	3	256677.0	RD139_Mixed_UPS1_10fmol_inj3.mzML	RD139_Mixed_UPS1_10fmol_inj3		0	L	1	22	Mixed|CT=Mixture;CN=UPS1;QY=10 fmol
FTSY_ECOLI	AAAVEQLQVWGQR	3	442483.0	RD139_Mixed_UPS1_50fmol_inj1.mzML	RD139_Mixed_UPS1_50fmol_inj1		0	L	1	24	Mixed|CT=Mixture;CN=UPS1;QY=50 fmol
FTSY_ECOLI	AAAVEQLQVWGQR	3	215245.0	RD139_Mixed_UPS1_2_5fmol_inj3.mzML	RD139_Mixed_UPS1_2_5fmol_inj3		0	L	1	20	Mixed|CT=Mixture;CN=UPS1;QY=2.5 fmol
YQJH_ECOLI	AAAYWHAK	2	218285.0	RD139_Mixed_UPS1_0_1fmol_inj2.mzML	RD139_Mixed_UPS1_0_1fmol_inj2		0	L	1	17	Mixed|CT=Mixture;CN=UPS1;QY=0.1 fmol
YQJH_ECOLI	AAAYWHAK	2	259304.0	RD139_Mixed_UPS1_0_25fmol_inj3.mzML	RD139_Mixed_UPS1_0_25fmol_inj3		0	L	1	18	Mixed|CT=Mixture;CN=UPS1;QY=0.25 fmol
YQJH_ECOLI	AAAYWHAK	2	80460.0	RD139_Mixed_UPS1_0_1fmol_inj1.mzML	RD139_Mixed_UPS1_0_1fmol_inj1		0	L	1	17	Mixed|CT=Mixture;CN=UPS1;QY=0.1 fmol
YQJH_ECOLI	AAAYWHAK	2	161873.0	RD139_Mixed_UPS1_0_1fmol_inj3.mzML	RD139_Mixed_UPS1_0_1fmol_inj3		0	L	1	17	Mixed|CT=Mixture;CN=UPS1;QY=0.1 fmol
YQJH_ECOLI	AAAYWHAK	2	38976.9	RD139_Mixed_UPS1_1fmol_inj1.mzML	RD139_Mixed_UPS1_1fmol_inj1		0	L	1	19	Mixed|CT=Mixture;CN=UPS1;QY=1 fmol
YQJH_ECOLI	AAAYWHAK	2	297292.0	RD139_Mixed_UPS1_0_25fmol_inj2.mzML	RD139_Mixed_UPS1_0_25fmol_inj2		0	L	1	18	Mixed|CT=Mixture;CN=UPS1;QY=0.25 fmol
YQJH_ECOLI	AAAYWHAK	2	268047.0	RD139_Mixed_UPS1_1fmol_inj3.mzML	RD139_Mixed_UPS1_1fmol_inj3		0	L	1	19	Mixed|CT=Mixture;CN=UPS1;QY=1 fmol
YQJH_ECOLI	AAAYWHAK	2	100658.0	RD139_Mixed_UPS1_2_5fmol_inj1.mzML	RD139_Mixed_UPS1_2_5fmol_inj1		0	L	1	20	Mixed|CT=Mixture;CN=UPS1;QY=2.5 fmol
YQJH_ECOLI	AAAYWHAK	2	290135.0	RD139_Mixed_UPS1_1fmol_inj2.mzML	RD139_Mixed_UPS1_1fmol_inj2		0	L	1	19	Mixed|CT=Mixture;CN=UPS1;QY=1 fmol
YQJH_ECOLI	AAAYWHAK	2	269706.0	RD139_Mixed_UPS1_2_5fmol_inj2.mzML	RD139_Mixed_UPS1_2_5fmol_inj2		0	L	1	20	Mixed|CT=Mixture;CN=UPS1;QY=2.5 fmol
YQJH_ECOLI	AAAYWHAK	2	56094.8	RD139_Mixed_UPS1_10fmol_inj1.mzML	RD139_Mixed_UPS1_10fmol_inj1		0	L	1	22	Mixed|CT=Mixture;CN=UPS1;QY=10 fmol
YQJH_ECOLI	AAAYWHAK	2	347591.0	RD139_Mixed_UPS1_5fmol_inj3.mzML	RD139_Mixed_UPS1_5fmol_inj3		0	L	1	21	Mixed|CT=Mixture;CN=UPS1;QY=5 fmol
YQJH_ECOLI	AAAYWHAK	2	83975.6	RD139_Mixed_UPS1_5fmol_inj1.mzML	RD139_Mixed_UPS1_5fmol_inj1		0	L	1	21	Mixed|CT=Mixture;CN=UPS1;QY=5 fmol
YQJH_ECOLI	AAAYWHAK	2	68156.2	RD139_Mixed_UPS1_0_25fmol_inj1.mzML	RD139_Mixed_UPS1_0_25fmol_inj1		0	L	1	18	Mixed|CT=Mixture;CN=UPS1;QY=0.25 fmol
YQJH_ECOLI	AAAYWHAK	2	295864.0	RD139_Mixed_UPS1_25fmol_inj3.mzML	RD139_Mixed_UPS1_25fmol_inj3		0	L	1	23	Mixed|CT=Mixture;CN=UPS1;QY=25 fmol
YQJH_ECOLI	AAAYWHAK	2	293023.0	RD139_Mixed_UPS1_5fmol_inj2.mzML	RD139_Mixed_UPS1_5fmol_inj2		0	L	1	21	Mixed|CT=Mixture;CN=UPS1;QY=5 fmol
YQJH_ECOLI	AAAYWHAK	2	268687.0	RD139_Mixed_UPS1_25fmol_inj2.mzML	RD139_Mixed_UPS1_25fmol_inj2		0	L	1	23	Mixed|CT=Mixture;CN=UPS1;QY=25 fmol
YQJH_ECOLI	AAAYWHAK	2	311536.0	RD139_Mixed_UPS1_10fmol_inj2.mzML	RD139_Mixed_UPS1_10fmol_inj2		0	L	1	22	Mixed|CT=Mixture;CN=UPS1;QY=10 fmol
YQJH_ECOLI	AAAYWHAK	2	276392.0	RD139_Mixed_UPS1_10fmol_inj3.mzML	RD139_Mixed_UPS1_10fmol_inj3		0	L	1	22	Mixed|CT=Mixture;CN=UPS1;QY=10 fmol
YQJH_ECOLI	AAAYWHAK	2	238060.0	RD139_Mixed_UPS1_50fmol_inj2.mzML	RD139_Mixed_UPS1_50fmol_inj2		0	L	1	24	Mixed|CT=Mixture;CN=UPS1;QY=50 fmol
YQJH_ECOLI	AAAYWHAK	2	82835.8	RD139_Mixed_UPS1_50fmol_inj1.mzML	RD139_Mixed_UPS1_50fmol_inj1		0	L	1	24	Mixed|CT=Mixture;CN=UPS1;QY=50 fmol
YQJH_ECOLI	AAAYWHAK	2	310491.0	RD139_Mixed_UPS1_50fmol_inj3.mzML	RD139_Mixed_UPS1_50fmol_inj3		0	L	1	24	Mixed|CT=Mixture;CN=UPS1;QY=50 fmol
YQJH_ECOLI	AAAYWHAK	2	311044.0	RD139_Mixed_UPS1_2_5fmol_inj3.mzML	RD139_Mixed_UPS1_2_5fmol_inj3		0	L	1	20	Mixed|CT=Mixture;CN=UPS1;QY=2.5 fmol
EUTL_ECOLI	AAC(Carbamidomethyl)NAFTDAVLEIAR	2	257072.0	RD139_Mixed_UPS1_0_1fmol_inj2.mzML	RD139_Mixed_UPS1_0_1fmol_inj2		0	L	1	17	Mixed|CT=Mixture;CN=UPS1;QY=0.1 fmol
EUTL_ECOLI	AAC(Carbamidomethyl)NAFTDAVLEIAR	2	434699.0	RD139_Mixed_UPS1_0_25fmol_inj3.mzML	RD139_Mixed_UPS1_0_25fmol_inj3		0	L	1	18	Mixed|CT=Mixture;CN=UPS1;QY=0.25 fmol
EUTL_ECOLI	AAC(Carbamidomethyl)NAFTDAVLEIAR	2	295639.0	RD139_Mixed_UPS1_0_1fmol_inj1.mzML	RD139_Mixed_UPS1_0_1fmol_inj1		0	L	1	17	Mixed|CT=Mixture;CN=UPS1;QY=0.1 fmol
EUTL_ECOLI	AAC(Carbamidomethyl)NAFTDAVLEIAR	2	281693.0	RD139_Mixed_UPS1_0_1fmol_inj3.mzML	RD139_Mixed_UPS1_0_1fmol_inj3		0	L	1	17	Mixed|CT=Mixture;CN=UPS1;QY=0.1 fmol
EUTL_ECOLI	AAC(Carbamidomethyl)NAFTDAVLEIAR	2	249037.0	RD139_Mixed_UPS1_1fmol_inj1.mzML	RD139_Mixed_UPS1_1fmol_inj1		0	L	1	19	Mixed|CT=Mixture;CN=UPS1;QY=1 fmol
EUTL_ECOLI	AAC(Carbamidomethyl)NAFTDAVLEIAR	2	396587.0	RD139_Mixed_UPS1_0_25fmol_inj2.mzML	RD139_Mixed_UPS1_0_25fmol_inj2		0	L	1	18	Mixed|CT=Mixture;CN=UPS1;QY=0.25 fmol
EUTL_ECOLI	AAC(Carbamidomethyl)NAFTDAVLEIAR	2	346182.0	RD139_Mixed_UPS1_1fmol_inj3.mzML	RD139_Mixed_UPS1_1fmol_inj3		0	L	1	19	Mixed|CT=Mixture;CN=UPS1;QY=1 fmol
EUTL_ECOLI	AAC(Carbamidomethyl)NAFTDAVLEIAR	2	344768.0	RD139_Mixed_UPS1_2_5fmol_inj1.mzML	RD139_Mixed_UPS1_2_5fmol_inj1		0	L	1	20	Mixed|CT=Mixture;CN=UPS1;QY=2.5 fmol
EUTL_ECOLI	AAC(Carbamidomethyl)NAFTDAVLEIAR	2	136997.0	RD139_Mixed_UPS1_1fmol_inj2.mzML	RD139_Mixed_UPS1_1fmol_inj2		0	L	1	19	Mixed|CT=Mixture;CN=UPS1;QY=1 fmol
EUTL_ECOLI	AAC(Carbamidomethyl)NAFTDAVLEIAR	2	344610.0	RD139_Mixed_UPS1_2_5fmol_inj2.mzML	RD139_Mixed_UPS1_2_5fmol_inj2		0	L	1	20	Mixed|CT=Mixture;CN=UPS1;QY=2.5 fmol
EUTL_ECOLI	AAC(Carbamidomethyl)NAFTDAVLEIAR	2	279612.0	RD139_Mixed_UPS1_10fmol_inj1.mzML	RD139_Mixed_UPS1_10fmol_inj1		0	L	1	22	Mixed|CT=Mixture;CN=UPS1;QY=10 fmol
EUTL_ECOLI	AAC(Carbamidomethyl)NAFTDAVLEIAR	2	392379.0	RD139_Mixed_UPS1_5fmol_inj3.mzML	RD139_Mixed_UPS1_5fmol_inj3		0	L	1	21	Mixed|CT=Mixture;CN=UPS1;QY=5 fmol
EUTL_ECOLI	AAC(Carbamidomethyl)NAFTDAVLEIAR	2	427526.0	RD139_Mixed_UPS1_0_25fmol_inj1.mzML	RD139_Mixed_UPS1_0_25fmol_inj1		0	L	1	18	Mixed|CT=Mixture;CN=UPS1;QY=0.25 fmol
EUTL_ECOLI	AAC(Carbamidomethyl)NAFTDAVLEIAR	2	485195.0	RD139_Mixed_UPS1_25fmol_inj3.mzML	RD139_Mixed_UPS1_25fmol_inj3		0	L	1	23	Mixed|CT=Mixture;CN=UPS1;QY=25 fmol
EUTL_ECOLI	AAC(Carbamidomethyl)NAFTDAVLEIAR	2	370430.0	RD139_Mixed_UPS1_25fmol_inj1.mzML	RD139_Mixed_UPS1_25fmol_inj1		0	L	1	23	Mixed|CT=Mixture;CN=UPS1;QY=25 fmol
EUTL_ECOLI	AAC(Carbamidomethyl)NAFTDAVLEIAR	2	356973.0	RD139_Mixed_UPS1_5fmol_inj2.mzML	RD139_Mixed_UPS1_5fmol_inj2		0	L	1	21	Mixed|CT=Mixture;CN=UPS1;QY=5 fmol
EUTL_ECOLI	AAC(Carbamidomethyl)NAFTDAVLEIAR	2	353542.0	RD139_Mixed_UPS1_25fmol_inj2.mzML	RD139_Mixed_UPS1_25fmol_inj2		0	L	1	23	Mixed|CT=Mixture;CN=UPS1;QY=25 fmol
EUTL_ECOLI	AAC(Carbamidomethyl)NAFTDAVLEIAR	2	287095.0	RD139_Mixed_UPS1_10fmol_inj2.mzML	RD139_Mixed_UPS1_10fmol_inj2		0	L	1	22	Mixed|CT=Mixture;CN=UPS1;QY=10 fmol
EUTL_ECOLI	AAC(Carbamidomethyl)NAFTDAVLEIAR	2	328620.0	RD139_Mixed_UPS1_10fmol_inj3.mzML	RD139_Mixed_UPS1_10fmol_inj3		0	L	1	22	Mixed|CT=Mixture;CN=UPS1;QY=10 fmol
EUTL_ECOLI	AAC(Carbamidomethyl)NAFTDAVLEIAR	2	235718.0	RD139_Mixed_UPS1_50fmol_inj2.mzML	RD139_Mixed_UPS1_50fmol_inj2		0	L	1	24	Mixed|CT=Mixture;CN=UPS1;QY=50 fmol
EUTL_ECOLI	AAC(Carbamidomethyl)NAFTDAVLEIAR	2	251172.0	RD139_Mixed_UPS1_50fmol_inj3.mzML	RD139_Mixed_UPS1_50fmol_inj3		0	L	1	24	Mixed|CT=Mixture;CN=UPS1;QY=50 fmol
EUTL_ECOLI	AAC(Carbamidomethyl)NAFTDAVLEIAR	2	286518.0	RD139_Mixed_UPS1_2_5fmol_inj3.mzML	RD139_Mixed_UPS1_2_5fmol_inj3		0	L	1	20	Mixed|CT=Mixture;CN=UPS1;QY=2.5 fmol
MUKF_ECOLI	AADAAEEGGDEFHWHR	4	774597.0	RD139_Mixed_UPS1_0_1fmol_inj2.mzML	RD139_Mixed_UPS1_0_1fmol_inj2		0	L	1	17	Mixed|CT=Mixture;CN=UPS1;QY=0.1 fmol
MUKF_ECOLI	AADAAEEGGDEFHWHR	4	885711.0	RD139_Mixed_UPS1_0_1fmol_inj3.mzML	RD139_Mixed_UPS1_0_1fmol_inj3		0	L	1	17	Mixed|CT=Mixture;CN=UPS1;QY=0.1 fmol
MUKF_ECOLI	AADAAEEGGDEFHWHR	4	525009.0	RD139_Mixed_UPS1_1fmol_inj3.mzML	RD139_Mixed_UPS1_1fmol_inj3		0	L	1	19	Mixed|CT=Mixture;CN=UPS1;QY=1 fmol
MUKF_ECOLI	AADAAEEGGDEFHWHR	4	621206.0	RD139_Mixed_UPS1_1fmol_inj2.mzML	RD139_Mixed_UPS1_1fmol_inj2		0	L	1	19	Mixed|CT=Mixture;CN=UPS1;QY=1 fmol
MUKF_ECOLI	AADAAEEGGDEFHWHR	4	643253.0	RD139_Mixed_UPS1_2_5fmol_inj2.mzML	RD139_Mixed_UPS1_2_5fmol_inj2		0	L	1	20	Mixed|CT=Mixture;CN=UPS1;QY=2.5 fmol
MUKF_ECOLI	AADAAEEGGDEFHWHR	4	514104.0	RD139_Mixed_UPS1_5fmol_inj3.mzML	RD139_Mixed_UPS1_5fmol_inj3		0	L	1	21	Mixed|CT=Mixture;CN=UPS1;QY=5 fmol
MUKF_ECOLI	AADAAEEGGDEFHWHR	4	611269.0	RD139_Mixed_UPS1_5fmol_inj2.mzML	RD139_Mixed_UPS1_5fmol_inj2		0	L	1	21	Mixed|CT=Mixture;CN=UPS1;QY=5 fmol
MUKF_ECOLI	AADAAEEGGDEFHWHR	4	469028.0	RD139_Mixed_UPS1_10fmol_inj2.mzML	RD139_Mixed_UPS1_10fmol_inj2		0	L	1	22	Mixed|CT=Mixture;CN=UPS1;QY=10 fmol
MUKF_ECOLI	AADAAEEGGDEFHWHR	4	611933.0	RD139_Mixed_UPS1_10fmol_inj3.mzML	RD139_Mixed_UPS1_10fmol_inj3		0	L	1	22	Mixed|CT=Mixture;CN=UPS1;QY=10 fmol
MUKF_ECOLI	AADAAEEGGDEFHWHR	4	406999.0	RD139_Mixed_UPS1_50fmol_inj2.mzML	RD139_Mixed_UPS1_50fmol_inj2		0	L	1	24	Mixed|CT=Mixture;CN=UPS1;QY=50 fmol
MUKF_ECOLI	AADAAEEGGDEFHWHR	4	401696.0	RD139_Mixed_UPS1_50fmol_inj1.mzML	RD139_Mixed_UPS1_50fmol_inj1		0	L	1	24	Mixed|CT=Mixture;CN=UPS1;QY=50 fmol
ETTA_ECOLI	AADALRLPDWDAK	2	1868530.0	RD139_Mixed_UPS1_0_1fmol_inj2.mzML	RD139_Mixed_UPS1_0_1fmol_inj2		0	L	1	17	Mixed|CT=Mixture;CN=UPS1;QY=0.1 fmol
ETTA_ECOLI	AADALRLPDWDAK	2	1835810.0	RD139_Mixed_UPS1_0_25fmol_inj3.mzML	RD139_Mixed_UPS1_0_25fmol_inj3		0	L	1	18	Mixed|CT=Mixture;CN=UPS1;QY=0.25 fmol
ETTA_ECOLI	AADALRLPDWDAK	2	1808400.0	RD139_Mixed_UPS1_0_1fmol_inj1.mzML	RD139_Mixed_UPS1_0_1fmol_inj1		0	L	1	17	Mixed|CT=Mixture;CN=UPS1;QY=0.1 fmol
ETTA_ECOLI	AADALRLPDWDAK	2	1354290.0	RD139_Mixed_UPS1_0_1fmol_inj3.mzML	RD139_Mixed_UPS1_0_1fmol_inj3		0	L	1	17	Mixed|CT=Mixture;CN=UPS1;QY=0.1 fmol
ETTA_ECOLI	AADALRLPDWDAK	2	1850850.0	RD139_Mixed_UPS1_1fmol_inj1.mzML	RD139_Mixed_UPS1_1fmol_inj1		0	L	1	19	Mixed|CT=Mixture;CN=UPS1;QY=1 fmol
ETTA_ECOLI	AADALRLPDWDAK	2	2357700.0	RD139_Mixed_UPS1_0_25fmol_inj2.mzML	RD139_Mixed_UPS1_0_25fmol_inj2		0	L	1	18	Mixed|CT=Mixture;CN=UPS1;QY=0.25 fmol
ETTA_ECOLI	AADALRLPDWDAK	2	1172500.0	RD139_Mixed_UPS1_1fmol_inj3.mzML	RD139_Mixed_UPS1_1fmol_inj3		0	L	1	19	Mixed|CT=Mixture;CN=UPS1;QY=1 fmol
ETTA_ECOLI	AADALRLPDWDAK	2	1755620.0	RD139_Mixed_UPS1_2_5fmol_inj1.mzML	RD139_Mixed_UPS1_2_5fmol_inj1		0	L	1	20	Mixed|CT=Mixture;CN=UPS1;QY=2.5 fmol
ETTA_ECOLI	AADALRLPDWDAK	2	2282900.0	RD139_Mixed_UPS1_1fmol_inj2.mzML	RD139_Mixed_UPS1_1fmol_inj2		0	L	1	19	Mixed|CT=Mixture;CN=UPS1;QY=1 fmol
ETTA_ECOLI	AADALRLPDWDAK	2	2142250.0	RD139_Mixed_UPS1_2_5fmol_inj2.mzML	RD139_Mixed_UPS1_2_5fmol_inj2		0	L	1	20	Mixed|CT=Mixture;CN=UPS1;QY=2.5 fmol
ETTA_ECOLI	AADALRLPDWDAK	2	1843880.0	RD139_Mixed_UPS1_10fmol_inj1.mzML	RD139_Mixed_UPS1_10fmol_inj1		0	L	1	22	Mixed|CT=Mixture;CN=UPS1;QY=10 fmol
ETTA_ECOLI	AADALRLPDWDAK	2	1761730.0	RD139_Mixed_UPS1_5fmol_inj3.mzML	RD139_Mixed_UPS1_5fmol_inj3		0	L	1	21	Mixed|CT=Mixture;CN=UPS1;QY=5 fmol
ETTA_ECOLI	AADALRLPDWDAK	2	1724660.0	RD139_Mixed_UPS1_5fmol_inj1.mzML	RD139_Mixed_UPS1_5fmol_inj1		0	L	1	21	Mixed|CT=Mixture;CN=UPS1;QY=5 fmol
ETTA_ECOLI	AADALRLPDWDAK	2	2020940.0	RD139_Mixed_UPS1_0_25fmol_inj1.mzML	RD139_Mixed_UPS1_0_25fmol_inj1		0	L	1	18	Mixed|CT=Mixture;CN=UPS1;QY=0.25 fmol
ETTA_ECOLI	AADALRLPDWDAK	2	1188940.0	RD139_Mixed_UPS1_25fmol_inj3.mzML	RD139_Mixed_UPS1_25fmol_inj3		0	L	1	23	Mixed|CT=Mixture;CN=UPS1;QY=25 fmol
ETTA_ECOLI	AADALRLPDWDAK	2	2174240.0	RD139_Mixed_UPS1_25fmol_inj1.mzML	RD139_Mixed_UPS1_25fmol_inj1		0	L	1	23	Mixed|CT=Mixture;CN=UPS1;QY=25 fmol
ETTA_ECOLI	AADALRLPDWDAK	2	2215850.0	RD139_Mixed_UPS1_5fmol_inj2.mzML	RD139_Mixed_UPS1_5fmol_inj2		0	L	1	21	Mixed|CT=Mixture;CN=UPS1;QY=5 fmol
ETTA_ECOLI	AADALRLPDWDAK	2	2365940.0	RD139_Mixed_UPS1_25fmol_inj2.mzML	RD139_Mixed_UPS1_25fmol_inj2		0	L	1	23	Mixed|CT=Mixture;CN=UPS1;QY=25 fmol
ETTA_ECOLI	AADALRLPDWDAK	2	2312390.0	RD139_Mixed_UPS1_10fmol_inj2.mzML	RD139_Mixed_UPS1_10fmol_inj2		0	L	1	22	Mixed|CT=Mixture;CN=UPS1;QY=10 fmol
ETTA_ECOLI	AADALRLPDWDAK	2	1545710.0	RD139_Mixed_UPS1_10fmol_inj3.mzML	RD139_Mixed_UPS1_10fmol_inj3		0	L	1	22	Mixed|CT=Mixture;CN=UPS1;QY=10 fmol
ETTA_ECOLI	AADALRLPDWDAK	2	1827000.0	RD139_Mixed_UPS1_50fmol_inj2.mzML	RD139_Mixed_UPS1_50fmol_inj2		0	L	1	24	Mixed|CT=Mixture;CN=UPS1;QY=50 fmol
ETTA_ECOLI	AADALRLPDWDAK	2	2015350.0	RD139_Mixed_UPS1_50fmol_inj1.mzML	RD139_Mixed_UPS1_50fmol_inj1		0	L	1	24	Mixed|CT=Mixture;CN=UPS1;QY=50 fmol
ETTA_ECOLI	AADALRLPDWDAK	2	1641370.0	RD139_Mixed_UPS1_50fmol_inj3.mzML	RD139_Mixed_UPS1_50fmol_inj3		0	L	1	24	Mixed|CT=Mixture;CN=UPS1;QY=50 fmol
ETTA_ECOLI	AADALRLPDWDAK	2	1415760.0	RD139_Mixed_UPS1_2_5fmol_inj3.mzML	RD139_Mixed_UPS1_2_5fmol_inj3		0	L	1	20	Mixed|CT=Mixture;CN=UPS1;QY=2.5 fmol
ETTA_ECOLI	AADALRLPDWDAK	3	749916.0	RD139_Mixed_UPS1_0_1fmol_inj2.mzML	RD139_Mixed_UPS1_0_1fmol_inj2		0	L	1	17	Mixed|CT=Mixture;CN=UPS1;QY=0.1 fmol
ETTA_ECOLI	AADALRLPDWDAK	3	737500.0	RD139_Mixed_UPS1_0_25fmol_inj3.mzML	RD139_Mixed_UPS1_0_25fmol_inj3		0	L	1	18	Mixed|CT=Mixture;CN=UPS1;QY=0.25 fmol
ETTA_ECOLI	AADALRLPDWDAK	3	678989.0	RD139_Mixed_UPS1_0_1fmol_inj1.mzML	RD139_Mixed_UPS1_0_1fmol_inj1		0	L	1	17	Mixed|CT=Mixture;CN=UPS1;QY=0.1 fmol
ETTA_ECOLI	AADALRLPDWDAK	3	605596.0	RD139_Mixed_UPS1_0_1fmol_inj3.mzML	RD139_Mixed_UPS1_0_1fmol_inj3		0	L	1	17	Mixed|CT=Mixture;CN=UPS1;QY=0.1 fmol
ETTA_ECOLI	AADALRLPDWDAK	3	712477.0	RD139_Mixed_UPS1_1fmol_inj1.mzML	RD139_Mixed_UPS1_1fmol_inj1		0	L	1	19	Mixed|CT=Mixture;CN=UPS1;QY=1 fmol
ETTA_ECOLI	AADALRLPDWDAK	3	596437.0	RD139_Mixed_UPS1_0_25fmol_inj2.mzML	RD139_Mixed_UPS1_0_25fmol_inj2		0	L	1	18	Mixed|CT=Mixture;CN=UPS1;QY=0.25 fmol
ETTA_ECOLI	AADALRLPDWDAK	3	617827.0	RD139_Mixed_UPS1_1fmol_inj3.mzML	RD139_Mixed_UPS1_1fmol_inj3		0	L	1	19	Mixed|CT=Mixture;CN=UPS1;QY=1 fmol
ETTA_ECOLI	AADALRLPDWDAK	3	635405.0	RD139_Mixed_UPS1_2_5fmol_inj1.mzML	RD139_Mixed_UPS1_2_5fmol_inj1		0	L	1	20	Mixed|CT=Mixture;CN=UPS1;QY=2.5 fmol
ETTA_ECOLI	AADALRLPDWDAK	3	802181.0	RD139_Mixed_UPS1_1fmol_inj2.mzML	RD139_Mixed_UPS1_1fmol_inj2		0	L	1	19	Mixed|CT=Mixture;CN=UPS1;QY=1 fmol
ETTA_ECOLI	AADALRLPDWDAK	3	830465.0	RD139_Mixed_UPS1_2_5fmol_inj2.mzML	RD139_Mixed_UPS1_2_5fmol_inj2		0	L	1	20	Mixed|CT=Mixture;CN=UPS1;QY=2.5 fmol
ETTA_ECOLI	AADALRLPDWDAK	3	755374.0	RD139_Mixed_UPS1_10fmol_inj1.mzML	RD139_Mixed_UPS1_10fmol_inj1		0	L	1	22	Mixed|CT=Mixture;CN=UPS1;QY=10 fmol
ETTA_ECOLI	AADALRLPDWDAK	3	646614.0	RD139_Mixed_UPS1_5fmol_inj3.mzML	RD139_Mixed_UPS1_5fmol_inj3		0	L	1	21	Mixed|CT=Mixture;CN=UPS1;QY=5 fmol
ETTA_ECOLI	AADALRLPDWDAK	3	692494.0	RD139_Mixed_UPS1_5fmol_inj1.mzML	RD139_Mixed_UPS1_5fmol_inj1		0	L	1	21	Mixed|CT=Mixture;CN=UPS1;QY=5 fmol
ETTA_ECOLI	AADALRLPDWDAK	3	754076.0	RD139_Mixed_UPS1_0_25fmol_inj1.mzML	RD139_Mixed_UPS1_0_25fmol_inj1		0	L	1	18	Mixed|CT=Mixture;CN=UPS1;QY=0.25 fmol
ETTA_ECOLI	AADALRLPDWDAK	3	678857.0	RD139_Mixed_UPS1_25fmol_inj3.mzML	RD139_Mixed_UPS1_25fmol_inj3		0	L	1	23	Mixed|CT=Mixture;CN=UPS1;QY=25 fmol
ETTA_ECOLI	AADALRLPDWDAK	3	780149.0	RD139_Mixed_UPS1_25fmol_inj1.mzML	RD139_Mixed_UPS1_25fmol_inj1		0	L	1	23	Mixed|CT=Mixture;CN=UPS1;QY=25 fmol
ETTA_ECOLI	AADALRLPDWDAK	3	607311.0	RD139_Mixed_UPS1_5fmol_inj2.mzML	RD139_Mixed_UPS1_5fmol_inj2		0	L	1	21	Mixed|CT=Mixture;CN=UPS1;QY=5 fmol
ETTA_ECOLI	AADALRLPDWDAK	3	637246.0	RD139_Mixed_UPS1_25fmol_inj2.mzML	RD139_Mixed_UPS1_25fmol_inj2		0	L	1	23	Mixed|CT=Mixture;CN=UPS1;QY=25 fmol
ETTA_ECOLI	AADALRLPDWDAK	3	586566.0	RD139_Mixed_UPS1_10fmol_inj2.mzML	RD139_Mixed_UPS1_10fmol_inj2		0	L	1	22	Mixed|CT=Mixture;CN=UPS1;QY=10 fmol
ETTA_ECOLI	AADALRLPDWDAK	3	830767.0	RD139_Mixed_UPS1_10fmol_inj3.mzML	RD139_Mixed_UPS1_10fmol_inj3		0	L	1	22	Mixed|CT=Mixture;CN=UPS1;QY=10 fmol
ETTA_ECOLI	AADALRLPDWDAK	3	491966.0	RD139_Mixed_UPS1_50fmol_inj2.mzML	RD139_Mixed_UPS1_50fmol_inj2		0	L	1	24	Mixed|CT=Mixture;CN=UPS1;QY=50 fmol
ETTA_ECOLI	AADALRLPDWDAK	3	894206.0	RD139_Mixed_UPS1_50fmol_inj1.mzML	RD139_Mixed_UPS1_50fmol_inj1		0	L	1	24	Mixed|CT=Mixture;CN=UPS1;QY=50 fmol
ETTA_ECOLI	AADALRLPDWDAK	3	720644.0	RD139_Mixed_UPS1_50fmol_inj3.mzML	RD139_Mixed_UPS1_50fmol_inj3		0	L	1	24	Mixed|CT=Mixture;CN=UPS1;QY=50 fmol
ETTA_ECOLI	AADALRLPDWDAK	3	709597.0	RD139_Mixed_UPS1_2_5fmol_inj3.mzML	RD139_Mixed_UPS1_2_5fmol_inj3		0	L	1	20	Mixed|CT=Mixture;CN=UPS1;QY=2.5 fmol
PUR9_ECOLI	AADEGLEVK	2	224847.0	RD139_Mixed_UPS1_0_1fmol_inj2.mzML	RD139_Mixed_UPS1_0_1fmol_inj2		0	L	1	17	Mixed|CT=Mixture;CN=UPS1;QY=0.1 fmol
PUR9_ECOLI	AADEGLEVK	2	249229.0	RD139_Mixed_UPS1_0_25fmol_inj3.mzML	RD139_Mixed_UPS1_0_25fmol_inj3		0	L	1	18	Mixed|CT=Mixture;CN=UPS1;QY=0.25 fmol
PUR9_ECOLI	AADEGLEVK	2	188688.0	RD139_Mixed_UPS1_0_1fmol_inj3.mzML	RD139_Mixed_UPS1_0_1fmol_inj3		0	L	1	17	Mixed|CT=Mixture;CN=UPS1;QY=0.1 fmol
PUR9_ECOLI	AADEGLEVK	2	262063.0	RD139_Mixed_UPS1_0_25fmol_inj2.mzML	RD139_Mixed_UPS1_0_25fmol_inj2		0	L	1	18	Mixed|CT=Mixture;CN=UPS1;QY=0.25 fmol
PUR9_ECOLI	AADEGLEVK	2	188038.0	RD139_Mixed_UPS1_1fmol_inj3.mzML	RD139_Mixed_UPS1_1fmol_inj3		0	L	1	19	Mixed|CT=Mixture;CN=UPS1;QY=1 fmol
PUR9_ECOLI	AADEGLEVK	2	351386.0	RD139_Mixed_UPS1_1fmol_inj2.mzML	RD139_Mixed_UPS1_1fmol_inj2		0	L	1	19	Mixed|CT=Mixture;CN=UPS1;QY=1 fmol
PUR9_ECOLI	AADEGLEVK	2	258711.0	RD139_Mixed_UPS1_2_5fmol_inj2.mzML	RD139_Mixed_UPS1_2_5fmol_inj2		0	L	1	20	Mixed|CT=Mixture;CN=UPS1;QY=2.5 fmol
PUR9_ECOLI	AADEGLEVK	2	227895.0	RD139_Mixed_UPS1_5fmol_inj3.mzML	RD139_Mixed_UPS1_5fmol_inj3		0	L	1	21	Mixed|CT=Mixture;CN=UPS1;QY=5 fmol
PUR9_ECOLI	AADEGLEVK	2	197009.0	RD139_Mixed_UPS1_25fmol_inj3.mzML	RD139_Mixed_UPS1_25fmol_inj3		0	L	1	23	Mixed|CT=Mixture;CN=UPS1;QY=25 fmol
PUR9_ECOLI	AADEGLEVK	2	240335.0	RD139_Mixed_UPS1_5fmol_inj2.mzML	RD139_Mixed_UPS1_5fmol_inj2		0	L	1	21	Mixed|CT=Mixture;CN=UPS1;QY=5 fmol
PUR9_ECOLI	AADEGLEVK	2	236803.0	RD139_Mixed_UPS1_25fmol_inj2.mzML	RD139_Mixed_UPS1_25fmol_inj2		0	L	1	23	Mixed|CT=Mixture;CN=UPS1;QY=25 fmol
PUR9_ECOLI	AADEGLEVK	2	221330.0	RD139_Mixed_UPS1_10fmol_inj2.mzML	RD139_Mixed_UPS1_10fmol_inj2		0	L	1	22	Mixed|CT=Mixture;CN=UPS1;QY=10 fmol
PUR9_ECOLI	AADEGLEVK	2	198899.0	RD139_Mixed_UPS1_10fmol_inj3.mzML	RD139_Mixed_UPS1_10fmol_inj3		0	L	1	22	Mixed|CT=Mixture;CN=UPS1;QY=10 fmol
PUR9_ECOLI	AADEGLEVK	2	260763.0	RD139_Mixed_UPS1_50fmol_inj2.mzML	RD139_Mixed_UPS1_50fmol_inj2		0	L	1	24	Mixed|CT=Mixture;CN=UPS1;QY=50 fmol
PUR9_ECOLI	AADEGLEVK	2	180144.0	RD139_Mixed_UPS1_50fmol_inj3.mzML	RD139_Mixed_UPS1_50fmol_inj3		0	L	1	24	Mixed|CT=Mixture;CN=UPS1;QY=50 fmol
PUR9_ECOLI	AADEGLEVK	2	247732.0	RD139_Mixed_UPS1_2_5fmol_inj3.mzML	RD139_Mixed_UPS1_2_5fmol_inj3		0	L	1	20	Mixed|CT=Mixture;CN=UPS1;QY=2.5 fmol
YFJD_ECOLI	AADEIYFVPEGTPLSTQLVK	2	249075.0	RD139_Mixed_UPS1_0_1fmol_inj2.mzML	RD139_Mixed_UPS1_0_1fmol_inj2		0	L	1	17	Mixed|CT=Mixture;CN=UPS1;QY=0.1 fmol
YFJD_ECOLI	AADEIYFVPEGTPLSTQLVK	2	371701.0	RD139_Mixed_UPS1_0_25fmol_inj3.mzML	RD139_Mixed_UPS1_0_25fmol_inj3		0	L	1	18	Mixed|CT=Mixture;CN=UPS1;QY=0.25 fmol
YFJD_ECOLI	AADEIYFVPEGTPLSTQLVK	2	357249.0	RD139_Mixed_UPS1_0_1fmol_inj1.mzML	RD139_Mixed_UPS1_0_1fmol_inj1		0	L	1	17	Mixed|CT=Mixture;CN=UPS1;QY=0.1 fmol
YFJD_ECOLI	AADEIYFVPEGTPLSTQLVK	2	299523.0	RD139_Mixed_UPS1_0_1fmol_inj3.mzML	RD139_Mixed_UPS1_0_1fmol_inj3		0	L	1	17	Mixed|CT=Mixture;CN=UPS1;QY=0.1 fmol
YFJD_ECOLI	AADEIYFVPEGTPLSTQLVK	2	317523.0	RD139_Mixed_UPS1_1fmol_inj1.mzML	RD139_Mixed_UPS1_1fmol_inj1		0	L	1	19	Mixed|CT=Mixture;CN=UPS1;QY=1 fmol
YFJD_ECOLI	AADEIYFVPEGTPLSTQLVK	2	348664.0	RD139_Mixed_UPS1_0_25fmol_inj2.mzML	RD139_Mixed_UPS1_0_25fmol_inj2		0	L	1	18	Mixed|CT=Mixture;CN=UPS1;QY=0.25 fmol
YFJD_ECOLI	AADEIYFVPEGTPLSTQLVK	2	247772.0	RD139_Mixed_UPS1_1fmol_inj3.mzML	RD139_Mixed_UPS1_1fmol_inj3		0	L	1	19	Mixed|CT=Mixture;CN=UPS1;QY=1 fmol
YFJD_ECOLI	AADEIYFVPEGTPLSTQLVK	2	272397.0	RD139_Mixed_UPS1_2_5fmol_inj1.mzML	RD139_Mixed_UPS1_2_5fmol_inj1		0	L	1	20	Mixed|CT=Mixture;CN=UPS1;QY=2.5 fmol
YFJD_ECOLI	AADEIYFVPEGTPLSTQLVK	2	263027.0	RD139_Mixed_UPS1_1fmol_inj2.mzML	RD139_Mixed_UPS1_1fmol_inj2		0	L	1	19	Mixed|CT=Mixture;CN=UPS1;QY=1 fmol
YFJD_ECOLI	AADEIYFVPEGTPLSTQLVK	2	368452.0	RD139_Mixed_UPS1_2_5fmol_inj2.mzML	RD139_Mixed_UPS1_2_5fmol_inj2		0	L	1	20	Mixed|CT=Mixture;CN=UPS1;QY=2.5 fmol
YFJD_ECOLI	AADEIYFVPEGTPLSTQLVK	2	287750.0	RD139_Mixed_UPS1_10fmol_inj1.mzML	RD139_Mixed_UPS1_10fmol_inj1		0	L	1	22	Mixed|CT=Mixture;CN=UPS1;QY=10 fmol
YFJD_ECOLI	AADEIYFVPEGTPLSTQLVK	2	340005.0	RD139_Mixed_UPS1_5fmol_inj3.mzML	RD139_Mixed_UPS1_5fmol_inj3		0	L	1	21	Mixed|CT=Mixture;CN=UPS1;QY=5 fmol
YFJD_ECOLI	AADEIYFVPEGTPLSTQLVK	2	285034.0	RD139_Mixed_UPS1_5fmol_inj1.mzML	RD139_Mixed_UPS1_5fmol_inj1		0	L	1	21	Mixed|CT=Mixture;CN=UPS1;QY=5 fmol
YFJD_ECOLI	AADEIYFVPEGTPLSTQLVK	2	364841.0	RD139_Mixed_UPS1_0_25fmol_inj1.mzML	RD139_Mixed_UPS1_0_25fmol_inj1		0	L	1	18	Mixed|CT=Mixture;CN=UPS1;QY=0.25 fmol
YFJD_ECOLI	AADEIYFVPEGTPLSTQLVK	2	379048.0	RD139_Mixed_UPS1_25fmol_inj3.mzML	RD139_Mixed_UPS1_25fmol_inj3		0	L	1	23	Mixed|CT=Mixture;CN=UPS1;QY=25 fmol
YFJD_ECOLI	AADEIYFVPEGTPLSTQLVK	2	266036.0	RD139_Mixed_UPS1_25fmol_inj1.mzML	RD139_Mixed_UPS1_25fmol_inj1		0	L	1	23	Mixed|CT=Mixture;CN=UPS1;QY=25 fmol
YFJD_ECOLI	AADEIYFVPEGTPLSTQLVK	2	303403.0	RD139_Mixed_UPS1_5fmol_inj2.mzML	RD139_Mixed_UPS1_5fmol_inj2		0	L	1	21	Mixed|CT=Mixture;CN=UPS1;QY=5 fmol
YFJD_ECOLI	AADEIYFVPEGTPLSTQLVK	2	328639.0	RD139_Mixed_UPS1_25fmol_inj2.mzML	RD139_Mixed_UPS1_25fmol_inj2		0	L	1	23	Mixed|CT=Mixture;CN=UPS1;QY=25 fmol
YFJD_ECOLI	AADEIYFVPEGTPLSTQLVK	2	299444.0	RD139_Mixed_UPS1_10fmol_inj2.mzML	RD139_Mixed_UPS1_10fmol_inj2		0	L	1	22	Mixed|CT=Mixture;CN=UPS1;QY=10 fmol
YFJD_ECOLI	AADEIYFVPEGTPLSTQLVK	2	194414.0	RD139_Mixed_UPS1_10fmol_inj3.mzML	RD139_Mixed_UPS1_10fmol_inj3		0	L	1	22	Mixed|CT=Mixture;CN=UPS1;QY=10 fmol
YFJD_ECOLI	AADEIYFVPEGTPLSTQLVK	2	169520.0	RD139_Mixed_UPS1_50fmol_inj2.mzML	RD139_Mixed_UPS1_50fmol_inj2		0	L	1	24	Mixed|CT=Mixture;CN=UPS1;QY=50 fmol
YFJD_ECOLI	AADEIYFVPEGTPLSTQLVK	2	319327.0	RD139_Mixed_UPS1_50fmol_inj1.mzML	RD139_Mixed_UPS1_50fmol_inj1		0	L	1	24	Mixed|CT=Mixture;CN=UPS1;QY=50 fmol
YFJD_ECOLI	AADEIYFVPEGTPLSTQLVK	2	294010.0	RD139_Mixed_UPS1_50fmol_inj3.mzML	RD139_Mixed_UPS1_50fmol_inj3		0	L	1	24	Mixed|CT=Mixture;CN=UPS1;QY=50 fmol
YFJD_ECOLI	AADEIYFVPEGTPLSTQLVK	2	307724.0	RD139_Mixed_UPS1_2_5fmol_inj3.mzML	RD139_Mixed_UPS1_2_5fmol_inj3		0	L	1	20	Mixed|CT=Mixture;CN=UPS1;QY=2.5 fmol
ACRB_ECOLI	AADGQMVPFSAFSSSR	2	709194.0	RD139_Mixed_UPS1_0_1fmol_inj2.mzML	RD139_Mixed_UPS1_0_1fmol_inj2		0	L	1	17	Mixed|CT=Mixture;CN=UPS1;QY=0.1 fmol
ACRB_ECOLI	AADGQMVPFSAFSSSR	2	1160360.0	RD139_Mixed_UPS1_0_25fmol_inj3.mzML	RD139_Mixed_UPS1_0_25fmol_inj3		0	L	1	18	Mixed|CT=Mixture;CN=UPS1;QY=0.25 fmol
ACRB_ECOLI	AADGQMVPFSAFSSSR	2	942731.0	RD139_Mixed_UPS1_0_1fmol_inj1.mzML	RD139_Mixed_UPS1_0_1fmol_inj1		0	L	1	17	Mixed|CT=Mixture;CN=UPS1;QY=0.1 fmol
ACRB_ECOLI	AADGQMVPFSAFSSSR	2	557078.0	RD139_Mixed_UPS1_0_1fmol_inj3.mzML	RD139_Mixed_UPS1_0_1fmol_inj3		0	L	1	17	Mixed|CT=Mixture;CN=UPS1;QY=0.1 fmol
ACRB_ECOLI	AADGQMVPFSAFSSSR	2	1122470.0	RD139_Mixed_UPS1_1fmol_inj1.mzML	RD139_Mixed_UPS1_1fmol_inj1		0	L	1	19	Mixed|CT=Mixture;CN=UPS1;QY=1 fmol
ACRB_ECOLI	AADGQMVPFSAFSSSR	2	1287550.0	RD139_Mixed_UPS1_0_25fmol_inj2.mzML	RD139_Mixed_UPS1_0_25fmol_inj2		0	L	1	18	Mixed|CT=Mixture;CN=UPS1;QY=0.25 fmol
ACRB_ECOLI	AADGQMVPFSAFSSSR	2	1122640.0	RD139_Mixed_UPS1_1fmol_inj3.mzML	RD139_Mixed_UPS1_1fmol_inj3		0	L	1	19	Mixed|CT=Mixture;CN=UPS1;QY=1 fmol
ACRB_ECOLI	AADGQMVPFSAFSSSR	2	1117780.0	RD139_Mixed_UPS1_2_5fmol_inj1.mzML	RD139_Mixed_UPS1_2_5fmol_inj1		0	L	1	20	Mixed|CT=Mixture;CN=UPS1;QY=2.5 fmol
ACRB_ECOLI	AADGQMVPFSAFSSSR	2	1223370.0	RD139_Mixed_UPS1_1fmol_inj2.mzML	RD139_Mixed_UPS1_1fmol_inj2		0	L	1	19	Mixed|CT=Mixture;CN=UPS1;QY=1 fmol
ACRB_ECOLI	AADGQMVPFSAFSSSR	2	1201730.0	RD139_Mixed_UPS1_2_5fmol_inj2.mzML	RD139_Mixed_UPS1_2_5fmol_inj2		0	L	1	20	Mixed|CT=Mixture;CN=UPS1;QY=2.5 fmol
ACRB_ECOLI	AADGQMVPFSAFSSSR	2	1164550.0	RD139_Mixed_UPS1_10fmol_inj1.mzML	RD139_Mixed_UPS1_10fmol_inj1		0	L	1	22	Mixed|CT=Mixture;CN=UPS1;QY=10 fmol
ACRB_ECOLI	AADGQMVPFSAFSSSR	2	1518640.0	RD139_Mixed_UPS1_5fmol_inj3.mzML	RD139_Mixed_UPS1_5fmol_inj3		0	L	1	21	Mixed|CT=Mixture;CN=UPS1;QY=5 fmol
ACRB_ECOLI	AADGQMVPFSAFSSSR	2	1377630.0	RD139_Mixed_UPS1_5fmol_inj1.mzML	RD139_Mixed_UPS1_5fmol_inj1		0	L	1	21	Mixed|CT=Mixture;CN=UPS1;QY=5 fmol
ACRB_ECOLI	AADGQMVPFSAFSSSR	2	1446740.0	RD139_Mixed_UPS1_0_25fmol_inj1.mzML	RD139_Mixed_UPS1_0_25fmol_inj1		0	L	1	18	Mixed|CT=Mixture;CN=UPS1;QY=0.25 fmol
ACRB_ECOLI	AADGQMVPFSAFSSSR	2	1482710.0	RD139_Mixed_UPS1_25fmol_inj3.mzML	RD139_Mixed_UPS1_25fmol_inj3		0	L	1	23	Mixed|CT=Mixture;CN=UPS1;QY=25 fmol
ACRB_ECOLI	AADGQMVPFSAFSSSR	2	1459240.0	RD139_Mixed_UPS1_25fmol_inj1.mzML	RD139_Mixed_UPS1_25fmol_inj1		0	L	1	23	Mixed|CT=Mixture;CN=UPS1;QY=25 fmol
ACRB_ECOLI	AADGQMVPFSAFSSSR	2	1295110.0	RD139_Mixed_UPS1_5fmol_inj2.mzML	RD139_Mixed_UPS1_5fmol_inj2		0	L	1	21	Mixed|CT=Mixture;CN=UPS1;QY=5 fmol
ACRB_ECOLI	AADGQMVPFSAFSSSR	2	1516660.0	RD139_Mixed_UPS1_25fmol_inj2.mzML	RD139_Mixed_UPS1_25fmol_inj2		0	L	1	23	Mixed|CT=Mixture;CN=UPS1;QY=25 fmol
ACRB_ECOLI	AADGQMVPFSAFSSSR	2	956343.0	RD139_Mixed_UPS1_10fmol_inj2.mzML	RD139_Mixed_UPS1_10fmol_inj2		0	L	1	22	Mixed|CT=Mixture;CN=UPS1;QY=10 fmol
ACRB_ECOLI	AADGQMVPFSAFSSSR	2	1019920.0	RD139_Mixed_UPS1_10fmol_inj3.mzML	RD139_Mixed_UPS1_10fmol_inj3		0	L	1	22	Mixed|CT=Mixture;CN=UPS1;QY=10 fmol
ACRB_ECOLI	AADGQMVPFSAFSSSR	2	1277600.0	RD139_Mixed_UPS1_50fmol_inj2.mzML	RD139_Mixed_UPS1_50fmol_inj2		0	L	1	24	Mixed|CT=Mixture;CN=UPS1;QY=50 fmol
ACRB_ECOLI	AADGQMVPFSAFSSSR	2	1526500.0	RD139_Mixed_UPS1_50fmol_inj1.mzML	RD139_Mixed_UPS1_50fmol_inj1		0	L	1	24	Mixed|CT=Mixture;CN=UPS1;QY=50 fmol
ACRB_ECOLI	AADGQMVPFSAFSSSR	2	1416930.0	RD139_Mixed_UPS1_50fmol_inj3.mzML	RD139_Mixed_UPS1_50fmol_inj3		0	L	1	24	Mixed|CT=Mixture;CN=UPS1;QY=50 fmol
ACRB_ECOLI	AADGQMVPFSAFSSSR	2	1230860.0	RD139_Mixed_UPS1_2_5fmol_inj3.mzML	RD139_Mixed_UPS1_2_5fmol_inj3		0	L	1	20	Mixed|CT=Mixture;CN=UPS1;QY=2.5 fmol
YIDA_ECOLI	AADGSTVAQTALSYDDYR	2	2973260.0	RD139_Mixed_UPS1_0_1fmol_inj2.mzML	RD139_Mixed_UPS1_0_1fmol_inj2		0	L	1	17	Mixed|CT=Mixture;CN=UPS1;QY=0.1 fmol
YIDA_ECOLI	AADGSTVAQTALSYDDYR	2	3049350.0	RD139_Mixed_UPS1_0_25fmol_inj3.mzML	RD139_Mixed_UPS1_0_25fmol_inj3		0	L	1	18	Mixed|CT=Mixture;CN=UPS1;QY=0.25 fmol
YIDA_ECOLI	AADGSTVAQTALSYDDYR	2	3014460.0	RD139_Mixed_UPS1_0_1fmol_inj1.mzML	RD139_Mixed_UPS1_0_1fmol_inj1		0	L	1	17	Mixed|CT=Mixture;CN=UPS1;QY=0.1 fmol
YIDA_ECOLI	AADGSTVAQTALSYDDYR	2	2835520.0	RD139_Mixed_UPS1_0_1fmol_inj3.mzML	RD139_Mixed_UPS1_0_1fmol_inj3		0	L	1	17	Mixed|CT=Mixture;CN=UPS1;QY=0.1 fmol
YIDA_ECOLI	AADGSTVAQTALSYDDYR	2	3038390.0	RD139_Mixed_UPS1_1fmol_inj1.mzML	RD139_Mixed_UPS1_1fmol_inj1		0	L	1	19	Mixed|CT=Mixture;CN=UPS1;QY=1 fmol
YIDA_ECOLI	AADGSTVAQTALSYDDYR	2	3115390.0	RD139_Mixed_UPS1_0_25fmol_inj2.mzML	RD139_Mixed_UPS1_0_25fmol_inj2		0	L	1	18	Mixed|CT=Mixture;CN=UPS1;QY=0.25 fmol
YIDA_ECOLI	AADGSTVAQTALSYDDYR	2	2601240.0	RD139_Mixed_UPS1_1fmol_inj3.mzML	RD139_Mixed_UPS1_1fmol_inj3		0	L	1	19	Mixed|CT=Mixture;CN=UPS1;QY=1 fmol
YIDA_ECOLI	AADGSTVAQTALSYDDYR	2	2919430.0	RD139_Mixed_UPS1_2_5fmol_inj1.mzML	RD139_Mixed_UPS1_2_5fmol_inj1		0	L	1	20	Mixed|CT=Mixture;CN=UPS1;QY=2.5 fmol
YIDA_ECOLI	AADGSTVAQTALSYDDYR	2	3086740.0	RD139_Mixed_UPS1_1fmol_inj2.mzML	RD139_Mixed_UPS1_1fmol_inj2		0	L	1	19	Mixed|CT=Mixture;CN=UPS1;QY=1 fmol
YIDA_ECOLI	AADGSTVAQTALSYDDYR	2	3117160.0	RD139_Mixed_UPS1_2_5fmol_inj2.mzML	RD139_Mixed_UPS1_2_5fmol_inj2		0	L	1	20	Mixed|CT=Mixture;CN=UPS1;QY=2.5 fmol
YIDA_ECOLI	AADGSTVAQTALSYDDYR	2	2971300.0	RD139_Mixed_UPS1_10fmol_inj1.mzML	RD139_Mixed_UPS1_10fmol_inj1		0	L	1	22	Mixed|CT=Mixture;CN=UPS1;QY=10 fmol
YIDA_ECOLI	AADGSTVAQTALSYDDYR	2	3229650.0	RD139_Mixed_UPS1_5fmol_inj3.mzML	RD139_Mixed_UPS1_5fmol_inj3		0	L	1	21	Mixed|CT=Mixture;CN=UPS1;QY=5 fmol
YIDA_ECOLI	AADGSTVAQTALSYDDYR	2	2954420.0	RD139_Mixed_UPS1_5fmol_inj1.mzML	RD139_Mixed_UPS1_5fmol_inj1		0	L	1	21	Mixed|CT=Mixture;CN=UPS1;QY=5 fmol
YIDA_ECOLI	AADGSTVAQTALSYDDYR	2	2664690.0	RD139_Mixed_UPS1_0_25fmol_inj1.mzML	RD139_Mixed_UPS1_0_25fmol_inj1		0	L	1	18	Mixed|CT=Mixture;CN=UPS1;QY=0.25 fmol
YIDA_ECOLI	AADGSTVAQTALSYDDYR	2	3219210.0	RD139_Mixed_UPS1_25fmol_inj3.mzML	RD139_Mixed_UPS1_25fmol_inj3		0	L	1	23	Mixed|CT=Mixture;CN=UPS1;QY=25 fmol
YIDA_ECOLI	AADGSTVAQTALSYDDYR	2	3163950.0	RD139_Mixed_UPS1_25fmol_inj1.mzML	RD139_Mixed_UPS1_25fmol_inj1		0	L	1	23	Mixed|CT=Mixture;CN=UPS1;QY=25 fmol
YIDA_ECOLI	AADGSTVAQTALSYDDYR	2	3081810.0	RD139_Mixed_UPS1_5fmol_inj2.mzML	RD139_Mixed_UPS1_5fmol_inj2		0	L	1	21	Mixed|CT=Mixture;CN=UPS1;QY=5 fmol
YIDA_ECOLI	AADGSTVAQTALSYDDYR	2	3289700.0	RD139_Mixed_UPS1_25fmol_inj2.mzML	RD139_Mixed_UPS1_25fmol_inj2		0	L	1	23	Mixed|CT=Mixture;CN=UPS1;QY=25 fmol
YIDA_ECOLI	AADGSTVAQTALSYDDYR	2	3033400.0	RD139_Mixed_UPS1_10fmol_inj2.mzML	RD139_Mixed_UPS1_10fmol_inj2		0	L	1	22	Mixed|CT=Mixture;CN=UPS1;QY=10 fmol
YIDA_ECOLI	AADGSTVAQTALSYDDYR	2	2990950.0	RD139_Mixed_UPS1_10fmol_inj3.mzML	RD139_Mixed_UPS1_10fmol_inj3		0	L	1	22	Mixed|CT=Mixture;CN=UPS1;QY=10 fmol
YIDA_ECOLI	AADGSTVAQTALSYDDYR	2	2856630.0	RD139_Mixed_UPS1_50fmol_inj2.mzML	RD139_Mixed_UPS1_50fmol_inj2		0	L	1	24	Mixed|CT=Mixture;CN=UPS1;QY=50 fmol
YIDA_ECOLI	AADGSTVAQTALSYDDYR	2	2793860.0	RD139_Mixed_UPS1_50fmol_inj1.mzML	RD139_Mixed_UPS1_50fmol_inj1		0	L	1	24	Mixed|CT=Mixture;CN=UPS1;QY=50 fmol
YIDA_ECOLI	AADGSTVAQTALSYDDYR	2	2930950.0	RD139_Mixed_UPS1_50fmol_inj3.mzML	RD139_Mixed_UPS1_50fmol_inj3		0	L	1	24	Mixed|CT=Mixture;CN=UPS1;QY=50 fmol
YIDA_ECOLI	AADGSTVAQTALSYDDYR	2	2991730.0	RD139_Mixed_UPS1_2_5fmol_inj3.mzML	RD139_Mixed_UPS1_2_5fmol_inj3		0	L	1	20	Mixed|CT=Mixture;CN=UPS1;QY=2.5 fmol
YIDA_ECOLI	AADGSTVAQTALSYDDYR	3	423106.0	RD139_Mixed_UPS1_0_1fmol_inj2.mzML	RD139_Mixed_UPS1_0_1fmol_inj2		0	L	1	17	Mixed|CT=Mixture;CN=UPS1;QY=0.1 fmol
YIDA_ECOLI	AADGSTVAQTALSYDDYR	3	427861.0	RD139_Mixed_UPS1_0_25fmol_inj3.mzML	RD139_Mixed_UPS1_0_25fmol_inj3		0	L	1	18	Mixed|CT=Mixture;CN=UPS1;QY=0.25 fmol
YIDA_ECOLI	AADGSTVAQTALSYDDYR	3	502754.0	RD139_Mixed_UPS1_0_1fmol_inj1.mzML	RD139_Mixed_UPS1_0_1fmol_inj1		0	L	1	17	Mixed|CT=Mixture;CN=UPS1;QY=0.1 fmol
YIDA_ECOLI	AADGSTVAQTALSYDDYR	3	224689.0	RD139_Mixed_UPS1_0_1fmol_inj3.mzML	RD139_Mixed_UPS1_0_1fmol_inj3		0	L	1	17	Mixed|CT=Mixture;CN=UPS1;QY=0.1 fmol
YIDA_ECOLI	AADGSTVAQTALSYDDYR	3	272514.0	RD139_Mixed_UPS1_1fmol_inj2.mzML	RD139_Mixed_UPS1_1fmol_inj2		0	L	1	19	Mixed|CT=Mixture;CN=UPS1;QY=1 fmol
YIDA_ECOLI	AADGSTVAQTALSYDDYR	3	354650.0	RD139_Mixed_UPS1_25fmol_inj1.mzML	RD139_Mixed_UPS1_25fmol_inj1		0	L	1	23	Mixed|CT=Mixture;CN=UPS1;QY=25 fmol
YIDA_ECOLI	AADGSTVAQTALSYDDYR	3	398976.0	RD139_Mixed_UPS1_5fmol_inj2.mzML	RD139_Mixed_UPS1_5fmol_inj2		0	L	1	21	Mixed|CT=Mixture;CN=UPS1;QY=5 fmol
YIDA_ECOLI	AADGSTVAQTALSYDDYR	3	153732.0	RD139_Mixed_UPS1_25fmol_inj2.mzML	RD139_Mixed_UPS1_25fmol_inj2		0	L	1	23	Mixed|CT=Mixture;CN=UPS1;QY=25 fmol
YIDA_ECOLI	AADGSTVAQTALSYDDYR	3	373397.0	RD139_Mixed_UPS1_10fmol_inj3.mzML	RD139_Mixed_UPS1_10fmol_inj3		0	L	1	22	Mixed|CT=Mixture;CN=UPS1;QY=10 fmol
YIDA_ECOLI	AADGSTVAQTALSYDDYR	3	479342.0	RD139_Mixed_UPS1_50fmol_inj2.mzML	RD139_Mixed_UPS1_50fmol_inj2		0	L	1	24	Mixed|CT=Mixture;CN=UPS1;QY=50 fmol
YIDA_ECOLI	AADGSTVAQTALSYDDYR	3	292005.0	RD139_Mixed_UPS1_50fmol_inj1.mzML	RD139_Mixed_UPS1_50fmol_inj1		0	L	1	24	Mixed|CT=Mixture;CN=UPS1;QY=50 fmol
YIDA_ECOLI	AADGSTVAQTALSYDDYR	3	307300.0	RD139_Mixed_UPS1_50fmol_inj3.mzML	RD139_Mixed_UPS1_50fmol_inj3		0	L	1	24	Mixed|CT=Mixture;CN=UPS1;QY=50 fmol
ARAF_ECOLI	AADIIGIGINGVDAVSELSK	2	678838.0	RD139_Mixed_UPS1_0_1fmol_inj2.mzML	RD139_Mixed_UPS1_0_1fmol_inj2		0	L	1	17	Mixed|CT=Mixture;CN=UPS1;QY=0.1 fmol
ARAF_ECOLI	AADIIGIGINGVDAVSELSK	2	609338.0	RD139_Mixed_UPS1_0_25fmol_inj3.mzML	RD139_Mixed_UPS1_0_25fmol_inj3		0	L	1	18	Mixed|CT=Mixture;CN=UPS1;QY=0.25 fmol
ARAF_ECOLI	AADIIGIGINGVDAVSELSK	2	740175.0	RD139_Mixed_UPS1_0_1fmol_inj1.mzML	RD139_Mixed_UPS1_0_1fmol_inj1		0	L	1	17	Mixed|CT=Mixture;CN=UPS1;QY=0.1 fmol
ARAF_ECOLI	AADIIGIGINGVDAVSELSK	2	752825.0	RD139_Mixed_UPS1_0_1fmol_inj3.mzML	RD139_Mixed_UPS1_0_1fmol_inj3		0	L	1	17	Mixed|CT=Mixture;CN=UPS1;QY=0.1 fmol
ARAF_ECOLI	AADIIGIGINGVDAVSELSK	2	459821.0	RD139_Mixed_UPS1_1fmol_inj1.mzML	RD139_Mixed_UPS1_1fmol_inj1		0	L	1	19	Mixed|CT=Mixture;CN=UPS1;QY=1 fmol
ARAF_ECOLI	AADIIGIGINGVDAVSELSK	2	565475.0	RD139_Mixed_UPS1_0_25fmol_inj2.mzML	RD139_Mixed_UPS1_0_25fmol_inj2		0	L	1	18	Mixed|CT=Mixture;CN=UPS1;QY=0.25 fmol
ARAF_ECOLI	AADIIGIGINGVDAVSELSK	2	448025.0	RD139_Mixed_UPS1_1fmol_inj3.mzML	RD139_Mixed_UPS1_1fmol_inj3		0	L	1	19	Mixed|CT=Mixture;CN=UPS1;QY=1 fmol
ARAF_ECOLI	AADIIGIGINGVDAVSELSK	2	547572.0	RD139_Mixed_UPS1_2_5fmol_inj1.mzML	RD139_Mixed_UPS1_2_5fmol_inj1		0	L	1	20	Mixed|CT=Mixture;CN=UPS1;QY=2.5 fmol
ARAF_ECOLI	AADIIGIGINGVDAVSELSK	2	719448.0	RD139_Mixed_UPS1_1fmol_inj2.mzML	RD139_Mixed_UPS1_1fmol_inj2		0	L	1	19	Mixed|CT=Mixture;CN=UPS1;QY=1 fmol
ARAF_ECOLI	AADIIGIGINGVDAVSELSK	2	704689.0	RD139_Mixed_UPS1_2_5fmol_inj2.mzML	RD139_Mixed_UPS1_2_5fmol_inj2		0	L	1	20	Mixed|CT=Mixture;CN=UPS1;QY=2.5 fmol
ARAF_ECOLI	AADIIGIGINGVDAVSELSK	2	666140.0	RD139_Mixed_UPS1_10fmol_inj1.mzML	RD139_Mixed_UPS1_10fmol_inj1		0	L	1	22	Mixed|CT=Mixture;CN=UPS1;QY=10 fmol
ARAF_ECOLI	AADIIGIGINGVDAVSELSK	2	363413.0	RD139_Mixed_UPS1_5fmol_inj3.mzML	RD139_Mixed_UPS1_5fmol_inj3		0	L	1	21	Mixed|CT=Mixture;CN=UPS1;QY=5 fmol
ARAF_ECOLI	AADIIGIGINGVDAVSELSK	2	621194.0	RD139_Mixed_UPS1_5fmol_inj1.mzML	RD139_Mixed_UPS1_5fmol_inj1		0	L	1	21	Mixed|CT=Mixture;CN=UPS1;QY=5 fmol
ARAF_ECOLI	AADIIGIGINGVDAVSELSK	2	598381.0	RD139_Mixed_UPS1_0_25fmol_inj1.mzML	RD139_Mixed_UPS1_0_25fmol_inj1		0	L	1	18	Mixed|CT=Mixture;CN=UPS1;QY=0.25 fmol
ARAF_ECOLI	AADIIGIGINGVDAVSELSK	2	636816.0	RD139_Mixed_UPS1_25fmol_inj1.mzML	RD139_Mixed_UPS1_25fmol_inj1		0	L	1	23	Mixed|CT=Mixture;CN=UPS1;QY=25 fmol
ARAF_ECOLI	AADIIGIGINGVDAVSELSK	2	783687.0	RD139_Mixed_UPS1_5fmol_inj2.mzML	RD139_Mixed_UPS1_5fmol_inj2		0	L	1	21	Mixed|CT=Mixture;CN=UPS1;QY=5 fmol
ARAF_ECOLI	AADIIGIGINGVDAVSELSK	2	707518.0	RD139_Mixed_UPS1_25fmol_inj2.mzML	RD139_Mixed_UPS1_25fmol_inj2		0	L	1	23	Mixed|CT=Mixture;CN=UPS1;QY=25 fmol
ARAF_ECOLI	AADIIGIGINGVDAVSELSK	2	573277.0	RD139_Mixed_UPS1_10fmol_inj3.mzML	RD139_Mixed_UPS1_10fmol_inj3		0	L	1	22	Mixed|CT=Mixture;CN=UPS1;QY=10 fmol
ARAF_ECOLI	AADIIGIGINGVDAVSELSK	2	865122.0	RD139_Mixed_UPS1_50fmol_inj2.mzML	RD139_Mixed_UPS1_50fmol_inj2		0	L	1	24	Mixed|CT=Mixture;CN=UPS1;QY=50 fmol
ARAF_ECOLI	AADIIGIGINGVDAVSELSK	2	646031.0	RD139_Mixed_UPS1_50fmol_inj1.mzML	RD139_Mixed_UPS1_50fmol_inj1		0	L	1	24	Mixed|CT=Mixture;CN=UPS1;QY=50 fmol
ARAF_ECOLI	AADIIGIGINGVDAVSELSK	2	886306.0	RD139_Mixed_UPS1_50fmol_inj3.mzML	RD139_Mixed_UPS1_50fmol_inj3		0	L	1	24	Mixed|CT=Mixture;CN=UPS1;QY=50 fmol
ARAF_ECOLI	AADIIGIGINGVDAVSELSK	2	356968.0	RD139_Mixed_UPS1_2_5fmol_inj3.mzML	RD139_Mixed_UPS1_2_5fmol_inj3		0	L	1	20	Mixed|CT=Mixture;CN=UPS1;QY=2.5 fmol
MLC_ECOLI	AADILFPVISDSIR	2	1833810.0	RD139_Mixed_UPS1_0_1fmol_inj2.mzML	RD139_Mixed_UPS1_0_1fmol_inj2		0	L	1	17	Mixed|CT=Mixture;CN=UPS1;QY=0.1 fmol
MLC_ECOLI	AADILFPVISDSIR	2	2355340.0	RD139_Mixed_UPS1_0_25fmol_inj3.mzML	RD139_Mixed_UPS1_0_25fmol_inj3		0	L	1	18	Mixed|CT=Mixture;CN=UPS1;QY=0.25 fmol
MLC_ECOLI	AADILFPVISDSIR	2	2226820.0	RD139_Mixed_UPS1_0_1fmol_inj1.mzML	RD139_Mixed_UPS1_0_1fmol_inj1		0	L	1	17	Mixed|CT=Mixture;CN=UPS1;QY=0.1 fmol
MLC_ECOLI	AADILFPVISDSIR	2	1998370.0	RD139_Mixed_UPS1_0_1fmol_inj3.mzML	RD139_Mixed_UPS1_0_1fmol_inj3		0	L	1	17	Mixed|CT=Mixture;CN=UPS1;QY=0.1 fmol
MLC_ECOLI	AADILFPVISDSIR	2	1965190.0	RD139_Mixed_UPS1_1fmol_inj1.mzML	RD139_Mixed_UPS1_1fmol_inj1		0	L	1	19	Mixed|CT=Mixture;CN=UPS1;QY=1 fmol
MLC_ECOLI	AADILFPVISDSIR	2	2366540.0	RD139_Mixed_UPS1_0_25fmol_inj2.mzML	RD139_Mixed_UPS1_0_25fmol_inj2		0	L	1	18	Mixed|CT=Mixture;CN=UPS1;QY=0.25 fmol
MLC_ECOLI	AADILFPVISDSIR	2	2206120.0	RD139_Mixed_UPS1_1fmol_inj3.mzML	RD139_Mixed_UPS1_1fmol_inj3		0	L	1	19	Mixed|CT=Mixture;CN=UPS1;QY=1 fmol
MLC_ECOLI	AADILFPVISDSIR	2	1885870.0	RD139_Mixed_UPS1_2_5fmol_inj1.mzML	RD139_Mixed_UPS1_2_5fmol_inj1		0	L	1	20	Mixed|CT=Mixture;CN=UPS1;QY=2.5 fmol
MLC_ECOLI	AADILFPVISDSIR	2	2672810.0	RD139_Mixed_UPS1_1fmol_inj2.mzML	RD139_Mixed_UPS1_1fmol_inj2		0	L	1	19	Mixed|CT=Mixture;CN=UPS1;QY=1 fmol
MLC_ECOLI	AADILFPVISDSIR	2	2408590.0	RD139_Mixed_UPS1_2_5fmol_inj2.mzML	RD139_Mixed_UPS1_2_5fmol_inj2		0	L	1	20	Mixed|CT=Mixture;CN=UPS1;QY=2.5 fmol
MLC_ECOLI	AADILFPVISDSIR	2	2099650.0	RD139_Mixed_UPS1_10fmol_inj1.mzML	RD139_Mixed_UPS1_10fmol_inj1		0	L	1	22	Mixed|CT=Mixture;CN=UPS1;QY=10 fmol
MLC_ECOLI	AADILFPVISDSIR	2	2545270.0	RD139_Mixed_UPS1_5fmol_inj3.mzML	RD139_Mixed_UPS1_5fmol_inj3		0	L	1	21	Mixed|CT=Mixture;CN=UPS1;QY=5 fmol
MLC_ECOLI	AADILFPVISDSIR	2	2074090.0	RD139_Mixed_UPS1_5fmol_inj1.mzML	RD139_Mixed_UPS1_5fmol_inj1		0	L	1	21	Mixed|CT=Mixture;CN=UPS1;QY=5 fmol
MLC_ECOLI	AADILFPVISDSIR	2	2066630.0	RD139_Mixed_UPS1_0_25fmol_inj1.mzML	RD139_Mixed_UPS1_0_25fmol_inj1		0	L	1	18	Mixed|CT=Mixture;CN=UPS1;QY=0.25 fmol
MLC_ECOLI	AADILFPVISDSIR	2	2752920.0	RD139_Mixed_UPS1_25fmol_inj3.mzML	RD139_Mixed_UPS1_25fmol_inj3		0	L	1	23	Mixed|CT=Mixture;CN=UPS1;QY=25 fmol
MLC_ECOLI	AADILFPVISDSIR	2	2110120.0	RD139_Mixed_UPS1_25fmol_inj1.mzML	RD139_Mixed_UPS1_25fmol_inj1		0	L	1	23	Mixed|CT=Mixture;CN=UPS1;QY=25 fmol
MLC_ECOLI	AADILFPVISDSIR	2	2356590.0	RD139_Mixed_UPS1_5fmol_inj2.mzML	RD139_Mixed_UPS1_5fmol_inj2		0	L	1	21	Mixed|CT=Mixture;CN=UPS1;QY=5 fmol
MLC_ECOLI	AADILFPVISDSIR	2	2670750.0	RD139_Mixed_UPS1_25fmol_inj2.mzML	RD139_Mixed_UPS1_25fmol_inj2		0	L	1	23	Mixed|CT=Mixture;CN=UPS1;QY=25 fmol
MLC_ECOLI	AADILFPVISDSIR	2	2263170.0	RD139_Mixed_UPS1_10fmol_inj2.mzML	RD139_Mixed_UPS1_10fmol_inj2		0	L	1	22	Mixed|CT=Mixture;CN=UPS1;QY=10 fmol
MLC_ECOLI	AADILFPVISDSIR	2	2268540.0	RD139_Mixed_UPS1_10fmol_inj3.mzML	RD139_Mixed_UPS1_10fmol_inj3		0	L	1	22	Mixed|CT=Mixture;CN=UPS1;QY=10 fmol
MLC_ECOLI	AADILFPVISDSIR	2	2265320.0	RD139_Mixed_UPS1_50fmol_inj2.mzML	RD139_Mixed_UPS1_50fmol_inj2		0	L	1	24	Mixed|CT=Mixture;CN=UPS1;QY=50 fmol
MLC_ECOLI	AADILFPVISDSIR	2	1955970.0	RD139_Mixed_UPS1_50fmol_inj1.mzML	RD139_Mixed_UPS1_50fmol_inj1		0	L	1	24	Mixed|CT=Mixture;CN=UPS1;QY=50 fmol
MLC_ECOLI	AADILFPVISDSIR	2	2162220.0	RD139_Mixed_UPS1_50fmol_inj3.mzML	RD139_Mixed_UPS1_50fmol_inj3		0	L	1	24	Mixed|CT=Mixture;CN=UPS1;QY=50 fmol
MLC_ECOLI	AADILFPVISDSIR	2	2253130.0	RD139_Mixed_UPS1_2_5fmol_inj3.mzML	RD139_Mixed_UPS1_2_5fmol_inj3		0	L	1	20	Mixed|CT=Mixture;CN=UPS1;QY=2.5 fmol
MLC_ECOLI	AADILFPVISDSIR	3	30157.5	RD139_Mixed_UPS1_0_25fmol_inj3.mzML	RD139_Mixed_UPS1_0_25fmol_inj3		0	L	1	18	Mixed|CT=Mixture;CN=UPS1;QY=0.25 fmol
MLC_ECOLI	AADILFPVISDSIR	3	74786.2	RD139_Mixed_UPS1_0_1fmol_inj1.mzML	RD139_Mixed_UPS1_0_1fmol_inj1		0	L	1	17	Mixed|CT=Mixture;CN=UPS1;QY=0.1 fmol
MLC_ECOLI	AADILFPVISDSIR	3	58278.0	RD139_Mixed_UPS1_0_1fmol_inj3.mzML	RD139_Mixed_UPS1_0_1fmol_inj3		0	L	1	17	Mixed|CT=Mixture;CN=UPS1;QY=0.1 fmol
MLC_ECOLI	AADILFPVISDSIR	3	62158.3	RD139_Mixed_UPS1_1fmol_inj1.mzML	RD139_Mixed_UPS1_1fmol_inj1		0	L	1	19	Mixed|CT=Mixture;CN=UPS1;QY=1 fmol
MLC_ECOLI	AADILFPVISDSIR	3	48879.7	RD139_Mixed_UPS1_2_5fmol_inj1.mzML	RD139_Mixed_UPS1_2_5fmol_inj1		0	L	1	20	Mixed|CT=Mixture;CN=UPS1;QY=2.5 fmol
MLC_ECOLI	AADILFPVISDSIR	3	41385.8	RD139_Mixed_UPS1_1fmol_inj2.mzML	RD139_Mixed_UPS1_1fmol_inj2		0	L	1	19	Mixed|CT=Mixture;CN=UPS1;QY=1 fmol
MLC_ECOLI	AADILFPVISDSIR	3	29045.8	RD139_Mixed_UPS1_2_5fmol_inj2.mzML	RD139_Mixed_UPS1_2_5fmol_inj2		0	L	1	20	Mixed|CT=Mixture;CN=UPS1;QY=2.5 fmol
MLC_ECOLI	AADILFPVISDSIR	3	26107.1	RD139_Mixed_UPS1_10fmol_inj1.mzML	RD139_Mixed_UPS1_10fmol_inj1		0	L	1	22	Mixed|CT=Mixture;CN=UPS1;QY=10 fmol
MLC_ECOLI	AADILFPVISDSIR	3	52721.5	RD139_Mixed_UPS1_5fmol_inj1.mzML	RD139_Mixed_UPS1_5fmol_inj1		0	L	1	21	Mixed|CT=Mixture;CN=UPS1;QY=5 fmol
MLC_ECOLI	AADILFPVISDSIR	3	66786.9	RD139_Mixed_UPS1_25fmol_inj3.mzML	RD139_Mixed_UPS1_25fmol_inj3		0	L	1	23	Mixed|CT=Mixture;CN=UPS1;QY=25 fmol
MLC_ECOLI	AADILFPVISDSIR	3	47781.1	RD139_Mixed_UPS1_5fmol_inj2.mzML	RD139_Mixed_UPS1_5fmol_inj2		0	L	1	21	Mixed|CT=Mixture;CN=UPS1;QY=5 fmol
MLC_ECOLI	AADILFPVISDSIR	3	61227.9	RD139_Mixed_UPS1_25fmol_inj2.mzML	RD139_Mixed_UPS1_25fmol_inj2		0	L	1	23	Mixed|CT=Mixture;CN=UPS1;QY=25 fmol
MLC_ECOLI	AADILFPVISDSIR	3	46876.8	RD139_Mixed_UPS1_50fmol_inj2.mzML	RD139_Mixed_UPS1_50fmol_inj2		0	L	1	24	Mixed|CT=Mixture;CN=UPS1;QY=50 fmol
MLC_ECOLI	AADILFPVISDSIR	3	40611.1	RD139_Mixed_UPS1_50fmol_inj3.mzML	RD139_Mixed_UPS1_50fmol_inj3		0	L	1	24	Mixed|CT=Mixture;CN=UPS1;QY=50 fmol
MLC_ECOLI	AADILFPVISDSIR	3	81395.4	RD139_Mixed_UPS1_2_5fmol_inj3.mzML	RD139_Mixed_UPS1_2_5fmol_inj3		0	L	1	20	Mixed|CT=Mixture;CN=UPS1;QY=2.5 fmol
FLIG_ECOLI	AADILRDDLANR	2	377880.0	RD139_Mixed_UPS1_0_1fmol_inj2.mzML	RD139_Mixed_UPS1_0_1fmol_inj2		0	L	1	17	Mixed|CT=Mixture;CN=UPS1;QY=0.1 fmol
FLIG_ECOLI	AADILRDDLANR	2	247053.0	RD139_Mixed_UPS1_0_25fmol_inj3.mzML	RD139_Mixed_UPS1_0_25fmol_inj3		0	L	1	18	Mixed|CT=Mixture;CN=UPS1;QY=0.25 fmol
FLIG_ECOLI	AADILRDDLANR	2	344069.0	RD139_Mixed_UPS1_0_1fmol_inj1.mzML	RD139_Mixed_UPS1_0_1fmol_inj1		0	L	1	17	Mixed|CT=Mixture;CN=UPS1;QY=0.1 fmol
FLIG_ECOLI	AADILRDDLANR	2	297361.0	RD139_Mixed_UPS1_0_1fmol_inj3.mzML	RD139_Mixed_UPS1_0_1fmol_inj3		0	L	1	17	Mixed|CT=Mixture;CN=UPS1;QY=0.1 fmol
FLIG_ECOLI	AADILRDDLANR	2	306849.0	RD139_Mixed_UPS1_1fmol_inj1.mzML	RD139_Mixed_UPS1_1fmol_inj1		0	L	1	19	Mixed|CT=Mixture;CN=UPS1;QY=1 fmol
FLIG_ECOLI	AADILRDDLANR	2	288379.0	RD139_Mixed_UPS1_0_25fmol_inj2.mzML	RD139_Mixed_UPS1_0_25fmol_inj2		0	L	1	18	Mixed|CT=Mixture;CN=UPS1;QY=0.25 fmol
FLIG_ECOLI	AADILRDDLANR	2	179783.0	RD139_Mixed_UPS1_1fmol_inj3.mzML	RD139_Mixed_UPS1_1fmol_inj3		0	L	1	19	Mixed|CT=Mixture;CN=UPS1;QY=1 fmol
FLIG_ECOLI	AADILRDDLANR	2	294100.0	RD139_Mixed_UPS1_2_5fmol_inj1.mzML	RD139_Mixed_UPS1_2_5fmol_inj1		0	L	1	20	Mixed|CT=Mixture;CN=UPS1;QY=2.5 fmol
FLIG_ECOLI	AADILRDDLANR	2	324604.0	RD139_Mixed_UPS1_1fmol_inj2.mzML	RD139_Mixed_UPS1_1fmol_inj2		0	L	1	19	Mixed|CT=Mixture;CN=UPS1;QY=1 fmol
FLIG_ECOLI	AADILRDDLANR	2	324590.0	RD139_Mixed_UPS1_2_5fmol_inj2.mzML	RD139_Mixed_UPS1_2_5fmol_inj2		0	L	1	20	Mixed|CT=Mixture;CN=UPS1;QY=2.5 fmol
FLIG_ECOLI	AADILRDDLANR	2	304454.0	RD139_Mixed_UPS1_10fmol_inj1.mzML	RD139_Mixed_UPS1_10fmol_inj1		0	L	1	22	Mixed|CT=Mixture;CN=UPS1;QY=10 fmol
FLIG_ECOLI	AADILRDDLANR	2	233709.0	RD139_Mixed_UPS1_5fmol_inj3.mzML	RD139_Mixed_UPS1_5fmol_inj3		0	L	1	21	Mixed|CT=Mixture;CN=UPS1;QY=5 fmol
FLIG_ECOLI	AADILRDDLANR	2	348742.0	RD139_Mixed_UPS1_5fmol_inj1.mzML	RD139_Mixed_UPS1_5fmol_inj1		0	L	1	21	Mixed|CT=Mixture;CN=UPS1;QY=5 fmol
FLIG_ECOLI	AADILRDDLANR	2	300694.0	RD139_Mixed_UPS1_0_25fmol_inj1.mzML	RD139_Mixed_UPS1_0_25fmol_inj1		0	L	1	18	Mixed|CT=Mixture;CN=UPS1;QY=0.25 fmol
FLIG_ECOLI	AADILRDDLANR	2	357577.0	RD139_Mixed_UPS1_25fmol_inj3.mzML	RD139_Mixed_UPS1_25fmol_inj3		0	L	1	23	Mixed|CT=Mixture;CN=UPS1;QY=25 fmol
FLIG_ECOLI	AADILRDDLANR	2	300555.0	RD139_Mixed_UPS1_25fmol_inj1.mzML	RD139_Mixed_UPS1_25fmol_inj1		0	L	1	23	Mixed|CT=Mixture;CN=UPS1;QY=25 fmol
FLIG_ECOLI	AADILRDDLANR	2	387568.0	RD139_Mixed_UPS1_5fmol_inj2.mzML	RD139_Mixed_UPS1_5fmol_inj2		0	L	1	21	Mixed|CT=Mixture;CN=UPS1;QY=5 fmol
FLIG_ECOLI	AADILRDDLANR	2	355099.0	RD139_Mixed_UPS1_25fmol_inj2.mzML	RD139_Mixed_UPS1_25fmol_inj2		0	L	1	23	Mixed|CT=Mixture;CN=UPS1;QY=25 fmol
FLIG_ECOLI	AADILRDDLANR	2	269998.0	RD139_Mixed_UPS1_10fmol_inj2.mzML	RD139_Mixed_UPS1_10fmol_inj2		0	L	1	22	Mixed|CT=Mixture;CN=UPS1;QY=10 fmol
FLIG_ECOLI	AADILRDDLANR	2	356523.0	RD139_Mixed_UPS1_10fmol_inj3.mzML	RD139_Mixed_UPS1_10fmol_inj3		0	L	1	22	Mixed|CT=Mixture;CN=UPS1;QY=10 fmol
FLIG_ECOLI	AADILRDDLANR	2	389838.0	RD139_Mixed_UPS1_50fmol_inj2.mzML	RD139_Mixed_UPS1_50fmol_inj2		0	L	1	24	Mixed|CT=Mixture;CN=UPS1;QY=50 fmol
FLIG_ECOLI	AADILRDDLANR	2	343734.0	RD139_Mixed_UPS1_50fmol_inj1.mzML	RD139_Mixed_UPS1_50fmol_inj1		0	L	1	24	Mixed|CT=Mixture;CN=UPS1;QY=50 fmol
FLIG_ECOLI	AADILRDDLANR	2	321479.0	RD139_Mixed_UPS1_50fmol_inj3.mzML	RD139_Mixed_UPS1_50fmol_inj3		0	L	1	24	Mixed|CT=Mixture;CN=UPS1;QY=50 fmol
FLIG_ECOLI	AADILRDDLANR	2	366179.0	RD139_Mixed_UPS1_2_5fmol_inj3.mzML	RD139_Mixed_UPS1_2_5fmol_inj3		0	L	1	20	Mixed|CT=Mixture;CN=UPS1;QY=2.5 fmol
FLIG_ECOLI	AADILRDDLANRGPVR	3	385457.0	RD139_Mixed_UPS1_0_1fmol_inj2.mzML	RD139_Mixed_UPS1_0_1fmol_inj2		0	L	1	17	Mixed|CT=Mixture;CN=UPS1;QY=0.1 fmol
FLIG_ECOLI	AADILRDDLANRGPVR	3	469362.0	RD139_Mixed_UPS1_0_25fmol_inj3.mzML	RD139_Mixed_UPS1_0_25fmol_inj3		0	L	1	18	Mixed|CT=Mixture;CN=UPS1;QY=0.25 fmol
FLIG_ECOLI	AADILRDDLANRGPVR	3	539612.0	RD139_Mixed_UPS1_0_1fmol_inj1.mzML	RD139_Mixed_UPS1_0_1fmol_inj1		0	L	1	17	Mixed|CT=Mixture;CN=UPS1;QY=0.1 fmol
FLIG_ECOLI	AADILRDDLANRGPVR	3	317556.0	RD139_Mixed_UPS1_0_1fmol_inj3.mzML	RD139_Mixed_UPS1_0_1fmol_inj3		0	L	1	17	Mixed|CT=Mixture;CN=UPS1;QY=0.1 fmol
FLIG_ECOLI	AADILRDDLANRGPVR	3	515434.0	RD139_Mixed_UPS1_1fmol_inj1.mzML	RD139_Mixed_UPS1_1fmol_inj1		0	L	1	19	Mixed|CT=Mixture;CN=UPS1;QY=1 fmol
FLIG_ECOLI	AADILRDDLANRGPVR	3	467755.0	RD139_Mixed_UPS1_0_25fmol_inj2.mzML	RD139_Mixed_UPS1_0_25fmol_inj2		0	L	1	18	Mixed|CT=Mixture;CN=UPS1;QY=0.25 fmol
FLIG_ECOLI	AADILRDDLANRGPVR	3	216057.0	RD139_Mixed_UPS1_1fmol_inj3.mzML	RD139_Mixed_UPS1_1fmol_inj3		0	L	1	19	Mixed|CT=Mixture;CN=UPS1;QY=1 fmol
FLIG_ECOLI	AADILRDDLANRGPVR	3	496456.0	RD139_Mixed_UPS1_2_5fmol_inj1.mzML	RD139_Mixed_UPS1_2_5fmol_inj1		0	L	1	20	Mixed|CT=Mixture;CN=UPS1;QY=2.5 fmol
FLIG_ECOLI	AADILRDDLANRGPVR	3	473114.0	RD139_Mixed_UPS1_1fmol_inj2.mzML	RD139_Mixed_UPS1_1fmol_inj2		0	L	1	19	Mixed|CT=Mixture;CN=UPS1;QY=1 fmol
FLIG_ECOLI	AADILRDDLANRGPVR	3	476318.0	RD139_Mixed_UPS1_2_5fmol_inj2.mzML	RD139_Mixed_UPS1_2_5fmol_inj2		0	L	1	20	Mixed|CT=Mixture;CN=UPS1;QY=2.5 fmol
FLIG_ECOLI	AADILRDDLANRGPVR	3	669786.0	RD139_Mixed_UPS1_10fmol_inj1.mzML	RD139_Mixed_UPS1_10fmol_inj1		0	L	1	22	Mixed|CT=Mixture;CN=UPS1;QY=10 fmol
FLIG_ECOLI	AADILRDDLANRGPVR	3	314980.0	RD139_Mixed_UPS1_5fmol_inj3.mzML	RD139_Mixed_UPS1_5fmol_inj3		0	L	1	21	Mixed|CT=Mixture;CN=UPS1;QY=5 fmol
FLIG_ECOLI	AADILRDDLANRGPVR	3	535350.0	RD139_Mixed_UPS1_5fmol_inj1.mzML	RD139_Mixed_UPS1_5fmol_inj1		0	L	1	21	Mixed|CT=Mixture;CN=UPS1;QY=5 fmol
FLIG_ECOLI	AADILRDDLANRGPVR	3	526990.0	RD139_Mixed_UPS1_0_25fmol_inj1.mzML	RD139_Mixed_UPS1_0_25fmol_inj1		0	L	1	18	Mixed|CT=Mixture;CN=UPS1;QY=0.25 fmol
FLIG_ECOLI	AADILRDDLANRGPVR	3	448588.0	RD139_Mixed_UPS1_25fmol_inj3.mzML	RD139_Mixed_UPS1_25fmol_inj3		0	L	1	23	Mixed|CT=Mixture;CN=UPS1;QY=25 fmol
FLIG_ECOLI	AADILRDDLANRGPVR	3	744440.0	RD139_Mixed_UPS1_25fmol_inj1.mzML	RD139_Mixed_UPS1_25fmol_inj1		0	L	1	23	Mixed|CT=Mixture;CN=UPS1;QY=25 fmol
FLIG_ECOLI	AADILRDDLANRGPVR	3	451585.0	RD139_Mixed_UPS1_5fmol_inj2.mzML	RD139_Mixed_UPS1_5fmol_inj2		0	L	1	21	Mixed|CT=Mixture;CN=UPS1;QY=5 fmol
FLIG_ECOLI	AADILRDDLANRGPVR	3	388613.0	RD139_Mixed_UPS1_10fmol_inj2.mzML	RD139_Mixed_UPS1_10fmol_inj2		0	L	1	22	Mixed|CT=Mixture;CN=UPS1;QY=10 fmol
FLIG_ECOLI	AADILRDDLANRGPVR	3	272519.0	RD139_Mixed_UPS1_10fmol_inj3.mzML	RD139_Mixed_UPS1_10fmol_inj3		0	L	1	22	Mixed|CT=Mixture;CN=UPS1;QY=10 fmol
FLIG_ECOLI	AADILRDDLANRGPVR	3	342397.0	RD139_Mixed_UPS1_50fmol_inj2.mzML	RD139_Mixed_UPS1_50fmol_inj2		0	L	1	24	Mixed|CT=Mixture;CN=UPS1;QY=50 fmol
FLIG_ECOLI	AADILRDDLANRGPVR	3	594803.0	RD139_Mixed_UPS1_50fmol_inj1.mzML	RD139_Mixed_UPS1_50fmol_inj1		0	L	1	24	Mixed|CT=Mixture;CN=UPS1;QY=50 fmol
FLIG_ECOLI	AADILRDDLANRGPVR	3	335125.0	RD139_Mixed_UPS1_50fmol_inj3.mzML	RD139_Mixed_UPS1_50fmol_inj3		0	L	1	24	Mixed|CT=Mixture;CN=UPS1;QY=50 fmol
FLIG_ECOLI	AADILRDDLANRGPVR	3	318439.0	RD139_Mixed_UPS1_2_5fmol_inj3.mzML	RD139_Mixed_UPS1_2_5fmol_inj3		0	L	1	20	Mixed|CT=Mixture;CN=UPS1;QY=2.5 fmol
ADHE_ECOLI	AADIVLQAAIAAGAPK	2	102878000.0	RD139_Mixed_UPS1_0_1fmol_inj2.mzML	RD139_Mixed_UPS1_0_1fmol_inj2		0	L	1	17	Mixed|CT=Mixture;CN=UPS1;QY=0.1 fmol
ADHE_ECOLI	AADIVLQAAIAAGAPK	2	80982800.0	RD139_Mixed_UPS1_0_25fmol_inj3.mzML	RD139_Mixed_UPS1_0_25fmol_inj3		0	L	1	18	Mixed|CT=Mixture;CN=UPS1;QY=0.25 fmol
ADHE_ECOLI	AADIVLQAAIAAGAPK	2	108546000.0	RD139_Mixed_UPS1_0_1fmol_inj1.mzML	RD139_Mixed_UPS1_0_1fmol_inj1		0	L	1	17	Mixed|CT=Mixture;CN=UPS1;QY=0.1 fmol
ADHE_ECOLI	AADIVLQAAIAAGAPK	2	87543500.0	RD139_Mixed_UPS1_0_1fmol_inj3.mzML	RD139_Mixed_UPS1_0_1fmol_inj3		0	L	1	17	Mixed|CT=Mixture;CN=UPS1;QY=0.1 fmol
ADHE_ECOLI	AADIVLQAAIAAGAPK	2	106632000.0	RD139_Mixed_UPS1_1fmol_inj1.mzML	RD139_Mixed_UPS1_1fmol_inj1		0	L	1	19	Mixed|CT=Mixture;CN=UPS1;QY=1 fmol
ADHE_ECOLI	AADIVLQAAIAAGAPK	2	102204000.0	RD139_Mixed_UPS1_0_25fmol_inj2.mzML	RD139_Mixed_UPS1_0_25fmol_inj2		0	L	1	18	Mixed|CT=Mixture;CN=UPS1;QY=0.25 fmol
ADHE_ECOLI	AADIVLQAAIAAGAPK	2	93361600.0	RD139_Mixed_UPS1_1fmol_inj3.mzML	RD139_Mixed_UPS1_1fmol_inj3		0	L	1	19	Mixed|CT=Mixture;CN=UPS1;QY=1 fmol
ADHE_ECOLI	AADIVLQAAIAAGAPK	2	96422900.0	RD139_Mixed_UPS1_2_5fmol_inj1.mzML	RD139_Mixed_UPS1_2_5fmol_inj1		0	L	1	20	Mixed|CT=Mixture;CN=UPS1;QY=2.5 fmol
ADHE_ECOLI	AADIVLQAAIAAGAPK	2	110067000.0	RD139_Mixed_UPS1_1fmol_inj2.mzML	RD139_Mixed_UPS1_1fmol_inj2		0	L	1	19	Mixed|CT=Mixture;CN=UPS1;QY=1 fmol
ADHE_ECOLI	AADIVLQAAIAAGAPK	2	106388000.0	RD139_Mixed_UPS1_2_5fmol_inj2.mzML	RD139_Mixed_UPS1_2_5fmol_inj2		0	L	1	20	Mixed|CT=Mixture;CN=UPS1;QY=2.5 fmol
ADHE_ECOLI	AADIVLQAAIAAGAPK	2	112412000.0	RD139_Mixed_UPS1_10fmol_inj1.mzML	RD139_Mixed_UPS1_10fmol_inj1		0	L	1	22	Mixed|CT=Mixture;CN=UPS1;QY=10 fmol
ADHE_ECOLI	AADIVLQAAIAAGAPK	2	110554000.0	RD139_Mixed_UPS1_5fmol_inj3.mzML	RD139_Mixed_UPS1_5fmol_inj3		0	L	1	21	Mixed|CT=Mixture;CN=UPS1;QY=5 fmol
ADHE_ECOLI	AADIVLQAAIAAGAPK	2	121478000.0	RD139_Mixed_UPS1_5fmol_inj1.mzML	RD139_Mixed_UPS1_5fmol_inj1		0	L	1	21	Mixed|CT=Mixture;CN=UPS1;QY=5 fmol
ADHE_ECOLI	AADIVLQAAIAAGAPK	2	95902700.0	RD139_Mixed_UPS1_0_25fmol_inj1.mzML	RD139_Mixed_UPS1_0_25fmol_inj1		0	L	1	18	Mixed|CT=Mixture;CN=UPS1;QY=0.25 fmol
ADHE_ECOLI	AADIVLQAAIAAGAPK	2	120697000.0	RD139_Mixed_UPS1_25fmol_inj3.mzML	RD139_Mixed_UPS1_25fmol_inj3		0	L	1	23	Mixed|CT=Mixture;CN=UPS1;QY=25 fmol
ADHE_ECOLI	AADIVLQAAIAAGAPK	2	133050000.0	RD139_Mixed_UPS1_25fmol_inj1.mzML	RD139_Mixed_UPS1_25fmol_inj1		0	L	1	23	Mixed|CT=Mixture;CN=UPS1;QY=25 fmol
ADHE_ECOLI	AADIVLQAAIAAGAPK	2	113590000.0	RD139_Mixed_UPS1_5fmol_inj2.mzML	RD139_Mixed_UPS1_5fmol_inj2		0	L	1	21	Mixed|CT=Mixture;CN=UPS1;QY=5 fmol
ADHE_ECOLI	AADIVLQAAIAAGAPK	2	114049000.0	RD139_Mixed_UPS1_25fmol_inj2.mzML	RD139_Mixed_UPS1_25fmol_inj2		0	L	1	23	Mixed|CT=Mixture;CN=UPS1;QY=25 fmol
ADHE_ECOLI	AADIVLQAAIAAGAPK	2	104844000.0	RD139_Mixed_UPS1_10fmol_inj2.mzML	RD139_Mixed_UPS1_10fmol_inj2		0	L	1	22	Mixed|CT=Mixture;CN=UPS1;QY=10 fmol
ADHE_ECOLI	AADIVLQAAIAAGAPK	2	109351000.0	RD139_Mixed_UPS1_10fmol_inj3.mzML	RD139_Mixed_UPS1_10fmol_inj3		0	L	1	22	Mixed|CT=Mixture;CN=UPS1;QY=10 fmol
ADHE_ECOLI	AADIVLQAAIAAGAPK	2	93494600.0	RD139_Mixed_UPS1_50fmol_inj2.mzML	RD139_Mixed_UPS1_50fmol_inj2		0	L	1	24	Mixed|CT=Mixture;CN=UPS1;QY=50 fmol
ADHE_ECOLI	AADIVLQAAIAAGAPK	2	112421000.0	RD139_Mixed_UPS1_50fmol_inj1.mzML	RD139_Mixed_UPS1_50fmol_inj1		0	L	1	24	Mixed|CT=Mixture;CN=UPS1;QY=50 fmol
ADHE_ECOLI	AADIVLQAAIAAGAPK	2	100908000.0	RD139_Mixed_UPS1_50fmol_inj3.mzML	RD139_Mixed_UPS1_50fmol_inj3		0	L	1	24	Mixed|CT=Mixture;CN=UPS1;QY=50 fmol
ADHE_ECOLI	AADIVLQAAIAAGAPK	2	96297800.0	RD139_Mixed_UPS1_2_5fmol_inj3.mzML	RD139_Mixed_UPS1_2_5fmol_inj3		0	L	1	20	Mixed|CT=Mixture;CN=UPS1;QY=2.5 fmol
ADHE_ECOLI	AADIVLQAAIAAGAPK	3	12232900.0	RD139_Mixed_UPS1_0_1fmol_inj2.mzML	RD139_Mixed_UPS1_0_1fmol_inj2		0	L	1	17	Mixed|CT=Mixture;CN=UPS1;QY=0.1 fmol
ADHE_ECOLI	AADIVLQAAIAAGAPK	3	11381800.0	RD139_Mixed_UPS1_0_25fmol_inj3.mzML	RD139_Mixed_UPS1_0_25fmol_inj3		0	L	1	18	Mixed|CT=Mixture;CN=UPS1;QY=0.25 fmol
ADHE_ECOLI	AADIVLQAAIAAGAPK	3	10109700.0	RD139_Mixed_UPS1_0_1fmol_inj1.mzML	RD139_Mixed_UPS1_0_1fmol_inj1		0	L	1	17	Mixed|CT=Mixture;CN=UPS1;QY=0.1 fmol
ADHE_ECOLI	AADIVLQAAIAAGAPK	3	9026100.0	RD139_Mixed_UPS1_0_1fmol_inj3.mzML	RD139_Mixed_UPS1_0_1fmol_inj3		0	L	1	17	Mixed|CT=Mixture;CN=UPS1;QY=0.1 fmol
ADHE_ECOLI	AADIVLQAAIAAGAPK	3	9742240.0	RD139_Mixed_UPS1_1fmol_inj1.mzML	RD139_Mixed_UPS1_1fmol_inj1		0	L	1	19	Mixed|CT=Mixture;CN=UPS1;QY=1 fmol
ADHE_ECOLI	AADIVLQAAIAAGAPK	3	12023000.0	RD139_Mixed_UPS1_0_25fmol_inj2.mzML	RD139_Mixed_UPS1_0_25fmol_inj2		0	L	1	18	Mixed|CT=Mixture;CN=UPS1;QY=0.25 fmol
ADHE_ECOLI	AADIVLQAAIAAGAPK	3	10702200.0	RD139_Mixed_UPS1_1fmol_inj3.mzML	RD139_Mixed_UPS1_1fmol_inj3		0	L	1	19	Mixed|CT=Mixture;CN=UPS1;QY=1 fmol
ADHE_ECOLI	AADIVLQAAIAAGAPK	3	8461750.0	RD139_Mixed_UPS1_2_5fmol_inj1.mzML	RD139_Mixed_UPS1_2_5fmol_inj1		0	L	1	20	Mixed|CT=Mixture;CN=UPS1;QY=2.5 fmol
ADHE_ECOLI	AADIVLQAAIAAGAPK	3	12772700.0	RD139_Mixed_UPS1_1fmol_inj2.mzML	RD139_Mixed_UPS1_1fmol_inj2		0	L	1	19	Mixed|CT=Mixture;CN=UPS1;QY=1 fmol
ADHE_ECOLI	AADIVLQAAIAAGAPK	3	12052600.0	RD139_Mixed_UPS1_2_5fmol_inj2.mzML	RD139_Mixed_UPS1_2_5fmol_inj2		0	L	1	20	Mixed|CT=Mixture;CN=UPS1;QY=2.5 fmol
ADHE_ECOLI	AADIVLQAAIAAGAPK	3	9872980.0	RD139_Mixed_UPS1_10fmol_inj1.mzML	RD139_Mixed_UPS1_10fmol_inj1		0	L	1	22	Mixed|CT=Mixture;CN=UPS1;QY=10 fmol
ADHE_ECOLI	AADIVLQAAIAAGAPK	3	13471600.0	RD139_Mixed_UPS1_5fmol_inj3.mzML	RD139_Mixed_UPS1_5fmol_inj3		0	L	1	21	Mixed|CT=Mixture;CN=UPS1;QY=5 fmol
ADHE_ECOLI	AADIVLQAAIAAGAPK	3	10745500.0	RD139_Mixed_UPS1_5fmol_inj1.mzML	RD139_Mixed_UPS1_5fmol_inj1		0	L	1	21	Mixed|CT=Mixture;CN=UPS1;QY=5 fmol
ADHE_ECOLI	AADIVLQAAIAAGAPK	3	8724630.0	RD139_Mixed_UPS1_0_25fmol_inj1.mzML	RD139_Mixed_UPS1_0_25fmol_inj1		0	L	1	18	Mixed|CT=Mixture;CN=UPS1;QY=0.25 fmol
ADHE_ECOLI	AADIVLQAAIAAGAPK	3	12754900.0	RD139_Mixed_UPS1_25fmol_inj3.mzML	RD139_Mixed_UPS1_25fmol_inj3		0	L	1	23	Mixed|CT=Mixture;CN=UPS1;QY=25 fmol
ADHE_ECOLI	AADIVLQAAIAAGAPK	3	10853100.0	RD139_Mixed_UPS1_25fmol_inj1.mzML	RD139_Mixed_UPS1_25fmol_inj1		0	L	1	23	Mixed|CT=Mixture;CN=UPS1;QY=25 fmol
ADHE_ECOLI	AADIVLQAAIAAGAPK	3	12031700.0	RD139_Mixed_UPS1_5fmol_inj2.mzML	RD139_Mixed_UPS1_5fmol_inj2		0	L	1	21	Mixed|CT=Mixture;CN=UPS1;QY=5 fmol
ADHE_ECOLI	AADIVLQAAIAAGAPK	3	12950400.0	RD139_Mixed_UPS1_25fmol_inj2.mzML	RD139_Mixed_UPS1_25fmol_inj2		0	L	1	23	Mixed|CT=Mixture;CN=UPS1;QY=25 fmol
ADHE_ECOLI	AADIVLQAAIAAGAPK	3	10478100.0	RD139_Mixed_UPS1_10fmol_inj2.mzML	RD139_Mixed_UPS1_10fmol_inj2		0	L	1	22	Mixed|CT=Mixture;CN=UPS1;QY=10 fmol
ADHE_ECOLI	AADIVLQAAIAAGAPK	3	9931200.0	RD139_Mixed_UPS1_10fmol_inj3.mzML	RD139_Mixed_UPS1_10fmol_inj3		0	L	1	22	Mixed|CT=Mixture;CN=UPS1;QY=10 fmol
ADHE_ECOLI	AADIVLQAAIAAGAPK	3	9899620.0	RD139_Mixed_UPS1_50fmol_inj2.mzML	RD139_Mixed_UPS1_50fmol_inj2		0	L	1	24	Mixed|CT=Mixture;CN=UPS1;QY=50 fmol
ADHE_ECOLI	AADIVLQAAIAAGAPK	3	8977100.0	RD139_Mixed_UPS1_50fmol_inj1.mzML	RD139_Mixed_UPS1_50fmol_inj1		0	L	1	24	Mixed|CT=Mixture;CN=UPS1;QY=50 fmol
ADHE_ECOLI	AADIVLQAAIAAGAPK	3	11363800.0	RD139_Mixed_UPS1_50fmol_inj3.mzML	RD139_Mixed_UPS1_50fmol_inj3		0	L	1	24	Mixed|CT=Mixture;CN=UPS1;QY=50 fmol
ADHE_ECOLI	AADIVLQAAIAAGAPK	3	11419100.0	RD139_Mixed_UPS1_2_5fmol_inj3.mzML	RD139_Mixed_UPS1_2_5fmol_inj3		0	L	1	20	Mixed|CT=Mixture;CN=UPS1;QY=2.5 fmol
NARG_ECOLI	AADLVDALGQENNPEWK	2	1259650.0	RD139_Mixed_UPS1_0_1fmol_inj2.mzML	RD139_Mixed_UPS1_0_1fmol_inj2		0	L	1	17	Mixed|CT=Mixture;CN=UPS1;QY=0.1 fmol
NARG_ECOLI	AADLVDALGQENNPEWK	2	1551250.0	RD139_Mixed_UPS1_0_25fmol_inj3.mzML	RD139_Mixed_UPS1_0_25fmol_inj3		0	L	1	18	Mixed|CT=Mixture;CN=UPS1;QY=0.25 fmol
NARG_ECOLI	AADLVDALGQENNPEWK	2	1340420.0	RD139_Mixed_UPS1_0_1fmol_inj1.mzML	RD139_Mixed_UPS1_0_1fmol_inj1		0	L	1	17	Mixed|CT=Mixture;CN=UPS1;QY=0.1 fmol
NARG_ECOLI	AADLVDALGQENNPEWK	2	1384840.0	RD139_Mixed_UPS1_0_1fmol_inj3.mzML	RD139_Mixed_UPS1_0_1fmol_inj3		0	L	1	17	Mixed|CT=Mixture;CN=UPS1;QY=0.1 fmol
NARG_ECOLI	AADLVDALGQENNPEWK	2	1487880.0	RD139_Mixed_UPS1_1fmol_inj1.mzML	RD139_Mixed_UPS1_1fmol_inj1		0	L	1	19	Mixed|CT=Mixture;CN=UPS1;QY=1 fmol
NARG_ECOLI	AADLVDALGQENNPEWK	2	1408170.0	RD139_Mixed_UPS1_0_25fmol_inj2.mzML	RD139_Mixed_UPS1_0_25fmol_inj2		0	L	1	18	Mixed|CT=Mixture;CN=UPS1;QY=0.25 fmol
NARG_ECOLI	AADLVDALGQENNPEWK	2	1185030.0	RD139_Mixed_UPS1_1fmol_inj3.mzML	RD139_Mixed_UPS1_1fmol_inj3		0	L	1	19	Mixed|CT=Mixture;CN=UPS1;QY=1 fmol
NARG_ECOLI	AADLVDALGQENNPEWK	2	1319860.0	RD139_Mixed_UPS1_2_5fmol_inj1.mzML	RD139_Mixed_UPS1_2_5fmol_inj1		0	L	1	20	Mixed|CT=Mixture;CN=UPS1;QY=2.5 fmol
NARG_ECOLI	AADLVDALGQENNPEWK	2	1321290.0	RD139_Mixed_UPS1_1fmol_inj2.mzML	RD139_Mixed_UPS1_1fmol_inj2		0	L	1	19	Mixed|CT=Mixture;CN=UPS1;QY=1 fmol
NARG_ECOLI	AADLVDALGQENNPEWK	2	1388620.0	RD139_Mixed_UPS1_2_5fmol_inj2.mzML	RD139_Mixed_UPS1_2_5fmol_inj2		0	L	1	20	Mixed|CT=Mixture;CN=UPS1;QY=2.5 fmol
NARG_ECOLI	AADLVDALGQENNPEWK	2	1368970.0	RD139_Mixed_UPS1_10fmol_inj1.mzML	RD139_Mixed_UPS1_10fmol_inj1		0	L	1	22	Mixed|CT=Mixture;CN=UPS1;QY=10 fmol
NARG_ECOLI	AADLVDALGQENNPEWK	2	1341430.0	RD139_Mixed_UPS1_5fmol_inj3.mzML	RD139_Mixed_UPS1_5fmol_inj3		0	L	1	21	Mixed|CT=Mixture;CN=UPS1;QY=5 fmol
NARG_ECOLI	AADLVDALGQENNPEWK	2	1583390.0	RD139_Mixed_UPS1_5fmol_inj1.mzML	RD139_Mixed_UPS1_5fmol_inj1		0	L	1	21	Mixed|CT=Mixture;CN=UPS1;QY=5 fmol
NARG_ECOLI	AADLVDALGQENNPEWK	2	1243840.0	RD139_Mixed_UPS1_0_25fmol_inj1.mzML	RD139_Mixed_UPS1_0_25fmol_inj1		0	L	1	18	Mixed|CT=Mixture;CN=UPS1;QY=0.25 fmol
NARG_ECOLI	AADLVDALGQENNPEWK	2	1650430.0	RD139_Mixed_UPS1_25fmol_inj3.mzML	RD139_Mixed_UPS1_25fmol_inj3		0	L	1	23	Mixed|CT=Mixture;CN=UPS1;QY=25 fmol
NARG_ECOLI	AADLVDALGQENNPEWK	2	1702150.0	RD139_Mixed_UPS1_25fmol_inj1.mzML	RD139_Mixed_UPS1_25fmol_inj1		0	L	1	23	Mixed|CT=Mixture;CN=UPS1;QY=25 fmol
NARG_ECOLI	AADLVDALGQENNPEWK	2	1240260.0	RD139_Mixed_UPS1_5fmol_inj2.mzML	RD139_Mixed_UPS1_5fmol_inj2		0	L	1	21	Mixed|CT=Mixture;CN=UPS1;QY=5 fmol
NARG_ECOLI	AADLVDALGQENNPEWK	2	1354020.0	RD139_Mixed_UPS1_25fmol_inj2.mzML	RD139_Mixed_UPS1_25fmol_inj2		0	L	1	23	Mixed|CT=Mixture;CN=UPS1;QY=25 fmol
NARG_ECOLI	AADLVDALGQENNPEWK	2	1243370.0	RD139_Mixed_UPS1_10fmol_inj2.mzML	RD139_Mixed_UPS1_10fmol_inj2		0	L	1	22	Mixed|CT=Mixture;CN=UPS1;QY=10 fmol
NARG_ECOLI	AADLVDALGQENNPEWK	2	1150600.0	RD139_Mixed_UPS1_10fmol_inj3.mzML	RD139_Mixed_UPS1_10fmol_inj3		0	L	1	22	Mixed|CT=Mixture;CN=UPS1;QY=10 fmol
NARG_ECOLI	AADLVDALGQENNPEWK	2	1155760.0	RD139_Mixed_UPS1_50fmol_inj2.mzML	RD139_Mixed_UPS1_50fmol_inj2		0	L	1	24	Mixed|CT=Mixture;CN=UPS1;QY=50 fmol
NARG_ECOLI	AADLVDALGQENNPEWK	2	1407760.0	RD139_Mixed_UPS1_50fmol_inj1.mzML	RD139_Mixed_UPS1_50fmol_inj1		0	L	1	24	Mixed|CT=Mixture;CN=UPS1;QY=50 fmol
NARG_ECOLI	AADLVDALGQENNPEWK	2	1390080.0	RD139_Mixed_UPS1_50fmol_inj3.mzML	RD139_Mixed_UPS1_50fmol_inj3		0	L	1	24	Mixed|CT=Mixture;CN=UPS1;QY=50 fmol
NARG_ECOLI	AADLVDALGQENNPEWK	2	1316320.0	RD139_Mixed_UPS1_2_5fmol_inj3.mzML	RD139_Mixed_UPS1_2_5fmol_inj3		0	L	1	20	Mixed|CT=Mixture;CN=UPS1;QY=2.5 fmol
RL11_ECOLI	AADM(Oxidation)TGADIEAMTR	2	2522580.0	RD139_Mixed_UPS1_0_1fmol_inj2.mzML	RD139_Mixed_UPS1_0_1fmol_inj2		0	L	1	17	Mixed|CT=Mixture;CN=UPS1;QY=0.1 fmol
RL11_ECOLI	AADM(Oxidation)TGADIEAMTR	2	2826310.0	RD139_Mixed_UPS1_0_25fmol_inj3.mzML	RD139_Mixed_UPS1_0_25fmol_inj3		0	L	1	18	Mixed|CT=Mixture;CN=UPS1;QY=0.25 fmol
RL11_ECOLI	AADM(Oxidation)TGADIEAMTR	2	2647040.0	RD139_Mixed_UPS1_0_1fmol_inj1.mzML	RD139_Mixed_UPS1_0_1fmol_inj1		0	L	1	17	Mixed|CT=Mixture;CN=UPS1;QY=0.1 fmol
RL11_ECOLI	AADM(Oxidation)TGADIEAMTR	2	2466760.0	RD139_Mixed_UPS1_1fmol_inj1.mzML	RD139_Mixed_UPS1_1fmol_inj1		0	L	1	19	Mixed|CT=Mixture;CN=UPS1;QY=1 fmol
RL11_ECOLI	AADM(Oxidation)TGADIEAMTR	2	2050110.0	RD139_Mixed_UPS1_0_25fmol_inj2.mzML	RD139_Mixed_UPS1_0_25fmol_inj2		0	L	1	18	Mixed|CT=Mixture;CN=UPS1;QY=0.25 fmol
RL11_ECOLI	AADM(Oxidation)TGADIEAMTR	2	1917950.0	RD139_Mixed_UPS1_1fmol_inj3.mzML	RD139_Mixed_UPS1_1fmol_inj3		0	L	1	19	Mixed|CT=Mixture;CN=UPS1;QY=1 fmol
RL11_ECOLI	AADM(Oxidation)TGADIEAMTR	2	2252450.0	RD139_Mixed_UPS1_2_5fmol_inj1.mzML	RD139_Mixed_UPS1_2_5fmol_inj1		0	L	1	20	Mixed|CT=Mixture;CN=UPS1;QY=2.5 fmol
RL11_ECOLI	AADM(Oxidation)TGADIEAMTR	2	3074340.0	RD139_Mixed_UPS1_1fmol_inj2.mzML	RD139_Mixed_UPS1_1fmol_inj2		0	L	1	19	Mixed|CT=Mixture;CN=UPS1;QY=1 fmol
RL11_ECOLI	AADM(Oxidation)TGADIEAMTR	2	2843460.0	RD139_Mixed_UPS1_2_5fmol_inj2.mzML	RD139_Mixed_UPS1_2_5fmol_inj2		0	L	1	20	Mixed|CT=Mixture;CN=UPS1;QY=2.5 fmol
RL11_ECOLI	AADM(Oxidation)TGADIEAMTR	2	2639510.0	RD139_Mixed_UPS1_10fmol_inj1.mzML	RD139_Mixed_UPS1_10fmol_inj1		0	L	1	22	Mixed|CT=Mixture;CN=UPS1;QY=10 fmol
RL11_ECOLI	AADM(Oxidation)TGADIEAMTR	2	2336610.0	RD139_Mixed_UPS1_0_25fmol_inj1.mzML	RD139_Mixed_UPS1_0_25fmol_inj1		0	L	1	18	Mixed|CT=Mixture;CN=UPS1;QY=0.25 fmol
RL11_ECOLI	AADM(Oxidation)TGADIEAMTR	2	3915700.0	RD139_Mixed_UPS1_25fmol_inj3.mzML	RD139_Mixed_UPS1_25fmol_inj3		0	L	1	23	Mixed|CT=Mixture;CN=UPS1;QY=25 fmol
RL11_ECOLI	AADM(Oxidation)TGADIEAMTR	2	3079710.0	RD139_Mixed_UPS1_25fmol_inj1.mzML	RD139_Mixed_UPS1_25fmol_inj1		0	L	1	23	Mixed|CT=Mixture;CN=UPS1;QY=25 fmol
RL11_ECOLI	AADM(Oxidation)TGADIEAMTR	2	3344880.0	RD139_Mixed_UPS1_5fmol_inj2.mzML	RD139_Mixed_UPS1_5fmol_inj2		0	L	1	21	Mixed|CT=Mixture;CN=UPS1;QY=5 fmol
RL11_ECOLI	AADM(Oxidation)TGADIEAMTR	2	3320130.0	RD139_Mixed_UPS1_25fmol_inj2.mzML	RD139_Mixed_UPS1_25fmol_inj2		0	L	1	23	Mixed|CT=Mixture;CN=UPS1;QY=25 fmol
RL11_ECOLI	AADM(Oxidation)TGADIEAMTR	2	2903250.0	RD139_Mixed_UPS1_10fmol_inj2.mzML	RD139_Mixed_UPS1_10fmol_inj2		0	L	1	22	Mixed|CT=Mixture;CN=UPS1;QY=10 fmol
RL11_ECOLI	AADM(Oxidation)TGADIEAMTR	2	2990930.0	RD139_Mixed_UPS1_10fmol_inj3.mzML	RD139_Mixed_UPS1_10fmol_inj3		0	L	1	22	Mixed|CT=Mixture;CN=UPS1;QY=10 fmol
RL11_ECOLI	AADM(Oxidation)TGADIEAMTR	2	3543060.0	RD139_Mixed_UPS1_50fmol_inj2.mzML	RD139_Mixed_UPS1_50fmol_inj2		0	L	1	24	Mixed|CT=Mixture;CN=UPS1;QY=50 fmol
RL11_ECOLI	AADM(Oxidation)TGADIEAMTR	2	2218610.0	RD139_Mixed_UPS1_50fmol_inj1.mzML	RD139_Mixed_UPS1_50fmol_inj1		0	L	1	24	Mixed|CT=Mixture;CN=UPS1;QY=50 fmol
RL11_ECOLI	AADM(Oxidation)TGADIEAMTR	2	3081230.0	RD139_Mixed_UPS1_50fmol_inj3.mzML	RD139_Mixed_UPS1_50fmol_inj3		0	L	1	24	Mixed|CT=Mixture;CN=UPS1;QY=50 fmol
RL11_ECOLI	AADM(Oxidation)TGADIEAMTR	2	2246660.0	RD139_Mixed_UPS1_2_5fmol_inj3.mzML	RD139_Mixed_UPS1_2_5fmol_inj3		0	L	1	20	Mixed|CT=Mixture;CN=UPS1;QY=2.5 fmol
RL11_ECOLI	AADMTGADIEAMTR	2	5491710.0	RD139_Mixed_UPS1_0_1fmol_inj2.mzML	RD139_Mixed_UPS1_0_1fmol_inj2		0	L	1	17	Mixed|CT=Mixture;CN=UPS1;QY=0.1 fmol
RL11_ECOLI	AADMTGADIEAMTR	2	8523520.0	RD139_Mixed_UPS1_0_25fmol_inj3.mzML	RD139_Mixed_UPS1_0_25fmol_inj3		0	L	1	18	Mixed|CT=Mixture;CN=UPS1;QY=0.25 fmol
RL11_ECOLI	AADMTGADIEAMTR	2	6924900.0	RD139_Mixed_UPS1_0_1fmol_inj1.mzML	RD139_Mixed_UPS1_0_1fmol_inj1		0	L	1	17	Mixed|CT=Mixture;CN=UPS1;QY=0.1 fmol
RL11_ECOLI	AADMTGADIEAMTR	2	5679300.0	RD139_Mixed_UPS1_0_1fmol_inj3.mzML	RD139_Mixed_UPS1_0_1fmol_inj3		0	L	1	17	Mixed|CT=Mixture;CN=UPS1;QY=0.1 fmol
RL11_ECOLI	AADMTGADIEAMTR	2	13404700.0	RD139_Mixed_UPS1_1fmol_inj1.mzML	RD139_Mixed_UPS1_1fmol_inj1		0	L	1	19	Mixed|CT=Mixture;CN=UPS1;QY=1 fmol
RL11_ECOLI	AADMTGADIEAMTR	2	10211800.0	RD139_Mixed_UPS1_0_25fmol_inj2.mzML	RD139_Mixed_UPS1_0_25fmol_inj2		0	L	1	18	Mixed|CT=Mixture;CN=UPS1;QY=0.25 fmol
RL11_ECOLI	AADMTGADIEAMTR	2	8393140.0	RD139_Mixed_UPS1_1fmol_inj3.mzML	RD139_Mixed_UPS1_1fmol_inj3		0	L	1	19	Mixed|CT=Mixture;CN=UPS1;QY=1 fmol
RL11_ECOLI	AADMTGADIEAMTR	2	11023400.0	RD139_Mixed_UPS1_2_5fmol_inj1.mzML	RD139_Mixed_UPS1_2_5fmol_inj1		0	L	1	20	Mixed|CT=Mixture;CN=UPS1;QY=2.5 fmol
RL11_ECOLI	AADMTGADIEAMTR	2	12357900.0	RD139_Mixed_UPS1_1fmol_inj2.mzML	RD139_Mixed_UPS1_1fmol_inj2		0	L	1	19	Mixed|CT=Mixture;CN=UPS1;QY=1 fmol
RL11_ECOLI	AADMTGADIEAMTR	2	9925340.0	RD139_Mixed_UPS1_2_5fmol_inj2.mzML	RD139_Mixed_UPS1_2_5fmol_inj2		0	L	1	20	Mixed|CT=Mixture;CN=UPS1;QY=2.5 fmol
RL11_ECOLI	AADMTGADIEAMTR	2	11578900.0	RD139_Mixed_UPS1_10fmol_inj1.mzML	RD139_Mixed_UPS1_10fmol_inj1		0	L	1	22	Mixed|CT=Mixture;CN=UPS1;QY=10 fmol
RL11_ECOLI	AADMTGADIEAMTR	2	10847300.0	RD139_Mixed_UPS1_5fmol_inj3.mzML	RD139_Mixed_UPS1_5fmol_inj3		0	L	1	21	Mixed|CT=Mixture;CN=UPS1;QY=5 fmol
RL11_ECOLI	AADMTGADIEAMTR	2	13559200.0	RD139_Mixed_UPS1_5fmol_inj1.mzML	RD139_Mixed_UPS1_5fmol_inj1		0	L	1	21	Mixed|CT=Mixture;CN=UPS1;QY=5 fmol
RL11_ECOLI	AADMTGADIEAMTR	2	11632500.0	RD139_Mixed_UPS1_0_25fmol_inj1.mzML	RD139_Mixed_UPS1_0_25fmol_inj1		0	L	1	18	Mixed|CT=Mixture;CN=UPS1;QY=0.25 fmol
RL11_ECOLI	AADMTGADIEAMTR	2	14332800.0	RD139_Mixed_UPS1_25fmol_inj3.mzML	RD139_Mixed_UPS1_25fmol_inj3		0	L	1	23	Mixed|CT=Mixture;CN=UPS1;QY=25 fmol
RL11_ECOLI	AADMTGADIEAMTR	2	17267200.0	RD139_Mixed_UPS1_25fmol_inj1.mzML	RD139_Mixed_UPS1_25fmol_inj1		0	L	1	23	Mixed|CT=Mixture;CN=UPS1;QY=25 fmol
RL11_ECOLI	AADMTGADIEAMTR	2	12579700.0	RD139_Mixed_UPS1_5fmol_inj2.mzML	RD139_Mixed_UPS1_5fmol_inj2		0	L	1	21	Mixed|CT=Mixture;CN=UPS1;QY=5 fmol
RL11_ECOLI	AADMTGADIEAMTR	2	14258700.0	RD139_Mixed_UPS1_25fmol_inj2.mzML	RD139_Mixed_UPS1_25fmol_inj2		0	L	1	23	Mixed|CT=Mixture;CN=UPS1;QY=25 fmol
RL11_ECOLI	AADMTGADIEAMTR	2	9786850.0	RD139_Mixed_UPS1_10fmol_inj2.mzML	RD139_Mixed_UPS1_10fmol_inj2		0	L	1	22	Mixed|CT=Mixture;CN=UPS1;QY=10 fmol
RL11_ECOLI	AADMTGADIEAMTR	2	10490300.0	RD139_Mixed_UPS1_10fmol_inj3.mzML	RD139_Mixed_UPS1_10fmol_inj3		0	L	1	22	Mixed|CT=Mixture;CN=UPS1;QY=10 fmol
RL11_ECOLI	AADMTGADIEAMTR	2	14109000.0	RD139_Mixed_UPS1_50fmol_inj2.mzML	RD139_Mixed_UPS1_50fmol_inj2		0	L	1	24	Mixed|CT=Mixture;CN=UPS1;QY=50 fmol
RL11_ECOLI	AADMTGADIEAMTR	2	18179400.0	RD139_Mixed_UPS1_50fmol_inj1.mzML	RD139_Mixed_UPS1_50fmol_inj1		0	L	1	24	Mixed|CT=Mixture;CN=UPS1;QY=50 fmol
RL11_ECOLI	AADMTGADIEAMTR	2	13023100.0	RD139_Mixed_UPS1_50fmol_inj3.mzML	RD139_Mixed_UPS1_50fmol_inj3		0	L	1	24	Mixed|CT=Mixture;CN=UPS1;QY=50 fmol
RL11_ECOLI	AADMTGADIEAMTR	2	8802840.0	RD139_Mixed_UPS1_2_5fmol_inj3.mzML	RD139_Mixed_UPS1_2_5fmol_inj3		0	L	1	20	Mixed|CT=Mixture;CN=UPS1;QY=2.5 fmol
RL11_ECOLI	AADMTGADIEAMTR	3	458926.0	RD139_Mixed_UPS1_0_1fmol_inj2.mzML	RD139_Mixed_UPS1_0_1fmol_inj2		0	L	1	17	Mixed|CT=Mixture;CN=UPS1;QY=0.1 fmol
RL11_ECOLI	AADMTGADIEAMTR	3	380840.0	RD139_Mixed_UPS1_0_25fmol_inj3.mzML	RD139_Mixed_UPS1_0_25fmol_inj3		0	L	1	18	Mixed|CT=Mixture;CN=UPS1;QY=0.25 fmol
RL11_ECOLI	AADMTGADIEAMTR	3	490257.0	RD139_Mixed_UPS1_0_1fmol_inj1.mzML	RD139_Mixed_UPS1_0_1fmol_inj1		0	L	1	17	Mixed|CT=Mixture;CN=UPS1;QY=0.1 fmol
RL11_ECOLI	AADMTGADIEAMTR	3	243481.0	RD139_Mixed_UPS1_0_1fmol_inj3.mzML	RD139_Mixed_UPS1_0_1fmol_inj3		0	L	1	17	Mixed|CT=Mixture;CN=UPS1;QY=0.1 fmol
RL11_ECOLI	AADMTGADIEAMTR	3	998392.0	RD139_Mixed_UPS1_1fmol_inj1.mzML	RD139_Mixed_UPS1_1fmol_inj1		0	L	1	19	Mixed|CT=Mixture;CN=UPS1;QY=1 fmol
RL11_ECOLI	AADMTGADIEAMTR	3	821691.0	RD139_Mixed_UPS1_0_25fmol_inj2.mzML	RD139_Mixed_UPS1_0_25fmol_inj2		0	L	1	18	Mixed|CT=Mixture;CN=UPS1;QY=0.25 fmol
RL11_ECOLI	AADMTGADIEAMTR	3	447048.0	RD139_Mixed_UPS1_1fmol_inj3.mzML	RD139_Mixed_UPS1_1fmol_inj3		0	L	1	19	Mixed|CT=Mixture;CN=UPS1;QY=1 fmol
RL11_ECOLI	AADMTGADIEAMTR	3	847896.0	RD139_Mixed_UPS1_2_5fmol_inj1.mzML	RD139_Mixed_UPS1_2_5fmol_inj1		0	L	1	20	Mixed|CT=Mixture;CN=UPS1;QY=2.5 fmol
RL11_ECOLI	AADMTGADIEAMTR	3	879783.0	RD139_Mixed_UPS1_1fmol_inj2.mzML	RD139_Mixed_UPS1_1fmol_inj2		0	L	1	19	Mixed|CT=Mixture;CN=UPS1;QY=1 fmol
RL11_ECOLI	AADMTGADIEAMTR	3	844966.0	RD139_Mixed_UPS1_2_5fmol_inj2.mzML	RD139_Mixed_UPS1_2_5fmol_inj2		0	L	1	20	Mixed|CT=Mixture;CN=UPS1;QY=2.5 fmol
RL11_ECOLI	AADMTGADIEAMTR	3	818797.0	RD139_Mixed_UPS1_10fmol_inj1.mzML	RD139_Mixed_UPS1_10fmol_inj1		0	L	1	22	Mixed|CT=Mixture;CN=UPS1;QY=10 fmol
RL11_ECOLI	AADMTGADIEAMTR	3	541665.0	RD139_Mixed_UPS1_5fmol_inj3.mzML	RD139_Mixed_UPS1_5fmol_inj3		0	L	1	21	Mixed|CT=Mixture;CN=UPS1;QY=5 fmol
RL11_ECOLI	AADMTGADIEAMTR	3	1008760.0	RD139_Mixed_UPS1_5fmol_inj1.mzML	RD139_Mixed_UPS1_5fmol_inj1		0	L	1	21	Mixed|CT=Mixture;CN=UPS1;QY=5 fmol
RL11_ECOLI	AADMTGADIEAMTR	3	891492.0	RD139_Mixed_UPS1_0_25fmol_inj1.mzML	RD139_Mixed_UPS1_0_25fmol_inj1		0	L	1	18	Mixed|CT=Mixture;CN=UPS1;QY=0.25 fmol
RL11_ECOLI	AADMTGADIEAMTR	3	585566.0	RD139_Mixed_UPS1_25fmol_inj3.mzML	RD139_Mixed_UPS1_25fmol_inj3		0	L	1	23	Mixed|CT=Mixture;CN=UPS1;QY=25 fmol
RL11_ECOLI	AADMTGADIEAMTR	3	1035850.0	RD139_Mixed_UPS1_25fmol_inj1.mzML	RD139_Mixed_UPS1_25fmol_inj1		0	L	1	23	Mixed|CT=Mixture;CN=UPS1;QY=25 fmol
RL11_ECOLI	AADMTGADIEAMTR	3	951391.0	RD139_Mixed_UPS1_5fmol_inj2.mzML	RD139_Mixed_UPS1_5fmol_inj2		0	L	1	21	Mixed|CT=Mixture;CN=UPS1;QY=5 fmol
RL11_ECOLI	AADMTGADIEAMTR	3	871825.0	RD139_Mixed_UPS1_25fmol_inj2.mzML	RD139_Mixed_UPS1_25fmol_inj2		0	L	1	23	Mixed|CT=Mixture;CN=UPS1;QY=25 fmol
RL11_ECOLI	AADMTGADIEAMTR	3	508544.0	RD139_Mixed_UPS1_10fmol_inj2.mzML	RD139_Mixed_UPS1_10fmol_inj2		0	L	1	22	Mixed|CT=Mixture;CN=UPS1;QY=10 fmol
RL11_ECOLI	AADMTGADIEAMTR	3	657574.0	RD139_Mixed_UPS1_10fmol_inj3.mzML	RD139_Mixed_UPS1_10fmol_inj3		0	L	1	22	Mixed|CT=Mixture;CN=UPS1;QY=10 fmol
RL11_ECOLI	AADMTGADIEAMTR	3	778724.0	RD139_Mixed_UPS1_50fmol_inj2.mzML	RD139_Mixed_UPS1_50fmol_inj2		0	L	1	24	Mixed|CT=Mixture;CN=UPS1;QY=50 fmol
RL11_ECOLI	AADMTGADIEAMTR	3	1202830.0	RD139_Mixed_UPS1_50fmol_inj1.mzML	RD139_Mixed_UPS1_50fmol_inj1		0	L	1	24	Mixed|CT=Mixture;CN=UPS1;QY=50 fmol
RL11_ECOLI	AADMTGADIEAMTR	3	947855.0	RD139_Mixed_UPS1_50fmol_inj3.mzML	RD139_Mixed_UPS1_50fmol_inj3		0	L	1	24	Mixed|CT=Mixture;CN=UPS1;QY=50 fmol
RL11_ECOLI	AADMTGADIEAMTR	3	516579.0	RD139_Mixed_UPS1_2_5fmol_inj3.mzML	RD139_Mixed_UPS1_2_5fmol_inj3		0	L	1	20	Mixed|CT=Mixture;CN=UPS1;QY=2.5 fmol
HDEA_ECOLI	AADNKKPVNSWTC(Carbamidomethyl)EDFLAVDESFQPTAVGFAEALNNK	4	5034750.0	RD139_Mixed_UPS1_0_1fmol_inj2.mzML	RD139_Mixed_UPS1_0_1fmol_inj2		0	L	1	17	Mixed|CT=Mixture;CN=UPS1;QY=0.1 fmol
HDEA_ECOLI	AADNKKPVNSWTC(Carbamidomethyl)EDFLAVDESFQPTAVGFAEALNNK	4	4101490.0	RD139_Mixed_UPS1_0_25fmol_inj3.mzML	RD139_Mixed_UPS1_0_25fmol_inj3		0	L	1	18	Mixed|CT=Mixture;CN=UPS1;QY=0.25 fmol
HDEA_ECOLI	AADNKKPVNSWTC(Carbamidomethyl)EDFLAVDESFQPTAVGFAEALNNK	4	4990980.0	RD139_Mixed_UPS1_0_1fmol_inj1.mzML	RD139_Mixed_UPS1_0_1fmol_inj1		0	L	1	17	Mixed|CT=Mixture;CN=UPS1;QY=0.1 fmol
HDEA_ECOLI	AADNKKPVNSWTC(Carbamidomethyl)EDFLAVDESFQPTAVGFAEALNNK	4	5054480.0	RD139_Mixed_UPS1_0_1fmol_inj3.mzML	RD139_Mixed_UPS1_0_1fmol_inj3		0	L	1	17	Mixed|CT=Mixture;CN=UPS1;QY=0.1 fmol
HDEA_ECOLI	AADNKKPVNSWTC(Carbamidomethyl)EDFLAVDESFQPTAVGFAEALNNK	4	5135770.0	RD139_Mixed_UPS1_1fmol_inj1.mzML	RD139_Mixed_UPS1_1fmol_inj1		0	L	1	19	Mixed|CT=Mixture;CN=UPS1;QY=1 fmol
HDEA_ECOLI	AADNKKPVNSWTC(Carbamidomethyl)EDFLAVDESFQPTAVGFAEALNNK	4	4554680.0	RD139_Mixed_UPS1_0_25fmol_inj2.mzML	RD139_Mixed_UPS1_0_25fmol_inj2		0	L	1	18	Mixed|CT=Mixture;CN=UPS1;QY=0.25 fmol
HDEA_ECOLI	AADNKKPVNSWTC(Carbamidomethyl)EDFLAVDESFQPTAVGFAEALNNK	4	4796650.0	RD139_Mixed_UPS1_1fmol_inj3.mzML	RD139_Mixed_UPS1_1fmol_inj3		0	L	1	19	Mixed|CT=Mixture;CN=UPS1;QY=1 fmol
HDEA_ECOLI	AADNKKPVNSWTC(Carbamidomethyl)EDFLAVDESFQPTAVGFAEALNNK	4	5035330.0	RD139_Mixed_UPS1_2_5fmol_inj1.mzML	RD139_Mixed_UPS1_2_5fmol_inj1		0	L	1	20	Mixed|CT=Mixture;CN=UPS1;QY=2.5 fmol
HDEA_ECOLI	AADNKKPVNSWTC(Carbamidomethyl)EDFLAVDESFQPTAVGFAEALNNK	4	5582210.0	RD139_Mixed_UPS1_1fmol_inj2.mzML	RD139_Mixed_UPS1_1fmol_inj2		0	L	1	19	Mixed|CT=Mixture;CN=UPS1;QY=1 fmol
HDEA_ECOLI	AADNKKPVNSWTC(Carbamidomethyl)EDFLAVDESFQPTAVGFAEALNNK	4	4899720.0	RD139_Mixed_UPS1_2_5fmol_inj2.mzML	RD139_Mixed_UPS1_2_5fmol_inj2		0	L	1	20	Mixed|CT=Mixture;CN=UPS1;QY=2.5 fmol
HDEA_ECOLI	AADNKKPVNSWTC(Carbamidomethyl)EDFLAVDESFQPTAVGFAEALNNK	4	5415680.0	RD139_Mixed_UPS1_10fmol_inj1.mzML	RD139_Mixed_UPS1_10fmol_inj1		0	L	1	22	Mixed|CT=Mixture;CN=UPS1;QY=10 fmol
HDEA_ECOLI	AADNKKPVNSWTC(Carbamidomethyl)EDFLAVDESFQPTAVGFAEALNNK	4	6366760.0	RD139_Mixed_UPS1_5fmol_inj3.mzML	RD139_Mixed_UPS1_5fmol_inj3		0	L	1	21	Mixed|CT=Mixture;CN=UPS1;QY=5 fmol
HDEA_ECOLI	AADNKKPVNSWTC(Carbamidomethyl)EDFLAVDESFQPTAVGFAEALNNK	4	5896380.0	RD139_Mixed_UPS1_5fmol_inj1.mzML	RD139_Mixed_UPS1_5fmol_inj1		0	L	1	21	Mixed|CT=Mixture;CN=UPS1;QY=5 fmol
HDEA_ECOLI	AADNKKPVNSWTC(Carbamidomethyl)EDFLAVDESFQPTAVGFAEALNNK	4	4180250.0	RD139_Mixed_UPS1_0_25fmol_inj1.mzML	RD139_Mixed_UPS1_0_25fmol_inj1		0	L	1	18	Mixed|CT=Mixture;CN=UPS1;QY=0.25 fmol
HDEA_ECOLI	AADNKKPVNSWTC(Carbamidomethyl)EDFLAVDESFQPTAVGFAEALNNK	4	6463980.0	RD139_Mixed_UPS1_25fmol_inj3.mzML	RD139_Mixed_UPS1_25fmol_inj3		0	L	1	23	Mixed|CT=Mixture;CN=UPS1;QY=25 fmol
HDEA_ECOLI	AADNKKPVNSWTC(Carbamidomethyl)EDFLAVDESFQPTAVGFAEALNNK	4	5442470.0	RD139_Mixed_UPS1_25fmol_inj1.mzML	RD139_Mixed_UPS1_25fmol_inj1		0	L	1	23	Mixed|CT=Mixture;CN=UPS1;QY=25 fmol
HDEA_ECOLI	AADNKKPVNSWTC(Carbamidomethyl)EDFLAVDESFQPTAVGFAEALNNK	4	5955710.0	RD139_Mixed_UPS1_5fmol_inj2.mzML	RD139_Mixed_UPS1_5fmol_inj2		0	L	1	21	Mixed|CT=Mixture;CN=UPS1;QY=5 fmol
HDEA_ECOLI	AADNKKPVNSWTC(Carbamidomethyl)EDFLAVDESFQPTAVGFAEALNNK	4	5666620.0	RD139_Mixed_UPS1_25fmol_inj2.mzML	RD139_Mixed_UPS1_25fmol_inj2		0	L	1	23	Mixed|CT=Mixture;CN=UPS1;QY=25 fmol
HDEA_ECOLI	AADNKKPVNSWTC(Carbamidomethyl)EDFLAVDESFQPTAVGFAEALNNK	4	4982470.0	RD139_Mixed_UPS1_10fmol_inj2.mzML	RD139_Mixed_UPS1_10fmol_inj2		0	L	1	22	Mixed|CT=Mixture;CN=UPS1;QY=10 fmol
HDEA_ECOLI	AADNKKPVNSWTC(Carbamidomethyl)EDFLAVDESFQPTAVGFAEALNNK	4	5901560.0	RD139_Mixed_UPS1_10fmol_inj3.mzML	RD139_Mixed_UPS1_10fmol_inj3		0	L	1	22	Mixed|CT=Mixture;CN=UPS1;QY=10 fmol
HDEA_ECOLI	AADNKKPVNSWTC(Carbamidomethyl)EDFLAVDESFQPTAVGFAEALNNK	4	5245080.0	RD139_Mixed_UPS1_50fmol_inj2.mzML	RD139_Mixed_UPS1_50fmol_inj2		0	L	1	24	Mixed|CT=Mixture;CN=UPS1;QY=50 fmol
HDEA_ECOLI	AADNKKPVNSWTC(Carbamidomethyl)EDFLAVDESFQPTAVGFAEALNNK	4	5743330.0	RD139_Mixed_UPS1_50fmol_inj1.mzML	RD139_Mixed_UPS1_50fmol_inj1		0	L	1	24	Mixed|CT=Mixture;CN=UPS1;QY=50 fmol
HDEA_ECOLI	AADNKKPVNSWTC(Carbamidomethyl)EDFLAVDESFQPTAVGFAEALNNK	4	5652530.0	RD139_Mixed_UPS1_50fmol_inj3.mzML	RD139_Mixed_UPS1_50fmol_inj3		0	L	1	24	Mixed|CT=Mixture;CN=UPS1;QY=50 fmol
HDEA_ECOLI	AADNKKPVNSWTC(Carbamidomethyl)EDFLAVDESFQPTAVGFAEALNNK	4	5545650.0	RD139_Mixed_UPS1_2_5fmol_inj3.mzML	RD139_Mixed_UPS1_2_5fmol_inj3		0	L	1	20	Mixed|CT=Mixture;CN=UPS1;QY=2.5 fmol
OXYR_ECOLI	AADSC(Carbamidomethyl)HVSQPTLSGQIR	2	1344950.0	RD139_Mixed_UPS1_0_1fmol_inj2.mzML	RD139_Mixed_UPS1_0_1fmol_inj2		0	L	1	17	Mixed|CT=Mixture;CN=UPS1;QY=0.1 fmol
OXYR_ECOLI	AADSC(Carbamidomethyl)HVSQPTLSGQIR	2	1444640.0	RD139_Mixed_UPS1_0_25fmol_inj3.mzML	RD139_Mixed_UPS1_0_25fmol_inj3		0	L	1	18	Mixed|CT=Mixture;CN=UPS1;QY=0.25 fmol
OXYR_ECOLI	AADSC(Carbamidomethyl)HVSQPTLSGQIR	2	1312710.0	RD139_Mixed_UPS1_0_1fmol_inj1.mzML	RD139_Mixed_UPS1_0_1fmol_inj1		0	L	1	17	Mixed|CT=Mixture;CN=UPS1;QY=0.1 fmol
OXYR_ECOLI	AADSC(Carbamidomethyl)HVSQPTLSGQIR	2	1501320.0	RD139_Mixed_UPS1_0_1fmol_inj3.mzML	RD139_Mixed_UPS1_0_1fmol_inj3		0	L	1	17	Mixed|CT=Mixture;CN=UPS1;QY=0.1 fmol
OXYR_ECOLI	AADSC(Carbamidomethyl)HVSQPTLSGQIR	2	1306320.0	RD139_Mixed_UPS1_1fmol_inj1.mzML	RD139_Mixed_UPS1_1fmol_inj1		0	L	1	19	Mixed|CT=Mixture;CN=UPS1;QY=1 fmol
OXYR_ECOLI	AADSC(Carbamidomethyl)HVSQPTLSGQIR	2	1603010.0	RD139_Mixed_UPS1_0_25fmol_inj2.mzML	RD139_Mixed_UPS1_0_25fmol_inj2		0	L	1	18	Mixed|CT=Mixture;CN=UPS1;QY=0.25 fmol
OXYR_ECOLI	AADSC(Carbamidomethyl)HVSQPTLSGQIR	2	1265150.0	RD139_Mixed_UPS1_1fmol_inj3.mzML	RD139_Mixed_UPS1_1fmol_inj3		0	L	1	19	Mixed|CT=Mixture;CN=UPS1;QY=1 fmol
OXYR_ECOLI	AADSC(Carbamidomethyl)HVSQPTLSGQIR	2	1284310.0	RD139_Mixed_UPS1_2_5fmol_inj1.mzML	RD139_Mixed_UPS1_2_5fmol_inj1		0	L	1	20	Mixed|CT=Mixture;CN=UPS1;QY=2.5 fmol
OXYR_ECOLI	AADSC(Carbamidomethyl)HVSQPTLSGQIR	2	1595880.0	RD139_Mixed_UPS1_1fmol_inj2.mzML	RD139_Mixed_UPS1_1fmol_inj2		0	L	1	19	Mixed|CT=Mixture;CN=UPS1;QY=1 fmol
OXYR_ECOLI	AADSC(Carbamidomethyl)HVSQPTLSGQIR	2	1717380.0	RD139_Mixed_UPS1_2_5fmol_inj2.mzML	RD139_Mixed_UPS1_2_5fmol_inj2		0	L	1	20	Mixed|CT=Mixture;CN=UPS1;QY=2.5 fmol
OXYR_ECOLI	AADSC(Carbamidomethyl)HVSQPTLSGQIR	2	1371790.0	RD139_Mixed_UPS1_10fmol_inj1.mzML	RD139_Mixed_UPS1_10fmol_inj1		0	L	1	22	Mixed|CT=Mixture;CN=UPS1;QY=10 fmol
OXYR_ECOLI	AADSC(Carbamidomethyl)HVSQPTLSGQIR	2	1541030.0	RD139_Mixed_UPS1_5fmol_inj3.mzML	RD139_Mixed_UPS1_5fmol_inj3		0	L	1	21	Mixed|CT=Mixture;CN=UPS1;QY=5 fmol
OXYR_ECOLI	AADSC(Carbamidomethyl)HVSQPTLSGQIR	2	1379780.0	RD139_Mixed_UPS1_5fmol_inj1.mzML	RD139_Mixed_UPS1_5fmol_inj1		0	L	1	21	Mixed|CT=Mixture;CN=UPS1;QY=5 fmol
OXYR_ECOLI	AADSC(Carbamidomethyl)HVSQPTLSGQIR	2	1357310.0	RD139_Mixed_UPS1_0_25fmol_inj1.mzML	RD139_Mixed_UPS1_0_25fmol_inj1		0	L	1	18	Mixed|CT=Mixture;CN=UPS1;QY=0.25 fmol
OXYR_ECOLI	AADSC(Carbamidomethyl)HVSQPTLSGQIR	2	1713860.0	RD139_Mixed_UPS1_25fmol_inj3.mzML	RD139_Mixed_UPS1_25fmol_inj3		0	L	1	23	Mixed|CT=Mixture;CN=UPS1;QY=25 fmol
OXYR_ECOLI	AADSC(Carbamidomethyl)HVSQPTLSGQIR	2	1514600.0	RD139_Mixed_UPS1_25fmol_inj1.mzML	RD139_Mixed_UPS1_25fmol_inj1		0	L	1	23	Mixed|CT=Mixture;CN=UPS1;QY=25 fmol
OXYR_ECOLI	AADSC(Carbamidomethyl)HVSQPTLSGQIR	2	1734770.0	RD139_Mixed_UPS1_5fmol_inj2.mzML	RD139_Mixed_UPS1_5fmol_inj2		0	L	1	21	Mixed|CT=Mixture;CN=UPS1;QY=5 fmol
OXYR_ECOLI	AADSC(Carbamidomethyl)HVSQPTLSGQIR	2	1917430.0	RD139_Mixed_UPS1_25fmol_inj2.mzML	RD139_Mixed_UPS1_25fmol_inj2		0	L	1	23	Mixed|CT=Mixture;CN=UPS1;QY=25 fmol
OXYR_ECOLI	AADSC(Carbamidomethyl)HVSQPTLSGQIR	2	1645610.0	RD139_Mixed_UPS1_10fmol_inj2.mzML	RD139_Mixed_UPS1_10fmol_inj2		0	L	1	22	Mixed|CT=Mixture;CN=UPS1;QY=10 fmol
OXYR_ECOLI	AADSC(Carbamidomethyl)HVSQPTLSGQIR	2	1501970.0	RD139_Mixed_UPS1_10fmol_inj3.mzML	RD139_Mixed_UPS1_10fmol_inj3		0	L	1	22	Mixed|CT=Mixture;CN=UPS1;QY=10 fmol
OXYR_ECOLI	AADSC(Carbamidomethyl)HVSQPTLSGQIR	2	1625680.0	RD139_Mixed_UPS1_50fmol_inj2.mzML	RD139_Mixed_UPS1_50fmol_inj2		0	L	1	24	Mixed|CT=Mixture;CN=UPS1;QY=50 fmol
OXYR_ECOLI	AADSC(Carbamidomethyl)HVSQPTLSGQIR	2	1256150.0	RD139_Mixed_UPS1_50fmol_inj1.mzML	RD139_Mixed_UPS1_50fmol_inj1		0	L	1	24	Mixed|CT=Mixture;CN=UPS1;QY=50 fmol
OXYR_ECOLI	AADSC(Carbamidomethyl)HVSQPTLSGQIR	2	1557040.0	RD139_Mixed_UPS1_50fmol_inj3.mzML	RD139_Mixed_UPS1_50fmol_inj3		0	L	1	24	Mixed|CT=Mixture;CN=UPS1;QY=50 fmol
OXYR_ECOLI	AADSC(Carbamidomethyl)HVSQPTLSGQIR	2	1470530.0	RD139_Mixed_UPS1_2_5fmol_inj3.mzML	RD139_Mixed_UPS1_2_5fmol_inj3		0	L	1	20	Mixed|CT=Mixture;CN=UPS1;QY=2.5 fmol
OXYR_ECOLI	AADSC(Carbamidomethyl)HVSQPTLSGQIR	3	1866110.0	RD139_Mixed_UPS1_0_1fmol_inj2.mzML	RD139_Mixed_UPS1_0_1fmol_inj2		0	L	1	17	Mixed|CT=Mixture;CN=UPS1;QY=0.1 fmol
OXYR_ECOLI	AADSC(Carbamidomethyl)HVSQPTLSGQIR	3	1767020.0	RD139_Mixed_UPS1_0_25fmol_inj3.mzML	RD139_Mixed_UPS1_0_25fmol_inj3		0	L	1	18	Mixed|CT=Mixture;CN=UPS1;QY=0.25 fmol
OXYR_ECOLI	AADSC(Carbamidomethyl)HVSQPTLSGQIR	3	1687150.0	RD139_Mixed_UPS1_0_1fmol_inj1.mzML	RD139_Mixed_UPS1_0_1fmol_inj1		0	L	1	17	Mixed|CT=Mixture;CN=UPS1;QY=0.1 fmol
OXYR_ECOLI	AADSC(Carbamidomethyl)HVSQPTLSGQIR	3	1547380.0	RD139_Mixed_UPS1_0_1fmol_inj3.mzML	RD139_Mixed_UPS1_0_1fmol_inj3		0	L	1	17	Mixed|CT=Mixture;CN=UPS1;QY=0.1 fmol
OXYR_ECOLI	AADSC(Carbamidomethyl)HVSQPTLSGQIR	3	1724330.0	RD139_Mixed_UPS1_1fmol_inj1.mzML	RD139_Mixed_UPS1_1fmol_inj1		0	L	1	19	Mixed|CT=Mixture;CN=UPS1;QY=1 fmol
OXYR_ECOLI	AADSC(Carbamidomethyl)HVSQPTLSGQIR	3	1740940.0	RD139_Mixed_UPS1_0_25fmol_inj2.mzML	RD139_Mixed_UPS1_0_25fmol_inj2		0	L	1	18	Mixed|CT=Mixture;CN=UPS1;QY=0.25 fmol
OXYR_ECOLI	AADSC(Carbamidomethyl)HVSQPTLSGQIR	3	1400750.0	RD139_Mixed_UPS1_1fmol_inj3.mzML	RD139_Mixed_UPS1_1fmol_inj3		0	L	1	19	Mixed|CT=Mixture;CN=UPS1;QY=1 fmol
OXYR_ECOLI	AADSC(Carbamidomethyl)HVSQPTLSGQIR	3	1688040.0	RD139_Mixed_UPS1_2_5fmol_inj1.mzML	RD139_Mixed_UPS1_2_5fmol_inj1		0	L	1	20	Mixed|CT=Mixture;CN=UPS1;QY=2.5 fmol
OXYR_ECOLI	AADSC(Carbamidomethyl)HVSQPTLSGQIR	3	1960870.0	RD139_Mixed_UPS1_1fmol_inj2.mzML	RD139_Mixed_UPS1_1fmol_inj2		0	L	1	19	Mixed|CT=Mixture;CN=UPS1;QY=1 fmol
OXYR_ECOLI	AADSC(Carbamidomethyl)HVSQPTLSGQIR	3	1827810.0	RD139_Mixed_UPS1_2_5fmol_inj2.mzML	RD139_Mixed_UPS1_2_5fmol_inj2		0	L	1	20	Mixed|CT=Mixture;CN=UPS1;QY=2.5 fmol
OXYR_ECOLI	AADSC(Carbamidomethyl)HVSQPTLSGQIR	3	1628340.0	RD139_Mixed_UPS1_10fmol_inj1.mzML	RD139_Mixed_UPS1_10fmol_inj1		0	L	1	22	Mixed|CT=Mixture;CN=UPS1;QY=10 fmol
OXYR_ECOLI	AADSC(Carbamidomethyl)HVSQPTLSGQIR	3	1632600.0	RD139_Mixed_UPS1_5fmol_inj3.mzML	RD139_Mixed_UPS1_5fmol_inj3		0	L	1	21	Mixed|CT=Mixture;CN=UPS1;QY=5 fmol
OXYR_ECOLI	AADSC(Carbamidomethyl)HVSQPTLSGQIR	3	1674460.0	RD139_Mixed_UPS1_5fmol_inj1.mzML	RD139_Mixed_UPS1_5fmol_inj1		0	L	1	21	Mixed|CT=Mixture;CN=UPS1;QY=5 fmol
OXYR_ECOLI	AADSC(Carbamidomethyl)HVSQPTLSGQIR	3	1553310.0	RD139_Mixed_UPS1_0_25fmol_inj1.mzML	RD139_Mixed_UPS1_0_25fmol_inj1		0	L	1	18	Mixed|CT=Mixture;CN=UPS1;QY=0.25 fmol
OXYR_ECOLI	AADSC(Carbamidomethyl)HVSQPTLSGQIR	3	1826940.0	RD139_Mixed_UPS1_25fmol_inj3.mzML	RD139_Mixed_UPS1_25fmol_inj3		0	L	1	23	Mixed|CT=Mixture;CN=UPS1;QY=25 fmol
OXYR_ECOLI	AADSC(Carbamidomethyl)HVSQPTLSGQIR	3	1788990.0	RD139_Mixed_UPS1_25fmol_inj1.mzML	RD139_Mixed_UPS1_25fmol_inj1		0	L	1	23	Mixed|CT=Mixture;CN=UPS1;QY=25 fmol
OXYR_ECOLI	AADSC(Carbamidomethyl)HVSQPTLSGQIR	3	1798850.0	RD139_Mixed_UPS1_5fmol_inj2.mzML	RD139_Mixed_UPS1_5fmol_inj2		0	L	1	21	Mixed|CT=Mixture;CN=UPS1;QY=5 fmol
OXYR_ECOLI	AADSC(Carbamidomethyl)HVSQPTLSGQIR	3	1691050.0	RD139_Mixed_UPS1_25fmol_inj2.mzML	RD139_Mixed_UPS1_25fmol_inj2		0	L	1	23	Mixed|CT=Mixture;CN=UPS1;QY=25 fmol
OXYR_ECOLI	AADSC(Carbamidomethyl)HVSQPTLSGQIR	3	1581440.0	RD139_Mixed_UPS1_10fmol_inj2.mzML	RD139_Mixed_UPS1_10fmol_inj2		0	L	1	22	Mixed|CT=Mixture;CN=UPS1;QY=10 fmol
OXYR_ECOLI	AADSC(Carbamidomethyl)HVSQPTLSGQIR	3	1558480.0	RD139_Mixed_UPS1_10fmol_inj3.mzML	RD139_Mixed_UPS1_10fmol_inj3		0	L	1	22	Mixed|CT=Mixture;CN=UPS1;QY=10 fmol
OXYR_ECOLI	AADSC(Carbamidomethyl)HVSQPTLSGQIR	3	1707510.0	RD139_Mixed_UPS1_50fmol_inj2.mzML	RD139_Mixed_UPS1_50fmol_inj2		0	L	1	24	Mixed|CT=Mixture;CN=UPS1;QY=50 fmol
OXYR_ECOLI	AADSC(Carbamidomethyl)HVSQPTLSGQIR	3	1575140.0	RD139_Mixed_UPS1_50fmol_inj1.mzML	RD139_Mixed_UPS1_50fmol_inj1		0	L	1	24	Mixed|CT=Mixture;CN=UPS1;QY=50 fmol
OXYR_ECOLI	AADSC(Carbamidomethyl)HVSQPTLSGQIR	3	1579710.0	RD139_Mixed_UPS1_50fmol_inj3.mzML	RD139_Mixed_UPS1_50fmol_inj3		0	L	1	24	Mixed|CT=Mixture;CN=UPS1;QY=50 fmol
OXYR_ECOLI	AADSC(Carbamidomethyl)HVSQPTLSGQIR	3	1858820.0	RD139_Mixed_UPS1_2_5fmol_inj3.mzML	RD139_Mixed_UPS1_2_5fmol_inj3		0	L	1	20	Mixed|CT=Mixture;CN=UPS1;QY=2.5 fmol
KDSD_ECOLI	AADVHLC(Carbamidomethyl)VK	2	184441.0	RD139_Mixed_UPS1_0_1fmol_inj2.mzML	RD139_Mixed_UPS1_0_1fmol_inj2		0	L	1	17	Mixed|CT=Mixture;CN=UPS1;QY=0.1 fmol
KDSD_ECOLI	AADVHLC(Carbamidomethyl)VK	2	298313.0	RD139_Mixed_UPS1_0_25fmol_inj3.mzML	RD139_Mixed_UPS1_0_25fmol_inj3		0	L	1	18	Mixed|CT=Mixture;CN=UPS1;QY=0.25 fmol
KDSD_ECOLI	AADVHLC(Carbamidomethyl)VK	2	322069.0	RD139_Mixed_UPS1_0_1fmol_inj1.mzML	RD139_Mixed_UPS1_0_1fmol_inj1		0	L	1	17	Mixed|CT=Mixture;CN=UPS1;QY=0.1 fmol
KDSD_ECOLI	AADVHLC(Carbamidomethyl)VK	2	126030.0	RD139_Mixed_UPS1_0_1fmol_inj3.mzML	RD139_Mixed_UPS1_0_1fmol_inj3		0	L	1	17	Mixed|CT=Mixture;CN=UPS1;QY=0.1 fmol
KDSD_ECOLI	AADVHLC(Carbamidomethyl)VK	2	177884.0	RD139_Mixed_UPS1_1fmol_inj1.mzML	RD139_Mixed_UPS1_1fmol_inj1		0	L	1	19	Mixed|CT=Mixture;CN=UPS1;QY=1 fmol
KDSD_ECOLI	AADVHLC(Carbamidomethyl)VK	2	208293.0	RD139_Mixed_UPS1_0_25fmol_inj2.mzML	RD139_Mixed_UPS1_0_25fmol_inj2		0	L	1	18	Mixed|CT=Mixture;CN=UPS1;QY=0.25 fmol
KDSD_ECOLI	AADVHLC(Carbamidomethyl)VK	2	255948.0	RD139_Mixed_UPS1_1fmol_inj3.mzML	RD139_Mixed_UPS1_1fmol_inj3		0	L	1	19	Mixed|CT=Mixture;CN=UPS1;QY=1 fmol
KDSD_ECOLI	AADVHLC(Carbamidomethyl)VK	2	298987.0	RD139_Mixed_UPS1_2_5fmol_inj1.mzML	RD139_Mixed_UPS1_2_5fmol_inj1		0	L	1	20	Mixed|CT=Mixture;CN=UPS1;QY=2.5 fmol
KDSD_ECOLI	AADVHLC(Carbamidomethyl)VK	2	280377.0	RD139_Mixed_UPS1_1fmol_inj2.mzML	RD139_Mixed_UPS1_1fmol_inj2		0	L	1	19	Mixed|CT=Mixture;CN=UPS1;QY=1 fmol
KDSD_ECOLI	AADVHLC(Carbamidomethyl)VK	2	270877.0	RD139_Mixed_UPS1_2_5fmol_inj2.mzML	RD139_Mixed_UPS1_2_5fmol_inj2		0	L	1	20	Mixed|CT=Mixture;CN=UPS1;QY=2.5 fmol
KDSD_ECOLI	AADVHLC(Carbamidomethyl)VK	2	203383.0	RD139_Mixed_UPS1_10fmol_inj1.mzML	RD139_Mixed_UPS1_10fmol_inj1		0	L	1	22	Mixed|CT=Mixture;CN=UPS1;QY=10 fmol
KDSD_ECOLI	AADVHLC(Carbamidomethyl)VK	2	194196.0	RD139_Mixed_UPS1_5fmol_inj3.mzML	RD139_Mixed_UPS1_5fmol_inj3		0	L	1	21	Mixed|CT=Mixture;CN=UPS1;QY=5 fmol
KDSD_ECOLI	AADVHLC(Carbamidomethyl)VK	2	247306.0	RD139_Mixed_UPS1_5fmol_inj1.mzML	RD139_Mixed_UPS1_5fmol_inj1		0	L	1	21	Mixed|CT=Mixture;CN=UPS1;QY=5 fmol
KDSD_ECOLI	AADVHLC(Carbamidomethyl)VK	2	268483.0	RD139_Mixed_UPS1_0_25fmol_inj1.mzML	RD139_Mixed_UPS1_0_25fmol_inj1		0	L	1	18	Mixed|CT=Mixture;CN=UPS1;QY=0.25 fmol
KDSD_ECOLI	AADVHLC(Carbamidomethyl)VK	2	276082.0	RD139_Mixed_UPS1_25fmol_inj3.mzML	RD139_Mixed_UPS1_25fmol_inj3		0	L	1	23	Mixed|CT=Mixture;CN=UPS1;QY=25 fmol
KDSD_ECOLI	AADVHLC(Carbamidomethyl)VK	2	213666.0	RD139_Mixed_UPS1_25fmol_inj1.mzML	RD139_Mixed_UPS1_25fmol_inj1		0	L	1	23	Mixed|CT=Mixture;CN=UPS1;QY=25 fmol
KDSD_ECOLI	AADVHLC(Carbamidomethyl)VK	2	265440.0	RD139_Mixed_UPS1_5fmol_inj2.mzML	RD139_Mixed_UPS1_5fmol_inj2		0	L	1	21	Mixed|CT=Mixture;CN=UPS1;QY=5 fmol
KDSD_ECOLI	AADVHLC(Carbamidomethyl)VK	2	314582.0	RD139_Mixed_UPS1_25fmol_inj2.mzML	RD139_Mixed_UPS1_25fmol_inj2		0	L	1	23	Mixed|CT=Mixture;CN=UPS1;QY=25 fmol
KDSD_ECOLI	AADVHLC(Carbamidomethyl)VK	2	278611.0	RD139_Mixed_UPS1_10fmol_inj2.mzML	RD139_Mixed_UPS1_10fmol_inj2		0	L	1	22	Mixed|CT=Mixture;CN=UPS1;QY=10 fmol
KDSD_ECOLI	AADVHLC(Carbamidomethyl)VK	2	290978.0	RD139_Mixed_UPS1_10fmol_inj3.mzML	RD139_Mixed_UPS1_10fmol_inj3		0	L	1	22	Mixed|CT=Mixture;CN=UPS1;QY=10 fmol
KDSD_ECOLI	AADVHLC(Carbamidomethyl)VK	2	209695.0	RD139_Mixed_UPS1_50fmol_inj2.mzML	RD139_Mixed_UPS1_50fmol_inj2		0	L	1	24	Mixed|CT=Mixture;CN=UPS1;QY=50 fmol
KDSD_ECOLI	AADVHLC(Carbamidomethyl)VK	2	165716.0	RD139_Mixed_UPS1_50fmol_inj1.mzML	RD139_Mixed_UPS1_50fmol_inj1		0	L	1	24	Mixed|CT=Mixture;CN=UPS1;QY=50 fmol
KDSD_ECOLI	AADVHLC(Carbamidomethyl)VK	2	210520.0	RD139_Mixed_UPS1_50fmol_inj3.mzML	RD139_Mixed_UPS1_50fmol_inj3		0	L	1	24	Mixed|CT=Mixture;CN=UPS1;QY=50 fmol
KDSD_ECOLI	AADVHLC(Carbamidomethyl)VK	2	287892.0	RD139_Mixed_UPS1_2_5fmol_inj3.mzML	RD139_Mixed_UPS1_2_5fmol_inj3		0	L	1	20	Mixed|CT=Mixture;CN=UPS1;QY=2.5 fmol
SUHB_ECOLI	AAEAVIIDTIR	2	4915400.0	RD139_Mixed_UPS1_0_1fmol_inj2.mzML	RD139_Mixed_UPS1_0_1fmol_inj2		0	L	1	17	Mixed|CT=Mixture;CN=UPS1;QY=0.1 fmol
SUHB_ECOLI	AAEAVIIDTIR	2	3440270.0	RD139_Mixed_UPS1_0_25fmol_inj3.mzML	RD139_Mixed_UPS1_0_25fmol_inj3		0	L	1	18	Mixed|CT=Mixture;CN=UPS1;QY=0.25 fmol
SUHB_ECOLI	AAEAVIIDTIR	2	4615210.0	RD139_Mixed_UPS1_0_1fmol_inj1.mzML	RD139_Mixed_UPS1_0_1fmol_inj1		0	L	1	17	Mixed|CT=Mixture;CN=UPS1;QY=0.1 fmol
SUHB_ECOLI	AAEAVIIDTIR	2	3733670.0	RD139_Mixed_UPS1_0_1fmol_inj3.mzML	RD139_Mixed_UPS1_0_1fmol_inj3		0	L	1	17	Mixed|CT=Mixture;CN=UPS1;QY=0.1 fmol
SUHB_ECOLI	AAEAVIIDTIR	2	4391390.0	RD139_Mixed_UPS1_1fmol_inj1.mzML	RD139_Mixed_UPS1_1fmol_inj1		0	L	1	19	Mixed|CT=Mixture;CN=UPS1;QY=1 fmol
SUHB_ECOLI	AAEAVIIDTIR	2	4142350.0	RD139_Mixed_UPS1_0_25fmol_inj2.mzML	RD139_Mixed_UPS1_0_25fmol_inj2		0	L	1	18	Mixed|CT=Mixture;CN=UPS1;QY=0.25 fmol
SUHB_ECOLI	AAEAVIIDTIR	2	3364920.0	RD139_Mixed_UPS1_1fmol_inj3.mzML	RD139_Mixed_UPS1_1fmol_inj3		0	L	1	19	Mixed|CT=Mixture;CN=UPS1;QY=1 fmol
SUHB_ECOLI	AAEAVIIDTIR	2	3922150.0	RD139_Mixed_UPS1_2_5fmol_inj1.mzML	RD139_Mixed_UPS1_2_5fmol_inj1		0	L	1	20	Mixed|CT=Mixture;CN=UPS1;QY=2.5 fmol
SUHB_ECOLI	AAEAVIIDTIR	2	4881120.0	RD139_Mixed_UPS1_1fmol_inj2.mzML	RD139_Mixed_UPS1_1fmol_inj2		0	L	1	19	Mixed|CT=Mixture;CN=UPS1;QY=1 fmol
SUHB_ECOLI	AAEAVIIDTIR	2	4604340.0	RD139_Mixed_UPS1_2_5fmol_inj2.mzML	RD139_Mixed_UPS1_2_5fmol_inj2		0	L	1	20	Mixed|CT=Mixture;CN=UPS1;QY=2.5 fmol
SUHB_ECOLI	AAEAVIIDTIR	2	4824060.0	RD139_Mixed_UPS1_10fmol_inj1.mzML	RD139_Mixed_UPS1_10fmol_inj1		0	L	1	22	Mixed|CT=Mixture;CN=UPS1;QY=10 fmol
SUHB_ECOLI	AAEAVIIDTIR	2	4080630.0	RD139_Mixed_UPS1_5fmol_inj3.mzML	RD139_Mixed_UPS1_5fmol_inj3		0	L	1	21	Mixed|CT=Mixture;CN=UPS1;QY=5 fmol
SUHB_ECOLI	AAEAVIIDTIR	2	4513260.0	RD139_Mixed_UPS1_5fmol_inj1.mzML	RD139_Mixed_UPS1_5fmol_inj1		0	L	1	21	Mixed|CT=Mixture;CN=UPS1;QY=5 fmol
SUHB_ECOLI	AAEAVIIDTIR	2	3834900.0	RD139_Mixed_UPS1_0_25fmol_inj1.mzML	RD139_Mixed_UPS1_0_25fmol_inj1		0	L	1	18	Mixed|CT=Mixture;CN=UPS1;QY=0.25 fmol
SUHB_ECOLI	AAEAVIIDTIR	2	4840190.0	RD139_Mixed_UPS1_25fmol_inj3.mzML	RD139_Mixed_UPS1_25fmol_inj3		0	L	1	23	Mixed|CT=Mixture;CN=UPS1;QY=25 fmol
SUHB_ECOLI	AAEAVIIDTIR	2	5369990.0	RD139_Mixed_UPS1_25fmol_inj1.mzML	RD139_Mixed_UPS1_25fmol_inj1		0	L	1	23	Mixed|CT=Mixture;CN=UPS1;QY=25 fmol
SUHB_ECOLI	AAEAVIIDTIR	2	5104740.0	RD139_Mixed_UPS1_5fmol_inj2.mzML	RD139_Mixed_UPS1_5fmol_inj2		0	L	1	21	Mixed|CT=Mixture;CN=UPS1;QY=5 fmol
SUHB_ECOLI	AAEAVIIDTIR	2	5382260.0	RD139_Mixed_UPS1_25fmol_inj2.mzML	RD139_Mixed_UPS1_25fmol_inj2		0	L	1	23	Mixed|CT=Mixture;CN=UPS1;QY=25 fmol
SUHB_ECOLI	AAEAVIIDTIR	2	5003700.0	RD139_Mixed_UPS1_10fmol_inj2.mzML	RD139_Mixed_UPS1_10fmol_inj2		0	L	1	22	Mixed|CT=Mixture;CN=UPS1;QY=10 fmol
SUHB_ECOLI	AAEAVIIDTIR	2	4448530.0	RD139_Mixed_UPS1_10fmol_inj3.mzML	RD139_Mixed_UPS1_10fmol_inj3		0	L	1	22	Mixed|CT=Mixture;CN=UPS1;QY=10 fmol
SUHB_ECOLI	AAEAVIIDTIR	2	5305300.0	RD139_Mixed_UPS1_50fmol_inj2.mzML	RD139_Mixed_UPS1_50fmol_inj2		0	L	1	24	Mixed|CT=Mixture;CN=UPS1;QY=50 fmol
SUHB_ECOLI	AAEAVIIDTIR	2	5525340.0	RD139_Mixed_UPS1_50fmol_inj1.mzML	RD139_Mixed_UPS1_50fmol_inj1		0	L	1	24	Mixed|CT=Mixture;CN=UPS1;QY=50 fmol
SUHB_ECOLI	AAEAVIIDTIR	2	4675300.0	RD139_Mixed_UPS1_50fmol_inj3.mzML	RD139_Mixed_UPS1_50fmol_inj3		0	L	1	24	Mixed|CT=Mixture;CN=UPS1;QY=50 fmol
SUHB_ECOLI	AAEAVIIDTIR	2	3637920.0	RD139_Mixed_UPS1_2_5fmol_inj3.mzML	RD139_Mixed_UPS1_2_5fmol_inj3		0	L	1	20	Mixed|CT=Mixture;CN=UPS1;QY=2.5 fmol
SUHB_ECOLI	AAEAVIIDTIRK	2	5326880.0	RD139_Mixed_UPS1_0_1fmol_inj2.mzML	RD139_Mixed_UPS1_0_1fmol_inj2		0	L	1	17	Mixed|CT=Mixture;CN=UPS1;QY=0.1 fmol
SUHB_ECOLI	AAEAVIIDTIRK	2	4391220.0	RD139_Mixed_UPS1_0_25fmol_inj3.mzML	RD139_Mixed_UPS1_0_25fmol_inj3		0	L	1	18	Mixed|CT=Mixture;CN=UPS1;QY=0.25 fmol
SUHB_ECOLI	AAEAVIIDTIRK	2	5583320.0	RD139_Mixed_UPS1_0_1fmol_inj1.mzML	RD139_Mixed_UPS1_0_1fmol_inj1		0	L	1	17	Mixed|CT=Mixture;CN=UPS1;QY=0.1 fmol
SUHB_ECOLI	AAEAVIIDTIRK	2	4638340.0	RD139_Mixed_UPS1_0_1fmol_inj3.mzML	RD139_Mixed_UPS1_0_1fmol_inj3		0	L	1	17	Mixed|CT=Mixture;CN=UPS1;QY=0.1 fmol
SUHB_ECOLI	AAEAVIIDTIRK	2	5257960.0	RD139_Mixed_UPS1_1fmol_inj1.mzML	RD139_Mixed_UPS1_1fmol_inj1		0	L	1	19	Mixed|CT=Mixture;CN=UPS1;QY=1 fmol
SUHB_ECOLI	AAEAVIIDTIRK	2	5373550.0	RD139_Mixed_UPS1_0_25fmol_inj2.mzML	RD139_Mixed_UPS1_0_25fmol_inj2		0	L	1	18	Mixed|CT=Mixture;CN=UPS1;QY=0.25 fmol
SUHB_ECOLI	AAEAVIIDTIRK	2	4406310.0	RD139_Mixed_UPS1_1fmol_inj3.mzML	RD139_Mixed_UPS1_1fmol_inj3		0	L	1	19	Mixed|CT=Mixture;CN=UPS1;QY=1 fmol
SUHB_ECOLI	AAEAVIIDTIRK	2	5071920.0	RD139_Mixed_UPS1_2_5fmol_inj1.mzML	RD139_Mixed_UPS1_2_5fmol_inj1		0	L	1	20	Mixed|CT=Mixture;CN=UPS1;QY=2.5 fmol
SUHB_ECOLI	AAEAVIIDTIRK	2	5650410.0	RD139_Mixed_UPS1_1fmol_inj2.mzML	RD139_Mixed_UPS1_1fmol_inj2		0	L	1	19	Mixed|CT=Mixture;CN=UPS1;QY=1 fmol
SUHB_ECOLI	AAEAVIIDTIRK	2	5605750.0	RD139_Mixed_UPS1_2_5fmol_inj2.mzML	RD139_Mixed_UPS1_2_5fmol_inj2		0	L	1	20	Mixed|CT=Mixture;CN=UPS1;QY=2.5 fmol
SUHB_ECOLI	AAEAVIIDTIRK	2	5473050.0	RD139_Mixed_UPS1_10fmol_inj1.mzML	RD139_Mixed_UPS1_10fmol_inj1		0	L	1	22	Mixed|CT=Mixture;CN=UPS1;QY=10 fmol
SUHB_ECOLI	AAEAVIIDTIRK	2	5382230.0	RD139_Mixed_UPS1_5fmol_inj3.mzML	RD139_Mixed_UPS1_5fmol_inj3		0	L	1	21	Mixed|CT=Mixture;CN=UPS1;QY=5 fmol
SUHB_ECOLI	AAEAVIIDTIRK	2	5511540.0	RD139_Mixed_UPS1_5fmol_inj1.mzML	RD139_Mixed_UPS1_5fmol_inj1		0	L	1	21	Mixed|CT=Mixture;CN=UPS1;QY=5 fmol
SUHB_ECOLI	AAEAVIIDTIRK	2	5201830.0	RD139_Mixed_UPS1_0_25fmol_inj1.mzML	RD139_Mixed_UPS1_0_25fmol_inj1		0	L	1	18	Mixed|CT=Mixture;CN=UPS1;QY=0.25 fmol
SUHB_ECOLI	AAEAVIIDTIRK	2	5983390.0	RD139_Mixed_UPS1_25fmol_inj3.mzML	RD139_Mixed_UPS1_25fmol_inj3		0	L	1	23	Mixed|CT=Mixture;CN=UPS1;QY=25 fmol
SUHB_ECOLI	AAEAVIIDTIRK	2	5448030.0	RD139_Mixed_UPS1_25fmol_inj1.mzML	RD139_Mixed_UPS1_25fmol_inj1		0	L	1	23	Mixed|CT=Mixture;CN=UPS1;QY=25 fmol
SUHB_ECOLI	AAEAVIIDTIRK	2	5856910.0	RD139_Mixed_UPS1_5fmol_inj2.mzML	RD139_Mixed_UPS1_5fmol_inj2		0	L	1	21	Mixed|CT=Mixture;CN=UPS1;QY=5 fmol
SUHB_ECOLI	AAEAVIIDTIRK	2	5944300.0	RD139_Mixed_UPS1_25fmol_inj2.mzML	RD139_Mixed_UPS1_25fmol_inj2		0	L	1	23	Mixed|CT=Mixture;CN=UPS1;QY=25 fmol
SUHB_ECOLI	AAEAVIIDTIRK	2	5179370.0	RD139_Mixed_UPS1_10fmol_inj2.mzML	RD139_Mixed_UPS1_10fmol_inj2		0	L	1	22	Mixed|CT=Mixture;CN=UPS1;QY=10 fmol
SUHB_ECOLI	AAEAVIIDTIRK	2	4806460.0	RD139_Mixed_UPS1_10fmol_inj3.mzML	RD139_Mixed_UPS1_10fmol_inj3		0	L	1	22	Mixed|CT=Mixture;CN=UPS1;QY=10 fmol
SUHB_ECOLI	AAEAVIIDTIRK	2	5051000.0	RD139_Mixed_UPS1_50fmol_inj2.mzML	RD139_Mixed_UPS1_50fmol_inj2		0	L	1	24	Mixed|CT=Mixture;CN=UPS1;QY=50 fmol
SUHB_ECOLI	AAEAVIIDTIRK	2	5733650.0	RD139_Mixed_UPS1_50fmol_inj1.mzML	RD139_Mixed_UPS1_50fmol_inj1		0	L	1	24	Mixed|CT=Mixture;CN=UPS1;QY=50 fmol
SUHB_ECOLI	AAEAVIIDTIRK	2	4904990.0	RD139_Mixed_UPS1_50fmol_inj3.mzML	RD139_Mixed_UPS1_50fmol_inj3		0	L	1	24	Mixed|CT=Mixture;CN=UPS1;QY=50 fmol
SUHB_ECOLI	AAEAVIIDTIRK	2	4851800.0	RD139_Mixed_UPS1_2_5fmol_inj3.mzML	RD139_Mixed_UPS1_2_5fmol_inj3		0	L	1	20	Mixed|CT=Mixture;CN=UPS1;QY=2.5 fmol
SUHB_ECOLI	AAEAVIIDTIRK	3	3635210.0	RD139_Mixed_UPS1_0_1fmol_inj2.mzML	RD139_Mixed_UPS1_0_1fmol_inj2		0	L	1	17	Mixed|CT=Mixture;CN=UPS1;QY=0.1 fmol
SUHB_ECOLI	AAEAVIIDTIRK	3	3715400.0	RD139_Mixed_UPS1_0_25fmol_inj3.mzML	RD139_Mixed_UPS1_0_25fmol_inj3		0	L	1	18	Mixed|CT=Mixture;CN=UPS1;QY=0.25 fmol
SUHB_ECOLI	AAEAVIIDTIRK	3	3641090.0	RD139_Mixed_UPS1_0_1fmol_inj1.mzML	RD139_Mixed_UPS1_0_1fmol_inj1		0	L	1	17	Mixed|CT=Mixture;CN=UPS1;QY=0.1 fmol
SUHB_ECOLI	AAEAVIIDTIRK	3	3533890.0	RD139_Mixed_UPS1_0_1fmol_inj3.mzML	RD139_Mixed_UPS1_0_1fmol_inj3		0	L	1	17	Mixed|CT=Mixture;CN=UPS1;QY=0.1 fmol
SUHB_ECOLI	AAEAVIIDTIRK	3	3489190.0	RD139_Mixed_UPS1_1fmol_inj1.mzML	RD139_Mixed_UPS1_1fmol_inj1		0	L	1	19	Mixed|CT=Mixture;CN=UPS1;QY=1 fmol
SUHB_ECOLI	AAEAVIIDTIRK	3	3672830.0	RD139_Mixed_UPS1_0_25fmol_inj2.mzML	RD139_Mixed_UPS1_0_25fmol_inj2		0	L	1	18	Mixed|CT=Mixture;CN=UPS1;QY=0.25 fmol
SUHB_ECOLI	AAEAVIIDTIRK	3	3173450.0	RD139_Mixed_UPS1_1fmol_inj3.mzML	RD139_Mixed_UPS1_1fmol_inj3		0	L	1	19	Mixed|CT=Mixture;CN=UPS1;QY=1 fmol
SUHB_ECOLI	AAEAVIIDTIRK	3	3406000.0	RD139_Mixed_UPS1_2_5fmol_inj1.mzML	RD139_Mixed_UPS1_2_5fmol_inj1		0	L	1	20	Mixed|CT=Mixture;CN=UPS1;QY=2.5 fmol
SUHB_ECOLI	AAEAVIIDTIRK	3	3626120.0	RD139_Mixed_UPS1_1fmol_inj2.mzML	RD139_Mixed_UPS1_1fmol_inj2		0	L	1	19	Mixed|CT=Mixture;CN=UPS1;QY=1 fmol
SUHB_ECOLI	AAEAVIIDTIRK	3	3459800.0	RD139_Mixed_UPS1_2_5fmol_inj2.mzML	RD139_Mixed_UPS1_2_5fmol_inj2		0	L	1	20	Mixed|CT=Mixture;CN=UPS1;QY=2.5 fmol
SUHB_ECOLI	AAEAVIIDTIRK	3	3942560.0	RD139_Mixed_UPS1_10fmol_inj1.mzML	RD139_Mixed_UPS1_10fmol_inj1		0	L	1	22	Mixed|CT=Mixture;CN=UPS1;QY=10 fmol
SUHB_ECOLI	AAEAVIIDTIRK	3	3934250.0	RD139_Mixed_UPS1_5fmol_inj3.mzML	RD139_Mixed_UPS1_5fmol_inj3		0	L	1	21	Mixed|CT=Mixture;CN=UPS1;QY=5 fmol
SUHB_ECOLI	AAEAVIIDTIRK	3	3658000.0	RD139_Mixed_UPS1_5fmol_inj1.mzML	RD139_Mixed_UPS1_5fmol_inj1		0	L	1	21	Mixed|CT=Mixture;CN=UPS1;QY=5 fmol
SUHB_ECOLI	AAEAVIIDTIRK	3	3367890.0	RD139_Mixed_UPS1_0_25fmol_inj1.mzML	RD139_Mixed_UPS1_0_25fmol_inj1		0	L	1	18	Mixed|CT=Mixture;CN=UPS1;QY=0.25 fmol
SUHB_ECOLI	AAEAVIIDTIRK	3	4513360.0	RD139_Mixed_UPS1_25fmol_inj3.mzML	RD139_Mixed_UPS1_25fmol_inj3		0	L	1	23	Mixed|CT=Mixture;CN=UPS1;QY=25 fmol
SUHB_ECOLI	AAEAVIIDTIRK	3	3823450.0	RD139_Mixed_UPS1_25fmol_inj1.mzML	RD139_Mixed_UPS1_25fmol_inj1		0	L	1	23	Mixed|CT=Mixture;CN=UPS1;QY=25 fmol
SUHB_ECOLI	AAEAVIIDTIRK	3	4103300.0	RD139_Mixed_UPS1_5fmol_inj2.mzML	RD139_Mixed_UPS1_5fmol_inj2		0	L	1	21	Mixed|CT=Mixture;CN=UPS1;QY=5 fmol
SUHB_ECOLI	AAEAVIIDTIRK	3	4821700.0	RD139_Mixed_UPS1_25fmol_inj2.mzML	RD139_Mixed_UPS1_25fmol_inj2		0	L	1	23	Mixed|CT=Mixture;CN=UPS1;QY=25 fmol
SUHB_ECOLI	AAEAVIIDTIRK	3	4288800.0	RD139_Mixed_UPS1_10fmol_inj2.mzML	RD139_Mixed_UPS1_10fmol_inj2		0	L	1	22	Mixed|CT=Mixture;CN=UPS1;QY=10 fmol
SUHB_ECOLI	AAEAVIIDTIRK	3	3912970.0	RD139_Mixed_UPS1_10fmol_inj3.mzML	RD139_Mixed_UPS1_10fmol_inj3		0	L	1	22	Mixed|CT=Mixture;CN=UPS1;QY=10 fmol
SUHB_ECOLI	AAEAVIIDTIRK	3	4024550.0	RD139_Mixed_UPS1_50fmol_inj2.mzML	RD139_Mixed_UPS1_50fmol_inj2		0	L	1	24	Mixed|CT=Mixture;CN=UPS1;QY=50 fmol
SUHB_ECOLI	AAEAVIIDTIRK	3	3778930.0	RD139_Mixed_UPS1_50fmol_inj1.mzML	RD139_Mixed_UPS1_50fmol_inj1		0	L	1	24	Mixed|CT=Mixture;CN=UPS1;QY=50 fmol
SUHB_ECOLI	AAEAVIIDTIRK	3	4033680.0	RD139_Mixed_UPS1_50fmol_inj3.mzML	RD139_Mixed_UPS1_50fmol_inj3		0	L	1	24	Mixed|CT=Mixture;CN=UPS1;QY=50 fmol
SUHB_ECOLI	AAEAVIIDTIRK	3	3975590.0	RD139_Mixed_UPS1_2_5fmol_inj3.mzML	RD139_Mixed_UPS1_2_5fmol_inj3		0	L	1	20	Mixed|CT=Mixture;CN=UPS1;QY=2.5 fmol
TALA_ECOLI	AAEELEKEGINC(Carbamidomethyl)NLTLLFSFAQAR	3	1176550.0	RD139_Mixed_UPS1_0_1fmol_inj2.mzML	RD139_Mixed_UPS1_0_1fmol_inj2		0	L	1	17	Mixed|CT=Mixture;CN=UPS1;QY=0.1 fmol
TALA_ECOLI	AAEELEKEGINC(Carbamidomethyl)NLTLLFSFAQAR	3	1215780.0	RD139_Mixed_UPS1_0_25fmol_inj3.mzML	RD139_Mixed_UPS1_0_25fmol_inj3		0	L	1	18	Mixed|CT=Mixture;CN=UPS1;QY=0.25 fmol
TALA_ECOLI	AAEELEKEGINC(Carbamidomethyl)NLTLLFSFAQAR	3	1298420.0	RD139_Mixed_UPS1_0_1fmol_inj1.mzML	RD139_Mixed_UPS1_0_1fmol_inj1		0	L	1	17	Mixed|CT=Mixture;CN=UPS1;QY=0.1 fmol
TALA_ECOLI	AAEELEKEGINC(Carbamidomethyl)NLTLLFSFAQAR	3	1151980.0	RD139_Mixed_UPS1_0_1fmol_inj3.mzML	RD139_Mixed_UPS1_0_1fmol_inj3		0	L	1	17	Mixed|CT=Mixture;CN=UPS1;QY=0.1 fmol
TALA_ECOLI	AAEELEKEGINC(Carbamidomethyl)NLTLLFSFAQAR	3	1052210.0	RD139_Mixed_UPS1_1fmol_inj1.mzML	RD139_Mixed_UPS1_1fmol_inj1		0	L	1	19	Mixed|CT=Mixture;CN=UPS1;QY=1 fmol
TALA_ECOLI	AAEELEKEGINC(Carbamidomethyl)NLTLLFSFAQAR	3	1297430.0	RD139_Mixed_UPS1_0_25fmol_inj2.mzML	RD139_Mixed_UPS1_0_25fmol_inj2		0	L	1	18	Mixed|CT=Mixture;CN=UPS1;QY=0.25 fmol
TALA_ECOLI	AAEELEKEGINC(Carbamidomethyl)NLTLLFSFAQAR	3	1167570.0	RD139_Mixed_UPS1_1fmol_inj3.mzML	RD139_Mixed_UPS1_1fmol_inj3		0	L	1	19	Mixed|CT=Mixture;CN=UPS1;QY=1 fmol
TALA_ECOLI	AAEELEKEGINC(Carbamidomethyl)NLTLLFSFAQAR	3	1077610.0	RD139_Mixed_UPS1_2_5fmol_inj1.mzML	RD139_Mixed_UPS1_2_5fmol_inj1		0	L	1	20	Mixed|CT=Mixture;CN=UPS1;QY=2.5 fmol
TALA_ECOLI	AAEELEKEGINC(Carbamidomethyl)NLTLLFSFAQAR	3	1143000.0	RD139_Mixed_UPS1_1fmol_inj2.mzML	RD139_Mixed_UPS1_1fmol_inj2		0	L	1	19	Mixed|CT=Mixture;CN=UPS1;QY=1 fmol
TALA_ECOLI	AAEELEKEGINC(Carbamidomethyl)NLTLLFSFAQAR	3	1213160.0	RD139_Mixed_UPS1_2_5fmol_inj2.mzML	RD139_Mixed_UPS1_2_5fmol_inj2		0	L	1	20	Mixed|CT=Mixture;CN=UPS1;QY=2.5 fmol
TALA_ECOLI	AAEELEKEGINC(Carbamidomethyl)NLTLLFSFAQAR	3	973268.0	RD139_Mixed_UPS1_10fmol_inj1.mzML	RD139_Mixed_UPS1_10fmol_inj1		0	L	1	22	Mixed|CT=Mixture;CN=UPS1;QY=10 fmol
TALA_ECOLI	AAEELEKEGINC(Carbamidomethyl)NLTLLFSFAQAR	3	1390580.0	RD139_Mixed_UPS1_5fmol_inj3.mzML	RD139_Mixed_UPS1_5fmol_inj3		0	L	1	21	Mixed|CT=Mixture;CN=UPS1;QY=5 fmol
TALA_ECOLI	AAEELEKEGINC(Carbamidomethyl)NLTLLFSFAQAR	3	1314780.0	RD139_Mixed_UPS1_5fmol_inj1.mzML	RD139_Mixed_UPS1_5fmol_inj1		0	L	1	21	Mixed|CT=Mixture;CN=UPS1;QY=5 fmol
TALA_ECOLI	AAEELEKEGINC(Carbamidomethyl)NLTLLFSFAQAR	3	1069850.0	RD139_Mixed_UPS1_0_25fmol_inj1.mzML	RD139_Mixed_UPS1_0_25fmol_inj1		0	L	1	18	Mixed|CT=Mixture;CN=UPS1;QY=0.25 fmol
TALA_ECOLI	AAEELEKEGINC(Carbamidomethyl)NLTLLFSFAQAR	3	1432010.0	RD139_Mixed_UPS1_25fmol_inj3.mzML	RD139_Mixed_UPS1_25fmol_inj3		0	L	1	23	Mixed|CT=Mixture;CN=UPS1;QY=25 fmol
TALA_ECOLI	AAEELEKEGINC(Carbamidomethyl)NLTLLFSFAQAR	3	1212170.0	RD139_Mixed_UPS1_25fmol_inj1.mzML	RD139_Mixed_UPS1_25fmol_inj1		0	L	1	23	Mixed|CT=Mixture;CN=UPS1;QY=25 fmol
TALA_ECOLI	AAEELEKEGINC(Carbamidomethyl)NLTLLFSFAQAR	3	1325920.0	RD139_Mixed_UPS1_5fmol_inj2.mzML	RD139_Mixed_UPS1_5fmol_inj2		0	L	1	21	Mixed|CT=Mixture;CN=UPS1;QY=5 fmol
TALA_ECOLI	AAEELEKEGINC(Carbamidomethyl)NLTLLFSFAQAR	3	1455340.0	RD139_Mixed_UPS1_25fmol_inj2.mzML	RD139_Mixed_UPS1_25fmol_inj2		0	L	1	23	Mixed|CT=Mixture;CN=UPS1;QY=25 fmol
TALA_ECOLI	AAEELEKEGINC(Carbamidomethyl)NLTLLFSFAQAR	3	1036200.0	RD139_Mixed_UPS1_10fmol_inj2.mzML	RD139_Mixed_UPS1_10fmol_inj2		0	L	1	22	Mixed|CT=Mixture;CN=UPS1;QY=10 fmol
TALA_ECOLI	AAEELEKEGINC(Carbamidomethyl)NLTLLFSFAQAR	3	1164680.0	RD139_Mixed_UPS1_10fmol_inj3.mzML	RD139_Mixed_UPS1_10fmol_inj3		0	L	1	22	Mixed|CT=Mixture;CN=UPS1;QY=10 fmol
TALA_ECOLI	AAEELEKEGINC(Carbamidomethyl)NLTLLFSFAQAR	3	1191680.0	RD139_Mixed_UPS1_50fmol_inj2.mzML	RD139_Mixed_UPS1_50fmol_inj2		0	L	1	24	Mixed|CT=Mixture;CN=UPS1;QY=50 fmol
TALA_ECOLI	AAEELEKEGINC(Carbamidomethyl)NLTLLFSFAQAR	3	1049830.0	RD139_Mixed_UPS1_50fmol_inj1.mzML	RD139_Mixed_UPS1_50fmol_inj1		0	L	1	24	Mixed|CT=Mixture;CN=UPS1;QY=50 fmol
TALA_ECOLI	AAEELEKEGINC(Carbamidomethyl)NLTLLFSFAQAR	3	1525090.0	RD139_Mixed_UPS1_50fmol_inj3.mzML	RD139_Mixed_UPS1_50fmol_inj3		0	L	1	24	Mixed|CT=Mixture;CN=UPS1;QY=50 fmol
TALA_ECOLI	AAEELEKEGINC(Carbamidomethyl)NLTLLFSFAQAR	3	1302070.0	RD139_Mixed_UPS1_2_5fmol_inj3.mzML	RD139_Mixed_UPS1_2_5fmol_inj3		0	L	1	20	Mixed|CT=Mixture;CN=UPS1;QY=2.5 fmol
TALA_ECOLI	AAEELEKEGINC(Carbamidomethyl)NLTLLFSFAQAR	4	113041.0	RD139_Mixed_UPS1_0_1fmol_inj2.mzML	RD139_Mixed_UPS1_0_1fmol_inj2		0	L	1	17	Mixed|CT=Mixture;CN=UPS1;QY=0.1 fmol
TALA_ECOLI	AAEELEKEGINC(Carbamidomethyl)NLTLLFSFAQAR	4	209316.0	RD139_Mixed_UPS1_0_25fmol_inj3.mzML	RD139_Mixed_UPS1_0_25fmol_inj3		0	L	1	18	Mixed|CT=Mixture;CN=UPS1;QY=0.25 fmol
TALA_ECOLI	AAEELEKEGINC(Carbamidomethyl)NLTLLFSFAQAR	4	120010.0	RD139_Mixed_UPS1_0_1fmol_inj1.mzML	RD139_Mixed_UPS1_0_1fmol_inj1		0	L	1	17	Mixed|CT=Mixture;CN=UPS1;QY=0.1 fmol
TALA_ECOLI	AAEELEKEGINC(Carbamidomethyl)NLTLLFSFAQAR	4	246183.0	RD139_Mixed_UPS1_0_1fmol_inj3.mzML	RD139_Mixed_UPS1_0_1fmol_inj3		0	L	1	17	Mixed|CT=Mixture;CN=UPS1;QY=0.1 fmol
TALA_ECOLI	AAEELEKEGINC(Carbamidomethyl)NLTLLFSFAQAR	4	95818.7	RD139_Mixed_UPS1_0_25fmol_inj2.mzML	RD139_Mixed_UPS1_0_25fmol_inj2		0	L	1	18	Mixed|CT=Mixture;CN=UPS1;QY=0.25 fmol
TALA_ECOLI	AAEELEKEGINC(Carbamidomethyl)NLTLLFSFAQAR	4	228270.0	RD139_Mixed_UPS1_1fmol_inj3.mzML	RD139_Mixed_UPS1_1fmol_inj3		0	L	1	19	Mixed|CT=Mixture;CN=UPS1;QY=1 fmol
TALA_ECOLI	AAEELEKEGINC(Carbamidomethyl)NLTLLFSFAQAR	4	130740.0	RD139_Mixed_UPS1_2_5fmol_inj1.mzML	RD139_Mixed_UPS1_2_5fmol_inj1		0	L	1	20	Mixed|CT=Mixture;CN=UPS1;QY=2.5 fmol
TALA_ECOLI	AAEELEKEGINC(Carbamidomethyl)NLTLLFSFAQAR	4	143912.0	RD139_Mixed_UPS1_1fmol_inj2.mzML	RD139_Mixed_UPS1_1fmol_inj2		0	L	1	19	Mixed|CT=Mixture;CN=UPS1;QY=1 fmol
TALA_ECOLI	AAEELEKEGINC(Carbamidomethyl)NLTLLFSFAQAR	4	179528.0	RD139_Mixed_UPS1_2_5fmol_inj2.mzML	RD139_Mixed_UPS1_2_5fmol_inj2		0	L	1	20	Mixed|CT=Mixture;CN=UPS1;QY=2.5 fmol
TALA_ECOLI	AAEELEKEGINC(Carbamidomethyl)NLTLLFSFAQAR	4	167371.0	RD139_Mixed_UPS1_10fmol_inj1.mzML	RD139_Mixed_UPS1_10fmol_inj1		0	L	1	22	Mixed|CT=Mixture;CN=UPS1;QY=10 fmol
TALA_ECOLI	AAEELEKEGINC(Carbamidomethyl)NLTLLFSFAQAR	4	196571.0	RD139_Mixed_UPS1_5fmol_inj3.mzML	RD139_Mixed_UPS1_5fmol_inj3		0	L	1	21	Mixed|CT=Mixture;CN=UPS1;QY=5 fmol
TALA_ECOLI	AAEELEKEGINC(Carbamidomethyl)NLTLLFSFAQAR	4	186625.0	RD139_Mixed_UPS1_5fmol_inj1.mzML	RD139_Mixed_UPS1_5fmol_inj1		0	L	1	21	Mixed|CT=Mixture;CN=UPS1;QY=5 fmol
TALA_ECOLI	AAEELEKEGINC(Carbamidomethyl)NLTLLFSFAQAR	4	152804.0	RD139_Mixed_UPS1_0_25fmol_inj1.mzML	RD139_Mixed_UPS1_0_25fmol_inj1		0	L	1	18	Mixed|CT=Mixture;CN=UPS1;QY=0.25 fmol
TALA_ECOLI	AAEELEKEGINC(Carbamidomethyl)NLTLLFSFAQAR	4	198731.0	RD139_Mixed_UPS1_25fmol_inj3.mzML	RD139_Mixed_UPS1_25fmol_inj3		0	L	1	23	Mixed|CT=Mixture;CN=UPS1;QY=25 fmol
TALA_ECOLI	AAEELEKEGINC(Carbamidomethyl)NLTLLFSFAQAR	4	192310.0	RD139_Mixed_UPS1_25fmol_inj1.mzML	RD139_Mixed_UPS1_25fmol_inj1		0	L	1	23	Mixed|CT=Mixture;CN=UPS1;QY=25 fmol
TALA_ECOLI	AAEELEKEGINC(Carbamidomethyl)NLTLLFSFAQAR	4	237344.0	RD139_Mixed_UPS1_5fmol_inj2.mzML	RD139_Mixed_UPS1_5fmol_inj2		0	L	1	21	Mixed|CT=Mixture;CN=UPS1;QY=5 fmol
TALA_ECOLI	AAEELEKEGINC(Carbamidomethyl)NLTLLFSFAQAR	4	178487.0	RD139_Mixed_UPS1_25fmol_inj2.mzML	RD139_Mixed_UPS1_25fmol_inj2		0	L	1	23	Mixed|CT=Mixture;CN=UPS1;QY=25 fmol
TALA_ECOLI	AAEELEKEGINC(Carbamidomethyl)NLTLLFSFAQAR	4	142689.0	RD139_Mixed_UPS1_10fmol_inj2.mzML	RD139_Mixed_UPS1_10fmol_inj2		0	L	1	22	Mixed|CT=Mixture;CN=UPS1;QY=10 fmol
TALA_ECOLI	AAEELEKEGINC(Carbamidomethyl)NLTLLFSFAQAR	4	205745.0	RD139_Mixed_UPS1_10fmol_inj3.mzML	RD139_Mixed_UPS1_10fmol_inj3		0	L	1	22	Mixed|CT=Mixture;CN=UPS1;QY=10 fmol
TALA_ECOLI	AAEELEKEGINC(Carbamidomethyl)NLTLLFSFAQAR	4	154128.0	RD139_Mixed_UPS1_50fmol_inj2.mzML	RD139_Mixed_UPS1_50fmol_inj2		0	L	1	24	Mixed|CT=Mixture;CN=UPS1;QY=50 fmol
TALA_ECOLI	AAEELEKEGINC(Carbamidomethyl)NLTLLFSFAQAR	4	117765.0	RD139_Mixed_UPS1_50fmol_inj1.mzML	RD139_Mixed_UPS1_50fmol_inj1		0	L	1	24	Mixed|CT=Mixture;CN=UPS1;QY=50 fmol
TALA_ECOLI	AAEELEKEGINC(Carbamidomethyl)NLTLLFSFAQAR	4	232326.0	RD139_Mixed_UPS1_50fmol_inj3.mzML	RD139_Mixed_UPS1_50fmol_inj3		0	L	1	24	Mixed|CT=Mixture;CN=UPS1;QY=50 fmol
TALA_ECOLI	AAEELEKEGINC(Carbamidomethyl)NLTLLFSFAQAR	4	186521.0	RD139_Mixed_UPS1_2_5fmol_inj3.mzML	RD139_Mixed_UPS1_2_5fmol_inj3		0	L	1	20	Mixed|CT=Mixture;CN=UPS1;QY=2.5 fmol
COPA_ECOLI	AAEFGVLVR	2	969224.0	RD139_Mixed_UPS1_0_1fmol_inj2.mzML	RD139_Mixed_UPS1_0_1fmol_inj2		0	L	1	17	Mixed|CT=Mixture;CN=UPS1;QY=0.1 fmol
COPA_ECOLI	AAEFGVLVR	2	836902.0	RD139_Mixed_UPS1_0_25fmol_inj3.mzML	RD139_Mixed_UPS1_0_25fmol_inj3		0	L	1	18	Mixed|CT=Mixture;CN=UPS1;QY=0.25 fmol
COPA_ECOLI	AAEFGVLVR	2	863895.0	RD139_Mixed_UPS1_0_1fmol_inj1.mzML	RD139_Mixed_UPS1_0_1fmol_inj1		0	L	1	17	Mixed|CT=Mixture;CN=UPS1;QY=0.1 fmol
COPA_ECOLI	AAEFGVLVR	2	790038.0	RD139_Mixed_UPS1_0_1fmol_inj3.mzML	RD139_Mixed_UPS1_0_1fmol_inj3		0	L	1	17	Mixed|CT=Mixture;CN=UPS1;QY=0.1 fmol
COPA_ECOLI	AAEFGVLVR	2	980703.0	RD139_Mixed_UPS1_1fmol_inj1.mzML	RD139_Mixed_UPS1_1fmol_inj1		0	L	1	19	Mixed|CT=Mixture;CN=UPS1;QY=1 fmol
COPA_ECOLI	AAEFGVLVR	2	1065030.0	RD139_Mixed_UPS1_0_25fmol_inj2.mzML	RD139_Mixed_UPS1_0_25fmol_inj2		0	L	1	18	Mixed|CT=Mixture;CN=UPS1;QY=0.25 fmol
COPA_ECOLI	AAEFGVLVR	2	696386.0	RD139_Mixed_UPS1_1fmol_inj3.mzML	RD139_Mixed_UPS1_1fmol_inj3		0	L	1	19	Mixed|CT=Mixture;CN=UPS1;QY=1 fmol
COPA_ECOLI	AAEFGVLVR	2	795889.0	RD139_Mixed_UPS1_2_5fmol_inj1.mzML	RD139_Mixed_UPS1_2_5fmol_inj1		0	L	1	20	Mixed|CT=Mixture;CN=UPS1;QY=2.5 fmol
COPA_ECOLI	AAEFGVLVR	2	1013450.0	RD139_Mixed_UPS1_1fmol_inj2.mzML	RD139_Mixed_UPS1_1fmol_inj2		0	L	1	19	Mixed|CT=Mixture;CN=UPS1;QY=1 fmol
COPA_ECOLI	AAEFGVLVR	2	1024330.0	RD139_Mixed_UPS1_2_5fmol_inj2.mzML	RD139_Mixed_UPS1_2_5fmol_inj2		0	L	1	20	Mixed|CT=Mixture;CN=UPS1;QY=2.5 fmol
COPA_ECOLI	AAEFGVLVR	2	837244.0	RD139_Mixed_UPS1_10fmol_inj1.mzML	RD139_Mixed_UPS1_10fmol_inj1		0	L	1	22	Mixed|CT=Mixture;CN=UPS1;QY=10 fmol
COPA_ECOLI	AAEFGVLVR	2	816037.0	RD139_Mixed_UPS1_5fmol_inj3.mzML	RD139_Mixed_UPS1_5fmol_inj3		0	L	1	21	Mixed|CT=Mixture;CN=UPS1;QY=5 fmol
COPA_ECOLI	AAEFGVLVR	2	962189.0	RD139_Mixed_UPS1_5fmol_inj1.mzML	RD139_Mixed_UPS1_5fmol_inj1		0	L	1	21	Mixed|CT=Mixture;CN=UPS1;QY=5 fmol
COPA_ECOLI	AAEFGVLVR	2	869626.0	RD139_Mixed_UPS1_0_25fmol_inj1.mzML	RD139_Mixed_UPS1_0_25fmol_inj1		0	L	1	18	Mixed|CT=Mixture;CN=UPS1;QY=0.25 fmol
COPA_ECOLI	AAEFGVLVR	2	782270.0	RD139_Mixed_UPS1_25fmol_inj3.mzML	RD139_Mixed_UPS1_25fmol_inj3		0	L	1	23	Mixed|CT=Mixture;CN=UPS1;QY=25 fmol
COPA_ECOLI	AAEFGVLVR	2	1076920.0	RD139_Mixed_UPS1_25fmol_inj1.mzML	RD139_Mixed_UPS1_25fmol_inj1		0	L	1	23	Mixed|CT=Mixture;CN=UPS1;QY=25 fmol
COPA_ECOLI	AAEFGVLVR	2	1070470.0	RD139_Mixed_UPS1_5fmol_inj2.mzML	RD139_Mixed_UPS1_5fmol_inj2		0	L	1	21	Mixed|CT=Mixture;CN=UPS1;QY=5 fmol
COPA_ECOLI	AAEFGVLVR	2	907924.0	RD139_Mixed_UPS1_25fmol_inj2.mzML	RD139_Mixed_UPS1_25fmol_inj2		0	L	1	23	Mixed|CT=Mixture;CN=UPS1;QY=25 fmol
COPA_ECOLI	AAEFGVLVR	2	894553.0	RD139_Mixed_UPS1_10fmol_inj2.mzML	RD139_Mixed_UPS1_10fmol_inj2		0	L	1	22	Mixed|CT=Mixture;CN=UPS1;QY=10 fmol
COPA_ECOLI	AAEFGVLVR	2	889113.0	RD139_Mixed_UPS1_10fmol_inj3.mzML	RD139_Mixed_UPS1_10fmol_inj3		0	L	1	22	Mixed|CT=Mixture;CN=UPS1;QY=10 fmol
COPA_ECOLI	AAEFGVLVR	2	832427.0	RD139_Mixed_UPS1_50fmol_inj2.mzML	RD139_Mixed_UPS1_50fmol_inj2		0	L	1	24	Mixed|CT=Mixture;CN=UPS1;QY=50 fmol
COPA_ECOLI	AAEFGVLVR	2	810799.0	RD139_Mixed_UPS1_50fmol_inj1.mzML	RD139_Mixed_UPS1_50fmol_inj1		0	L	1	24	Mixed|CT=Mixture;CN=UPS1;QY=50 fmol
COPA_ECOLI	AAEFGVLVR	2	802460.0	RD139_Mixed_UPS1_50fmol_inj3.mzML	RD139_Mixed_UPS1_50fmol_inj3		0	L	1	24	Mixed|CT=Mixture;CN=UPS1;QY=50 fmol
COPA_ECOLI	AAEFGVLVR	2	868948.0	RD139_Mixed_UPS1_2_5fmol_inj3.mzML	RD139_Mixed_UPS1_2_5fmol_inj3		0	L	1	20	Mixed|CT=Mixture;CN=UPS1;QY=2.5 fmol
MBHT_ECOLI	AAEGAAAIIAIGSC(Carbamidomethyl)SAWGGVAAAGVNPTGAVSLQEVLPGK	4	552884.0	RD139_Mixed_UPS1_2_5fmol_inj1.mzML	RD139_Mixed_UPS1_2_5fmol_inj1		0	L	1	20	Mixed|CT=Mixture;CN=UPS1;QY=2.5 fmol
MBHT_ECOLI	AAEGAAAIIAIGSC(Carbamidomethyl)SAWGGVAAAGVNPTGAVSLQEVLPGK	4	543705.0	RD139_Mixed_UPS1_0_25fmol_inj1.mzML	RD139_Mixed_UPS1_0_25fmol_inj1		0	L	1	18	Mixed|CT=Mixture;CN=UPS1;QY=0.25 fmol
MBHT_ECOLI	AAEGAAAIIAIGSC(Carbamidomethyl)SAWGGVAAAGVNPTGAVSLQEVLPGK	4	248514.0	RD139_Mixed_UPS1_10fmol_inj3.mzML	RD139_Mixed_UPS1_10fmol_inj3		0	L	1	22	Mixed|CT=Mixture;CN=UPS1;QY=10 fmol
MBHT_ECOLI	AAEGAAAIIAIGSC(Carbamidomethyl)SAWGGVAAAGVNPTGAVSLQEVLPGK	4	373749.0	RD139_Mixed_UPS1_50fmol_inj2.mzML	RD139_Mixed_UPS1_50fmol_inj2		0	L	1	24	Mixed|CT=Mixture;CN=UPS1;QY=50 fmol
END4_ECOLI	AAEIDATAFALFTK	2	1681180.0	RD139_Mixed_UPS1_0_1fmol_inj2.mzML	RD139_Mixed_UPS1_0_1fmol_inj2		0	L	1	17	Mixed|CT=Mixture;CN=UPS1;QY=0.1 fmol
END4_ECOLI	AAEIDATAFALFTK	2	1648700.0	RD139_Mixed_UPS1_0_25fmol_inj3.mzML	RD139_Mixed_UPS1_0_25fmol_inj3		0	L	1	18	Mixed|CT=Mixture;CN=UPS1;QY=0.25 fmol
END4_ECOLI	AAEIDATAFALFTK	2	1781250.0	RD139_Mixed_UPS1_0_1fmol_inj1.mzML	RD139_Mixed_UPS1_0_1fmol_inj1		0	L	1	17	Mixed|CT=Mixture;CN=UPS1;QY=0.1 fmol
END4_ECOLI	AAEIDATAFALFTK	2	1712300.0	RD139_Mixed_UPS1_0_1fmol_inj3.mzML	RD139_Mixed_UPS1_0_1fmol_inj3		0	L	1	17	Mixed|CT=Mixture;CN=UPS1;QY=0.1 fmol
END4_ECOLI	AAEIDATAFALFTK	2	1578180.0	RD139_Mixed_UPS1_1fmol_inj1.mzML	RD139_Mixed_UPS1_1fmol_inj1		0	L	1	19	Mixed|CT=Mixture;CN=UPS1;QY=1 fmol
END4_ECOLI	AAEIDATAFALFTK	2	1991740.0	RD139_Mixed_UPS1_0_25fmol_inj2.mzML	RD139_Mixed_UPS1_0_25fmol_inj2		0	L	1	18	Mixed|CT=Mixture;CN=UPS1;QY=0.25 fmol
END4_ECOLI	AAEIDATAFALFTK	2	1629680.0	RD139_Mixed_UPS1_1fmol_inj3.mzML	RD139_Mixed_UPS1_1fmol_inj3		0	L	1	19	Mixed|CT=Mixture;CN=UPS1;QY=1 fmol
END4_ECOLI	AAEIDATAFALFTK	2	1402100.0	RD139_Mixed_UPS1_2_5fmol_inj1.mzML	RD139_Mixed_UPS1_2_5fmol_inj1		0	L	1	20	Mixed|CT=Mixture;CN=UPS1;QY=2.5 fmol
END4_ECOLI	AAEIDATAFALFTK	2	1908520.0	RD139_Mixed_UPS1_1fmol_inj2.mzML	RD139_Mixed_UPS1_1fmol_inj2		0	L	1	19	Mixed|CT=Mixture;CN=UPS1;QY=1 fmol
END4_ECOLI	AAEIDATAFALFTK	2	1645870.0	RD139_Mixed_UPS1_2_5fmol_inj2.mzML	RD139_Mixed_UPS1_2_5fmol_inj2		0	L	1	20	Mixed|CT=Mixture;CN=UPS1;QY=2.5 fmol
END4_ECOLI	AAEIDATAFALFTK	2	1653360.0	RD139_Mixed_UPS1_10fmol_inj1.mzML	RD139_Mixed_UPS1_10fmol_inj1		0	L	1	22	Mixed|CT=Mixture;CN=UPS1;QY=10 fmol
END4_ECOLI	AAEIDATAFALFTK	2	1965100.0	RD139_Mixed_UPS1_5fmol_inj3.mzML	RD139_Mixed_UPS1_5fmol_inj3		0	L	1	21	Mixed|CT=Mixture;CN=UPS1;QY=5 fmol
END4_ECOLI	AAEIDATAFALFTK	2	1615490.0	RD139_Mixed_UPS1_5fmol_inj1.mzML	RD139_Mixed_UPS1_5fmol_inj1		0	L	1	21	Mixed|CT=Mixture;CN=UPS1;QY=5 fmol
END4_ECOLI	AAEIDATAFALFTK	2	1541440.0	RD139_Mixed_UPS1_0_25fmol_inj1.mzML	RD139_Mixed_UPS1_0_25fmol_inj1		0	L	1	18	Mixed|CT=Mixture;CN=UPS1;QY=0.25 fmol
END4_ECOLI	AAEIDATAFALFTK	2	2084690.0	RD139_Mixed_UPS1_25fmol_inj3.mzML	RD139_Mixed_UPS1_25fmol_inj3		0	L	1	23	Mixed|CT=Mixture;CN=UPS1;QY=25 fmol
END4_ECOLI	AAEIDATAFALFTK	2	1672710.0	RD139_Mixed_UPS1_25fmol_inj1.mzML	RD139_Mixed_UPS1_25fmol_inj1		0	L	1	23	Mixed|CT=Mixture;CN=UPS1;QY=25 fmol
END4_ECOLI	AAEIDATAFALFTK	2	1675840.0	RD139_Mixed_UPS1_5fmol_inj2.mzML	RD139_Mixed_UPS1_5fmol_inj2		0	L	1	21	Mixed|CT=Mixture;CN=UPS1;QY=5 fmol
END4_ECOLI	AAEIDATAFALFTK	2	2035610.0	RD139_Mixed_UPS1_25fmol_inj2.mzML	RD139_Mixed_UPS1_25fmol_inj2		0	L	1	23	Mixed|CT=Mixture;CN=UPS1;QY=25 fmol
END4_ECOLI	AAEIDATAFALFTK	2	1632060.0	RD139_Mixed_UPS1_10fmol_inj2.mzML	RD139_Mixed_UPS1_10fmol_inj2		0	L	1	22	Mixed|CT=Mixture;CN=UPS1;QY=10 fmol
END4_ECOLI	AAEIDATAFALFTK	2	1790920.0	RD139_Mixed_UPS1_10fmol_inj3.mzML	RD139_Mixed_UPS1_10fmol_inj3		0	L	1	22	Mixed|CT=Mixture;CN=UPS1;QY=10 fmol
END4_ECOLI	AAEIDATAFALFTK	2	1795050.0	RD139_Mixed_UPS1_50fmol_inj2.mzML	RD139_Mixed_UPS1_50fmol_inj2		0	L	1	24	Mixed|CT=Mixture;CN=UPS1;QY=50 fmol
END4_ECOLI	AAEIDATAFALFTK	2	1713810.0	RD139_Mixed_UPS1_50fmol_inj1.mzML	RD139_Mixed_UPS1_50fmol_inj1		0	L	1	24	Mixed|CT=Mixture;CN=UPS1;QY=50 fmol
END4_ECOLI	AAEIDATAFALFTK	2	1538470.0	RD139_Mixed_UPS1_50fmol_inj3.mzML	RD139_Mixed_UPS1_50fmol_inj3		0	L	1	24	Mixed|CT=Mixture;CN=UPS1;QY=50 fmol
END4_ECOLI	AAEIDATAFALFTK	2	1931050.0	RD139_Mixed_UPS1_2_5fmol_inj3.mzML	RD139_Mixed_UPS1_2_5fmol_inj3		0	L	1	20	Mixed|CT=Mixture;CN=UPS1;QY=2.5 fmol
END4_ECOLI	AAEIDATAFALFTK	3	156689.0	RD139_Mixed_UPS1_0_1fmol_inj2.mzML	RD139_Mixed_UPS1_0_1fmol_inj2		0	L	1	17	Mixed|CT=Mixture;CN=UPS1;QY=0.1 fmol
END4_ECOLI	AAEIDATAFALFTK	3	149379.0	RD139_Mixed_UPS1_0_1fmol_inj1.mzML	RD139_Mixed_UPS1_0_1fmol_inj1		0	L	1	17	Mixed|CT=Mixture;CN=UPS1;QY=0.1 fmol
END4_ECOLI	AAEIDATAFALFTK	3	147841.0	RD139_Mixed_UPS1_0_25fmol_inj2.mzML	RD139_Mixed_UPS1_0_25fmol_inj2		0	L	1	18	Mixed|CT=Mixture;CN=UPS1;QY=0.25 fmol
END4_ECOLI	AAEIDATAFALFTK	3	150723.0	RD139_Mixed_UPS1_1fmol_inj2.mzML	RD139_Mixed_UPS1_1fmol_inj2		0	L	1	19	Mixed|CT=Mixture;CN=UPS1;QY=1 fmol
END4_ECOLI	AAEIDATAFALFTK	3	142473.0	RD139_Mixed_UPS1_2_5fmol_inj2.mzML	RD139_Mixed_UPS1_2_5fmol_inj2		0	L	1	20	Mixed|CT=Mixture;CN=UPS1;QY=2.5 fmol
END4_ECOLI	AAEIDATAFALFTK	3	48472.2	RD139_Mixed_UPS1_10fmol_inj1.mzML	RD139_Mixed_UPS1_10fmol_inj1		0	L	1	22	Mixed|CT=Mixture;CN=UPS1;QY=10 fmol
END4_ECOLI	AAEIDATAFALFTK	3	176296.0	RD139_Mixed_UPS1_5fmol_inj3.mzML	RD139_Mixed_UPS1_5fmol_inj3		0	L	1	21	Mixed|CT=Mixture;CN=UPS1;QY=5 fmol
END4_ECOLI	AAEIDATAFALFTK	3	124612.0	RD139_Mixed_UPS1_0_25fmol_inj1.mzML	RD139_Mixed_UPS1_0_25fmol_inj1		0	L	1	18	Mixed|CT=Mixture;CN=UPS1;QY=0.25 fmol
END4_ECOLI	AAEIDATAFALFTK	3	172827.0	RD139_Mixed_UPS1_25fmol_inj3.mzML	RD139_Mixed_UPS1_25fmol_inj3		0	L	1	23	Mixed|CT=Mixture;CN=UPS1;QY=25 fmol
END4_ECOLI	AAEIDATAFALFTK	3	144739.0	RD139_Mixed_UPS1_5fmol_inj2.mzML	RD139_Mixed_UPS1_5fmol_inj2		0	L	1	21	Mixed|CT=Mixture;CN=UPS1;QY=5 fmol
END4_ECOLI	AAEIDATAFALFTK	3	120323.0	RD139_Mixed_UPS1_25fmol_inj2.mzML	RD139_Mixed_UPS1_25fmol_inj2		0	L	1	23	Mixed|CT=Mixture;CN=UPS1;QY=25 fmol
END4_ECOLI	AAEIDATAFALFTK	3	97567.4	RD139_Mixed_UPS1_10fmol_inj2.mzML	RD139_Mixed_UPS1_10fmol_inj2		0	L	1	22	Mixed|CT=Mixture;CN=UPS1;QY=10 fmol
END4_ECOLI	AAEIDATAFALFTK	3	132115.0	RD139_Mixed_UPS1_10fmol_inj3.mzML	RD139_Mixed_UPS1_10fmol_inj3		0	L	1	22	Mixed|CT=Mixture;CN=UPS1;QY=10 fmol
END4_ECOLI	AAEIDATAFALFTK	3	101789.0	RD139_Mixed_UPS1_50fmol_inj2.mzML	RD139_Mixed_UPS1_50fmol_inj2		0	L	1	24	Mixed|CT=Mixture;CN=UPS1;QY=50 fmol
END4_ECOLI	AAEIDATAFALFTK	3	86729.5	RD139_Mixed_UPS1_50fmol_inj3.mzML	RD139_Mixed_UPS1_50fmol_inj3		0	L	1	24	Mixed|CT=Mixture;CN=UPS1;QY=50 fmol
HEMY_ECOLI	AAELAGNDTIPVEITR	2	3343650.0	RD139_Mixed_UPS1_0_1fmol_inj2.mzML	RD139_Mixed_UPS1_0_1fmol_inj2		0	L	1	17	Mixed|CT=Mixture;CN=UPS1;QY=0.1 fmol
HEMY_ECOLI	AAELAGNDTIPVEITR	2	3360920.0	RD139_Mixed_UPS1_0_25fmol_inj3.mzML	RD139_Mixed_UPS1_0_25fmol_inj3		0	L	1	18	Mixed|CT=Mixture;CN=UPS1;QY=0.25 fmol
HEMY_ECOLI	AAELAGNDTIPVEITR	2	3113070.0	RD139_Mixed_UPS1_0_1fmol_inj1.mzML	RD139_Mixed_UPS1_0_1fmol_inj1		0	L	1	17	Mixed|CT=Mixture;CN=UPS1;QY=0.1 fmol
HEMY_ECOLI	AAELAGNDTIPVEITR	2	2944780.0	RD139_Mixed_UPS1_0_1fmol_inj3.mzML	RD139_Mixed_UPS1_0_1fmol_inj3		0	L	1	17	Mixed|CT=Mixture;CN=UPS1;QY=0.1 fmol
HEMY_ECOLI	AAELAGNDTIPVEITR	2	3332230.0	RD139_Mixed_UPS1_1fmol_inj1.mzML	RD139_Mixed_UPS1_1fmol_inj1		0	L	1	19	Mixed|CT=Mixture;CN=UPS1;QY=1 fmol
HEMY_ECOLI	AAELAGNDTIPVEITR	2	3471690.0	RD139_Mixed_UPS1_0_25fmol_inj2.mzML	RD139_Mixed_UPS1_0_25fmol_inj2		0	L	1	18	Mixed|CT=Mixture;CN=UPS1;QY=0.25 fmol
HEMY_ECOLI	AAELAGNDTIPVEITR	2	2681080.0	RD139_Mixed_UPS1_1fmol_inj3.mzML	RD139_Mixed_UPS1_1fmol_inj3		0	L	1	19	Mixed|CT=Mixture;CN=UPS1;QY=1 fmol
HEMY_ECOLI	AAELAGNDTIPVEITR	2	3221310.0	RD139_Mixed_UPS1_2_5fmol_inj1.mzML	RD139_Mixed_UPS1_2_5fmol_inj1		0	L	1	20	Mixed|CT=Mixture;CN=UPS1;QY=2.5 fmol
HEMY_ECOLI	AAELAGNDTIPVEITR	2	3476430.0	RD139_Mixed_UPS1_1fmol_inj2.mzML	RD139_Mixed_UPS1_1fmol_inj2		0	L	1	19	Mixed|CT=Mixture;CN=UPS1;QY=1 fmol
HEMY_ECOLI	AAELAGNDTIPVEITR	2	3464660.0	RD139_Mixed_UPS1_2_5fmol_inj2.mzML	RD139_Mixed_UPS1_2_5fmol_inj2		0	L	1	20	Mixed|CT=Mixture;CN=UPS1;QY=2.5 fmol
HEMY_ECOLI	AAELAGNDTIPVEITR	2	3262540.0	RD139_Mixed_UPS1_10fmol_inj1.mzML	RD139_Mixed_UPS1_10fmol_inj1		0	L	1	22	Mixed|CT=Mixture;CN=UPS1;QY=10 fmol
HEMY_ECOLI	AAELAGNDTIPVEITR	2	3044680.0	RD139_Mixed_UPS1_5fmol_inj3.mzML	RD139_Mixed_UPS1_5fmol_inj3		0	L	1	21	Mixed|CT=Mixture;CN=UPS1;QY=5 fmol
HEMY_ECOLI	AAELAGNDTIPVEITR	2	3325420.0	RD139_Mixed_UPS1_5fmol_inj1.mzML	RD139_Mixed_UPS1_5fmol_inj1		0	L	1	21	Mixed|CT=Mixture;CN=UPS1;QY=5 fmol
HEMY_ECOLI	AAELAGNDTIPVEITR	2	3383180.0	RD139_Mixed_UPS1_0_25fmol_inj1.mzML	RD139_Mixed_UPS1_0_25fmol_inj1		0	L	1	18	Mixed|CT=Mixture;CN=UPS1;QY=0.25 fmol
HEMY_ECOLI	AAELAGNDTIPVEITR	2	3539840.0	RD139_Mixed_UPS1_25fmol_inj3.mzML	RD139_Mixed_UPS1_25fmol_inj3		0	L	1	23	Mixed|CT=Mixture;CN=UPS1;QY=25 fmol
HEMY_ECOLI	AAELAGNDTIPVEITR	2	3309790.0	RD139_Mixed_UPS1_25fmol_inj1.mzML	RD139_Mixed_UPS1_25fmol_inj1		0	L	1	23	Mixed|CT=Mixture;CN=UPS1;QY=25 fmol
HEMY_ECOLI	AAELAGNDTIPVEITR	2	3681970.0	RD139_Mixed_UPS1_5fmol_inj2.mzML	RD139_Mixed_UPS1_5fmol_inj2		0	L	1	21	Mixed|CT=Mixture;CN=UPS1;QY=5 fmol
HEMY_ECOLI	AAELAGNDTIPVEITR	2	3787940.0	RD139_Mixed_UPS1_25fmol_inj2.mzML	RD139_Mixed_UPS1_25fmol_inj2		0	L	1	23	Mixed|CT=Mixture;CN=UPS1;QY=25 fmol
HEMY_ECOLI	AAELAGNDTIPVEITR	2	3270070.0	RD139_Mixed_UPS1_10fmol_inj2.mzML	RD139_Mixed_UPS1_10fmol_inj2		0	L	1	22	Mixed|CT=Mixture;CN=UPS1;QY=10 fmol
HEMY_ECOLI	AAELAGNDTIPVEITR	2	3268910.0	RD139_Mixed_UPS1_10fmol_inj3.mzML	RD139_Mixed_UPS1_10fmol_inj3		0	L	1	22	Mixed|CT=Mixture;CN=UPS1;QY=10 fmol
HEMY_ECOLI	AAELAGNDTIPVEITR	2	3423940.0	RD139_Mixed_UPS1_50fmol_inj2.mzML	RD139_Mixed_UPS1_50fmol_inj2		0	L	1	24	Mixed|CT=Mixture;CN=UPS1;QY=50 fmol
HEMY_ECOLI	AAELAGNDTIPVEITR	2	3414900.0	RD139_Mixed_UPS1_50fmol_inj1.mzML	RD139_Mixed_UPS1_50fmol_inj1		0	L	1	24	Mixed|CT=Mixture;CN=UPS1;QY=50 fmol
HEMY_ECOLI	AAELAGNDTIPVEITR	2	3296510.0	RD139_Mixed_UPS1_50fmol_inj3.mzML	RD139_Mixed_UPS1_50fmol_inj3		0	L	1	24	Mixed|CT=Mixture;CN=UPS1;QY=50 fmol
HEMY_ECOLI	AAELAGNDTIPVEITR	2	3031860.0	RD139_Mixed_UPS1_2_5fmol_inj3.mzML	RD139_Mixed_UPS1_2_5fmol_inj3		0	L	1	20	Mixed|CT=Mixture;CN=UPS1;QY=2.5 fmol
ASMA_ECOLI	AAENFDNVTR	2	291360.0	RD139_Mixed_UPS1_0_1fmol_inj2.mzML	RD139_Mixed_UPS1_0_1fmol_inj2		0	L	1	17	Mixed|CT=Mixture;CN=UPS1;QY=0.1 fmol
ASMA_ECOLI	AAENFDNVTR	2	181737.0	RD139_Mixed_UPS1_0_25fmol_inj3.mzML	RD139_Mixed_UPS1_0_25fmol_inj3		0	L	1	18	Mixed|CT=Mixture;CN=UPS1;QY=0.25 fmol
ASMA_ECOLI	AAENFDNVTR	2	298496.0	RD139_Mixed_UPS1_0_1fmol_inj1.mzML	RD139_Mixed_UPS1_0_1fmol_inj1		0	L	1	17	Mixed|CT=Mixture;CN=UPS1;QY=0.1 fmol
ASMA_ECOLI	AAENFDNVTR	2	252938.0	RD139_Mixed_UPS1_0_1fmol_inj3.mzML	RD139_Mixed_UPS1_0_1fmol_inj3		0	L	1	17	Mixed|CT=Mixture;CN=UPS1;QY=0.1 fmol
ASMA_ECOLI	AAENFDNVTR	2	202039.0	RD139_Mixed_UPS1_1fmol_inj1.mzML	RD139_Mixed_UPS1_1fmol_inj1		0	L	1	19	Mixed|CT=Mixture;CN=UPS1;QY=1 fmol
ASMA_ECOLI	AAENFDNVTR	2	262003.0	RD139_Mixed_UPS1_0_25fmol_inj2.mzML	RD139_Mixed_UPS1_0_25fmol_inj2		0	L	1	18	Mixed|CT=Mixture;CN=UPS1;QY=0.25 fmol
ASMA_ECOLI	AAENFDNVTR	2	182284.0	RD139_Mixed_UPS1_1fmol_inj3.mzML	RD139_Mixed_UPS1_1fmol_inj3		0	L	1	19	Mixed|CT=Mixture;CN=UPS1;QY=1 fmol
ASMA_ECOLI	AAENFDNVTR	2	329368.0	RD139_Mixed_UPS1_2_5fmol_inj1.mzML	RD139_Mixed_UPS1_2_5fmol_inj1		0	L	1	20	Mixed|CT=Mixture;CN=UPS1;QY=2.5 fmol
ASMA_ECOLI	AAENFDNVTR	2	297292.0	RD139_Mixed_UPS1_1fmol_inj2.mzML	RD139_Mixed_UPS1_1fmol_inj2		0	L	1	19	Mixed|CT=Mixture;CN=UPS1;QY=1 fmol
ASMA_ECOLI	AAENFDNVTR	2	321124.0	RD139_Mixed_UPS1_2_5fmol_inj2.mzML	RD139_Mixed_UPS1_2_5fmol_inj2		0	L	1	20	Mixed|CT=Mixture;CN=UPS1;QY=2.5 fmol
ASMA_ECOLI	AAENFDNVTR	2	290272.0	RD139_Mixed_UPS1_10fmol_inj1.mzML	RD139_Mixed_UPS1_10fmol_inj1		0	L	1	22	Mixed|CT=Mixture;CN=UPS1;QY=10 fmol
ASMA_ECOLI	AAENFDNVTR	2	372257.0	RD139_Mixed_UPS1_5fmol_inj3.mzML	RD139_Mixed_UPS1_5fmol_inj3		0	L	1	21	Mixed|CT=Mixture;CN=UPS1;QY=5 fmol
ASMA_ECOLI	AAENFDNVTR	2	245486.0	RD139_Mixed_UPS1_5fmol_inj1.mzML	RD139_Mixed_UPS1_5fmol_inj1		0	L	1	21	Mixed|CT=Mixture;CN=UPS1;QY=5 fmol
ASMA_ECOLI	AAENFDNVTR	2	304931.0	RD139_Mixed_UPS1_0_25fmol_inj1.mzML	RD139_Mixed_UPS1_0_25fmol_inj1		0	L	1	18	Mixed|CT=Mixture;CN=UPS1;QY=0.25 fmol
ASMA_ECOLI	AAENFDNVTR	2	336725.0	RD139_Mixed_UPS1_25fmol_inj3.mzML	RD139_Mixed_UPS1_25fmol_inj3		0	L	1	23	Mixed|CT=Mixture;CN=UPS1;QY=25 fmol
ASMA_ECOLI	AAENFDNVTR	2	257677.0	RD139_Mixed_UPS1_25fmol_inj1.mzML	RD139_Mixed_UPS1_25fmol_inj1		0	L	1	23	Mixed|CT=Mixture;CN=UPS1;QY=25 fmol
ASMA_ECOLI	AAENFDNVTR	2	282476.0	RD139_Mixed_UPS1_5fmol_inj2.mzML	RD139_Mixed_UPS1_5fmol_inj2		0	L	1	21	Mixed|CT=Mixture;CN=UPS1;QY=5 fmol
ASMA_ECOLI	AAENFDNVTR	2	277701.0	RD139_Mixed_UPS1_25fmol_inj2.mzML	RD139_Mixed_UPS1_25fmol_inj2		0	L	1	23	Mixed|CT=Mixture;CN=UPS1;QY=25 fmol
ASMA_ECOLI	AAENFDNVTR	2	287649.0	RD139_Mixed_UPS1_10fmol_inj2.mzML	RD139_Mixed_UPS1_10fmol_inj2		0	L	1	22	Mixed|CT=Mixture;CN=UPS1;QY=10 fmol
ASMA_ECOLI	AAENFDNVTR	2	318612.0	RD139_Mixed_UPS1_10fmol_inj3.mzML	RD139_Mixed_UPS1_10fmol_inj3		0	L	1	22	Mixed|CT=Mixture;CN=UPS1;QY=10 fmol
ASMA_ECOLI	AAENFDNVTR	2	308947.0	RD139_Mixed_UPS1_50fmol_inj2.mzML	RD139_Mixed_UPS1_50fmol_inj2		0	L	1	24	Mixed|CT=Mixture;CN=UPS1;QY=50 fmol
ASMA_ECOLI	AAENFDNVTR	2	242035.0	RD139_Mixed_UPS1_50fmol_inj1.mzML	RD139_Mixed_UPS1_50fmol_inj1		0	L	1	24	Mixed|CT=Mixture;CN=UPS1;QY=50 fmol
ASMA_ECOLI	AAENFDNVTR	2	240861.0	RD139_Mixed_UPS1_50fmol_inj3.mzML	RD139_Mixed_UPS1_50fmol_inj3		0	L	1	24	Mixed|CT=Mixture;CN=UPS1;QY=50 fmol
ASMA_ECOLI	AAENFDNVTR	2	231093.0	RD139_Mixed_UPS1_2_5fmol_inj3.mzML	RD139_Mixed_UPS1_2_5fmol_inj3		0	L	1	20	Mixed|CT=Mixture;CN=UPS1;QY=2.5 fmol
SYL_ECOLI	AAENNPELAAFIDEC(Carbamidomethyl)R	2	8462280.0	RD139_Mixed_UPS1_0_1fmol_inj2.mzML	RD139_Mixed_UPS1_0_1fmol_inj2		0	L	1	17	Mixed|CT=Mixture;CN=UPS1;QY=0.1 fmol
SYL_ECOLI	AAENNPELAAFIDEC(Carbamidomethyl)R	2	8324450.0	RD139_Mixed_UPS1_0_25fmol_inj3.mzML	RD139_Mixed_UPS1_0_25fmol_inj3		0	L	1	18	Mixed|CT=Mixture;CN=UPS1;QY=0.25 fmol
SYL_ECOLI	AAENNPELAAFIDEC(Carbamidomethyl)R	2	8550220.0	RD139_Mixed_UPS1_0_1fmol_inj1.mzML	RD139_Mixed_UPS1_0_1fmol_inj1		0	L	1	17	Mixed|CT=Mixture;CN=UPS1;QY=0.1 fmol
SYL_ECOLI	AAENNPELAAFIDEC(Carbamidomethyl)R	2	8190550.0	RD139_Mixed_UPS1_0_1fmol_inj3.mzML	RD139_Mixed_UPS1_0_1fmol_inj3		0	L	1	17	Mixed|CT=Mixture;CN=UPS1;QY=0.1 fmol
SYL_ECOLI	AAENNPELAAFIDEC(Carbamidomethyl)R	2	8481550.0	RD139_Mixed_UPS1_1fmol_inj1.mzML	RD139_Mixed_UPS1_1fmol_inj1		0	L	1	19	Mixed|CT=Mixture;CN=UPS1;QY=1 fmol
SYL_ECOLI	AAENNPELAAFIDEC(Carbamidomethyl)R	2	9363780.0	RD139_Mixed_UPS1_0_25fmol_inj2.mzML	RD139_Mixed_UPS1_0_25fmol_inj2		0	L	1	18	Mixed|CT=Mixture;CN=UPS1;QY=0.25 fmol
SYL_ECOLI	AAENNPELAAFIDEC(Carbamidomethyl)R	2	8208120.0	RD139_Mixed_UPS1_1fmol_inj3.mzML	RD139_Mixed_UPS1_1fmol_inj3		0	L	1	19	Mixed|CT=Mixture;CN=UPS1;QY=1 fmol
SYL_ECOLI	AAENNPELAAFIDEC(Carbamidomethyl)R	2	8181020.0	RD139_Mixed_UPS1_2_5fmol_inj1.mzML	RD139_Mixed_UPS1_2_5fmol_inj1		0	L	1	20	Mixed|CT=Mixture;CN=UPS1;QY=2.5 fmol
SYL_ECOLI	AAENNPELAAFIDEC(Carbamidomethyl)R	2	9123200.0	RD139_Mixed_UPS1_1fmol_inj2.mzML	RD139_Mixed_UPS1_1fmol_inj2		0	L	1	19	Mixed|CT=Mixture;CN=UPS1;QY=1 fmol
SYL_ECOLI	AAENNPELAAFIDEC(Carbamidomethyl)R	2	9090220.0	RD139_Mixed_UPS1_2_5fmol_inj2.mzML	RD139_Mixed_UPS1_2_5fmol_inj2		0	L	1	20	Mixed|CT=Mixture;CN=UPS1;QY=2.5 fmol
SYL_ECOLI	AAENNPELAAFIDEC(Carbamidomethyl)R	2	8858620.0	RD139_Mixed_UPS1_10fmol_inj1.mzML	RD139_Mixed_UPS1_10fmol_inj1		0	L	1	22	Mixed|CT=Mixture;CN=UPS1;QY=10 fmol
SYL_ECOLI	AAENNPELAAFIDEC(Carbamidomethyl)R	2	9534260.0	RD139_Mixed_UPS1_5fmol_inj3.mzML	RD139_Mixed_UPS1_5fmol_inj3		0	L	1	21	Mixed|CT=Mixture;CN=UPS1;QY=5 fmol
SYL_ECOLI	AAENNPELAAFIDEC(Carbamidomethyl)R	2	8992610.0	RD139_Mixed_UPS1_5fmol_inj1.mzML	RD139_Mixed_UPS1_5fmol_inj1		0	L	1	21	Mixed|CT=Mixture;CN=UPS1;QY=5 fmol
SYL_ECOLI	AAENNPELAAFIDEC(Carbamidomethyl)R	2	9548890.0	RD139_Mixed_UPS1_0_25fmol_inj1.mzML	RD139_Mixed_UPS1_0_25fmol_inj1		0	L	1	18	Mixed|CT=Mixture;CN=UPS1;QY=0.25 fmol
SYL_ECOLI	AAENNPELAAFIDEC(Carbamidomethyl)R	2	10323200.0	RD139_Mixed_UPS1_25fmol_inj3.mzML	RD139_Mixed_UPS1_25fmol_inj3		0	L	1	23	Mixed|CT=Mixture;CN=UPS1;QY=25 fmol
SYL_ECOLI	AAENNPELAAFIDEC(Carbamidomethyl)R	2	9364520.0	RD139_Mixed_UPS1_25fmol_inj1.mzML	RD139_Mixed_UPS1_25fmol_inj1		0	L	1	23	Mixed|CT=Mixture;CN=UPS1;QY=25 fmol
SYL_ECOLI	AAENNPELAAFIDEC(Carbamidomethyl)R	2	9396080.0	RD139_Mixed_UPS1_5fmol_inj2.mzML	RD139_Mixed_UPS1_5fmol_inj2		0	L	1	21	Mixed|CT=Mixture;CN=UPS1;QY=5 fmol
SYL_ECOLI	AAENNPELAAFIDEC(Carbamidomethyl)R	2	9826880.0	RD139_Mixed_UPS1_25fmol_inj2.mzML	RD139_Mixed_UPS1_25fmol_inj2		0	L	1	23	Mixed|CT=Mixture;CN=UPS1;QY=25 fmol
SYL_ECOLI	AAENNPELAAFIDEC(Carbamidomethyl)R	2	9259340.0	RD139_Mixed_UPS1_10fmol_inj2.mzML	RD139_Mixed_UPS1_10fmol_inj2		0	L	1	22	Mixed|CT=Mixture;CN=UPS1;QY=10 fmol
SYL_ECOLI	AAENNPELAAFIDEC(Carbamidomethyl)R	2	9226520.0	RD139_Mixed_UPS1_10fmol_inj3.mzML	RD139_Mixed_UPS1_10fmol_inj3		0	L	1	22	Mixed|CT=Mixture;CN=UPS1;QY=10 fmol
SYL_ECOLI	AAENNPELAAFIDEC(Carbamidomethyl)R	2	9106320.0	RD139_Mixed_UPS1_50fmol_inj2.mzML	RD139_Mixed_UPS1_50fmol_inj2		0	L	1	24	Mixed|CT=Mixture;CN=UPS1;QY=50 fmol
SYL_ECOLI	AAENNPELAAFIDEC(Carbamidomethyl)R	2	8836120.0	RD139_Mixed_UPS1_50fmol_inj1.mzML	RD139_Mixed_UPS1_50fmol_inj1		0	L	1	24	Mixed|CT=Mixture;CN=UPS1;QY=50 fmol
SYL_ECOLI	AAENNPELAAFIDEC(Carbamidomethyl)R	2	8981540.0	RD139_Mixed_UPS1_50fmol_inj3.mzML	RD139_Mixed_UPS1_50fmol_inj3		0	L	1	24	Mixed|CT=Mixture;CN=UPS1;QY=50 fmol
SYL_ECOLI	AAENNPELAAFIDEC(Carbamidomethyl)R	2	8823280.0	RD139_Mixed_UPS1_2_5fmol_inj3.mzML	RD139_Mixed_UPS1_2_5fmol_inj3		0	L	1	20	Mixed|CT=Mixture;CN=UPS1;QY=2.5 fmol
SYL_ECOLI	AAENNPELAAFIDEC(Carbamidomethyl)R	3	2222420.0	RD139_Mixed_UPS1_0_1fmol_inj2.mzML	RD139_Mixed_UPS1_0_1fmol_inj2		0	L	1	17	Mixed|CT=Mixture;CN=UPS1;QY=0.1 fmol
SYL_ECOLI	AAENNPELAAFIDEC(Carbamidomethyl)R	3	2020260.0	RD139_Mixed_UPS1_0_25fmol_inj3.mzML	RD139_Mixed_UPS1_0_25fmol_inj3		0	L	1	18	Mixed|CT=Mixture;CN=UPS1;QY=0.25 fmol
SYL_ECOLI	AAENNPELAAFIDEC(Carbamidomethyl)R	3	2025140.0	RD139_Mixed_UPS1_0_1fmol_inj1.mzML	RD139_Mixed_UPS1_0_1fmol_inj1		0	L	1	17	Mixed|CT=Mixture;CN=UPS1;QY=0.1 fmol
SYL_ECOLI	AAENNPELAAFIDEC(Carbamidomethyl)R	3	1954830.0	RD139_Mixed_UPS1_0_1fmol_inj3.mzML	RD139_Mixed_UPS1_0_1fmol_inj3		0	L	1	17	Mixed|CT=Mixture;CN=UPS1;QY=0.1 fmol
SYL_ECOLI	AAENNPELAAFIDEC(Carbamidomethyl)R	3	2185040.0	RD139_Mixed_UPS1_1fmol_inj1.mzML	RD139_Mixed_UPS1_1fmol_inj1		0	L	1	19	Mixed|CT=Mixture;CN=UPS1;QY=1 fmol
SYL_ECOLI	AAENNPELAAFIDEC(Carbamidomethyl)R	3	2447310.0	RD139_Mixed_UPS1_0_25fmol_inj2.mzML	RD139_Mixed_UPS1_0_25fmol_inj2		0	L	1	18	Mixed|CT=Mixture;CN=UPS1;QY=0.25 fmol
SYL_ECOLI	AAENNPELAAFIDEC(Carbamidomethyl)R	3	1860270.0	RD139_Mixed_UPS1_1fmol_inj3.mzML	RD139_Mixed_UPS1_1fmol_inj3		0	L	1	19	Mixed|CT=Mixture;CN=UPS1;QY=1 fmol
SYL_ECOLI	AAENNPELAAFIDEC(Carbamidomethyl)R	3	2063470.0	RD139_Mixed_UPS1_2_5fmol_inj1.mzML	RD139_Mixed_UPS1_2_5fmol_inj1		0	L	1	20	Mixed|CT=Mixture;CN=UPS1;QY=2.5 fmol
SYL_ECOLI	AAENNPELAAFIDEC(Carbamidomethyl)R	3	2284670.0	RD139_Mixed_UPS1_1fmol_inj2.mzML	RD139_Mixed_UPS1_1fmol_inj2		0	L	1	19	Mixed|CT=Mixture;CN=UPS1;QY=1 fmol
SYL_ECOLI	AAENNPELAAFIDEC(Carbamidomethyl)R	3	2442140.0	RD139_Mixed_UPS1_2_5fmol_inj2.mzML	RD139_Mixed_UPS1_2_5fmol_inj2		0	L	1	20	Mixed|CT=Mixture;CN=UPS1;QY=2.5 fmol
SYL_ECOLI	AAENNPELAAFIDEC(Carbamidomethyl)R	3	2062760.0	RD139_Mixed_UPS1_10fmol_inj1.mzML	RD139_Mixed_UPS1_10fmol_inj1		0	L	1	22	Mixed|CT=Mixture;CN=UPS1;QY=10 fmol
SYL_ECOLI	AAENNPELAAFIDEC(Carbamidomethyl)R	3	2058830.0	RD139_Mixed_UPS1_5fmol_inj3.mzML	RD139_Mixed_UPS1_5fmol_inj3		0	L	1	21	Mixed|CT=Mixture;CN=UPS1;QY=5 fmol
SYL_ECOLI	AAENNPELAAFIDEC(Carbamidomethyl)R	3	2110600.0	RD139_Mixed_UPS1_5fmol_inj1.mzML	RD139_Mixed_UPS1_5fmol_inj1		0	L	1	21	Mixed|CT=Mixture;CN=UPS1;QY=5 fmol
SYL_ECOLI	AAENNPELAAFIDEC(Carbamidomethyl)R	3	2370300.0	RD139_Mixed_UPS1_0_25fmol_inj1.mzML	RD139_Mixed_UPS1_0_25fmol_inj1		0	L	1	18	Mixed|CT=Mixture;CN=UPS1;QY=0.25 fmol
SYL_ECOLI	AAENNPELAAFIDEC(Carbamidomethyl)R	3	2208960.0	RD139_Mixed_UPS1_25fmol_inj3.mzML	RD139_Mixed_UPS1_25fmol_inj3		0	L	1	23	Mixed|CT=Mixture;CN=UPS1;QY=25 fmol
SYL_ECOLI	AAENNPELAAFIDEC(Carbamidomethyl)R	3	2142200.0	RD139_Mixed_UPS1_25fmol_inj1.mzML	RD139_Mixed_UPS1_25fmol_inj1		0	L	1	23	Mixed|CT=Mixture;CN=UPS1;QY=25 fmol
SYL_ECOLI	AAENNPELAAFIDEC(Carbamidomethyl)R	3	2438120.0	RD139_Mixed_UPS1_5fmol_inj2.mzML	RD139_Mixed_UPS1_5fmol_inj2		0	L	1	21	Mixed|CT=Mixture;CN=UPS1;QY=5 fmol
SYL_ECOLI	AAENNPELAAFIDEC(Carbamidomethyl)R	3	2355870.0	RD139_Mixed_UPS1_25fmol_inj2.mzML	RD139_Mixed_UPS1_25fmol_inj2		0	L	1	23	Mixed|CT=Mixture;CN=UPS1;QY=25 fmol
SYL_ECOLI	AAENNPELAAFIDEC(Carbamidomethyl)R	3	2137820.0	RD139_Mixed_UPS1_10fmol_inj2.mzML	RD139_Mixed_UPS1_10fmol_inj2		0	L	1	22	Mixed|CT=Mixture;CN=UPS1;QY=10 fmol
SYL_ECOLI	AAENNPELAAFIDEC(Carbamidomethyl)R	3	2046740.0	RD139_Mixed_UPS1_10fmol_inj3.mzML	RD139_Mixed_UPS1_10fmol_inj3		0	L	1	22	Mixed|CT=Mixture;CN=UPS1;QY=10 fmol
SYL_ECOLI	AAENNPELAAFIDEC(Carbamidomethyl)R	3	2268720.0	RD139_Mixed_UPS1_50fmol_inj2.mzML	RD139_Mixed_UPS1_50fmol_inj2		0	L	1	24	Mixed|CT=Mixture;CN=UPS1;QY=50 fmol
SYL_ECOLI	AAENNPELAAFIDEC(Carbamidomethyl)R	3	2104700.0	RD139_Mixed_UPS1_50fmol_inj1.mzML	RD139_Mixed_UPS1_50fmol_inj1		0	L	1	24	Mixed|CT=Mixture;CN=UPS1;QY=50 fmol
SYL_ECOLI	AAENNPELAAFIDEC(Carbamidomethyl)R	3	1929740.0	RD139_Mixed_UPS1_50fmol_inj3.mzML	RD139_Mixed_UPS1_50fmol_inj3		0	L	1	24	Mixed|CT=Mixture;CN=UPS1;QY=50 fmol
SYL_ECOLI	AAENNPELAAFIDEC(Carbamidomethyl)R	3	2023420.0	RD139_Mixed_UPS1_2_5fmol_inj3.mzML	RD139_Mixed_UPS1_2_5fmol_inj3		0	L	1	20	Mixed|CT=Mixture;CN=UPS1;QY=2.5 fmol
TALB_ECOLI	AAEQLEKEGINC(Carbamidomethyl)NLTLLFSFAQAR	3	9487300.0	RD139_Mixed_UPS1_0_1fmol_inj2.mzML	RD139_Mixed_UPS1_0_1fmol_inj2		0	L	1	17	Mixed|CT=Mixture;CN=UPS1;QY=0.1 fmol
TALB_ECOLI	AAEQLEKEGINC(Carbamidomethyl)NLTLLFSFAQAR	3	11002200.0	RD139_Mixed_UPS1_0_25fmol_inj3.mzML	RD139_Mixed_UPS1_0_25fmol_inj3		0	L	1	18	Mixed|CT=Mixture;CN=UPS1;QY=0.25 fmol
TALB_ECOLI	AAEQLEKEGINC(Carbamidomethyl)NLTLLFSFAQAR	3	8699190.0	RD139_Mixed_UPS1_0_1fmol_inj1.mzML	RD139_Mixed_UPS1_0_1fmol_inj1		0	L	1	17	Mixed|CT=Mixture;CN=UPS1;QY=0.1 fmol
TALB_ECOLI	AAEQLEKEGINC(Carbamidomethyl)NLTLLFSFAQAR	3	9528560.0	RD139_Mixed_UPS1_0_1fmol_inj3.mzML	RD139_Mixed_UPS1_0_1fmol_inj3		0	L	1	17	Mixed|CT=Mixture;CN=UPS1;QY=0.1 fmol
TALB_ECOLI	AAEQLEKEGINC(Carbamidomethyl)NLTLLFSFAQAR	3	8294150.0	RD139_Mixed_UPS1_1fmol_inj1.mzML	RD139_Mixed_UPS1_1fmol_inj1		0	L	1	19	Mixed|CT=Mixture;CN=UPS1;QY=1 fmol
TALB_ECOLI	AAEQLEKEGINC(Carbamidomethyl)NLTLLFSFAQAR	3	11542100.0	RD139_Mixed_UPS1_0_25fmol_inj2.mzML	RD139_Mixed_UPS1_0_25fmol_inj2		0	L	1	18	Mixed|CT=Mixture;CN=UPS1;QY=0.25 fmol
TALB_ECOLI	AAEQLEKEGINC(Carbamidomethyl)NLTLLFSFAQAR	3	8734090.0	RD139_Mixed_UPS1_1fmol_inj3.mzML	RD139_Mixed_UPS1_1fmol_inj3		0	L	1	19	Mixed|CT=Mixture;CN=UPS1;QY=1 fmol
TALB_ECOLI	AAEQLEKEGINC(Carbamidomethyl)NLTLLFSFAQAR	3	9017770.0	RD139_Mixed_UPS1_2_5fmol_inj1.mzML	RD139_Mixed_UPS1_2_5fmol_inj1		0	L	1	20	Mixed|CT=Mixture;CN=UPS1;QY=2.5 fmol
TALB_ECOLI	AAEQLEKEGINC(Carbamidomethyl)NLTLLFSFAQAR	3	9503920.0	RD139_Mixed_UPS1_1fmol_inj2.mzML	RD139_Mixed_UPS1_1fmol_inj2		0	L	1	19	Mixed|CT=Mixture;CN=UPS1;QY=1 fmol
TALB_ECOLI	AAEQLEKEGINC(Carbamidomethyl)NLTLLFSFAQAR	3	10021400.0	RD139_Mixed_UPS1_2_5fmol_inj2.mzML	RD139_Mixed_UPS1_2_5fmol_inj2		0	L	1	20	Mixed|CT=Mixture;CN=UPS1;QY=2.5 fmol
TALB_ECOLI	AAEQLEKEGINC(Carbamidomethyl)NLTLLFSFAQAR	3	8134590.0	RD139_Mixed_UPS1_10fmol_inj1.mzML	RD139_Mixed_UPS1_10fmol_inj1		0	L	1	22	Mixed|CT=Mixture;CN=UPS1;QY=10 fmol
TALB_ECOLI	AAEQLEKEGINC(Carbamidomethyl)NLTLLFSFAQAR	3	11071800.0	RD139_Mixed_UPS1_5fmol_inj3.mzML	RD139_Mixed_UPS1_5fmol_inj3		0	L	1	21	Mixed|CT=Mixture;CN=UPS1;QY=5 fmol
TALB_ECOLI	AAEQLEKEGINC(Carbamidomethyl)NLTLLFSFAQAR	3	9683600.0	RD139_Mixed_UPS1_5fmol_inj1.mzML	RD139_Mixed_UPS1_5fmol_inj1		0	L	1	21	Mixed|CT=Mixture;CN=UPS1;QY=5 fmol
TALB_ECOLI	AAEQLEKEGINC(Carbamidomethyl)NLTLLFSFAQAR	3	9978180.0	RD139_Mixed_UPS1_0_25fmol_inj1.mzML	RD139_Mixed_UPS1_0_25fmol_inj1		0	L	1	18	Mixed|CT=Mixture;CN=UPS1;QY=0.25 fmol
TALB_ECOLI	AAEQLEKEGINC(Carbamidomethyl)NLTLLFSFAQAR	3	11800200.0	RD139_Mixed_UPS1_25fmol_inj3.mzML	RD139_Mixed_UPS1_25fmol_inj3		0	L	1	23	Mixed|CT=Mixture;CN=UPS1;QY=25 fmol
TALB_ECOLI	AAEQLEKEGINC(Carbamidomethyl)NLTLLFSFAQAR	3	9400260.0	RD139_Mixed_UPS1_25fmol_inj1.mzML	RD139_Mixed_UPS1_25fmol_inj1		0	L	1	23	Mixed|CT=Mixture;CN=UPS1;QY=25 fmol
TALB_ECOLI	AAEQLEKEGINC(Carbamidomethyl)NLTLLFSFAQAR	3	9979470.0	RD139_Mixed_UPS1_5fmol_inj2.mzML	RD139_Mixed_UPS1_5fmol_inj2		0	L	1	21	Mixed|CT=Mixture;CN=UPS1;QY=5 fmol
TALB_ECOLI	AAEQLEKEGINC(Carbamidomethyl)NLTLLFSFAQAR	3	10799400.0	RD139_Mixed_UPS1_25fmol_inj2.mzML	RD139_Mixed_UPS1_25fmol_inj2		0	L	1	23	Mixed|CT=Mixture;CN=UPS1;QY=25 fmol
TALB_ECOLI	AAEQLEKEGINC(Carbamidomethyl)NLTLLFSFAQAR	3	9215900.0	RD139_Mixed_UPS1_10fmol_inj2.mzML	RD139_Mixed_UPS1_10fmol_inj2		0	L	1	22	Mixed|CT=Mixture;CN=UPS1;QY=10 fmol
TALB_ECOLI	AAEQLEKEGINC(Carbamidomethyl)NLTLLFSFAQAR	3	8871940.0	RD139_Mixed_UPS1_10fmol_inj3.mzML	RD139_Mixed_UPS1_10fmol_inj3		0	L	1	22	Mixed|CT=Mixture;CN=UPS1;QY=10 fmol
TALB_ECOLI	AAEQLEKEGINC(Carbamidomethyl)NLTLLFSFAQAR	3	10881100.0	RD139_Mixed_UPS1_50fmol_inj2.mzML	RD139_Mixed_UPS1_50fmol_inj2		0	L	1	24	Mixed|CT=Mixture;CN=UPS1;QY=50 fmol
TALB_ECOLI	AAEQLEKEGINC(Carbamidomethyl)NLTLLFSFAQAR	3	10011200.0	RD139_Mixed_UPS1_50fmol_inj1.mzML	RD139_Mixed_UPS1_50fmol_inj1		0	L	1	24	Mixed|CT=Mixture;CN=UPS1;QY=50 fmol
TALB_ECOLI	AAEQLEKEGINC(Carbamidomethyl)NLTLLFSFAQAR	3	11144900.0	RD139_Mixed_UPS1_50fmol_inj3.mzML	RD139_Mixed_UPS1_50fmol_inj3		0	L	1	24	Mixed|CT=Mixture;CN=UPS1;QY=50 fmol
TALB_ECOLI	AAEQLEKEGINC(Carbamidomethyl)NLTLLFSFAQAR	3	10311200.0	RD139_Mixed_UPS1_2_5fmol_inj3.mzML	RD139_Mixed_UPS1_2_5fmol_inj3		0	L	1	20	Mixed|CT=Mixture;CN=UPS1;QY=2.5 fmol
TALB_ECOLI	AAEQLEKEGINC(Carbamidomethyl)NLTLLFSFAQAR	4	1583040.0	RD139_Mixed_UPS1_0_1fmol_inj2.mzML	RD139_Mixed_UPS1_0_1fmol_inj2		0	L	1	17	Mixed|CT=Mixture;CN=UPS1;QY=0.1 fmol
TALB_ECOLI	AAEQLEKEGINC(Carbamidomethyl)NLTLLFSFAQAR	4	1639330.0	RD139_Mixed_UPS1_0_25fmol_inj3.mzML	RD139_Mixed_UPS1_0_25fmol_inj3		0	L	1	18	Mixed|CT=Mixture;CN=UPS1;QY=0.25 fmol
TALB_ECOLI	AAEQLEKEGINC(Carbamidomethyl)NLTLLFSFAQAR	4	1223750.0	RD139_Mixed_UPS1_0_1fmol_inj1.mzML	RD139_Mixed_UPS1_0_1fmol_inj1		0	L	1	17	Mixed|CT=Mixture;CN=UPS1;QY=0.1 fmol
TALB_ECOLI	AAEQLEKEGINC(Carbamidomethyl)NLTLLFSFAQAR	4	1188470.0	RD139_Mixed_UPS1_0_1fmol_inj3.mzML	RD139_Mixed_UPS1_0_1fmol_inj3		0	L	1	17	Mixed|CT=Mixture;CN=UPS1;QY=0.1 fmol
TALB_ECOLI	AAEQLEKEGINC(Carbamidomethyl)NLTLLFSFAQAR	4	1021000.0	RD139_Mixed_UPS1_1fmol_inj1.mzML	RD139_Mixed_UPS1_1fmol_inj1		0	L	1	19	Mixed|CT=Mixture;CN=UPS1;QY=1 fmol
TALB_ECOLI	AAEQLEKEGINC(Carbamidomethyl)NLTLLFSFAQAR	4	1346620.0	RD139_Mixed_UPS1_0_25fmol_inj2.mzML	RD139_Mixed_UPS1_0_25fmol_inj2		0	L	1	18	Mixed|CT=Mixture;CN=UPS1;QY=0.25 fmol
TALB_ECOLI	AAEQLEKEGINC(Carbamidomethyl)NLTLLFSFAQAR	4	1297900.0	RD139_Mixed_UPS1_1fmol_inj3.mzML	RD139_Mixed_UPS1_1fmol_inj3		0	L	1	19	Mixed|CT=Mixture;CN=UPS1;QY=1 fmol
TALB_ECOLI	AAEQLEKEGINC(Carbamidomethyl)NLTLLFSFAQAR	4	1316730.0	RD139_Mixed_UPS1_2_5fmol_inj1.mzML	RD139_Mixed_UPS1_2_5fmol_inj1		0	L	1	20	Mixed|CT=Mixture;CN=UPS1;QY=2.5 fmol
TALB_ECOLI	AAEQLEKEGINC(Carbamidomethyl)NLTLLFSFAQAR	4	1404960.0	RD139_Mixed_UPS1_1fmol_inj2.mzML	RD139_Mixed_UPS1_1fmol_inj2		0	L	1	19	Mixed|CT=Mixture;CN=UPS1;QY=1 fmol
TALB_ECOLI	AAEQLEKEGINC(Carbamidomethyl)NLTLLFSFAQAR	4	1466200.0	RD139_Mixed_UPS1_2_5fmol_inj2.mzML	RD139_Mixed_UPS1_2_5fmol_inj2		0	L	1	20	Mixed|CT=Mixture;CN=UPS1;QY=2.5 fmol
TALB_ECOLI	AAEQLEKEGINC(Carbamidomethyl)NLTLLFSFAQAR	4	1239200.0	RD139_Mixed_UPS1_10fmol_inj1.mzML	RD139_Mixed_UPS1_10fmol_inj1		0	L	1	22	Mixed|CT=Mixture;CN=UPS1;QY=10 fmol
TALB_ECOLI	AAEQLEKEGINC(Carbamidomethyl)NLTLLFSFAQAR	4	1362820.0	RD139_Mixed_UPS1_5fmol_inj3.mzML	RD139_Mixed_UPS1_5fmol_inj3		0	L	1	21	Mixed|CT=Mixture;CN=UPS1;QY=5 fmol
TALB_ECOLI	AAEQLEKEGINC(Carbamidomethyl)NLTLLFSFAQAR	4	1212130.0	RD139_Mixed_UPS1_5fmol_inj1.mzML	RD139_Mixed_UPS1_5fmol_inj1		0	L	1	21	Mixed|CT=Mixture;CN=UPS1;QY=5 fmol
TALB_ECOLI	AAEQLEKEGINC(Carbamidomethyl)NLTLLFSFAQAR	4	1307450.0	RD139_Mixed_UPS1_0_25fmol_inj1.mzML	RD139_Mixed_UPS1_0_25fmol_inj1		0	L	1	18	Mixed|CT=Mixture;CN=UPS1;QY=0.25 fmol
TALB_ECOLI	AAEQLEKEGINC(Carbamidomethyl)NLTLLFSFAQAR	4	1521070.0	RD139_Mixed_UPS1_25fmol_inj3.mzML	RD139_Mixed_UPS1_25fmol_inj3		0	L	1	23	Mixed|CT=Mixture;CN=UPS1;QY=25 fmol
TALB_ECOLI	AAEQLEKEGINC(Carbamidomethyl)NLTLLFSFAQAR	4	1063660.0	RD139_Mixed_UPS1_25fmol_inj1.mzML	RD139_Mixed_UPS1_25fmol_inj1		0	L	1	23	Mixed|CT=Mixture;CN=UPS1;QY=25 fmol
TALB_ECOLI	AAEQLEKEGINC(Carbamidomethyl)NLTLLFSFAQAR	4	1430370.0	RD139_Mixed_UPS1_5fmol_inj2.mzML	RD139_Mixed_UPS1_5fmol_inj2		0	L	1	21	Mixed|CT=Mixture;CN=UPS1;QY=5 fmol
TALB_ECOLI	AAEQLEKEGINC(Carbamidomethyl)NLTLLFSFAQAR	4	1655930.0	RD139_Mixed_UPS1_25fmol_inj2.mzML	RD139_Mixed_UPS1_25fmol_inj2		0	L	1	23	Mixed|CT=Mixture;CN=UPS1;QY=25 fmol
TALB_ECOLI	AAEQLEKEGINC(Carbamidomethyl)NLTLLFSFAQAR	4	1140620.0	RD139_Mixed_UPS1_10fmol_inj2.mzML	RD139_Mixed_UPS1_10fmol_inj2		0	L	1	22	Mixed|CT=Mixture;CN=UPS1;QY=10 fmol
TALB_ECOLI	AAEQLEKEGINC(Carbamidomethyl)NLTLLFSFAQAR	4	979163.0	RD139_Mixed_UPS1_10fmol_inj3.mzML	RD139_Mixed_UPS1_10fmol_inj3		0	L	1	22	Mixed|CT=Mixture;CN=UPS1;QY=10 fmol
TALB_ECOLI	AAEQLEKEGINC(Carbamidomethyl)NLTLLFSFAQAR	4	1550540.0	RD139_Mixed_UPS1_50fmol_inj2.mzML	RD139_Mixed_UPS1_50fmol_inj2		0	L	1	24	Mixed|CT=Mixture;CN=UPS1;QY=50 fmol
TALB_ECOLI	AAEQLEKEGINC(Carbamidomethyl)NLTLLFSFAQAR	4	1167970.0	RD139_Mixed_UPS1_50fmol_inj1.mzML	RD139_Mixed_UPS1_50fmol_inj1		0	L	1	24	Mixed|CT=Mixture;CN=UPS1;QY=50 fmol
TALB_ECOLI	AAEQLEKEGINC(Carbamidomethyl)NLTLLFSFAQAR	4	1379560.0	RD139_Mixed_UPS1_50fmol_inj3.mzML	RD139_Mixed_UPS1_50fmol_inj3		0	L	1	24	Mixed|CT=Mixture;CN=UPS1;QY=50 fmol
TALB_ECOLI	AAEQLEKEGINC(Carbamidomethyl)NLTLLFSFAQAR	4	1144710.0	RD139_Mixed_UPS1_2_5fmol_inj3.mzML	RD139_Mixed_UPS1_2_5fmol_inj3		0	L	1	20	Mixed|CT=Mixture;CN=UPS1;QY=2.5 fmol
LPTE_ECOLI	AAEQLIR	2	2647840.0	RD139_Mixed_UPS1_0_1fmol_inj2.mzML	RD139_Mixed_UPS1_0_1fmol_inj2		0	L	1	17	Mixed|CT=Mixture;CN=UPS1;QY=0.1 fmol
LPTE_ECOLI	AAEQLIR	2	1813070.0	RD139_Mixed_UPS1_0_25fmol_inj3.mzML	RD139_Mixed_UPS1_0_25fmol_inj3		0	L	1	18	Mixed|CT=Mixture;CN=UPS1;QY=0.25 fmol
LPTE_ECOLI	AAEQLIR	2	1014790.0	RD139_Mixed_UPS1_0_1fmol_inj1.mzML	RD139_Mixed_UPS1_0_1fmol_inj1		0	L	1	17	Mixed|CT=Mixture;CN=UPS1;QY=0.1 fmol
LPTE_ECOLI	AAEQLIR	2	1808560.0	RD139_Mixed_UPS1_0_1fmol_inj3.mzML	RD139_Mixed_UPS1_0_1fmol_inj3		0	L	1	17	Mixed|CT=Mixture;CN=UPS1;QY=0.1 fmol
LPTE_ECOLI	AAEQLIR	2	1070500.0	RD139_Mixed_UPS1_1fmol_inj1.mzML	RD139_Mixed_UPS1_1fmol_inj1		0	L	1	19	Mixed|CT=Mixture;CN=UPS1;QY=1 fmol
LPTE_ECOLI	AAEQLIR	2	2426060.0	RD139_Mixed_UPS1_0_25fmol_inj2.mzML	RD139_Mixed_UPS1_0_25fmol_inj2		0	L	1	18	Mixed|CT=Mixture;CN=UPS1;QY=0.25 fmol
LPTE_ECOLI	AAEQLIR	2	1842120.0	RD139_Mixed_UPS1_1fmol_inj3.mzML	RD139_Mixed_UPS1_1fmol_inj3		0	L	1	19	Mixed|CT=Mixture;CN=UPS1;QY=1 fmol
LPTE_ECOLI	AAEQLIR	2	986239.0	RD139_Mixed_UPS1_2_5fmol_inj1.mzML	RD139_Mixed_UPS1_2_5fmol_inj1		0	L	1	20	Mixed|CT=Mixture;CN=UPS1;QY=2.5 fmol
LPTE_ECOLI	AAEQLIR	2	2662100.0	RD139_Mixed_UPS1_1fmol_inj2.mzML	RD139_Mixed_UPS1_1fmol_inj2		0	L	1	19	Mixed|CT=Mixture;CN=UPS1;QY=1 fmol
LPTE_ECOLI	AAEQLIR	2	2353920.0	RD139_Mixed_UPS1_2_5fmol_inj2.mzML	RD139_Mixed_UPS1_2_5fmol_inj2		0	L	1	20	Mixed|CT=Mixture;CN=UPS1;QY=2.5 fmol
LPTE_ECOLI	AAEQLIR	2	1014530.0	RD139_Mixed_UPS1_10fmol_inj1.mzML	RD139_Mixed_UPS1_10fmol_inj1		0	L	1	22	Mixed|CT=Mixture;CN=UPS1;QY=10 fmol
LPTE_ECOLI	AAEQLIR	2	2069060.0	RD139_Mixed_UPS1_5fmol_inj3.mzML	RD139_Mixed_UPS1_5fmol_inj3		0	L	1	21	Mixed|CT=Mixture;CN=UPS1;QY=5 fmol
LPTE_ECOLI	AAEQLIR	2	1171040.0	RD139_Mixed_UPS1_5fmol_inj1.mzML	RD139_Mixed_UPS1_5fmol_inj1		0	L	1	21	Mixed|CT=Mixture;CN=UPS1;QY=5 fmol
LPTE_ECOLI	AAEQLIR	2	877351.0	RD139_Mixed_UPS1_0_25fmol_inj1.mzML	RD139_Mixed_UPS1_0_25fmol_inj1		0	L	1	18	Mixed|CT=Mixture;CN=UPS1;QY=0.25 fmol
LPTE_ECOLI	AAEQLIR	2	2002630.0	RD139_Mixed_UPS1_25fmol_inj3.mzML	RD139_Mixed_UPS1_25fmol_inj3		0	L	1	23	Mixed|CT=Mixture;CN=UPS1;QY=25 fmol
LPTE_ECOLI	AAEQLIR	2	971681.0	RD139_Mixed_UPS1_25fmol_inj1.mzML	RD139_Mixed_UPS1_25fmol_inj1		0	L	1	23	Mixed|CT=Mixture;CN=UPS1;QY=25 fmol
LPTE_ECOLI	AAEQLIR	2	2470720.0	RD139_Mixed_UPS1_5fmol_inj2.mzML	RD139_Mixed_UPS1_5fmol_inj2		0	L	1	21	Mixed|CT=Mixture;CN=UPS1;QY=5 fmol
LPTE_ECOLI	AAEQLIR	2	2220870.0	RD139_Mixed_UPS1_25fmol_inj2.mzML	RD139_Mixed_UPS1_25fmol_inj2		0	L	1	23	Mixed|CT=Mixture;CN=UPS1;QY=25 fmol
LPTE_ECOLI	AAEQLIR	2	2136590.0	RD139_Mixed_UPS1_10fmol_inj2.mzML	RD139_Mixed_UPS1_10fmol_inj2		0	L	1	22	Mixed|CT=Mixture;CN=UPS1;QY=10 fmol
LPTE_ECOLI	AAEQLIR	2	1788110.0	RD139_Mixed_UPS1_10fmol_inj3.mzML	RD139_Mixed_UPS1_10fmol_inj3		0	L	1	22	Mixed|CT=Mixture;CN=UPS1;QY=10 fmol
LPTE_ECOLI	AAEQLIR	2	2238180.0	RD139_Mixed_UPS1_50fmol_inj2.mzML	RD139_Mixed_UPS1_50fmol_inj2		0	L	1	24	Mixed|CT=Mixture;CN=UPS1;QY=50 fmol
LPTE_ECOLI	AAEQLIR	2	841315.0	RD139_Mixed_UPS1_50fmol_inj1.mzML	RD139_Mixed_UPS1_50fmol_inj1		0	L	1	24	Mixed|CT=Mixture;CN=UPS1;QY=50 fmol
LPTE_ECOLI	AAEQLIR	2	1886160.0	RD139_Mixed_UPS1_50fmol_inj3.mzML	RD139_Mixed_UPS1_50fmol_inj3		0	L	1	24	Mixed|CT=Mixture;CN=UPS1;QY=50 fmol
LPTE_ECOLI	AAEQLIR	2	1991410.0	RD139_Mixed_UPS1_2_5fmol_inj3.mzML	RD139_Mixed_UPS1_2_5fmol_inj3		0	L	1	20	Mixed|CT=Mixture;CN=UPS1;QY=2.5 fmol
FDHF_ECOLI	AAEQYVIDEYNK	2	465294.0	RD139_Mixed_UPS1_0_1fmol_inj2.mzML	RD139_Mixed_UPS1_0_1fmol_inj2		0	L	1	17	Mixed|CT=Mixture;CN=UPS1;QY=0.1 fmol
FDHF_ECOLI	AAEQYVIDEYNK	2	479848.0	RD139_Mixed_UPS1_0_25fmol_inj3.mzML	RD139_Mixed_UPS1_0_25fmol_inj3		0	L	1	18	Mixed|CT=Mixture;CN=UPS1;QY=0.25 fmol
FDHF_ECOLI	AAEQYVIDEYNK	2	713663.0	RD139_Mixed_UPS1_0_1fmol_inj1.mzML	RD139_Mixed_UPS1_0_1fmol_inj1		0	L	1	17	Mixed|CT=Mixture;CN=UPS1;QY=0.1 fmol
FDHF_ECOLI	AAEQYVIDEYNK	2	494460.0	RD139_Mixed_UPS1_1fmol_inj1.mzML	RD139_Mixed_UPS1_1fmol_inj1		0	L	1	19	Mixed|CT=Mixture;CN=UPS1;QY=1 fmol
FDHF_ECOLI	AAEQYVIDEYNK	2	457536.0	RD139_Mixed_UPS1_0_25fmol_inj2.mzML	RD139_Mixed_UPS1_0_25fmol_inj2		0	L	1	18	Mixed|CT=Mixture;CN=UPS1;QY=0.25 fmol
FDHF_ECOLI	AAEQYVIDEYNK	2	452409.0	RD139_Mixed_UPS1_1fmol_inj3.mzML	RD139_Mixed_UPS1_1fmol_inj3		0	L	1	19	Mixed|CT=Mixture;CN=UPS1;QY=1 fmol
FDHF_ECOLI	AAEQYVIDEYNK	2	484540.0	RD139_Mixed_UPS1_2_5fmol_inj1.mzML	RD139_Mixed_UPS1_2_5fmol_inj1		0	L	1	20	Mixed|CT=Mixture;CN=UPS1;QY=2.5 fmol
FDHF_ECOLI	AAEQYVIDEYNK	2	514502.0	RD139_Mixed_UPS1_1fmol_inj2.mzML	RD139_Mixed_UPS1_1fmol_inj2		0	L	1	19	Mixed|CT=Mixture;CN=UPS1;QY=1 fmol
FDHF_ECOLI	AAEQYVIDEYNK	2	549474.0	RD139_Mixed_UPS1_2_5fmol_inj2.mzML	RD139_Mixed_UPS1_2_5fmol_inj2		0	L	1	20	Mixed|CT=Mixture;CN=UPS1;QY=2.5 fmol
FDHF_ECOLI	AAEQYVIDEYNK	2	334327.0	RD139_Mixed_UPS1_10fmol_inj1.mzML	RD139_Mixed_UPS1_10fmol_inj1		0	L	1	22	Mixed|CT=Mixture;CN=UPS1;QY=10 fmol
FDHF_ECOLI	AAEQYVIDEYNK	2	425413.0	RD139_Mixed_UPS1_5fmol_inj3.mzML	RD139_Mixed_UPS1_5fmol_inj3		0	L	1	21	Mixed|CT=Mixture;CN=UPS1;QY=5 fmol
FDHF_ECOLI	AAEQYVIDEYNK	2	440842.0	RD139_Mixed_UPS1_5fmol_inj1.mzML	RD139_Mixed_UPS1_5fmol_inj1		0	L	1	21	Mixed|CT=Mixture;CN=UPS1;QY=5 fmol
FDHF_ECOLI	AAEQYVIDEYNK	2	662967.0	RD139_Mixed_UPS1_0_25fmol_inj1.mzML	RD139_Mixed_UPS1_0_25fmol_inj1		0	L	1	18	Mixed|CT=Mixture;CN=UPS1;QY=0.25 fmol
FDHF_ECOLI	AAEQYVIDEYNK	2	699868.0	RD139_Mixed_UPS1_25fmol_inj3.mzML	RD139_Mixed_UPS1_25fmol_inj3		0	L	1	23	Mixed|CT=Mixture;CN=UPS1;QY=25 fmol
FDHF_ECOLI	AAEQYVIDEYNK	2	739543.0	RD139_Mixed_UPS1_25fmol_inj1.mzML	RD139_Mixed_UPS1_25fmol_inj1		0	L	1	23	Mixed|CT=Mixture;CN=UPS1;QY=25 fmol
FDHF_ECOLI	AAEQYVIDEYNK	2	649068.0	RD139_Mixed_UPS1_5fmol_inj2.mzML	RD139_Mixed_UPS1_5fmol_inj2		0	L	1	21	Mixed|CT=Mixture;CN=UPS1;QY=5 fmol
FDHF_ECOLI	AAEQYVIDEYNK	2	663725.0	RD139_Mixed_UPS1_25fmol_inj2.mzML	RD139_Mixed_UPS1_25fmol_inj2		0	L	1	23	Mixed|CT=Mixture;CN=UPS1;QY=25 fmol
FDHF_ECOLI	AAEQYVIDEYNK	2	370267.0	RD139_Mixed_UPS1_10fmol_inj2.mzML	RD139_Mixed_UPS1_10fmol_inj2		0	L	1	22	Mixed|CT=Mixture;CN=UPS1;QY=10 fmol
FDHF_ECOLI	AAEQYVIDEYNK	2	571165.0	RD139_Mixed_UPS1_10fmol_inj3.mzML	RD139_Mixed_UPS1_10fmol_inj3		0	L	1	22	Mixed|CT=Mixture;CN=UPS1;QY=10 fmol
FDHF_ECOLI	AAEQYVIDEYNK	2	412418.0	RD139_Mixed_UPS1_50fmol_inj2.mzML	RD139_Mixed_UPS1_50fmol_inj2		0	L	1	24	Mixed|CT=Mixture;CN=UPS1;QY=50 fmol
FDHF_ECOLI	AAEQYVIDEYNK	2	571120.0	RD139_Mixed_UPS1_50fmol_inj1.mzML	RD139_Mixed_UPS1_50fmol_inj1		0	L	1	24	Mixed|CT=Mixture;CN=UPS1;QY=50 fmol
FDHF_ECOLI	AAEQYVIDEYNK	2	654212.0	RD139_Mixed_UPS1_50fmol_inj3.mzML	RD139_Mixed_UPS1_50fmol_inj3		0	L	1	24	Mixed|CT=Mixture;CN=UPS1;QY=50 fmol
FDHF_ECOLI	AAEQYVIDEYNK	2	758677.0	RD139_Mixed_UPS1_2_5fmol_inj3.mzML	RD139_Mixed_UPS1_2_5fmol_inj3		0	L	1	20	Mixed|CT=Mixture;CN=UPS1;QY=2.5 fmol
MBHM_ECOLI	AAESALNIDVPVNAQYIR	2	8730210.0	RD139_Mixed_UPS1_0_1fmol_inj2.mzML	RD139_Mixed_UPS1_0_1fmol_inj2		0	L	1	17	Mixed|CT=Mixture;CN=UPS1;QY=0.1 fmol
MBHM_ECOLI	AAESALNIDVPVNAQYIR	2	8369510.0	RD139_Mixed_UPS1_0_25fmol_inj3.mzML	RD139_Mixed_UPS1_0_25fmol_inj3		0	L	1	18	Mixed|CT=Mixture;CN=UPS1;QY=0.25 fmol
MBHM_ECOLI	AAESALNIDVPVNAQYIR	2	8996630.0	RD139_Mixed_UPS1_0_1fmol_inj1.mzML	RD139_Mixed_UPS1_0_1fmol_inj1		0	L	1	17	Mixed|CT=Mixture;CN=UPS1;QY=0.1 fmol
MBHM_ECOLI	AAESALNIDVPVNAQYIR	2	8310520.0	RD139_Mixed_UPS1_0_1fmol_inj3.mzML	RD139_Mixed_UPS1_0_1fmol_inj3		0	L	1	17	Mixed|CT=Mixture;CN=UPS1;QY=0.1 fmol
MBHM_ECOLI	AAESALNIDVPVNAQYIR	2	8802040.0	RD139_Mixed_UPS1_1fmol_inj1.mzML	RD139_Mixed_UPS1_1fmol_inj1		0	L	1	19	Mixed|CT=Mixture;CN=UPS1;QY=1 fmol
MBHM_ECOLI	AAESALNIDVPVNAQYIR	2	9431680.0	RD139_Mixed_UPS1_0_25fmol_inj2.mzML	RD139_Mixed_UPS1_0_25fmol_inj2		0	L	1	18	Mixed|CT=Mixture;CN=UPS1;QY=0.25 fmol
MBHM_ECOLI	AAESALNIDVPVNAQYIR	2	7908910.0	RD139_Mixed_UPS1_1fmol_inj3.mzML	RD139_Mixed_UPS1_1fmol_inj3		0	L	1	19	Mixed|CT=Mixture;CN=UPS1;QY=1 fmol
MBHM_ECOLI	AAESALNIDVPVNAQYIR	2	8136140.0	RD139_Mixed_UPS1_2_5fmol_inj1.mzML	RD139_Mixed_UPS1_2_5fmol_inj1		0	L	1	20	Mixed|CT=Mixture;CN=UPS1;QY=2.5 fmol
MBHM_ECOLI	AAESALNIDVPVNAQYIR	2	9035450.0	RD139_Mixed_UPS1_1fmol_inj2.mzML	RD139_Mixed_UPS1_1fmol_inj2		0	L	1	19	Mixed|CT=Mixture;CN=UPS1;QY=1 fmol
MBHM_ECOLI	AAESALNIDVPVNAQYIR	2	8835200.0	RD139_Mixed_UPS1_2_5fmol_inj2.mzML	RD139_Mixed_UPS1_2_5fmol_inj2		0	L	1	20	Mixed|CT=Mixture;CN=UPS1;QY=2.5 fmol
MBHM_ECOLI	AAESALNIDVPVNAQYIR	2	9139330.0	RD139_Mixed_UPS1_10fmol_inj1.mzML	RD139_Mixed_UPS1_10fmol_inj1		0	L	1	22	Mixed|CT=Mixture;CN=UPS1;QY=10 fmol
MBHM_ECOLI	AAESALNIDVPVNAQYIR	2	9273890.0	RD139_Mixed_UPS1_5fmol_inj3.mzML	RD139_Mixed_UPS1_5fmol_inj3		0	L	1	21	Mixed|CT=Mixture;CN=UPS1;QY=5 fmol
MBHM_ECOLI	AAESALNIDVPVNAQYIR	2	9175940.0	RD139_Mixed_UPS1_5fmol_inj1.mzML	RD139_Mixed_UPS1_5fmol_inj1		0	L	1	21	Mixed|CT=Mixture;CN=UPS1;QY=5 fmol
MBHM_ECOLI	AAESALNIDVPVNAQYIR	2	8431300.0	RD139_Mixed_UPS1_0_25fmol_inj1.mzML	RD139_Mixed_UPS1_0_25fmol_inj1		0	L	1	18	Mixed|CT=Mixture;CN=UPS1;QY=0.25 fmol
MBHM_ECOLI	AAESALNIDVPVNAQYIR	2	10064300.0	RD139_Mixed_UPS1_25fmol_inj3.mzML	RD139_Mixed_UPS1_25fmol_inj3		0	L	1	23	Mixed|CT=Mixture;CN=UPS1;QY=25 fmol
MBHM_ECOLI	AAESALNIDVPVNAQYIR	2	10772000.0	RD139_Mixed_UPS1_25fmol_inj1.mzML	RD139_Mixed_UPS1_25fmol_inj1		0	L	1	23	Mixed|CT=Mixture;CN=UPS1;QY=25 fmol
MBHM_ECOLI	AAESALNIDVPVNAQYIR	2	9327500.0	RD139_Mixed_UPS1_5fmol_inj2.mzML	RD139_Mixed_UPS1_5fmol_inj2		0	L	1	21	Mixed|CT=Mixture;CN=UPS1;QY=5 fmol
MBHM_ECOLI	AAESALNIDVPVNAQYIR	2	9512300.0	RD139_Mixed_UPS1_25fmol_inj2.mzML	RD139_Mixed_UPS1_25fmol_inj2		0	L	1	23	Mixed|CT=Mixture;CN=UPS1;QY=25 fmol
MBHM_ECOLI	AAESALNIDVPVNAQYIR	2	8952240.0	RD139_Mixed_UPS1_10fmol_inj2.mzML	RD139_Mixed_UPS1_10fmol_inj2		0	L	1	22	Mixed|CT=Mixture;CN=UPS1;QY=10 fmol
MBHM_ECOLI	AAESALNIDVPVNAQYIR	2	8822020.0	RD139_Mixed_UPS1_10fmol_inj3.mzML	RD139_Mixed_UPS1_10fmol_inj3		0	L	1	22	Mixed|CT=Mixture;CN=UPS1;QY=10 fmol
MBHM_ECOLI	AAESALNIDVPVNAQYIR	2	8628140.0	RD139_Mixed_UPS1_50fmol_inj2.mzML	RD139_Mixed_UPS1_50fmol_inj2		0	L	1	24	Mixed|CT=Mixture;CN=UPS1;QY=50 fmol
MBHM_ECOLI	AAESALNIDVPVNAQYIR	2	8815750.0	RD139_Mixed_UPS1_50fmol_inj1.mzML	RD139_Mixed_UPS1_50fmol_inj1		0	L	1	24	Mixed|CT=Mixture;CN=UPS1;QY=50 fmol
MBHM_ECOLI	AAESALNIDVPVNAQYIR	2	9007460.0	RD139_Mixed_UPS1_50fmol_inj3.mzML	RD139_Mixed_UPS1_50fmol_inj3		0	L	1	24	Mixed|CT=Mixture;CN=UPS1;QY=50 fmol
MBHM_ECOLI	AAESALNIDVPVNAQYIR	2	8434350.0	RD139_Mixed_UPS1_2_5fmol_inj3.mzML	RD139_Mixed_UPS1_2_5fmol_inj3		0	L	1	20	Mixed|CT=Mixture;CN=UPS1;QY=2.5 fmol
MBHM_ECOLI	AAESALNIDVPVNAQYIR	3	1664260.0	RD139_Mixed_UPS1_0_1fmol_inj2.mzML	RD139_Mixed_UPS1_0_1fmol_inj2		0	L	1	17	Mixed|CT=Mixture;CN=UPS1;QY=0.1 fmol
MBHM_ECOLI	AAESALNIDVPVNAQYIR	3	1151120.0	RD139_Mixed_UPS1_0_25fmol_inj3.mzML	RD139_Mixed_UPS1_0_25fmol_inj3		0	L	1	18	Mixed|CT=Mixture;CN=UPS1;QY=0.25 fmol
MBHM_ECOLI	AAESALNIDVPVNAQYIR	3	1373410.0	RD139_Mixed_UPS1_0_1fmol_inj1.mzML	RD139_Mixed_UPS1_0_1fmol_inj1		0	L	1	17	Mixed|CT=Mixture;CN=UPS1;QY=0.1 fmol
MBHM_ECOLI	AAESALNIDVPVNAQYIR	3	1173470.0	RD139_Mixed_UPS1_0_1fmol_inj3.mzML	RD139_Mixed_UPS1_0_1fmol_inj3		0	L	1	17	Mixed|CT=Mixture;CN=UPS1;QY=0.1 fmol
MBHM_ECOLI	AAESALNIDVPVNAQYIR	3	1347400.0	RD139_Mixed_UPS1_1fmol_inj1.mzML	RD139_Mixed_UPS1_1fmol_inj1		0	L	1	19	Mixed|CT=Mixture;CN=UPS1;QY=1 fmol
MBHM_ECOLI	AAESALNIDVPVNAQYIR	3	1689780.0	RD139_Mixed_UPS1_0_25fmol_inj2.mzML	RD139_Mixed_UPS1_0_25fmol_inj2		0	L	1	18	Mixed|CT=Mixture;CN=UPS1;QY=0.25 fmol
MBHM_ECOLI	AAESALNIDVPVNAQYIR	3	1352730.0	RD139_Mixed_UPS1_1fmol_inj3.mzML	RD139_Mixed_UPS1_1fmol_inj3		0	L	1	19	Mixed|CT=Mixture;CN=UPS1;QY=1 fmol
MBHM_ECOLI	AAESALNIDVPVNAQYIR	3	1132870.0	RD139_Mixed_UPS1_2_5fmol_inj1.mzML	RD139_Mixed_UPS1_2_5fmol_inj1		0	L	1	20	Mixed|CT=Mixture;CN=UPS1;QY=2.5 fmol
MBHM_ECOLI	AAESALNIDVPVNAQYIR	3	1920180.0	RD139_Mixed_UPS1_1fmol_inj2.mzML	RD139_Mixed_UPS1_1fmol_inj2		0	L	1	19	Mixed|CT=Mixture;CN=UPS1;QY=1 fmol
MBHM_ECOLI	AAESALNIDVPVNAQYIR	3	1667360.0	RD139_Mixed_UPS1_2_5fmol_inj2.mzML	RD139_Mixed_UPS1_2_5fmol_inj2		0	L	1	20	Mixed|CT=Mixture;CN=UPS1;QY=2.5 fmol
MBHM_ECOLI	AAESALNIDVPVNAQYIR	3	1323330.0	RD139_Mixed_UPS1_10fmol_inj1.mzML	RD139_Mixed_UPS1_10fmol_inj1		0	L	1	22	Mixed|CT=Mixture;CN=UPS1;QY=10 fmol
MBHM_ECOLI	AAESALNIDVPVNAQYIR	3	1700300.0	RD139_Mixed_UPS1_5fmol_inj3.mzML	RD139_Mixed_UPS1_5fmol_inj3		0	L	1	21	Mixed|CT=Mixture;CN=UPS1;QY=5 fmol
MBHM_ECOLI	AAESALNIDVPVNAQYIR	3	1376390.0	RD139_Mixed_UPS1_5fmol_inj1.mzML	RD139_Mixed_UPS1_5fmol_inj1		0	L	1	21	Mixed|CT=Mixture;CN=UPS1;QY=5 fmol
MBHM_ECOLI	AAESALNIDVPVNAQYIR	3	1260800.0	RD139_Mixed_UPS1_0_25fmol_inj1.mzML	RD139_Mixed_UPS1_0_25fmol_inj1		0	L	1	18	Mixed|CT=Mixture;CN=UPS1;QY=0.25 fmol
MBHM_ECOLI	AAESALNIDVPVNAQYIR	3	1833370.0	RD139_Mixed_UPS1_25fmol_inj3.mzML	RD139_Mixed_UPS1_25fmol_inj3		0	L	1	23	Mixed|CT=Mixture;CN=UPS1;QY=25 fmol
MBHM_ECOLI	AAESALNIDVPVNAQYIR	3	1439590.0	RD139_Mixed_UPS1_25fmol_inj1.mzML	RD139_Mixed_UPS1_25fmol_inj1		0	L	1	23	Mixed|CT=Mixture;CN=UPS1;QY=25 fmol
MBHM_ECOLI	AAESALNIDVPVNAQYIR	3	1700220.0	RD139_Mixed_UPS1_5fmol_inj2.mzML	RD139_Mixed_UPS1_5fmol_inj2		0	L	1	21	Mixed|CT=Mixture;CN=UPS1;QY=5 fmol
MBHM_ECOLI	AAESALNIDVPVNAQYIR	3	1508740.0	RD139_Mixed_UPS1_25fmol_inj2.mzML	RD139_Mixed_UPS1_25fmol_inj2		0	L	1	23	Mixed|CT=Mixture;CN=UPS1;QY=25 fmol
MBHM_ECOLI	AAESALNIDVPVNAQYIR	3	1446310.0	RD139_Mixed_UPS1_10fmol_inj2.mzML	RD139_Mixed_UPS1_10fmol_inj2		0	L	1	22	Mixed|CT=Mixture;CN=UPS1;QY=10 fmol
MBHM_ECOLI	AAESALNIDVPVNAQYIR	3	1503240.0	RD139_Mixed_UPS1_10fmol_inj3.mzML	RD139_Mixed_UPS1_10fmol_inj3		0	L	1	22	Mixed|CT=Mixture;CN=UPS1;QY=10 fmol
MBHM_ECOLI	AAESALNIDVPVNAQYIR	3	1330220.0	RD139_Mixed_UPS1_50fmol_inj2.mzML	RD139_Mixed_UPS1_50fmol_inj2		0	L	1	24	Mixed|CT=Mixture;CN=UPS1;QY=50 fmol
MBHM_ECOLI	AAESALNIDVPVNAQYIR	3	1193690.0	RD139_Mixed_UPS1_50fmol_inj1.mzML	RD139_Mixed_UPS1_50fmol_inj1		0	L	1	24	Mixed|CT=Mixture;CN=UPS1;QY=50 fmol
MBHM_ECOLI	AAESALNIDVPVNAQYIR	3	1279200.0	RD139_Mixed_UPS1_50fmol_inj3.mzML	RD139_Mixed_UPS1_50fmol_inj3		0	L	1	24	Mixed|CT=Mixture;CN=UPS1;QY=50 fmol
MBHM_ECOLI	AAESALNIDVPVNAQYIR	3	1622000.0	RD139_Mixed_UPS1_2_5fmol_inj3.mzML	RD139_Mixed_UPS1_2_5fmol_inj3		0	L	1	20	Mixed|CT=Mixture;CN=UPS1;QY=2.5 fmol
DNAG_ECOLI	AAESGVSRPVPQLKR	3	68802.6	RD139_Mixed_UPS1_0_1fmol_inj1.mzML	RD139_Mixed_UPS1_0_1fmol_inj1		0	L	1	17	Mixed|CT=Mixture;CN=UPS1;QY=0.1 fmol
DNAG_ECOLI	AAESGVSRPVPQLKR	3	109975.0	RD139_Mixed_UPS1_1fmol_inj1.mzML	RD139_Mixed_UPS1_1fmol_inj1		0	L	1	19	Mixed|CT=Mixture;CN=UPS1;QY=1 fmol
DNAG_ECOLI	AAESGVSRPVPQLKR	3	148509.0	RD139_Mixed_UPS1_0_25fmol_inj2.mzML	RD139_Mixed_UPS1_0_25fmol_inj2		0	L	1	18	Mixed|CT=Mixture;CN=UPS1;QY=0.25 fmol
DNAG_ECOLI	AAESGVSRPVPQLKR	3	60898.2	RD139_Mixed_UPS1_1fmol_inj3.mzML	RD139_Mixed_UPS1_1fmol_inj3		0	L	1	19	Mixed|CT=Mixture;CN=UPS1;QY=1 fmol
DNAG_ECOLI	AAESGVSRPVPQLKR	3	60425.4	RD139_Mixed_UPS1_2_5fmol_inj1.mzML	RD139_Mixed_UPS1_2_5fmol_inj1		0	L	1	20	Mixed|CT=Mixture;CN=UPS1;QY=2.5 fmol
DNAG_ECOLI	AAESGVSRPVPQLKR	3	98141.0	RD139_Mixed_UPS1_2_5fmol_inj2.mzML	RD139_Mixed_UPS1_2_5fmol_inj2		0	L	1	20	Mixed|CT=Mixture;CN=UPS1;QY=2.5 fmol
DNAG_ECOLI	AAESGVSRPVPQLKR	3	90734.3	RD139_Mixed_UPS1_10fmol_inj1.mzML	RD139_Mixed_UPS1_10fmol_inj1		0	L	1	22	Mixed|CT=Mixture;CN=UPS1;QY=10 fmol
DNAG_ECOLI	AAESGVSRPVPQLKR	3	115588.0	RD139_Mixed_UPS1_5fmol_inj1.mzML	RD139_Mixed_UPS1_5fmol_inj1		0	L	1	21	Mixed|CT=Mixture;CN=UPS1;QY=5 fmol
DNAG_ECOLI	AAESGVSRPVPQLKR	3	94808.9	RD139_Mixed_UPS1_0_25fmol_inj1.mzML	RD139_Mixed_UPS1_0_25fmol_inj1		0	L	1	18	Mixed|CT=Mixture;CN=UPS1;QY=0.25 fmol
DNAG_ECOLI	AAESGVSRPVPQLKR	3	116321.0	RD139_Mixed_UPS1_25fmol_inj1.mzML	RD139_Mixed_UPS1_25fmol_inj1		0	L	1	23	Mixed|CT=Mixture;CN=UPS1;QY=25 fmol
DNAG_ECOLI	AAESGVSRPVPQLKR	3	133039.0	RD139_Mixed_UPS1_5fmol_inj2.mzML	RD139_Mixed_UPS1_5fmol_inj2		0	L	1	21	Mixed|CT=Mixture;CN=UPS1;QY=5 fmol
DNAG_ECOLI	AAESGVSRPVPQLKR	3	91888.9	RD139_Mixed_UPS1_25fmol_inj2.mzML	RD139_Mixed_UPS1_25fmol_inj2		0	L	1	23	Mixed|CT=Mixture;CN=UPS1;QY=25 fmol
DNAG_ECOLI	AAESGVSRPVPQLKR	3	83643.0	RD139_Mixed_UPS1_10fmol_inj3.mzML	RD139_Mixed_UPS1_10fmol_inj3		0	L	1	22	Mixed|CT=Mixture;CN=UPS1;QY=10 fmol
DNAG_ECOLI	AAESGVSRPVPQLKR	3	74633.0	RD139_Mixed_UPS1_50fmol_inj2.mzML	RD139_Mixed_UPS1_50fmol_inj2		0	L	1	24	Mixed|CT=Mixture;CN=UPS1;QY=50 fmol
HDFR_ECOLI	AAESLYLTQSAVSFR	2	1050520.0	RD139_Mixed_UPS1_0_1fmol_inj2.mzML	RD139_Mixed_UPS1_0_1fmol_inj2		0	L	1	17	Mixed|CT=Mixture;CN=UPS1;QY=0.1 fmol
HDFR_ECOLI	AAESLYLTQSAVSFR	2	1195680.0	RD139_Mixed_UPS1_0_25fmol_inj3.mzML	RD139_Mixed_UPS1_0_25fmol_inj3		0	L	1	18	Mixed|CT=Mixture;CN=UPS1;QY=0.25 fmol
HDFR_ECOLI	AAESLYLTQSAVSFR	2	1165750.0	RD139_Mixed_UPS1_0_1fmol_inj1.mzML	RD139_Mixed_UPS1_0_1fmol_inj1		0	L	1	17	Mixed|CT=Mixture;CN=UPS1;QY=0.1 fmol
HDFR_ECOLI	AAESLYLTQSAVSFR	2	1319180.0	RD139_Mixed_UPS1_0_1fmol_inj3.mzML	RD139_Mixed_UPS1_0_1fmol_inj3		0	L	1	17	Mixed|CT=Mixture;CN=UPS1;QY=0.1 fmol
HDFR_ECOLI	AAESLYLTQSAVSFR	2	1140190.0	RD139_Mixed_UPS1_1fmol_inj1.mzML	RD139_Mixed_UPS1_1fmol_inj1		0	L	1	19	Mixed|CT=Mixture;CN=UPS1;QY=1 fmol
HDFR_ECOLI	AAESLYLTQSAVSFR	2	1250900.0	RD139_Mixed_UPS1_0_25fmol_inj2.mzML	RD139_Mixed_UPS1_0_25fmol_inj2		0	L	1	18	Mixed|CT=Mixture;CN=UPS1;QY=0.25 fmol
HDFR_ECOLI	AAESLYLTQSAVSFR	2	1013280.0	RD139_Mixed_UPS1_1fmol_inj3.mzML	RD139_Mixed_UPS1_1fmol_inj3		0	L	1	19	Mixed|CT=Mixture;CN=UPS1;QY=1 fmol
HDFR_ECOLI	AAESLYLTQSAVSFR	2	1038950.0	RD139_Mixed_UPS1_2_5fmol_inj1.mzML	RD139_Mixed_UPS1_2_5fmol_inj1		0	L	1	20	Mixed|CT=Mixture;CN=UPS1;QY=2.5 fmol
HDFR_ECOLI	AAESLYLTQSAVSFR	2	1328990.0	RD139_Mixed_UPS1_1fmol_inj2.mzML	RD139_Mixed_UPS1_1fmol_inj2		0	L	1	19	Mixed|CT=Mixture;CN=UPS1;QY=1 fmol
HDFR_ECOLI	AAESLYLTQSAVSFR	2	1284780.0	RD139_Mixed_UPS1_2_5fmol_inj2.mzML	RD139_Mixed_UPS1_2_5fmol_inj2		0	L	1	20	Mixed|CT=Mixture;CN=UPS1;QY=2.5 fmol
HDFR_ECOLI	AAESLYLTQSAVSFR	2	791394.0	RD139_Mixed_UPS1_10fmol_inj1.mzML	RD139_Mixed_UPS1_10fmol_inj1		0	L	1	22	Mixed|CT=Mixture;CN=UPS1;QY=10 fmol
HDFR_ECOLI	AAESLYLTQSAVSFR	2	1349140.0	RD139_Mixed_UPS1_5fmol_inj3.mzML	RD139_Mixed_UPS1_5fmol_inj3		0	L	1	21	Mixed|CT=Mixture;CN=UPS1;QY=5 fmol
HDFR_ECOLI	AAESLYLTQSAVSFR	2	1172050.0	RD139_Mixed_UPS1_5fmol_inj1.mzML	RD139_Mixed_UPS1_5fmol_inj1		0	L	1	21	Mixed|CT=Mixture;CN=UPS1;QY=5 fmol
HDFR_ECOLI	AAESLYLTQSAVSFR	2	1334420.0	RD139_Mixed_UPS1_0_25fmol_inj1.mzML	RD139_Mixed_UPS1_0_25fmol_inj1		0	L	1	18	Mixed|CT=Mixture;CN=UPS1;QY=0.25 fmol
HDFR_ECOLI	AAESLYLTQSAVSFR	2	1493820.0	RD139_Mixed_UPS1_25fmol_inj3.mzML	RD139_Mixed_UPS1_25fmol_inj3		0	L	1	23	Mixed|CT=Mixture;CN=UPS1;QY=25 fmol
HDFR_ECOLI	AAESLYLTQSAVSFR	2	1190810.0	RD139_Mixed_UPS1_25fmol_inj1.mzML	RD139_Mixed_UPS1_25fmol_inj1		0	L	1	23	Mixed|CT=Mixture;CN=UPS1;QY=25 fmol
HDFR_ECOLI	AAESLYLTQSAVSFR	2	1245740.0	RD139_Mixed_UPS1_5fmol_inj2.mzML	RD139_Mixed_UPS1_5fmol_inj2		0	L	1	21	Mixed|CT=Mixture;CN=UPS1;QY=5 fmol
HDFR_ECOLI	AAESLYLTQSAVSFR	2	970099.0	RD139_Mixed_UPS1_25fmol_inj2.mzML	RD139_Mixed_UPS1_25fmol_inj2		0	L	1	23	Mixed|CT=Mixture;CN=UPS1;QY=25 fmol
HDFR_ECOLI	AAESLYLTQSAVSFR	2	1312280.0	RD139_Mixed_UPS1_10fmol_inj2.mzML	RD139_Mixed_UPS1_10fmol_inj2		0	L	1	22	Mixed|CT=Mixture;CN=UPS1;QY=10 fmol
HDFR_ECOLI	AAESLYLTQSAVSFR	2	1194100.0	RD139_Mixed_UPS1_10fmol_inj3.mzML	RD139_Mixed_UPS1_10fmol_inj3		0	L	1	22	Mixed|CT=Mixture;CN=UPS1;QY=10 fmol
HDFR_ECOLI	AAESLYLTQSAVSFR	2	1392870.0	RD139_Mixed_UPS1_50fmol_inj2.mzML	RD139_Mixed_UPS1_50fmol_inj2		0	L	1	24	Mixed|CT=Mixture;CN=UPS1;QY=50 fmol
HDFR_ECOLI	AAESLYLTQSAVSFR	2	1257910.0	RD139_Mixed_UPS1_50fmol_inj1.mzML	RD139_Mixed_UPS1_50fmol_inj1		0	L	1	24	Mixed|CT=Mixture;CN=UPS1;QY=50 fmol
HDFR_ECOLI	AAESLYLTQSAVSFR	2	1132970.0	RD139_Mixed_UPS1_50fmol_inj3.mzML	RD139_Mixed_UPS1_50fmol_inj3		0	L	1	24	Mixed|CT=Mixture;CN=UPS1;QY=50 fmol
HDFR_ECOLI	AAESLYLTQSAVSFR	2	1008130.0	RD139_Mixed_UPS1_2_5fmol_inj3.mzML	RD139_Mixed_UPS1_2_5fmol_inj3		0	L	1	20	Mixed|CT=Mixture;CN=UPS1;QY=2.5 fmol
HDFR_ECOLI	AAESLYLTQSAVSFR	3	264813.0	RD139_Mixed_UPS1_0_1fmol_inj2.mzML	RD139_Mixed_UPS1_0_1fmol_inj2		0	L	1	17	Mixed|CT=Mixture;CN=UPS1;QY=0.1 fmol
HDFR_ECOLI	AAESLYLTQSAVSFR	3	205367.0	RD139_Mixed_UPS1_0_25fmol_inj3.mzML	RD139_Mixed_UPS1_0_25fmol_inj3		0	L	1	18	Mixed|CT=Mixture;CN=UPS1;QY=0.25 fmol
HDFR_ECOLI	AAESLYLTQSAVSFR	3	150626.0	RD139_Mixed_UPS1_0_1fmol_inj1.mzML	RD139_Mixed_UPS1_0_1fmol_inj1		0	L	1	17	Mixed|CT=Mixture;CN=UPS1;QY=0.1 fmol
HDFR_ECOLI	AAESLYLTQSAVSFR	3	106259.0	RD139_Mixed_UPS1_0_1fmol_inj3.mzML	RD139_Mixed_UPS1_0_1fmol_inj3		0	L	1	17	Mixed|CT=Mixture;CN=UPS1;QY=0.1 fmol
HDFR_ECOLI	AAESLYLTQSAVSFR	3	198805.0	RD139_Mixed_UPS1_1fmol_inj1.mzML	RD139_Mixed_UPS1_1fmol_inj1		0	L	1	19	Mixed|CT=Mixture;CN=UPS1;QY=1 fmol
HDFR_ECOLI	AAESLYLTQSAVSFR	3	296572.0	RD139_Mixed_UPS1_0_25fmol_inj2.mzML	RD139_Mixed_UPS1_0_25fmol_inj2		0	L	1	18	Mixed|CT=Mixture;CN=UPS1;QY=0.25 fmol
HDFR_ECOLI	AAESLYLTQSAVSFR	3	145525.0	RD139_Mixed_UPS1_1fmol_inj3.mzML	RD139_Mixed_UPS1_1fmol_inj3		0	L	1	19	Mixed|CT=Mixture;CN=UPS1;QY=1 fmol
HDFR_ECOLI	AAESLYLTQSAVSFR	3	206281.0	RD139_Mixed_UPS1_2_5fmol_inj1.mzML	RD139_Mixed_UPS1_2_5fmol_inj1		0	L	1	20	Mixed|CT=Mixture;CN=UPS1;QY=2.5 fmol
HDFR_ECOLI	AAESLYLTQSAVSFR	3	292531.0	RD139_Mixed_UPS1_1fmol_inj2.mzML	RD139_Mixed_UPS1_1fmol_inj2		0	L	1	19	Mixed|CT=Mixture;CN=UPS1;QY=1 fmol
HDFR_ECOLI	AAESLYLTQSAVSFR	3	200010.0	RD139_Mixed_UPS1_2_5fmol_inj2.mzML	RD139_Mixed_UPS1_2_5fmol_inj2		0	L	1	20	Mixed|CT=Mixture;CN=UPS1;QY=2.5 fmol
HDFR_ECOLI	AAESLYLTQSAVSFR	3	201684.0	RD139_Mixed_UPS1_10fmol_inj1.mzML	RD139_Mixed_UPS1_10fmol_inj1		0	L	1	22	Mixed|CT=Mixture;CN=UPS1;QY=10 fmol
HDFR_ECOLI	AAESLYLTQSAVSFR	3	265952.0	RD139_Mixed_UPS1_5fmol_inj3.mzML	RD139_Mixed_UPS1_5fmol_inj3		0	L	1	21	Mixed|CT=Mixture;CN=UPS1;QY=5 fmol
HDFR_ECOLI	AAESLYLTQSAVSFR	3	170997.0	RD139_Mixed_UPS1_5fmol_inj1.mzML	RD139_Mixed_UPS1_5fmol_inj1		0	L	1	21	Mixed|CT=Mixture;CN=UPS1;QY=5 fmol
HDFR_ECOLI	AAESLYLTQSAVSFR	3	154772.0	RD139_Mixed_UPS1_0_25fmol_inj1.mzML	RD139_Mixed_UPS1_0_25fmol_inj1		0	L	1	18	Mixed|CT=Mixture;CN=UPS1;QY=0.25 fmol
HDFR_ECOLI	AAESLYLTQSAVSFR	3	191900.0	RD139_Mixed_UPS1_25fmol_inj3.mzML	RD139_Mixed_UPS1_25fmol_inj3		0	L	1	23	Mixed|CT=Mixture;CN=UPS1;QY=25 fmol
HDFR_ECOLI	AAESLYLTQSAVSFR	3	210724.0	RD139_Mixed_UPS1_25fmol_inj1.mzML	RD139_Mixed_UPS1_25fmol_inj1		0	L	1	23	Mixed|CT=Mixture;CN=UPS1;QY=25 fmol
HDFR_ECOLI	AAESLYLTQSAVSFR	3	225408.0	RD139_Mixed_UPS1_5fmol_inj2.mzML	RD139_Mixed_UPS1_5fmol_inj2		0	L	1	21	Mixed|CT=Mixture;CN=UPS1;QY=5 fmol
HDFR_ECOLI	AAESLYLTQSAVSFR	3	198614.0	RD139_Mixed_UPS1_25fmol_inj2.mzML	RD139_Mixed_UPS1_25fmol_inj2		0	L	1	23	Mixed|CT=Mixture;CN=UPS1;QY=25 fmol
HDFR_ECOLI	AAESLYLTQSAVSFR	3	195889.0	RD139_Mixed_UPS1_10fmol_inj2.mzML	RD139_Mixed_UPS1_10fmol_inj2		0	L	1	22	Mixed|CT=Mixture;CN=UPS1;QY=10 fmol
HDFR_ECOLI	AAESLYLTQSAVSFR	3	217485.0	RD139_Mixed_UPS1_10fmol_inj3.mzML	RD139_Mixed_UPS1_10fmol_inj3		0	L	1	22	Mixed|CT=Mixture;CN=UPS1;QY=10 fmol
HDFR_ECOLI	AAESLYLTQSAVSFR	3	280743.0	RD139_Mixed_UPS1_50fmol_inj2.mzML	RD139_Mixed_UPS1_50fmol_inj2		0	L	1	24	Mixed|CT=Mixture;CN=UPS1;QY=50 fmol
HDFR_ECOLI	AAESLYLTQSAVSFR	3	161480.0	RD139_Mixed_UPS1_50fmol_inj1.mzML	RD139_Mixed_UPS1_50fmol_inj1		0	L	1	24	Mixed|CT=Mixture;CN=UPS1;QY=50 fmol
HDFR_ECOLI	AAESLYLTQSAVSFR	3	267066.0	RD139_Mixed_UPS1_50fmol_inj3.mzML	RD139_Mixed_UPS1_50fmol_inj3		0	L	1	24	Mixed|CT=Mixture;CN=UPS1;QY=50 fmol
HDFR_ECOLI	AAESLYLTQSAVSFR	3	221736.0	RD139_Mixed_UPS1_2_5fmol_inj3.mzML	RD139_Mixed_UPS1_2_5fmol_inj3		0	L	1	20	Mixed|CT=Mixture;CN=UPS1;QY=2.5 fmol
RNE_ECOLI	AAESRPAPFLIHQESNVIVR	3	4207860.0	RD139_Mixed_UPS1_0_1fmol_inj2.mzML	RD139_Mixed_UPS1_0_1fmol_inj2		0	L	1	17	Mixed|CT=Mixture;CN=UPS1;QY=0.1 fmol
RNE_ECOLI	AAESRPAPFLIHQESNVIVR	3	4314060.0	RD139_Mixed_UPS1_0_25fmol_inj3.mzML	RD139_Mixed_UPS1_0_25fmol_inj3		0	L	1	18	Mixed|CT=Mixture;CN=UPS1;QY=0.25 fmol
RNE_ECOLI	AAESRPAPFLIHQESNVIVR	3	4138070.0	RD139_Mixed_UPS1_0_1fmol_inj1.mzML	RD139_Mixed_UPS1_0_1fmol_inj1		0	L	1	17	Mixed|CT=Mixture;CN=UPS1;QY=0.1 fmol
RNE_ECOLI	AAESRPAPFLIHQESNVIVR	3	4092880.0	RD139_Mixed_UPS1_0_1fmol_inj3.mzML	RD139_Mixed_UPS1_0_1fmol_inj3		0	L	1	17	Mixed|CT=Mixture;CN=UPS1;QY=0.1 fmol
RNE_ECOLI	AAESRPAPFLIHQESNVIVR	3	4100420.0	RD139_Mixed_UPS1_1fmol_inj1.mzML	RD139_Mixed_UPS1_1fmol_inj1		0	L	1	19	Mixed|CT=Mixture;CN=UPS1;QY=1 fmol
RNE_ECOLI	AAESRPAPFLIHQESNVIVR	3	4650730.0	RD139_Mixed_UPS1_0_25fmol_inj2.mzML	RD139_Mixed_UPS1_0_25fmol_inj2		0	L	1	18	Mixed|CT=Mixture;CN=UPS1;QY=0.25 fmol
RNE_ECOLI	AAESRPAPFLIHQESNVIVR	3	3739150.0	RD139_Mixed_UPS1_1fmol_inj3.mzML	RD139_Mixed_UPS1_1fmol_inj3		0	L	1	19	Mixed|CT=Mixture;CN=UPS1;QY=1 fmol
RNE_ECOLI	AAESRPAPFLIHQESNVIVR	3	3901570.0	RD139_Mixed_UPS1_2_5fmol_inj1.mzML	RD139_Mixed_UPS1_2_5fmol_inj1		0	L	1	20	Mixed|CT=Mixture;CN=UPS1;QY=2.5 fmol
RNE_ECOLI	AAESRPAPFLIHQESNVIVR	3	3821420.0	RD139_Mixed_UPS1_1fmol_inj2.mzML	RD139_Mixed_UPS1_1fmol_inj2		0	L	1	19	Mixed|CT=Mixture;CN=UPS1;QY=1 fmol
RNE_ECOLI	AAESRPAPFLIHQESNVIVR	3	4774320.0	RD139_Mixed_UPS1_2_5fmol_inj2.mzML	RD139_Mixed_UPS1_2_5fmol_inj2		0	L	1	20	Mixed|CT=Mixture;CN=UPS1;QY=2.5 fmol
RNE_ECOLI	AAESRPAPFLIHQESNVIVR	3	4301840.0	RD139_Mixed_UPS1_10fmol_inj1.mzML	RD139_Mixed_UPS1_10fmol_inj1		0	L	1	22	Mixed|CT=Mixture;CN=UPS1;QY=10 fmol
RNE_ECOLI	AAESRPAPFLIHQESNVIVR	3	4022380.0	RD139_Mixed_UPS1_5fmol_inj3.mzML	RD139_Mixed_UPS1_5fmol_inj3		0	L	1	21	Mixed|CT=Mixture;CN=UPS1;QY=5 fmol
RNE_ECOLI	AAESRPAPFLIHQESNVIVR	3	4329380.0	RD139_Mixed_UPS1_5fmol_inj1.mzML	RD139_Mixed_UPS1_5fmol_inj1		0	L	1	21	Mixed|CT=Mixture;CN=UPS1;QY=5 fmol
RNE_ECOLI	AAESRPAPFLIHQESNVIVR	3	4327780.0	RD139_Mixed_UPS1_0_25fmol_inj1.mzML	RD139_Mixed_UPS1_0_25fmol_inj1		0	L	1	18	Mixed|CT=Mixture;CN=UPS1;QY=0.25 fmol
RNE_ECOLI	AAESRPAPFLIHQESNVIVR	3	4545260.0	RD139_Mixed_UPS1_25fmol_inj3.mzML	RD139_Mixed_UPS1_25fmol_inj3		0	L	1	23	Mixed|CT=Mixture;CN=UPS1;QY=25 fmol
RNE_ECOLI	AAESRPAPFLIHQESNVIVR	3	4830410.0	RD139_Mixed_UPS1_25fmol_inj1.mzML	RD139_Mixed_UPS1_25fmol_inj1		0	L	1	23	Mixed|CT=Mixture;CN=UPS1;QY=25 fmol
RNE_ECOLI	AAESRPAPFLIHQESNVIVR	3	4845100.0	RD139_Mixed_UPS1_5fmol_inj2.mzML	RD139_Mixed_UPS1_5fmol_inj2		0	L	1	21	Mixed|CT=Mixture;CN=UPS1;QY=5 fmol
RNE_ECOLI	AAESRPAPFLIHQESNVIVR	3	4727510.0	RD139_Mixed_UPS1_25fmol_inj2.mzML	RD139_Mixed_UPS1_25fmol_inj2		0	L	1	23	Mixed|CT=Mixture;CN=UPS1;QY=25 fmol
RNE_ECOLI	AAESRPAPFLIHQESNVIVR	3	4244740.0	RD139_Mixed_UPS1_10fmol_inj2.mzML	RD139_Mixed_UPS1_10fmol_inj2		0	L	1	22	Mixed|CT=Mixture;CN=UPS1;QY=10 fmol
RNE_ECOLI	AAESRPAPFLIHQESNVIVR	3	4139660.0	RD139_Mixed_UPS1_10fmol_inj3.mzML	RD139_Mixed_UPS1_10fmol_inj3		0	L	1	22	Mixed|CT=Mixture;CN=UPS1;QY=10 fmol
RNE_ECOLI	AAESRPAPFLIHQESNVIVR	3	4485780.0	RD139_Mixed_UPS1_50fmol_inj2.mzML	RD139_Mixed_UPS1_50fmol_inj2		0	L	1	24	Mixed|CT=Mixture;CN=UPS1;QY=50 fmol
RNE_ECOLI	AAESRPAPFLIHQESNVIVR	3	4125360.0	RD139_Mixed_UPS1_50fmol_inj1.mzML	RD139_Mixed_UPS1_50fmol_inj1		0	L	1	24	Mixed|CT=Mixture;CN=UPS1;QY=50 fmol
RNE_ECOLI	AAESRPAPFLIHQESNVIVR	3	4301980.0	RD139_Mixed_UPS1_50fmol_inj3.mzML	RD139_Mixed_UPS1_50fmol_inj3		0	L	1	24	Mixed|CT=Mixture;CN=UPS1;QY=50 fmol
RNE_ECOLI	AAESRPAPFLIHQESNVIVR	3	4150760.0	RD139_Mixed_UPS1_2_5fmol_inj3.mzML	RD139_Mixed_UPS1_2_5fmol_inj3		0	L	1	20	Mixed|CT=Mixture;CN=UPS1;QY=2.5 fmol
RNE_ECOLI	AAESRPAPFLIHQESNVIVR	4	2262940.0	RD139_Mixed_UPS1_0_1fmol_inj2.mzML	RD139_Mixed_UPS1_0_1fmol_inj2		0	L	1	17	Mixed|CT=Mixture;CN=UPS1;QY=0.1 fmol
RNE_ECOLI	AAESRPAPFLIHQESNVIVR	4	2257640.0	RD139_Mixed_UPS1_0_25fmol_inj3.mzML	RD139_Mixed_UPS1_0_25fmol_inj3		0	L	1	18	Mixed|CT=Mixture;CN=UPS1;QY=0.25 fmol
RNE_ECOLI	AAESRPAPFLIHQESNVIVR	4	2254010.0	RD139_Mixed_UPS1_0_1fmol_inj1.mzML	RD139_Mixed_UPS1_0_1fmol_inj1		0	L	1	17	Mixed|CT=Mixture;CN=UPS1;QY=0.1 fmol
RNE_ECOLI	AAESRPAPFLIHQESNVIVR	4	2228900.0	RD139_Mixed_UPS1_0_1fmol_inj3.mzML	RD139_Mixed_UPS1_0_1fmol_inj3		0	L	1	17	Mixed|CT=Mixture;CN=UPS1;QY=0.1 fmol
RNE_ECOLI	AAESRPAPFLIHQESNVIVR	4	2205070.0	RD139_Mixed_UPS1_1fmol_inj1.mzML	RD139_Mixed_UPS1_1fmol_inj1		0	L	1	19	Mixed|CT=Mixture;CN=UPS1;QY=1 fmol
RNE_ECOLI	AAESRPAPFLIHQESNVIVR	4	2430320.0	RD139_Mixed_UPS1_0_25fmol_inj2.mzML	RD139_Mixed_UPS1_0_25fmol_inj2		0	L	1	18	Mixed|CT=Mixture;CN=UPS1;QY=0.25 fmol
RNE_ECOLI	AAESRPAPFLIHQESNVIVR	4	2054920.0	RD139_Mixed_UPS1_1fmol_inj3.mzML	RD139_Mixed_UPS1_1fmol_inj3		0	L	1	19	Mixed|CT=Mixture;CN=UPS1;QY=1 fmol
RNE_ECOLI	AAESRPAPFLIHQESNVIVR	4	2252530.0	RD139_Mixed_UPS1_2_5fmol_inj1.mzML	RD139_Mixed_UPS1_2_5fmol_inj1		0	L	1	20	Mixed|CT=Mixture;CN=UPS1;QY=2.5 fmol
RNE_ECOLI	AAESRPAPFLIHQESNVIVR	4	2265220.0	RD139_Mixed_UPS1_1fmol_inj2.mzML	RD139_Mixed_UPS1_1fmol_inj2		0	L	1	19	Mixed|CT=Mixture;CN=UPS1;QY=1 fmol
RNE_ECOLI	AAESRPAPFLIHQESNVIVR	4	2298340.0	RD139_Mixed_UPS1_2_5fmol_inj2.mzML	RD139_Mixed_UPS1_2_5fmol_inj2		0	L	1	20	Mixed|CT=Mixture;CN=UPS1;QY=2.5 fmol
RNE_ECOLI	AAESRPAPFLIHQESNVIVR	4	2365320.0	RD139_Mixed_UPS1_10fmol_inj1.mzML	RD139_Mixed_UPS1_10fmol_inj1		0	L	1	22	Mixed|CT=Mixture;CN=UPS1;QY=10 fmol
RNE_ECOLI	AAESRPAPFLIHQESNVIVR	4	1895660.0	RD139_Mixed_UPS1_5fmol_inj3.mzML	RD139_Mixed_UPS1_5fmol_inj3		0	L	1	21	Mixed|CT=Mixture;CN=UPS1;QY=5 fmol
RNE_ECOLI	AAESRPAPFLIHQESNVIVR	4	2354220.0	RD139_Mixed_UPS1_5fmol_inj1.mzML	RD139_Mixed_UPS1_5fmol_inj1		0	L	1	21	Mixed|CT=Mixture;CN=UPS1;QY=5 fmol
RNE_ECOLI	AAESRPAPFLIHQESNVIVR	4	2404280.0	RD139_Mixed_UPS1_0_25fmol_inj1.mzML	RD139_Mixed_UPS1_0_25fmol_inj1		0	L	1	18	Mixed|CT=Mixture;CN=UPS1;QY=0.25 fmol
RNE_ECOLI	AAESRPAPFLIHQESNVIVR	4	2285870.0	RD139_Mixed_UPS1_25fmol_inj3.mzML	RD139_Mixed_UPS1_25fmol_inj3		0	L	1	23	Mixed|CT=Mixture;CN=UPS1;QY=25 fmol
RNE_ECOLI	AAESRPAPFLIHQESNVIVR	4	2509850.0	RD139_Mixed_UPS1_25fmol_inj1.mzML	RD139_Mixed_UPS1_25fmol_inj1		0	L	1	23	Mixed|CT=Mixture;CN=UPS1;QY=25 fmol
RNE_ECOLI	AAESRPAPFLIHQESNVIVR	4	2237160.0	RD139_Mixed_UPS1_5fmol_inj2.mzML	RD139_Mixed_UPS1_5fmol_inj2		0	L	1	21	Mixed|CT=Mixture;CN=UPS1;QY=5 fmol
RNE_ECOLI	AAESRPAPFLIHQESNVIVR	4	2468020.0	RD139_Mixed_UPS1_25fmol_inj2.mzML	RD139_Mixed_UPS1_25fmol_inj2		0	L	1	23	Mixed|CT=Mixture;CN=UPS1;QY=25 fmol
RNE_ECOLI	AAESRPAPFLIHQESNVIVR	4	2202610.0	RD139_Mixed_UPS1_10fmol_inj2.mzML	RD139_Mixed_UPS1_10fmol_inj2		0	L	1	22	Mixed|CT=Mixture;CN=UPS1;QY=10 fmol
RNE_ECOLI	AAESRPAPFLIHQESNVIVR	4	2142060.0	RD139_Mixed_UPS1_10fmol_inj3.mzML	RD139_Mixed_UPS1_10fmol_inj3		0	L	1	22	Mixed|CT=Mixture;CN=UPS1;QY=10 fmol
RNE_ECOLI	AAESRPAPFLIHQESNVIVR	4	2373880.0	RD139_Mixed_UPS1_50fmol_inj2.mzML	RD139_Mixed_UPS1_50fmol_inj2		0	L	1	24	Mixed|CT=Mixture;CN=UPS1;QY=50 fmol
RNE_ECOLI	AAESRPAPFLIHQESNVIVR	4	2090450.0	RD139_Mixed_UPS1_50fmol_inj1.mzML	RD139_Mixed_UPS1_50fmol_inj1		0	L	1	24	Mixed|CT=Mixture;CN=UPS1;QY=50 fmol
RNE_ECOLI	AAESRPAPFLIHQESNVIVR	4	2356580.0	RD139_Mixed_UPS1_50fmol_inj3.mzML	RD139_Mixed_UPS1_50fmol_inj3		0	L	1	24	Mixed|CT=Mixture;CN=UPS1;QY=50 fmol
RNE_ECOLI	AAESRPAPFLIHQESNVIVR	4	2336050.0	RD139_Mixed_UPS1_2_5fmol_inj3.mzML	RD139_Mixed_UPS1_2_5fmol_inj3		0	L	1	20	Mixed|CT=Mixture;CN=UPS1;QY=2.5 fmol
TYPH_ECOLI	AAEVFGR	2	1601460.0	RD139_Mixed_UPS1_0_1fmol_inj2.mzML	RD139_Mixed_UPS1_0_1fmol_inj2		0	L	1	17	Mixed|CT=Mixture;CN=UPS1;QY=0.1 fmol
TYPH_ECOLI	AAEVFGR	2	936141.0	RD139_Mixed_UPS1_0_25fmol_inj3.mzML	RD139_Mixed_UPS1_0_25fmol_inj3		0	L	1	18	Mixed|CT=Mixture;CN=UPS1;QY=0.25 fmol
TYPH_ECOLI	AAEVFGR	2	886207.0	RD139_Mixed_UPS1_0_1fmol_inj3.mzML	RD139_Mixed_UPS1_0_1fmol_inj3		0	L	1	17	Mixed|CT=Mixture;CN=UPS1;QY=0.1 fmol
TYPH_ECOLI	AAEVFGR	2	1341690.0	RD139_Mixed_UPS1_0_25fmol_inj2.mzML	RD139_Mixed_UPS1_0_25fmol_inj2		0	L	1	18	Mixed|CT=Mixture;CN=UPS1;QY=0.25 fmol
TYPH_ECOLI	AAEVFGR	2	914832.0	RD139_Mixed_UPS1_1fmol_inj3.mzML	RD139_Mixed_UPS1_1fmol_inj3		0	L	1	19	Mixed|CT=Mixture;CN=UPS1;QY=1 fmol
TYPH_ECOLI	AAEVFGR	2	1462790.0	RD139_Mixed_UPS1_1fmol_inj2.mzML	RD139_Mixed_UPS1_1fmol_inj2		0	L	1	19	Mixed|CT=Mixture;CN=UPS1;QY=1 fmol
TYPH_ECOLI	AAEVFGR	2	1351180.0	RD139_Mixed_UPS1_2_5fmol_inj2.mzML	RD139_Mixed_UPS1_2_5fmol_inj2		0	L	1	20	Mixed|CT=Mixture;CN=UPS1;QY=2.5 fmol
TYPH_ECOLI	AAEVFGR	2	1053220.0	RD139_Mixed_UPS1_5fmol_inj3.mzML	RD139_Mixed_UPS1_5fmol_inj3		0	L	1	21	Mixed|CT=Mixture;CN=UPS1;QY=5 fmol
TYPH_ECOLI	AAEVFGR	2	920088.0	RD139_Mixed_UPS1_25fmol_inj3.mzML	RD139_Mixed_UPS1_25fmol_inj3		0	L	1	23	Mixed|CT=Mixture;CN=UPS1;QY=25 fmol
TYPH_ECOLI	AAEVFGR	2	1317990.0	RD139_Mixed_UPS1_5fmol_inj2.mzML	RD139_Mixed_UPS1_5fmol_inj2		0	L	1	21	Mixed|CT=Mixture;CN=UPS1;QY=5 fmol
TYPH_ECOLI	AAEVFGR	2	1221260.0	RD139_Mixed_UPS1_25fmol_inj2.mzML	RD139_Mixed_UPS1_25fmol_inj2		0	L	1	23	Mixed|CT=Mixture;CN=UPS1;QY=25 fmol
TYPH_ECOLI	AAEVFGR	2	1115370.0	RD139_Mixed_UPS1_10fmol_inj2.mzML	RD139_Mixed_UPS1_10fmol_inj2		0	L	1	22	Mixed|CT=Mixture;CN=UPS1;QY=10 fmol
TYPH_ECOLI	AAEVFGR	2	890071.0	RD139_Mixed_UPS1_10fmol_inj3.mzML	RD139_Mixed_UPS1_10fmol_inj3		0	L	1	22	Mixed|CT=Mixture;CN=UPS1;QY=10 fmol
TYPH_ECOLI	AAEVFGR	2	964034.0	RD139_Mixed_UPS1_50fmol_inj2.mzML	RD139_Mixed_UPS1_50fmol_inj2		0	L	1	24	Mixed|CT=Mixture;CN=UPS1;QY=50 fmol
TYPH_ECOLI	AAEVFGR	2	994147.0	RD139_Mixed_UPS1_50fmol_inj3.mzML	RD139_Mixed_UPS1_50fmol_inj3		0	L	1	24	Mixed|CT=Mixture;CN=UPS1;QY=50 fmol
TYPH_ECOLI	AAEVFGR	2	1024150.0	RD139_Mixed_UPS1_2_5fmol_inj3.mzML	RD139_Mixed_UPS1_2_5fmol_inj3		0	L	1	20	Mixed|CT=Mixture;CN=UPS1;QY=2.5 fmol
YNCE_ECOLI	AAEVLVVDTR	2	4020940.0	RD139_Mixed_UPS1_0_1fmol_inj2.mzML	RD139_Mixed_UPS1_0_1fmol_inj2		0	L	1	17	Mixed|CT=Mixture;CN=UPS1;QY=0.1 fmol
YNCE_ECOLI	AAEVLVVDTR	2	3746960.0	RD139_Mixed_UPS1_0_25fmol_inj3.mzML	RD139_Mixed_UPS1_0_25fmol_inj3		0	L	1	18	Mixed|CT=Mixture;CN=UPS1;QY=0.25 fmol
YNCE_ECOLI	AAEVLVVDTR	2	3734420.0	RD139_Mixed_UPS1_0_1fmol_inj1.mzML	RD139_Mixed_UPS1_0_1fmol_inj1		0	L	1	17	Mixed|CT=Mixture;CN=UPS1;QY=0.1 fmol
YNCE_ECOLI	AAEVLVVDTR	2	3499630.0	RD139_Mixed_UPS1_0_1fmol_inj3.mzML	RD139_Mixed_UPS1_0_1fmol_inj3		0	L	1	17	Mixed|CT=Mixture;CN=UPS1;QY=0.1 fmol
YNCE_ECOLI	AAEVLVVDTR	2	3869110.0	RD139_Mixed_UPS1_1fmol_inj1.mzML	RD139_Mixed_UPS1_1fmol_inj1		0	L	1	19	Mixed|CT=Mixture;CN=UPS1;QY=1 fmol
YNCE_ECOLI	AAEVLVVDTR	2	3830880.0	RD139_Mixed_UPS1_0_25fmol_inj2.mzML	RD139_Mixed_UPS1_0_25fmol_inj2		0	L	1	18	Mixed|CT=Mixture;CN=UPS1;QY=0.25 fmol
YNCE_ECOLI	AAEVLVVDTR	2	3310270.0	RD139_Mixed_UPS1_1fmol_inj3.mzML	RD139_Mixed_UPS1_1fmol_inj3		0	L	1	19	Mixed|CT=Mixture;CN=UPS1;QY=1 fmol
YNCE_ECOLI	AAEVLVVDTR	2	3813540.0	RD139_Mixed_UPS1_2_5fmol_inj1.mzML	RD139_Mixed_UPS1_2_5fmol_inj1		0	L	1	20	Mixed|CT=Mixture;CN=UPS1;QY=2.5 fmol
YNCE_ECOLI	AAEVLVVDTR	2	3892790.0	RD139_Mixed_UPS1_1fmol_inj2.mzML	RD139_Mixed_UPS1_1fmol_inj2		0	L	1	19	Mixed|CT=Mixture;CN=UPS1;QY=1 fmol
YNCE_ECOLI	AAEVLVVDTR	2	3845320.0	RD139_Mixed_UPS1_2_5fmol_inj2.mzML	RD139_Mixed_UPS1_2_5fmol_inj2		0	L	1	20	Mixed|CT=Mixture;CN=UPS1;QY=2.5 fmol
YNCE_ECOLI	AAEVLVVDTR	2	3966340.0	RD139_Mixed_UPS1_10fmol_inj1.mzML	RD139_Mixed_UPS1_10fmol_inj1		0	L	1	22	Mixed|CT=Mixture;CN=UPS1;QY=10 fmol
YNCE_ECOLI	AAEVLVVDTR	2	3893100.0	RD139_Mixed_UPS1_5fmol_inj3.mzML	RD139_Mixed_UPS1_5fmol_inj3		0	L	1	21	Mixed|CT=Mixture;CN=UPS1;QY=5 fmol
YNCE_ECOLI	AAEVLVVDTR	2	3983970.0	RD139_Mixed_UPS1_5fmol_inj1.mzML	RD139_Mixed_UPS1_5fmol_inj1		0	L	1	21	Mixed|CT=Mixture;CN=UPS1;QY=5 fmol
YNCE_ECOLI	AAEVLVVDTR	2	4017220.0	RD139_Mixed_UPS1_0_25fmol_inj1.mzML	RD139_Mixed_UPS1_0_25fmol_inj1		0	L	1	18	Mixed|CT=Mixture;CN=UPS1;QY=0.25 fmol
YNCE_ECOLI	AAEVLVVDTR	2	4084450.0	RD139_Mixed_UPS1_25fmol_inj3.mzML	RD139_Mixed_UPS1_25fmol_inj3		0	L	1	23	Mixed|CT=Mixture;CN=UPS1;QY=25 fmol
YNCE_ECOLI	AAEVLVVDTR	2	4202760.0	RD139_Mixed_UPS1_25fmol_inj1.mzML	RD139_Mixed_UPS1_25fmol_inj1		0	L	1	23	Mixed|CT=Mixture;CN=UPS1;QY=25 fmol
YNCE_ECOLI	AAEVLVVDTR	2	4051030.0	RD139_Mixed_UPS1_5fmol_inj2.mzML	RD139_Mixed_UPS1_5fmol_inj2		0	L	1	21	Mixed|CT=Mixture;CN=UPS1;QY=5 fmol
YNCE_ECOLI	AAEVLVVDTR	2	4170720.0	RD139_Mixed_UPS1_25fmol_inj2.mzML	RD139_Mixed_UPS1_25fmol_inj2		0	L	1	23	Mixed|CT=Mixture;CN=UPS1;QY=25 fmol
YNCE_ECOLI	AAEVLVVDTR	2	4001730.0	RD139_Mixed_UPS1_10fmol_inj2.mzML	RD139_Mixed_UPS1_10fmol_inj2		0	L	1	22	Mixed|CT=Mixture;CN=UPS1;QY=10 fmol
YNCE_ECOLI	AAEVLVVDTR	2	3674430.0	RD139_Mixed_UPS1_10fmol_inj3.mzML	RD139_Mixed_UPS1_10fmol_inj3		0	L	1	22	Mixed|CT=Mixture;CN=UPS1;QY=10 fmol
YNCE_ECOLI	AAEVLVVDTR	2	3936730.0	RD139_Mixed_UPS1_50fmol_inj2.mzML	RD139_Mixed_UPS1_50fmol_inj2		0	L	1	24	Mixed|CT=Mixture;CN=UPS1;QY=50 fmol
YNCE_ECOLI	AAEVLVVDTR	2	4143370.0	RD139_Mixed_UPS1_50fmol_inj1.mzML	RD139_Mixed_UPS1_50fmol_inj1		0	L	1	24	Mixed|CT=Mixture;CN=UPS1;QY=50 fmol
YNCE_ECOLI	AAEVLVVDTR	2	3644410.0	RD139_Mixed_UPS1_50fmol_inj3.mzML	RD139_Mixed_UPS1_50fmol_inj3		0	L	1	24	Mixed|CT=Mixture;CN=UPS1;QY=50 fmol
YNCE_ECOLI	AAEVLVVDTR	2	3827100.0	RD139_Mixed_UPS1_2_5fmol_inj3.mzML	RD139_Mixed_UPS1_2_5fmol_inj3		0	L	1	20	Mixed|CT=Mixture;CN=UPS1;QY=2.5 fmol
YJIA_ECOLI	AAFAGLRK	2	1221360.0	RD139_Mixed_UPS1_0_1fmol_inj2.mzML	RD139_Mixed_UPS1_0_1fmol_inj2		0	L	1	17	Mixed|CT=Mixture;CN=UPS1;QY=0.1 fmol
YJIA_ECOLI	AAFAGLRK	2	1070780.0	RD139_Mixed_UPS1_0_25fmol_inj3.mzML	RD139_Mixed_UPS1_0_25fmol_inj3		0	L	1	18	Mixed|CT=Mixture;CN=UPS1;QY=0.25 fmol
YJIA_ECOLI	AAFAGLRK	2	1380160.0	RD139_Mixed_UPS1_0_1fmol_inj1.mzML	RD139_Mixed_UPS1_0_1fmol_inj1		0	L	1	17	Mixed|CT=Mixture;CN=UPS1;QY=0.1 fmol
YJIA_ECOLI	AAFAGLRK	2	1088610.0	RD139_Mixed_UPS1_0_1fmol_inj3.mzML	RD139_Mixed_UPS1_0_1fmol_inj3		0	L	1	17	Mixed|CT=Mixture;CN=UPS1;QY=0.1 fmol
YJIA_ECOLI	AAFAGLRK	2	909968.0	RD139_Mixed_UPS1_1fmol_inj1.mzML	RD139_Mixed_UPS1_1fmol_inj1		0	L	1	19	Mixed|CT=Mixture;CN=UPS1;QY=1 fmol
YJIA_ECOLI	AAFAGLRK	2	1046570.0	RD139_Mixed_UPS1_0_25fmol_inj2.mzML	RD139_Mixed_UPS1_0_25fmol_inj2		0	L	1	18	Mixed|CT=Mixture;CN=UPS1;QY=0.25 fmol
YJIA_ECOLI	AAFAGLRK	2	744640.0	RD139_Mixed_UPS1_1fmol_inj3.mzML	RD139_Mixed_UPS1_1fmol_inj3		0	L	1	19	Mixed|CT=Mixture;CN=UPS1;QY=1 fmol
YJIA_ECOLI	AAFAGLRK	2	1046470.0	RD139_Mixed_UPS1_2_5fmol_inj1.mzML	RD139_Mixed_UPS1_2_5fmol_inj1		0	L	1	20	Mixed|CT=Mixture;CN=UPS1;QY=2.5 fmol
YJIA_ECOLI	AAFAGLRK	2	1080670.0	RD139_Mixed_UPS1_1fmol_inj2.mzML	RD139_Mixed_UPS1_1fmol_inj2		0	L	1	19	Mixed|CT=Mixture;CN=UPS1;QY=1 fmol
YJIA_ECOLI	AAFAGLRK	2	1151020.0	RD139_Mixed_UPS1_2_5fmol_inj2.mzML	RD139_Mixed_UPS1_2_5fmol_inj2		0	L	1	20	Mixed|CT=Mixture;CN=UPS1;QY=2.5 fmol
YJIA_ECOLI	AAFAGLRK	2	1188200.0	RD139_Mixed_UPS1_10fmol_inj1.mzML	RD139_Mixed_UPS1_10fmol_inj1		0	L	1	22	Mixed|CT=Mixture;CN=UPS1;QY=10 fmol
YJIA_ECOLI	AAFAGLRK	2	1220670.0	RD139_Mixed_UPS1_5fmol_inj3.mzML	RD139_Mixed_UPS1_5fmol_inj3		0	L	1	21	Mixed|CT=Mixture;CN=UPS1;QY=5 fmol
YJIA_ECOLI	AAFAGLRK	2	1391130.0	RD139_Mixed_UPS1_5fmol_inj1.mzML	RD139_Mixed_UPS1_5fmol_inj1		0	L	1	21	Mixed|CT=Mixture;CN=UPS1;QY=5 fmol
YJIA_ECOLI	AAFAGLRK	2	943601.0	RD139_Mixed_UPS1_0_25fmol_inj1.mzML	RD139_Mixed_UPS1_0_25fmol_inj1		0	L	1	18	Mixed|CT=Mixture;CN=UPS1;QY=0.25 fmol
YJIA_ECOLI	AAFAGLRK	2	1129580.0	RD139_Mixed_UPS1_25fmol_inj3.mzML	RD139_Mixed_UPS1_25fmol_inj3		0	L	1	23	Mixed|CT=Mixture;CN=UPS1;QY=25 fmol
YJIA_ECOLI	AAFAGLRK	2	1454110.0	RD139_Mixed_UPS1_25fmol_inj1.mzML	RD139_Mixed_UPS1_25fmol_inj1		0	L	1	23	Mixed|CT=Mixture;CN=UPS1;QY=25 fmol
YJIA_ECOLI	AAFAGLRK	2	1390090.0	RD139_Mixed_UPS1_5fmol_inj2.mzML	RD139_Mixed_UPS1_5fmol_inj2		0	L	1	21	Mixed|CT=Mixture;CN=UPS1;QY=5 fmol
YJIA_ECOLI	AAFAGLRK	2	1109240.0	RD139_Mixed_UPS1_25fmol_inj2.mzML	RD139_Mixed_UPS1_25fmol_inj2		0	L	1	23	Mixed|CT=Mixture;CN=UPS1;QY=25 fmol
YJIA_ECOLI	AAFAGLRK	2	1221510.0	RD139_Mixed_UPS1_10fmol_inj2.mzML	RD139_Mixed_UPS1_10fmol_inj2		0	L	1	22	Mixed|CT=Mixture;CN=UPS1;QY=10 fmol
YJIA_ECOLI	AAFAGLRK	2	1015110.0	RD139_Mixed_UPS1_10fmol_inj3.mzML	RD139_Mixed_UPS1_10fmol_inj3		0	L	1	22	Mixed|CT=Mixture;CN=UPS1;QY=10 fmol
YJIA_ECOLI	AAFAGLRK	2	1363310.0	RD139_Mixed_UPS1_50fmol_inj2.mzML	RD139_Mixed_UPS1_50fmol_inj2		0	L	1	24	Mixed|CT=Mixture;CN=UPS1;QY=50 fmol
YJIA_ECOLI	AAFAGLRK	2	1386220.0	RD139_Mixed_UPS1_50fmol_inj1.mzML	RD139_Mixed_UPS1_50fmol_inj1		0	L	1	24	Mixed|CT=Mixture;CN=UPS1;QY=50 fmol
YJIA_ECOLI	AAFAGLRK	2	1305530.0	RD139_Mixed_UPS1_50fmol_inj3.mzML	RD139_Mixed_UPS1_50fmol_inj3		0	L	1	24	Mixed|CT=Mixture;CN=UPS1;QY=50 fmol
YJIA_ECOLI	AAFAGLRK	2	918271.0	RD139_Mixed_UPS1_2_5fmol_inj3.mzML	RD139_Mixed_UPS1_2_5fmol_inj3		0	L	1	20	Mixed|CT=Mixture;CN=UPS1;QY=2.5 fmol
HFLK_ECOLI	AAFDDAIAAR	2	13357400.0	RD139_Mixed_UPS1_0_1fmol_inj2.mzML	RD139_Mixed_UPS1_0_1fmol_inj2		0	L	1	17	Mixed|CT=Mixture;CN=UPS1;QY=0.1 fmol
HFLK_ECOLI	AAFDDAIAAR	2	12178700.0	RD139_Mixed_UPS1_0_25fmol_inj3.mzML	RD139_Mixed_UPS1_0_25fmol_inj3		0	L	1	18	Mixed|CT=Mixture;CN=UPS1;QY=0.25 fmol
HFLK_ECOLI	AAFDDAIAAR	2	13868500.0	RD139_Mixed_UPS1_0_1fmol_inj1.mzML	RD139_Mixed_UPS1_0_1fmol_inj1		0	L	1	17	Mixed|CT=Mixture;CN=UPS1;QY=0.1 fmol
HFLK_ECOLI	AAFDDAIAAR	2	12121500.0	RD139_Mixed_UPS1_0_1fmol_inj3.mzML	RD139_Mixed_UPS1_0_1fmol_inj3		0	L	1	17	Mixed|CT=Mixture;CN=UPS1;QY=0.1 fmol
HFLK_ECOLI	AAFDDAIAAR	2	13962300.0	RD139_Mixed_UPS1_1fmol_inj1.mzML	RD139_Mixed_UPS1_1fmol_inj1		0	L	1	19	Mixed|CT=Mixture;CN=UPS1;QY=1 fmol
HFLK_ECOLI	AAFDDAIAAR	2	13138200.0	RD139_Mixed_UPS1_0_25fmol_inj2.mzML	RD139_Mixed_UPS1_0_25fmol_inj2		0	L	1	18	Mixed|CT=Mixture;CN=UPS1;QY=0.25 fmol
HFLK_ECOLI	AAFDDAIAAR	2	11505500.0	RD139_Mixed_UPS1_1fmol_inj3.mzML	RD139_Mixed_UPS1_1fmol_inj3		0	L	1	19	Mixed|CT=Mixture;CN=UPS1;QY=1 fmol
HFLK_ECOLI	AAFDDAIAAR	2	13561300.0	RD139_Mixed_UPS1_2_5fmol_inj1.mzML	RD139_Mixed_UPS1_2_5fmol_inj1		0	L	1	20	Mixed|CT=Mixture;CN=UPS1;QY=2.5 fmol
HFLK_ECOLI	AAFDDAIAAR	2	13951700.0	RD139_Mixed_UPS1_1fmol_inj2.mzML	RD139_Mixed_UPS1_1fmol_inj2		0	L	1	19	Mixed|CT=Mixture;CN=UPS1;QY=1 fmol
HFLK_ECOLI	AAFDDAIAAR	2	13666300.0	RD139_Mixed_UPS1_2_5fmol_inj2.mzML	RD139_Mixed_UPS1_2_5fmol_inj2		0	L	1	20	Mixed|CT=Mixture;CN=UPS1;QY=2.5 fmol
HFLK_ECOLI	AAFDDAIAAR	2	14447000.0	RD139_Mixed_UPS1_10fmol_inj1.mzML	RD139_Mixed_UPS1_10fmol_inj1		0	L	1	22	Mixed|CT=Mixture;CN=UPS1;QY=10 fmol
HFLK_ECOLI	AAFDDAIAAR	2	13744000.0	RD139_Mixed_UPS1_5fmol_inj3.mzML	RD139_Mixed_UPS1_5fmol_inj3		0	L	1	21	Mixed|CT=Mixture;CN=UPS1;QY=5 fmol
HFLK_ECOLI	AAFDDAIAAR	2	14732700.0	RD139_Mixed_UPS1_5fmol_inj1.mzML	RD139_Mixed_UPS1_5fmol_inj1		0	L	1	21	Mixed|CT=Mixture;CN=UPS1;QY=5 fmol
HFLK_ECOLI	AAFDDAIAAR	2	14049500.0	RD139_Mixed_UPS1_0_25fmol_inj1.mzML	RD139_Mixed_UPS1_0_25fmol_inj1		0	L	1	18	Mixed|CT=Mixture;CN=UPS1;QY=0.25 fmol
HFLK_ECOLI	AAFDDAIAAR	2	14835000.0	RD139_Mixed_UPS1_25fmol_inj3.mzML	RD139_Mixed_UPS1_25fmol_inj3		0	L	1	23	Mixed|CT=Mixture;CN=UPS1;QY=25 fmol
HFLK_ECOLI	AAFDDAIAAR	2	16190900.0	RD139_Mixed_UPS1_25fmol_inj1.mzML	RD139_Mixed_UPS1_25fmol_inj1		0	L	1	23	Mixed|CT=Mixture;CN=UPS1;QY=25 fmol
HFLK_ECOLI	AAFDDAIAAR	2	13923800.0	RD139_Mixed_UPS1_5fmol_inj2.mzML	RD139_Mixed_UPS1_5fmol_inj2		0	L	1	21	Mixed|CT=Mixture;CN=UPS1;QY=5 fmol
HFLK_ECOLI	AAFDDAIAAR	2	15336200.0	RD139_Mixed_UPS1_25fmol_inj2.mzML	RD139_Mixed_UPS1_25fmol_inj2		0	L	1	23	Mixed|CT=Mixture;CN=UPS1;QY=25 fmol
HFLK_ECOLI	AAFDDAIAAR	2	14377700.0	RD139_Mixed_UPS1_10fmol_inj2.mzML	RD139_Mixed_UPS1_10fmol_inj2		0	L	1	22	Mixed|CT=Mixture;CN=UPS1;QY=10 fmol
HFLK_ECOLI	AAFDDAIAAR	2	13008100.0	RD139_Mixed_UPS1_10fmol_inj3.mzML	RD139_Mixed_UPS1_10fmol_inj3		0	L	1	22	Mixed|CT=Mixture;CN=UPS1;QY=10 fmol
HFLK_ECOLI	AAFDDAIAAR	2	13713500.0	RD139_Mixed_UPS1_50fmol_inj2.mzML	RD139_Mixed_UPS1_50fmol_inj2		0	L	1	24	Mixed|CT=Mixture;CN=UPS1;QY=50 fmol
HFLK_ECOLI	AAFDDAIAAR	2	16323200.0	RD139_Mixed_UPS1_50fmol_inj1.mzML	RD139_Mixed_UPS1_50fmol_inj1		0	L	1	24	Mixed|CT=Mixture;CN=UPS1;QY=50 fmol
HFLK_ECOLI	AAFDDAIAAR	2	12777900.0	RD139_Mixed_UPS1_50fmol_inj3.mzML	RD139_Mixed_UPS1_50fmol_inj3		0	L	1	24	Mixed|CT=Mixture;CN=UPS1;QY=50 fmol
HFLK_ECOLI	AAFDDAIAAR	2	12626900.0	RD139_Mixed_UPS1_2_5fmol_inj3.mzML	RD139_Mixed_UPS1_2_5fmol_inj3		0	L	1	20	Mixed|CT=Mixture;CN=UPS1;QY=2.5 fmol
HFLK_ECOLI	AAFDDAIAARENEQQYIR	3	640974.0	RD139_Mixed_UPS1_0_1fmol_inj2.mzML	RD139_Mixed_UPS1_0_1fmol_inj2		0	L	1	17	Mixed|CT=Mixture;CN=UPS1;QY=0.1 fmol
HFLK_ECOLI	AAFDDAIAARENEQQYIR	3	997089.0	RD139_Mixed_UPS1_0_25fmol_inj3.mzML	RD139_Mixed_UPS1_0_25fmol_inj3		0	L	1	18	Mixed|CT=Mixture;CN=UPS1;QY=0.25 fmol
HFLK_ECOLI	AAFDDAIAARENEQQYIR	3	552756.0	RD139_Mixed_UPS1_0_1fmol_inj1.mzML	RD139_Mixed_UPS1_0_1fmol_inj1		0	L	1	17	Mixed|CT=Mixture;CN=UPS1;QY=0.1 fmol
HFLK_ECOLI	AAFDDAIAARENEQQYIR	3	495691.0	RD139_Mixed_UPS1_0_1fmol_inj3.mzML	RD139_Mixed_UPS1_0_1fmol_inj3		0	L	1	17	Mixed|CT=Mixture;CN=UPS1;QY=0.1 fmol
HFLK_ECOLI	AAFDDAIAARENEQQYIR	3	533850.0	RD139_Mixed_UPS1_1fmol_inj1.mzML	RD139_Mixed_UPS1_1fmol_inj1		0	L	1	19	Mixed|CT=Mixture;CN=UPS1;QY=1 fmol
HFLK_ECOLI	AAFDDAIAARENEQQYIR	3	1059660.0	RD139_Mixed_UPS1_0_25fmol_inj2.mzML	RD139_Mixed_UPS1_0_25fmol_inj2		0	L	1	18	Mixed|CT=Mixture;CN=UPS1;QY=0.25 fmol
HFLK_ECOLI	AAFDDAIAARENEQQYIR	3	494042.0	RD139_Mixed_UPS1_1fmol_inj3.mzML	RD139_Mixed_UPS1_1fmol_inj3		0	L	1	19	Mixed|CT=Mixture;CN=UPS1;QY=1 fmol
HFLK_ECOLI	AAFDDAIAARENEQQYIR	3	688510.0	RD139_Mixed_UPS1_2_5fmol_inj1.mzML	RD139_Mixed_UPS1_2_5fmol_inj1		0	L	1	20	Mixed|CT=Mixture;CN=UPS1;QY=2.5 fmol
HFLK_ECOLI	AAFDDAIAARENEQQYIR	3	553660.0	RD139_Mixed_UPS1_1fmol_inj2.mzML	RD139_Mixed_UPS1_1fmol_inj2		0	L	1	19	Mixed|CT=Mixture;CN=UPS1;QY=1 fmol
HFLK_ECOLI	AAFDDAIAARENEQQYIR	3	733621.0	RD139_Mixed_UPS1_2_5fmol_inj2.mzML	RD139_Mixed_UPS1_2_5fmol_inj2		0	L	1	20	Mixed|CT=Mixture;CN=UPS1;QY=2.5 fmol
HFLK_ECOLI	AAFDDAIAARENEQQYIR	3	450298.0	RD139_Mixed_UPS1_10fmol_inj1.mzML	RD139_Mixed_UPS1_10fmol_inj1		0	L	1	22	Mixed|CT=Mixture;CN=UPS1;QY=10 fmol
HFLK_ECOLI	AAFDDAIAARENEQQYIR	3	576004.0	RD139_Mixed_UPS1_5fmol_inj3.mzML	RD139_Mixed_UPS1_5fmol_inj3		0	L	1	21	Mixed|CT=Mixture;CN=UPS1;QY=5 fmol
HFLK_ECOLI	AAFDDAIAARENEQQYIR	3	488849.0	RD139_Mixed_UPS1_5fmol_inj1.mzML	RD139_Mixed_UPS1_5fmol_inj1		0	L	1	21	Mixed|CT=Mixture;CN=UPS1;QY=5 fmol
HFLK_ECOLI	AAFDDAIAARENEQQYIR	3	1031690.0	RD139_Mixed_UPS1_0_25fmol_inj1.mzML	RD139_Mixed_UPS1_0_25fmol_inj1		0	L	1	18	Mixed|CT=Mixture;CN=UPS1;QY=0.25 fmol
HFLK_ECOLI	AAFDDAIAARENEQQYIR	3	586941.0	RD139_Mixed_UPS1_25fmol_inj3.mzML	RD139_Mixed_UPS1_25fmol_inj3		0	L	1	23	Mixed|CT=Mixture;CN=UPS1;QY=25 fmol
HFLK_ECOLI	AAFDDAIAARENEQQYIR	3	618100.0	RD139_Mixed_UPS1_25fmol_inj1.mzML	RD139_Mixed_UPS1_25fmol_inj1		0	L	1	23	Mixed|CT=Mixture;CN=UPS1;QY=25 fmol
HFLK_ECOLI	AAFDDAIAARENEQQYIR	3	617247.0	RD139_Mixed_UPS1_5fmol_inj2.mzML	RD139_Mixed_UPS1_5fmol_inj2		0	L	1	21	Mixed|CT=Mixture;CN=UPS1;QY=5 fmol
HFLK_ECOLI	AAFDDAIAARENEQQYIR	3	699876.0	RD139_Mixed_UPS1_25fmol_inj2.mzML	RD139_Mixed_UPS1_25fmol_inj2		0	L	1	23	Mixed|CT=Mixture;CN=UPS1;QY=25 fmol
HFLK_ECOLI	AAFDDAIAARENEQQYIR	3	539443.0	RD139_Mixed_UPS1_10fmol_inj2.mzML	RD139_Mixed_UPS1_10fmol_inj2		0	L	1	22	Mixed|CT=Mixture;CN=UPS1;QY=10 fmol
HFLK_ECOLI	AAFDDAIAARENEQQYIR	3	542502.0	RD139_Mixed_UPS1_10fmol_inj3.mzML	RD139_Mixed_UPS1_10fmol_inj3		0	L	1	22	Mixed|CT=Mixture;CN=UPS1;QY=10 fmol
HFLK_ECOLI	AAFDDAIAARENEQQYIR	3	556549.0	RD139_Mixed_UPS1_50fmol_inj2.mzML	RD139_Mixed_UPS1_50fmol_inj2		0	L	1	24	Mixed|CT=Mixture;CN=UPS1;QY=50 fmol
HFLK_ECOLI	AAFDDAIAARENEQQYIR	3	430160.0	RD139_Mixed_UPS1_50fmol_inj1.mzML	RD139_Mixed_UPS1_50fmol_inj1		0	L	1	24	Mixed|CT=Mixture;CN=UPS1;QY=50 fmol
HFLK_ECOLI	AAFDDAIAARENEQQYIR	3	456779.0	RD139_Mixed_UPS1_50fmol_inj3.mzML	RD139_Mixed_UPS1_50fmol_inj3		0	L	1	24	Mixed|CT=Mixture;CN=UPS1;QY=50 fmol
HFLK_ECOLI	AAFDDAIAARENEQQYIR	3	733140.0	RD139_Mixed_UPS1_2_5fmol_inj3.mzML	RD139_Mixed_UPS1_2_5fmol_inj3		0	L	1	20	Mixed|CT=Mixture;CN=UPS1;QY=2.5 fmol
YDIU_ECOLI	AAFDDWFAR	2	151243.0	RD139_Mixed_UPS1_0_1fmol_inj2.mzML	RD139_Mixed_UPS1_0_1fmol_inj2		0	L	1	17	Mixed|CT=Mixture;CN=UPS1;QY=0.1 fmol
YDIU_ECOLI	AAFDDWFAR	2	118194.0	RD139_Mixed_UPS1_0_1fmol_inj1.mzML	RD139_Mixed_UPS1_0_1fmol_inj1		0	L	1	17	Mixed|CT=Mixture;CN=UPS1;QY=0.1 fmol
YDIU_ECOLI	AAFDDWFAR	2	108456.0	RD139_Mixed_UPS1_1fmol_inj1.mzML	RD139_Mixed_UPS1_1fmol_inj1		0	L	1	19	Mixed|CT=Mixture;CN=UPS1;QY=1 fmol
YDIU_ECOLI	AAFDDWFAR	2	152677.0	RD139_Mixed_UPS1_0_25fmol_inj2.mzML	RD139_Mixed_UPS1_0_25fmol_inj2		0	L	1	18	Mixed|CT=Mixture;CN=UPS1;QY=0.25 fmol
YDIU_ECOLI	AAFDDWFAR	2	120677.0	RD139_Mixed_UPS1_1fmol_inj3.mzML	RD139_Mixed_UPS1_1fmol_inj3		0	L	1	19	Mixed|CT=Mixture;CN=UPS1;QY=1 fmol
YDIU_ECOLI	AAFDDWFAR	2	97019.9	RD139_Mixed_UPS1_2_5fmol_inj1.mzML	RD139_Mixed_UPS1_2_5fmol_inj1		0	L	1	20	Mixed|CT=Mixture;CN=UPS1;QY=2.5 fmol
YDIU_ECOLI	AAFDDWFAR	2	123432.0	RD139_Mixed_UPS1_1fmol_inj2.mzML	RD139_Mixed_UPS1_1fmol_inj2		0	L	1	19	Mixed|CT=Mixture;CN=UPS1;QY=1 fmol
YDIU_ECOLI	AAFDDWFAR	2	133650.0	RD139_Mixed_UPS1_2_5fmol_inj2.mzML	RD139_Mixed_UPS1_2_5fmol_inj2		0	L	1	20	Mixed|CT=Mixture;CN=UPS1;QY=2.5 fmol
YDIU_ECOLI	AAFDDWFAR	2	113573.0	RD139_Mixed_UPS1_10fmol_inj1.mzML	RD139_Mixed_UPS1_10fmol_inj1		0	L	1	22	Mixed|CT=Mixture;CN=UPS1;QY=10 fmol
YDIU_ECOLI	AAFDDWFAR	2	186742.0	RD139_Mixed_UPS1_5fmol_inj3.mzML	RD139_Mixed_UPS1_5fmol_inj3		0	L	1	21	Mixed|CT=Mixture;CN=UPS1;QY=5 fmol
YDIU_ECOLI	AAFDDWFAR	2	101314.0	RD139_Mixed_UPS1_5fmol_inj1.mzML	RD139_Mixed_UPS1_5fmol_inj1		0	L	1	21	Mixed|CT=Mixture;CN=UPS1;QY=5 fmol
YDIU_ECOLI	AAFDDWFAR	2	89760.9	RD139_Mixed_UPS1_0_25fmol_inj1.mzML	RD139_Mixed_UPS1_0_25fmol_inj1		0	L	1	18	Mixed|CT=Mixture;CN=UPS1;QY=0.25 fmol
YDIU_ECOLI	AAFDDWFAR	2	158054.0	RD139_Mixed_UPS1_25fmol_inj3.mzML	RD139_Mixed_UPS1_25fmol_inj3		0	L	1	23	Mixed|CT=Mixture;CN=UPS1;QY=25 fmol
YDIU_ECOLI	AAFDDWFAR	2	72225.2	RD139_Mixed_UPS1_10fmol_inj2.mzML	RD139_Mixed_UPS1_10fmol_inj2		0	L	1	22	Mixed|CT=Mixture;CN=UPS1;QY=10 fmol
YDIU_ECOLI	AAFDDWFAR	2	202603.0	RD139_Mixed_UPS1_10fmol_inj3.mzML	RD139_Mixed_UPS1_10fmol_inj3		0	L	1	22	Mixed|CT=Mixture;CN=UPS1;QY=10 fmol
YDIU_ECOLI	AAFDDWFAR	2	105566.0	RD139_Mixed_UPS1_50fmol_inj2.mzML	RD139_Mixed_UPS1_50fmol_inj2		0	L	1	24	Mixed|CT=Mixture;CN=UPS1;QY=50 fmol
YDIU_ECOLI	AAFDDWFAR	2	115732.0	RD139_Mixed_UPS1_50fmol_inj3.mzML	RD139_Mixed_UPS1_50fmol_inj3		0	L	1	24	Mixed|CT=Mixture;CN=UPS1;QY=50 fmol
YDIU_ECOLI	AAFDDWFAR	2	98456.7	RD139_Mixed_UPS1_2_5fmol_inj3.mzML	RD139_Mixed_UPS1_2_5fmol_inj3		0	L	1	20	Mixed|CT=Mixture;CN=UPS1;QY=2.5 fmol
ATPD_ECOLI	AAFDFAVEHQSVER	2	7514400.0	RD139_Mixed_UPS1_0_1fmol_inj2.mzML	RD139_Mixed_UPS1_0_1fmol_inj2		0	L	1	17	Mixed|CT=Mixture;CN=UPS1;QY=0.1 fmol
ATPD_ECOLI	AAFDFAVEHQSVER	2	7007430.0	RD139_Mixed_UPS1_0_25fmol_inj3.mzML	RD139_Mixed_UPS1_0_25fmol_inj3		0	L	1	18	Mixed|CT=Mixture;CN=UPS1;QY=0.25 fmol
ATPD_ECOLI	AAFDFAVEHQSVER	2	7186260.0	RD139_Mixed_UPS1_0_1fmol_inj1.mzML	RD139_Mixed_UPS1_0_1fmol_inj1		0	L	1	17	Mixed|CT=Mixture;CN=UPS1;QY=0.1 fmol
ATPD_ECOLI	AAFDFAVEHQSVER	2	6328850.0	RD139_Mixed_UPS1_0_1fmol_inj3.mzML	RD139_Mixed_UPS1_0_1fmol_inj3		0	L	1	17	Mixed|CT=Mixture;CN=UPS1;QY=0.1 fmol
ATPD_ECOLI	AAFDFAVEHQSVER	2	7107680.0	RD139_Mixed_UPS1_1fmol_inj1.mzML	RD139_Mixed_UPS1_1fmol_inj1		0	L	1	19	Mixed|CT=Mixture;CN=UPS1;QY=1 fmol
ATPD_ECOLI	AAFDFAVEHQSVER	2	8103400.0	RD139_Mixed_UPS1_0_25fmol_inj2.mzML	RD139_Mixed_UPS1_0_25fmol_inj2		0	L	1	18	Mixed|CT=Mixture;CN=UPS1;QY=0.25 fmol
ATPD_ECOLI	AAFDFAVEHQSVER	2	6456220.0	RD139_Mixed_UPS1_1fmol_inj3.mzML	RD139_Mixed_UPS1_1fmol_inj3		0	L	1	19	Mixed|CT=Mixture;CN=UPS1;QY=1 fmol
ATPD_ECOLI	AAFDFAVEHQSVER	2	6711670.0	RD139_Mixed_UPS1_2_5fmol_inj1.mzML	RD139_Mixed_UPS1_2_5fmol_inj1		0	L	1	20	Mixed|CT=Mixture;CN=UPS1;QY=2.5 fmol
ATPD_ECOLI	AAFDFAVEHQSVER	2	8515990.0	RD139_Mixed_UPS1_1fmol_inj2.mzML	RD139_Mixed_UPS1_1fmol_inj2		0	L	1	19	Mixed|CT=Mixture;CN=UPS1;QY=1 fmol
ATPD_ECOLI	AAFDFAVEHQSVER	2	8468220.0	RD139_Mixed_UPS1_2_5fmol_inj2.mzML	RD139_Mixed_UPS1_2_5fmol_inj2		0	L	1	20	Mixed|CT=Mixture;CN=UPS1;QY=2.5 fmol
ATPD_ECOLI	AAFDFAVEHQSVER	2	7268670.0	RD139_Mixed_UPS1_10fmol_inj1.mzML	RD139_Mixed_UPS1_10fmol_inj1		0	L	1	22	Mixed|CT=Mixture;CN=UPS1;QY=10 fmol
ATPD_ECOLI	AAFDFAVEHQSVER	2	6712400.0	RD139_Mixed_UPS1_5fmol_inj3.mzML	RD139_Mixed_UPS1_5fmol_inj3		0	L	1	21	Mixed|CT=Mixture;CN=UPS1;QY=5 fmol
ATPD_ECOLI	AAFDFAVEHQSVER	2	7445400.0	RD139_Mixed_UPS1_5fmol_inj1.mzML	RD139_Mixed_UPS1_5fmol_inj1		0	L	1	21	Mixed|CT=Mixture;CN=UPS1;QY=5 fmol
ATPD_ECOLI	AAFDFAVEHQSVER	2	7221370.0	RD139_Mixed_UPS1_0_25fmol_inj1.mzML	RD139_Mixed_UPS1_0_25fmol_inj1		0	L	1	18	Mixed|CT=Mixture;CN=UPS1;QY=0.25 fmol
ATPD_ECOLI	AAFDFAVEHQSVER	2	7108350.0	RD139_Mixed_UPS1_25fmol_inj3.mzML	RD139_Mixed_UPS1_25fmol_inj3		0	L	1	23	Mixed|CT=Mixture;CN=UPS1;QY=25 fmol
ATPD_ECOLI	AAFDFAVEHQSVER	2	8303460.0	RD139_Mixed_UPS1_25fmol_inj1.mzML	RD139_Mixed_UPS1_25fmol_inj1		0	L	1	23	Mixed|CT=Mixture;CN=UPS1;QY=25 fmol
ATPD_ECOLI	AAFDFAVEHQSVER	2	8749690.0	RD139_Mixed_UPS1_5fmol_inj2.mzML	RD139_Mixed_UPS1_5fmol_inj2		0	L	1	21	Mixed|CT=Mixture;CN=UPS1;QY=5 fmol
ATPD_ECOLI	AAFDFAVEHQSVER	2	9072450.0	RD139_Mixed_UPS1_25fmol_inj2.mzML	RD139_Mixed_UPS1_25fmol_inj2		0	L	1	23	Mixed|CT=Mixture;CN=UPS1;QY=25 fmol
ATPD_ECOLI	AAFDFAVEHQSVER	2	8446910.0	RD139_Mixed_UPS1_10fmol_inj2.mzML	RD139_Mixed_UPS1_10fmol_inj2		0	L	1	22	Mixed|CT=Mixture;CN=UPS1;QY=10 fmol
ATPD_ECOLI	AAFDFAVEHQSVER	2	6441110.0	RD139_Mixed_UPS1_10fmol_inj3.mzML	RD139_Mixed_UPS1_10fmol_inj3		0	L	1	22	Mixed|CT=Mixture;CN=UPS1;QY=10 fmol
ATPD_ECOLI	AAFDFAVEHQSVER	2	8130880.0	RD139_Mixed_UPS1_50fmol_inj2.mzML	RD139_Mixed_UPS1_50fmol_inj2		0	L	1	24	Mixed|CT=Mixture;CN=UPS1;QY=50 fmol
ATPD_ECOLI	AAFDFAVEHQSVER	2	7028010.0	RD139_Mixed_UPS1_50fmol_inj1.mzML	RD139_Mixed_UPS1_50fmol_inj1		0	L	1	24	Mixed|CT=Mixture;CN=UPS1;QY=50 fmol
ATPD_ECOLI	AAFDFAVEHQSVER	2	7555350.0	RD139_Mixed_UPS1_50fmol_inj3.mzML	RD139_Mixed_UPS1_50fmol_inj3		0	L	1	24	Mixed|CT=Mixture;CN=UPS1;QY=50 fmol
ATPD_ECOLI	AAFDFAVEHQSVER	2	6731920.0	RD139_Mixed_UPS1_2_5fmol_inj3.mzML	RD139_Mixed_UPS1_2_5fmol_inj3		0	L	1	20	Mixed|CT=Mixture;CN=UPS1;QY=2.5 fmol
ATPD_ECOLI	AAFDFAVEHQSVER	3	14176400.0	RD139_Mixed_UPS1_0_1fmol_inj2.mzML	RD139_Mixed_UPS1_0_1fmol_inj2		0	L	1	17	Mixed|CT=Mixture;CN=UPS1;QY=0.1 fmol
ATPD_ECOLI	AAFDFAVEHQSVER	3	14052400.0	RD139_Mixed_UPS1_0_25fmol_inj3.mzML	RD139_Mixed_UPS1_0_25fmol_inj3		0	L	1	18	Mixed|CT=Mixture;CN=UPS1;QY=0.25 fmol
ATPD_ECOLI	AAFDFAVEHQSVER	3	15145500.0	RD139_Mixed_UPS1_0_1fmol_inj1.mzML	RD139_Mixed_UPS1_0_1fmol_inj1		0	L	1	17	Mixed|CT=Mixture;CN=UPS1;QY=0.1 fmol
ATPD_ECOLI	AAFDFAVEHQSVER	3	12770300.0	RD139_Mixed_UPS1_0_1fmol_inj3.mzML	RD139_Mixed_UPS1_0_1fmol_inj3		0	L	1	17	Mixed|CT=Mixture;CN=UPS1;QY=0.1 fmol
ATPD_ECOLI	AAFDFAVEHQSVER	3	15226500.0	RD139_Mixed_UPS1_1fmol_inj1.mzML	RD139_Mixed_UPS1_1fmol_inj1		0	L	1	19	Mixed|CT=Mixture;CN=UPS1;QY=1 fmol
ATPD_ECOLI	AAFDFAVEHQSVER	3	14836600.0	RD139_Mixed_UPS1_0_25fmol_inj2.mzML	RD139_Mixed_UPS1_0_25fmol_inj2		0	L	1	18	Mixed|CT=Mixture;CN=UPS1;QY=0.25 fmol
ATPD_ECOLI	AAFDFAVEHQSVER	3	12871800.0	RD139_Mixed_UPS1_1fmol_inj3.mzML	RD139_Mixed_UPS1_1fmol_inj3		0	L	1	19	Mixed|CT=Mixture;CN=UPS1;QY=1 fmol
ATPD_ECOLI	AAFDFAVEHQSVER	3	13917400.0	RD139_Mixed_UPS1_2_5fmol_inj1.mzML	RD139_Mixed_UPS1_2_5fmol_inj1		0	L	1	20	Mixed|CT=Mixture;CN=UPS1;QY=2.5 fmol
ATPD_ECOLI	AAFDFAVEHQSVER	3	14625700.0	RD139_Mixed_UPS1_1fmol_inj2.mzML	RD139_Mixed_UPS1_1fmol_inj2		0	L	1	19	Mixed|CT=Mixture;CN=UPS1;QY=1 fmol
ATPD_ECOLI	AAFDFAVEHQSVER	3	15138700.0	RD139_Mixed_UPS1_2_5fmol_inj2.mzML	RD139_Mixed_UPS1_2_5fmol_inj2		0	L	1	20	Mixed|CT=Mixture;CN=UPS1;QY=2.5 fmol
ATPD_ECOLI	AAFDFAVEHQSVER	3	15866900.0	RD139_Mixed_UPS1_10fmol_inj1.mzML	RD139_Mixed_UPS1_10fmol_inj1		0	L	1	22	Mixed|CT=Mixture;CN=UPS1;QY=10 fmol
ATPD_ECOLI	AAFDFAVEHQSVER	3	13964100.0	RD139_Mixed_UPS1_5fmol_inj3.mzML	RD139_Mixed_UPS1_5fmol_inj3		0	L	1	21	Mixed|CT=Mixture;CN=UPS1;QY=5 fmol
ATPD_ECOLI	AAFDFAVEHQSVER	3	15793600.0	RD139_Mixed_UPS1_5fmol_inj1.mzML	RD139_Mixed_UPS1_5fmol_inj1		0	L	1	21	Mixed|CT=Mixture;CN=UPS1;QY=5 fmol
ATPD_ECOLI	AAFDFAVEHQSVER	3	15486900.0	RD139_Mixed_UPS1_0_25fmol_inj1.mzML	RD139_Mixed_UPS1_0_25fmol_inj1		0	L	1	18	Mixed|CT=Mixture;CN=UPS1;QY=0.25 fmol
ATPD_ECOLI	AAFDFAVEHQSVER	3	15857700.0	RD139_Mixed_UPS1_25fmol_inj3.mzML	RD139_Mixed_UPS1_25fmol_inj3		0	L	1	23	Mixed|CT=Mixture;CN=UPS1;QY=25 fmol
ATPD_ECOLI	AAFDFAVEHQSVER	3	17100000.0	RD139_Mixed_UPS1_25fmol_inj1.mzML	RD139_Mixed_UPS1_25fmol_inj1		0	L	1	23	Mixed|CT=Mixture;CN=UPS1;QY=25 fmol
ATPD_ECOLI	AAFDFAVEHQSVER	3	15751900.0	RD139_Mixed_UPS1_5fmol_inj2.mzML	RD139_Mixed_UPS1_5fmol_inj2		0	L	1	21	Mixed|CT=Mixture;CN=UPS1;QY=5 fmol
ATPD_ECOLI	AAFDFAVEHQSVER	3	16325100.0	RD139_Mixed_UPS1_25fmol_inj2.mzML	RD139_Mixed_UPS1_25fmol_inj2		0	L	1	23	Mixed|CT=Mixture;CN=UPS1;QY=25 fmol
ATPD_ECOLI	AAFDFAVEHQSVER	3	14848600.0	RD139_Mixed_UPS1_10fmol_inj2.mzML	RD139_Mixed_UPS1_10fmol_inj2		0	L	1	22	Mixed|CT=Mixture;CN=UPS1;QY=10 fmol
ATPD_ECOLI	AAFDFAVEHQSVER	3	14257500.0	RD139_Mixed_UPS1_10fmol_inj3.mzML	RD139_Mixed_UPS1_10fmol_inj3		0	L	1	22	Mixed|CT=Mixture;CN=UPS1;QY=10 fmol
ATPD_ECOLI	AAFDFAVEHQSVER	3	15183600.0	RD139_Mixed_UPS1_50fmol_inj2.mzML	RD139_Mixed_UPS1_50fmol_inj2		0	L	1	24	Mixed|CT=Mixture;CN=UPS1;QY=50 fmol
ATPD_ECOLI	AAFDFAVEHQSVER	3	15728500.0	RD139_Mixed_UPS1_50fmol_inj1.mzML	RD139_Mixed_UPS1_50fmol_inj1		0	L	1	24	Mixed|CT=Mixture;CN=UPS1;QY=50 fmol
ATPD_ECOLI	AAFDFAVEHQSVER	3	14096400.0	RD139_Mixed_UPS1_50fmol_inj3.mzML	RD139_Mixed_UPS1_50fmol_inj3		0	L	1	24	Mixed|CT=Mixture;CN=UPS1;QY=50 fmol
ATPD_ECOLI	AAFDFAVEHQSVER	3	12796600.0	RD139_Mixed_UPS1_2_5fmol_inj3.mzML	RD139_Mixed_UPS1_2_5fmol_inj3		0	L	1	20	Mixed|CT=Mixture;CN=UPS1;QY=2.5 fmol
CYOA_ECOLI	AAFDQWVAK	2	2003330.0	RD139_Mixed_UPS1_0_1fmol_inj2.mzML	RD139_Mixed_UPS1_0_1fmol_inj2		0	L	1	17	Mixed|CT=Mixture;CN=UPS1;QY=0.1 fmol
CYOA_ECOLI	AAFDQWVAK	2	1625460.0	RD139_Mixed_UPS1_0_25fmol_inj3.mzML	RD139_Mixed_UPS1_0_25fmol_inj3		0	L	1	18	Mixed|CT=Mixture;CN=UPS1;QY=0.25 fmol
CYOA_ECOLI	AAFDQWVAK	2	1903360.0	RD139_Mixed_UPS1_0_1fmol_inj1.mzML	RD139_Mixed_UPS1_0_1fmol_inj1		0	L	1	17	Mixed|CT=Mixture;CN=UPS1;QY=0.1 fmol
CYOA_ECOLI	AAFDQWVAK	2	1717360.0	RD139_Mixed_UPS1_0_1fmol_inj3.mzML	RD139_Mixed_UPS1_0_1fmol_inj3		0	L	1	17	Mixed|CT=Mixture;CN=UPS1;QY=0.1 fmol
[truncated: 585,472 more rows]
