# Supplementary material for: quantms: a cloud-based pipeline for quantitative proteomics enables the reanalysis of public proteomics data
Source: Nat Methods. 2024 Jul 4;21(9):1603–7. doi: 10.1038/s41592-024-02343-1 (PMC11399091; doi:10.1038/s41592-024-02343-1)
Supplement: Supplementary file 4 — Source data for the figures shown in the Supplementary Notes. [file 41592_2024_2343_MOESM4_ESM.zip › source_data_supplementary/SuppFigure11/PXD026600Wide.sdrf_openms_design_msstats_in.csv]

ProteinName	PeptideSequence	PrecursorCharge	Intensity	Reference	Run	FragmentIon	ProductCharge	IsotopeLabelType	Fraction	BioReplicate	Condition
ATZN_ECOLI	AAAAIAGELGLEFK	2	2022590.0	RD139_Wide_UPS1_0_1fmol_inj1.mzML	RD139_Wide_UPS1_0_1fmol_inj1		0	L	1	25	Wide|CT=Mixture;CN=UPS1;QY=0.1 fmol
ATZN_ECOLI	AAAAIAGELGLEFK	2	1961710.0	RD139_Wide_UPS1_0_25fmol_inj1.mzML	RD139_Wide_UPS1_0_25fmol_inj1		0	L	1	26	Wide|CT=Mixture;CN=UPS1;QY=0.25 fmol
ATZN_ECOLI	AAAAIAGELGLEFK	2	1977810.0	RD139_Wide_UPS1_2_5fmol_inj1.mzML	RD139_Wide_UPS1_2_5fmol_inj1		0	L	1	28	Wide|CT=Mixture;CN=UPS1;QY=2.5 fmol
ATZN_ECOLI	AAAAIAGELGLEFK	2	1868260.0	RD139_Wide_UPS1_2_5fmol_inj2.mzML	RD139_Wide_UPS1_2_5fmol_inj2		0	L	1	28	Wide|CT=Mixture;CN=UPS1;QY=2.5 fmol
ATZN_ECOLI	AAAAIAGELGLEFK	2	2557180.0	RD139_Wide_UPS1_0_25fmol_inj2.mzML	RD139_Wide_UPS1_0_25fmol_inj2		0	L	1	26	Wide|CT=Mixture;CN=UPS1;QY=0.25 fmol
ATZN_ECOLI	AAAAIAGELGLEFK	2	1749630.0	RD139_Wide_UPS1_0_1fmol_inj3.mzML	RD139_Wide_UPS1_0_1fmol_inj3		0	L	1	25	Wide|CT=Mixture;CN=UPS1;QY=0.1 fmol
ATZN_ECOLI	AAAAIAGELGLEFK	2	1817000.0	RD139_Wide_UPS1_0_25fmol_inj3.mzML	RD139_Wide_UPS1_0_25fmol_inj3		0	L	1	26	Wide|CT=Mixture;CN=UPS1;QY=0.25 fmol
ATZN_ECOLI	AAAAIAGELGLEFK	2	2279280.0	RD139_Wide_UPS1_0_1fmol_inj2.mzML	RD139_Wide_UPS1_0_1fmol_inj2		0	L	1	25	Wide|CT=Mixture;CN=UPS1;QY=0.1 fmol
ATZN_ECOLI	AAAAIAGELGLEFK	2	2268730.0	RD139_Wide_UPS1_1fmol_inj2.mzML	RD139_Wide_UPS1_1fmol_inj2		0	L	1	27	Wide|CT=Mixture;CN=UPS1;QY=1 fmol
ATZN_ECOLI	AAAAIAGELGLEFK	2	1124260.0	RD139_Wide_UPS1_1fmol_inj1.mzML	RD139_Wide_UPS1_1fmol_inj1		0	L	1	27	Wide|CT=Mixture;CN=UPS1;QY=1 fmol
ATZN_ECOLI	AAAAIAGELGLEFK	2	2165400.0	RD139_Wide_UPS1_1fmol_inj3.mzML	RD139_Wide_UPS1_1fmol_inj3		0	L	1	27	Wide|CT=Mixture;CN=UPS1;QY=1 fmol
ATZN_ECOLI	AAAAIAGELGLEFK	2	2249730.0	RD139_Wide_UPS1_2_5fmol_inj3.mzML	RD139_Wide_UPS1_2_5fmol_inj3		0	L	1	28	Wide|CT=Mixture;CN=UPS1;QY=2.5 fmol
ATZN_ECOLI	AAAAIAGELGLEFK	2	2428400.0	RD139_Wide_UPS1_5fmol_inj2.mzML	RD139_Wide_UPS1_5fmol_inj2		0	L	1	29	Wide|CT=Mixture;CN=UPS1;QY=5 fmol
ATZN_ECOLI	AAAAIAGELGLEFK	2	1980250.0	RD139_Wide_UPS1_25fmol_inj1.mzML	RD139_Wide_UPS1_25fmol_inj1		0	L	1	31	Wide|CT=Mixture;CN=UPS1;QY=25 fmol
ATZN_ECOLI	AAAAIAGELGLEFK	2	1946780.0	RD139_Wide_UPS1_10fmol_inj1r.mzML	RD139_Wide_UPS1_10fmol_inj1r		0	L	1	30	Wide|CT=Mixture;CN=UPS1;QY=10 fmol
ATZN_ECOLI	AAAAIAGELGLEFK	2	2035260.0	RD139_Wide_UPS1_5fmol_inj1.mzML	RD139_Wide_UPS1_5fmol_inj1		0	L	1	29	Wide|CT=Mixture;CN=UPS1;QY=5 fmol
ATZN_ECOLI	AAAAIAGELGLEFK	2	2115990.0	RD139_Wide_UPS1_5fmol_inj3.mzML	RD139_Wide_UPS1_5fmol_inj3		0	L	1	29	Wide|CT=Mixture;CN=UPS1;QY=5 fmol
ATZN_ECOLI	AAAAIAGELGLEFK	2	1995600.0	RD139_Wide_UPS1_50fmol_inj1.mzML	RD139_Wide_UPS1_50fmol_inj1		0	L	1	32	Wide|CT=Mixture;CN=UPS1;QY=50 fmol
ATZN_ECOLI	AAAAIAGELGLEFK	2	1840280.0	RD139_Wide_UPS1_50fmol_inj2.mzML	RD139_Wide_UPS1_50fmol_inj2		0	L	1	32	Wide|CT=Mixture;CN=UPS1;QY=50 fmol
ATZN_ECOLI	AAAAIAGELGLEFK	2	2254040.0	RD139_Wide_UPS1_10fmol_inj3.mzML	RD139_Wide_UPS1_10fmol_inj3		0	L	1	30	Wide|CT=Mixture;CN=UPS1;QY=10 fmol
ATZN_ECOLI	AAAAIAGELGLEFK	2	2237110.0	RD139_Wide_UPS1_10fmol_inj2.mzML	RD139_Wide_UPS1_10fmol_inj2		0	L	1	30	Wide|CT=Mixture;CN=UPS1;QY=10 fmol
ATZN_ECOLI	AAAAIAGELGLEFK	2	2095290.0	RD139_Wide_UPS1_25fmol_inj3.mzML	RD139_Wide_UPS1_25fmol_inj3		0	L	1	31	Wide|CT=Mixture;CN=UPS1;QY=25 fmol
ATZN_ECOLI	AAAAIAGELGLEFK	2	1684190.0	RD139_Wide_UPS1_50fmol_inj3.mzML	RD139_Wide_UPS1_50fmol_inj3		0	L	1	32	Wide|CT=Mixture;CN=UPS1;QY=50 fmol
ATZN_ECOLI	AAAAIAGELGLEFK	2	2046650.0	RD139_Wide_UPS1_25fmol_inj2.mzML	RD139_Wide_UPS1_25fmol_inj2		0	L	1	31	Wide|CT=Mixture;CN=UPS1;QY=25 fmol
SYM_ECOLI	AAAAPVTGPLADDPIQETITFDDFAK	3	559488.0	RD139_Wide_UPS1_0_1fmol_inj1.mzML	RD139_Wide_UPS1_0_1fmol_inj1		0	L	1	25	Wide|CT=Mixture;CN=UPS1;QY=0.1 fmol
SYM_ECOLI	AAAAPVTGPLADDPIQETITFDDFAK	3	735792.0	RD139_Wide_UPS1_0_25fmol_inj1.mzML	RD139_Wide_UPS1_0_25fmol_inj1		0	L	1	26	Wide|CT=Mixture;CN=UPS1;QY=0.25 fmol
SYM_ECOLI	AAAAPVTGPLADDPIQETITFDDFAK	3	443917.0	RD139_Wide_UPS1_2_5fmol_inj1.mzML	RD139_Wide_UPS1_2_5fmol_inj1		0	L	1	28	Wide|CT=Mixture;CN=UPS1;QY=2.5 fmol
SYM_ECOLI	AAAAPVTGPLADDPIQETITFDDFAK	3	776752.0	RD139_Wide_UPS1_2_5fmol_inj2.mzML	RD139_Wide_UPS1_2_5fmol_inj2		0	L	1	28	Wide|CT=Mixture;CN=UPS1;QY=2.5 fmol
SYM_ECOLI	AAAAPVTGPLADDPIQETITFDDFAK	3	936325.0	RD139_Wide_UPS1_0_25fmol_inj2.mzML	RD139_Wide_UPS1_0_25fmol_inj2		0	L	1	26	Wide|CT=Mixture;CN=UPS1;QY=0.25 fmol
SYM_ECOLI	AAAAPVTGPLADDPIQETITFDDFAK	3	758572.0	RD139_Wide_UPS1_0_1fmol_inj3.mzML	RD139_Wide_UPS1_0_1fmol_inj3		0	L	1	25	Wide|CT=Mixture;CN=UPS1;QY=0.1 fmol
SYM_ECOLI	AAAAPVTGPLADDPIQETITFDDFAK	3	985886.0	RD139_Wide_UPS1_0_25fmol_inj3.mzML	RD139_Wide_UPS1_0_25fmol_inj3		0	L	1	26	Wide|CT=Mixture;CN=UPS1;QY=0.25 fmol
SYM_ECOLI	AAAAPVTGPLADDPIQETITFDDFAK	3	838749.0	RD139_Wide_UPS1_0_1fmol_inj2.mzML	RD139_Wide_UPS1_0_1fmol_inj2		0	L	1	25	Wide|CT=Mixture;CN=UPS1;QY=0.1 fmol
SYM_ECOLI	AAAAPVTGPLADDPIQETITFDDFAK	3	754081.0	RD139_Wide_UPS1_1fmol_inj2.mzML	RD139_Wide_UPS1_1fmol_inj2		0	L	1	27	Wide|CT=Mixture;CN=UPS1;QY=1 fmol
SYM_ECOLI	AAAAPVTGPLADDPIQETITFDDFAK	3	432282.0	RD139_Wide_UPS1_1fmol_inj1.mzML	RD139_Wide_UPS1_1fmol_inj1		0	L	1	27	Wide|CT=Mixture;CN=UPS1;QY=1 fmol
SYM_ECOLI	AAAAPVTGPLADDPIQETITFDDFAK	3	760924.0	RD139_Wide_UPS1_1fmol_inj3.mzML	RD139_Wide_UPS1_1fmol_inj3		0	L	1	27	Wide|CT=Mixture;CN=UPS1;QY=1 fmol
SYM_ECOLI	AAAAPVTGPLADDPIQETITFDDFAK	3	604823.0	RD139_Wide_UPS1_2_5fmol_inj3.mzML	RD139_Wide_UPS1_2_5fmol_inj3		0	L	1	28	Wide|CT=Mixture;CN=UPS1;QY=2.5 fmol
SYM_ECOLI	AAAAPVTGPLADDPIQETITFDDFAK	3	1019730.0	RD139_Wide_UPS1_5fmol_inj2.mzML	RD139_Wide_UPS1_5fmol_inj2		0	L	1	29	Wide|CT=Mixture;CN=UPS1;QY=5 fmol
SYM_ECOLI	AAAAPVTGPLADDPIQETITFDDFAK	3	1079850.0	RD139_Wide_UPS1_25fmol_inj1.mzML	RD139_Wide_UPS1_25fmol_inj1		0	L	1	31	Wide|CT=Mixture;CN=UPS1;QY=25 fmol
SYM_ECOLI	AAAAPVTGPLADDPIQETITFDDFAK	3	667762.0	RD139_Wide_UPS1_10fmol_inj1r.mzML	RD139_Wide_UPS1_10fmol_inj1r		0	L	1	30	Wide|CT=Mixture;CN=UPS1;QY=10 fmol
SYM_ECOLI	AAAAPVTGPLADDPIQETITFDDFAK	3	910890.0	RD139_Wide_UPS1_5fmol_inj1.mzML	RD139_Wide_UPS1_5fmol_inj1		0	L	1	29	Wide|CT=Mixture;CN=UPS1;QY=5 fmol
SYM_ECOLI	AAAAPVTGPLADDPIQETITFDDFAK	3	880992.0	RD139_Wide_UPS1_5fmol_inj3.mzML	RD139_Wide_UPS1_5fmol_inj3		0	L	1	29	Wide|CT=Mixture;CN=UPS1;QY=5 fmol
SYM_ECOLI	AAAAPVTGPLADDPIQETITFDDFAK	3	956796.0	RD139_Wide_UPS1_50fmol_inj1.mzML	RD139_Wide_UPS1_50fmol_inj1		0	L	1	32	Wide|CT=Mixture;CN=UPS1;QY=50 fmol
SYM_ECOLI	AAAAPVTGPLADDPIQETITFDDFAK	3	679277.0	RD139_Wide_UPS1_50fmol_inj2.mzML	RD139_Wide_UPS1_50fmol_inj2		0	L	1	32	Wide|CT=Mixture;CN=UPS1;QY=50 fmol
SYM_ECOLI	AAAAPVTGPLADDPIQETITFDDFAK	3	759459.0	RD139_Wide_UPS1_10fmol_inj3.mzML	RD139_Wide_UPS1_10fmol_inj3		0	L	1	30	Wide|CT=Mixture;CN=UPS1;QY=10 fmol
SYM_ECOLI	AAAAPVTGPLADDPIQETITFDDFAK	3	824766.0	RD139_Wide_UPS1_10fmol_inj2.mzML	RD139_Wide_UPS1_10fmol_inj2		0	L	1	30	Wide|CT=Mixture;CN=UPS1;QY=10 fmol
SYM_ECOLI	AAAAPVTGPLADDPIQETITFDDFAK	3	675256.0	RD139_Wide_UPS1_25fmol_inj3.mzML	RD139_Wide_UPS1_25fmol_inj3		0	L	1	31	Wide|CT=Mixture;CN=UPS1;QY=25 fmol
SYM_ECOLI	AAAAPVTGPLADDPIQETITFDDFAK	3	577998.0	RD139_Wide_UPS1_50fmol_inj3.mzML	RD139_Wide_UPS1_50fmol_inj3		0	L	1	32	Wide|CT=Mixture;CN=UPS1;QY=50 fmol
SYM_ECOLI	AAAAPVTGPLADDPIQETITFDDFAK	3	793951.0	RD139_Wide_UPS1_25fmol_inj2.mzML	RD139_Wide_UPS1_25fmol_inj2		0	L	1	31	Wide|CT=Mixture;CN=UPS1;QY=25 fmol
ADIC_ECOLI	AAADDGLFPPIFAR	2	519051.0	RD139_Wide_UPS1_0_1fmol_inj1.mzML	RD139_Wide_UPS1_0_1fmol_inj1		0	L	1	25	Wide|CT=Mixture;CN=UPS1;QY=0.1 fmol
ADIC_ECOLI	AAADDGLFPPIFAR	2	701392.0	RD139_Wide_UPS1_0_25fmol_inj1.mzML	RD139_Wide_UPS1_0_25fmol_inj1		0	L	1	26	Wide|CT=Mixture;CN=UPS1;QY=0.25 fmol
ADIC_ECOLI	AAADDGLFPPIFAR	2	809301.0	RD139_Wide_UPS1_2_5fmol_inj1.mzML	RD139_Wide_UPS1_2_5fmol_inj1		0	L	1	28	Wide|CT=Mixture;CN=UPS1;QY=2.5 fmol
ADIC_ECOLI	AAADDGLFPPIFAR	2	1036290.0	RD139_Wide_UPS1_2_5fmol_inj2.mzML	RD139_Wide_UPS1_2_5fmol_inj2		0	L	1	28	Wide|CT=Mixture;CN=UPS1;QY=2.5 fmol
ADIC_ECOLI	AAADDGLFPPIFAR	2	1279550.0	RD139_Wide_UPS1_0_25fmol_inj2.mzML	RD139_Wide_UPS1_0_25fmol_inj2		0	L	1	26	Wide|CT=Mixture;CN=UPS1;QY=0.25 fmol
ADIC_ECOLI	AAADDGLFPPIFAR	2	947454.0	RD139_Wide_UPS1_0_1fmol_inj3.mzML	RD139_Wide_UPS1_0_1fmol_inj3		0	L	1	25	Wide|CT=Mixture;CN=UPS1;QY=0.1 fmol
ADIC_ECOLI	AAADDGLFPPIFAR	2	1116920.0	RD139_Wide_UPS1_0_25fmol_inj3.mzML	RD139_Wide_UPS1_0_25fmol_inj3		0	L	1	26	Wide|CT=Mixture;CN=UPS1;QY=0.25 fmol
ADIC_ECOLI	AAADDGLFPPIFAR	2	954054.0	RD139_Wide_UPS1_0_1fmol_inj2.mzML	RD139_Wide_UPS1_0_1fmol_inj2		0	L	1	25	Wide|CT=Mixture;CN=UPS1;QY=0.1 fmol
ADIC_ECOLI	AAADDGLFPPIFAR	2	1087330.0	RD139_Wide_UPS1_1fmol_inj2.mzML	RD139_Wide_UPS1_1fmol_inj2		0	L	1	27	Wide|CT=Mixture;CN=UPS1;QY=1 fmol
ADIC_ECOLI	AAADDGLFPPIFAR	2	874025.0	RD139_Wide_UPS1_1fmol_inj1.mzML	RD139_Wide_UPS1_1fmol_inj1		0	L	1	27	Wide|CT=Mixture;CN=UPS1;QY=1 fmol
ADIC_ECOLI	AAADDGLFPPIFAR	2	1240450.0	RD139_Wide_UPS1_1fmol_inj3.mzML	RD139_Wide_UPS1_1fmol_inj3		0	L	1	27	Wide|CT=Mixture;CN=UPS1;QY=1 fmol
ADIC_ECOLI	AAADDGLFPPIFAR	2	968402.0	RD139_Wide_UPS1_2_5fmol_inj3.mzML	RD139_Wide_UPS1_2_5fmol_inj3		0	L	1	28	Wide|CT=Mixture;CN=UPS1;QY=2.5 fmol
ADIC_ECOLI	AAADDGLFPPIFAR	2	873938.0	RD139_Wide_UPS1_5fmol_inj2.mzML	RD139_Wide_UPS1_5fmol_inj2		0	L	1	29	Wide|CT=Mixture;CN=UPS1;QY=5 fmol
ADIC_ECOLI	AAADDGLFPPIFAR	2	741749.0	RD139_Wide_UPS1_25fmol_inj1.mzML	RD139_Wide_UPS1_25fmol_inj1		0	L	1	31	Wide|CT=Mixture;CN=UPS1;QY=25 fmol
ADIC_ECOLI	AAADDGLFPPIFAR	2	1068850.0	RD139_Wide_UPS1_10fmol_inj1r.mzML	RD139_Wide_UPS1_10fmol_inj1r		0	L	1	30	Wide|CT=Mixture;CN=UPS1;QY=10 fmol
ADIC_ECOLI	AAADDGLFPPIFAR	2	506987.0	RD139_Wide_UPS1_5fmol_inj1.mzML	RD139_Wide_UPS1_5fmol_inj1		0	L	1	29	Wide|CT=Mixture;CN=UPS1;QY=5 fmol
ADIC_ECOLI	AAADDGLFPPIFAR	2	740246.0	RD139_Wide_UPS1_5fmol_inj3.mzML	RD139_Wide_UPS1_5fmol_inj3		0	L	1	29	Wide|CT=Mixture;CN=UPS1;QY=5 fmol
ADIC_ECOLI	AAADDGLFPPIFAR	2	1097580.0	RD139_Wide_UPS1_50fmol_inj1.mzML	RD139_Wide_UPS1_50fmol_inj1		0	L	1	32	Wide|CT=Mixture;CN=UPS1;QY=50 fmol
ADIC_ECOLI	AAADDGLFPPIFAR	2	832948.0	RD139_Wide_UPS1_50fmol_inj2.mzML	RD139_Wide_UPS1_50fmol_inj2		0	L	1	32	Wide|CT=Mixture;CN=UPS1;QY=50 fmol
ADIC_ECOLI	AAADDGLFPPIFAR	2	699410.0	RD139_Wide_UPS1_10fmol_inj3.mzML	RD139_Wide_UPS1_10fmol_inj3		0	L	1	30	Wide|CT=Mixture;CN=UPS1;QY=10 fmol
ADIC_ECOLI	AAADDGLFPPIFAR	2	1006820.0	RD139_Wide_UPS1_10fmol_inj2.mzML	RD139_Wide_UPS1_10fmol_inj2		0	L	1	30	Wide|CT=Mixture;CN=UPS1;QY=10 fmol
ADIC_ECOLI	AAADDGLFPPIFAR	2	1083850.0	RD139_Wide_UPS1_25fmol_inj3.mzML	RD139_Wide_UPS1_25fmol_inj3		0	L	1	31	Wide|CT=Mixture;CN=UPS1;QY=25 fmol
ADIC_ECOLI	AAADDGLFPPIFAR	2	1322940.0	RD139_Wide_UPS1_50fmol_inj3.mzML	RD139_Wide_UPS1_50fmol_inj3		0	L	1	32	Wide|CT=Mixture;CN=UPS1;QY=50 fmol
ADIC_ECOLI	AAADDGLFPPIFAR	2	976863.0	RD139_Wide_UPS1_25fmol_inj2.mzML	RD139_Wide_UPS1_25fmol_inj2		0	L	1	31	Wide|CT=Mixture;CN=UPS1;QY=25 fmol
RIR1_ECOLI	AAADLISR	2	2419010.0	RD139_Wide_UPS1_0_1fmol_inj1.mzML	RD139_Wide_UPS1_0_1fmol_inj1		0	L	1	25	Wide|CT=Mixture;CN=UPS1;QY=0.1 fmol
RIR1_ECOLI	AAADLISR	2	2614520.0	RD139_Wide_UPS1_0_25fmol_inj1.mzML	RD139_Wide_UPS1_0_25fmol_inj1		0	L	1	26	Wide|CT=Mixture;CN=UPS1;QY=0.25 fmol
RIR1_ECOLI	AAADLISR	2	2630480.0	RD139_Wide_UPS1_2_5fmol_inj1.mzML	RD139_Wide_UPS1_2_5fmol_inj1		0	L	1	28	Wide|CT=Mixture;CN=UPS1;QY=2.5 fmol
RIR1_ECOLI	AAADLISR	2	2757360.0	RD139_Wide_UPS1_2_5fmol_inj2.mzML	RD139_Wide_UPS1_2_5fmol_inj2		0	L	1	28	Wide|CT=Mixture;CN=UPS1;QY=2.5 fmol
RIR1_ECOLI	AAADLISR	2	2778280.0	RD139_Wide_UPS1_0_25fmol_inj2.mzML	RD139_Wide_UPS1_0_25fmol_inj2		0	L	1	26	Wide|CT=Mixture;CN=UPS1;QY=0.25 fmol
RIR1_ECOLI	AAADLISR	2	2384180.0	RD139_Wide_UPS1_0_1fmol_inj3.mzML	RD139_Wide_UPS1_0_1fmol_inj3		0	L	1	25	Wide|CT=Mixture;CN=UPS1;QY=0.1 fmol
RIR1_ECOLI	AAADLISR	2	2643940.0	RD139_Wide_UPS1_0_25fmol_inj3.mzML	RD139_Wide_UPS1_0_25fmol_inj3		0	L	1	26	Wide|CT=Mixture;CN=UPS1;QY=0.25 fmol
RIR1_ECOLI	AAADLISR	2	2821290.0	RD139_Wide_UPS1_0_1fmol_inj2.mzML	RD139_Wide_UPS1_0_1fmol_inj2		0	L	1	25	Wide|CT=Mixture;CN=UPS1;QY=0.1 fmol
RIR1_ECOLI	AAADLISR	2	2506810.0	RD139_Wide_UPS1_1fmol_inj2.mzML	RD139_Wide_UPS1_1fmol_inj2		0	L	1	27	Wide|CT=Mixture;CN=UPS1;QY=1 fmol
RIR1_ECOLI	AAADLISR	2	2661810.0	RD139_Wide_UPS1_1fmol_inj1.mzML	RD139_Wide_UPS1_1fmol_inj1		0	L	1	27	Wide|CT=Mixture;CN=UPS1;QY=1 fmol
RIR1_ECOLI	AAADLISR	2	2643080.0	RD139_Wide_UPS1_1fmol_inj3.mzML	RD139_Wide_UPS1_1fmol_inj3		0	L	1	27	Wide|CT=Mixture;CN=UPS1;QY=1 fmol
RIR1_ECOLI	AAADLISR	2	2751520.0	RD139_Wide_UPS1_2_5fmol_inj3.mzML	RD139_Wide_UPS1_2_5fmol_inj3		0	L	1	28	Wide|CT=Mixture;CN=UPS1;QY=2.5 fmol
RIR1_ECOLI	AAADLISR	2	3291540.0	RD139_Wide_UPS1_5fmol_inj2.mzML	RD139_Wide_UPS1_5fmol_inj2		0	L	1	29	Wide|CT=Mixture;CN=UPS1;QY=5 fmol
RIR1_ECOLI	AAADLISR	2	2442080.0	RD139_Wide_UPS1_25fmol_inj1.mzML	RD139_Wide_UPS1_25fmol_inj1		0	L	1	31	Wide|CT=Mixture;CN=UPS1;QY=25 fmol
RIR1_ECOLI	AAADLISR	2	3352830.0	RD139_Wide_UPS1_5fmol_inj1.mzML	RD139_Wide_UPS1_5fmol_inj1		0	L	1	29	Wide|CT=Mixture;CN=UPS1;QY=5 fmol
RIR1_ECOLI	AAADLISR	2	3241550.0	RD139_Wide_UPS1_5fmol_inj3.mzML	RD139_Wide_UPS1_5fmol_inj3		0	L	1	29	Wide|CT=Mixture;CN=UPS1;QY=5 fmol
RIR1_ECOLI	AAADLISR	2	3072860.0	RD139_Wide_UPS1_50fmol_inj1.mzML	RD139_Wide_UPS1_50fmol_inj1		0	L	1	32	Wide|CT=Mixture;CN=UPS1;QY=50 fmol
RIR1_ECOLI	AAADLISR	2	3030670.0	RD139_Wide_UPS1_50fmol_inj2.mzML	RD139_Wide_UPS1_50fmol_inj2		0	L	1	32	Wide|CT=Mixture;CN=UPS1;QY=50 fmol
RIR1_ECOLI	AAADLISR	2	3043830.0	RD139_Wide_UPS1_10fmol_inj3.mzML	RD139_Wide_UPS1_10fmol_inj3		0	L	1	30	Wide|CT=Mixture;CN=UPS1;QY=10 fmol
RIR1_ECOLI	AAADLISR	2	3027310.0	RD139_Wide_UPS1_10fmol_inj2.mzML	RD139_Wide_UPS1_10fmol_inj2		0	L	1	30	Wide|CT=Mixture;CN=UPS1;QY=10 fmol
RIR1_ECOLI	AAADLISR	2	2898180.0	RD139_Wide_UPS1_25fmol_inj3.mzML	RD139_Wide_UPS1_25fmol_inj3		0	L	1	31	Wide|CT=Mixture;CN=UPS1;QY=25 fmol
RIR1_ECOLI	AAADLISR	2	2532530.0	RD139_Wide_UPS1_50fmol_inj3.mzML	RD139_Wide_UPS1_50fmol_inj3		0	L	1	32	Wide|CT=Mixture;CN=UPS1;QY=50 fmol
RIR1_ECOLI	AAADLISR	2	2820060.0	RD139_Wide_UPS1_25fmol_inj2.mzML	RD139_Wide_UPS1_25fmol_inj2		0	L	1	31	Wide|CT=Mixture;CN=UPS1;QY=25 fmol
TOLA_ECOLI	AAAEADDIFGELSSGK	2	1378120.0	RD139_Wide_UPS1_0_1fmol_inj1.mzML	RD139_Wide_UPS1_0_1fmol_inj1		0	L	1	25	Wide|CT=Mixture;CN=UPS1;QY=0.1 fmol
TOLA_ECOLI	AAAEADDIFGELSSGK	2	1512350.0	RD139_Wide_UPS1_0_25fmol_inj1.mzML	RD139_Wide_UPS1_0_25fmol_inj1		0	L	1	26	Wide|CT=Mixture;CN=UPS1;QY=0.25 fmol
TOLA_ECOLI	AAAEADDIFGELSSGK	2	1314510.0	RD139_Wide_UPS1_2_5fmol_inj1.mzML	RD139_Wide_UPS1_2_5fmol_inj1		0	L	1	28	Wide|CT=Mixture;CN=UPS1;QY=2.5 fmol
TOLA_ECOLI	AAAEADDIFGELSSGK	2	1299040.0	RD139_Wide_UPS1_2_5fmol_inj2.mzML	RD139_Wide_UPS1_2_5fmol_inj2		0	L	1	28	Wide|CT=Mixture;CN=UPS1;QY=2.5 fmol
TOLA_ECOLI	AAAEADDIFGELSSGK	2	1547490.0	RD139_Wide_UPS1_0_25fmol_inj2.mzML	RD139_Wide_UPS1_0_25fmol_inj2		0	L	1	26	Wide|CT=Mixture;CN=UPS1;QY=0.25 fmol
TOLA_ECOLI	AAAEADDIFGELSSGK	2	1525970.0	RD139_Wide_UPS1_0_1fmol_inj3.mzML	RD139_Wide_UPS1_0_1fmol_inj3		0	L	1	25	Wide|CT=Mixture;CN=UPS1;QY=0.1 fmol
TOLA_ECOLI	AAAEADDIFGELSSGK	2	1433970.0	RD139_Wide_UPS1_0_25fmol_inj3.mzML	RD139_Wide_UPS1_0_25fmol_inj3		0	L	1	26	Wide|CT=Mixture;CN=UPS1;QY=0.25 fmol
TOLA_ECOLI	AAAEADDIFGELSSGK	2	1376710.0	RD139_Wide_UPS1_0_1fmol_inj2.mzML	RD139_Wide_UPS1_0_1fmol_inj2		0	L	1	25	Wide|CT=Mixture;CN=UPS1;QY=0.1 fmol
TOLA_ECOLI	AAAEADDIFGELSSGK	2	1735890.0	RD139_Wide_UPS1_1fmol_inj2.mzML	RD139_Wide_UPS1_1fmol_inj2		0	L	1	27	Wide|CT=Mixture;CN=UPS1;QY=1 fmol
TOLA_ECOLI	AAAEADDIFGELSSGK	2	1401960.0	RD139_Wide_UPS1_1fmol_inj1.mzML	RD139_Wide_UPS1_1fmol_inj1		0	L	1	27	Wide|CT=Mixture;CN=UPS1;QY=1 fmol
TOLA_ECOLI	AAAEADDIFGELSSGK	2	1530780.0	RD139_Wide_UPS1_1fmol_inj3.mzML	RD139_Wide_UPS1_1fmol_inj3		0	L	1	27	Wide|CT=Mixture;CN=UPS1;QY=1 fmol
TOLA_ECOLI	AAAEADDIFGELSSGK	2	1316160.0	RD139_Wide_UPS1_2_5fmol_inj3.mzML	RD139_Wide_UPS1_2_5fmol_inj3		0	L	1	28	Wide|CT=Mixture;CN=UPS1;QY=2.5 fmol
TOLA_ECOLI	AAAEADDIFGELSSGK	2	1412900.0	RD139_Wide_UPS1_5fmol_inj2.mzML	RD139_Wide_UPS1_5fmol_inj2		0	L	1	29	Wide|CT=Mixture;CN=UPS1;QY=5 fmol
TOLA_ECOLI	AAAEADDIFGELSSGK	2	1312660.0	RD139_Wide_UPS1_25fmol_inj1.mzML	RD139_Wide_UPS1_25fmol_inj1		0	L	1	31	Wide|CT=Mixture;CN=UPS1;QY=25 fmol
TOLA_ECOLI	AAAEADDIFGELSSGK	2	1487660.0	RD139_Wide_UPS1_10fmol_inj1r.mzML	RD139_Wide_UPS1_10fmol_inj1r		0	L	1	30	Wide|CT=Mixture;CN=UPS1;QY=10 fmol
TOLA_ECOLI	AAAEADDIFGELSSGK	2	1335980.0	RD139_Wide_UPS1_5fmol_inj1.mzML	RD139_Wide_UPS1_5fmol_inj1		0	L	1	29	Wide|CT=Mixture;CN=UPS1;QY=5 fmol
TOLA_ECOLI	AAAEADDIFGELSSGK	2	1337720.0	RD139_Wide_UPS1_5fmol_inj3.mzML	RD139_Wide_UPS1_5fmol_inj3		0	L	1	29	Wide|CT=Mixture;CN=UPS1;QY=5 fmol
TOLA_ECOLI	AAAEADDIFGELSSGK	2	1409000.0	RD139_Wide_UPS1_50fmol_inj1.mzML	RD139_Wide_UPS1_50fmol_inj1		0	L	1	32	Wide|CT=Mixture;CN=UPS1;QY=50 fmol
TOLA_ECOLI	AAAEADDIFGELSSGK	2	1394850.0	RD139_Wide_UPS1_50fmol_inj2.mzML	RD139_Wide_UPS1_50fmol_inj2		0	L	1	32	Wide|CT=Mixture;CN=UPS1;QY=50 fmol
TOLA_ECOLI	AAAEADDIFGELSSGK	2	1382330.0	RD139_Wide_UPS1_10fmol_inj3.mzML	RD139_Wide_UPS1_10fmol_inj3		0	L	1	30	Wide|CT=Mixture;CN=UPS1;QY=10 fmol
TOLA_ECOLI	AAAEADDIFGELSSGK	2	1421590.0	RD139_Wide_UPS1_10fmol_inj2.mzML	RD139_Wide_UPS1_10fmol_inj2		0	L	1	30	Wide|CT=Mixture;CN=UPS1;QY=10 fmol
TOLA_ECOLI	AAAEADDIFGELSSGK	2	1916940.0	RD139_Wide_UPS1_25fmol_inj3.mzML	RD139_Wide_UPS1_25fmol_inj3		0	L	1	31	Wide|CT=Mixture;CN=UPS1;QY=25 fmol
TOLA_ECOLI	AAAEADDIFGELSSGK	2	1396410.0	RD139_Wide_UPS1_50fmol_inj3.mzML	RD139_Wide_UPS1_50fmol_inj3		0	L	1	32	Wide|CT=Mixture;CN=UPS1;QY=50 fmol
TOLA_ECOLI	AAAEADDIFGELSSGK	2	1460280.0	RD139_Wide_UPS1_25fmol_inj2.mzML	RD139_Wide_UPS1_25fmol_inj2		0	L	1	31	Wide|CT=Mixture;CN=UPS1;QY=25 fmol
G3P1_ECOLI	AAAEGEM(Oxidation)KGVLGYTEDDVVSTDFNGEVC(Carbamidomethyl)TSVFDAK	3	252857.0	RD139_Wide_UPS1_0_1fmol_inj1.mzML	RD139_Wide_UPS1_0_1fmol_inj1		0	L	1	25	Wide|CT=Mixture;CN=UPS1;QY=0.1 fmol
G3P1_ECOLI	AAAEGEM(Oxidation)KGVLGYTEDDVVSTDFNGEVC(Carbamidomethyl)TSVFDAK	3	211637.0	RD139_Wide_UPS1_2_5fmol_inj2.mzML	RD139_Wide_UPS1_2_5fmol_inj2		0	L	1	28	Wide|CT=Mixture;CN=UPS1;QY=2.5 fmol
G3P1_ECOLI	AAAEGEM(Oxidation)KGVLGYTEDDVVSTDFNGEVC(Carbamidomethyl)TSVFDAK	3	343381.0	RD139_Wide_UPS1_0_25fmol_inj2.mzML	RD139_Wide_UPS1_0_25fmol_inj2		0	L	1	26	Wide|CT=Mixture;CN=UPS1;QY=0.25 fmol
G3P1_ECOLI	AAAEGEM(Oxidation)KGVLGYTEDDVVSTDFNGEVC(Carbamidomethyl)TSVFDAK	3	190400.0	RD139_Wide_UPS1_0_1fmol_inj3.mzML	RD139_Wide_UPS1_0_1fmol_inj3		0	L	1	25	Wide|CT=Mixture;CN=UPS1;QY=0.1 fmol
G3P1_ECOLI	AAAEGEM(Oxidation)KGVLGYTEDDVVSTDFNGEVC(Carbamidomethyl)TSVFDAK	3	303448.0	RD139_Wide_UPS1_0_25fmol_inj3.mzML	RD139_Wide_UPS1_0_25fmol_inj3		0	L	1	26	Wide|CT=Mixture;CN=UPS1;QY=0.25 fmol
G3P1_ECOLI	AAAEGEM(Oxidation)KGVLGYTEDDVVSTDFNGEVC(Carbamidomethyl)TSVFDAK	3	331478.0	RD139_Wide_UPS1_0_1fmol_inj2.mzML	RD139_Wide_UPS1_0_1fmol_inj2		0	L	1	25	Wide|CT=Mixture;CN=UPS1;QY=0.1 fmol
G3P1_ECOLI	AAAEGEM(Oxidation)KGVLGYTEDDVVSTDFNGEVC(Carbamidomethyl)TSVFDAK	3	180925.0	RD139_Wide_UPS1_1fmol_inj3.mzML	RD139_Wide_UPS1_1fmol_inj3		0	L	1	27	Wide|CT=Mixture;CN=UPS1;QY=1 fmol
G3P1_ECOLI	AAAEGEM(Oxidation)KGVLGYTEDDVVSTDFNGEVC(Carbamidomethyl)TSVFDAK	3	235547.0	RD139_Wide_UPS1_5fmol_inj2.mzML	RD139_Wide_UPS1_5fmol_inj2		0	L	1	29	Wide|CT=Mixture;CN=UPS1;QY=5 fmol
G3P1_ECOLI	AAAEGEM(Oxidation)KGVLGYTEDDVVSTDFNGEVC(Carbamidomethyl)TSVFDAK	3	291846.0	RD139_Wide_UPS1_25fmol_inj1.mzML	RD139_Wide_UPS1_25fmol_inj1		0	L	1	31	Wide|CT=Mixture;CN=UPS1;QY=25 fmol
G3P1_ECOLI	AAAEGEM(Oxidation)KGVLGYTEDDVVSTDFNGEVC(Carbamidomethyl)TSVFDAK	3	298683.0	RD139_Wide_UPS1_10fmol_inj1r.mzML	RD139_Wide_UPS1_10fmol_inj1r		0	L	1	30	Wide|CT=Mixture;CN=UPS1;QY=10 fmol
G3P1_ECOLI	AAAEGEM(Oxidation)KGVLGYTEDDVVSTDFNGEVC(Carbamidomethyl)TSVFDAK	3	191479.0	RD139_Wide_UPS1_5fmol_inj1.mzML	RD139_Wide_UPS1_5fmol_inj1		0	L	1	29	Wide|CT=Mixture;CN=UPS1;QY=5 fmol
G3P1_ECOLI	AAAEGEM(Oxidation)KGVLGYTEDDVVSTDFNGEVC(Carbamidomethyl)TSVFDAK	3	181100.0	RD139_Wide_UPS1_5fmol_inj3.mzML	RD139_Wide_UPS1_5fmol_inj3		0	L	1	29	Wide|CT=Mixture;CN=UPS1;QY=5 fmol
G3P1_ECOLI	AAAEGEM(Oxidation)KGVLGYTEDDVVSTDFNGEVC(Carbamidomethyl)TSVFDAK	3	217337.0	RD139_Wide_UPS1_50fmol_inj1.mzML	RD139_Wide_UPS1_50fmol_inj1		0	L	1	32	Wide|CT=Mixture;CN=UPS1;QY=50 fmol
G3P1_ECOLI	AAAEGEM(Oxidation)KGVLGYTEDDVVSTDFNGEVC(Carbamidomethyl)TSVFDAK	3	247994.0	RD139_Wide_UPS1_50fmol_inj2.mzML	RD139_Wide_UPS1_50fmol_inj2		0	L	1	32	Wide|CT=Mixture;CN=UPS1;QY=50 fmol
G3P1_ECOLI	AAAEGEM(Oxidation)KGVLGYTEDDVVSTDFNGEVC(Carbamidomethyl)TSVFDAK	3	127512.0	RD139_Wide_UPS1_10fmol_inj2.mzML	RD139_Wide_UPS1_10fmol_inj2		0	L	1	30	Wide|CT=Mixture;CN=UPS1;QY=10 fmol
G3P1_ECOLI	AAAEGEM(Oxidation)KGVLGYTEDDVVSTDFNGEVC(Carbamidomethyl)TSVFDAK	3	226387.0	RD139_Wide_UPS1_25fmol_inj3.mzML	RD139_Wide_UPS1_25fmol_inj3		0	L	1	31	Wide|CT=Mixture;CN=UPS1;QY=25 fmol
G3P1_ECOLI	AAAEGEM(Oxidation)KGVLGYTEDDVVSTDFNGEVC(Carbamidomethyl)TSVFDAK	3	199354.0	RD139_Wide_UPS1_25fmol_inj2.mzML	RD139_Wide_UPS1_25fmol_inj2		0	L	1	31	Wide|CT=Mixture;CN=UPS1;QY=25 fmol
G3P1_ECOLI	AAAEGEMKGVLGYTEDDVVSTDFNGEVC(Carbamidomethyl)TSVFDAK	3	197009.0	RD139_Wide_UPS1_0_1fmol_inj1.mzML	RD139_Wide_UPS1_0_1fmol_inj1		0	L	1	25	Wide|CT=Mixture;CN=UPS1;QY=0.1 fmol
G3P1_ECOLI	AAAEGEMKGVLGYTEDDVVSTDFNGEVC(Carbamidomethyl)TSVFDAK	3	1015380.0	RD139_Wide_UPS1_0_25fmol_inj1.mzML	RD139_Wide_UPS1_0_25fmol_inj1		0	L	1	26	Wide|CT=Mixture;CN=UPS1;QY=0.25 fmol
G3P1_ECOLI	AAAEGEMKGVLGYTEDDVVSTDFNGEVC(Carbamidomethyl)TSVFDAK	3	329580.0	RD139_Wide_UPS1_2_5fmol_inj2.mzML	RD139_Wide_UPS1_2_5fmol_inj2		0	L	1	28	Wide|CT=Mixture;CN=UPS1;QY=2.5 fmol
G3P1_ECOLI	AAAEGEMKGVLGYTEDDVVSTDFNGEVC(Carbamidomethyl)TSVFDAK	3	1077240.0	RD139_Wide_UPS1_0_25fmol_inj2.mzML	RD139_Wide_UPS1_0_25fmol_inj2		0	L	1	26	Wide|CT=Mixture;CN=UPS1;QY=0.25 fmol
G3P1_ECOLI	AAAEGEMKGVLGYTEDDVVSTDFNGEVC(Carbamidomethyl)TSVFDAK	3	299985.0	RD139_Wide_UPS1_0_1fmol_inj3.mzML	RD139_Wide_UPS1_0_1fmol_inj3		0	L	1	25	Wide|CT=Mixture;CN=UPS1;QY=0.1 fmol
G3P1_ECOLI	AAAEGEMKGVLGYTEDDVVSTDFNGEVC(Carbamidomethyl)TSVFDAK	3	1310030.0	RD139_Wide_UPS1_0_25fmol_inj3.mzML	RD139_Wide_UPS1_0_25fmol_inj3		0	L	1	26	Wide|CT=Mixture;CN=UPS1;QY=0.25 fmol
G3P1_ECOLI	AAAEGEMKGVLGYTEDDVVSTDFNGEVC(Carbamidomethyl)TSVFDAK	3	810410.0	RD139_Wide_UPS1_1fmol_inj3.mzML	RD139_Wide_UPS1_1fmol_inj3		0	L	1	27	Wide|CT=Mixture;CN=UPS1;QY=1 fmol
G3P1_ECOLI	AAAEGEMKGVLGYTEDDVVSTDFNGEVC(Carbamidomethyl)TSVFDAK	3	605255.0	RD139_Wide_UPS1_5fmol_inj2.mzML	RD139_Wide_UPS1_5fmol_inj2		0	L	1	29	Wide|CT=Mixture;CN=UPS1;QY=5 fmol
G3P1_ECOLI	AAAEGEMKGVLGYTEDDVVSTDFNGEVC(Carbamidomethyl)TSVFDAK	3	318477.0	RD139_Wide_UPS1_25fmol_inj1.mzML	RD139_Wide_UPS1_25fmol_inj1		0	L	1	31	Wide|CT=Mixture;CN=UPS1;QY=25 fmol
G3P1_ECOLI	AAAEGEMKGVLGYTEDDVVSTDFNGEVC(Carbamidomethyl)TSVFDAK	3	665343.0	RD139_Wide_UPS1_50fmol_inj2.mzML	RD139_Wide_UPS1_50fmol_inj2		0	L	1	32	Wide|CT=Mixture;CN=UPS1;QY=50 fmol
G3P1_ECOLI	AAAEGEMKGVLGYTEDDVVSTDFNGEVC(Carbamidomethyl)TSVFDAK	3	795476.0	RD139_Wide_UPS1_10fmol_inj2.mzML	RD139_Wide_UPS1_10fmol_inj2		0	L	1	30	Wide|CT=Mixture;CN=UPS1;QY=10 fmol
G3P1_ECOLI	AAAEGEMKGVLGYTEDDVVSTDFNGEVC(Carbamidomethyl)TSVFDAK	3	726541.0	RD139_Wide_UPS1_25fmol_inj3.mzML	RD139_Wide_UPS1_25fmol_inj3		0	L	1	31	Wide|CT=Mixture;CN=UPS1;QY=25 fmol
G3P1_ECOLI	AAAEGEMKGVLGYTEDDVVSTDFNGEVC(Carbamidomethyl)TSVFDAK	3	353576.0	RD139_Wide_UPS1_50fmol_inj3.mzML	RD139_Wide_UPS1_50fmol_inj3		0	L	1	32	Wide|CT=Mixture;CN=UPS1;QY=50 fmol
G3P1_ECOLI	AAAEGEMKGVLGYTEDDVVSTDFNGEVC(Carbamidomethyl)TSVFDAK	3	1267670.0	RD139_Wide_UPS1_25fmol_inj2.mzML	RD139_Wide_UPS1_25fmol_inj2		0	L	1	31	Wide|CT=Mixture;CN=UPS1;QY=25 fmol
G3P2_ECOLI	AAAENIIPHTTGAAK	2	625560.0	RD139_Wide_UPS1_0_1fmol_inj1.mzML	RD139_Wide_UPS1_0_1fmol_inj1		0	L	1	25	Wide|CT=Mixture;CN=UPS1;QY=0.1 fmol
G3P2_ECOLI	AAAENIIPHTTGAAK	2	714060.0	RD139_Wide_UPS1_0_25fmol_inj1.mzML	RD139_Wide_UPS1_0_25fmol_inj1		0	L	1	26	Wide|CT=Mixture;CN=UPS1;QY=0.25 fmol
G3P2_ECOLI	AAAENIIPHTTGAAK	2	656623.0	RD139_Wide_UPS1_2_5fmol_inj1.mzML	RD139_Wide_UPS1_2_5fmol_inj1		0	L	1	28	Wide|CT=Mixture;CN=UPS1;QY=2.5 fmol
G3P2_ECOLI	AAAENIIPHTTGAAK	2	736864.0	RD139_Wide_UPS1_2_5fmol_inj2.mzML	RD139_Wide_UPS1_2_5fmol_inj2		0	L	1	28	Wide|CT=Mixture;CN=UPS1;QY=2.5 fmol
G3P2_ECOLI	AAAENIIPHTTGAAK	2	869072.0	RD139_Wide_UPS1_0_25fmol_inj2.mzML	RD139_Wide_UPS1_0_25fmol_inj2		0	L	1	26	Wide|CT=Mixture;CN=UPS1;QY=0.25 fmol
G3P2_ECOLI	AAAENIIPHTTGAAK	2	665150.0	RD139_Wide_UPS1_0_1fmol_inj3.mzML	RD139_Wide_UPS1_0_1fmol_inj3		0	L	1	25	Wide|CT=Mixture;CN=UPS1;QY=0.1 fmol
G3P2_ECOLI	AAAENIIPHTTGAAK	2	737384.0	RD139_Wide_UPS1_0_25fmol_inj3.mzML	RD139_Wide_UPS1_0_25fmol_inj3		0	L	1	26	Wide|CT=Mixture;CN=UPS1;QY=0.25 fmol
G3P2_ECOLI	AAAENIIPHTTGAAK	2	728997.0	RD139_Wide_UPS1_0_1fmol_inj2.mzML	RD139_Wide_UPS1_0_1fmol_inj2		0	L	1	25	Wide|CT=Mixture;CN=UPS1;QY=0.1 fmol
G3P2_ECOLI	AAAENIIPHTTGAAK	2	734299.0	RD139_Wide_UPS1_1fmol_inj2.mzML	RD139_Wide_UPS1_1fmol_inj2		0	L	1	27	Wide|CT=Mixture;CN=UPS1;QY=1 fmol
G3P2_ECOLI	AAAENIIPHTTGAAK	2	688709.0	RD139_Wide_UPS1_1fmol_inj1.mzML	RD139_Wide_UPS1_1fmol_inj1		0	L	1	27	Wide|CT=Mixture;CN=UPS1;QY=1 fmol
G3P2_ECOLI	AAAENIIPHTTGAAK	2	696699.0	RD139_Wide_UPS1_1fmol_inj3.mzML	RD139_Wide_UPS1_1fmol_inj3		0	L	1	27	Wide|CT=Mixture;CN=UPS1;QY=1 fmol
G3P2_ECOLI	AAAENIIPHTTGAAK	2	746210.0	RD139_Wide_UPS1_2_5fmol_inj3.mzML	RD139_Wide_UPS1_2_5fmol_inj3		0	L	1	28	Wide|CT=Mixture;CN=UPS1;QY=2.5 fmol
G3P2_ECOLI	AAAENIIPHTTGAAK	2	762218.0	RD139_Wide_UPS1_5fmol_inj2.mzML	RD139_Wide_UPS1_5fmol_inj2		0	L	1	29	Wide|CT=Mixture;CN=UPS1;QY=5 fmol
G3P2_ECOLI	AAAENIIPHTTGAAK	2	732992.0	RD139_Wide_UPS1_25fmol_inj1.mzML	RD139_Wide_UPS1_25fmol_inj1		0	L	1	31	Wide|CT=Mixture;CN=UPS1;QY=25 fmol
G3P2_ECOLI	AAAENIIPHTTGAAK	2	568725.0	RD139_Wide_UPS1_10fmol_inj1r.mzML	RD139_Wide_UPS1_10fmol_inj1r		0	L	1	30	Wide|CT=Mixture;CN=UPS1;QY=10 fmol
G3P2_ECOLI	AAAENIIPHTTGAAK	2	826686.0	RD139_Wide_UPS1_5fmol_inj1.mzML	RD139_Wide_UPS1_5fmol_inj1		0	L	1	29	Wide|CT=Mixture;CN=UPS1;QY=5 fmol
G3P2_ECOLI	AAAENIIPHTTGAAK	2	522027.0	RD139_Wide_UPS1_5fmol_inj3.mzML	RD139_Wide_UPS1_5fmol_inj3		0	L	1	29	Wide|CT=Mixture;CN=UPS1;QY=5 fmol
G3P2_ECOLI	AAAENIIPHTTGAAK	2	654697.0	RD139_Wide_UPS1_50fmol_inj1.mzML	RD139_Wide_UPS1_50fmol_inj1		0	L	1	32	Wide|CT=Mixture;CN=UPS1;QY=50 fmol
G3P2_ECOLI	AAAENIIPHTTGAAK	2	624530.0	RD139_Wide_UPS1_50fmol_inj2.mzML	RD139_Wide_UPS1_50fmol_inj2		0	L	1	32	Wide|CT=Mixture;CN=UPS1;QY=50 fmol
G3P2_ECOLI	AAAENIIPHTTGAAK	2	743608.0	RD139_Wide_UPS1_10fmol_inj3.mzML	RD139_Wide_UPS1_10fmol_inj3		0	L	1	30	Wide|CT=Mixture;CN=UPS1;QY=10 fmol
G3P2_ECOLI	AAAENIIPHTTGAAK	2	870913.0	RD139_Wide_UPS1_10fmol_inj2.mzML	RD139_Wide_UPS1_10fmol_inj2		0	L	1	30	Wide|CT=Mixture;CN=UPS1;QY=10 fmol
G3P2_ECOLI	AAAENIIPHTTGAAK	2	793964.0	RD139_Wide_UPS1_25fmol_inj3.mzML	RD139_Wide_UPS1_25fmol_inj3		0	L	1	31	Wide|CT=Mixture;CN=UPS1;QY=25 fmol
G3P2_ECOLI	AAAENIIPHTTGAAK	2	665242.0	RD139_Wide_UPS1_50fmol_inj3.mzML	RD139_Wide_UPS1_50fmol_inj3		0	L	1	32	Wide|CT=Mixture;CN=UPS1;QY=50 fmol
G3P2_ECOLI	AAAENIIPHTTGAAK	2	659184.0	RD139_Wide_UPS1_25fmol_inj2.mzML	RD139_Wide_UPS1_25fmol_inj2		0	L	1	31	Wide|CT=Mixture;CN=UPS1;QY=25 fmol
G3P2_ECOLI	AAAENIIPHTTGAAK	3	2278570.0	RD139_Wide_UPS1_0_1fmol_inj1.mzML	RD139_Wide_UPS1_0_1fmol_inj1		0	L	1	25	Wide|CT=Mixture;CN=UPS1;QY=0.1 fmol
G3P2_ECOLI	AAAENIIPHTTGAAK	3	3352560.0	RD139_Wide_UPS1_0_25fmol_inj1.mzML	RD139_Wide_UPS1_0_25fmol_inj1		0	L	1	26	Wide|CT=Mixture;CN=UPS1;QY=0.25 fmol
G3P2_ECOLI	AAAENIIPHTTGAAK	3	3318910.0	RD139_Wide_UPS1_2_5fmol_inj1.mzML	RD139_Wide_UPS1_2_5fmol_inj1		0	L	1	28	Wide|CT=Mixture;CN=UPS1;QY=2.5 fmol
G3P2_ECOLI	AAAENIIPHTTGAAK	3	3660620.0	RD139_Wide_UPS1_2_5fmol_inj2.mzML	RD139_Wide_UPS1_2_5fmol_inj2		0	L	1	28	Wide|CT=Mixture;CN=UPS1;QY=2.5 fmol
G3P2_ECOLI	AAAENIIPHTTGAAK	3	4237940.0	RD139_Wide_UPS1_0_25fmol_inj2.mzML	RD139_Wide_UPS1_0_25fmol_inj2		0	L	1	26	Wide|CT=Mixture;CN=UPS1;QY=0.25 fmol
G3P2_ECOLI	AAAENIIPHTTGAAK	3	3523850.0	RD139_Wide_UPS1_0_1fmol_inj3.mzML	RD139_Wide_UPS1_0_1fmol_inj3		0	L	1	25	Wide|CT=Mixture;CN=UPS1;QY=0.1 fmol
G3P2_ECOLI	AAAENIIPHTTGAAK	3	4199340.0	RD139_Wide_UPS1_0_25fmol_inj3.mzML	RD139_Wide_UPS1_0_25fmol_inj3		0	L	1	26	Wide|CT=Mixture;CN=UPS1;QY=0.25 fmol
G3P2_ECOLI	AAAENIIPHTTGAAK	3	2893780.0	RD139_Wide_UPS1_0_1fmol_inj2.mzML	RD139_Wide_UPS1_0_1fmol_inj2		0	L	1	25	Wide|CT=Mixture;CN=UPS1;QY=0.1 fmol
G3P2_ECOLI	AAAENIIPHTTGAAK	3	2611790.0	RD139_Wide_UPS1_1fmol_inj2.mzML	RD139_Wide_UPS1_1fmol_inj2		0	L	1	27	Wide|CT=Mixture;CN=UPS1;QY=1 fmol
G3P2_ECOLI	AAAENIIPHTTGAAK	3	2619330.0	RD139_Wide_UPS1_1fmol_inj1.mzML	RD139_Wide_UPS1_1fmol_inj1		0	L	1	27	Wide|CT=Mixture;CN=UPS1;QY=1 fmol
G3P2_ECOLI	AAAENIIPHTTGAAK	3	2224310.0	RD139_Wide_UPS1_1fmol_inj3.mzML	RD139_Wide_UPS1_1fmol_inj3		0	L	1	27	Wide|CT=Mixture;CN=UPS1;QY=1 fmol
G3P2_ECOLI	AAAENIIPHTTGAAK	3	3888920.0	RD139_Wide_UPS1_2_5fmol_inj3.mzML	RD139_Wide_UPS1_2_5fmol_inj3		0	L	1	28	Wide|CT=Mixture;CN=UPS1;QY=2.5 fmol
G3P2_ECOLI	AAAENIIPHTTGAAK	3	4124080.0	RD139_Wide_UPS1_5fmol_inj2.mzML	RD139_Wide_UPS1_5fmol_inj2		0	L	1	29	Wide|CT=Mixture;CN=UPS1;QY=5 fmol
G3P2_ECOLI	AAAENIIPHTTGAAK	3	3485630.0	RD139_Wide_UPS1_25fmol_inj1.mzML	RD139_Wide_UPS1_25fmol_inj1		0	L	1	31	Wide|CT=Mixture;CN=UPS1;QY=25 fmol
G3P2_ECOLI	AAAENIIPHTTGAAK	3	3820640.0	RD139_Wide_UPS1_10fmol_inj1r.mzML	RD139_Wide_UPS1_10fmol_inj1r		0	L	1	30	Wide|CT=Mixture;CN=UPS1;QY=10 fmol
G3P2_ECOLI	AAAENIIPHTTGAAK	3	4006730.0	RD139_Wide_UPS1_5fmol_inj1.mzML	RD139_Wide_UPS1_5fmol_inj1		0	L	1	29	Wide|CT=Mixture;CN=UPS1;QY=5 fmol
G3P2_ECOLI	AAAENIIPHTTGAAK	3	3958140.0	RD139_Wide_UPS1_5fmol_inj3.mzML	RD139_Wide_UPS1_5fmol_inj3		0	L	1	29	Wide|CT=Mixture;CN=UPS1;QY=5 fmol
G3P2_ECOLI	AAAENIIPHTTGAAK	3	3831930.0	RD139_Wide_UPS1_50fmol_inj1.mzML	RD139_Wide_UPS1_50fmol_inj1		0	L	1	32	Wide|CT=Mixture;CN=UPS1;QY=50 fmol
G3P2_ECOLI	AAAENIIPHTTGAAK	3	3430110.0	RD139_Wide_UPS1_50fmol_inj2.mzML	RD139_Wide_UPS1_50fmol_inj2		0	L	1	32	Wide|CT=Mixture;CN=UPS1;QY=50 fmol
G3P2_ECOLI	AAAENIIPHTTGAAK	3	3895880.0	RD139_Wide_UPS1_10fmol_inj3.mzML	RD139_Wide_UPS1_10fmol_inj3		0	L	1	30	Wide|CT=Mixture;CN=UPS1;QY=10 fmol
G3P2_ECOLI	AAAENIIPHTTGAAK	3	4012370.0	RD139_Wide_UPS1_10fmol_inj2.mzML	RD139_Wide_UPS1_10fmol_inj2		0	L	1	30	Wide|CT=Mixture;CN=UPS1;QY=10 fmol
G3P2_ECOLI	AAAENIIPHTTGAAK	3	4020790.0	RD139_Wide_UPS1_25fmol_inj3.mzML	RD139_Wide_UPS1_25fmol_inj3		0	L	1	31	Wide|CT=Mixture;CN=UPS1;QY=25 fmol
G3P2_ECOLI	AAAENIIPHTTGAAK	3	3463270.0	RD139_Wide_UPS1_50fmol_inj3.mzML	RD139_Wide_UPS1_50fmol_inj3		0	L	1	32	Wide|CT=Mixture;CN=UPS1;QY=50 fmol
G3P2_ECOLI	AAAENIIPHTTGAAK	3	3670160.0	RD139_Wide_UPS1_25fmol_inj2.mzML	RD139_Wide_UPS1_25fmol_inj2		0	L	1	31	Wide|CT=Mixture;CN=UPS1;QY=25 fmol
RLMH_ECOLI	AAAEQSWSLSALTLPHPLVR	3	1606530.0	RD139_Wide_UPS1_0_1fmol_inj1.mzML	RD139_Wide_UPS1_0_1fmol_inj1		0	L	1	25	Wide|CT=Mixture;CN=UPS1;QY=0.1 fmol
RLMH_ECOLI	AAAEQSWSLSALTLPHPLVR	3	1869980.0	RD139_Wide_UPS1_0_25fmol_inj1.mzML	RD139_Wide_UPS1_0_25fmol_inj1		0	L	1	26	Wide|CT=Mixture;CN=UPS1;QY=0.25 fmol
RLMH_ECOLI	AAAEQSWSLSALTLPHPLVR	3	1757850.0	RD139_Wide_UPS1_2_5fmol_inj1.mzML	RD139_Wide_UPS1_2_5fmol_inj1		0	L	1	28	Wide|CT=Mixture;CN=UPS1;QY=2.5 fmol
RLMH_ECOLI	AAAEQSWSLSALTLPHPLVR	3	1533640.0	RD139_Wide_UPS1_2_5fmol_inj2.mzML	RD139_Wide_UPS1_2_5fmol_inj2		0	L	1	28	Wide|CT=Mixture;CN=UPS1;QY=2.5 fmol
RLMH_ECOLI	AAAEQSWSLSALTLPHPLVR	3	2036720.0	RD139_Wide_UPS1_0_25fmol_inj2.mzML	RD139_Wide_UPS1_0_25fmol_inj2		0	L	1	26	Wide|CT=Mixture;CN=UPS1;QY=0.25 fmol
RLMH_ECOLI	AAAEQSWSLSALTLPHPLVR	3	1506860.0	RD139_Wide_UPS1_0_1fmol_inj3.mzML	RD139_Wide_UPS1_0_1fmol_inj3		0	L	1	25	Wide|CT=Mixture;CN=UPS1;QY=0.1 fmol
RLMH_ECOLI	AAAEQSWSLSALTLPHPLVR	3	1594120.0	RD139_Wide_UPS1_0_25fmol_inj3.mzML	RD139_Wide_UPS1_0_25fmol_inj3		0	L	1	26	Wide|CT=Mixture;CN=UPS1;QY=0.25 fmol
RLMH_ECOLI	AAAEQSWSLSALTLPHPLVR	3	1640770.0	RD139_Wide_UPS1_0_1fmol_inj2.mzML	RD139_Wide_UPS1_0_1fmol_inj2		0	L	1	25	Wide|CT=Mixture;CN=UPS1;QY=0.1 fmol
RLMH_ECOLI	AAAEQSWSLSALTLPHPLVR	3	1792070.0	RD139_Wide_UPS1_1fmol_inj2.mzML	RD139_Wide_UPS1_1fmol_inj2		0	L	1	27	Wide|CT=Mixture;CN=UPS1;QY=1 fmol
RLMH_ECOLI	AAAEQSWSLSALTLPHPLVR	3	1917540.0	RD139_Wide_UPS1_1fmol_inj1.mzML	RD139_Wide_UPS1_1fmol_inj1		0	L	1	27	Wide|CT=Mixture;CN=UPS1;QY=1 fmol
RLMH_ECOLI	AAAEQSWSLSALTLPHPLVR	3	1793900.0	RD139_Wide_UPS1_1fmol_inj3.mzML	RD139_Wide_UPS1_1fmol_inj3		0	L	1	27	Wide|CT=Mixture;CN=UPS1;QY=1 fmol
RLMH_ECOLI	AAAEQSWSLSALTLPHPLVR	3	1668460.0	RD139_Wide_UPS1_2_5fmol_inj3.mzML	RD139_Wide_UPS1_2_5fmol_inj3		0	L	1	28	Wide|CT=Mixture;CN=UPS1;QY=2.5 fmol
RLMH_ECOLI	AAAEQSWSLSALTLPHPLVR	3	1798830.0	RD139_Wide_UPS1_5fmol_inj2.mzML	RD139_Wide_UPS1_5fmol_inj2		0	L	1	29	Wide|CT=Mixture;CN=UPS1;QY=5 fmol
RLMH_ECOLI	AAAEQSWSLSALTLPHPLVR	3	2137920.0	RD139_Wide_UPS1_25fmol_inj1.mzML	RD139_Wide_UPS1_25fmol_inj1		0	L	1	31	Wide|CT=Mixture;CN=UPS1;QY=25 fmol
RLMH_ECOLI	AAAEQSWSLSALTLPHPLVR	3	1288640.0	RD139_Wide_UPS1_10fmol_inj1r.mzML	RD139_Wide_UPS1_10fmol_inj1r		0	L	1	30	Wide|CT=Mixture;CN=UPS1;QY=10 fmol
RLMH_ECOLI	AAAEQSWSLSALTLPHPLVR	3	1609620.0	RD139_Wide_UPS1_5fmol_inj1.mzML	RD139_Wide_UPS1_5fmol_inj1		0	L	1	29	Wide|CT=Mixture;CN=UPS1;QY=5 fmol
RLMH_ECOLI	AAAEQSWSLSALTLPHPLVR	3	1575750.0	RD139_Wide_UPS1_5fmol_inj3.mzML	RD139_Wide_UPS1_5fmol_inj3		0	L	1	29	Wide|CT=Mixture;CN=UPS1;QY=5 fmol
RLMH_ECOLI	AAAEQSWSLSALTLPHPLVR	3	1825120.0	RD139_Wide_UPS1_50fmol_inj1.mzML	RD139_Wide_UPS1_50fmol_inj1		0	L	1	32	Wide|CT=Mixture;CN=UPS1;QY=50 fmol
RLMH_ECOLI	AAAEQSWSLSALTLPHPLVR	3	1530240.0	RD139_Wide_UPS1_50fmol_inj2.mzML	RD139_Wide_UPS1_50fmol_inj2		0	L	1	32	Wide|CT=Mixture;CN=UPS1;QY=50 fmol
RLMH_ECOLI	AAAEQSWSLSALTLPHPLVR	3	1907950.0	RD139_Wide_UPS1_10fmol_inj3.mzML	RD139_Wide_UPS1_10fmol_inj3		0	L	1	30	Wide|CT=Mixture;CN=UPS1;QY=10 fmol
RLMH_ECOLI	AAAEQSWSLSALTLPHPLVR	3	1876160.0	RD139_Wide_UPS1_10fmol_inj2.mzML	RD139_Wide_UPS1_10fmol_inj2		0	L	1	30	Wide|CT=Mixture;CN=UPS1;QY=10 fmol
RLMH_ECOLI	AAAEQSWSLSALTLPHPLVR	3	1959290.0	RD139_Wide_UPS1_25fmol_inj3.mzML	RD139_Wide_UPS1_25fmol_inj3		0	L	1	31	Wide|CT=Mixture;CN=UPS1;QY=25 fmol
RLMH_ECOLI	AAAEQSWSLSALTLPHPLVR	3	1319250.0	RD139_Wide_UPS1_50fmol_inj3.mzML	RD139_Wide_UPS1_50fmol_inj3		0	L	1	32	Wide|CT=Mixture;CN=UPS1;QY=50 fmol
RLMH_ECOLI	AAAEQSWSLSALTLPHPLVR	3	1816730.0	RD139_Wide_UPS1_25fmol_inj2.mzML	RD139_Wide_UPS1_25fmol_inj2		0	L	1	31	Wide|CT=Mixture;CN=UPS1;QY=25 fmol
PDXJ_ECOLI	AAAEVGAPFIEIHTGC(Carbamidomethyl)YADAK	2	148835.0	RD139_Wide_UPS1_0_1fmol_inj1.mzML	RD139_Wide_UPS1_0_1fmol_inj1		0	L	1	25	Wide|CT=Mixture;CN=UPS1;QY=0.1 fmol
PDXJ_ECOLI	AAAEVGAPFIEIHTGC(Carbamidomethyl)YADAK	2	144254.0	RD139_Wide_UPS1_0_25fmol_inj2.mzML	RD139_Wide_UPS1_0_25fmol_inj2		0	L	1	26	Wide|CT=Mixture;CN=UPS1;QY=0.25 fmol
PDXJ_ECOLI	AAAEVGAPFIEIHTGC(Carbamidomethyl)YADAK	2	49428.8	RD139_Wide_UPS1_0_25fmol_inj3.mzML	RD139_Wide_UPS1_0_25fmol_inj3		0	L	1	26	Wide|CT=Mixture;CN=UPS1;QY=0.25 fmol
PDXJ_ECOLI	AAAEVGAPFIEIHTGC(Carbamidomethyl)YADAK	2	109945.0	RD139_Wide_UPS1_0_1fmol_inj2.mzML	RD139_Wide_UPS1_0_1fmol_inj2		0	L	1	25	Wide|CT=Mixture;CN=UPS1;QY=0.1 fmol
PDXJ_ECOLI	AAAEVGAPFIEIHTGC(Carbamidomethyl)YADAK	2	124587.0	RD139_Wide_UPS1_5fmol_inj2.mzML	RD139_Wide_UPS1_5fmol_inj2		0	L	1	29	Wide|CT=Mixture;CN=UPS1;QY=5 fmol
PDXJ_ECOLI	AAAEVGAPFIEIHTGC(Carbamidomethyl)YADAK	2	168671.0	RD139_Wide_UPS1_25fmol_inj1.mzML	RD139_Wide_UPS1_25fmol_inj1		0	L	1	31	Wide|CT=Mixture;CN=UPS1;QY=25 fmol
PDXJ_ECOLI	AAAEVGAPFIEIHTGC(Carbamidomethyl)YADAK	2	149143.0	RD139_Wide_UPS1_5fmol_inj1.mzML	RD139_Wide_UPS1_5fmol_inj1		0	L	1	29	Wide|CT=Mixture;CN=UPS1;QY=5 fmol
PDXJ_ECOLI	AAAEVGAPFIEIHTGC(Carbamidomethyl)YADAK	2	130861.0	RD139_Wide_UPS1_5fmol_inj3.mzML	RD139_Wide_UPS1_5fmol_inj3		0	L	1	29	Wide|CT=Mixture;CN=UPS1;QY=5 fmol
PDXJ_ECOLI	AAAEVGAPFIEIHTGC(Carbamidomethyl)YADAK	2	80248.4	RD139_Wide_UPS1_50fmol_inj2.mzML	RD139_Wide_UPS1_50fmol_inj2		0	L	1	32	Wide|CT=Mixture;CN=UPS1;QY=50 fmol
PDXJ_ECOLI	AAAEVGAPFIEIHTGC(Carbamidomethyl)YADAK	2	154072.0	RD139_Wide_UPS1_10fmol_inj3.mzML	RD139_Wide_UPS1_10fmol_inj3		0	L	1	30	Wide|CT=Mixture;CN=UPS1;QY=10 fmol
PDXJ_ECOLI	AAAEVGAPFIEIHTGC(Carbamidomethyl)YADAK	2	129399.0	RD139_Wide_UPS1_10fmol_inj2.mzML	RD139_Wide_UPS1_10fmol_inj2		0	L	1	30	Wide|CT=Mixture;CN=UPS1;QY=10 fmol
PDXJ_ECOLI	AAAEVGAPFIEIHTGC(Carbamidomethyl)YADAK	2	68696.5	RD139_Wide_UPS1_50fmol_inj3.mzML	RD139_Wide_UPS1_50fmol_inj3		0	L	1	32	Wide|CT=Mixture;CN=UPS1;QY=50 fmol
PDXJ_ECOLI	AAAEVGAPFIEIHTGC(Carbamidomethyl)YADAK	2	146609.0	RD139_Wide_UPS1_25fmol_inj2.mzML	RD139_Wide_UPS1_25fmol_inj2		0	L	1	31	Wide|CT=Mixture;CN=UPS1;QY=25 fmol
PDXJ_ECOLI	AAAEVGAPFIEIHTGC(Carbamidomethyl)YADAK	3	2479440.0	RD139_Wide_UPS1_2_5fmol_inj1.mzML	RD139_Wide_UPS1_2_5fmol_inj1		0	L	1	28	Wide|CT=Mixture;CN=UPS1;QY=2.5 fmol
PDXJ_ECOLI	AAAEVGAPFIEIHTGC(Carbamidomethyl)YADAK	3	2627400.0	RD139_Wide_UPS1_0_1fmol_inj3.mzML	RD139_Wide_UPS1_0_1fmol_inj3		0	L	1	25	Wide|CT=Mixture;CN=UPS1;QY=0.1 fmol
PDXJ_ECOLI	AAAEVGAPFIEIHTGC(Carbamidomethyl)YADAK	3	2411370.0	RD139_Wide_UPS1_0_25fmol_inj3.mzML	RD139_Wide_UPS1_0_25fmol_inj3		0	L	1	26	Wide|CT=Mixture;CN=UPS1;QY=0.25 fmol
PDXJ_ECOLI	AAAEVGAPFIEIHTGC(Carbamidomethyl)YADAK	3	2169670.0	RD139_Wide_UPS1_1fmol_inj1.mzML	RD139_Wide_UPS1_1fmol_inj1		0	L	1	27	Wide|CT=Mixture;CN=UPS1;QY=1 fmol
PDXJ_ECOLI	AAAEVGAPFIEIHTGC(Carbamidomethyl)YADAK	3	3327790.0	RD139_Wide_UPS1_25fmol_inj1.mzML	RD139_Wide_UPS1_25fmol_inj1		0	L	1	31	Wide|CT=Mixture;CN=UPS1;QY=25 fmol
PDXJ_ECOLI	AAAEVGAPFIEIHTGC(Carbamidomethyl)YADAK	3	2648450.0	RD139_Wide_UPS1_5fmol_inj1.mzML	RD139_Wide_UPS1_5fmol_inj1		0	L	1	29	Wide|CT=Mixture;CN=UPS1;QY=5 fmol
PDXJ_ECOLI	AAAEVGAPFIEIHTGC(Carbamidomethyl)YADAK	3	2008480.0	RD139_Wide_UPS1_50fmol_inj1.mzML	RD139_Wide_UPS1_50fmol_inj1		0	L	1	32	Wide|CT=Mixture;CN=UPS1;QY=50 fmol
PDXJ_ECOLI	AAAEVGAPFIEIHTGC(Carbamidomethyl)YADAK	3	2618650.0	RD139_Wide_UPS1_50fmol_inj2.mzML	RD139_Wide_UPS1_50fmol_inj2		0	L	1	32	Wide|CT=Mixture;CN=UPS1;QY=50 fmol
PDXJ_ECOLI	AAAEVGAPFIEIHTGC(Carbamidomethyl)YADAK	3	2776680.0	RD139_Wide_UPS1_10fmol_inj3.mzML	RD139_Wide_UPS1_10fmol_inj3		0	L	1	30	Wide|CT=Mixture;CN=UPS1;QY=10 fmol
PDXJ_ECOLI	AAAEVGAPFIEIHTGC(Carbamidomethyl)YADAK	3	2083600.0	RD139_Wide_UPS1_10fmol_inj2.mzML	RD139_Wide_UPS1_10fmol_inj2		0	L	1	30	Wide|CT=Mixture;CN=UPS1;QY=10 fmol
PDXJ_ECOLI	AAAEVGAPFIEIHTGC(Carbamidomethyl)YADAK	3	2582210.0	RD139_Wide_UPS1_25fmol_inj3.mzML	RD139_Wide_UPS1_25fmol_inj3		0	L	1	31	Wide|CT=Mixture;CN=UPS1;QY=25 fmol
PDXJ_ECOLI	AAAEVGAPFIEIHTGC(Carbamidomethyl)YADAK	3	2458500.0	RD139_Wide_UPS1_50fmol_inj3.mzML	RD139_Wide_UPS1_50fmol_inj3		0	L	1	32	Wide|CT=Mixture;CN=UPS1;QY=50 fmol
PDXJ_ECOLI	AAAEVGAPFIEIHTGC(Carbamidomethyl)YADAK	3	2851690.0	RD139_Wide_UPS1_25fmol_inj2.mzML	RD139_Wide_UPS1_25fmol_inj2		0	L	1	31	Wide|CT=Mixture;CN=UPS1;QY=25 fmol
PDXJ_ECOLI	AAAEVGAPFIEIHTGC(Carbamidomethyl)YADAKTDAEQAQELAR	4	1900780.0	RD139_Wide_UPS1_0_1fmol_inj1.mzML	RD139_Wide_UPS1_0_1fmol_inj1		0	L	1	25	Wide|CT=Mixture;CN=UPS1;QY=0.1 fmol
PDXJ_ECOLI	AAAEVGAPFIEIHTGC(Carbamidomethyl)YADAKTDAEQAQELAR	4	1636920.0	RD139_Wide_UPS1_2_5fmol_inj2.mzML	RD139_Wide_UPS1_2_5fmol_inj2		0	L	1	28	Wide|CT=Mixture;CN=UPS1;QY=2.5 fmol
PDXJ_ECOLI	AAAEVGAPFIEIHTGC(Carbamidomethyl)YADAKTDAEQAQELAR	4	1601610.0	RD139_Wide_UPS1_0_25fmol_inj2.mzML	RD139_Wide_UPS1_0_25fmol_inj2		0	L	1	26	Wide|CT=Mixture;CN=UPS1;QY=0.25 fmol
PDXJ_ECOLI	AAAEVGAPFIEIHTGC(Carbamidomethyl)YADAKTDAEQAQELAR	4	1709130.0	RD139_Wide_UPS1_0_1fmol_inj3.mzML	RD139_Wide_UPS1_0_1fmol_inj3		0	L	1	25	Wide|CT=Mixture;CN=UPS1;QY=0.1 fmol
PDXJ_ECOLI	AAAEVGAPFIEIHTGC(Carbamidomethyl)YADAKTDAEQAQELAR	4	2005170.0	RD139_Wide_UPS1_0_25fmol_inj3.mzML	RD139_Wide_UPS1_0_25fmol_inj3		0	L	1	26	Wide|CT=Mixture;CN=UPS1;QY=0.25 fmol
PDXJ_ECOLI	AAAEVGAPFIEIHTGC(Carbamidomethyl)YADAKTDAEQAQELAR	4	2201570.0	RD139_Wide_UPS1_0_1fmol_inj2.mzML	RD139_Wide_UPS1_0_1fmol_inj2		0	L	1	25	Wide|CT=Mixture;CN=UPS1;QY=0.1 fmol
PDXJ_ECOLI	AAAEVGAPFIEIHTGC(Carbamidomethyl)YADAKTDAEQAQELAR	4	1878880.0	RD139_Wide_UPS1_1fmol_inj2.mzML	RD139_Wide_UPS1_1fmol_inj2		0	L	1	27	Wide|CT=Mixture;CN=UPS1;QY=1 fmol
PDXJ_ECOLI	AAAEVGAPFIEIHTGC(Carbamidomethyl)YADAKTDAEQAQELAR	4	2031720.0	RD139_Wide_UPS1_1fmol_inj1.mzML	RD139_Wide_UPS1_1fmol_inj1		0	L	1	27	Wide|CT=Mixture;CN=UPS1;QY=1 fmol
PDXJ_ECOLI	AAAEVGAPFIEIHTGC(Carbamidomethyl)YADAKTDAEQAQELAR	4	2841230.0	RD139_Wide_UPS1_1fmol_inj3.mzML	RD139_Wide_UPS1_1fmol_inj3		0	L	1	27	Wide|CT=Mixture;CN=UPS1;QY=1 fmol
PDXJ_ECOLI	AAAEVGAPFIEIHTGC(Carbamidomethyl)YADAKTDAEQAQELAR	4	2642650.0	RD139_Wide_UPS1_5fmol_inj2.mzML	RD139_Wide_UPS1_5fmol_inj2		0	L	1	29	Wide|CT=Mixture;CN=UPS1;QY=5 fmol
PDXJ_ECOLI	AAAEVGAPFIEIHTGC(Carbamidomethyl)YADAKTDAEQAQELAR	4	768824.0	RD139_Wide_UPS1_25fmol_inj1.mzML	RD139_Wide_UPS1_25fmol_inj1		0	L	1	31	Wide|CT=Mixture;CN=UPS1;QY=25 fmol
PDXJ_ECOLI	AAAEVGAPFIEIHTGC(Carbamidomethyl)YADAKTDAEQAQELAR	4	2342200.0	RD139_Wide_UPS1_5fmol_inj1.mzML	RD139_Wide_UPS1_5fmol_inj1		0	L	1	29	Wide|CT=Mixture;CN=UPS1;QY=5 fmol
PDXJ_ECOLI	AAAEVGAPFIEIHTGC(Carbamidomethyl)YADAKTDAEQAQELAR	4	2401370.0	RD139_Wide_UPS1_5fmol_inj3.mzML	RD139_Wide_UPS1_5fmol_inj3		0	L	1	29	Wide|CT=Mixture;CN=UPS1;QY=5 fmol
PDXJ_ECOLI	AAAEVGAPFIEIHTGC(Carbamidomethyl)YADAKTDAEQAQELAR	4	2243420.0	RD139_Wide_UPS1_50fmol_inj1.mzML	RD139_Wide_UPS1_50fmol_inj1		0	L	1	32	Wide|CT=Mixture;CN=UPS1;QY=50 fmol
PDXJ_ECOLI	AAAEVGAPFIEIHTGC(Carbamidomethyl)YADAKTDAEQAQELAR	4	1130190.0	RD139_Wide_UPS1_10fmol_inj3.mzML	RD139_Wide_UPS1_10fmol_inj3		0	L	1	30	Wide|CT=Mixture;CN=UPS1;QY=10 fmol
PDXJ_ECOLI	AAAEVGAPFIEIHTGC(Carbamidomethyl)YADAKTDAEQAQELAR	4	1488380.0	RD139_Wide_UPS1_10fmol_inj2.mzML	RD139_Wide_UPS1_10fmol_inj2		0	L	1	30	Wide|CT=Mixture;CN=UPS1;QY=10 fmol
PDXJ_ECOLI	AAAEVGAPFIEIHTGC(Carbamidomethyl)YADAKTDAEQAQELAR	4	1723700.0	RD139_Wide_UPS1_25fmol_inj3.mzML	RD139_Wide_UPS1_25fmol_inj3		0	L	1	31	Wide|CT=Mixture;CN=UPS1;QY=25 fmol
RL10_ECOLI	AAAFEGELIPASQIDR	2	277502000.0	RD139_Wide_UPS1_0_1fmol_inj1.mzML	RD139_Wide_UPS1_0_1fmol_inj1		0	L	1	25	Wide|CT=Mixture;CN=UPS1;QY=0.1 fmol
RL10_ECOLI	AAAFEGELIPASQIDR	2	311821000.0	RD139_Wide_UPS1_0_25fmol_inj1.mzML	RD139_Wide_UPS1_0_25fmol_inj1		0	L	1	26	Wide|CT=Mixture;CN=UPS1;QY=0.25 fmol
RL10_ECOLI	AAAFEGELIPASQIDR	2	296764000.0	RD139_Wide_UPS1_2_5fmol_inj1.mzML	RD139_Wide_UPS1_2_5fmol_inj1		0	L	1	28	Wide|CT=Mixture;CN=UPS1;QY=2.5 fmol
RL10_ECOLI	AAAFEGELIPASQIDR	2	279935000.0	RD139_Wide_UPS1_2_5fmol_inj2.mzML	RD139_Wide_UPS1_2_5fmol_inj2		0	L	1	28	Wide|CT=Mixture;CN=UPS1;QY=2.5 fmol
RL10_ECOLI	AAAFEGELIPASQIDR	2	338755000.0	RD139_Wide_UPS1_0_25fmol_inj2.mzML	RD139_Wide_UPS1_0_25fmol_inj2		0	L	1	26	Wide|CT=Mixture;CN=UPS1;QY=0.25 fmol
RL10_ECOLI	AAAFEGELIPASQIDR	2	278283000.0	RD139_Wide_UPS1_0_1fmol_inj3.mzML	RD139_Wide_UPS1_0_1fmol_inj3		0	L	1	25	Wide|CT=Mixture;CN=UPS1;QY=0.1 fmol
RL10_ECOLI	AAAFEGELIPASQIDR	2	309734000.0	RD139_Wide_UPS1_0_25fmol_inj3.mzML	RD139_Wide_UPS1_0_25fmol_inj3		0	L	1	26	Wide|CT=Mixture;CN=UPS1;QY=0.25 fmol
RL10_ECOLI	AAAFEGELIPASQIDR	2	302286000.0	RD139_Wide_UPS1_0_1fmol_inj2.mzML	RD139_Wide_UPS1_0_1fmol_inj2		0	L	1	25	Wide|CT=Mixture;CN=UPS1;QY=0.1 fmol
RL10_ECOLI	AAAFEGELIPASQIDR	2	313722000.0	RD139_Wide_UPS1_1fmol_inj2.mzML	RD139_Wide_UPS1_1fmol_inj2		0	L	1	27	Wide|CT=Mixture;CN=UPS1;QY=1 fmol
RL10_ECOLI	AAAFEGELIPASQIDR	2	303427000.0	RD139_Wide_UPS1_1fmol_inj1.mzML	RD139_Wide_UPS1_1fmol_inj1		0	L	1	27	Wide|CT=Mixture;CN=UPS1;QY=1 fmol
RL10_ECOLI	AAAFEGELIPASQIDR	2	327507000.0	RD139_Wide_UPS1_1fmol_inj3.mzML	RD139_Wide_UPS1_1fmol_inj3		0	L	1	27	Wide|CT=Mixture;CN=UPS1;QY=1 fmol
RL10_ECOLI	AAAFEGELIPASQIDR	2	300459000.0	RD139_Wide_UPS1_2_5fmol_inj3.mzML	RD139_Wide_UPS1_2_5fmol_inj3		0	L	1	28	Wide|CT=Mixture;CN=UPS1;QY=2.5 fmol
RL10_ECOLI	AAAFEGELIPASQIDR	2	348398000.0	RD139_Wide_UPS1_5fmol_inj2.mzML	RD139_Wide_UPS1_5fmol_inj2		0	L	1	29	Wide|CT=Mixture;CN=UPS1;QY=5 fmol
RL10_ECOLI	AAAFEGELIPASQIDR	2	334540000.0	RD139_Wide_UPS1_25fmol_inj1.mzML	RD139_Wide_UPS1_25fmol_inj1		0	L	1	31	Wide|CT=Mixture;CN=UPS1;QY=25 fmol
RL10_ECOLI	AAAFEGELIPASQIDR	2	240136000.0	RD139_Wide_UPS1_10fmol_inj1r.mzML	RD139_Wide_UPS1_10fmol_inj1r		0	L	1	30	Wide|CT=Mixture;CN=UPS1;QY=10 fmol
RL10_ECOLI	AAAFEGELIPASQIDR	2	303065000.0	RD139_Wide_UPS1_5fmol_inj1.mzML	RD139_Wide_UPS1_5fmol_inj1		0	L	1	29	Wide|CT=Mixture;CN=UPS1;QY=5 fmol
RL10_ECOLI	AAAFEGELIPASQIDR	2	323380000.0	RD139_Wide_UPS1_5fmol_inj3.mzML	RD139_Wide_UPS1_5fmol_inj3		0	L	1	29	Wide|CT=Mixture;CN=UPS1;QY=5 fmol
RL10_ECOLI	AAAFEGELIPASQIDR	2	324425000.0	RD139_Wide_UPS1_50fmol_inj1.mzML	RD139_Wide_UPS1_50fmol_inj1		0	L	1	32	Wide|CT=Mixture;CN=UPS1;QY=50 fmol
RL10_ECOLI	AAAFEGELIPASQIDR	2	310578000.0	RD139_Wide_UPS1_50fmol_inj2.mzML	RD139_Wide_UPS1_50fmol_inj2		0	L	1	32	Wide|CT=Mixture;CN=UPS1;QY=50 fmol
RL10_ECOLI	AAAFEGELIPASQIDR	2	315310000.0	RD139_Wide_UPS1_10fmol_inj3.mzML	RD139_Wide_UPS1_10fmol_inj3		0	L	1	30	Wide|CT=Mixture;CN=UPS1;QY=10 fmol
RL10_ECOLI	AAAFEGELIPASQIDR	2	319615000.0	RD139_Wide_UPS1_10fmol_inj2.mzML	RD139_Wide_UPS1_10fmol_inj2		0	L	1	30	Wide|CT=Mixture;CN=UPS1;QY=10 fmol
RL10_ECOLI	AAAFEGELIPASQIDR	2	331355000.0	RD139_Wide_UPS1_25fmol_inj3.mzML	RD139_Wide_UPS1_25fmol_inj3		0	L	1	31	Wide|CT=Mixture;CN=UPS1;QY=25 fmol
RL10_ECOLI	AAAFEGELIPASQIDR	2	297356000.0	RD139_Wide_UPS1_50fmol_inj3.mzML	RD139_Wide_UPS1_50fmol_inj3		0	L	1	32	Wide|CT=Mixture;CN=UPS1;QY=50 fmol
RL10_ECOLI	AAAFEGELIPASQIDR	2	308369000.0	RD139_Wide_UPS1_25fmol_inj2.mzML	RD139_Wide_UPS1_25fmol_inj2		0	L	1	31	Wide|CT=Mixture;CN=UPS1;QY=25 fmol
RL10_ECOLI	AAAFEGELIPASQIDR	3	23938700.0	RD139_Wide_UPS1_0_1fmol_inj1.mzML	RD139_Wide_UPS1_0_1fmol_inj1		0	L	1	25	Wide|CT=Mixture;CN=UPS1;QY=0.1 fmol
RL10_ECOLI	AAAFEGELIPASQIDR	3	25148400.0	RD139_Wide_UPS1_0_25fmol_inj1.mzML	RD139_Wide_UPS1_0_25fmol_inj1		0	L	1	26	Wide|CT=Mixture;CN=UPS1;QY=0.25 fmol
RL10_ECOLI	AAAFEGELIPASQIDR	3	25600400.0	RD139_Wide_UPS1_2_5fmol_inj1.mzML	RD139_Wide_UPS1_2_5fmol_inj1		0	L	1	28	Wide|CT=Mixture;CN=UPS1;QY=2.5 fmol
RL10_ECOLI	AAAFEGELIPASQIDR	3	26505500.0	RD139_Wide_UPS1_2_5fmol_inj2.mzML	RD139_Wide_UPS1_2_5fmol_inj2		0	L	1	28	Wide|CT=Mixture;CN=UPS1;QY=2.5 fmol
RL10_ECOLI	AAAFEGELIPASQIDR	3	28883700.0	RD139_Wide_UPS1_0_25fmol_inj2.mzML	RD139_Wide_UPS1_0_25fmol_inj2		0	L	1	26	Wide|CT=Mixture;CN=UPS1;QY=0.25 fmol
RL10_ECOLI	AAAFEGELIPASQIDR	3	25441800.0	RD139_Wide_UPS1_0_1fmol_inj3.mzML	RD139_Wide_UPS1_0_1fmol_inj3		0	L	1	25	Wide|CT=Mixture;CN=UPS1;QY=0.1 fmol
RL10_ECOLI	AAAFEGELIPASQIDR	3	29027500.0	RD139_Wide_UPS1_0_25fmol_inj3.mzML	RD139_Wide_UPS1_0_25fmol_inj3		0	L	1	26	Wide|CT=Mixture;CN=UPS1;QY=0.25 fmol
RL10_ECOLI	AAAFEGELIPASQIDR	3	24987500.0	RD139_Wide_UPS1_0_1fmol_inj2.mzML	RD139_Wide_UPS1_0_1fmol_inj2		0	L	1	25	Wide|CT=Mixture;CN=UPS1;QY=0.1 fmol
RL10_ECOLI	AAAFEGELIPASQIDR	3	27989300.0	RD139_Wide_UPS1_1fmol_inj2.mzML	RD139_Wide_UPS1_1fmol_inj2		0	L	1	27	Wide|CT=Mixture;CN=UPS1;QY=1 fmol
RL10_ECOLI	AAAFEGELIPASQIDR	3	26871000.0	RD139_Wide_UPS1_1fmol_inj1.mzML	RD139_Wide_UPS1_1fmol_inj1		0	L	1	27	Wide|CT=Mixture;CN=UPS1;QY=1 fmol
RL10_ECOLI	AAAFEGELIPASQIDR	3	31670400.0	RD139_Wide_UPS1_1fmol_inj3.mzML	RD139_Wide_UPS1_1fmol_inj3		0	L	1	27	Wide|CT=Mixture;CN=UPS1;QY=1 fmol
RL10_ECOLI	AAAFEGELIPASQIDR	3	28050200.0	RD139_Wide_UPS1_2_5fmol_inj3.mzML	RD139_Wide_UPS1_2_5fmol_inj3		0	L	1	28	Wide|CT=Mixture;CN=UPS1;QY=2.5 fmol
RL10_ECOLI	AAAFEGELIPASQIDR	3	27903700.0	RD139_Wide_UPS1_5fmol_inj2.mzML	RD139_Wide_UPS1_5fmol_inj2		0	L	1	29	Wide|CT=Mixture;CN=UPS1;QY=5 fmol
RL10_ECOLI	AAAFEGELIPASQIDR	3	18732300.0	RD139_Wide_UPS1_25fmol_inj1.mzML	RD139_Wide_UPS1_25fmol_inj1		0	L	1	31	Wide|CT=Mixture;CN=UPS1;QY=25 fmol
RL10_ECOLI	AAAFEGELIPASQIDR	3	5855190.0	RD139_Wide_UPS1_10fmol_inj1r.mzML	RD139_Wide_UPS1_10fmol_inj1r		0	L	1	30	Wide|CT=Mixture;CN=UPS1;QY=10 fmol
RL10_ECOLI	AAAFEGELIPASQIDR	3	27191000.0	RD139_Wide_UPS1_5fmol_inj1.mzML	RD139_Wide_UPS1_5fmol_inj1		0	L	1	29	Wide|CT=Mixture;CN=UPS1;QY=5 fmol
RL10_ECOLI	AAAFEGELIPASQIDR	3	24203100.0	RD139_Wide_UPS1_5fmol_inj3.mzML	RD139_Wide_UPS1_5fmol_inj3		0	L	1	29	Wide|CT=Mixture;CN=UPS1;QY=5 fmol
RL10_ECOLI	AAAFEGELIPASQIDR	3	27879500.0	RD139_Wide_UPS1_50fmol_inj1.mzML	RD139_Wide_UPS1_50fmol_inj1		0	L	1	32	Wide|CT=Mixture;CN=UPS1;QY=50 fmol
RL10_ECOLI	AAAFEGELIPASQIDR	3	21638700.0	RD139_Wide_UPS1_50fmol_inj2.mzML	RD139_Wide_UPS1_50fmol_inj2		0	L	1	32	Wide|CT=Mixture;CN=UPS1;QY=50 fmol
RL10_ECOLI	AAAFEGELIPASQIDR	3	27994200.0	RD139_Wide_UPS1_10fmol_inj3.mzML	RD139_Wide_UPS1_10fmol_inj3		0	L	1	30	Wide|CT=Mixture;CN=UPS1;QY=10 fmol
RL10_ECOLI	AAAFEGELIPASQIDR	3	29806200.0	RD139_Wide_UPS1_10fmol_inj2.mzML	RD139_Wide_UPS1_10fmol_inj2		0	L	1	30	Wide|CT=Mixture;CN=UPS1;QY=10 fmol
RL10_ECOLI	AAAFEGELIPASQIDR	3	27192700.0	RD139_Wide_UPS1_25fmol_inj3.mzML	RD139_Wide_UPS1_25fmol_inj3		0	L	1	31	Wide|CT=Mixture;CN=UPS1;QY=25 fmol
RL10_ECOLI	AAAFEGELIPASQIDR	3	20897600.0	RD139_Wide_UPS1_50fmol_inj3.mzML	RD139_Wide_UPS1_50fmol_inj3		0	L	1	32	Wide|CT=Mixture;CN=UPS1;QY=50 fmol
RL10_ECOLI	AAAFEGELIPASQIDR	3	28086300.0	RD139_Wide_UPS1_25fmol_inj2.mzML	RD139_Wide_UPS1_25fmol_inj2		0	L	1	31	Wide|CT=Mixture;CN=UPS1;QY=25 fmol
METB_ECOLI	AAAGISETLLR	2	452121.0	RD139_Wide_UPS1_0_1fmol_inj1.mzML	RD139_Wide_UPS1_0_1fmol_inj1		0	L	1	25	Wide|CT=Mixture;CN=UPS1;QY=0.1 fmol
METB_ECOLI	AAAGISETLLR	2	723912.0	RD139_Wide_UPS1_0_25fmol_inj1.mzML	RD139_Wide_UPS1_0_25fmol_inj1		0	L	1	26	Wide|CT=Mixture;CN=UPS1;QY=0.25 fmol
METB_ECOLI	AAAGISETLLR	2	613771.0	RD139_Wide_UPS1_2_5fmol_inj1.mzML	RD139_Wide_UPS1_2_5fmol_inj1		0	L	1	28	Wide|CT=Mixture;CN=UPS1;QY=2.5 fmol
METB_ECOLI	AAAGISETLLR	2	445114.0	RD139_Wide_UPS1_2_5fmol_inj2.mzML	RD139_Wide_UPS1_2_5fmol_inj2		0	L	1	28	Wide|CT=Mixture;CN=UPS1;QY=2.5 fmol
METB_ECOLI	AAAGISETLLR	2	657463.0	RD139_Wide_UPS1_0_25fmol_inj2.mzML	RD139_Wide_UPS1_0_25fmol_inj2		0	L	1	26	Wide|CT=Mixture;CN=UPS1;QY=0.25 fmol
METB_ECOLI	AAAGISETLLR	2	441526.0	RD139_Wide_UPS1_0_1fmol_inj3.mzML	RD139_Wide_UPS1_0_1fmol_inj3		0	L	1	25	Wide|CT=Mixture;CN=UPS1;QY=0.1 fmol
METB_ECOLI	AAAGISETLLR	2	607359.0	RD139_Wide_UPS1_0_25fmol_inj3.mzML	RD139_Wide_UPS1_0_25fmol_inj3		0	L	1	26	Wide|CT=Mixture;CN=UPS1;QY=0.25 fmol
METB_ECOLI	AAAGISETLLR	2	791751.0	RD139_Wide_UPS1_0_1fmol_inj2.mzML	RD139_Wide_UPS1_0_1fmol_inj2		0	L	1	25	Wide|CT=Mixture;CN=UPS1;QY=0.1 fmol
METB_ECOLI	AAAGISETLLR	2	695519.0	RD139_Wide_UPS1_1fmol_inj2.mzML	RD139_Wide_UPS1_1fmol_inj2		0	L	1	27	Wide|CT=Mixture;CN=UPS1;QY=1 fmol
METB_ECOLI	AAAGISETLLR	2	668420.0	RD139_Wide_UPS1_1fmol_inj1.mzML	RD139_Wide_UPS1_1fmol_inj1		0	L	1	27	Wide|CT=Mixture;CN=UPS1;QY=1 fmol
METB_ECOLI	AAAGISETLLR	2	656296.0	RD139_Wide_UPS1_1fmol_inj3.mzML	RD139_Wide_UPS1_1fmol_inj3		0	L	1	27	Wide|CT=Mixture;CN=UPS1;QY=1 fmol
METB_ECOLI	AAAGISETLLR	2	634895.0	RD139_Wide_UPS1_2_5fmol_inj3.mzML	RD139_Wide_UPS1_2_5fmol_inj3		0	L	1	28	Wide|CT=Mixture;CN=UPS1;QY=2.5 fmol
METB_ECOLI	AAAGISETLLR	2	803097.0	RD139_Wide_UPS1_5fmol_inj2.mzML	RD139_Wide_UPS1_5fmol_inj2		0	L	1	29	Wide|CT=Mixture;CN=UPS1;QY=5 fmol
METB_ECOLI	AAAGISETLLR	2	399615.0	RD139_Wide_UPS1_25fmol_inj1.mzML	RD139_Wide_UPS1_25fmol_inj1		0	L	1	31	Wide|CT=Mixture;CN=UPS1;QY=25 fmol
METB_ECOLI	AAAGISETLLR	2	568248.0	RD139_Wide_UPS1_10fmol_inj1r.mzML	RD139_Wide_UPS1_10fmol_inj1r		0	L	1	30	Wide|CT=Mixture;CN=UPS1;QY=10 fmol
METB_ECOLI	AAAGISETLLR	2	810713.0	RD139_Wide_UPS1_5fmol_inj1.mzML	RD139_Wide_UPS1_5fmol_inj1		0	L	1	29	Wide|CT=Mixture;CN=UPS1;QY=5 fmol
METB_ECOLI	AAAGISETLLR	2	586175.0	RD139_Wide_UPS1_5fmol_inj3.mzML	RD139_Wide_UPS1_5fmol_inj3		0	L	1	29	Wide|CT=Mixture;CN=UPS1;QY=5 fmol
METB_ECOLI	AAAGISETLLR	2	551909.0	RD139_Wide_UPS1_50fmol_inj2.mzML	RD139_Wide_UPS1_50fmol_inj2		0	L	1	32	Wide|CT=Mixture;CN=UPS1;QY=50 fmol
METB_ECOLI	AAAGISETLLR	2	415387.0	RD139_Wide_UPS1_10fmol_inj3.mzML	RD139_Wide_UPS1_10fmol_inj3		0	L	1	30	Wide|CT=Mixture;CN=UPS1;QY=10 fmol
METB_ECOLI	AAAGISETLLR	2	624174.0	RD139_Wide_UPS1_10fmol_inj2.mzML	RD139_Wide_UPS1_10fmol_inj2		0	L	1	30	Wide|CT=Mixture;CN=UPS1;QY=10 fmol
METB_ECOLI	AAAGISETLLR	2	908790.0	RD139_Wide_UPS1_25fmol_inj3.mzML	RD139_Wide_UPS1_25fmol_inj3		0	L	1	31	Wide|CT=Mixture;CN=UPS1;QY=25 fmol
METB_ECOLI	AAAGISETLLR	2	677113.0	RD139_Wide_UPS1_50fmol_inj3.mzML	RD139_Wide_UPS1_50fmol_inj3		0	L	1	32	Wide|CT=Mixture;CN=UPS1;QY=50 fmol
METB_ECOLI	AAAGISETLLR	2	525584.0	RD139_Wide_UPS1_25fmol_inj2.mzML	RD139_Wide_UPS1_25fmol_inj2		0	L	1	31	Wide|CT=Mixture;CN=UPS1;QY=25 fmol
RSMI_ECOLI	AAALAAEIHGVKK	3	71411.1	RD139_Wide_UPS1_0_1fmol_inj1.mzML	RD139_Wide_UPS1_0_1fmol_inj1		0	L	1	25	Wide|CT=Mixture;CN=UPS1;QY=0.1 fmol
RSMI_ECOLI	AAALAAEIHGVKK	3	61805.2	RD139_Wide_UPS1_0_25fmol_inj1.mzML	RD139_Wide_UPS1_0_25fmol_inj1		0	L	1	26	Wide|CT=Mixture;CN=UPS1;QY=0.25 fmol
RSMI_ECOLI	AAALAAEIHGVKK	3	90856.6	RD139_Wide_UPS1_2_5fmol_inj1.mzML	RD139_Wide_UPS1_2_5fmol_inj1		0	L	1	28	Wide|CT=Mixture;CN=UPS1;QY=2.5 fmol
RSMI_ECOLI	AAALAAEIHGVKK	3	64883.4	RD139_Wide_UPS1_2_5fmol_inj2.mzML	RD139_Wide_UPS1_2_5fmol_inj2		0	L	1	28	Wide|CT=Mixture;CN=UPS1;QY=2.5 fmol
RSMI_ECOLI	AAALAAEIHGVKK	3	59254.2	RD139_Wide_UPS1_0_25fmol_inj2.mzML	RD139_Wide_UPS1_0_25fmol_inj2		0	L	1	26	Wide|CT=Mixture;CN=UPS1;QY=0.25 fmol
RSMI_ECOLI	AAALAAEIHGVKK	3	59382.5	RD139_Wide_UPS1_0_1fmol_inj3.mzML	RD139_Wide_UPS1_0_1fmol_inj3		0	L	1	25	Wide|CT=Mixture;CN=UPS1;QY=0.1 fmol
RSMI_ECOLI	AAALAAEIHGVKK	3	81326.7	RD139_Wide_UPS1_0_25fmol_inj3.mzML	RD139_Wide_UPS1_0_25fmol_inj3		0	L	1	26	Wide|CT=Mixture;CN=UPS1;QY=0.25 fmol
RSMI_ECOLI	AAALAAEIHGVKK	3	79063.6	RD139_Wide_UPS1_0_1fmol_inj2.mzML	RD139_Wide_UPS1_0_1fmol_inj2		0	L	1	25	Wide|CT=Mixture;CN=UPS1;QY=0.1 fmol
RSMI_ECOLI	AAALAAEIHGVKK	3	57234.9	RD139_Wide_UPS1_1fmol_inj2.mzML	RD139_Wide_UPS1_1fmol_inj2		0	L	1	27	Wide|CT=Mixture;CN=UPS1;QY=1 fmol
RSMI_ECOLI	AAALAAEIHGVKK	3	33035.2	RD139_Wide_UPS1_1fmol_inj1.mzML	RD139_Wide_UPS1_1fmol_inj1		0	L	1	27	Wide|CT=Mixture;CN=UPS1;QY=1 fmol
RSMI_ECOLI	AAALAAEIHGVKK	3	42568.1	RD139_Wide_UPS1_2_5fmol_inj3.mzML	RD139_Wide_UPS1_2_5fmol_inj3		0	L	1	28	Wide|CT=Mixture;CN=UPS1;QY=2.5 fmol
RSMI_ECOLI	AAALAAEIHGVKK	3	126047.0	RD139_Wide_UPS1_5fmol_inj2.mzML	RD139_Wide_UPS1_5fmol_inj2		0	L	1	29	Wide|CT=Mixture;CN=UPS1;QY=5 fmol
RSMI_ECOLI	AAALAAEIHGVKK	3	52299.9	RD139_Wide_UPS1_25fmol_inj1.mzML	RD139_Wide_UPS1_25fmol_inj1		0	L	1	31	Wide|CT=Mixture;CN=UPS1;QY=25 fmol
RSMI_ECOLI	AAALAAEIHGVKK	3	55184.7	RD139_Wide_UPS1_10fmol_inj1r.mzML	RD139_Wide_UPS1_10fmol_inj1r		0	L	1	30	Wide|CT=Mixture;CN=UPS1;QY=10 fmol
RSMI_ECOLI	AAALAAEIHGVKK	3	40848.5	RD139_Wide_UPS1_5fmol_inj1.mzML	RD139_Wide_UPS1_5fmol_inj1		0	L	1	29	Wide|CT=Mixture;CN=UPS1;QY=5 fmol
RSMI_ECOLI	AAALAAEIHGVKK	3	85138.8	RD139_Wide_UPS1_5fmol_inj3.mzML	RD139_Wide_UPS1_5fmol_inj3		0	L	1	29	Wide|CT=Mixture;CN=UPS1;QY=5 fmol
RSMI_ECOLI	AAALAAEIHGVKK	3	69567.3	RD139_Wide_UPS1_50fmol_inj1.mzML	RD139_Wide_UPS1_50fmol_inj1		0	L	1	32	Wide|CT=Mixture;CN=UPS1;QY=50 fmol
RSMI_ECOLI	AAALAAEIHGVKK	3	64207.0	RD139_Wide_UPS1_50fmol_inj2.mzML	RD139_Wide_UPS1_50fmol_inj2		0	L	1	32	Wide|CT=Mixture;CN=UPS1;QY=50 fmol
RSMI_ECOLI	AAALAAEIHGVKK	3	42750.3	RD139_Wide_UPS1_10fmol_inj3.mzML	RD139_Wide_UPS1_10fmol_inj3		0	L	1	30	Wide|CT=Mixture;CN=UPS1;QY=10 fmol
RSMI_ECOLI	AAALAAEIHGVKK	3	81518.9	RD139_Wide_UPS1_10fmol_inj2.mzML	RD139_Wide_UPS1_10fmol_inj2		0	L	1	30	Wide|CT=Mixture;CN=UPS1;QY=10 fmol
RSMI_ECOLI	AAALAAEIHGVKK	3	98133.3	RD139_Wide_UPS1_25fmol_inj3.mzML	RD139_Wide_UPS1_25fmol_inj3		0	L	1	31	Wide|CT=Mixture;CN=UPS1;QY=25 fmol
RSMI_ECOLI	AAALAAEIHGVKK	3	56284.7	RD139_Wide_UPS1_50fmol_inj3.mzML	RD139_Wide_UPS1_50fmol_inj3		0	L	1	32	Wide|CT=Mixture;CN=UPS1;QY=50 fmol
RSMI_ECOLI	AAALAAEIHGVKK	3	73350.5	RD139_Wide_UPS1_25fmol_inj2.mzML	RD139_Wide_UPS1_25fmol_inj2		0	L	1	31	Wide|CT=Mixture;CN=UPS1;QY=25 fmol
RNH_ECOLI	AAAMNPTLEDTGYQVEV	3	228810.0	RD139_Wide_UPS1_25fmol_inj2.mzML	RD139_Wide_UPS1_25fmol_inj2		0	L	1	31	Wide|CT=Mixture;CN=UPS1;QY=25 fmol
YFGM_ECOLI	AAAQLQQGLADTSDENLK	2	2401740.0	RD139_Wide_UPS1_0_1fmol_inj1.mzML	RD139_Wide_UPS1_0_1fmol_inj1		0	L	1	25	Wide|CT=Mixture;CN=UPS1;QY=0.1 fmol
YFGM_ECOLI	AAAQLQQGLADTSDENLK	2	2456250.0	RD139_Wide_UPS1_0_25fmol_inj1.mzML	RD139_Wide_UPS1_0_25fmol_inj1		0	L	1	26	Wide|CT=Mixture;CN=UPS1;QY=0.25 fmol
YFGM_ECOLI	AAAQLQQGLADTSDENLK	2	2550000.0	RD139_Wide_UPS1_2_5fmol_inj1.mzML	RD139_Wide_UPS1_2_5fmol_inj1		0	L	1	28	Wide|CT=Mixture;CN=UPS1;QY=2.5 fmol
YFGM_ECOLI	AAAQLQQGLADTSDENLK	2	2644910.0	RD139_Wide_UPS1_2_5fmol_inj2.mzML	RD139_Wide_UPS1_2_5fmol_inj2		0	L	1	28	Wide|CT=Mixture;CN=UPS1;QY=2.5 fmol
YFGM_ECOLI	AAAQLQQGLADTSDENLK	2	2803600.0	RD139_Wide_UPS1_0_25fmol_inj2.mzML	RD139_Wide_UPS1_0_25fmol_inj2		0	L	1	26	Wide|CT=Mixture;CN=UPS1;QY=0.25 fmol
YFGM_ECOLI	AAAQLQQGLADTSDENLK	2	2582000.0	RD139_Wide_UPS1_0_1fmol_inj3.mzML	RD139_Wide_UPS1_0_1fmol_inj3		0	L	1	25	Wide|CT=Mixture;CN=UPS1;QY=0.1 fmol
YFGM_ECOLI	AAAQLQQGLADTSDENLK	2	2628620.0	RD139_Wide_UPS1_0_25fmol_inj3.mzML	RD139_Wide_UPS1_0_25fmol_inj3		0	L	1	26	Wide|CT=Mixture;CN=UPS1;QY=0.25 fmol
YFGM_ECOLI	AAAQLQQGLADTSDENLK	2	2801550.0	RD139_Wide_UPS1_0_1fmol_inj2.mzML	RD139_Wide_UPS1_0_1fmol_inj2		0	L	1	25	Wide|CT=Mixture;CN=UPS1;QY=0.1 fmol
YFGM_ECOLI	AAAQLQQGLADTSDENLK	2	2785760.0	RD139_Wide_UPS1_1fmol_inj2.mzML	RD139_Wide_UPS1_1fmol_inj2		0	L	1	27	Wide|CT=Mixture;CN=UPS1;QY=1 fmol
YFGM_ECOLI	AAAQLQQGLADTSDENLK	2	2726850.0	RD139_Wide_UPS1_1fmol_inj1.mzML	RD139_Wide_UPS1_1fmol_inj1		0	L	1	27	Wide|CT=Mixture;CN=UPS1;QY=1 fmol
YFGM_ECOLI	AAAQLQQGLADTSDENLK	2	2976380.0	RD139_Wide_UPS1_1fmol_inj3.mzML	RD139_Wide_UPS1_1fmol_inj3		0	L	1	27	Wide|CT=Mixture;CN=UPS1;QY=1 fmol
YFGM_ECOLI	AAAQLQQGLADTSDENLK	2	2734470.0	RD139_Wide_UPS1_2_5fmol_inj3.mzML	RD139_Wide_UPS1_2_5fmol_inj3		0	L	1	28	Wide|CT=Mixture;CN=UPS1;QY=2.5 fmol
YFGM_ECOLI	AAAQLQQGLADTSDENLK	2	2777180.0	RD139_Wide_UPS1_5fmol_inj2.mzML	RD139_Wide_UPS1_5fmol_inj2		0	L	1	29	Wide|CT=Mixture;CN=UPS1;QY=5 fmol
YFGM_ECOLI	AAAQLQQGLADTSDENLK	2	3201320.0	RD139_Wide_UPS1_25fmol_inj1.mzML	RD139_Wide_UPS1_25fmol_inj1		0	L	1	31	Wide|CT=Mixture;CN=UPS1;QY=25 fmol
YFGM_ECOLI	AAAQLQQGLADTSDENLK	2	2562180.0	RD139_Wide_UPS1_10fmol_inj1r.mzML	RD139_Wide_UPS1_10fmol_inj1r		0	L	1	30	Wide|CT=Mixture;CN=UPS1;QY=10 fmol
YFGM_ECOLI	AAAQLQQGLADTSDENLK	2	2880310.0	RD139_Wide_UPS1_5fmol_inj1.mzML	RD139_Wide_UPS1_5fmol_inj1		0	L	1	29	Wide|CT=Mixture;CN=UPS1;QY=5 fmol
YFGM_ECOLI	AAAQLQQGLADTSDENLK	2	2581860.0	RD139_Wide_UPS1_5fmol_inj3.mzML	RD139_Wide_UPS1_5fmol_inj3		0	L	1	29	Wide|CT=Mixture;CN=UPS1;QY=5 fmol
YFGM_ECOLI	AAAQLQQGLADTSDENLK	2	2834270.0	RD139_Wide_UPS1_50fmol_inj1.mzML	RD139_Wide_UPS1_50fmol_inj1		0	L	1	32	Wide|CT=Mixture;CN=UPS1;QY=50 fmol
YFGM_ECOLI	AAAQLQQGLADTSDENLK	2	2648820.0	RD139_Wide_UPS1_50fmol_inj2.mzML	RD139_Wide_UPS1_50fmol_inj2		0	L	1	32	Wide|CT=Mixture;CN=UPS1;QY=50 fmol
YFGM_ECOLI	AAAQLQQGLADTSDENLK	2	2993630.0	RD139_Wide_UPS1_10fmol_inj3.mzML	RD139_Wide_UPS1_10fmol_inj3		0	L	1	30	Wide|CT=Mixture;CN=UPS1;QY=10 fmol
YFGM_ECOLI	AAAQLQQGLADTSDENLK	2	3143910.0	RD139_Wide_UPS1_10fmol_inj2.mzML	RD139_Wide_UPS1_10fmol_inj2		0	L	1	30	Wide|CT=Mixture;CN=UPS1;QY=10 fmol
YFGM_ECOLI	AAAQLQQGLADTSDENLK	2	2980590.0	RD139_Wide_UPS1_25fmol_inj3.mzML	RD139_Wide_UPS1_25fmol_inj3		0	L	1	31	Wide|CT=Mixture;CN=UPS1;QY=25 fmol
YFGM_ECOLI	AAAQLQQGLADTSDENLK	2	2700970.0	RD139_Wide_UPS1_50fmol_inj3.mzML	RD139_Wide_UPS1_50fmol_inj3		0	L	1	32	Wide|CT=Mixture;CN=UPS1;QY=50 fmol
YFGM_ECOLI	AAAQLQQGLADTSDENLK	2	2962620.0	RD139_Wide_UPS1_25fmol_inj2.mzML	RD139_Wide_UPS1_25fmol_inj2		0	L	1	31	Wide|CT=Mixture;CN=UPS1;QY=25 fmol
YFGM_ECOLI	AAAQLQQGLADTSDENLK	3	711258.0	RD139_Wide_UPS1_0_1fmol_inj1.mzML	RD139_Wide_UPS1_0_1fmol_inj1		0	L	1	25	Wide|CT=Mixture;CN=UPS1;QY=0.1 fmol
YFGM_ECOLI	AAAQLQQGLADTSDENLK	3	1026220.0	RD139_Wide_UPS1_0_25fmol_inj1.mzML	RD139_Wide_UPS1_0_25fmol_inj1		0	L	1	26	Wide|CT=Mixture;CN=UPS1;QY=0.25 fmol
YFGM_ECOLI	AAAQLQQGLADTSDENLK	3	841369.0	RD139_Wide_UPS1_2_5fmol_inj1.mzML	RD139_Wide_UPS1_2_5fmol_inj1		0	L	1	28	Wide|CT=Mixture;CN=UPS1;QY=2.5 fmol
YFGM_ECOLI	AAAQLQQGLADTSDENLK	3	752818.0	RD139_Wide_UPS1_2_5fmol_inj2.mzML	RD139_Wide_UPS1_2_5fmol_inj2		0	L	1	28	Wide|CT=Mixture;CN=UPS1;QY=2.5 fmol
YFGM_ECOLI	AAAQLQQGLADTSDENLK	3	918784.0	RD139_Wide_UPS1_0_25fmol_inj2.mzML	RD139_Wide_UPS1_0_25fmol_inj2		0	L	1	26	Wide|CT=Mixture;CN=UPS1;QY=0.25 fmol
YFGM_ECOLI	AAAQLQQGLADTSDENLK	3	889509.0	RD139_Wide_UPS1_0_1fmol_inj3.mzML	RD139_Wide_UPS1_0_1fmol_inj3		0	L	1	25	Wide|CT=Mixture;CN=UPS1;QY=0.1 fmol
YFGM_ECOLI	AAAQLQQGLADTSDENLK	3	859940.0	RD139_Wide_UPS1_0_25fmol_inj3.mzML	RD139_Wide_UPS1_0_25fmol_inj3		0	L	1	26	Wide|CT=Mixture;CN=UPS1;QY=0.25 fmol
YFGM_ECOLI	AAAQLQQGLADTSDENLK	3	780211.0	RD139_Wide_UPS1_0_1fmol_inj2.mzML	RD139_Wide_UPS1_0_1fmol_inj2		0	L	1	25	Wide|CT=Mixture;CN=UPS1;QY=0.1 fmol
YFGM_ECOLI	AAAQLQQGLADTSDENLK	3	939890.0	RD139_Wide_UPS1_1fmol_inj2.mzML	RD139_Wide_UPS1_1fmol_inj2		0	L	1	27	Wide|CT=Mixture;CN=UPS1;QY=1 fmol
YFGM_ECOLI	AAAQLQQGLADTSDENLK	3	821485.0	RD139_Wide_UPS1_1fmol_inj1.mzML	RD139_Wide_UPS1_1fmol_inj1		0	L	1	27	Wide|CT=Mixture;CN=UPS1;QY=1 fmol
YFGM_ECOLI	AAAQLQQGLADTSDENLK	3	863077.0	RD139_Wide_UPS1_1fmol_inj3.mzML	RD139_Wide_UPS1_1fmol_inj3		0	L	1	27	Wide|CT=Mixture;CN=UPS1;QY=1 fmol
YFGM_ECOLI	AAAQLQQGLADTSDENLK	3	886915.0	RD139_Wide_UPS1_2_5fmol_inj3.mzML	RD139_Wide_UPS1_2_5fmol_inj3		0	L	1	28	Wide|CT=Mixture;CN=UPS1;QY=2.5 fmol
YFGM_ECOLI	AAAQLQQGLADTSDENLK	3	999446.0	RD139_Wide_UPS1_5fmol_inj2.mzML	RD139_Wide_UPS1_5fmol_inj2		0	L	1	29	Wide|CT=Mixture;CN=UPS1;QY=5 fmol
YFGM_ECOLI	AAAQLQQGLADTSDENLK	3	762037.0	RD139_Wide_UPS1_25fmol_inj1.mzML	RD139_Wide_UPS1_25fmol_inj1		0	L	1	31	Wide|CT=Mixture;CN=UPS1;QY=25 fmol
YFGM_ECOLI	AAAQLQQGLADTSDENLK	3	822912.0	RD139_Wide_UPS1_10fmol_inj1r.mzML	RD139_Wide_UPS1_10fmol_inj1r		0	L	1	30	Wide|CT=Mixture;CN=UPS1;QY=10 fmol
YFGM_ECOLI	AAAQLQQGLADTSDENLK	3	1116000.0	RD139_Wide_UPS1_5fmol_inj1.mzML	RD139_Wide_UPS1_5fmol_inj1		0	L	1	29	Wide|CT=Mixture;CN=UPS1;QY=5 fmol
YFGM_ECOLI	AAAQLQQGLADTSDENLK	3	347395.0	RD139_Wide_UPS1_5fmol_inj3.mzML	RD139_Wide_UPS1_5fmol_inj3		0	L	1	29	Wide|CT=Mixture;CN=UPS1;QY=5 fmol
YFGM_ECOLI	AAAQLQQGLADTSDENLK	3	590071.0	RD139_Wide_UPS1_50fmol_inj1.mzML	RD139_Wide_UPS1_50fmol_inj1		0	L	1	32	Wide|CT=Mixture;CN=UPS1;QY=50 fmol
YFGM_ECOLI	AAAQLQQGLADTSDENLK	3	581260.0	RD139_Wide_UPS1_50fmol_inj2.mzML	RD139_Wide_UPS1_50fmol_inj2		0	L	1	32	Wide|CT=Mixture;CN=UPS1;QY=50 fmol
YFGM_ECOLI	AAAQLQQGLADTSDENLK	3	924328.0	RD139_Wide_UPS1_10fmol_inj3.mzML	RD139_Wide_UPS1_10fmol_inj3		0	L	1	30	Wide|CT=Mixture;CN=UPS1;QY=10 fmol
YFGM_ECOLI	AAAQLQQGLADTSDENLK	3	1054480.0	RD139_Wide_UPS1_10fmol_inj2.mzML	RD139_Wide_UPS1_10fmol_inj2		0	L	1	30	Wide|CT=Mixture;CN=UPS1;QY=10 fmol
YFGM_ECOLI	AAAQLQQGLADTSDENLK	3	930201.0	RD139_Wide_UPS1_25fmol_inj3.mzML	RD139_Wide_UPS1_25fmol_inj3		0	L	1	31	Wide|CT=Mixture;CN=UPS1;QY=25 fmol
YFGM_ECOLI	AAAQLQQGLADTSDENLK	3	538308.0	RD139_Wide_UPS1_50fmol_inj3.mzML	RD139_Wide_UPS1_50fmol_inj3		0	L	1	32	Wide|CT=Mixture;CN=UPS1;QY=50 fmol
YFGM_ECOLI	AAAQLQQGLADTSDENLK	3	1032240.0	RD139_Wide_UPS1_25fmol_inj2.mzML	RD139_Wide_UPS1_25fmol_inj2		0	L	1	31	Wide|CT=Mixture;CN=UPS1;QY=25 fmol
YFGM_ECOLI	AAAQLQQGLADTSDENLKAVINLR	3	608989.0	RD139_Wide_UPS1_0_1fmol_inj1.mzML	RD139_Wide_UPS1_0_1fmol_inj1		0	L	1	25	Wide|CT=Mixture;CN=UPS1;QY=0.1 fmol
YFGM_ECOLI	AAAQLQQGLADTSDENLKAVINLR	3	1010240.0	RD139_Wide_UPS1_0_25fmol_inj1.mzML	RD139_Wide_UPS1_0_25fmol_inj1		0	L	1	26	Wide|CT=Mixture;CN=UPS1;QY=0.25 fmol
YFGM_ECOLI	AAAQLQQGLADTSDENLKAVINLR	3	770313.0	RD139_Wide_UPS1_2_5fmol_inj1.mzML	RD139_Wide_UPS1_2_5fmol_inj1		0	L	1	28	Wide|CT=Mixture;CN=UPS1;QY=2.5 fmol
YFGM_ECOLI	AAAQLQQGLADTSDENLKAVINLR	3	778301.0	RD139_Wide_UPS1_2_5fmol_inj2.mzML	RD139_Wide_UPS1_2_5fmol_inj2		0	L	1	28	Wide|CT=Mixture;CN=UPS1;QY=2.5 fmol
YFGM_ECOLI	AAAQLQQGLADTSDENLKAVINLR	3	990295.0	RD139_Wide_UPS1_0_25fmol_inj2.mzML	RD139_Wide_UPS1_0_25fmol_inj2		0	L	1	26	Wide|CT=Mixture;CN=UPS1;QY=0.25 fmol
YFGM_ECOLI	AAAQLQQGLADTSDENLKAVINLR	3	632529.0	RD139_Wide_UPS1_0_1fmol_inj3.mzML	RD139_Wide_UPS1_0_1fmol_inj3		0	L	1	25	Wide|CT=Mixture;CN=UPS1;QY=0.1 fmol
YFGM_ECOLI	AAAQLQQGLADTSDENLKAVINLR	3	964714.0	RD139_Wide_UPS1_0_25fmol_inj3.mzML	RD139_Wide_UPS1_0_25fmol_inj3		0	L	1	26	Wide|CT=Mixture;CN=UPS1;QY=0.25 fmol
YFGM_ECOLI	AAAQLQQGLADTSDENLKAVINLR	3	705928.0	RD139_Wide_UPS1_0_1fmol_inj2.mzML	RD139_Wide_UPS1_0_1fmol_inj2		0	L	1	25	Wide|CT=Mixture;CN=UPS1;QY=0.1 fmol
YFGM_ECOLI	AAAQLQQGLADTSDENLKAVINLR	3	746169.0	RD139_Wide_UPS1_1fmol_inj2.mzML	RD139_Wide_UPS1_1fmol_inj2		0	L	1	27	Wide|CT=Mixture;CN=UPS1;QY=1 fmol
YFGM_ECOLI	AAAQLQQGLADTSDENLKAVINLR	3	583330.0	RD139_Wide_UPS1_1fmol_inj1.mzML	RD139_Wide_UPS1_1fmol_inj1		0	L	1	27	Wide|CT=Mixture;CN=UPS1;QY=1 fmol
YFGM_ECOLI	AAAQLQQGLADTSDENLKAVINLR	3	658990.0	RD139_Wide_UPS1_1fmol_inj3.mzML	RD139_Wide_UPS1_1fmol_inj3		0	L	1	27	Wide|CT=Mixture;CN=UPS1;QY=1 fmol
YFGM_ECOLI	AAAQLQQGLADTSDENLKAVINLR	3	786708.0	RD139_Wide_UPS1_2_5fmol_inj3.mzML	RD139_Wide_UPS1_2_5fmol_inj3		0	L	1	28	Wide|CT=Mixture;CN=UPS1;QY=2.5 fmol
YFGM_ECOLI	AAAQLQQGLADTSDENLKAVINLR	3	619454.0	RD139_Wide_UPS1_5fmol_inj2.mzML	RD139_Wide_UPS1_5fmol_inj2		0	L	1	29	Wide|CT=Mixture;CN=UPS1;QY=5 fmol
YFGM_ECOLI	AAAQLQQGLADTSDENLKAVINLR	3	625696.0	RD139_Wide_UPS1_25fmol_inj1.mzML	RD139_Wide_UPS1_25fmol_inj1		0	L	1	31	Wide|CT=Mixture;CN=UPS1;QY=25 fmol
YFGM_ECOLI	AAAQLQQGLADTSDENLKAVINLR	3	488798.0	RD139_Wide_UPS1_10fmol_inj1r.mzML	RD139_Wide_UPS1_10fmol_inj1r		0	L	1	30	Wide|CT=Mixture;CN=UPS1;QY=10 fmol
YFGM_ECOLI	AAAQLQQGLADTSDENLKAVINLR	3	767752.0	RD139_Wide_UPS1_5fmol_inj1.mzML	RD139_Wide_UPS1_5fmol_inj1		0	L	1	29	Wide|CT=Mixture;CN=UPS1;QY=5 fmol
YFGM_ECOLI	AAAQLQQGLADTSDENLKAVINLR	3	642658.0	RD139_Wide_UPS1_5fmol_inj3.mzML	RD139_Wide_UPS1_5fmol_inj3		0	L	1	29	Wide|CT=Mixture;CN=UPS1;QY=5 fmol
YFGM_ECOLI	AAAQLQQGLADTSDENLKAVINLR	3	474258.0	RD139_Wide_UPS1_50fmol_inj1.mzML	RD139_Wide_UPS1_50fmol_inj1		0	L	1	32	Wide|CT=Mixture;CN=UPS1;QY=50 fmol
YFGM_ECOLI	AAAQLQQGLADTSDENLKAVINLR	3	462925.0	RD139_Wide_UPS1_50fmol_inj2.mzML	RD139_Wide_UPS1_50fmol_inj2		0	L	1	32	Wide|CT=Mixture;CN=UPS1;QY=50 fmol
YFGM_ECOLI	AAAQLQQGLADTSDENLKAVINLR	3	658055.0	RD139_Wide_UPS1_10fmol_inj3.mzML	RD139_Wide_UPS1_10fmol_inj3		0	L	1	30	Wide|CT=Mixture;CN=UPS1;QY=10 fmol
YFGM_ECOLI	AAAQLQQGLADTSDENLKAVINLR	3	767034.0	RD139_Wide_UPS1_10fmol_inj2.mzML	RD139_Wide_UPS1_10fmol_inj2		0	L	1	30	Wide|CT=Mixture;CN=UPS1;QY=10 fmol
YFGM_ECOLI	AAAQLQQGLADTSDENLKAVINLR	3	622332.0	RD139_Wide_UPS1_25fmol_inj3.mzML	RD139_Wide_UPS1_25fmol_inj3		0	L	1	31	Wide|CT=Mixture;CN=UPS1;QY=25 fmol
YFGM_ECOLI	AAAQLQQGLADTSDENLKAVINLR	3	430507.0	RD139_Wide_UPS1_50fmol_inj3.mzML	RD139_Wide_UPS1_50fmol_inj3		0	L	1	32	Wide|CT=Mixture;CN=UPS1;QY=50 fmol
YFGM_ECOLI	AAAQLQQGLADTSDENLKAVINLR	3	507044.0	RD139_Wide_UPS1_25fmol_inj2.mzML	RD139_Wide_UPS1_25fmol_inj2		0	L	1	31	Wide|CT=Mixture;CN=UPS1;QY=25 fmol
EBGR_ECOLI	AAASALTDNIC(Carbamidomethyl)FIDFHEPGSGYDAVDIDLAR	3	205730.0	RD139_Wide_UPS1_0_1fmol_inj1.mzML	RD139_Wide_UPS1_0_1fmol_inj1		0	L	1	25	Wide|CT=Mixture;CN=UPS1;QY=0.1 fmol
EBGR_ECOLI	AAASALTDNIC(Carbamidomethyl)FIDFHEPGSGYDAVDIDLAR	3	109450.0	RD139_Wide_UPS1_0_25fmol_inj1.mzML	RD139_Wide_UPS1_0_25fmol_inj1		0	L	1	26	Wide|CT=Mixture;CN=UPS1;QY=0.25 fmol
EBGR_ECOLI	AAASALTDNIC(Carbamidomethyl)FIDFHEPGSGYDAVDIDLAR	3	154067.0	RD139_Wide_UPS1_2_5fmol_inj1.mzML	RD139_Wide_UPS1_2_5fmol_inj1		0	L	1	28	Wide|CT=Mixture;CN=UPS1;QY=2.5 fmol
EBGR_ECOLI	AAASALTDNIC(Carbamidomethyl)FIDFHEPGSGYDAVDIDLAR	3	208834.0	RD139_Wide_UPS1_2_5fmol_inj2.mzML	RD139_Wide_UPS1_2_5fmol_inj2		0	L	1	28	Wide|CT=Mixture;CN=UPS1;QY=2.5 fmol
EBGR_ECOLI	AAASALTDNIC(Carbamidomethyl)FIDFHEPGSGYDAVDIDLAR	3	210451.0	RD139_Wide_UPS1_0_25fmol_inj2.mzML	RD139_Wide_UPS1_0_25fmol_inj2		0	L	1	26	Wide|CT=Mixture;CN=UPS1;QY=0.25 fmol
EBGR_ECOLI	AAASALTDNIC(Carbamidomethyl)FIDFHEPGSGYDAVDIDLAR	3	133147.0	RD139_Wide_UPS1_0_1fmol_inj3.mzML	RD139_Wide_UPS1_0_1fmol_inj3		0	L	1	25	Wide|CT=Mixture;CN=UPS1;QY=0.1 fmol
EBGR_ECOLI	AAASALTDNIC(Carbamidomethyl)FIDFHEPGSGYDAVDIDLAR	3	178094.0	RD139_Wide_UPS1_0_25fmol_inj3.mzML	RD139_Wide_UPS1_0_25fmol_inj3		0	L	1	26	Wide|CT=Mixture;CN=UPS1;QY=0.25 fmol
EBGR_ECOLI	AAASALTDNIC(Carbamidomethyl)FIDFHEPGSGYDAVDIDLAR	3	191771.0	RD139_Wide_UPS1_0_1fmol_inj2.mzML	RD139_Wide_UPS1_0_1fmol_inj2		0	L	1	25	Wide|CT=Mixture;CN=UPS1;QY=0.1 fmol
EBGR_ECOLI	AAASALTDNIC(Carbamidomethyl)FIDFHEPGSGYDAVDIDLAR	3	199913.0	RD139_Wide_UPS1_1fmol_inj2.mzML	RD139_Wide_UPS1_1fmol_inj2		0	L	1	27	Wide|CT=Mixture;CN=UPS1;QY=1 fmol
EBGR_ECOLI	AAASALTDNIC(Carbamidomethyl)FIDFHEPGSGYDAVDIDLAR	3	169510.0	RD139_Wide_UPS1_1fmol_inj1.mzML	RD139_Wide_UPS1_1fmol_inj1		0	L	1	27	Wide|CT=Mixture;CN=UPS1;QY=1 fmol
EBGR_ECOLI	AAASALTDNIC(Carbamidomethyl)FIDFHEPGSGYDAVDIDLAR	3	136427.0	RD139_Wide_UPS1_1fmol_inj3.mzML	RD139_Wide_UPS1_1fmol_inj3		0	L	1	27	Wide|CT=Mixture;CN=UPS1;QY=1 fmol
EBGR_ECOLI	AAASALTDNIC(Carbamidomethyl)FIDFHEPGSGYDAVDIDLAR	3	111273.0	RD139_Wide_UPS1_5fmol_inj2.mzML	RD139_Wide_UPS1_5fmol_inj2		0	L	1	29	Wide|CT=Mixture;CN=UPS1;QY=5 fmol
EBGR_ECOLI	AAASALTDNIC(Carbamidomethyl)FIDFHEPGSGYDAVDIDLAR	3	240441.0	RD139_Wide_UPS1_25fmol_inj1.mzML	RD139_Wide_UPS1_25fmol_inj1		0	L	1	31	Wide|CT=Mixture;CN=UPS1;QY=25 fmol
EBGR_ECOLI	AAASALTDNIC(Carbamidomethyl)FIDFHEPGSGYDAVDIDLAR	3	210721.0	RD139_Wide_UPS1_10fmol_inj1r.mzML	RD139_Wide_UPS1_10fmol_inj1r		0	L	1	30	Wide|CT=Mixture;CN=UPS1;QY=10 fmol
EBGR_ECOLI	AAASALTDNIC(Carbamidomethyl)FIDFHEPGSGYDAVDIDLAR	3	109448.0	RD139_Wide_UPS1_5fmol_inj1.mzML	RD139_Wide_UPS1_5fmol_inj1		0	L	1	29	Wide|CT=Mixture;CN=UPS1;QY=5 fmol
EBGR_ECOLI	AAASALTDNIC(Carbamidomethyl)FIDFHEPGSGYDAVDIDLAR	3	202291.0	RD139_Wide_UPS1_5fmol_inj3.mzML	RD139_Wide_UPS1_5fmol_inj3		0	L	1	29	Wide|CT=Mixture;CN=UPS1;QY=5 fmol
EBGR_ECOLI	AAASALTDNIC(Carbamidomethyl)FIDFHEPGSGYDAVDIDLAR	3	87323.4	RD139_Wide_UPS1_50fmol_inj2.mzML	RD139_Wide_UPS1_50fmol_inj2		0	L	1	32	Wide|CT=Mixture;CN=UPS1;QY=50 fmol
EBGR_ECOLI	AAASALTDNIC(Carbamidomethyl)FIDFHEPGSGYDAVDIDLAR	3	170334.0	RD139_Wide_UPS1_10fmol_inj3.mzML	RD139_Wide_UPS1_10fmol_inj3		0	L	1	30	Wide|CT=Mixture;CN=UPS1;QY=10 fmol
EBGR_ECOLI	AAASALTDNIC(Carbamidomethyl)FIDFHEPGSGYDAVDIDLAR	3	205702.0	RD139_Wide_UPS1_10fmol_inj2.mzML	RD139_Wide_UPS1_10fmol_inj2		0	L	1	30	Wide|CT=Mixture;CN=UPS1;QY=10 fmol
EBGR_ECOLI	AAASALTDNIC(Carbamidomethyl)FIDFHEPGSGYDAVDIDLAR	3	174089.0	RD139_Wide_UPS1_25fmol_inj3.mzML	RD139_Wide_UPS1_25fmol_inj3		0	L	1	31	Wide|CT=Mixture;CN=UPS1;QY=25 fmol
EBGR_ECOLI	AAASALTDNIC(Carbamidomethyl)FIDFHEPGSGYDAVDIDLAR	3	140704.0	RD139_Wide_UPS1_50fmol_inj3.mzML	RD139_Wide_UPS1_50fmol_inj3		0	L	1	32	Wide|CT=Mixture;CN=UPS1;QY=50 fmol
PBP7_ECOLI	AAASLAHHYPGGYK	2	113182.0	RD139_Wide_UPS1_0_1fmol_inj1.mzML	RD139_Wide_UPS1_0_1fmol_inj1		0	L	1	25	Wide|CT=Mixture;CN=UPS1;QY=0.1 fmol
PBP7_ECOLI	AAASLAHHYPGGYK	2	85503.7	RD139_Wide_UPS1_0_25fmol_inj1.mzML	RD139_Wide_UPS1_0_25fmol_inj1		0	L	1	26	Wide|CT=Mixture;CN=UPS1;QY=0.25 fmol
PBP7_ECOLI	AAASLAHHYPGGYK	2	75982.5	RD139_Wide_UPS1_2_5fmol_inj1.mzML	RD139_Wide_UPS1_2_5fmol_inj1		0	L	1	28	Wide|CT=Mixture;CN=UPS1;QY=2.5 fmol
PBP7_ECOLI	AAASLAHHYPGGYK	2	193482.0	RD139_Wide_UPS1_0_25fmol_inj2.mzML	RD139_Wide_UPS1_0_25fmol_inj2		0	L	1	26	Wide|CT=Mixture;CN=UPS1;QY=0.25 fmol
PBP7_ECOLI	AAASLAHHYPGGYK	2	134280.0	RD139_Wide_UPS1_0_1fmol_inj3.mzML	RD139_Wide_UPS1_0_1fmol_inj3		0	L	1	25	Wide|CT=Mixture;CN=UPS1;QY=0.1 fmol
PBP7_ECOLI	AAASLAHHYPGGYK	2	106548.0	RD139_Wide_UPS1_0_25fmol_inj3.mzML	RD139_Wide_UPS1_0_25fmol_inj3		0	L	1	26	Wide|CT=Mixture;CN=UPS1;QY=0.25 fmol
PBP7_ECOLI	AAASLAHHYPGGYK	2	128083.0	RD139_Wide_UPS1_0_1fmol_inj2.mzML	RD139_Wide_UPS1_0_1fmol_inj2		0	L	1	25	Wide|CT=Mixture;CN=UPS1;QY=0.1 fmol
PBP7_ECOLI	AAASLAHHYPGGYK	2	101643.0	RD139_Wide_UPS1_1fmol_inj2.mzML	RD139_Wide_UPS1_1fmol_inj2		0	L	1	27	Wide|CT=Mixture;CN=UPS1;QY=1 fmol
PBP7_ECOLI	AAASLAHHYPGGYK	2	78788.6	RD139_Wide_UPS1_1fmol_inj1.mzML	RD139_Wide_UPS1_1fmol_inj1		0	L	1	27	Wide|CT=Mixture;CN=UPS1;QY=1 fmol
PBP7_ECOLI	AAASLAHHYPGGYK	2	135223.0	RD139_Wide_UPS1_1fmol_inj3.mzML	RD139_Wide_UPS1_1fmol_inj3		0	L	1	27	Wide|CT=Mixture;CN=UPS1;QY=1 fmol
PBP7_ECOLI	AAASLAHHYPGGYK	2	217975.0	RD139_Wide_UPS1_2_5fmol_inj3.mzML	RD139_Wide_UPS1_2_5fmol_inj3		0	L	1	28	Wide|CT=Mixture;CN=UPS1;QY=2.5 fmol
PBP7_ECOLI	AAASLAHHYPGGYK	2	178294.0	RD139_Wide_UPS1_5fmol_inj2.mzML	RD139_Wide_UPS1_5fmol_inj2		0	L	1	29	Wide|CT=Mixture;CN=UPS1;QY=5 fmol
PBP7_ECOLI	AAASLAHHYPGGYK	2	126808.0	RD139_Wide_UPS1_25fmol_inj1.mzML	RD139_Wide_UPS1_25fmol_inj1		0	L	1	31	Wide|CT=Mixture;CN=UPS1;QY=25 fmol
PBP7_ECOLI	AAASLAHHYPGGYK	2	168150.0	RD139_Wide_UPS1_5fmol_inj1.mzML	RD139_Wide_UPS1_5fmol_inj1		0	L	1	29	Wide|CT=Mixture;CN=UPS1;QY=5 fmol
PBP7_ECOLI	AAASLAHHYPGGYK	2	108189.0	RD139_Wide_UPS1_5fmol_inj3.mzML	RD139_Wide_UPS1_5fmol_inj3		0	L	1	29	Wide|CT=Mixture;CN=UPS1;QY=5 fmol
PBP7_ECOLI	AAASLAHHYPGGYK	2	127523.0	RD139_Wide_UPS1_50fmol_inj2.mzML	RD139_Wide_UPS1_50fmol_inj2		0	L	1	32	Wide|CT=Mixture;CN=UPS1;QY=50 fmol
PBP7_ECOLI	AAASLAHHYPGGYK	2	227919.0	RD139_Wide_UPS1_10fmol_inj3.mzML	RD139_Wide_UPS1_10fmol_inj3		0	L	1	30	Wide|CT=Mixture;CN=UPS1;QY=10 fmol
PBP7_ECOLI	AAASLAHHYPGGYK	2	162944.0	RD139_Wide_UPS1_10fmol_inj2.mzML	RD139_Wide_UPS1_10fmol_inj2		0	L	1	30	Wide|CT=Mixture;CN=UPS1;QY=10 fmol
PBP7_ECOLI	AAASLAHHYPGGYK	2	149727.0	RD139_Wide_UPS1_25fmol_inj3.mzML	RD139_Wide_UPS1_25fmol_inj3		0	L	1	31	Wide|CT=Mixture;CN=UPS1;QY=25 fmol
PBP7_ECOLI	AAASLAHHYPGGYK	2	125486.0	RD139_Wide_UPS1_50fmol_inj3.mzML	RD139_Wide_UPS1_50fmol_inj3		0	L	1	32	Wide|CT=Mixture;CN=UPS1;QY=50 fmol
PBP7_ECOLI	AAASLAHHYPGGYK	2	107593.0	RD139_Wide_UPS1_25fmol_inj2.mzML	RD139_Wide_UPS1_25fmol_inj2		0	L	1	31	Wide|CT=Mixture;CN=UPS1;QY=25 fmol
PBP7_ECOLI	AAASLAHHYPGGYK	3	174200.0	RD139_Wide_UPS1_0_25fmol_inj1.mzML	RD139_Wide_UPS1_0_25fmol_inj1		0	L	1	26	Wide|CT=Mixture;CN=UPS1;QY=0.25 fmol
PBP7_ECOLI	AAASLAHHYPGGYK	3	203883.0	RD139_Wide_UPS1_2_5fmol_inj1.mzML	RD139_Wide_UPS1_2_5fmol_inj1		0	L	1	28	Wide|CT=Mixture;CN=UPS1;QY=2.5 fmol
PBP7_ECOLI	AAASLAHHYPGGYK	3	186479.0	RD139_Wide_UPS1_2_5fmol_inj2.mzML	RD139_Wide_UPS1_2_5fmol_inj2		0	L	1	28	Wide|CT=Mixture;CN=UPS1;QY=2.5 fmol
PBP7_ECOLI	AAASLAHHYPGGYK	3	187211.0	RD139_Wide_UPS1_0_25fmol_inj2.mzML	RD139_Wide_UPS1_0_25fmol_inj2		0	L	1	26	Wide|CT=Mixture;CN=UPS1;QY=0.25 fmol
PBP7_ECOLI	AAASLAHHYPGGYK	3	156539.0	RD139_Wide_UPS1_0_1fmol_inj3.mzML	RD139_Wide_UPS1_0_1fmol_inj3		0	L	1	25	Wide|CT=Mixture;CN=UPS1;QY=0.1 fmol
PBP7_ECOLI	AAASLAHHYPGGYK	3	176936.0	RD139_Wide_UPS1_0_25fmol_inj3.mzML	RD139_Wide_UPS1_0_25fmol_inj3		0	L	1	26	Wide|CT=Mixture;CN=UPS1;QY=0.25 fmol
PBP7_ECOLI	AAASLAHHYPGGYK	3	129625.0	RD139_Wide_UPS1_0_1fmol_inj2.mzML	RD139_Wide_UPS1_0_1fmol_inj2		0	L	1	25	Wide|CT=Mixture;CN=UPS1;QY=0.1 fmol
PBP7_ECOLI	AAASLAHHYPGGYK	3	186602.0	RD139_Wide_UPS1_1fmol_inj2.mzML	RD139_Wide_UPS1_1fmol_inj2		0	L	1	27	Wide|CT=Mixture;CN=UPS1;QY=1 fmol
PBP7_ECOLI	AAASLAHHYPGGYK	3	221467.0	RD139_Wide_UPS1_1fmol_inj1.mzML	RD139_Wide_UPS1_1fmol_inj1		0	L	1	27	Wide|CT=Mixture;CN=UPS1;QY=1 fmol
PBP7_ECOLI	AAASLAHHYPGGYK	3	247811.0	RD139_Wide_UPS1_1fmol_inj3.mzML	RD139_Wide_UPS1_1fmol_inj3		0	L	1	27	Wide|CT=Mixture;CN=UPS1;QY=1 fmol
PBP7_ECOLI	AAASLAHHYPGGYK	3	277011.0	RD139_Wide_UPS1_5fmol_inj2.mzML	RD139_Wide_UPS1_5fmol_inj2		0	L	1	29	Wide|CT=Mixture;CN=UPS1;QY=5 fmol
PBP7_ECOLI	AAASLAHHYPGGYK	3	161740.0	RD139_Wide_UPS1_25fmol_inj1.mzML	RD139_Wide_UPS1_25fmol_inj1		0	L	1	31	Wide|CT=Mixture;CN=UPS1;QY=25 fmol
PBP7_ECOLI	AAASLAHHYPGGYK	3	207537.0	RD139_Wide_UPS1_10fmol_inj1r.mzML	RD139_Wide_UPS1_10fmol_inj1r		0	L	1	30	Wide|CT=Mixture;CN=UPS1;QY=10 fmol
PBP7_ECOLI	AAASLAHHYPGGYK	3	217567.0	RD139_Wide_UPS1_5fmol_inj1.mzML	RD139_Wide_UPS1_5fmol_inj1		0	L	1	29	Wide|CT=Mixture;CN=UPS1;QY=5 fmol
PBP7_ECOLI	AAASLAHHYPGGYK	3	164323.0	RD139_Wide_UPS1_5fmol_inj3.mzML	RD139_Wide_UPS1_5fmol_inj3		0	L	1	29	Wide|CT=Mixture;CN=UPS1;QY=5 fmol
PBP7_ECOLI	AAASLAHHYPGGYK	3	204904.0	RD139_Wide_UPS1_50fmol_inj2.mzML	RD139_Wide_UPS1_50fmol_inj2		0	L	1	32	Wide|CT=Mixture;CN=UPS1;QY=50 fmol
PBP7_ECOLI	AAASLAHHYPGGYK	3	197100.0	RD139_Wide_UPS1_10fmol_inj3.mzML	RD139_Wide_UPS1_10fmol_inj3		0	L	1	30	Wide|CT=Mixture;CN=UPS1;QY=10 fmol
PBP7_ECOLI	AAASLAHHYPGGYK	3	250338.0	RD139_Wide_UPS1_10fmol_inj2.mzML	RD139_Wide_UPS1_10fmol_inj2		0	L	1	30	Wide|CT=Mixture;CN=UPS1;QY=10 fmol
PBP7_ECOLI	AAASLAHHYPGGYK	3	222742.0	RD139_Wide_UPS1_25fmol_inj3.mzML	RD139_Wide_UPS1_25fmol_inj3		0	L	1	31	Wide|CT=Mixture;CN=UPS1;QY=25 fmol
PBP7_ECOLI	AAASLAHHYPGGYK	3	201767.0	RD139_Wide_UPS1_50fmol_inj3.mzML	RD139_Wide_UPS1_50fmol_inj3		0	L	1	32	Wide|CT=Mixture;CN=UPS1;QY=50 fmol
PBP7_ECOLI	AAASLAHHYPGGYK	3	150485.0	RD139_Wide_UPS1_25fmol_inj2.mzML	RD139_Wide_UPS1_25fmol_inj2		0	L	1	31	Wide|CT=Mixture;CN=UPS1;QY=25 fmol
RHLE_ECOLI	AAATGEALSLVC(Carbamidomethyl)VDEHK	3	373510.0	RD139_Wide_UPS1_0_1fmol_inj1.mzML	RD139_Wide_UPS1_0_1fmol_inj1		0	L	1	25	Wide|CT=Mixture;CN=UPS1;QY=0.1 fmol
RHLE_ECOLI	AAATGEALSLVC(Carbamidomethyl)VDEHK	3	234292.0	RD139_Wide_UPS1_0_25fmol_inj1.mzML	RD139_Wide_UPS1_0_25fmol_inj1		0	L	1	26	Wide|CT=Mixture;CN=UPS1;QY=0.25 fmol
RHLE_ECOLI	AAATGEALSLVC(Carbamidomethyl)VDEHK	3	316438.0	RD139_Wide_UPS1_2_5fmol_inj1.mzML	RD139_Wide_UPS1_2_5fmol_inj1		0	L	1	28	Wide|CT=Mixture;CN=UPS1;QY=2.5 fmol
RHLE_ECOLI	AAATGEALSLVC(Carbamidomethyl)VDEHK	3	461576.0	RD139_Wide_UPS1_2_5fmol_inj2.mzML	RD139_Wide_UPS1_2_5fmol_inj2		0	L	1	28	Wide|CT=Mixture;CN=UPS1;QY=2.5 fmol
RHLE_ECOLI	AAATGEALSLVC(Carbamidomethyl)VDEHK	3	402701.0	RD139_Wide_UPS1_0_25fmol_inj2.mzML	RD139_Wide_UPS1_0_25fmol_inj2		0	L	1	26	Wide|CT=Mixture;CN=UPS1;QY=0.25 fmol
RHLE_ECOLI	AAATGEALSLVC(Carbamidomethyl)VDEHK	3	462580.0	RD139_Wide_UPS1_0_1fmol_inj3.mzML	RD139_Wide_UPS1_0_1fmol_inj3		0	L	1	25	Wide|CT=Mixture;CN=UPS1;QY=0.1 fmol
RHLE_ECOLI	AAATGEALSLVC(Carbamidomethyl)VDEHK	3	327721.0	RD139_Wide_UPS1_0_25fmol_inj3.mzML	RD139_Wide_UPS1_0_25fmol_inj3		0	L	1	26	Wide|CT=Mixture;CN=UPS1;QY=0.25 fmol
RHLE_ECOLI	AAATGEALSLVC(Carbamidomethyl)VDEHK	3	360375.0	RD139_Wide_UPS1_0_1fmol_inj2.mzML	RD139_Wide_UPS1_0_1fmol_inj2		0	L	1	25	Wide|CT=Mixture;CN=UPS1;QY=0.1 fmol
RHLE_ECOLI	AAATGEALSLVC(Carbamidomethyl)VDEHK	3	395369.0	RD139_Wide_UPS1_1fmol_inj2.mzML	RD139_Wide_UPS1_1fmol_inj2		0	L	1	27	Wide|CT=Mixture;CN=UPS1;QY=1 fmol
RHLE_ECOLI	AAATGEALSLVC(Carbamidomethyl)VDEHK	3	408273.0	RD139_Wide_UPS1_1fmol_inj1.mzML	RD139_Wide_UPS1_1fmol_inj1		0	L	1	27	Wide|CT=Mixture;CN=UPS1;QY=1 fmol
RHLE_ECOLI	AAATGEALSLVC(Carbamidomethyl)VDEHK	3	542044.0	RD139_Wide_UPS1_1fmol_inj3.mzML	RD139_Wide_UPS1_1fmol_inj3		0	L	1	27	Wide|CT=Mixture;CN=UPS1;QY=1 fmol
RHLE_ECOLI	AAATGEALSLVC(Carbamidomethyl)VDEHK	3	280537.0	RD139_Wide_UPS1_2_5fmol_inj3.mzML	RD139_Wide_UPS1_2_5fmol_inj3		0	L	1	28	Wide|CT=Mixture;CN=UPS1;QY=2.5 fmol
RHLE_ECOLI	AAATGEALSLVC(Carbamidomethyl)VDEHK	3	543417.0	RD139_Wide_UPS1_5fmol_inj2.mzML	RD139_Wide_UPS1_5fmol_inj2		0	L	1	29	Wide|CT=Mixture;CN=UPS1;QY=5 fmol
RHLE_ECOLI	AAATGEALSLVC(Carbamidomethyl)VDEHK	3	466562.0	RD139_Wide_UPS1_25fmol_inj1.mzML	RD139_Wide_UPS1_25fmol_inj1		0	L	1	31	Wide|CT=Mixture;CN=UPS1;QY=25 fmol
RHLE_ECOLI	AAATGEALSLVC(Carbamidomethyl)VDEHK	3	291537.0	RD139_Wide_UPS1_10fmol_inj1r.mzML	RD139_Wide_UPS1_10fmol_inj1r		0	L	1	30	Wide|CT=Mixture;CN=UPS1;QY=10 fmol
RHLE_ECOLI	AAATGEALSLVC(Carbamidomethyl)VDEHK	3	441756.0	RD139_Wide_UPS1_5fmol_inj1.mzML	RD139_Wide_UPS1_5fmol_inj1		0	L	1	29	Wide|CT=Mixture;CN=UPS1;QY=5 fmol
RHLE_ECOLI	AAATGEALSLVC(Carbamidomethyl)VDEHK	3	450151.0	RD139_Wide_UPS1_5fmol_inj3.mzML	RD139_Wide_UPS1_5fmol_inj3		0	L	1	29	Wide|CT=Mixture;CN=UPS1;QY=5 fmol
RHLE_ECOLI	AAATGEALSLVC(Carbamidomethyl)VDEHK	3	468205.0	RD139_Wide_UPS1_50fmol_inj1.mzML	RD139_Wide_UPS1_50fmol_inj1		0	L	1	32	Wide|CT=Mixture;CN=UPS1;QY=50 fmol
RHLE_ECOLI	AAATGEALSLVC(Carbamidomethyl)VDEHK	3	470856.0	RD139_Wide_UPS1_50fmol_inj2.mzML	RD139_Wide_UPS1_50fmol_inj2		0	L	1	32	Wide|CT=Mixture;CN=UPS1;QY=50 fmol
RHLE_ECOLI	AAATGEALSLVC(Carbamidomethyl)VDEHK	3	577996.0	RD139_Wide_UPS1_10fmol_inj3.mzML	RD139_Wide_UPS1_10fmol_inj3		0	L	1	30	Wide|CT=Mixture;CN=UPS1;QY=10 fmol
RHLE_ECOLI	AAATGEALSLVC(Carbamidomethyl)VDEHK	3	476278.0	RD139_Wide_UPS1_10fmol_inj2.mzML	RD139_Wide_UPS1_10fmol_inj2		0	L	1	30	Wide|CT=Mixture;CN=UPS1;QY=10 fmol
RHLE_ECOLI	AAATGEALSLVC(Carbamidomethyl)VDEHK	3	480383.0	RD139_Wide_UPS1_25fmol_inj3.mzML	RD139_Wide_UPS1_25fmol_inj3		0	L	1	31	Wide|CT=Mixture;CN=UPS1;QY=25 fmol
RHLE_ECOLI	AAATGEALSLVC(Carbamidomethyl)VDEHK	3	415835.0	RD139_Wide_UPS1_50fmol_inj3.mzML	RD139_Wide_UPS1_50fmol_inj3		0	L	1	32	Wide|CT=Mixture;CN=UPS1;QY=50 fmol
RHLE_ECOLI	AAATGEALSLVC(Carbamidomethyl)VDEHK	3	493542.0	RD139_Wide_UPS1_25fmol_inj2.mzML	RD139_Wide_UPS1_25fmol_inj2		0	L	1	31	Wide|CT=Mixture;CN=UPS1;QY=25 fmol
SYP_ECOLI	AAATQEMTLVDTPNAK	2	2318000.0	RD139_Wide_UPS1_0_1fmol_inj1.mzML	RD139_Wide_UPS1_0_1fmol_inj1		0	L	1	25	Wide|CT=Mixture;CN=UPS1;QY=0.1 fmol
SYP_ECOLI	AAATQEMTLVDTPNAK	2	2929440.0	RD139_Wide_UPS1_0_25fmol_inj1.mzML	RD139_Wide_UPS1_0_25fmol_inj1		0	L	1	26	Wide|CT=Mixture;CN=UPS1;QY=0.25 fmol
SYP_ECOLI	AAATQEMTLVDTPNAK	2	2977800.0	RD139_Wide_UPS1_2_5fmol_inj1.mzML	RD139_Wide_UPS1_2_5fmol_inj1		0	L	1	28	Wide|CT=Mixture;CN=UPS1;QY=2.5 fmol
SYP_ECOLI	AAATQEMTLVDTPNAK	2	2912080.0	RD139_Wide_UPS1_2_5fmol_inj2.mzML	RD139_Wide_UPS1_2_5fmol_inj2		0	L	1	28	Wide|CT=Mixture;CN=UPS1;QY=2.5 fmol
SYP_ECOLI	AAATQEMTLVDTPNAK	2	3534940.0	RD139_Wide_UPS1_0_25fmol_inj2.mzML	RD139_Wide_UPS1_0_25fmol_inj2		0	L	1	26	Wide|CT=Mixture;CN=UPS1;QY=0.25 fmol
SYP_ECOLI	AAATQEMTLVDTPNAK	2	2234570.0	RD139_Wide_UPS1_0_1fmol_inj3.mzML	RD139_Wide_UPS1_0_1fmol_inj3		0	L	1	25	Wide|CT=Mixture;CN=UPS1;QY=0.1 fmol
SYP_ECOLI	AAATQEMTLVDTPNAK	2	3192470.0	RD139_Wide_UPS1_0_25fmol_inj3.mzML	RD139_Wide_UPS1_0_25fmol_inj3		0	L	1	26	Wide|CT=Mixture;CN=UPS1;QY=0.25 fmol
SYP_ECOLI	AAATQEMTLVDTPNAK	2	2498460.0	RD139_Wide_UPS1_0_1fmol_inj2.mzML	RD139_Wide_UPS1_0_1fmol_inj2		0	L	1	25	Wide|CT=Mixture;CN=UPS1;QY=0.1 fmol
SYP_ECOLI	AAATQEMTLVDTPNAK	2	3479100.0	RD139_Wide_UPS1_1fmol_inj2.mzML	RD139_Wide_UPS1_1fmol_inj2		0	L	1	27	Wide|CT=Mixture;CN=UPS1;QY=1 fmol
SYP_ECOLI	AAATQEMTLVDTPNAK	2	3289760.0	RD139_Wide_UPS1_1fmol_inj1.mzML	RD139_Wide_UPS1_1fmol_inj1		0	L	1	27	Wide|CT=Mixture;CN=UPS1;QY=1 fmol
SYP_ECOLI	AAATQEMTLVDTPNAK	2	3778390.0	RD139_Wide_UPS1_1fmol_inj3.mzML	RD139_Wide_UPS1_1fmol_inj3		0	L	1	27	Wide|CT=Mixture;CN=UPS1;QY=1 fmol
SYP_ECOLI	AAATQEMTLVDTPNAK	2	3143390.0	RD139_Wide_UPS1_2_5fmol_inj3.mzML	RD139_Wide_UPS1_2_5fmol_inj3		0	L	1	28	Wide|CT=Mixture;CN=UPS1;QY=2.5 fmol
SYP_ECOLI	AAATQEMTLVDTPNAK	2	3078820.0	RD139_Wide_UPS1_5fmol_inj2.mzML	RD139_Wide_UPS1_5fmol_inj2		0	L	1	29	Wide|CT=Mixture;CN=UPS1;QY=5 fmol
SYP_ECOLI	AAATQEMTLVDTPNAK	2	3479640.0	RD139_Wide_UPS1_25fmol_inj1.mzML	RD139_Wide_UPS1_25fmol_inj1		0	L	1	31	Wide|CT=Mixture;CN=UPS1;QY=25 fmol
SYP_ECOLI	AAATQEMTLVDTPNAK	2	2372380.0	RD139_Wide_UPS1_10fmol_inj1r.mzML	RD139_Wide_UPS1_10fmol_inj1r		0	L	1	30	Wide|CT=Mixture;CN=UPS1;QY=10 fmol
SYP_ECOLI	AAATQEMTLVDTPNAK	2	2977910.0	RD139_Wide_UPS1_5fmol_inj1.mzML	RD139_Wide_UPS1_5fmol_inj1		0	L	1	29	Wide|CT=Mixture;CN=UPS1;QY=5 fmol
SYP_ECOLI	AAATQEMTLVDTPNAK	2	2682310.0	RD139_Wide_UPS1_5fmol_inj3.mzML	RD139_Wide_UPS1_5fmol_inj3		0	L	1	29	Wide|CT=Mixture;CN=UPS1;QY=5 fmol
SYP_ECOLI	AAATQEMTLVDTPNAK	2	2984140.0	RD139_Wide_UPS1_50fmol_inj1.mzML	RD139_Wide_UPS1_50fmol_inj1		0	L	1	32	Wide|CT=Mixture;CN=UPS1;QY=50 fmol
SYP_ECOLI	AAATQEMTLVDTPNAK	2	2830930.0	RD139_Wide_UPS1_50fmol_inj2.mzML	RD139_Wide_UPS1_50fmol_inj2		0	L	1	32	Wide|CT=Mixture;CN=UPS1;QY=50 fmol
SYP_ECOLI	AAATQEMTLVDTPNAK	2	3032560.0	RD139_Wide_UPS1_10fmol_inj3.mzML	RD139_Wide_UPS1_10fmol_inj3		0	L	1	30	Wide|CT=Mixture;CN=UPS1;QY=10 fmol
SYP_ECOLI	AAATQEMTLVDTPNAK	2	3337430.0	RD139_Wide_UPS1_10fmol_inj2.mzML	RD139_Wide_UPS1_10fmol_inj2		0	L	1	30	Wide|CT=Mixture;CN=UPS1;QY=10 fmol
SYP_ECOLI	AAATQEMTLVDTPNAK	2	3394320.0	RD139_Wide_UPS1_25fmol_inj3.mzML	RD139_Wide_UPS1_25fmol_inj3		0	L	1	31	Wide|CT=Mixture;CN=UPS1;QY=25 fmol
SYP_ECOLI	AAATQEMTLVDTPNAK	2	2588300.0	RD139_Wide_UPS1_50fmol_inj3.mzML	RD139_Wide_UPS1_50fmol_inj3		0	L	1	32	Wide|CT=Mixture;CN=UPS1;QY=50 fmol
SYP_ECOLI	AAATQEMTLVDTPNAK	2	3431160.0	RD139_Wide_UPS1_25fmol_inj2.mzML	RD139_Wide_UPS1_25fmol_inj2		0	L	1	31	Wide|CT=Mixture;CN=UPS1;QY=25 fmol
COABC_ECOLI	AAATQHNLEVLASR	2	641522.0	RD139_Wide_UPS1_0_1fmol_inj1.mzML	RD139_Wide_UPS1_0_1fmol_inj1		0	L	1	25	Wide|CT=Mixture;CN=UPS1;QY=0.1 fmol
COABC_ECOLI	AAATQHNLEVLASR	2	659186.0	RD139_Wide_UPS1_0_25fmol_inj1.mzML	RD139_Wide_UPS1_0_25fmol_inj1		0	L	1	26	Wide|CT=Mixture;CN=UPS1;QY=0.25 fmol
COABC_ECOLI	AAATQHNLEVLASR	2	649677.0	RD139_Wide_UPS1_2_5fmol_inj1.mzML	RD139_Wide_UPS1_2_5fmol_inj1		0	L	1	28	Wide|CT=Mixture;CN=UPS1;QY=2.5 fmol
COABC_ECOLI	AAATQHNLEVLASR	2	561494.0	RD139_Wide_UPS1_2_5fmol_inj2.mzML	RD139_Wide_UPS1_2_5fmol_inj2		0	L	1	28	Wide|CT=Mixture;CN=UPS1;QY=2.5 fmol
COABC_ECOLI	AAATQHNLEVLASR	2	647700.0	RD139_Wide_UPS1_0_25fmol_inj2.mzML	RD139_Wide_UPS1_0_25fmol_inj2		0	L	1	26	Wide|CT=Mixture;CN=UPS1;QY=0.25 fmol
COABC_ECOLI	AAATQHNLEVLASR	2	561363.0	RD139_Wide_UPS1_0_1fmol_inj3.mzML	RD139_Wide_UPS1_0_1fmol_inj3		0	L	1	25	Wide|CT=Mixture;CN=UPS1;QY=0.1 fmol
COABC_ECOLI	AAATQHNLEVLASR	2	625500.0	RD139_Wide_UPS1_0_25fmol_inj3.mzML	RD139_Wide_UPS1_0_25fmol_inj3		0	L	1	26	Wide|CT=Mixture;CN=UPS1;QY=0.25 fmol
COABC_ECOLI	AAATQHNLEVLASR	2	634403.0	RD139_Wide_UPS1_0_1fmol_inj2.mzML	RD139_Wide_UPS1_0_1fmol_inj2		0	L	1	25	Wide|CT=Mixture;CN=UPS1;QY=0.1 fmol
COABC_ECOLI	AAATQHNLEVLASR	2	594342.0	RD139_Wide_UPS1_1fmol_inj2.mzML	RD139_Wide_UPS1_1fmol_inj2		0	L	1	27	Wide|CT=Mixture;CN=UPS1;QY=1 fmol
COABC_ECOLI	AAATQHNLEVLASR	2	534258.0	RD139_Wide_UPS1_1fmol_inj1.mzML	RD139_Wide_UPS1_1fmol_inj1		0	L	1	27	Wide|CT=Mixture;CN=UPS1;QY=1 fmol
COABC_ECOLI	AAATQHNLEVLASR	2	629964.0	RD139_Wide_UPS1_1fmol_inj3.mzML	RD139_Wide_UPS1_1fmol_inj3		0	L	1	27	Wide|CT=Mixture;CN=UPS1;QY=1 fmol
COABC_ECOLI	AAATQHNLEVLASR	2	652019.0	RD139_Wide_UPS1_2_5fmol_inj3.mzML	RD139_Wide_UPS1_2_5fmol_inj3		0	L	1	28	Wide|CT=Mixture;CN=UPS1;QY=2.5 fmol
COABC_ECOLI	AAATQHNLEVLASR	2	615656.0	RD139_Wide_UPS1_5fmol_inj2.mzML	RD139_Wide_UPS1_5fmol_inj2		0	L	1	29	Wide|CT=Mixture;CN=UPS1;QY=5 fmol
COABC_ECOLI	AAATQHNLEVLASR	2	611926.0	RD139_Wide_UPS1_25fmol_inj1.mzML	RD139_Wide_UPS1_25fmol_inj1		0	L	1	31	Wide|CT=Mixture;CN=UPS1;QY=25 fmol
COABC_ECOLI	AAATQHNLEVLASR	2	457026.0	RD139_Wide_UPS1_10fmol_inj1r.mzML	RD139_Wide_UPS1_10fmol_inj1r		0	L	1	30	Wide|CT=Mixture;CN=UPS1;QY=10 fmol
COABC_ECOLI	AAATQHNLEVLASR	2	700524.0	RD139_Wide_UPS1_5fmol_inj1.mzML	RD139_Wide_UPS1_5fmol_inj1		0	L	1	29	Wide|CT=Mixture;CN=UPS1;QY=5 fmol
COABC_ECOLI	AAATQHNLEVLASR	2	711791.0	RD139_Wide_UPS1_5fmol_inj3.mzML	RD139_Wide_UPS1_5fmol_inj3		0	L	1	29	Wide|CT=Mixture;CN=UPS1;QY=5 fmol
COABC_ECOLI	AAATQHNLEVLASR	2	655180.0	RD139_Wide_UPS1_50fmol_inj1.mzML	RD139_Wide_UPS1_50fmol_inj1		0	L	1	32	Wide|CT=Mixture;CN=UPS1;QY=50 fmol
COABC_ECOLI	AAATQHNLEVLASR	2	529720.0	RD139_Wide_UPS1_50fmol_inj2.mzML	RD139_Wide_UPS1_50fmol_inj2		0	L	1	32	Wide|CT=Mixture;CN=UPS1;QY=50 fmol
COABC_ECOLI	AAATQHNLEVLASR	2	640508.0	RD139_Wide_UPS1_10fmol_inj3.mzML	RD139_Wide_UPS1_10fmol_inj3		0	L	1	30	Wide|CT=Mixture;CN=UPS1;QY=10 fmol
COABC_ECOLI	AAATQHNLEVLASR	2	725933.0	RD139_Wide_UPS1_10fmol_inj2.mzML	RD139_Wide_UPS1_10fmol_inj2		0	L	1	30	Wide|CT=Mixture;CN=UPS1;QY=10 fmol
COABC_ECOLI	AAATQHNLEVLASR	2	719761.0	RD139_Wide_UPS1_25fmol_inj3.mzML	RD139_Wide_UPS1_25fmol_inj3		0	L	1	31	Wide|CT=Mixture;CN=UPS1;QY=25 fmol
COABC_ECOLI	AAATQHNLEVLASR	2	445930.0	RD139_Wide_UPS1_50fmol_inj3.mzML	RD139_Wide_UPS1_50fmol_inj3		0	L	1	32	Wide|CT=Mixture;CN=UPS1;QY=50 fmol
COABC_ECOLI	AAATQHNLEVLASR	2	716715.0	RD139_Wide_UPS1_25fmol_inj2.mzML	RD139_Wide_UPS1_25fmol_inj2		0	L	1	31	Wide|CT=Mixture;CN=UPS1;QY=25 fmol
COABC_ECOLI	AAATQHNLEVLASR	3	443288.0	RD139_Wide_UPS1_0_1fmol_inj1.mzML	RD139_Wide_UPS1_0_1fmol_inj1		0	L	1	25	Wide|CT=Mixture;CN=UPS1;QY=0.1 fmol
COABC_ECOLI	AAATQHNLEVLASR	3	467732.0	RD139_Wide_UPS1_0_25fmol_inj1.mzML	RD139_Wide_UPS1_0_25fmol_inj1		0	L	1	26	Wide|CT=Mixture;CN=UPS1;QY=0.25 fmol
COABC_ECOLI	AAATQHNLEVLASR	3	628802.0	RD139_Wide_UPS1_2_5fmol_inj1.mzML	RD139_Wide_UPS1_2_5fmol_inj1		0	L	1	28	Wide|CT=Mixture;CN=UPS1;QY=2.5 fmol
COABC_ECOLI	AAATQHNLEVLASR	3	703806.0	RD139_Wide_UPS1_2_5fmol_inj2.mzML	RD139_Wide_UPS1_2_5fmol_inj2		0	L	1	28	Wide|CT=Mixture;CN=UPS1;QY=2.5 fmol
COABC_ECOLI	AAATQHNLEVLASR	3	697179.0	RD139_Wide_UPS1_0_25fmol_inj2.mzML	RD139_Wide_UPS1_0_25fmol_inj2		0	L	1	26	Wide|CT=Mixture;CN=UPS1;QY=0.25 fmol
COABC_ECOLI	AAATQHNLEVLASR	3	362936.0	RD139_Wide_UPS1_0_1fmol_inj3.mzML	RD139_Wide_UPS1_0_1fmol_inj3		0	L	1	25	Wide|CT=Mixture;CN=UPS1;QY=0.1 fmol
COABC_ECOLI	AAATQHNLEVLASR	3	615080.0	RD139_Wide_UPS1_0_25fmol_inj3.mzML	RD139_Wide_UPS1_0_25fmol_inj3		0	L	1	26	Wide|CT=Mixture;CN=UPS1;QY=0.25 fmol
COABC_ECOLI	AAATQHNLEVLASR	3	586412.0	RD139_Wide_UPS1_0_1fmol_inj2.mzML	RD139_Wide_UPS1_0_1fmol_inj2		0	L	1	25	Wide|CT=Mixture;CN=UPS1;QY=0.1 fmol
COABC_ECOLI	AAATQHNLEVLASR	3	589511.0	RD139_Wide_UPS1_1fmol_inj2.mzML	RD139_Wide_UPS1_1fmol_inj2		0	L	1	27	Wide|CT=Mixture;CN=UPS1;QY=1 fmol
COABC_ECOLI	AAATQHNLEVLASR	3	735047.0	RD139_Wide_UPS1_1fmol_inj1.mzML	RD139_Wide_UPS1_1fmol_inj1		0	L	1	27	Wide|CT=Mixture;CN=UPS1;QY=1 fmol
COABC_ECOLI	AAATQHNLEVLASR	3	644244.0	RD139_Wide_UPS1_1fmol_inj3.mzML	RD139_Wide_UPS1_1fmol_inj3		0	L	1	27	Wide|CT=Mixture;CN=UPS1;QY=1 fmol
COABC_ECOLI	AAATQHNLEVLASR	3	769973.0	RD139_Wide_UPS1_2_5fmol_inj3.mzML	RD139_Wide_UPS1_2_5fmol_inj3		0	L	1	28	Wide|CT=Mixture;CN=UPS1;QY=2.5 fmol
COABC_ECOLI	AAATQHNLEVLASR	3	786917.0	RD139_Wide_UPS1_5fmol_inj2.mzML	RD139_Wide_UPS1_5fmol_inj2		0	L	1	29	Wide|CT=Mixture;CN=UPS1;QY=5 fmol
COABC_ECOLI	AAATQHNLEVLASR	3	467139.0	RD139_Wide_UPS1_25fmol_inj1.mzML	RD139_Wide_UPS1_25fmol_inj1		0	L	1	31	Wide|CT=Mixture;CN=UPS1;QY=25 fmol
COABC_ECOLI	AAATQHNLEVLASR	3	695087.0	RD139_Wide_UPS1_5fmol_inj1.mzML	RD139_Wide_UPS1_5fmol_inj1		0	L	1	29	Wide|CT=Mixture;CN=UPS1;QY=5 fmol
COABC_ECOLI	AAATQHNLEVLASR	3	666043.0	RD139_Wide_UPS1_5fmol_inj3.mzML	RD139_Wide_UPS1_5fmol_inj3		0	L	1	29	Wide|CT=Mixture;CN=UPS1;QY=5 fmol
COABC_ECOLI	AAATQHNLEVLASR	3	539225.0	RD139_Wide_UPS1_50fmol_inj1.mzML	RD139_Wide_UPS1_50fmol_inj1		0	L	1	32	Wide|CT=Mixture;CN=UPS1;QY=50 fmol
COABC_ECOLI	AAATQHNLEVLASR	3	461816.0	RD139_Wide_UPS1_50fmol_inj2.mzML	RD139_Wide_UPS1_50fmol_inj2		0	L	1	32	Wide|CT=Mixture;CN=UPS1;QY=50 fmol
COABC_ECOLI	AAATQHNLEVLASR	3	576307.0	RD139_Wide_UPS1_10fmol_inj3.mzML	RD139_Wide_UPS1_10fmol_inj3		0	L	1	30	Wide|CT=Mixture;CN=UPS1;QY=10 fmol
COABC_ECOLI	AAATQHNLEVLASR	3	612818.0	RD139_Wide_UPS1_10fmol_inj2.mzML	RD139_Wide_UPS1_10fmol_inj2		0	L	1	30	Wide|CT=Mixture;CN=UPS1;QY=10 fmol
COABC_ECOLI	AAATQHNLEVLASR	3	602395.0	RD139_Wide_UPS1_25fmol_inj3.mzML	RD139_Wide_UPS1_25fmol_inj3		0	L	1	31	Wide|CT=Mixture;CN=UPS1;QY=25 fmol
COABC_ECOLI	AAATQHNLEVLASR	3	375739.0	RD139_Wide_UPS1_50fmol_inj3.mzML	RD139_Wide_UPS1_50fmol_inj3		0	L	1	32	Wide|CT=Mixture;CN=UPS1;QY=50 fmol
COABC_ECOLI	AAATQHNLEVLASR	3	634601.0	RD139_Wide_UPS1_25fmol_inj2.mzML	RD139_Wide_UPS1_25fmol_inj2		0	L	1	31	Wide|CT=Mixture;CN=UPS1;QY=25 fmol
LOLC_ECOLI	AAATQPAEALRYE	2	1154970.0	RD139_Wide_UPS1_0_1fmol_inj1.mzML	RD139_Wide_UPS1_0_1fmol_inj1		0	L	1	25	Wide|CT=Mixture;CN=UPS1;QY=0.1 fmol
LOLC_ECOLI	AAATQPAEALRYE	2	1093750.0	RD139_Wide_UPS1_0_25fmol_inj1.mzML	RD139_Wide_UPS1_0_25fmol_inj1		0	L	1	26	Wide|CT=Mixture;CN=UPS1;QY=0.25 fmol
LOLC_ECOLI	AAATQPAEALRYE	2	1380250.0	RD139_Wide_UPS1_2_5fmol_inj1.mzML	RD139_Wide_UPS1_2_5fmol_inj1		0	L	1	28	Wide|CT=Mixture;CN=UPS1;QY=2.5 fmol
LOLC_ECOLI	AAATQPAEALRYE	2	1181140.0	RD139_Wide_UPS1_2_5fmol_inj2.mzML	RD139_Wide_UPS1_2_5fmol_inj2		0	L	1	28	Wide|CT=Mixture;CN=UPS1;QY=2.5 fmol
LOLC_ECOLI	AAATQPAEALRYE	2	1416940.0	RD139_Wide_UPS1_0_25fmol_inj2.mzML	RD139_Wide_UPS1_0_25fmol_inj2		0	L	1	26	Wide|CT=Mixture;CN=UPS1;QY=0.25 fmol
LOLC_ECOLI	AAATQPAEALRYE	2	1210910.0	RD139_Wide_UPS1_0_1fmol_inj3.mzML	RD139_Wide_UPS1_0_1fmol_inj3		0	L	1	25	Wide|CT=Mixture;CN=UPS1;QY=0.1 fmol
LOLC_ECOLI	AAATQPAEALRYE	2	1429780.0	RD139_Wide_UPS1_0_25fmol_inj3.mzML	RD139_Wide_UPS1_0_25fmol_inj3		0	L	1	26	Wide|CT=Mixture;CN=UPS1;QY=0.25 fmol
LOLC_ECOLI	AAATQPAEALRYE	2	1225020.0	RD139_Wide_UPS1_0_1fmol_inj2.mzML	RD139_Wide_UPS1_0_1fmol_inj2		0	L	1	25	Wide|CT=Mixture;CN=UPS1;QY=0.1 fmol
LOLC_ECOLI	AAATQPAEALRYE	2	1340330.0	RD139_Wide_UPS1_1fmol_inj2.mzML	RD139_Wide_UPS1_1fmol_inj2		0	L	1	27	Wide|CT=Mixture;CN=UPS1;QY=1 fmol
LOLC_ECOLI	AAATQPAEALRYE	2	1141440.0	RD139_Wide_UPS1_1fmol_inj1.mzML	RD139_Wide_UPS1_1fmol_inj1		0	L	1	27	Wide|CT=Mixture;CN=UPS1;QY=1 fmol
LOLC_ECOLI	AAATQPAEALRYE	2	1427340.0	RD139_Wide_UPS1_1fmol_inj3.mzML	RD139_Wide_UPS1_1fmol_inj3		0	L	1	27	Wide|CT=Mixture;CN=UPS1;QY=1 fmol
LOLC_ECOLI	AAATQPAEALRYE	2	1195400.0	RD139_Wide_UPS1_2_5fmol_inj3.mzML	RD139_Wide_UPS1_2_5fmol_inj3		0	L	1	28	Wide|CT=Mixture;CN=UPS1;QY=2.5 fmol
LOLC_ECOLI	AAATQPAEALRYE	2	1275140.0	RD139_Wide_UPS1_5fmol_inj2.mzML	RD139_Wide_UPS1_5fmol_inj2		0	L	1	29	Wide|CT=Mixture;CN=UPS1;QY=5 fmol
LOLC_ECOLI	AAATQPAEALRYE	2	1262660.0	RD139_Wide_UPS1_25fmol_inj1.mzML	RD139_Wide_UPS1_25fmol_inj1		0	L	1	31	Wide|CT=Mixture;CN=UPS1;QY=25 fmol
LOLC_ECOLI	AAATQPAEALRYE	2	1219740.0	RD139_Wide_UPS1_10fmol_inj1r.mzML	RD139_Wide_UPS1_10fmol_inj1r		0	L	1	30	Wide|CT=Mixture;CN=UPS1;QY=10 fmol
LOLC_ECOLI	AAATQPAEALRYE	2	1269770.0	RD139_Wide_UPS1_5fmol_inj1.mzML	RD139_Wide_UPS1_5fmol_inj1		0	L	1	29	Wide|CT=Mixture;CN=UPS1;QY=5 fmol
LOLC_ECOLI	AAATQPAEALRYE	2	1279580.0	RD139_Wide_UPS1_5fmol_inj3.mzML	RD139_Wide_UPS1_5fmol_inj3		0	L	1	29	Wide|CT=Mixture;CN=UPS1;QY=5 fmol
LOLC_ECOLI	AAATQPAEALRYE	2	1272040.0	RD139_Wide_UPS1_50fmol_inj1.mzML	RD139_Wide_UPS1_50fmol_inj1		0	L	1	32	Wide|CT=Mixture;CN=UPS1;QY=50 fmol
LOLC_ECOLI	AAATQPAEALRYE	2	1167380.0	RD139_Wide_UPS1_10fmol_inj3.mzML	RD139_Wide_UPS1_10fmol_inj3		0	L	1	30	Wide|CT=Mixture;CN=UPS1;QY=10 fmol
LOLC_ECOLI	AAATQPAEALRYE	2	1362280.0	RD139_Wide_UPS1_10fmol_inj2.mzML	RD139_Wide_UPS1_10fmol_inj2		0	L	1	30	Wide|CT=Mixture;CN=UPS1;QY=10 fmol
LOLC_ECOLI	AAATQPAEALRYE	2	1442200.0	RD139_Wide_UPS1_25fmol_inj3.mzML	RD139_Wide_UPS1_25fmol_inj3		0	L	1	31	Wide|CT=Mixture;CN=UPS1;QY=25 fmol
LOLC_ECOLI	AAATQPAEALRYE	2	887863.0	RD139_Wide_UPS1_50fmol_inj3.mzML	RD139_Wide_UPS1_50fmol_inj3		0	L	1	32	Wide|CT=Mixture;CN=UPS1;QY=50 fmol
LOLC_ECOLI	AAATQPAEALRYE	2	1138580.0	RD139_Wide_UPS1_25fmol_inj2.mzML	RD139_Wide_UPS1_25fmol_inj2		0	L	1	31	Wide|CT=Mixture;CN=UPS1;QY=25 fmol
FTSY_ECOLI	AAAVEQLQVWGQR	2	3618390.0	RD139_Wide_UPS1_0_1fmol_inj1.mzML	RD139_Wide_UPS1_0_1fmol_inj1		0	L	1	25	Wide|CT=Mixture;CN=UPS1;QY=0.1 fmol
FTSY_ECOLI	AAAVEQLQVWGQR	2	4134770.0	RD139_Wide_UPS1_0_25fmol_inj1.mzML	RD139_Wide_UPS1_0_25fmol_inj1		0	L	1	26	Wide|CT=Mixture;CN=UPS1;QY=0.25 fmol
FTSY_ECOLI	AAAVEQLQVWGQR	2	3998800.0	RD139_Wide_UPS1_2_5fmol_inj1.mzML	RD139_Wide_UPS1_2_5fmol_inj1		0	L	1	28	Wide|CT=Mixture;CN=UPS1;QY=2.5 fmol
FTSY_ECOLI	AAAVEQLQVWGQR	2	4064860.0	RD139_Wide_UPS1_2_5fmol_inj2.mzML	RD139_Wide_UPS1_2_5fmol_inj2		0	L	1	28	Wide|CT=Mixture;CN=UPS1;QY=2.5 fmol
FTSY_ECOLI	AAAVEQLQVWGQR	2	4515580.0	RD139_Wide_UPS1_0_25fmol_inj2.mzML	RD139_Wide_UPS1_0_25fmol_inj2		0	L	1	26	Wide|CT=Mixture;CN=UPS1;QY=0.25 fmol
FTSY_ECOLI	AAAVEQLQVWGQR	2	3606850.0	RD139_Wide_UPS1_0_1fmol_inj3.mzML	RD139_Wide_UPS1_0_1fmol_inj3		0	L	1	25	Wide|CT=Mixture;CN=UPS1;QY=0.1 fmol
FTSY_ECOLI	AAAVEQLQVWGQR	2	4148110.0	RD139_Wide_UPS1_0_25fmol_inj3.mzML	RD139_Wide_UPS1_0_25fmol_inj3		0	L	1	26	Wide|CT=Mixture;CN=UPS1;QY=0.25 fmol
FTSY_ECOLI	AAAVEQLQVWGQR	2	4065160.0	RD139_Wide_UPS1_0_1fmol_inj2.mzML	RD139_Wide_UPS1_0_1fmol_inj2		0	L	1	25	Wide|CT=Mixture;CN=UPS1;QY=0.1 fmol
FTSY_ECOLI	AAAVEQLQVWGQR	2	4403570.0	RD139_Wide_UPS1_1fmol_inj2.mzML	RD139_Wide_UPS1_1fmol_inj2		0	L	1	27	Wide|CT=Mixture;CN=UPS1;QY=1 fmol
FTSY_ECOLI	AAAVEQLQVWGQR	2	4138560.0	RD139_Wide_UPS1_1fmol_inj1.mzML	RD139_Wide_UPS1_1fmol_inj1		0	L	1	27	Wide|CT=Mixture;CN=UPS1;QY=1 fmol
FTSY_ECOLI	AAAVEQLQVWGQR	2	4595740.0	RD139_Wide_UPS1_1fmol_inj3.mzML	RD139_Wide_UPS1_1fmol_inj3		0	L	1	27	Wide|CT=Mixture;CN=UPS1;QY=1 fmol
FTSY_ECOLI	AAAVEQLQVWGQR	2	4339760.0	RD139_Wide_UPS1_2_5fmol_inj3.mzML	RD139_Wide_UPS1_2_5fmol_inj3		0	L	1	28	Wide|CT=Mixture;CN=UPS1;QY=2.5 fmol
FTSY_ECOLI	AAAVEQLQVWGQR	2	4425120.0	RD139_Wide_UPS1_5fmol_inj2.mzML	RD139_Wide_UPS1_5fmol_inj2		0	L	1	29	Wide|CT=Mixture;CN=UPS1;QY=5 fmol
FTSY_ECOLI	AAAVEQLQVWGQR	2	4316980.0	RD139_Wide_UPS1_25fmol_inj1.mzML	RD139_Wide_UPS1_25fmol_inj1		0	L	1	31	Wide|CT=Mixture;CN=UPS1;QY=25 fmol
FTSY_ECOLI	AAAVEQLQVWGQR	2	3273280.0	RD139_Wide_UPS1_10fmol_inj1r.mzML	RD139_Wide_UPS1_10fmol_inj1r		0	L	1	30	Wide|CT=Mixture;CN=UPS1;QY=10 fmol
FTSY_ECOLI	AAAVEQLQVWGQR	2	4008060.0	RD139_Wide_UPS1_5fmol_inj1.mzML	RD139_Wide_UPS1_5fmol_inj1		0	L	1	29	Wide|CT=Mixture;CN=UPS1;QY=5 fmol
FTSY_ECOLI	AAAVEQLQVWGQR	2	4396500.0	RD139_Wide_UPS1_5fmol_inj3.mzML	RD139_Wide_UPS1_5fmol_inj3		0	L	1	29	Wide|CT=Mixture;CN=UPS1;QY=5 fmol
FTSY_ECOLI	AAAVEQLQVWGQR	2	4244180.0	RD139_Wide_UPS1_50fmol_inj1.mzML	RD139_Wide_UPS1_50fmol_inj1		0	L	1	32	Wide|CT=Mixture;CN=UPS1;QY=50 fmol
FTSY_ECOLI	AAAVEQLQVWGQR	2	4131710.0	RD139_Wide_UPS1_50fmol_inj2.mzML	RD139_Wide_UPS1_50fmol_inj2		0	L	1	32	Wide|CT=Mixture;CN=UPS1;QY=50 fmol
FTSY_ECOLI	AAAVEQLQVWGQR	2	4432200.0	RD139_Wide_UPS1_10fmol_inj3.mzML	RD139_Wide_UPS1_10fmol_inj3		0	L	1	30	Wide|CT=Mixture;CN=UPS1;QY=10 fmol
FTSY_ECOLI	AAAVEQLQVWGQR	2	4771260.0	RD139_Wide_UPS1_10fmol_inj2.mzML	RD139_Wide_UPS1_10fmol_inj2		0	L	1	30	Wide|CT=Mixture;CN=UPS1;QY=10 fmol
FTSY_ECOLI	AAAVEQLQVWGQR	2	4744950.0	RD139_Wide_UPS1_25fmol_inj3.mzML	RD139_Wide_UPS1_25fmol_inj3		0	L	1	31	Wide|CT=Mixture;CN=UPS1;QY=25 fmol
FTSY_ECOLI	AAAVEQLQVWGQR	2	3819440.0	RD139_Wide_UPS1_50fmol_inj3.mzML	RD139_Wide_UPS1_50fmol_inj3		0	L	1	32	Wide|CT=Mixture;CN=UPS1;QY=50 fmol
FTSY_ECOLI	AAAVEQLQVWGQR	2	4401870.0	RD139_Wide_UPS1_25fmol_inj2.mzML	RD139_Wide_UPS1_25fmol_inj2		0	L	1	31	Wide|CT=Mixture;CN=UPS1;QY=25 fmol
EUTL_ECOLI	AAC(Carbamidomethyl)NAFTDAVLEIAR	2	414149.0	RD139_Wide_UPS1_0_1fmol_inj1.mzML	RD139_Wide_UPS1_0_1fmol_inj1		0	L	1	25	Wide|CT=Mixture;CN=UPS1;QY=0.1 fmol
EUTL_ECOLI	AAC(Carbamidomethyl)NAFTDAVLEIAR	2	363116.0	RD139_Wide_UPS1_0_25fmol_inj1.mzML	RD139_Wide_UPS1_0_25fmol_inj1		0	L	1	26	Wide|CT=Mixture;CN=UPS1;QY=0.25 fmol
EUTL_ECOLI	AAC(Carbamidomethyl)NAFTDAVLEIAR	2	449037.0	RD139_Wide_UPS1_2_5fmol_inj1.mzML	RD139_Wide_UPS1_2_5fmol_inj1		0	L	1	28	Wide|CT=Mixture;CN=UPS1;QY=2.5 fmol
EUTL_ECOLI	AAC(Carbamidomethyl)NAFTDAVLEIAR	2	422878.0	RD139_Wide_UPS1_2_5fmol_inj2.mzML	RD139_Wide_UPS1_2_5fmol_inj2		0	L	1	28	Wide|CT=Mixture;CN=UPS1;QY=2.5 fmol
EUTL_ECOLI	AAC(Carbamidomethyl)NAFTDAVLEIAR	2	562826.0	RD139_Wide_UPS1_0_25fmol_inj2.mzML	RD139_Wide_UPS1_0_25fmol_inj2		0	L	1	26	Wide|CT=Mixture;CN=UPS1;QY=0.25 fmol
EUTL_ECOLI	AAC(Carbamidomethyl)NAFTDAVLEIAR	2	216906.0	RD139_Wide_UPS1_0_1fmol_inj3.mzML	RD139_Wide_UPS1_0_1fmol_inj3		0	L	1	25	Wide|CT=Mixture;CN=UPS1;QY=0.1 fmol
EUTL_ECOLI	AAC(Carbamidomethyl)NAFTDAVLEIAR	2	313224.0	RD139_Wide_UPS1_0_25fmol_inj3.mzML	RD139_Wide_UPS1_0_25fmol_inj3		0	L	1	26	Wide|CT=Mixture;CN=UPS1;QY=0.25 fmol
EUTL_ECOLI	AAC(Carbamidomethyl)NAFTDAVLEIAR	2	327574.0	RD139_Wide_UPS1_0_1fmol_inj2.mzML	RD139_Wide_UPS1_0_1fmol_inj2		0	L	1	25	Wide|CT=Mixture;CN=UPS1;QY=0.1 fmol
EUTL_ECOLI	AAC(Carbamidomethyl)NAFTDAVLEIAR	2	276823.0	RD139_Wide_UPS1_1fmol_inj2.mzML	RD139_Wide_UPS1_1fmol_inj2		0	L	1	27	Wide|CT=Mixture;CN=UPS1;QY=1 fmol
EUTL_ECOLI	AAC(Carbamidomethyl)NAFTDAVLEIAR	2	413301.0	RD139_Wide_UPS1_1fmol_inj1.mzML	RD139_Wide_UPS1_1fmol_inj1		0	L	1	27	Wide|CT=Mixture;CN=UPS1;QY=1 fmol
EUTL_ECOLI	AAC(Carbamidomethyl)NAFTDAVLEIAR	2	346501.0	RD139_Wide_UPS1_1fmol_inj3.mzML	RD139_Wide_UPS1_1fmol_inj3		0	L	1	27	Wide|CT=Mixture;CN=UPS1;QY=1 fmol
EUTL_ECOLI	AAC(Carbamidomethyl)NAFTDAVLEIAR	2	305489.0	RD139_Wide_UPS1_2_5fmol_inj3.mzML	RD139_Wide_UPS1_2_5fmol_inj3		0	L	1	28	Wide|CT=Mixture;CN=UPS1;QY=2.5 fmol
EUTL_ECOLI	AAC(Carbamidomethyl)NAFTDAVLEIAR	2	478920.0	RD139_Wide_UPS1_5fmol_inj2.mzML	RD139_Wide_UPS1_5fmol_inj2		0	L	1	29	Wide|CT=Mixture;CN=UPS1;QY=5 fmol
EUTL_ECOLI	AAC(Carbamidomethyl)NAFTDAVLEIAR	2	439208.0	RD139_Wide_UPS1_25fmol_inj1.mzML	RD139_Wide_UPS1_25fmol_inj1		0	L	1	31	Wide|CT=Mixture;CN=UPS1;QY=25 fmol
EUTL_ECOLI	AAC(Carbamidomethyl)NAFTDAVLEIAR	2	309528.0	RD139_Wide_UPS1_10fmol_inj1r.mzML	RD139_Wide_UPS1_10fmol_inj1r		0	L	1	30	Wide|CT=Mixture;CN=UPS1;QY=10 fmol
EUTL_ECOLI	AAC(Carbamidomethyl)NAFTDAVLEIAR	2	363475.0	RD139_Wide_UPS1_5fmol_inj1.mzML	RD139_Wide_UPS1_5fmol_inj1		0	L	1	29	Wide|CT=Mixture;CN=UPS1;QY=5 fmol
EUTL_ECOLI	AAC(Carbamidomethyl)NAFTDAVLEIAR	2	316210.0	RD139_Wide_UPS1_5fmol_inj3.mzML	RD139_Wide_UPS1_5fmol_inj3		0	L	1	29	Wide|CT=Mixture;CN=UPS1;QY=5 fmol
EUTL_ECOLI	AAC(Carbamidomethyl)NAFTDAVLEIAR	2	273162.0	RD139_Wide_UPS1_50fmol_inj1.mzML	RD139_Wide_UPS1_50fmol_inj1		0	L	1	32	Wide|CT=Mixture;CN=UPS1;QY=50 fmol
EUTL_ECOLI	AAC(Carbamidomethyl)NAFTDAVLEIAR	2	300526.0	RD139_Wide_UPS1_50fmol_inj2.mzML	RD139_Wide_UPS1_50fmol_inj2		0	L	1	32	Wide|CT=Mixture;CN=UPS1;QY=50 fmol
EUTL_ECOLI	AAC(Carbamidomethyl)NAFTDAVLEIAR	2	411834.0	RD139_Wide_UPS1_10fmol_inj3.mzML	RD139_Wide_UPS1_10fmol_inj3		0	L	1	30	Wide|CT=Mixture;CN=UPS1;QY=10 fmol
EUTL_ECOLI	AAC(Carbamidomethyl)NAFTDAVLEIAR	2	346962.0	RD139_Wide_UPS1_10fmol_inj2.mzML	RD139_Wide_UPS1_10fmol_inj2		0	L	1	30	Wide|CT=Mixture;CN=UPS1;QY=10 fmol
EUTL_ECOLI	AAC(Carbamidomethyl)NAFTDAVLEIAR	2	336771.0	RD139_Wide_UPS1_25fmol_inj3.mzML	RD139_Wide_UPS1_25fmol_inj3		0	L	1	31	Wide|CT=Mixture;CN=UPS1;QY=25 fmol
EUTL_ECOLI	AAC(Carbamidomethyl)NAFTDAVLEIAR	2	353041.0	RD139_Wide_UPS1_50fmol_inj3.mzML	RD139_Wide_UPS1_50fmol_inj3		0	L	1	32	Wide|CT=Mixture;CN=UPS1;QY=50 fmol
EUTL_ECOLI	AAC(Carbamidomethyl)NAFTDAVLEIAR	2	320229.0	RD139_Wide_UPS1_25fmol_inj2.mzML	RD139_Wide_UPS1_25fmol_inj2		0	L	1	31	Wide|CT=Mixture;CN=UPS1;QY=25 fmol
MUKF_ECOLI	AADAAEEGGDEFHWHR	4	336995.0	RD139_Wide_UPS1_0_1fmol_inj1.mzML	RD139_Wide_UPS1_0_1fmol_inj1		0	L	1	25	Wide|CT=Mixture;CN=UPS1;QY=0.1 fmol
MUKF_ECOLI	AADAAEEGGDEFHWHR	4	431664.0	RD139_Wide_UPS1_0_25fmol_inj1.mzML	RD139_Wide_UPS1_0_25fmol_inj1		0	L	1	26	Wide|CT=Mixture;CN=UPS1;QY=0.25 fmol
MUKF_ECOLI	AADAAEEGGDEFHWHR	4	388579.0	RD139_Wide_UPS1_2_5fmol_inj1.mzML	RD139_Wide_UPS1_2_5fmol_inj1		0	L	1	28	Wide|CT=Mixture;CN=UPS1;QY=2.5 fmol
MUKF_ECOLI	AADAAEEGGDEFHWHR	4	366400.0	RD139_Wide_UPS1_1fmol_inj1.mzML	RD139_Wide_UPS1_1fmol_inj1		0	L	1	27	Wide|CT=Mixture;CN=UPS1;QY=1 fmol
MUKF_ECOLI	AADAAEEGGDEFHWHR	4	489562.0	RD139_Wide_UPS1_25fmol_inj1.mzML	RD139_Wide_UPS1_25fmol_inj1		0	L	1	31	Wide|CT=Mixture;CN=UPS1;QY=25 fmol
MUKF_ECOLI	AADAAEEGGDEFHWHR	4	307452.0	RD139_Wide_UPS1_10fmol_inj1r.mzML	RD139_Wide_UPS1_10fmol_inj1r		0	L	1	30	Wide|CT=Mixture;CN=UPS1;QY=10 fmol
MUKF_ECOLI	AADAAEEGGDEFHWHR	4	650984.0	RD139_Wide_UPS1_5fmol_inj1.mzML	RD139_Wide_UPS1_5fmol_inj1		0	L	1	29	Wide|CT=Mixture;CN=UPS1;QY=5 fmol
MUKF_ECOLI	AADAAEEGGDEFHWHR	4	485876.0	RD139_Wide_UPS1_10fmol_inj2.mzML	RD139_Wide_UPS1_10fmol_inj2		0	L	1	30	Wide|CT=Mixture;CN=UPS1;QY=10 fmol
MUKF_ECOLI	AADAAEEGGDEFHWHR	4	390272.0	RD139_Wide_UPS1_25fmol_inj2.mzML	RD139_Wide_UPS1_25fmol_inj2		0	L	1	31	Wide|CT=Mixture;CN=UPS1;QY=25 fmol
LLDD_ECOLI	AADAHGIPFTLSTVSVC(Carbamidomethyl)PIEEVAPAIK	3	395457.0	RD139_Wide_UPS1_0_1fmol_inj1.mzML	RD139_Wide_UPS1_0_1fmol_inj1		0	L	1	25	Wide|CT=Mixture;CN=UPS1;QY=0.1 fmol
LLDD_ECOLI	AADAHGIPFTLSTVSVC(Carbamidomethyl)PIEEVAPAIK	3	434318.0	RD139_Wide_UPS1_0_25fmol_inj1.mzML	RD139_Wide_UPS1_0_25fmol_inj1		0	L	1	26	Wide|CT=Mixture;CN=UPS1;QY=0.25 fmol
LLDD_ECOLI	AADAHGIPFTLSTVSVC(Carbamidomethyl)PIEEVAPAIK	3	343079.0	RD139_Wide_UPS1_2_5fmol_inj1.mzML	RD139_Wide_UPS1_2_5fmol_inj1		0	L	1	28	Wide|CT=Mixture;CN=UPS1;QY=2.5 fmol
LLDD_ECOLI	AADAHGIPFTLSTVSVC(Carbamidomethyl)PIEEVAPAIK	3	357034.0	RD139_Wide_UPS1_2_5fmol_inj2.mzML	RD139_Wide_UPS1_2_5fmol_inj2		0	L	1	28	Wide|CT=Mixture;CN=UPS1;QY=2.5 fmol
LLDD_ECOLI	AADAHGIPFTLSTVSVC(Carbamidomethyl)PIEEVAPAIK	3	399246.0	RD139_Wide_UPS1_0_25fmol_inj2.mzML	RD139_Wide_UPS1_0_25fmol_inj2		0	L	1	26	Wide|CT=Mixture;CN=UPS1;QY=0.25 fmol
LLDD_ECOLI	AADAHGIPFTLSTVSVC(Carbamidomethyl)PIEEVAPAIK	3	367080.0	RD139_Wide_UPS1_0_1fmol_inj3.mzML	RD139_Wide_UPS1_0_1fmol_inj3		0	L	1	25	Wide|CT=Mixture;CN=UPS1;QY=0.1 fmol
LLDD_ECOLI	AADAHGIPFTLSTVSVC(Carbamidomethyl)PIEEVAPAIK	3	319246.0	RD139_Wide_UPS1_0_25fmol_inj3.mzML	RD139_Wide_UPS1_0_25fmol_inj3		0	L	1	26	Wide|CT=Mixture;CN=UPS1;QY=0.25 fmol
LLDD_ECOLI	AADAHGIPFTLSTVSVC(Carbamidomethyl)PIEEVAPAIK	3	487412.0	RD139_Wide_UPS1_0_1fmol_inj2.mzML	RD139_Wide_UPS1_0_1fmol_inj2		0	L	1	25	Wide|CT=Mixture;CN=UPS1;QY=0.1 fmol
LLDD_ECOLI	AADAHGIPFTLSTVSVC(Carbamidomethyl)PIEEVAPAIK	3	364446.0	RD139_Wide_UPS1_1fmol_inj2.mzML	RD139_Wide_UPS1_1fmol_inj2		0	L	1	27	Wide|CT=Mixture;CN=UPS1;QY=1 fmol
LLDD_ECOLI	AADAHGIPFTLSTVSVC(Carbamidomethyl)PIEEVAPAIK	3	408810.0	RD139_Wide_UPS1_1fmol_inj1.mzML	RD139_Wide_UPS1_1fmol_inj1		0	L	1	27	Wide|CT=Mixture;CN=UPS1;QY=1 fmol
LLDD_ECOLI	AADAHGIPFTLSTVSVC(Carbamidomethyl)PIEEVAPAIK	3	343895.0	RD139_Wide_UPS1_1fmol_inj3.mzML	RD139_Wide_UPS1_1fmol_inj3		0	L	1	27	Wide|CT=Mixture;CN=UPS1;QY=1 fmol
LLDD_ECOLI	AADAHGIPFTLSTVSVC(Carbamidomethyl)PIEEVAPAIK	3	416961.0	RD139_Wide_UPS1_2_5fmol_inj3.mzML	RD139_Wide_UPS1_2_5fmol_inj3		0	L	1	28	Wide|CT=Mixture;CN=UPS1;QY=2.5 fmol
LLDD_ECOLI	AADAHGIPFTLSTVSVC(Carbamidomethyl)PIEEVAPAIK	3	260701.0	RD139_Wide_UPS1_5fmol_inj2.mzML	RD139_Wide_UPS1_5fmol_inj2		0	L	1	29	Wide|CT=Mixture;CN=UPS1;QY=5 fmol
LLDD_ECOLI	AADAHGIPFTLSTVSVC(Carbamidomethyl)PIEEVAPAIK	3	413828.0	RD139_Wide_UPS1_25fmol_inj1.mzML	RD139_Wide_UPS1_25fmol_inj1		0	L	1	31	Wide|CT=Mixture;CN=UPS1;QY=25 fmol
LLDD_ECOLI	AADAHGIPFTLSTVSVC(Carbamidomethyl)PIEEVAPAIK	3	290945.0	RD139_Wide_UPS1_10fmol_inj1r.mzML	RD139_Wide_UPS1_10fmol_inj1r		0	L	1	30	Wide|CT=Mixture;CN=UPS1;QY=10 fmol
LLDD_ECOLI	AADAHGIPFTLSTVSVC(Carbamidomethyl)PIEEVAPAIK	3	420250.0	RD139_Wide_UPS1_5fmol_inj3.mzML	RD139_Wide_UPS1_5fmol_inj3		0	L	1	29	Wide|CT=Mixture;CN=UPS1;QY=5 fmol
LLDD_ECOLI	AADAHGIPFTLSTVSVC(Carbamidomethyl)PIEEVAPAIK	3	161403.0	RD139_Wide_UPS1_50fmol_inj2.mzML	RD139_Wide_UPS1_50fmol_inj2		0	L	1	32	Wide|CT=Mixture;CN=UPS1;QY=50 fmol
LLDD_ECOLI	AADAHGIPFTLSTVSVC(Carbamidomethyl)PIEEVAPAIK	3	395933.0	RD139_Wide_UPS1_10fmol_inj3.mzML	RD139_Wide_UPS1_10fmol_inj3		0	L	1	30	Wide|CT=Mixture;CN=UPS1;QY=10 fmol
LLDD_ECOLI	AADAHGIPFTLSTVSVC(Carbamidomethyl)PIEEVAPAIK	3	356450.0	RD139_Wide_UPS1_10fmol_inj2.mzML	RD139_Wide_UPS1_10fmol_inj2		0	L	1	30	Wide|CT=Mixture;CN=UPS1;QY=10 fmol
LLDD_ECOLI	AADAHGIPFTLSTVSVC(Carbamidomethyl)PIEEVAPAIK	3	430120.0	RD139_Wide_UPS1_25fmol_inj3.mzML	RD139_Wide_UPS1_25fmol_inj3		0	L	1	31	Wide|CT=Mixture;CN=UPS1;QY=25 fmol
LLDD_ECOLI	AADAHGIPFTLSTVSVC(Carbamidomethyl)PIEEVAPAIK	3	331028.0	RD139_Wide_UPS1_25fmol_inj2.mzML	RD139_Wide_UPS1_25fmol_inj2		0	L	1	31	Wide|CT=Mixture;CN=UPS1;QY=25 fmol
ETTA_ECOLI	AADALRLPDWDAK	2	1658350.0	RD139_Wide_UPS1_0_1fmol_inj1.mzML	RD139_Wide_UPS1_0_1fmol_inj1		0	L	1	25	Wide|CT=Mixture;CN=UPS1;QY=0.1 fmol
ETTA_ECOLI	AADALRLPDWDAK	2	1623650.0	RD139_Wide_UPS1_0_25fmol_inj1.mzML	RD139_Wide_UPS1_0_25fmol_inj1		0	L	1	26	Wide|CT=Mixture;CN=UPS1;QY=0.25 fmol
ETTA_ECOLI	AADALRLPDWDAK	2	1907580.0	RD139_Wide_UPS1_2_5fmol_inj1.mzML	RD139_Wide_UPS1_2_5fmol_inj1		0	L	1	28	Wide|CT=Mixture;CN=UPS1;QY=2.5 fmol
ETTA_ECOLI	AADALRLPDWDAK	2	1847130.0	RD139_Wide_UPS1_2_5fmol_inj2.mzML	RD139_Wide_UPS1_2_5fmol_inj2		0	L	1	28	Wide|CT=Mixture;CN=UPS1;QY=2.5 fmol
ETTA_ECOLI	AADALRLPDWDAK	2	2189580.0	RD139_Wide_UPS1_0_25fmol_inj2.mzML	RD139_Wide_UPS1_0_25fmol_inj2		0	L	1	26	Wide|CT=Mixture;CN=UPS1;QY=0.25 fmol
ETTA_ECOLI	AADALRLPDWDAK	2	1640240.0	RD139_Wide_UPS1_0_1fmol_inj3.mzML	RD139_Wide_UPS1_0_1fmol_inj3		0	L	1	25	Wide|CT=Mixture;CN=UPS1;QY=0.1 fmol
ETTA_ECOLI	AADALRLPDWDAK	2	2085690.0	RD139_Wide_UPS1_0_25fmol_inj3.mzML	RD139_Wide_UPS1_0_25fmol_inj3		0	L	1	26	Wide|CT=Mixture;CN=UPS1;QY=0.25 fmol
ETTA_ECOLI	AADALRLPDWDAK	2	1588360.0	RD139_Wide_UPS1_0_1fmol_inj2.mzML	RD139_Wide_UPS1_0_1fmol_inj2		0	L	1	25	Wide|CT=Mixture;CN=UPS1;QY=0.1 fmol
ETTA_ECOLI	AADALRLPDWDAK	2	1757130.0	RD139_Wide_UPS1_1fmol_inj2.mzML	RD139_Wide_UPS1_1fmol_inj2		0	L	1	27	Wide|CT=Mixture;CN=UPS1;QY=1 fmol
ETTA_ECOLI	AADALRLPDWDAK	2	1929030.0	RD139_Wide_UPS1_1fmol_inj1.mzML	RD139_Wide_UPS1_1fmol_inj1		0	L	1	27	Wide|CT=Mixture;CN=UPS1;QY=1 fmol
ETTA_ECOLI	AADALRLPDWDAK	2	2093290.0	RD139_Wide_UPS1_1fmol_inj3.mzML	RD139_Wide_UPS1_1fmol_inj3		0	L	1	27	Wide|CT=Mixture;CN=UPS1;QY=1 fmol
ETTA_ECOLI	AADALRLPDWDAK	2	2380820.0	RD139_Wide_UPS1_2_5fmol_inj3.mzML	RD139_Wide_UPS1_2_5fmol_inj3		0	L	1	28	Wide|CT=Mixture;CN=UPS1;QY=2.5 fmol
ETTA_ECOLI	AADALRLPDWDAK	2	2005070.0	RD139_Wide_UPS1_5fmol_inj2.mzML	RD139_Wide_UPS1_5fmol_inj2		0	L	1	29	Wide|CT=Mixture;CN=UPS1;QY=5 fmol
ETTA_ECOLI	AADALRLPDWDAK	2	1903370.0	RD139_Wide_UPS1_25fmol_inj1.mzML	RD139_Wide_UPS1_25fmol_inj1		0	L	1	31	Wide|CT=Mixture;CN=UPS1;QY=25 fmol
ETTA_ECOLI	AADALRLPDWDAK	2	882038.0	RD139_Wide_UPS1_10fmol_inj1r.mzML	RD139_Wide_UPS1_10fmol_inj1r		0	L	1	30	Wide|CT=Mixture;CN=UPS1;QY=10 fmol
ETTA_ECOLI	AADALRLPDWDAK	2	1903210.0	RD139_Wide_UPS1_5fmol_inj1.mzML	RD139_Wide_UPS1_5fmol_inj1		0	L	1	29	Wide|CT=Mixture;CN=UPS1;QY=5 fmol
ETTA_ECOLI	AADALRLPDWDAK	2	2091000.0	RD139_Wide_UPS1_5fmol_inj3.mzML	RD139_Wide_UPS1_5fmol_inj3		0	L	1	29	Wide|CT=Mixture;CN=UPS1;QY=5 fmol
ETTA_ECOLI	AADALRLPDWDAK	2	2128290.0	RD139_Wide_UPS1_50fmol_inj1.mzML	RD139_Wide_UPS1_50fmol_inj1		0	L	1	32	Wide|CT=Mixture;CN=UPS1;QY=50 fmol
ETTA_ECOLI	AADALRLPDWDAK	2	1798860.0	RD139_Wide_UPS1_50fmol_inj2.mzML	RD139_Wide_UPS1_50fmol_inj2		0	L	1	32	Wide|CT=Mixture;CN=UPS1;QY=50 fmol
ETTA_ECOLI	AADALRLPDWDAK	2	1902770.0	RD139_Wide_UPS1_10fmol_inj3.mzML	RD139_Wide_UPS1_10fmol_inj3		0	L	1	30	Wide|CT=Mixture;CN=UPS1;QY=10 fmol
ETTA_ECOLI	AADALRLPDWDAK	2	2009520.0	RD139_Wide_UPS1_10fmol_inj2.mzML	RD139_Wide_UPS1_10fmol_inj2		0	L	1	30	Wide|CT=Mixture;CN=UPS1;QY=10 fmol
ETTA_ECOLI	AADALRLPDWDAK	2	2201230.0	RD139_Wide_UPS1_25fmol_inj3.mzML	RD139_Wide_UPS1_25fmol_inj3		0	L	1	31	Wide|CT=Mixture;CN=UPS1;QY=25 fmol
ETTA_ECOLI	AADALRLPDWDAK	2	1752100.0	RD139_Wide_UPS1_50fmol_inj3.mzML	RD139_Wide_UPS1_50fmol_inj3		0	L	1	32	Wide|CT=Mixture;CN=UPS1;QY=50 fmol
ETTA_ECOLI	AADALRLPDWDAK	2	1608050.0	RD139_Wide_UPS1_25fmol_inj2.mzML	RD139_Wide_UPS1_25fmol_inj2		0	L	1	31	Wide|CT=Mixture;CN=UPS1;QY=25 fmol
ETTA_ECOLI	AADALRLPDWDAK	3	616049.0	RD139_Wide_UPS1_0_1fmol_inj1.mzML	RD139_Wide_UPS1_0_1fmol_inj1		0	L	1	25	Wide|CT=Mixture;CN=UPS1;QY=0.1 fmol
ETTA_ECOLI	AADALRLPDWDAK	3	792745.0	RD139_Wide_UPS1_0_25fmol_inj1.mzML	RD139_Wide_UPS1_0_25fmol_inj1		0	L	1	26	Wide|CT=Mixture;CN=UPS1;QY=0.25 fmol
ETTA_ECOLI	AADALRLPDWDAK	3	887646.0	RD139_Wide_UPS1_2_5fmol_inj1.mzML	RD139_Wide_UPS1_2_5fmol_inj1		0	L	1	28	Wide|CT=Mixture;CN=UPS1;QY=2.5 fmol
ETTA_ECOLI	AADALRLPDWDAK	3	679710.0	RD139_Wide_UPS1_2_5fmol_inj2.mzML	RD139_Wide_UPS1_2_5fmol_inj2		0	L	1	28	Wide|CT=Mixture;CN=UPS1;QY=2.5 fmol
ETTA_ECOLI	AADALRLPDWDAK	3	998524.0	RD139_Wide_UPS1_0_25fmol_inj2.mzML	RD139_Wide_UPS1_0_25fmol_inj2		0	L	1	26	Wide|CT=Mixture;CN=UPS1;QY=0.25 fmol
ETTA_ECOLI	AADALRLPDWDAK	3	705642.0	RD139_Wide_UPS1_0_1fmol_inj3.mzML	RD139_Wide_UPS1_0_1fmol_inj3		0	L	1	25	Wide|CT=Mixture;CN=UPS1;QY=0.1 fmol
ETTA_ECOLI	AADALRLPDWDAK	3	913305.0	RD139_Wide_UPS1_0_25fmol_inj3.mzML	RD139_Wide_UPS1_0_25fmol_inj3		0	L	1	26	Wide|CT=Mixture;CN=UPS1;QY=0.25 fmol
ETTA_ECOLI	AADALRLPDWDAK	3	733919.0	RD139_Wide_UPS1_0_1fmol_inj2.mzML	RD139_Wide_UPS1_0_1fmol_inj2		0	L	1	25	Wide|CT=Mixture;CN=UPS1;QY=0.1 fmol
ETTA_ECOLI	AADALRLPDWDAK	3	860331.0	RD139_Wide_UPS1_1fmol_inj2.mzML	RD139_Wide_UPS1_1fmol_inj2		0	L	1	27	Wide|CT=Mixture;CN=UPS1;QY=1 fmol
ETTA_ECOLI	AADALRLPDWDAK	3	796794.0	RD139_Wide_UPS1_1fmol_inj1.mzML	RD139_Wide_UPS1_1fmol_inj1		0	L	1	27	Wide|CT=Mixture;CN=UPS1;QY=1 fmol
ETTA_ECOLI	AADALRLPDWDAK	3	959350.0	RD139_Wide_UPS1_1fmol_inj3.mzML	RD139_Wide_UPS1_1fmol_inj3		0	L	1	27	Wide|CT=Mixture;CN=UPS1;QY=1 fmol
ETTA_ECOLI	AADALRLPDWDAK	3	883694.0	RD139_Wide_UPS1_2_5fmol_inj3.mzML	RD139_Wide_UPS1_2_5fmol_inj3		0	L	1	28	Wide|CT=Mixture;CN=UPS1;QY=2.5 fmol
ETTA_ECOLI	AADALRLPDWDAK	3	831714.0	RD139_Wide_UPS1_5fmol_inj2.mzML	RD139_Wide_UPS1_5fmol_inj2		0	L	1	29	Wide|CT=Mixture;CN=UPS1;QY=5 fmol
ETTA_ECOLI	AADALRLPDWDAK	3	917398.0	RD139_Wide_UPS1_25fmol_inj1.mzML	RD139_Wide_UPS1_25fmol_inj1		0	L	1	31	Wide|CT=Mixture;CN=UPS1;QY=25 fmol
ETTA_ECOLI	AADALRLPDWDAK	3	541684.0	RD139_Wide_UPS1_10fmol_inj1r.mzML	RD139_Wide_UPS1_10fmol_inj1r		0	L	1	30	Wide|CT=Mixture;CN=UPS1;QY=10 fmol
ETTA_ECOLI	AADALRLPDWDAK	3	748670.0	RD139_Wide_UPS1_5fmol_inj1.mzML	RD139_Wide_UPS1_5fmol_inj1		0	L	1	29	Wide|CT=Mixture;CN=UPS1;QY=5 fmol
ETTA_ECOLI	AADALRLPDWDAK	3	832146.0	RD139_Wide_UPS1_5fmol_inj3.mzML	RD139_Wide_UPS1_5fmol_inj3		0	L	1	29	Wide|CT=Mixture;CN=UPS1;QY=5 fmol
ETTA_ECOLI	AADALRLPDWDAK	3	851143.0	RD139_Wide_UPS1_50fmol_inj1.mzML	RD139_Wide_UPS1_50fmol_inj1		0	L	1	32	Wide|CT=Mixture;CN=UPS1;QY=50 fmol
ETTA_ECOLI	AADALRLPDWDAK	3	752508.0	RD139_Wide_UPS1_50fmol_inj2.mzML	RD139_Wide_UPS1_50fmol_inj2		0	L	1	32	Wide|CT=Mixture;CN=UPS1;QY=50 fmol
ETTA_ECOLI	AADALRLPDWDAK	3	895101.0	RD139_Wide_UPS1_10fmol_inj3.mzML	RD139_Wide_UPS1_10fmol_inj3		0	L	1	30	Wide|CT=Mixture;CN=UPS1;QY=10 fmol
ETTA_ECOLI	AADALRLPDWDAK	3	996388.0	RD139_Wide_UPS1_10fmol_inj2.mzML	RD139_Wide_UPS1_10fmol_inj2		0	L	1	30	Wide|CT=Mixture;CN=UPS1;QY=10 fmol
ETTA_ECOLI	AADALRLPDWDAK	3	959556.0	RD139_Wide_UPS1_25fmol_inj3.mzML	RD139_Wide_UPS1_25fmol_inj3		0	L	1	31	Wide|CT=Mixture;CN=UPS1;QY=25 fmol
ETTA_ECOLI	AADALRLPDWDAK	3	757797.0	RD139_Wide_UPS1_50fmol_inj3.mzML	RD139_Wide_UPS1_50fmol_inj3		0	L	1	32	Wide|CT=Mixture;CN=UPS1;QY=50 fmol
ETTA_ECOLI	AADALRLPDWDAK	3	854653.0	RD139_Wide_UPS1_25fmol_inj2.mzML	RD139_Wide_UPS1_25fmol_inj2		0	L	1	31	Wide|CT=Mixture;CN=UPS1;QY=25 fmol
YFJD_ECOLI	AADEIYFVPEGTPLSTQLVK	2	283870.0	RD139_Wide_UPS1_0_1fmol_inj1.mzML	RD139_Wide_UPS1_0_1fmol_inj1		0	L	1	25	Wide|CT=Mixture;CN=UPS1;QY=0.1 fmol
YFJD_ECOLI	AADEIYFVPEGTPLSTQLVK	2	423805.0	RD139_Wide_UPS1_0_25fmol_inj1.mzML	RD139_Wide_UPS1_0_25fmol_inj1		0	L	1	26	Wide|CT=Mixture;CN=UPS1;QY=0.25 fmol
YFJD_ECOLI	AADEIYFVPEGTPLSTQLVK	2	314497.0	RD139_Wide_UPS1_2_5fmol_inj1.mzML	RD139_Wide_UPS1_2_5fmol_inj1		0	L	1	28	Wide|CT=Mixture;CN=UPS1;QY=2.5 fmol
YFJD_ECOLI	AADEIYFVPEGTPLSTQLVK	2	342584.0	RD139_Wide_UPS1_2_5fmol_inj2.mzML	RD139_Wide_UPS1_2_5fmol_inj2		0	L	1	28	Wide|CT=Mixture;CN=UPS1;QY=2.5 fmol
YFJD_ECOLI	AADEIYFVPEGTPLSTQLVK	2	322701.0	RD139_Wide_UPS1_0_25fmol_inj2.mzML	RD139_Wide_UPS1_0_25fmol_inj2		0	L	1	26	Wide|CT=Mixture;CN=UPS1;QY=0.25 fmol
YFJD_ECOLI	AADEIYFVPEGTPLSTQLVK	2	241152.0	RD139_Wide_UPS1_0_1fmol_inj3.mzML	RD139_Wide_UPS1_0_1fmol_inj3		0	L	1	25	Wide|CT=Mixture;CN=UPS1;QY=0.1 fmol
YFJD_ECOLI	AADEIYFVPEGTPLSTQLVK	2	277030.0	RD139_Wide_UPS1_0_25fmol_inj3.mzML	RD139_Wide_UPS1_0_25fmol_inj3		0	L	1	26	Wide|CT=Mixture;CN=UPS1;QY=0.25 fmol
YFJD_ECOLI	AADEIYFVPEGTPLSTQLVK	2	398609.0	RD139_Wide_UPS1_0_1fmol_inj2.mzML	RD139_Wide_UPS1_0_1fmol_inj2		0	L	1	25	Wide|CT=Mixture;CN=UPS1;QY=0.1 fmol
YFJD_ECOLI	AADEIYFVPEGTPLSTQLVK	2	331598.0	RD139_Wide_UPS1_1fmol_inj2.mzML	RD139_Wide_UPS1_1fmol_inj2		0	L	1	27	Wide|CT=Mixture;CN=UPS1;QY=1 fmol
YFJD_ECOLI	AADEIYFVPEGTPLSTQLVK	2	383128.0	RD139_Wide_UPS1_1fmol_inj1.mzML	RD139_Wide_UPS1_1fmol_inj1		0	L	1	27	Wide|CT=Mixture;CN=UPS1;QY=1 fmol
YFJD_ECOLI	AADEIYFVPEGTPLSTQLVK	2	276649.0	RD139_Wide_UPS1_1fmol_inj3.mzML	RD139_Wide_UPS1_1fmol_inj3		0	L	1	27	Wide|CT=Mixture;CN=UPS1;QY=1 fmol
YFJD_ECOLI	AADEIYFVPEGTPLSTQLVK	2	349931.0	RD139_Wide_UPS1_2_5fmol_inj3.mzML	RD139_Wide_UPS1_2_5fmol_inj3		0	L	1	28	Wide|CT=Mixture;CN=UPS1;QY=2.5 fmol
YFJD_ECOLI	AADEIYFVPEGTPLSTQLVK	2	364182.0	RD139_Wide_UPS1_5fmol_inj2.mzML	RD139_Wide_UPS1_5fmol_inj2		0	L	1	29	Wide|CT=Mixture;CN=UPS1;QY=5 fmol
YFJD_ECOLI	AADEIYFVPEGTPLSTQLVK	2	458780.0	RD139_Wide_UPS1_25fmol_inj1.mzML	RD139_Wide_UPS1_25fmol_inj1		0	L	1	31	Wide|CT=Mixture;CN=UPS1;QY=25 fmol
YFJD_ECOLI	AADEIYFVPEGTPLSTQLVK	2	355086.0	RD139_Wide_UPS1_10fmol_inj1r.mzML	RD139_Wide_UPS1_10fmol_inj1r		0	L	1	30	Wide|CT=Mixture;CN=UPS1;QY=10 fmol
YFJD_ECOLI	AADEIYFVPEGTPLSTQLVK	2	255217.0	RD139_Wide_UPS1_5fmol_inj1.mzML	RD139_Wide_UPS1_5fmol_inj1		0	L	1	29	Wide|CT=Mixture;CN=UPS1;QY=5 fmol
YFJD_ECOLI	AADEIYFVPEGTPLSTQLVK	2	407245.0	RD139_Wide_UPS1_5fmol_inj3.mzML	RD139_Wide_UPS1_5fmol_inj3		0	L	1	29	Wide|CT=Mixture;CN=UPS1;QY=5 fmol
YFJD_ECOLI	AADEIYFVPEGTPLSTQLVK	2	300913.0	RD139_Wide_UPS1_50fmol_inj1.mzML	RD139_Wide_UPS1_50fmol_inj1		0	L	1	32	Wide|CT=Mixture;CN=UPS1;QY=50 fmol
YFJD_ECOLI	AADEIYFVPEGTPLSTQLVK	2	293032.0	RD139_Wide_UPS1_50fmol_inj2.mzML	RD139_Wide_UPS1_50fmol_inj2		0	L	1	32	Wide|CT=Mixture;CN=UPS1;QY=50 fmol
YFJD_ECOLI	AADEIYFVPEGTPLSTQLVK	2	301438.0	RD139_Wide_UPS1_10fmol_inj3.mzML	RD139_Wide_UPS1_10fmol_inj3		0	L	1	30	Wide|CT=Mixture;CN=UPS1;QY=10 fmol
YFJD_ECOLI	AADEIYFVPEGTPLSTQLVK	2	383508.0	RD139_Wide_UPS1_10fmol_inj2.mzML	RD139_Wide_UPS1_10fmol_inj2		0	L	1	30	Wide|CT=Mixture;CN=UPS1;QY=10 fmol
YFJD_ECOLI	AADEIYFVPEGTPLSTQLVK	2	343137.0	RD139_Wide_UPS1_25fmol_inj3.mzML	RD139_Wide_UPS1_25fmol_inj3		0	L	1	31	Wide|CT=Mixture;CN=UPS1;QY=25 fmol
YFJD_ECOLI	AADEIYFVPEGTPLSTQLVK	2	326098.0	RD139_Wide_UPS1_50fmol_inj3.mzML	RD139_Wide_UPS1_50fmol_inj3		0	L	1	32	Wide|CT=Mixture;CN=UPS1;QY=50 fmol
YFJD_ECOLI	AADEIYFVPEGTPLSTQLVK	2	322560.0	RD139_Wide_UPS1_25fmol_inj2.mzML	RD139_Wide_UPS1_25fmol_inj2		0	L	1	31	Wide|CT=Mixture;CN=UPS1;QY=25 fmol
ACRB_ECOLI	AADGQMVPFSAFSSSR	2	884809.0	RD139_Wide_UPS1_0_1fmol_inj1.mzML	RD139_Wide_UPS1_0_1fmol_inj1		0	L	1	25	Wide|CT=Mixture;CN=UPS1;QY=0.1 fmol
ACRB_ECOLI	AADGQMVPFSAFSSSR	2	1368050.0	RD139_Wide_UPS1_0_25fmol_inj1.mzML	RD139_Wide_UPS1_0_25fmol_inj1		0	L	1	26	Wide|CT=Mixture;CN=UPS1;QY=0.25 fmol
ACRB_ECOLI	AADGQMVPFSAFSSSR	2	1568430.0	RD139_Wide_UPS1_2_5fmol_inj1.mzML	RD139_Wide_UPS1_2_5fmol_inj1		0	L	1	28	Wide|CT=Mixture;CN=UPS1;QY=2.5 fmol
ACRB_ECOLI	AADGQMVPFSAFSSSR	2	970914.0	RD139_Wide_UPS1_2_5fmol_inj2.mzML	RD139_Wide_UPS1_2_5fmol_inj2		0	L	1	28	Wide|CT=Mixture;CN=UPS1;QY=2.5 fmol
ACRB_ECOLI	AADGQMVPFSAFSSSR	2	1627430.0	RD139_Wide_UPS1_0_25fmol_inj2.mzML	RD139_Wide_UPS1_0_25fmol_inj2		0	L	1	26	Wide|CT=Mixture;CN=UPS1;QY=0.25 fmol
ACRB_ECOLI	AADGQMVPFSAFSSSR	2	658917.0	RD139_Wide_UPS1_0_1fmol_inj3.mzML	RD139_Wide_UPS1_0_1fmol_inj3		0	L	1	25	Wide|CT=Mixture;CN=UPS1;QY=0.1 fmol
ACRB_ECOLI	AADGQMVPFSAFSSSR	2	1354800.0	RD139_Wide_UPS1_0_25fmol_inj3.mzML	RD139_Wide_UPS1_0_25fmol_inj3		0	L	1	26	Wide|CT=Mixture;CN=UPS1;QY=0.25 fmol
ACRB_ECOLI	AADGQMVPFSAFSSSR	2	1053290.0	RD139_Wide_UPS1_0_1fmol_inj2.mzML	RD139_Wide_UPS1_0_1fmol_inj2		0	L	1	25	Wide|CT=Mixture;CN=UPS1;QY=0.1 fmol
ACRB_ECOLI	AADGQMVPFSAFSSSR	2	1654260.0	RD139_Wide_UPS1_1fmol_inj2.mzML	RD139_Wide_UPS1_1fmol_inj2		0	L	1	27	Wide|CT=Mixture;CN=UPS1;QY=1 fmol
ACRB_ECOLI	AADGQMVPFSAFSSSR	2	1657650.0	RD139_Wide_UPS1_1fmol_inj1.mzML	RD139_Wide_UPS1_1fmol_inj1		0	L	1	27	Wide|CT=Mixture;CN=UPS1;QY=1 fmol
ACRB_ECOLI	AADGQMVPFSAFSSSR	2	1779150.0	RD139_Wide_UPS1_1fmol_inj3.mzML	RD139_Wide_UPS1_1fmol_inj3		0	L	1	27	Wide|CT=Mixture;CN=UPS1;QY=1 fmol
ACRB_ECOLI	AADGQMVPFSAFSSSR	2	1354540.0	RD139_Wide_UPS1_2_5fmol_inj3.mzML	RD139_Wide_UPS1_2_5fmol_inj3		0	L	1	28	Wide|CT=Mixture;CN=UPS1;QY=2.5 fmol
ACRB_ECOLI	AADGQMVPFSAFSSSR	2	1610650.0	RD139_Wide_UPS1_5fmol_inj2.mzML	RD139_Wide_UPS1_5fmol_inj2		0	L	1	29	Wide|CT=Mixture;CN=UPS1;QY=5 fmol
ACRB_ECOLI	AADGQMVPFSAFSSSR	2	1802110.0	RD139_Wide_UPS1_25fmol_inj1.mzML	RD139_Wide_UPS1_25fmol_inj1		0	L	1	31	Wide|CT=Mixture;CN=UPS1;QY=25 fmol
ACRB_ECOLI	AADGQMVPFSAFSSSR	2	1138100.0	RD139_Wide_UPS1_10fmol_inj1r.mzML	RD139_Wide_UPS1_10fmol_inj1r		0	L	1	30	Wide|CT=Mixture;CN=UPS1;QY=10 fmol
ACRB_ECOLI	AADGQMVPFSAFSSSR	2	1435290.0	RD139_Wide_UPS1_5fmol_inj1.mzML	RD139_Wide_UPS1_5fmol_inj1		0	L	1	29	Wide|CT=Mixture;CN=UPS1;QY=5 fmol
ACRB_ECOLI	AADGQMVPFSAFSSSR	2	1406570.0	RD139_Wide_UPS1_5fmol_inj3.mzML	RD139_Wide_UPS1_5fmol_inj3		0	L	1	29	Wide|CT=Mixture;CN=UPS1;QY=5 fmol
ACRB_ECOLI	AADGQMVPFSAFSSSR	2	1588160.0	RD139_Wide_UPS1_50fmol_inj1.mzML	RD139_Wide_UPS1_50fmol_inj1		0	L	1	32	Wide|CT=Mixture;CN=UPS1;QY=50 fmol
ACRB_ECOLI	AADGQMVPFSAFSSSR	2	1511530.0	RD139_Wide_UPS1_50fmol_inj2.mzML	RD139_Wide_UPS1_50fmol_inj2		0	L	1	32	Wide|CT=Mixture;CN=UPS1;QY=50 fmol
ACRB_ECOLI	AADGQMVPFSAFSSSR	2	1445040.0	RD139_Wide_UPS1_10fmol_inj3.mzML	RD139_Wide_UPS1_10fmol_inj3		0	L	1	30	Wide|CT=Mixture;CN=UPS1;QY=10 fmol
ACRB_ECOLI	AADGQMVPFSAFSSSR	2	1669610.0	RD139_Wide_UPS1_10fmol_inj2.mzML	RD139_Wide_UPS1_10fmol_inj2		0	L	1	30	Wide|CT=Mixture;CN=UPS1;QY=10 fmol
ACRB_ECOLI	AADGQMVPFSAFSSSR	2	1856700.0	RD139_Wide_UPS1_25fmol_inj3.mzML	RD139_Wide_UPS1_25fmol_inj3		0	L	1	31	Wide|CT=Mixture;CN=UPS1;QY=25 fmol
ACRB_ECOLI	AADGQMVPFSAFSSSR	2	1181000.0	RD139_Wide_UPS1_50fmol_inj3.mzML	RD139_Wide_UPS1_50fmol_inj3		0	L	1	32	Wide|CT=Mixture;CN=UPS1;QY=50 fmol
ACRB_ECOLI	AADGQMVPFSAFSSSR	2	1827000.0	RD139_Wide_UPS1_25fmol_inj2.mzML	RD139_Wide_UPS1_25fmol_inj2		0	L	1	31	Wide|CT=Mixture;CN=UPS1;QY=25 fmol
YIDA_ECOLI	AADGSTVAQTALSYDDYR	2	2964530.0	RD139_Wide_UPS1_0_1fmol_inj1.mzML	RD139_Wide_UPS1_0_1fmol_inj1		0	L	1	25	Wide|CT=Mixture;CN=UPS1;QY=0.1 fmol
YIDA_ECOLI	AADGSTVAQTALSYDDYR	2	3124360.0	RD139_Wide_UPS1_0_25fmol_inj1.mzML	RD139_Wide_UPS1_0_25fmol_inj1		0	L	1	26	Wide|CT=Mixture;CN=UPS1;QY=0.25 fmol
YIDA_ECOLI	AADGSTVAQTALSYDDYR	2	3041670.0	RD139_Wide_UPS1_2_5fmol_inj1.mzML	RD139_Wide_UPS1_2_5fmol_inj1		0	L	1	28	Wide|CT=Mixture;CN=UPS1;QY=2.5 fmol
YIDA_ECOLI	AADGSTVAQTALSYDDYR	2	3195050.0	RD139_Wide_UPS1_2_5fmol_inj2.mzML	RD139_Wide_UPS1_2_5fmol_inj2		0	L	1	28	Wide|CT=Mixture;CN=UPS1;QY=2.5 fmol
YIDA_ECOLI	AADGSTVAQTALSYDDYR	2	3743480.0	RD139_Wide_UPS1_0_25fmol_inj2.mzML	RD139_Wide_UPS1_0_25fmol_inj2		0	L	1	26	Wide|CT=Mixture;CN=UPS1;QY=0.25 fmol
YIDA_ECOLI	AADGSTVAQTALSYDDYR	2	3075750.0	RD139_Wide_UPS1_0_1fmol_inj3.mzML	RD139_Wide_UPS1_0_1fmol_inj3		0	L	1	25	Wide|CT=Mixture;CN=UPS1;QY=0.1 fmol
YIDA_ECOLI	AADGSTVAQTALSYDDYR	2	3238620.0	RD139_Wide_UPS1_0_25fmol_inj3.mzML	RD139_Wide_UPS1_0_25fmol_inj3		0	L	1	26	Wide|CT=Mixture;CN=UPS1;QY=0.25 fmol
YIDA_ECOLI	AADGSTVAQTALSYDDYR	2	3300240.0	RD139_Wide_UPS1_0_1fmol_inj2.mzML	RD139_Wide_UPS1_0_1fmol_inj2		0	L	1	25	Wide|CT=Mixture;CN=UPS1;QY=0.1 fmol
YIDA_ECOLI	AADGSTVAQTALSYDDYR	2	3491170.0	RD139_Wide_UPS1_1fmol_inj2.mzML	RD139_Wide_UPS1_1fmol_inj2		0	L	1	27	Wide|CT=Mixture;CN=UPS1;QY=1 fmol
YIDA_ECOLI	AADGSTVAQTALSYDDYR	2	3244390.0	RD139_Wide_UPS1_1fmol_inj1.mzML	RD139_Wide_UPS1_1fmol_inj1		0	L	1	27	Wide|CT=Mixture;CN=UPS1;QY=1 fmol
YIDA_ECOLI	AADGSTVAQTALSYDDYR	2	3490890.0	RD139_Wide_UPS1_1fmol_inj3.mzML	RD139_Wide_UPS1_1fmol_inj3		0	L	1	27	Wide|CT=Mixture;CN=UPS1;QY=1 fmol
YIDA_ECOLI	AADGSTVAQTALSYDDYR	2	3144710.0	RD139_Wide_UPS1_2_5fmol_inj3.mzML	RD139_Wide_UPS1_2_5fmol_inj3		0	L	1	28	Wide|CT=Mixture;CN=UPS1;QY=2.5 fmol
YIDA_ECOLI	AADGSTVAQTALSYDDYR	2	2973160.0	RD139_Wide_UPS1_5fmol_inj2.mzML	RD139_Wide_UPS1_5fmol_inj2		0	L	1	29	Wide|CT=Mixture;CN=UPS1;QY=5 fmol
YIDA_ECOLI	AADGSTVAQTALSYDDYR	2	3496280.0	RD139_Wide_UPS1_25fmol_inj1.mzML	RD139_Wide_UPS1_25fmol_inj1		0	L	1	31	Wide|CT=Mixture;CN=UPS1;QY=25 fmol
YIDA_ECOLI	AADGSTVAQTALSYDDYR	2	3111440.0	RD139_Wide_UPS1_10fmol_inj1r.mzML	RD139_Wide_UPS1_10fmol_inj1r		0	L	1	30	Wide|CT=Mixture;CN=UPS1;QY=10 fmol
YIDA_ECOLI	AADGSTVAQTALSYDDYR	2	3040300.0	RD139_Wide_UPS1_5fmol_inj1.mzML	RD139_Wide_UPS1_5fmol_inj1		0	L	1	29	Wide|CT=Mixture;CN=UPS1;QY=5 fmol
YIDA_ECOLI	AADGSTVAQTALSYDDYR	2	3311130.0	RD139_Wide_UPS1_5fmol_inj3.mzML	RD139_Wide_UPS1_5fmol_inj3		0	L	1	29	Wide|CT=Mixture;CN=UPS1;QY=5 fmol
YIDA_ECOLI	AADGSTVAQTALSYDDYR	2	3367660.0	RD139_Wide_UPS1_50fmol_inj1.mzML	RD139_Wide_UPS1_50fmol_inj1		0	L	1	32	Wide|CT=Mixture;CN=UPS1;QY=50 fmol
YIDA_ECOLI	AADGSTVAQTALSYDDYR	2	2940940.0	RD139_Wide_UPS1_50fmol_inj2.mzML	RD139_Wide_UPS1_50fmol_inj2		0	L	1	32	Wide|CT=Mixture;CN=UPS1;QY=50 fmol
YIDA_ECOLI	AADGSTVAQTALSYDDYR	2	3284590.0	RD139_Wide_UPS1_10fmol_inj3.mzML	RD139_Wide_UPS1_10fmol_inj3		0	L	1	30	Wide|CT=Mixture;CN=UPS1;QY=10 fmol
YIDA_ECOLI	AADGSTVAQTALSYDDYR	2	3459330.0	RD139_Wide_UPS1_10fmol_inj2.mzML	RD139_Wide_UPS1_10fmol_inj2		0	L	1	30	Wide|CT=Mixture;CN=UPS1;QY=10 fmol
YIDA_ECOLI	AADGSTVAQTALSYDDYR	2	3624530.0	RD139_Wide_UPS1_25fmol_inj3.mzML	RD139_Wide_UPS1_25fmol_inj3		0	L	1	31	Wide|CT=Mixture;CN=UPS1;QY=25 fmol
YIDA_ECOLI	AADGSTVAQTALSYDDYR	2	2957150.0	RD139_Wide_UPS1_50fmol_inj3.mzML	RD139_Wide_UPS1_50fmol_inj3		0	L	1	32	Wide|CT=Mixture;CN=UPS1;QY=50 fmol
YIDA_ECOLI	AADGSTVAQTALSYDDYR	2	3505070.0	RD139_Wide_UPS1_25fmol_inj2.mzML	RD139_Wide_UPS1_25fmol_inj2		0	L	1	31	Wide|CT=Mixture;CN=UPS1;QY=25 fmol
YIDA_ECOLI	AADGSTVAQTALSYDDYR	3	305656.0	RD139_Wide_UPS1_0_1fmol_inj1.mzML	RD139_Wide_UPS1_0_1fmol_inj1		0	L	1	25	Wide|CT=Mixture;CN=UPS1;QY=0.1 fmol
YIDA_ECOLI	AADGSTVAQTALSYDDYR	3	203173.0	RD139_Wide_UPS1_0_25fmol_inj1.mzML	RD139_Wide_UPS1_0_25fmol_inj1		0	L	1	26	Wide|CT=Mixture;CN=UPS1;QY=0.25 fmol
YIDA_ECOLI	AADGSTVAQTALSYDDYR	3	502523.0	RD139_Wide_UPS1_2_5fmol_inj1.mzML	RD139_Wide_UPS1_2_5fmol_inj1		0	L	1	28	Wide|CT=Mixture;CN=UPS1;QY=2.5 fmol
YIDA_ECOLI	AADGSTVAQTALSYDDYR	3	312029.0	RD139_Wide_UPS1_2_5fmol_inj2.mzML	RD139_Wide_UPS1_2_5fmol_inj2		0	L	1	28	Wide|CT=Mixture;CN=UPS1;QY=2.5 fmol
YIDA_ECOLI	AADGSTVAQTALSYDDYR	3	416042.0	RD139_Wide_UPS1_0_25fmol_inj2.mzML	RD139_Wide_UPS1_0_25fmol_inj2		0	L	1	26	Wide|CT=Mixture;CN=UPS1;QY=0.25 fmol
YIDA_ECOLI	AADGSTVAQTALSYDDYR	3	335550.0	RD139_Wide_UPS1_0_1fmol_inj3.mzML	RD139_Wide_UPS1_0_1fmol_inj3		0	L	1	25	Wide|CT=Mixture;CN=UPS1;QY=0.1 fmol
YIDA_ECOLI	AADGSTVAQTALSYDDYR	3	419945.0	RD139_Wide_UPS1_0_25fmol_inj3.mzML	RD139_Wide_UPS1_0_25fmol_inj3		0	L	1	26	Wide|CT=Mixture;CN=UPS1;QY=0.25 fmol
YIDA_ECOLI	AADGSTVAQTALSYDDYR	3	279646.0	RD139_Wide_UPS1_0_1fmol_inj2.mzML	RD139_Wide_UPS1_0_1fmol_inj2		0	L	1	25	Wide|CT=Mixture;CN=UPS1;QY=0.1 fmol
YIDA_ECOLI	AADGSTVAQTALSYDDYR	3	364083.0	RD139_Wide_UPS1_1fmol_inj2.mzML	RD139_Wide_UPS1_1fmol_inj2		0	L	1	27	Wide|CT=Mixture;CN=UPS1;QY=1 fmol
YIDA_ECOLI	AADGSTVAQTALSYDDYR	3	282767.0	RD139_Wide_UPS1_1fmol_inj3.mzML	RD139_Wide_UPS1_1fmol_inj3		0	L	1	27	Wide|CT=Mixture;CN=UPS1;QY=1 fmol
YIDA_ECOLI	AADGSTVAQTALSYDDYR	3	598169.0	RD139_Wide_UPS1_5fmol_inj2.mzML	RD139_Wide_UPS1_5fmol_inj2		0	L	1	29	Wide|CT=Mixture;CN=UPS1;QY=5 fmol
YIDA_ECOLI	AADGSTVAQTALSYDDYR	3	578591.0	RD139_Wide_UPS1_25fmol_inj1.mzML	RD139_Wide_UPS1_25fmol_inj1		0	L	1	31	Wide|CT=Mixture;CN=UPS1;QY=25 fmol
YIDA_ECOLI	AADGSTVAQTALSYDDYR	3	287255.0	RD139_Wide_UPS1_10fmol_inj1r.mzML	RD139_Wide_UPS1_10fmol_inj1r		0	L	1	30	Wide|CT=Mixture;CN=UPS1;QY=10 fmol
YIDA_ECOLI	AADGSTVAQTALSYDDYR	3	600470.0	RD139_Wide_UPS1_5fmol_inj1.mzML	RD139_Wide_UPS1_5fmol_inj1		0	L	1	29	Wide|CT=Mixture;CN=UPS1;QY=5 fmol
YIDA_ECOLI	AADGSTVAQTALSYDDYR	3	463385.0	RD139_Wide_UPS1_50fmol_inj1.mzML	RD139_Wide_UPS1_50fmol_inj1		0	L	1	32	Wide|CT=Mixture;CN=UPS1;QY=50 fmol
YIDA_ECOLI	AADGSTVAQTALSYDDYR	3	461954.0	RD139_Wide_UPS1_10fmol_inj3.mzML	RD139_Wide_UPS1_10fmol_inj3		0	L	1	30	Wide|CT=Mixture;CN=UPS1;QY=10 fmol
YIDA_ECOLI	AADGSTVAQTALSYDDYR	3	323711.0	RD139_Wide_UPS1_10fmol_inj2.mzML	RD139_Wide_UPS1_10fmol_inj2		0	L	1	30	Wide|CT=Mixture;CN=UPS1;QY=10 fmol
YIDA_ECOLI	AADGSTVAQTALSYDDYR	3	378668.0	RD139_Wide_UPS1_25fmol_inj2.mzML	RD139_Wide_UPS1_25fmol_inj2		0	L	1	31	Wide|CT=Mixture;CN=UPS1;QY=25 fmol
ARAF_ECOLI	AADIIGIGINGVDAVSELSK	2	704596.0	RD139_Wide_UPS1_0_1fmol_inj1.mzML	RD139_Wide_UPS1_0_1fmol_inj1		0	L	1	25	Wide|CT=Mixture;CN=UPS1;QY=0.1 fmol
ARAF_ECOLI	AADIIGIGINGVDAVSELSK	2	538990.0	RD139_Wide_UPS1_2_5fmol_inj2.mzML	RD139_Wide_UPS1_2_5fmol_inj2		0	L	1	28	Wide|CT=Mixture;CN=UPS1;QY=2.5 fmol
ARAF_ECOLI	AADIIGIGINGVDAVSELSK	2	758415.0	RD139_Wide_UPS1_0_25fmol_inj2.mzML	RD139_Wide_UPS1_0_25fmol_inj2		0	L	1	26	Wide|CT=Mixture;CN=UPS1;QY=0.25 fmol
ARAF_ECOLI	AADIIGIGINGVDAVSELSK	2	714539.0	RD139_Wide_UPS1_0_1fmol_inj3.mzML	RD139_Wide_UPS1_0_1fmol_inj3		0	L	1	25	Wide|CT=Mixture;CN=UPS1;QY=0.1 fmol
ARAF_ECOLI	AADIIGIGINGVDAVSELSK	2	542692.0	RD139_Wide_UPS1_0_25fmol_inj3.mzML	RD139_Wide_UPS1_0_25fmol_inj3		0	L	1	26	Wide|CT=Mixture;CN=UPS1;QY=0.25 fmol
ARAF_ECOLI	AADIIGIGINGVDAVSELSK	2	588264.0	RD139_Wide_UPS1_0_1fmol_inj2.mzML	RD139_Wide_UPS1_0_1fmol_inj2		0	L	1	25	Wide|CT=Mixture;CN=UPS1;QY=0.1 fmol
ARAF_ECOLI	AADIIGIGINGVDAVSELSK	2	621882.0	RD139_Wide_UPS1_1fmol_inj2.mzML	RD139_Wide_UPS1_1fmol_inj2		0	L	1	27	Wide|CT=Mixture;CN=UPS1;QY=1 fmol
ARAF_ECOLI	AADIIGIGINGVDAVSELSK	2	592574.0	RD139_Wide_UPS1_1fmol_inj3.mzML	RD139_Wide_UPS1_1fmol_inj3		0	L	1	27	Wide|CT=Mixture;CN=UPS1;QY=1 fmol
ARAF_ECOLI	AADIIGIGINGVDAVSELSK	2	578015.0	RD139_Wide_UPS1_2_5fmol_inj3.mzML	RD139_Wide_UPS1_2_5fmol_inj3		0	L	1	28	Wide|CT=Mixture;CN=UPS1;QY=2.5 fmol
ARAF_ECOLI	AADIIGIGINGVDAVSELSK	2	787326.0	RD139_Wide_UPS1_25fmol_inj1.mzML	RD139_Wide_UPS1_25fmol_inj1		0	L	1	31	Wide|CT=Mixture;CN=UPS1;QY=25 fmol
ARAF_ECOLI	AADIIGIGINGVDAVSELSK	2	614355.0	RD139_Wide_UPS1_10fmol_inj1r.mzML	RD139_Wide_UPS1_10fmol_inj1r		0	L	1	30	Wide|CT=Mixture;CN=UPS1;QY=10 fmol
ARAF_ECOLI	AADIIGIGINGVDAVSELSK	2	578850.0	RD139_Wide_UPS1_5fmol_inj1.mzML	RD139_Wide_UPS1_5fmol_inj1		0	L	1	29	Wide|CT=Mixture;CN=UPS1;QY=5 fmol
ARAF_ECOLI	AADIIGIGINGVDAVSELSK	2	608891.0	RD139_Wide_UPS1_10fmol_inj3.mzML	RD139_Wide_UPS1_10fmol_inj3		0	L	1	30	Wide|CT=Mixture;CN=UPS1;QY=10 fmol
ARAF_ECOLI	AADIIGIGINGVDAVSELSK	2	762400.0	RD139_Wide_UPS1_10fmol_inj2.mzML	RD139_Wide_UPS1_10fmol_inj2		0	L	1	30	Wide|CT=Mixture;CN=UPS1;QY=10 fmol
ARAF_ECOLI	AADIIGIGINGVDAVSELSK	2	605502.0	RD139_Wide_UPS1_25fmol_inj3.mzML	RD139_Wide_UPS1_25fmol_inj3		0	L	1	31	Wide|CT=Mixture;CN=UPS1;QY=25 fmol
ARAF_ECOLI	AADIIGIGINGVDAVSELSK	2	500778.0	RD139_Wide_UPS1_25fmol_inj2.mzML	RD139_Wide_UPS1_25fmol_inj2		0	L	1	31	Wide|CT=Mixture;CN=UPS1;QY=25 fmol
MLC_ECOLI	AADILFPVISDSIR	2	1391470.0	RD139_Wide_UPS1_0_1fmol_inj1.mzML	RD139_Wide_UPS1_0_1fmol_inj1		0	L	1	25	Wide|CT=Mixture;CN=UPS1;QY=0.1 fmol
MLC_ECOLI	AADILFPVISDSIR	2	1792130.0	RD139_Wide_UPS1_0_25fmol_inj1.mzML	RD139_Wide_UPS1_0_25fmol_inj1		0	L	1	26	Wide|CT=Mixture;CN=UPS1;QY=0.25 fmol
MLC_ECOLI	AADILFPVISDSIR	2	1728490.0	RD139_Wide_UPS1_2_5fmol_inj1.mzML	RD139_Wide_UPS1_2_5fmol_inj1		0	L	1	28	Wide|CT=Mixture;CN=UPS1;QY=2.5 fmol
MLC_ECOLI	AADILFPVISDSIR	2	1304350.0	RD139_Wide_UPS1_2_5fmol_inj2.mzML	RD139_Wide_UPS1_2_5fmol_inj2		0	L	1	28	Wide|CT=Mixture;CN=UPS1;QY=2.5 fmol
MLC_ECOLI	AADILFPVISDSIR	2	1725110.0	RD139_Wide_UPS1_0_25fmol_inj2.mzML	RD139_Wide_UPS1_0_25fmol_inj2		0	L	1	26	Wide|CT=Mixture;CN=UPS1;QY=0.25 fmol
MLC_ECOLI	AADILFPVISDSIR	2	1353480.0	RD139_Wide_UPS1_0_1fmol_inj3.mzML	RD139_Wide_UPS1_0_1fmol_inj3		0	L	1	25	Wide|CT=Mixture;CN=UPS1;QY=0.1 fmol
MLC_ECOLI	AADILFPVISDSIR	2	1532920.0	RD139_Wide_UPS1_0_25fmol_inj3.mzML	RD139_Wide_UPS1_0_25fmol_inj3		0	L	1	26	Wide|CT=Mixture;CN=UPS1;QY=0.25 fmol
MLC_ECOLI	AADILFPVISDSIR	2	1446110.0	RD139_Wide_UPS1_0_1fmol_inj2.mzML	RD139_Wide_UPS1_0_1fmol_inj2		0	L	1	25	Wide|CT=Mixture;CN=UPS1;QY=0.1 fmol
MLC_ECOLI	AADILFPVISDSIR	2	1617070.0	RD139_Wide_UPS1_1fmol_inj2.mzML	RD139_Wide_UPS1_1fmol_inj2		0	L	1	27	Wide|CT=Mixture;CN=UPS1;QY=1 fmol
MLC_ECOLI	AADILFPVISDSIR	2	1687090.0	RD139_Wide_UPS1_1fmol_inj1.mzML	RD139_Wide_UPS1_1fmol_inj1		0	L	1	27	Wide|CT=Mixture;CN=UPS1;QY=1 fmol
MLC_ECOLI	AADILFPVISDSIR	2	1659390.0	RD139_Wide_UPS1_1fmol_inj3.mzML	RD139_Wide_UPS1_1fmol_inj3		0	L	1	27	Wide|CT=Mixture;CN=UPS1;QY=1 fmol
MLC_ECOLI	AADILFPVISDSIR	2	1516390.0	RD139_Wide_UPS1_2_5fmol_inj3.mzML	RD139_Wide_UPS1_2_5fmol_inj3		0	L	1	28	Wide|CT=Mixture;CN=UPS1;QY=2.5 fmol
MLC_ECOLI	AADILFPVISDSIR	2	1827420.0	RD139_Wide_UPS1_5fmol_inj2.mzML	RD139_Wide_UPS1_5fmol_inj2		0	L	1	29	Wide|CT=Mixture;CN=UPS1;QY=5 fmol
MLC_ECOLI	AADILFPVISDSIR	2	1716310.0	RD139_Wide_UPS1_25fmol_inj1.mzML	RD139_Wide_UPS1_25fmol_inj1		0	L	1	31	Wide|CT=Mixture;CN=UPS1;QY=25 fmol
MLC_ECOLI	AADILFPVISDSIR	2	1599290.0	RD139_Wide_UPS1_10fmol_inj1r.mzML	RD139_Wide_UPS1_10fmol_inj1r		0	L	1	30	Wide|CT=Mixture;CN=UPS1;QY=10 fmol
MLC_ECOLI	AADILFPVISDSIR	2	1667860.0	RD139_Wide_UPS1_5fmol_inj1.mzML	RD139_Wide_UPS1_5fmol_inj1		0	L	1	29	Wide|CT=Mixture;CN=UPS1;QY=5 fmol
MLC_ECOLI	AADILFPVISDSIR	2	1865920.0	RD139_Wide_UPS1_5fmol_inj3.mzML	RD139_Wide_UPS1_5fmol_inj3		0	L	1	29	Wide|CT=Mixture;CN=UPS1;QY=5 fmol
MLC_ECOLI	AADILFPVISDSIR	2	1782190.0	RD139_Wide_UPS1_50fmol_inj1.mzML	RD139_Wide_UPS1_50fmol_inj1		0	L	1	32	Wide|CT=Mixture;CN=UPS1;QY=50 fmol
MLC_ECOLI	AADILFPVISDSIR	2	1628900.0	RD139_Wide_UPS1_50fmol_inj2.mzML	RD139_Wide_UPS1_50fmol_inj2		0	L	1	32	Wide|CT=Mixture;CN=UPS1;QY=50 fmol
MLC_ECOLI	AADILFPVISDSIR	2	1526950.0	RD139_Wide_UPS1_10fmol_inj3.mzML	RD139_Wide_UPS1_10fmol_inj3		0	L	1	30	Wide|CT=Mixture;CN=UPS1;QY=10 fmol
MLC_ECOLI	AADILFPVISDSIR	2	1513620.0	RD139_Wide_UPS1_10fmol_inj2.mzML	RD139_Wide_UPS1_10fmol_inj2		0	L	1	30	Wide|CT=Mixture;CN=UPS1;QY=10 fmol
MLC_ECOLI	AADILFPVISDSIR	2	1635710.0	RD139_Wide_UPS1_25fmol_inj3.mzML	RD139_Wide_UPS1_25fmol_inj3		0	L	1	31	Wide|CT=Mixture;CN=UPS1;QY=25 fmol
MLC_ECOLI	AADILFPVISDSIR	2	1484670.0	RD139_Wide_UPS1_50fmol_inj3.mzML	RD139_Wide_UPS1_50fmol_inj3		0	L	1	32	Wide|CT=Mixture;CN=UPS1;QY=50 fmol
MLC_ECOLI	AADILFPVISDSIR	2	1574810.0	RD139_Wide_UPS1_25fmol_inj2.mzML	RD139_Wide_UPS1_25fmol_inj2		0	L	1	31	Wide|CT=Mixture;CN=UPS1;QY=25 fmol
FLIG_ECOLI	AADILRDDLANR	2	423394.0	RD139_Wide_UPS1_0_1fmol_inj1.mzML	RD139_Wide_UPS1_0_1fmol_inj1		0	L	1	25	Wide|CT=Mixture;CN=UPS1;QY=0.1 fmol
FLIG_ECOLI	AADILRDDLANR	2	291728.0	RD139_Wide_UPS1_0_25fmol_inj1.mzML	RD139_Wide_UPS1_0_25fmol_inj1		0	L	1	26	Wide|CT=Mixture;CN=UPS1;QY=0.25 fmol
FLIG_ECOLI	AADILRDDLANR	2	410783.0	RD139_Wide_UPS1_2_5fmol_inj1.mzML	RD139_Wide_UPS1_2_5fmol_inj1		0	L	1	28	Wide|CT=Mixture;CN=UPS1;QY=2.5 fmol
FLIG_ECOLI	AADILRDDLANR	2	426518.0	RD139_Wide_UPS1_0_1fmol_inj3.mzML	RD139_Wide_UPS1_0_1fmol_inj3		0	L	1	25	Wide|CT=Mixture;CN=UPS1;QY=0.1 fmol
FLIG_ECOLI	AADILRDDLANR	2	431757.0	RD139_Wide_UPS1_0_25fmol_inj3.mzML	RD139_Wide_UPS1_0_25fmol_inj3		0	L	1	26	Wide|CT=Mixture;CN=UPS1;QY=0.25 fmol
FLIG_ECOLI	AADILRDDLANR	2	313821.0	RD139_Wide_UPS1_0_1fmol_inj2.mzML	RD139_Wide_UPS1_0_1fmol_inj2		0	L	1	25	Wide|CT=Mixture;CN=UPS1;QY=0.1 fmol
FLIG_ECOLI	AADILRDDLANR	2	486576.0	RD139_Wide_UPS1_1fmol_inj2.mzML	RD139_Wide_UPS1_1fmol_inj2		0	L	1	27	Wide|CT=Mixture;CN=UPS1;QY=1 fmol
FLIG_ECOLI	AADILRDDLANR	2	334544.0	RD139_Wide_UPS1_1fmol_inj1.mzML	RD139_Wide_UPS1_1fmol_inj1		0	L	1	27	Wide|CT=Mixture;CN=UPS1;QY=1 fmol
FLIG_ECOLI	AADILRDDLANR	2	506935.0	RD139_Wide_UPS1_1fmol_inj3.mzML	RD139_Wide_UPS1_1fmol_inj3		0	L	1	27	Wide|CT=Mixture;CN=UPS1;QY=1 fmol
FLIG_ECOLI	AADILRDDLANR	2	368312.0	RD139_Wide_UPS1_2_5fmol_inj3.mzML	RD139_Wide_UPS1_2_5fmol_inj3		0	L	1	28	Wide|CT=Mixture;CN=UPS1;QY=2.5 fmol
FLIG_ECOLI	AADILRDDLANR	2	241394.0	RD139_Wide_UPS1_5fmol_inj2.mzML	RD139_Wide_UPS1_5fmol_inj2		0	L	1	29	Wide|CT=Mixture;CN=UPS1;QY=5 fmol
FLIG_ECOLI	AADILRDDLANR	2	406833.0	RD139_Wide_UPS1_25fmol_inj1.mzML	RD139_Wide_UPS1_25fmol_inj1		0	L	1	31	Wide|CT=Mixture;CN=UPS1;QY=25 fmol
FLIG_ECOLI	AADILRDDLANR	2	372203.0	RD139_Wide_UPS1_5fmol_inj1.mzML	RD139_Wide_UPS1_5fmol_inj1		0	L	1	29	Wide|CT=Mixture;CN=UPS1;QY=5 fmol
FLIG_ECOLI	AADILRDDLANR	2	371249.0	RD139_Wide_UPS1_5fmol_inj3.mzML	RD139_Wide_UPS1_5fmol_inj3		0	L	1	29	Wide|CT=Mixture;CN=UPS1;QY=5 fmol
FLIG_ECOLI	AADILRDDLANR	2	257255.0	RD139_Wide_UPS1_50fmol_inj1.mzML	RD139_Wide_UPS1_50fmol_inj1		0	L	1	32	Wide|CT=Mixture;CN=UPS1;QY=50 fmol
FLIG_ECOLI	AADILRDDLANR	2	285371.0	RD139_Wide_UPS1_50fmol_inj2.mzML	RD139_Wide_UPS1_50fmol_inj2		0	L	1	32	Wide|CT=Mixture;CN=UPS1;QY=50 fmol
FLIG_ECOLI	AADILRDDLANR	2	559221.0	RD139_Wide_UPS1_10fmol_inj3.mzML	RD139_Wide_UPS1_10fmol_inj3		0	L	1	30	Wide|CT=Mixture;CN=UPS1;QY=10 fmol
FLIG_ECOLI	AADILRDDLANR	2	558284.0	RD139_Wide_UPS1_10fmol_inj2.mzML	RD139_Wide_UPS1_10fmol_inj2		0	L	1	30	Wide|CT=Mixture;CN=UPS1;QY=10 fmol
FLIG_ECOLI	AADILRDDLANR	2	316997.0	RD139_Wide_UPS1_25fmol_inj3.mzML	RD139_Wide_UPS1_25fmol_inj3		0	L	1	31	Wide|CT=Mixture;CN=UPS1;QY=25 fmol
FLIG_ECOLI	AADILRDDLANR	2	337367.0	RD139_Wide_UPS1_50fmol_inj3.mzML	RD139_Wide_UPS1_50fmol_inj3		0	L	1	32	Wide|CT=Mixture;CN=UPS1;QY=50 fmol
FLIG_ECOLI	AADILRDDLANRGPVR	3	552236.0	RD139_Wide_UPS1_0_1fmol_inj1.mzML	RD139_Wide_UPS1_0_1fmol_inj1		0	L	1	25	Wide|CT=Mixture;CN=UPS1;QY=0.1 fmol
FLIG_ECOLI	AADILRDDLANRGPVR	3	623968.0	RD139_Wide_UPS1_0_25fmol_inj1.mzML	RD139_Wide_UPS1_0_25fmol_inj1		0	L	1	26	Wide|CT=Mixture;CN=UPS1;QY=0.25 fmol
FLIG_ECOLI	AADILRDDLANRGPVR	3	703841.0	RD139_Wide_UPS1_2_5fmol_inj1.mzML	RD139_Wide_UPS1_2_5fmol_inj1		0	L	1	28	Wide|CT=Mixture;CN=UPS1;QY=2.5 fmol
FLIG_ECOLI	AADILRDDLANRGPVR	3	505643.0	RD139_Wide_UPS1_2_5fmol_inj2.mzML	RD139_Wide_UPS1_2_5fmol_inj2		0	L	1	28	Wide|CT=Mixture;CN=UPS1;QY=2.5 fmol
FLIG_ECOLI	AADILRDDLANRGPVR	3	807068.0	RD139_Wide_UPS1_0_25fmol_inj2.mzML	RD139_Wide_UPS1_0_25fmol_inj2		0	L	1	26	Wide|CT=Mixture;CN=UPS1;QY=0.25 fmol
FLIG_ECOLI	AADILRDDLANRGPVR	3	487814.0	RD139_Wide_UPS1_0_1fmol_inj3.mzML	RD139_Wide_UPS1_0_1fmol_inj3		0	L	1	25	Wide|CT=Mixture;CN=UPS1;QY=0.1 fmol
FLIG_ECOLI	AADILRDDLANRGPVR	3	706327.0	RD139_Wide_UPS1_0_25fmol_inj3.mzML	RD139_Wide_UPS1_0_25fmol_inj3		0	L	1	26	Wide|CT=Mixture;CN=UPS1;QY=0.25 fmol
FLIG_ECOLI	AADILRDDLANRGPVR	3	679139.0	RD139_Wide_UPS1_0_1fmol_inj2.mzML	RD139_Wide_UPS1_0_1fmol_inj2		0	L	1	25	Wide|CT=Mixture;CN=UPS1;QY=0.1 fmol
FLIG_ECOLI	AADILRDDLANRGPVR	3	649740.0	RD139_Wide_UPS1_1fmol_inj2.mzML	RD139_Wide_UPS1_1fmol_inj2		0	L	1	27	Wide|CT=Mixture;CN=UPS1;QY=1 fmol
FLIG_ECOLI	AADILRDDLANRGPVR	3	539610.0	RD139_Wide_UPS1_1fmol_inj1.mzML	RD139_Wide_UPS1_1fmol_inj1		0	L	1	27	Wide|CT=Mixture;CN=UPS1;QY=1 fmol
FLIG_ECOLI	AADILRDDLANRGPVR	3	621230.0	RD139_Wide_UPS1_1fmol_inj3.mzML	RD139_Wide_UPS1_1fmol_inj3		0	L	1	27	Wide|CT=Mixture;CN=UPS1;QY=1 fmol
FLIG_ECOLI	AADILRDDLANRGPVR	3	425009.0	RD139_Wide_UPS1_2_5fmol_inj3.mzML	RD139_Wide_UPS1_2_5fmol_inj3		0	L	1	28	Wide|CT=Mixture;CN=UPS1;QY=2.5 fmol
FLIG_ECOLI	AADILRDDLANRGPVR	3	724480.0	RD139_Wide_UPS1_5fmol_inj2.mzML	RD139_Wide_UPS1_5fmol_inj2		0	L	1	29	Wide|CT=Mixture;CN=UPS1;QY=5 fmol
FLIG_ECOLI	AADILRDDLANRGPVR	3	502285.0	RD139_Wide_UPS1_25fmol_inj1.mzML	RD139_Wide_UPS1_25fmol_inj1		0	L	1	31	Wide|CT=Mixture;CN=UPS1;QY=25 fmol
FLIG_ECOLI	AADILRDDLANRGPVR	3	471183.0	RD139_Wide_UPS1_10fmol_inj1r.mzML	RD139_Wide_UPS1_10fmol_inj1r		0	L	1	30	Wide|CT=Mixture;CN=UPS1;QY=10 fmol
FLIG_ECOLI	AADILRDDLANRGPVR	3	749275.0	RD139_Wide_UPS1_5fmol_inj1.mzML	RD139_Wide_UPS1_5fmol_inj1		0	L	1	29	Wide|CT=Mixture;CN=UPS1;QY=5 fmol
FLIG_ECOLI	AADILRDDLANRGPVR	3	609214.0	RD139_Wide_UPS1_5fmol_inj3.mzML	RD139_Wide_UPS1_5fmol_inj3		0	L	1	29	Wide|CT=Mixture;CN=UPS1;QY=5 fmol
FLIG_ECOLI	AADILRDDLANRGPVR	3	337726.0	RD139_Wide_UPS1_50fmol_inj1.mzML	RD139_Wide_UPS1_50fmol_inj1		0	L	1	32	Wide|CT=Mixture;CN=UPS1;QY=50 fmol
FLIG_ECOLI	AADILRDDLANRGPVR	3	784155.0	RD139_Wide_UPS1_50fmol_inj2.mzML	RD139_Wide_UPS1_50fmol_inj2		0	L	1	32	Wide|CT=Mixture;CN=UPS1;QY=50 fmol
FLIG_ECOLI	AADILRDDLANRGPVR	3	531215.0	RD139_Wide_UPS1_10fmol_inj3.mzML	RD139_Wide_UPS1_10fmol_inj3		0	L	1	30	Wide|CT=Mixture;CN=UPS1;QY=10 fmol
FLIG_ECOLI	AADILRDDLANRGPVR	3	812736.0	RD139_Wide_UPS1_10fmol_inj2.mzML	RD139_Wide_UPS1_10fmol_inj2		0	L	1	30	Wide|CT=Mixture;CN=UPS1;QY=10 fmol
FLIG_ECOLI	AADILRDDLANRGPVR	3	556910.0	RD139_Wide_UPS1_25fmol_inj3.mzML	RD139_Wide_UPS1_25fmol_inj3		0	L	1	31	Wide|CT=Mixture;CN=UPS1;QY=25 fmol
FLIG_ECOLI	AADILRDDLANRGPVR	3	346428.0	RD139_Wide_UPS1_50fmol_inj3.mzML	RD139_Wide_UPS1_50fmol_inj3		0	L	1	32	Wide|CT=Mixture;CN=UPS1;QY=50 fmol
FLIG_ECOLI	AADILRDDLANRGPVR	3	1038220.0	RD139_Wide_UPS1_25fmol_inj2.mzML	RD139_Wide_UPS1_25fmol_inj2		0	L	1	31	Wide|CT=Mixture;CN=UPS1;QY=25 fmol
FLIG_ECOLI	AADILRDDLANRGPVR	4	147320.0	RD139_Wide_UPS1_0_1fmol_inj1.mzML	RD139_Wide_UPS1_0_1fmol_inj1		0	L	1	25	Wide|CT=Mixture;CN=UPS1;QY=0.1 fmol
FLIG_ECOLI	AADILRDDLANRGPVR	4	174363.0	RD139_Wide_UPS1_0_25fmol_inj1.mzML	RD139_Wide_UPS1_0_25fmol_inj1		0	L	1	26	Wide|CT=Mixture;CN=UPS1;QY=0.25 fmol
FLIG_ECOLI	AADILRDDLANRGPVR	4	159802.0	RD139_Wide_UPS1_2_5fmol_inj1.mzML	RD139_Wide_UPS1_2_5fmol_inj1		0	L	1	28	Wide|CT=Mixture;CN=UPS1;QY=2.5 fmol
FLIG_ECOLI	AADILRDDLANRGPVR	4	441329.0	RD139_Wide_UPS1_2_5fmol_inj2.mzML	RD139_Wide_UPS1_2_5fmol_inj2		0	L	1	28	Wide|CT=Mixture;CN=UPS1;QY=2.5 fmol
FLIG_ECOLI	AADILRDDLANRGPVR	4	294388.0	RD139_Wide_UPS1_0_25fmol_inj2.mzML	RD139_Wide_UPS1_0_25fmol_inj2		0	L	1	26	Wide|CT=Mixture;CN=UPS1;QY=0.25 fmol
FLIG_ECOLI	AADILRDDLANRGPVR	4	201793.0	RD139_Wide_UPS1_0_1fmol_inj3.mzML	RD139_Wide_UPS1_0_1fmol_inj3		0	L	1	25	Wide|CT=Mixture;CN=UPS1;QY=0.1 fmol
FLIG_ECOLI	AADILRDDLANRGPVR	4	730928.0	RD139_Wide_UPS1_0_25fmol_inj3.mzML	RD139_Wide_UPS1_0_25fmol_inj3		0	L	1	26	Wide|CT=Mixture;CN=UPS1;QY=0.25 fmol
FLIG_ECOLI	AADILRDDLANRGPVR	4	338986.0	RD139_Wide_UPS1_0_1fmol_inj2.mzML	RD139_Wide_UPS1_0_1fmol_inj2		0	L	1	25	Wide|CT=Mixture;CN=UPS1;QY=0.1 fmol
FLIG_ECOLI	AADILRDDLANRGPVR	4	231051.0	RD139_Wide_UPS1_1fmol_inj2.mzML	RD139_Wide_UPS1_1fmol_inj2		0	L	1	27	Wide|CT=Mixture;CN=UPS1;QY=1 fmol
FLIG_ECOLI	AADILRDDLANRGPVR	4	257867.0	RD139_Wide_UPS1_1fmol_inj1.mzML	RD139_Wide_UPS1_1fmol_inj1		0	L	1	27	Wide|CT=Mixture;CN=UPS1;QY=1 fmol
FLIG_ECOLI	AADILRDDLANRGPVR	4	354048.0	RD139_Wide_UPS1_1fmol_inj3.mzML	RD139_Wide_UPS1_1fmol_inj3		0	L	1	27	Wide|CT=Mixture;CN=UPS1;QY=1 fmol
FLIG_ECOLI	AADILRDDLANRGPVR	4	372103.0	RD139_Wide_UPS1_25fmol_inj1.mzML	RD139_Wide_UPS1_25fmol_inj1		0	L	1	31	Wide|CT=Mixture;CN=UPS1;QY=25 fmol
FLIG_ECOLI	AADILRDDLANRGPVR	4	482220.0	RD139_Wide_UPS1_10fmol_inj1r.mzML	RD139_Wide_UPS1_10fmol_inj1r		0	L	1	30	Wide|CT=Mixture;CN=UPS1;QY=10 fmol
FLIG_ECOLI	AADILRDDLANRGPVR	4	911217.0	RD139_Wide_UPS1_5fmol_inj1.mzML	RD139_Wide_UPS1_5fmol_inj1		0	L	1	29	Wide|CT=Mixture;CN=UPS1;QY=5 fmol
FLIG_ECOLI	AADILRDDLANRGPVR	4	475318.0	RD139_Wide_UPS1_10fmol_inj3.mzML	RD139_Wide_UPS1_10fmol_inj3		0	L	1	30	Wide|CT=Mixture;CN=UPS1;QY=10 fmol
FLIG_ECOLI	AADILRDDLANRGPVR	4	595792.0	RD139_Wide_UPS1_10fmol_inj2.mzML	RD139_Wide_UPS1_10fmol_inj2		0	L	1	30	Wide|CT=Mixture;CN=UPS1;QY=10 fmol
FLIG_ECOLI	AADILRDDLANRGPVR	4	270559.0	RD139_Wide_UPS1_25fmol_inj3.mzML	RD139_Wide_UPS1_25fmol_inj3		0	L	1	31	Wide|CT=Mixture;CN=UPS1;QY=25 fmol
ADHE_ECOLI	AADIVLQAAIAAGAPK	2	60601500.0	RD139_Wide_UPS1_0_1fmol_inj1.mzML	RD139_Wide_UPS1_0_1fmol_inj1		0	L	1	25	Wide|CT=Mixture;CN=UPS1;QY=0.1 fmol
ADHE_ECOLI	AADIVLQAAIAAGAPK	2	66057400.0	RD139_Wide_UPS1_0_25fmol_inj1.mzML	RD139_Wide_UPS1_0_25fmol_inj1		0	L	1	26	Wide|CT=Mixture;CN=UPS1;QY=0.25 fmol
ADHE_ECOLI	AADIVLQAAIAAGAPK	2	62038800.0	RD139_Wide_UPS1_2_5fmol_inj1.mzML	RD139_Wide_UPS1_2_5fmol_inj1		0	L	1	28	Wide|CT=Mixture;CN=UPS1;QY=2.5 fmol
ADHE_ECOLI	AADIVLQAAIAAGAPK	2	59453800.0	RD139_Wide_UPS1_2_5fmol_inj2.mzML	RD139_Wide_UPS1_2_5fmol_inj2		0	L	1	28	Wide|CT=Mixture;CN=UPS1;QY=2.5 fmol
ADHE_ECOLI	AADIVLQAAIAAGAPK	2	74523900.0	RD139_Wide_UPS1_0_25fmol_inj2.mzML	RD139_Wide_UPS1_0_25fmol_inj2		0	L	1	26	Wide|CT=Mixture;CN=UPS1;QY=0.25 fmol
ADHE_ECOLI	AADIVLQAAIAAGAPK	2	58113900.0	RD139_Wide_UPS1_0_1fmol_inj3.mzML	RD139_Wide_UPS1_0_1fmol_inj3		0	L	1	25	Wide|CT=Mixture;CN=UPS1;QY=0.1 fmol
ADHE_ECOLI	AADIVLQAAIAAGAPK	2	67252700.0	RD139_Wide_UPS1_0_25fmol_inj3.mzML	RD139_Wide_UPS1_0_25fmol_inj3		0	L	1	26	Wide|CT=Mixture;CN=UPS1;QY=0.25 fmol
ADHE_ECOLI	AADIVLQAAIAAGAPK	2	69871000.0	RD139_Wide_UPS1_0_1fmol_inj2.mzML	RD139_Wide_UPS1_0_1fmol_inj2		0	L	1	25	Wide|CT=Mixture;CN=UPS1;QY=0.1 fmol
ADHE_ECOLI	AADIVLQAAIAAGAPK	2	73931200.0	RD139_Wide_UPS1_1fmol_inj2.mzML	RD139_Wide_UPS1_1fmol_inj2		0	L	1	27	Wide|CT=Mixture;CN=UPS1;QY=1 fmol
ADHE_ECOLI	AADIVLQAAIAAGAPK	2	72465500.0	RD139_Wide_UPS1_1fmol_inj1.mzML	RD139_Wide_UPS1_1fmol_inj1		0	L	1	27	Wide|CT=Mixture;CN=UPS1;QY=1 fmol
ADHE_ECOLI	AADIVLQAAIAAGAPK	2	72888600.0	RD139_Wide_UPS1_1fmol_inj3.mzML	RD139_Wide_UPS1_1fmol_inj3		0	L	1	27	Wide|CT=Mixture;CN=UPS1;QY=1 fmol
ADHE_ECOLI	AADIVLQAAIAAGAPK	2	64040300.0	RD139_Wide_UPS1_2_5fmol_inj3.mzML	RD139_Wide_UPS1_2_5fmol_inj3		0	L	1	28	Wide|CT=Mixture;CN=UPS1;QY=2.5 fmol
ADHE_ECOLI	AADIVLQAAIAAGAPK	2	86666600.0	RD139_Wide_UPS1_5fmol_inj2.mzML	RD139_Wide_UPS1_5fmol_inj2		0	L	1	29	Wide|CT=Mixture;CN=UPS1;QY=5 fmol
ADHE_ECOLI	AADIVLQAAIAAGAPK	2	68578200.0	RD139_Wide_UPS1_25fmol_inj1.mzML	RD139_Wide_UPS1_25fmol_inj1		0	L	1	31	Wide|CT=Mixture;CN=UPS1;QY=25 fmol
ADHE_ECOLI	AADIVLQAAIAAGAPK	2	68671800.0	RD139_Wide_UPS1_10fmol_inj1r.mzML	RD139_Wide_UPS1_10fmol_inj1r		0	L	1	30	Wide|CT=Mixture;CN=UPS1;QY=10 fmol
ADHE_ECOLI	AADIVLQAAIAAGAPK	2	72636000.0	RD139_Wide_UPS1_5fmol_inj1.mzML	RD139_Wide_UPS1_5fmol_inj1		0	L	1	29	Wide|CT=Mixture;CN=UPS1;QY=5 fmol
ADHE_ECOLI	AADIVLQAAIAAGAPK	2	79349400.0	RD139_Wide_UPS1_5fmol_inj3.mzML	RD139_Wide_UPS1_5fmol_inj3		0	L	1	29	Wide|CT=Mixture;CN=UPS1;QY=5 fmol
ADHE_ECOLI	AADIVLQAAIAAGAPK	2	64058500.0	RD139_Wide_UPS1_50fmol_inj1.mzML	RD139_Wide_UPS1_50fmol_inj1		0	L	1	32	Wide|CT=Mixture;CN=UPS1;QY=50 fmol
ADHE_ECOLI	AADIVLQAAIAAGAPK	2	61861200.0	RD139_Wide_UPS1_50fmol_inj2.mzML	RD139_Wide_UPS1_50fmol_inj2		0	L	1	32	Wide|CT=Mixture;CN=UPS1;QY=50 fmol
ADHE_ECOLI	AADIVLQAAIAAGAPK	2	82049800.0	RD139_Wide_UPS1_10fmol_inj3.mzML	RD139_Wide_UPS1_10fmol_inj3		0	L	1	30	Wide|CT=Mixture;CN=UPS1;QY=10 fmol
ADHE_ECOLI	AADIVLQAAIAAGAPK	2	83905800.0	RD139_Wide_UPS1_10fmol_inj2.mzML	RD139_Wide_UPS1_10fmol_inj2		0	L	1	30	Wide|CT=Mixture;CN=UPS1;QY=10 fmol
ADHE_ECOLI	AADIVLQAAIAAGAPK	2	67634600.0	RD139_Wide_UPS1_25fmol_inj3.mzML	RD139_Wide_UPS1_25fmol_inj3		0	L	1	31	Wide|CT=Mixture;CN=UPS1;QY=25 fmol
ADHE_ECOLI	AADIVLQAAIAAGAPK	2	59832600.0	RD139_Wide_UPS1_50fmol_inj3.mzML	RD139_Wide_UPS1_50fmol_inj3		0	L	1	32	Wide|CT=Mixture;CN=UPS1;QY=50 fmol
ADHE_ECOLI	AADIVLQAAIAAGAPK	2	60655000.0	RD139_Wide_UPS1_25fmol_inj2.mzML	RD139_Wide_UPS1_25fmol_inj2		0	L	1	31	Wide|CT=Mixture;CN=UPS1;QY=25 fmol
ADHE_ECOLI	AADIVLQAAIAAGAPK	3	8218840.0	RD139_Wide_UPS1_0_1fmol_inj1.mzML	RD139_Wide_UPS1_0_1fmol_inj1		0	L	1	25	Wide|CT=Mixture;CN=UPS1;QY=0.1 fmol
ADHE_ECOLI	AADIVLQAAIAAGAPK	3	6786230.0	RD139_Wide_UPS1_0_25fmol_inj1.mzML	RD139_Wide_UPS1_0_25fmol_inj1		0	L	1	26	Wide|CT=Mixture;CN=UPS1;QY=0.25 fmol
ADHE_ECOLI	AADIVLQAAIAAGAPK	3	9035210.0	RD139_Wide_UPS1_2_5fmol_inj1.mzML	RD139_Wide_UPS1_2_5fmol_inj1		0	L	1	28	Wide|CT=Mixture;CN=UPS1;QY=2.5 fmol
ADHE_ECOLI	AADIVLQAAIAAGAPK	3	9161800.0	RD139_Wide_UPS1_2_5fmol_inj2.mzML	RD139_Wide_UPS1_2_5fmol_inj2		0	L	1	28	Wide|CT=Mixture;CN=UPS1;QY=2.5 fmol
ADHE_ECOLI	AADIVLQAAIAAGAPK	3	10555600.0	RD139_Wide_UPS1_0_25fmol_inj2.mzML	RD139_Wide_UPS1_0_25fmol_inj2		0	L	1	26	Wide|CT=Mixture;CN=UPS1;QY=0.25 fmol
ADHE_ECOLI	AADIVLQAAIAAGAPK	3	8850510.0	RD139_Wide_UPS1_0_1fmol_inj3.mzML	RD139_Wide_UPS1_0_1fmol_inj3		0	L	1	25	Wide|CT=Mixture;CN=UPS1;QY=0.1 fmol
ADHE_ECOLI	AADIVLQAAIAAGAPK	3	10381600.0	RD139_Wide_UPS1_0_25fmol_inj3.mzML	RD139_Wide_UPS1_0_25fmol_inj3		0	L	1	26	Wide|CT=Mixture;CN=UPS1;QY=0.25 fmol
ADHE_ECOLI	AADIVLQAAIAAGAPK	3	9684770.0	RD139_Wide_UPS1_0_1fmol_inj2.mzML	RD139_Wide_UPS1_0_1fmol_inj2		0	L	1	25	Wide|CT=Mixture;CN=UPS1;QY=0.1 fmol
ADHE_ECOLI	AADIVLQAAIAAGAPK	3	10028200.0	RD139_Wide_UPS1_1fmol_inj2.mzML	RD139_Wide_UPS1_1fmol_inj2		0	L	1	27	Wide|CT=Mixture;CN=UPS1;QY=1 fmol
ADHE_ECOLI	AADIVLQAAIAAGAPK	3	9342820.0	RD139_Wide_UPS1_1fmol_inj1.mzML	RD139_Wide_UPS1_1fmol_inj1		0	L	1	27	Wide|CT=Mixture;CN=UPS1;QY=1 fmol
ADHE_ECOLI	AADIVLQAAIAAGAPK	3	11325100.0	RD139_Wide_UPS1_1fmol_inj3.mzML	RD139_Wide_UPS1_1fmol_inj3		0	L	1	27	Wide|CT=Mixture;CN=UPS1;QY=1 fmol
ADHE_ECOLI	AADIVLQAAIAAGAPK	3	9987200.0	RD139_Wide_UPS1_2_5fmol_inj3.mzML	RD139_Wide_UPS1_2_5fmol_inj3		0	L	1	28	Wide|CT=Mixture;CN=UPS1;QY=2.5 fmol
ADHE_ECOLI	AADIVLQAAIAAGAPK	3	11061200.0	RD139_Wide_UPS1_5fmol_inj2.mzML	RD139_Wide_UPS1_5fmol_inj2		0	L	1	29	Wide|CT=Mixture;CN=UPS1;QY=5 fmol
ADHE_ECOLI	AADIVLQAAIAAGAPK	3	10196500.0	RD139_Wide_UPS1_25fmol_inj1.mzML	RD139_Wide_UPS1_25fmol_inj1		0	L	1	31	Wide|CT=Mixture;CN=UPS1;QY=25 fmol
ADHE_ECOLI	AADIVLQAAIAAGAPK	3	6389860.0	RD139_Wide_UPS1_10fmol_inj1r.mzML	RD139_Wide_UPS1_10fmol_inj1r		0	L	1	30	Wide|CT=Mixture;CN=UPS1;QY=10 fmol
ADHE_ECOLI	AADIVLQAAIAAGAPK	3	9723190.0	RD139_Wide_UPS1_5fmol_inj1.mzML	RD139_Wide_UPS1_5fmol_inj1		0	L	1	29	Wide|CT=Mixture;CN=UPS1;QY=5 fmol
ADHE_ECOLI	AADIVLQAAIAAGAPK	3	9964810.0	RD139_Wide_UPS1_5fmol_inj3.mzML	RD139_Wide_UPS1_5fmol_inj3		0	L	1	29	Wide|CT=Mixture;CN=UPS1;QY=5 fmol
ADHE_ECOLI	AADIVLQAAIAAGAPK	3	8302660.0	RD139_Wide_UPS1_50fmol_inj1.mzML	RD139_Wide_UPS1_50fmol_inj1		0	L	1	32	Wide|CT=Mixture;CN=UPS1;QY=50 fmol
ADHE_ECOLI	AADIVLQAAIAAGAPK	3	7553610.0	RD139_Wide_UPS1_50fmol_inj2.mzML	RD139_Wide_UPS1_50fmol_inj2		0	L	1	32	Wide|CT=Mixture;CN=UPS1;QY=50 fmol
ADHE_ECOLI	AADIVLQAAIAAGAPK	3	12631200.0	RD139_Wide_UPS1_10fmol_inj3.mzML	RD139_Wide_UPS1_10fmol_inj3		0	L	1	30	Wide|CT=Mixture;CN=UPS1;QY=10 fmol
ADHE_ECOLI	AADIVLQAAIAAGAPK	3	11306400.0	RD139_Wide_UPS1_10fmol_inj2.mzML	RD139_Wide_UPS1_10fmol_inj2		0	L	1	30	Wide|CT=Mixture;CN=UPS1;QY=10 fmol
ADHE_ECOLI	AADIVLQAAIAAGAPK	3	9116810.0	RD139_Wide_UPS1_25fmol_inj3.mzML	RD139_Wide_UPS1_25fmol_inj3		0	L	1	31	Wide|CT=Mixture;CN=UPS1;QY=25 fmol
ADHE_ECOLI	AADIVLQAAIAAGAPK	3	6467350.0	RD139_Wide_UPS1_50fmol_inj3.mzML	RD139_Wide_UPS1_50fmol_inj3		0	L	1	32	Wide|CT=Mixture;CN=UPS1;QY=50 fmol
ADHE_ECOLI	AADIVLQAAIAAGAPK	3	9570940.0	RD139_Wide_UPS1_25fmol_inj2.mzML	RD139_Wide_UPS1_25fmol_inj2		0	L	1	31	Wide|CT=Mixture;CN=UPS1;QY=25 fmol
NARG_ECOLI	AADLVDALGQENNPEWK	2	1222120.0	RD139_Wide_UPS1_0_1fmol_inj1.mzML	RD139_Wide_UPS1_0_1fmol_inj1		0	L	1	25	Wide|CT=Mixture;CN=UPS1;QY=0.1 fmol
NARG_ECOLI	AADLVDALGQENNPEWK	2	1306600.0	RD139_Wide_UPS1_2_5fmol_inj1.mzML	RD139_Wide_UPS1_2_5fmol_inj1		0	L	1	28	Wide|CT=Mixture;CN=UPS1;QY=2.5 fmol
NARG_ECOLI	AADLVDALGQENNPEWK	2	1561180.0	RD139_Wide_UPS1_2_5fmol_inj2.mzML	RD139_Wide_UPS1_2_5fmol_inj2		0	L	1	28	Wide|CT=Mixture;CN=UPS1;QY=2.5 fmol
NARG_ECOLI	AADLVDALGQENNPEWK	2	1218730.0	RD139_Wide_UPS1_0_25fmol_inj2.mzML	RD139_Wide_UPS1_0_25fmol_inj2		0	L	1	26	Wide|CT=Mixture;CN=UPS1;QY=0.25 fmol
NARG_ECOLI	AADLVDALGQENNPEWK	2	1092670.0	RD139_Wide_UPS1_0_1fmol_inj3.mzML	RD139_Wide_UPS1_0_1fmol_inj3		0	L	1	25	Wide|CT=Mixture;CN=UPS1;QY=0.1 fmol
NARG_ECOLI	AADLVDALGQENNPEWK	2	1646030.0	RD139_Wide_UPS1_0_25fmol_inj3.mzML	RD139_Wide_UPS1_0_25fmol_inj3		0	L	1	26	Wide|CT=Mixture;CN=UPS1;QY=0.25 fmol
NARG_ECOLI	AADLVDALGQENNPEWK	2	2510770.0	RD139_Wide_UPS1_0_1fmol_inj2.mzML	RD139_Wide_UPS1_0_1fmol_inj2		0	L	1	25	Wide|CT=Mixture;CN=UPS1;QY=0.1 fmol
NARG_ECOLI	AADLVDALGQENNPEWK	2	1702580.0	RD139_Wide_UPS1_1fmol_inj2.mzML	RD139_Wide_UPS1_1fmol_inj2		0	L	1	27	Wide|CT=Mixture;CN=UPS1;QY=1 fmol
NARG_ECOLI	AADLVDALGQENNPEWK	2	1686100.0	RD139_Wide_UPS1_1fmol_inj3.mzML	RD139_Wide_UPS1_1fmol_inj3		0	L	1	27	Wide|CT=Mixture;CN=UPS1;QY=1 fmol
NARG_ECOLI	AADLVDALGQENNPEWK	2	1590390.0	RD139_Wide_UPS1_2_5fmol_inj3.mzML	RD139_Wide_UPS1_2_5fmol_inj3		0	L	1	28	Wide|CT=Mixture;CN=UPS1;QY=2.5 fmol
NARG_ECOLI	AADLVDALGQENNPEWK	2	1685500.0	RD139_Wide_UPS1_5fmol_inj2.mzML	RD139_Wide_UPS1_5fmol_inj2		0	L	1	29	Wide|CT=Mixture;CN=UPS1;QY=5 fmol
NARG_ECOLI	AADLVDALGQENNPEWK	2	1726190.0	RD139_Wide_UPS1_25fmol_inj1.mzML	RD139_Wide_UPS1_25fmol_inj1		0	L	1	31	Wide|CT=Mixture;CN=UPS1;QY=25 fmol
NARG_ECOLI	AADLVDALGQENNPEWK	2	1373350.0	RD139_Wide_UPS1_10fmol_inj1r.mzML	RD139_Wide_UPS1_10fmol_inj1r		0	L	1	30	Wide|CT=Mixture;CN=UPS1;QY=10 fmol
NARG_ECOLI	AADLVDALGQENNPEWK	2	1477240.0	RD139_Wide_UPS1_5fmol_inj1.mzML	RD139_Wide_UPS1_5fmol_inj1		0	L	1	29	Wide|CT=Mixture;CN=UPS1;QY=5 fmol
NARG_ECOLI	AADLVDALGQENNPEWK	2	2413510.0	RD139_Wide_UPS1_5fmol_inj3.mzML	RD139_Wide_UPS1_5fmol_inj3		0	L	1	29	Wide|CT=Mixture;CN=UPS1;QY=5 fmol
NARG_ECOLI	AADLVDALGQENNPEWK	2	1635130.0	RD139_Wide_UPS1_50fmol_inj1.mzML	RD139_Wide_UPS1_50fmol_inj1		0	L	1	32	Wide|CT=Mixture;CN=UPS1;QY=50 fmol
NARG_ECOLI	AADLVDALGQENNPEWK	2	2297160.0	RD139_Wide_UPS1_50fmol_inj2.mzML	RD139_Wide_UPS1_50fmol_inj2		0	L	1	32	Wide|CT=Mixture;CN=UPS1;QY=50 fmol
NARG_ECOLI	AADLVDALGQENNPEWK	2	1564780.0	RD139_Wide_UPS1_10fmol_inj3.mzML	RD139_Wide_UPS1_10fmol_inj3		0	L	1	30	Wide|CT=Mixture;CN=UPS1;QY=10 fmol
NARG_ECOLI	AADLVDALGQENNPEWK	2	1514520.0	RD139_Wide_UPS1_10fmol_inj2.mzML	RD139_Wide_UPS1_10fmol_inj2		0	L	1	30	Wide|CT=Mixture;CN=UPS1;QY=10 fmol
NARG_ECOLI	AADLVDALGQENNPEWK	2	1915700.0	RD139_Wide_UPS1_25fmol_inj3.mzML	RD139_Wide_UPS1_25fmol_inj3		0	L	1	31	Wide|CT=Mixture;CN=UPS1;QY=25 fmol
NARG_ECOLI	AADLVDALGQENNPEWK	2	1090800.0	RD139_Wide_UPS1_50fmol_inj3.mzML	RD139_Wide_UPS1_50fmol_inj3		0	L	1	32	Wide|CT=Mixture;CN=UPS1;QY=50 fmol
NARG_ECOLI	AADLVDALGQENNPEWK	2	1380770.0	RD139_Wide_UPS1_25fmol_inj2.mzML	RD139_Wide_UPS1_25fmol_inj2		0	L	1	31	Wide|CT=Mixture;CN=UPS1;QY=25 fmol
RL11_ECOLI	AADM(Oxidation)TGADIEAMTR	2	360055.0	RD139_Wide_UPS1_0_1fmol_inj1.mzML	RD139_Wide_UPS1_0_1fmol_inj1		0	L	1	25	Wide|CT=Mixture;CN=UPS1;QY=0.1 fmol
RL11_ECOLI	AADM(Oxidation)TGADIEAMTR	2	873592.0	RD139_Wide_UPS1_0_25fmol_inj1.mzML	RD139_Wide_UPS1_0_25fmol_inj1		0	L	1	26	Wide|CT=Mixture;CN=UPS1;QY=0.25 fmol
RL11_ECOLI	AADM(Oxidation)TGADIEAMTR	2	1180980.0	RD139_Wide_UPS1_2_5fmol_inj2.mzML	RD139_Wide_UPS1_2_5fmol_inj2		0	L	1	28	Wide|CT=Mixture;CN=UPS1;QY=2.5 fmol
RL11_ECOLI	AADM(Oxidation)TGADIEAMTR	2	1195870.0	RD139_Wide_UPS1_0_25fmol_inj2.mzML	RD139_Wide_UPS1_0_25fmol_inj2		0	L	1	26	Wide|CT=Mixture;CN=UPS1;QY=0.25 fmol
RL11_ECOLI	AADM(Oxidation)TGADIEAMTR	2	1613050.0	RD139_Wide_UPS1_0_25fmol_inj3.mzML	RD139_Wide_UPS1_0_25fmol_inj3		0	L	1	26	Wide|CT=Mixture;CN=UPS1;QY=0.25 fmol
RL11_ECOLI	AADM(Oxidation)TGADIEAMTR	2	2062760.0	RD139_Wide_UPS1_1fmol_inj2.mzML	RD139_Wide_UPS1_1fmol_inj2		0	L	1	27	Wide|CT=Mixture;CN=UPS1;QY=1 fmol
RL11_ECOLI	AADM(Oxidation)TGADIEAMTR	2	1595420.0	RD139_Wide_UPS1_1fmol_inj1.mzML	RD139_Wide_UPS1_1fmol_inj1		0	L	1	27	Wide|CT=Mixture;CN=UPS1;QY=1 fmol
RL11_ECOLI	AADM(Oxidation)TGADIEAMTR	2	1874090.0	RD139_Wide_UPS1_1fmol_inj3.mzML	RD139_Wide_UPS1_1fmol_inj3		0	L	1	27	Wide|CT=Mixture;CN=UPS1;QY=1 fmol
RL11_ECOLI	AADM(Oxidation)TGADIEAMTR	2	1531280.0	RD139_Wide_UPS1_2_5fmol_inj3.mzML	RD139_Wide_UPS1_2_5fmol_inj3		0	L	1	28	Wide|CT=Mixture;CN=UPS1;QY=2.5 fmol
RL11_ECOLI	AADM(Oxidation)TGADIEAMTR	2	2139260.0	RD139_Wide_UPS1_5fmol_inj2.mzML	RD139_Wide_UPS1_5fmol_inj2		0	L	1	29	Wide|CT=Mixture;CN=UPS1;QY=5 fmol
RL11_ECOLI	AADM(Oxidation)TGADIEAMTR	2	1565250.0	RD139_Wide_UPS1_25fmol_inj1.mzML	RD139_Wide_UPS1_25fmol_inj1		0	L	1	31	Wide|CT=Mixture;CN=UPS1;QY=25 fmol
RL11_ECOLI	AADM(Oxidation)TGADIEAMTR	2	2017100.0	RD139_Wide_UPS1_5fmol_inj1.mzML	RD139_Wide_UPS1_5fmol_inj1		0	L	1	29	Wide|CT=Mixture;CN=UPS1;QY=5 fmol
RL11_ECOLI	AADM(Oxidation)TGADIEAMTR	2	1939980.0	RD139_Wide_UPS1_5fmol_inj3.mzML	RD139_Wide_UPS1_5fmol_inj3		0	L	1	29	Wide|CT=Mixture;CN=UPS1;QY=5 fmol
RL11_ECOLI	AADM(Oxidation)TGADIEAMTR	2	2027550.0	RD139_Wide_UPS1_50fmol_inj1.mzML	RD139_Wide_UPS1_50fmol_inj1		0	L	1	32	Wide|CT=Mixture;CN=UPS1;QY=50 fmol
RL11_ECOLI	AADM(Oxidation)TGADIEAMTR	2	1637660.0	RD139_Wide_UPS1_50fmol_inj2.mzML	RD139_Wide_UPS1_50fmol_inj2		0	L	1	32	Wide|CT=Mixture;CN=UPS1;QY=50 fmol
RL11_ECOLI	AADM(Oxidation)TGADIEAMTR	2	1573440.0	RD139_Wide_UPS1_10fmol_inj3.mzML	RD139_Wide_UPS1_10fmol_inj3		0	L	1	30	Wide|CT=Mixture;CN=UPS1;QY=10 fmol
RL11_ECOLI	AADM(Oxidation)TGADIEAMTR	2	1716180.0	RD139_Wide_UPS1_10fmol_inj2.mzML	RD139_Wide_UPS1_10fmol_inj2		0	L	1	30	Wide|CT=Mixture;CN=UPS1;QY=10 fmol
RL11_ECOLI	AADM(Oxidation)TGADIEAMTR	2	1866570.0	RD139_Wide_UPS1_25fmol_inj3.mzML	RD139_Wide_UPS1_25fmol_inj3		0	L	1	31	Wide|CT=Mixture;CN=UPS1;QY=25 fmol
RL11_ECOLI	AADM(Oxidation)TGADIEAMTR	2	2056450.0	RD139_Wide_UPS1_50fmol_inj3.mzML	RD139_Wide_UPS1_50fmol_inj3		0	L	1	32	Wide|CT=Mixture;CN=UPS1;QY=50 fmol
RL11_ECOLI	AADM(Oxidation)TGADIEAMTR	2	1833820.0	RD139_Wide_UPS1_25fmol_inj2.mzML	RD139_Wide_UPS1_25fmol_inj2		0	L	1	31	Wide|CT=Mixture;CN=UPS1;QY=25 fmol
RL11_ECOLI	AADMTGADIEAMTR	2	7473370.0	RD139_Wide_UPS1_0_1fmol_inj1.mzML	RD139_Wide_UPS1_0_1fmol_inj1		0	L	1	25	Wide|CT=Mixture;CN=UPS1;QY=0.1 fmol
RL11_ECOLI	AADMTGADIEAMTR	2	13240600.0	RD139_Wide_UPS1_0_25fmol_inj1.mzML	RD139_Wide_UPS1_0_25fmol_inj1		0	L	1	26	Wide|CT=Mixture;CN=UPS1;QY=0.25 fmol
RL11_ECOLI	AADMTGADIEAMTR	2	13548600.0	RD139_Wide_UPS1_2_5fmol_inj1.mzML	RD139_Wide_UPS1_2_5fmol_inj1		0	L	1	28	Wide|CT=Mixture;CN=UPS1;QY=2.5 fmol
RL11_ECOLI	AADMTGADIEAMTR	2	11867100.0	RD139_Wide_UPS1_2_5fmol_inj2.mzML	RD139_Wide_UPS1_2_5fmol_inj2		0	L	1	28	Wide|CT=Mixture;CN=UPS1;QY=2.5 fmol
RL11_ECOLI	AADMTGADIEAMTR	2	14423100.0	RD139_Wide_UPS1_0_25fmol_inj2.mzML	RD139_Wide_UPS1_0_25fmol_inj2		0	L	1	26	Wide|CT=Mixture;CN=UPS1;QY=0.25 fmol
RL11_ECOLI	AADMTGADIEAMTR	2	7094600.0	RD139_Wide_UPS1_0_1fmol_inj3.mzML	RD139_Wide_UPS1_0_1fmol_inj3		0	L	1	25	Wide|CT=Mixture;CN=UPS1;QY=0.1 fmol
RL11_ECOLI	AADMTGADIEAMTR	2	12817000.0	RD139_Wide_UPS1_0_25fmol_inj3.mzML	RD139_Wide_UPS1_0_25fmol_inj3		0	L	1	26	Wide|CT=Mixture;CN=UPS1;QY=0.25 fmol
RL11_ECOLI	AADMTGADIEAMTR	2	7672930.0	RD139_Wide_UPS1_0_1fmol_inj2.mzML	RD139_Wide_UPS1_0_1fmol_inj2		0	L	1	25	Wide|CT=Mixture;CN=UPS1;QY=0.1 fmol
RL11_ECOLI	AADMTGADIEAMTR	2	16291900.0	RD139_Wide_UPS1_1fmol_inj2.mzML	RD139_Wide_UPS1_1fmol_inj2		0	L	1	27	Wide|CT=Mixture;CN=UPS1;QY=1 fmol
RL11_ECOLI	AADMTGADIEAMTR	2	16783800.0	RD139_Wide_UPS1_1fmol_inj1.mzML	RD139_Wide_UPS1_1fmol_inj1		0	L	1	27	Wide|CT=Mixture;CN=UPS1;QY=1 fmol
RL11_ECOLI	AADMTGADIEAMTR	2	17107800.0	RD139_Wide_UPS1_1fmol_inj3.mzML	RD139_Wide_UPS1_1fmol_inj3		0	L	1	27	Wide|CT=Mixture;CN=UPS1;QY=1 fmol
RL11_ECOLI	AADMTGADIEAMTR	2	12636900.0	RD139_Wide_UPS1_2_5fmol_inj3.mzML	RD139_Wide_UPS1_2_5fmol_inj3		0	L	1	28	Wide|CT=Mixture;CN=UPS1;QY=2.5 fmol
RL11_ECOLI	AADMTGADIEAMTR	2	15669600.0	RD139_Wide_UPS1_5fmol_inj2.mzML	RD139_Wide_UPS1_5fmol_inj2		0	L	1	29	Wide|CT=Mixture;CN=UPS1;QY=5 fmol
RL11_ECOLI	AADMTGADIEAMTR	2	18097400.0	RD139_Wide_UPS1_25fmol_inj1.mzML	RD139_Wide_UPS1_25fmol_inj1		0	L	1	31	Wide|CT=Mixture;CN=UPS1;QY=25 fmol
RL11_ECOLI	AADMTGADIEAMTR	2	8507160.0	RD139_Wide_UPS1_10fmol_inj1r.mzML	RD139_Wide_UPS1_10fmol_inj1r		0	L	1	30	Wide|CT=Mixture;CN=UPS1;QY=10 fmol
RL11_ECOLI	AADMTGADIEAMTR	2	13675800.0	RD139_Wide_UPS1_5fmol_inj1.mzML	RD139_Wide_UPS1_5fmol_inj1		0	L	1	29	Wide|CT=Mixture;CN=UPS1;QY=5 fmol
RL11_ECOLI	AADMTGADIEAMTR	2	15400200.0	RD139_Wide_UPS1_5fmol_inj3.mzML	RD139_Wide_UPS1_5fmol_inj3		0	L	1	29	Wide|CT=Mixture;CN=UPS1;QY=5 fmol
RL11_ECOLI	AADMTGADIEAMTR	2	16432100.0	RD139_Wide_UPS1_50fmol_inj1.mzML	RD139_Wide_UPS1_50fmol_inj1		0	L	1	32	Wide|CT=Mixture;CN=UPS1;QY=50 fmol
RL11_ECOLI	AADMTGADIEAMTR	2	15144600.0	RD139_Wide_UPS1_50fmol_inj2.mzML	RD139_Wide_UPS1_50fmol_inj2		0	L	1	32	Wide|CT=Mixture;CN=UPS1;QY=50 fmol
RL11_ECOLI	AADMTGADIEAMTR	2	14185000.0	RD139_Wide_UPS1_10fmol_inj3.mzML	RD139_Wide_UPS1_10fmol_inj3		0	L	1	30	Wide|CT=Mixture;CN=UPS1;QY=10 fmol
RL11_ECOLI	AADMTGADIEAMTR	2	15082800.0	RD139_Wide_UPS1_10fmol_inj2.mzML	RD139_Wide_UPS1_10fmol_inj2		0	L	1	30	Wide|CT=Mixture;CN=UPS1;QY=10 fmol
RL11_ECOLI	AADMTGADIEAMTR	2	20494700.0	RD139_Wide_UPS1_25fmol_inj3.mzML	RD139_Wide_UPS1_25fmol_inj3		0	L	1	31	Wide|CT=Mixture;CN=UPS1;QY=25 fmol
RL11_ECOLI	AADMTGADIEAMTR	2	13594800.0	RD139_Wide_UPS1_50fmol_inj3.mzML	RD139_Wide_UPS1_50fmol_inj3		0	L	1	32	Wide|CT=Mixture;CN=UPS1;QY=50 fmol
RL11_ECOLI	AADMTGADIEAMTR	2	17085000.0	RD139_Wide_UPS1_25fmol_inj2.mzML	RD139_Wide_UPS1_25fmol_inj2		0	L	1	31	Wide|CT=Mixture;CN=UPS1;QY=25 fmol
RL11_ECOLI	AADMTGADIEAMTR	3	454661.0	RD139_Wide_UPS1_0_1fmol_inj1.mzML	RD139_Wide_UPS1_0_1fmol_inj1		0	L	1	25	Wide|CT=Mixture;CN=UPS1;QY=0.1 fmol
RL11_ECOLI	AADMTGADIEAMTR	3	812519.0	RD139_Wide_UPS1_0_25fmol_inj1.mzML	RD139_Wide_UPS1_0_25fmol_inj1		0	L	1	26	Wide|CT=Mixture;CN=UPS1;QY=0.25 fmol
RL11_ECOLI	AADMTGADIEAMTR	3	787768.0	RD139_Wide_UPS1_2_5fmol_inj1.mzML	RD139_Wide_UPS1_2_5fmol_inj1		0	L	1	28	Wide|CT=Mixture;CN=UPS1;QY=2.5 fmol
RL11_ECOLI	AADMTGADIEAMTR	3	802868.0	RD139_Wide_UPS1_2_5fmol_inj2.mzML	RD139_Wide_UPS1_2_5fmol_inj2		0	L	1	28	Wide|CT=Mixture;CN=UPS1;QY=2.5 fmol
RL11_ECOLI	AADMTGADIEAMTR	3	905135.0	RD139_Wide_UPS1_0_25fmol_inj2.mzML	RD139_Wide_UPS1_0_25fmol_inj2		0	L	1	26	Wide|CT=Mixture;CN=UPS1;QY=0.25 fmol
RL11_ECOLI	AADMTGADIEAMTR	3	452923.0	RD139_Wide_UPS1_0_1fmol_inj3.mzML	RD139_Wide_UPS1_0_1fmol_inj3		0	L	1	25	Wide|CT=Mixture;CN=UPS1;QY=0.1 fmol
RL11_ECOLI	AADMTGADIEAMTR	3	836452.0	RD139_Wide_UPS1_0_25fmol_inj3.mzML	RD139_Wide_UPS1_0_25fmol_inj3		0	L	1	26	Wide|CT=Mixture;CN=UPS1;QY=0.25 fmol
RL11_ECOLI	AADMTGADIEAMTR	3	504157.0	RD139_Wide_UPS1_0_1fmol_inj2.mzML	RD139_Wide_UPS1_0_1fmol_inj2		0	L	1	25	Wide|CT=Mixture;CN=UPS1;QY=0.1 fmol
RL11_ECOLI	AADMTGADIEAMTR	3	904868.0	RD139_Wide_UPS1_1fmol_inj2.mzML	RD139_Wide_UPS1_1fmol_inj2		0	L	1	27	Wide|CT=Mixture;CN=UPS1;QY=1 fmol
RL11_ECOLI	AADMTGADIEAMTR	3	907562.0	RD139_Wide_UPS1_1fmol_inj1.mzML	RD139_Wide_UPS1_1fmol_inj1		0	L	1	27	Wide|CT=Mixture;CN=UPS1;QY=1 fmol
RL11_ECOLI	AADMTGADIEAMTR	3	1123870.0	RD139_Wide_UPS1_1fmol_inj3.mzML	RD139_Wide_UPS1_1fmol_inj3		0	L	1	27	Wide|CT=Mixture;CN=UPS1;QY=1 fmol
RL11_ECOLI	AADMTGADIEAMTR	3	900886.0	RD139_Wide_UPS1_2_5fmol_inj3.mzML	RD139_Wide_UPS1_2_5fmol_inj3		0	L	1	28	Wide|CT=Mixture;CN=UPS1;QY=2.5 fmol
RL11_ECOLI	AADMTGADIEAMTR	3	887899.0	RD139_Wide_UPS1_5fmol_inj2.mzML	RD139_Wide_UPS1_5fmol_inj2		0	L	1	29	Wide|CT=Mixture;CN=UPS1;QY=5 fmol
RL11_ECOLI	AADMTGADIEAMTR	3	1109910.0	RD139_Wide_UPS1_25fmol_inj1.mzML	RD139_Wide_UPS1_25fmol_inj1		0	L	1	31	Wide|CT=Mixture;CN=UPS1;QY=25 fmol
RL11_ECOLI	AADMTGADIEAMTR	3	270090.0	RD139_Wide_UPS1_10fmol_inj1r.mzML	RD139_Wide_UPS1_10fmol_inj1r		0	L	1	30	Wide|CT=Mixture;CN=UPS1;QY=10 fmol
RL11_ECOLI	AADMTGADIEAMTR	3	912628.0	RD139_Wide_UPS1_5fmol_inj1.mzML	RD139_Wide_UPS1_5fmol_inj1		0	L	1	29	Wide|CT=Mixture;CN=UPS1;QY=5 fmol
RL11_ECOLI	AADMTGADIEAMTR	3	771720.0	RD139_Wide_UPS1_5fmol_inj3.mzML	RD139_Wide_UPS1_5fmol_inj3		0	L	1	29	Wide|CT=Mixture;CN=UPS1;QY=5 fmol
RL11_ECOLI	AADMTGADIEAMTR	3	901922.0	RD139_Wide_UPS1_50fmol_inj1.mzML	RD139_Wide_UPS1_50fmol_inj1		0	L	1	32	Wide|CT=Mixture;CN=UPS1;QY=50 fmol
RL11_ECOLI	AADMTGADIEAMTR	3	778806.0	RD139_Wide_UPS1_50fmol_inj2.mzML	RD139_Wide_UPS1_50fmol_inj2		0	L	1	32	Wide|CT=Mixture;CN=UPS1;QY=50 fmol
RL11_ECOLI	AADMTGADIEAMTR	3	866984.0	RD139_Wide_UPS1_10fmol_inj3.mzML	RD139_Wide_UPS1_10fmol_inj3		0	L	1	30	Wide|CT=Mixture;CN=UPS1;QY=10 fmol
RL11_ECOLI	AADMTGADIEAMTR	3	940211.0	RD139_Wide_UPS1_10fmol_inj2.mzML	RD139_Wide_UPS1_10fmol_inj2		0	L	1	30	Wide|CT=Mixture;CN=UPS1;QY=10 fmol
RL11_ECOLI	AADMTGADIEAMTR	3	1129770.0	RD139_Wide_UPS1_25fmol_inj3.mzML	RD139_Wide_UPS1_25fmol_inj3		0	L	1	31	Wide|CT=Mixture;CN=UPS1;QY=25 fmol
RL11_ECOLI	AADMTGADIEAMTR	3	616170.0	RD139_Wide_UPS1_50fmol_inj3.mzML	RD139_Wide_UPS1_50fmol_inj3		0	L	1	32	Wide|CT=Mixture;CN=UPS1;QY=50 fmol
RL11_ECOLI	AADMTGADIEAMTR	3	1034090.0	RD139_Wide_UPS1_25fmol_inj2.mzML	RD139_Wide_UPS1_25fmol_inj2		0	L	1	31	Wide|CT=Mixture;CN=UPS1;QY=25 fmol
HDEA_ECOLI	AADNKKPVNSWTC(Carbamidomethyl)EDFLAVDESFQPTAVGFAEALNNK	3	756717.0	RD139_Wide_UPS1_0_1fmol_inj1.mzML	RD139_Wide_UPS1_0_1fmol_inj1		0	L	1	25	Wide|CT=Mixture;CN=UPS1;QY=0.1 fmol
HDEA_ECOLI	AADNKKPVNSWTC(Carbamidomethyl)EDFLAVDESFQPTAVGFAEALNNK	3	664637.0	RD139_Wide_UPS1_0_25fmol_inj1.mzML	RD139_Wide_UPS1_0_25fmol_inj1		0	L	1	26	Wide|CT=Mixture;CN=UPS1;QY=0.25 fmol
HDEA_ECOLI	AADNKKPVNSWTC(Carbamidomethyl)EDFLAVDESFQPTAVGFAEALNNK	3	786942.0	RD139_Wide_UPS1_2_5fmol_inj1.mzML	RD139_Wide_UPS1_2_5fmol_inj1		0	L	1	28	Wide|CT=Mixture;CN=UPS1;QY=2.5 fmol
HDEA_ECOLI	AADNKKPVNSWTC(Carbamidomethyl)EDFLAVDESFQPTAVGFAEALNNK	3	833087.0	RD139_Wide_UPS1_2_5fmol_inj2.mzML	RD139_Wide_UPS1_2_5fmol_inj2		0	L	1	28	Wide|CT=Mixture;CN=UPS1;QY=2.5 fmol
HDEA_ECOLI	AADNKKPVNSWTC(Carbamidomethyl)EDFLAVDESFQPTAVGFAEALNNK	3	732567.0	RD139_Wide_UPS1_0_25fmol_inj2.mzML	RD139_Wide_UPS1_0_25fmol_inj2		0	L	1	26	Wide|CT=Mixture;CN=UPS1;QY=0.25 fmol
HDEA_ECOLI	AADNKKPVNSWTC(Carbamidomethyl)EDFLAVDESFQPTAVGFAEALNNK	3	730406.0	RD139_Wide_UPS1_0_1fmol_inj3.mzML	RD139_Wide_UPS1_0_1fmol_inj3		0	L	1	25	Wide|CT=Mixture;CN=UPS1;QY=0.1 fmol
HDEA_ECOLI	AADNKKPVNSWTC(Carbamidomethyl)EDFLAVDESFQPTAVGFAEALNNK	3	782964.0	RD139_Wide_UPS1_0_25fmol_inj3.mzML	RD139_Wide_UPS1_0_25fmol_inj3		0	L	1	26	Wide|CT=Mixture;CN=UPS1;QY=0.25 fmol
HDEA_ECOLI	AADNKKPVNSWTC(Carbamidomethyl)EDFLAVDESFQPTAVGFAEALNNK	3	820507.0	RD139_Wide_UPS1_0_1fmol_inj2.mzML	RD139_Wide_UPS1_0_1fmol_inj2		0	L	1	25	Wide|CT=Mixture;CN=UPS1;QY=0.1 fmol
HDEA_ECOLI	AADNKKPVNSWTC(Carbamidomethyl)EDFLAVDESFQPTAVGFAEALNNK	3	878576.0	RD139_Wide_UPS1_1fmol_inj2.mzML	RD139_Wide_UPS1_1fmol_inj2		0	L	1	27	Wide|CT=Mixture;CN=UPS1;QY=1 fmol
HDEA_ECOLI	AADNKKPVNSWTC(Carbamidomethyl)EDFLAVDESFQPTAVGFAEALNNK	3	794963.0	RD139_Wide_UPS1_1fmol_inj1.mzML	RD139_Wide_UPS1_1fmol_inj1		0	L	1	27	Wide|CT=Mixture;CN=UPS1;QY=1 fmol
HDEA_ECOLI	AADNKKPVNSWTC(Carbamidomethyl)EDFLAVDESFQPTAVGFAEALNNK	3	870973.0	RD139_Wide_UPS1_1fmol_inj3.mzML	RD139_Wide_UPS1_1fmol_inj3		0	L	1	27	Wide|CT=Mixture;CN=UPS1;QY=1 fmol
HDEA_ECOLI	AADNKKPVNSWTC(Carbamidomethyl)EDFLAVDESFQPTAVGFAEALNNK	3	866533.0	RD139_Wide_UPS1_2_5fmol_inj3.mzML	RD139_Wide_UPS1_2_5fmol_inj3		0	L	1	28	Wide|CT=Mixture;CN=UPS1;QY=2.5 fmol
HDEA_ECOLI	AADNKKPVNSWTC(Carbamidomethyl)EDFLAVDESFQPTAVGFAEALNNK	3	942566.0	RD139_Wide_UPS1_5fmol_inj2.mzML	RD139_Wide_UPS1_5fmol_inj2		0	L	1	29	Wide|CT=Mixture;CN=UPS1;QY=5 fmol
HDEA_ECOLI	AADNKKPVNSWTC(Carbamidomethyl)EDFLAVDESFQPTAVGFAEALNNK	3	836831.0	RD139_Wide_UPS1_25fmol_inj1.mzML	RD139_Wide_UPS1_25fmol_inj1		0	L	1	31	Wide|CT=Mixture;CN=UPS1;QY=25 fmol
HDEA_ECOLI	AADNKKPVNSWTC(Carbamidomethyl)EDFLAVDESFQPTAVGFAEALNNK	3	619791.0	RD139_Wide_UPS1_10fmol_inj1r.mzML	RD139_Wide_UPS1_10fmol_inj1r		0	L	1	30	Wide|CT=Mixture;CN=UPS1;QY=10 fmol
HDEA_ECOLI	AADNKKPVNSWTC(Carbamidomethyl)EDFLAVDESFQPTAVGFAEALNNK	3	1015220.0	RD139_Wide_UPS1_5fmol_inj1.mzML	RD139_Wide_UPS1_5fmol_inj1		0	L	1	29	Wide|CT=Mixture;CN=UPS1;QY=5 fmol
HDEA_ECOLI	AADNKKPVNSWTC(Carbamidomethyl)EDFLAVDESFQPTAVGFAEALNNK	3	807266.0	RD139_Wide_UPS1_5fmol_inj3.mzML	RD139_Wide_UPS1_5fmol_inj3		0	L	1	29	Wide|CT=Mixture;CN=UPS1;QY=5 fmol
HDEA_ECOLI	AADNKKPVNSWTC(Carbamidomethyl)EDFLAVDESFQPTAVGFAEALNNK	3	557209.0	RD139_Wide_UPS1_50fmol_inj1.mzML	RD139_Wide_UPS1_50fmol_inj1		0	L	1	32	Wide|CT=Mixture;CN=UPS1;QY=50 fmol
HDEA_ECOLI	AADNKKPVNSWTC(Carbamidomethyl)EDFLAVDESFQPTAVGFAEALNNK	3	644081.0	RD139_Wide_UPS1_50fmol_inj2.mzML	RD139_Wide_UPS1_50fmol_inj2		0	L	1	32	Wide|CT=Mixture;CN=UPS1;QY=50 fmol
HDEA_ECOLI	AADNKKPVNSWTC(Carbamidomethyl)EDFLAVDESFQPTAVGFAEALNNK	3	1047430.0	RD139_Wide_UPS1_10fmol_inj3.mzML	RD139_Wide_UPS1_10fmol_inj3		0	L	1	30	Wide|CT=Mixture;CN=UPS1;QY=10 fmol
HDEA_ECOLI	AADNKKPVNSWTC(Carbamidomethyl)EDFLAVDESFQPTAVGFAEALNNK	3	1215720.0	RD139_Wide_UPS1_10fmol_inj2.mzML	RD139_Wide_UPS1_10fmol_inj2		0	L	1	30	Wide|CT=Mixture;CN=UPS1;QY=10 fmol
HDEA_ECOLI	AADNKKPVNSWTC(Carbamidomethyl)EDFLAVDESFQPTAVGFAEALNNK	3	863547.0	RD139_Wide_UPS1_25fmol_inj3.mzML	RD139_Wide_UPS1_25fmol_inj3		0	L	1	31	Wide|CT=Mixture;CN=UPS1;QY=25 fmol
HDEA_ECOLI	AADNKKPVNSWTC(Carbamidomethyl)EDFLAVDESFQPTAVGFAEALNNK	3	623278.0	RD139_Wide_UPS1_50fmol_inj3.mzML	RD139_Wide_UPS1_50fmol_inj3		0	L	1	32	Wide|CT=Mixture;CN=UPS1;QY=50 fmol
HDEA_ECOLI	AADNKKPVNSWTC(Carbamidomethyl)EDFLAVDESFQPTAVGFAEALNNK	3	895207.0	RD139_Wide_UPS1_25fmol_inj2.mzML	RD139_Wide_UPS1_25fmol_inj2		0	L	1	31	Wide|CT=Mixture;CN=UPS1;QY=25 fmol
HDEA_ECOLI	AADNKKPVNSWTC(Carbamidomethyl)EDFLAVDESFQPTAVGFAEALNNK	4	4856380.0	RD139_Wide_UPS1_0_1fmol_inj1.mzML	RD139_Wide_UPS1_0_1fmol_inj1		0	L	1	25	Wide|CT=Mixture;CN=UPS1;QY=0.1 fmol
HDEA_ECOLI	AADNKKPVNSWTC(Carbamidomethyl)EDFLAVDESFQPTAVGFAEALNNK	4	4484710.0	RD139_Wide_UPS1_0_25fmol_inj1.mzML	RD139_Wide_UPS1_0_25fmol_inj1		0	L	1	26	Wide|CT=Mixture;CN=UPS1;QY=0.25 fmol
HDEA_ECOLI	AADNKKPVNSWTC(Carbamidomethyl)EDFLAVDESFQPTAVGFAEALNNK	4	5451450.0	RD139_Wide_UPS1_2_5fmol_inj1.mzML	RD139_Wide_UPS1_2_5fmol_inj1		0	L	1	28	Wide|CT=Mixture;CN=UPS1;QY=2.5 fmol
HDEA_ECOLI	AADNKKPVNSWTC(Carbamidomethyl)EDFLAVDESFQPTAVGFAEALNNK	4	5101510.0	RD139_Wide_UPS1_2_5fmol_inj2.mzML	RD139_Wide_UPS1_2_5fmol_inj2		0	L	1	28	Wide|CT=Mixture;CN=UPS1;QY=2.5 fmol
HDEA_ECOLI	AADNKKPVNSWTC(Carbamidomethyl)EDFLAVDESFQPTAVGFAEALNNK	4	4603140.0	RD139_Wide_UPS1_0_25fmol_inj2.mzML	RD139_Wide_UPS1_0_25fmol_inj2		0	L	1	26	Wide|CT=Mixture;CN=UPS1;QY=0.25 fmol
HDEA_ECOLI	AADNKKPVNSWTC(Carbamidomethyl)EDFLAVDESFQPTAVGFAEALNNK	4	4827240.0	RD139_Wide_UPS1_0_1fmol_inj3.mzML	RD139_Wide_UPS1_0_1fmol_inj3		0	L	1	25	Wide|CT=Mixture;CN=UPS1;QY=0.1 fmol
HDEA_ECOLI	AADNKKPVNSWTC(Carbamidomethyl)EDFLAVDESFQPTAVGFAEALNNK	4	4463080.0	RD139_Wide_UPS1_0_25fmol_inj3.mzML	RD139_Wide_UPS1_0_25fmol_inj3		0	L	1	26	Wide|CT=Mixture;CN=UPS1;QY=0.25 fmol
HDEA_ECOLI	AADNKKPVNSWTC(Carbamidomethyl)EDFLAVDESFQPTAVGFAEALNNK	4	4754400.0	RD139_Wide_UPS1_0_1fmol_inj2.mzML	RD139_Wide_UPS1_0_1fmol_inj2		0	L	1	25	Wide|CT=Mixture;CN=UPS1;QY=0.1 fmol
HDEA_ECOLI	AADNKKPVNSWTC(Carbamidomethyl)EDFLAVDESFQPTAVGFAEALNNK	4	5531600.0	RD139_Wide_UPS1_1fmol_inj2.mzML	RD139_Wide_UPS1_1fmol_inj2		0	L	1	27	Wide|CT=Mixture;CN=UPS1;QY=1 fmol
HDEA_ECOLI	AADNKKPVNSWTC(Carbamidomethyl)EDFLAVDESFQPTAVGFAEALNNK	4	5000870.0	RD139_Wide_UPS1_1fmol_inj1.mzML	RD139_Wide_UPS1_1fmol_inj1		0	L	1	27	Wide|CT=Mixture;CN=UPS1;QY=1 fmol
HDEA_ECOLI	AADNKKPVNSWTC(Carbamidomethyl)EDFLAVDESFQPTAVGFAEALNNK	4	5315050.0	RD139_Wide_UPS1_1fmol_inj3.mzML	RD139_Wide_UPS1_1fmol_inj3		0	L	1	27	Wide|CT=Mixture;CN=UPS1;QY=1 fmol
HDEA_ECOLI	AADNKKPVNSWTC(Carbamidomethyl)EDFLAVDESFQPTAVGFAEALNNK	4	4937710.0	RD139_Wide_UPS1_2_5fmol_inj3.mzML	RD139_Wide_UPS1_2_5fmol_inj3		0	L	1	28	Wide|CT=Mixture;CN=UPS1;QY=2.5 fmol
HDEA_ECOLI	AADNKKPVNSWTC(Carbamidomethyl)EDFLAVDESFQPTAVGFAEALNNK	4	6038400.0	RD139_Wide_UPS1_5fmol_inj2.mzML	RD139_Wide_UPS1_5fmol_inj2		0	L	1	29	Wide|CT=Mixture;CN=UPS1;QY=5 fmol
HDEA_ECOLI	AADNKKPVNSWTC(Carbamidomethyl)EDFLAVDESFQPTAVGFAEALNNK	4	5443200.0	RD139_Wide_UPS1_25fmol_inj1.mzML	RD139_Wide_UPS1_25fmol_inj1		0	L	1	31	Wide|CT=Mixture;CN=UPS1;QY=25 fmol
HDEA_ECOLI	AADNKKPVNSWTC(Carbamidomethyl)EDFLAVDESFQPTAVGFAEALNNK	4	4759100.0	RD139_Wide_UPS1_10fmol_inj1r.mzML	RD139_Wide_UPS1_10fmol_inj1r		0	L	1	30	Wide|CT=Mixture;CN=UPS1;QY=10 fmol
HDEA_ECOLI	AADNKKPVNSWTC(Carbamidomethyl)EDFLAVDESFQPTAVGFAEALNNK	4	5511370.0	RD139_Wide_UPS1_5fmol_inj1.mzML	RD139_Wide_UPS1_5fmol_inj1		0	L	1	29	Wide|CT=Mixture;CN=UPS1;QY=5 fmol
HDEA_ECOLI	AADNKKPVNSWTC(Carbamidomethyl)EDFLAVDESFQPTAVGFAEALNNK	4	5254320.0	RD139_Wide_UPS1_5fmol_inj3.mzML	RD139_Wide_UPS1_5fmol_inj3		0	L	1	29	Wide|CT=Mixture;CN=UPS1;QY=5 fmol
HDEA_ECOLI	AADNKKPVNSWTC(Carbamidomethyl)EDFLAVDESFQPTAVGFAEALNNK	4	4481370.0	RD139_Wide_UPS1_50fmol_inj1.mzML	RD139_Wide_UPS1_50fmol_inj1		0	L	1	32	Wide|CT=Mixture;CN=UPS1;QY=50 fmol
HDEA_ECOLI	AADNKKPVNSWTC(Carbamidomethyl)EDFLAVDESFQPTAVGFAEALNNK	4	3790570.0	RD139_Wide_UPS1_50fmol_inj2.mzML	RD139_Wide_UPS1_50fmol_inj2		0	L	1	32	Wide|CT=Mixture;CN=UPS1;QY=50 fmol
HDEA_ECOLI	AADNKKPVNSWTC(Carbamidomethyl)EDFLAVDESFQPTAVGFAEALNNK	4	5883460.0	RD139_Wide_UPS1_10fmol_inj3.mzML	RD139_Wide_UPS1_10fmol_inj3		0	L	1	30	Wide|CT=Mixture;CN=UPS1;QY=10 fmol
HDEA_ECOLI	AADNKKPVNSWTC(Carbamidomethyl)EDFLAVDESFQPTAVGFAEALNNK	4	6297060.0	RD139_Wide_UPS1_10fmol_inj2.mzML	RD139_Wide_UPS1_10fmol_inj2		0	L	1	30	Wide|CT=Mixture;CN=UPS1;QY=10 fmol
HDEA_ECOLI	AADNKKPVNSWTC(Carbamidomethyl)EDFLAVDESFQPTAVGFAEALNNK	4	4778440.0	RD139_Wide_UPS1_25fmol_inj3.mzML	RD139_Wide_UPS1_25fmol_inj3		0	L	1	31	Wide|CT=Mixture;CN=UPS1;QY=25 fmol
HDEA_ECOLI	AADNKKPVNSWTC(Carbamidomethyl)EDFLAVDESFQPTAVGFAEALNNK	4	3809680.0	RD139_Wide_UPS1_50fmol_inj3.mzML	RD139_Wide_UPS1_50fmol_inj3		0	L	1	32	Wide|CT=Mixture;CN=UPS1;QY=50 fmol
HDEA_ECOLI	AADNKKPVNSWTC(Carbamidomethyl)EDFLAVDESFQPTAVGFAEALNNK	4	5181150.0	RD139_Wide_UPS1_25fmol_inj2.mzML	RD139_Wide_UPS1_25fmol_inj2		0	L	1	31	Wide|CT=Mixture;CN=UPS1;QY=25 fmol
DNAK_ECOLI	AADNKSLGQFNLDGINPAPR	2	533167.0	RD139_Wide_UPS1_0_1fmol_inj1.mzML	RD139_Wide_UPS1_0_1fmol_inj1		0	L	1	25	Wide|CT=Mixture;CN=UPS1;QY=0.1 fmol
DNAK_ECOLI	AADNKSLGQFNLDGINPAPR	2	457268.0	RD139_Wide_UPS1_0_25fmol_inj1.mzML	RD139_Wide_UPS1_0_25fmol_inj1		0	L	1	26	Wide|CT=Mixture;CN=UPS1;QY=0.25 fmol
DNAK_ECOLI	AADNKSLGQFNLDGINPAPR	2	583690.0	RD139_Wide_UPS1_2_5fmol_inj1.mzML	RD139_Wide_UPS1_2_5fmol_inj1		0	L	1	28	Wide|CT=Mixture;CN=UPS1;QY=2.5 fmol
DNAK_ECOLI	AADNKSLGQFNLDGINPAPR	2	465880.0	RD139_Wide_UPS1_2_5fmol_inj2.mzML	RD139_Wide_UPS1_2_5fmol_inj2		0	L	1	28	Wide|CT=Mixture;CN=UPS1;QY=2.5 fmol
DNAK_ECOLI	AADNKSLGQFNLDGINPAPR	2	633990.0	RD139_Wide_UPS1_0_25fmol_inj2.mzML	RD139_Wide_UPS1_0_25fmol_inj2		0	L	1	26	Wide|CT=Mixture;CN=UPS1;QY=0.25 fmol
DNAK_ECOLI	AADNKSLGQFNLDGINPAPR	2	424024.0	RD139_Wide_UPS1_0_1fmol_inj3.mzML	RD139_Wide_UPS1_0_1fmol_inj3		0	L	1	25	Wide|CT=Mixture;CN=UPS1;QY=0.1 fmol
DNAK_ECOLI	AADNKSLGQFNLDGINPAPR	2	533278.0	RD139_Wide_UPS1_0_25fmol_inj3.mzML	RD139_Wide_UPS1_0_25fmol_inj3		0	L	1	26	Wide|CT=Mixture;CN=UPS1;QY=0.25 fmol
DNAK_ECOLI	AADNKSLGQFNLDGINPAPR	2	408450.0	RD139_Wide_UPS1_0_1fmol_inj2.mzML	RD139_Wide_UPS1_0_1fmol_inj2		0	L	1	25	Wide|CT=Mixture;CN=UPS1;QY=0.1 fmol
DNAK_ECOLI	AADNKSLGQFNLDGINPAPR	2	555323.0	RD139_Wide_UPS1_1fmol_inj2.mzML	RD139_Wide_UPS1_1fmol_inj2		0	L	1	27	Wide|CT=Mixture;CN=UPS1;QY=1 fmol
DNAK_ECOLI	AADNKSLGQFNLDGINPAPR	2	480545.0	RD139_Wide_UPS1_1fmol_inj1.mzML	RD139_Wide_UPS1_1fmol_inj1		0	L	1	27	Wide|CT=Mixture;CN=UPS1;QY=1 fmol
DNAK_ECOLI	AADNKSLGQFNLDGINPAPR	2	551343.0	RD139_Wide_UPS1_1fmol_inj3.mzML	RD139_Wide_UPS1_1fmol_inj3		0	L	1	27	Wide|CT=Mixture;CN=UPS1;QY=1 fmol
DNAK_ECOLI	AADNKSLGQFNLDGINPAPR	2	582364.0	RD139_Wide_UPS1_2_5fmol_inj3.mzML	RD139_Wide_UPS1_2_5fmol_inj3		0	L	1	28	Wide|CT=Mixture;CN=UPS1;QY=2.5 fmol
DNAK_ECOLI	AADNKSLGQFNLDGINPAPR	2	494203.0	RD139_Wide_UPS1_5fmol_inj2.mzML	RD139_Wide_UPS1_5fmol_inj2		0	L	1	29	Wide|CT=Mixture;CN=UPS1;QY=5 fmol
DNAK_ECOLI	AADNKSLGQFNLDGINPAPR	2	618752.0	RD139_Wide_UPS1_25fmol_inj1.mzML	RD139_Wide_UPS1_25fmol_inj1		0	L	1	31	Wide|CT=Mixture;CN=UPS1;QY=25 fmol
DNAK_ECOLI	AADNKSLGQFNLDGINPAPR	2	99880.9	RD139_Wide_UPS1_10fmol_inj1r.mzML	RD139_Wide_UPS1_10fmol_inj1r		0	L	1	30	Wide|CT=Mixture;CN=UPS1;QY=10 fmol
DNAK_ECOLI	AADNKSLGQFNLDGINPAPR	2	383607.0	RD139_Wide_UPS1_5fmol_inj1.mzML	RD139_Wide_UPS1_5fmol_inj1		0	L	1	29	Wide|CT=Mixture;CN=UPS1;QY=5 fmol
DNAK_ECOLI	AADNKSLGQFNLDGINPAPR	2	264158.0	RD139_Wide_UPS1_5fmol_inj3.mzML	RD139_Wide_UPS1_5fmol_inj3		0	L	1	29	Wide|CT=Mixture;CN=UPS1;QY=5 fmol
DNAK_ECOLI	AADNKSLGQFNLDGINPAPR	2	416296.0	RD139_Wide_UPS1_50fmol_inj1.mzML	RD139_Wide_UPS1_50fmol_inj1		0	L	1	32	Wide|CT=Mixture;CN=UPS1;QY=50 fmol
DNAK_ECOLI	AADNKSLGQFNLDGINPAPR	2	378965.0	RD139_Wide_UPS1_50fmol_inj2.mzML	RD139_Wide_UPS1_50fmol_inj2		0	L	1	32	Wide|CT=Mixture;CN=UPS1;QY=50 fmol
DNAK_ECOLI	AADNKSLGQFNLDGINPAPR	2	487984.0	RD139_Wide_UPS1_10fmol_inj3.mzML	RD139_Wide_UPS1_10fmol_inj3		0	L	1	30	Wide|CT=Mixture;CN=UPS1;QY=10 fmol
DNAK_ECOLI	AADNKSLGQFNLDGINPAPR	2	547591.0	RD139_Wide_UPS1_10fmol_inj2.mzML	RD139_Wide_UPS1_10fmol_inj2		0	L	1	30	Wide|CT=Mixture;CN=UPS1;QY=10 fmol
DNAK_ECOLI	AADNKSLGQFNLDGINPAPR	2	552028.0	RD139_Wide_UPS1_25fmol_inj3.mzML	RD139_Wide_UPS1_25fmol_inj3		0	L	1	31	Wide|CT=Mixture;CN=UPS1;QY=25 fmol
DNAK_ECOLI	AADNKSLGQFNLDGINPAPR	2	290836.0	RD139_Wide_UPS1_50fmol_inj3.mzML	RD139_Wide_UPS1_50fmol_inj3		0	L	1	32	Wide|CT=Mixture;CN=UPS1;QY=50 fmol
DNAK_ECOLI	AADNKSLGQFNLDGINPAPR	2	465383.0	RD139_Wide_UPS1_25fmol_inj2.mzML	RD139_Wide_UPS1_25fmol_inj2		0	L	1	31	Wide|CT=Mixture;CN=UPS1;QY=25 fmol
DNAK_ECOLI	AADNKSLGQFNLDGINPAPR	3	334788.0	RD139_Wide_UPS1_0_1fmol_inj1.mzML	RD139_Wide_UPS1_0_1fmol_inj1		0	L	1	25	Wide|CT=Mixture;CN=UPS1;QY=0.1 fmol
DNAK_ECOLI	AADNKSLGQFNLDGINPAPR	3	488871.0	RD139_Wide_UPS1_0_25fmol_inj1.mzML	RD139_Wide_UPS1_0_25fmol_inj1		0	L	1	26	Wide|CT=Mixture;CN=UPS1;QY=0.25 fmol
DNAK_ECOLI	AADNKSLGQFNLDGINPAPR	3	622392.0	RD139_Wide_UPS1_2_5fmol_inj1.mzML	RD139_Wide_UPS1_2_5fmol_inj1		0	L	1	28	Wide|CT=Mixture;CN=UPS1;QY=2.5 fmol
DNAK_ECOLI	AADNKSLGQFNLDGINPAPR	3	712492.0	RD139_Wide_UPS1_2_5fmol_inj2.mzML	RD139_Wide_UPS1_2_5fmol_inj2		0	L	1	28	Wide|CT=Mixture;CN=UPS1;QY=2.5 fmol
DNAK_ECOLI	AADNKSLGQFNLDGINPAPR	3	598945.0	RD139_Wide_UPS1_0_25fmol_inj2.mzML	RD139_Wide_UPS1_0_25fmol_inj2		0	L	1	26	Wide|CT=Mixture;CN=UPS1;QY=0.25 fmol
DNAK_ECOLI	AADNKSLGQFNLDGINPAPR	3	643472.0	RD139_Wide_UPS1_0_1fmol_inj3.mzML	RD139_Wide_UPS1_0_1fmol_inj3		0	L	1	25	Wide|CT=Mixture;CN=UPS1;QY=0.1 fmol
DNAK_ECOLI	AADNKSLGQFNLDGINPAPR	3	584703.0	RD139_Wide_UPS1_0_1fmol_inj2.mzML	RD139_Wide_UPS1_0_1fmol_inj2		0	L	1	25	Wide|CT=Mixture;CN=UPS1;QY=0.1 fmol
DNAK_ECOLI	AADNKSLGQFNLDGINPAPR	3	691298.0	RD139_Wide_UPS1_1fmol_inj2.mzML	RD139_Wide_UPS1_1fmol_inj2		0	L	1	27	Wide|CT=Mixture;CN=UPS1;QY=1 fmol
DNAK_ECOLI	AADNKSLGQFNLDGINPAPR	3	584379.0	RD139_Wide_UPS1_1fmol_inj1.mzML	RD139_Wide_UPS1_1fmol_inj1		0	L	1	27	Wide|CT=Mixture;CN=UPS1;QY=1 fmol
DNAK_ECOLI	AADNKSLGQFNLDGINPAPR	3	734462.0	RD139_Wide_UPS1_1fmol_inj3.mzML	RD139_Wide_UPS1_1fmol_inj3		0	L	1	27	Wide|CT=Mixture;CN=UPS1;QY=1 fmol
DNAK_ECOLI	AADNKSLGQFNLDGINPAPR	3	655072.0	RD139_Wide_UPS1_2_5fmol_inj3.mzML	RD139_Wide_UPS1_2_5fmol_inj3		0	L	1	28	Wide|CT=Mixture;CN=UPS1;QY=2.5 fmol
DNAK_ECOLI	AADNKSLGQFNLDGINPAPR	3	825815.0	RD139_Wide_UPS1_25fmol_inj1.mzML	RD139_Wide_UPS1_25fmol_inj1		0	L	1	31	Wide|CT=Mixture;CN=UPS1;QY=25 fmol
DNAK_ECOLI	AADNKSLGQFNLDGINPAPR	3	385058.0	RD139_Wide_UPS1_10fmol_inj1r.mzML	RD139_Wide_UPS1_10fmol_inj1r		0	L	1	30	Wide|CT=Mixture;CN=UPS1;QY=10 fmol
DNAK_ECOLI	AADNKSLGQFNLDGINPAPR	3	764239.0	RD139_Wide_UPS1_5fmol_inj1.mzML	RD139_Wide_UPS1_5fmol_inj1		0	L	1	29	Wide|CT=Mixture;CN=UPS1;QY=5 fmol
DNAK_ECOLI	AADNKSLGQFNLDGINPAPR	3	548368.0	RD139_Wide_UPS1_5fmol_inj3.mzML	RD139_Wide_UPS1_5fmol_inj3		0	L	1	29	Wide|CT=Mixture;CN=UPS1;QY=5 fmol
DNAK_ECOLI	AADNKSLGQFNLDGINPAPR	3	523577.0	RD139_Wide_UPS1_50fmol_inj1.mzML	RD139_Wide_UPS1_50fmol_inj1		0	L	1	32	Wide|CT=Mixture;CN=UPS1;QY=50 fmol
DNAK_ECOLI	AADNKSLGQFNLDGINPAPR	3	555072.0	RD139_Wide_UPS1_50fmol_inj2.mzML	RD139_Wide_UPS1_50fmol_inj2		0	L	1	32	Wide|CT=Mixture;CN=UPS1;QY=50 fmol
DNAK_ECOLI	AADNKSLGQFNLDGINPAPR	3	535088.0	RD139_Wide_UPS1_10fmol_inj3.mzML	RD139_Wide_UPS1_10fmol_inj3		0	L	1	30	Wide|CT=Mixture;CN=UPS1;QY=10 fmol
DNAK_ECOLI	AADNKSLGQFNLDGINPAPR	3	718240.0	RD139_Wide_UPS1_10fmol_inj2.mzML	RD139_Wide_UPS1_10fmol_inj2		0	L	1	30	Wide|CT=Mixture;CN=UPS1;QY=10 fmol
DNAK_ECOLI	AADNKSLGQFNLDGINPAPR	3	694263.0	RD139_Wide_UPS1_25fmol_inj3.mzML	RD139_Wide_UPS1_25fmol_inj3		0	L	1	31	Wide|CT=Mixture;CN=UPS1;QY=25 fmol
DNAK_ECOLI	AADNKSLGQFNLDGINPAPR	3	404095.0	RD139_Wide_UPS1_50fmol_inj3.mzML	RD139_Wide_UPS1_50fmol_inj3		0	L	1	32	Wide|CT=Mixture;CN=UPS1;QY=50 fmol
DNAK_ECOLI	AADNKSLGQFNLDGINPAPR	3	557998.0	RD139_Wide_UPS1_25fmol_inj2.mzML	RD139_Wide_UPS1_25fmol_inj2		0	L	1	31	Wide|CT=Mixture;CN=UPS1;QY=25 fmol
OXYR_ECOLI	AADSC(Carbamidomethyl)HVSQPTLSGQIR	2	1307370.0	RD139_Wide_UPS1_0_1fmol_inj1.mzML	RD139_Wide_UPS1_0_1fmol_inj1		0	L	1	25	Wide|CT=Mixture;CN=UPS1;QY=0.1 fmol
OXYR_ECOLI	AADSC(Carbamidomethyl)HVSQPTLSGQIR	2	1479160.0	RD139_Wide_UPS1_0_25fmol_inj1.mzML	RD139_Wide_UPS1_0_25fmol_inj1		0	L	1	26	Wide|CT=Mixture;CN=UPS1;QY=0.25 fmol
OXYR_ECOLI	AADSC(Carbamidomethyl)HVSQPTLSGQIR	2	1500160.0	RD139_Wide_UPS1_2_5fmol_inj1.mzML	RD139_Wide_UPS1_2_5fmol_inj1		0	L	1	28	Wide|CT=Mixture;CN=UPS1;QY=2.5 fmol
OXYR_ECOLI	AADSC(Carbamidomethyl)HVSQPTLSGQIR	2	1439560.0	RD139_Wide_UPS1_2_5fmol_inj2.mzML	RD139_Wide_UPS1_2_5fmol_inj2		0	L	1	28	Wide|CT=Mixture;CN=UPS1;QY=2.5 fmol
OXYR_ECOLI	AADSC(Carbamidomethyl)HVSQPTLSGQIR	2	1691670.0	RD139_Wide_UPS1_0_25fmol_inj2.mzML	RD139_Wide_UPS1_0_25fmol_inj2		0	L	1	26	Wide|CT=Mixture;CN=UPS1;QY=0.25 fmol
OXYR_ECOLI	AADSC(Carbamidomethyl)HVSQPTLSGQIR	2	1433820.0	RD139_Wide_UPS1_0_1fmol_inj3.mzML	RD139_Wide_UPS1_0_1fmol_inj3		0	L	1	25	Wide|CT=Mixture;CN=UPS1;QY=0.1 fmol
OXYR_ECOLI	AADSC(Carbamidomethyl)HVSQPTLSGQIR	2	1532050.0	RD139_Wide_UPS1_0_25fmol_inj3.mzML	RD139_Wide_UPS1_0_25fmol_inj3		0	L	1	26	Wide|CT=Mixture;CN=UPS1;QY=0.25 fmol
OXYR_ECOLI	AADSC(Carbamidomethyl)HVSQPTLSGQIR	2	1432870.0	RD139_Wide_UPS1_0_1fmol_inj2.mzML	RD139_Wide_UPS1_0_1fmol_inj2		0	L	1	25	Wide|CT=Mixture;CN=UPS1;QY=0.1 fmol
OXYR_ECOLI	AADSC(Carbamidomethyl)HVSQPTLSGQIR	2	1657550.0	RD139_Wide_UPS1_1fmol_inj2.mzML	RD139_Wide_UPS1_1fmol_inj2		0	L	1	27	Wide|CT=Mixture;CN=UPS1;QY=1 fmol
OXYR_ECOLI	AADSC(Carbamidomethyl)HVSQPTLSGQIR	2	1526460.0	RD139_Wide_UPS1_1fmol_inj1.mzML	RD139_Wide_UPS1_1fmol_inj1		0	L	1	27	Wide|CT=Mixture;CN=UPS1;QY=1 fmol
OXYR_ECOLI	AADSC(Carbamidomethyl)HVSQPTLSGQIR	2	1591760.0	RD139_Wide_UPS1_1fmol_inj3.mzML	RD139_Wide_UPS1_1fmol_inj3		0	L	1	27	Wide|CT=Mixture;CN=UPS1;QY=1 fmol
OXYR_ECOLI	AADSC(Carbamidomethyl)HVSQPTLSGQIR	2	1556870.0	RD139_Wide_UPS1_2_5fmol_inj3.mzML	RD139_Wide_UPS1_2_5fmol_inj3		0	L	1	28	Wide|CT=Mixture;CN=UPS1;QY=2.5 fmol
OXYR_ECOLI	AADSC(Carbamidomethyl)HVSQPTLSGQIR	2	1565260.0	RD139_Wide_UPS1_5fmol_inj2.mzML	RD139_Wide_UPS1_5fmol_inj2		0	L	1	29	Wide|CT=Mixture;CN=UPS1;QY=5 fmol
OXYR_ECOLI	AADSC(Carbamidomethyl)HVSQPTLSGQIR	2	1681520.0	RD139_Wide_UPS1_25fmol_inj1.mzML	RD139_Wide_UPS1_25fmol_inj1		0	L	1	31	Wide|CT=Mixture;CN=UPS1;QY=25 fmol
OXYR_ECOLI	AADSC(Carbamidomethyl)HVSQPTLSGQIR	2	1175840.0	RD139_Wide_UPS1_10fmol_inj1r.mzML	RD139_Wide_UPS1_10fmol_inj1r		0	L	1	30	Wide|CT=Mixture;CN=UPS1;QY=10 fmol
OXYR_ECOLI	AADSC(Carbamidomethyl)HVSQPTLSGQIR	2	1393020.0	RD139_Wide_UPS1_5fmol_inj1.mzML	RD139_Wide_UPS1_5fmol_inj1		0	L	1	29	Wide|CT=Mixture;CN=UPS1;QY=5 fmol
OXYR_ECOLI	AADSC(Carbamidomethyl)HVSQPTLSGQIR	2	1357440.0	RD139_Wide_UPS1_5fmol_inj3.mzML	RD139_Wide_UPS1_5fmol_inj3		0	L	1	29	Wide|CT=Mixture;CN=UPS1;QY=5 fmol
OXYR_ECOLI	AADSC(Carbamidomethyl)HVSQPTLSGQIR	2	1425770.0	RD139_Wide_UPS1_50fmol_inj1.mzML	RD139_Wide_UPS1_50fmol_inj1		0	L	1	32	Wide|CT=Mixture;CN=UPS1;QY=50 fmol
OXYR_ECOLI	AADSC(Carbamidomethyl)HVSQPTLSGQIR	2	1367020.0	RD139_Wide_UPS1_50fmol_inj2.mzML	RD139_Wide_UPS1_50fmol_inj2		0	L	1	32	Wide|CT=Mixture;CN=UPS1;QY=50 fmol
OXYR_ECOLI	AADSC(Carbamidomethyl)HVSQPTLSGQIR	2	1571800.0	RD139_Wide_UPS1_10fmol_inj3.mzML	RD139_Wide_UPS1_10fmol_inj3		0	L	1	30	Wide|CT=Mixture;CN=UPS1;QY=10 fmol
OXYR_ECOLI	AADSC(Carbamidomethyl)HVSQPTLSGQIR	2	1832270.0	RD139_Wide_UPS1_10fmol_inj2.mzML	RD139_Wide_UPS1_10fmol_inj2		0	L	1	30	Wide|CT=Mixture;CN=UPS1;QY=10 fmol
OXYR_ECOLI	AADSC(Carbamidomethyl)HVSQPTLSGQIR	2	1716800.0	RD139_Wide_UPS1_25fmol_inj3.mzML	RD139_Wide_UPS1_25fmol_inj3		0	L	1	31	Wide|CT=Mixture;CN=UPS1;QY=25 fmol
OXYR_ECOLI	AADSC(Carbamidomethyl)HVSQPTLSGQIR	2	1359800.0	RD139_Wide_UPS1_50fmol_inj3.mzML	RD139_Wide_UPS1_50fmol_inj3		0	L	1	32	Wide|CT=Mixture;CN=UPS1;QY=50 fmol
OXYR_ECOLI	AADSC(Carbamidomethyl)HVSQPTLSGQIR	2	1641210.0	RD139_Wide_UPS1_25fmol_inj2.mzML	RD139_Wide_UPS1_25fmol_inj2		0	L	1	31	Wide|CT=Mixture;CN=UPS1;QY=25 fmol
OXYR_ECOLI	AADSC(Carbamidomethyl)HVSQPTLSGQIR	3	1676360.0	RD139_Wide_UPS1_0_1fmol_inj1.mzML	RD139_Wide_UPS1_0_1fmol_inj1		0	L	1	25	Wide|CT=Mixture;CN=UPS1;QY=0.1 fmol
OXYR_ECOLI	AADSC(Carbamidomethyl)HVSQPTLSGQIR	3	1843660.0	RD139_Wide_UPS1_0_25fmol_inj1.mzML	RD139_Wide_UPS1_0_25fmol_inj1		0	L	1	26	Wide|CT=Mixture;CN=UPS1;QY=0.25 fmol
OXYR_ECOLI	AADSC(Carbamidomethyl)HVSQPTLSGQIR	3	1739680.0	RD139_Wide_UPS1_2_5fmol_inj1.mzML	RD139_Wide_UPS1_2_5fmol_inj1		0	L	1	28	Wide|CT=Mixture;CN=UPS1;QY=2.5 fmol
OXYR_ECOLI	AADSC(Carbamidomethyl)HVSQPTLSGQIR	3	1610650.0	RD139_Wide_UPS1_2_5fmol_inj2.mzML	RD139_Wide_UPS1_2_5fmol_inj2		0	L	1	28	Wide|CT=Mixture;CN=UPS1;QY=2.5 fmol
OXYR_ECOLI	AADSC(Carbamidomethyl)HVSQPTLSGQIR	3	1982480.0	RD139_Wide_UPS1_0_25fmol_inj2.mzML	RD139_Wide_UPS1_0_25fmol_inj2		0	L	1	26	Wide|CT=Mixture;CN=UPS1;QY=0.25 fmol
OXYR_ECOLI	AADSC(Carbamidomethyl)HVSQPTLSGQIR	3	1502790.0	RD139_Wide_UPS1_0_1fmol_inj3.mzML	RD139_Wide_UPS1_0_1fmol_inj3		0	L	1	25	Wide|CT=Mixture;CN=UPS1;QY=0.1 fmol
OXYR_ECOLI	AADSC(Carbamidomethyl)HVSQPTLSGQIR	3	1725100.0	RD139_Wide_UPS1_0_25fmol_inj3.mzML	RD139_Wide_UPS1_0_25fmol_inj3		0	L	1	26	Wide|CT=Mixture;CN=UPS1;QY=0.25 fmol
OXYR_ECOLI	AADSC(Carbamidomethyl)HVSQPTLSGQIR	3	1797780.0	RD139_Wide_UPS1_0_1fmol_inj2.mzML	RD139_Wide_UPS1_0_1fmol_inj2		0	L	1	25	Wide|CT=Mixture;CN=UPS1;QY=0.1 fmol
OXYR_ECOLI	AADSC(Carbamidomethyl)HVSQPTLSGQIR	3	1842110.0	RD139_Wide_UPS1_1fmol_inj2.mzML	RD139_Wide_UPS1_1fmol_inj2		0	L	1	27	Wide|CT=Mixture;CN=UPS1;QY=1 fmol
OXYR_ECOLI	AADSC(Carbamidomethyl)HVSQPTLSGQIR	3	1751740.0	RD139_Wide_UPS1_1fmol_inj1.mzML	RD139_Wide_UPS1_1fmol_inj1		0	L	1	27	Wide|CT=Mixture;CN=UPS1;QY=1 fmol
OXYR_ECOLI	AADSC(Carbamidomethyl)HVSQPTLSGQIR	3	1662020.0	RD139_Wide_UPS1_1fmol_inj3.mzML	RD139_Wide_UPS1_1fmol_inj3		0	L	1	27	Wide|CT=Mixture;CN=UPS1;QY=1 fmol
OXYR_ECOLI	AADSC(Carbamidomethyl)HVSQPTLSGQIR	3	1772620.0	RD139_Wide_UPS1_2_5fmol_inj3.mzML	RD139_Wide_UPS1_2_5fmol_inj3		0	L	1	28	Wide|CT=Mixture;CN=UPS1;QY=2.5 fmol
OXYR_ECOLI	AADSC(Carbamidomethyl)HVSQPTLSGQIR	3	1724020.0	RD139_Wide_UPS1_5fmol_inj2.mzML	RD139_Wide_UPS1_5fmol_inj2		0	L	1	29	Wide|CT=Mixture;CN=UPS1;QY=5 fmol
OXYR_ECOLI	AADSC(Carbamidomethyl)HVSQPTLSGQIR	3	1829680.0	RD139_Wide_UPS1_25fmol_inj1.mzML	RD139_Wide_UPS1_25fmol_inj1		0	L	1	31	Wide|CT=Mixture;CN=UPS1;QY=25 fmol
OXYR_ECOLI	AADSC(Carbamidomethyl)HVSQPTLSGQIR	3	1733990.0	RD139_Wide_UPS1_10fmol_inj1r.mzML	RD139_Wide_UPS1_10fmol_inj1r		0	L	1	30	Wide|CT=Mixture;CN=UPS1;QY=10 fmol
OXYR_ECOLI	AADSC(Carbamidomethyl)HVSQPTLSGQIR	3	1937380.0	RD139_Wide_UPS1_5fmol_inj1.mzML	RD139_Wide_UPS1_5fmol_inj1		0	L	1	29	Wide|CT=Mixture;CN=UPS1;QY=5 fmol
OXYR_ECOLI	AADSC(Carbamidomethyl)HVSQPTLSGQIR	3	1674150.0	RD139_Wide_UPS1_5fmol_inj3.mzML	RD139_Wide_UPS1_5fmol_inj3		0	L	1	29	Wide|CT=Mixture;CN=UPS1;QY=5 fmol
OXYR_ECOLI	AADSC(Carbamidomethyl)HVSQPTLSGQIR	3	1665590.0	RD139_Wide_UPS1_50fmol_inj1.mzML	RD139_Wide_UPS1_50fmol_inj1		0	L	1	32	Wide|CT=Mixture;CN=UPS1;QY=50 fmol
OXYR_ECOLI	AADSC(Carbamidomethyl)HVSQPTLSGQIR	3	1425360.0	RD139_Wide_UPS1_50fmol_inj2.mzML	RD139_Wide_UPS1_50fmol_inj2		0	L	1	32	Wide|CT=Mixture;CN=UPS1;QY=50 fmol
OXYR_ECOLI	AADSC(Carbamidomethyl)HVSQPTLSGQIR	3	1856140.0	RD139_Wide_UPS1_10fmol_inj3.mzML	RD139_Wide_UPS1_10fmol_inj3		0	L	1	30	Wide|CT=Mixture;CN=UPS1;QY=10 fmol
OXYR_ECOLI	AADSC(Carbamidomethyl)HVSQPTLSGQIR	3	1843830.0	RD139_Wide_UPS1_10fmol_inj2.mzML	RD139_Wide_UPS1_10fmol_inj2		0	L	1	30	Wide|CT=Mixture;CN=UPS1;QY=10 fmol
OXYR_ECOLI	AADSC(Carbamidomethyl)HVSQPTLSGQIR	3	1733190.0	RD139_Wide_UPS1_25fmol_inj3.mzML	RD139_Wide_UPS1_25fmol_inj3		0	L	1	31	Wide|CT=Mixture;CN=UPS1;QY=25 fmol
OXYR_ECOLI	AADSC(Carbamidomethyl)HVSQPTLSGQIR	3	1714520.0	RD139_Wide_UPS1_50fmol_inj3.mzML	RD139_Wide_UPS1_50fmol_inj3		0	L	1	32	Wide|CT=Mixture;CN=UPS1;QY=50 fmol
OXYR_ECOLI	AADSC(Carbamidomethyl)HVSQPTLSGQIR	3	1938550.0	RD139_Wide_UPS1_25fmol_inj2.mzML	RD139_Wide_UPS1_25fmol_inj2		0	L	1	31	Wide|CT=Mixture;CN=UPS1;QY=25 fmol
KDSD_ECOLI	AADVHLC(Carbamidomethyl)VK	2	166688.0	RD139_Wide_UPS1_0_25fmol_inj1.mzML	RD139_Wide_UPS1_0_25fmol_inj1		0	L	1	26	Wide|CT=Mixture;CN=UPS1;QY=0.25 fmol
KDSD_ECOLI	AADVHLC(Carbamidomethyl)VK	2	103682.0	RD139_Wide_UPS1_0_25fmol_inj3.mzML	RD139_Wide_UPS1_0_25fmol_inj3		0	L	1	26	Wide|CT=Mixture;CN=UPS1;QY=0.25 fmol
KDSD_ECOLI	AADVHLC(Carbamidomethyl)VK	2	241891.0	RD139_Wide_UPS1_1fmol_inj2.mzML	RD139_Wide_UPS1_1fmol_inj2		0	L	1	27	Wide|CT=Mixture;CN=UPS1;QY=1 fmol
KDSD_ECOLI	AADVHLC(Carbamidomethyl)VK	2	222364.0	RD139_Wide_UPS1_1fmol_inj3.mzML	RD139_Wide_UPS1_1fmol_inj3		0	L	1	27	Wide|CT=Mixture;CN=UPS1;QY=1 fmol
KDSD_ECOLI	AADVHLC(Carbamidomethyl)VK	2	163889.0	RD139_Wide_UPS1_5fmol_inj2.mzML	RD139_Wide_UPS1_5fmol_inj2		0	L	1	29	Wide|CT=Mixture;CN=UPS1;QY=5 fmol
KDSD_ECOLI	AADVHLC(Carbamidomethyl)VK	2	318992.0	RD139_Wide_UPS1_5fmol_inj1.mzML	RD139_Wide_UPS1_5fmol_inj1		0	L	1	29	Wide|CT=Mixture;CN=UPS1;QY=5 fmol
KDSD_ECOLI	AADVHLC(Carbamidomethyl)VK	2	108450.0	RD139_Wide_UPS1_5fmol_inj3.mzML	RD139_Wide_UPS1_5fmol_inj3		0	L	1	29	Wide|CT=Mixture;CN=UPS1;QY=5 fmol
KDSD_ECOLI	AADVHLC(Carbamidomethyl)VK	2	112140.0	RD139_Wide_UPS1_50fmol_inj2.mzML	RD139_Wide_UPS1_50fmol_inj2		0	L	1	32	Wide|CT=Mixture;CN=UPS1;QY=50 fmol
KDSD_ECOLI	AADVHLC(Carbamidomethyl)VK	2	202473.0	RD139_Wide_UPS1_10fmol_inj2.mzML	RD139_Wide_UPS1_10fmol_inj2		0	L	1	30	Wide|CT=Mixture;CN=UPS1;QY=10 fmol
KDSD_ECOLI	AADVHLC(Carbamidomethyl)VK	2	164234.0	RD139_Wide_UPS1_25fmol_inj3.mzML	RD139_Wide_UPS1_25fmol_inj3		0	L	1	31	Wide|CT=Mixture;CN=UPS1;QY=25 fmol
KDSD_ECOLI	AADVHLC(Carbamidomethyl)VK	2	134153.0	RD139_Wide_UPS1_50fmol_inj3.mzML	RD139_Wide_UPS1_50fmol_inj3		0	L	1	32	Wide|CT=Mixture;CN=UPS1;QY=50 fmol
KDSD_ECOLI	AADVHLC(Carbamidomethyl)VK	2	261710.0	RD139_Wide_UPS1_25fmol_inj2.mzML	RD139_Wide_UPS1_25fmol_inj2		0	L	1	31	Wide|CT=Mixture;CN=UPS1;QY=25 fmol
SUHB_ECOLI	AAEAVIIDTIR	2	5021030.0	RD139_Wide_UPS1_0_1fmol_inj1.mzML	RD139_Wide_UPS1_0_1fmol_inj1		0	L	1	25	Wide|CT=Mixture;CN=UPS1;QY=0.1 fmol
SUHB_ECOLI	AAEAVIIDTIR	2	4845190.0	RD139_Wide_UPS1_0_25fmol_inj1.mzML	RD139_Wide_UPS1_0_25fmol_inj1		0	L	1	26	Wide|CT=Mixture;CN=UPS1;QY=0.25 fmol
SUHB_ECOLI	AAEAVIIDTIR	2	5448150.0	RD139_Wide_UPS1_2_5fmol_inj1.mzML	RD139_Wide_UPS1_2_5fmol_inj1		0	L	1	28	Wide|CT=Mixture;CN=UPS1;QY=2.5 fmol
SUHB_ECOLI	AAEAVIIDTIR	2	5291280.0	RD139_Wide_UPS1_2_5fmol_inj2.mzML	RD139_Wide_UPS1_2_5fmol_inj2		0	L	1	28	Wide|CT=Mixture;CN=UPS1;QY=2.5 fmol
SUHB_ECOLI	AAEAVIIDTIR	2	5626600.0	RD139_Wide_UPS1_0_25fmol_inj2.mzML	RD139_Wide_UPS1_0_25fmol_inj2		0	L	1	26	Wide|CT=Mixture;CN=UPS1;QY=0.25 fmol
SUHB_ECOLI	AAEAVIIDTIR	2	5422990.0	RD139_Wide_UPS1_0_1fmol_inj3.mzML	RD139_Wide_UPS1_0_1fmol_inj3		0	L	1	25	Wide|CT=Mixture;CN=UPS1;QY=0.1 fmol
SUHB_ECOLI	AAEAVIIDTIR	2	5261730.0	RD139_Wide_UPS1_0_25fmol_inj3.mzML	RD139_Wide_UPS1_0_25fmol_inj3		0	L	1	26	Wide|CT=Mixture;CN=UPS1;QY=0.25 fmol
SUHB_ECOLI	AAEAVIIDTIR	2	6216150.0	RD139_Wide_UPS1_0_1fmol_inj2.mzML	RD139_Wide_UPS1_0_1fmol_inj2		0	L	1	25	Wide|CT=Mixture;CN=UPS1;QY=0.1 fmol
SUHB_ECOLI	AAEAVIIDTIR	2	6141280.0	RD139_Wide_UPS1_1fmol_inj2.mzML	RD139_Wide_UPS1_1fmol_inj2		0	L	1	27	Wide|CT=Mixture;CN=UPS1;QY=1 fmol
SUHB_ECOLI	AAEAVIIDTIR	2	5727170.0	RD139_Wide_UPS1_1fmol_inj1.mzML	RD139_Wide_UPS1_1fmol_inj1		0	L	1	27	Wide|CT=Mixture;CN=UPS1;QY=1 fmol
SUHB_ECOLI	AAEAVIIDTIR	2	6267030.0	RD139_Wide_UPS1_1fmol_inj3.mzML	RD139_Wide_UPS1_1fmol_inj3		0	L	1	27	Wide|CT=Mixture;CN=UPS1;QY=1 fmol
SUHB_ECOLI	AAEAVIIDTIR	2	5246760.0	RD139_Wide_UPS1_2_5fmol_inj3.mzML	RD139_Wide_UPS1_2_5fmol_inj3		0	L	1	28	Wide|CT=Mixture;CN=UPS1;QY=2.5 fmol
SUHB_ECOLI	AAEAVIIDTIR	2	7273790.0	RD139_Wide_UPS1_5fmol_inj2.mzML	RD139_Wide_UPS1_5fmol_inj2		0	L	1	29	Wide|CT=Mixture;CN=UPS1;QY=5 fmol
SUHB_ECOLI	AAEAVIIDTIR	2	6675560.0	RD139_Wide_UPS1_25fmol_inj1.mzML	RD139_Wide_UPS1_25fmol_inj1		0	L	1	31	Wide|CT=Mixture;CN=UPS1;QY=25 fmol
SUHB_ECOLI	AAEAVIIDTIR	2	4132250.0	RD139_Wide_UPS1_10fmol_inj1r.mzML	RD139_Wide_UPS1_10fmol_inj1r		0	L	1	30	Wide|CT=Mixture;CN=UPS1;QY=10 fmol
SUHB_ECOLI	AAEAVIIDTIR	2	6460840.0	RD139_Wide_UPS1_5fmol_inj1.mzML	RD139_Wide_UPS1_5fmol_inj1		0	L	1	29	Wide|CT=Mixture;CN=UPS1;QY=5 fmol
SUHB_ECOLI	AAEAVIIDTIR	2	6782470.0	RD139_Wide_UPS1_5fmol_inj3.mzML	RD139_Wide_UPS1_5fmol_inj3		0	L	1	29	Wide|CT=Mixture;CN=UPS1;QY=5 fmol
SUHB_ECOLI	AAEAVIIDTIR	2	6697740.0	RD139_Wide_UPS1_50fmol_inj1.mzML	RD139_Wide_UPS1_50fmol_inj1		0	L	1	32	Wide|CT=Mixture;CN=UPS1;QY=50 fmol
SUHB_ECOLI	AAEAVIIDTIR	2	6271000.0	RD139_Wide_UPS1_50fmol_inj2.mzML	RD139_Wide_UPS1_50fmol_inj2		0	L	1	32	Wide|CT=Mixture;CN=UPS1;QY=50 fmol
SUHB_ECOLI	AAEAVIIDTIR	2	6516370.0	RD139_Wide_UPS1_10fmol_inj3.mzML	RD139_Wide_UPS1_10fmol_inj3		0	L	1	30	Wide|CT=Mixture;CN=UPS1;QY=10 fmol
SUHB_ECOLI	AAEAVIIDTIR	2	7124520.0	RD139_Wide_UPS1_10fmol_inj2.mzML	RD139_Wide_UPS1_10fmol_inj2		0	L	1	30	Wide|CT=Mixture;CN=UPS1;QY=10 fmol
SUHB_ECOLI	AAEAVIIDTIR	2	7532750.0	RD139_Wide_UPS1_25fmol_inj3.mzML	RD139_Wide_UPS1_25fmol_inj3		0	L	1	31	Wide|CT=Mixture;CN=UPS1;QY=25 fmol
SUHB_ECOLI	AAEAVIIDTIR	2	6397910.0	RD139_Wide_UPS1_50fmol_inj3.mzML	RD139_Wide_UPS1_50fmol_inj3		0	L	1	32	Wide|CT=Mixture;CN=UPS1;QY=50 fmol
SUHB_ECOLI	AAEAVIIDTIR	2	6043320.0	RD139_Wide_UPS1_25fmol_inj2.mzML	RD139_Wide_UPS1_25fmol_inj2		0	L	1	31	Wide|CT=Mixture;CN=UPS1;QY=25 fmol
SUHB_ECOLI	AAEAVIIDTIRK	2	4860970.0	RD139_Wide_UPS1_0_1fmol_inj1.mzML	RD139_Wide_UPS1_0_1fmol_inj1		0	L	1	25	Wide|CT=Mixture;CN=UPS1;QY=0.1 fmol
SUHB_ECOLI	AAEAVIIDTIRK	2	4783640.0	RD139_Wide_UPS1_0_25fmol_inj1.mzML	RD139_Wide_UPS1_0_25fmol_inj1		0	L	1	26	Wide|CT=Mixture;CN=UPS1;QY=0.25 fmol
SUHB_ECOLI	AAEAVIIDTIRK	2	4951590.0	RD139_Wide_UPS1_2_5fmol_inj1.mzML	RD139_Wide_UPS1_2_5fmol_inj1		0	L	1	28	Wide|CT=Mixture;CN=UPS1;QY=2.5 fmol
SUHB_ECOLI	AAEAVIIDTIRK	2	4933350.0	RD139_Wide_UPS1_2_5fmol_inj2.mzML	RD139_Wide_UPS1_2_5fmol_inj2		0	L	1	28	Wide|CT=Mixture;CN=UPS1;QY=2.5 fmol
SUHB_ECOLI	AAEAVIIDTIRK	2	5784950.0	RD139_Wide_UPS1_0_25fmol_inj2.mzML	RD139_Wide_UPS1_0_25fmol_inj2		0	L	1	26	Wide|CT=Mixture;CN=UPS1;QY=0.25 fmol
SUHB_ECOLI	AAEAVIIDTIRK	2	4810920.0	RD139_Wide_UPS1_0_1fmol_inj3.mzML	RD139_Wide_UPS1_0_1fmol_inj3		0	L	1	25	Wide|CT=Mixture;CN=UPS1;QY=0.1 fmol
SUHB_ECOLI	AAEAVIIDTIRK	2	5143680.0	RD139_Wide_UPS1_0_25fmol_inj3.mzML	RD139_Wide_UPS1_0_25fmol_inj3		0	L	1	26	Wide|CT=Mixture;CN=UPS1;QY=0.25 fmol
SUHB_ECOLI	AAEAVIIDTIRK	2	6190070.0	RD139_Wide_UPS1_0_1fmol_inj2.mzML	RD139_Wide_UPS1_0_1fmol_inj2		0	L	1	25	Wide|CT=Mixture;CN=UPS1;QY=0.1 fmol
SUHB_ECOLI	AAEAVIIDTIRK	2	5439910.0	RD139_Wide_UPS1_1fmol_inj2.mzML	RD139_Wide_UPS1_1fmol_inj2		0	L	1	27	Wide|CT=Mixture;CN=UPS1;QY=1 fmol
SUHB_ECOLI	AAEAVIIDTIRK	2	5009190.0	RD139_Wide_UPS1_1fmol_inj1.mzML	RD139_Wide_UPS1_1fmol_inj1		0	L	1	27	Wide|CT=Mixture;CN=UPS1;QY=1 fmol
SUHB_ECOLI	AAEAVIIDTIRK	2	5697620.0	RD139_Wide_UPS1_1fmol_inj3.mzML	RD139_Wide_UPS1_1fmol_inj3		0	L	1	27	Wide|CT=Mixture;CN=UPS1;QY=1 fmol
SUHB_ECOLI	AAEAVIIDTIRK	2	5320290.0	RD139_Wide_UPS1_2_5fmol_inj3.mzML	RD139_Wide_UPS1_2_5fmol_inj3		0	L	1	28	Wide|CT=Mixture;CN=UPS1;QY=2.5 fmol
SUHB_ECOLI	AAEAVIIDTIRK	2	7087560.0	RD139_Wide_UPS1_5fmol_inj2.mzML	RD139_Wide_UPS1_5fmol_inj2		0	L	1	29	Wide|CT=Mixture;CN=UPS1;QY=5 fmol
SUHB_ECOLI	AAEAVIIDTIRK	2	6241600.0	RD139_Wide_UPS1_25fmol_inj1.mzML	RD139_Wide_UPS1_25fmol_inj1		0	L	1	31	Wide|CT=Mixture;CN=UPS1;QY=25 fmol
SUHB_ECOLI	AAEAVIIDTIRK	2	5430500.0	RD139_Wide_UPS1_10fmol_inj1r.mzML	RD139_Wide_UPS1_10fmol_inj1r		0	L	1	30	Wide|CT=Mixture;CN=UPS1;QY=10 fmol
SUHB_ECOLI	AAEAVIIDTIRK	2	6226290.0	RD139_Wide_UPS1_5fmol_inj1.mzML	RD139_Wide_UPS1_5fmol_inj1		0	L	1	29	Wide|CT=Mixture;CN=UPS1;QY=5 fmol
SUHB_ECOLI	AAEAVIIDTIRK	2	5972980.0	RD139_Wide_UPS1_5fmol_inj3.mzML	RD139_Wide_UPS1_5fmol_inj3		0	L	1	29	Wide|CT=Mixture;CN=UPS1;QY=5 fmol
SUHB_ECOLI	AAEAVIIDTIRK	2	6226580.0	RD139_Wide_UPS1_50fmol_inj1.mzML	RD139_Wide_UPS1_50fmol_inj1		0	L	1	32	Wide|CT=Mixture;CN=UPS1;QY=50 fmol
SUHB_ECOLI	AAEAVIIDTIRK	2	6067230.0	RD139_Wide_UPS1_50fmol_inj2.mzML	RD139_Wide_UPS1_50fmol_inj2		0	L	1	32	Wide|CT=Mixture;CN=UPS1;QY=50 fmol
SUHB_ECOLI	AAEAVIIDTIRK	2	6121900.0	RD139_Wide_UPS1_10fmol_inj3.mzML	RD139_Wide_UPS1_10fmol_inj3		0	L	1	30	Wide|CT=Mixture;CN=UPS1;QY=10 fmol
SUHB_ECOLI	AAEAVIIDTIRK	2	6203930.0	RD139_Wide_UPS1_10fmol_inj2.mzML	RD139_Wide_UPS1_10fmol_inj2		0	L	1	30	Wide|CT=Mixture;CN=UPS1;QY=10 fmol
SUHB_ECOLI	AAEAVIIDTIRK	2	6366300.0	RD139_Wide_UPS1_25fmol_inj3.mzML	RD139_Wide_UPS1_25fmol_inj3		0	L	1	31	Wide|CT=Mixture;CN=UPS1;QY=25 fmol
SUHB_ECOLI	AAEAVIIDTIRK	2	5615500.0	RD139_Wide_UPS1_50fmol_inj3.mzML	RD139_Wide_UPS1_50fmol_inj3		0	L	1	32	Wide|CT=Mixture;CN=UPS1;QY=50 fmol
SUHB_ECOLI	AAEAVIIDTIRK	2	5736930.0	RD139_Wide_UPS1_25fmol_inj2.mzML	RD139_Wide_UPS1_25fmol_inj2		0	L	1	31	Wide|CT=Mixture;CN=UPS1;QY=25 fmol
SUHB_ECOLI	AAEAVIIDTIRK	3	5682830.0	RD139_Wide_UPS1_0_1fmol_inj1.mzML	RD139_Wide_UPS1_0_1fmol_inj1		0	L	1	25	Wide|CT=Mixture;CN=UPS1;QY=0.1 fmol
SUHB_ECOLI	AAEAVIIDTIRK	3	5472040.0	RD139_Wide_UPS1_0_25fmol_inj1.mzML	RD139_Wide_UPS1_0_25fmol_inj1		0	L	1	26	Wide|CT=Mixture;CN=UPS1;QY=0.25 fmol
SUHB_ECOLI	AAEAVIIDTIRK	3	5590530.0	RD139_Wide_UPS1_2_5fmol_inj1.mzML	RD139_Wide_UPS1_2_5fmol_inj1		0	L	1	28	Wide|CT=Mixture;CN=UPS1;QY=2.5 fmol
SUHB_ECOLI	AAEAVIIDTIRK	3	5203110.0	RD139_Wide_UPS1_2_5fmol_inj2.mzML	RD139_Wide_UPS1_2_5fmol_inj2		0	L	1	28	Wide|CT=Mixture;CN=UPS1;QY=2.5 fmol
SUHB_ECOLI	AAEAVIIDTIRK	3	6048010.0	RD139_Wide_UPS1_0_25fmol_inj2.mzML	RD139_Wide_UPS1_0_25fmol_inj2		0	L	1	26	Wide|CT=Mixture;CN=UPS1;QY=0.25 fmol
SUHB_ECOLI	AAEAVIIDTIRK	3	5227120.0	RD139_Wide_UPS1_0_1fmol_inj3.mzML	RD139_Wide_UPS1_0_1fmol_inj3		0	L	1	25	Wide|CT=Mixture;CN=UPS1;QY=0.1 fmol
SUHB_ECOLI	AAEAVIIDTIRK	3	6084680.0	RD139_Wide_UPS1_0_25fmol_inj3.mzML	RD139_Wide_UPS1_0_25fmol_inj3		0	L	1	26	Wide|CT=Mixture;CN=UPS1;QY=0.25 fmol
SUHB_ECOLI	AAEAVIIDTIRK	3	5662900.0	RD139_Wide_UPS1_0_1fmol_inj2.mzML	RD139_Wide_UPS1_0_1fmol_inj2		0	L	1	25	Wide|CT=Mixture;CN=UPS1;QY=0.1 fmol
SUHB_ECOLI	AAEAVIIDTIRK	3	6484590.0	RD139_Wide_UPS1_1fmol_inj2.mzML	RD139_Wide_UPS1_1fmol_inj2		0	L	1	27	Wide|CT=Mixture;CN=UPS1;QY=1 fmol
SUHB_ECOLI	AAEAVIIDTIRK	3	6061150.0	RD139_Wide_UPS1_1fmol_inj1.mzML	RD139_Wide_UPS1_1fmol_inj1		0	L	1	27	Wide|CT=Mixture;CN=UPS1;QY=1 fmol
SUHB_ECOLI	AAEAVIIDTIRK	3	6643430.0	RD139_Wide_UPS1_1fmol_inj3.mzML	RD139_Wide_UPS1_1fmol_inj3		0	L	1	27	Wide|CT=Mixture;CN=UPS1;QY=1 fmol
SUHB_ECOLI	AAEAVIIDTIRK	3	5940890.0	RD139_Wide_UPS1_2_5fmol_inj3.mzML	RD139_Wide_UPS1_2_5fmol_inj3		0	L	1	28	Wide|CT=Mixture;CN=UPS1;QY=2.5 fmol
SUHB_ECOLI	AAEAVIIDTIRK	3	4480420.0	RD139_Wide_UPS1_5fmol_inj2.mzML	RD139_Wide_UPS1_5fmol_inj2		0	L	1	29	Wide|CT=Mixture;CN=UPS1;QY=5 fmol
SUHB_ECOLI	AAEAVIIDTIRK	3	6487620.0	RD139_Wide_UPS1_25fmol_inj1.mzML	RD139_Wide_UPS1_25fmol_inj1		0	L	1	31	Wide|CT=Mixture;CN=UPS1;QY=25 fmol
SUHB_ECOLI	AAEAVIIDTIRK	3	6120450.0	RD139_Wide_UPS1_10fmol_inj1r.mzML	RD139_Wide_UPS1_10fmol_inj1r		0	L	1	30	Wide|CT=Mixture;CN=UPS1;QY=10 fmol
SUHB_ECOLI	AAEAVIIDTIRK	3	5802990.0	RD139_Wide_UPS1_5fmol_inj1.mzML	RD139_Wide_UPS1_5fmol_inj1		0	L	1	29	Wide|CT=Mixture;CN=UPS1;QY=5 fmol
SUHB_ECOLI	AAEAVIIDTIRK	3	3702680.0	RD139_Wide_UPS1_5fmol_inj3.mzML	RD139_Wide_UPS1_5fmol_inj3		0	L	1	29	Wide|CT=Mixture;CN=UPS1;QY=5 fmol
SUHB_ECOLI	AAEAVIIDTIRK	3	3810020.0	RD139_Wide_UPS1_50fmol_inj1.mzML	RD139_Wide_UPS1_50fmol_inj1		0	L	1	32	Wide|CT=Mixture;CN=UPS1;QY=50 fmol
SUHB_ECOLI	AAEAVIIDTIRK	3	2989140.0	RD139_Wide_UPS1_50fmol_inj2.mzML	RD139_Wide_UPS1_50fmol_inj2		0	L	1	32	Wide|CT=Mixture;CN=UPS1;QY=50 fmol
SUHB_ECOLI	AAEAVIIDTIRK	3	6258420.0	RD139_Wide_UPS1_10fmol_inj3.mzML	RD139_Wide_UPS1_10fmol_inj3		0	L	1	30	Wide|CT=Mixture;CN=UPS1;QY=10 fmol
SUHB_ECOLI	AAEAVIIDTIRK	3	7106990.0	RD139_Wide_UPS1_10fmol_inj2.mzML	RD139_Wide_UPS1_10fmol_inj2		0	L	1	30	Wide|CT=Mixture;CN=UPS1;QY=10 fmol
SUHB_ECOLI	AAEAVIIDTIRK	3	6417700.0	RD139_Wide_UPS1_25fmol_inj3.mzML	RD139_Wide_UPS1_25fmol_inj3		0	L	1	31	Wide|CT=Mixture;CN=UPS1;QY=25 fmol
SUHB_ECOLI	AAEAVIIDTIRK	3	3104600.0	RD139_Wide_UPS1_50fmol_inj3.mzML	RD139_Wide_UPS1_50fmol_inj3		0	L	1	32	Wide|CT=Mixture;CN=UPS1;QY=50 fmol
SUHB_ECOLI	AAEAVIIDTIRK	3	6731550.0	RD139_Wide_UPS1_25fmol_inj2.mzML	RD139_Wide_UPS1_25fmol_inj2		0	L	1	31	Wide|CT=Mixture;CN=UPS1;QY=25 fmol
TALA_ECOLI	AAEELEKEGINC(Carbamidomethyl)NLTLLFSFAQAR	3	1207740.0	RD139_Wide_UPS1_0_1fmol_inj1.mzML	RD139_Wide_UPS1_0_1fmol_inj1		0	L	1	25	Wide|CT=Mixture;CN=UPS1;QY=0.1 fmol
TALA_ECOLI	AAEELEKEGINC(Carbamidomethyl)NLTLLFSFAQAR	3	1034020.0	RD139_Wide_UPS1_0_25fmol_inj1.mzML	RD139_Wide_UPS1_0_25fmol_inj1		0	L	1	26	Wide|CT=Mixture;CN=UPS1;QY=0.25 fmol
TALA_ECOLI	AAEELEKEGINC(Carbamidomethyl)NLTLLFSFAQAR	3	1141490.0	RD139_Wide_UPS1_2_5fmol_inj1.mzML	RD139_Wide_UPS1_2_5fmol_inj1		0	L	1	28	Wide|CT=Mixture;CN=UPS1;QY=2.5 fmol
TALA_ECOLI	AAEELEKEGINC(Carbamidomethyl)NLTLLFSFAQAR	3	1120530.0	RD139_Wide_UPS1_2_5fmol_inj2.mzML	RD139_Wide_UPS1_2_5fmol_inj2		0	L	1	28	Wide|CT=Mixture;CN=UPS1;QY=2.5 fmol
TALA_ECOLI	AAEELEKEGINC(Carbamidomethyl)NLTLLFSFAQAR	3	1234350.0	RD139_Wide_UPS1_0_25fmol_inj2.mzML	RD139_Wide_UPS1_0_25fmol_inj2		0	L	1	26	Wide|CT=Mixture;CN=UPS1;QY=0.25 fmol
TALA_ECOLI	AAEELEKEGINC(Carbamidomethyl)NLTLLFSFAQAR	3	1144870.0	RD139_Wide_UPS1_0_1fmol_inj3.mzML	RD139_Wide_UPS1_0_1fmol_inj3		0	L	1	25	Wide|CT=Mixture;CN=UPS1;QY=0.1 fmol
TALA_ECOLI	AAEELEKEGINC(Carbamidomethyl)NLTLLFSFAQAR	3	981204.0	RD139_Wide_UPS1_0_25fmol_inj3.mzML	RD139_Wide_UPS1_0_25fmol_inj3		0	L	1	26	Wide|CT=Mixture;CN=UPS1;QY=0.25 fmol
TALA_ECOLI	AAEELEKEGINC(Carbamidomethyl)NLTLLFSFAQAR	3	1038960.0	RD139_Wide_UPS1_0_1fmol_inj2.mzML	RD139_Wide_UPS1_0_1fmol_inj2		0	L	1	25	Wide|CT=Mixture;CN=UPS1;QY=0.1 fmol
TALA_ECOLI	AAEELEKEGINC(Carbamidomethyl)NLTLLFSFAQAR	3	905116.0	RD139_Wide_UPS1_1fmol_inj2.mzML	RD139_Wide_UPS1_1fmol_inj2		0	L	1	27	Wide|CT=Mixture;CN=UPS1;QY=1 fmol
TALA_ECOLI	AAEELEKEGINC(Carbamidomethyl)NLTLLFSFAQAR	3	1005630.0	RD139_Wide_UPS1_1fmol_inj1.mzML	RD139_Wide_UPS1_1fmol_inj1		0	L	1	27	Wide|CT=Mixture;CN=UPS1;QY=1 fmol
TALA_ECOLI	AAEELEKEGINC(Carbamidomethyl)NLTLLFSFAQAR	3	1210570.0	RD139_Wide_UPS1_1fmol_inj3.mzML	RD139_Wide_UPS1_1fmol_inj3		0	L	1	27	Wide|CT=Mixture;CN=UPS1;QY=1 fmol
TALA_ECOLI	AAEELEKEGINC(Carbamidomethyl)NLTLLFSFAQAR	3	999597.0	RD139_Wide_UPS1_2_5fmol_inj3.mzML	RD139_Wide_UPS1_2_5fmol_inj3		0	L	1	28	Wide|CT=Mixture;CN=UPS1;QY=2.5 fmol
TALA_ECOLI	AAEELEKEGINC(Carbamidomethyl)NLTLLFSFAQAR	3	1251090.0	RD139_Wide_UPS1_5fmol_inj2.mzML	RD139_Wide_UPS1_5fmol_inj2		0	L	1	29	Wide|CT=Mixture;CN=UPS1;QY=5 fmol
TALA_ECOLI	AAEELEKEGINC(Carbamidomethyl)NLTLLFSFAQAR	3	1089160.0	RD139_Wide_UPS1_25fmol_inj1.mzML	RD139_Wide_UPS1_25fmol_inj1		0	L	1	31	Wide|CT=Mixture;CN=UPS1;QY=25 fmol
TALA_ECOLI	AAEELEKEGINC(Carbamidomethyl)NLTLLFSFAQAR	3	1128070.0	RD139_Wide_UPS1_10fmol_inj1r.mzML	RD139_Wide_UPS1_10fmol_inj1r		0	L	1	30	Wide|CT=Mixture;CN=UPS1;QY=10 fmol
TALA_ECOLI	AAEELEKEGINC(Carbamidomethyl)NLTLLFSFAQAR	3	1112510.0	RD139_Wide_UPS1_5fmol_inj1.mzML	RD139_Wide_UPS1_5fmol_inj1		0	L	1	29	Wide|CT=Mixture;CN=UPS1;QY=5 fmol
TALA_ECOLI	AAEELEKEGINC(Carbamidomethyl)NLTLLFSFAQAR	3	1153370.0	RD139_Wide_UPS1_5fmol_inj3.mzML	RD139_Wide_UPS1_5fmol_inj3		0	L	1	29	Wide|CT=Mixture;CN=UPS1;QY=5 fmol
TALA_ECOLI	AAEELEKEGINC(Carbamidomethyl)NLTLLFSFAQAR	3	1010890.0	RD139_Wide_UPS1_50fmol_inj1.mzML	RD139_Wide_UPS1_50fmol_inj1		0	L	1	32	Wide|CT=Mixture;CN=UPS1;QY=50 fmol
TALA_ECOLI	AAEELEKEGINC(Carbamidomethyl)NLTLLFSFAQAR	3	890974.0	RD139_Wide_UPS1_50fmol_inj2.mzML	RD139_Wide_UPS1_50fmol_inj2		0	L	1	32	Wide|CT=Mixture;CN=UPS1;QY=50 fmol
TALA_ECOLI	AAEELEKEGINC(Carbamidomethyl)NLTLLFSFAQAR	3	1287210.0	RD139_Wide_UPS1_10fmol_inj3.mzML	RD139_Wide_UPS1_10fmol_inj3		0	L	1	30	Wide|CT=Mixture;CN=UPS1;QY=10 fmol
TALA_ECOLI	AAEELEKEGINC(Carbamidomethyl)NLTLLFSFAQAR	3	1190340.0	RD139_Wide_UPS1_10fmol_inj2.mzML	RD139_Wide_UPS1_10fmol_inj2		0	L	1	30	Wide|CT=Mixture;CN=UPS1;QY=10 fmol
TALA_ECOLI	AAEELEKEGINC(Carbamidomethyl)NLTLLFSFAQAR	3	1126790.0	RD139_Wide_UPS1_25fmol_inj3.mzML	RD139_Wide_UPS1_25fmol_inj3		0	L	1	31	Wide|CT=Mixture;CN=UPS1;QY=25 fmol
TALA_ECOLI	AAEELEKEGINC(Carbamidomethyl)NLTLLFSFAQAR	3	815414.0	RD139_Wide_UPS1_50fmol_inj3.mzML	RD139_Wide_UPS1_50fmol_inj3		0	L	1	32	Wide|CT=Mixture;CN=UPS1;QY=50 fmol
TALA_ECOLI	AAEELEKEGINC(Carbamidomethyl)NLTLLFSFAQAR	3	1014960.0	RD139_Wide_UPS1_25fmol_inj2.mzML	RD139_Wide_UPS1_25fmol_inj2		0	L	1	31	Wide|CT=Mixture;CN=UPS1;QY=25 fmol
TALA_ECOLI	AAEELEKEGINC(Carbamidomethyl)NLTLLFSFAQAR	4	164555.0	RD139_Wide_UPS1_0_1fmol_inj1.mzML	RD139_Wide_UPS1_0_1fmol_inj1		0	L	1	25	Wide|CT=Mixture;CN=UPS1;QY=0.1 fmol
TALA_ECOLI	AAEELEKEGINC(Carbamidomethyl)NLTLLFSFAQAR	4	179886.0	RD139_Wide_UPS1_0_25fmol_inj1.mzML	RD139_Wide_UPS1_0_25fmol_inj1		0	L	1	26	Wide|CT=Mixture;CN=UPS1;QY=0.25 fmol
TALA_ECOLI	AAEELEKEGINC(Carbamidomethyl)NLTLLFSFAQAR	4	243388.0	RD139_Wide_UPS1_2_5fmol_inj2.mzML	RD139_Wide_UPS1_2_5fmol_inj2		0	L	1	28	Wide|CT=Mixture;CN=UPS1;QY=2.5 fmol
TALA_ECOLI	AAEELEKEGINC(Carbamidomethyl)NLTLLFSFAQAR	4	253140.0	RD139_Wide_UPS1_0_25fmol_inj2.mzML	RD139_Wide_UPS1_0_25fmol_inj2		0	L	1	26	Wide|CT=Mixture;CN=UPS1;QY=0.25 fmol
TALA_ECOLI	AAEELEKEGINC(Carbamidomethyl)NLTLLFSFAQAR	4	261845.0	RD139_Wide_UPS1_0_1fmol_inj3.mzML	RD139_Wide_UPS1_0_1fmol_inj3		0	L	1	25	Wide|CT=Mixture;CN=UPS1;QY=0.1 fmol
TALA_ECOLI	AAEELEKEGINC(Carbamidomethyl)NLTLLFSFAQAR	4	297164.0	RD139_Wide_UPS1_0_1fmol_inj2.mzML	RD139_Wide_UPS1_0_1fmol_inj2		0	L	1	25	Wide|CT=Mixture;CN=UPS1;QY=0.1 fmol
TALA_ECOLI	AAEELEKEGINC(Carbamidomethyl)NLTLLFSFAQAR	4	274013.0	RD139_Wide_UPS1_1fmol_inj2.mzML	RD139_Wide_UPS1_1fmol_inj2		0	L	1	27	Wide|CT=Mixture;CN=UPS1;QY=1 fmol
TALA_ECOLI	AAEELEKEGINC(Carbamidomethyl)NLTLLFSFAQAR	4	103386.0	RD139_Wide_UPS1_1fmol_inj1.mzML	RD139_Wide_UPS1_1fmol_inj1		0	L	1	27	Wide|CT=Mixture;CN=UPS1;QY=1 fmol
TALA_ECOLI	AAEELEKEGINC(Carbamidomethyl)NLTLLFSFAQAR	4	269279.0	RD139_Wide_UPS1_1fmol_inj3.mzML	RD139_Wide_UPS1_1fmol_inj3		0	L	1	27	Wide|CT=Mixture;CN=UPS1;QY=1 fmol
TALA_ECOLI	AAEELEKEGINC(Carbamidomethyl)NLTLLFSFAQAR	4	260449.0	RD139_Wide_UPS1_2_5fmol_inj3.mzML	RD139_Wide_UPS1_2_5fmol_inj3		0	L	1	28	Wide|CT=Mixture;CN=UPS1;QY=2.5 fmol
TALA_ECOLI	AAEELEKEGINC(Carbamidomethyl)NLTLLFSFAQAR	4	273530.0	RD139_Wide_UPS1_25fmol_inj1.mzML	RD139_Wide_UPS1_25fmol_inj1		0	L	1	31	Wide|CT=Mixture;CN=UPS1;QY=25 fmol
TALA_ECOLI	AAEELEKEGINC(Carbamidomethyl)NLTLLFSFAQAR	4	196115.0	RD139_Wide_UPS1_10fmol_inj1r.mzML	RD139_Wide_UPS1_10fmol_inj1r		0	L	1	30	Wide|CT=Mixture;CN=UPS1;QY=10 fmol
TALA_ECOLI	AAEELEKEGINC(Carbamidomethyl)NLTLLFSFAQAR	4	411403.0	RD139_Wide_UPS1_5fmol_inj1.mzML	RD139_Wide_UPS1_5fmol_inj1		0	L	1	29	Wide|CT=Mixture;CN=UPS1;QY=5 fmol
TALA_ECOLI	AAEELEKEGINC(Carbamidomethyl)NLTLLFSFAQAR	4	263607.0	RD139_Wide_UPS1_5fmol_inj3.mzML	RD139_Wide_UPS1_5fmol_inj3		0	L	1	29	Wide|CT=Mixture;CN=UPS1;QY=5 fmol
TALA_ECOLI	AAEELEKEGINC(Carbamidomethyl)NLTLLFSFAQAR	4	157532.0	RD139_Wide_UPS1_50fmol_inj1.mzML	RD139_Wide_UPS1_50fmol_inj1		0	L	1	32	Wide|CT=Mixture;CN=UPS1;QY=50 fmol
TALA_ECOLI	AAEELEKEGINC(Carbamidomethyl)NLTLLFSFAQAR	4	209716.0	RD139_Wide_UPS1_50fmol_inj2.mzML	RD139_Wide_UPS1_50fmol_inj2		0	L	1	32	Wide|CT=Mixture;CN=UPS1;QY=50 fmol
TALA_ECOLI	AAEELEKEGINC(Carbamidomethyl)NLTLLFSFAQAR	4	360586.0	RD139_Wide_UPS1_10fmol_inj3.mzML	RD139_Wide_UPS1_10fmol_inj3		0	L	1	30	Wide|CT=Mixture;CN=UPS1;QY=10 fmol
TALA_ECOLI	AAEELEKEGINC(Carbamidomethyl)NLTLLFSFAQAR	4	210349.0	RD139_Wide_UPS1_10fmol_inj2.mzML	RD139_Wide_UPS1_10fmol_inj2		0	L	1	30	Wide|CT=Mixture;CN=UPS1;QY=10 fmol
TALA_ECOLI	AAEELEKEGINC(Carbamidomethyl)NLTLLFSFAQAR	4	264053.0	RD139_Wide_UPS1_25fmol_inj3.mzML	RD139_Wide_UPS1_25fmol_inj3		0	L	1	31	Wide|CT=Mixture;CN=UPS1;QY=25 fmol
TALA_ECOLI	AAEELEKEGINC(Carbamidomethyl)NLTLLFSFAQAR	4	200775.0	RD139_Wide_UPS1_25fmol_inj2.mzML	RD139_Wide_UPS1_25fmol_inj2		0	L	1	31	Wide|CT=Mixture;CN=UPS1;QY=25 fmol
COPA_ECOLI	AAEFGVLVR	2	658684.0	RD139_Wide_UPS1_0_1fmol_inj1.mzML	RD139_Wide_UPS1_0_1fmol_inj1		0	L	1	25	Wide|CT=Mixture;CN=UPS1;QY=0.1 fmol
COPA_ECOLI	AAEFGVLVR	2	681001.0	RD139_Wide_UPS1_0_25fmol_inj1.mzML	RD139_Wide_UPS1_0_25fmol_inj1		0	L	1	26	Wide|CT=Mixture;CN=UPS1;QY=0.25 fmol
COPA_ECOLI	AAEFGVLVR	2	592474.0	RD139_Wide_UPS1_2_5fmol_inj1.mzML	RD139_Wide_UPS1_2_5fmol_inj1		0	L	1	28	Wide|CT=Mixture;CN=UPS1;QY=2.5 fmol
COPA_ECOLI	AAEFGVLVR	2	698188.0	RD139_Wide_UPS1_2_5fmol_inj2.mzML	RD139_Wide_UPS1_2_5fmol_inj2		0	L	1	28	Wide|CT=Mixture;CN=UPS1;QY=2.5 fmol
COPA_ECOLI	AAEFGVLVR	2	739105.0	RD139_Wide_UPS1_0_25fmol_inj2.mzML	RD139_Wide_UPS1_0_25fmol_inj2		0	L	1	26	Wide|CT=Mixture;CN=UPS1;QY=0.25 fmol
COPA_ECOLI	AAEFGVLVR	2	582564.0	RD139_Wide_UPS1_0_1fmol_inj3.mzML	RD139_Wide_UPS1_0_1fmol_inj3		0	L	1	25	Wide|CT=Mixture;CN=UPS1;QY=0.1 fmol
COPA_ECOLI	AAEFGVLVR	2	696056.0	RD139_Wide_UPS1_0_25fmol_inj3.mzML	RD139_Wide_UPS1_0_25fmol_inj3		0	L	1	26	Wide|CT=Mixture;CN=UPS1;QY=0.25 fmol
COPA_ECOLI	AAEFGVLVR	2	781100.0	RD139_Wide_UPS1_0_1fmol_inj2.mzML	RD139_Wide_UPS1_0_1fmol_inj2		0	L	1	25	Wide|CT=Mixture;CN=UPS1;QY=0.1 fmol
COPA_ECOLI	AAEFGVLVR	2	812805.0	RD139_Wide_UPS1_1fmol_inj2.mzML	RD139_Wide_UPS1_1fmol_inj2		0	L	1	27	Wide|CT=Mixture;CN=UPS1;QY=1 fmol
COPA_ECOLI	AAEFGVLVR	2	716832.0	RD139_Wide_UPS1_1fmol_inj1.mzML	RD139_Wide_UPS1_1fmol_inj1		0	L	1	27	Wide|CT=Mixture;CN=UPS1;QY=1 fmol
COPA_ECOLI	AAEFGVLVR	2	700128.0	RD139_Wide_UPS1_1fmol_inj3.mzML	RD139_Wide_UPS1_1fmol_inj3		0	L	1	27	Wide|CT=Mixture;CN=UPS1;QY=1 fmol
COPA_ECOLI	AAEFGVLVR	2	672382.0	RD139_Wide_UPS1_2_5fmol_inj3.mzML	RD139_Wide_UPS1_2_5fmol_inj3		0	L	1	28	Wide|CT=Mixture;CN=UPS1;QY=2.5 fmol
COPA_ECOLI	AAEFGVLVR	2	668584.0	RD139_Wide_UPS1_5fmol_inj2.mzML	RD139_Wide_UPS1_5fmol_inj2		0	L	1	29	Wide|CT=Mixture;CN=UPS1;QY=5 fmol
COPA_ECOLI	AAEFGVLVR	2	767230.0	RD139_Wide_UPS1_25fmol_inj1.mzML	RD139_Wide_UPS1_25fmol_inj1		0	L	1	31	Wide|CT=Mixture;CN=UPS1;QY=25 fmol
COPA_ECOLI	AAEFGVLVR	2	582574.0	RD139_Wide_UPS1_10fmol_inj1r.mzML	RD139_Wide_UPS1_10fmol_inj1r		0	L	1	30	Wide|CT=Mixture;CN=UPS1;QY=10 fmol
COPA_ECOLI	AAEFGVLVR	2	671188.0	RD139_Wide_UPS1_5fmol_inj1.mzML	RD139_Wide_UPS1_5fmol_inj1		0	L	1	29	Wide|CT=Mixture;CN=UPS1;QY=5 fmol
COPA_ECOLI	AAEFGVLVR	2	759129.0	RD139_Wide_UPS1_5fmol_inj3.mzML	RD139_Wide_UPS1_5fmol_inj3		0	L	1	29	Wide|CT=Mixture;CN=UPS1;QY=5 fmol
COPA_ECOLI	AAEFGVLVR	2	722997.0	RD139_Wide_UPS1_50fmol_inj1.mzML	RD139_Wide_UPS1_50fmol_inj1		0	L	1	32	Wide|CT=Mixture;CN=UPS1;QY=50 fmol
COPA_ECOLI	AAEFGVLVR	2	647653.0	RD139_Wide_UPS1_50fmol_inj2.mzML	RD139_Wide_UPS1_50fmol_inj2		0	L	1	32	Wide|CT=Mixture;CN=UPS1;QY=50 fmol
COPA_ECOLI	AAEFGVLVR	2	756853.0	RD139_Wide_UPS1_10fmol_inj3.mzML	RD139_Wide_UPS1_10fmol_inj3		0	L	1	30	Wide|CT=Mixture;CN=UPS1;QY=10 fmol
COPA_ECOLI	AAEFGVLVR	2	688138.0	RD139_Wide_UPS1_10fmol_inj2.mzML	RD139_Wide_UPS1_10fmol_inj2		0	L	1	30	Wide|CT=Mixture;CN=UPS1;QY=10 fmol
COPA_ECOLI	AAEFGVLVR	2	906053.0	RD139_Wide_UPS1_25fmol_inj3.mzML	RD139_Wide_UPS1_25fmol_inj3		0	L	1	31	Wide|CT=Mixture;CN=UPS1;QY=25 fmol
COPA_ECOLI	AAEFGVLVR	2	608839.0	RD139_Wide_UPS1_50fmol_inj3.mzML	RD139_Wide_UPS1_50fmol_inj3		0	L	1	32	Wide|CT=Mixture;CN=UPS1;QY=50 fmol
COPA_ECOLI	AAEFGVLVR	2	565699.0	RD139_Wide_UPS1_25fmol_inj2.mzML	RD139_Wide_UPS1_25fmol_inj2		0	L	1	31	Wide|CT=Mixture;CN=UPS1;QY=25 fmol
END4_ECOLI	AAEIDATAFALFTK	2	1196720.0	RD139_Wide_UPS1_0_1fmol_inj1.mzML	RD139_Wide_UPS1_0_1fmol_inj1		0	L	1	25	Wide|CT=Mixture;CN=UPS1;QY=0.1 fmol
END4_ECOLI	AAEIDATAFALFTK	2	1429650.0	RD139_Wide_UPS1_0_25fmol_inj1.mzML	RD139_Wide_UPS1_0_25fmol_inj1		0	L	1	26	Wide|CT=Mixture;CN=UPS1;QY=0.25 fmol
END4_ECOLI	AAEIDATAFALFTK	2	1285420.0	RD139_Wide_UPS1_2_5fmol_inj1.mzML	RD139_Wide_UPS1_2_5fmol_inj1		0	L	1	28	Wide|CT=Mixture;CN=UPS1;QY=2.5 fmol
END4_ECOLI	AAEIDATAFALFTK	2	1320670.0	RD139_Wide_UPS1_2_5fmol_inj2.mzML	RD139_Wide_UPS1_2_5fmol_inj2		0	L	1	28	Wide|CT=Mixture;CN=UPS1;QY=2.5 fmol
END4_ECOLI	AAEIDATAFALFTK	2	1325860.0	RD139_Wide_UPS1_0_25fmol_inj2.mzML	RD139_Wide_UPS1_0_25fmol_inj2		0	L	1	26	Wide|CT=Mixture;CN=UPS1;QY=0.25 fmol
END4_ECOLI	AAEIDATAFALFTK	2	1110200.0	RD139_Wide_UPS1_0_1fmol_inj3.mzML	RD139_Wide_UPS1_0_1fmol_inj3		0	L	1	25	Wide|CT=Mixture;CN=UPS1;QY=0.1 fmol
END4_ECOLI	AAEIDATAFALFTK	2	1507180.0	RD139_Wide_UPS1_0_25fmol_inj3.mzML	RD139_Wide_UPS1_0_25fmol_inj3		0	L	1	26	Wide|CT=Mixture;CN=UPS1;QY=0.25 fmol
END4_ECOLI	AAEIDATAFALFTK	2	1291740.0	RD139_Wide_UPS1_0_1fmol_inj2.mzML	RD139_Wide_UPS1_0_1fmol_inj2		0	L	1	25	Wide|CT=Mixture;CN=UPS1;QY=0.1 fmol
END4_ECOLI	AAEIDATAFALFTK	2	1447830.0	RD139_Wide_UPS1_1fmol_inj2.mzML	RD139_Wide_UPS1_1fmol_inj2		0	L	1	27	Wide|CT=Mixture;CN=UPS1;QY=1 fmol
END4_ECOLI	AAEIDATAFALFTK	2	1432770.0	RD139_Wide_UPS1_1fmol_inj1.mzML	RD139_Wide_UPS1_1fmol_inj1		0	L	1	27	Wide|CT=Mixture;CN=UPS1;QY=1 fmol
END4_ECOLI	AAEIDATAFALFTK	2	1588350.0	RD139_Wide_UPS1_1fmol_inj3.mzML	RD139_Wide_UPS1_1fmol_inj3		0	L	1	27	Wide|CT=Mixture;CN=UPS1;QY=1 fmol
END4_ECOLI	AAEIDATAFALFTK	2	1343080.0	RD139_Wide_UPS1_2_5fmol_inj3.mzML	RD139_Wide_UPS1_2_5fmol_inj3		0	L	1	28	Wide|CT=Mixture;CN=UPS1;QY=2.5 fmol
END4_ECOLI	AAEIDATAFALFTK	2	1756630.0	RD139_Wide_UPS1_5fmol_inj2.mzML	RD139_Wide_UPS1_5fmol_inj2		0	L	1	29	Wide|CT=Mixture;CN=UPS1;QY=5 fmol
END4_ECOLI	AAEIDATAFALFTK	2	1379510.0	RD139_Wide_UPS1_25fmol_inj1.mzML	RD139_Wide_UPS1_25fmol_inj1		0	L	1	31	Wide|CT=Mixture;CN=UPS1;QY=25 fmol
END4_ECOLI	AAEIDATAFALFTK	2	1235860.0	RD139_Wide_UPS1_10fmol_inj1r.mzML	RD139_Wide_UPS1_10fmol_inj1r		0	L	1	30	Wide|CT=Mixture;CN=UPS1;QY=10 fmol
END4_ECOLI	AAEIDATAFALFTK	2	1404740.0	RD139_Wide_UPS1_5fmol_inj1.mzML	RD139_Wide_UPS1_5fmol_inj1		0	L	1	29	Wide|CT=Mixture;CN=UPS1;QY=5 fmol
END4_ECOLI	AAEIDATAFALFTK	2	1329070.0	RD139_Wide_UPS1_5fmol_inj3.mzML	RD139_Wide_UPS1_5fmol_inj3		0	L	1	29	Wide|CT=Mixture;CN=UPS1;QY=5 fmol
END4_ECOLI	AAEIDATAFALFTK	2	1278220.0	RD139_Wide_UPS1_50fmol_inj1.mzML	RD139_Wide_UPS1_50fmol_inj1		0	L	1	32	Wide|CT=Mixture;CN=UPS1;QY=50 fmol
END4_ECOLI	AAEIDATAFALFTK	2	1145950.0	RD139_Wide_UPS1_50fmol_inj2.mzML	RD139_Wide_UPS1_50fmol_inj2		0	L	1	32	Wide|CT=Mixture;CN=UPS1;QY=50 fmol
END4_ECOLI	AAEIDATAFALFTK	2	1280110.0	RD139_Wide_UPS1_10fmol_inj3.mzML	RD139_Wide_UPS1_10fmol_inj3		0	L	1	30	Wide|CT=Mixture;CN=UPS1;QY=10 fmol
END4_ECOLI	AAEIDATAFALFTK	2	1464090.0	RD139_Wide_UPS1_10fmol_inj2.mzML	RD139_Wide_UPS1_10fmol_inj2		0	L	1	30	Wide|CT=Mixture;CN=UPS1;QY=10 fmol
END4_ECOLI	AAEIDATAFALFTK	2	1441310.0	RD139_Wide_UPS1_25fmol_inj3.mzML	RD139_Wide_UPS1_25fmol_inj3		0	L	1	31	Wide|CT=Mixture;CN=UPS1;QY=25 fmol
END4_ECOLI	AAEIDATAFALFTK	2	1047400.0	RD139_Wide_UPS1_50fmol_inj3.mzML	RD139_Wide_UPS1_50fmol_inj3		0	L	1	32	Wide|CT=Mixture;CN=UPS1;QY=50 fmol
END4_ECOLI	AAEIDATAFALFTK	2	1154790.0	RD139_Wide_UPS1_25fmol_inj2.mzML	RD139_Wide_UPS1_25fmol_inj2		0	L	1	31	Wide|CT=Mixture;CN=UPS1;QY=25 fmol
END4_ECOLI	AAEIDATAFALFTK	3	63805.7	RD139_Wide_UPS1_2_5fmol_inj1.mzML	RD139_Wide_UPS1_2_5fmol_inj1		0	L	1	28	Wide|CT=Mixture;CN=UPS1;QY=2.5 fmol
END4_ECOLI	AAEIDATAFALFTK	3	155754.0	RD139_Wide_UPS1_0_25fmol_inj2.mzML	RD139_Wide_UPS1_0_25fmol_inj2		0	L	1	26	Wide|CT=Mixture;CN=UPS1;QY=0.25 fmol
END4_ECOLI	AAEIDATAFALFTK	3	172370.0	RD139_Wide_UPS1_0_1fmol_inj3.mzML	RD139_Wide_UPS1_0_1fmol_inj3		0	L	1	25	Wide|CT=Mixture;CN=UPS1;QY=0.1 fmol
END4_ECOLI	AAEIDATAFALFTK	3	103464.0	RD139_Wide_UPS1_0_1fmol_inj2.mzML	RD139_Wide_UPS1_0_1fmol_inj2		0	L	1	25	Wide|CT=Mixture;CN=UPS1;QY=0.1 fmol
END4_ECOLI	AAEIDATAFALFTK	3	113370.0	RD139_Wide_UPS1_1fmol_inj2.mzML	RD139_Wide_UPS1_1fmol_inj2		0	L	1	27	Wide|CT=Mixture;CN=UPS1;QY=1 fmol
END4_ECOLI	AAEIDATAFALFTK	3	117752.0	RD139_Wide_UPS1_1fmol_inj1.mzML	RD139_Wide_UPS1_1fmol_inj1		0	L	1	27	Wide|CT=Mixture;CN=UPS1;QY=1 fmol
END4_ECOLI	AAEIDATAFALFTK	3	133440.0	RD139_Wide_UPS1_1fmol_inj3.mzML	RD139_Wide_UPS1_1fmol_inj3		0	L	1	27	Wide|CT=Mixture;CN=UPS1;QY=1 fmol
END4_ECOLI	AAEIDATAFALFTK	3	136496.0	RD139_Wide_UPS1_2_5fmol_inj3.mzML	RD139_Wide_UPS1_2_5fmol_inj3		0	L	1	28	Wide|CT=Mixture;CN=UPS1;QY=2.5 fmol
HEMY_ECOLI	AAELAGNDTIPVEITR	2	2560710.0	RD139_Wide_UPS1_0_1fmol_inj1.mzML	RD139_Wide_UPS1_0_1fmol_inj1		0	L	1	25	Wide|CT=Mixture;CN=UPS1;QY=0.1 fmol
HEMY_ECOLI	AAELAGNDTIPVEITR	2	2745390.0	RD139_Wide_UPS1_0_25fmol_inj1.mzML	RD139_Wide_UPS1_0_25fmol_inj1		0	L	1	26	Wide|CT=Mixture;CN=UPS1;QY=0.25 fmol
HEMY_ECOLI	AAELAGNDTIPVEITR	2	3046880.0	RD139_Wide_UPS1_2_5fmol_inj1.mzML	RD139_Wide_UPS1_2_5fmol_inj1		0	L	1	28	Wide|CT=Mixture;CN=UPS1;QY=2.5 fmol
HEMY_ECOLI	AAELAGNDTIPVEITR	2	2846920.0	RD139_Wide_UPS1_2_5fmol_inj2.mzML	RD139_Wide_UPS1_2_5fmol_inj2		0	L	1	28	Wide|CT=Mixture;CN=UPS1;QY=2.5 fmol
HEMY_ECOLI	AAELAGNDTIPVEITR	2	3605300.0	RD139_Wide_UPS1_0_25fmol_inj2.mzML	RD139_Wide_UPS1_0_25fmol_inj2		0	L	1	26	Wide|CT=Mixture;CN=UPS1;QY=0.25 fmol
HEMY_ECOLI	AAELAGNDTIPVEITR	2	2959390.0	RD139_Wide_UPS1_0_1fmol_inj3.mzML	RD139_Wide_UPS1_0_1fmol_inj3		0	L	1	25	Wide|CT=Mixture;CN=UPS1;QY=0.1 fmol
HEMY_ECOLI	AAELAGNDTIPVEITR	2	3439520.0	RD139_Wide_UPS1_0_25fmol_inj3.mzML	RD139_Wide_UPS1_0_25fmol_inj3		0	L	1	26	Wide|CT=Mixture;CN=UPS1;QY=0.25 fmol
HEMY_ECOLI	AAELAGNDTIPVEITR	2	3316740.0	RD139_Wide_UPS1_0_1fmol_inj2.mzML	RD139_Wide_UPS1_0_1fmol_inj2		0	L	1	25	Wide|CT=Mixture;CN=UPS1;QY=0.1 fmol
HEMY_ECOLI	AAELAGNDTIPVEITR	2	3064260.0	RD139_Wide_UPS1_1fmol_inj2.mzML	RD139_Wide_UPS1_1fmol_inj2		0	L	1	27	Wide|CT=Mixture;CN=UPS1;QY=1 fmol
HEMY_ECOLI	AAELAGNDTIPVEITR	2	2967870.0	RD139_Wide_UPS1_1fmol_inj1.mzML	RD139_Wide_UPS1_1fmol_inj1		0	L	1	27	Wide|CT=Mixture;CN=UPS1;QY=1 fmol
HEMY_ECOLI	AAELAGNDTIPVEITR	2	3400370.0	RD139_Wide_UPS1_1fmol_inj3.mzML	RD139_Wide_UPS1_1fmol_inj3		0	L	1	27	Wide|CT=Mixture;CN=UPS1;QY=1 fmol
HEMY_ECOLI	AAELAGNDTIPVEITR	2	3187240.0	RD139_Wide_UPS1_2_5fmol_inj3.mzML	RD139_Wide_UPS1_2_5fmol_inj3		0	L	1	28	Wide|CT=Mixture;CN=UPS1;QY=2.5 fmol
HEMY_ECOLI	AAELAGNDTIPVEITR	2	3469450.0	RD139_Wide_UPS1_5fmol_inj2.mzML	RD139_Wide_UPS1_5fmol_inj2		0	L	1	29	Wide|CT=Mixture;CN=UPS1;QY=5 fmol
HEMY_ECOLI	AAELAGNDTIPVEITR	2	3464790.0	RD139_Wide_UPS1_25fmol_inj1.mzML	RD139_Wide_UPS1_25fmol_inj1		0	L	1	31	Wide|CT=Mixture;CN=UPS1;QY=25 fmol
HEMY_ECOLI	AAELAGNDTIPVEITR	2	2627230.0	RD139_Wide_UPS1_10fmol_inj1r.mzML	RD139_Wide_UPS1_10fmol_inj1r		0	L	1	30	Wide|CT=Mixture;CN=UPS1;QY=10 fmol
HEMY_ECOLI	AAELAGNDTIPVEITR	2	2908650.0	RD139_Wide_UPS1_5fmol_inj1.mzML	RD139_Wide_UPS1_5fmol_inj1		0	L	1	29	Wide|CT=Mixture;CN=UPS1;QY=5 fmol
HEMY_ECOLI	AAELAGNDTIPVEITR	2	3391830.0	RD139_Wide_UPS1_5fmol_inj3.mzML	RD139_Wide_UPS1_5fmol_inj3		0	L	1	29	Wide|CT=Mixture;CN=UPS1;QY=5 fmol
HEMY_ECOLI	AAELAGNDTIPVEITR	2	3167720.0	RD139_Wide_UPS1_50fmol_inj1.mzML	RD139_Wide_UPS1_50fmol_inj1		0	L	1	32	Wide|CT=Mixture;CN=UPS1;QY=50 fmol
HEMY_ECOLI	AAELAGNDTIPVEITR	2	2887060.0	RD139_Wide_UPS1_50fmol_inj2.mzML	RD139_Wide_UPS1_50fmol_inj2		0	L	1	32	Wide|CT=Mixture;CN=UPS1;QY=50 fmol
HEMY_ECOLI	AAELAGNDTIPVEITR	2	3252350.0	RD139_Wide_UPS1_10fmol_inj3.mzML	RD139_Wide_UPS1_10fmol_inj3		0	L	1	30	Wide|CT=Mixture;CN=UPS1;QY=10 fmol
HEMY_ECOLI	AAELAGNDTIPVEITR	2	3409440.0	RD139_Wide_UPS1_10fmol_inj2.mzML	RD139_Wide_UPS1_10fmol_inj2		0	L	1	30	Wide|CT=Mixture;CN=UPS1;QY=10 fmol
HEMY_ECOLI	AAELAGNDTIPVEITR	2	3258690.0	RD139_Wide_UPS1_25fmol_inj3.mzML	RD139_Wide_UPS1_25fmol_inj3		0	L	1	31	Wide|CT=Mixture;CN=UPS1;QY=25 fmol
HEMY_ECOLI	AAELAGNDTIPVEITR	2	2884000.0	RD139_Wide_UPS1_50fmol_inj3.mzML	RD139_Wide_UPS1_50fmol_inj3		0	L	1	32	Wide|CT=Mixture;CN=UPS1;QY=50 fmol
HEMY_ECOLI	AAELAGNDTIPVEITR	2	3112030.0	RD139_Wide_UPS1_25fmol_inj2.mzML	RD139_Wide_UPS1_25fmol_inj2		0	L	1	31	Wide|CT=Mixture;CN=UPS1;QY=25 fmol
ASMA_ECOLI	AAENFDNVTR	2	257612.0	RD139_Wide_UPS1_0_1fmol_inj1.mzML	RD139_Wide_UPS1_0_1fmol_inj1		0	L	1	25	Wide|CT=Mixture;CN=UPS1;QY=0.1 fmol
ASMA_ECOLI	AAENFDNVTR	2	214310.0	RD139_Wide_UPS1_0_25fmol_inj1.mzML	RD139_Wide_UPS1_0_25fmol_inj1		0	L	1	26	Wide|CT=Mixture;CN=UPS1;QY=0.25 fmol
ASMA_ECOLI	AAENFDNVTR	2	271582.0	RD139_Wide_UPS1_2_5fmol_inj1.mzML	RD139_Wide_UPS1_2_5fmol_inj1		0	L	1	28	Wide|CT=Mixture;CN=UPS1;QY=2.5 fmol
ASMA_ECOLI	AAENFDNVTR	2	257069.0	RD139_Wide_UPS1_2_5fmol_inj2.mzML	RD139_Wide_UPS1_2_5fmol_inj2		0	L	1	28	Wide|CT=Mixture;CN=UPS1;QY=2.5 fmol
ASMA_ECOLI	AAENFDNVTR	2	355340.0	RD139_Wide_UPS1_0_25fmol_inj2.mzML	RD139_Wide_UPS1_0_25fmol_inj2		0	L	1	26	Wide|CT=Mixture;CN=UPS1;QY=0.25 fmol
ASMA_ECOLI	AAENFDNVTR	2	272664.0	RD139_Wide_UPS1_0_1fmol_inj3.mzML	RD139_Wide_UPS1_0_1fmol_inj3		0	L	1	25	Wide|CT=Mixture;CN=UPS1;QY=0.1 fmol
ASMA_ECOLI	AAENFDNVTR	2	228520.0	RD139_Wide_UPS1_0_25fmol_inj3.mzML	RD139_Wide_UPS1_0_25fmol_inj3		0	L	1	26	Wide|CT=Mixture;CN=UPS1;QY=0.25 fmol
ASMA_ECOLI	AAENFDNVTR	2	244368.0	RD139_Wide_UPS1_0_1fmol_inj2.mzML	RD139_Wide_UPS1_0_1fmol_inj2		0	L	1	25	Wide|CT=Mixture;CN=UPS1;QY=0.1 fmol
ASMA_ECOLI	AAENFDNVTR	2	321524.0	RD139_Wide_UPS1_1fmol_inj2.mzML	RD139_Wide_UPS1_1fmol_inj2		0	L	1	27	Wide|CT=Mixture;CN=UPS1;QY=1 fmol
ASMA_ECOLI	AAENFDNVTR	2	320570.0	RD139_Wide_UPS1_1fmol_inj1.mzML	RD139_Wide_UPS1_1fmol_inj1		0	L	1	27	Wide|CT=Mixture;CN=UPS1;QY=1 fmol
ASMA_ECOLI	AAENFDNVTR	2	210141.0	RD139_Wide_UPS1_1fmol_inj3.mzML	RD139_Wide_UPS1_1fmol_inj3		0	L	1	27	Wide|CT=Mixture;CN=UPS1;QY=1 fmol
ASMA_ECOLI	AAENFDNVTR	2	361225.0	RD139_Wide_UPS1_2_5fmol_inj3.mzML	RD139_Wide_UPS1_2_5fmol_inj3		0	L	1	28	Wide|CT=Mixture;CN=UPS1;QY=2.5 fmol
ASMA_ECOLI	AAENFDNVTR	2	303094.0	RD139_Wide_UPS1_5fmol_inj2.mzML	RD139_Wide_UPS1_5fmol_inj2		0	L	1	29	Wide|CT=Mixture;CN=UPS1;QY=5 fmol
ASMA_ECOLI	AAENFDNVTR	2	260164.0	RD139_Wide_UPS1_25fmol_inj1.mzML	RD139_Wide_UPS1_25fmol_inj1		0	L	1	31	Wide|CT=Mixture;CN=UPS1;QY=25 fmol
ASMA_ECOLI	AAENFDNVTR	2	265687.0	RD139_Wide_UPS1_5fmol_inj1.mzML	RD139_Wide_UPS1_5fmol_inj1		0	L	1	29	Wide|CT=Mixture;CN=UPS1;QY=5 fmol
ASMA_ECOLI	AAENFDNVTR	2	336713.0	RD139_Wide_UPS1_5fmol_inj3.mzML	RD139_Wide_UPS1_5fmol_inj3		0	L	1	29	Wide|CT=Mixture;CN=UPS1;QY=5 fmol
ASMA_ECOLI	AAENFDNVTR	2	244456.0	RD139_Wide_UPS1_50fmol_inj1.mzML	RD139_Wide_UPS1_50fmol_inj1		0	L	1	32	Wide|CT=Mixture;CN=UPS1;QY=50 fmol
ASMA_ECOLI	AAENFDNVTR	2	319663.0	RD139_Wide_UPS1_50fmol_inj2.mzML	RD139_Wide_UPS1_50fmol_inj2		0	L	1	32	Wide|CT=Mixture;CN=UPS1;QY=50 fmol
ASMA_ECOLI	AAENFDNVTR	2	337339.0	RD139_Wide_UPS1_10fmol_inj3.mzML	RD139_Wide_UPS1_10fmol_inj3		0	L	1	30	Wide|CT=Mixture;CN=UPS1;QY=10 fmol
ASMA_ECOLI	AAENFDNVTR	2	313831.0	RD139_Wide_UPS1_10fmol_inj2.mzML	RD139_Wide_UPS1_10fmol_inj2		0	L	1	30	Wide|CT=Mixture;CN=UPS1;QY=10 fmol
ASMA_ECOLI	AAENFDNVTR	2	324046.0	RD139_Wide_UPS1_25fmol_inj3.mzML	RD139_Wide_UPS1_25fmol_inj3		0	L	1	31	Wide|CT=Mixture;CN=UPS1;QY=25 fmol
ASMA_ECOLI	AAENFDNVTR	2	196153.0	RD139_Wide_UPS1_50fmol_inj3.mzML	RD139_Wide_UPS1_50fmol_inj3		0	L	1	32	Wide|CT=Mixture;CN=UPS1;QY=50 fmol
ASMA_ECOLI	AAENFDNVTR	2	262407.0	RD139_Wide_UPS1_25fmol_inj2.mzML	RD139_Wide_UPS1_25fmol_inj2		0	L	1	31	Wide|CT=Mixture;CN=UPS1;QY=25 fmol
SYL_ECOLI	AAENNPELAAFIDEC(Carbamidomethyl)R	2	8698450.0	RD139_Wide_UPS1_0_1fmol_inj1.mzML	RD139_Wide_UPS1_0_1fmol_inj1		0	L	1	25	Wide|CT=Mixture;CN=UPS1;QY=0.1 fmol
SYL_ECOLI	AAENNPELAAFIDEC(Carbamidomethyl)R	2	9495810.0	RD139_Wide_UPS1_0_25fmol_inj1.mzML	RD139_Wide_UPS1_0_25fmol_inj1		0	L	1	26	Wide|CT=Mixture;CN=UPS1;QY=0.25 fmol
SYL_ECOLI	AAENNPELAAFIDEC(Carbamidomethyl)R	2	9119900.0	RD139_Wide_UPS1_2_5fmol_inj1.mzML	RD139_Wide_UPS1_2_5fmol_inj1		0	L	1	28	Wide|CT=Mixture;CN=UPS1;QY=2.5 fmol
SYL_ECOLI	AAENNPELAAFIDEC(Carbamidomethyl)R	2	8705060.0	RD139_Wide_UPS1_2_5fmol_inj2.mzML	RD139_Wide_UPS1_2_5fmol_inj2		0	L	1	28	Wide|CT=Mixture;CN=UPS1;QY=2.5 fmol
SYL_ECOLI	AAENNPELAAFIDEC(Carbamidomethyl)R	2	10264500.0	RD139_Wide_UPS1_0_25fmol_inj2.mzML	RD139_Wide_UPS1_0_25fmol_inj2		0	L	1	26	Wide|CT=Mixture;CN=UPS1;QY=0.25 fmol
SYL_ECOLI	AAENNPELAAFIDEC(Carbamidomethyl)R	2	8588150.0	RD139_Wide_UPS1_0_1fmol_inj3.mzML	RD139_Wide_UPS1_0_1fmol_inj3		0	L	1	25	Wide|CT=Mixture;CN=UPS1;QY=0.1 fmol
SYL_ECOLI	AAENNPELAAFIDEC(Carbamidomethyl)R	2	9543470.0	RD139_Wide_UPS1_0_25fmol_inj3.mzML	RD139_Wide_UPS1_0_25fmol_inj3		0	L	1	26	Wide|CT=Mixture;CN=UPS1;QY=0.25 fmol
SYL_ECOLI	AAENNPELAAFIDEC(Carbamidomethyl)R	2	9088150.0	RD139_Wide_UPS1_0_1fmol_inj2.mzML	RD139_Wide_UPS1_0_1fmol_inj2		0	L	1	25	Wide|CT=Mixture;CN=UPS1;QY=0.1 fmol
SYL_ECOLI	AAENNPELAAFIDEC(Carbamidomethyl)R	2	9593410.0	RD139_Wide_UPS1_1fmol_inj2.mzML	RD139_Wide_UPS1_1fmol_inj2		0	L	1	27	Wide|CT=Mixture;CN=UPS1;QY=1 fmol
SYL_ECOLI	AAENNPELAAFIDEC(Carbamidomethyl)R	2	9417500.0	RD139_Wide_UPS1_1fmol_inj1.mzML	RD139_Wide_UPS1_1fmol_inj1		0	L	1	27	Wide|CT=Mixture;CN=UPS1;QY=1 fmol
SYL_ECOLI	AAENNPELAAFIDEC(Carbamidomethyl)R	2	9892220.0	RD139_Wide_UPS1_1fmol_inj3.mzML	RD139_Wide_UPS1_1fmol_inj3		0	L	1	27	Wide|CT=Mixture;CN=UPS1;QY=1 fmol
SYL_ECOLI	AAENNPELAAFIDEC(Carbamidomethyl)R	2	9304630.0	RD139_Wide_UPS1_2_5fmol_inj3.mzML	RD139_Wide_UPS1_2_5fmol_inj3		0	L	1	28	Wide|CT=Mixture;CN=UPS1;QY=2.5 fmol
SYL_ECOLI	AAENNPELAAFIDEC(Carbamidomethyl)R	2	9247200.0	RD139_Wide_UPS1_5fmol_inj2.mzML	RD139_Wide_UPS1_5fmol_inj2		0	L	1	29	Wide|CT=Mixture;CN=UPS1;QY=5 fmol
SYL_ECOLI	AAENNPELAAFIDEC(Carbamidomethyl)R	2	10384800.0	RD139_Wide_UPS1_25fmol_inj1.mzML	RD139_Wide_UPS1_25fmol_inj1		0	L	1	31	Wide|CT=Mixture;CN=UPS1;QY=25 fmol
SYL_ECOLI	AAENNPELAAFIDEC(Carbamidomethyl)R	2	7643920.0	RD139_Wide_UPS1_10fmol_inj1r.mzML	RD139_Wide_UPS1_10fmol_inj1r		0	L	1	30	Wide|CT=Mixture;CN=UPS1;QY=10 fmol
SYL_ECOLI	AAENNPELAAFIDEC(Carbamidomethyl)R	2	8795890.0	RD139_Wide_UPS1_5fmol_inj1.mzML	RD139_Wide_UPS1_5fmol_inj1		0	L	1	29	Wide|CT=Mixture;CN=UPS1;QY=5 fmol
SYL_ECOLI	AAENNPELAAFIDEC(Carbamidomethyl)R	2	8589100.0	RD139_Wide_UPS1_5fmol_inj3.mzML	RD139_Wide_UPS1_5fmol_inj3		0	L	1	29	Wide|CT=Mixture;CN=UPS1;QY=5 fmol
SYL_ECOLI	AAENNPELAAFIDEC(Carbamidomethyl)R	2	8327430.0	RD139_Wide_UPS1_50fmol_inj1.mzML	RD139_Wide_UPS1_50fmol_inj1		0	L	1	32	Wide|CT=Mixture;CN=UPS1;QY=50 fmol
SYL_ECOLI	AAENNPELAAFIDEC(Carbamidomethyl)R	2	8085810.0	RD139_Wide_UPS1_50fmol_inj2.mzML	RD139_Wide_UPS1_50fmol_inj2		0	L	1	32	Wide|CT=Mixture;CN=UPS1;QY=50 fmol
SYL_ECOLI	AAENNPELAAFIDEC(Carbamidomethyl)R	2	9578540.0	RD139_Wide_UPS1_10fmol_inj3.mzML	RD139_Wide_UPS1_10fmol_inj3		0	L	1	30	Wide|CT=Mixture;CN=UPS1;QY=10 fmol
SYL_ECOLI	AAENNPELAAFIDEC(Carbamidomethyl)R	2	9782320.0	RD139_Wide_UPS1_10fmol_inj2.mzML	RD139_Wide_UPS1_10fmol_inj2		0	L	1	30	Wide|CT=Mixture;CN=UPS1;QY=10 fmol
SYL_ECOLI	AAENNPELAAFIDEC(Carbamidomethyl)R	2	9976860.0	RD139_Wide_UPS1_25fmol_inj3.mzML	RD139_Wide_UPS1_25fmol_inj3		0	L	1	31	Wide|CT=Mixture;CN=UPS1;QY=25 fmol
SYL_ECOLI	AAENNPELAAFIDEC(Carbamidomethyl)R	2	8029300.0	RD139_Wide_UPS1_50fmol_inj3.mzML	RD139_Wide_UPS1_50fmol_inj3		0	L	1	32	Wide|CT=Mixture;CN=UPS1;QY=50 fmol
SYL_ECOLI	AAENNPELAAFIDEC(Carbamidomethyl)R	2	9718460.0	RD139_Wide_UPS1_25fmol_inj2.mzML	RD139_Wide_UPS1_25fmol_inj2		0	L	1	31	Wide|CT=Mixture;CN=UPS1;QY=25 fmol
SYL_ECOLI	AAENNPELAAFIDEC(Carbamidomethyl)R	3	1938390.0	RD139_Wide_UPS1_0_1fmol_inj1.mzML	RD139_Wide_UPS1_0_1fmol_inj1		0	L	1	25	Wide|CT=Mixture;CN=UPS1;QY=0.1 fmol
SYL_ECOLI	AAENNPELAAFIDEC(Carbamidomethyl)R	3	2350680.0	RD139_Wide_UPS1_0_25fmol_inj1.mzML	RD139_Wide_UPS1_0_25fmol_inj1		0	L	1	26	Wide|CT=Mixture;CN=UPS1;QY=0.25 fmol
SYL_ECOLI	AAENNPELAAFIDEC(Carbamidomethyl)R	3	2092640.0	RD139_Wide_UPS1_2_5fmol_inj1.mzML	RD139_Wide_UPS1_2_5fmol_inj1		0	L	1	28	Wide|CT=Mixture;CN=UPS1;QY=2.5 fmol
SYL_ECOLI	AAENNPELAAFIDEC(Carbamidomethyl)R	3	2340650.0	RD139_Wide_UPS1_2_5fmol_inj2.mzML	RD139_Wide_UPS1_2_5fmol_inj2		0	L	1	28	Wide|CT=Mixture;CN=UPS1;QY=2.5 fmol
SYL_ECOLI	AAENNPELAAFIDEC(Carbamidomethyl)R	3	2508400.0	RD139_Wide_UPS1_0_25fmol_inj2.mzML	RD139_Wide_UPS1_0_25fmol_inj2		0	L	1	26	Wide|CT=Mixture;CN=UPS1;QY=0.25 fmol
SYL_ECOLI	AAENNPELAAFIDEC(Carbamidomethyl)R	3	1880430.0	RD139_Wide_UPS1_0_1fmol_inj3.mzML	RD139_Wide_UPS1_0_1fmol_inj3		0	L	1	25	Wide|CT=Mixture;CN=UPS1;QY=0.1 fmol
SYL_ECOLI	AAENNPELAAFIDEC(Carbamidomethyl)R	3	2264610.0	RD139_Wide_UPS1_0_25fmol_inj3.mzML	RD139_Wide_UPS1_0_25fmol_inj3		0	L	1	26	Wide|CT=Mixture;CN=UPS1;QY=0.25 fmol
SYL_ECOLI	AAENNPELAAFIDEC(Carbamidomethyl)R	3	2185050.0	RD139_Wide_UPS1_0_1fmol_inj2.mzML	RD139_Wide_UPS1_0_1fmol_inj2		0	L	1	25	Wide|CT=Mixture;CN=UPS1;QY=0.1 fmol
SYL_ECOLI	AAENNPELAAFIDEC(Carbamidomethyl)R	3	2143550.0	RD139_Wide_UPS1_1fmol_inj2.mzML	RD139_Wide_UPS1_1fmol_inj2		0	L	1	27	Wide|CT=Mixture;CN=UPS1;QY=1 fmol
SYL_ECOLI	AAENNPELAAFIDEC(Carbamidomethyl)R	3	2283750.0	RD139_Wide_UPS1_1fmol_inj1.mzML	RD139_Wide_UPS1_1fmol_inj1		0	L	1	27	Wide|CT=Mixture;CN=UPS1;QY=1 fmol
SYL_ECOLI	AAENNPELAAFIDEC(Carbamidomethyl)R	3	2378710.0	RD139_Wide_UPS1_1fmol_inj3.mzML	RD139_Wide_UPS1_1fmol_inj3		0	L	1	27	Wide|CT=Mixture;CN=UPS1;QY=1 fmol
SYL_ECOLI	AAENNPELAAFIDEC(Carbamidomethyl)R	3	2299520.0	RD139_Wide_UPS1_2_5fmol_inj3.mzML	RD139_Wide_UPS1_2_5fmol_inj3		0	L	1	28	Wide|CT=Mixture;CN=UPS1;QY=2.5 fmol
SYL_ECOLI	AAENNPELAAFIDEC(Carbamidomethyl)R	3	2405610.0	RD139_Wide_UPS1_5fmol_inj2.mzML	RD139_Wide_UPS1_5fmol_inj2		0	L	1	29	Wide|CT=Mixture;CN=UPS1;QY=5 fmol
SYL_ECOLI	AAENNPELAAFIDEC(Carbamidomethyl)R	3	2439950.0	RD139_Wide_UPS1_25fmol_inj1.mzML	RD139_Wide_UPS1_25fmol_inj1		0	L	1	31	Wide|CT=Mixture;CN=UPS1;QY=25 fmol
SYL_ECOLI	AAENNPELAAFIDEC(Carbamidomethyl)R	3	1144190.0	RD139_Wide_UPS1_10fmol_inj1r.mzML	RD139_Wide_UPS1_10fmol_inj1r		0	L	1	30	Wide|CT=Mixture;CN=UPS1;QY=10 fmol
SYL_ECOLI	AAENNPELAAFIDEC(Carbamidomethyl)R	3	2223070.0	RD139_Wide_UPS1_5fmol_inj1.mzML	RD139_Wide_UPS1_5fmol_inj1		0	L	1	29	Wide|CT=Mixture;CN=UPS1;QY=5 fmol
SYL_ECOLI	AAENNPELAAFIDEC(Carbamidomethyl)R	3	2113060.0	RD139_Wide_UPS1_5fmol_inj3.mzML	RD139_Wide_UPS1_5fmol_inj3		0	L	1	29	Wide|CT=Mixture;CN=UPS1;QY=5 fmol
SYL_ECOLI	AAENNPELAAFIDEC(Carbamidomethyl)R	3	2078170.0	RD139_Wide_UPS1_50fmol_inj1.mzML	RD139_Wide_UPS1_50fmol_inj1		0	L	1	32	Wide|CT=Mixture;CN=UPS1;QY=50 fmol
SYL_ECOLI	AAENNPELAAFIDEC(Carbamidomethyl)R	3	2100190.0	RD139_Wide_UPS1_50fmol_inj2.mzML	RD139_Wide_UPS1_50fmol_inj2		0	L	1	32	Wide|CT=Mixture;CN=UPS1;QY=50 fmol
SYL_ECOLI	AAENNPELAAFIDEC(Carbamidomethyl)R	3	2273450.0	RD139_Wide_UPS1_10fmol_inj3.mzML	RD139_Wide_UPS1_10fmol_inj3		0	L	1	30	Wide|CT=Mixture;CN=UPS1;QY=10 fmol
SYL_ECOLI	AAENNPELAAFIDEC(Carbamidomethyl)R	3	2407560.0	RD139_Wide_UPS1_10fmol_inj2.mzML	RD139_Wide_UPS1_10fmol_inj2		0	L	1	30	Wide|CT=Mixture;CN=UPS1;QY=10 fmol
SYL_ECOLI	AAENNPELAAFIDEC(Carbamidomethyl)R	3	2195800.0	RD139_Wide_UPS1_25fmol_inj3.mzML	RD139_Wide_UPS1_25fmol_inj3		0	L	1	31	Wide|CT=Mixture;CN=UPS1;QY=25 fmol
SYL_ECOLI	AAENNPELAAFIDEC(Carbamidomethyl)R	3	1910390.0	RD139_Wide_UPS1_50fmol_inj3.mzML	RD139_Wide_UPS1_50fmol_inj3		0	L	1	32	Wide|CT=Mixture;CN=UPS1;QY=50 fmol
SYL_ECOLI	AAENNPELAAFIDEC(Carbamidomethyl)R	3	2101800.0	RD139_Wide_UPS1_25fmol_inj2.mzML	RD139_Wide_UPS1_25fmol_inj2		0	L	1	31	Wide|CT=Mixture;CN=UPS1;QY=25 fmol
TALB_ECOLI	AAEQLEKEGINC(Carbamidomethyl)NLTLLFSFAQAR	2	136028.0	RD139_Wide_UPS1_0_1fmol_inj1.mzML	RD139_Wide_UPS1_0_1fmol_inj1		0	L	1	25	Wide|CT=Mixture;CN=UPS1;QY=0.1 fmol
TALB_ECOLI	AAEQLEKEGINC(Carbamidomethyl)NLTLLFSFAQAR	2	224167.0	RD139_Wide_UPS1_0_25fmol_inj1.mzML	RD139_Wide_UPS1_0_25fmol_inj1		0	L	1	26	Wide|CT=Mixture;CN=UPS1;QY=0.25 fmol
TALB_ECOLI	AAEQLEKEGINC(Carbamidomethyl)NLTLLFSFAQAR	2	173623.0	RD139_Wide_UPS1_2_5fmol_inj1.mzML	RD139_Wide_UPS1_2_5fmol_inj1		0	L	1	28	Wide|CT=Mixture;CN=UPS1;QY=2.5 fmol
TALB_ECOLI	AAEQLEKEGINC(Carbamidomethyl)NLTLLFSFAQAR	2	180176.0	RD139_Wide_UPS1_2_5fmol_inj2.mzML	RD139_Wide_UPS1_2_5fmol_inj2		0	L	1	28	Wide|CT=Mixture;CN=UPS1;QY=2.5 fmol
TALB_ECOLI	AAEQLEKEGINC(Carbamidomethyl)NLTLLFSFAQAR	2	283023.0	RD139_Wide_UPS1_0_25fmol_inj2.mzML	RD139_Wide_UPS1_0_25fmol_inj2		0	L	1	26	Wide|CT=Mixture;CN=UPS1;QY=0.25 fmol
TALB_ECOLI	AAEQLEKEGINC(Carbamidomethyl)NLTLLFSFAQAR	2	252950.0	RD139_Wide_UPS1_0_1fmol_inj3.mzML	RD139_Wide_UPS1_0_1fmol_inj3		0	L	1	25	Wide|CT=Mixture;CN=UPS1;QY=0.1 fmol
TALB_ECOLI	AAEQLEKEGINC(Carbamidomethyl)NLTLLFSFAQAR	2	188643.0	RD139_Wide_UPS1_0_25fmol_inj3.mzML	RD139_Wide_UPS1_0_25fmol_inj3		0	L	1	26	Wide|CT=Mixture;CN=UPS1;QY=0.25 fmol
TALB_ECOLI	AAEQLEKEGINC(Carbamidomethyl)NLTLLFSFAQAR	2	169440.0	RD139_Wide_UPS1_0_1fmol_inj2.mzML	RD139_Wide_UPS1_0_1fmol_inj2		0	L	1	25	Wide|CT=Mixture;CN=UPS1;QY=0.1 fmol
TALB_ECOLI	AAEQLEKEGINC(Carbamidomethyl)NLTLLFSFAQAR	2	235697.0	RD139_Wide_UPS1_1fmol_inj2.mzML	RD139_Wide_UPS1_1fmol_inj2		0	L	1	27	Wide|CT=Mixture;CN=UPS1;QY=1 fmol
TALB_ECOLI	AAEQLEKEGINC(Carbamidomethyl)NLTLLFSFAQAR	2	110522.0	RD139_Wide_UPS1_1fmol_inj1.mzML	RD139_Wide_UPS1_1fmol_inj1		0	L	1	27	Wide|CT=Mixture;CN=UPS1;QY=1 fmol
TALB_ECOLI	AAEQLEKEGINC(Carbamidomethyl)NLTLLFSFAQAR	2	231727.0	RD139_Wide_UPS1_1fmol_inj3.mzML	RD139_Wide_UPS1_1fmol_inj3		0	L	1	27	Wide|CT=Mixture;CN=UPS1;QY=1 fmol
TALB_ECOLI	AAEQLEKEGINC(Carbamidomethyl)NLTLLFSFAQAR	2	271674.0	RD139_Wide_UPS1_2_5fmol_inj3.mzML	RD139_Wide_UPS1_2_5fmol_inj3		0	L	1	28	Wide|CT=Mixture;CN=UPS1;QY=2.5 fmol
TALB_ECOLI	AAEQLEKEGINC(Carbamidomethyl)NLTLLFSFAQAR	2	253520.0	RD139_Wide_UPS1_5fmol_inj2.mzML	RD139_Wide_UPS1_5fmol_inj2		0	L	1	29	Wide|CT=Mixture;CN=UPS1;QY=5 fmol
TALB_ECOLI	AAEQLEKEGINC(Carbamidomethyl)NLTLLFSFAQAR	2	307917.0	RD139_Wide_UPS1_25fmol_inj1.mzML	RD139_Wide_UPS1_25fmol_inj1		0	L	1	31	Wide|CT=Mixture;CN=UPS1;QY=25 fmol
TALB_ECOLI	AAEQLEKEGINC(Carbamidomethyl)NLTLLFSFAQAR	2	137812.0	RD139_Wide_UPS1_10fmol_inj1r.mzML	RD139_Wide_UPS1_10fmol_inj1r		0	L	1	30	Wide|CT=Mixture;CN=UPS1;QY=10 fmol
TALB_ECOLI	AAEQLEKEGINC(Carbamidomethyl)NLTLLFSFAQAR	2	180510.0	RD139_Wide_UPS1_5fmol_inj1.mzML	RD139_Wide_UPS1_5fmol_inj1		0	L	1	29	Wide|CT=Mixture;CN=UPS1;QY=5 fmol
TALB_ECOLI	AAEQLEKEGINC(Carbamidomethyl)NLTLLFSFAQAR	2	197210.0	RD139_Wide_UPS1_5fmol_inj3.mzML	RD139_Wide_UPS1_5fmol_inj3		0	L	1	29	Wide|CT=Mixture;CN=UPS1;QY=5 fmol
TALB_ECOLI	AAEQLEKEGINC(Carbamidomethyl)NLTLLFSFAQAR	2	101371.0	RD139_Wide_UPS1_50fmol_inj1.mzML	RD139_Wide_UPS1_50fmol_inj1		0	L	1	32	Wide|CT=Mixture;CN=UPS1;QY=50 fmol
TALB_ECOLI	AAEQLEKEGINC(Carbamidomethyl)NLTLLFSFAQAR	2	96251.0	RD139_Wide_UPS1_50fmol_inj2.mzML	RD139_Wide_UPS1_50fmol_inj2		0	L	1	32	Wide|CT=Mixture;CN=UPS1;QY=50 fmol
TALB_ECOLI	AAEQLEKEGINC(Carbamidomethyl)NLTLLFSFAQAR	2	292300.0	RD139_Wide_UPS1_10fmol_inj3.mzML	RD139_Wide_UPS1_10fmol_inj3		0	L	1	30	Wide|CT=Mixture;CN=UPS1;QY=10 fmol
TALB_ECOLI	AAEQLEKEGINC(Carbamidomethyl)NLTLLFSFAQAR	2	364018.0	RD139_Wide_UPS1_10fmol_inj2.mzML	RD139_Wide_UPS1_10fmol_inj2		0	L	1	30	Wide|CT=Mixture;CN=UPS1;QY=10 fmol
TALB_ECOLI	AAEQLEKEGINC(Carbamidomethyl)NLTLLFSFAQAR	2	258535.0	RD139_Wide_UPS1_25fmol_inj3.mzML	RD139_Wide_UPS1_25fmol_inj3		0	L	1	31	Wide|CT=Mixture;CN=UPS1;QY=25 fmol
TALB_ECOLI	AAEQLEKEGINC(Carbamidomethyl)NLTLLFSFAQAR	2	129990.0	RD139_Wide_UPS1_50fmol_inj3.mzML	RD139_Wide_UPS1_50fmol_inj3		0	L	1	32	Wide|CT=Mixture;CN=UPS1;QY=50 fmol
TALB_ECOLI	AAEQLEKEGINC(Carbamidomethyl)NLTLLFSFAQAR	2	274232.0	RD139_Wide_UPS1_25fmol_inj2.mzML	RD139_Wide_UPS1_25fmol_inj2		0	L	1	31	Wide|CT=Mixture;CN=UPS1;QY=25 fmol
TALB_ECOLI	AAEQLEKEGINC(Carbamidomethyl)NLTLLFSFAQAR	3	8452260.0	RD139_Wide_UPS1_0_1fmol_inj1.mzML	RD139_Wide_UPS1_0_1fmol_inj1		0	L	1	25	Wide|CT=Mixture;CN=UPS1;QY=0.1 fmol
TALB_ECOLI	AAEQLEKEGINC(Carbamidomethyl)NLTLLFSFAQAR	3	9912670.0	RD139_Wide_UPS1_0_25fmol_inj1.mzML	RD139_Wide_UPS1_0_25fmol_inj1		0	L	1	26	Wide|CT=Mixture;CN=UPS1;QY=0.25 fmol
TALB_ECOLI	AAEQLEKEGINC(Carbamidomethyl)NLTLLFSFAQAR	3	9456430.0	RD139_Wide_UPS1_2_5fmol_inj1.mzML	RD139_Wide_UPS1_2_5fmol_inj1		0	L	1	28	Wide|CT=Mixture;CN=UPS1;QY=2.5 fmol
TALB_ECOLI	AAEQLEKEGINC(Carbamidomethyl)NLTLLFSFAQAR	3	9409480.0	RD139_Wide_UPS1_2_5fmol_inj2.mzML	RD139_Wide_UPS1_2_5fmol_inj2		0	L	1	28	Wide|CT=Mixture;CN=UPS1;QY=2.5 fmol
TALB_ECOLI	AAEQLEKEGINC(Carbamidomethyl)NLTLLFSFAQAR	3	10507000.0	RD139_Wide_UPS1_0_25fmol_inj2.mzML	RD139_Wide_UPS1_0_25fmol_inj2		0	L	1	26	Wide|CT=Mixture;CN=UPS1;QY=0.25 fmol
TALB_ECOLI	AAEQLEKEGINC(Carbamidomethyl)NLTLLFSFAQAR	3	8257340.0	RD139_Wide_UPS1_0_1fmol_inj3.mzML	RD139_Wide_UPS1_0_1fmol_inj3		0	L	1	25	Wide|CT=Mixture;CN=UPS1;QY=0.1 fmol
TALB_ECOLI	AAEQLEKEGINC(Carbamidomethyl)NLTLLFSFAQAR	3	9248210.0	RD139_Wide_UPS1_0_25fmol_inj3.mzML	RD139_Wide_UPS1_0_25fmol_inj3		0	L	1	26	Wide|CT=Mixture;CN=UPS1;QY=0.25 fmol
TALB_ECOLI	AAEQLEKEGINC(Carbamidomethyl)NLTLLFSFAQAR	3	8341080.0	RD139_Wide_UPS1_0_1fmol_inj2.mzML	RD139_Wide_UPS1_0_1fmol_inj2		0	L	1	25	Wide|CT=Mixture;CN=UPS1;QY=0.1 fmol
TALB_ECOLI	AAEQLEKEGINC(Carbamidomethyl)NLTLLFSFAQAR	3	8982730.0	RD139_Wide_UPS1_1fmol_inj2.mzML	RD139_Wide_UPS1_1fmol_inj2		0	L	1	27	Wide|CT=Mixture;CN=UPS1;QY=1 fmol
TALB_ECOLI	AAEQLEKEGINC(Carbamidomethyl)NLTLLFSFAQAR	3	8123740.0	RD139_Wide_UPS1_1fmol_inj1.mzML	RD139_Wide_UPS1_1fmol_inj1		0	L	1	27	Wide|CT=Mixture;CN=UPS1;QY=1 fmol
TALB_ECOLI	AAEQLEKEGINC(Carbamidomethyl)NLTLLFSFAQAR	3	8484150.0	RD139_Wide_UPS1_1fmol_inj3.mzML	RD139_Wide_UPS1_1fmol_inj3		0	L	1	27	Wide|CT=Mixture;CN=UPS1;QY=1 fmol
TALB_ECOLI	AAEQLEKEGINC(Carbamidomethyl)NLTLLFSFAQAR	3	9263690.0	RD139_Wide_UPS1_2_5fmol_inj3.mzML	RD139_Wide_UPS1_2_5fmol_inj3		0	L	1	28	Wide|CT=Mixture;CN=UPS1;QY=2.5 fmol
TALB_ECOLI	AAEQLEKEGINC(Carbamidomethyl)NLTLLFSFAQAR	3	10246600.0	RD139_Wide_UPS1_5fmol_inj2.mzML	RD139_Wide_UPS1_5fmol_inj2		0	L	1	29	Wide|CT=Mixture;CN=UPS1;QY=5 fmol
TALB_ECOLI	AAEQLEKEGINC(Carbamidomethyl)NLTLLFSFAQAR	3	9562720.0	RD139_Wide_UPS1_25fmol_inj1.mzML	RD139_Wide_UPS1_25fmol_inj1		0	L	1	31	Wide|CT=Mixture;CN=UPS1;QY=25 fmol
TALB_ECOLI	AAEQLEKEGINC(Carbamidomethyl)NLTLLFSFAQAR	3	8142680.0	RD139_Wide_UPS1_10fmol_inj1r.mzML	RD139_Wide_UPS1_10fmol_inj1r		0	L	1	30	Wide|CT=Mixture;CN=UPS1;QY=10 fmol
TALB_ECOLI	AAEQLEKEGINC(Carbamidomethyl)NLTLLFSFAQAR	3	9431490.0	RD139_Wide_UPS1_5fmol_inj1.mzML	RD139_Wide_UPS1_5fmol_inj1		0	L	1	29	Wide|CT=Mixture;CN=UPS1;QY=5 fmol
TALB_ECOLI	AAEQLEKEGINC(Carbamidomethyl)NLTLLFSFAQAR	3	9255010.0	RD139_Wide_UPS1_5fmol_inj3.mzML	RD139_Wide_UPS1_5fmol_inj3		0	L	1	29	Wide|CT=Mixture;CN=UPS1;QY=5 fmol
TALB_ECOLI	AAEQLEKEGINC(Carbamidomethyl)NLTLLFSFAQAR	3	8593510.0	RD139_Wide_UPS1_50fmol_inj1.mzML	RD139_Wide_UPS1_50fmol_inj1		0	L	1	32	Wide|CT=Mixture;CN=UPS1;QY=50 fmol
TALB_ECOLI	AAEQLEKEGINC(Carbamidomethyl)NLTLLFSFAQAR	3	8276820.0	RD139_Wide_UPS1_50fmol_inj2.mzML	RD139_Wide_UPS1_50fmol_inj2		0	L	1	32	Wide|CT=Mixture;CN=UPS1;QY=50 fmol
TALB_ECOLI	AAEQLEKEGINC(Carbamidomethyl)NLTLLFSFAQAR	3	9232990.0	RD139_Wide_UPS1_10fmol_inj3.mzML	RD139_Wide_UPS1_10fmol_inj3		0	L	1	30	Wide|CT=Mixture;CN=UPS1;QY=10 fmol
TALB_ECOLI	AAEQLEKEGINC(Carbamidomethyl)NLTLLFSFAQAR	3	9729770.0	RD139_Wide_UPS1_10fmol_inj2.mzML	RD139_Wide_UPS1_10fmol_inj2		0	L	1	30	Wide|CT=Mixture;CN=UPS1;QY=10 fmol
TALB_ECOLI	AAEQLEKEGINC(Carbamidomethyl)NLTLLFSFAQAR	3	9240510.0	RD139_Wide_UPS1_25fmol_inj3.mzML	RD139_Wide_UPS1_25fmol_inj3		0	L	1	31	Wide|CT=Mixture;CN=UPS1;QY=25 fmol
TALB_ECOLI	AAEQLEKEGINC(Carbamidomethyl)NLTLLFSFAQAR	3	8254410.0	RD139_Wide_UPS1_50fmol_inj3.mzML	RD139_Wide_UPS1_50fmol_inj3		0	L	1	32	Wide|CT=Mixture;CN=UPS1;QY=50 fmol
TALB_ECOLI	AAEQLEKEGINC(Carbamidomethyl)NLTLLFSFAQAR	3	8545290.0	RD139_Wide_UPS1_25fmol_inj2.mzML	RD139_Wide_UPS1_25fmol_inj2		0	L	1	31	Wide|CT=Mixture;CN=UPS1;QY=25 fmol
TALB_ECOLI	AAEQLEKEGINC(Carbamidomethyl)NLTLLFSFAQAR	4	1135530.0	RD139_Wide_UPS1_0_1fmol_inj1.mzML	RD139_Wide_UPS1_0_1fmol_inj1		0	L	1	25	Wide|CT=Mixture;CN=UPS1;QY=0.1 fmol
TALB_ECOLI	AAEQLEKEGINC(Carbamidomethyl)NLTLLFSFAQAR	4	1649200.0	RD139_Wide_UPS1_0_25fmol_inj1.mzML	RD139_Wide_UPS1_0_25fmol_inj1		0	L	1	26	Wide|CT=Mixture;CN=UPS1;QY=0.25 fmol
TALB_ECOLI	AAEQLEKEGINC(Carbamidomethyl)NLTLLFSFAQAR	4	1177380.0	RD139_Wide_UPS1_2_5fmol_inj1.mzML	RD139_Wide_UPS1_2_5fmol_inj1		0	L	1	28	Wide|CT=Mixture;CN=UPS1;QY=2.5 fmol
TALB_ECOLI	AAEQLEKEGINC(Carbamidomethyl)NLTLLFSFAQAR	4	1741770.0	RD139_Wide_UPS1_2_5fmol_inj2.mzML	RD139_Wide_UPS1_2_5fmol_inj2		0	L	1	28	Wide|CT=Mixture;CN=UPS1;QY=2.5 fmol
TALB_ECOLI	AAEQLEKEGINC(Carbamidomethyl)NLTLLFSFAQAR	4	1885650.0	RD139_Wide_UPS1_0_25fmol_inj2.mzML	RD139_Wide_UPS1_0_25fmol_inj2		0	L	1	26	Wide|CT=Mixture;CN=UPS1;QY=0.25 fmol
TALB_ECOLI	AAEQLEKEGINC(Carbamidomethyl)NLTLLFSFAQAR	4	1487090.0	RD139_Wide_UPS1_0_1fmol_inj3.mzML	RD139_Wide_UPS1_0_1fmol_inj3		0	L	1	25	Wide|CT=Mixture;CN=UPS1;QY=0.1 fmol
TALB_ECOLI	AAEQLEKEGINC(Carbamidomethyl)NLTLLFSFAQAR	4	1409670.0	RD139_Wide_UPS1_0_25fmol_inj3.mzML	RD139_Wide_UPS1_0_25fmol_inj3		0	L	1	26	Wide|CT=Mixture;CN=UPS1;QY=0.25 fmol
TALB_ECOLI	AAEQLEKEGINC(Carbamidomethyl)NLTLLFSFAQAR	4	1480520.0	RD139_Wide_UPS1_0_1fmol_inj2.mzML	RD139_Wide_UPS1_0_1fmol_inj2		0	L	1	25	Wide|CT=Mixture;CN=UPS1;QY=0.1 fmol
TALB_ECOLI	AAEQLEKEGINC(Carbamidomethyl)NLTLLFSFAQAR	4	1638940.0	RD139_Wide_UPS1_1fmol_inj2.mzML	RD139_Wide_UPS1_1fmol_inj2		0	L	1	27	Wide|CT=Mixture;CN=UPS1;QY=1 fmol
TALB_ECOLI	AAEQLEKEGINC(Carbamidomethyl)NLTLLFSFAQAR	4	1013370.0	RD139_Wide_UPS1_1fmol_inj1.mzML	RD139_Wide_UPS1_1fmol_inj1		0	L	1	27	Wide|CT=Mixture;CN=UPS1;QY=1 fmol
TALB_ECOLI	AAEQLEKEGINC(Carbamidomethyl)NLTLLFSFAQAR	4	1380410.0	RD139_Wide_UPS1_1fmol_inj3.mzML	RD139_Wide_UPS1_1fmol_inj3		0	L	1	27	Wide|CT=Mixture;CN=UPS1;QY=1 fmol
TALB_ECOLI	AAEQLEKEGINC(Carbamidomethyl)NLTLLFSFAQAR	4	1573080.0	RD139_Wide_UPS1_2_5fmol_inj3.mzML	RD139_Wide_UPS1_2_5fmol_inj3		0	L	1	28	Wide|CT=Mixture;CN=UPS1;QY=2.5 fmol
TALB_ECOLI	AAEQLEKEGINC(Carbamidomethyl)NLTLLFSFAQAR	4	2051100.0	RD139_Wide_UPS1_5fmol_inj2.mzML	RD139_Wide_UPS1_5fmol_inj2		0	L	1	29	Wide|CT=Mixture;CN=UPS1;QY=5 fmol
TALB_ECOLI	AAEQLEKEGINC(Carbamidomethyl)NLTLLFSFAQAR	4	1511820.0	RD139_Wide_UPS1_25fmol_inj1.mzML	RD139_Wide_UPS1_25fmol_inj1		0	L	1	31	Wide|CT=Mixture;CN=UPS1;QY=25 fmol
TALB_ECOLI	AAEQLEKEGINC(Carbamidomethyl)NLTLLFSFAQAR	4	1280560.0	RD139_Wide_UPS1_10fmol_inj1r.mzML	RD139_Wide_UPS1_10fmol_inj1r		0	L	1	30	Wide|CT=Mixture;CN=UPS1;QY=10 fmol
TALB_ECOLI	AAEQLEKEGINC(Carbamidomethyl)NLTLLFSFAQAR	4	1759080.0	RD139_Wide_UPS1_5fmol_inj1.mzML	RD139_Wide_UPS1_5fmol_inj1		0	L	1	29	Wide|CT=Mixture;CN=UPS1;QY=5 fmol
TALB_ECOLI	AAEQLEKEGINC(Carbamidomethyl)NLTLLFSFAQAR	4	1555800.0	RD139_Wide_UPS1_5fmol_inj3.mzML	RD139_Wide_UPS1_5fmol_inj3		0	L	1	29	Wide|CT=Mixture;CN=UPS1;QY=5 fmol
TALB_ECOLI	AAEQLEKEGINC(Carbamidomethyl)NLTLLFSFAQAR	4	1481200.0	RD139_Wide_UPS1_50fmol_inj1.mzML	RD139_Wide_UPS1_50fmol_inj1		0	L	1	32	Wide|CT=Mixture;CN=UPS1;QY=50 fmol
TALB_ECOLI	AAEQLEKEGINC(Carbamidomethyl)NLTLLFSFAQAR	4	1513980.0	RD139_Wide_UPS1_50fmol_inj2.mzML	RD139_Wide_UPS1_50fmol_inj2		0	L	1	32	Wide|CT=Mixture;CN=UPS1;QY=50 fmol
TALB_ECOLI	AAEQLEKEGINC(Carbamidomethyl)NLTLLFSFAQAR	4	1598930.0	RD139_Wide_UPS1_10fmol_inj3.mzML	RD139_Wide_UPS1_10fmol_inj3		0	L	1	30	Wide|CT=Mixture;CN=UPS1;QY=10 fmol
TALB_ECOLI	AAEQLEKEGINC(Carbamidomethyl)NLTLLFSFAQAR	4	1763140.0	RD139_Wide_UPS1_10fmol_inj2.mzML	RD139_Wide_UPS1_10fmol_inj2		0	L	1	30	Wide|CT=Mixture;CN=UPS1;QY=10 fmol
TALB_ECOLI	AAEQLEKEGINC(Carbamidomethyl)NLTLLFSFAQAR	4	1672050.0	RD139_Wide_UPS1_25fmol_inj3.mzML	RD139_Wide_UPS1_25fmol_inj3		0	L	1	31	Wide|CT=Mixture;CN=UPS1;QY=25 fmol
TALB_ECOLI	AAEQLEKEGINC(Carbamidomethyl)NLTLLFSFAQAR	4	1495880.0	RD139_Wide_UPS1_50fmol_inj3.mzML	RD139_Wide_UPS1_50fmol_inj3		0	L	1	32	Wide|CT=Mixture;CN=UPS1;QY=50 fmol
TALB_ECOLI	AAEQLEKEGINC(Carbamidomethyl)NLTLLFSFAQAR	4	1449620.0	RD139_Wide_UPS1_25fmol_inj2.mzML	RD139_Wide_UPS1_25fmol_inj2		0	L	1	31	Wide|CT=Mixture;CN=UPS1;QY=25 fmol
YAFC_ECOLI	AAEQLGQANSAVSR	2	290625.0	RD139_Wide_UPS1_0_1fmol_inj1.mzML	RD139_Wide_UPS1_0_1fmol_inj1		0	L	1	25	Wide|CT=Mixture;CN=UPS1;QY=0.1 fmol
YAFC_ECOLI	AAEQLGQANSAVSR	2	458582.0	RD139_Wide_UPS1_0_25fmol_inj1.mzML	RD139_Wide_UPS1_0_25fmol_inj1		0	L	1	26	Wide|CT=Mixture;CN=UPS1;QY=0.25 fmol
YAFC_ECOLI	AAEQLGQANSAVSR	2	597390.0	RD139_Wide_UPS1_2_5fmol_inj1.mzML	RD139_Wide_UPS1_2_5fmol_inj1		0	L	1	28	Wide|CT=Mixture;CN=UPS1;QY=2.5 fmol
YAFC_ECOLI	AAEQLGQANSAVSR	2	469405.0	RD139_Wide_UPS1_0_25fmol_inj2.mzML	RD139_Wide_UPS1_0_25fmol_inj2		0	L	1	26	Wide|CT=Mixture;CN=UPS1;QY=0.25 fmol
YAFC_ECOLI	AAEQLGQANSAVSR	2	484148.0	RD139_Wide_UPS1_0_1fmol_inj3.mzML	RD139_Wide_UPS1_0_1fmol_inj3		0	L	1	25	Wide|CT=Mixture;CN=UPS1;QY=0.1 fmol
YAFC_ECOLI	AAEQLGQANSAVSR	2	364397.0	RD139_Wide_UPS1_0_1fmol_inj2.mzML	RD139_Wide_UPS1_0_1fmol_inj2		0	L	1	25	Wide|CT=Mixture;CN=UPS1;QY=0.1 fmol
YAFC_ECOLI	AAEQLGQANSAVSR	2	568564.0	RD139_Wide_UPS1_1fmol_inj2.mzML	RD139_Wide_UPS1_1fmol_inj2		0	L	1	27	Wide|CT=Mixture;CN=UPS1;QY=1 fmol
YAFC_ECOLI	AAEQLGQANSAVSR	2	388214.0	RD139_Wide_UPS1_1fmol_inj1.mzML	RD139_Wide_UPS1_1fmol_inj1		0	L	1	27	Wide|CT=Mixture;CN=UPS1;QY=1 fmol
YAFC_ECOLI	AAEQLGQANSAVSR	2	586732.0	RD139_Wide_UPS1_5fmol_inj2.mzML	RD139_Wide_UPS1_5fmol_inj2		0	L	1	29	Wide|CT=Mixture;CN=UPS1;QY=5 fmol
YAFC_ECOLI	AAEQLGQANSAVSR	2	437606.0	RD139_Wide_UPS1_25fmol_inj1.mzML	RD139_Wide_UPS1_25fmol_inj1		0	L	1	31	Wide|CT=Mixture;CN=UPS1;QY=25 fmol
YAFC_ECOLI	AAEQLGQANSAVSR	2	648709.0	RD139_Wide_UPS1_5fmol_inj3.mzML	RD139_Wide_UPS1_5fmol_inj3		0	L	1	29	Wide|CT=Mixture;CN=UPS1;QY=5 fmol
YAFC_ECOLI	AAEQLGQANSAVSR	2	550801.0	RD139_Wide_UPS1_50fmol_inj1.mzML	RD139_Wide_UPS1_50fmol_inj1		0	L	1	32	Wide|CT=Mixture;CN=UPS1;QY=50 fmol
YAFC_ECOLI	AAEQLGQANSAVSR	2	560824.0	RD139_Wide_UPS1_50fmol_inj2.mzML	RD139_Wide_UPS1_50fmol_inj2		0	L	1	32	Wide|CT=Mixture;CN=UPS1;QY=50 fmol
YAFC_ECOLI	AAEQLGQANSAVSR	2	763816.0	RD139_Wide_UPS1_10fmol_inj2.mzML	RD139_Wide_UPS1_10fmol_inj2		0	L	1	30	Wide|CT=Mixture;CN=UPS1;QY=10 fmol
YAFC_ECOLI	AAEQLGQANSAVSR	2	535531.0	RD139_Wide_UPS1_25fmol_inj3.mzML	RD139_Wide_UPS1_25fmol_inj3		0	L	1	31	Wide|CT=Mixture;CN=UPS1;QY=25 fmol
LPTE_ECOLI	AAEQLIR	2	398999.0	RD139_Wide_UPS1_0_1fmol_inj1.mzML	RD139_Wide_UPS1_0_1fmol_inj1		0	L	1	25	Wide|CT=Mixture;CN=UPS1;QY=0.1 fmol
LPTE_ECOLI	AAEQLIR	2	456771.0	RD139_Wide_UPS1_0_25fmol_inj1.mzML	RD139_Wide_UPS1_0_25fmol_inj1		0	L	1	26	Wide|CT=Mixture;CN=UPS1;QY=0.25 fmol
LPTE_ECOLI	AAEQLIR	2	495553.0	RD139_Wide_UPS1_2_5fmol_inj1.mzML	RD139_Wide_UPS1_2_5fmol_inj1		0	L	1	28	Wide|CT=Mixture;CN=UPS1;QY=2.5 fmol
LPTE_ECOLI	AAEQLIR	2	501582.0	RD139_Wide_UPS1_2_5fmol_inj2.mzML	RD139_Wide_UPS1_2_5fmol_inj2		0	L	1	28	Wide|CT=Mixture;CN=UPS1;QY=2.5 fmol
LPTE_ECOLI	AAEQLIR	2	606055.0	RD139_Wide_UPS1_0_25fmol_inj2.mzML	RD139_Wide_UPS1_0_25fmol_inj2		0	L	1	26	Wide|CT=Mixture;CN=UPS1;QY=0.25 fmol
LPTE_ECOLI	AAEQLIR	2	488296.0	RD139_Wide_UPS1_0_1fmol_inj3.mzML	RD139_Wide_UPS1_0_1fmol_inj3		0	L	1	25	Wide|CT=Mixture;CN=UPS1;QY=0.1 fmol
LPTE_ECOLI	AAEQLIR	2	691682.0	RD139_Wide_UPS1_0_25fmol_inj3.mzML	RD139_Wide_UPS1_0_25fmol_inj3		0	L	1	26	Wide|CT=Mixture;CN=UPS1;QY=0.25 fmol
LPTE_ECOLI	AAEQLIR	2	609359.0	RD139_Wide_UPS1_0_1fmol_inj2.mzML	RD139_Wide_UPS1_0_1fmol_inj2		0	L	1	25	Wide|CT=Mixture;CN=UPS1;QY=0.1 fmol
LPTE_ECOLI	AAEQLIR	2	536964.0	RD139_Wide_UPS1_1fmol_inj2.mzML	RD139_Wide_UPS1_1fmol_inj2		0	L	1	27	Wide|CT=Mixture;CN=UPS1;QY=1 fmol
LPTE_ECOLI	AAEQLIR	2	513652.0	RD139_Wide_UPS1_1fmol_inj1.mzML	RD139_Wide_UPS1_1fmol_inj1		0	L	1	27	Wide|CT=Mixture;CN=UPS1;QY=1 fmol
LPTE_ECOLI	AAEQLIR	2	510118.0	RD139_Wide_UPS1_1fmol_inj3.mzML	RD139_Wide_UPS1_1fmol_inj3		0	L	1	27	Wide|CT=Mixture;CN=UPS1;QY=1 fmol
LPTE_ECOLI	AAEQLIR	2	587959.0	RD139_Wide_UPS1_2_5fmol_inj3.mzML	RD139_Wide_UPS1_2_5fmol_inj3		0	L	1	28	Wide|CT=Mixture;CN=UPS1;QY=2.5 fmol
LPTE_ECOLI	AAEQLIR	2	818276.0	RD139_Wide_UPS1_5fmol_inj2.mzML	RD139_Wide_UPS1_5fmol_inj2		0	L	1	29	Wide|CT=Mixture;CN=UPS1;QY=5 fmol
LPTE_ECOLI	AAEQLIR	2	413146.0	RD139_Wide_UPS1_25fmol_inj1.mzML	RD139_Wide_UPS1_25fmol_inj1		0	L	1	31	Wide|CT=Mixture;CN=UPS1;QY=25 fmol
LPTE_ECOLI	AAEQLIR	2	866193.0	RD139_Wide_UPS1_5fmol_inj1.mzML	RD139_Wide_UPS1_5fmol_inj1		0	L	1	29	Wide|CT=Mixture;CN=UPS1;QY=5 fmol
LPTE_ECOLI	AAEQLIR	2	779509.0	RD139_Wide_UPS1_5fmol_inj3.mzML	RD139_Wide_UPS1_5fmol_inj3		0	L	1	29	Wide|CT=Mixture;CN=UPS1;QY=5 fmol
LPTE_ECOLI	AAEQLIR	2	770838.0	RD139_Wide_UPS1_50fmol_inj1.mzML	RD139_Wide_UPS1_50fmol_inj1		0	L	1	32	Wide|CT=Mixture;CN=UPS1;QY=50 fmol
LPTE_ECOLI	AAEQLIR	2	863522.0	RD139_Wide_UPS1_50fmol_inj2.mzML	RD139_Wide_UPS1_50fmol_inj2		0	L	1	32	Wide|CT=Mixture;CN=UPS1;QY=50 fmol
LPTE_ECOLI	AAEQLIR	2	594278.0	RD139_Wide_UPS1_10fmol_inj3.mzML	RD139_Wide_UPS1_10fmol_inj3		0	L	1	30	Wide|CT=Mixture;CN=UPS1;QY=10 fmol
LPTE_ECOLI	AAEQLIR	2	523786.0	RD139_Wide_UPS1_10fmol_inj2.mzML	RD139_Wide_UPS1_10fmol_inj2		0	L	1	30	Wide|CT=Mixture;CN=UPS1;QY=10 fmol
LPTE_ECOLI	AAEQLIR	2	702502.0	RD139_Wide_UPS1_25fmol_inj3.mzML	RD139_Wide_UPS1_25fmol_inj3		0	L	1	31	Wide|CT=Mixture;CN=UPS1;QY=25 fmol
LPTE_ECOLI	AAEQLIR	2	759955.0	RD139_Wide_UPS1_50fmol_inj3.mzML	RD139_Wide_UPS1_50fmol_inj3		0	L	1	32	Wide|CT=Mixture;CN=UPS1;QY=50 fmol
LPTE_ECOLI	AAEQLIR	2	449603.0	RD139_Wide_UPS1_25fmol_inj2.mzML	RD139_Wide_UPS1_25fmol_inj2		0	L	1	31	Wide|CT=Mixture;CN=UPS1;QY=25 fmol
FDHF_ECOLI	AAEQYVIDEYNK	2	623417.0	RD139_Wide_UPS1_0_1fmol_inj1.mzML	RD139_Wide_UPS1_0_1fmol_inj1		0	L	1	25	Wide|CT=Mixture;CN=UPS1;QY=0.1 fmol
FDHF_ECOLI	AAEQYVIDEYNK	2	689286.0	RD139_Wide_UPS1_0_25fmol_inj1.mzML	RD139_Wide_UPS1_0_25fmol_inj1		0	L	1	26	Wide|CT=Mixture;CN=UPS1;QY=0.25 fmol
FDHF_ECOLI	AAEQYVIDEYNK	2	737676.0	RD139_Wide_UPS1_2_5fmol_inj1.mzML	RD139_Wide_UPS1_2_5fmol_inj1		0	L	1	28	Wide|CT=Mixture;CN=UPS1;QY=2.5 fmol
FDHF_ECOLI	AAEQYVIDEYNK	2	713972.0	RD139_Wide_UPS1_2_5fmol_inj2.mzML	RD139_Wide_UPS1_2_5fmol_inj2		0	L	1	28	Wide|CT=Mixture;CN=UPS1;QY=2.5 fmol
FDHF_ECOLI	AAEQYVIDEYNK	2	712913.0	RD139_Wide_UPS1_0_25fmol_inj2.mzML	RD139_Wide_UPS1_0_25fmol_inj2		0	L	1	26	Wide|CT=Mixture;CN=UPS1;QY=0.25 fmol
FDHF_ECOLI	AAEQYVIDEYNK	2	662722.0	RD139_Wide_UPS1_0_1fmol_inj3.mzML	RD139_Wide_UPS1_0_1fmol_inj3		0	L	1	25	Wide|CT=Mixture;CN=UPS1;QY=0.1 fmol
FDHF_ECOLI	AAEQYVIDEYNK	2	815629.0	RD139_Wide_UPS1_0_25fmol_inj3.mzML	RD139_Wide_UPS1_0_25fmol_inj3		0	L	1	26	Wide|CT=Mixture;CN=UPS1;QY=0.25 fmol
FDHF_ECOLI	AAEQYVIDEYNK	2	757136.0	RD139_Wide_UPS1_0_1fmol_inj2.mzML	RD139_Wide_UPS1_0_1fmol_inj2		0	L	1	25	Wide|CT=Mixture;CN=UPS1;QY=0.1 fmol
FDHF_ECOLI	AAEQYVIDEYNK	2	752303.0	RD139_Wide_UPS1_1fmol_inj2.mzML	RD139_Wide_UPS1_1fmol_inj2		0	L	1	27	Wide|CT=Mixture;CN=UPS1;QY=1 fmol
FDHF_ECOLI	AAEQYVIDEYNK	2	620511.0	RD139_Wide_UPS1_1fmol_inj1.mzML	RD139_Wide_UPS1_1fmol_inj1		0	L	1	27	Wide|CT=Mixture;CN=UPS1;QY=1 fmol
FDHF_ECOLI	AAEQYVIDEYNK	2	858862.0	RD139_Wide_UPS1_1fmol_inj3.mzML	RD139_Wide_UPS1_1fmol_inj3		0	L	1	27	Wide|CT=Mixture;CN=UPS1;QY=1 fmol
FDHF_ECOLI	AAEQYVIDEYNK	2	706484.0	RD139_Wide_UPS1_2_5fmol_inj3.mzML	RD139_Wide_UPS1_2_5fmol_inj3		0	L	1	28	Wide|CT=Mixture;CN=UPS1;QY=2.5 fmol
FDHF_ECOLI	AAEQYVIDEYNK	2	732989.0	RD139_Wide_UPS1_5fmol_inj2.mzML	RD139_Wide_UPS1_5fmol_inj2		0	L	1	29	Wide|CT=Mixture;CN=UPS1;QY=5 fmol
FDHF_ECOLI	AAEQYVIDEYNK	2	694382.0	RD139_Wide_UPS1_25fmol_inj1.mzML	RD139_Wide_UPS1_25fmol_inj1		0	L	1	31	Wide|CT=Mixture;CN=UPS1;QY=25 fmol
FDHF_ECOLI	AAEQYVIDEYNK	2	833103.0	RD139_Wide_UPS1_10fmol_inj1r.mzML	RD139_Wide_UPS1_10fmol_inj1r		0	L	1	30	Wide|CT=Mixture;CN=UPS1;QY=10 fmol
FDHF_ECOLI	AAEQYVIDEYNK	2	649152.0	RD139_Wide_UPS1_5fmol_inj1.mzML	RD139_Wide_UPS1_5fmol_inj1		0	L	1	29	Wide|CT=Mixture;CN=UPS1;QY=5 fmol
FDHF_ECOLI	AAEQYVIDEYNK	2	531280.0	RD139_Wide_UPS1_5fmol_inj3.mzML	RD139_Wide_UPS1_5fmol_inj3		0	L	1	29	Wide|CT=Mixture;CN=UPS1;QY=5 fmol
FDHF_ECOLI	AAEQYVIDEYNK	2	598911.0	RD139_Wide_UPS1_50fmol_inj1.mzML	RD139_Wide_UPS1_50fmol_inj1		0	L	1	32	Wide|CT=Mixture;CN=UPS1;QY=50 fmol
FDHF_ECOLI	AAEQYVIDEYNK	2	560382.0	RD139_Wide_UPS1_50fmol_inj2.mzML	RD139_Wide_UPS1_50fmol_inj2		0	L	1	32	Wide|CT=Mixture;CN=UPS1;QY=50 fmol
FDHF_ECOLI	AAEQYVIDEYNK	2	796581.0	RD139_Wide_UPS1_10fmol_inj3.mzML	RD139_Wide_UPS1_10fmol_inj3		0	L	1	30	Wide|CT=Mixture;CN=UPS1;QY=10 fmol
FDHF_ECOLI	AAEQYVIDEYNK	2	896734.0	RD139_Wide_UPS1_10fmol_inj2.mzML	RD139_Wide_UPS1_10fmol_inj2		0	L	1	30	Wide|CT=Mixture;CN=UPS1;QY=10 fmol
FDHF_ECOLI	AAEQYVIDEYNK	2	790577.0	RD139_Wide_UPS1_25fmol_inj3.mzML	RD139_Wide_UPS1_25fmol_inj3		0	L	1	31	Wide|CT=Mixture;CN=UPS1;QY=25 fmol
FDHF_ECOLI	AAEQYVIDEYNK	2	615480.0	RD139_Wide_UPS1_50fmol_inj3.mzML	RD139_Wide_UPS1_50fmol_inj3		0	L	1	32	Wide|CT=Mixture;CN=UPS1;QY=50 fmol
FDHF_ECOLI	AAEQYVIDEYNK	2	716266.0	RD139_Wide_UPS1_25fmol_inj2.mzML	RD139_Wide_UPS1_25fmol_inj2		0	L	1	31	Wide|CT=Mixture;CN=UPS1;QY=25 fmol
MBHM_ECOLI	AAESALNIDVPVNAQYIR	2	8830610.0	RD139_Wide_UPS1_0_1fmol_inj1.mzML	RD139_Wide_UPS1_0_1fmol_inj1		0	L	1	25	Wide|CT=Mixture;CN=UPS1;QY=0.1 fmol
MBHM_ECOLI	AAESALNIDVPVNAQYIR	2	9600440.0	RD139_Wide_UPS1_0_25fmol_inj1.mzML	RD139_Wide_UPS1_0_25fmol_inj1		0	L	1	26	Wide|CT=Mixture;CN=UPS1;QY=0.25 fmol
MBHM_ECOLI	AAESALNIDVPVNAQYIR	2	9104470.0	RD139_Wide_UPS1_2_5fmol_inj1.mzML	RD139_Wide_UPS1_2_5fmol_inj1		0	L	1	28	Wide|CT=Mixture;CN=UPS1;QY=2.5 fmol
MBHM_ECOLI	AAESALNIDVPVNAQYIR	2	9063570.0	RD139_Wide_UPS1_2_5fmol_inj2.mzML	RD139_Wide_UPS1_2_5fmol_inj2		0	L	1	28	Wide|CT=Mixture;CN=UPS1;QY=2.5 fmol
MBHM_ECOLI	AAESALNIDVPVNAQYIR	2	10499100.0	RD139_Wide_UPS1_0_25fmol_inj2.mzML	RD139_Wide_UPS1_0_25fmol_inj2		0	L	1	26	Wide|CT=Mixture;CN=UPS1;QY=0.25 fmol
MBHM_ECOLI	AAESALNIDVPVNAQYIR	2	8783330.0	RD139_Wide_UPS1_0_1fmol_inj3.mzML	RD139_Wide_UPS1_0_1fmol_inj3		0	L	1	25	Wide|CT=Mixture;CN=UPS1;QY=0.1 fmol
MBHM_ECOLI	AAESALNIDVPVNAQYIR	2	9776950.0	RD139_Wide_UPS1_0_25fmol_inj3.mzML	RD139_Wide_UPS1_0_25fmol_inj3		0	L	1	26	Wide|CT=Mixture;CN=UPS1;QY=0.25 fmol
MBHM_ECOLI	AAESALNIDVPVNAQYIR	2	10009100.0	RD139_Wide_UPS1_0_1fmol_inj2.mzML	RD139_Wide_UPS1_0_1fmol_inj2		0	L	1	25	Wide|CT=Mixture;CN=UPS1;QY=0.1 fmol
MBHM_ECOLI	AAESALNIDVPVNAQYIR	2	10002100.0	RD139_Wide_UPS1_1fmol_inj2.mzML	RD139_Wide_UPS1_1fmol_inj2		0	L	1	27	Wide|CT=Mixture;CN=UPS1;QY=1 fmol
MBHM_ECOLI	AAESALNIDVPVNAQYIR	2	9285510.0	RD139_Wide_UPS1_1fmol_inj1.mzML	RD139_Wide_UPS1_1fmol_inj1		0	L	1	27	Wide|CT=Mixture;CN=UPS1;QY=1 fmol
MBHM_ECOLI	AAESALNIDVPVNAQYIR	2	10065100.0	RD139_Wide_UPS1_1fmol_inj3.mzML	RD139_Wide_UPS1_1fmol_inj3		0	L	1	27	Wide|CT=Mixture;CN=UPS1;QY=1 fmol
MBHM_ECOLI	AAESALNIDVPVNAQYIR	2	9526440.0	RD139_Wide_UPS1_2_5fmol_inj3.mzML	RD139_Wide_UPS1_2_5fmol_inj3		0	L	1	28	Wide|CT=Mixture;CN=UPS1;QY=2.5 fmol
MBHM_ECOLI	AAESALNIDVPVNAQYIR	2	9799460.0	RD139_Wide_UPS1_5fmol_inj2.mzML	RD139_Wide_UPS1_5fmol_inj2		0	L	1	29	Wide|CT=Mixture;CN=UPS1;QY=5 fmol
MBHM_ECOLI	AAESALNIDVPVNAQYIR	2	10663200.0	RD139_Wide_UPS1_25fmol_inj1.mzML	RD139_Wide_UPS1_25fmol_inj1		0	L	1	31	Wide|CT=Mixture;CN=UPS1;QY=25 fmol
MBHM_ECOLI	AAESALNIDVPVNAQYIR	2	10064400.0	RD139_Wide_UPS1_10fmol_inj1r.mzML	RD139_Wide_UPS1_10fmol_inj1r		0	L	1	30	Wide|CT=Mixture;CN=UPS1;QY=10 fmol
MBHM_ECOLI	AAESALNIDVPVNAQYIR	2	9346840.0	RD139_Wide_UPS1_5fmol_inj1.mzML	RD139_Wide_UPS1_5fmol_inj1		0	L	1	29	Wide|CT=Mixture;CN=UPS1;QY=5 fmol
MBHM_ECOLI	AAESALNIDVPVNAQYIR	2	9850540.0	RD139_Wide_UPS1_5fmol_inj3.mzML	RD139_Wide_UPS1_5fmol_inj3		0	L	1	29	Wide|CT=Mixture;CN=UPS1;QY=5 fmol
MBHM_ECOLI	AAESALNIDVPVNAQYIR	2	8645100.0	RD139_Wide_UPS1_50fmol_inj1.mzML	RD139_Wide_UPS1_50fmol_inj1		0	L	1	32	Wide|CT=Mixture;CN=UPS1;QY=50 fmol
MBHM_ECOLI	AAESALNIDVPVNAQYIR	2	8184940.0	RD139_Wide_UPS1_50fmol_inj2.mzML	RD139_Wide_UPS1_50fmol_inj2		0	L	1	32	Wide|CT=Mixture;CN=UPS1;QY=50 fmol
MBHM_ECOLI	AAESALNIDVPVNAQYIR	2	9979290.0	RD139_Wide_UPS1_10fmol_inj3.mzML	RD139_Wide_UPS1_10fmol_inj3		0	L	1	30	Wide|CT=Mixture;CN=UPS1;QY=10 fmol
MBHM_ECOLI	AAESALNIDVPVNAQYIR	2	10660600.0	RD139_Wide_UPS1_10fmol_inj2.mzML	RD139_Wide_UPS1_10fmol_inj2		0	L	1	30	Wide|CT=Mixture;CN=UPS1;QY=10 fmol
MBHM_ECOLI	AAESALNIDVPVNAQYIR	2	9915390.0	RD139_Wide_UPS1_25fmol_inj3.mzML	RD139_Wide_UPS1_25fmol_inj3		0	L	1	31	Wide|CT=Mixture;CN=UPS1;QY=25 fmol
MBHM_ECOLI	AAESALNIDVPVNAQYIR	2	8087670.0	RD139_Wide_UPS1_50fmol_inj3.mzML	RD139_Wide_UPS1_50fmol_inj3		0	L	1	32	Wide|CT=Mixture;CN=UPS1;QY=50 fmol
MBHM_ECOLI	AAESALNIDVPVNAQYIR	2	9178720.0	RD139_Wide_UPS1_25fmol_inj2.mzML	RD139_Wide_UPS1_25fmol_inj2		0	L	1	31	Wide|CT=Mixture;CN=UPS1;QY=25 fmol
MBHM_ECOLI	AAESALNIDVPVNAQYIR	3	1269140.0	RD139_Wide_UPS1_0_1fmol_inj1.mzML	RD139_Wide_UPS1_0_1fmol_inj1		0	L	1	25	Wide|CT=Mixture;CN=UPS1;QY=0.1 fmol
MBHM_ECOLI	AAESALNIDVPVNAQYIR	3	1935480.0	RD139_Wide_UPS1_0_25fmol_inj1.mzML	RD139_Wide_UPS1_0_25fmol_inj1		0	L	1	26	Wide|CT=Mixture;CN=UPS1;QY=0.25 fmol
MBHM_ECOLI	AAESALNIDVPVNAQYIR	3	1459100.0	RD139_Wide_UPS1_2_5fmol_inj1.mzML	RD139_Wide_UPS1_2_5fmol_inj1		0	L	1	28	Wide|CT=Mixture;CN=UPS1;QY=2.5 fmol
MBHM_ECOLI	AAESALNIDVPVNAQYIR	3	1771020.0	RD139_Wide_UPS1_2_5fmol_inj2.mzML	RD139_Wide_UPS1_2_5fmol_inj2		0	L	1	28	Wide|CT=Mixture;CN=UPS1;QY=2.5 fmol
MBHM_ECOLI	AAESALNIDVPVNAQYIR	3	1738830.0	RD139_Wide_UPS1_0_25fmol_inj2.mzML	RD139_Wide_UPS1_0_25fmol_inj2		0	L	1	26	Wide|CT=Mixture;CN=UPS1;QY=0.25 fmol
MBHM_ECOLI	AAESALNIDVPVNAQYIR	3	1817670.0	RD139_Wide_UPS1_0_1fmol_inj3.mzML	RD139_Wide_UPS1_0_1fmol_inj3		0	L	1	25	Wide|CT=Mixture;CN=UPS1;QY=0.1 fmol
MBHM_ECOLI	AAESALNIDVPVNAQYIR	3	2303780.0	RD139_Wide_UPS1_0_25fmol_inj3.mzML	RD139_Wide_UPS1_0_25fmol_inj3		0	L	1	26	Wide|CT=Mixture;CN=UPS1;QY=0.25 fmol
MBHM_ECOLI	AAESALNIDVPVNAQYIR	3	2026720.0	RD139_Wide_UPS1_0_1fmol_inj2.mzML	RD139_Wide_UPS1_0_1fmol_inj2		0	L	1	25	Wide|CT=Mixture;CN=UPS1;QY=0.1 fmol
MBHM_ECOLI	AAESALNIDVPVNAQYIR	3	1984720.0	RD139_Wide_UPS1_1fmol_inj2.mzML	RD139_Wide_UPS1_1fmol_inj2		0	L	1	27	Wide|CT=Mixture;CN=UPS1;QY=1 fmol
MBHM_ECOLI	AAESALNIDVPVNAQYIR	3	1433420.0	RD139_Wide_UPS1_1fmol_inj1.mzML	RD139_Wide_UPS1_1fmol_inj1		0	L	1	27	Wide|CT=Mixture;CN=UPS1;QY=1 fmol
MBHM_ECOLI	AAESALNIDVPVNAQYIR	3	2097010.0	RD139_Wide_UPS1_1fmol_inj3.mzML	RD139_Wide_UPS1_1fmol_inj3		0	L	1	27	Wide|CT=Mixture;CN=UPS1;QY=1 fmol
MBHM_ECOLI	AAESALNIDVPVNAQYIR	3	1865310.0	RD139_Wide_UPS1_2_5fmol_inj3.mzML	RD139_Wide_UPS1_2_5fmol_inj3		0	L	1	28	Wide|CT=Mixture;CN=UPS1;QY=2.5 fmol
MBHM_ECOLI	AAESALNIDVPVNAQYIR	3	2110350.0	RD139_Wide_UPS1_5fmol_inj2.mzML	RD139_Wide_UPS1_5fmol_inj2		0	L	1	29	Wide|CT=Mixture;CN=UPS1;QY=5 fmol
MBHM_ECOLI	AAESALNIDVPVNAQYIR	3	1909700.0	RD139_Wide_UPS1_25fmol_inj1.mzML	RD139_Wide_UPS1_25fmol_inj1		0	L	1	31	Wide|CT=Mixture;CN=UPS1;QY=25 fmol
MBHM_ECOLI	AAESALNIDVPVNAQYIR	3	1678540.0	RD139_Wide_UPS1_10fmol_inj1r.mzML	RD139_Wide_UPS1_10fmol_inj1r		0	L	1	30	Wide|CT=Mixture;CN=UPS1;QY=10 fmol
MBHM_ECOLI	AAESALNIDVPVNAQYIR	3	1957780.0	RD139_Wide_UPS1_5fmol_inj1.mzML	RD139_Wide_UPS1_5fmol_inj1		0	L	1	29	Wide|CT=Mixture;CN=UPS1;QY=5 fmol
MBHM_ECOLI	AAESALNIDVPVNAQYIR	3	1935890.0	RD139_Wide_UPS1_5fmol_inj3.mzML	RD139_Wide_UPS1_5fmol_inj3		0	L	1	29	Wide|CT=Mixture;CN=UPS1;QY=5 fmol
MBHM_ECOLI	AAESALNIDVPVNAQYIR	3	1812820.0	RD139_Wide_UPS1_50fmol_inj1.mzML	RD139_Wide_UPS1_50fmol_inj1		0	L	1	32	Wide|CT=Mixture;CN=UPS1;QY=50 fmol
MBHM_ECOLI	AAESALNIDVPVNAQYIR	3	1571290.0	RD139_Wide_UPS1_50fmol_inj2.mzML	RD139_Wide_UPS1_50fmol_inj2		0	L	1	32	Wide|CT=Mixture;CN=UPS1;QY=50 fmol
MBHM_ECOLI	AAESALNIDVPVNAQYIR	3	2122070.0	RD139_Wide_UPS1_10fmol_inj3.mzML	RD139_Wide_UPS1_10fmol_inj3		0	L	1	30	Wide|CT=Mixture;CN=UPS1;QY=10 fmol
MBHM_ECOLI	AAESALNIDVPVNAQYIR	3	2166610.0	RD139_Wide_UPS1_10fmol_inj2.mzML	RD139_Wide_UPS1_10fmol_inj2		0	L	1	30	Wide|CT=Mixture;CN=UPS1;QY=10 fmol
MBHM_ECOLI	AAESALNIDVPVNAQYIR	3	2104190.0	RD139_Wide_UPS1_25fmol_inj3.mzML	RD139_Wide_UPS1_25fmol_inj3		0	L	1	31	Wide|CT=Mixture;CN=UPS1;QY=25 fmol
MBHM_ECOLI	AAESALNIDVPVNAQYIR	3	1311160.0	RD139_Wide_UPS1_50fmol_inj3.mzML	RD139_Wide_UPS1_50fmol_inj3		0	L	1	32	Wide|CT=Mixture;CN=UPS1;QY=50 fmol
MBHM_ECOLI	AAESALNIDVPVNAQYIR	3	1796300.0	RD139_Wide_UPS1_25fmol_inj2.mzML	RD139_Wide_UPS1_25fmol_inj2		0	L	1	31	Wide|CT=Mixture;CN=UPS1;QY=25 fmol
HDFR_ECOLI	AAESLYLTQSAVSFR	2	1213500.0	RD139_Wide_UPS1_0_1fmol_inj1.mzML	RD139_Wide_UPS1_0_1fmol_inj1		0	L	1	25	Wide|CT=Mixture;CN=UPS1;QY=0.1 fmol
HDFR_ECOLI	AAESLYLTQSAVSFR	2	1383790.0	RD139_Wide_UPS1_0_25fmol_inj1.mzML	RD139_Wide_UPS1_0_25fmol_inj1		0	L	1	26	Wide|CT=Mixture;CN=UPS1;QY=0.25 fmol
HDFR_ECOLI	AAESLYLTQSAVSFR	2	1178790.0	RD139_Wide_UPS1_2_5fmol_inj1.mzML	RD139_Wide_UPS1_2_5fmol_inj1		0	L	1	28	Wide|CT=Mixture;CN=UPS1;QY=2.5 fmol
HDFR_ECOLI	AAESLYLTQSAVSFR	2	1092610.0	RD139_Wide_UPS1_2_5fmol_inj2.mzML	RD139_Wide_UPS1_2_5fmol_inj2		0	L	1	28	Wide|CT=Mixture;CN=UPS1;QY=2.5 fmol
HDFR_ECOLI	AAESLYLTQSAVSFR	2	1355260.0	RD139_Wide_UPS1_0_25fmol_inj2.mzML	RD139_Wide_UPS1_0_25fmol_inj2		0	L	1	26	Wide|CT=Mixture;CN=UPS1;QY=0.25 fmol
HDFR_ECOLI	AAESLYLTQSAVSFR	2	1106100.0	RD139_Wide_UPS1_0_1fmol_inj3.mzML	RD139_Wide_UPS1_0_1fmol_inj3		0	L	1	25	Wide|CT=Mixture;CN=UPS1;QY=0.1 fmol
HDFR_ECOLI	AAESLYLTQSAVSFR	2	1141090.0	RD139_Wide_UPS1_0_25fmol_inj3.mzML	RD139_Wide_UPS1_0_25fmol_inj3		0	L	1	26	Wide|CT=Mixture;CN=UPS1;QY=0.25 fmol
HDFR_ECOLI	AAESLYLTQSAVSFR	2	1292480.0	RD139_Wide_UPS1_0_1fmol_inj2.mzML	RD139_Wide_UPS1_0_1fmol_inj2		0	L	1	25	Wide|CT=Mixture;CN=UPS1;QY=0.1 fmol
HDFR_ECOLI	AAESLYLTQSAVSFR	2	1149390.0	RD139_Wide_UPS1_1fmol_inj2.mzML	RD139_Wide_UPS1_1fmol_inj2		0	L	1	27	Wide|CT=Mixture;CN=UPS1;QY=1 fmol
HDFR_ECOLI	AAESLYLTQSAVSFR	2	1177510.0	RD139_Wide_UPS1_1fmol_inj1.mzML	RD139_Wide_UPS1_1fmol_inj1		0	L	1	27	Wide|CT=Mixture;CN=UPS1;QY=1 fmol
HDFR_ECOLI	AAESLYLTQSAVSFR	2	1322060.0	RD139_Wide_UPS1_1fmol_inj3.mzML	RD139_Wide_UPS1_1fmol_inj3		0	L	1	27	Wide|CT=Mixture;CN=UPS1;QY=1 fmol
HDFR_ECOLI	AAESLYLTQSAVSFR	2	1079390.0	RD139_Wide_UPS1_2_5fmol_inj3.mzML	RD139_Wide_UPS1_2_5fmol_inj3		0	L	1	28	Wide|CT=Mixture;CN=UPS1;QY=2.5 fmol
HDFR_ECOLI	AAESLYLTQSAVSFR	2	1267860.0	RD139_Wide_UPS1_5fmol_inj2.mzML	RD139_Wide_UPS1_5fmol_inj2		0	L	1	29	Wide|CT=Mixture;CN=UPS1;QY=5 fmol
HDFR_ECOLI	AAESLYLTQSAVSFR	2	1401120.0	RD139_Wide_UPS1_25fmol_inj1.mzML	RD139_Wide_UPS1_25fmol_inj1		0	L	1	31	Wide|CT=Mixture;CN=UPS1;QY=25 fmol
HDFR_ECOLI	AAESLYLTQSAVSFR	2	1106460.0	RD139_Wide_UPS1_10fmol_inj1r.mzML	RD139_Wide_UPS1_10fmol_inj1r		0	L	1	30	Wide|CT=Mixture;CN=UPS1;QY=10 fmol
HDFR_ECOLI	AAESLYLTQSAVSFR	2	906662.0	RD139_Wide_UPS1_5fmol_inj1.mzML	RD139_Wide_UPS1_5fmol_inj1		0	L	1	29	Wide|CT=Mixture;CN=UPS1;QY=5 fmol
HDFR_ECOLI	AAESLYLTQSAVSFR	2	1186670.0	RD139_Wide_UPS1_5fmol_inj3.mzML	RD139_Wide_UPS1_5fmol_inj3		0	L	1	29	Wide|CT=Mixture;CN=UPS1;QY=5 fmol
HDFR_ECOLI	AAESLYLTQSAVSFR	2	1315680.0	RD139_Wide_UPS1_50fmol_inj1.mzML	RD139_Wide_UPS1_50fmol_inj1		0	L	1	32	Wide|CT=Mixture;CN=UPS1;QY=50 fmol
HDFR_ECOLI	AAESLYLTQSAVSFR	2	1042410.0	RD139_Wide_UPS1_50fmol_inj2.mzML	RD139_Wide_UPS1_50fmol_inj2		0	L	1	32	Wide|CT=Mixture;CN=UPS1;QY=50 fmol
HDFR_ECOLI	AAESLYLTQSAVSFR	2	1226710.0	RD139_Wide_UPS1_10fmol_inj3.mzML	RD139_Wide_UPS1_10fmol_inj3		0	L	1	30	Wide|CT=Mixture;CN=UPS1;QY=10 fmol
HDFR_ECOLI	AAESLYLTQSAVSFR	2	1308950.0	RD139_Wide_UPS1_10fmol_inj2.mzML	RD139_Wide_UPS1_10fmol_inj2		0	L	1	30	Wide|CT=Mixture;CN=UPS1;QY=10 fmol
HDFR_ECOLI	AAESLYLTQSAVSFR	2	1291900.0	RD139_Wide_UPS1_25fmol_inj3.mzML	RD139_Wide_UPS1_25fmol_inj3		0	L	1	31	Wide|CT=Mixture;CN=UPS1;QY=25 fmol
HDFR_ECOLI	AAESLYLTQSAVSFR	2	1111070.0	RD139_Wide_UPS1_50fmol_inj3.mzML	RD139_Wide_UPS1_50fmol_inj3		0	L	1	32	Wide|CT=Mixture;CN=UPS1;QY=50 fmol
HDFR_ECOLI	AAESLYLTQSAVSFR	2	1122540.0	RD139_Wide_UPS1_25fmol_inj2.mzML	RD139_Wide_UPS1_25fmol_inj2		0	L	1	31	Wide|CT=Mixture;CN=UPS1;QY=25 fmol
HDFR_ECOLI	AAESLYLTQSAVSFR	3	105323.0	RD139_Wide_UPS1_0_1fmol_inj1.mzML	RD139_Wide_UPS1_0_1fmol_inj1		0	L	1	25	Wide|CT=Mixture;CN=UPS1;QY=0.1 fmol
HDFR_ECOLI	AAESLYLTQSAVSFR	3	163686.0	RD139_Wide_UPS1_0_25fmol_inj1.mzML	RD139_Wide_UPS1_0_25fmol_inj1		0	L	1	26	Wide|CT=Mixture;CN=UPS1;QY=0.25 fmol
HDFR_ECOLI	AAESLYLTQSAVSFR	3	255126.0	RD139_Wide_UPS1_2_5fmol_inj1.mzML	RD139_Wide_UPS1_2_5fmol_inj1		0	L	1	28	Wide|CT=Mixture;CN=UPS1;QY=2.5 fmol
HDFR_ECOLI	AAESLYLTQSAVSFR	3	251845.0	RD139_Wide_UPS1_2_5fmol_inj2.mzML	RD139_Wide_UPS1_2_5fmol_inj2		0	L	1	28	Wide|CT=Mixture;CN=UPS1;QY=2.5 fmol
HDFR_ECOLI	AAESLYLTQSAVSFR	3	259520.0	RD139_Wide_UPS1_0_25fmol_inj2.mzML	RD139_Wide_UPS1_0_25fmol_inj2		0	L	1	26	Wide|CT=Mixture;CN=UPS1;QY=0.25 fmol
HDFR_ECOLI	AAESLYLTQSAVSFR	3	262976.0	RD139_Wide_UPS1_0_1fmol_inj3.mzML	RD139_Wide_UPS1_0_1fmol_inj3		0	L	1	25	Wide|CT=Mixture;CN=UPS1;QY=0.1 fmol
HDFR_ECOLI	AAESLYLTQSAVSFR	3	280786.0	RD139_Wide_UPS1_0_25fmol_inj3.mzML	RD139_Wide_UPS1_0_25fmol_inj3		0	L	1	26	Wide|CT=Mixture;CN=UPS1;QY=0.25 fmol
HDFR_ECOLI	AAESLYLTQSAVSFR	3	240272.0	RD139_Wide_UPS1_0_1fmol_inj2.mzML	RD139_Wide_UPS1_0_1fmol_inj2		0	L	1	25	Wide|CT=Mixture;CN=UPS1;QY=0.1 fmol
HDFR_ECOLI	AAESLYLTQSAVSFR	3	290094.0	RD139_Wide_UPS1_1fmol_inj2.mzML	RD139_Wide_UPS1_1fmol_inj2		0	L	1	27	Wide|CT=Mixture;CN=UPS1;QY=1 fmol
HDFR_ECOLI	AAESLYLTQSAVSFR	3	198136.0	RD139_Wide_UPS1_1fmol_inj1.mzML	RD139_Wide_UPS1_1fmol_inj1		0	L	1	27	Wide|CT=Mixture;CN=UPS1;QY=1 fmol
HDFR_ECOLI	AAESLYLTQSAVSFR	3	344612.0	RD139_Wide_UPS1_1fmol_inj3.mzML	RD139_Wide_UPS1_1fmol_inj3		0	L	1	27	Wide|CT=Mixture;CN=UPS1;QY=1 fmol
HDFR_ECOLI	AAESLYLTQSAVSFR	3	338269.0	RD139_Wide_UPS1_2_5fmol_inj3.mzML	RD139_Wide_UPS1_2_5fmol_inj3		0	L	1	28	Wide|CT=Mixture;CN=UPS1;QY=2.5 fmol
HDFR_ECOLI	AAESLYLTQSAVSFR	3	363527.0	RD139_Wide_UPS1_5fmol_inj2.mzML	RD139_Wide_UPS1_5fmol_inj2		0	L	1	29	Wide|CT=Mixture;CN=UPS1;QY=5 fmol
HDFR_ECOLI	AAESLYLTQSAVSFR	3	220761.0	RD139_Wide_UPS1_25fmol_inj1.mzML	RD139_Wide_UPS1_25fmol_inj1		0	L	1	31	Wide|CT=Mixture;CN=UPS1;QY=25 fmol
HDFR_ECOLI	AAESLYLTQSAVSFR	3	55084.9	RD139_Wide_UPS1_10fmol_inj1r.mzML	RD139_Wide_UPS1_10fmol_inj1r		0	L	1	30	Wide|CT=Mixture;CN=UPS1;QY=10 fmol
HDFR_ECOLI	AAESLYLTQSAVSFR	3	279017.0	RD139_Wide_UPS1_5fmol_inj1.mzML	RD139_Wide_UPS1_5fmol_inj1		0	L	1	29	Wide|CT=Mixture;CN=UPS1;QY=5 fmol
HDFR_ECOLI	AAESLYLTQSAVSFR	3	270349.0	RD139_Wide_UPS1_5fmol_inj3.mzML	RD139_Wide_UPS1_5fmol_inj3		0	L	1	29	Wide|CT=Mixture;CN=UPS1;QY=5 fmol
HDFR_ECOLI	AAESLYLTQSAVSFR	3	264160.0	RD139_Wide_UPS1_50fmol_inj1.mzML	RD139_Wide_UPS1_50fmol_inj1		0	L	1	32	Wide|CT=Mixture;CN=UPS1;QY=50 fmol
HDFR_ECOLI	AAESLYLTQSAVSFR	3	223497.0	RD139_Wide_UPS1_50fmol_inj2.mzML	RD139_Wide_UPS1_50fmol_inj2		0	L	1	32	Wide|CT=Mixture;CN=UPS1;QY=50 fmol
HDFR_ECOLI	AAESLYLTQSAVSFR	3	365435.0	RD139_Wide_UPS1_10fmol_inj3.mzML	RD139_Wide_UPS1_10fmol_inj3		0	L	1	30	Wide|CT=Mixture;CN=UPS1;QY=10 fmol
HDFR_ECOLI	AAESLYLTQSAVSFR	3	231046.0	RD139_Wide_UPS1_10fmol_inj2.mzML	RD139_Wide_UPS1_10fmol_inj2		0	L	1	30	Wide|CT=Mixture;CN=UPS1;QY=10 fmol
HDFR_ECOLI	AAESLYLTQSAVSFR	3	277418.0	RD139_Wide_UPS1_25fmol_inj3.mzML	RD139_Wide_UPS1_25fmol_inj3		0	L	1	31	Wide|CT=Mixture;CN=UPS1;QY=25 fmol
HDFR_ECOLI	AAESLYLTQSAVSFR	3	216888.0	RD139_Wide_UPS1_50fmol_inj3.mzML	RD139_Wide_UPS1_50fmol_inj3		0	L	1	32	Wide|CT=Mixture;CN=UPS1;QY=50 fmol
HDFR_ECOLI	AAESLYLTQSAVSFR	3	274410.0	RD139_Wide_UPS1_25fmol_inj2.mzML	RD139_Wide_UPS1_25fmol_inj2		0	L	1	31	Wide|CT=Mixture;CN=UPS1;QY=25 fmol
RNE_ECOLI	AAESRPAPFLIHQESNVIVR	3	3735800.0	RD139_Wide_UPS1_0_1fmol_inj1.mzML	RD139_Wide_UPS1_0_1fmol_inj1		0	L	1	25	Wide|CT=Mixture;CN=UPS1;QY=0.1 fmol
RNE_ECOLI	AAESRPAPFLIHQESNVIVR	3	4052370.0	RD139_Wide_UPS1_0_25fmol_inj1.mzML	RD139_Wide_UPS1_0_25fmol_inj1		0	L	1	26	Wide|CT=Mixture;CN=UPS1;QY=0.25 fmol
RNE_ECOLI	AAESRPAPFLIHQESNVIVR	3	4087020.0	RD139_Wide_UPS1_2_5fmol_inj1.mzML	RD139_Wide_UPS1_2_5fmol_inj1		0	L	1	28	Wide|CT=Mixture;CN=UPS1;QY=2.5 fmol
RNE_ECOLI	AAESRPAPFLIHQESNVIVR	3	4263840.0	RD139_Wide_UPS1_2_5fmol_inj2.mzML	RD139_Wide_UPS1_2_5fmol_inj2		0	L	1	28	Wide|CT=Mixture;CN=UPS1;QY=2.5 fmol
RNE_ECOLI	AAESRPAPFLIHQESNVIVR	3	4061830.0	RD139_Wide_UPS1_0_25fmol_inj2.mzML	RD139_Wide_UPS1_0_25fmol_inj2		0	L	1	26	Wide|CT=Mixture;CN=UPS1;QY=0.25 fmol
RNE_ECOLI	AAESRPAPFLIHQESNVIVR	3	3964180.0	RD139_Wide_UPS1_0_1fmol_inj3.mzML	RD139_Wide_UPS1_0_1fmol_inj3		0	L	1	25	Wide|CT=Mixture;CN=UPS1;QY=0.1 fmol
RNE_ECOLI	AAESRPAPFLIHQESNVIVR	3	4417160.0	RD139_Wide_UPS1_0_25fmol_inj3.mzML	RD139_Wide_UPS1_0_25fmol_inj3		0	L	1	26	Wide|CT=Mixture;CN=UPS1;QY=0.25 fmol
RNE_ECOLI	AAESRPAPFLIHQESNVIVR	3	4200120.0	RD139_Wide_UPS1_0_1fmol_inj2.mzML	RD139_Wide_UPS1_0_1fmol_inj2		0	L	1	25	Wide|CT=Mixture;CN=UPS1;QY=0.1 fmol
RNE_ECOLI	AAESRPAPFLIHQESNVIVR	3	4530440.0	RD139_Wide_UPS1_1fmol_inj2.mzML	RD139_Wide_UPS1_1fmol_inj2		0	L	1	27	Wide|CT=Mixture;CN=UPS1;QY=1 fmol
RNE_ECOLI	AAESRPAPFLIHQESNVIVR	3	4057820.0	RD139_Wide_UPS1_1fmol_inj1.mzML	RD139_Wide_UPS1_1fmol_inj1		0	L	1	27	Wide|CT=Mixture;CN=UPS1;QY=1 fmol
RNE_ECOLI	AAESRPAPFLIHQESNVIVR	3	4552640.0	RD139_Wide_UPS1_1fmol_inj3.mzML	RD139_Wide_UPS1_1fmol_inj3		0	L	1	27	Wide|CT=Mixture;CN=UPS1;QY=1 fmol
RNE_ECOLI	AAESRPAPFLIHQESNVIVR	3	4225540.0	RD139_Wide_UPS1_2_5fmol_inj3.mzML	RD139_Wide_UPS1_2_5fmol_inj3		0	L	1	28	Wide|CT=Mixture;CN=UPS1;QY=2.5 fmol
RNE_ECOLI	AAESRPAPFLIHQESNVIVR	3	4989740.0	RD139_Wide_UPS1_5fmol_inj2.mzML	RD139_Wide_UPS1_5fmol_inj2		0	L	1	29	Wide|CT=Mixture;CN=UPS1;QY=5 fmol
RNE_ECOLI	AAESRPAPFLIHQESNVIVR	3	4395780.0	RD139_Wide_UPS1_25fmol_inj1.mzML	RD139_Wide_UPS1_25fmol_inj1		0	L	1	31	Wide|CT=Mixture;CN=UPS1;QY=25 fmol
RNE_ECOLI	AAESRPAPFLIHQESNVIVR	3	3921470.0	RD139_Wide_UPS1_10fmol_inj1r.mzML	RD139_Wide_UPS1_10fmol_inj1r		0	L	1	30	Wide|CT=Mixture;CN=UPS1;QY=10 fmol
RNE_ECOLI	AAESRPAPFLIHQESNVIVR	3	4698420.0	RD139_Wide_UPS1_5fmol_inj1.mzML	RD139_Wide_UPS1_5fmol_inj1		0	L	1	29	Wide|CT=Mixture;CN=UPS1;QY=5 fmol
RNE_ECOLI	AAESRPAPFLIHQESNVIVR	3	4000320.0	RD139_Wide_UPS1_5fmol_inj3.mzML	RD139_Wide_UPS1_5fmol_inj3		0	L	1	29	Wide|CT=Mixture;CN=UPS1;QY=5 fmol
RNE_ECOLI	AAESRPAPFLIHQESNVIVR	3	3846550.0	RD139_Wide_UPS1_50fmol_inj1.mzML	RD139_Wide_UPS1_50fmol_inj1		0	L	1	32	Wide|CT=Mixture;CN=UPS1;QY=50 fmol
RNE_ECOLI	AAESRPAPFLIHQESNVIVR	3	4188920.0	RD139_Wide_UPS1_50fmol_inj2.mzML	RD139_Wide_UPS1_50fmol_inj2		0	L	1	32	Wide|CT=Mixture;CN=UPS1;QY=50 fmol
RNE_ECOLI	AAESRPAPFLIHQESNVIVR	3	4429580.0	RD139_Wide_UPS1_10fmol_inj3.mzML	RD139_Wide_UPS1_10fmol_inj3		0	L	1	30	Wide|CT=Mixture;CN=UPS1;QY=10 fmol
RNE_ECOLI	AAESRPAPFLIHQESNVIVR	3	4585510.0	RD139_Wide_UPS1_10fmol_inj2.mzML	RD139_Wide_UPS1_10fmol_inj2		0	L	1	30	Wide|CT=Mixture;CN=UPS1;QY=10 fmol
RNE_ECOLI	AAESRPAPFLIHQESNVIVR	3	4388910.0	RD139_Wide_UPS1_25fmol_inj3.mzML	RD139_Wide_UPS1_25fmol_inj3		0	L	1	31	Wide|CT=Mixture;CN=UPS1;QY=25 fmol
RNE_ECOLI	AAESRPAPFLIHQESNVIVR	3	4132600.0	RD139_Wide_UPS1_50fmol_inj3.mzML	RD139_Wide_UPS1_50fmol_inj3		0	L	1	32	Wide|CT=Mixture;CN=UPS1;QY=50 fmol
RNE_ECOLI	AAESRPAPFLIHQESNVIVR	3	4298780.0	RD139_Wide_UPS1_25fmol_inj2.mzML	RD139_Wide_UPS1_25fmol_inj2		0	L	1	31	Wide|CT=Mixture;CN=UPS1;QY=25 fmol
RNE_ECOLI	AAESRPAPFLIHQESNVIVR	4	2742910.0	RD139_Wide_UPS1_0_1fmol_inj1.mzML	RD139_Wide_UPS1_0_1fmol_inj1		0	L	1	25	Wide|CT=Mixture;CN=UPS1;QY=0.1 fmol
RNE_ECOLI	AAESRPAPFLIHQESNVIVR	4	2973900.0	RD139_Wide_UPS1_0_25fmol_inj1.mzML	RD139_Wide_UPS1_0_25fmol_inj1		0	L	1	26	Wide|CT=Mixture;CN=UPS1;QY=0.25 fmol
RNE_ECOLI	AAESRPAPFLIHQESNVIVR	4	2819990.0	RD139_Wide_UPS1_2_5fmol_inj1.mzML	RD139_Wide_UPS1_2_5fmol_inj1		0	L	1	28	Wide|CT=Mixture;CN=UPS1;QY=2.5 fmol
RNE_ECOLI	AAESRPAPFLIHQESNVIVR	4	3023060.0	RD139_Wide_UPS1_2_5fmol_inj2.mzML	RD139_Wide_UPS1_2_5fmol_inj2		0	L	1	28	Wide|CT=Mixture;CN=UPS1;QY=2.5 fmol
RNE_ECOLI	AAESRPAPFLIHQESNVIVR	4	3365090.0	RD139_Wide_UPS1_0_25fmol_inj2.mzML	RD139_Wide_UPS1_0_25fmol_inj2		0	L	1	26	Wide|CT=Mixture;CN=UPS1;QY=0.25 fmol
RNE_ECOLI	AAESRPAPFLIHQESNVIVR	4	2625080.0	RD139_Wide_UPS1_0_1fmol_inj3.mzML	RD139_Wide_UPS1_0_1fmol_inj3		0	L	1	25	Wide|CT=Mixture;CN=UPS1;QY=0.1 fmol
RNE_ECOLI	AAESRPAPFLIHQESNVIVR	4	3514330.0	RD139_Wide_UPS1_0_25fmol_inj3.mzML	RD139_Wide_UPS1_0_25fmol_inj3		0	L	1	26	Wide|CT=Mixture;CN=UPS1;QY=0.25 fmol
RNE_ECOLI	AAESRPAPFLIHQESNVIVR	4	2983330.0	RD139_Wide_UPS1_0_1fmol_inj2.mzML	RD139_Wide_UPS1_0_1fmol_inj2		0	L	1	25	Wide|CT=Mixture;CN=UPS1;QY=0.1 fmol
RNE_ECOLI	AAESRPAPFLIHQESNVIVR	4	3150490.0	RD139_Wide_UPS1_1fmol_inj2.mzML	RD139_Wide_UPS1_1fmol_inj2		0	L	1	27	Wide|CT=Mixture;CN=UPS1;QY=1 fmol
RNE_ECOLI	AAESRPAPFLIHQESNVIVR	4	3053820.0	RD139_Wide_UPS1_1fmol_inj1.mzML	RD139_Wide_UPS1_1fmol_inj1		0	L	1	27	Wide|CT=Mixture;CN=UPS1;QY=1 fmol
RNE_ECOLI	AAESRPAPFLIHQESNVIVR	4	3583840.0	RD139_Wide_UPS1_1fmol_inj3.mzML	RD139_Wide_UPS1_1fmol_inj3		0	L	1	27	Wide|CT=Mixture;CN=UPS1;QY=1 fmol
RNE_ECOLI	AAESRPAPFLIHQESNVIVR	4	3145930.0	RD139_Wide_UPS1_2_5fmol_inj3.mzML	RD139_Wide_UPS1_2_5fmol_inj3		0	L	1	28	Wide|CT=Mixture;CN=UPS1;QY=2.5 fmol
RNE_ECOLI	AAESRPAPFLIHQESNVIVR	4	3600410.0	RD139_Wide_UPS1_5fmol_inj2.mzML	RD139_Wide_UPS1_5fmol_inj2		0	L	1	29	Wide|CT=Mixture;CN=UPS1;QY=5 fmol
RNE_ECOLI	AAESRPAPFLIHQESNVIVR	4	3116820.0	RD139_Wide_UPS1_25fmol_inj1.mzML	RD139_Wide_UPS1_25fmol_inj1		0	L	1	31	Wide|CT=Mixture;CN=UPS1;QY=25 fmol
RNE_ECOLI	AAESRPAPFLIHQESNVIVR	4	2520210.0	RD139_Wide_UPS1_10fmol_inj1r.mzML	RD139_Wide_UPS1_10fmol_inj1r		0	L	1	30	Wide|CT=Mixture;CN=UPS1;QY=10 fmol
RNE_ECOLI	AAESRPAPFLIHQESNVIVR	4	3348480.0	RD139_Wide_UPS1_5fmol_inj1.mzML	RD139_Wide_UPS1_5fmol_inj1		0	L	1	29	Wide|CT=Mixture;CN=UPS1;QY=5 fmol
RNE_ECOLI	AAESRPAPFLIHQESNVIVR	4	2933660.0	RD139_Wide_UPS1_5fmol_inj3.mzML	RD139_Wide_UPS1_5fmol_inj3		0	L	1	29	Wide|CT=Mixture;CN=UPS1;QY=5 fmol
RNE_ECOLI	AAESRPAPFLIHQESNVIVR	4	2509890.0	RD139_Wide_UPS1_50fmol_inj1.mzML	RD139_Wide_UPS1_50fmol_inj1		0	L	1	32	Wide|CT=Mixture;CN=UPS1;QY=50 fmol
RNE_ECOLI	AAESRPAPFLIHQESNVIVR	4	2732170.0	RD139_Wide_UPS1_50fmol_inj2.mzML	RD139_Wide_UPS1_50fmol_inj2		0	L	1	32	Wide|CT=Mixture;CN=UPS1;QY=50 fmol
RNE_ECOLI	AAESRPAPFLIHQESNVIVR	4	3167320.0	RD139_Wide_UPS1_10fmol_inj3.mzML	RD139_Wide_UPS1_10fmol_inj3		0	L	1	30	Wide|CT=Mixture;CN=UPS1;QY=10 fmol
RNE_ECOLI	AAESRPAPFLIHQESNVIVR	4	3555860.0	RD139_Wide_UPS1_10fmol_inj2.mzML	RD139_Wide_UPS1_10fmol_inj2		0	L	1	30	Wide|CT=Mixture;CN=UPS1;QY=10 fmol
RNE_ECOLI	AAESRPAPFLIHQESNVIVR	4	3315300.0	RD139_Wide_UPS1_25fmol_inj3.mzML	RD139_Wide_UPS1_25fmol_inj3		0	L	1	31	Wide|CT=Mixture;CN=UPS1;QY=25 fmol
RNE_ECOLI	AAESRPAPFLIHQESNVIVR	4	2928060.0	RD139_Wide_UPS1_50fmol_inj3.mzML	RD139_Wide_UPS1_50fmol_inj3		0	L	1	32	Wide|CT=Mixture;CN=UPS1;QY=50 fmol
RNE_ECOLI	AAESRPAPFLIHQESNVIVR	4	2997490.0	RD139_Wide_UPS1_25fmol_inj2.mzML	RD139_Wide_UPS1_25fmol_inj2		0	L	1	31	Wide|CT=Mixture;CN=UPS1;QY=25 fmol
NRDD_ECOLI	AAEVDDADYC(Carbamidomethyl)ATVAAVVSEQMQGR	2	136757.0	RD139_Wide_UPS1_0_1fmol_inj1.mzML	RD139_Wide_UPS1_0_1fmol_inj1		0	L	1	25	Wide|CT=Mixture;CN=UPS1;QY=0.1 fmol
NRDD_ECOLI	AAEVDDADYC(Carbamidomethyl)ATVAAVVSEQMQGR	2	344717.0	RD139_Wide_UPS1_0_25fmol_inj1.mzML	RD139_Wide_UPS1_0_25fmol_inj1		0	L	1	26	Wide|CT=Mixture;CN=UPS1;QY=0.25 fmol
NRDD_ECOLI	AAEVDDADYC(Carbamidomethyl)ATVAAVVSEQMQGR	2	320652.0	RD139_Wide_UPS1_2_5fmol_inj1.mzML	RD139_Wide_UPS1_2_5fmol_inj1		0	L	1	28	Wide|CT=Mixture;CN=UPS1;QY=2.5 fmol
NRDD_ECOLI	AAEVDDADYC(Carbamidomethyl)ATVAAVVSEQMQGR	2	163669.0	RD139_Wide_UPS1_2_5fmol_inj2.mzML	RD139_Wide_UPS1_2_5fmol_inj2		0	L	1	28	Wide|CT=Mixture;CN=UPS1;QY=2.5 fmol
NRDD_ECOLI	AAEVDDADYC(Carbamidomethyl)ATVAAVVSEQMQGR	2	406736.0	RD139_Wide_UPS1_0_25fmol_inj2.mzML	RD139_Wide_UPS1_0_25fmol_inj2		0	L	1	26	Wide|CT=Mixture;CN=UPS1;QY=0.25 fmol
NRDD_ECOLI	AAEVDDADYC(Carbamidomethyl)ATVAAVVSEQMQGR	2	173968.0	RD139_Wide_UPS1_0_1fmol_inj3.mzML	RD139_Wide_UPS1_0_1fmol_inj3		0	L	1	25	Wide|CT=Mixture;CN=UPS1;QY=0.1 fmol
NRDD_ECOLI	AAEVDDADYC(Carbamidomethyl)ATVAAVVSEQMQGR	2	335211.0	RD139_Wide_UPS1_0_25fmol_inj3.mzML	RD139_Wide_UPS1_0_25fmol_inj3		0	L	1	26	Wide|CT=Mixture;CN=UPS1;QY=0.25 fmol
NRDD_ECOLI	AAEVDDADYC(Carbamidomethyl)ATVAAVVSEQMQGR	2	211072.0	RD139_Wide_UPS1_0_1fmol_inj2.mzML	RD139_Wide_UPS1_0_1fmol_inj2		0	L	1	25	Wide|CT=Mixture;CN=UPS1;QY=0.1 fmol
NRDD_ECOLI	AAEVDDADYC(Carbamidomethyl)ATVAAVVSEQMQGR	2	344089.0	RD139_Wide_UPS1_1fmol_inj2.mzML	RD139_Wide_UPS1_1fmol_inj2		0	L	1	27	Wide|CT=Mixture;CN=UPS1;QY=1 fmol
NRDD_ECOLI	AAEVDDADYC(Carbamidomethyl)ATVAAVVSEQMQGR	2	290517.0	RD139_Wide_UPS1_1fmol_inj1.mzML	RD139_Wide_UPS1_1fmol_inj1		0	L	1	27	Wide|CT=Mixture;CN=UPS1;QY=1 fmol
NRDD_ECOLI	AAEVDDADYC(Carbamidomethyl)ATVAAVVSEQMQGR	2	330447.0	RD139_Wide_UPS1_1fmol_inj3.mzML	RD139_Wide_UPS1_1fmol_inj3		0	L	1	27	Wide|CT=Mixture;CN=UPS1;QY=1 fmol
NRDD_ECOLI	AAEVDDADYC(Carbamidomethyl)ATVAAVVSEQMQGR	2	355926.0	RD139_Wide_UPS1_2_5fmol_inj3.mzML	RD139_Wide_UPS1_2_5fmol_inj3		0	L	1	28	Wide|CT=Mixture;CN=UPS1;QY=2.5 fmol
NRDD_ECOLI	AAEVDDADYC(Carbamidomethyl)ATVAAVVSEQMQGR	2	404447.0	RD139_Wide_UPS1_5fmol_inj2.mzML	RD139_Wide_UPS1_5fmol_inj2		0	L	1	29	Wide|CT=Mixture;CN=UPS1;QY=5 fmol
NRDD_ECOLI	AAEVDDADYC(Carbamidomethyl)ATVAAVVSEQMQGR	2	419509.0	RD139_Wide_UPS1_25fmol_inj1.mzML	RD139_Wide_UPS1_25fmol_inj1		0	L	1	31	Wide|CT=Mixture;CN=UPS1;QY=25 fmol
NRDD_ECOLI	AAEVDDADYC(Carbamidomethyl)ATVAAVVSEQMQGR	2	413536.0	RD139_Wide_UPS1_10fmol_inj1r.mzML	RD139_Wide_UPS1_10fmol_inj1r		0	L	1	30	Wide|CT=Mixture;CN=UPS1;QY=10 fmol
NRDD_ECOLI	AAEVDDADYC(Carbamidomethyl)ATVAAVVSEQMQGR	2	354064.0	RD139_Wide_UPS1_5fmol_inj1.mzML	RD139_Wide_UPS1_5fmol_inj1		0	L	1	29	Wide|CT=Mixture;CN=UPS1;QY=5 fmol
NRDD_ECOLI	AAEVDDADYC(Carbamidomethyl)ATVAAVVSEQMQGR	2	470965.0	RD139_Wide_UPS1_5fmol_inj3.mzML	RD139_Wide_UPS1_5fmol_inj3		0	L	1	29	Wide|CT=Mixture;CN=UPS1;QY=5 fmol
NRDD_ECOLI	AAEVDDADYC(Carbamidomethyl)ATVAAVVSEQMQGR	2	369574.0	RD139_Wide_UPS1_50fmol_inj1.mzML	RD139_Wide_UPS1_50fmol_inj1		0	L	1	32	Wide|CT=Mixture;CN=UPS1;QY=50 fmol
NRDD_ECOLI	AAEVDDADYC(Carbamidomethyl)ATVAAVVSEQMQGR	2	304809.0	RD139_Wide_UPS1_50fmol_inj2.mzML	RD139_Wide_UPS1_50fmol_inj2		0	L	1	32	Wide|CT=Mixture;CN=UPS1;QY=50 fmol
NRDD_ECOLI	AAEVDDADYC(Carbamidomethyl)ATVAAVVSEQMQGR	2	377692.0	RD139_Wide_UPS1_10fmol_inj3.mzML	RD139_Wide_UPS1_10fmol_inj3		0	L	1	30	Wide|CT=Mixture;CN=UPS1;QY=10 fmol
NRDD_ECOLI	AAEVDDADYC(Carbamidomethyl)ATVAAVVSEQMQGR	2	272538.0	RD139_Wide_UPS1_10fmol_inj2.mzML	RD139_Wide_UPS1_10fmol_inj2		0	L	1	30	Wide|CT=Mixture;CN=UPS1;QY=10 fmol
NRDD_ECOLI	AAEVDDADYC(Carbamidomethyl)ATVAAVVSEQMQGR	2	321297.0	RD139_Wide_UPS1_25fmol_inj3.mzML	RD139_Wide_UPS1_25fmol_inj3		0	L	1	31	Wide|CT=Mixture;CN=UPS1;QY=25 fmol
NRDD_ECOLI	AAEVDDADYC(Carbamidomethyl)ATVAAVVSEQMQGR	2	209903.0	RD139_Wide_UPS1_50fmol_inj3.mzML	RD139_Wide_UPS1_50fmol_inj3		0	L	1	32	Wide|CT=Mixture;CN=UPS1;QY=50 fmol
NRDD_ECOLI	AAEVDDADYC(Carbamidomethyl)ATVAAVVSEQMQGR	2	335505.0	RD139_Wide_UPS1_25fmol_inj2.mzML	RD139_Wide_UPS1_25fmol_inj2		0	L	1	31	Wide|CT=Mixture;CN=UPS1;QY=25 fmol
YNCE_ECOLI	AAEVLVVDTR	2	3068500.0	RD139_Wide_UPS1_0_1fmol_inj1.mzML	RD139_Wide_UPS1_0_1fmol_inj1		0	L	1	25	Wide|CT=Mixture;CN=UPS1;QY=0.1 fmol
YNCE_ECOLI	AAEVLVVDTR	2	2784800.0	RD139_Wide_UPS1_0_25fmol_inj1.mzML	RD139_Wide_UPS1_0_25fmol_inj1		0	L	1	26	Wide|CT=Mixture;CN=UPS1;QY=0.25 fmol
YNCE_ECOLI	AAEVLVVDTR	2	3144370.0	RD139_Wide_UPS1_2_5fmol_inj1.mzML	RD139_Wide_UPS1_2_5fmol_inj1		0	L	1	28	Wide|CT=Mixture;CN=UPS1;QY=2.5 fmol
YNCE_ECOLI	AAEVLVVDTR	2	2955810.0	RD139_Wide_UPS1_2_5fmol_inj2.mzML	RD139_Wide_UPS1_2_5fmol_inj2		0	L	1	28	Wide|CT=Mixture;CN=UPS1;QY=2.5 fmol
YNCE_ECOLI	AAEVLVVDTR	2	3418210.0	RD139_Wide_UPS1_0_25fmol_inj2.mzML	RD139_Wide_UPS1_0_25fmol_inj2		0	L	1	26	Wide|CT=Mixture;CN=UPS1;QY=0.25 fmol
YNCE_ECOLI	AAEVLVVDTR	2	2529880.0	RD139_Wide_UPS1_0_1fmol_inj3.mzML	RD139_Wide_UPS1_0_1fmol_inj3		0	L	1	25	Wide|CT=Mixture;CN=UPS1;QY=0.1 fmol
YNCE_ECOLI	AAEVLVVDTR	2	2945560.0	RD139_Wide_UPS1_0_25fmol_inj3.mzML	RD139_Wide_UPS1_0_25fmol_inj3		0	L	1	26	Wide|CT=Mixture;CN=UPS1;QY=0.25 fmol
YNCE_ECOLI	AAEVLVVDTR	2	3082560.0	RD139_Wide_UPS1_0_1fmol_inj2.mzML	RD139_Wide_UPS1_0_1fmol_inj2		0	L	1	25	Wide|CT=Mixture;CN=UPS1;QY=0.1 fmol
YNCE_ECOLI	AAEVLVVDTR	2	3078520.0	RD139_Wide_UPS1_1fmol_inj2.mzML	RD139_Wide_UPS1_1fmol_inj2		0	L	1	27	Wide|CT=Mixture;CN=UPS1;QY=1 fmol
YNCE_ECOLI	AAEVLVVDTR	2	2432610.0	RD139_Wide_UPS1_1fmol_inj1.mzML	RD139_Wide_UPS1_1fmol_inj1		0	L	1	27	Wide|CT=Mixture;CN=UPS1;QY=1 fmol
YNCE_ECOLI	AAEVLVVDTR	2	3307770.0	RD139_Wide_UPS1_1fmol_inj3.mzML	RD139_Wide_UPS1_1fmol_inj3		0	L	1	27	Wide|CT=Mixture;CN=UPS1;QY=1 fmol
YNCE_ECOLI	AAEVLVVDTR	2	3139310.0	RD139_Wide_UPS1_2_5fmol_inj3.mzML	RD139_Wide_UPS1_2_5fmol_inj3		0	L	1	28	Wide|CT=Mixture;CN=UPS1;QY=2.5 fmol
YNCE_ECOLI	AAEVLVVDTR	2	3293260.0	RD139_Wide_UPS1_5fmol_inj2.mzML	RD139_Wide_UPS1_5fmol_inj2		0	L	1	29	Wide|CT=Mixture;CN=UPS1;QY=5 fmol
YNCE_ECOLI	AAEVLVVDTR	2	2909950.0	RD139_Wide_UPS1_25fmol_inj1.mzML	RD139_Wide_UPS1_25fmol_inj1		0	L	1	31	Wide|CT=Mixture;CN=UPS1;QY=25 fmol
YNCE_ECOLI	AAEVLVVDTR	2	3430160.0	RD139_Wide_UPS1_10fmol_inj1r.mzML	RD139_Wide_UPS1_10fmol_inj1r		0	L	1	30	Wide|CT=Mixture;CN=UPS1;QY=10 fmol
YNCE_ECOLI	AAEVLVVDTR	2	3482710.0	RD139_Wide_UPS1_5fmol_inj1.mzML	RD139_Wide_UPS1_5fmol_inj1		0	L	1	29	Wide|CT=Mixture;CN=UPS1;QY=5 fmol
YNCE_ECOLI	AAEVLVVDTR	2	2749100.0	RD139_Wide_UPS1_5fmol_inj3.mzML	RD139_Wide_UPS1_5fmol_inj3		0	L	1	29	Wide|CT=Mixture;CN=UPS1;QY=5 fmol
YNCE_ECOLI	AAEVLVVDTR	2	2741710.0	RD139_Wide_UPS1_50fmol_inj1.mzML	RD139_Wide_UPS1_50fmol_inj1		0	L	1	32	Wide|CT=Mixture;CN=UPS1;QY=50 fmol
YNCE_ECOLI	AAEVLVVDTR	2	2699560.0	RD139_Wide_UPS1_50fmol_inj2.mzML	RD139_Wide_UPS1_50fmol_inj2		0	L	1	32	Wide|CT=Mixture;CN=UPS1;QY=50 fmol
YNCE_ECOLI	AAEVLVVDTR	2	3150590.0	RD139_Wide_UPS1_10fmol_inj3.mzML	RD139_Wide_UPS1_10fmol_inj3		0	L	1	30	Wide|CT=Mixture;CN=UPS1;QY=10 fmol
YNCE_ECOLI	AAEVLVVDTR	2	3059020.0	RD139_Wide_UPS1_10fmol_inj2.mzML	RD139_Wide_UPS1_10fmol_inj2		0	L	1	30	Wide|CT=Mixture;CN=UPS1;QY=10 fmol
YNCE_ECOLI	AAEVLVVDTR	2	3169700.0	RD139_Wide_UPS1_25fmol_inj3.mzML	RD139_Wide_UPS1_25fmol_inj3		0	L	1	31	Wide|CT=Mixture;CN=UPS1;QY=25 fmol
YNCE_ECOLI	AAEVLVVDTR	2	2448180.0	RD139_Wide_UPS1_50fmol_inj3.mzML	RD139_Wide_UPS1_50fmol_inj3		0	L	1	32	Wide|CT=Mixture;CN=UPS1;QY=50 fmol
YNCE_ECOLI	AAEVLVVDTR	2	3014450.0	RD139_Wide_UPS1_25fmol_inj2.mzML	RD139_Wide_UPS1_25fmol_inj2		0	L	1	31	Wide|CT=Mixture;CN=UPS1;QY=25 fmol
YJIA_ECOLI	AAFAGLRK	2	1404070.0	RD139_Wide_UPS1_0_1fmol_inj1.mzML	RD139_Wide_UPS1_0_1fmol_inj1		0	L	1	25	Wide|CT=Mixture;CN=UPS1;QY=0.1 fmol
YJIA_ECOLI	AAFAGLRK	2	1136140.0	RD139_Wide_UPS1_0_25fmol_inj1.mzML	RD139_Wide_UPS1_0_25fmol_inj1		0	L	1	26	Wide|CT=Mixture;CN=UPS1;QY=0.25 fmol
YJIA_ECOLI	AAFAGLRK	2	1320300.0	RD139_Wide_UPS1_2_5fmol_inj1.mzML	RD139_Wide_UPS1_2_5fmol_inj1		0	L	1	28	Wide|CT=Mixture;CN=UPS1;QY=2.5 fmol
YJIA_ECOLI	AAFAGLRK	2	1099400.0	RD139_Wide_UPS1_2_5fmol_inj2.mzML	RD139_Wide_UPS1_2_5fmol_inj2		0	L	1	28	Wide|CT=Mixture;CN=UPS1;QY=2.5 fmol
YJIA_ECOLI	AAFAGLRK	2	1381790.0	RD139_Wide_UPS1_0_25fmol_inj2.mzML	RD139_Wide_UPS1_0_25fmol_inj2		0	L	1	26	Wide|CT=Mixture;CN=UPS1;QY=0.25 fmol
YJIA_ECOLI	AAFAGLRK	2	1132660.0	RD139_Wide_UPS1_0_1fmol_inj3.mzML	RD139_Wide_UPS1_0_1fmol_inj3		0	L	1	25	Wide|CT=Mixture;CN=UPS1;QY=0.1 fmol
YJIA_ECOLI	AAFAGLRK	2	1188710.0	RD139_Wide_UPS1_0_25fmol_inj3.mzML	RD139_Wide_UPS1_0_25fmol_inj3		0	L	1	26	Wide|CT=Mixture;CN=UPS1;QY=0.25 fmol
YJIA_ECOLI	AAFAGLRK	2	1433980.0	RD139_Wide_UPS1_0_1fmol_inj2.mzML	RD139_Wide_UPS1_0_1fmol_inj2		0	L	1	25	Wide|CT=Mixture;CN=UPS1;QY=0.1 fmol
YJIA_ECOLI	AAFAGLRK	2	1285020.0	RD139_Wide_UPS1_1fmol_inj2.mzML	RD139_Wide_UPS1_1fmol_inj2		0	L	1	27	Wide|CT=Mixture;CN=UPS1;QY=1 fmol
YJIA_ECOLI	AAFAGLRK	2	1066620.0	RD139_Wide_UPS1_1fmol_inj1.mzML	RD139_Wide_UPS1_1fmol_inj1		0	L	1	27	Wide|CT=Mixture;CN=UPS1;QY=1 fmol
YJIA_ECOLI	AAFAGLRK	2	1196700.0	RD139_Wide_UPS1_1fmol_inj3.mzML	RD139_Wide_UPS1_1fmol_inj3		0	L	1	27	Wide|CT=Mixture;CN=UPS1;QY=1 fmol
YJIA_ECOLI	AAFAGLRK	2	1145410.0	RD139_Wide_UPS1_2_5fmol_inj3.mzML	RD139_Wide_UPS1_2_5fmol_inj3		0	L	1	28	Wide|CT=Mixture;CN=UPS1;QY=2.5 fmol
YJIA_ECOLI	AAFAGLRK	2	1326940.0	RD139_Wide_UPS1_5fmol_inj2.mzML	RD139_Wide_UPS1_5fmol_inj2		0	L	1	29	Wide|CT=Mixture;CN=UPS1;QY=5 fmol
YJIA_ECOLI	AAFAGLRK	2	1419060.0	RD139_Wide_UPS1_25fmol_inj1.mzML	RD139_Wide_UPS1_25fmol_inj1		0	L	1	31	Wide|CT=Mixture;CN=UPS1;QY=25 fmol
YJIA_ECOLI	AAFAGLRK	2	1242910.0	RD139_Wide_UPS1_5fmol_inj1.mzML	RD139_Wide_UPS1_5fmol_inj1		0	L	1	29	Wide|CT=Mixture;CN=UPS1;QY=5 fmol
YJIA_ECOLI	AAFAGLRK	2	1214990.0	RD139_Wide_UPS1_5fmol_inj3.mzML	RD139_Wide_UPS1_5fmol_inj3		0	L	1	29	Wide|CT=Mixture;CN=UPS1;QY=5 fmol
YJIA_ECOLI	AAFAGLRK	2	1144030.0	RD139_Wide_UPS1_50fmol_inj1.mzML	RD139_Wide_UPS1_50fmol_inj1		0	L	1	32	Wide|CT=Mixture;CN=UPS1;QY=50 fmol
YJIA_ECOLI	AAFAGLRK	2	1355330.0	RD139_Wide_UPS1_50fmol_inj2.mzML	RD139_Wide_UPS1_50fmol_inj2		0	L	1	32	Wide|CT=Mixture;CN=UPS1;QY=50 fmol
YJIA_ECOLI	AAFAGLRK	2	1439510.0	RD139_Wide_UPS1_10fmol_inj3.mzML	RD139_Wide_UPS1_10fmol_inj3		0	L	1	30	Wide|CT=Mixture;CN=UPS1;QY=10 fmol
YJIA_ECOLI	AAFAGLRK	2	1502440.0	RD139_Wide_UPS1_10fmol_inj2.mzML	RD139_Wide_UPS1_10fmol_inj2		0	L	1	30	Wide|CT=Mixture;CN=UPS1;QY=10 fmol
YJIA_ECOLI	AAFAGLRK	2	1357910.0	RD139_Wide_UPS1_25fmol_inj3.mzML	RD139_Wide_UPS1_25fmol_inj3		0	L	1	31	Wide|CT=Mixture;CN=UPS1;QY=25 fmol
YJIA_ECOLI	AAFAGLRK	2	1169110.0	RD139_Wide_UPS1_50fmol_inj3.mzML	RD139_Wide_UPS1_50fmol_inj3		0	L	1	32	Wide|CT=Mixture;CN=UPS1;QY=50 fmol
YJIA_ECOLI	AAFAGLRK	2	1572580.0	RD139_Wide_UPS1_25fmol_inj2.mzML	RD139_Wide_UPS1_25fmol_inj2		0	L	1	31	Wide|CT=Mixture;CN=UPS1;QY=25 fmol
HFLK_ECOLI	AAFDDAIAAR	2	13087800.0	RD139_Wide_UPS1_0_1fmol_inj1.mzML	RD139_Wide_UPS1_0_1fmol_inj1		0	L	1	25	Wide|CT=Mixture;CN=UPS1;QY=0.1 fmol
HFLK_ECOLI	AAFDDAIAAR	2	12507600.0	RD139_Wide_UPS1_0_25fmol_inj1.mzML	RD139_Wide_UPS1_0_25fmol_inj1		0	L	1	26	Wide|CT=Mixture;CN=UPS1;QY=0.25 fmol
HFLK_ECOLI	AAFDDAIAAR	2	12853600.0	RD139_Wide_UPS1_2_5fmol_inj1.mzML	RD139_Wide_UPS1_2_5fmol_inj1		0	L	1	28	Wide|CT=Mixture;CN=UPS1;QY=2.5 fmol
HFLK_ECOLI	AAFDDAIAAR	2	13313000.0	RD139_Wide_UPS1_2_5fmol_inj2.mzML	RD139_Wide_UPS1_2_5fmol_inj2		0	L	1	28	Wide|CT=Mixture;CN=UPS1;QY=2.5 fmol
HFLK_ECOLI	AAFDDAIAAR	2	14751100.0	RD139_Wide_UPS1_0_25fmol_inj2.mzML	RD139_Wide_UPS1_0_25fmol_inj2		0	L	1	26	Wide|CT=Mixture;CN=UPS1;QY=0.25 fmol
HFLK_ECOLI	AAFDDAIAAR	2	12692000.0	RD139_Wide_UPS1_0_1fmol_inj3.mzML	RD139_Wide_UPS1_0_1fmol_inj3		0	L	1	25	Wide|CT=Mixture;CN=UPS1;QY=0.1 fmol
HFLK_ECOLI	AAFDDAIAAR	2	14355600.0	RD139_Wide_UPS1_0_25fmol_inj3.mzML	RD139_Wide_UPS1_0_25fmol_inj3		0	L	1	26	Wide|CT=Mixture;CN=UPS1;QY=0.25 fmol
HFLK_ECOLI	AAFDDAIAAR	2	14710100.0	RD139_Wide_UPS1_0_1fmol_inj2.mzML	RD139_Wide_UPS1_0_1fmol_inj2		0	L	1	25	Wide|CT=Mixture;CN=UPS1;QY=0.1 fmol
HFLK_ECOLI	AAFDDAIAAR	2	14837000.0	RD139_Wide_UPS1_1fmol_inj2.mzML	RD139_Wide_UPS1_1fmol_inj2		0	L	1	27	Wide|CT=Mixture;CN=UPS1;QY=1 fmol
HFLK_ECOLI	AAFDDAIAAR	2	12777600.0	RD139_Wide_UPS1_1fmol_inj1.mzML	RD139_Wide_UPS1_1fmol_inj1		0	L	1	27	Wide|CT=Mixture;CN=UPS1;QY=1 fmol
HFLK_ECOLI	AAFDDAIAAR	2	15414200.0	RD139_Wide_UPS1_1fmol_inj3.mzML	RD139_Wide_UPS1_1fmol_inj3		0	L	1	27	Wide|CT=Mixture;CN=UPS1;QY=1 fmol
HFLK_ECOLI	AAFDDAIAAR	2	14287600.0	RD139_Wide_UPS1_2_5fmol_inj3.mzML	RD139_Wide_UPS1_2_5fmol_inj3		0	L	1	28	Wide|CT=Mixture;CN=UPS1;QY=2.5 fmol
HFLK_ECOLI	AAFDDAIAAR	2	17183800.0	RD139_Wide_UPS1_5fmol_inj2.mzML	RD139_Wide_UPS1_5fmol_inj2		0	L	1	29	Wide|CT=Mixture;CN=UPS1;QY=5 fmol
HFLK_ECOLI	AAFDDAIAAR	2	15471000.0	RD139_Wide_UPS1_25fmol_inj1.mzML	RD139_Wide_UPS1_25fmol_inj1		0	L	1	31	Wide|CT=Mixture;CN=UPS1;QY=25 fmol
HFLK_ECOLI	AAFDDAIAAR	2	14681700.0	RD139_Wide_UPS1_10fmol_inj1r.mzML	RD139_Wide_UPS1_10fmol_inj1r		0	L	1	30	Wide|CT=Mixture;CN=UPS1;QY=10 fmol
HFLK_ECOLI	AAFDDAIAAR	2	16555700.0	RD139_Wide_UPS1_5fmol_inj1.mzML	RD139_Wide_UPS1_5fmol_inj1		0	L	1	29	Wide|CT=Mixture;CN=UPS1;QY=5 fmol
HFLK_ECOLI	AAFDDAIAAR	2	15135900.0	RD139_Wide_UPS1_5fmol_inj3.mzML	RD139_Wide_UPS1_5fmol_inj3		0	L	1	29	Wide|CT=Mixture;CN=UPS1;QY=5 fmol
HFLK_ECOLI	AAFDDAIAAR	2	13998600.0	RD139_Wide_UPS1_50fmol_inj1.mzML	RD139_Wide_UPS1_50fmol_inj1		0	L	1	32	Wide|CT=Mixture;CN=UPS1;QY=50 fmol
HFLK_ECOLI	AAFDDAIAAR	2	13050200.0	RD139_Wide_UPS1_50fmol_inj2.mzML	RD139_Wide_UPS1_50fmol_inj2		0	L	1	32	Wide|CT=Mixture;CN=UPS1;QY=50 fmol
HFLK_ECOLI	AAFDDAIAAR	2	15458600.0	RD139_Wide_UPS1_10fmol_inj3.mzML	RD139_Wide_UPS1_10fmol_inj3		0	L	1	30	Wide|CT=Mixture;CN=UPS1;QY=10 fmol
HFLK_ECOLI	AAFDDAIAAR	2	16067900.0	RD139_Wide_UPS1_10fmol_inj2.mzML	RD139_Wide_UPS1_10fmol_inj2		0	L	1	30	Wide|CT=Mixture;CN=UPS1;QY=10 fmol
HFLK_ECOLI	AAFDDAIAAR	2	16614200.0	RD139_Wide_UPS1_25fmol_inj3.mzML	RD139_Wide_UPS1_25fmol_inj3		0	L	1	31	Wide|CT=Mixture;CN=UPS1;QY=25 fmol
HFLK_ECOLI	AAFDDAIAAR	2	12639000.0	RD139_Wide_UPS1_50fmol_inj3.mzML	RD139_Wide_UPS1_50fmol_inj3		0	L	1	32	Wide|CT=Mixture;CN=UPS1;QY=50 fmol
HFLK_ECOLI	AAFDDAIAAR	2	14572600.0	RD139_Wide_UPS1_25fmol_inj2.mzML	RD139_Wide_UPS1_25fmol_inj2		0	L	1	31	Wide|CT=Mixture;CN=UPS1;QY=25 fmol
HFLK_ECOLI	AAFDDAIAARENEQQYIR	3	683115.0	RD139_Wide_UPS1_0_1fmol_inj1.mzML	RD139_Wide_UPS1_0_1fmol_inj1		0	L	1	25	Wide|CT=Mixture;CN=UPS1;QY=0.1 fmol
HFLK_ECOLI	AAFDDAIAARENEQQYIR	3	1234860.0	RD139_Wide_UPS1_0_25fmol_inj1.mzML	RD139_Wide_UPS1_0_25fmol_inj1		0	L	1	26	Wide|CT=Mixture;CN=UPS1;QY=0.25 fmol
HFLK_ECOLI	AAFDDAIAARENEQQYIR	3	775564.0	RD139_Wide_UPS1_2_5fmol_inj1.mzML	RD139_Wide_UPS1_2_5fmol_inj1		0	L	1	28	Wide|CT=Mixture;CN=UPS1;QY=2.5 fmol
HFLK_ECOLI	AAFDDAIAARENEQQYIR	3	809814.0	RD139_Wide_UPS1_2_5fmol_inj2.mzML	RD139_Wide_UPS1_2_5fmol_inj2		0	L	1	28	Wide|CT=Mixture;CN=UPS1;QY=2.5 fmol
HFLK_ECOLI	AAFDDAIAARENEQQYIR	3	1426090.0	RD139_Wide_UPS1_0_25fmol_inj2.mzML	RD139_Wide_UPS1_0_25fmol_inj2		0	L	1	26	Wide|CT=Mixture;CN=UPS1;QY=0.25 fmol
HFLK_ECOLI	AAFDDAIAARENEQQYIR	3	777224.0	RD139_Wide_UPS1_0_1fmol_inj3.mzML	RD139_Wide_UPS1_0_1fmol_inj3		0	L	1	25	Wide|CT=Mixture;CN=UPS1;QY=0.1 fmol
HFLK_ECOLI	AAFDDAIAARENEQQYIR	3	1303810.0	RD139_Wide_UPS1_0_25fmol_inj3.mzML	RD139_Wide_UPS1_0_25fmol_inj3		0	L	1	26	Wide|CT=Mixture;CN=UPS1;QY=0.25 fmol
HFLK_ECOLI	AAFDDAIAARENEQQYIR	3	740315.0	RD139_Wide_UPS1_0_1fmol_inj2.mzML	RD139_Wide_UPS1_0_1fmol_inj2		0	L	1	25	Wide|CT=Mixture;CN=UPS1;QY=0.1 fmol
HFLK_ECOLI	AAFDDAIAARENEQQYIR	3	833155.0	RD139_Wide_UPS1_1fmol_inj2.mzML	RD139_Wide_UPS1_1fmol_inj2		0	L	1	27	Wide|CT=Mixture;CN=UPS1;QY=1 fmol
HFLK_ECOLI	AAFDDAIAARENEQQYIR	3	806864.0	RD139_Wide_UPS1_1fmol_inj1.mzML	RD139_Wide_UPS1_1fmol_inj1		0	L	1	27	Wide|CT=Mixture;CN=UPS1;QY=1 fmol
HFLK_ECOLI	AAFDDAIAARENEQQYIR	3	839540.0	RD139_Wide_UPS1_1fmol_inj3.mzML	RD139_Wide_UPS1_1fmol_inj3		0	L	1	27	Wide|CT=Mixture;CN=UPS1;QY=1 fmol
HFLK_ECOLI	AAFDDAIAARENEQQYIR	3	988502.0	RD139_Wide_UPS1_2_5fmol_inj3.mzML	RD139_Wide_UPS1_2_5fmol_inj3		0	L	1	28	Wide|CT=Mixture;CN=UPS1;QY=2.5 fmol
HFLK_ECOLI	AAFDDAIAARENEQQYIR	3	657804.0	RD139_Wide_UPS1_5fmol_inj2.mzML	RD139_Wide_UPS1_5fmol_inj2		0	L	1	29	Wide|CT=Mixture;CN=UPS1;QY=5 fmol
HFLK_ECOLI	AAFDDAIAARENEQQYIR	3	766635.0	RD139_Wide_UPS1_25fmol_inj1.mzML	RD139_Wide_UPS1_25fmol_inj1		0	L	1	31	Wide|CT=Mixture;CN=UPS1;QY=25 fmol
HFLK_ECOLI	AAFDDAIAARENEQQYIR	3	756584.0	RD139_Wide_UPS1_10fmol_inj1r.mzML	RD139_Wide_UPS1_10fmol_inj1r		0	L	1	30	Wide|CT=Mixture;CN=UPS1;QY=10 fmol
HFLK_ECOLI	AAFDDAIAARENEQQYIR	3	825739.0	RD139_Wide_UPS1_5fmol_inj1.mzML	RD139_Wide_UPS1_5fmol_inj1		0	L	1	29	Wide|CT=Mixture;CN=UPS1;QY=5 fmol
HFLK_ECOLI	AAFDDAIAARENEQQYIR	3	708495.0	RD139_Wide_UPS1_5fmol_inj3.mzML	RD139_Wide_UPS1_5fmol_inj3		0	L	1	29	Wide|CT=Mixture;CN=UPS1;QY=5 fmol
HFLK_ECOLI	AAFDDAIAARENEQQYIR	3	663887.0	RD139_Wide_UPS1_50fmol_inj1.mzML	RD139_Wide_UPS1_50fmol_inj1		0	L	1	32	Wide|CT=Mixture;CN=UPS1;QY=50 fmol
HFLK_ECOLI	AAFDDAIAARENEQQYIR	3	548296.0	RD139_Wide_UPS1_50fmol_inj2.mzML	RD139_Wide_UPS1_50fmol_inj2		0	L	1	32	Wide|CT=Mixture;CN=UPS1;QY=50 fmol
HFLK_ECOLI	AAFDDAIAARENEQQYIR	3	635090.0	RD139_Wide_UPS1_10fmol_inj3.mzML	RD139_Wide_UPS1_10fmol_inj3		0	L	1	30	Wide|CT=Mixture;CN=UPS1;QY=10 fmol
HFLK_ECOLI	AAFDDAIAARENEQQYIR	3	722498.0	RD139_Wide_UPS1_10fmol_inj2.mzML	RD139_Wide_UPS1_10fmol_inj2		0	L	1	30	Wide|CT=Mixture;CN=UPS1;QY=10 fmol
HFLK_ECOLI	AAFDDAIAARENEQQYIR	3	639325.0	RD139_Wide_UPS1_25fmol_inj3.mzML	RD139_Wide_UPS1_25fmol_inj3		0	L	1	31	Wide|CT=Mixture;CN=UPS1;QY=25 fmol
HFLK_ECOLI	AAFDDAIAARENEQQYIR	3	692597.0	RD139_Wide_UPS1_50fmol_inj3.mzML	RD139_Wide_UPS1_50fmol_inj3		0	L	1	32	Wide|CT=Mixture;CN=UPS1;QY=50 fmol
HFLK_ECOLI	AAFDDAIAARENEQQYIR	3	680149.0	RD139_Wide_UPS1_25fmol_inj2.mzML	RD139_Wide_UPS1_25fmol_inj2		0	L	1	31	Wide|CT=Mixture;CN=UPS1;QY=25 fmol
YDIU_ECOLI	AAFDDWFAR	2	85317.0	RD139_Wide_UPS1_0_25fmol_inj1.mzML	RD139_Wide_UPS1_0_25fmol_inj1		0	L	1	26	Wide|CT=Mixture;CN=UPS1;QY=0.25 fmol
YDIU_ECOLI	AAFDDWFAR	2	150557.0	RD139_Wide_UPS1_2_5fmol_inj1.mzML	RD139_Wide_UPS1_2_5fmol_inj1		0	L	1	28	Wide|CT=Mixture;CN=UPS1;QY=2.5 fmol
YDIU_ECOLI	AAFDDWFAR	2	98318.8	RD139_Wide_UPS1_2_5fmol_inj2.mzML	RD139_Wide_UPS1_2_5fmol_inj2		0	L	1	28	Wide|CT=Mixture;CN=UPS1;QY=2.5 fmol
YDIU_ECOLI	AAFDDWFAR	2	136458.0	RD139_Wide_UPS1_0_25fmol_inj2.mzML	RD139_Wide_UPS1_0_25fmol_inj2		0	L	1	26	Wide|CT=Mixture;CN=UPS1;QY=0.25 fmol
YDIU_ECOLI	AAFDDWFAR	2	110865.0	RD139_Wide_UPS1_0_25fmol_inj3.mzML	RD139_Wide_UPS1_0_25fmol_inj3		0	L	1	26	Wide|CT=Mixture;CN=UPS1;QY=0.25 fmol
YDIU_ECOLI	AAFDDWFAR	2	114095.0	RD139_Wide_UPS1_0_1fmol_inj2.mzML	RD139_Wide_UPS1_0_1fmol_inj2		0	L	1	25	Wide|CT=Mixture;CN=UPS1;QY=0.1 fmol
YDIU_ECOLI	AAFDDWFAR	2	127592.0	RD139_Wide_UPS1_1fmol_inj2.mzML	RD139_Wide_UPS1_1fmol_inj2		0	L	1	27	Wide|CT=Mixture;CN=UPS1;QY=1 fmol
YDIU_ECOLI	AAFDDWFAR	2	131592.0	RD139_Wide_UPS1_1fmol_inj1.mzML	RD139_Wide_UPS1_1fmol_inj1		0	L	1	27	Wide|CT=Mixture;CN=UPS1;QY=1 fmol
YDIU_ECOLI	AAFDDWFAR	2	145409.0	RD139_Wide_UPS1_1fmol_inj3.mzML	RD139_Wide_UPS1_1fmol_inj3		0	L	1	27	Wide|CT=Mixture;CN=UPS1;QY=1 fmol
YDIU_ECOLI	AAFDDWFAR	2	122650.0	RD139_Wide_UPS1_2_5fmol_inj3.mzML	RD139_Wide_UPS1_2_5fmol_inj3		0	L	1	28	Wide|CT=Mixture;CN=UPS1;QY=2.5 fmol
YDIU_ECOLI	AAFDDWFAR	2	241274.0	RD139_Wide_UPS1_5fmol_inj2.mzML	RD139_Wide_UPS1_5fmol_inj2		0	L	1	29	Wide|CT=Mixture;CN=UPS1;QY=5 fmol
YDIU_ECOLI	AAFDDWFAR	2	164213.0	RD139_Wide_UPS1_25fmol_inj1.mzML	RD139_Wide_UPS1_25fmol_inj1		0	L	1	31	Wide|CT=Mixture;CN=UPS1;QY=25 fmol
YDIU_ECOLI	AAFDDWFAR	2	180009.0	RD139_Wide_UPS1_5fmol_inj1.mzML	RD139_Wide_UPS1_5fmol_inj1		0	L	1	29	Wide|CT=Mixture;CN=UPS1;QY=5 fmol
YDIU_ECOLI	AAFDDWFAR	2	72518.7	RD139_Wide_UPS1_5fmol_inj3.mzML	RD139_Wide_UPS1_5fmol_inj3		0	L	1	29	Wide|CT=Mixture;CN=UPS1;QY=5 fmol
YDIU_ECOLI	AAFDDWFAR	2	186115.0	RD139_Wide_UPS1_50fmol_inj1.mzML	RD139_Wide_UPS1_50fmol_inj1		0	L	1	32	Wide|CT=Mixture;CN=UPS1;QY=50 fmol
YDIU_ECOLI	AAFDDWFAR	2	201488.0	RD139_Wide_UPS1_10fmol_inj3.mzML	RD139_Wide_UPS1_10fmol_inj3		0	L	1	30	Wide|CT=Mixture;CN=UPS1;QY=10 fmol
YDIU_ECOLI	AAFDDWFAR	2	155725.0	RD139_Wide_UPS1_10fmol_inj2.mzML	RD139_Wide_UPS1_10fmol_inj2		0	L	1	30	Wide|CT=Mixture;CN=UPS1;QY=10 fmol
YDIU_ECOLI	AAFDDWFAR	2	167934.0	RD139_Wide_UPS1_25fmol_inj3.mzML	RD139_Wide_UPS1_25fmol_inj3		0	L	1	31	Wide|CT=Mixture;CN=UPS1;QY=25 fmol
YDIU_ECOLI	AAFDDWFAR	2	121997.0	RD139_Wide_UPS1_50fmol_inj3.mzML	RD139_Wide_UPS1_50fmol_inj3		0	L	1	32	Wide|CT=Mixture;CN=UPS1;QY=50 fmol
YDIU_ECOLI	AAFDDWFAR	2	159606.0	RD139_Wide_UPS1_25fmol_inj2.mzML	RD139_Wide_UPS1_25fmol_inj2		0	L	1	31	Wide|CT=Mixture;CN=UPS1;QY=25 fmol
ATPD_ECOLI	AAFDFAVEHQSVER	2	7081260.0	RD139_Wide_UPS1_0_1fmol_inj1.mzML	RD139_Wide_UPS1_0_1fmol_inj1		0	L	1	25	Wide|CT=Mixture;CN=UPS1;QY=0.1 fmol
ATPD_ECOLI	AAFDFAVEHQSVER	2	6882150.0	RD139_Wide_UPS1_0_25fmol_inj1.mzML	RD139_Wide_UPS1_0_25fmol_inj1		0	L	1	26	Wide|CT=Mixture;CN=UPS1;QY=0.25 fmol
ATPD_ECOLI	AAFDFAVEHQSVER	2	7238740.0	RD139_Wide_UPS1_2_5fmol_inj1.mzML	RD139_Wide_UPS1_2_5fmol_inj1		0	L	1	28	Wide|CT=Mixture;CN=UPS1;QY=2.5 fmol
ATPD_ECOLI	AAFDFAVEHQSVER	2	7403000.0	RD139_Wide_UPS1_2_5fmol_inj2.mzML	RD139_Wide_UPS1_2_5fmol_inj2		0	L	1	28	Wide|CT=Mixture;CN=UPS1;QY=2.5 fmol
ATPD_ECOLI	AAFDFAVEHQSVER	2	8757270.0	RD139_Wide_UPS1_0_25fmol_inj2.mzML	RD139_Wide_UPS1_0_25fmol_inj2		0	L	1	26	Wide|CT=Mixture;CN=UPS1;QY=0.25 fmol
ATPD_ECOLI	AAFDFAVEHQSVER	2	6982710.0	RD139_Wide_UPS1_0_1fmol_inj3.mzML	RD139_Wide_UPS1_0_1fmol_inj3		0	L	1	25	Wide|CT=Mixture;CN=UPS1;QY=0.1 fmol
ATPD_ECOLI	AAFDFAVEHQSVER	2	7644320.0	RD139_Wide_UPS1_0_25fmol_inj3.mzML	RD139_Wide_UPS1_0_25fmol_inj3		0	L	1	26	Wide|CT=Mixture;CN=UPS1;QY=0.25 fmol
ATPD_ECOLI	AAFDFAVEHQSVER	2	8271910.0	RD139_Wide_UPS1_0_1fmol_inj2.mzML	RD139_Wide_UPS1_0_1fmol_inj2		0	L	1	25	Wide|CT=Mixture;CN=UPS1;QY=0.1 fmol
ATPD_ECOLI	AAFDFAVEHQSVER	2	8376830.0	RD139_Wide_UPS1_1fmol_inj2.mzML	RD139_Wide_UPS1_1fmol_inj2		0	L	1	27	Wide|CT=Mixture;CN=UPS1;QY=1 fmol
ATPD_ECOLI	AAFDFAVEHQSVER	2	7372290.0	RD139_Wide_UPS1_1fmol_inj1.mzML	RD139_Wide_UPS1_1fmol_inj1		0	L	1	27	Wide|CT=Mixture;CN=UPS1;QY=1 fmol
ATPD_ECOLI	AAFDFAVEHQSVER	2	8765640.0	RD139_Wide_UPS1_1fmol_inj3.mzML	RD139_Wide_UPS1_1fmol_inj3		0	L	1	27	Wide|CT=Mixture;CN=UPS1;QY=1 fmol
ATPD_ECOLI	AAFDFAVEHQSVER	2	7636340.0	RD139_Wide_UPS1_2_5fmol_inj3.mzML	RD139_Wide_UPS1_2_5fmol_inj3		0	L	1	28	Wide|CT=Mixture;CN=UPS1;QY=2.5 fmol
ATPD_ECOLI	AAFDFAVEHQSVER	2	8869180.0	RD139_Wide_UPS1_5fmol_inj2.mzML	RD139_Wide_UPS1_5fmol_inj2		0	L	1	29	Wide|CT=Mixture;CN=UPS1;QY=5 fmol
ATPD_ECOLI	AAFDFAVEHQSVER	2	8688490.0	RD139_Wide_UPS1_25fmol_inj1.mzML	RD139_Wide_UPS1_25fmol_inj1		0	L	1	31	Wide|CT=Mixture;CN=UPS1;QY=25 fmol
ATPD_ECOLI	AAFDFAVEHQSVER	2	5152100.0	RD139_Wide_UPS1_10fmol_inj1r.mzML	RD139_Wide_UPS1_10fmol_inj1r		0	L	1	30	Wide|CT=Mixture;CN=UPS1;QY=10 fmol
ATPD_ECOLI	AAFDFAVEHQSVER	2	8212520.0	RD139_Wide_UPS1_5fmol_inj1.mzML	RD139_Wide_UPS1_5fmol_inj1		0	L	1	29	Wide|CT=Mixture;CN=UPS1;QY=5 fmol
ATPD_ECOLI	AAFDFAVEHQSVER	2	7166560.0	RD139_Wide_UPS1_5fmol_inj3.mzML	RD139_Wide_UPS1_5fmol_inj3		0	L	1	29	Wide|CT=Mixture;CN=UPS1;QY=5 fmol
ATPD_ECOLI	AAFDFAVEHQSVER	2	7291880.0	RD139_Wide_UPS1_50fmol_inj1.mzML	RD139_Wide_UPS1_50fmol_inj1		0	L	1	32	Wide|CT=Mixture;CN=UPS1;QY=50 fmol
ATPD_ECOLI	AAFDFAVEHQSVER	2	7658370.0	RD139_Wide_UPS1_50fmol_inj2.mzML	RD139_Wide_UPS1_50fmol_inj2		0	L	1	32	Wide|CT=Mixture;CN=UPS1;QY=50 fmol
ATPD_ECOLI	AAFDFAVEHQSVER	2	8348030.0	RD139_Wide_UPS1_10fmol_inj3.mzML	RD139_Wide_UPS1_10fmol_inj3		0	L	1	30	Wide|CT=Mixture;CN=UPS1;QY=10 fmol
ATPD_ECOLI	AAFDFAVEHQSVER	2	8993480.0	RD139_Wide_UPS1_10fmol_inj2.mzML	RD139_Wide_UPS1_10fmol_inj2		0	L	1	30	Wide|CT=Mixture;CN=UPS1;QY=10 fmol
ATPD_ECOLI	AAFDFAVEHQSVER	2	7724210.0	RD139_Wide_UPS1_25fmol_inj3.mzML	RD139_Wide_UPS1_25fmol_inj3		0	L	1	31	Wide|CT=Mixture;CN=UPS1;QY=25 fmol
ATPD_ECOLI	AAFDFAVEHQSVER	2	7150600.0	RD139_Wide_UPS1_50fmol_inj3.mzML	RD139_Wide_UPS1_50fmol_inj3		0	L	1	32	Wide|CT=Mixture;CN=UPS1;QY=50 fmol
ATPD_ECOLI	AAFDFAVEHQSVER	2	8100970.0	RD139_Wide_UPS1_25fmol_inj2.mzML	RD139_Wide_UPS1_25fmol_inj2		0	L	1	31	Wide|CT=Mixture;CN=UPS1;QY=25 fmol
ATPD_ECOLI	AAFDFAVEHQSVER	3	16409200.0	RD139_Wide_UPS1_0_1fmol_inj1.mzML	RD139_Wide_UPS1_0_1fmol_inj1		0	L	1	25	Wide|CT=Mixture;CN=UPS1;QY=0.1 fmol
ATPD_ECOLI	AAFDFAVEHQSVER	3	16259400.0	RD139_Wide_UPS1_0_25fmol_inj1.mzML	RD139_Wide_UPS1_0_25fmol_inj1		0	L	1	26	Wide|CT=Mixture;CN=UPS1;QY=0.25 fmol
ATPD_ECOLI	AAFDFAVEHQSVER	3	16216500.0	RD139_Wide_UPS1_2_5fmol_inj1.mzML	RD139_Wide_UPS1_2_5fmol_inj1		0	L	1	28	Wide|CT=Mixture;CN=UPS1;QY=2.5 fmol
ATPD_ECOLI	AAFDFAVEHQSVER	3	17078300.0	RD139_Wide_UPS1_2_5fmol_inj2.mzML	RD139_Wide_UPS1_2_5fmol_inj2		0	L	1	28	Wide|CT=Mixture;CN=UPS1;QY=2.5 fmol
ATPD_ECOLI	AAFDFAVEHQSVER	3	19606700.0	RD139_Wide_UPS1_0_25fmol_inj2.mzML	RD139_Wide_UPS1_0_25fmol_inj2		0	L	1	26	Wide|CT=Mixture;CN=UPS1;QY=0.25 fmol
ATPD_ECOLI	AAFDFAVEHQSVER	3	16366300.0	RD139_Wide_UPS1_0_1fmol_inj3.mzML	RD139_Wide_UPS1_0_1fmol_inj3		0	L	1	25	Wide|CT=Mixture;CN=UPS1;QY=0.1 fmol
ATPD_ECOLI	AAFDFAVEHQSVER	3	18273600.0	RD139_Wide_UPS1_0_25fmol_inj3.mzML	RD139_Wide_UPS1_0_25fmol_inj3		0	L	1	26	Wide|CT=Mixture;CN=UPS1;QY=0.25 fmol
ATPD_ECOLI	AAFDFAVEHQSVER	3	17739100.0	RD139_Wide_UPS1_0_1fmol_inj2.mzML	RD139_Wide_UPS1_0_1fmol_inj2		0	L	1	25	Wide|CT=Mixture;CN=UPS1;QY=0.1 fmol
ATPD_ECOLI	AAFDFAVEHQSVER	3	19048500.0	RD139_Wide_UPS1_1fmol_inj2.mzML	RD139_Wide_UPS1_1fmol_inj2		0	L	1	27	Wide|CT=Mixture;CN=UPS1;QY=1 fmol
ATPD_ECOLI	AAFDFAVEHQSVER	3	16874700.0	RD139_Wide_UPS1_1fmol_inj1.mzML	RD139_Wide_UPS1_1fmol_inj1		0	L	1	27	Wide|CT=Mixture;CN=UPS1;QY=1 fmol
ATPD_ECOLI	AAFDFAVEHQSVER	3	20578800.0	RD139_Wide_UPS1_1fmol_inj3.mzML	RD139_Wide_UPS1_1fmol_inj3		0	L	1	27	Wide|CT=Mixture;CN=UPS1;QY=1 fmol
ATPD_ECOLI	AAFDFAVEHQSVER	3	17706700.0	RD139_Wide_UPS1_2_5fmol_inj3.mzML	RD139_Wide_UPS1_2_5fmol_inj3		0	L	1	28	Wide|CT=Mixture;CN=UPS1;QY=2.5 fmol
ATPD_ECOLI	AAFDFAVEHQSVER	3	21407500.0	RD139_Wide_UPS1_5fmol_inj2.mzML	RD139_Wide_UPS1_5fmol_inj2		0	L	1	29	Wide|CT=Mixture;CN=UPS1;QY=5 fmol
ATPD_ECOLI	AAFDFAVEHQSVER	3	19572300.0	RD139_Wide_UPS1_25fmol_inj1.mzML	RD139_Wide_UPS1_25fmol_inj1		0	L	1	31	Wide|CT=Mixture;CN=UPS1;QY=25 fmol
ATPD_ECOLI	AAFDFAVEHQSVER	3	12348100.0	RD139_Wide_UPS1_10fmol_inj1r.mzML	RD139_Wide_UPS1_10fmol_inj1r		0	L	1	30	Wide|CT=Mixture;CN=UPS1;QY=10 fmol
ATPD_ECOLI	AAFDFAVEHQSVER	3	19959700.0	RD139_Wide_UPS1_5fmol_inj1.mzML	RD139_Wide_UPS1_5fmol_inj1		0	L	1	29	Wide|CT=Mixture;CN=UPS1;QY=5 fmol
ATPD_ECOLI	AAFDFAVEHQSVER	3	18209100.0	RD139_Wide_UPS1_5fmol_inj3.mzML	RD139_Wide_UPS1_5fmol_inj3		0	L	1	29	Wide|CT=Mixture;CN=UPS1;QY=5 fmol
ATPD_ECOLI	AAFDFAVEHQSVER	3	16379700.0	RD139_Wide_UPS1_50fmol_inj1.mzML	RD139_Wide_UPS1_50fmol_inj1		0	L	1	32	Wide|CT=Mixture;CN=UPS1;QY=50 fmol
ATPD_ECOLI	AAFDFAVEHQSVER	3	17051000.0	RD139_Wide_UPS1_50fmol_inj2.mzML	RD139_Wide_UPS1_50fmol_inj2		0	L	1	32	Wide|CT=Mixture;CN=UPS1;QY=50 fmol
ATPD_ECOLI	AAFDFAVEHQSVER	3	19446200.0	RD139_Wide_UPS1_10fmol_inj3.mzML	RD139_Wide_UPS1_10fmol_inj3		0	L	1	30	Wide|CT=Mixture;CN=UPS1;QY=10 fmol
ATPD_ECOLI	AAFDFAVEHQSVER	3	20052000.0	RD139_Wide_UPS1_10fmol_inj2.mzML	RD139_Wide_UPS1_10fmol_inj2		0	L	1	30	Wide|CT=Mixture;CN=UPS1;QY=10 fmol
ATPD_ECOLI	AAFDFAVEHQSVER	3	19258500.0	RD139_Wide_UPS1_25fmol_inj3.mzML	RD139_Wide_UPS1_25fmol_inj3		0	L	1	31	Wide|CT=Mixture;CN=UPS1;QY=25 fmol
ATPD_ECOLI	AAFDFAVEHQSVER	3	17371400.0	RD139_Wide_UPS1_50fmol_inj3.mzML	RD139_Wide_UPS1_50fmol_inj3		0	L	1	32	Wide|CT=Mixture;CN=UPS1;QY=50 fmol
ATPD_ECOLI	AAFDFAVEHQSVER	3	18694500.0	RD139_Wide_UPS1_25fmol_inj2.mzML	RD139_Wide_UPS1_25fmol_inj2		0	L	1	31	Wide|CT=Mixture;CN=UPS1;QY=25 fmol
CYOA_ECOLI	AAFDQWVAK	2	1912570.0	RD139_Wide_UPS1_0_1fmol_inj1.mzML	RD139_Wide_UPS1_0_1fmol_inj1		0	L	1	25	Wide|CT=Mixture;CN=UPS1;QY=0.1 fmol
CYOA_ECOLI	AAFDQWVAK	2	2392020.0	RD139_Wide_UPS1_0_25fmol_inj1.mzML	RD139_Wide_UPS1_0_25fmol_inj1		0	L	1	26	Wide|CT=Mixture;CN=UPS1;QY=0.25 fmol
CYOA_ECOLI	AAFDQWVAK	2	2358820.0	RD139_Wide_UPS1_2_5fmol_inj1.mzML	RD139_Wide_UPS1_2_5fmol_inj1		0	L	1	28	Wide|CT=Mixture;CN=UPS1;QY=2.5 fmol
CYOA_ECOLI	AAFDQWVAK	2	2829390.0	RD139_Wide_UPS1_2_5fmol_inj2.mzML	RD139_Wide_UPS1_2_5fmol_inj2		0	L	1	28	Wide|CT=Mixture;CN=UPS1;QY=2.5 fmol
CYOA_ECOLI	AAFDQWVAK	2	2630930.0	RD139_Wide_UPS1_0_25fmol_inj2.mzML	RD139_Wide_UPS1_0_25fmol_inj2		0	L	1	26	Wide|CT=Mixture;CN=UPS1;QY=0.25 fmol
CYOA_ECOLI	AAFDQWVAK	2	1872850.0	RD139_Wide_UPS1_0_1fmol_inj3.mzML	RD139_Wide_UPS1_0_1fmol_inj3		0	L	1	25	Wide|CT=Mixture;CN=UPS1;QY=0.1 fmol
CYOA_ECOLI	AAFDQWVAK	2	2351510.0	RD139_Wide_UPS1_0_25fmol_inj3.mzML	RD139_Wide_UPS1_0_25fmol_inj3		0	L	1	26	Wide|CT=Mixture;CN=UPS1;QY=0.25 fmol
CYOA_ECOLI	AAFDQWVAK	2	1993890.0	RD139_Wide_UPS1_0_1fmol_inj2.mzML	RD139_Wide_UPS1_0_1fmol_inj2		0	L	1	25	Wide|CT=Mixture;CN=UPS1;QY=0.1 fmol
CYOA_ECOLI	AAFDQWVAK	2	2553080.0	RD139_Wide_UPS1_1fmol_inj2.mzML	RD139_Wide_UPS1_1fmol_inj2		0	L	1	27	Wide|CT=Mixture;CN=UPS1;QY=1 fmol
CYOA_ECOLI	AAFDQWVAK	2	2379760.0	RD139_Wide_UPS1_1fmol_inj1.mzML	RD139_Wide_UPS1_1fmol_inj1		0	L	1	27	Wide|CT=Mixture;CN=UPS1;QY=1 fmol
CYOA_ECOLI	AAFDQWVAK	2	2529430.0	RD139_Wide_UPS1_1fmol_inj3.mzML	RD139_Wide_UPS1_1fmol_inj3		0	L	1	27	Wide|CT=Mixture;CN=UPS1;QY=1 fmol
CYOA_ECOLI	AAFDQWVAK	2	2726600.0	RD139_Wide_UPS1_2_5fmol_inj3.mzML	RD139_Wide_UPS1_2_5fmol_inj3		0	L	1	28	Wide|CT=Mixture;CN=UPS1;QY=2.5 fmol
CYOA_ECOLI	AAFDQWVAK	2	2397310.0	RD139_Wide_UPS1_5fmol_inj2.mzML	RD139_Wide_UPS1_5fmol_inj2		0	L	1	29	Wide|CT=Mixture;CN=UPS1;QY=5 fmol
CYOA_ECOLI	AAFDQWVAK	2	2752440.0	RD139_Wide_UPS1_25fmol_inj1.mzML	RD139_Wide_UPS1_25fmol_inj1		0	L	1	31	Wide|CT=Mixture;CN=UPS1;QY=25 fmol
CYOA_ECOLI	AAFDQWVAK	2	2088540.0	RD139_Wide_UPS1_10fmol_inj1r.mzML	RD139_Wide_UPS1_10fmol_inj1r		0	L	1	30	Wide|CT=Mixture;CN=UPS1;QY=10 fmol
CYOA_ECOLI	AAFDQWVAK	2	2529390.0	RD139_Wide_UPS1_5fmol_inj1.mzML	RD139_Wide_UPS1_5fmol_inj1		0	L	1	29	Wide|CT=Mixture;CN=UPS1;QY=5 fmol
CYOA_ECOLI	AAFDQWVAK	2	2605410.0	RD139_Wide_UPS1_5fmol_inj3.mzML	RD139_Wide_UPS1_5fmol_inj3		0	L	1	29	Wide|CT=Mixture;CN=UPS1;QY=5 fmol
CYOA_ECOLI	AAFDQWVAK	2	2444200.0	RD139_Wide_UPS1_50fmol_inj1.mzML	RD139_Wide_UPS1_50fmol_inj1		0	L	1	32	Wide|CT=Mixture;CN=UPS1;QY=50 fmol
CYOA_ECOLI	AAFDQWVAK	2	2317340.0	RD139_Wide_UPS1_50fmol_inj2.mzML	RD139_Wide_UPS1_50fmol_inj2		0	L	1	32	Wide|CT=Mixture;CN=UPS1;QY=50 fmol
CYOA_ECOLI	AAFDQWVAK	2	2597040.0	RD139_Wide_UPS1_10fmol_inj3.mzML	RD139_Wide_UPS1_10fmol_inj3		0	L	1	30	Wide|CT=Mixture;CN=UPS1;QY=10 fmol
CYOA_ECOLI	AAFDQWVAK	2	3272280.0	RD139_Wide_UPS1_10fmol_inj2.mzML	RD139_Wide_UPS1_10fmol_inj2		0	L	1	30	Wide|CT=Mixture;CN=UPS1;QY=10 fmol
CYOA_ECOLI	AAFDQWVAK	2	2761330.0	RD139_Wide_UPS1_25fmol_inj3.mzML	RD139_Wide_UPS1_25fmol_inj3		0	L	1	31	Wide|CT=Mixture;CN=UPS1;QY=25 fmol
CYOA_ECOLI	AAFDQWVAK	2	2057470.0	RD139_Wide_UPS1_50fmol_inj3.mzML	RD139_Wide_UPS1_50fmol_inj3		0	L	1	32	Wide|CT=Mixture;CN=UPS1;QY=50 fmol
CYOA_ECOLI	AAFDQWVAK	2	2527150.0	RD139_Wide_UPS1_25fmol_inj2.mzML	RD139_Wide_UPS1_25fmol_inj2		0	L	1	31	Wide|CT=Mixture;CN=UPS1;QY=25 fmol
QUED_ECOLI	AAFKPTYER	2	3548670.0	RD139_Wide_UPS1_0_1fmol_inj1.mzML	RD139_Wide_UPS1_0_1fmol_inj1		0	L	1	25	Wide|CT=Mixture;CN=UPS1;QY=0.1 fmol
QUED_ECOLI	AAFKPTYER	2	3536460.0	RD139_Wide_UPS1_0_25fmol_inj1.mzML	RD139_Wide_UPS1_0_25fmol_inj1		0	L	1	26	Wide|CT=Mixture;CN=UPS1;QY=0.25 fmol
QUED_ECOLI	AAFKPTYER	2	3511920.0	RD139_Wide_UPS1_2_5fmol_inj1.mzML	RD139_Wide_UPS1_2_5fmol_inj1		0	L	1	28	Wide|CT=Mixture;CN=UPS1;QY=2.5 fmol
QUED_ECOLI	AAFKPTYER	2	3601680.0	RD139_Wide_UPS1_2_5fmol_inj2.mzML	RD139_Wide_UPS1_2_5fmol_inj2		0	L	1	28	Wide|CT=Mixture;CN=UPS1;QY=2.5 fmol
QUED_ECOLI	AAFKPTYER	2	4201980.0	RD139_Wide_UPS1_0_25fmol_inj2.mzML	RD139_Wide_UPS1_0_25fmol_inj2		0	L	1	26	Wide|CT=Mixture;CN=UPS1;QY=0.25 fmol
QUED_ECOLI	AAFKPTYER	2	3788830.0	RD139_Wide_UPS1_0_1fmol_inj3.mzML	RD139_Wide_UPS1_0_1fmol_inj3		0	L	1	25	Wide|CT=Mixture;CN=UPS1;QY=0.1 fmol
QUED_ECOLI	AAFKPTYER	2	3623170.0	RD139_Wide_UPS1_0_25fmol_inj3.mzML	RD139_Wide_UPS1_0_25fmol_inj3		0	L	1	26	Wide|CT=Mixture;CN=UPS1;QY=0.25 fmol
QUED_ECOLI	AAFKPTYER	2	3895200.0	RD139_Wide_UPS1_0_1fmol_inj2.mzML	RD139_Wide_UPS1_0_1fmol_inj2		0	L	1	25	Wide|CT=Mixture;CN=UPS1;QY=0.1 fmol
QUED_ECOLI	AAFKPTYER	2	3986830.0	RD139_Wide_UPS1_1fmol_inj2.mzML	RD139_Wide_UPS1_1fmol_inj2		0	L	1	27	Wide|CT=Mixture;CN=UPS1;QY=1 fmol
QUED_ECOLI	AAFKPTYER	2	3484250.0	RD139_Wide_UPS1_1fmol_inj1.mzML	RD139_Wide_UPS1_1fmol_inj1		0	L	1	27	Wide|CT=Mixture;CN=UPS1;QY=1 fmol
QUED_ECOLI	AAFKPTYER	2	4140760.0	RD139_Wide_UPS1_1fmol_inj3.mzML	RD139_Wide_UPS1_1fmol_inj3		0	L	1	27	Wide|CT=Mixture;CN=UPS1;QY=1 fmol
QUED_ECOLI	AAFKPTYER	2	3814790.0	RD139_Wide_UPS1_2_5fmol_inj3.mzML	RD139_Wide_UPS1_2_5fmol_inj3		0	L	1	28	Wide|CT=Mixture;CN=UPS1;QY=2.5 fmol
QUED_ECOLI	AAFKPTYER	2	4128440.0	RD139_Wide_UPS1_5fmol_inj2.mzML	RD139_Wide_UPS1_5fmol_inj2		0	L	1	29	Wide|CT=Mixture;CN=UPS1;QY=5 fmol
QUED_ECOLI	AAFKPTYER	2	3883500.0	RD139_Wide_UPS1_25fmol_inj1.mzML	RD139_Wide_UPS1_25fmol_inj1		0	L	1	31	Wide|CT=Mixture;CN=UPS1;QY=25 fmol
QUED_ECOLI	AAFKPTYER	2	3850950.0	RD139_Wide_UPS1_5fmol_inj1.mzML	RD139_Wide_UPS1_5fmol_inj1		0	L	1	29	Wide|CT=Mixture;CN=UPS1;QY=5 fmol
QUED_ECOLI	AAFKPTYER	2	3691740.0	RD139_Wide_UPS1_5fmol_inj3.mzML	RD139_Wide_UPS1_5fmol_inj3		0	L	1	29	Wide|CT=Mixture;CN=UPS1;QY=5 fmol
QUED_ECOLI	AAFKPTYER	2	3325070.0	RD139_Wide_UPS1_50fmol_inj1.mzML	RD139_Wide_UPS1_50fmol_inj1		0	L	1	32	Wide|CT=Mixture;CN=UPS1;QY=50 fmol
QUED_ECOLI	AAFKPTYER	2	3427230.0	RD139_Wide_UPS1_50fmol_inj2.mzML	RD139_Wide_UPS1_50fmol_inj2		0	L	1	32	Wide|CT=Mixture;CN=UPS1;QY=50 fmol
QUED_ECOLI	AAFKPTYER	2	3828220.0	RD139_Wide_UPS1_10fmol_inj3.mzML	RD139_Wide_UPS1_10fmol_inj3		0	L	1	30	Wide|CT=Mixture;CN=UPS1;QY=10 fmol
QUED_ECOLI	AAFKPTYER	2	4414000.0	RD139_Wide_UPS1_10fmol_inj2.mzML	RD139_Wide_UPS1_10fmol_inj2		0	L	1	30	Wide|CT=Mixture;CN=UPS1;QY=10 fmol
QUED_ECOLI	AAFKPTYER	2	3990450.0	RD139_Wide_UPS1_25fmol_inj3.mzML	RD139_Wide_UPS1_25fmol_inj3		0	L	1	31	Wide|CT=Mixture;CN=UPS1;QY=25 fmol
[truncated: 567,916 more rows]
