# Supplementary material for: quantms: a cloud-based pipeline for quantitative proteomics enables the reanalysis of public proteomics data
Source: Nat Methods. 2024 Jul 4;21(9):1603–7. doi: 10.1038/s41592-024-02343-1 (PMC11399091; doi:10.1038/s41592-024-02343-1)
Supplement: Supplementary file 4 — Source data for the figures shown in the Supplementary Notes. [file 41592_2024_2343_MOESM4_ESM.zip › source_data_supplementary/SuppFigure11/PXD026600Overlap.sdrf_openms_design_msstats_in.csv]

ProteinName	PeptideSequence	PrecursorCharge	Intensity	Reference	Run	FragmentIon	ProductCharge	IsotopeLabelType	Fraction	BioReplicate	Condition
YMDB_ECOLI	AAAAEIAVK	2	115197.0	RD139_Overlap_UPS1_25fmol_inj3.mzML	RD139_Overlap_UPS1_25fmol_inj3		0	L	1	15	Overlap|CT=Mixture;CN=UPS1;QY=25 fmol
ATZN_ECOLI	AAAAIAGELGLEFK	2	1587340.0	RD139_Overlap_UPS1_0_25fmol_inj1.mzML	RD139_Overlap_UPS1_0_25fmol_inj1		0	L	1	10	Overlap|CT=Mixture;CN=UPS1;QY=0.25 fmol
ATZN_ECOLI	AAAAIAGELGLEFK	2	1869650.0	RD139_Overlap_UPS1_0_25fmol_inj2.mzML	RD139_Overlap_UPS1_0_25fmol_inj2		0	L	1	10	Overlap|CT=Mixture;CN=UPS1;QY=0.25 fmol
ATZN_ECOLI	AAAAIAGELGLEFK	2	1505640.0	RD139_Overlap_UPS1_0_1fmol_inj3.mzML	RD139_Overlap_UPS1_0_1fmol_inj3		0	L	1	9	Overlap|CT=Mixture;CN=UPS1;QY=0.1 fmol
ATZN_ECOLI	AAAAIAGELGLEFK	2	1524400.0	RD139_Overlap_UPS1_1fmol_inj1.mzML	RD139_Overlap_UPS1_1fmol_inj1		0	L	1	11	Overlap|CT=Mixture;CN=UPS1;QY=1 fmol
ATZN_ECOLI	AAAAIAGELGLEFK	2	1786930.0	RD139_Overlap_UPS1_0_1fmol_inj1.mzML	RD139_Overlap_UPS1_0_1fmol_inj1		0	L	1	9	Overlap|CT=Mixture;CN=UPS1;QY=0.1 fmol
ATZN_ECOLI	AAAAIAGELGLEFK	2	1685830.0	RD139_Overlap_UPS1_2_5fmol_inj3.mzML	RD139_Overlap_UPS1_2_5fmol_inj3		0	L	1	12	Overlap|CT=Mixture;CN=UPS1;QY=2.5 fmol
ATZN_ECOLI	AAAAIAGELGLEFK	2	1680430.0	RD139_Overlap_UPS1_0_25fmol_inj3.mzML	RD139_Overlap_UPS1_0_25fmol_inj3		0	L	1	10	Overlap|CT=Mixture;CN=UPS1;QY=0.25 fmol
ATZN_ECOLI	AAAAIAGELGLEFK	2	1436530.0	RD139_Overlap_UPS1_5fmol_inj2.mzML	RD139_Overlap_UPS1_5fmol_inj2		0	L	1	13	Overlap|CT=Mixture;CN=UPS1;QY=5 fmol
ATZN_ECOLI	AAAAIAGELGLEFK	2	1539900.0	RD139_Overlap_UPS1_5fmol_inj1.mzML	RD139_Overlap_UPS1_5fmol_inj1		0	L	1	13	Overlap|CT=Mixture;CN=UPS1;QY=5 fmol
ATZN_ECOLI	AAAAIAGELGLEFK	2	1644640.0	RD139_Overlap_UPS1_0_1fmol_inj2.mzML	RD139_Overlap_UPS1_0_1fmol_inj2		0	L	1	9	Overlap|CT=Mixture;CN=UPS1;QY=0.1 fmol
ATZN_ECOLI	AAAAIAGELGLEFK	2	1920540.0	RD139_Overlap_UPS1_2_5fmol_inj1.mzML	RD139_Overlap_UPS1_2_5fmol_inj1		0	L	1	12	Overlap|CT=Mixture;CN=UPS1;QY=2.5 fmol
ATZN_ECOLI	AAAAIAGELGLEFK	2	699435.0	RD139_Overlap_UPS1_2_5fmol_inj2.mzML	RD139_Overlap_UPS1_2_5fmol_inj2		0	L	1	12	Overlap|CT=Mixture;CN=UPS1;QY=2.5 fmol
ATZN_ECOLI	AAAAIAGELGLEFK	2	1678300.0	RD139_Overlap_UPS1_1fmol_inj3.mzML	RD139_Overlap_UPS1_1fmol_inj3		0	L	1	11	Overlap|CT=Mixture;CN=UPS1;QY=1 fmol
ATZN_ECOLI	AAAAIAGELGLEFK	2	548227.0	RD139_Overlap_UPS1_5fmol_inj3.mzML	RD139_Overlap_UPS1_5fmol_inj3		0	L	1	13	Overlap|CT=Mixture;CN=UPS1;QY=5 fmol
ATZN_ECOLI	AAAAIAGELGLEFK	2	667434.0	RD139_Overlap_UPS1_25fmol_inj2.mzML	RD139_Overlap_UPS1_25fmol_inj2		0	L	1	15	Overlap|CT=Mixture;CN=UPS1;QY=25 fmol
ATZN_ECOLI	AAAAIAGELGLEFK	2	1389070.0	RD139_Overlap_UPS1_50fmol_inj3.mzML	RD139_Overlap_UPS1_50fmol_inj3		0	L	1	16	Overlap|CT=Mixture;CN=UPS1;QY=50 fmol
ATZN_ECOLI	AAAAIAGELGLEFK	2	1507200.0	RD139_Overlap_UPS1_1fmol_inj2.mzML	RD139_Overlap_UPS1_1fmol_inj2		0	L	1	11	Overlap|CT=Mixture;CN=UPS1;QY=1 fmol
ATZN_ECOLI	AAAAIAGELGLEFK	2	1693870.0	RD139_Overlap_UPS1_10fmol_inj1.mzML	RD139_Overlap_UPS1_10fmol_inj1		0	L	1	14	Overlap|CT=Mixture;CN=UPS1;QY=10 fmol
ATZN_ECOLI	AAAAIAGELGLEFK	2	1585520.0	RD139_Overlap_UPS1_25fmol_inj3.mzML	RD139_Overlap_UPS1_25fmol_inj3		0	L	1	15	Overlap|CT=Mixture;CN=UPS1;QY=25 fmol
ATZN_ECOLI	AAAAIAGELGLEFK	2	1967960.0	RD139_Overlap_UPS1_10fmol_inj2.mzML	RD139_Overlap_UPS1_10fmol_inj2		0	L	1	14	Overlap|CT=Mixture;CN=UPS1;QY=10 fmol
ATZN_ECOLI	AAAAIAGELGLEFK	2	1511190.0	RD139_Overlap_UPS1_50fmol_inj2.mzML	RD139_Overlap_UPS1_50fmol_inj2		0	L	1	16	Overlap|CT=Mixture;CN=UPS1;QY=50 fmol
ATZN_ECOLI	AAAAIAGELGLEFK	2	1733870.0	RD139_Overlap_UPS1_10fmol_inj3.mzML	RD139_Overlap_UPS1_10fmol_inj3		0	L	1	14	Overlap|CT=Mixture;CN=UPS1;QY=10 fmol
ATZN_ECOLI	AAAAIAGELGLEFK	2	1602060.0	RD139_Overlap_UPS1_25fmol_inj1.mzML	RD139_Overlap_UPS1_25fmol_inj1		0	L	1	15	Overlap|CT=Mixture;CN=UPS1;QY=25 fmol
ATZN_ECOLI	AAAAIAGELGLEFK	2	1555970.0	RD139_Overlap_UPS1_50fmol_inj1.mzML	RD139_Overlap_UPS1_50fmol_inj1		0	L	1	16	Overlap|CT=Mixture;CN=UPS1;QY=50 fmol
ADIC_ECOLI	AAADDGLFPPIFAR	2	964662.0	RD139_Overlap_UPS1_0_25fmol_inj1.mzML	RD139_Overlap_UPS1_0_25fmol_inj1		0	L	1	10	Overlap|CT=Mixture;CN=UPS1;QY=0.25 fmol
ADIC_ECOLI	AAADDGLFPPIFAR	2	1072430.0	RD139_Overlap_UPS1_0_25fmol_inj2.mzML	RD139_Overlap_UPS1_0_25fmol_inj2		0	L	1	10	Overlap|CT=Mixture;CN=UPS1;QY=0.25 fmol
ADIC_ECOLI	AAADDGLFPPIFAR	2	1114610.0	RD139_Overlap_UPS1_0_1fmol_inj3.mzML	RD139_Overlap_UPS1_0_1fmol_inj3		0	L	1	9	Overlap|CT=Mixture;CN=UPS1;QY=0.1 fmol
ADIC_ECOLI	AAADDGLFPPIFAR	2	1166430.0	RD139_Overlap_UPS1_1fmol_inj1.mzML	RD139_Overlap_UPS1_1fmol_inj1		0	L	1	11	Overlap|CT=Mixture;CN=UPS1;QY=1 fmol
ADIC_ECOLI	AAADDGLFPPIFAR	2	1257240.0	RD139_Overlap_UPS1_0_1fmol_inj1.mzML	RD139_Overlap_UPS1_0_1fmol_inj1		0	L	1	9	Overlap|CT=Mixture;CN=UPS1;QY=0.1 fmol
ADIC_ECOLI	AAADDGLFPPIFAR	2	652265.0	RD139_Overlap_UPS1_2_5fmol_inj3.mzML	RD139_Overlap_UPS1_2_5fmol_inj3		0	L	1	12	Overlap|CT=Mixture;CN=UPS1;QY=2.5 fmol
ADIC_ECOLI	AAADDGLFPPIFAR	2	1000190.0	RD139_Overlap_UPS1_0_25fmol_inj3.mzML	RD139_Overlap_UPS1_0_25fmol_inj3		0	L	1	10	Overlap|CT=Mixture;CN=UPS1;QY=0.25 fmol
ADIC_ECOLI	AAADDGLFPPIFAR	2	902455.0	RD139_Overlap_UPS1_5fmol_inj2.mzML	RD139_Overlap_UPS1_5fmol_inj2		0	L	1	13	Overlap|CT=Mixture;CN=UPS1;QY=5 fmol
ADIC_ECOLI	AAADDGLFPPIFAR	2	980436.0	RD139_Overlap_UPS1_5fmol_inj1.mzML	RD139_Overlap_UPS1_5fmol_inj1		0	L	1	13	Overlap|CT=Mixture;CN=UPS1;QY=5 fmol
ADIC_ECOLI	AAADDGLFPPIFAR	2	1092230.0	RD139_Overlap_UPS1_0_1fmol_inj2.mzML	RD139_Overlap_UPS1_0_1fmol_inj2		0	L	1	9	Overlap|CT=Mixture;CN=UPS1;QY=0.1 fmol
ADIC_ECOLI	AAADDGLFPPIFAR	2	1004640.0	RD139_Overlap_UPS1_2_5fmol_inj1.mzML	RD139_Overlap_UPS1_2_5fmol_inj1		0	L	1	12	Overlap|CT=Mixture;CN=UPS1;QY=2.5 fmol
ADIC_ECOLI	AAADDGLFPPIFAR	2	387470.0	RD139_Overlap_UPS1_2_5fmol_inj2.mzML	RD139_Overlap_UPS1_2_5fmol_inj2		0	L	1	12	Overlap|CT=Mixture;CN=UPS1;QY=2.5 fmol
ADIC_ECOLI	AAADDGLFPPIFAR	2	877402.0	RD139_Overlap_UPS1_1fmol_inj3.mzML	RD139_Overlap_UPS1_1fmol_inj3		0	L	1	11	Overlap|CT=Mixture;CN=UPS1;QY=1 fmol
ADIC_ECOLI	AAADDGLFPPIFAR	2	338427.0	RD139_Overlap_UPS1_5fmol_inj3.mzML	RD139_Overlap_UPS1_5fmol_inj3		0	L	1	13	Overlap|CT=Mixture;CN=UPS1;QY=5 fmol
ADIC_ECOLI	AAADDGLFPPIFAR	2	292202.0	RD139_Overlap_UPS1_25fmol_inj2.mzML	RD139_Overlap_UPS1_25fmol_inj2		0	L	1	15	Overlap|CT=Mixture;CN=UPS1;QY=25 fmol
ADIC_ECOLI	AAADDGLFPPIFAR	2	905286.0	RD139_Overlap_UPS1_50fmol_inj3.mzML	RD139_Overlap_UPS1_50fmol_inj3		0	L	1	16	Overlap|CT=Mixture;CN=UPS1;QY=50 fmol
ADIC_ECOLI	AAADDGLFPPIFAR	2	957094.0	RD139_Overlap_UPS1_1fmol_inj2.mzML	RD139_Overlap_UPS1_1fmol_inj2		0	L	1	11	Overlap|CT=Mixture;CN=UPS1;QY=1 fmol
ADIC_ECOLI	AAADDGLFPPIFAR	2	911136.0	RD139_Overlap_UPS1_10fmol_inj1.mzML	RD139_Overlap_UPS1_10fmol_inj1		0	L	1	14	Overlap|CT=Mixture;CN=UPS1;QY=10 fmol
ADIC_ECOLI	AAADDGLFPPIFAR	2	1012080.0	RD139_Overlap_UPS1_25fmol_inj3.mzML	RD139_Overlap_UPS1_25fmol_inj3		0	L	1	15	Overlap|CT=Mixture;CN=UPS1;QY=25 fmol
ADIC_ECOLI	AAADDGLFPPIFAR	2	979147.0	RD139_Overlap_UPS1_10fmol_inj2.mzML	RD139_Overlap_UPS1_10fmol_inj2		0	L	1	14	Overlap|CT=Mixture;CN=UPS1;QY=10 fmol
ADIC_ECOLI	AAADDGLFPPIFAR	2	1022600.0	RD139_Overlap_UPS1_50fmol_inj2.mzML	RD139_Overlap_UPS1_50fmol_inj2		0	L	1	16	Overlap|CT=Mixture;CN=UPS1;QY=50 fmol
ADIC_ECOLI	AAADDGLFPPIFAR	2	926442.0	RD139_Overlap_UPS1_10fmol_inj3.mzML	RD139_Overlap_UPS1_10fmol_inj3		0	L	1	14	Overlap|CT=Mixture;CN=UPS1;QY=10 fmol
ADIC_ECOLI	AAADDGLFPPIFAR	2	973466.0	RD139_Overlap_UPS1_25fmol_inj1.mzML	RD139_Overlap_UPS1_25fmol_inj1		0	L	1	15	Overlap|CT=Mixture;CN=UPS1;QY=25 fmol
ADIC_ECOLI	AAADDGLFPPIFAR	2	933336.0	RD139_Overlap_UPS1_50fmol_inj1.mzML	RD139_Overlap_UPS1_50fmol_inj1		0	L	1	16	Overlap|CT=Mixture;CN=UPS1;QY=50 fmol
RIR1_ECOLI	AAADLISR	2	4800640.0	RD139_Overlap_UPS1_0_25fmol_inj1.mzML	RD139_Overlap_UPS1_0_25fmol_inj1		0	L	1	10	Overlap|CT=Mixture;CN=UPS1;QY=0.25 fmol
RIR1_ECOLI	AAADLISR	2	4512410.0	RD139_Overlap_UPS1_0_25fmol_inj2.mzML	RD139_Overlap_UPS1_0_25fmol_inj2		0	L	1	10	Overlap|CT=Mixture;CN=UPS1;QY=0.25 fmol
RIR1_ECOLI	AAADLISR	2	3994720.0	RD139_Overlap_UPS1_0_1fmol_inj3.mzML	RD139_Overlap_UPS1_0_1fmol_inj3		0	L	1	9	Overlap|CT=Mixture;CN=UPS1;QY=0.1 fmol
RIR1_ECOLI	AAADLISR	2	4093770.0	RD139_Overlap_UPS1_1fmol_inj1.mzML	RD139_Overlap_UPS1_1fmol_inj1		0	L	1	11	Overlap|CT=Mixture;CN=UPS1;QY=1 fmol
RIR1_ECOLI	AAADLISR	2	4415780.0	RD139_Overlap_UPS1_0_1fmol_inj1.mzML	RD139_Overlap_UPS1_0_1fmol_inj1		0	L	1	9	Overlap|CT=Mixture;CN=UPS1;QY=0.1 fmol
RIR1_ECOLI	AAADLISR	2	4087000.0	RD139_Overlap_UPS1_2_5fmol_inj3.mzML	RD139_Overlap_UPS1_2_5fmol_inj3		0	L	1	12	Overlap|CT=Mixture;CN=UPS1;QY=2.5 fmol
RIR1_ECOLI	AAADLISR	2	4231810.0	RD139_Overlap_UPS1_0_25fmol_inj3.mzML	RD139_Overlap_UPS1_0_25fmol_inj3		0	L	1	10	Overlap|CT=Mixture;CN=UPS1;QY=0.25 fmol
RIR1_ECOLI	AAADLISR	2	4180110.0	RD139_Overlap_UPS1_5fmol_inj2.mzML	RD139_Overlap_UPS1_5fmol_inj2		0	L	1	13	Overlap|CT=Mixture;CN=UPS1;QY=5 fmol
RIR1_ECOLI	AAADLISR	2	5350660.0	RD139_Overlap_UPS1_5fmol_inj1.mzML	RD139_Overlap_UPS1_5fmol_inj1		0	L	1	13	Overlap|CT=Mixture;CN=UPS1;QY=5 fmol
RIR1_ECOLI	AAADLISR	2	4568760.0	RD139_Overlap_UPS1_0_1fmol_inj2.mzML	RD139_Overlap_UPS1_0_1fmol_inj2		0	L	1	9	Overlap|CT=Mixture;CN=UPS1;QY=0.1 fmol
RIR1_ECOLI	AAADLISR	2	4850680.0	RD139_Overlap_UPS1_2_5fmol_inj1.mzML	RD139_Overlap_UPS1_2_5fmol_inj1		0	L	1	12	Overlap|CT=Mixture;CN=UPS1;QY=2.5 fmol
RIR1_ECOLI	AAADLISR	2	2020390.0	RD139_Overlap_UPS1_2_5fmol_inj2.mzML	RD139_Overlap_UPS1_2_5fmol_inj2		0	L	1	12	Overlap|CT=Mixture;CN=UPS1;QY=2.5 fmol
RIR1_ECOLI	AAADLISR	2	3994050.0	RD139_Overlap_UPS1_1fmol_inj3.mzML	RD139_Overlap_UPS1_1fmol_inj3		0	L	1	11	Overlap|CT=Mixture;CN=UPS1;QY=1 fmol
RIR1_ECOLI	AAADLISR	2	1906690.0	RD139_Overlap_UPS1_5fmol_inj3.mzML	RD139_Overlap_UPS1_5fmol_inj3		0	L	1	13	Overlap|CT=Mixture;CN=UPS1;QY=5 fmol
RIR1_ECOLI	AAADLISR	2	1513550.0	RD139_Overlap_UPS1_25fmol_inj2.mzML	RD139_Overlap_UPS1_25fmol_inj2		0	L	1	15	Overlap|CT=Mixture;CN=UPS1;QY=25 fmol
RIR1_ECOLI	AAADLISR	2	4528350.0	RD139_Overlap_UPS1_50fmol_inj3.mzML	RD139_Overlap_UPS1_50fmol_inj3		0	L	1	16	Overlap|CT=Mixture;CN=UPS1;QY=50 fmol
RIR1_ECOLI	AAADLISR	2	4200200.0	RD139_Overlap_UPS1_1fmol_inj2.mzML	RD139_Overlap_UPS1_1fmol_inj2		0	L	1	11	Overlap|CT=Mixture;CN=UPS1;QY=1 fmol
RIR1_ECOLI	AAADLISR	2	5149450.0	RD139_Overlap_UPS1_10fmol_inj1.mzML	RD139_Overlap_UPS1_10fmol_inj1		0	L	1	14	Overlap|CT=Mixture;CN=UPS1;QY=10 fmol
RIR1_ECOLI	AAADLISR	2	4623300.0	RD139_Overlap_UPS1_25fmol_inj3.mzML	RD139_Overlap_UPS1_25fmol_inj3		0	L	1	15	Overlap|CT=Mixture;CN=UPS1;QY=25 fmol
RIR1_ECOLI	AAADLISR	2	5000660.0	RD139_Overlap_UPS1_10fmol_inj2.mzML	RD139_Overlap_UPS1_10fmol_inj2		0	L	1	14	Overlap|CT=Mixture;CN=UPS1;QY=10 fmol
RIR1_ECOLI	AAADLISR	2	4462330.0	RD139_Overlap_UPS1_50fmol_inj2.mzML	RD139_Overlap_UPS1_50fmol_inj2		0	L	1	16	Overlap|CT=Mixture;CN=UPS1;QY=50 fmol
RIR1_ECOLI	AAADLISR	2	4971990.0	RD139_Overlap_UPS1_10fmol_inj3.mzML	RD139_Overlap_UPS1_10fmol_inj3		0	L	1	14	Overlap|CT=Mixture;CN=UPS1;QY=10 fmol
RIR1_ECOLI	AAADLISR	2	4824900.0	RD139_Overlap_UPS1_25fmol_inj1.mzML	RD139_Overlap_UPS1_25fmol_inj1		0	L	1	15	Overlap|CT=Mixture;CN=UPS1;QY=25 fmol
RIR1_ECOLI	AAADLISR	2	4777410.0	RD139_Overlap_UPS1_50fmol_inj1.mzML	RD139_Overlap_UPS1_50fmol_inj1		0	L	1	16	Overlap|CT=Mixture;CN=UPS1;QY=50 fmol
DSBA_ECOLI	AAADVQLR	2	5454810.0	RD139_Overlap_UPS1_0_25fmol_inj1.mzML	RD139_Overlap_UPS1_0_25fmol_inj1		0	L	1	10	Overlap|CT=Mixture;CN=UPS1;QY=0.25 fmol
DSBA_ECOLI	AAADVQLR	2	6112290.0	RD139_Overlap_UPS1_0_25fmol_inj2.mzML	RD139_Overlap_UPS1_0_25fmol_inj2		0	L	1	10	Overlap|CT=Mixture;CN=UPS1;QY=0.25 fmol
DSBA_ECOLI	AAADVQLR	2	6185110.0	RD139_Overlap_UPS1_0_1fmol_inj3.mzML	RD139_Overlap_UPS1_0_1fmol_inj3		0	L	1	9	Overlap|CT=Mixture;CN=UPS1;QY=0.1 fmol
DSBA_ECOLI	AAADVQLR	2	5031650.0	RD139_Overlap_UPS1_1fmol_inj1.mzML	RD139_Overlap_UPS1_1fmol_inj1		0	L	1	11	Overlap|CT=Mixture;CN=UPS1;QY=1 fmol
DSBA_ECOLI	AAADVQLR	2	5607210.0	RD139_Overlap_UPS1_0_1fmol_inj1.mzML	RD139_Overlap_UPS1_0_1fmol_inj1		0	L	1	9	Overlap|CT=Mixture;CN=UPS1;QY=0.1 fmol
DSBA_ECOLI	AAADVQLR	2	6221220.0	RD139_Overlap_UPS1_2_5fmol_inj3.mzML	RD139_Overlap_UPS1_2_5fmol_inj3		0	L	1	12	Overlap|CT=Mixture;CN=UPS1;QY=2.5 fmol
DSBA_ECOLI	AAADVQLR	2	6347690.0	RD139_Overlap_UPS1_0_25fmol_inj3.mzML	RD139_Overlap_UPS1_0_25fmol_inj3		0	L	1	10	Overlap|CT=Mixture;CN=UPS1;QY=0.25 fmol
DSBA_ECOLI	AAADVQLR	2	5883250.0	RD139_Overlap_UPS1_5fmol_inj2.mzML	RD139_Overlap_UPS1_5fmol_inj2		0	L	1	13	Overlap|CT=Mixture;CN=UPS1;QY=5 fmol
DSBA_ECOLI	AAADVQLR	2	6249730.0	RD139_Overlap_UPS1_5fmol_inj1.mzML	RD139_Overlap_UPS1_5fmol_inj1		0	L	1	13	Overlap|CT=Mixture;CN=UPS1;QY=5 fmol
DSBA_ECOLI	AAADVQLR	2	5929840.0	RD139_Overlap_UPS1_0_1fmol_inj2.mzML	RD139_Overlap_UPS1_0_1fmol_inj2		0	L	1	9	Overlap|CT=Mixture;CN=UPS1;QY=0.1 fmol
DSBA_ECOLI	AAADVQLR	2	5642010.0	RD139_Overlap_UPS1_2_5fmol_inj1.mzML	RD139_Overlap_UPS1_2_5fmol_inj1		0	L	1	12	Overlap|CT=Mixture;CN=UPS1;QY=2.5 fmol
DSBA_ECOLI	AAADVQLR	2	3448930.0	RD139_Overlap_UPS1_2_5fmol_inj2.mzML	RD139_Overlap_UPS1_2_5fmol_inj2		0	L	1	12	Overlap|CT=Mixture;CN=UPS1;QY=2.5 fmol
DSBA_ECOLI	AAADVQLR	2	5909980.0	RD139_Overlap_UPS1_1fmol_inj3.mzML	RD139_Overlap_UPS1_1fmol_inj3		0	L	1	11	Overlap|CT=Mixture;CN=UPS1;QY=1 fmol
DSBA_ECOLI	AAADVQLR	2	3149710.0	RD139_Overlap_UPS1_5fmol_inj3.mzML	RD139_Overlap_UPS1_5fmol_inj3		0	L	1	13	Overlap|CT=Mixture;CN=UPS1;QY=5 fmol
DSBA_ECOLI	AAADVQLR	2	2751360.0	RD139_Overlap_UPS1_25fmol_inj2.mzML	RD139_Overlap_UPS1_25fmol_inj2		0	L	1	15	Overlap|CT=Mixture;CN=UPS1;QY=25 fmol
DSBA_ECOLI	AAADVQLR	2	6483740.0	RD139_Overlap_UPS1_50fmol_inj3.mzML	RD139_Overlap_UPS1_50fmol_inj3		0	L	1	16	Overlap|CT=Mixture;CN=UPS1;QY=50 fmol
DSBA_ECOLI	AAADVQLR	2	6001290.0	RD139_Overlap_UPS1_1fmol_inj2.mzML	RD139_Overlap_UPS1_1fmol_inj2		0	L	1	11	Overlap|CT=Mixture;CN=UPS1;QY=1 fmol
DSBA_ECOLI	AAADVQLR	2	5483600.0	RD139_Overlap_UPS1_10fmol_inj1.mzML	RD139_Overlap_UPS1_10fmol_inj1		0	L	1	14	Overlap|CT=Mixture;CN=UPS1;QY=10 fmol
DSBA_ECOLI	AAADVQLR	2	6372650.0	RD139_Overlap_UPS1_25fmol_inj3.mzML	RD139_Overlap_UPS1_25fmol_inj3		0	L	1	15	Overlap|CT=Mixture;CN=UPS1;QY=25 fmol
DSBA_ECOLI	AAADVQLR	2	6802940.0	RD139_Overlap_UPS1_10fmol_inj2.mzML	RD139_Overlap_UPS1_10fmol_inj2		0	L	1	14	Overlap|CT=Mixture;CN=UPS1;QY=10 fmol
DSBA_ECOLI	AAADVQLR	2	6847190.0	RD139_Overlap_UPS1_50fmol_inj2.mzML	RD139_Overlap_UPS1_50fmol_inj2		0	L	1	16	Overlap|CT=Mixture;CN=UPS1;QY=50 fmol
DSBA_ECOLI	AAADVQLR	2	6322800.0	RD139_Overlap_UPS1_10fmol_inj3.mzML	RD139_Overlap_UPS1_10fmol_inj3		0	L	1	14	Overlap|CT=Mixture;CN=UPS1;QY=10 fmol
DSBA_ECOLI	AAADVQLR	2	5670870.0	RD139_Overlap_UPS1_25fmol_inj1.mzML	RD139_Overlap_UPS1_25fmol_inj1		0	L	1	15	Overlap|CT=Mixture;CN=UPS1;QY=25 fmol
DSBA_ECOLI	AAADVQLR	2	5767280.0	RD139_Overlap_UPS1_50fmol_inj1.mzML	RD139_Overlap_UPS1_50fmol_inj1		0	L	1	16	Overlap|CT=Mixture;CN=UPS1;QY=50 fmol
TOLA_ECOLI	AAAEADDIFGELSSGK	2	1084840.0	RD139_Overlap_UPS1_0_25fmol_inj1.mzML	RD139_Overlap_UPS1_0_25fmol_inj1		0	L	1	10	Overlap|CT=Mixture;CN=UPS1;QY=0.25 fmol
TOLA_ECOLI	AAAEADDIFGELSSGK	2	1105720.0	RD139_Overlap_UPS1_0_25fmol_inj2.mzML	RD139_Overlap_UPS1_0_25fmol_inj2		0	L	1	10	Overlap|CT=Mixture;CN=UPS1;QY=0.25 fmol
TOLA_ECOLI	AAAEADDIFGELSSGK	2	985055.0	RD139_Overlap_UPS1_0_1fmol_inj3.mzML	RD139_Overlap_UPS1_0_1fmol_inj3		0	L	1	9	Overlap|CT=Mixture;CN=UPS1;QY=0.1 fmol
TOLA_ECOLI	AAAEADDIFGELSSGK	2	1330160.0	RD139_Overlap_UPS1_1fmol_inj1.mzML	RD139_Overlap_UPS1_1fmol_inj1		0	L	1	11	Overlap|CT=Mixture;CN=UPS1;QY=1 fmol
TOLA_ECOLI	AAAEADDIFGELSSGK	2	1157550.0	RD139_Overlap_UPS1_0_1fmol_inj1.mzML	RD139_Overlap_UPS1_0_1fmol_inj1		0	L	1	9	Overlap|CT=Mixture;CN=UPS1;QY=0.1 fmol
TOLA_ECOLI	AAAEADDIFGELSSGK	2	964036.0	RD139_Overlap_UPS1_2_5fmol_inj3.mzML	RD139_Overlap_UPS1_2_5fmol_inj3		0	L	1	12	Overlap|CT=Mixture;CN=UPS1;QY=2.5 fmol
TOLA_ECOLI	AAAEADDIFGELSSGK	2	1080190.0	RD139_Overlap_UPS1_0_25fmol_inj3.mzML	RD139_Overlap_UPS1_0_25fmol_inj3		0	L	1	10	Overlap|CT=Mixture;CN=UPS1;QY=0.25 fmol
TOLA_ECOLI	AAAEADDIFGELSSGK	2	1248920.0	RD139_Overlap_UPS1_5fmol_inj2.mzML	RD139_Overlap_UPS1_5fmol_inj2		0	L	1	13	Overlap|CT=Mixture;CN=UPS1;QY=5 fmol
TOLA_ECOLI	AAAEADDIFGELSSGK	2	1208820.0	RD139_Overlap_UPS1_5fmol_inj1.mzML	RD139_Overlap_UPS1_5fmol_inj1		0	L	1	13	Overlap|CT=Mixture;CN=UPS1;QY=5 fmol
TOLA_ECOLI	AAAEADDIFGELSSGK	2	1036990.0	RD139_Overlap_UPS1_0_1fmol_inj2.mzML	RD139_Overlap_UPS1_0_1fmol_inj2		0	L	1	9	Overlap|CT=Mixture;CN=UPS1;QY=0.1 fmol
TOLA_ECOLI	AAAEADDIFGELSSGK	2	1069230.0	RD139_Overlap_UPS1_2_5fmol_inj1.mzML	RD139_Overlap_UPS1_2_5fmol_inj1		0	L	1	12	Overlap|CT=Mixture;CN=UPS1;QY=2.5 fmol
TOLA_ECOLI	AAAEADDIFGELSSGK	2	575372.0	RD139_Overlap_UPS1_2_5fmol_inj2.mzML	RD139_Overlap_UPS1_2_5fmol_inj2		0	L	1	12	Overlap|CT=Mixture;CN=UPS1;QY=2.5 fmol
TOLA_ECOLI	AAAEADDIFGELSSGK	2	1369620.0	RD139_Overlap_UPS1_1fmol_inj3.mzML	RD139_Overlap_UPS1_1fmol_inj3		0	L	1	11	Overlap|CT=Mixture;CN=UPS1;QY=1 fmol
TOLA_ECOLI	AAAEADDIFGELSSGK	2	407045.0	RD139_Overlap_UPS1_5fmol_inj3.mzML	RD139_Overlap_UPS1_5fmol_inj3		0	L	1	13	Overlap|CT=Mixture;CN=UPS1;QY=5 fmol
TOLA_ECOLI	AAAEADDIFGELSSGK	2	432147.0	RD139_Overlap_UPS1_25fmol_inj2.mzML	RD139_Overlap_UPS1_25fmol_inj2		0	L	1	15	Overlap|CT=Mixture;CN=UPS1;QY=25 fmol
TOLA_ECOLI	AAAEADDIFGELSSGK	2	1132400.0	RD139_Overlap_UPS1_50fmol_inj3.mzML	RD139_Overlap_UPS1_50fmol_inj3		0	L	1	16	Overlap|CT=Mixture;CN=UPS1;QY=50 fmol
TOLA_ECOLI	AAAEADDIFGELSSGK	2	1077300.0	RD139_Overlap_UPS1_1fmol_inj2.mzML	RD139_Overlap_UPS1_1fmol_inj2		0	L	1	11	Overlap|CT=Mixture;CN=UPS1;QY=1 fmol
TOLA_ECOLI	AAAEADDIFGELSSGK	2	1174390.0	RD139_Overlap_UPS1_10fmol_inj1.mzML	RD139_Overlap_UPS1_10fmol_inj1		0	L	1	14	Overlap|CT=Mixture;CN=UPS1;QY=10 fmol
TOLA_ECOLI	AAAEADDIFGELSSGK	2	1171690.0	RD139_Overlap_UPS1_25fmol_inj3.mzML	RD139_Overlap_UPS1_25fmol_inj3		0	L	1	15	Overlap|CT=Mixture;CN=UPS1;QY=25 fmol
TOLA_ECOLI	AAAEADDIFGELSSGK	2	1314110.0	RD139_Overlap_UPS1_10fmol_inj2.mzML	RD139_Overlap_UPS1_10fmol_inj2		0	L	1	14	Overlap|CT=Mixture;CN=UPS1;QY=10 fmol
TOLA_ECOLI	AAAEADDIFGELSSGK	2	1148850.0	RD139_Overlap_UPS1_50fmol_inj2.mzML	RD139_Overlap_UPS1_50fmol_inj2		0	L	1	16	Overlap|CT=Mixture;CN=UPS1;QY=50 fmol
TOLA_ECOLI	AAAEADDIFGELSSGK	2	1098770.0	RD139_Overlap_UPS1_10fmol_inj3.mzML	RD139_Overlap_UPS1_10fmol_inj3		0	L	1	14	Overlap|CT=Mixture;CN=UPS1;QY=10 fmol
TOLA_ECOLI	AAAEADDIFGELSSGK	2	1360480.0	RD139_Overlap_UPS1_25fmol_inj1.mzML	RD139_Overlap_UPS1_25fmol_inj1		0	L	1	15	Overlap|CT=Mixture;CN=UPS1;QY=25 fmol
TOLA_ECOLI	AAAEADDIFGELSSGK	2	1282950.0	RD139_Overlap_UPS1_50fmol_inj1.mzML	RD139_Overlap_UPS1_50fmol_inj1		0	L	1	16	Overlap|CT=Mixture;CN=UPS1;QY=50 fmol
G3P2_ECOLI	AAAENIIPHTTGAAK	2	389769.0	RD139_Overlap_UPS1_0_25fmol_inj1.mzML	RD139_Overlap_UPS1_0_25fmol_inj1		0	L	1	10	Overlap|CT=Mixture;CN=UPS1;QY=0.25 fmol
G3P2_ECOLI	AAAENIIPHTTGAAK	2	432781.0	RD139_Overlap_UPS1_0_25fmol_inj2.mzML	RD139_Overlap_UPS1_0_25fmol_inj2		0	L	1	10	Overlap|CT=Mixture;CN=UPS1;QY=0.25 fmol
G3P2_ECOLI	AAAENIIPHTTGAAK	2	350160.0	RD139_Overlap_UPS1_0_1fmol_inj3.mzML	RD139_Overlap_UPS1_0_1fmol_inj3		0	L	1	9	Overlap|CT=Mixture;CN=UPS1;QY=0.1 fmol
G3P2_ECOLI	AAAENIIPHTTGAAK	2	410489.0	RD139_Overlap_UPS1_1fmol_inj1.mzML	RD139_Overlap_UPS1_1fmol_inj1		0	L	1	11	Overlap|CT=Mixture;CN=UPS1;QY=1 fmol
G3P2_ECOLI	AAAENIIPHTTGAAK	2	394569.0	RD139_Overlap_UPS1_0_1fmol_inj1.mzML	RD139_Overlap_UPS1_0_1fmol_inj1		0	L	1	9	Overlap|CT=Mixture;CN=UPS1;QY=0.1 fmol
G3P2_ECOLI	AAAENIIPHTTGAAK	2	374965.0	RD139_Overlap_UPS1_2_5fmol_inj3.mzML	RD139_Overlap_UPS1_2_5fmol_inj3		0	L	1	12	Overlap|CT=Mixture;CN=UPS1;QY=2.5 fmol
G3P2_ECOLI	AAAENIIPHTTGAAK	2	380043.0	RD139_Overlap_UPS1_0_25fmol_inj3.mzML	RD139_Overlap_UPS1_0_25fmol_inj3		0	L	1	10	Overlap|CT=Mixture;CN=UPS1;QY=0.25 fmol
G3P2_ECOLI	AAAENIIPHTTGAAK	2	295286.0	RD139_Overlap_UPS1_5fmol_inj2.mzML	RD139_Overlap_UPS1_5fmol_inj2		0	L	1	13	Overlap|CT=Mixture;CN=UPS1;QY=5 fmol
G3P2_ECOLI	AAAENIIPHTTGAAK	2	514885.0	RD139_Overlap_UPS1_5fmol_inj1.mzML	RD139_Overlap_UPS1_5fmol_inj1		0	L	1	13	Overlap|CT=Mixture;CN=UPS1;QY=5 fmol
G3P2_ECOLI	AAAENIIPHTTGAAK	2	395020.0	RD139_Overlap_UPS1_0_1fmol_inj2.mzML	RD139_Overlap_UPS1_0_1fmol_inj2		0	L	1	9	Overlap|CT=Mixture;CN=UPS1;QY=0.1 fmol
G3P2_ECOLI	AAAENIIPHTTGAAK	2	453909.0	RD139_Overlap_UPS1_2_5fmol_inj1.mzML	RD139_Overlap_UPS1_2_5fmol_inj1		0	L	1	12	Overlap|CT=Mixture;CN=UPS1;QY=2.5 fmol
G3P2_ECOLI	AAAENIIPHTTGAAK	2	363981.0	RD139_Overlap_UPS1_1fmol_inj3.mzML	RD139_Overlap_UPS1_1fmol_inj3		0	L	1	11	Overlap|CT=Mixture;CN=UPS1;QY=1 fmol
G3P2_ECOLI	AAAENIIPHTTGAAK	2	422808.0	RD139_Overlap_UPS1_50fmol_inj3.mzML	RD139_Overlap_UPS1_50fmol_inj3		0	L	1	16	Overlap|CT=Mixture;CN=UPS1;QY=50 fmol
G3P2_ECOLI	AAAENIIPHTTGAAK	2	380667.0	RD139_Overlap_UPS1_1fmol_inj2.mzML	RD139_Overlap_UPS1_1fmol_inj2		0	L	1	11	Overlap|CT=Mixture;CN=UPS1;QY=1 fmol
G3P2_ECOLI	AAAENIIPHTTGAAK	2	402628.0	RD139_Overlap_UPS1_10fmol_inj1.mzML	RD139_Overlap_UPS1_10fmol_inj1		0	L	1	14	Overlap|CT=Mixture;CN=UPS1;QY=10 fmol
G3P2_ECOLI	AAAENIIPHTTGAAK	2	428516.0	RD139_Overlap_UPS1_25fmol_inj3.mzML	RD139_Overlap_UPS1_25fmol_inj3		0	L	1	15	Overlap|CT=Mixture;CN=UPS1;QY=25 fmol
G3P2_ECOLI	AAAENIIPHTTGAAK	2	486687.0	RD139_Overlap_UPS1_10fmol_inj2.mzML	RD139_Overlap_UPS1_10fmol_inj2		0	L	1	14	Overlap|CT=Mixture;CN=UPS1;QY=10 fmol
G3P2_ECOLI	AAAENIIPHTTGAAK	2	408551.0	RD139_Overlap_UPS1_50fmol_inj2.mzML	RD139_Overlap_UPS1_50fmol_inj2		0	L	1	16	Overlap|CT=Mixture;CN=UPS1;QY=50 fmol
G3P2_ECOLI	AAAENIIPHTTGAAK	2	326207.0	RD139_Overlap_UPS1_10fmol_inj3.mzML	RD139_Overlap_UPS1_10fmol_inj3		0	L	1	14	Overlap|CT=Mixture;CN=UPS1;QY=10 fmol
G3P2_ECOLI	AAAENIIPHTTGAAK	2	418170.0	RD139_Overlap_UPS1_25fmol_inj1.mzML	RD139_Overlap_UPS1_25fmol_inj1		0	L	1	15	Overlap|CT=Mixture;CN=UPS1;QY=25 fmol
G3P2_ECOLI	AAAENIIPHTTGAAK	2	428937.0	RD139_Overlap_UPS1_50fmol_inj1.mzML	RD139_Overlap_UPS1_50fmol_inj1		0	L	1	16	Overlap|CT=Mixture;CN=UPS1;QY=50 fmol
G3P2_ECOLI	AAAENIIPHTTGAAK	3	844312.0	RD139_Overlap_UPS1_0_25fmol_inj1.mzML	RD139_Overlap_UPS1_0_25fmol_inj1		0	L	1	10	Overlap|CT=Mixture;CN=UPS1;QY=0.25 fmol
G3P2_ECOLI	AAAENIIPHTTGAAK	3	712616.0	RD139_Overlap_UPS1_0_25fmol_inj2.mzML	RD139_Overlap_UPS1_0_25fmol_inj2		0	L	1	10	Overlap|CT=Mixture;CN=UPS1;QY=0.25 fmol
G3P2_ECOLI	AAAENIIPHTTGAAK	3	562569.0	RD139_Overlap_UPS1_0_1fmol_inj3.mzML	RD139_Overlap_UPS1_0_1fmol_inj3		0	L	1	9	Overlap|CT=Mixture;CN=UPS1;QY=0.1 fmol
G3P2_ECOLI	AAAENIIPHTTGAAK	3	700368.0	RD139_Overlap_UPS1_1fmol_inj1.mzML	RD139_Overlap_UPS1_1fmol_inj1		0	L	1	11	Overlap|CT=Mixture;CN=UPS1;QY=1 fmol
G3P2_ECOLI	AAAENIIPHTTGAAK	3	731966.0	RD139_Overlap_UPS1_0_1fmol_inj1.mzML	RD139_Overlap_UPS1_0_1fmol_inj1		0	L	1	9	Overlap|CT=Mixture;CN=UPS1;QY=0.1 fmol
G3P2_ECOLI	AAAENIIPHTTGAAK	3	495960.0	RD139_Overlap_UPS1_2_5fmol_inj3.mzML	RD139_Overlap_UPS1_2_5fmol_inj3		0	L	1	12	Overlap|CT=Mixture;CN=UPS1;QY=2.5 fmol
G3P2_ECOLI	AAAENIIPHTTGAAK	3	674510.0	RD139_Overlap_UPS1_0_25fmol_inj3.mzML	RD139_Overlap_UPS1_0_25fmol_inj3		0	L	1	10	Overlap|CT=Mixture;CN=UPS1;QY=0.25 fmol
G3P2_ECOLI	AAAENIIPHTTGAAK	3	696993.0	RD139_Overlap_UPS1_5fmol_inj2.mzML	RD139_Overlap_UPS1_5fmol_inj2		0	L	1	13	Overlap|CT=Mixture;CN=UPS1;QY=5 fmol
G3P2_ECOLI	AAAENIIPHTTGAAK	3	904338.0	RD139_Overlap_UPS1_5fmol_inj1.mzML	RD139_Overlap_UPS1_5fmol_inj1		0	L	1	13	Overlap|CT=Mixture;CN=UPS1;QY=5 fmol
G3P2_ECOLI	AAAENIIPHTTGAAK	3	667682.0	RD139_Overlap_UPS1_0_1fmol_inj2.mzML	RD139_Overlap_UPS1_0_1fmol_inj2		0	L	1	9	Overlap|CT=Mixture;CN=UPS1;QY=0.1 fmol
G3P2_ECOLI	AAAENIIPHTTGAAK	3	769918.0	RD139_Overlap_UPS1_2_5fmol_inj1.mzML	RD139_Overlap_UPS1_2_5fmol_inj1		0	L	1	12	Overlap|CT=Mixture;CN=UPS1;QY=2.5 fmol
G3P2_ECOLI	AAAENIIPHTTGAAK	3	280940.0	RD139_Overlap_UPS1_2_5fmol_inj2.mzML	RD139_Overlap_UPS1_2_5fmol_inj2		0	L	1	12	Overlap|CT=Mixture;CN=UPS1;QY=2.5 fmol
G3P2_ECOLI	AAAENIIPHTTGAAK	3	595932.0	RD139_Overlap_UPS1_1fmol_inj3.mzML	RD139_Overlap_UPS1_1fmol_inj3		0	L	1	11	Overlap|CT=Mixture;CN=UPS1;QY=1 fmol
G3P2_ECOLI	AAAENIIPHTTGAAK	3	249702.0	RD139_Overlap_UPS1_5fmol_inj3.mzML	RD139_Overlap_UPS1_5fmol_inj3		0	L	1	13	Overlap|CT=Mixture;CN=UPS1;QY=5 fmol
G3P2_ECOLI	AAAENIIPHTTGAAK	3	131245.0	RD139_Overlap_UPS1_25fmol_inj2.mzML	RD139_Overlap_UPS1_25fmol_inj2		0	L	1	15	Overlap|CT=Mixture;CN=UPS1;QY=25 fmol
G3P2_ECOLI	AAAENIIPHTTGAAK	3	574918.0	RD139_Overlap_UPS1_50fmol_inj3.mzML	RD139_Overlap_UPS1_50fmol_inj3		0	L	1	16	Overlap|CT=Mixture;CN=UPS1;QY=50 fmol
G3P2_ECOLI	AAAENIIPHTTGAAK	3	610782.0	RD139_Overlap_UPS1_1fmol_inj2.mzML	RD139_Overlap_UPS1_1fmol_inj2		0	L	1	11	Overlap|CT=Mixture;CN=UPS1;QY=1 fmol
G3P2_ECOLI	AAAENIIPHTTGAAK	3	747414.0	RD139_Overlap_UPS1_10fmol_inj1.mzML	RD139_Overlap_UPS1_10fmol_inj1		0	L	1	14	Overlap|CT=Mixture;CN=UPS1;QY=10 fmol
G3P2_ECOLI	AAAENIIPHTTGAAK	3	653150.0	RD139_Overlap_UPS1_25fmol_inj3.mzML	RD139_Overlap_UPS1_25fmol_inj3		0	L	1	15	Overlap|CT=Mixture;CN=UPS1;QY=25 fmol
G3P2_ECOLI	AAAENIIPHTTGAAK	3	748192.0	RD139_Overlap_UPS1_10fmol_inj2.mzML	RD139_Overlap_UPS1_10fmol_inj2		0	L	1	14	Overlap|CT=Mixture;CN=UPS1;QY=10 fmol
G3P2_ECOLI	AAAENIIPHTTGAAK	3	582169.0	RD139_Overlap_UPS1_50fmol_inj2.mzML	RD139_Overlap_UPS1_50fmol_inj2		0	L	1	16	Overlap|CT=Mixture;CN=UPS1;QY=50 fmol
G3P2_ECOLI	AAAENIIPHTTGAAK	3	613356.0	RD139_Overlap_UPS1_10fmol_inj3.mzML	RD139_Overlap_UPS1_10fmol_inj3		0	L	1	14	Overlap|CT=Mixture;CN=UPS1;QY=10 fmol
G3P2_ECOLI	AAAENIIPHTTGAAK	3	768695.0	RD139_Overlap_UPS1_25fmol_inj1.mzML	RD139_Overlap_UPS1_25fmol_inj1		0	L	1	15	Overlap|CT=Mixture;CN=UPS1;QY=25 fmol
G3P2_ECOLI	AAAENIIPHTTGAAK	3	635473.0	RD139_Overlap_UPS1_50fmol_inj1.mzML	RD139_Overlap_UPS1_50fmol_inj1		0	L	1	16	Overlap|CT=Mixture;CN=UPS1;QY=50 fmol
RLMH_ECOLI	AAAEQSWSLSALTLPHPLVR	3	1411530.0	RD139_Overlap_UPS1_0_25fmol_inj1.mzML	RD139_Overlap_UPS1_0_25fmol_inj1		0	L	1	10	Overlap|CT=Mixture;CN=UPS1;QY=0.25 fmol
RLMH_ECOLI	AAAEQSWSLSALTLPHPLVR	3	1286450.0	RD139_Overlap_UPS1_0_25fmol_inj2.mzML	RD139_Overlap_UPS1_0_25fmol_inj2		0	L	1	10	Overlap|CT=Mixture;CN=UPS1;QY=0.25 fmol
RLMH_ECOLI	AAAEQSWSLSALTLPHPLVR	3	652310.0	RD139_Overlap_UPS1_0_1fmol_inj3.mzML	RD139_Overlap_UPS1_0_1fmol_inj3		0	L	1	9	Overlap|CT=Mixture;CN=UPS1;QY=0.1 fmol
RLMH_ECOLI	AAAEQSWSLSALTLPHPLVR	3	1175290.0	RD139_Overlap_UPS1_1fmol_inj1.mzML	RD139_Overlap_UPS1_1fmol_inj1		0	L	1	11	Overlap|CT=Mixture;CN=UPS1;QY=1 fmol
RLMH_ECOLI	AAAEQSWSLSALTLPHPLVR	3	1496350.0	RD139_Overlap_UPS1_0_1fmol_inj1.mzML	RD139_Overlap_UPS1_0_1fmol_inj1		0	L	1	9	Overlap|CT=Mixture;CN=UPS1;QY=0.1 fmol
RLMH_ECOLI	AAAEQSWSLSALTLPHPLVR	3	729528.0	RD139_Overlap_UPS1_2_5fmol_inj3.mzML	RD139_Overlap_UPS1_2_5fmol_inj3		0	L	1	12	Overlap|CT=Mixture;CN=UPS1;QY=2.5 fmol
RLMH_ECOLI	AAAEQSWSLSALTLPHPLVR	3	950880.0	RD139_Overlap_UPS1_0_25fmol_inj3.mzML	RD139_Overlap_UPS1_0_25fmol_inj3		0	L	1	10	Overlap|CT=Mixture;CN=UPS1;QY=0.25 fmol
RLMH_ECOLI	AAAEQSWSLSALTLPHPLVR	3	1163520.0	RD139_Overlap_UPS1_5fmol_inj2.mzML	RD139_Overlap_UPS1_5fmol_inj2		0	L	1	13	Overlap|CT=Mixture;CN=UPS1;QY=5 fmol
RLMH_ECOLI	AAAEQSWSLSALTLPHPLVR	3	1678780.0	RD139_Overlap_UPS1_5fmol_inj1.mzML	RD139_Overlap_UPS1_5fmol_inj1		0	L	1	13	Overlap|CT=Mixture;CN=UPS1;QY=5 fmol
RLMH_ECOLI	AAAEQSWSLSALTLPHPLVR	3	988094.0	RD139_Overlap_UPS1_0_1fmol_inj2.mzML	RD139_Overlap_UPS1_0_1fmol_inj2		0	L	1	9	Overlap|CT=Mixture;CN=UPS1;QY=0.1 fmol
RLMH_ECOLI	AAAEQSWSLSALTLPHPLVR	3	1461930.0	RD139_Overlap_UPS1_2_5fmol_inj1.mzML	RD139_Overlap_UPS1_2_5fmol_inj1		0	L	1	12	Overlap|CT=Mixture;CN=UPS1;QY=2.5 fmol
RLMH_ECOLI	AAAEQSWSLSALTLPHPLVR	3	642433.0	RD139_Overlap_UPS1_2_5fmol_inj2.mzML	RD139_Overlap_UPS1_2_5fmol_inj2		0	L	1	12	Overlap|CT=Mixture;CN=UPS1;QY=2.5 fmol
RLMH_ECOLI	AAAEQSWSLSALTLPHPLVR	3	531305.0	RD139_Overlap_UPS1_1fmol_inj3.mzML	RD139_Overlap_UPS1_1fmol_inj3		0	L	1	11	Overlap|CT=Mixture;CN=UPS1;QY=1 fmol
RLMH_ECOLI	AAAEQSWSLSALTLPHPLVR	3	489287.0	RD139_Overlap_UPS1_5fmol_inj3.mzML	RD139_Overlap_UPS1_5fmol_inj3		0	L	1	13	Overlap|CT=Mixture;CN=UPS1;QY=5 fmol
RLMH_ECOLI	AAAEQSWSLSALTLPHPLVR	3	474594.0	RD139_Overlap_UPS1_25fmol_inj2.mzML	RD139_Overlap_UPS1_25fmol_inj2		0	L	1	15	Overlap|CT=Mixture;CN=UPS1;QY=25 fmol
RLMH_ECOLI	AAAEQSWSLSALTLPHPLVR	3	1003080.0	RD139_Overlap_UPS1_50fmol_inj3.mzML	RD139_Overlap_UPS1_50fmol_inj3		0	L	1	16	Overlap|CT=Mixture;CN=UPS1;QY=50 fmol
RLMH_ECOLI	AAAEQSWSLSALTLPHPLVR	3	927010.0	RD139_Overlap_UPS1_1fmol_inj2.mzML	RD139_Overlap_UPS1_1fmol_inj2		0	L	1	11	Overlap|CT=Mixture;CN=UPS1;QY=1 fmol
RLMH_ECOLI	AAAEQSWSLSALTLPHPLVR	3	1495870.0	RD139_Overlap_UPS1_10fmol_inj1.mzML	RD139_Overlap_UPS1_10fmol_inj1		0	L	1	14	Overlap|CT=Mixture;CN=UPS1;QY=10 fmol
RLMH_ECOLI	AAAEQSWSLSALTLPHPLVR	3	667028.0	RD139_Overlap_UPS1_25fmol_inj3.mzML	RD139_Overlap_UPS1_25fmol_inj3		0	L	1	15	Overlap|CT=Mixture;CN=UPS1;QY=25 fmol
RLMH_ECOLI	AAAEQSWSLSALTLPHPLVR	3	953977.0	RD139_Overlap_UPS1_10fmol_inj2.mzML	RD139_Overlap_UPS1_10fmol_inj2		0	L	1	14	Overlap|CT=Mixture;CN=UPS1;QY=10 fmol
RLMH_ECOLI	AAAEQSWSLSALTLPHPLVR	3	1055570.0	RD139_Overlap_UPS1_50fmol_inj2.mzML	RD139_Overlap_UPS1_50fmol_inj2		0	L	1	16	Overlap|CT=Mixture;CN=UPS1;QY=50 fmol
RLMH_ECOLI	AAAEQSWSLSALTLPHPLVR	3	642897.0	RD139_Overlap_UPS1_10fmol_inj3.mzML	RD139_Overlap_UPS1_10fmol_inj3		0	L	1	14	Overlap|CT=Mixture;CN=UPS1;QY=10 fmol
RLMH_ECOLI	AAAEQSWSLSALTLPHPLVR	3	1191420.0	RD139_Overlap_UPS1_25fmol_inj1.mzML	RD139_Overlap_UPS1_25fmol_inj1		0	L	1	15	Overlap|CT=Mixture;CN=UPS1;QY=25 fmol
RLMH_ECOLI	AAAEQSWSLSALTLPHPLVR	3	1273190.0	RD139_Overlap_UPS1_50fmol_inj1.mzML	RD139_Overlap_UPS1_50fmol_inj1		0	L	1	16	Overlap|CT=Mixture;CN=UPS1;QY=50 fmol
RPOC_ECOLI	AAAESSIQVK	2	2088910.0	RD139_Overlap_UPS1_0_25fmol_inj1.mzML	RD139_Overlap_UPS1_0_25fmol_inj1		0	L	1	10	Overlap|CT=Mixture;CN=UPS1;QY=0.25 fmol
RPOC_ECOLI	AAAESSIQVK	2	2257630.0	RD139_Overlap_UPS1_0_25fmol_inj2.mzML	RD139_Overlap_UPS1_0_25fmol_inj2		0	L	1	10	Overlap|CT=Mixture;CN=UPS1;QY=0.25 fmol
RPOC_ECOLI	AAAESSIQVK	2	2231900.0	RD139_Overlap_UPS1_0_1fmol_inj3.mzML	RD139_Overlap_UPS1_0_1fmol_inj3		0	L	1	9	Overlap|CT=Mixture;CN=UPS1;QY=0.1 fmol
RPOC_ECOLI	AAAESSIQVK	2	1902850.0	RD139_Overlap_UPS1_1fmol_inj1.mzML	RD139_Overlap_UPS1_1fmol_inj1		0	L	1	11	Overlap|CT=Mixture;CN=UPS1;QY=1 fmol
RPOC_ECOLI	AAAESSIQVK	2	1891070.0	RD139_Overlap_UPS1_0_1fmol_inj1.mzML	RD139_Overlap_UPS1_0_1fmol_inj1		0	L	1	9	Overlap|CT=Mixture;CN=UPS1;QY=0.1 fmol
RPOC_ECOLI	AAAESSIQVK	2	2534090.0	RD139_Overlap_UPS1_2_5fmol_inj3.mzML	RD139_Overlap_UPS1_2_5fmol_inj3		0	L	1	12	Overlap|CT=Mixture;CN=UPS1;QY=2.5 fmol
RPOC_ECOLI	AAAESSIQVK	2	2258270.0	RD139_Overlap_UPS1_0_25fmol_inj3.mzML	RD139_Overlap_UPS1_0_25fmol_inj3		0	L	1	10	Overlap|CT=Mixture;CN=UPS1;QY=0.25 fmol
RPOC_ECOLI	AAAESSIQVK	2	2141790.0	RD139_Overlap_UPS1_5fmol_inj2.mzML	RD139_Overlap_UPS1_5fmol_inj2		0	L	1	13	Overlap|CT=Mixture;CN=UPS1;QY=5 fmol
RPOC_ECOLI	AAAESSIQVK	2	2361210.0	RD139_Overlap_UPS1_5fmol_inj1.mzML	RD139_Overlap_UPS1_5fmol_inj1		0	L	1	13	Overlap|CT=Mixture;CN=UPS1;QY=5 fmol
RPOC_ECOLI	AAAESSIQVK	2	2115720.0	RD139_Overlap_UPS1_0_1fmol_inj2.mzML	RD139_Overlap_UPS1_0_1fmol_inj2		0	L	1	9	Overlap|CT=Mixture;CN=UPS1;QY=0.1 fmol
RPOC_ECOLI	AAAESSIQVK	2	2267380.0	RD139_Overlap_UPS1_2_5fmol_inj1.mzML	RD139_Overlap_UPS1_2_5fmol_inj1		0	L	1	12	Overlap|CT=Mixture;CN=UPS1;QY=2.5 fmol
RPOC_ECOLI	AAAESSIQVK	2	1207230.0	RD139_Overlap_UPS1_2_5fmol_inj2.mzML	RD139_Overlap_UPS1_2_5fmol_inj2		0	L	1	12	Overlap|CT=Mixture;CN=UPS1;QY=2.5 fmol
RPOC_ECOLI	AAAESSIQVK	2	2268070.0	RD139_Overlap_UPS1_1fmol_inj3.mzML	RD139_Overlap_UPS1_1fmol_inj3		0	L	1	11	Overlap|CT=Mixture;CN=UPS1;QY=1 fmol
RPOC_ECOLI	AAAESSIQVK	2	961504.0	RD139_Overlap_UPS1_5fmol_inj3.mzML	RD139_Overlap_UPS1_5fmol_inj3		0	L	1	13	Overlap|CT=Mixture;CN=UPS1;QY=5 fmol
RPOC_ECOLI	AAAESSIQVK	2	988601.0	RD139_Overlap_UPS1_25fmol_inj2.mzML	RD139_Overlap_UPS1_25fmol_inj2		0	L	1	15	Overlap|CT=Mixture;CN=UPS1;QY=25 fmol
RPOC_ECOLI	AAAESSIQVK	2	2528500.0	RD139_Overlap_UPS1_50fmol_inj3.mzML	RD139_Overlap_UPS1_50fmol_inj3		0	L	1	16	Overlap|CT=Mixture;CN=UPS1;QY=50 fmol
RPOC_ECOLI	AAAESSIQVK	2	2153440.0	RD139_Overlap_UPS1_1fmol_inj2.mzML	RD139_Overlap_UPS1_1fmol_inj2		0	L	1	11	Overlap|CT=Mixture;CN=UPS1;QY=1 fmol
RPOC_ECOLI	AAAESSIQVK	2	2204290.0	RD139_Overlap_UPS1_10fmol_inj1.mzML	RD139_Overlap_UPS1_10fmol_inj1		0	L	1	14	Overlap|CT=Mixture;CN=UPS1;QY=10 fmol
RPOC_ECOLI	AAAESSIQVK	2	2504810.0	RD139_Overlap_UPS1_25fmol_inj3.mzML	RD139_Overlap_UPS1_25fmol_inj3		0	L	1	15	Overlap|CT=Mixture;CN=UPS1;QY=25 fmol
RPOC_ECOLI	AAAESSIQVK	2	2498070.0	RD139_Overlap_UPS1_10fmol_inj2.mzML	RD139_Overlap_UPS1_10fmol_inj2		0	L	1	14	Overlap|CT=Mixture;CN=UPS1;QY=10 fmol
RPOC_ECOLI	AAAESSIQVK	2	2455400.0	RD139_Overlap_UPS1_50fmol_inj2.mzML	RD139_Overlap_UPS1_50fmol_inj2		0	L	1	16	Overlap|CT=Mixture;CN=UPS1;QY=50 fmol
RPOC_ECOLI	AAAESSIQVK	2	2368360.0	RD139_Overlap_UPS1_10fmol_inj3.mzML	RD139_Overlap_UPS1_10fmol_inj3		0	L	1	14	Overlap|CT=Mixture;CN=UPS1;QY=10 fmol
RPOC_ECOLI	AAAESSIQVK	2	2137200.0	RD139_Overlap_UPS1_25fmol_inj1.mzML	RD139_Overlap_UPS1_25fmol_inj1		0	L	1	15	Overlap|CT=Mixture;CN=UPS1;QY=25 fmol
RPOC_ECOLI	AAAESSIQVK	2	2142480.0	RD139_Overlap_UPS1_50fmol_inj1.mzML	RD139_Overlap_UPS1_50fmol_inj1		0	L	1	16	Overlap|CT=Mixture;CN=UPS1;QY=50 fmol
PDXJ_ECOLI	AAAEVGAPFIEIHTGC(Carbamidomethyl)YADAK	3	793465.0	RD139_Overlap_UPS1_0_25fmol_inj1.mzML	RD139_Overlap_UPS1_0_25fmol_inj1		0	L	1	10	Overlap|CT=Mixture;CN=UPS1;QY=0.25 fmol
PDXJ_ECOLI	AAAEVGAPFIEIHTGC(Carbamidomethyl)YADAK	3	734734.0	RD139_Overlap_UPS1_0_25fmol_inj2.mzML	RD139_Overlap_UPS1_0_25fmol_inj2		0	L	1	10	Overlap|CT=Mixture;CN=UPS1;QY=0.25 fmol
PDXJ_ECOLI	AAAEVGAPFIEIHTGC(Carbamidomethyl)YADAK	3	982733.0	RD139_Overlap_UPS1_0_1fmol_inj3.mzML	RD139_Overlap_UPS1_0_1fmol_inj3		0	L	1	9	Overlap|CT=Mixture;CN=UPS1;QY=0.1 fmol
PDXJ_ECOLI	AAAEVGAPFIEIHTGC(Carbamidomethyl)YADAK	3	903072.0	RD139_Overlap_UPS1_1fmol_inj1.mzML	RD139_Overlap_UPS1_1fmol_inj1		0	L	1	11	Overlap|CT=Mixture;CN=UPS1;QY=1 fmol
PDXJ_ECOLI	AAAEVGAPFIEIHTGC(Carbamidomethyl)YADAK	3	1078290.0	RD139_Overlap_UPS1_0_1fmol_inj1.mzML	RD139_Overlap_UPS1_0_1fmol_inj1		0	L	1	9	Overlap|CT=Mixture;CN=UPS1;QY=0.1 fmol
PDXJ_ECOLI	AAAEVGAPFIEIHTGC(Carbamidomethyl)YADAK	3	952256.0	RD139_Overlap_UPS1_2_5fmol_inj3.mzML	RD139_Overlap_UPS1_2_5fmol_inj3		0	L	1	12	Overlap|CT=Mixture;CN=UPS1;QY=2.5 fmol
PDXJ_ECOLI	AAAEVGAPFIEIHTGC(Carbamidomethyl)YADAK	3	777845.0	RD139_Overlap_UPS1_0_25fmol_inj3.mzML	RD139_Overlap_UPS1_0_25fmol_inj3		0	L	1	10	Overlap|CT=Mixture;CN=UPS1;QY=0.25 fmol
PDXJ_ECOLI	AAAEVGAPFIEIHTGC(Carbamidomethyl)YADAK	3	532974.0	RD139_Overlap_UPS1_5fmol_inj2.mzML	RD139_Overlap_UPS1_5fmol_inj2		0	L	1	13	Overlap|CT=Mixture;CN=UPS1;QY=5 fmol
PDXJ_ECOLI	AAAEVGAPFIEIHTGC(Carbamidomethyl)YADAK	3	1249590.0	RD139_Overlap_UPS1_5fmol_inj1.mzML	RD139_Overlap_UPS1_5fmol_inj1		0	L	1	13	Overlap|CT=Mixture;CN=UPS1;QY=5 fmol
PDXJ_ECOLI	AAAEVGAPFIEIHTGC(Carbamidomethyl)YADAK	3	1060180.0	RD139_Overlap_UPS1_0_1fmol_inj2.mzML	RD139_Overlap_UPS1_0_1fmol_inj2		0	L	1	9	Overlap|CT=Mixture;CN=UPS1;QY=0.1 fmol
PDXJ_ECOLI	AAAEVGAPFIEIHTGC(Carbamidomethyl)YADAK	3	1014630.0	RD139_Overlap_UPS1_2_5fmol_inj1.mzML	RD139_Overlap_UPS1_2_5fmol_inj1		0	L	1	12	Overlap|CT=Mixture;CN=UPS1;QY=2.5 fmol
PDXJ_ECOLI	AAAEVGAPFIEIHTGC(Carbamidomethyl)YADAK	3	232417.0	RD139_Overlap_UPS1_2_5fmol_inj2.mzML	RD139_Overlap_UPS1_2_5fmol_inj2		0	L	1	12	Overlap|CT=Mixture;CN=UPS1;QY=2.5 fmol
PDXJ_ECOLI	AAAEVGAPFIEIHTGC(Carbamidomethyl)YADAK	3	876676.0	RD139_Overlap_UPS1_1fmol_inj3.mzML	RD139_Overlap_UPS1_1fmol_inj3		0	L	1	11	Overlap|CT=Mixture;CN=UPS1;QY=1 fmol
PDXJ_ECOLI	AAAEVGAPFIEIHTGC(Carbamidomethyl)YADAK	3	469386.0	RD139_Overlap_UPS1_5fmol_inj3.mzML	RD139_Overlap_UPS1_5fmol_inj3		0	L	1	13	Overlap|CT=Mixture;CN=UPS1;QY=5 fmol
PDXJ_ECOLI	AAAEVGAPFIEIHTGC(Carbamidomethyl)YADAK	3	402243.0	RD139_Overlap_UPS1_25fmol_inj2.mzML	RD139_Overlap_UPS1_25fmol_inj2		0	L	1	15	Overlap|CT=Mixture;CN=UPS1;QY=25 fmol
PDXJ_ECOLI	AAAEVGAPFIEIHTGC(Carbamidomethyl)YADAK	3	1088980.0	RD139_Overlap_UPS1_50fmol_inj3.mzML	RD139_Overlap_UPS1_50fmol_inj3		0	L	1	16	Overlap|CT=Mixture;CN=UPS1;QY=50 fmol
PDXJ_ECOLI	AAAEVGAPFIEIHTGC(Carbamidomethyl)YADAK	3	538872.0	RD139_Overlap_UPS1_1fmol_inj2.mzML	RD139_Overlap_UPS1_1fmol_inj2		0	L	1	11	Overlap|CT=Mixture;CN=UPS1;QY=1 fmol
PDXJ_ECOLI	AAAEVGAPFIEIHTGC(Carbamidomethyl)YADAK	3	817571.0	RD139_Overlap_UPS1_10fmol_inj1.mzML	RD139_Overlap_UPS1_10fmol_inj1		0	L	1	14	Overlap|CT=Mixture;CN=UPS1;QY=10 fmol
PDXJ_ECOLI	AAAEVGAPFIEIHTGC(Carbamidomethyl)YADAK	3	933734.0	RD139_Overlap_UPS1_25fmol_inj3.mzML	RD139_Overlap_UPS1_25fmol_inj3		0	L	1	15	Overlap|CT=Mixture;CN=UPS1;QY=25 fmol
PDXJ_ECOLI	AAAEVGAPFIEIHTGC(Carbamidomethyl)YADAK	3	1236690.0	RD139_Overlap_UPS1_10fmol_inj2.mzML	RD139_Overlap_UPS1_10fmol_inj2		0	L	1	14	Overlap|CT=Mixture;CN=UPS1;QY=10 fmol
PDXJ_ECOLI	AAAEVGAPFIEIHTGC(Carbamidomethyl)YADAK	3	752138.0	RD139_Overlap_UPS1_50fmol_inj2.mzML	RD139_Overlap_UPS1_50fmol_inj2		0	L	1	16	Overlap|CT=Mixture;CN=UPS1;QY=50 fmol
PDXJ_ECOLI	AAAEVGAPFIEIHTGC(Carbamidomethyl)YADAK	3	1132040.0	RD139_Overlap_UPS1_10fmol_inj3.mzML	RD139_Overlap_UPS1_10fmol_inj3		0	L	1	14	Overlap|CT=Mixture;CN=UPS1;QY=10 fmol
PDXJ_ECOLI	AAAEVGAPFIEIHTGC(Carbamidomethyl)YADAK	3	954533.0	RD139_Overlap_UPS1_25fmol_inj1.mzML	RD139_Overlap_UPS1_25fmol_inj1		0	L	1	15	Overlap|CT=Mixture;CN=UPS1;QY=25 fmol
PDXJ_ECOLI	AAAEVGAPFIEIHTGC(Carbamidomethyl)YADAK	3	1050710.0	RD139_Overlap_UPS1_50fmol_inj1.mzML	RD139_Overlap_UPS1_50fmol_inj1		0	L	1	16	Overlap|CT=Mixture;CN=UPS1;QY=50 fmol
PDXJ_ECOLI	AAAEVGAPFIEIHTGC(Carbamidomethyl)YADAKTDAEQAQELAR	4	2285380.0	RD139_Overlap_UPS1_0_25fmol_inj1.mzML	RD139_Overlap_UPS1_0_25fmol_inj1		0	L	1	10	Overlap|CT=Mixture;CN=UPS1;QY=0.25 fmol
PDXJ_ECOLI	AAAEVGAPFIEIHTGC(Carbamidomethyl)YADAKTDAEQAQELAR	4	2605850.0	RD139_Overlap_UPS1_0_25fmol_inj2.mzML	RD139_Overlap_UPS1_0_25fmol_inj2		0	L	1	10	Overlap|CT=Mixture;CN=UPS1;QY=0.25 fmol
PDXJ_ECOLI	AAAEVGAPFIEIHTGC(Carbamidomethyl)YADAKTDAEQAQELAR	4	2577770.0	RD139_Overlap_UPS1_0_1fmol_inj3.mzML	RD139_Overlap_UPS1_0_1fmol_inj3		0	L	1	9	Overlap|CT=Mixture;CN=UPS1;QY=0.1 fmol
PDXJ_ECOLI	AAAEVGAPFIEIHTGC(Carbamidomethyl)YADAKTDAEQAQELAR	4	2380680.0	RD139_Overlap_UPS1_1fmol_inj1.mzML	RD139_Overlap_UPS1_1fmol_inj1		0	L	1	11	Overlap|CT=Mixture;CN=UPS1;QY=1 fmol
PDXJ_ECOLI	AAAEVGAPFIEIHTGC(Carbamidomethyl)YADAKTDAEQAQELAR	4	2360350.0	RD139_Overlap_UPS1_0_1fmol_inj1.mzML	RD139_Overlap_UPS1_0_1fmol_inj1		0	L	1	9	Overlap|CT=Mixture;CN=UPS1;QY=0.1 fmol
PDXJ_ECOLI	AAAEVGAPFIEIHTGC(Carbamidomethyl)YADAKTDAEQAQELAR	4	2334480.0	RD139_Overlap_UPS1_2_5fmol_inj3.mzML	RD139_Overlap_UPS1_2_5fmol_inj3		0	L	1	12	Overlap|CT=Mixture;CN=UPS1;QY=2.5 fmol
PDXJ_ECOLI	AAAEVGAPFIEIHTGC(Carbamidomethyl)YADAKTDAEQAQELAR	4	2406070.0	RD139_Overlap_UPS1_0_25fmol_inj3.mzML	RD139_Overlap_UPS1_0_25fmol_inj3		0	L	1	10	Overlap|CT=Mixture;CN=UPS1;QY=0.25 fmol
PDXJ_ECOLI	AAAEVGAPFIEIHTGC(Carbamidomethyl)YADAKTDAEQAQELAR	4	2432790.0	RD139_Overlap_UPS1_5fmol_inj2.mzML	RD139_Overlap_UPS1_5fmol_inj2		0	L	1	13	Overlap|CT=Mixture;CN=UPS1;QY=5 fmol
PDXJ_ECOLI	AAAEVGAPFIEIHTGC(Carbamidomethyl)YADAKTDAEQAQELAR	4	2623900.0	RD139_Overlap_UPS1_5fmol_inj1.mzML	RD139_Overlap_UPS1_5fmol_inj1		0	L	1	13	Overlap|CT=Mixture;CN=UPS1;QY=5 fmol
PDXJ_ECOLI	AAAEVGAPFIEIHTGC(Carbamidomethyl)YADAKTDAEQAQELAR	4	2505850.0	RD139_Overlap_UPS1_0_1fmol_inj2.mzML	RD139_Overlap_UPS1_0_1fmol_inj2		0	L	1	9	Overlap|CT=Mixture;CN=UPS1;QY=0.1 fmol
PDXJ_ECOLI	AAAEVGAPFIEIHTGC(Carbamidomethyl)YADAKTDAEQAQELAR	4	2668710.0	RD139_Overlap_UPS1_2_5fmol_inj1.mzML	RD139_Overlap_UPS1_2_5fmol_inj1		0	L	1	12	Overlap|CT=Mixture;CN=UPS1;QY=2.5 fmol
PDXJ_ECOLI	AAAEVGAPFIEIHTGC(Carbamidomethyl)YADAKTDAEQAQELAR	4	1171440.0	RD139_Overlap_UPS1_2_5fmol_inj2.mzML	RD139_Overlap_UPS1_2_5fmol_inj2		0	L	1	12	Overlap|CT=Mixture;CN=UPS1;QY=2.5 fmol
PDXJ_ECOLI	AAAEVGAPFIEIHTGC(Carbamidomethyl)YADAKTDAEQAQELAR	4	2249410.0	RD139_Overlap_UPS1_1fmol_inj3.mzML	RD139_Overlap_UPS1_1fmol_inj3		0	L	1	11	Overlap|CT=Mixture;CN=UPS1;QY=1 fmol
PDXJ_ECOLI	AAAEVGAPFIEIHTGC(Carbamidomethyl)YADAKTDAEQAQELAR	4	1019560.0	RD139_Overlap_UPS1_5fmol_inj3.mzML	RD139_Overlap_UPS1_5fmol_inj3		0	L	1	13	Overlap|CT=Mixture;CN=UPS1;QY=5 fmol
PDXJ_ECOLI	AAAEVGAPFIEIHTGC(Carbamidomethyl)YADAKTDAEQAQELAR	4	1011190.0	RD139_Overlap_UPS1_25fmol_inj2.mzML	RD139_Overlap_UPS1_25fmol_inj2		0	L	1	15	Overlap|CT=Mixture;CN=UPS1;QY=25 fmol
PDXJ_ECOLI	AAAEVGAPFIEIHTGC(Carbamidomethyl)YADAKTDAEQAQELAR	4	2229090.0	RD139_Overlap_UPS1_50fmol_inj3.mzML	RD139_Overlap_UPS1_50fmol_inj3		0	L	1	16	Overlap|CT=Mixture;CN=UPS1;QY=50 fmol
PDXJ_ECOLI	AAAEVGAPFIEIHTGC(Carbamidomethyl)YADAKTDAEQAQELAR	4	2548530.0	RD139_Overlap_UPS1_1fmol_inj2.mzML	RD139_Overlap_UPS1_1fmol_inj2		0	L	1	11	Overlap|CT=Mixture;CN=UPS1;QY=1 fmol
PDXJ_ECOLI	AAAEVGAPFIEIHTGC(Carbamidomethyl)YADAKTDAEQAQELAR	4	2350500.0	RD139_Overlap_UPS1_10fmol_inj1.mzML	RD139_Overlap_UPS1_10fmol_inj1		0	L	1	14	Overlap|CT=Mixture;CN=UPS1;QY=10 fmol
PDXJ_ECOLI	AAAEVGAPFIEIHTGC(Carbamidomethyl)YADAKTDAEQAQELAR	4	2376710.0	RD139_Overlap_UPS1_25fmol_inj3.mzML	RD139_Overlap_UPS1_25fmol_inj3		0	L	1	15	Overlap|CT=Mixture;CN=UPS1;QY=25 fmol
PDXJ_ECOLI	AAAEVGAPFIEIHTGC(Carbamidomethyl)YADAKTDAEQAQELAR	4	2666360.0	RD139_Overlap_UPS1_10fmol_inj2.mzML	RD139_Overlap_UPS1_10fmol_inj2		0	L	1	14	Overlap|CT=Mixture;CN=UPS1;QY=10 fmol
PDXJ_ECOLI	AAAEVGAPFIEIHTGC(Carbamidomethyl)YADAKTDAEQAQELAR	4	2458610.0	RD139_Overlap_UPS1_50fmol_inj2.mzML	RD139_Overlap_UPS1_50fmol_inj2		0	L	1	16	Overlap|CT=Mixture;CN=UPS1;QY=50 fmol
PDXJ_ECOLI	AAAEVGAPFIEIHTGC(Carbamidomethyl)YADAKTDAEQAQELAR	4	2340730.0	RD139_Overlap_UPS1_10fmol_inj3.mzML	RD139_Overlap_UPS1_10fmol_inj3		0	L	1	14	Overlap|CT=Mixture;CN=UPS1;QY=10 fmol
PDXJ_ECOLI	AAAEVGAPFIEIHTGC(Carbamidomethyl)YADAKTDAEQAQELAR	4	2719400.0	RD139_Overlap_UPS1_25fmol_inj1.mzML	RD139_Overlap_UPS1_25fmol_inj1		0	L	1	15	Overlap|CT=Mixture;CN=UPS1;QY=25 fmol
PDXJ_ECOLI	AAAEVGAPFIEIHTGC(Carbamidomethyl)YADAKTDAEQAQELAR	4	2543290.0	RD139_Overlap_UPS1_50fmol_inj1.mzML	RD139_Overlap_UPS1_50fmol_inj1		0	L	1	16	Overlap|CT=Mixture;CN=UPS1;QY=50 fmol
RL10_ECOLI	AAAFEGELIPASQIDR	2	344177000.0	RD139_Overlap_UPS1_0_25fmol_inj1.mzML	RD139_Overlap_UPS1_0_25fmol_inj1		0	L	1	10	Overlap|CT=Mixture;CN=UPS1;QY=0.25 fmol
RL10_ECOLI	AAAFEGELIPASQIDR	2	361693000.0	RD139_Overlap_UPS1_0_25fmol_inj2.mzML	RD139_Overlap_UPS1_0_25fmol_inj2		0	L	1	10	Overlap|CT=Mixture;CN=UPS1;QY=0.25 fmol
RL10_ECOLI	AAAFEGELIPASQIDR	2	319500000.0	RD139_Overlap_UPS1_0_1fmol_inj3.mzML	RD139_Overlap_UPS1_0_1fmol_inj3		0	L	1	9	Overlap|CT=Mixture;CN=UPS1;QY=0.1 fmol
RL10_ECOLI	AAAFEGELIPASQIDR	2	342768000.0	RD139_Overlap_UPS1_1fmol_inj1.mzML	RD139_Overlap_UPS1_1fmol_inj1		0	L	1	11	Overlap|CT=Mixture;CN=UPS1;QY=1 fmol
RL10_ECOLI	AAAFEGELIPASQIDR	2	337426000.0	RD139_Overlap_UPS1_0_1fmol_inj1.mzML	RD139_Overlap_UPS1_0_1fmol_inj1		0	L	1	9	Overlap|CT=Mixture;CN=UPS1;QY=0.1 fmol
RL10_ECOLI	AAAFEGELIPASQIDR	2	330019000.0	RD139_Overlap_UPS1_2_5fmol_inj3.mzML	RD139_Overlap_UPS1_2_5fmol_inj3		0	L	1	12	Overlap|CT=Mixture;CN=UPS1;QY=2.5 fmol
RL10_ECOLI	AAAFEGELIPASQIDR	2	350812000.0	RD139_Overlap_UPS1_0_25fmol_inj3.mzML	RD139_Overlap_UPS1_0_25fmol_inj3		0	L	1	10	Overlap|CT=Mixture;CN=UPS1;QY=0.25 fmol
RL10_ECOLI	AAAFEGELIPASQIDR	2	314644000.0	RD139_Overlap_UPS1_5fmol_inj2.mzML	RD139_Overlap_UPS1_5fmol_inj2		0	L	1	13	Overlap|CT=Mixture;CN=UPS1;QY=5 fmol
RL10_ECOLI	AAAFEGELIPASQIDR	2	388256000.0	RD139_Overlap_UPS1_5fmol_inj1.mzML	RD139_Overlap_UPS1_5fmol_inj1		0	L	1	13	Overlap|CT=Mixture;CN=UPS1;QY=5 fmol
RL10_ECOLI	AAAFEGELIPASQIDR	2	348697000.0	RD139_Overlap_UPS1_0_1fmol_inj2.mzML	RD139_Overlap_UPS1_0_1fmol_inj2		0	L	1	9	Overlap|CT=Mixture;CN=UPS1;QY=0.1 fmol
RL10_ECOLI	AAAFEGELIPASQIDR	2	382788000.0	RD139_Overlap_UPS1_2_5fmol_inj1.mzML	RD139_Overlap_UPS1_2_5fmol_inj1		0	L	1	12	Overlap|CT=Mixture;CN=UPS1;QY=2.5 fmol
RL10_ECOLI	AAAFEGELIPASQIDR	2	147307000.0	RD139_Overlap_UPS1_2_5fmol_inj2.mzML	RD139_Overlap_UPS1_2_5fmol_inj2		0	L	1	12	Overlap|CT=Mixture;CN=UPS1;QY=2.5 fmol
RL10_ECOLI	AAAFEGELIPASQIDR	2	325404000.0	RD139_Overlap_UPS1_1fmol_inj3.mzML	RD139_Overlap_UPS1_1fmol_inj3		0	L	1	11	Overlap|CT=Mixture;CN=UPS1;QY=1 fmol
RL10_ECOLI	AAAFEGELIPASQIDR	2	130918000.0	RD139_Overlap_UPS1_5fmol_inj3.mzML	RD139_Overlap_UPS1_5fmol_inj3		0	L	1	13	Overlap|CT=Mixture;CN=UPS1;QY=5 fmol
RL10_ECOLI	AAAFEGELIPASQIDR	2	113206000.0	RD139_Overlap_UPS1_25fmol_inj2.mzML	RD139_Overlap_UPS1_25fmol_inj2		0	L	1	15	Overlap|CT=Mixture;CN=UPS1;QY=25 fmol
RL10_ECOLI	AAAFEGELIPASQIDR	2	338177000.0	RD139_Overlap_UPS1_50fmol_inj3.mzML	RD139_Overlap_UPS1_50fmol_inj3		0	L	1	16	Overlap|CT=Mixture;CN=UPS1;QY=50 fmol
RL10_ECOLI	AAAFEGELIPASQIDR	2	352041000.0	RD139_Overlap_UPS1_1fmol_inj2.mzML	RD139_Overlap_UPS1_1fmol_inj2		0	L	1	11	Overlap|CT=Mixture;CN=UPS1;QY=1 fmol
RL10_ECOLI	AAAFEGELIPASQIDR	2	351103000.0	RD139_Overlap_UPS1_10fmol_inj1.mzML	RD139_Overlap_UPS1_10fmol_inj1		0	L	1	14	Overlap|CT=Mixture;CN=UPS1;QY=10 fmol
RL10_ECOLI	AAAFEGELIPASQIDR	2	359559000.0	RD139_Overlap_UPS1_25fmol_inj3.mzML	RD139_Overlap_UPS1_25fmol_inj3		0	L	1	15	Overlap|CT=Mixture;CN=UPS1;QY=25 fmol
RL10_ECOLI	AAAFEGELIPASQIDR	2	383833000.0	RD139_Overlap_UPS1_10fmol_inj2.mzML	RD139_Overlap_UPS1_10fmol_inj2		0	L	1	14	Overlap|CT=Mixture;CN=UPS1;QY=10 fmol
RL10_ECOLI	AAAFEGELIPASQIDR	2	354330000.0	RD139_Overlap_UPS1_50fmol_inj2.mzML	RD139_Overlap_UPS1_50fmol_inj2		0	L	1	16	Overlap|CT=Mixture;CN=UPS1;QY=50 fmol
RL10_ECOLI	AAAFEGELIPASQIDR	2	340382000.0	RD139_Overlap_UPS1_10fmol_inj3.mzML	RD139_Overlap_UPS1_10fmol_inj3		0	L	1	14	Overlap|CT=Mixture;CN=UPS1;QY=10 fmol
RL10_ECOLI	AAAFEGELIPASQIDR	2	381610000.0	RD139_Overlap_UPS1_25fmol_inj1.mzML	RD139_Overlap_UPS1_25fmol_inj1		0	L	1	15	Overlap|CT=Mixture;CN=UPS1;QY=25 fmol
RL10_ECOLI	AAAFEGELIPASQIDR	2	362642000.0	RD139_Overlap_UPS1_50fmol_inj1.mzML	RD139_Overlap_UPS1_50fmol_inj1		0	L	1	16	Overlap|CT=Mixture;CN=UPS1;QY=50 fmol
RL10_ECOLI	AAAFEGELIPASQIDR	3	10695000.0	RD139_Overlap_UPS1_0_25fmol_inj1.mzML	RD139_Overlap_UPS1_0_25fmol_inj1		0	L	1	10	Overlap|CT=Mixture;CN=UPS1;QY=0.25 fmol
RL10_ECOLI	AAAFEGELIPASQIDR	3	16198300.0	RD139_Overlap_UPS1_0_25fmol_inj2.mzML	RD139_Overlap_UPS1_0_25fmol_inj2		0	L	1	10	Overlap|CT=Mixture;CN=UPS1;QY=0.25 fmol
RL10_ECOLI	AAAFEGELIPASQIDR	3	18316300.0	RD139_Overlap_UPS1_0_1fmol_inj3.mzML	RD139_Overlap_UPS1_0_1fmol_inj3		0	L	1	9	Overlap|CT=Mixture;CN=UPS1;QY=0.1 fmol
RL10_ECOLI	AAAFEGELIPASQIDR	3	24506900.0	RD139_Overlap_UPS1_1fmol_inj1.mzML	RD139_Overlap_UPS1_1fmol_inj1		0	L	1	11	Overlap|CT=Mixture;CN=UPS1;QY=1 fmol
RL10_ECOLI	AAAFEGELIPASQIDR	3	18548300.0	RD139_Overlap_UPS1_0_1fmol_inj1.mzML	RD139_Overlap_UPS1_0_1fmol_inj1		0	L	1	9	Overlap|CT=Mixture;CN=UPS1;QY=0.1 fmol
RL10_ECOLI	AAAFEGELIPASQIDR	3	15889400.0	RD139_Overlap_UPS1_2_5fmol_inj3.mzML	RD139_Overlap_UPS1_2_5fmol_inj3		0	L	1	12	Overlap|CT=Mixture;CN=UPS1;QY=2.5 fmol
RL10_ECOLI	AAAFEGELIPASQIDR	3	18757400.0	RD139_Overlap_UPS1_0_25fmol_inj3.mzML	RD139_Overlap_UPS1_0_25fmol_inj3		0	L	1	10	Overlap|CT=Mixture;CN=UPS1;QY=0.25 fmol
RL10_ECOLI	AAAFEGELIPASQIDR	3	14627800.0	RD139_Overlap_UPS1_5fmol_inj2.mzML	RD139_Overlap_UPS1_5fmol_inj2		0	L	1	13	Overlap|CT=Mixture;CN=UPS1;QY=5 fmol
RL10_ECOLI	AAAFEGELIPASQIDR	3	18740200.0	RD139_Overlap_UPS1_5fmol_inj1.mzML	RD139_Overlap_UPS1_5fmol_inj1		0	L	1	13	Overlap|CT=Mixture;CN=UPS1;QY=5 fmol
RL10_ECOLI	AAAFEGELIPASQIDR	3	18934000.0	RD139_Overlap_UPS1_0_1fmol_inj2.mzML	RD139_Overlap_UPS1_0_1fmol_inj2		0	L	1	9	Overlap|CT=Mixture;CN=UPS1;QY=0.1 fmol
RL10_ECOLI	AAAFEGELIPASQIDR	3	20320600.0	RD139_Overlap_UPS1_2_5fmol_inj1.mzML	RD139_Overlap_UPS1_2_5fmol_inj1		0	L	1	12	Overlap|CT=Mixture;CN=UPS1;QY=2.5 fmol
RL10_ECOLI	AAAFEGELIPASQIDR	3	8637900.0	RD139_Overlap_UPS1_2_5fmol_inj2.mzML	RD139_Overlap_UPS1_2_5fmol_inj2		0	L	1	12	Overlap|CT=Mixture;CN=UPS1;QY=2.5 fmol
RL10_ECOLI	AAAFEGELIPASQIDR	3	15929000.0	RD139_Overlap_UPS1_1fmol_inj3.mzML	RD139_Overlap_UPS1_1fmol_inj3		0	L	1	11	Overlap|CT=Mixture;CN=UPS1;QY=1 fmol
RL10_ECOLI	AAAFEGELIPASQIDR	3	9178860.0	RD139_Overlap_UPS1_5fmol_inj3.mzML	RD139_Overlap_UPS1_5fmol_inj3		0	L	1	13	Overlap|CT=Mixture;CN=UPS1;QY=5 fmol
RL10_ECOLI	AAAFEGELIPASQIDR	3	6209250.0	RD139_Overlap_UPS1_25fmol_inj2.mzML	RD139_Overlap_UPS1_25fmol_inj2		0	L	1	15	Overlap|CT=Mixture;CN=UPS1;QY=25 fmol
RL10_ECOLI	AAAFEGELIPASQIDR	3	13818200.0	RD139_Overlap_UPS1_50fmol_inj3.mzML	RD139_Overlap_UPS1_50fmol_inj3		0	L	1	16	Overlap|CT=Mixture;CN=UPS1;QY=50 fmol
RL10_ECOLI	AAAFEGELIPASQIDR	3	17864700.0	RD139_Overlap_UPS1_1fmol_inj2.mzML	RD139_Overlap_UPS1_1fmol_inj2		0	L	1	11	Overlap|CT=Mixture;CN=UPS1;QY=1 fmol
RL10_ECOLI	AAAFEGELIPASQIDR	3	17810500.0	RD139_Overlap_UPS1_10fmol_inj1.mzML	RD139_Overlap_UPS1_10fmol_inj1		0	L	1	14	Overlap|CT=Mixture;CN=UPS1;QY=10 fmol
RL10_ECOLI	AAAFEGELIPASQIDR	3	17856000.0	RD139_Overlap_UPS1_25fmol_inj3.mzML	RD139_Overlap_UPS1_25fmol_inj3		0	L	1	15	Overlap|CT=Mixture;CN=UPS1;QY=25 fmol
RL10_ECOLI	AAAFEGELIPASQIDR	3	19901800.0	RD139_Overlap_UPS1_10fmol_inj2.mzML	RD139_Overlap_UPS1_10fmol_inj2		0	L	1	14	Overlap|CT=Mixture;CN=UPS1;QY=10 fmol
RL10_ECOLI	AAAFEGELIPASQIDR	3	20618300.0	RD139_Overlap_UPS1_50fmol_inj2.mzML	RD139_Overlap_UPS1_50fmol_inj2		0	L	1	16	Overlap|CT=Mixture;CN=UPS1;QY=50 fmol
RL10_ECOLI	AAAFEGELIPASQIDR	3	18867000.0	RD139_Overlap_UPS1_10fmol_inj3.mzML	RD139_Overlap_UPS1_10fmol_inj3		0	L	1	14	Overlap|CT=Mixture;CN=UPS1;QY=10 fmol
RL10_ECOLI	AAAFEGELIPASQIDR	3	17332500.0	RD139_Overlap_UPS1_25fmol_inj1.mzML	RD139_Overlap_UPS1_25fmol_inj1		0	L	1	15	Overlap|CT=Mixture;CN=UPS1;QY=25 fmol
RL10_ECOLI	AAAFEGELIPASQIDR	3	15242700.0	RD139_Overlap_UPS1_50fmol_inj1.mzML	RD139_Overlap_UPS1_50fmol_inj1		0	L	1	16	Overlap|CT=Mixture;CN=UPS1;QY=50 fmol
METB_ECOLI	AAAGISETLLR	2	662081.0	RD139_Overlap_UPS1_0_25fmol_inj1.mzML	RD139_Overlap_UPS1_0_25fmol_inj1		0	L	1	10	Overlap|CT=Mixture;CN=UPS1;QY=0.25 fmol
METB_ECOLI	AAAGISETLLR	2	827909.0	RD139_Overlap_UPS1_0_25fmol_inj2.mzML	RD139_Overlap_UPS1_0_25fmol_inj2		0	L	1	10	Overlap|CT=Mixture;CN=UPS1;QY=0.25 fmol
METB_ECOLI	AAAGISETLLR	2	647979.0	RD139_Overlap_UPS1_0_1fmol_inj3.mzML	RD139_Overlap_UPS1_0_1fmol_inj3		0	L	1	9	Overlap|CT=Mixture;CN=UPS1;QY=0.1 fmol
METB_ECOLI	AAAGISETLLR	2	573285.0	RD139_Overlap_UPS1_1fmol_inj1.mzML	RD139_Overlap_UPS1_1fmol_inj1		0	L	1	11	Overlap|CT=Mixture;CN=UPS1;QY=1 fmol
METB_ECOLI	AAAGISETLLR	2	670105.0	RD139_Overlap_UPS1_0_1fmol_inj1.mzML	RD139_Overlap_UPS1_0_1fmol_inj1		0	L	1	9	Overlap|CT=Mixture;CN=UPS1;QY=0.1 fmol
METB_ECOLI	AAAGISETLLR	2	685848.0	RD139_Overlap_UPS1_2_5fmol_inj3.mzML	RD139_Overlap_UPS1_2_5fmol_inj3		0	L	1	12	Overlap|CT=Mixture;CN=UPS1;QY=2.5 fmol
METB_ECOLI	AAAGISETLLR	2	726735.0	RD139_Overlap_UPS1_0_25fmol_inj3.mzML	RD139_Overlap_UPS1_0_25fmol_inj3		0	L	1	10	Overlap|CT=Mixture;CN=UPS1;QY=0.25 fmol
METB_ECOLI	AAAGISETLLR	2	580792.0	RD139_Overlap_UPS1_5fmol_inj2.mzML	RD139_Overlap_UPS1_5fmol_inj2		0	L	1	13	Overlap|CT=Mixture;CN=UPS1;QY=5 fmol
METB_ECOLI	AAAGISETLLR	2	664766.0	RD139_Overlap_UPS1_5fmol_inj1.mzML	RD139_Overlap_UPS1_5fmol_inj1		0	L	1	13	Overlap|CT=Mixture;CN=UPS1;QY=5 fmol
METB_ECOLI	AAAGISETLLR	2	772372.0	RD139_Overlap_UPS1_0_1fmol_inj2.mzML	RD139_Overlap_UPS1_0_1fmol_inj2		0	L	1	9	Overlap|CT=Mixture;CN=UPS1;QY=0.1 fmol
METB_ECOLI	AAAGISETLLR	2	770872.0	RD139_Overlap_UPS1_2_5fmol_inj1.mzML	RD139_Overlap_UPS1_2_5fmol_inj1		0	L	1	12	Overlap|CT=Mixture;CN=UPS1;QY=2.5 fmol
METB_ECOLI	AAAGISETLLR	2	251810.0	RD139_Overlap_UPS1_2_5fmol_inj2.mzML	RD139_Overlap_UPS1_2_5fmol_inj2		0	L	1	12	Overlap|CT=Mixture;CN=UPS1;QY=2.5 fmol
METB_ECOLI	AAAGISETLLR	2	639678.0	RD139_Overlap_UPS1_1fmol_inj3.mzML	RD139_Overlap_UPS1_1fmol_inj3		0	L	1	11	Overlap|CT=Mixture;CN=UPS1;QY=1 fmol
METB_ECOLI	AAAGISETLLR	2	273814.0	RD139_Overlap_UPS1_5fmol_inj3.mzML	RD139_Overlap_UPS1_5fmol_inj3		0	L	1	13	Overlap|CT=Mixture;CN=UPS1;QY=5 fmol
METB_ECOLI	AAAGISETLLR	2	171615.0	RD139_Overlap_UPS1_25fmol_inj2.mzML	RD139_Overlap_UPS1_25fmol_inj2		0	L	1	15	Overlap|CT=Mixture;CN=UPS1;QY=25 fmol
METB_ECOLI	AAAGISETLLR	2	675973.0	RD139_Overlap_UPS1_50fmol_inj3.mzML	RD139_Overlap_UPS1_50fmol_inj3		0	L	1	16	Overlap|CT=Mixture;CN=UPS1;QY=50 fmol
METB_ECOLI	AAAGISETLLR	2	814056.0	RD139_Overlap_UPS1_1fmol_inj2.mzML	RD139_Overlap_UPS1_1fmol_inj2		0	L	1	11	Overlap|CT=Mixture;CN=UPS1;QY=1 fmol
METB_ECOLI	AAAGISETLLR	2	844714.0	RD139_Overlap_UPS1_10fmol_inj1.mzML	RD139_Overlap_UPS1_10fmol_inj1		0	L	1	14	Overlap|CT=Mixture;CN=UPS1;QY=10 fmol
METB_ECOLI	AAAGISETLLR	2	807313.0	RD139_Overlap_UPS1_25fmol_inj3.mzML	RD139_Overlap_UPS1_25fmol_inj3		0	L	1	15	Overlap|CT=Mixture;CN=UPS1;QY=25 fmol
METB_ECOLI	AAAGISETLLR	2	933542.0	RD139_Overlap_UPS1_10fmol_inj2.mzML	RD139_Overlap_UPS1_10fmol_inj2		0	L	1	14	Overlap|CT=Mixture;CN=UPS1;QY=10 fmol
METB_ECOLI	AAAGISETLLR	2	727479.0	RD139_Overlap_UPS1_50fmol_inj2.mzML	RD139_Overlap_UPS1_50fmol_inj2		0	L	1	16	Overlap|CT=Mixture;CN=UPS1;QY=50 fmol
METB_ECOLI	AAAGISETLLR	2	717234.0	RD139_Overlap_UPS1_10fmol_inj3.mzML	RD139_Overlap_UPS1_10fmol_inj3		0	L	1	14	Overlap|CT=Mixture;CN=UPS1;QY=10 fmol
METB_ECOLI	AAAGISETLLR	2	896314.0	RD139_Overlap_UPS1_25fmol_inj1.mzML	RD139_Overlap_UPS1_25fmol_inj1		0	L	1	15	Overlap|CT=Mixture;CN=UPS1;QY=25 fmol
METB_ECOLI	AAAGISETLLR	2	853289.0	RD139_Overlap_UPS1_50fmol_inj1.mzML	RD139_Overlap_UPS1_50fmol_inj1		0	L	1	16	Overlap|CT=Mixture;CN=UPS1;QY=50 fmol
YGHA_ECOLI	AAAIAYAR	2	185066.0	RD139_Overlap_UPS1_0_25fmol_inj1.mzML	RD139_Overlap_UPS1_0_25fmol_inj1		0	L	1	10	Overlap|CT=Mixture;CN=UPS1;QY=0.25 fmol
YGHA_ECOLI	AAAIAYAR	2	254332.0	RD139_Overlap_UPS1_0_25fmol_inj2.mzML	RD139_Overlap_UPS1_0_25fmol_inj2		0	L	1	10	Overlap|CT=Mixture;CN=UPS1;QY=0.25 fmol
YGHA_ECOLI	AAAIAYAR	2	460209.0	RD139_Overlap_UPS1_0_1fmol_inj3.mzML	RD139_Overlap_UPS1_0_1fmol_inj3		0	L	1	9	Overlap|CT=Mixture;CN=UPS1;QY=0.1 fmol
YGHA_ECOLI	AAAIAYAR	2	158247.0	RD139_Overlap_UPS1_1fmol_inj1.mzML	RD139_Overlap_UPS1_1fmol_inj1		0	L	1	11	Overlap|CT=Mixture;CN=UPS1;QY=1 fmol
YGHA_ECOLI	AAAIAYAR	2	203462.0	RD139_Overlap_UPS1_0_1fmol_inj1.mzML	RD139_Overlap_UPS1_0_1fmol_inj1		0	L	1	9	Overlap|CT=Mixture;CN=UPS1;QY=0.1 fmol
YGHA_ECOLI	AAAIAYAR	2	309756.0	RD139_Overlap_UPS1_2_5fmol_inj3.mzML	RD139_Overlap_UPS1_2_5fmol_inj3		0	L	1	12	Overlap|CT=Mixture;CN=UPS1;QY=2.5 fmol
YGHA_ECOLI	AAAIAYAR	2	277728.0	RD139_Overlap_UPS1_0_25fmol_inj3.mzML	RD139_Overlap_UPS1_0_25fmol_inj3		0	L	1	10	Overlap|CT=Mixture;CN=UPS1;QY=0.25 fmol
YGHA_ECOLI	AAAIAYAR	2	185205.0	RD139_Overlap_UPS1_5fmol_inj2.mzML	RD139_Overlap_UPS1_5fmol_inj2		0	L	1	13	Overlap|CT=Mixture;CN=UPS1;QY=5 fmol
YGHA_ECOLI	AAAIAYAR	2	236668.0	RD139_Overlap_UPS1_5fmol_inj1.mzML	RD139_Overlap_UPS1_5fmol_inj1		0	L	1	13	Overlap|CT=Mixture;CN=UPS1;QY=5 fmol
YGHA_ECOLI	AAAIAYAR	2	306933.0	RD139_Overlap_UPS1_0_1fmol_inj2.mzML	RD139_Overlap_UPS1_0_1fmol_inj2		0	L	1	9	Overlap|CT=Mixture;CN=UPS1;QY=0.1 fmol
YGHA_ECOLI	AAAIAYAR	2	212613.0	RD139_Overlap_UPS1_2_5fmol_inj1.mzML	RD139_Overlap_UPS1_2_5fmol_inj1		0	L	1	12	Overlap|CT=Mixture;CN=UPS1;QY=2.5 fmol
YGHA_ECOLI	AAAIAYAR	2	402256.0	RD139_Overlap_UPS1_1fmol_inj3.mzML	RD139_Overlap_UPS1_1fmol_inj3		0	L	1	11	Overlap|CT=Mixture;CN=UPS1;QY=1 fmol
YGHA_ECOLI	AAAIAYAR	2	105854.0	RD139_Overlap_UPS1_5fmol_inj3.mzML	RD139_Overlap_UPS1_5fmol_inj3		0	L	1	13	Overlap|CT=Mixture;CN=UPS1;QY=5 fmol
YGHA_ECOLI	AAAIAYAR	2	456034.0	RD139_Overlap_UPS1_50fmol_inj3.mzML	RD139_Overlap_UPS1_50fmol_inj3		0	L	1	16	Overlap|CT=Mixture;CN=UPS1;QY=50 fmol
YGHA_ECOLI	AAAIAYAR	2	292736.0	RD139_Overlap_UPS1_1fmol_inj2.mzML	RD139_Overlap_UPS1_1fmol_inj2		0	L	1	11	Overlap|CT=Mixture;CN=UPS1;QY=1 fmol
YGHA_ECOLI	AAAIAYAR	2	281163.0	RD139_Overlap_UPS1_10fmol_inj1.mzML	RD139_Overlap_UPS1_10fmol_inj1		0	L	1	14	Overlap|CT=Mixture;CN=UPS1;QY=10 fmol
YGHA_ECOLI	AAAIAYAR	2	425283.0	RD139_Overlap_UPS1_25fmol_inj3.mzML	RD139_Overlap_UPS1_25fmol_inj3		0	L	1	15	Overlap|CT=Mixture;CN=UPS1;QY=25 fmol
YGHA_ECOLI	AAAIAYAR	2	550905.0	RD139_Overlap_UPS1_10fmol_inj2.mzML	RD139_Overlap_UPS1_10fmol_inj2		0	L	1	14	Overlap|CT=Mixture;CN=UPS1;QY=10 fmol
YGHA_ECOLI	AAAIAYAR	2	303296.0	RD139_Overlap_UPS1_50fmol_inj2.mzML	RD139_Overlap_UPS1_50fmol_inj2		0	L	1	16	Overlap|CT=Mixture;CN=UPS1;QY=50 fmol
YGHA_ECOLI	AAAIAYAR	2	242008.0	RD139_Overlap_UPS1_10fmol_inj3.mzML	RD139_Overlap_UPS1_10fmol_inj3		0	L	1	14	Overlap|CT=Mixture;CN=UPS1;QY=10 fmol
YGHA_ECOLI	AAAIAYAR	2	233225.0	RD139_Overlap_UPS1_25fmol_inj1.mzML	RD139_Overlap_UPS1_25fmol_inj1		0	L	1	15	Overlap|CT=Mixture;CN=UPS1;QY=25 fmol
YGHA_ECOLI	AAAIAYAR	2	303783.0	RD139_Overlap_UPS1_50fmol_inj1.mzML	RD139_Overlap_UPS1_50fmol_inj1		0	L	1	16	Overlap|CT=Mixture;CN=UPS1;QY=50 fmol
ADHE_ECOLI	AAALAAADAR	2	15500500.0	RD139_Overlap_UPS1_0_25fmol_inj1.mzML	RD139_Overlap_UPS1_0_25fmol_inj1		0	L	1	10	Overlap|CT=Mixture;CN=UPS1;QY=0.25 fmol
ADHE_ECOLI	AAALAAADAR	2	17618300.0	RD139_Overlap_UPS1_0_25fmol_inj2.mzML	RD139_Overlap_UPS1_0_25fmol_inj2		0	L	1	10	Overlap|CT=Mixture;CN=UPS1;QY=0.25 fmol
ADHE_ECOLI	AAALAAADAR	2	17424600.0	RD139_Overlap_UPS1_0_1fmol_inj3.mzML	RD139_Overlap_UPS1_0_1fmol_inj3		0	L	1	9	Overlap|CT=Mixture;CN=UPS1;QY=0.1 fmol
ADHE_ECOLI	AAALAAADAR	2	14407700.0	RD139_Overlap_UPS1_1fmol_inj1.mzML	RD139_Overlap_UPS1_1fmol_inj1		0	L	1	11	Overlap|CT=Mixture;CN=UPS1;QY=1 fmol
ADHE_ECOLI	AAALAAADAR	2	15429600.0	RD139_Overlap_UPS1_0_1fmol_inj1.mzML	RD139_Overlap_UPS1_0_1fmol_inj1		0	L	1	9	Overlap|CT=Mixture;CN=UPS1;QY=0.1 fmol
ADHE_ECOLI	AAALAAADAR	2	20213400.0	RD139_Overlap_UPS1_2_5fmol_inj3.mzML	RD139_Overlap_UPS1_2_5fmol_inj3		0	L	1	12	Overlap|CT=Mixture;CN=UPS1;QY=2.5 fmol
ADHE_ECOLI	AAALAAADAR	2	17801800.0	RD139_Overlap_UPS1_0_25fmol_inj3.mzML	RD139_Overlap_UPS1_0_25fmol_inj3		0	L	1	10	Overlap|CT=Mixture;CN=UPS1;QY=0.25 fmol
ADHE_ECOLI	AAALAAADAR	2	17753000.0	RD139_Overlap_UPS1_5fmol_inj2.mzML	RD139_Overlap_UPS1_5fmol_inj2		0	L	1	13	Overlap|CT=Mixture;CN=UPS1;QY=5 fmol
ADHE_ECOLI	AAALAAADAR	2	17268700.0	RD139_Overlap_UPS1_5fmol_inj1.mzML	RD139_Overlap_UPS1_5fmol_inj1		0	L	1	13	Overlap|CT=Mixture;CN=UPS1;QY=5 fmol
ADHE_ECOLI	AAALAAADAR	2	16970800.0	RD139_Overlap_UPS1_0_1fmol_inj2.mzML	RD139_Overlap_UPS1_0_1fmol_inj2		0	L	1	9	Overlap|CT=Mixture;CN=UPS1;QY=0.1 fmol
ADHE_ECOLI	AAALAAADAR	2	16475600.0	RD139_Overlap_UPS1_2_5fmol_inj1.mzML	RD139_Overlap_UPS1_2_5fmol_inj1		0	L	1	12	Overlap|CT=Mixture;CN=UPS1;QY=2.5 fmol
ADHE_ECOLI	AAALAAADAR	2	10606700.0	RD139_Overlap_UPS1_2_5fmol_inj2.mzML	RD139_Overlap_UPS1_2_5fmol_inj2		0	L	1	12	Overlap|CT=Mixture;CN=UPS1;QY=2.5 fmol
ADHE_ECOLI	AAALAAADAR	2	17942900.0	RD139_Overlap_UPS1_1fmol_inj3.mzML	RD139_Overlap_UPS1_1fmol_inj3		0	L	1	11	Overlap|CT=Mixture;CN=UPS1;QY=1 fmol
ADHE_ECOLI	AAALAAADAR	2	9867620.0	RD139_Overlap_UPS1_5fmol_inj3.mzML	RD139_Overlap_UPS1_5fmol_inj3		0	L	1	13	Overlap|CT=Mixture;CN=UPS1;QY=5 fmol
ADHE_ECOLI	AAALAAADAR	2	8929430.0	RD139_Overlap_UPS1_25fmol_inj2.mzML	RD139_Overlap_UPS1_25fmol_inj2		0	L	1	15	Overlap|CT=Mixture;CN=UPS1;QY=25 fmol
ADHE_ECOLI	AAALAAADAR	2	17601300.0	RD139_Overlap_UPS1_50fmol_inj3.mzML	RD139_Overlap_UPS1_50fmol_inj3		0	L	1	16	Overlap|CT=Mixture;CN=UPS1;QY=50 fmol
ADHE_ECOLI	AAALAAADAR	2	17016400.0	RD139_Overlap_UPS1_1fmol_inj2.mzML	RD139_Overlap_UPS1_1fmol_inj2		0	L	1	11	Overlap|CT=Mixture;CN=UPS1;QY=1 fmol
ADHE_ECOLI	AAALAAADAR	2	16837300.0	RD139_Overlap_UPS1_10fmol_inj1.mzML	RD139_Overlap_UPS1_10fmol_inj1		0	L	1	14	Overlap|CT=Mixture;CN=UPS1;QY=10 fmol
ADHE_ECOLI	AAALAAADAR	2	19072800.0	RD139_Overlap_UPS1_25fmol_inj3.mzML	RD139_Overlap_UPS1_25fmol_inj3		0	L	1	15	Overlap|CT=Mixture;CN=UPS1;QY=25 fmol
ADHE_ECOLI	AAALAAADAR	2	18759000.0	RD139_Overlap_UPS1_10fmol_inj2.mzML	RD139_Overlap_UPS1_10fmol_inj2		0	L	1	14	Overlap|CT=Mixture;CN=UPS1;QY=10 fmol
ADHE_ECOLI	AAALAAADAR	2	18693600.0	RD139_Overlap_UPS1_50fmol_inj2.mzML	RD139_Overlap_UPS1_50fmol_inj2		0	L	1	16	Overlap|CT=Mixture;CN=UPS1;QY=50 fmol
ADHE_ECOLI	AAALAAADAR	2	18037000.0	RD139_Overlap_UPS1_10fmol_inj3.mzML	RD139_Overlap_UPS1_10fmol_inj3		0	L	1	14	Overlap|CT=Mixture;CN=UPS1;QY=10 fmol
ADHE_ECOLI	AAALAAADAR	2	16501000.0	RD139_Overlap_UPS1_25fmol_inj1.mzML	RD139_Overlap_UPS1_25fmol_inj1		0	L	1	15	Overlap|CT=Mixture;CN=UPS1;QY=25 fmol
ADHE_ECOLI	AAALAAADAR	2	16860300.0	RD139_Overlap_UPS1_50fmol_inj1.mzML	RD139_Overlap_UPS1_50fmol_inj1		0	L	1	16	Overlap|CT=Mixture;CN=UPS1;QY=50 fmol
RSMI_ECOLI	AAALAAEIHGVKK	2	242048.0	RD139_Overlap_UPS1_0_25fmol_inj1.mzML	RD139_Overlap_UPS1_0_25fmol_inj1		0	L	1	10	Overlap|CT=Mixture;CN=UPS1;QY=0.25 fmol
RSMI_ECOLI	AAALAAEIHGVKK	2	274218.0	RD139_Overlap_UPS1_0_25fmol_inj2.mzML	RD139_Overlap_UPS1_0_25fmol_inj2		0	L	1	10	Overlap|CT=Mixture;CN=UPS1;QY=0.25 fmol
RSMI_ECOLI	AAALAAEIHGVKK	2	203230.0	RD139_Overlap_UPS1_0_1fmol_inj3.mzML	RD139_Overlap_UPS1_0_1fmol_inj3		0	L	1	9	Overlap|CT=Mixture;CN=UPS1;QY=0.1 fmol
RSMI_ECOLI	AAALAAEIHGVKK	2	343813.0	RD139_Overlap_UPS1_1fmol_inj1.mzML	RD139_Overlap_UPS1_1fmol_inj1		0	L	1	11	Overlap|CT=Mixture;CN=UPS1;QY=1 fmol
RSMI_ECOLI	AAALAAEIHGVKK	2	187348.0	RD139_Overlap_UPS1_0_1fmol_inj1.mzML	RD139_Overlap_UPS1_0_1fmol_inj1		0	L	1	9	Overlap|CT=Mixture;CN=UPS1;QY=0.1 fmol
RSMI_ECOLI	AAALAAEIHGVKK	2	277125.0	RD139_Overlap_UPS1_2_5fmol_inj3.mzML	RD139_Overlap_UPS1_2_5fmol_inj3		0	L	1	12	Overlap|CT=Mixture;CN=UPS1;QY=2.5 fmol
RSMI_ECOLI	AAALAAEIHGVKK	2	286361.0	RD139_Overlap_UPS1_0_25fmol_inj3.mzML	RD139_Overlap_UPS1_0_25fmol_inj3		0	L	1	10	Overlap|CT=Mixture;CN=UPS1;QY=0.25 fmol
RSMI_ECOLI	AAALAAEIHGVKK	2	202936.0	RD139_Overlap_UPS1_5fmol_inj2.mzML	RD139_Overlap_UPS1_5fmol_inj2		0	L	1	13	Overlap|CT=Mixture;CN=UPS1;QY=5 fmol
RSMI_ECOLI	AAALAAEIHGVKK	2	227458.0	RD139_Overlap_UPS1_5fmol_inj1.mzML	RD139_Overlap_UPS1_5fmol_inj1		0	L	1	13	Overlap|CT=Mixture;CN=UPS1;QY=5 fmol
RSMI_ECOLI	AAALAAEIHGVKK	2	255068.0	RD139_Overlap_UPS1_0_1fmol_inj2.mzML	RD139_Overlap_UPS1_0_1fmol_inj2		0	L	1	9	Overlap|CT=Mixture;CN=UPS1;QY=0.1 fmol
RSMI_ECOLI	AAALAAEIHGVKK	2	280339.0	RD139_Overlap_UPS1_2_5fmol_inj1.mzML	RD139_Overlap_UPS1_2_5fmol_inj1		0	L	1	12	Overlap|CT=Mixture;CN=UPS1;QY=2.5 fmol
RSMI_ECOLI	AAALAAEIHGVKK	2	275035.0	RD139_Overlap_UPS1_1fmol_inj3.mzML	RD139_Overlap_UPS1_1fmol_inj3		0	L	1	11	Overlap|CT=Mixture;CN=UPS1;QY=1 fmol
RSMI_ECOLI	AAALAAEIHGVKK	2	38082.7	RD139_Overlap_UPS1_5fmol_inj3.mzML	RD139_Overlap_UPS1_5fmol_inj3		0	L	1	13	Overlap|CT=Mixture;CN=UPS1;QY=5 fmol
RSMI_ECOLI	AAALAAEIHGVKK	2	240631.0	RD139_Overlap_UPS1_50fmol_inj3.mzML	RD139_Overlap_UPS1_50fmol_inj3		0	L	1	16	Overlap|CT=Mixture;CN=UPS1;QY=50 fmol
RSMI_ECOLI	AAALAAEIHGVKK	2	242072.0	RD139_Overlap_UPS1_1fmol_inj2.mzML	RD139_Overlap_UPS1_1fmol_inj2		0	L	1	11	Overlap|CT=Mixture;CN=UPS1;QY=1 fmol
RSMI_ECOLI	AAALAAEIHGVKK	2	253121.0	RD139_Overlap_UPS1_10fmol_inj1.mzML	RD139_Overlap_UPS1_10fmol_inj1		0	L	1	14	Overlap|CT=Mixture;CN=UPS1;QY=10 fmol
RSMI_ECOLI	AAALAAEIHGVKK	2	317523.0	RD139_Overlap_UPS1_25fmol_inj3.mzML	RD139_Overlap_UPS1_25fmol_inj3		0	L	1	15	Overlap|CT=Mixture;CN=UPS1;QY=25 fmol
RSMI_ECOLI	AAALAAEIHGVKK	2	288579.0	RD139_Overlap_UPS1_10fmol_inj2.mzML	RD139_Overlap_UPS1_10fmol_inj2		0	L	1	14	Overlap|CT=Mixture;CN=UPS1;QY=10 fmol
RSMI_ECOLI	AAALAAEIHGVKK	2	260308.0	RD139_Overlap_UPS1_50fmol_inj2.mzML	RD139_Overlap_UPS1_50fmol_inj2		0	L	1	16	Overlap|CT=Mixture;CN=UPS1;QY=50 fmol
RSMI_ECOLI	AAALAAEIHGVKK	2	264111.0	RD139_Overlap_UPS1_10fmol_inj3.mzML	RD139_Overlap_UPS1_10fmol_inj3		0	L	1	14	Overlap|CT=Mixture;CN=UPS1;QY=10 fmol
RSMI_ECOLI	AAALAAEIHGVKK	2	255485.0	RD139_Overlap_UPS1_25fmol_inj1.mzML	RD139_Overlap_UPS1_25fmol_inj1		0	L	1	15	Overlap|CT=Mixture;CN=UPS1;QY=25 fmol
RSMI_ECOLI	AAALAAEIHGVKK	2	212476.0	RD139_Overlap_UPS1_50fmol_inj1.mzML	RD139_Overlap_UPS1_50fmol_inj1		0	L	1	16	Overlap|CT=Mixture;CN=UPS1;QY=50 fmol
RSMI_ECOLI	AAALAAEIHGVKK	3	194148.0	RD139_Overlap_UPS1_0_25fmol_inj1.mzML	RD139_Overlap_UPS1_0_25fmol_inj1		0	L	1	10	Overlap|CT=Mixture;CN=UPS1;QY=0.25 fmol
RSMI_ECOLI	AAALAAEIHGVKK	3	127019.0	RD139_Overlap_UPS1_0_25fmol_inj2.mzML	RD139_Overlap_UPS1_0_25fmol_inj2		0	L	1	10	Overlap|CT=Mixture;CN=UPS1;QY=0.25 fmol
RSMI_ECOLI	AAALAAEIHGVKK	3	137947.0	RD139_Overlap_UPS1_0_1fmol_inj3.mzML	RD139_Overlap_UPS1_0_1fmol_inj3		0	L	1	9	Overlap|CT=Mixture;CN=UPS1;QY=0.1 fmol
RSMI_ECOLI	AAALAAEIHGVKK	3	114244.0	RD139_Overlap_UPS1_1fmol_inj1.mzML	RD139_Overlap_UPS1_1fmol_inj1		0	L	1	11	Overlap|CT=Mixture;CN=UPS1;QY=1 fmol
RSMI_ECOLI	AAALAAEIHGVKK	3	153090.0	RD139_Overlap_UPS1_0_1fmol_inj1.mzML	RD139_Overlap_UPS1_0_1fmol_inj1		0	L	1	9	Overlap|CT=Mixture;CN=UPS1;QY=0.1 fmol
RSMI_ECOLI	AAALAAEIHGVKK	3	92322.9	RD139_Overlap_UPS1_2_5fmol_inj3.mzML	RD139_Overlap_UPS1_2_5fmol_inj3		0	L	1	12	Overlap|CT=Mixture;CN=UPS1;QY=2.5 fmol
RSMI_ECOLI	AAALAAEIHGVKK	3	168705.0	RD139_Overlap_UPS1_0_25fmol_inj3.mzML	RD139_Overlap_UPS1_0_25fmol_inj3		0	L	1	10	Overlap|CT=Mixture;CN=UPS1;QY=0.25 fmol
RSMI_ECOLI	AAALAAEIHGVKK	3	96035.6	RD139_Overlap_UPS1_5fmol_inj2.mzML	RD139_Overlap_UPS1_5fmol_inj2		0	L	1	13	Overlap|CT=Mixture;CN=UPS1;QY=5 fmol
RSMI_ECOLI	AAALAAEIHGVKK	3	143598.0	RD139_Overlap_UPS1_5fmol_inj1.mzML	RD139_Overlap_UPS1_5fmol_inj1		0	L	1	13	Overlap|CT=Mixture;CN=UPS1;QY=5 fmol
RSMI_ECOLI	AAALAAEIHGVKK	3	119172.0	RD139_Overlap_UPS1_0_1fmol_inj2.mzML	RD139_Overlap_UPS1_0_1fmol_inj2		0	L	1	9	Overlap|CT=Mixture;CN=UPS1;QY=0.1 fmol
RSMI_ECOLI	AAALAAEIHGVKK	3	162651.0	RD139_Overlap_UPS1_2_5fmol_inj1.mzML	RD139_Overlap_UPS1_2_5fmol_inj1		0	L	1	12	Overlap|CT=Mixture;CN=UPS1;QY=2.5 fmol
RSMI_ECOLI	AAALAAEIHGVKK	3	143086.0	RD139_Overlap_UPS1_1fmol_inj3.mzML	RD139_Overlap_UPS1_1fmol_inj3		0	L	1	11	Overlap|CT=Mixture;CN=UPS1;QY=1 fmol
RSMI_ECOLI	AAALAAEIHGVKK	3	30379.2	RD139_Overlap_UPS1_25fmol_inj2.mzML	RD139_Overlap_UPS1_25fmol_inj2		0	L	1	15	Overlap|CT=Mixture;CN=UPS1;QY=25 fmol
RSMI_ECOLI	AAALAAEIHGVKK	3	131611.0	RD139_Overlap_UPS1_50fmol_inj3.mzML	RD139_Overlap_UPS1_50fmol_inj3		0	L	1	16	Overlap|CT=Mixture;CN=UPS1;QY=50 fmol
RSMI_ECOLI	AAALAAEIHGVKK	3	155110.0	RD139_Overlap_UPS1_1fmol_inj2.mzML	RD139_Overlap_UPS1_1fmol_inj2		0	L	1	11	Overlap|CT=Mixture;CN=UPS1;QY=1 fmol
RSMI_ECOLI	AAALAAEIHGVKK	3	89385.5	RD139_Overlap_UPS1_10fmol_inj1.mzML	RD139_Overlap_UPS1_10fmol_inj1		0	L	1	14	Overlap|CT=Mixture;CN=UPS1;QY=10 fmol
RSMI_ECOLI	AAALAAEIHGVKK	3	157991.0	RD139_Overlap_UPS1_25fmol_inj3.mzML	RD139_Overlap_UPS1_25fmol_inj3		0	L	1	15	Overlap|CT=Mixture;CN=UPS1;QY=25 fmol
RSMI_ECOLI	AAALAAEIHGVKK	3	136357.0	RD139_Overlap_UPS1_10fmol_inj2.mzML	RD139_Overlap_UPS1_10fmol_inj2		0	L	1	14	Overlap|CT=Mixture;CN=UPS1;QY=10 fmol
RSMI_ECOLI	AAALAAEIHGVKK	3	143557.0	RD139_Overlap_UPS1_50fmol_inj2.mzML	RD139_Overlap_UPS1_50fmol_inj2		0	L	1	16	Overlap|CT=Mixture;CN=UPS1;QY=50 fmol
RSMI_ECOLI	AAALAAEIHGVKK	3	131796.0	RD139_Overlap_UPS1_10fmol_inj3.mzML	RD139_Overlap_UPS1_10fmol_inj3		0	L	1	14	Overlap|CT=Mixture;CN=UPS1;QY=10 fmol
RSMI_ECOLI	AAALAAEIHGVKK	3	177087.0	RD139_Overlap_UPS1_25fmol_inj1.mzML	RD139_Overlap_UPS1_25fmol_inj1		0	L	1	15	Overlap|CT=Mixture;CN=UPS1;QY=25 fmol
RSMI_ECOLI	AAALAAEIHGVKK	3	139193.0	RD139_Overlap_UPS1_50fmol_inj1.mzML	RD139_Overlap_UPS1_50fmol_inj1		0	L	1	16	Overlap|CT=Mixture;CN=UPS1;QY=50 fmol
NOHA_ECOLI	AAALDELIPGLLSEYNRADRQYAGGSR	4	942981.0	RD139_Overlap_UPS1_0_25fmol_inj1.mzML	RD139_Overlap_UPS1_0_25fmol_inj1		0	L	1	10	Overlap|CT=Mixture;CN=UPS1;QY=0.25 fmol
NOHA_ECOLI	AAALDELIPGLLSEYNRADRQYAGGSR	4	1277080.0	RD139_Overlap_UPS1_0_25fmol_inj2.mzML	RD139_Overlap_UPS1_0_25fmol_inj2		0	L	1	10	Overlap|CT=Mixture;CN=UPS1;QY=0.25 fmol
NOHA_ECOLI	AAALDELIPGLLSEYNRADRQYAGGSR	4	1132630.0	RD139_Overlap_UPS1_0_1fmol_inj3.mzML	RD139_Overlap_UPS1_0_1fmol_inj3		0	L	1	9	Overlap|CT=Mixture;CN=UPS1;QY=0.1 fmol
NOHA_ECOLI	AAALDELIPGLLSEYNRADRQYAGGSR	4	1429530.0	RD139_Overlap_UPS1_1fmol_inj1.mzML	RD139_Overlap_UPS1_1fmol_inj1		0	L	1	11	Overlap|CT=Mixture;CN=UPS1;QY=1 fmol
NOHA_ECOLI	AAALDELIPGLLSEYNRADRQYAGGSR	4	1357150.0	RD139_Overlap_UPS1_0_1fmol_inj1.mzML	RD139_Overlap_UPS1_0_1fmol_inj1		0	L	1	9	Overlap|CT=Mixture;CN=UPS1;QY=0.1 fmol
NOHA_ECOLI	AAALDELIPGLLSEYNRADRQYAGGSR	4	1010100.0	RD139_Overlap_UPS1_2_5fmol_inj3.mzML	RD139_Overlap_UPS1_2_5fmol_inj3		0	L	1	12	Overlap|CT=Mixture;CN=UPS1;QY=2.5 fmol
NOHA_ECOLI	AAALDELIPGLLSEYNRADRQYAGGSR	4	1264360.0	RD139_Overlap_UPS1_0_25fmol_inj3.mzML	RD139_Overlap_UPS1_0_25fmol_inj3		0	L	1	10	Overlap|CT=Mixture;CN=UPS1;QY=0.25 fmol
NOHA_ECOLI	AAALDELIPGLLSEYNRADRQYAGGSR	4	852561.0	RD139_Overlap_UPS1_5fmol_inj2.mzML	RD139_Overlap_UPS1_5fmol_inj2		0	L	1	13	Overlap|CT=Mixture;CN=UPS1;QY=5 fmol
NOHA_ECOLI	AAALDELIPGLLSEYNRADRQYAGGSR	4	1456790.0	RD139_Overlap_UPS1_5fmol_inj1.mzML	RD139_Overlap_UPS1_5fmol_inj1		0	L	1	13	Overlap|CT=Mixture;CN=UPS1;QY=5 fmol
NOHA_ECOLI	AAALDELIPGLLSEYNRADRQYAGGSR	4	1206460.0	RD139_Overlap_UPS1_0_1fmol_inj2.mzML	RD139_Overlap_UPS1_0_1fmol_inj2		0	L	1	9	Overlap|CT=Mixture;CN=UPS1;QY=0.1 fmol
NOHA_ECOLI	AAALDELIPGLLSEYNRADRQYAGGSR	4	1223660.0	RD139_Overlap_UPS1_1fmol_inj3.mzML	RD139_Overlap_UPS1_1fmol_inj3		0	L	1	11	Overlap|CT=Mixture;CN=UPS1;QY=1 fmol
NOHA_ECOLI	AAALDELIPGLLSEYNRADRQYAGGSR	4	546069.0	RD139_Overlap_UPS1_5fmol_inj3.mzML	RD139_Overlap_UPS1_5fmol_inj3		0	L	1	13	Overlap|CT=Mixture;CN=UPS1;QY=5 fmol
NOHA_ECOLI	AAALDELIPGLLSEYNRADRQYAGGSR	4	384758.0	RD139_Overlap_UPS1_25fmol_inj2.mzML	RD139_Overlap_UPS1_25fmol_inj2		0	L	1	15	Overlap|CT=Mixture;CN=UPS1;QY=25 fmol
NOHA_ECOLI	AAALDELIPGLLSEYNRADRQYAGGSR	4	1165400.0	RD139_Overlap_UPS1_50fmol_inj3.mzML	RD139_Overlap_UPS1_50fmol_inj3		0	L	1	16	Overlap|CT=Mixture;CN=UPS1;QY=50 fmol
NOHA_ECOLI	AAALDELIPGLLSEYNRADRQYAGGSR	4	1290690.0	RD139_Overlap_UPS1_1fmol_inj2.mzML	RD139_Overlap_UPS1_1fmol_inj2		0	L	1	11	Overlap|CT=Mixture;CN=UPS1;QY=1 fmol
NOHA_ECOLI	AAALDELIPGLLSEYNRADRQYAGGSR	4	972255.0	RD139_Overlap_UPS1_10fmol_inj1.mzML	RD139_Overlap_UPS1_10fmol_inj1		0	L	1	14	Overlap|CT=Mixture;CN=UPS1;QY=10 fmol
NOHA_ECOLI	AAALDELIPGLLSEYNRADRQYAGGSR	4	1213460.0	RD139_Overlap_UPS1_25fmol_inj3.mzML	RD139_Overlap_UPS1_25fmol_inj3		0	L	1	15	Overlap|CT=Mixture;CN=UPS1;QY=25 fmol
NOHA_ECOLI	AAALDELIPGLLSEYNRADRQYAGGSR	4	1308730.0	RD139_Overlap_UPS1_10fmol_inj2.mzML	RD139_Overlap_UPS1_10fmol_inj2		0	L	1	14	Overlap|CT=Mixture;CN=UPS1;QY=10 fmol
NOHA_ECOLI	AAALDELIPGLLSEYNRADRQYAGGSR	4	926204.0	RD139_Overlap_UPS1_50fmol_inj2.mzML	RD139_Overlap_UPS1_50fmol_inj2		0	L	1	16	Overlap|CT=Mixture;CN=UPS1;QY=50 fmol
NOHA_ECOLI	AAALDELIPGLLSEYNRADRQYAGGSR	4	1214760.0	RD139_Overlap_UPS1_10fmol_inj3.mzML	RD139_Overlap_UPS1_10fmol_inj3		0	L	1	14	Overlap|CT=Mixture;CN=UPS1;QY=10 fmol
NOHA_ECOLI	AAALDELIPGLLSEYNRADRQYAGGSR	4	1450360.0	RD139_Overlap_UPS1_25fmol_inj1.mzML	RD139_Overlap_UPS1_25fmol_inj1		0	L	1	15	Overlap|CT=Mixture;CN=UPS1;QY=25 fmol
NOHA_ECOLI	AAALDELIPGLLSEYNRADRQYAGGSR	4	1156960.0	RD139_Overlap_UPS1_50fmol_inj1.mzML	RD139_Overlap_UPS1_50fmol_inj1		0	L	1	16	Overlap|CT=Mixture;CN=UPS1;QY=50 fmol
ENTC_ECOLI	AAALTATPQVDK	2	705406.0	RD139_Overlap_UPS1_0_25fmol_inj1.mzML	RD139_Overlap_UPS1_0_25fmol_inj1		0	L	1	10	Overlap|CT=Mixture;CN=UPS1;QY=0.25 fmol
ENTC_ECOLI	AAALTATPQVDK	2	436645.0	RD139_Overlap_UPS1_0_25fmol_inj2.mzML	RD139_Overlap_UPS1_0_25fmol_inj2		0	L	1	10	Overlap|CT=Mixture;CN=UPS1;QY=0.25 fmol
ENTC_ECOLI	AAALTATPQVDK	2	235824.0	RD139_Overlap_UPS1_0_1fmol_inj3.mzML	RD139_Overlap_UPS1_0_1fmol_inj3		0	L	1	9	Overlap|CT=Mixture;CN=UPS1;QY=0.1 fmol
ENTC_ECOLI	AAALTATPQVDK	2	765992.0	RD139_Overlap_UPS1_1fmol_inj1.mzML	RD139_Overlap_UPS1_1fmol_inj1		0	L	1	11	Overlap|CT=Mixture;CN=UPS1;QY=1 fmol
ENTC_ECOLI	AAALTATPQVDK	2	736859.0	RD139_Overlap_UPS1_0_1fmol_inj1.mzML	RD139_Overlap_UPS1_0_1fmol_inj1		0	L	1	9	Overlap|CT=Mixture;CN=UPS1;QY=0.1 fmol
ENTC_ECOLI	AAALTATPQVDK	2	217409.0	RD139_Overlap_UPS1_2_5fmol_inj3.mzML	RD139_Overlap_UPS1_2_5fmol_inj3		0	L	1	12	Overlap|CT=Mixture;CN=UPS1;QY=2.5 fmol
ENTC_ECOLI	AAALTATPQVDK	2	289872.0	RD139_Overlap_UPS1_0_25fmol_inj3.mzML	RD139_Overlap_UPS1_0_25fmol_inj3		0	L	1	10	Overlap|CT=Mixture;CN=UPS1;QY=0.25 fmol
ENTC_ECOLI	AAALTATPQVDK	2	407019.0	RD139_Overlap_UPS1_5fmol_inj2.mzML	RD139_Overlap_UPS1_5fmol_inj2		0	L	1	13	Overlap|CT=Mixture;CN=UPS1;QY=5 fmol
ENTC_ECOLI	AAALTATPQVDK	2	814666.0	RD139_Overlap_UPS1_5fmol_inj1.mzML	RD139_Overlap_UPS1_5fmol_inj1		0	L	1	13	Overlap|CT=Mixture;CN=UPS1;QY=5 fmol
ENTC_ECOLI	AAALTATPQVDK	2	479927.0	RD139_Overlap_UPS1_0_1fmol_inj2.mzML	RD139_Overlap_UPS1_0_1fmol_inj2		0	L	1	9	Overlap|CT=Mixture;CN=UPS1;QY=0.1 fmol
ENTC_ECOLI	AAALTATPQVDK	2	701052.0	RD139_Overlap_UPS1_2_5fmol_inj1.mzML	RD139_Overlap_UPS1_2_5fmol_inj1		0	L	1	12	Overlap|CT=Mixture;CN=UPS1;QY=2.5 fmol
ENTC_ECOLI	AAALTATPQVDK	2	289973.0	RD139_Overlap_UPS1_2_5fmol_inj2.mzML	RD139_Overlap_UPS1_2_5fmol_inj2		0	L	1	12	Overlap|CT=Mixture;CN=UPS1;QY=2.5 fmol
ENTC_ECOLI	AAALTATPQVDK	2	226560.0	RD139_Overlap_UPS1_1fmol_inj3.mzML	RD139_Overlap_UPS1_1fmol_inj3		0	L	1	11	Overlap|CT=Mixture;CN=UPS1;QY=1 fmol
ENTC_ECOLI	AAALTATPQVDK	2	294245.0	RD139_Overlap_UPS1_50fmol_inj3.mzML	RD139_Overlap_UPS1_50fmol_inj3		0	L	1	16	Overlap|CT=Mixture;CN=UPS1;QY=50 fmol
ENTC_ECOLI	AAALTATPQVDK	2	501561.0	RD139_Overlap_UPS1_1fmol_inj2.mzML	RD139_Overlap_UPS1_1fmol_inj2		0	L	1	11	Overlap|CT=Mixture;CN=UPS1;QY=1 fmol
ENTC_ECOLI	AAALTATPQVDK	2	664175.0	RD139_Overlap_UPS1_10fmol_inj1.mzML	RD139_Overlap_UPS1_10fmol_inj1		0	L	1	14	Overlap|CT=Mixture;CN=UPS1;QY=10 fmol
ENTC_ECOLI	AAALTATPQVDK	2	540776.0	RD139_Overlap_UPS1_25fmol_inj3.mzML	RD139_Overlap_UPS1_25fmol_inj3		0	L	1	15	Overlap|CT=Mixture;CN=UPS1;QY=25 fmol
ENTC_ECOLI	AAALTATPQVDK	2	239253.0	RD139_Overlap_UPS1_10fmol_inj2.mzML	RD139_Overlap_UPS1_10fmol_inj2		0	L	1	14	Overlap|CT=Mixture;CN=UPS1;QY=10 fmol
ENTC_ECOLI	AAALTATPQVDK	2	316979.0	RD139_Overlap_UPS1_50fmol_inj2.mzML	RD139_Overlap_UPS1_50fmol_inj2		0	L	1	16	Overlap|CT=Mixture;CN=UPS1;QY=50 fmol
ENTC_ECOLI	AAALTATPQVDK	2	675851.0	RD139_Overlap_UPS1_25fmol_inj1.mzML	RD139_Overlap_UPS1_25fmol_inj1		0	L	1	15	Overlap|CT=Mixture;CN=UPS1;QY=25 fmol
ENTC_ECOLI	AAALTATPQVDK	2	463556.0	RD139_Overlap_UPS1_50fmol_inj1.mzML	RD139_Overlap_UPS1_50fmol_inj1		0	L	1	16	Overlap|CT=Mixture;CN=UPS1;QY=50 fmol
YFGM_ECOLI	AAAQLQQGLADTSDENLK	2	5056010.0	RD139_Overlap_UPS1_0_25fmol_inj1.mzML	RD139_Overlap_UPS1_0_25fmol_inj1		0	L	1	10	Overlap|CT=Mixture;CN=UPS1;QY=0.25 fmol
YFGM_ECOLI	AAAQLQQGLADTSDENLK	2	4772370.0	RD139_Overlap_UPS1_0_25fmol_inj2.mzML	RD139_Overlap_UPS1_0_25fmol_inj2		0	L	1	10	Overlap|CT=Mixture;CN=UPS1;QY=0.25 fmol
YFGM_ECOLI	AAAQLQQGLADTSDENLK	2	4668160.0	RD139_Overlap_UPS1_0_1fmol_inj3.mzML	RD139_Overlap_UPS1_0_1fmol_inj3		0	L	1	9	Overlap|CT=Mixture;CN=UPS1;QY=0.1 fmol
YFGM_ECOLI	AAAQLQQGLADTSDENLK	2	4997370.0	RD139_Overlap_UPS1_1fmol_inj1.mzML	RD139_Overlap_UPS1_1fmol_inj1		0	L	1	11	Overlap|CT=Mixture;CN=UPS1;QY=1 fmol
YFGM_ECOLI	AAAQLQQGLADTSDENLK	2	5496170.0	RD139_Overlap_UPS1_0_1fmol_inj1.mzML	RD139_Overlap_UPS1_0_1fmol_inj1		0	L	1	9	Overlap|CT=Mixture;CN=UPS1;QY=0.1 fmol
YFGM_ECOLI	AAAQLQQGLADTSDENLK	2	4797230.0	RD139_Overlap_UPS1_2_5fmol_inj3.mzML	RD139_Overlap_UPS1_2_5fmol_inj3		0	L	1	12	Overlap|CT=Mixture;CN=UPS1;QY=2.5 fmol
YFGM_ECOLI	AAAQLQQGLADTSDENLK	2	4586910.0	RD139_Overlap_UPS1_0_25fmol_inj3.mzML	RD139_Overlap_UPS1_0_25fmol_inj3		0	L	1	10	Overlap|CT=Mixture;CN=UPS1;QY=0.25 fmol
YFGM_ECOLI	AAAQLQQGLADTSDENLK	2	4810740.0	RD139_Overlap_UPS1_5fmol_inj2.mzML	RD139_Overlap_UPS1_5fmol_inj2		0	L	1	13	Overlap|CT=Mixture;CN=UPS1;QY=5 fmol
YFGM_ECOLI	AAAQLQQGLADTSDENLK	2	5806860.0	RD139_Overlap_UPS1_5fmol_inj1.mzML	RD139_Overlap_UPS1_5fmol_inj1		0	L	1	13	Overlap|CT=Mixture;CN=UPS1;QY=5 fmol
YFGM_ECOLI	AAAQLQQGLADTSDENLK	2	5403930.0	RD139_Overlap_UPS1_0_1fmol_inj2.mzML	RD139_Overlap_UPS1_0_1fmol_inj2		0	L	1	9	Overlap|CT=Mixture;CN=UPS1;QY=0.1 fmol
YFGM_ECOLI	AAAQLQQGLADTSDENLK	2	5460480.0	RD139_Overlap_UPS1_2_5fmol_inj1.mzML	RD139_Overlap_UPS1_2_5fmol_inj1		0	L	1	12	Overlap|CT=Mixture;CN=UPS1;QY=2.5 fmol
YFGM_ECOLI	AAAQLQQGLADTSDENLK	2	2235680.0	RD139_Overlap_UPS1_2_5fmol_inj2.mzML	RD139_Overlap_UPS1_2_5fmol_inj2		0	L	1	12	Overlap|CT=Mixture;CN=UPS1;QY=2.5 fmol
YFGM_ECOLI	AAAQLQQGLADTSDENLK	2	4717980.0	RD139_Overlap_UPS1_1fmol_inj3.mzML	RD139_Overlap_UPS1_1fmol_inj3		0	L	1	11	Overlap|CT=Mixture;CN=UPS1;QY=1 fmol
YFGM_ECOLI	AAAQLQQGLADTSDENLK	2	2175890.0	RD139_Overlap_UPS1_5fmol_inj3.mzML	RD139_Overlap_UPS1_5fmol_inj3		0	L	1	13	Overlap|CT=Mixture;CN=UPS1;QY=5 fmol
YFGM_ECOLI	AAAQLQQGLADTSDENLK	2	2017050.0	RD139_Overlap_UPS1_25fmol_inj2.mzML	RD139_Overlap_UPS1_25fmol_inj2		0	L	1	15	Overlap|CT=Mixture;CN=UPS1;QY=25 fmol
YFGM_ECOLI	AAAQLQQGLADTSDENLK	2	4911820.0	RD139_Overlap_UPS1_50fmol_inj3.mzML	RD139_Overlap_UPS1_50fmol_inj3		0	L	1	16	Overlap|CT=Mixture;CN=UPS1;QY=50 fmol
YFGM_ECOLI	AAAQLQQGLADTSDENLK	2	5214800.0	RD139_Overlap_UPS1_1fmol_inj2.mzML	RD139_Overlap_UPS1_1fmol_inj2		0	L	1	11	Overlap|CT=Mixture;CN=UPS1;QY=1 fmol
YFGM_ECOLI	AAAQLQQGLADTSDENLK	2	5959880.0	RD139_Overlap_UPS1_10fmol_inj1.mzML	RD139_Overlap_UPS1_10fmol_inj1		0	L	1	14	Overlap|CT=Mixture;CN=UPS1;QY=10 fmol
YFGM_ECOLI	AAAQLQQGLADTSDENLK	2	5575900.0	RD139_Overlap_UPS1_25fmol_inj3.mzML	RD139_Overlap_UPS1_25fmol_inj3		0	L	1	15	Overlap|CT=Mixture;CN=UPS1;QY=25 fmol
YFGM_ECOLI	AAAQLQQGLADTSDENLK	2	6066980.0	RD139_Overlap_UPS1_10fmol_inj2.mzML	RD139_Overlap_UPS1_10fmol_inj2		0	L	1	14	Overlap|CT=Mixture;CN=UPS1;QY=10 fmol
YFGM_ECOLI	AAAQLQQGLADTSDENLK	2	5754910.0	RD139_Overlap_UPS1_50fmol_inj2.mzML	RD139_Overlap_UPS1_50fmol_inj2		0	L	1	16	Overlap|CT=Mixture;CN=UPS1;QY=50 fmol
YFGM_ECOLI	AAAQLQQGLADTSDENLK	2	4963640.0	RD139_Overlap_UPS1_10fmol_inj3.mzML	RD139_Overlap_UPS1_10fmol_inj3		0	L	1	14	Overlap|CT=Mixture;CN=UPS1;QY=10 fmol
YFGM_ECOLI	AAAQLQQGLADTSDENLK	2	5986690.0	RD139_Overlap_UPS1_25fmol_inj1.mzML	RD139_Overlap_UPS1_25fmol_inj1		0	L	1	15	Overlap|CT=Mixture;CN=UPS1;QY=25 fmol
YFGM_ECOLI	AAAQLQQGLADTSDENLK	2	5949510.0	RD139_Overlap_UPS1_50fmol_inj1.mzML	RD139_Overlap_UPS1_50fmol_inj1		0	L	1	16	Overlap|CT=Mixture;CN=UPS1;QY=50 fmol
YFGM_ECOLI	AAAQLQQGLADTSDENLK	3	819320.0	RD139_Overlap_UPS1_0_25fmol_inj1.mzML	RD139_Overlap_UPS1_0_25fmol_inj1		0	L	1	10	Overlap|CT=Mixture;CN=UPS1;QY=0.25 fmol
YFGM_ECOLI	AAAQLQQGLADTSDENLK	3	419180.0	RD139_Overlap_UPS1_0_25fmol_inj2.mzML	RD139_Overlap_UPS1_0_25fmol_inj2		0	L	1	10	Overlap|CT=Mixture;CN=UPS1;QY=0.25 fmol
YFGM_ECOLI	AAAQLQQGLADTSDENLK	3	412059.0	RD139_Overlap_UPS1_0_1fmol_inj3.mzML	RD139_Overlap_UPS1_0_1fmol_inj3		0	L	1	9	Overlap|CT=Mixture;CN=UPS1;QY=0.1 fmol
YFGM_ECOLI	AAAQLQQGLADTSDENLK	3	915054.0	RD139_Overlap_UPS1_1fmol_inj1.mzML	RD139_Overlap_UPS1_1fmol_inj1		0	L	1	11	Overlap|CT=Mixture;CN=UPS1;QY=1 fmol
YFGM_ECOLI	AAAQLQQGLADTSDENLK	3	946246.0	RD139_Overlap_UPS1_0_1fmol_inj1.mzML	RD139_Overlap_UPS1_0_1fmol_inj1		0	L	1	9	Overlap|CT=Mixture;CN=UPS1;QY=0.1 fmol
YFGM_ECOLI	AAAQLQQGLADTSDENLK	3	101592.0	RD139_Overlap_UPS1_2_5fmol_inj3.mzML	RD139_Overlap_UPS1_2_5fmol_inj3		0	L	1	12	Overlap|CT=Mixture;CN=UPS1;QY=2.5 fmol
YFGM_ECOLI	AAAQLQQGLADTSDENLK	3	210387.0	RD139_Overlap_UPS1_0_25fmol_inj3.mzML	RD139_Overlap_UPS1_0_25fmol_inj3		0	L	1	10	Overlap|CT=Mixture;CN=UPS1;QY=0.25 fmol
YFGM_ECOLI	AAAQLQQGLADTSDENLK	3	522889.0	RD139_Overlap_UPS1_5fmol_inj2.mzML	RD139_Overlap_UPS1_5fmol_inj2		0	L	1	13	Overlap|CT=Mixture;CN=UPS1;QY=5 fmol
YFGM_ECOLI	AAAQLQQGLADTSDENLK	3	931898.0	RD139_Overlap_UPS1_5fmol_inj1.mzML	RD139_Overlap_UPS1_5fmol_inj1		0	L	1	13	Overlap|CT=Mixture;CN=UPS1;QY=5 fmol
YFGM_ECOLI	AAAQLQQGLADTSDENLK	3	508616.0	RD139_Overlap_UPS1_0_1fmol_inj2.mzML	RD139_Overlap_UPS1_0_1fmol_inj2		0	L	1	9	Overlap|CT=Mixture;CN=UPS1;QY=0.1 fmol
YFGM_ECOLI	AAAQLQQGLADTSDENLK	3	664469.0	RD139_Overlap_UPS1_2_5fmol_inj1.mzML	RD139_Overlap_UPS1_2_5fmol_inj1		0	L	1	12	Overlap|CT=Mixture;CN=UPS1;QY=2.5 fmol
YFGM_ECOLI	AAAQLQQGLADTSDENLK	3	231333.0	RD139_Overlap_UPS1_2_5fmol_inj2.mzML	RD139_Overlap_UPS1_2_5fmol_inj2		0	L	1	12	Overlap|CT=Mixture;CN=UPS1;QY=2.5 fmol
YFGM_ECOLI	AAAQLQQGLADTSDENLK	3	478421.0	RD139_Overlap_UPS1_1fmol_inj3.mzML	RD139_Overlap_UPS1_1fmol_inj3		0	L	1	11	Overlap|CT=Mixture;CN=UPS1;QY=1 fmol
YFGM_ECOLI	AAAQLQQGLADTSDENLK	3	243583.0	RD139_Overlap_UPS1_5fmol_inj3.mzML	RD139_Overlap_UPS1_5fmol_inj3		0	L	1	13	Overlap|CT=Mixture;CN=UPS1;QY=5 fmol
YFGM_ECOLI	AAAQLQQGLADTSDENLK	3	345394.0	RD139_Overlap_UPS1_25fmol_inj2.mzML	RD139_Overlap_UPS1_25fmol_inj2		0	L	1	15	Overlap|CT=Mixture;CN=UPS1;QY=25 fmol
YFGM_ECOLI	AAAQLQQGLADTSDENLK	3	508061.0	RD139_Overlap_UPS1_50fmol_inj3.mzML	RD139_Overlap_UPS1_50fmol_inj3		0	L	1	16	Overlap|CT=Mixture;CN=UPS1;QY=50 fmol
YFGM_ECOLI	AAAQLQQGLADTSDENLK	3	542216.0	RD139_Overlap_UPS1_1fmol_inj2.mzML	RD139_Overlap_UPS1_1fmol_inj2		0	L	1	11	Overlap|CT=Mixture;CN=UPS1;QY=1 fmol
YFGM_ECOLI	AAAQLQQGLADTSDENLK	3	958721.0	RD139_Overlap_UPS1_10fmol_inj1.mzML	RD139_Overlap_UPS1_10fmol_inj1		0	L	1	14	Overlap|CT=Mixture;CN=UPS1;QY=10 fmol
YFGM_ECOLI	AAAQLQQGLADTSDENLK	3	378186.0	RD139_Overlap_UPS1_25fmol_inj3.mzML	RD139_Overlap_UPS1_25fmol_inj3		0	L	1	15	Overlap|CT=Mixture;CN=UPS1;QY=25 fmol
YFGM_ECOLI	AAAQLQQGLADTSDENLK	3	572057.0	RD139_Overlap_UPS1_10fmol_inj2.mzML	RD139_Overlap_UPS1_10fmol_inj2		0	L	1	14	Overlap|CT=Mixture;CN=UPS1;QY=10 fmol
YFGM_ECOLI	AAAQLQQGLADTSDENLK	3	429173.0	RD139_Overlap_UPS1_50fmol_inj2.mzML	RD139_Overlap_UPS1_50fmol_inj2		0	L	1	16	Overlap|CT=Mixture;CN=UPS1;QY=50 fmol
YFGM_ECOLI	AAAQLQQGLADTSDENLK	3	463523.0	RD139_Overlap_UPS1_10fmol_inj3.mzML	RD139_Overlap_UPS1_10fmol_inj3		0	L	1	14	Overlap|CT=Mixture;CN=UPS1;QY=10 fmol
YFGM_ECOLI	AAAQLQQGLADTSDENLK	3	500855.0	RD139_Overlap_UPS1_25fmol_inj1.mzML	RD139_Overlap_UPS1_25fmol_inj1		0	L	1	15	Overlap|CT=Mixture;CN=UPS1;QY=25 fmol
YFGM_ECOLI	AAAQLQQGLADTSDENLK	3	904802.0	RD139_Overlap_UPS1_50fmol_inj1.mzML	RD139_Overlap_UPS1_50fmol_inj1		0	L	1	16	Overlap|CT=Mixture;CN=UPS1;QY=50 fmol
YFGM_ECOLI	AAAQLQQGLADTSDENLKAVINLR	3	2019080.0	RD139_Overlap_UPS1_0_25fmol_inj1.mzML	RD139_Overlap_UPS1_0_25fmol_inj1		0	L	1	10	Overlap|CT=Mixture;CN=UPS1;QY=0.25 fmol
YFGM_ECOLI	AAAQLQQGLADTSDENLKAVINLR	3	2055910.0	RD139_Overlap_UPS1_0_25fmol_inj2.mzML	RD139_Overlap_UPS1_0_25fmol_inj2		0	L	1	10	Overlap|CT=Mixture;CN=UPS1;QY=0.25 fmol
YFGM_ECOLI	AAAQLQQGLADTSDENLKAVINLR	3	1496010.0	RD139_Overlap_UPS1_0_1fmol_inj3.mzML	RD139_Overlap_UPS1_0_1fmol_inj3		0	L	1	9	Overlap|CT=Mixture;CN=UPS1;QY=0.1 fmol
YFGM_ECOLI	AAAQLQQGLADTSDENLKAVINLR	3	1758810.0	RD139_Overlap_UPS1_1fmol_inj1.mzML	RD139_Overlap_UPS1_1fmol_inj1		0	L	1	11	Overlap|CT=Mixture;CN=UPS1;QY=1 fmol
YFGM_ECOLI	AAAQLQQGLADTSDENLKAVINLR	3	1635660.0	RD139_Overlap_UPS1_0_1fmol_inj1.mzML	RD139_Overlap_UPS1_0_1fmol_inj1		0	L	1	9	Overlap|CT=Mixture;CN=UPS1;QY=0.1 fmol
YFGM_ECOLI	AAAQLQQGLADTSDENLKAVINLR	3	1680410.0	RD139_Overlap_UPS1_2_5fmol_inj3.mzML	RD139_Overlap_UPS1_2_5fmol_inj3		0	L	1	12	Overlap|CT=Mixture;CN=UPS1;QY=2.5 fmol
YFGM_ECOLI	AAAQLQQGLADTSDENLKAVINLR	3	2030770.0	RD139_Overlap_UPS1_0_25fmol_inj3.mzML	RD139_Overlap_UPS1_0_25fmol_inj3		0	L	1	10	Overlap|CT=Mixture;CN=UPS1;QY=0.25 fmol
YFGM_ECOLI	AAAQLQQGLADTSDENLKAVINLR	3	1367390.0	RD139_Overlap_UPS1_5fmol_inj2.mzML	RD139_Overlap_UPS1_5fmol_inj2		0	L	1	13	Overlap|CT=Mixture;CN=UPS1;QY=5 fmol
YFGM_ECOLI	AAAQLQQGLADTSDENLKAVINLR	3	1684910.0	RD139_Overlap_UPS1_5fmol_inj1.mzML	RD139_Overlap_UPS1_5fmol_inj1		0	L	1	13	Overlap|CT=Mixture;CN=UPS1;QY=5 fmol
YFGM_ECOLI	AAAQLQQGLADTSDENLKAVINLR	3	1526950.0	RD139_Overlap_UPS1_0_1fmol_inj2.mzML	RD139_Overlap_UPS1_0_1fmol_inj2		0	L	1	9	Overlap|CT=Mixture;CN=UPS1;QY=0.1 fmol
YFGM_ECOLI	AAAQLQQGLADTSDENLKAVINLR	3	1883580.0	RD139_Overlap_UPS1_2_5fmol_inj1.mzML	RD139_Overlap_UPS1_2_5fmol_inj1		0	L	1	12	Overlap|CT=Mixture;CN=UPS1;QY=2.5 fmol
YFGM_ECOLI	AAAQLQQGLADTSDENLKAVINLR	3	806755.0	RD139_Overlap_UPS1_2_5fmol_inj2.mzML	RD139_Overlap_UPS1_2_5fmol_inj2		0	L	1	12	Overlap|CT=Mixture;CN=UPS1;QY=2.5 fmol
YFGM_ECOLI	AAAQLQQGLADTSDENLKAVINLR	3	1521310.0	RD139_Overlap_UPS1_1fmol_inj3.mzML	RD139_Overlap_UPS1_1fmol_inj3		0	L	1	11	Overlap|CT=Mixture;CN=UPS1;QY=1 fmol
YFGM_ECOLI	AAAQLQQGLADTSDENLKAVINLR	3	632640.0	RD139_Overlap_UPS1_5fmol_inj3.mzML	RD139_Overlap_UPS1_5fmol_inj3		0	L	1	13	Overlap|CT=Mixture;CN=UPS1;QY=5 fmol
YFGM_ECOLI	AAAQLQQGLADTSDENLKAVINLR	3	548076.0	RD139_Overlap_UPS1_25fmol_inj2.mzML	RD139_Overlap_UPS1_25fmol_inj2		0	L	1	15	Overlap|CT=Mixture;CN=UPS1;QY=25 fmol
YFGM_ECOLI	AAAQLQQGLADTSDENLKAVINLR	3	1064450.0	RD139_Overlap_UPS1_50fmol_inj3.mzML	RD139_Overlap_UPS1_50fmol_inj3		0	L	1	16	Overlap|CT=Mixture;CN=UPS1;QY=50 fmol
YFGM_ECOLI	AAAQLQQGLADTSDENLKAVINLR	3	1689440.0	RD139_Overlap_UPS1_1fmol_inj2.mzML	RD139_Overlap_UPS1_1fmol_inj2		0	L	1	11	Overlap|CT=Mixture;CN=UPS1;QY=1 fmol
YFGM_ECOLI	AAAQLQQGLADTSDENLKAVINLR	3	1527390.0	RD139_Overlap_UPS1_10fmol_inj1.mzML	RD139_Overlap_UPS1_10fmol_inj1		0	L	1	14	Overlap|CT=Mixture;CN=UPS1;QY=10 fmol
YFGM_ECOLI	AAAQLQQGLADTSDENLKAVINLR	3	1459000.0	RD139_Overlap_UPS1_25fmol_inj3.mzML	RD139_Overlap_UPS1_25fmol_inj3		0	L	1	15	Overlap|CT=Mixture;CN=UPS1;QY=25 fmol
YFGM_ECOLI	AAAQLQQGLADTSDENLKAVINLR	3	1562160.0	RD139_Overlap_UPS1_10fmol_inj2.mzML	RD139_Overlap_UPS1_10fmol_inj2		0	L	1	14	Overlap|CT=Mixture;CN=UPS1;QY=10 fmol
YFGM_ECOLI	AAAQLQQGLADTSDENLKAVINLR	3	1272530.0	RD139_Overlap_UPS1_50fmol_inj2.mzML	RD139_Overlap_UPS1_50fmol_inj2		0	L	1	16	Overlap|CT=Mixture;CN=UPS1;QY=50 fmol
YFGM_ECOLI	AAAQLQQGLADTSDENLKAVINLR	3	1426190.0	RD139_Overlap_UPS1_10fmol_inj3.mzML	RD139_Overlap_UPS1_10fmol_inj3		0	L	1	14	Overlap|CT=Mixture;CN=UPS1;QY=10 fmol
YFGM_ECOLI	AAAQLQQGLADTSDENLKAVINLR	3	1432610.0	RD139_Overlap_UPS1_25fmol_inj1.mzML	RD139_Overlap_UPS1_25fmol_inj1		0	L	1	15	Overlap|CT=Mixture;CN=UPS1;QY=25 fmol
YFGM_ECOLI	AAAQLQQGLADTSDENLKAVINLR	3	1223820.0	RD139_Overlap_UPS1_50fmol_inj1.mzML	RD139_Overlap_UPS1_50fmol_inj1		0	L	1	16	Overlap|CT=Mixture;CN=UPS1;QY=50 fmol
PBP7_ECOLI	AAASLAHHYPGGYK	2	47874.7	RD139_Overlap_UPS1_0_25fmol_inj1.mzML	RD139_Overlap_UPS1_0_25fmol_inj1		0	L	1	10	Overlap|CT=Mixture;CN=UPS1;QY=0.25 fmol
PBP7_ECOLI	AAASLAHHYPGGYK	2	43523.8	RD139_Overlap_UPS1_0_1fmol_inj3.mzML	RD139_Overlap_UPS1_0_1fmol_inj3		0	L	1	9	Overlap|CT=Mixture;CN=UPS1;QY=0.1 fmol
PBP7_ECOLI	AAASLAHHYPGGYK	2	70152.8	RD139_Overlap_UPS1_1fmol_inj1.mzML	RD139_Overlap_UPS1_1fmol_inj1		0	L	1	11	Overlap|CT=Mixture;CN=UPS1;QY=1 fmol
PBP7_ECOLI	AAASLAHHYPGGYK	2	62533.5	RD139_Overlap_UPS1_0_1fmol_inj1.mzML	RD139_Overlap_UPS1_0_1fmol_inj1		0	L	1	9	Overlap|CT=Mixture;CN=UPS1;QY=0.1 fmol
PBP7_ECOLI	AAASLAHHYPGGYK	2	56941.3	RD139_Overlap_UPS1_2_5fmol_inj3.mzML	RD139_Overlap_UPS1_2_5fmol_inj3		0	L	1	12	Overlap|CT=Mixture;CN=UPS1;QY=2.5 fmol
PBP7_ECOLI	AAASLAHHYPGGYK	2	40103.4	RD139_Overlap_UPS1_0_25fmol_inj3.mzML	RD139_Overlap_UPS1_0_25fmol_inj3		0	L	1	10	Overlap|CT=Mixture;CN=UPS1;QY=0.25 fmol
PBP7_ECOLI	AAASLAHHYPGGYK	2	100959.0	RD139_Overlap_UPS1_5fmol_inj1.mzML	RD139_Overlap_UPS1_5fmol_inj1		0	L	1	13	Overlap|CT=Mixture;CN=UPS1;QY=5 fmol
PBP7_ECOLI	AAASLAHHYPGGYK	2	31424.0	RD139_Overlap_UPS1_2_5fmol_inj1.mzML	RD139_Overlap_UPS1_2_5fmol_inj1		0	L	1	12	Overlap|CT=Mixture;CN=UPS1;QY=2.5 fmol
PBP7_ECOLI	AAASLAHHYPGGYK	2	43255.2	RD139_Overlap_UPS1_1fmol_inj3.mzML	RD139_Overlap_UPS1_1fmol_inj3		0	L	1	11	Overlap|CT=Mixture;CN=UPS1;QY=1 fmol
PBP7_ECOLI	AAASLAHHYPGGYK	2	58855.9	RD139_Overlap_UPS1_50fmol_inj3.mzML	RD139_Overlap_UPS1_50fmol_inj3		0	L	1	16	Overlap|CT=Mixture;CN=UPS1;QY=50 fmol
PBP7_ECOLI	AAASLAHHYPGGYK	2	89185.1	RD139_Overlap_UPS1_10fmol_inj1.mzML	RD139_Overlap_UPS1_10fmol_inj1		0	L	1	14	Overlap|CT=Mixture;CN=UPS1;QY=10 fmol
PBP7_ECOLI	AAASLAHHYPGGYK	2	67956.5	RD139_Overlap_UPS1_10fmol_inj2.mzML	RD139_Overlap_UPS1_10fmol_inj2		0	L	1	14	Overlap|CT=Mixture;CN=UPS1;QY=10 fmol
PBP7_ECOLI	AAASLAHHYPGGYK	2	56729.9	RD139_Overlap_UPS1_50fmol_inj2.mzML	RD139_Overlap_UPS1_50fmol_inj2		0	L	1	16	Overlap|CT=Mixture;CN=UPS1;QY=50 fmol
PBP7_ECOLI	AAASLAHHYPGGYK	2	66533.7	RD139_Overlap_UPS1_10fmol_inj3.mzML	RD139_Overlap_UPS1_10fmol_inj3		0	L	1	14	Overlap|CT=Mixture;CN=UPS1;QY=10 fmol
PBP7_ECOLI	AAASLAHHYPGGYK	2	77699.6	RD139_Overlap_UPS1_25fmol_inj1.mzML	RD139_Overlap_UPS1_25fmol_inj1		0	L	1	15	Overlap|CT=Mixture;CN=UPS1;QY=25 fmol
PBP7_ECOLI	AAASLAHHYPGGYK	2	52295.7	RD139_Overlap_UPS1_50fmol_inj1.mzML	RD139_Overlap_UPS1_50fmol_inj1		0	L	1	16	Overlap|CT=Mixture;CN=UPS1;QY=50 fmol
PBP7_ECOLI	AAASLAHHYPGGYK	3	433338.0	RD139_Overlap_UPS1_0_25fmol_inj1.mzML	RD139_Overlap_UPS1_0_25fmol_inj1		0	L	1	10	Overlap|CT=Mixture;CN=UPS1;QY=0.25 fmol
PBP7_ECOLI	AAASLAHHYPGGYK	3	485356.0	RD139_Overlap_UPS1_0_25fmol_inj2.mzML	RD139_Overlap_UPS1_0_25fmol_inj2		0	L	1	10	Overlap|CT=Mixture;CN=UPS1;QY=0.25 fmol
PBP7_ECOLI	AAASLAHHYPGGYK	3	327440.0	RD139_Overlap_UPS1_0_1fmol_inj3.mzML	RD139_Overlap_UPS1_0_1fmol_inj3		0	L	1	9	Overlap|CT=Mixture;CN=UPS1;QY=0.1 fmol
PBP7_ECOLI	AAASLAHHYPGGYK	3	441087.0	RD139_Overlap_UPS1_1fmol_inj1.mzML	RD139_Overlap_UPS1_1fmol_inj1		0	L	1	11	Overlap|CT=Mixture;CN=UPS1;QY=1 fmol
PBP7_ECOLI	AAASLAHHYPGGYK	3	280216.0	RD139_Overlap_UPS1_2_5fmol_inj3.mzML	RD139_Overlap_UPS1_2_5fmol_inj3		0	L	1	12	Overlap|CT=Mixture;CN=UPS1;QY=2.5 fmol
PBP7_ECOLI	AAASLAHHYPGGYK	3	391572.0	RD139_Overlap_UPS1_0_25fmol_inj3.mzML	RD139_Overlap_UPS1_0_25fmol_inj3		0	L	1	10	Overlap|CT=Mixture;CN=UPS1;QY=0.25 fmol
PBP7_ECOLI	AAASLAHHYPGGYK	3	402434.0	RD139_Overlap_UPS1_5fmol_inj2.mzML	RD139_Overlap_UPS1_5fmol_inj2		0	L	1	13	Overlap|CT=Mixture;CN=UPS1;QY=5 fmol
PBP7_ECOLI	AAASLAHHYPGGYK	3	347007.0	RD139_Overlap_UPS1_0_1fmol_inj2.mzML	RD139_Overlap_UPS1_0_1fmol_inj2		0	L	1	9	Overlap|CT=Mixture;CN=UPS1;QY=0.1 fmol
PBP7_ECOLI	AAASLAHHYPGGYK	3	411925.0	RD139_Overlap_UPS1_2_5fmol_inj1.mzML	RD139_Overlap_UPS1_2_5fmol_inj1		0	L	1	12	Overlap|CT=Mixture;CN=UPS1;QY=2.5 fmol
PBP7_ECOLI	AAASLAHHYPGGYK	3	155607.0	RD139_Overlap_UPS1_2_5fmol_inj2.mzML	RD139_Overlap_UPS1_2_5fmol_inj2		0	L	1	12	Overlap|CT=Mixture;CN=UPS1;QY=2.5 fmol
PBP7_ECOLI	AAASLAHHYPGGYK	3	154242.0	RD139_Overlap_UPS1_1fmol_inj3.mzML	RD139_Overlap_UPS1_1fmol_inj3		0	L	1	11	Overlap|CT=Mixture;CN=UPS1;QY=1 fmol
PBP7_ECOLI	AAASLAHHYPGGYK	3	214576.0	RD139_Overlap_UPS1_50fmol_inj3.mzML	RD139_Overlap_UPS1_50fmol_inj3		0	L	1	16	Overlap|CT=Mixture;CN=UPS1;QY=50 fmol
PBP7_ECOLI	AAASLAHHYPGGYK	3	195207.0	RD139_Overlap_UPS1_25fmol_inj3.mzML	RD139_Overlap_UPS1_25fmol_inj3		0	L	1	15	Overlap|CT=Mixture;CN=UPS1;QY=25 fmol
PBP7_ECOLI	AAASLAHHYPGGYK	3	297452.0	RD139_Overlap_UPS1_10fmol_inj2.mzML	RD139_Overlap_UPS1_10fmol_inj2		0	L	1	14	Overlap|CT=Mixture;CN=UPS1;QY=10 fmol
PBP7_ECOLI	AAASLAHHYPGGYK	3	405530.0	RD139_Overlap_UPS1_50fmol_inj2.mzML	RD139_Overlap_UPS1_50fmol_inj2		0	L	1	16	Overlap|CT=Mixture;CN=UPS1;QY=50 fmol
PBP7_ECOLI	AAASLAHHYPGGYK	3	350693.0	RD139_Overlap_UPS1_10fmol_inj3.mzML	RD139_Overlap_UPS1_10fmol_inj3		0	L	1	14	Overlap|CT=Mixture;CN=UPS1;QY=10 fmol
PBP7_ECOLI	AAASLAHHYPGGYK	3	477065.0	RD139_Overlap_UPS1_25fmol_inj1.mzML	RD139_Overlap_UPS1_25fmol_inj1		0	L	1	15	Overlap|CT=Mixture;CN=UPS1;QY=25 fmol
PBP7_ECOLI	AAASLAHHYPGGYK	3	369119.0	RD139_Overlap_UPS1_50fmol_inj1.mzML	RD139_Overlap_UPS1_50fmol_inj1		0	L	1	16	Overlap|CT=Mixture;CN=UPS1;QY=50 fmol
RHLE_ECOLI	AAATGEALSLVC(Carbamidomethyl)VDEHK	3	347794.0	RD139_Overlap_UPS1_0_25fmol_inj1.mzML	RD139_Overlap_UPS1_0_25fmol_inj1		0	L	1	10	Overlap|CT=Mixture;CN=UPS1;QY=0.25 fmol
RHLE_ECOLI	AAATGEALSLVC(Carbamidomethyl)VDEHK	3	474102.0	RD139_Overlap_UPS1_0_25fmol_inj2.mzML	RD139_Overlap_UPS1_0_25fmol_inj2		0	L	1	10	Overlap|CT=Mixture;CN=UPS1;QY=0.25 fmol
RHLE_ECOLI	AAATGEALSLVC(Carbamidomethyl)VDEHK	3	409267.0	RD139_Overlap_UPS1_0_1fmol_inj3.mzML	RD139_Overlap_UPS1_0_1fmol_inj3		0	L	1	9	Overlap|CT=Mixture;CN=UPS1;QY=0.1 fmol
RHLE_ECOLI	AAATGEALSLVC(Carbamidomethyl)VDEHK	3	359235.0	RD139_Overlap_UPS1_1fmol_inj1.mzML	RD139_Overlap_UPS1_1fmol_inj1		0	L	1	11	Overlap|CT=Mixture;CN=UPS1;QY=1 fmol
RHLE_ECOLI	AAATGEALSLVC(Carbamidomethyl)VDEHK	3	417862.0	RD139_Overlap_UPS1_0_1fmol_inj1.mzML	RD139_Overlap_UPS1_0_1fmol_inj1		0	L	1	9	Overlap|CT=Mixture;CN=UPS1;QY=0.1 fmol
RHLE_ECOLI	AAATGEALSLVC(Carbamidomethyl)VDEHK	3	468614.0	RD139_Overlap_UPS1_2_5fmol_inj3.mzML	RD139_Overlap_UPS1_2_5fmol_inj3		0	L	1	12	Overlap|CT=Mixture;CN=UPS1;QY=2.5 fmol
RHLE_ECOLI	AAATGEALSLVC(Carbamidomethyl)VDEHK	3	458539.0	RD139_Overlap_UPS1_0_25fmol_inj3.mzML	RD139_Overlap_UPS1_0_25fmol_inj3		0	L	1	10	Overlap|CT=Mixture;CN=UPS1;QY=0.25 fmol
RHLE_ECOLI	AAATGEALSLVC(Carbamidomethyl)VDEHK	3	417737.0	RD139_Overlap_UPS1_5fmol_inj2.mzML	RD139_Overlap_UPS1_5fmol_inj2		0	L	1	13	Overlap|CT=Mixture;CN=UPS1;QY=5 fmol
RHLE_ECOLI	AAATGEALSLVC(Carbamidomethyl)VDEHK	3	590577.0	RD139_Overlap_UPS1_5fmol_inj1.mzML	RD139_Overlap_UPS1_5fmol_inj1		0	L	1	13	Overlap|CT=Mixture;CN=UPS1;QY=5 fmol
RHLE_ECOLI	AAATGEALSLVC(Carbamidomethyl)VDEHK	3	567703.0	RD139_Overlap_UPS1_0_1fmol_inj2.mzML	RD139_Overlap_UPS1_0_1fmol_inj2		0	L	1	9	Overlap|CT=Mixture;CN=UPS1;QY=0.1 fmol
RHLE_ECOLI	AAATGEALSLVC(Carbamidomethyl)VDEHK	3	507723.0	RD139_Overlap_UPS1_2_5fmol_inj1.mzML	RD139_Overlap_UPS1_2_5fmol_inj1		0	L	1	12	Overlap|CT=Mixture;CN=UPS1;QY=2.5 fmol
RHLE_ECOLI	AAATGEALSLVC(Carbamidomethyl)VDEHK	3	199752.0	RD139_Overlap_UPS1_2_5fmol_inj2.mzML	RD139_Overlap_UPS1_2_5fmol_inj2		0	L	1	12	Overlap|CT=Mixture;CN=UPS1;QY=2.5 fmol
RHLE_ECOLI	AAATGEALSLVC(Carbamidomethyl)VDEHK	3	578901.0	RD139_Overlap_UPS1_1fmol_inj3.mzML	RD139_Overlap_UPS1_1fmol_inj3		0	L	1	11	Overlap|CT=Mixture;CN=UPS1;QY=1 fmol
RHLE_ECOLI	AAATGEALSLVC(Carbamidomethyl)VDEHK	3	152763.0	RD139_Overlap_UPS1_5fmol_inj3.mzML	RD139_Overlap_UPS1_5fmol_inj3		0	L	1	13	Overlap|CT=Mixture;CN=UPS1;QY=5 fmol
RHLE_ECOLI	AAATGEALSLVC(Carbamidomethyl)VDEHK	3	129194.0	RD139_Overlap_UPS1_25fmol_inj2.mzML	RD139_Overlap_UPS1_25fmol_inj2		0	L	1	15	Overlap|CT=Mixture;CN=UPS1;QY=25 fmol
RHLE_ECOLI	AAATGEALSLVC(Carbamidomethyl)VDEHK	3	454413.0	RD139_Overlap_UPS1_50fmol_inj3.mzML	RD139_Overlap_UPS1_50fmol_inj3		0	L	1	16	Overlap|CT=Mixture;CN=UPS1;QY=50 fmol
RHLE_ECOLI	AAATGEALSLVC(Carbamidomethyl)VDEHK	3	363003.0	RD139_Overlap_UPS1_1fmol_inj2.mzML	RD139_Overlap_UPS1_1fmol_inj2		0	L	1	11	Overlap|CT=Mixture;CN=UPS1;QY=1 fmol
RHLE_ECOLI	AAATGEALSLVC(Carbamidomethyl)VDEHK	3	567456.0	RD139_Overlap_UPS1_10fmol_inj1.mzML	RD139_Overlap_UPS1_10fmol_inj1		0	L	1	14	Overlap|CT=Mixture;CN=UPS1;QY=10 fmol
RHLE_ECOLI	AAATGEALSLVC(Carbamidomethyl)VDEHK	3	586008.0	RD139_Overlap_UPS1_25fmol_inj3.mzML	RD139_Overlap_UPS1_25fmol_inj3		0	L	1	15	Overlap|CT=Mixture;CN=UPS1;QY=25 fmol
RHLE_ECOLI	AAATGEALSLVC(Carbamidomethyl)VDEHK	3	477839.0	RD139_Overlap_UPS1_10fmol_inj2.mzML	RD139_Overlap_UPS1_10fmol_inj2		0	L	1	14	Overlap|CT=Mixture;CN=UPS1;QY=10 fmol
RHLE_ECOLI	AAATGEALSLVC(Carbamidomethyl)VDEHK	3	430161.0	RD139_Overlap_UPS1_50fmol_inj2.mzML	RD139_Overlap_UPS1_50fmol_inj2		0	L	1	16	Overlap|CT=Mixture;CN=UPS1;QY=50 fmol
RHLE_ECOLI	AAATGEALSLVC(Carbamidomethyl)VDEHK	3	347039.0	RD139_Overlap_UPS1_10fmol_inj3.mzML	RD139_Overlap_UPS1_10fmol_inj3		0	L	1	14	Overlap|CT=Mixture;CN=UPS1;QY=10 fmol
RHLE_ECOLI	AAATGEALSLVC(Carbamidomethyl)VDEHK	3	550231.0	RD139_Overlap_UPS1_25fmol_inj1.mzML	RD139_Overlap_UPS1_25fmol_inj1		0	L	1	15	Overlap|CT=Mixture;CN=UPS1;QY=25 fmol
RHLE_ECOLI	AAATGEALSLVC(Carbamidomethyl)VDEHK	3	394553.0	RD139_Overlap_UPS1_50fmol_inj1.mzML	RD139_Overlap_UPS1_50fmol_inj1		0	L	1	16	Overlap|CT=Mixture;CN=UPS1;QY=50 fmol
SYP_ECOLI	AAATQEM(Oxidation)TLVDTPNAK	2	403409.0	RD139_Overlap_UPS1_0_25fmol_inj1.mzML	RD139_Overlap_UPS1_0_25fmol_inj1		0	L	1	10	Overlap|CT=Mixture;CN=UPS1;QY=0.25 fmol
SYP_ECOLI	AAATQEM(Oxidation)TLVDTPNAK	2	243443.0	RD139_Overlap_UPS1_0_25fmol_inj2.mzML	RD139_Overlap_UPS1_0_25fmol_inj2		0	L	1	10	Overlap|CT=Mixture;CN=UPS1;QY=0.25 fmol
SYP_ECOLI	AAATQEM(Oxidation)TLVDTPNAK	2	195955.0	RD139_Overlap_UPS1_0_1fmol_inj3.mzML	RD139_Overlap_UPS1_0_1fmol_inj3		0	L	1	9	Overlap|CT=Mixture;CN=UPS1;QY=0.1 fmol
SYP_ECOLI	AAATQEM(Oxidation)TLVDTPNAK	2	918141.0	RD139_Overlap_UPS1_1fmol_inj1.mzML	RD139_Overlap_UPS1_1fmol_inj1		0	L	1	11	Overlap|CT=Mixture;CN=UPS1;QY=1 fmol
SYP_ECOLI	AAATQEM(Oxidation)TLVDTPNAK	2	277992.0	RD139_Overlap_UPS1_0_1fmol_inj1.mzML	RD139_Overlap_UPS1_0_1fmol_inj1		0	L	1	9	Overlap|CT=Mixture;CN=UPS1;QY=0.1 fmol
SYP_ECOLI	AAATQEM(Oxidation)TLVDTPNAK	2	237383.0	RD139_Overlap_UPS1_2_5fmol_inj3.mzML	RD139_Overlap_UPS1_2_5fmol_inj3		0	L	1	12	Overlap|CT=Mixture;CN=UPS1;QY=2.5 fmol
SYP_ECOLI	AAATQEM(Oxidation)TLVDTPNAK	2	296696.0	RD139_Overlap_UPS1_0_25fmol_inj3.mzML	RD139_Overlap_UPS1_0_25fmol_inj3		0	L	1	10	Overlap|CT=Mixture;CN=UPS1;QY=0.25 fmol
SYP_ECOLI	AAATQEM(Oxidation)TLVDTPNAK	2	133294.0	RD139_Overlap_UPS1_5fmol_inj2.mzML	RD139_Overlap_UPS1_5fmol_inj2		0	L	1	13	Overlap|CT=Mixture;CN=UPS1;QY=5 fmol
SYP_ECOLI	AAATQEM(Oxidation)TLVDTPNAK	2	373692.0	RD139_Overlap_UPS1_5fmol_inj1.mzML	RD139_Overlap_UPS1_5fmol_inj1		0	L	1	13	Overlap|CT=Mixture;CN=UPS1;QY=5 fmol
SYP_ECOLI	AAATQEM(Oxidation)TLVDTPNAK	2	178710.0	RD139_Overlap_UPS1_0_1fmol_inj2.mzML	RD139_Overlap_UPS1_0_1fmol_inj2		0	L	1	9	Overlap|CT=Mixture;CN=UPS1;QY=0.1 fmol
SYP_ECOLI	AAATQEM(Oxidation)TLVDTPNAK	2	212581.0	RD139_Overlap_UPS1_2_5fmol_inj1.mzML	RD139_Overlap_UPS1_2_5fmol_inj1		0	L	1	12	Overlap|CT=Mixture;CN=UPS1;QY=2.5 fmol
SYP_ECOLI	AAATQEM(Oxidation)TLVDTPNAK	2	761408.0	RD139_Overlap_UPS1_1fmol_inj3.mzML	RD139_Overlap_UPS1_1fmol_inj3		0	L	1	11	Overlap|CT=Mixture;CN=UPS1;QY=1 fmol
SYP_ECOLI	AAATQEM(Oxidation)TLVDTPNAK	2	145583.0	RD139_Overlap_UPS1_50fmol_inj3.mzML	RD139_Overlap_UPS1_50fmol_inj3		0	L	1	16	Overlap|CT=Mixture;CN=UPS1;QY=50 fmol
SYP_ECOLI	AAATQEM(Oxidation)TLVDTPNAK	2	819495.0	RD139_Overlap_UPS1_1fmol_inj2.mzML	RD139_Overlap_UPS1_1fmol_inj2		0	L	1	11	Overlap|CT=Mixture;CN=UPS1;QY=1 fmol
SYP_ECOLI	AAATQEM(Oxidation)TLVDTPNAK	2	367262.0	RD139_Overlap_UPS1_10fmol_inj1.mzML	RD139_Overlap_UPS1_10fmol_inj1		0	L	1	14	Overlap|CT=Mixture;CN=UPS1;QY=10 fmol
SYP_ECOLI	AAATQEM(Oxidation)TLVDTPNAK	2	343090.0	RD139_Overlap_UPS1_25fmol_inj3.mzML	RD139_Overlap_UPS1_25fmol_inj3		0	L	1	15	Overlap|CT=Mixture;CN=UPS1;QY=25 fmol
SYP_ECOLI	AAATQEM(Oxidation)TLVDTPNAK	2	356123.0	RD139_Overlap_UPS1_10fmol_inj2.mzML	RD139_Overlap_UPS1_10fmol_inj2		0	L	1	14	Overlap|CT=Mixture;CN=UPS1;QY=10 fmol
SYP_ECOLI	AAATQEM(Oxidation)TLVDTPNAK	2	278150.0	RD139_Overlap_UPS1_50fmol_inj2.mzML	RD139_Overlap_UPS1_50fmol_inj2		0	L	1	16	Overlap|CT=Mixture;CN=UPS1;QY=50 fmol
SYP_ECOLI	AAATQEM(Oxidation)TLVDTPNAK	2	179364.0	RD139_Overlap_UPS1_10fmol_inj3.mzML	RD139_Overlap_UPS1_10fmol_inj3		0	L	1	14	Overlap|CT=Mixture;CN=UPS1;QY=10 fmol
SYP_ECOLI	AAATQEM(Oxidation)TLVDTPNAK	2	479087.0	RD139_Overlap_UPS1_25fmol_inj1.mzML	RD139_Overlap_UPS1_25fmol_inj1		0	L	1	15	Overlap|CT=Mixture;CN=UPS1;QY=25 fmol
SYP_ECOLI	AAATQEM(Oxidation)TLVDTPNAK	2	284062.0	RD139_Overlap_UPS1_50fmol_inj1.mzML	RD139_Overlap_UPS1_50fmol_inj1		0	L	1	16	Overlap|CT=Mixture;CN=UPS1;QY=50 fmol
SYP_ECOLI	AAATQEMTLVDTPNAK	2	3716650.0	RD139_Overlap_UPS1_0_25fmol_inj1.mzML	RD139_Overlap_UPS1_0_25fmol_inj1		0	L	1	10	Overlap|CT=Mixture;CN=UPS1;QY=0.25 fmol
SYP_ECOLI	AAATQEMTLVDTPNAK	2	3439010.0	RD139_Overlap_UPS1_0_25fmol_inj2.mzML	RD139_Overlap_UPS1_0_25fmol_inj2		0	L	1	10	Overlap|CT=Mixture;CN=UPS1;QY=0.25 fmol
SYP_ECOLI	AAATQEMTLVDTPNAK	2	2566200.0	RD139_Overlap_UPS1_0_1fmol_inj3.mzML	RD139_Overlap_UPS1_0_1fmol_inj3		0	L	1	9	Overlap|CT=Mixture;CN=UPS1;QY=0.1 fmol
SYP_ECOLI	AAATQEMTLVDTPNAK	2	3038730.0	RD139_Overlap_UPS1_1fmol_inj1.mzML	RD139_Overlap_UPS1_1fmol_inj1		0	L	1	11	Overlap|CT=Mixture;CN=UPS1;QY=1 fmol
SYP_ECOLI	AAATQEMTLVDTPNAK	2	2716490.0	RD139_Overlap_UPS1_0_1fmol_inj1.mzML	RD139_Overlap_UPS1_0_1fmol_inj1		0	L	1	9	Overlap|CT=Mixture;CN=UPS1;QY=0.1 fmol
SYP_ECOLI	AAATQEMTLVDTPNAK	2	3199760.0	RD139_Overlap_UPS1_2_5fmol_inj3.mzML	RD139_Overlap_UPS1_2_5fmol_inj3		0	L	1	12	Overlap|CT=Mixture;CN=UPS1;QY=2.5 fmol
SYP_ECOLI	AAATQEMTLVDTPNAK	2	3340230.0	RD139_Overlap_UPS1_0_25fmol_inj3.mzML	RD139_Overlap_UPS1_0_25fmol_inj3		0	L	1	10	Overlap|CT=Mixture;CN=UPS1;QY=0.25 fmol
SYP_ECOLI	AAATQEMTLVDTPNAK	2	3097750.0	RD139_Overlap_UPS1_5fmol_inj2.mzML	RD139_Overlap_UPS1_5fmol_inj2		0	L	1	13	Overlap|CT=Mixture;CN=UPS1;QY=5 fmol
SYP_ECOLI	AAATQEMTLVDTPNAK	2	3895300.0	RD139_Overlap_UPS1_5fmol_inj1.mzML	RD139_Overlap_UPS1_5fmol_inj1		0	L	1	13	Overlap|CT=Mixture;CN=UPS1;QY=5 fmol
SYP_ECOLI	AAATQEMTLVDTPNAK	2	2823290.0	RD139_Overlap_UPS1_0_1fmol_inj2.mzML	RD139_Overlap_UPS1_0_1fmol_inj2		0	L	1	9	Overlap|CT=Mixture;CN=UPS1;QY=0.1 fmol
SYP_ECOLI	AAATQEMTLVDTPNAK	2	3456170.0	RD139_Overlap_UPS1_2_5fmol_inj1.mzML	RD139_Overlap_UPS1_2_5fmol_inj1		0	L	1	12	Overlap|CT=Mixture;CN=UPS1;QY=2.5 fmol
SYP_ECOLI	AAATQEMTLVDTPNAK	2	1370600.0	RD139_Overlap_UPS1_2_5fmol_inj2.mzML	RD139_Overlap_UPS1_2_5fmol_inj2		0	L	1	12	Overlap|CT=Mixture;CN=UPS1;QY=2.5 fmol
SYP_ECOLI	AAATQEMTLVDTPNAK	2	3006200.0	RD139_Overlap_UPS1_1fmol_inj3.mzML	RD139_Overlap_UPS1_1fmol_inj3		0	L	1	11	Overlap|CT=Mixture;CN=UPS1;QY=1 fmol
SYP_ECOLI	AAATQEMTLVDTPNAK	2	1354040.0	RD139_Overlap_UPS1_5fmol_inj3.mzML	RD139_Overlap_UPS1_5fmol_inj3		0	L	1	13	Overlap|CT=Mixture;CN=UPS1;QY=5 fmol
SYP_ECOLI	AAATQEMTLVDTPNAK	2	1144680.0	RD139_Overlap_UPS1_25fmol_inj2.mzML	RD139_Overlap_UPS1_25fmol_inj2		0	L	1	15	Overlap|CT=Mixture;CN=UPS1;QY=25 fmol
SYP_ECOLI	AAATQEMTLVDTPNAK	2	3542610.0	RD139_Overlap_UPS1_50fmol_inj3.mzML	RD139_Overlap_UPS1_50fmol_inj3		0	L	1	16	Overlap|CT=Mixture;CN=UPS1;QY=50 fmol
SYP_ECOLI	AAATQEMTLVDTPNAK	2	3015230.0	RD139_Overlap_UPS1_1fmol_inj2.mzML	RD139_Overlap_UPS1_1fmol_inj2		0	L	1	11	Overlap|CT=Mixture;CN=UPS1;QY=1 fmol
SYP_ECOLI	AAATQEMTLVDTPNAK	2	3475940.0	RD139_Overlap_UPS1_10fmol_inj1.mzML	RD139_Overlap_UPS1_10fmol_inj1		0	L	1	14	Overlap|CT=Mixture;CN=UPS1;QY=10 fmol
SYP_ECOLI	AAATQEMTLVDTPNAK	2	4089490.0	RD139_Overlap_UPS1_25fmol_inj3.mzML	RD139_Overlap_UPS1_25fmol_inj3		0	L	1	15	Overlap|CT=Mixture;CN=UPS1;QY=25 fmol
SYP_ECOLI	AAATQEMTLVDTPNAK	2	3685820.0	RD139_Overlap_UPS1_10fmol_inj2.mzML	RD139_Overlap_UPS1_10fmol_inj2		0	L	1	14	Overlap|CT=Mixture;CN=UPS1;QY=10 fmol
SYP_ECOLI	AAATQEMTLVDTPNAK	2	3665120.0	RD139_Overlap_UPS1_50fmol_inj2.mzML	RD139_Overlap_UPS1_50fmol_inj2		0	L	1	16	Overlap|CT=Mixture;CN=UPS1;QY=50 fmol
SYP_ECOLI	AAATQEMTLVDTPNAK	2	3208160.0	RD139_Overlap_UPS1_10fmol_inj3.mzML	RD139_Overlap_UPS1_10fmol_inj3		0	L	1	14	Overlap|CT=Mixture;CN=UPS1;QY=10 fmol
SYP_ECOLI	AAATQEMTLVDTPNAK	2	3997720.0	RD139_Overlap_UPS1_25fmol_inj1.mzML	RD139_Overlap_UPS1_25fmol_inj1		0	L	1	15	Overlap|CT=Mixture;CN=UPS1;QY=25 fmol
SYP_ECOLI	AAATQEMTLVDTPNAK	2	3941410.0	RD139_Overlap_UPS1_50fmol_inj1.mzML	RD139_Overlap_UPS1_50fmol_inj1		0	L	1	16	Overlap|CT=Mixture;CN=UPS1;QY=50 fmol
COABC_ECOLI	AAATQHNLEVLASR	2	471652.0	RD139_Overlap_UPS1_0_25fmol_inj1.mzML	RD139_Overlap_UPS1_0_25fmol_inj1		0	L	1	10	Overlap|CT=Mixture;CN=UPS1;QY=0.25 fmol
COABC_ECOLI	AAATQHNLEVLASR	2	584088.0	RD139_Overlap_UPS1_0_25fmol_inj2.mzML	RD139_Overlap_UPS1_0_25fmol_inj2		0	L	1	10	Overlap|CT=Mixture;CN=UPS1;QY=0.25 fmol
COABC_ECOLI	AAATQHNLEVLASR	2	487247.0	RD139_Overlap_UPS1_0_1fmol_inj3.mzML	RD139_Overlap_UPS1_0_1fmol_inj3		0	L	1	9	Overlap|CT=Mixture;CN=UPS1;QY=0.1 fmol
COABC_ECOLI	AAATQHNLEVLASR	2	545174.0	RD139_Overlap_UPS1_1fmol_inj1.mzML	RD139_Overlap_UPS1_1fmol_inj1		0	L	1	11	Overlap|CT=Mixture;CN=UPS1;QY=1 fmol
COABC_ECOLI	AAATQHNLEVLASR	2	401583.0	RD139_Overlap_UPS1_0_1fmol_inj1.mzML	RD139_Overlap_UPS1_0_1fmol_inj1		0	L	1	9	Overlap|CT=Mixture;CN=UPS1;QY=0.1 fmol
COABC_ECOLI	AAATQHNLEVLASR	2	563461.0	RD139_Overlap_UPS1_2_5fmol_inj3.mzML	RD139_Overlap_UPS1_2_5fmol_inj3		0	L	1	12	Overlap|CT=Mixture;CN=UPS1;QY=2.5 fmol
COABC_ECOLI	AAATQHNLEVLASR	2	524898.0	RD139_Overlap_UPS1_0_25fmol_inj3.mzML	RD139_Overlap_UPS1_0_25fmol_inj3		0	L	1	10	Overlap|CT=Mixture;CN=UPS1;QY=0.25 fmol
COABC_ECOLI	AAATQHNLEVLASR	2	428994.0	RD139_Overlap_UPS1_5fmol_inj2.mzML	RD139_Overlap_UPS1_5fmol_inj2		0	L	1	13	Overlap|CT=Mixture;CN=UPS1;QY=5 fmol
COABC_ECOLI	AAATQHNLEVLASR	2	493081.0	RD139_Overlap_UPS1_5fmol_inj1.mzML	RD139_Overlap_UPS1_5fmol_inj1		0	L	1	13	Overlap|CT=Mixture;CN=UPS1;QY=5 fmol
COABC_ECOLI	AAATQHNLEVLASR	2	469339.0	RD139_Overlap_UPS1_0_1fmol_inj2.mzML	RD139_Overlap_UPS1_0_1fmol_inj2		0	L	1	9	Overlap|CT=Mixture;CN=UPS1;QY=0.1 fmol
COABC_ECOLI	AAATQHNLEVLASR	2	529189.0	RD139_Overlap_UPS1_2_5fmol_inj1.mzML	RD139_Overlap_UPS1_2_5fmol_inj1		0	L	1	12	Overlap|CT=Mixture;CN=UPS1;QY=2.5 fmol
COABC_ECOLI	AAATQHNLEVLASR	2	103229.0	RD139_Overlap_UPS1_2_5fmol_inj2.mzML	RD139_Overlap_UPS1_2_5fmol_inj2		0	L	1	12	Overlap|CT=Mixture;CN=UPS1;QY=2.5 fmol
COABC_ECOLI	AAATQHNLEVLASR	2	504988.0	RD139_Overlap_UPS1_1fmol_inj3.mzML	RD139_Overlap_UPS1_1fmol_inj3		0	L	1	11	Overlap|CT=Mixture;CN=UPS1;QY=1 fmol
COABC_ECOLI	AAATQHNLEVLASR	2	35163.5	RD139_Overlap_UPS1_5fmol_inj3.mzML	RD139_Overlap_UPS1_5fmol_inj3		0	L	1	13	Overlap|CT=Mixture;CN=UPS1;QY=5 fmol
COABC_ECOLI	AAATQHNLEVLASR	2	46454.8	RD139_Overlap_UPS1_25fmol_inj2.mzML	RD139_Overlap_UPS1_25fmol_inj2		0	L	1	15	Overlap|CT=Mixture;CN=UPS1;QY=25 fmol
COABC_ECOLI	AAATQHNLEVLASR	2	568776.0	RD139_Overlap_UPS1_50fmol_inj3.mzML	RD139_Overlap_UPS1_50fmol_inj3		0	L	1	16	Overlap|CT=Mixture;CN=UPS1;QY=50 fmol
COABC_ECOLI	AAATQHNLEVLASR	2	508334.0	RD139_Overlap_UPS1_1fmol_inj2.mzML	RD139_Overlap_UPS1_1fmol_inj2		0	L	1	11	Overlap|CT=Mixture;CN=UPS1;QY=1 fmol
COABC_ECOLI	AAATQHNLEVLASR	2	532161.0	RD139_Overlap_UPS1_10fmol_inj1.mzML	RD139_Overlap_UPS1_10fmol_inj1		0	L	1	14	Overlap|CT=Mixture;CN=UPS1;QY=10 fmol
COABC_ECOLI	AAATQHNLEVLASR	2	638394.0	RD139_Overlap_UPS1_25fmol_inj3.mzML	RD139_Overlap_UPS1_25fmol_inj3		0	L	1	15	Overlap|CT=Mixture;CN=UPS1;QY=25 fmol
COABC_ECOLI	AAATQHNLEVLASR	2	572093.0	RD139_Overlap_UPS1_10fmol_inj2.mzML	RD139_Overlap_UPS1_10fmol_inj2		0	L	1	14	Overlap|CT=Mixture;CN=UPS1;QY=10 fmol
COABC_ECOLI	AAATQHNLEVLASR	2	528364.0	RD139_Overlap_UPS1_50fmol_inj2.mzML	RD139_Overlap_UPS1_50fmol_inj2		0	L	1	16	Overlap|CT=Mixture;CN=UPS1;QY=50 fmol
COABC_ECOLI	AAATQHNLEVLASR	2	593607.0	RD139_Overlap_UPS1_10fmol_inj3.mzML	RD139_Overlap_UPS1_10fmol_inj3		0	L	1	14	Overlap|CT=Mixture;CN=UPS1;QY=10 fmol
COABC_ECOLI	AAATQHNLEVLASR	2	572728.0	RD139_Overlap_UPS1_25fmol_inj1.mzML	RD139_Overlap_UPS1_25fmol_inj1		0	L	1	15	Overlap|CT=Mixture;CN=UPS1;QY=25 fmol
COABC_ECOLI	AAATQHNLEVLASR	2	536054.0	RD139_Overlap_UPS1_50fmol_inj1.mzML	RD139_Overlap_UPS1_50fmol_inj1		0	L	1	16	Overlap|CT=Mixture;CN=UPS1;QY=50 fmol
COABC_ECOLI	AAATQHNLEVLASR	3	847027.0	RD139_Overlap_UPS1_0_25fmol_inj1.mzML	RD139_Overlap_UPS1_0_25fmol_inj1		0	L	1	10	Overlap|CT=Mixture;CN=UPS1;QY=0.25 fmol
COABC_ECOLI	AAATQHNLEVLASR	3	819386.0	RD139_Overlap_UPS1_0_25fmol_inj2.mzML	RD139_Overlap_UPS1_0_25fmol_inj2		0	L	1	10	Overlap|CT=Mixture;CN=UPS1;QY=0.25 fmol
COABC_ECOLI	AAATQHNLEVLASR	3	741114.0	RD139_Overlap_UPS1_0_1fmol_inj3.mzML	RD139_Overlap_UPS1_0_1fmol_inj3		0	L	1	9	Overlap|CT=Mixture;CN=UPS1;QY=0.1 fmol
COABC_ECOLI	AAATQHNLEVLASR	3	827462.0	RD139_Overlap_UPS1_1fmol_inj1.mzML	RD139_Overlap_UPS1_1fmol_inj1		0	L	1	11	Overlap|CT=Mixture;CN=UPS1;QY=1 fmol
COABC_ECOLI	AAATQHNLEVLASR	3	759722.0	RD139_Overlap_UPS1_0_1fmol_inj1.mzML	RD139_Overlap_UPS1_0_1fmol_inj1		0	L	1	9	Overlap|CT=Mixture;CN=UPS1;QY=0.1 fmol
COABC_ECOLI	AAATQHNLEVLASR	3	757128.0	RD139_Overlap_UPS1_2_5fmol_inj3.mzML	RD139_Overlap_UPS1_2_5fmol_inj3		0	L	1	12	Overlap|CT=Mixture;CN=UPS1;QY=2.5 fmol
COABC_ECOLI	AAATQHNLEVLASR	3	734506.0	RD139_Overlap_UPS1_0_25fmol_inj3.mzML	RD139_Overlap_UPS1_0_25fmol_inj3		0	L	1	10	Overlap|CT=Mixture;CN=UPS1;QY=0.25 fmol
COABC_ECOLI	AAATQHNLEVLASR	3	655872.0	RD139_Overlap_UPS1_5fmol_inj2.mzML	RD139_Overlap_UPS1_5fmol_inj2		0	L	1	13	Overlap|CT=Mixture;CN=UPS1;QY=5 fmol
COABC_ECOLI	AAATQHNLEVLASR	3	936107.0	RD139_Overlap_UPS1_5fmol_inj1.mzML	RD139_Overlap_UPS1_5fmol_inj1		0	L	1	13	Overlap|CT=Mixture;CN=UPS1;QY=5 fmol
COABC_ECOLI	AAATQHNLEVLASR	3	791769.0	RD139_Overlap_UPS1_0_1fmol_inj2.mzML	RD139_Overlap_UPS1_0_1fmol_inj2		0	L	1	9	Overlap|CT=Mixture;CN=UPS1;QY=0.1 fmol
COABC_ECOLI	AAATQHNLEVLASR	3	826670.0	RD139_Overlap_UPS1_2_5fmol_inj1.mzML	RD139_Overlap_UPS1_2_5fmol_inj1		0	L	1	12	Overlap|CT=Mixture;CN=UPS1;QY=2.5 fmol
COABC_ECOLI	AAATQHNLEVLASR	3	258429.0	RD139_Overlap_UPS1_2_5fmol_inj2.mzML	RD139_Overlap_UPS1_2_5fmol_inj2		0	L	1	12	Overlap|CT=Mixture;CN=UPS1;QY=2.5 fmol
COABC_ECOLI	AAATQHNLEVLASR	3	751925.0	RD139_Overlap_UPS1_1fmol_inj3.mzML	RD139_Overlap_UPS1_1fmol_inj3		0	L	1	11	Overlap|CT=Mixture;CN=UPS1;QY=1 fmol
COABC_ECOLI	AAATQHNLEVLASR	3	303250.0	RD139_Overlap_UPS1_5fmol_inj3.mzML	RD139_Overlap_UPS1_5fmol_inj3		0	L	1	13	Overlap|CT=Mixture;CN=UPS1;QY=5 fmol
COABC_ECOLI	AAATQHNLEVLASR	3	184164.0	RD139_Overlap_UPS1_25fmol_inj2.mzML	RD139_Overlap_UPS1_25fmol_inj2		0	L	1	15	Overlap|CT=Mixture;CN=UPS1;QY=25 fmol
COABC_ECOLI	AAATQHNLEVLASR	3	862381.0	RD139_Overlap_UPS1_50fmol_inj3.mzML	RD139_Overlap_UPS1_50fmol_inj3		0	L	1	16	Overlap|CT=Mixture;CN=UPS1;QY=50 fmol
COABC_ECOLI	AAATQHNLEVLASR	3	576516.0	RD139_Overlap_UPS1_1fmol_inj2.mzML	RD139_Overlap_UPS1_1fmol_inj2		0	L	1	11	Overlap|CT=Mixture;CN=UPS1;QY=1 fmol
COABC_ECOLI	AAATQHNLEVLASR	3	864844.0	RD139_Overlap_UPS1_10fmol_inj1.mzML	RD139_Overlap_UPS1_10fmol_inj1		0	L	1	14	Overlap|CT=Mixture;CN=UPS1;QY=10 fmol
COABC_ECOLI	AAATQHNLEVLASR	3	842195.0	RD139_Overlap_UPS1_25fmol_inj3.mzML	RD139_Overlap_UPS1_25fmol_inj3		0	L	1	15	Overlap|CT=Mixture;CN=UPS1;QY=25 fmol
COABC_ECOLI	AAATQHNLEVLASR	3	955299.0	RD139_Overlap_UPS1_10fmol_inj2.mzML	RD139_Overlap_UPS1_10fmol_inj2		0	L	1	14	Overlap|CT=Mixture;CN=UPS1;QY=10 fmol
COABC_ECOLI	AAATQHNLEVLASR	3	808873.0	RD139_Overlap_UPS1_50fmol_inj2.mzML	RD139_Overlap_UPS1_50fmol_inj2		0	L	1	16	Overlap|CT=Mixture;CN=UPS1;QY=50 fmol
COABC_ECOLI	AAATQHNLEVLASR	3	721299.0	RD139_Overlap_UPS1_10fmol_inj3.mzML	RD139_Overlap_UPS1_10fmol_inj3		0	L	1	14	Overlap|CT=Mixture;CN=UPS1;QY=10 fmol
COABC_ECOLI	AAATQHNLEVLASR	3	905805.0	RD139_Overlap_UPS1_25fmol_inj1.mzML	RD139_Overlap_UPS1_25fmol_inj1		0	L	1	15	Overlap|CT=Mixture;CN=UPS1;QY=25 fmol
COABC_ECOLI	AAATQHNLEVLASR	3	959652.0	RD139_Overlap_UPS1_50fmol_inj1.mzML	RD139_Overlap_UPS1_50fmol_inj1		0	L	1	16	Overlap|CT=Mixture;CN=UPS1;QY=50 fmol
LOLC_ECOLI	AAATQPAEALRYE	2	1288540.0	RD139_Overlap_UPS1_0_25fmol_inj1.mzML	RD139_Overlap_UPS1_0_25fmol_inj1		0	L	1	10	Overlap|CT=Mixture;CN=UPS1;QY=0.25 fmol
LOLC_ECOLI	AAATQPAEALRYE	2	1174840.0	RD139_Overlap_UPS1_0_25fmol_inj2.mzML	RD139_Overlap_UPS1_0_25fmol_inj2		0	L	1	10	Overlap|CT=Mixture;CN=UPS1;QY=0.25 fmol
LOLC_ECOLI	AAATQPAEALRYE	2	1040630.0	RD139_Overlap_UPS1_0_1fmol_inj3.mzML	RD139_Overlap_UPS1_0_1fmol_inj3		0	L	1	9	Overlap|CT=Mixture;CN=UPS1;QY=0.1 fmol
LOLC_ECOLI	AAATQPAEALRYE	2	1059370.0	RD139_Overlap_UPS1_1fmol_inj1.mzML	RD139_Overlap_UPS1_1fmol_inj1		0	L	1	11	Overlap|CT=Mixture;CN=UPS1;QY=1 fmol
LOLC_ECOLI	AAATQPAEALRYE	2	1220190.0	RD139_Overlap_UPS1_0_1fmol_inj1.mzML	RD139_Overlap_UPS1_0_1fmol_inj1		0	L	1	9	Overlap|CT=Mixture;CN=UPS1;QY=0.1 fmol
LOLC_ECOLI	AAATQPAEALRYE	2	1077330.0	RD139_Overlap_UPS1_2_5fmol_inj3.mzML	RD139_Overlap_UPS1_2_5fmol_inj3		0	L	1	12	Overlap|CT=Mixture;CN=UPS1;QY=2.5 fmol
LOLC_ECOLI	AAATQPAEALRYE	2	1126160.0	RD139_Overlap_UPS1_0_25fmol_inj3.mzML	RD139_Overlap_UPS1_0_25fmol_inj3		0	L	1	10	Overlap|CT=Mixture;CN=UPS1;QY=0.25 fmol
LOLC_ECOLI	AAATQPAEALRYE	2	978165.0	RD139_Overlap_UPS1_5fmol_inj2.mzML	RD139_Overlap_UPS1_5fmol_inj2		0	L	1	13	Overlap|CT=Mixture;CN=UPS1;QY=5 fmol
LOLC_ECOLI	AAATQPAEALRYE	2	1336650.0	RD139_Overlap_UPS1_5fmol_inj1.mzML	RD139_Overlap_UPS1_5fmol_inj1		0	L	1	13	Overlap|CT=Mixture;CN=UPS1;QY=5 fmol
LOLC_ECOLI	AAATQPAEALRYE	2	1175280.0	RD139_Overlap_UPS1_0_1fmol_inj2.mzML	RD139_Overlap_UPS1_0_1fmol_inj2		0	L	1	9	Overlap|CT=Mixture;CN=UPS1;QY=0.1 fmol
LOLC_ECOLI	AAATQPAEALRYE	2	1237300.0	RD139_Overlap_UPS1_2_5fmol_inj1.mzML	RD139_Overlap_UPS1_2_5fmol_inj1		0	L	1	12	Overlap|CT=Mixture;CN=UPS1;QY=2.5 fmol
LOLC_ECOLI	AAATQPAEALRYE	2	410245.0	RD139_Overlap_UPS1_2_5fmol_inj2.mzML	RD139_Overlap_UPS1_2_5fmol_inj2		0	L	1	12	Overlap|CT=Mixture;CN=UPS1;QY=2.5 fmol
LOLC_ECOLI	AAATQPAEALRYE	2	1145920.0	RD139_Overlap_UPS1_1fmol_inj3.mzML	RD139_Overlap_UPS1_1fmol_inj3		0	L	1	11	Overlap|CT=Mixture;CN=UPS1;QY=1 fmol
LOLC_ECOLI	AAATQPAEALRYE	2	385682.0	RD139_Overlap_UPS1_5fmol_inj3.mzML	RD139_Overlap_UPS1_5fmol_inj3		0	L	1	13	Overlap|CT=Mixture;CN=UPS1;QY=5 fmol
LOLC_ECOLI	AAATQPAEALRYE	2	351833.0	RD139_Overlap_UPS1_25fmol_inj2.mzML	RD139_Overlap_UPS1_25fmol_inj2		0	L	1	15	Overlap|CT=Mixture;CN=UPS1;QY=25 fmol
LOLC_ECOLI	AAATQPAEALRYE	2	1120650.0	RD139_Overlap_UPS1_50fmol_inj3.mzML	RD139_Overlap_UPS1_50fmol_inj3		0	L	1	16	Overlap|CT=Mixture;CN=UPS1;QY=50 fmol
LOLC_ECOLI	AAATQPAEALRYE	2	1062700.0	RD139_Overlap_UPS1_1fmol_inj2.mzML	RD139_Overlap_UPS1_1fmol_inj2		0	L	1	11	Overlap|CT=Mixture;CN=UPS1;QY=1 fmol
LOLC_ECOLI	AAATQPAEALRYE	2	1236240.0	RD139_Overlap_UPS1_10fmol_inj1.mzML	RD139_Overlap_UPS1_10fmol_inj1		0	L	1	14	Overlap|CT=Mixture;CN=UPS1;QY=10 fmol
LOLC_ECOLI	AAATQPAEALRYE	2	1091500.0	RD139_Overlap_UPS1_25fmol_inj3.mzML	RD139_Overlap_UPS1_25fmol_inj3		0	L	1	15	Overlap|CT=Mixture;CN=UPS1;QY=25 fmol
LOLC_ECOLI	AAATQPAEALRYE	2	1398410.0	RD139_Overlap_UPS1_10fmol_inj2.mzML	RD139_Overlap_UPS1_10fmol_inj2		0	L	1	14	Overlap|CT=Mixture;CN=UPS1;QY=10 fmol
LOLC_ECOLI	AAATQPAEALRYE	2	1285010.0	RD139_Overlap_UPS1_50fmol_inj2.mzML	RD139_Overlap_UPS1_50fmol_inj2		0	L	1	16	Overlap|CT=Mixture;CN=UPS1;QY=50 fmol
LOLC_ECOLI	AAATQPAEALRYE	2	1102190.0	RD139_Overlap_UPS1_10fmol_inj3.mzML	RD139_Overlap_UPS1_10fmol_inj3		0	L	1	14	Overlap|CT=Mixture;CN=UPS1;QY=10 fmol
LOLC_ECOLI	AAATQPAEALRYE	2	1294690.0	RD139_Overlap_UPS1_25fmol_inj1.mzML	RD139_Overlap_UPS1_25fmol_inj1		0	L	1	15	Overlap|CT=Mixture;CN=UPS1;QY=25 fmol
LOLC_ECOLI	AAATQPAEALRYE	2	1311690.0	RD139_Overlap_UPS1_50fmol_inj1.mzML	RD139_Overlap_UPS1_50fmol_inj1		0	L	1	16	Overlap|CT=Mixture;CN=UPS1;QY=50 fmol
FTSY_ECOLI	AAAVEQLQVWGQR	2	3209870.0	RD139_Overlap_UPS1_0_25fmol_inj1.mzML	RD139_Overlap_UPS1_0_25fmol_inj1		0	L	1	10	Overlap|CT=Mixture;CN=UPS1;QY=0.25 fmol
FTSY_ECOLI	AAAVEQLQVWGQR	2	3457020.0	RD139_Overlap_UPS1_0_25fmol_inj2.mzML	RD139_Overlap_UPS1_0_25fmol_inj2		0	L	1	10	Overlap|CT=Mixture;CN=UPS1;QY=0.25 fmol
FTSY_ECOLI	AAAVEQLQVWGQR	2	2668830.0	RD139_Overlap_UPS1_0_1fmol_inj3.mzML	RD139_Overlap_UPS1_0_1fmol_inj3		0	L	1	9	Overlap|CT=Mixture;CN=UPS1;QY=0.1 fmol
FTSY_ECOLI	AAAVEQLQVWGQR	2	2386500.0	RD139_Overlap_UPS1_1fmol_inj1.mzML	RD139_Overlap_UPS1_1fmol_inj1		0	L	1	11	Overlap|CT=Mixture;CN=UPS1;QY=1 fmol
FTSY_ECOLI	AAAVEQLQVWGQR	2	3001170.0	RD139_Overlap_UPS1_0_1fmol_inj1.mzML	RD139_Overlap_UPS1_0_1fmol_inj1		0	L	1	9	Overlap|CT=Mixture;CN=UPS1;QY=0.1 fmol
FTSY_ECOLI	AAAVEQLQVWGQR	2	2945830.0	RD139_Overlap_UPS1_2_5fmol_inj3.mzML	RD139_Overlap_UPS1_2_5fmol_inj3		0	L	1	12	Overlap|CT=Mixture;CN=UPS1;QY=2.5 fmol
FTSY_ECOLI	AAAVEQLQVWGQR	2	3154830.0	RD139_Overlap_UPS1_0_25fmol_inj3.mzML	RD139_Overlap_UPS1_0_25fmol_inj3		0	L	1	10	Overlap|CT=Mixture;CN=UPS1;QY=0.25 fmol
FTSY_ECOLI	AAAVEQLQVWGQR	2	3215550.0	RD139_Overlap_UPS1_5fmol_inj2.mzML	RD139_Overlap_UPS1_5fmol_inj2		0	L	1	13	Overlap|CT=Mixture;CN=UPS1;QY=5 fmol
FTSY_ECOLI	AAAVEQLQVWGQR	2	3944150.0	RD139_Overlap_UPS1_5fmol_inj1.mzML	RD139_Overlap_UPS1_5fmol_inj1		0	L	1	13	Overlap|CT=Mixture;CN=UPS1;QY=5 fmol
FTSY_ECOLI	AAAVEQLQVWGQR	2	2800330.0	RD139_Overlap_UPS1_0_1fmol_inj2.mzML	RD139_Overlap_UPS1_0_1fmol_inj2		0	L	1	9	Overlap|CT=Mixture;CN=UPS1;QY=0.1 fmol
FTSY_ECOLI	AAAVEQLQVWGQR	2	3680730.0	RD139_Overlap_UPS1_2_5fmol_inj1.mzML	RD139_Overlap_UPS1_2_5fmol_inj1		0	L	1	12	Overlap|CT=Mixture;CN=UPS1;QY=2.5 fmol
FTSY_ECOLI	AAAVEQLQVWGQR	2	1456460.0	RD139_Overlap_UPS1_2_5fmol_inj2.mzML	RD139_Overlap_UPS1_2_5fmol_inj2		0	L	1	12	Overlap|CT=Mixture;CN=UPS1;QY=2.5 fmol
FTSY_ECOLI	AAAVEQLQVWGQR	2	2346980.0	RD139_Overlap_UPS1_1fmol_inj3.mzML	RD139_Overlap_UPS1_1fmol_inj3		0	L	1	11	Overlap|CT=Mixture;CN=UPS1;QY=1 fmol
FTSY_ECOLI	AAAVEQLQVWGQR	2	1466890.0	RD139_Overlap_UPS1_5fmol_inj3.mzML	RD139_Overlap_UPS1_5fmol_inj3		0	L	1	13	Overlap|CT=Mixture;CN=UPS1;QY=5 fmol
FTSY_ECOLI	AAAVEQLQVWGQR	2	1093580.0	RD139_Overlap_UPS1_25fmol_inj2.mzML	RD139_Overlap_UPS1_25fmol_inj2		0	L	1	15	Overlap|CT=Mixture;CN=UPS1;QY=25 fmol
FTSY_ECOLI	AAAVEQLQVWGQR	2	3088590.0	RD139_Overlap_UPS1_50fmol_inj3.mzML	RD139_Overlap_UPS1_50fmol_inj3		0	L	1	16	Overlap|CT=Mixture;CN=UPS1;QY=50 fmol
FTSY_ECOLI	AAAVEQLQVWGQR	2	2594810.0	RD139_Overlap_UPS1_1fmol_inj2.mzML	RD139_Overlap_UPS1_1fmol_inj2		0	L	1	11	Overlap|CT=Mixture;CN=UPS1;QY=1 fmol
FTSY_ECOLI	AAAVEQLQVWGQR	2	3236000.0	RD139_Overlap_UPS1_10fmol_inj1.mzML	RD139_Overlap_UPS1_10fmol_inj1		0	L	1	14	Overlap|CT=Mixture;CN=UPS1;QY=10 fmol
FTSY_ECOLI	AAAVEQLQVWGQR	2	2885890.0	RD139_Overlap_UPS1_25fmol_inj3.mzML	RD139_Overlap_UPS1_25fmol_inj3		0	L	1	15	Overlap|CT=Mixture;CN=UPS1;QY=25 fmol
FTSY_ECOLI	AAAVEQLQVWGQR	2	3474900.0	RD139_Overlap_UPS1_10fmol_inj2.mzML	RD139_Overlap_UPS1_10fmol_inj2		0	L	1	14	Overlap|CT=Mixture;CN=UPS1;QY=10 fmol
FTSY_ECOLI	AAAVEQLQVWGQR	2	3678720.0	RD139_Overlap_UPS1_50fmol_inj2.mzML	RD139_Overlap_UPS1_50fmol_inj2		0	L	1	16	Overlap|CT=Mixture;CN=UPS1;QY=50 fmol
FTSY_ECOLI	AAAVEQLQVWGQR	2	2909480.0	RD139_Overlap_UPS1_10fmol_inj3.mzML	RD139_Overlap_UPS1_10fmol_inj3		0	L	1	14	Overlap|CT=Mixture;CN=UPS1;QY=10 fmol
FTSY_ECOLI	AAAVEQLQVWGQR	2	3218180.0	RD139_Overlap_UPS1_25fmol_inj1.mzML	RD139_Overlap_UPS1_25fmol_inj1		0	L	1	15	Overlap|CT=Mixture;CN=UPS1;QY=25 fmol
FTSY_ECOLI	AAAVEQLQVWGQR	2	3374180.0	RD139_Overlap_UPS1_50fmol_inj1.mzML	RD139_Overlap_UPS1_50fmol_inj1		0	L	1	16	Overlap|CT=Mixture;CN=UPS1;QY=50 fmol
FTSY_ECOLI	AAAVEQLQVWGQR	3	91887.4	RD139_Overlap_UPS1_0_25fmol_inj2.mzML	RD139_Overlap_UPS1_0_25fmol_inj2		0	L	1	10	Overlap|CT=Mixture;CN=UPS1;QY=0.25 fmol
FTSY_ECOLI	AAAVEQLQVWGQR	3	64014.4	RD139_Overlap_UPS1_0_1fmol_inj3.mzML	RD139_Overlap_UPS1_0_1fmol_inj3		0	L	1	9	Overlap|CT=Mixture;CN=UPS1;QY=0.1 fmol
FTSY_ECOLI	AAAVEQLQVWGQR	3	233151.0	RD139_Overlap_UPS1_0_1fmol_inj1.mzML	RD139_Overlap_UPS1_0_1fmol_inj1		0	L	1	9	Overlap|CT=Mixture;CN=UPS1;QY=0.1 fmol
FTSY_ECOLI	AAAVEQLQVWGQR	3	163236.0	RD139_Overlap_UPS1_2_5fmol_inj3.mzML	RD139_Overlap_UPS1_2_5fmol_inj3		0	L	1	12	Overlap|CT=Mixture;CN=UPS1;QY=2.5 fmol
FTSY_ECOLI	AAAVEQLQVWGQR	3	202323.0	RD139_Overlap_UPS1_0_25fmol_inj3.mzML	RD139_Overlap_UPS1_0_25fmol_inj3		0	L	1	10	Overlap|CT=Mixture;CN=UPS1;QY=0.25 fmol
FTSY_ECOLI	AAAVEQLQVWGQR	3	118620.0	RD139_Overlap_UPS1_5fmol_inj2.mzML	RD139_Overlap_UPS1_5fmol_inj2		0	L	1	13	Overlap|CT=Mixture;CN=UPS1;QY=5 fmol
FTSY_ECOLI	AAAVEQLQVWGQR	3	164203.0	RD139_Overlap_UPS1_5fmol_inj1.mzML	RD139_Overlap_UPS1_5fmol_inj1		0	L	1	13	Overlap|CT=Mixture;CN=UPS1;QY=5 fmol
FTSY_ECOLI	AAAVEQLQVWGQR	3	119800.0	RD139_Overlap_UPS1_0_1fmol_inj2.mzML	RD139_Overlap_UPS1_0_1fmol_inj2		0	L	1	9	Overlap|CT=Mixture;CN=UPS1;QY=0.1 fmol
FTSY_ECOLI	AAAVEQLQVWGQR	3	120861.0	RD139_Overlap_UPS1_2_5fmol_inj1.mzML	RD139_Overlap_UPS1_2_5fmol_inj1		0	L	1	12	Overlap|CT=Mixture;CN=UPS1;QY=2.5 fmol
FTSY_ECOLI	AAAVEQLQVWGQR	3	65073.2	RD139_Overlap_UPS1_1fmol_inj3.mzML	RD139_Overlap_UPS1_1fmol_inj3		0	L	1	11	Overlap|CT=Mixture;CN=UPS1;QY=1 fmol
FTSY_ECOLI	AAAVEQLQVWGQR	3	184757.0	RD139_Overlap_UPS1_50fmol_inj3.mzML	RD139_Overlap_UPS1_50fmol_inj3		0	L	1	16	Overlap|CT=Mixture;CN=UPS1;QY=50 fmol
FTSY_ECOLI	AAAVEQLQVWGQR	3	88136.3	RD139_Overlap_UPS1_25fmol_inj3.mzML	RD139_Overlap_UPS1_25fmol_inj3		0	L	1	15	Overlap|CT=Mixture;CN=UPS1;QY=25 fmol
FTSY_ECOLI	AAAVEQLQVWGQR	3	105684.0	RD139_Overlap_UPS1_10fmol_inj2.mzML	RD139_Overlap_UPS1_10fmol_inj2		0	L	1	14	Overlap|CT=Mixture;CN=UPS1;QY=10 fmol
FTSY_ECOLI	AAAVEQLQVWGQR	3	109132.0	RD139_Overlap_UPS1_50fmol_inj2.mzML	RD139_Overlap_UPS1_50fmol_inj2		0	L	1	16	Overlap|CT=Mixture;CN=UPS1;QY=50 fmol
FTSY_ECOLI	AAAVEQLQVWGQR	3	112453.0	RD139_Overlap_UPS1_10fmol_inj3.mzML	RD139_Overlap_UPS1_10fmol_inj3		0	L	1	14	Overlap|CT=Mixture;CN=UPS1;QY=10 fmol
FTSY_ECOLI	AAAVEQLQVWGQR	3	169694.0	RD139_Overlap_UPS1_25fmol_inj1.mzML	RD139_Overlap_UPS1_25fmol_inj1		0	L	1	15	Overlap|CT=Mixture;CN=UPS1;QY=25 fmol
FTSY_ECOLI	AAAVEQLQVWGQR	3	175765.0	RD139_Overlap_UPS1_50fmol_inj1.mzML	RD139_Overlap_UPS1_50fmol_inj1		0	L	1	16	Overlap|CT=Mixture;CN=UPS1;QY=50 fmol
YQJH_ECOLI	AAAYWHAK	2	129264.0	RD139_Overlap_UPS1_0_25fmol_inj1.mzML	RD139_Overlap_UPS1_0_25fmol_inj1		0	L	1	10	Overlap|CT=Mixture;CN=UPS1;QY=0.25 fmol
YQJH_ECOLI	AAAYWHAK	2	101246.0	RD139_Overlap_UPS1_0_25fmol_inj2.mzML	RD139_Overlap_UPS1_0_25fmol_inj2		0	L	1	10	Overlap|CT=Mixture;CN=UPS1;QY=0.25 fmol
YQJH_ECOLI	AAAYWHAK	2	98431.8	RD139_Overlap_UPS1_1fmol_inj1.mzML	RD139_Overlap_UPS1_1fmol_inj1		0	L	1	11	Overlap|CT=Mixture;CN=UPS1;QY=1 fmol
YQJH_ECOLI	AAAYWHAK	2	97451.2	RD139_Overlap_UPS1_0_1fmol_inj1.mzML	RD139_Overlap_UPS1_0_1fmol_inj1		0	L	1	9	Overlap|CT=Mixture;CN=UPS1;QY=0.1 fmol
YQJH_ECOLI	AAAYWHAK	2	134675.0	RD139_Overlap_UPS1_2_5fmol_inj3.mzML	RD139_Overlap_UPS1_2_5fmol_inj3		0	L	1	12	Overlap|CT=Mixture;CN=UPS1;QY=2.5 fmol
YQJH_ECOLI	AAAYWHAK	2	122300.0	RD139_Overlap_UPS1_0_25fmol_inj3.mzML	RD139_Overlap_UPS1_0_25fmol_inj3		0	L	1	10	Overlap|CT=Mixture;CN=UPS1;QY=0.25 fmol
YQJH_ECOLI	AAAYWHAK	2	154670.0	RD139_Overlap_UPS1_5fmol_inj2.mzML	RD139_Overlap_UPS1_5fmol_inj2		0	L	1	13	Overlap|CT=Mixture;CN=UPS1;QY=5 fmol
YQJH_ECOLI	AAAYWHAK	2	137949.0	RD139_Overlap_UPS1_5fmol_inj1.mzML	RD139_Overlap_UPS1_5fmol_inj1		0	L	1	13	Overlap|CT=Mixture;CN=UPS1;QY=5 fmol
YQJH_ECOLI	AAAYWHAK	2	98482.6	RD139_Overlap_UPS1_0_1fmol_inj2.mzML	RD139_Overlap_UPS1_0_1fmol_inj2		0	L	1	9	Overlap|CT=Mixture;CN=UPS1;QY=0.1 fmol
YQJH_ECOLI	AAAYWHAK	2	123108.0	RD139_Overlap_UPS1_2_5fmol_inj1.mzML	RD139_Overlap_UPS1_2_5fmol_inj1		0	L	1	12	Overlap|CT=Mixture;CN=UPS1;QY=2.5 fmol
YQJH_ECOLI	AAAYWHAK	2	24402.4	RD139_Overlap_UPS1_2_5fmol_inj2.mzML	RD139_Overlap_UPS1_2_5fmol_inj2		0	L	1	12	Overlap|CT=Mixture;CN=UPS1;QY=2.5 fmol
YQJH_ECOLI	AAAYWHAK	2	120165.0	RD139_Overlap_UPS1_1fmol_inj3.mzML	RD139_Overlap_UPS1_1fmol_inj3		0	L	1	11	Overlap|CT=Mixture;CN=UPS1;QY=1 fmol
YQJH_ECOLI	AAAYWHAK	2	39274.9	RD139_Overlap_UPS1_5fmol_inj3.mzML	RD139_Overlap_UPS1_5fmol_inj3		0	L	1	13	Overlap|CT=Mixture;CN=UPS1;QY=5 fmol
YQJH_ECOLI	AAAYWHAK	2	161507.0	RD139_Overlap_UPS1_50fmol_inj3.mzML	RD139_Overlap_UPS1_50fmol_inj3		0	L	1	16	Overlap|CT=Mixture;CN=UPS1;QY=50 fmol
YQJH_ECOLI	AAAYWHAK	2	68045.6	RD139_Overlap_UPS1_1fmol_inj2.mzML	RD139_Overlap_UPS1_1fmol_inj2		0	L	1	11	Overlap|CT=Mixture;CN=UPS1;QY=1 fmol
YQJH_ECOLI	AAAYWHAK	2	93280.6	RD139_Overlap_UPS1_10fmol_inj1.mzML	RD139_Overlap_UPS1_10fmol_inj1		0	L	1	14	Overlap|CT=Mixture;CN=UPS1;QY=10 fmol
YQJH_ECOLI	AAAYWHAK	2	107260.0	RD139_Overlap_UPS1_25fmol_inj3.mzML	RD139_Overlap_UPS1_25fmol_inj3		0	L	1	15	Overlap|CT=Mixture;CN=UPS1;QY=25 fmol
YQJH_ECOLI	AAAYWHAK	2	146107.0	RD139_Overlap_UPS1_10fmol_inj2.mzML	RD139_Overlap_UPS1_10fmol_inj2		0	L	1	14	Overlap|CT=Mixture;CN=UPS1;QY=10 fmol
YQJH_ECOLI	AAAYWHAK	2	165627.0	RD139_Overlap_UPS1_50fmol_inj2.mzML	RD139_Overlap_UPS1_50fmol_inj2		0	L	1	16	Overlap|CT=Mixture;CN=UPS1;QY=50 fmol
YQJH_ECOLI	AAAYWHAK	2	174964.0	RD139_Overlap_UPS1_10fmol_inj3.mzML	RD139_Overlap_UPS1_10fmol_inj3		0	L	1	14	Overlap|CT=Mixture;CN=UPS1;QY=10 fmol
YQJH_ECOLI	AAAYWHAK	2	113148.0	RD139_Overlap_UPS1_25fmol_inj1.mzML	RD139_Overlap_UPS1_25fmol_inj1		0	L	1	15	Overlap|CT=Mixture;CN=UPS1;QY=25 fmol
YQJH_ECOLI	AAAYWHAK	2	165799.0	RD139_Overlap_UPS1_50fmol_inj1.mzML	RD139_Overlap_UPS1_50fmol_inj1		0	L	1	16	Overlap|CT=Mixture;CN=UPS1;QY=50 fmol
EUTL_ECOLI	AAC(Carbamidomethyl)NAFTDAVLEIAR	2	184525.0	RD139_Overlap_UPS1_0_25fmol_inj1.mzML	RD139_Overlap_UPS1_0_25fmol_inj1		0	L	1	10	Overlap|CT=Mixture;CN=UPS1;QY=0.25 fmol
EUTL_ECOLI	AAC(Carbamidomethyl)NAFTDAVLEIAR	2	203676.0	RD139_Overlap_UPS1_0_25fmol_inj2.mzML	RD139_Overlap_UPS1_0_25fmol_inj2		0	L	1	10	Overlap|CT=Mixture;CN=UPS1;QY=0.25 fmol
EUTL_ECOLI	AAC(Carbamidomethyl)NAFTDAVLEIAR	2	266201.0	RD139_Overlap_UPS1_0_1fmol_inj3.mzML	RD139_Overlap_UPS1_0_1fmol_inj3		0	L	1	9	Overlap|CT=Mixture;CN=UPS1;QY=0.1 fmol
EUTL_ECOLI	AAC(Carbamidomethyl)NAFTDAVLEIAR	2	286427.0	RD139_Overlap_UPS1_1fmol_inj1.mzML	RD139_Overlap_UPS1_1fmol_inj1		0	L	1	11	Overlap|CT=Mixture;CN=UPS1;QY=1 fmol
EUTL_ECOLI	AAC(Carbamidomethyl)NAFTDAVLEIAR	2	329789.0	RD139_Overlap_UPS1_0_1fmol_inj1.mzML	RD139_Overlap_UPS1_0_1fmol_inj1		0	L	1	9	Overlap|CT=Mixture;CN=UPS1;QY=0.1 fmol
EUTL_ECOLI	AAC(Carbamidomethyl)NAFTDAVLEIAR	2	229372.0	RD139_Overlap_UPS1_0_25fmol_inj3.mzML	RD139_Overlap_UPS1_0_25fmol_inj3		0	L	1	10	Overlap|CT=Mixture;CN=UPS1;QY=0.25 fmol
EUTL_ECOLI	AAC(Carbamidomethyl)NAFTDAVLEIAR	2	237669.0	RD139_Overlap_UPS1_5fmol_inj2.mzML	RD139_Overlap_UPS1_5fmol_inj2		0	L	1	13	Overlap|CT=Mixture;CN=UPS1;QY=5 fmol
EUTL_ECOLI	AAC(Carbamidomethyl)NAFTDAVLEIAR	2	305378.0	RD139_Overlap_UPS1_5fmol_inj1.mzML	RD139_Overlap_UPS1_5fmol_inj1		0	L	1	13	Overlap|CT=Mixture;CN=UPS1;QY=5 fmol
EUTL_ECOLI	AAC(Carbamidomethyl)NAFTDAVLEIAR	2	197948.0	RD139_Overlap_UPS1_0_1fmol_inj2.mzML	RD139_Overlap_UPS1_0_1fmol_inj2		0	L	1	9	Overlap|CT=Mixture;CN=UPS1;QY=0.1 fmol
EUTL_ECOLI	AAC(Carbamidomethyl)NAFTDAVLEIAR	2	278944.0	RD139_Overlap_UPS1_2_5fmol_inj1.mzML	RD139_Overlap_UPS1_2_5fmol_inj1		0	L	1	12	Overlap|CT=Mixture;CN=UPS1;QY=2.5 fmol
EUTL_ECOLI	AAC(Carbamidomethyl)NAFTDAVLEIAR	2	247602.0	RD139_Overlap_UPS1_1fmol_inj3.mzML	RD139_Overlap_UPS1_1fmol_inj3		0	L	1	11	Overlap|CT=Mixture;CN=UPS1;QY=1 fmol
EUTL_ECOLI	AAC(Carbamidomethyl)NAFTDAVLEIAR	2	316627.0	RD139_Overlap_UPS1_1fmol_inj2.mzML	RD139_Overlap_UPS1_1fmol_inj2		0	L	1	11	Overlap|CT=Mixture;CN=UPS1;QY=1 fmol
EUTL_ECOLI	AAC(Carbamidomethyl)NAFTDAVLEIAR	2	344981.0	RD139_Overlap_UPS1_10fmol_inj1.mzML	RD139_Overlap_UPS1_10fmol_inj1		0	L	1	14	Overlap|CT=Mixture;CN=UPS1;QY=10 fmol
EUTL_ECOLI	AAC(Carbamidomethyl)NAFTDAVLEIAR	2	304735.0	RD139_Overlap_UPS1_25fmol_inj3.mzML	RD139_Overlap_UPS1_25fmol_inj3		0	L	1	15	Overlap|CT=Mixture;CN=UPS1;QY=25 fmol
EUTL_ECOLI	AAC(Carbamidomethyl)NAFTDAVLEIAR	2	323185.0	RD139_Overlap_UPS1_10fmol_inj2.mzML	RD139_Overlap_UPS1_10fmol_inj2		0	L	1	14	Overlap|CT=Mixture;CN=UPS1;QY=10 fmol
EUTL_ECOLI	AAC(Carbamidomethyl)NAFTDAVLEIAR	2	228786.0	RD139_Overlap_UPS1_10fmol_inj3.mzML	RD139_Overlap_UPS1_10fmol_inj3		0	L	1	14	Overlap|CT=Mixture;CN=UPS1;QY=10 fmol
EUTL_ECOLI	AAC(Carbamidomethyl)NAFTDAVLEIAR	2	201875.0	RD139_Overlap_UPS1_25fmol_inj1.mzML	RD139_Overlap_UPS1_25fmol_inj1		0	L	1	15	Overlap|CT=Mixture;CN=UPS1;QY=25 fmol
MUKF_ECOLI	AADAAEEGGDEFHWHR	3	252421.0	RD139_Overlap_UPS1_0_25fmol_inj2.mzML	RD139_Overlap_UPS1_0_25fmol_inj2		0	L	1	10	Overlap|CT=Mixture;CN=UPS1;QY=0.25 fmol
MUKF_ECOLI	AADAAEEGGDEFHWHR	3	239592.0	RD139_Overlap_UPS1_0_1fmol_inj3.mzML	RD139_Overlap_UPS1_0_1fmol_inj3		0	L	1	9	Overlap|CT=Mixture;CN=UPS1;QY=0.1 fmol
MUKF_ECOLI	AADAAEEGGDEFHWHR	3	232962.0	RD139_Overlap_UPS1_1fmol_inj1.mzML	RD139_Overlap_UPS1_1fmol_inj1		0	L	1	11	Overlap|CT=Mixture;CN=UPS1;QY=1 fmol
MUKF_ECOLI	AADAAEEGGDEFHWHR	3	295402.0	RD139_Overlap_UPS1_2_5fmol_inj3.mzML	RD139_Overlap_UPS1_2_5fmol_inj3		0	L	1	12	Overlap|CT=Mixture;CN=UPS1;QY=2.5 fmol
MUKF_ECOLI	AADAAEEGGDEFHWHR	3	299516.0	RD139_Overlap_UPS1_5fmol_inj1.mzML	RD139_Overlap_UPS1_5fmol_inj1		0	L	1	13	Overlap|CT=Mixture;CN=UPS1;QY=5 fmol
MUKF_ECOLI	AADAAEEGGDEFHWHR	3	226633.0	RD139_Overlap_UPS1_0_1fmol_inj2.mzML	RD139_Overlap_UPS1_0_1fmol_inj2		0	L	1	9	Overlap|CT=Mixture;CN=UPS1;QY=0.1 fmol
MUKF_ECOLI	AADAAEEGGDEFHWHR	3	271391.0	RD139_Overlap_UPS1_1fmol_inj3.mzML	RD139_Overlap_UPS1_1fmol_inj3		0	L	1	11	Overlap|CT=Mixture;CN=UPS1;QY=1 fmol
MUKF_ECOLI	AADAAEEGGDEFHWHR	3	296154.0	RD139_Overlap_UPS1_50fmol_inj3.mzML	RD139_Overlap_UPS1_50fmol_inj3		0	L	1	16	Overlap|CT=Mixture;CN=UPS1;QY=50 fmol
MUKF_ECOLI	AADAAEEGGDEFHWHR	3	392401.0	RD139_Overlap_UPS1_25fmol_inj3.mzML	RD139_Overlap_UPS1_25fmol_inj3		0	L	1	15	Overlap|CT=Mixture;CN=UPS1;QY=25 fmol
MUKF_ECOLI	AADAAEEGGDEFHWHR	3	335085.0	RD139_Overlap_UPS1_10fmol_inj2.mzML	RD139_Overlap_UPS1_10fmol_inj2		0	L	1	14	Overlap|CT=Mixture;CN=UPS1;QY=10 fmol
MUKF_ECOLI	AADAAEEGGDEFHWHR	3	318886.0	RD139_Overlap_UPS1_50fmol_inj2.mzML	RD139_Overlap_UPS1_50fmol_inj2		0	L	1	16	Overlap|CT=Mixture;CN=UPS1;QY=50 fmol
MUKF_ECOLI	AADAAEEGGDEFHWHR	3	248385.0	RD139_Overlap_UPS1_10fmol_inj3.mzML	RD139_Overlap_UPS1_10fmol_inj3		0	L	1	14	Overlap|CT=Mixture;CN=UPS1;QY=10 fmol
MUKF_ECOLI	AADAAEEGGDEFHWHR	3	289093.0	RD139_Overlap_UPS1_50fmol_inj1.mzML	RD139_Overlap_UPS1_50fmol_inj1		0	L	1	16	Overlap|CT=Mixture;CN=UPS1;QY=50 fmol
LLDD_ECOLI	AADAHGIPFTLSTVSVC(Carbamidomethyl)PIEEVAPAIK	3	256382.0	RD139_Overlap_UPS1_0_25fmol_inj1.mzML	RD139_Overlap_UPS1_0_25fmol_inj1		0	L	1	10	Overlap|CT=Mixture;CN=UPS1;QY=0.25 fmol
LLDD_ECOLI	AADAHGIPFTLSTVSVC(Carbamidomethyl)PIEEVAPAIK	3	333674.0	RD139_Overlap_UPS1_0_25fmol_inj2.mzML	RD139_Overlap_UPS1_0_25fmol_inj2		0	L	1	10	Overlap|CT=Mixture;CN=UPS1;QY=0.25 fmol
LLDD_ECOLI	AADAHGIPFTLSTVSVC(Carbamidomethyl)PIEEVAPAIK	3	393978.0	RD139_Overlap_UPS1_0_1fmol_inj3.mzML	RD139_Overlap_UPS1_0_1fmol_inj3		0	L	1	9	Overlap|CT=Mixture;CN=UPS1;QY=0.1 fmol
LLDD_ECOLI	AADAHGIPFTLSTVSVC(Carbamidomethyl)PIEEVAPAIK	3	466201.0	RD139_Overlap_UPS1_1fmol_inj1.mzML	RD139_Overlap_UPS1_1fmol_inj1		0	L	1	11	Overlap|CT=Mixture;CN=UPS1;QY=1 fmol
LLDD_ECOLI	AADAHGIPFTLSTVSVC(Carbamidomethyl)PIEEVAPAIK	3	452376.0	RD139_Overlap_UPS1_0_1fmol_inj1.mzML	RD139_Overlap_UPS1_0_1fmol_inj1		0	L	1	9	Overlap|CT=Mixture;CN=UPS1;QY=0.1 fmol
LLDD_ECOLI	AADAHGIPFTLSTVSVC(Carbamidomethyl)PIEEVAPAIK	3	282805.0	RD139_Overlap_UPS1_2_5fmol_inj3.mzML	RD139_Overlap_UPS1_2_5fmol_inj3		0	L	1	12	Overlap|CT=Mixture;CN=UPS1;QY=2.5 fmol
LLDD_ECOLI	AADAHGIPFTLSTVSVC(Carbamidomethyl)PIEEVAPAIK	3	395954.0	RD139_Overlap_UPS1_0_25fmol_inj3.mzML	RD139_Overlap_UPS1_0_25fmol_inj3		0	L	1	10	Overlap|CT=Mixture;CN=UPS1;QY=0.25 fmol
LLDD_ECOLI	AADAHGIPFTLSTVSVC(Carbamidomethyl)PIEEVAPAIK	3	300965.0	RD139_Overlap_UPS1_5fmol_inj2.mzML	RD139_Overlap_UPS1_5fmol_inj2		0	L	1	13	Overlap|CT=Mixture;CN=UPS1;QY=5 fmol
LLDD_ECOLI	AADAHGIPFTLSTVSVC(Carbamidomethyl)PIEEVAPAIK	3	418865.0	RD139_Overlap_UPS1_5fmol_inj1.mzML	RD139_Overlap_UPS1_5fmol_inj1		0	L	1	13	Overlap|CT=Mixture;CN=UPS1;QY=5 fmol
LLDD_ECOLI	AADAHGIPFTLSTVSVC(Carbamidomethyl)PIEEVAPAIK	3	408401.0	RD139_Overlap_UPS1_0_1fmol_inj2.mzML	RD139_Overlap_UPS1_0_1fmol_inj2		0	L	1	9	Overlap|CT=Mixture;CN=UPS1;QY=0.1 fmol
LLDD_ECOLI	AADAHGIPFTLSTVSVC(Carbamidomethyl)PIEEVAPAIK	3	439888.0	RD139_Overlap_UPS1_2_5fmol_inj1.mzML	RD139_Overlap_UPS1_2_5fmol_inj1		0	L	1	12	Overlap|CT=Mixture;CN=UPS1;QY=2.5 fmol
LLDD_ECOLI	AADAHGIPFTLSTVSVC(Carbamidomethyl)PIEEVAPAIK	3	349119.0	RD139_Overlap_UPS1_1fmol_inj3.mzML	RD139_Overlap_UPS1_1fmol_inj3		0	L	1	11	Overlap|CT=Mixture;CN=UPS1;QY=1 fmol
LLDD_ECOLI	AADAHGIPFTLSTVSVC(Carbamidomethyl)PIEEVAPAIK	3	92467.1	RD139_Overlap_UPS1_5fmol_inj3.mzML	RD139_Overlap_UPS1_5fmol_inj3		0	L	1	13	Overlap|CT=Mixture;CN=UPS1;QY=5 fmol
LLDD_ECOLI	AADAHGIPFTLSTVSVC(Carbamidomethyl)PIEEVAPAIK	3	66430.9	RD139_Overlap_UPS1_25fmol_inj2.mzML	RD139_Overlap_UPS1_25fmol_inj2		0	L	1	15	Overlap|CT=Mixture;CN=UPS1;QY=25 fmol
LLDD_ECOLI	AADAHGIPFTLSTVSVC(Carbamidomethyl)PIEEVAPAIK	3	312153.0	RD139_Overlap_UPS1_50fmol_inj3.mzML	RD139_Overlap_UPS1_50fmol_inj3		0	L	1	16	Overlap|CT=Mixture;CN=UPS1;QY=50 fmol
LLDD_ECOLI	AADAHGIPFTLSTVSVC(Carbamidomethyl)PIEEVAPAIK	3	385525.0	RD139_Overlap_UPS1_1fmol_inj2.mzML	RD139_Overlap_UPS1_1fmol_inj2		0	L	1	11	Overlap|CT=Mixture;CN=UPS1;QY=1 fmol
LLDD_ECOLI	AADAHGIPFTLSTVSVC(Carbamidomethyl)PIEEVAPAIK	3	406676.0	RD139_Overlap_UPS1_10fmol_inj1.mzML	RD139_Overlap_UPS1_10fmol_inj1		0	L	1	14	Overlap|CT=Mixture;CN=UPS1;QY=10 fmol
LLDD_ECOLI	AADAHGIPFTLSTVSVC(Carbamidomethyl)PIEEVAPAIK	3	343705.0	RD139_Overlap_UPS1_25fmol_inj3.mzML	RD139_Overlap_UPS1_25fmol_inj3		0	L	1	15	Overlap|CT=Mixture;CN=UPS1;QY=25 fmol
LLDD_ECOLI	AADAHGIPFTLSTVSVC(Carbamidomethyl)PIEEVAPAIK	3	342437.0	RD139_Overlap_UPS1_10fmol_inj2.mzML	RD139_Overlap_UPS1_10fmol_inj2		0	L	1	14	Overlap|CT=Mixture;CN=UPS1;QY=10 fmol
LLDD_ECOLI	AADAHGIPFTLSTVSVC(Carbamidomethyl)PIEEVAPAIK	3	342562.0	RD139_Overlap_UPS1_50fmol_inj2.mzML	RD139_Overlap_UPS1_50fmol_inj2		0	L	1	16	Overlap|CT=Mixture;CN=UPS1;QY=50 fmol
LLDD_ECOLI	AADAHGIPFTLSTVSVC(Carbamidomethyl)PIEEVAPAIK	3	348092.0	RD139_Overlap_UPS1_10fmol_inj3.mzML	RD139_Overlap_UPS1_10fmol_inj3		0	L	1	14	Overlap|CT=Mixture;CN=UPS1;QY=10 fmol
LLDD_ECOLI	AADAHGIPFTLSTVSVC(Carbamidomethyl)PIEEVAPAIK	3	437191.0	RD139_Overlap_UPS1_25fmol_inj1.mzML	RD139_Overlap_UPS1_25fmol_inj1		0	L	1	15	Overlap|CT=Mixture;CN=UPS1;QY=25 fmol
LLDD_ECOLI	AADAHGIPFTLSTVSVC(Carbamidomethyl)PIEEVAPAIK	3	415830.0	RD139_Overlap_UPS1_50fmol_inj1.mzML	RD139_Overlap_UPS1_50fmol_inj1		0	L	1	16	Overlap|CT=Mixture;CN=UPS1;QY=50 fmol
ETTA_ECOLI	AADALRLPDWDAK	2	1882600.0	RD139_Overlap_UPS1_0_25fmol_inj1.mzML	RD139_Overlap_UPS1_0_25fmol_inj1		0	L	1	10	Overlap|CT=Mixture;CN=UPS1;QY=0.25 fmol
ETTA_ECOLI	AADALRLPDWDAK	2	1656320.0	RD139_Overlap_UPS1_0_25fmol_inj2.mzML	RD139_Overlap_UPS1_0_25fmol_inj2		0	L	1	10	Overlap|CT=Mixture;CN=UPS1;QY=0.25 fmol
ETTA_ECOLI	AADALRLPDWDAK	2	1449840.0	RD139_Overlap_UPS1_0_1fmol_inj3.mzML	RD139_Overlap_UPS1_0_1fmol_inj3		0	L	1	9	Overlap|CT=Mixture;CN=UPS1;QY=0.1 fmol
ETTA_ECOLI	AADALRLPDWDAK	2	1250980.0	RD139_Overlap_UPS1_1fmol_inj1.mzML	RD139_Overlap_UPS1_1fmol_inj1		0	L	1	11	Overlap|CT=Mixture;CN=UPS1;QY=1 fmol
ETTA_ECOLI	AADALRLPDWDAK	2	1374970.0	RD139_Overlap_UPS1_0_1fmol_inj1.mzML	RD139_Overlap_UPS1_0_1fmol_inj1		0	L	1	9	Overlap|CT=Mixture;CN=UPS1;QY=0.1 fmol
ETTA_ECOLI	AADALRLPDWDAK	2	1670990.0	RD139_Overlap_UPS1_2_5fmol_inj3.mzML	RD139_Overlap_UPS1_2_5fmol_inj3		0	L	1	12	Overlap|CT=Mixture;CN=UPS1;QY=2.5 fmol
ETTA_ECOLI	AADALRLPDWDAK	2	1648650.0	RD139_Overlap_UPS1_0_25fmol_inj3.mzML	RD139_Overlap_UPS1_0_25fmol_inj3		0	L	1	10	Overlap|CT=Mixture;CN=UPS1;QY=0.25 fmol
ETTA_ECOLI	AADALRLPDWDAK	2	1502720.0	RD139_Overlap_UPS1_5fmol_inj2.mzML	RD139_Overlap_UPS1_5fmol_inj2		0	L	1	13	Overlap|CT=Mixture;CN=UPS1;QY=5 fmol
ETTA_ECOLI	AADALRLPDWDAK	2	1575060.0	RD139_Overlap_UPS1_5fmol_inj1.mzML	RD139_Overlap_UPS1_5fmol_inj1		0	L	1	13	Overlap|CT=Mixture;CN=UPS1;QY=5 fmol
ETTA_ECOLI	AADALRLPDWDAK	2	1420670.0	RD139_Overlap_UPS1_0_1fmol_inj2.mzML	RD139_Overlap_UPS1_0_1fmol_inj2		0	L	1	9	Overlap|CT=Mixture;CN=UPS1;QY=0.1 fmol
ETTA_ECOLI	AADALRLPDWDAK	2	1518270.0	RD139_Overlap_UPS1_2_5fmol_inj1.mzML	RD139_Overlap_UPS1_2_5fmol_inj1		0	L	1	12	Overlap|CT=Mixture;CN=UPS1;QY=2.5 fmol
ETTA_ECOLI	AADALRLPDWDAK	2	399846.0	RD139_Overlap_UPS1_2_5fmol_inj2.mzML	RD139_Overlap_UPS1_2_5fmol_inj2		0	L	1	12	Overlap|CT=Mixture;CN=UPS1;QY=2.5 fmol
ETTA_ECOLI	AADALRLPDWDAK	2	1419400.0	RD139_Overlap_UPS1_1fmol_inj3.mzML	RD139_Overlap_UPS1_1fmol_inj3		0	L	1	11	Overlap|CT=Mixture;CN=UPS1;QY=1 fmol
ETTA_ECOLI	AADALRLPDWDAK	2	456112.0	RD139_Overlap_UPS1_5fmol_inj3.mzML	RD139_Overlap_UPS1_5fmol_inj3		0	L	1	13	Overlap|CT=Mixture;CN=UPS1;QY=5 fmol
ETTA_ECOLI	AADALRLPDWDAK	2	292530.0	RD139_Overlap_UPS1_25fmol_inj2.mzML	RD139_Overlap_UPS1_25fmol_inj2		0	L	1	15	Overlap|CT=Mixture;CN=UPS1;QY=25 fmol
ETTA_ECOLI	AADALRLPDWDAK	2	1752170.0	RD139_Overlap_UPS1_50fmol_inj3.mzML	RD139_Overlap_UPS1_50fmol_inj3		0	L	1	16	Overlap|CT=Mixture;CN=UPS1;QY=50 fmol
ETTA_ECOLI	AADALRLPDWDAK	2	1252070.0	RD139_Overlap_UPS1_1fmol_inj2.mzML	RD139_Overlap_UPS1_1fmol_inj2		0	L	1	11	Overlap|CT=Mixture;CN=UPS1;QY=1 fmol
ETTA_ECOLI	AADALRLPDWDAK	2	1435440.0	RD139_Overlap_UPS1_10fmol_inj1.mzML	RD139_Overlap_UPS1_10fmol_inj1		0	L	1	14	Overlap|CT=Mixture;CN=UPS1;QY=10 fmol
ETTA_ECOLI	AADALRLPDWDAK	2	1789950.0	RD139_Overlap_UPS1_25fmol_inj3.mzML	RD139_Overlap_UPS1_25fmol_inj3		0	L	1	15	Overlap|CT=Mixture;CN=UPS1;QY=25 fmol
ETTA_ECOLI	AADALRLPDWDAK	2	1736350.0	RD139_Overlap_UPS1_10fmol_inj2.mzML	RD139_Overlap_UPS1_10fmol_inj2		0	L	1	14	Overlap|CT=Mixture;CN=UPS1;QY=10 fmol
ETTA_ECOLI	AADALRLPDWDAK	2	1782250.0	RD139_Overlap_UPS1_50fmol_inj2.mzML	RD139_Overlap_UPS1_50fmol_inj2		0	L	1	16	Overlap|CT=Mixture;CN=UPS1;QY=50 fmol
ETTA_ECOLI	AADALRLPDWDAK	2	1686670.0	RD139_Overlap_UPS1_10fmol_inj3.mzML	RD139_Overlap_UPS1_10fmol_inj3		0	L	1	14	Overlap|CT=Mixture;CN=UPS1;QY=10 fmol
ETTA_ECOLI	AADALRLPDWDAK	2	1643880.0	RD139_Overlap_UPS1_25fmol_inj1.mzML	RD139_Overlap_UPS1_25fmol_inj1		0	L	1	15	Overlap|CT=Mixture;CN=UPS1;QY=25 fmol
ETTA_ECOLI	AADALRLPDWDAK	2	1446340.0	RD139_Overlap_UPS1_50fmol_inj1.mzML	RD139_Overlap_UPS1_50fmol_inj1		0	L	1	16	Overlap|CT=Mixture;CN=UPS1;QY=50 fmol
ETTA_ECOLI	AADALRLPDWDAK	3	761508.0	RD139_Overlap_UPS1_0_25fmol_inj1.mzML	RD139_Overlap_UPS1_0_25fmol_inj1		0	L	1	10	Overlap|CT=Mixture;CN=UPS1;QY=0.25 fmol
ETTA_ECOLI	AADALRLPDWDAK	3	837001.0	RD139_Overlap_UPS1_0_25fmol_inj2.mzML	RD139_Overlap_UPS1_0_25fmol_inj2		0	L	1	10	Overlap|CT=Mixture;CN=UPS1;QY=0.25 fmol
ETTA_ECOLI	AADALRLPDWDAK	3	666399.0	RD139_Overlap_UPS1_0_1fmol_inj3.mzML	RD139_Overlap_UPS1_0_1fmol_inj3		0	L	1	9	Overlap|CT=Mixture;CN=UPS1;QY=0.1 fmol
ETTA_ECOLI	AADALRLPDWDAK	3	596498.0	RD139_Overlap_UPS1_1fmol_inj1.mzML	RD139_Overlap_UPS1_1fmol_inj1		0	L	1	11	Overlap|CT=Mixture;CN=UPS1;QY=1 fmol
ETTA_ECOLI	AADALRLPDWDAK	3	586635.0	RD139_Overlap_UPS1_0_1fmol_inj1.mzML	RD139_Overlap_UPS1_0_1fmol_inj1		0	L	1	9	Overlap|CT=Mixture;CN=UPS1;QY=0.1 fmol
ETTA_ECOLI	AADALRLPDWDAK	3	768767.0	RD139_Overlap_UPS1_2_5fmol_inj3.mzML	RD139_Overlap_UPS1_2_5fmol_inj3		0	L	1	12	Overlap|CT=Mixture;CN=UPS1;QY=2.5 fmol
ETTA_ECOLI	AADALRLPDWDAK	3	860500.0	RD139_Overlap_UPS1_0_25fmol_inj3.mzML	RD139_Overlap_UPS1_0_25fmol_inj3		0	L	1	10	Overlap|CT=Mixture;CN=UPS1;QY=0.25 fmol
ETTA_ECOLI	AADALRLPDWDAK	3	776957.0	RD139_Overlap_UPS1_5fmol_inj2.mzML	RD139_Overlap_UPS1_5fmol_inj2		0	L	1	13	Overlap|CT=Mixture;CN=UPS1;QY=5 fmol
ETTA_ECOLI	AADALRLPDWDAK	3	898762.0	RD139_Overlap_UPS1_5fmol_inj1.mzML	RD139_Overlap_UPS1_5fmol_inj1		0	L	1	13	Overlap|CT=Mixture;CN=UPS1;QY=5 fmol
ETTA_ECOLI	AADALRLPDWDAK	3	776736.0	RD139_Overlap_UPS1_0_1fmol_inj2.mzML	RD139_Overlap_UPS1_0_1fmol_inj2		0	L	1	9	Overlap|CT=Mixture;CN=UPS1;QY=0.1 fmol
ETTA_ECOLI	AADALRLPDWDAK	3	756232.0	RD139_Overlap_UPS1_2_5fmol_inj1.mzML	RD139_Overlap_UPS1_2_5fmol_inj1		0	L	1	12	Overlap|CT=Mixture;CN=UPS1;QY=2.5 fmol
ETTA_ECOLI	AADALRLPDWDAK	3	329656.0	RD139_Overlap_UPS1_2_5fmol_inj2.mzML	RD139_Overlap_UPS1_2_5fmol_inj2		0	L	1	12	Overlap|CT=Mixture;CN=UPS1;QY=2.5 fmol
ETTA_ECOLI	AADALRLPDWDAK	3	587647.0	RD139_Overlap_UPS1_1fmol_inj3.mzML	RD139_Overlap_UPS1_1fmol_inj3		0	L	1	11	Overlap|CT=Mixture;CN=UPS1;QY=1 fmol
ETTA_ECOLI	AADALRLPDWDAK	3	321500.0	RD139_Overlap_UPS1_5fmol_inj3.mzML	RD139_Overlap_UPS1_5fmol_inj3		0	L	1	13	Overlap|CT=Mixture;CN=UPS1;QY=5 fmol
ETTA_ECOLI	AADALRLPDWDAK	3	209605.0	RD139_Overlap_UPS1_25fmol_inj2.mzML	RD139_Overlap_UPS1_25fmol_inj2		0	L	1	15	Overlap|CT=Mixture;CN=UPS1;QY=25 fmol
ETTA_ECOLI	AADALRLPDWDAK	3	765077.0	RD139_Overlap_UPS1_50fmol_inj3.mzML	RD139_Overlap_UPS1_50fmol_inj3		0	L	1	16	Overlap|CT=Mixture;CN=UPS1;QY=50 fmol
ETTA_ECOLI	AADALRLPDWDAK	3	625061.0	RD139_Overlap_UPS1_1fmol_inj2.mzML	RD139_Overlap_UPS1_1fmol_inj2		0	L	1	11	Overlap|CT=Mixture;CN=UPS1;QY=1 fmol
ETTA_ECOLI	AADALRLPDWDAK	3	783672.0	RD139_Overlap_UPS1_10fmol_inj1.mzML	RD139_Overlap_UPS1_10fmol_inj1		0	L	1	14	Overlap|CT=Mixture;CN=UPS1;QY=10 fmol
ETTA_ECOLI	AADALRLPDWDAK	3	702096.0	RD139_Overlap_UPS1_25fmol_inj3.mzML	RD139_Overlap_UPS1_25fmol_inj3		0	L	1	15	Overlap|CT=Mixture;CN=UPS1;QY=25 fmol
ETTA_ECOLI	AADALRLPDWDAK	3	833632.0	RD139_Overlap_UPS1_10fmol_inj2.mzML	RD139_Overlap_UPS1_10fmol_inj2		0	L	1	14	Overlap|CT=Mixture;CN=UPS1;QY=10 fmol
ETTA_ECOLI	AADALRLPDWDAK	3	850105.0	RD139_Overlap_UPS1_50fmol_inj2.mzML	RD139_Overlap_UPS1_50fmol_inj2		0	L	1	16	Overlap|CT=Mixture;CN=UPS1;QY=50 fmol
ETTA_ECOLI	AADALRLPDWDAK	3	741989.0	RD139_Overlap_UPS1_10fmol_inj3.mzML	RD139_Overlap_UPS1_10fmol_inj3		0	L	1	14	Overlap|CT=Mixture;CN=UPS1;QY=10 fmol
ETTA_ECOLI	AADALRLPDWDAK	3	829326.0	RD139_Overlap_UPS1_25fmol_inj1.mzML	RD139_Overlap_UPS1_25fmol_inj1		0	L	1	15	Overlap|CT=Mixture;CN=UPS1;QY=25 fmol
ETTA_ECOLI	AADALRLPDWDAK	3	864735.0	RD139_Overlap_UPS1_50fmol_inj1.mzML	RD139_Overlap_UPS1_50fmol_inj1		0	L	1	16	Overlap|CT=Mixture;CN=UPS1;QY=50 fmol
PUR9_ECOLI	AADEGLEVK	2	270505.0	RD139_Overlap_UPS1_0_25fmol_inj1.mzML	RD139_Overlap_UPS1_0_25fmol_inj1		0	L	1	10	Overlap|CT=Mixture;CN=UPS1;QY=0.25 fmol
PUR9_ECOLI	AADEGLEVK	2	225525.0	RD139_Overlap_UPS1_0_25fmol_inj2.mzML	RD139_Overlap_UPS1_0_25fmol_inj2		0	L	1	10	Overlap|CT=Mixture;CN=UPS1;QY=0.25 fmol
PUR9_ECOLI	AADEGLEVK	2	258858.0	RD139_Overlap_UPS1_0_1fmol_inj3.mzML	RD139_Overlap_UPS1_0_1fmol_inj3		0	L	1	9	Overlap|CT=Mixture;CN=UPS1;QY=0.1 fmol
PUR9_ECOLI	AADEGLEVK	2	183924.0	RD139_Overlap_UPS1_1fmol_inj1.mzML	RD139_Overlap_UPS1_1fmol_inj1		0	L	1	11	Overlap|CT=Mixture;CN=UPS1;QY=1 fmol
PUR9_ECOLI	AADEGLEVK	2	249697.0	RD139_Overlap_UPS1_0_1fmol_inj1.mzML	RD139_Overlap_UPS1_0_1fmol_inj1		0	L	1	9	Overlap|CT=Mixture;CN=UPS1;QY=0.1 fmol
PUR9_ECOLI	AADEGLEVK	2	208207.0	RD139_Overlap_UPS1_2_5fmol_inj3.mzML	RD139_Overlap_UPS1_2_5fmol_inj3		0	L	1	12	Overlap|CT=Mixture;CN=UPS1;QY=2.5 fmol
PUR9_ECOLI	AADEGLEVK	2	231464.0	RD139_Overlap_UPS1_0_25fmol_inj3.mzML	RD139_Overlap_UPS1_0_25fmol_inj3		0	L	1	10	Overlap|CT=Mixture;CN=UPS1;QY=0.25 fmol
PUR9_ECOLI	AADEGLEVK	2	167776.0	RD139_Overlap_UPS1_5fmol_inj2.mzML	RD139_Overlap_UPS1_5fmol_inj2		0	L	1	13	Overlap|CT=Mixture;CN=UPS1;QY=5 fmol
PUR9_ECOLI	AADEGLEVK	2	290638.0	RD139_Overlap_UPS1_5fmol_inj1.mzML	RD139_Overlap_UPS1_5fmol_inj1		0	L	1	13	Overlap|CT=Mixture;CN=UPS1;QY=5 fmol
PUR9_ECOLI	AADEGLEVK	2	261121.0	RD139_Overlap_UPS1_0_1fmol_inj2.mzML	RD139_Overlap_UPS1_0_1fmol_inj2		0	L	1	9	Overlap|CT=Mixture;CN=UPS1;QY=0.1 fmol
PUR9_ECOLI	AADEGLEVK	2	206494.0	RD139_Overlap_UPS1_2_5fmol_inj1.mzML	RD139_Overlap_UPS1_2_5fmol_inj1		0	L	1	12	Overlap|CT=Mixture;CN=UPS1;QY=2.5 fmol
PUR9_ECOLI	AADEGLEVK	2	114719.0	RD139_Overlap_UPS1_2_5fmol_inj2.mzML	RD139_Overlap_UPS1_2_5fmol_inj2		0	L	1	12	Overlap|CT=Mixture;CN=UPS1;QY=2.5 fmol
PUR9_ECOLI	AADEGLEVK	2	234685.0	RD139_Overlap_UPS1_1fmol_inj3.mzML	RD139_Overlap_UPS1_1fmol_inj3		0	L	1	11	Overlap|CT=Mixture;CN=UPS1;QY=1 fmol
PUR9_ECOLI	AADEGLEVK	2	93045.0	RD139_Overlap_UPS1_5fmol_inj3.mzML	RD139_Overlap_UPS1_5fmol_inj3		0	L	1	13	Overlap|CT=Mixture;CN=UPS1;QY=5 fmol
PUR9_ECOLI	AADEGLEVK	2	96228.7	RD139_Overlap_UPS1_25fmol_inj2.mzML	RD139_Overlap_UPS1_25fmol_inj2		0	L	1	15	Overlap|CT=Mixture;CN=UPS1;QY=25 fmol
PUR9_ECOLI	AADEGLEVK	2	230006.0	RD139_Overlap_UPS1_50fmol_inj3.mzML	RD139_Overlap_UPS1_50fmol_inj3		0	L	1	16	Overlap|CT=Mixture;CN=UPS1;QY=50 fmol
PUR9_ECOLI	AADEGLEVK	2	201604.0	RD139_Overlap_UPS1_1fmol_inj2.mzML	RD139_Overlap_UPS1_1fmol_inj2		0	L	1	11	Overlap|CT=Mixture;CN=UPS1;QY=1 fmol
PUR9_ECOLI	AADEGLEVK	2	275297.0	RD139_Overlap_UPS1_10fmol_inj1.mzML	RD139_Overlap_UPS1_10fmol_inj1		0	L	1	14	Overlap|CT=Mixture;CN=UPS1;QY=10 fmol
PUR9_ECOLI	AADEGLEVK	2	241782.0	RD139_Overlap_UPS1_25fmol_inj3.mzML	RD139_Overlap_UPS1_25fmol_inj3		0	L	1	15	Overlap|CT=Mixture;CN=UPS1;QY=25 fmol
PUR9_ECOLI	AADEGLEVK	2	218157.0	RD139_Overlap_UPS1_10fmol_inj2.mzML	RD139_Overlap_UPS1_10fmol_inj2		0	L	1	14	Overlap|CT=Mixture;CN=UPS1;QY=10 fmol
PUR9_ECOLI	AADEGLEVK	2	230082.0	RD139_Overlap_UPS1_50fmol_inj2.mzML	RD139_Overlap_UPS1_50fmol_inj2		0	L	1	16	Overlap|CT=Mixture;CN=UPS1;QY=50 fmol
PUR9_ECOLI	AADEGLEVK	2	205273.0	RD139_Overlap_UPS1_10fmol_inj3.mzML	RD139_Overlap_UPS1_10fmol_inj3		0	L	1	14	Overlap|CT=Mixture;CN=UPS1;QY=10 fmol
PUR9_ECOLI	AADEGLEVK	2	278235.0	RD139_Overlap_UPS1_25fmol_inj1.mzML	RD139_Overlap_UPS1_25fmol_inj1		0	L	1	15	Overlap|CT=Mixture;CN=UPS1;QY=25 fmol
PUR9_ECOLI	AADEGLEVK	2	197140.0	RD139_Overlap_UPS1_50fmol_inj1.mzML	RD139_Overlap_UPS1_50fmol_inj1		0	L	1	16	Overlap|CT=Mixture;CN=UPS1;QY=50 fmol
ACRB_ECOLI	AADGQMVPFSAFSSSR	2	1358700.0	RD139_Overlap_UPS1_0_25fmol_inj1.mzML	RD139_Overlap_UPS1_0_25fmol_inj1		0	L	1	10	Overlap|CT=Mixture;CN=UPS1;QY=0.25 fmol
ACRB_ECOLI	AADGQMVPFSAFSSSR	2	1457480.0	RD139_Overlap_UPS1_0_25fmol_inj2.mzML	RD139_Overlap_UPS1_0_25fmol_inj2		0	L	1	10	Overlap|CT=Mixture;CN=UPS1;QY=0.25 fmol
ACRB_ECOLI	AADGQMVPFSAFSSSR	2	884099.0	RD139_Overlap_UPS1_0_1fmol_inj3.mzML	RD139_Overlap_UPS1_0_1fmol_inj3		0	L	1	9	Overlap|CT=Mixture;CN=UPS1;QY=0.1 fmol
ACRB_ECOLI	AADGQMVPFSAFSSSR	2	1036010.0	RD139_Overlap_UPS1_1fmol_inj1.mzML	RD139_Overlap_UPS1_1fmol_inj1		0	L	1	11	Overlap|CT=Mixture;CN=UPS1;QY=1 fmol
ACRB_ECOLI	AADGQMVPFSAFSSSR	2	936633.0	RD139_Overlap_UPS1_0_1fmol_inj1.mzML	RD139_Overlap_UPS1_0_1fmol_inj1		0	L	1	9	Overlap|CT=Mixture;CN=UPS1;QY=0.1 fmol
ACRB_ECOLI	AADGQMVPFSAFSSSR	2	1107580.0	RD139_Overlap_UPS1_2_5fmol_inj3.mzML	RD139_Overlap_UPS1_2_5fmol_inj3		0	L	1	12	Overlap|CT=Mixture;CN=UPS1;QY=2.5 fmol
ACRB_ECOLI	AADGQMVPFSAFSSSR	2	1316760.0	RD139_Overlap_UPS1_0_25fmol_inj3.mzML	RD139_Overlap_UPS1_0_25fmol_inj3		0	L	1	10	Overlap|CT=Mixture;CN=UPS1;QY=0.25 fmol
ACRB_ECOLI	AADGQMVPFSAFSSSR	2	1248920.0	RD139_Overlap_UPS1_5fmol_inj2.mzML	RD139_Overlap_UPS1_5fmol_inj2		0	L	1	13	Overlap|CT=Mixture;CN=UPS1;QY=5 fmol
ACRB_ECOLI	AADGQMVPFSAFSSSR	2	1411990.0	RD139_Overlap_UPS1_5fmol_inj1.mzML	RD139_Overlap_UPS1_5fmol_inj1		0	L	1	13	Overlap|CT=Mixture;CN=UPS1;QY=5 fmol
ACRB_ECOLI	AADGQMVPFSAFSSSR	2	1063430.0	RD139_Overlap_UPS1_0_1fmol_inj2.mzML	RD139_Overlap_UPS1_0_1fmol_inj2		0	L	1	9	Overlap|CT=Mixture;CN=UPS1;QY=0.1 fmol
ACRB_ECOLI	AADGQMVPFSAFSSSR	2	1337530.0	RD139_Overlap_UPS1_2_5fmol_inj1.mzML	RD139_Overlap_UPS1_2_5fmol_inj1		0	L	1	12	Overlap|CT=Mixture;CN=UPS1;QY=2.5 fmol
ACRB_ECOLI	AADGQMVPFSAFSSSR	2	1104270.0	RD139_Overlap_UPS1_1fmol_inj3.mzML	RD139_Overlap_UPS1_1fmol_inj3		0	L	1	11	Overlap|CT=Mixture;CN=UPS1;QY=1 fmol
ACRB_ECOLI	AADGQMVPFSAFSSSR	2	1512760.0	RD139_Overlap_UPS1_50fmol_inj3.mzML	RD139_Overlap_UPS1_50fmol_inj3		0	L	1	16	Overlap|CT=Mixture;CN=UPS1;QY=50 fmol
ACRB_ECOLI	AADGQMVPFSAFSSSR	2	1103230.0	RD139_Overlap_UPS1_1fmol_inj2.mzML	RD139_Overlap_UPS1_1fmol_inj2		0	L	1	11	Overlap|CT=Mixture;CN=UPS1;QY=1 fmol
ACRB_ECOLI	AADGQMVPFSAFSSSR	2	1211470.0	RD139_Overlap_UPS1_10fmol_inj1.mzML	RD139_Overlap_UPS1_10fmol_inj1		0	L	1	14	Overlap|CT=Mixture;CN=UPS1;QY=10 fmol
ACRB_ECOLI	AADGQMVPFSAFSSSR	2	1675310.0	RD139_Overlap_UPS1_25fmol_inj3.mzML	RD139_Overlap_UPS1_25fmol_inj3		0	L	1	15	Overlap|CT=Mixture;CN=UPS1;QY=25 fmol
ACRB_ECOLI	AADGQMVPFSAFSSSR	2	1382640.0	RD139_Overlap_UPS1_10fmol_inj2.mzML	RD139_Overlap_UPS1_10fmol_inj2		0	L	1	14	Overlap|CT=Mixture;CN=UPS1;QY=10 fmol
ACRB_ECOLI	AADGQMVPFSAFSSSR	2	1528090.0	RD139_Overlap_UPS1_50fmol_inj2.mzML	RD139_Overlap_UPS1_50fmol_inj2		0	L	1	16	Overlap|CT=Mixture;CN=UPS1;QY=50 fmol
ACRB_ECOLI	AADGQMVPFSAFSSSR	2	1379040.0	RD139_Overlap_UPS1_10fmol_inj3.mzML	RD139_Overlap_UPS1_10fmol_inj3		0	L	1	14	Overlap|CT=Mixture;CN=UPS1;QY=10 fmol
ACRB_ECOLI	AADGQMVPFSAFSSSR	2	1531480.0	RD139_Overlap_UPS1_25fmol_inj1.mzML	RD139_Overlap_UPS1_25fmol_inj1		0	L	1	15	Overlap|CT=Mixture;CN=UPS1;QY=25 fmol
ACRB_ECOLI	AADGQMVPFSAFSSSR	2	1496300.0	RD139_Overlap_UPS1_50fmol_inj1.mzML	RD139_Overlap_UPS1_50fmol_inj1		0	L	1	16	Overlap|CT=Mixture;CN=UPS1;QY=50 fmol
YIDA_ECOLI	AADGSTVAQTALSYDDYR	2	2196360.0	RD139_Overlap_UPS1_0_25fmol_inj1.mzML	RD139_Overlap_UPS1_0_25fmol_inj1		0	L	1	10	Overlap|CT=Mixture;CN=UPS1;QY=0.25 fmol
YIDA_ECOLI	AADGSTVAQTALSYDDYR	2	2331820.0	RD139_Overlap_UPS1_0_25fmol_inj2.mzML	RD139_Overlap_UPS1_0_25fmol_inj2		0	L	1	10	Overlap|CT=Mixture;CN=UPS1;QY=0.25 fmol
YIDA_ECOLI	AADGSTVAQTALSYDDYR	2	1960990.0	RD139_Overlap_UPS1_0_1fmol_inj3.mzML	RD139_Overlap_UPS1_0_1fmol_inj3		0	L	1	9	Overlap|CT=Mixture;CN=UPS1;QY=0.1 fmol
YIDA_ECOLI	AADGSTVAQTALSYDDYR	2	2085400.0	RD139_Overlap_UPS1_1fmol_inj1.mzML	RD139_Overlap_UPS1_1fmol_inj1		0	L	1	11	Overlap|CT=Mixture;CN=UPS1;QY=1 fmol
YIDA_ECOLI	AADGSTVAQTALSYDDYR	2	2181210.0	RD139_Overlap_UPS1_0_1fmol_inj1.mzML	RD139_Overlap_UPS1_0_1fmol_inj1		0	L	1	9	Overlap|CT=Mixture;CN=UPS1;QY=0.1 fmol
YIDA_ECOLI	AADGSTVAQTALSYDDYR	2	1909890.0	RD139_Overlap_UPS1_2_5fmol_inj3.mzML	RD139_Overlap_UPS1_2_5fmol_inj3		0	L	1	12	Overlap|CT=Mixture;CN=UPS1;QY=2.5 fmol
YIDA_ECOLI	AADGSTVAQTALSYDDYR	2	2188950.0	RD139_Overlap_UPS1_0_25fmol_inj3.mzML	RD139_Overlap_UPS1_0_25fmol_inj3		0	L	1	10	Overlap|CT=Mixture;CN=UPS1;QY=0.25 fmol
YIDA_ECOLI	AADGSTVAQTALSYDDYR	2	2031040.0	RD139_Overlap_UPS1_5fmol_inj2.mzML	RD139_Overlap_UPS1_5fmol_inj2		0	L	1	13	Overlap|CT=Mixture;CN=UPS1;QY=5 fmol
YIDA_ECOLI	AADGSTVAQTALSYDDYR	2	2538680.0	RD139_Overlap_UPS1_5fmol_inj1.mzML	RD139_Overlap_UPS1_5fmol_inj1		0	L	1	13	Overlap|CT=Mixture;CN=UPS1;QY=5 fmol
YIDA_ECOLI	AADGSTVAQTALSYDDYR	2	2166870.0	RD139_Overlap_UPS1_0_1fmol_inj2.mzML	RD139_Overlap_UPS1_0_1fmol_inj2		0	L	1	9	Overlap|CT=Mixture;CN=UPS1;QY=0.1 fmol
YIDA_ECOLI	AADGSTVAQTALSYDDYR	2	2389850.0	RD139_Overlap_UPS1_2_5fmol_inj1.mzML	RD139_Overlap_UPS1_2_5fmol_inj1		0	L	1	12	Overlap|CT=Mixture;CN=UPS1;QY=2.5 fmol
YIDA_ECOLI	AADGSTVAQTALSYDDYR	2	1031560.0	RD139_Overlap_UPS1_2_5fmol_inj2.mzML	RD139_Overlap_UPS1_2_5fmol_inj2		0	L	1	12	Overlap|CT=Mixture;CN=UPS1;QY=2.5 fmol
YIDA_ECOLI	AADGSTVAQTALSYDDYR	2	2069070.0	RD139_Overlap_UPS1_1fmol_inj3.mzML	RD139_Overlap_UPS1_1fmol_inj3		0	L	1	11	Overlap|CT=Mixture;CN=UPS1;QY=1 fmol
YIDA_ECOLI	AADGSTVAQTALSYDDYR	2	893708.0	RD139_Overlap_UPS1_5fmol_inj3.mzML	RD139_Overlap_UPS1_5fmol_inj3		0	L	1	13	Overlap|CT=Mixture;CN=UPS1;QY=5 fmol
YIDA_ECOLI	AADGSTVAQTALSYDDYR	2	782458.0	RD139_Overlap_UPS1_25fmol_inj2.mzML	RD139_Overlap_UPS1_25fmol_inj2		0	L	1	15	Overlap|CT=Mixture;CN=UPS1;QY=25 fmol
YIDA_ECOLI	AADGSTVAQTALSYDDYR	2	1981610.0	RD139_Overlap_UPS1_50fmol_inj3.mzML	RD139_Overlap_UPS1_50fmol_inj3		0	L	1	16	Overlap|CT=Mixture;CN=UPS1;QY=50 fmol
YIDA_ECOLI	AADGSTVAQTALSYDDYR	2	2272890.0	RD139_Overlap_UPS1_1fmol_inj2.mzML	RD139_Overlap_UPS1_1fmol_inj2		0	L	1	11	Overlap|CT=Mixture;CN=UPS1;QY=1 fmol
YIDA_ECOLI	AADGSTVAQTALSYDDYR	2	2293030.0	RD139_Overlap_UPS1_10fmol_inj1.mzML	RD139_Overlap_UPS1_10fmol_inj1		0	L	1	14	Overlap|CT=Mixture;CN=UPS1;QY=10 fmol
YIDA_ECOLI	AADGSTVAQTALSYDDYR	2	2038060.0	RD139_Overlap_UPS1_25fmol_inj3.mzML	RD139_Overlap_UPS1_25fmol_inj3		0	L	1	15	Overlap|CT=Mixture;CN=UPS1;QY=25 fmol
YIDA_ECOLI	AADGSTVAQTALSYDDYR	2	2317180.0	RD139_Overlap_UPS1_10fmol_inj2.mzML	RD139_Overlap_UPS1_10fmol_inj2		0	L	1	14	Overlap|CT=Mixture;CN=UPS1;QY=10 fmol
YIDA_ECOLI	AADGSTVAQTALSYDDYR	2	2257530.0	RD139_Overlap_UPS1_50fmol_inj2.mzML	RD139_Overlap_UPS1_50fmol_inj2		0	L	1	16	Overlap|CT=Mixture;CN=UPS1;QY=50 fmol
YIDA_ECOLI	AADGSTVAQTALSYDDYR	2	2023800.0	RD139_Overlap_UPS1_10fmol_inj3.mzML	RD139_Overlap_UPS1_10fmol_inj3		0	L	1	14	Overlap|CT=Mixture;CN=UPS1;QY=10 fmol
YIDA_ECOLI	AADGSTVAQTALSYDDYR	2	2315800.0	RD139_Overlap_UPS1_25fmol_inj1.mzML	RD139_Overlap_UPS1_25fmol_inj1		0	L	1	15	Overlap|CT=Mixture;CN=UPS1;QY=25 fmol
YIDA_ECOLI	AADGSTVAQTALSYDDYR	2	2251420.0	RD139_Overlap_UPS1_50fmol_inj1.mzML	RD139_Overlap_UPS1_50fmol_inj1		0	L	1	16	Overlap|CT=Mixture;CN=UPS1;QY=50 fmol
YIDA_ECOLI	AADGSTVAQTALSYDDYR	3	327793.0	RD139_Overlap_UPS1_0_25fmol_inj1.mzML	RD139_Overlap_UPS1_0_25fmol_inj1		0	L	1	10	Overlap|CT=Mixture;CN=UPS1;QY=0.25 fmol
YIDA_ECOLI	AADGSTVAQTALSYDDYR	3	333839.0	RD139_Overlap_UPS1_1fmol_inj1.mzML	RD139_Overlap_UPS1_1fmol_inj1		0	L	1	11	Overlap|CT=Mixture;CN=UPS1;QY=1 fmol
YIDA_ECOLI	AADGSTVAQTALSYDDYR	3	358664.0	RD139_Overlap_UPS1_0_1fmol_inj1.mzML	RD139_Overlap_UPS1_0_1fmol_inj1		0	L	1	9	Overlap|CT=Mixture;CN=UPS1;QY=0.1 fmol
YIDA_ECOLI	AADGSTVAQTALSYDDYR	3	377745.0	RD139_Overlap_UPS1_2_5fmol_inj3.mzML	RD139_Overlap_UPS1_2_5fmol_inj3		0	L	1	12	Overlap|CT=Mixture;CN=UPS1;QY=2.5 fmol
YIDA_ECOLI	AADGSTVAQTALSYDDYR	3	363002.0	RD139_Overlap_UPS1_5fmol_inj1.mzML	RD139_Overlap_UPS1_5fmol_inj1		0	L	1	13	Overlap|CT=Mixture;CN=UPS1;QY=5 fmol
YIDA_ECOLI	AADGSTVAQTALSYDDYR	3	373222.0	RD139_Overlap_UPS1_0_1fmol_inj2.mzML	RD139_Overlap_UPS1_0_1fmol_inj2		0	L	1	9	Overlap|CT=Mixture;CN=UPS1;QY=0.1 fmol
YIDA_ECOLI	AADGSTVAQTALSYDDYR	3	384826.0	RD139_Overlap_UPS1_2_5fmol_inj1.mzML	RD139_Overlap_UPS1_2_5fmol_inj1		0	L	1	12	Overlap|CT=Mixture;CN=UPS1;QY=2.5 fmol
YIDA_ECOLI	AADGSTVAQTALSYDDYR	3	181150.0	RD139_Overlap_UPS1_2_5fmol_inj2.mzML	RD139_Overlap_UPS1_2_5fmol_inj2		0	L	1	12	Overlap|CT=Mixture;CN=UPS1;QY=2.5 fmol
YIDA_ECOLI	AADGSTVAQTALSYDDYR	3	132280.0	RD139_Overlap_UPS1_5fmol_inj3.mzML	RD139_Overlap_UPS1_5fmol_inj3		0	L	1	13	Overlap|CT=Mixture;CN=UPS1;QY=5 fmol
YIDA_ECOLI	AADGSTVAQTALSYDDYR	3	185131.0	RD139_Overlap_UPS1_25fmol_inj2.mzML	RD139_Overlap_UPS1_25fmol_inj2		0	L	1	15	Overlap|CT=Mixture;CN=UPS1;QY=25 fmol
YIDA_ECOLI	AADGSTVAQTALSYDDYR	3	259639.0	RD139_Overlap_UPS1_10fmol_inj2.mzML	RD139_Overlap_UPS1_10fmol_inj2		0	L	1	14	Overlap|CT=Mixture;CN=UPS1;QY=10 fmol
YIDA_ECOLI	AADGSTVAQTALSYDDYR	3	250056.0	RD139_Overlap_UPS1_10fmol_inj3.mzML	RD139_Overlap_UPS1_10fmol_inj3		0	L	1	14	Overlap|CT=Mixture;CN=UPS1;QY=10 fmol
YIDA_ECOLI	AADGSTVAQTALSYDDYR	3	382293.0	RD139_Overlap_UPS1_25fmol_inj1.mzML	RD139_Overlap_UPS1_25fmol_inj1		0	L	1	15	Overlap|CT=Mixture;CN=UPS1;QY=25 fmol
YIDA_ECOLI	AADGSTVAQTALSYDDYR	3	334510.0	RD139_Overlap_UPS1_50fmol_inj1.mzML	RD139_Overlap_UPS1_50fmol_inj1		0	L	1	16	Overlap|CT=Mixture;CN=UPS1;QY=50 fmol
MLC_ECOLI	AADILFPVISDSIR	2	1598970.0	RD139_Overlap_UPS1_0_25fmol_inj1.mzML	RD139_Overlap_UPS1_0_25fmol_inj1		0	L	1	10	Overlap|CT=Mixture;CN=UPS1;QY=0.25 fmol
MLC_ECOLI	AADILFPVISDSIR	2	1891770.0	RD139_Overlap_UPS1_0_25fmol_inj2.mzML	RD139_Overlap_UPS1_0_25fmol_inj2		0	L	1	10	Overlap|CT=Mixture;CN=UPS1;QY=0.25 fmol
MLC_ECOLI	AADILFPVISDSIR	2	1308860.0	RD139_Overlap_UPS1_0_1fmol_inj3.mzML	RD139_Overlap_UPS1_0_1fmol_inj3		0	L	1	9	Overlap|CT=Mixture;CN=UPS1;QY=0.1 fmol
MLC_ECOLI	AADILFPVISDSIR	2	1898130.0	RD139_Overlap_UPS1_1fmol_inj1.mzML	RD139_Overlap_UPS1_1fmol_inj1		0	L	1	11	Overlap|CT=Mixture;CN=UPS1;QY=1 fmol
MLC_ECOLI	AADILFPVISDSIR	2	1942110.0	RD139_Overlap_UPS1_0_1fmol_inj1.mzML	RD139_Overlap_UPS1_0_1fmol_inj1		0	L	1	9	Overlap|CT=Mixture;CN=UPS1;QY=0.1 fmol
MLC_ECOLI	AADILFPVISDSIR	2	1720410.0	RD139_Overlap_UPS1_2_5fmol_inj3.mzML	RD139_Overlap_UPS1_2_5fmol_inj3		0	L	1	12	Overlap|CT=Mixture;CN=UPS1;QY=2.5 fmol
MLC_ECOLI	AADILFPVISDSIR	2	1888360.0	RD139_Overlap_UPS1_0_25fmol_inj3.mzML	RD139_Overlap_UPS1_0_25fmol_inj3		0	L	1	10	Overlap|CT=Mixture;CN=UPS1;QY=0.25 fmol
MLC_ECOLI	AADILFPVISDSIR	2	1704290.0	RD139_Overlap_UPS1_5fmol_inj2.mzML	RD139_Overlap_UPS1_5fmol_inj2		0	L	1	13	Overlap|CT=Mixture;CN=UPS1;QY=5 fmol
MLC_ECOLI	AADILFPVISDSIR	2	1982800.0	RD139_Overlap_UPS1_5fmol_inj1.mzML	RD139_Overlap_UPS1_5fmol_inj1		0	L	1	13	Overlap|CT=Mixture;CN=UPS1;QY=5 fmol
MLC_ECOLI	AADILFPVISDSIR	2	1725860.0	RD139_Overlap_UPS1_0_1fmol_inj2.mzML	RD139_Overlap_UPS1_0_1fmol_inj2		0	L	1	9	Overlap|CT=Mixture;CN=UPS1;QY=0.1 fmol
MLC_ECOLI	AADILFPVISDSIR	2	1973270.0	RD139_Overlap_UPS1_2_5fmol_inj1.mzML	RD139_Overlap_UPS1_2_5fmol_inj1		0	L	1	12	Overlap|CT=Mixture;CN=UPS1;QY=2.5 fmol
MLC_ECOLI	AADILFPVISDSIR	2	696642.0	RD139_Overlap_UPS1_2_5fmol_inj2.mzML	RD139_Overlap_UPS1_2_5fmol_inj2		0	L	1	12	Overlap|CT=Mixture;CN=UPS1;QY=2.5 fmol
MLC_ECOLI	AADILFPVISDSIR	2	1732900.0	RD139_Overlap_UPS1_1fmol_inj3.mzML	RD139_Overlap_UPS1_1fmol_inj3		0	L	1	11	Overlap|CT=Mixture;CN=UPS1;QY=1 fmol
MLC_ECOLI	AADILFPVISDSIR	2	663310.0	RD139_Overlap_UPS1_5fmol_inj3.mzML	RD139_Overlap_UPS1_5fmol_inj3		0	L	1	13	Overlap|CT=Mixture;CN=UPS1;QY=5 fmol
MLC_ECOLI	AADILFPVISDSIR	2	626400.0	RD139_Overlap_UPS1_25fmol_inj2.mzML	RD139_Overlap_UPS1_25fmol_inj2		0	L	1	15	Overlap|CT=Mixture;CN=UPS1;QY=25 fmol
MLC_ECOLI	AADILFPVISDSIR	2	1693630.0	RD139_Overlap_UPS1_50fmol_inj3.mzML	RD139_Overlap_UPS1_50fmol_inj3		0	L	1	16	Overlap|CT=Mixture;CN=UPS1;QY=50 fmol
MLC_ECOLI	AADILFPVISDSIR	2	1912000.0	RD139_Overlap_UPS1_1fmol_inj2.mzML	RD139_Overlap_UPS1_1fmol_inj2		0	L	1	11	Overlap|CT=Mixture;CN=UPS1;QY=1 fmol
MLC_ECOLI	AADILFPVISDSIR	2	2056390.0	RD139_Overlap_UPS1_10fmol_inj1.mzML	RD139_Overlap_UPS1_10fmol_inj1		0	L	1	14	Overlap|CT=Mixture;CN=UPS1;QY=10 fmol
MLC_ECOLI	AADILFPVISDSIR	2	1743350.0	RD139_Overlap_UPS1_25fmol_inj3.mzML	RD139_Overlap_UPS1_25fmol_inj3		0	L	1	15	Overlap|CT=Mixture;CN=UPS1;QY=25 fmol
MLC_ECOLI	AADILFPVISDSIR	2	1796920.0	RD139_Overlap_UPS1_10fmol_inj2.mzML	RD139_Overlap_UPS1_10fmol_inj2		0	L	1	14	Overlap|CT=Mixture;CN=UPS1;QY=10 fmol
MLC_ECOLI	AADILFPVISDSIR	2	1617540.0	RD139_Overlap_UPS1_50fmol_inj2.mzML	RD139_Overlap_UPS1_50fmol_inj2		0	L	1	16	Overlap|CT=Mixture;CN=UPS1;QY=50 fmol
MLC_ECOLI	AADILFPVISDSIR	2	1627900.0	RD139_Overlap_UPS1_10fmol_inj3.mzML	RD139_Overlap_UPS1_10fmol_inj3		0	L	1	14	Overlap|CT=Mixture;CN=UPS1;QY=10 fmol
MLC_ECOLI	AADILFPVISDSIR	2	1983530.0	RD139_Overlap_UPS1_25fmol_inj1.mzML	RD139_Overlap_UPS1_25fmol_inj1		0	L	1	15	Overlap|CT=Mixture;CN=UPS1;QY=25 fmol
MLC_ECOLI	AADILFPVISDSIR	2	2065120.0	RD139_Overlap_UPS1_50fmol_inj1.mzML	RD139_Overlap_UPS1_50fmol_inj1		0	L	1	16	Overlap|CT=Mixture;CN=UPS1;QY=50 fmol
FLIG_ECOLI	AADILRDDLANR	2	173503.0	RD139_Overlap_UPS1_0_25fmol_inj1.mzML	RD139_Overlap_UPS1_0_25fmol_inj1		0	L	1	10	Overlap|CT=Mixture;CN=UPS1;QY=0.25 fmol
FLIG_ECOLI	AADILRDDLANR	2	140533.0	RD139_Overlap_UPS1_0_25fmol_inj2.mzML	RD139_Overlap_UPS1_0_25fmol_inj2		0	L	1	10	Overlap|CT=Mixture;CN=UPS1;QY=0.25 fmol
FLIG_ECOLI	AADILRDDLANR	2	170186.0	RD139_Overlap_UPS1_0_1fmol_inj3.mzML	RD139_Overlap_UPS1_0_1fmol_inj3		0	L	1	9	Overlap|CT=Mixture;CN=UPS1;QY=0.1 fmol
FLIG_ECOLI	AADILRDDLANR	2	150188.0	RD139_Overlap_UPS1_1fmol_inj1.mzML	RD139_Overlap_UPS1_1fmol_inj1		0	L	1	11	Overlap|CT=Mixture;CN=UPS1;QY=1 fmol
FLIG_ECOLI	AADILRDDLANR	2	122262.0	RD139_Overlap_UPS1_0_1fmol_inj1.mzML	RD139_Overlap_UPS1_0_1fmol_inj1		0	L	1	9	Overlap|CT=Mixture;CN=UPS1;QY=0.1 fmol
FLIG_ECOLI	AADILRDDLANR	2	171654.0	RD139_Overlap_UPS1_2_5fmol_inj3.mzML	RD139_Overlap_UPS1_2_5fmol_inj3		0	L	1	12	Overlap|CT=Mixture;CN=UPS1;QY=2.5 fmol
FLIG_ECOLI	AADILRDDLANR	2	162959.0	RD139_Overlap_UPS1_0_25fmol_inj3.mzML	RD139_Overlap_UPS1_0_25fmol_inj3		0	L	1	10	Overlap|CT=Mixture;CN=UPS1;QY=0.25 fmol
FLIG_ECOLI	AADILRDDLANR	2	146975.0	RD139_Overlap_UPS1_5fmol_inj2.mzML	RD139_Overlap_UPS1_5fmol_inj2		0	L	1	13	Overlap|CT=Mixture;CN=UPS1;QY=5 fmol
FLIG_ECOLI	AADILRDDLANR	2	207162.0	RD139_Overlap_UPS1_5fmol_inj1.mzML	RD139_Overlap_UPS1_5fmol_inj1		0	L	1	13	Overlap|CT=Mixture;CN=UPS1;QY=5 fmol
FLIG_ECOLI	AADILRDDLANR	2	192735.0	RD139_Overlap_UPS1_2_5fmol_inj1.mzML	RD139_Overlap_UPS1_2_5fmol_inj1		0	L	1	12	Overlap|CT=Mixture;CN=UPS1;QY=2.5 fmol
FLIG_ECOLI	AADILRDDLANR	2	160170.0	RD139_Overlap_UPS1_1fmol_inj3.mzML	RD139_Overlap_UPS1_1fmol_inj3		0	L	1	11	Overlap|CT=Mixture;CN=UPS1;QY=1 fmol
FLIG_ECOLI	AADILRDDLANR	2	227246.0	RD139_Overlap_UPS1_50fmol_inj3.mzML	RD139_Overlap_UPS1_50fmol_inj3		0	L	1	16	Overlap|CT=Mixture;CN=UPS1;QY=50 fmol
FLIG_ECOLI	AADILRDDLANR	2	161758.0	RD139_Overlap_UPS1_1fmol_inj2.mzML	RD139_Overlap_UPS1_1fmol_inj2		0	L	1	11	Overlap|CT=Mixture;CN=UPS1;QY=1 fmol
FLIG_ECOLI	AADILRDDLANR	2	194965.0	RD139_Overlap_UPS1_10fmol_inj1.mzML	RD139_Overlap_UPS1_10fmol_inj1		0	L	1	14	Overlap|CT=Mixture;CN=UPS1;QY=10 fmol
FLIG_ECOLI	AADILRDDLANR	2	343992.0	RD139_Overlap_UPS1_25fmol_inj3.mzML	RD139_Overlap_UPS1_25fmol_inj3		0	L	1	15	Overlap|CT=Mixture;CN=UPS1;QY=25 fmol
FLIG_ECOLI	AADILRDDLANR	2	177278.0	RD139_Overlap_UPS1_10fmol_inj2.mzML	RD139_Overlap_UPS1_10fmol_inj2		0	L	1	14	Overlap|CT=Mixture;CN=UPS1;QY=10 fmol
FLIG_ECOLI	AADILRDDLANR	2	205582.0	RD139_Overlap_UPS1_50fmol_inj2.mzML	RD139_Overlap_UPS1_50fmol_inj2		0	L	1	16	Overlap|CT=Mixture;CN=UPS1;QY=50 fmol
FLIG_ECOLI	AADILRDDLANR	2	153600.0	RD139_Overlap_UPS1_10fmol_inj3.mzML	RD139_Overlap_UPS1_10fmol_inj3		0	L	1	14	Overlap|CT=Mixture;CN=UPS1;QY=10 fmol
FLIG_ECOLI	AADILRDDLANR	2	196443.0	RD139_Overlap_UPS1_25fmol_inj1.mzML	RD139_Overlap_UPS1_25fmol_inj1		0	L	1	15	Overlap|CT=Mixture;CN=UPS1;QY=25 fmol
FLIG_ECOLI	AADILRDDLANR	3	541532.0	RD139_Overlap_UPS1_0_25fmol_inj2.mzML	RD139_Overlap_UPS1_0_25fmol_inj2		0	L	1	10	Overlap|CT=Mixture;CN=UPS1;QY=0.25 fmol
FLIG_ECOLI	AADILRDDLANR	3	357630.0	RD139_Overlap_UPS1_0_1fmol_inj3.mzML	RD139_Overlap_UPS1_0_1fmol_inj3		0	L	1	9	Overlap|CT=Mixture;CN=UPS1;QY=0.1 fmol
FLIG_ECOLI	AADILRDDLANR	3	490807.0	RD139_Overlap_UPS1_0_25fmol_inj3.mzML	RD139_Overlap_UPS1_0_25fmol_inj3		0	L	1	10	Overlap|CT=Mixture;CN=UPS1;QY=0.25 fmol
FLIG_ECOLI	AADILRDDLANR	3	409418.0	RD139_Overlap_UPS1_5fmol_inj2.mzML	RD139_Overlap_UPS1_5fmol_inj2		0	L	1	13	Overlap|CT=Mixture;CN=UPS1;QY=5 fmol
FLIG_ECOLI	AADILRDDLANR	3	478961.0	RD139_Overlap_UPS1_0_1fmol_inj2.mzML	RD139_Overlap_UPS1_0_1fmol_inj2		0	L	1	9	Overlap|CT=Mixture;CN=UPS1;QY=0.1 fmol
FLIG_ECOLI	AADILRDDLANR	3	452723.0	RD139_Overlap_UPS1_1fmol_inj3.mzML	RD139_Overlap_UPS1_1fmol_inj3		0	L	1	11	Overlap|CT=Mixture;CN=UPS1;QY=1 fmol
FLIG_ECOLI	AADILRDDLANR	3	590458.0	RD139_Overlap_UPS1_10fmol_inj1.mzML	RD139_Overlap_UPS1_10fmol_inj1		0	L	1	14	Overlap|CT=Mixture;CN=UPS1;QY=10 fmol
FLIG_ECOLI	AADILRDDLANR	3	481192.0	RD139_Overlap_UPS1_25fmol_inj3.mzML	RD139_Overlap_UPS1_25fmol_inj3		0	L	1	15	Overlap|CT=Mixture;CN=UPS1;QY=25 fmol
FLIG_ECOLI	AADILRDDLANR	3	409677.0	RD139_Overlap_UPS1_10fmol_inj2.mzML	RD139_Overlap_UPS1_10fmol_inj2		0	L	1	14	Overlap|CT=Mixture;CN=UPS1;QY=10 fmol
FLIG_ECOLI	AADILRDDLANR	3	497468.0	RD139_Overlap_UPS1_50fmol_inj2.mzML	RD139_Overlap_UPS1_50fmol_inj2		0	L	1	16	Overlap|CT=Mixture;CN=UPS1;QY=50 fmol
FLIG_ECOLI	AADILRDDLANR	3	162486.0	RD139_Overlap_UPS1_10fmol_inj3.mzML	RD139_Overlap_UPS1_10fmol_inj3		0	L	1	14	Overlap|CT=Mixture;CN=UPS1;QY=10 fmol
FLIG_ECOLI	AADILRDDLANR	3	623096.0	RD139_Overlap_UPS1_25fmol_inj1.mzML	RD139_Overlap_UPS1_25fmol_inj1		0	L	1	15	Overlap|CT=Mixture;CN=UPS1;QY=25 fmol
FLIG_ECOLI	AADILRDDLANR	3	540648.0	RD139_Overlap_UPS1_50fmol_inj1.mzML	RD139_Overlap_UPS1_50fmol_inj1		0	L	1	16	Overlap|CT=Mixture;CN=UPS1;QY=50 fmol
FLIG_ECOLI	AADILRDDLANRGPVR	3	1176100.0	RD139_Overlap_UPS1_0_25fmol_inj1.mzML	RD139_Overlap_UPS1_0_25fmol_inj1		0	L	1	10	Overlap|CT=Mixture;CN=UPS1;QY=0.25 fmol
FLIG_ECOLI	AADILRDDLANRGPVR	3	431130.0	RD139_Overlap_UPS1_0_25fmol_inj2.mzML	RD139_Overlap_UPS1_0_25fmol_inj2		0	L	1	10	Overlap|CT=Mixture;CN=UPS1;QY=0.25 fmol
FLIG_ECOLI	AADILRDDLANRGPVR	3	284796.0	RD139_Overlap_UPS1_0_1fmol_inj3.mzML	RD139_Overlap_UPS1_0_1fmol_inj3		0	L	1	9	Overlap|CT=Mixture;CN=UPS1;QY=0.1 fmol
FLIG_ECOLI	AADILRDDLANRGPVR	3	916998.0	RD139_Overlap_UPS1_1fmol_inj1.mzML	RD139_Overlap_UPS1_1fmol_inj1		0	L	1	11	Overlap|CT=Mixture;CN=UPS1;QY=1 fmol
FLIG_ECOLI	AADILRDDLANRGPVR	3	895923.0	RD139_Overlap_UPS1_0_1fmol_inj1.mzML	RD139_Overlap_UPS1_0_1fmol_inj1		0	L	1	9	Overlap|CT=Mixture;CN=UPS1;QY=0.1 fmol
FLIG_ECOLI	AADILRDDLANRGPVR	3	302000.0	RD139_Overlap_UPS1_2_5fmol_inj3.mzML	RD139_Overlap_UPS1_2_5fmol_inj3		0	L	1	12	Overlap|CT=Mixture;CN=UPS1;QY=2.5 fmol
FLIG_ECOLI	AADILRDDLANRGPVR	3	376049.0	RD139_Overlap_UPS1_0_25fmol_inj3.mzML	RD139_Overlap_UPS1_0_25fmol_inj3		0	L	1	10	Overlap|CT=Mixture;CN=UPS1;QY=0.25 fmol
FLIG_ECOLI	AADILRDDLANRGPVR	3	371847.0	RD139_Overlap_UPS1_5fmol_inj2.mzML	RD139_Overlap_UPS1_5fmol_inj2		0	L	1	13	Overlap|CT=Mixture;CN=UPS1;QY=5 fmol
FLIG_ECOLI	AADILRDDLANRGPVR	3	551826.0	RD139_Overlap_UPS1_0_1fmol_inj2.mzML	RD139_Overlap_UPS1_0_1fmol_inj2		0	L	1	9	Overlap|CT=Mixture;CN=UPS1;QY=0.1 fmol
FLIG_ECOLI	AADILRDDLANRGPVR	3	289738.0	RD139_Overlap_UPS1_2_5fmol_inj2.mzML	RD139_Overlap_UPS1_2_5fmol_inj2		0	L	1	12	Overlap|CT=Mixture;CN=UPS1;QY=2.5 fmol
FLIG_ECOLI	AADILRDDLANRGPVR	3	235259.0	RD139_Overlap_UPS1_1fmol_inj3.mzML	RD139_Overlap_UPS1_1fmol_inj3		0	L	1	11	Overlap|CT=Mixture;CN=UPS1;QY=1 fmol
FLIG_ECOLI	AADILRDDLANRGPVR	3	82098.1	RD139_Overlap_UPS1_5fmol_inj3.mzML	RD139_Overlap_UPS1_5fmol_inj3		0	L	1	13	Overlap|CT=Mixture;CN=UPS1;QY=5 fmol
FLIG_ECOLI	AADILRDDLANRGPVR	3	328076.0	RD139_Overlap_UPS1_50fmol_inj3.mzML	RD139_Overlap_UPS1_50fmol_inj3		0	L	1	16	Overlap|CT=Mixture;CN=UPS1;QY=50 fmol
FLIG_ECOLI	AADILRDDLANRGPVR	3	420425.0	RD139_Overlap_UPS1_1fmol_inj2.mzML	RD139_Overlap_UPS1_1fmol_inj2		0	L	1	11	Overlap|CT=Mixture;CN=UPS1;QY=1 fmol
FLIG_ECOLI	AADILRDDLANRGPVR	3	334467.0	RD139_Overlap_UPS1_25fmol_inj3.mzML	RD139_Overlap_UPS1_25fmol_inj3		0	L	1	15	Overlap|CT=Mixture;CN=UPS1;QY=25 fmol
FLIG_ECOLI	AADILRDDLANRGPVR	3	470783.0	RD139_Overlap_UPS1_10fmol_inj2.mzML	RD139_Overlap_UPS1_10fmol_inj2		0	L	1	14	Overlap|CT=Mixture;CN=UPS1;QY=10 fmol
FLIG_ECOLI	AADILRDDLANRGPVR	3	302301.0	RD139_Overlap_UPS1_50fmol_inj2.mzML	RD139_Overlap_UPS1_50fmol_inj2		0	L	1	16	Overlap|CT=Mixture;CN=UPS1;QY=50 fmol
FLIG_ECOLI	AADILRDDLANRGPVR	3	299072.0	RD139_Overlap_UPS1_10fmol_inj3.mzML	RD139_Overlap_UPS1_10fmol_inj3		0	L	1	14	Overlap|CT=Mixture;CN=UPS1;QY=10 fmol
FLIG_ECOLI	AADILRDDLANRGPVR	3	597596.0	RD139_Overlap_UPS1_25fmol_inj1.mzML	RD139_Overlap_UPS1_25fmol_inj1		0	L	1	15	Overlap|CT=Mixture;CN=UPS1;QY=25 fmol
FLIG_ECOLI	AADILRDDLANRGPVR	3	609677.0	RD139_Overlap_UPS1_50fmol_inj1.mzML	RD139_Overlap_UPS1_50fmol_inj1		0	L	1	16	Overlap|CT=Mixture;CN=UPS1;QY=50 fmol
FLIG_ECOLI	AADILRDDLANRGPVR	4	124607.0	RD139_Overlap_UPS1_0_25fmol_inj1.mzML	RD139_Overlap_UPS1_0_25fmol_inj1		0	L	1	10	Overlap|CT=Mixture;CN=UPS1;QY=0.25 fmol
FLIG_ECOLI	AADILRDDLANRGPVR	4	252065.0	RD139_Overlap_UPS1_0_25fmol_inj2.mzML	RD139_Overlap_UPS1_0_25fmol_inj2		0	L	1	10	Overlap|CT=Mixture;CN=UPS1;QY=0.25 fmol
FLIG_ECOLI	AADILRDDLANRGPVR	4	279004.0	RD139_Overlap_UPS1_0_1fmol_inj3.mzML	RD139_Overlap_UPS1_0_1fmol_inj3		0	L	1	9	Overlap|CT=Mixture;CN=UPS1;QY=0.1 fmol
FLIG_ECOLI	AADILRDDLANRGPVR	4	165588.0	RD139_Overlap_UPS1_1fmol_inj1.mzML	RD139_Overlap_UPS1_1fmol_inj1		0	L	1	11	Overlap|CT=Mixture;CN=UPS1;QY=1 fmol
FLIG_ECOLI	AADILRDDLANRGPVR	4	84193.5	RD139_Overlap_UPS1_0_1fmol_inj1.mzML	RD139_Overlap_UPS1_0_1fmol_inj1		0	L	1	9	Overlap|CT=Mixture;CN=UPS1;QY=0.1 fmol
FLIG_ECOLI	AADILRDDLANRGPVR	4	228771.0	RD139_Overlap_UPS1_2_5fmol_inj3.mzML	RD139_Overlap_UPS1_2_5fmol_inj3		0	L	1	12	Overlap|CT=Mixture;CN=UPS1;QY=2.5 fmol
FLIG_ECOLI	AADILRDDLANRGPVR	4	229008.0	RD139_Overlap_UPS1_0_25fmol_inj3.mzML	RD139_Overlap_UPS1_0_25fmol_inj3		0	L	1	10	Overlap|CT=Mixture;CN=UPS1;QY=0.25 fmol
FLIG_ECOLI	AADILRDDLANRGPVR	4	206601.0	RD139_Overlap_UPS1_5fmol_inj2.mzML	RD139_Overlap_UPS1_5fmol_inj2		0	L	1	13	Overlap|CT=Mixture;CN=UPS1;QY=5 fmol
FLIG_ECOLI	AADILRDDLANRGPVR	4	311600.0	RD139_Overlap_UPS1_5fmol_inj1.mzML	RD139_Overlap_UPS1_5fmol_inj1		0	L	1	13	Overlap|CT=Mixture;CN=UPS1;QY=5 fmol
FLIG_ECOLI	AADILRDDLANRGPVR	4	176096.0	RD139_Overlap_UPS1_0_1fmol_inj2.mzML	RD139_Overlap_UPS1_0_1fmol_inj2		0	L	1	9	Overlap|CT=Mixture;CN=UPS1;QY=0.1 fmol
FLIG_ECOLI	AADILRDDLANRGPVR	4	171613.0	RD139_Overlap_UPS1_2_5fmol_inj1.mzML	RD139_Overlap_UPS1_2_5fmol_inj1		0	L	1	12	Overlap|CT=Mixture;CN=UPS1;QY=2.5 fmol
FLIG_ECOLI	AADILRDDLANRGPVR	4	267144.0	RD139_Overlap_UPS1_1fmol_inj3.mzML	RD139_Overlap_UPS1_1fmol_inj3		0	L	1	11	Overlap|CT=Mixture;CN=UPS1;QY=1 fmol
FLIG_ECOLI	AADILRDDLANRGPVR	4	85975.9	RD139_Overlap_UPS1_5fmol_inj3.mzML	RD139_Overlap_UPS1_5fmol_inj3		0	L	1	13	Overlap|CT=Mixture;CN=UPS1;QY=5 fmol
FLIG_ECOLI	AADILRDDLANRGPVR	4	132859.0	RD139_Overlap_UPS1_50fmol_inj3.mzML	RD139_Overlap_UPS1_50fmol_inj3		0	L	1	16	Overlap|CT=Mixture;CN=UPS1;QY=50 fmol
FLIG_ECOLI	AADILRDDLANRGPVR	4	228855.0	RD139_Overlap_UPS1_1fmol_inj2.mzML	RD139_Overlap_UPS1_1fmol_inj2		0	L	1	11	Overlap|CT=Mixture;CN=UPS1;QY=1 fmol
FLIG_ECOLI	AADILRDDLANRGPVR	4	143223.0	RD139_Overlap_UPS1_10fmol_inj1.mzML	RD139_Overlap_UPS1_10fmol_inj1		0	L	1	14	Overlap|CT=Mixture;CN=UPS1;QY=10 fmol
FLIG_ECOLI	AADILRDDLANRGPVR	4	271571.0	RD139_Overlap_UPS1_25fmol_inj3.mzML	RD139_Overlap_UPS1_25fmol_inj3		0	L	1	15	Overlap|CT=Mixture;CN=UPS1;QY=25 fmol
FLIG_ECOLI	AADILRDDLANRGPVR	4	260888.0	RD139_Overlap_UPS1_10fmol_inj2.mzML	RD139_Overlap_UPS1_10fmol_inj2		0	L	1	14	Overlap|CT=Mixture;CN=UPS1;QY=10 fmol
FLIG_ECOLI	AADILRDDLANRGPVR	4	170222.0	RD139_Overlap_UPS1_50fmol_inj2.mzML	RD139_Overlap_UPS1_50fmol_inj2		0	L	1	16	Overlap|CT=Mixture;CN=UPS1;QY=50 fmol
FLIG_ECOLI	AADILRDDLANRGPVR	4	259625.0	RD139_Overlap_UPS1_10fmol_inj3.mzML	RD139_Overlap_UPS1_10fmol_inj3		0	L	1	14	Overlap|CT=Mixture;CN=UPS1;QY=10 fmol
FLIG_ECOLI	AADILRDDLANRGPVR	4	151710.0	RD139_Overlap_UPS1_25fmol_inj1.mzML	RD139_Overlap_UPS1_25fmol_inj1		0	L	1	15	Overlap|CT=Mixture;CN=UPS1;QY=25 fmol
FLIG_ECOLI	AADILRDDLANRGPVR	4	279440.0	RD139_Overlap_UPS1_50fmol_inj1.mzML	RD139_Overlap_UPS1_50fmol_inj1		0	L	1	16	Overlap|CT=Mixture;CN=UPS1;QY=50 fmol
ADHE_ECOLI	AADIVLQAAIAAGAPK	2	96010600.0	RD139_Overlap_UPS1_0_25fmol_inj1.mzML	RD139_Overlap_UPS1_0_25fmol_inj1		0	L	1	10	Overlap|CT=Mixture;CN=UPS1;QY=0.25 fmol
ADHE_ECOLI	AADIVLQAAIAAGAPK	2	95023800.0	RD139_Overlap_UPS1_0_25fmol_inj2.mzML	RD139_Overlap_UPS1_0_25fmol_inj2		0	L	1	10	Overlap|CT=Mixture;CN=UPS1;QY=0.25 fmol
ADHE_ECOLI	AADIVLQAAIAAGAPK	2	89406200.0	RD139_Overlap_UPS1_0_1fmol_inj3.mzML	RD139_Overlap_UPS1_0_1fmol_inj3		0	L	1	9	Overlap|CT=Mixture;CN=UPS1;QY=0.1 fmol
ADHE_ECOLI	AADIVLQAAIAAGAPK	2	96430900.0	RD139_Overlap_UPS1_1fmol_inj1.mzML	RD139_Overlap_UPS1_1fmol_inj1		0	L	1	11	Overlap|CT=Mixture;CN=UPS1;QY=1 fmol
ADHE_ECOLI	AADIVLQAAIAAGAPK	2	99846900.0	RD139_Overlap_UPS1_0_1fmol_inj1.mzML	RD139_Overlap_UPS1_0_1fmol_inj1		0	L	1	9	Overlap|CT=Mixture;CN=UPS1;QY=0.1 fmol
ADHE_ECOLI	AADIVLQAAIAAGAPK	2	89955400.0	RD139_Overlap_UPS1_2_5fmol_inj3.mzML	RD139_Overlap_UPS1_2_5fmol_inj3		0	L	1	12	Overlap|CT=Mixture;CN=UPS1;QY=2.5 fmol
ADHE_ECOLI	AADIVLQAAIAAGAPK	2	90471800.0	RD139_Overlap_UPS1_0_25fmol_inj3.mzML	RD139_Overlap_UPS1_0_25fmol_inj3		0	L	1	10	Overlap|CT=Mixture;CN=UPS1;QY=0.25 fmol
ADHE_ECOLI	AADIVLQAAIAAGAPK	2	88629300.0	RD139_Overlap_UPS1_5fmol_inj2.mzML	RD139_Overlap_UPS1_5fmol_inj2		0	L	1	13	Overlap|CT=Mixture;CN=UPS1;QY=5 fmol
ADHE_ECOLI	AADIVLQAAIAAGAPK	2	106947000.0	RD139_Overlap_UPS1_5fmol_inj1.mzML	RD139_Overlap_UPS1_5fmol_inj1		0	L	1	13	Overlap|CT=Mixture;CN=UPS1;QY=5 fmol
ADHE_ECOLI	AADIVLQAAIAAGAPK	2	98191800.0	RD139_Overlap_UPS1_0_1fmol_inj2.mzML	RD139_Overlap_UPS1_0_1fmol_inj2		0	L	1	9	Overlap|CT=Mixture;CN=UPS1;QY=0.1 fmol
ADHE_ECOLI	AADIVLQAAIAAGAPK	2	101095000.0	RD139_Overlap_UPS1_2_5fmol_inj1.mzML	RD139_Overlap_UPS1_2_5fmol_inj1		0	L	1	12	Overlap|CT=Mixture;CN=UPS1;QY=2.5 fmol
ADHE_ECOLI	AADIVLQAAIAAGAPK	2	41096600.0	RD139_Overlap_UPS1_2_5fmol_inj2.mzML	RD139_Overlap_UPS1_2_5fmol_inj2		0	L	1	12	Overlap|CT=Mixture;CN=UPS1;QY=2.5 fmol
ADHE_ECOLI	AADIVLQAAIAAGAPK	2	93610000.0	RD139_Overlap_UPS1_1fmol_inj3.mzML	RD139_Overlap_UPS1_1fmol_inj3		0	L	1	11	Overlap|CT=Mixture;CN=UPS1;QY=1 fmol
ADHE_ECOLI	AADIVLQAAIAAGAPK	2	37507900.0	RD139_Overlap_UPS1_5fmol_inj3.mzML	RD139_Overlap_UPS1_5fmol_inj3		0	L	1	13	Overlap|CT=Mixture;CN=UPS1;QY=5 fmol
ADHE_ECOLI	AADIVLQAAIAAGAPK	2	35198700.0	RD139_Overlap_UPS1_25fmol_inj2.mzML	RD139_Overlap_UPS1_25fmol_inj2		0	L	1	15	Overlap|CT=Mixture;CN=UPS1;QY=25 fmol
ADHE_ECOLI	AADIVLQAAIAAGAPK	2	94924700.0	RD139_Overlap_UPS1_50fmol_inj3.mzML	RD139_Overlap_UPS1_50fmol_inj3		0	L	1	16	Overlap|CT=Mixture;CN=UPS1;QY=50 fmol
ADHE_ECOLI	AADIVLQAAIAAGAPK	2	96513200.0	RD139_Overlap_UPS1_1fmol_inj2.mzML	RD139_Overlap_UPS1_1fmol_inj2		0	L	1	11	Overlap|CT=Mixture;CN=UPS1;QY=1 fmol
ADHE_ECOLI	AADIVLQAAIAAGAPK	2	104262000.0	RD139_Overlap_UPS1_10fmol_inj1.mzML	RD139_Overlap_UPS1_10fmol_inj1		0	L	1	14	Overlap|CT=Mixture;CN=UPS1;QY=10 fmol
ADHE_ECOLI	AADIVLQAAIAAGAPK	2	106344000.0	RD139_Overlap_UPS1_25fmol_inj3.mzML	RD139_Overlap_UPS1_25fmol_inj3		0	L	1	15	Overlap|CT=Mixture;CN=UPS1;QY=25 fmol
ADHE_ECOLI	AADIVLQAAIAAGAPK	2	110809000.0	RD139_Overlap_UPS1_10fmol_inj2.mzML	RD139_Overlap_UPS1_10fmol_inj2		0	L	1	14	Overlap|CT=Mixture;CN=UPS1;QY=10 fmol
ADHE_ECOLI	AADIVLQAAIAAGAPK	2	99439200.0	RD139_Overlap_UPS1_50fmol_inj2.mzML	RD139_Overlap_UPS1_50fmol_inj2		0	L	1	16	Overlap|CT=Mixture;CN=UPS1;QY=50 fmol
ADHE_ECOLI	AADIVLQAAIAAGAPK	2	101697000.0	RD139_Overlap_UPS1_10fmol_inj3.mzML	RD139_Overlap_UPS1_10fmol_inj3		0	L	1	14	Overlap|CT=Mixture;CN=UPS1;QY=10 fmol
ADHE_ECOLI	AADIVLQAAIAAGAPK	2	104676000.0	RD139_Overlap_UPS1_25fmol_inj1.mzML	RD139_Overlap_UPS1_25fmol_inj1		0	L	1	15	Overlap|CT=Mixture;CN=UPS1;QY=25 fmol
ADHE_ECOLI	AADIVLQAAIAAGAPK	2	97384600.0	RD139_Overlap_UPS1_50fmol_inj1.mzML	RD139_Overlap_UPS1_50fmol_inj1		0	L	1	16	Overlap|CT=Mixture;CN=UPS1;QY=50 fmol
ADHE_ECOLI	AADIVLQAAIAAGAPK	3	5719960.0	RD139_Overlap_UPS1_0_25fmol_inj1.mzML	RD139_Overlap_UPS1_0_25fmol_inj1		0	L	1	10	Overlap|CT=Mixture;CN=UPS1;QY=0.25 fmol
ADHE_ECOLI	AADIVLQAAIAAGAPK	3	6253640.0	RD139_Overlap_UPS1_0_25fmol_inj2.mzML	RD139_Overlap_UPS1_0_25fmol_inj2		0	L	1	10	Overlap|CT=Mixture;CN=UPS1;QY=0.25 fmol
ADHE_ECOLI	AADIVLQAAIAAGAPK	3	6738530.0	RD139_Overlap_UPS1_0_1fmol_inj3.mzML	RD139_Overlap_UPS1_0_1fmol_inj3		0	L	1	9	Overlap|CT=Mixture;CN=UPS1;QY=0.1 fmol
ADHE_ECOLI	AADIVLQAAIAAGAPK	3	9791920.0	RD139_Overlap_UPS1_1fmol_inj1.mzML	RD139_Overlap_UPS1_1fmol_inj1		0	L	1	11	Overlap|CT=Mixture;CN=UPS1;QY=1 fmol
ADHE_ECOLI	AADIVLQAAIAAGAPK	3	7942510.0	RD139_Overlap_UPS1_0_1fmol_inj1.mzML	RD139_Overlap_UPS1_0_1fmol_inj1		0	L	1	9	Overlap|CT=Mixture;CN=UPS1;QY=0.1 fmol
ADHE_ECOLI	AADIVLQAAIAAGAPK	3	5818950.0	RD139_Overlap_UPS1_2_5fmol_inj3.mzML	RD139_Overlap_UPS1_2_5fmol_inj3		0	L	1	12	Overlap|CT=Mixture;CN=UPS1;QY=2.5 fmol
ADHE_ECOLI	AADIVLQAAIAAGAPK	3	5926440.0	RD139_Overlap_UPS1_0_25fmol_inj3.mzML	RD139_Overlap_UPS1_0_25fmol_inj3		0	L	1	10	Overlap|CT=Mixture;CN=UPS1;QY=0.25 fmol
ADHE_ECOLI	AADIVLQAAIAAGAPK	3	7633990.0	RD139_Overlap_UPS1_5fmol_inj2.mzML	RD139_Overlap_UPS1_5fmol_inj2		0	L	1	13	Overlap|CT=Mixture;CN=UPS1;QY=5 fmol
ADHE_ECOLI	AADIVLQAAIAAGAPK	3	7209800.0	RD139_Overlap_UPS1_5fmol_inj1.mzML	RD139_Overlap_UPS1_5fmol_inj1		0	L	1	13	Overlap|CT=Mixture;CN=UPS1;QY=5 fmol
ADHE_ECOLI	AADIVLQAAIAAGAPK	3	7921490.0	RD139_Overlap_UPS1_0_1fmol_inj2.mzML	RD139_Overlap_UPS1_0_1fmol_inj2		0	L	1	9	Overlap|CT=Mixture;CN=UPS1;QY=0.1 fmol
ADHE_ECOLI	AADIVLQAAIAAGAPK	3	7696810.0	RD139_Overlap_UPS1_2_5fmol_inj1.mzML	RD139_Overlap_UPS1_2_5fmol_inj1		0	L	1	12	Overlap|CT=Mixture;CN=UPS1;QY=2.5 fmol
ADHE_ECOLI	AADIVLQAAIAAGAPK	3	3810000.0	RD139_Overlap_UPS1_2_5fmol_inj2.mzML	RD139_Overlap_UPS1_2_5fmol_inj2		0	L	1	12	Overlap|CT=Mixture;CN=UPS1;QY=2.5 fmol
ADHE_ECOLI	AADIVLQAAIAAGAPK	3	7133180.0	RD139_Overlap_UPS1_1fmol_inj3.mzML	RD139_Overlap_UPS1_1fmol_inj3		0	L	1	11	Overlap|CT=Mixture;CN=UPS1;QY=1 fmol
ADHE_ECOLI	AADIVLQAAIAAGAPK	3	2958970.0	RD139_Overlap_UPS1_5fmol_inj3.mzML	RD139_Overlap_UPS1_5fmol_inj3		0	L	1	13	Overlap|CT=Mixture;CN=UPS1;QY=5 fmol
ADHE_ECOLI	AADIVLQAAIAAGAPK	3	2452910.0	RD139_Overlap_UPS1_25fmol_inj2.mzML	RD139_Overlap_UPS1_25fmol_inj2		0	L	1	15	Overlap|CT=Mixture;CN=UPS1;QY=25 fmol
ADHE_ECOLI	AADIVLQAAIAAGAPK	3	5831930.0	RD139_Overlap_UPS1_50fmol_inj3.mzML	RD139_Overlap_UPS1_50fmol_inj3		0	L	1	16	Overlap|CT=Mixture;CN=UPS1;QY=50 fmol
ADHE_ECOLI	AADIVLQAAIAAGAPK	3	6793880.0	RD139_Overlap_UPS1_1fmol_inj2.mzML	RD139_Overlap_UPS1_1fmol_inj2		0	L	1	11	Overlap|CT=Mixture;CN=UPS1;QY=1 fmol
ADHE_ECOLI	AADIVLQAAIAAGAPK	3	7739530.0	RD139_Overlap_UPS1_10fmol_inj1.mzML	RD139_Overlap_UPS1_10fmol_inj1		0	L	1	14	Overlap|CT=Mixture;CN=UPS1;QY=10 fmol
ADHE_ECOLI	AADIVLQAAIAAGAPK	3	7053880.0	RD139_Overlap_UPS1_25fmol_inj3.mzML	RD139_Overlap_UPS1_25fmol_inj3		0	L	1	15	Overlap|CT=Mixture;CN=UPS1;QY=25 fmol
ADHE_ECOLI	AADIVLQAAIAAGAPK	3	7660770.0	RD139_Overlap_UPS1_10fmol_inj2.mzML	RD139_Overlap_UPS1_10fmol_inj2		0	L	1	14	Overlap|CT=Mixture;CN=UPS1;QY=10 fmol
ADHE_ECOLI	AADIVLQAAIAAGAPK	3	6696050.0	RD139_Overlap_UPS1_50fmol_inj2.mzML	RD139_Overlap_UPS1_50fmol_inj2		0	L	1	16	Overlap|CT=Mixture;CN=UPS1;QY=50 fmol
ADHE_ECOLI	AADIVLQAAIAAGAPK	3	7592370.0	RD139_Overlap_UPS1_10fmol_inj3.mzML	RD139_Overlap_UPS1_10fmol_inj3		0	L	1	14	Overlap|CT=Mixture;CN=UPS1;QY=10 fmol
ADHE_ECOLI	AADIVLQAAIAAGAPK	3	7248370.0	RD139_Overlap_UPS1_25fmol_inj1.mzML	RD139_Overlap_UPS1_25fmol_inj1		0	L	1	15	Overlap|CT=Mixture;CN=UPS1;QY=25 fmol
ADHE_ECOLI	AADIVLQAAIAAGAPK	3	6595110.0	RD139_Overlap_UPS1_50fmol_inj1.mzML	RD139_Overlap_UPS1_50fmol_inj1		0	L	1	16	Overlap|CT=Mixture;CN=UPS1;QY=50 fmol
NARG_ECOLI	AADLVDALGQENNPEWK	2	1643430.0	RD139_Overlap_UPS1_0_25fmol_inj1.mzML	RD139_Overlap_UPS1_0_25fmol_inj1		0	L	1	10	Overlap|CT=Mixture;CN=UPS1;QY=0.25 fmol
NARG_ECOLI	AADLVDALGQENNPEWK	2	1783830.0	RD139_Overlap_UPS1_0_25fmol_inj2.mzML	RD139_Overlap_UPS1_0_25fmol_inj2		0	L	1	10	Overlap|CT=Mixture;CN=UPS1;QY=0.25 fmol
NARG_ECOLI	AADLVDALGQENNPEWK	2	899664.0	RD139_Overlap_UPS1_0_1fmol_inj3.mzML	RD139_Overlap_UPS1_0_1fmol_inj3		0	L	1	9	Overlap|CT=Mixture;CN=UPS1;QY=0.1 fmol
NARG_ECOLI	AADLVDALGQENNPEWK	2	1202390.0	RD139_Overlap_UPS1_1fmol_inj1.mzML	RD139_Overlap_UPS1_1fmol_inj1		0	L	1	11	Overlap|CT=Mixture;CN=UPS1;QY=1 fmol
NARG_ECOLI	AADLVDALGQENNPEWK	2	1457370.0	RD139_Overlap_UPS1_0_1fmol_inj1.mzML	RD139_Overlap_UPS1_0_1fmol_inj1		0	L	1	9	Overlap|CT=Mixture;CN=UPS1;QY=0.1 fmol
NARG_ECOLI	AADLVDALGQENNPEWK	2	919210.0	RD139_Overlap_UPS1_2_5fmol_inj3.mzML	RD139_Overlap_UPS1_2_5fmol_inj3		0	L	1	12	Overlap|CT=Mixture;CN=UPS1;QY=2.5 fmol
NARG_ECOLI	AADLVDALGQENNPEWK	2	1573620.0	RD139_Overlap_UPS1_0_25fmol_inj3.mzML	RD139_Overlap_UPS1_0_25fmol_inj3		0	L	1	10	Overlap|CT=Mixture;CN=UPS1;QY=0.25 fmol
NARG_ECOLI	AADLVDALGQENNPEWK	2	1190330.0	RD139_Overlap_UPS1_5fmol_inj2.mzML	RD139_Overlap_UPS1_5fmol_inj2		0	L	1	13	Overlap|CT=Mixture;CN=UPS1;QY=5 fmol
NARG_ECOLI	AADLVDALGQENNPEWK	2	1740680.0	RD139_Overlap_UPS1_5fmol_inj1.mzML	RD139_Overlap_UPS1_5fmol_inj1		0	L	1	13	Overlap|CT=Mixture;CN=UPS1;QY=5 fmol
NARG_ECOLI	AADLVDALGQENNPEWK	2	1259920.0	RD139_Overlap_UPS1_0_1fmol_inj2.mzML	RD139_Overlap_UPS1_0_1fmol_inj2		0	L	1	9	Overlap|CT=Mixture;CN=UPS1;QY=0.1 fmol
NARG_ECOLI	AADLVDALGQENNPEWK	2	2080430.0	RD139_Overlap_UPS1_2_5fmol_inj1.mzML	RD139_Overlap_UPS1_2_5fmol_inj1		0	L	1	12	Overlap|CT=Mixture;CN=UPS1;QY=2.5 fmol
NARG_ECOLI	AADLVDALGQENNPEWK	2	726893.0	RD139_Overlap_UPS1_2_5fmol_inj2.mzML	RD139_Overlap_UPS1_2_5fmol_inj2		0	L	1	12	Overlap|CT=Mixture;CN=UPS1;QY=2.5 fmol
NARG_ECOLI	AADLVDALGQENNPEWK	2	427434.0	RD139_Overlap_UPS1_5fmol_inj3.mzML	RD139_Overlap_UPS1_5fmol_inj3		0	L	1	13	Overlap|CT=Mixture;CN=UPS1;QY=5 fmol
NARG_ECOLI	AADLVDALGQENNPEWK	2	415371.0	RD139_Overlap_UPS1_25fmol_inj2.mzML	RD139_Overlap_UPS1_25fmol_inj2		0	L	1	15	Overlap|CT=Mixture;CN=UPS1;QY=25 fmol
NARG_ECOLI	AADLVDALGQENNPEWK	2	986629.0	RD139_Overlap_UPS1_50fmol_inj3.mzML	RD139_Overlap_UPS1_50fmol_inj3		0	L	1	16	Overlap|CT=Mixture;CN=UPS1;QY=50 fmol
NARG_ECOLI	AADLVDALGQENNPEWK	2	961863.0	RD139_Overlap_UPS1_1fmol_inj2.mzML	RD139_Overlap_UPS1_1fmol_inj2		0	L	1	11	Overlap|CT=Mixture;CN=UPS1;QY=1 fmol
NARG_ECOLI	AADLVDALGQENNPEWK	2	1248980.0	RD139_Overlap_UPS1_10fmol_inj1.mzML	RD139_Overlap_UPS1_10fmol_inj1		0	L	1	14	Overlap|CT=Mixture;CN=UPS1;QY=10 fmol
NARG_ECOLI	AADLVDALGQENNPEWK	2	1038670.0	RD139_Overlap_UPS1_25fmol_inj3.mzML	RD139_Overlap_UPS1_25fmol_inj3		0	L	1	15	Overlap|CT=Mixture;CN=UPS1;QY=25 fmol
NARG_ECOLI	AADLVDALGQENNPEWK	2	1284620.0	RD139_Overlap_UPS1_10fmol_inj2.mzML	RD139_Overlap_UPS1_10fmol_inj2		0	L	1	14	Overlap|CT=Mixture;CN=UPS1;QY=10 fmol
NARG_ECOLI	AADLVDALGQENNPEWK	2	1678390.0	RD139_Overlap_UPS1_50fmol_inj2.mzML	RD139_Overlap_UPS1_50fmol_inj2		0	L	1	16	Overlap|CT=Mixture;CN=UPS1;QY=50 fmol
NARG_ECOLI	AADLVDALGQENNPEWK	2	960398.0	RD139_Overlap_UPS1_10fmol_inj3.mzML	RD139_Overlap_UPS1_10fmol_inj3		0	L	1	14	Overlap|CT=Mixture;CN=UPS1;QY=10 fmol
NARG_ECOLI	AADLVDALGQENNPEWK	2	1296660.0	RD139_Overlap_UPS1_25fmol_inj1.mzML	RD139_Overlap_UPS1_25fmol_inj1		0	L	1	15	Overlap|CT=Mixture;CN=UPS1;QY=25 fmol
NARG_ECOLI	AADLVDALGQENNPEWK	2	1625820.0	RD139_Overlap_UPS1_50fmol_inj1.mzML	RD139_Overlap_UPS1_50fmol_inj1		0	L	1	16	Overlap|CT=Mixture;CN=UPS1;QY=50 fmol
RL11_ECOLI	AADM(Oxidation)TGADIEAM(Oxidation)TR	2	198688.0	RD139_Overlap_UPS1_0_25fmol_inj1.mzML	RD139_Overlap_UPS1_0_25fmol_inj1		0	L	1	10	Overlap|CT=Mixture;CN=UPS1;QY=0.25 fmol
RL11_ECOLI	AADM(Oxidation)TGADIEAM(Oxidation)TR	2	984115.0	RD139_Overlap_UPS1_1fmol_inj1.mzML	RD139_Overlap_UPS1_1fmol_inj1		0	L	1	11	Overlap|CT=Mixture;CN=UPS1;QY=1 fmol
RL11_ECOLI	AADM(Oxidation)TGADIEAM(Oxidation)TR	2	871427.0	RD139_Overlap_UPS1_1fmol_inj3.mzML	RD139_Overlap_UPS1_1fmol_inj3		0	L	1	11	Overlap|CT=Mixture;CN=UPS1;QY=1 fmol
RL11_ECOLI	AADM(Oxidation)TGADIEAM(Oxidation)TR	2	742818.0	RD139_Overlap_UPS1_1fmol_inj2.mzML	RD139_Overlap_UPS1_1fmol_inj2		0	L	1	11	Overlap|CT=Mixture;CN=UPS1;QY=1 fmol
RL11_ECOLI	AADM(Oxidation)TGADIEAM(Oxidation)TR	2	222718.0	RD139_Overlap_UPS1_10fmol_inj1.mzML	RD139_Overlap_UPS1_10fmol_inj1		0	L	1	14	Overlap|CT=Mixture;CN=UPS1;QY=10 fmol
RL11_ECOLI	AADM(Oxidation)TGADIEAM(Oxidation)TR	2	353545.0	RD139_Overlap_UPS1_25fmol_inj3.mzML	RD139_Overlap_UPS1_25fmol_inj3		0	L	1	15	Overlap|CT=Mixture;CN=UPS1;QY=25 fmol
RL11_ECOLI	AADM(Oxidation)TGADIEAM(Oxidation)TR	2	170473.0	RD139_Overlap_UPS1_50fmol_inj2.mzML	RD139_Overlap_UPS1_50fmol_inj2		0	L	1	16	Overlap|CT=Mixture;CN=UPS1;QY=50 fmol
RL11_ECOLI	AADM(Oxidation)TGADIEAM(Oxidation)TR	2	379888.0	RD139_Overlap_UPS1_25fmol_inj1.mzML	RD139_Overlap_UPS1_25fmol_inj1		0	L	1	15	Overlap|CT=Mixture;CN=UPS1;QY=25 fmol
RL11_ECOLI	AADM(Oxidation)TGADIEAMTR	2	2780420.0	RD139_Overlap_UPS1_0_25fmol_inj1.mzML	RD139_Overlap_UPS1_0_25fmol_inj1		0	L	1	10	Overlap|CT=Mixture;CN=UPS1;QY=0.25 fmol
RL11_ECOLI	AADM(Oxidation)TGADIEAMTR	2	2683110.0	RD139_Overlap_UPS1_0_25fmol_inj2.mzML	RD139_Overlap_UPS1_0_25fmol_inj2		0	L	1	10	Overlap|CT=Mixture;CN=UPS1;QY=0.25 fmol
RL11_ECOLI	AADM(Oxidation)TGADIEAMTR	2	1616550.0	RD139_Overlap_UPS1_0_1fmol_inj3.mzML	RD139_Overlap_UPS1_0_1fmol_inj3		0	L	1	9	Overlap|CT=Mixture;CN=UPS1;QY=0.1 fmol
RL11_ECOLI	AADM(Oxidation)TGADIEAMTR	2	4415380.0	RD139_Overlap_UPS1_1fmol_inj1.mzML	RD139_Overlap_UPS1_1fmol_inj1		0	L	1	11	Overlap|CT=Mixture;CN=UPS1;QY=1 fmol
RL11_ECOLI	AADM(Oxidation)TGADIEAMTR	2	2018060.0	RD139_Overlap_UPS1_0_1fmol_inj1.mzML	RD139_Overlap_UPS1_0_1fmol_inj1		0	L	1	9	Overlap|CT=Mixture;CN=UPS1;QY=0.1 fmol
RL11_ECOLI	AADM(Oxidation)TGADIEAMTR	2	2151720.0	RD139_Overlap_UPS1_2_5fmol_inj3.mzML	RD139_Overlap_UPS1_2_5fmol_inj3		0	L	1	12	Overlap|CT=Mixture;CN=UPS1;QY=2.5 fmol
RL11_ECOLI	AADM(Oxidation)TGADIEAMTR	2	2262900.0	RD139_Overlap_UPS1_0_25fmol_inj3.mzML	RD139_Overlap_UPS1_0_25fmol_inj3		0	L	1	10	Overlap|CT=Mixture;CN=UPS1;QY=0.25 fmol
RL11_ECOLI	AADM(Oxidation)TGADIEAMTR	2	2646320.0	RD139_Overlap_UPS1_5fmol_inj2.mzML	RD139_Overlap_UPS1_5fmol_inj2		0	L	1	13	Overlap|CT=Mixture;CN=UPS1;QY=5 fmol
RL11_ECOLI	AADM(Oxidation)TGADIEAMTR	2	3342560.0	RD139_Overlap_UPS1_5fmol_inj1.mzML	RD139_Overlap_UPS1_5fmol_inj1		0	L	1	13	Overlap|CT=Mixture;CN=UPS1;QY=5 fmol
RL11_ECOLI	AADM(Oxidation)TGADIEAMTR	2	1983070.0	RD139_Overlap_UPS1_0_1fmol_inj2.mzML	RD139_Overlap_UPS1_0_1fmol_inj2		0	L	1	9	Overlap|CT=Mixture;CN=UPS1;QY=0.1 fmol
RL11_ECOLI	AADM(Oxidation)TGADIEAMTR	2	2629750.0	RD139_Overlap_UPS1_2_5fmol_inj1.mzML	RD139_Overlap_UPS1_2_5fmol_inj1		0	L	1	12	Overlap|CT=Mixture;CN=UPS1;QY=2.5 fmol
RL11_ECOLI	AADM(Oxidation)TGADIEAMTR	2	1093540.0	RD139_Overlap_UPS1_2_5fmol_inj2.mzML	RD139_Overlap_UPS1_2_5fmol_inj2		0	L	1	12	Overlap|CT=Mixture;CN=UPS1;QY=2.5 fmol
RL11_ECOLI	AADM(Oxidation)TGADIEAMTR	2	4010740.0	RD139_Overlap_UPS1_1fmol_inj3.mzML	RD139_Overlap_UPS1_1fmol_inj3		0	L	1	11	Overlap|CT=Mixture;CN=UPS1;QY=1 fmol
RL11_ECOLI	AADM(Oxidation)TGADIEAMTR	2	982495.0	RD139_Overlap_UPS1_5fmol_inj3.mzML	RD139_Overlap_UPS1_5fmol_inj3		0	L	1	13	Overlap|CT=Mixture;CN=UPS1;QY=5 fmol
RL11_ECOLI	AADM(Oxidation)TGADIEAMTR	2	1129930.0	RD139_Overlap_UPS1_25fmol_inj2.mzML	RD139_Overlap_UPS1_25fmol_inj2		0	L	1	15	Overlap|CT=Mixture;CN=UPS1;QY=25 fmol
RL11_ECOLI	AADM(Oxidation)TGADIEAMTR	2	3061300.0	RD139_Overlap_UPS1_50fmol_inj3.mzML	RD139_Overlap_UPS1_50fmol_inj3		0	L	1	16	Overlap|CT=Mixture;CN=UPS1;QY=50 fmol
RL11_ECOLI	AADM(Oxidation)TGADIEAMTR	2	4457990.0	RD139_Overlap_UPS1_1fmol_inj2.mzML	RD139_Overlap_UPS1_1fmol_inj2		0	L	1	11	Overlap|CT=Mixture;CN=UPS1;QY=1 fmol
RL11_ECOLI	AADM(Oxidation)TGADIEAMTR	2	3150070.0	RD139_Overlap_UPS1_10fmol_inj1.mzML	RD139_Overlap_UPS1_10fmol_inj1		0	L	1	14	Overlap|CT=Mixture;CN=UPS1;QY=10 fmol
RL11_ECOLI	AADM(Oxidation)TGADIEAMTR	2	3396180.0	RD139_Overlap_UPS1_25fmol_inj3.mzML	RD139_Overlap_UPS1_25fmol_inj3		0	L	1	15	Overlap|CT=Mixture;CN=UPS1;QY=25 fmol
RL11_ECOLI	AADM(Oxidation)TGADIEAMTR	2	3053880.0	RD139_Overlap_UPS1_10fmol_inj2.mzML	RD139_Overlap_UPS1_10fmol_inj2		0	L	1	14	Overlap|CT=Mixture;CN=UPS1;QY=10 fmol
RL11_ECOLI	AADM(Oxidation)TGADIEAMTR	2	3322500.0	RD139_Overlap_UPS1_50fmol_inj2.mzML	RD139_Overlap_UPS1_50fmol_inj2		0	L	1	16	Overlap|CT=Mixture;CN=UPS1;QY=50 fmol
RL11_ECOLI	AADM(Oxidation)TGADIEAMTR	2	2543890.0	RD139_Overlap_UPS1_10fmol_inj3.mzML	RD139_Overlap_UPS1_10fmol_inj3		0	L	1	14	Overlap|CT=Mixture;CN=UPS1;QY=10 fmol
RL11_ECOLI	AADM(Oxidation)TGADIEAMTR	2	4511110.0	RD139_Overlap_UPS1_25fmol_inj1.mzML	RD139_Overlap_UPS1_25fmol_inj1		0	L	1	15	Overlap|CT=Mixture;CN=UPS1;QY=25 fmol
RL11_ECOLI	AADM(Oxidation)TGADIEAMTR	2	3795510.0	RD139_Overlap_UPS1_50fmol_inj1.mzML	RD139_Overlap_UPS1_50fmol_inj1		0	L	1	16	Overlap|CT=Mixture;CN=UPS1;QY=50 fmol
RL11_ECOLI	AADMTGADIEAM(Oxidation)TR	2	938287.0	RD139_Overlap_UPS1_0_25fmol_inj1.mzML	RD139_Overlap_UPS1_0_25fmol_inj1		0	L	1	10	Overlap|CT=Mixture;CN=UPS1;QY=0.25 fmol
RL11_ECOLI	AADMTGADIEAM(Oxidation)TR	2	1045630.0	RD139_Overlap_UPS1_0_25fmol_inj2.mzML	RD139_Overlap_UPS1_0_25fmol_inj2		0	L	1	10	Overlap|CT=Mixture;CN=UPS1;QY=0.25 fmol
RL11_ECOLI	AADMTGADIEAM(Oxidation)TR	2	342985.0	RD139_Overlap_UPS1_0_1fmol_inj3.mzML	RD139_Overlap_UPS1_0_1fmol_inj3		0	L	1	9	Overlap|CT=Mixture;CN=UPS1;QY=0.1 fmol
RL11_ECOLI	AADMTGADIEAM(Oxidation)TR	2	2743710.0	RD139_Overlap_UPS1_1fmol_inj1.mzML	RD139_Overlap_UPS1_1fmol_inj1		0	L	1	11	Overlap|CT=Mixture;CN=UPS1;QY=1 fmol
RL11_ECOLI	AADMTGADIEAM(Oxidation)TR	2	565447.0	RD139_Overlap_UPS1_0_1fmol_inj1.mzML	RD139_Overlap_UPS1_0_1fmol_inj1		0	L	1	9	Overlap|CT=Mixture;CN=UPS1;QY=0.1 fmol
RL11_ECOLI	AADMTGADIEAM(Oxidation)TR	2	731669.0	RD139_Overlap_UPS1_2_5fmol_inj3.mzML	RD139_Overlap_UPS1_2_5fmol_inj3		0	L	1	12	Overlap|CT=Mixture;CN=UPS1;QY=2.5 fmol
RL11_ECOLI	AADMTGADIEAM(Oxidation)TR	2	773714.0	RD139_Overlap_UPS1_0_25fmol_inj3.mzML	RD139_Overlap_UPS1_0_25fmol_inj3		0	L	1	10	Overlap|CT=Mixture;CN=UPS1;QY=0.25 fmol
RL11_ECOLI	AADMTGADIEAM(Oxidation)TR	2	450063.0	RD139_Overlap_UPS1_5fmol_inj2.mzML	RD139_Overlap_UPS1_5fmol_inj2		0	L	1	13	Overlap|CT=Mixture;CN=UPS1;QY=5 fmol
RL11_ECOLI	AADMTGADIEAM(Oxidation)TR	2	1129480.0	RD139_Overlap_UPS1_5fmol_inj1.mzML	RD139_Overlap_UPS1_5fmol_inj1		0	L	1	13	Overlap|CT=Mixture;CN=UPS1;QY=5 fmol
RL11_ECOLI	AADMTGADIEAM(Oxidation)TR	2	587408.0	RD139_Overlap_UPS1_0_1fmol_inj2.mzML	RD139_Overlap_UPS1_0_1fmol_inj2		0	L	1	9	Overlap|CT=Mixture;CN=UPS1;QY=0.1 fmol
RL11_ECOLI	AADMTGADIEAM(Oxidation)TR	2	490251.0	RD139_Overlap_UPS1_2_5fmol_inj1.mzML	RD139_Overlap_UPS1_2_5fmol_inj1		0	L	1	12	Overlap|CT=Mixture;CN=UPS1;QY=2.5 fmol
RL11_ECOLI	AADMTGADIEAM(Oxidation)TR	2	2325100.0	RD139_Overlap_UPS1_1fmol_inj3.mzML	RD139_Overlap_UPS1_1fmol_inj3		0	L	1	11	Overlap|CT=Mixture;CN=UPS1;QY=1 fmol
RL11_ECOLI	AADMTGADIEAM(Oxidation)TR	2	73049.3	RD139_Overlap_UPS1_5fmol_inj3.mzML	RD139_Overlap_UPS1_5fmol_inj3		0	L	1	13	Overlap|CT=Mixture;CN=UPS1;QY=5 fmol
RL11_ECOLI	AADMTGADIEAM(Oxidation)TR	2	222582.0	RD139_Overlap_UPS1_25fmol_inj2.mzML	RD139_Overlap_UPS1_25fmol_inj2		0	L	1	15	Overlap|CT=Mixture;CN=UPS1;QY=25 fmol
RL11_ECOLI	AADMTGADIEAM(Oxidation)TR	2	1088900.0	RD139_Overlap_UPS1_50fmol_inj3.mzML	RD139_Overlap_UPS1_50fmol_inj3		0	L	1	16	Overlap|CT=Mixture;CN=UPS1;QY=50 fmol
RL11_ECOLI	AADMTGADIEAM(Oxidation)TR	2	2504530.0	RD139_Overlap_UPS1_1fmol_inj2.mzML	RD139_Overlap_UPS1_1fmol_inj2		0	L	1	11	Overlap|CT=Mixture;CN=UPS1;QY=1 fmol
RL11_ECOLI	AADMTGADIEAM(Oxidation)TR	2	1138600.0	RD139_Overlap_UPS1_10fmol_inj1.mzML	RD139_Overlap_UPS1_10fmol_inj1		0	L	1	14	Overlap|CT=Mixture;CN=UPS1;QY=10 fmol
RL11_ECOLI	AADMTGADIEAM(Oxidation)TR	2	1092230.0	RD139_Overlap_UPS1_25fmol_inj3.mzML	RD139_Overlap_UPS1_25fmol_inj3		0	L	1	15	Overlap|CT=Mixture;CN=UPS1;QY=25 fmol
RL11_ECOLI	AADMTGADIEAM(Oxidation)TR	2	1030240.0	RD139_Overlap_UPS1_10fmol_inj2.mzML	RD139_Overlap_UPS1_10fmol_inj2		0	L	1	14	Overlap|CT=Mixture;CN=UPS1;QY=10 fmol
RL11_ECOLI	AADMTGADIEAM(Oxidation)TR	2	1236310.0	RD139_Overlap_UPS1_50fmol_inj2.mzML	RD139_Overlap_UPS1_50fmol_inj2		0	L	1	16	Overlap|CT=Mixture;CN=UPS1;QY=50 fmol
RL11_ECOLI	AADMTGADIEAM(Oxidation)TR	2	843326.0	RD139_Overlap_UPS1_10fmol_inj3.mzML	RD139_Overlap_UPS1_10fmol_inj3		0	L	1	14	Overlap|CT=Mixture;CN=UPS1;QY=10 fmol
RL11_ECOLI	AADMTGADIEAM(Oxidation)TR	2	1770450.0	RD139_Overlap_UPS1_25fmol_inj1.mzML	RD139_Overlap_UPS1_25fmol_inj1		0	L	1	15	Overlap|CT=Mixture;CN=UPS1;QY=25 fmol
RL11_ECOLI	AADMTGADIEAM(Oxidation)TR	2	1376140.0	RD139_Overlap_UPS1_50fmol_inj1.mzML	RD139_Overlap_UPS1_50fmol_inj1		0	L	1	16	Overlap|CT=Mixture;CN=UPS1;QY=50 fmol
RL11_ECOLI	AADMTGADIEAMTR	2	12432400.0	RD139_Overlap_UPS1_0_25fmol_inj1.mzML	RD139_Overlap_UPS1_0_25fmol_inj1		0	L	1	10	Overlap|CT=Mixture;CN=UPS1;QY=0.25 fmol
RL11_ECOLI	AADMTGADIEAMTR	2	13450200.0	RD139_Overlap_UPS1_0_25fmol_inj2.mzML	RD139_Overlap_UPS1_0_25fmol_inj2		0	L	1	10	Overlap|CT=Mixture;CN=UPS1;QY=0.25 fmol
RL11_ECOLI	AADMTGADIEAMTR	2	7786840.0	RD139_Overlap_UPS1_0_1fmol_inj3.mzML	RD139_Overlap_UPS1_0_1fmol_inj3		0	L	1	9	Overlap|CT=Mixture;CN=UPS1;QY=0.1 fmol
RL11_ECOLI	AADMTGADIEAMTR	2	11052900.0	RD139_Overlap_UPS1_1fmol_inj1.mzML	RD139_Overlap_UPS1_1fmol_inj1		0	L	1	11	Overlap|CT=Mixture;CN=UPS1;QY=1 fmol
RL11_ECOLI	AADMTGADIEAMTR	2	8085620.0	RD139_Overlap_UPS1_0_1fmol_inj1.mzML	RD139_Overlap_UPS1_0_1fmol_inj1		0	L	1	9	Overlap|CT=Mixture;CN=UPS1;QY=0.1 fmol
RL11_ECOLI	AADMTGADIEAMTR	2	11956600.0	RD139_Overlap_UPS1_2_5fmol_inj3.mzML	RD139_Overlap_UPS1_2_5fmol_inj3		0	L	1	12	Overlap|CT=Mixture;CN=UPS1;QY=2.5 fmol
RL11_ECOLI	AADMTGADIEAMTR	2	12684500.0	RD139_Overlap_UPS1_0_25fmol_inj3.mzML	RD139_Overlap_UPS1_0_25fmol_inj3		0	L	1	10	Overlap|CT=Mixture;CN=UPS1;QY=0.25 fmol
RL11_ECOLI	AADMTGADIEAMTR	2	13225300.0	RD139_Overlap_UPS1_5fmol_inj2.mzML	RD139_Overlap_UPS1_5fmol_inj2		0	L	1	13	Overlap|CT=Mixture;CN=UPS1;QY=5 fmol
RL11_ECOLI	AADMTGADIEAMTR	2	16918300.0	RD139_Overlap_UPS1_5fmol_inj1.mzML	RD139_Overlap_UPS1_5fmol_inj1		0	L	1	13	Overlap|CT=Mixture;CN=UPS1;QY=5 fmol
RL11_ECOLI	AADMTGADIEAMTR	2	8350600.0	RD139_Overlap_UPS1_0_1fmol_inj2.mzML	RD139_Overlap_UPS1_0_1fmol_inj2		0	L	1	9	Overlap|CT=Mixture;CN=UPS1;QY=0.1 fmol
RL11_ECOLI	AADMTGADIEAMTR	2	13471200.0	RD139_Overlap_UPS1_2_5fmol_inj1.mzML	RD139_Overlap_UPS1_2_5fmol_inj1		0	L	1	12	Overlap|CT=Mixture;CN=UPS1;QY=2.5 fmol
RL11_ECOLI	AADMTGADIEAMTR	2	5040950.0	RD139_Overlap_UPS1_2_5fmol_inj2.mzML	RD139_Overlap_UPS1_2_5fmol_inj2		0	L	1	12	Overlap|CT=Mixture;CN=UPS1;QY=2.5 fmol
RL11_ECOLI	AADMTGADIEAMTR	2	10491800.0	RD139_Overlap_UPS1_1fmol_inj3.mzML	RD139_Overlap_UPS1_1fmol_inj3		0	L	1	11	Overlap|CT=Mixture;CN=UPS1;QY=1 fmol
RL11_ECOLI	AADMTGADIEAMTR	2	5668370.0	RD139_Overlap_UPS1_5fmol_inj3.mzML	RD139_Overlap_UPS1_5fmol_inj3		0	L	1	13	Overlap|CT=Mixture;CN=UPS1;QY=5 fmol
RL11_ECOLI	AADMTGADIEAMTR	2	5073500.0	RD139_Overlap_UPS1_25fmol_inj2.mzML	RD139_Overlap_UPS1_25fmol_inj2		0	L	1	15	Overlap|CT=Mixture;CN=UPS1;QY=25 fmol
RL11_ECOLI	AADMTGADIEAMTR	2	16758300.0	RD139_Overlap_UPS1_50fmol_inj3.mzML	RD139_Overlap_UPS1_50fmol_inj3		0	L	1	16	Overlap|CT=Mixture;CN=UPS1;QY=50 fmol
RL11_ECOLI	AADMTGADIEAMTR	2	11376200.0	RD139_Overlap_UPS1_1fmol_inj2.mzML	RD139_Overlap_UPS1_1fmol_inj2		0	L	1	11	Overlap|CT=Mixture;CN=UPS1;QY=1 fmol
RL11_ECOLI	AADMTGADIEAMTR	2	13305600.0	RD139_Overlap_UPS1_10fmol_inj1.mzML	RD139_Overlap_UPS1_10fmol_inj1		0	L	1	14	Overlap|CT=Mixture;CN=UPS1;QY=10 fmol
RL11_ECOLI	AADMTGADIEAMTR	2	16710800.0	RD139_Overlap_UPS1_25fmol_inj3.mzML	RD139_Overlap_UPS1_25fmol_inj3		0	L	1	15	Overlap|CT=Mixture;CN=UPS1;QY=25 fmol
RL11_ECOLI	AADMTGADIEAMTR	2	13943000.0	RD139_Overlap_UPS1_10fmol_inj2.mzML	RD139_Overlap_UPS1_10fmol_inj2		0	L	1	14	Overlap|CT=Mixture;CN=UPS1;QY=10 fmol
RL11_ECOLI	AADMTGADIEAMTR	2	19195500.0	RD139_Overlap_UPS1_50fmol_inj2.mzML	RD139_Overlap_UPS1_50fmol_inj2		0	L	1	16	Overlap|CT=Mixture;CN=UPS1;QY=50 fmol
RL11_ECOLI	AADMTGADIEAMTR	2	12635500.0	RD139_Overlap_UPS1_10fmol_inj3.mzML	RD139_Overlap_UPS1_10fmol_inj3		0	L	1	14	Overlap|CT=Mixture;CN=UPS1;QY=10 fmol
RL11_ECOLI	AADMTGADIEAMTR	2	17501600.0	RD139_Overlap_UPS1_25fmol_inj1.mzML	RD139_Overlap_UPS1_25fmol_inj1		0	L	1	15	Overlap|CT=Mixture;CN=UPS1;QY=25 fmol
RL11_ECOLI	AADMTGADIEAMTR	2	19241200.0	RD139_Overlap_UPS1_50fmol_inj1.mzML	RD139_Overlap_UPS1_50fmol_inj1		0	L	1	16	Overlap|CT=Mixture;CN=UPS1;QY=50 fmol
RL11_ECOLI	AADMTGADIEAMTR	3	776363.0	RD139_Overlap_UPS1_0_25fmol_inj1.mzML	RD139_Overlap_UPS1_0_25fmol_inj1		0	L	1	10	Overlap|CT=Mixture;CN=UPS1;QY=0.25 fmol
RL11_ECOLI	AADMTGADIEAMTR	3	951926.0	RD139_Overlap_UPS1_0_25fmol_inj2.mzML	RD139_Overlap_UPS1_0_25fmol_inj2		0	L	1	10	Overlap|CT=Mixture;CN=UPS1;QY=0.25 fmol
RL11_ECOLI	AADMTGADIEAMTR	3	629990.0	RD139_Overlap_UPS1_0_1fmol_inj3.mzML	RD139_Overlap_UPS1_0_1fmol_inj3		0	L	1	9	Overlap|CT=Mixture;CN=UPS1;QY=0.1 fmol
RL11_ECOLI	AADMTGADIEAMTR	3	985542.0	RD139_Overlap_UPS1_1fmol_inj1.mzML	RD139_Overlap_UPS1_1fmol_inj1		0	L	1	11	Overlap|CT=Mixture;CN=UPS1;QY=1 fmol
RL11_ECOLI	AADMTGADIEAMTR	3	547660.0	RD139_Overlap_UPS1_0_1fmol_inj1.mzML	RD139_Overlap_UPS1_0_1fmol_inj1		0	L	1	9	Overlap|CT=Mixture;CN=UPS1;QY=0.1 fmol
RL11_ECOLI	AADMTGADIEAMTR	3	882951.0	RD139_Overlap_UPS1_2_5fmol_inj3.mzML	RD139_Overlap_UPS1_2_5fmol_inj3		0	L	1	12	Overlap|CT=Mixture;CN=UPS1;QY=2.5 fmol
RL11_ECOLI	AADMTGADIEAMTR	3	932364.0	RD139_Overlap_UPS1_0_25fmol_inj3.mzML	RD139_Overlap_UPS1_0_25fmol_inj3		0	L	1	10	Overlap|CT=Mixture;CN=UPS1;QY=0.25 fmol
RL11_ECOLI	AADMTGADIEAMTR	3	1048420.0	RD139_Overlap_UPS1_5fmol_inj2.mzML	RD139_Overlap_UPS1_5fmol_inj2		0	L	1	13	Overlap|CT=Mixture;CN=UPS1;QY=5 fmol
RL11_ECOLI	AADMTGADIEAMTR	3	1275940.0	RD139_Overlap_UPS1_5fmol_inj1.mzML	RD139_Overlap_UPS1_5fmol_inj1		0	L	1	13	Overlap|CT=Mixture;CN=UPS1;QY=5 fmol
RL11_ECOLI	AADMTGADIEAMTR	3	609292.0	RD139_Overlap_UPS1_0_1fmol_inj2.mzML	RD139_Overlap_UPS1_0_1fmol_inj2		0	L	1	9	Overlap|CT=Mixture;CN=UPS1;QY=0.1 fmol
RL11_ECOLI	AADMTGADIEAMTR	3	1091290.0	RD139_Overlap_UPS1_2_5fmol_inj1.mzML	RD139_Overlap_UPS1_2_5fmol_inj1		0	L	1	12	Overlap|CT=Mixture;CN=UPS1;QY=2.5 fmol
RL11_ECOLI	AADMTGADIEAMTR	3	381164.0	RD139_Overlap_UPS1_2_5fmol_inj2.mzML	RD139_Overlap_UPS1_2_5fmol_inj2		0	L	1	12	Overlap|CT=Mixture;CN=UPS1;QY=2.5 fmol
RL11_ECOLI	AADMTGADIEAMTR	3	813587.0	RD139_Overlap_UPS1_1fmol_inj3.mzML	RD139_Overlap_UPS1_1fmol_inj3		0	L	1	11	Overlap|CT=Mixture;CN=UPS1;QY=1 fmol
RL11_ECOLI	AADMTGADIEAMTR	3	556603.0	RD139_Overlap_UPS1_5fmol_inj3.mzML	RD139_Overlap_UPS1_5fmol_inj3		0	L	1	13	Overlap|CT=Mixture;CN=UPS1;QY=5 fmol
RL11_ECOLI	AADMTGADIEAMTR	3	380216.0	RD139_Overlap_UPS1_25fmol_inj2.mzML	RD139_Overlap_UPS1_25fmol_inj2		0	L	1	15	Overlap|CT=Mixture;CN=UPS1;QY=25 fmol
RL11_ECOLI	AADMTGADIEAMTR	3	1464250.0	RD139_Overlap_UPS1_50fmol_inj3.mzML	RD139_Overlap_UPS1_50fmol_inj3		0	L	1	16	Overlap|CT=Mixture;CN=UPS1;QY=50 fmol
RL11_ECOLI	AADMTGADIEAMTR	3	996199.0	RD139_Overlap_UPS1_1fmol_inj2.mzML	RD139_Overlap_UPS1_1fmol_inj2		0	L	1	11	Overlap|CT=Mixture;CN=UPS1;QY=1 fmol
RL11_ECOLI	AADMTGADIEAMTR	3	1018200.0	RD139_Overlap_UPS1_10fmol_inj1.mzML	RD139_Overlap_UPS1_10fmol_inj1		0	L	1	14	Overlap|CT=Mixture;CN=UPS1;QY=10 fmol
RL11_ECOLI	AADMTGADIEAMTR	3	1425420.0	RD139_Overlap_UPS1_25fmol_inj3.mzML	RD139_Overlap_UPS1_25fmol_inj3		0	L	1	15	Overlap|CT=Mixture;CN=UPS1;QY=25 fmol
RL11_ECOLI	AADMTGADIEAMTR	3	1023200.0	RD139_Overlap_UPS1_10fmol_inj2.mzML	RD139_Overlap_UPS1_10fmol_inj2		0	L	1	14	Overlap|CT=Mixture;CN=UPS1;QY=10 fmol
RL11_ECOLI	AADMTGADIEAMTR	3	1657080.0	RD139_Overlap_UPS1_50fmol_inj2.mzML	RD139_Overlap_UPS1_50fmol_inj2		0	L	1	16	Overlap|CT=Mixture;CN=UPS1;QY=50 fmol
RL11_ECOLI	AADMTGADIEAMTR	3	968929.0	RD139_Overlap_UPS1_10fmol_inj3.mzML	RD139_Overlap_UPS1_10fmol_inj3		0	L	1	14	Overlap|CT=Mixture;CN=UPS1;QY=10 fmol
RL11_ECOLI	AADMTGADIEAMTR	3	1238160.0	RD139_Overlap_UPS1_25fmol_inj1.mzML	RD139_Overlap_UPS1_25fmol_inj1		0	L	1	15	Overlap|CT=Mixture;CN=UPS1;QY=25 fmol
RL11_ECOLI	AADMTGADIEAMTR	3	1963650.0	RD139_Overlap_UPS1_50fmol_inj1.mzML	RD139_Overlap_UPS1_50fmol_inj1		0	L	1	16	Overlap|CT=Mixture;CN=UPS1;QY=50 fmol
DNAK_ECOLI	AADNKSLGQFNLDGINPAPR	3	327585.0	RD139_Overlap_UPS1_0_25fmol_inj1.mzML	RD139_Overlap_UPS1_0_25fmol_inj1		0	L	1	10	Overlap|CT=Mixture;CN=UPS1;QY=0.25 fmol
DNAK_ECOLI	AADNKSLGQFNLDGINPAPR	3	121428.0	RD139_Overlap_UPS1_0_25fmol_inj2.mzML	RD139_Overlap_UPS1_0_25fmol_inj2		0	L	1	10	Overlap|CT=Mixture;CN=UPS1;QY=0.25 fmol
DNAK_ECOLI	AADNKSLGQFNLDGINPAPR	3	319491.0	RD139_Overlap_UPS1_1fmol_inj1.mzML	RD139_Overlap_UPS1_1fmol_inj1		0	L	1	11	Overlap|CT=Mixture;CN=UPS1;QY=1 fmol
DNAK_ECOLI	AADNKSLGQFNLDGINPAPR	3	311369.0	RD139_Overlap_UPS1_0_1fmol_inj1.mzML	RD139_Overlap_UPS1_0_1fmol_inj1		0	L	1	9	Overlap|CT=Mixture;CN=UPS1;QY=0.1 fmol
DNAK_ECOLI	AADNKSLGQFNLDGINPAPR	3	102313.0	RD139_Overlap_UPS1_5fmol_inj2.mzML	RD139_Overlap_UPS1_5fmol_inj2		0	L	1	13	Overlap|CT=Mixture;CN=UPS1;QY=5 fmol
DNAK_ECOLI	AADNKSLGQFNLDGINPAPR	3	420512.0	RD139_Overlap_UPS1_5fmol_inj1.mzML	RD139_Overlap_UPS1_5fmol_inj1		0	L	1	13	Overlap|CT=Mixture;CN=UPS1;QY=5 fmol
DNAK_ECOLI	AADNKSLGQFNLDGINPAPR	3	314310.0	RD139_Overlap_UPS1_0_1fmol_inj2.mzML	RD139_Overlap_UPS1_0_1fmol_inj2		0	L	1	9	Overlap|CT=Mixture;CN=UPS1;QY=0.1 fmol
DNAK_ECOLI	AADNKSLGQFNLDGINPAPR	3	484530.0	RD139_Overlap_UPS1_2_5fmol_inj1.mzML	RD139_Overlap_UPS1_2_5fmol_inj1		0	L	1	12	Overlap|CT=Mixture;CN=UPS1;QY=2.5 fmol
DNAK_ECOLI	AADNKSLGQFNLDGINPAPR	3	111172.0	RD139_Overlap_UPS1_2_5fmol_inj2.mzML	RD139_Overlap_UPS1_2_5fmol_inj2		0	L	1	12	Overlap|CT=Mixture;CN=UPS1;QY=2.5 fmol
DNAK_ECOLI	AADNKSLGQFNLDGINPAPR	3	126896.0	RD139_Overlap_UPS1_25fmol_inj2.mzML	RD139_Overlap_UPS1_25fmol_inj2		0	L	1	15	Overlap|CT=Mixture;CN=UPS1;QY=25 fmol
DNAK_ECOLI	AADNKSLGQFNLDGINPAPR	3	171067.0	RD139_Overlap_UPS1_50fmol_inj3.mzML	RD139_Overlap_UPS1_50fmol_inj3		0	L	1	16	Overlap|CT=Mixture;CN=UPS1;QY=50 fmol
DNAK_ECOLI	AADNKSLGQFNLDGINPAPR	3	128178.0	RD139_Overlap_UPS1_1fmol_inj2.mzML	RD139_Overlap_UPS1_1fmol_inj2		0	L	1	11	Overlap|CT=Mixture;CN=UPS1;QY=1 fmol
DNAK_ECOLI	AADNKSLGQFNLDGINPAPR	3	271500.0	RD139_Overlap_UPS1_10fmol_inj1.mzML	RD139_Overlap_UPS1_10fmol_inj1		0	L	1	14	Overlap|CT=Mixture;CN=UPS1;QY=10 fmol
DNAK_ECOLI	AADNKSLGQFNLDGINPAPR	3	389301.0	RD139_Overlap_UPS1_10fmol_inj3.mzML	RD139_Overlap_UPS1_10fmol_inj3		0	L	1	14	Overlap|CT=Mixture;CN=UPS1;QY=10 fmol
DNAK_ECOLI	AADNKSLGQFNLDGINPAPR	3	296503.0	RD139_Overlap_UPS1_25fmol_inj1.mzML	RD139_Overlap_UPS1_25fmol_inj1		0	L	1	15	Overlap|CT=Mixture;CN=UPS1;QY=25 fmol
DNAK_ECOLI	AADNKSLGQFNLDGINPAPR	3	305567.0	RD139_Overlap_UPS1_50fmol_inj1.mzML	RD139_Overlap_UPS1_50fmol_inj1		0	L	1	16	Overlap|CT=Mixture;CN=UPS1;QY=50 fmol
OXYR_ECOLI	AADSC(Carbamidomethyl)HVSQPTLSGQIR	2	1188740.0	RD139_Overlap_UPS1_0_25fmol_inj1.mzML	RD139_Overlap_UPS1_0_25fmol_inj1		0	L	1	10	Overlap|CT=Mixture;CN=UPS1;QY=0.25 fmol
OXYR_ECOLI	AADSC(Carbamidomethyl)HVSQPTLSGQIR	2	1202570.0	RD139_Overlap_UPS1_0_25fmol_inj2.mzML	RD139_Overlap_UPS1_0_25fmol_inj2		0	L	1	10	Overlap|CT=Mixture;CN=UPS1;QY=0.25 fmol
OXYR_ECOLI	AADSC(Carbamidomethyl)HVSQPTLSGQIR	2	1055630.0	RD139_Overlap_UPS1_0_1fmol_inj3.mzML	RD139_Overlap_UPS1_0_1fmol_inj3		0	L	1	9	Overlap|CT=Mixture;CN=UPS1;QY=0.1 fmol
OXYR_ECOLI	AADSC(Carbamidomethyl)HVSQPTLSGQIR	2	1407440.0	RD139_Overlap_UPS1_1fmol_inj1.mzML	RD139_Overlap_UPS1_1fmol_inj1		0	L	1	11	Overlap|CT=Mixture;CN=UPS1;QY=1 fmol
OXYR_ECOLI	AADSC(Carbamidomethyl)HVSQPTLSGQIR	2	1032780.0	RD139_Overlap_UPS1_0_1fmol_inj1.mzML	RD139_Overlap_UPS1_0_1fmol_inj1		0	L	1	9	Overlap|CT=Mixture;CN=UPS1;QY=0.1 fmol
OXYR_ECOLI	AADSC(Carbamidomethyl)HVSQPTLSGQIR	2	1097060.0	RD139_Overlap_UPS1_2_5fmol_inj3.mzML	RD139_Overlap_UPS1_2_5fmol_inj3		0	L	1	12	Overlap|CT=Mixture;CN=UPS1;QY=2.5 fmol
OXYR_ECOLI	AADSC(Carbamidomethyl)HVSQPTLSGQIR	2	1100270.0	RD139_Overlap_UPS1_0_25fmol_inj3.mzML	RD139_Overlap_UPS1_0_25fmol_inj3		0	L	1	10	Overlap|CT=Mixture;CN=UPS1;QY=0.25 fmol
OXYR_ECOLI	AADSC(Carbamidomethyl)HVSQPTLSGQIR	2	892064.0	RD139_Overlap_UPS1_5fmol_inj2.mzML	RD139_Overlap_UPS1_5fmol_inj2		0	L	1	13	Overlap|CT=Mixture;CN=UPS1;QY=5 fmol
OXYR_ECOLI	AADSC(Carbamidomethyl)HVSQPTLSGQIR	2	1321070.0	RD139_Overlap_UPS1_5fmol_inj1.mzML	RD139_Overlap_UPS1_5fmol_inj1		0	L	1	13	Overlap|CT=Mixture;CN=UPS1;QY=5 fmol
OXYR_ECOLI	AADSC(Carbamidomethyl)HVSQPTLSGQIR	2	1056680.0	RD139_Overlap_UPS1_0_1fmol_inj2.mzML	RD139_Overlap_UPS1_0_1fmol_inj2		0	L	1	9	Overlap|CT=Mixture;CN=UPS1;QY=0.1 fmol
OXYR_ECOLI	AADSC(Carbamidomethyl)HVSQPTLSGQIR	2	1196470.0	RD139_Overlap_UPS1_2_5fmol_inj1.mzML	RD139_Overlap_UPS1_2_5fmol_inj1		0	L	1	12	Overlap|CT=Mixture;CN=UPS1;QY=2.5 fmol
OXYR_ECOLI	AADSC(Carbamidomethyl)HVSQPTLSGQIR	2	256315.0	RD139_Overlap_UPS1_2_5fmol_inj2.mzML	RD139_Overlap_UPS1_2_5fmol_inj2		0	L	1	12	Overlap|CT=Mixture;CN=UPS1;QY=2.5 fmol
OXYR_ECOLI	AADSC(Carbamidomethyl)HVSQPTLSGQIR	2	1173130.0	RD139_Overlap_UPS1_1fmol_inj3.mzML	RD139_Overlap_UPS1_1fmol_inj3		0	L	1	11	Overlap|CT=Mixture;CN=UPS1;QY=1 fmol
OXYR_ECOLI	AADSC(Carbamidomethyl)HVSQPTLSGQIR	2	198079.0	RD139_Overlap_UPS1_5fmol_inj3.mzML	RD139_Overlap_UPS1_5fmol_inj3		0	L	1	13	Overlap|CT=Mixture;CN=UPS1;QY=5 fmol
OXYR_ECOLI	AADSC(Carbamidomethyl)HVSQPTLSGQIR	2	143199.0	RD139_Overlap_UPS1_25fmol_inj2.mzML	RD139_Overlap_UPS1_25fmol_inj2		0	L	1	15	Overlap|CT=Mixture;CN=UPS1;QY=25 fmol
OXYR_ECOLI	AADSC(Carbamidomethyl)HVSQPTLSGQIR	2	1363040.0	RD139_Overlap_UPS1_50fmol_inj3.mzML	RD139_Overlap_UPS1_50fmol_inj3		0	L	1	16	Overlap|CT=Mixture;CN=UPS1;QY=50 fmol
OXYR_ECOLI	AADSC(Carbamidomethyl)HVSQPTLSGQIR	2	1073110.0	RD139_Overlap_UPS1_1fmol_inj2.mzML	RD139_Overlap_UPS1_1fmol_inj2		0	L	1	11	Overlap|CT=Mixture;CN=UPS1;QY=1 fmol
OXYR_ECOLI	AADSC(Carbamidomethyl)HVSQPTLSGQIR	2	1103320.0	RD139_Overlap_UPS1_10fmol_inj1.mzML	RD139_Overlap_UPS1_10fmol_inj1		0	L	1	14	Overlap|CT=Mixture;CN=UPS1;QY=10 fmol
OXYR_ECOLI	AADSC(Carbamidomethyl)HVSQPTLSGQIR	2	1362820.0	RD139_Overlap_UPS1_25fmol_inj3.mzML	RD139_Overlap_UPS1_25fmol_inj3		0	L	1	15	Overlap|CT=Mixture;CN=UPS1;QY=25 fmol
OXYR_ECOLI	AADSC(Carbamidomethyl)HVSQPTLSGQIR	2	1380060.0	RD139_Overlap_UPS1_10fmol_inj2.mzML	RD139_Overlap_UPS1_10fmol_inj2		0	L	1	14	Overlap|CT=Mixture;CN=UPS1;QY=10 fmol
OXYR_ECOLI	AADSC(Carbamidomethyl)HVSQPTLSGQIR	2	1322040.0	RD139_Overlap_UPS1_50fmol_inj2.mzML	RD139_Overlap_UPS1_50fmol_inj2		0	L	1	16	Overlap|CT=Mixture;CN=UPS1;QY=50 fmol
OXYR_ECOLI	AADSC(Carbamidomethyl)HVSQPTLSGQIR	2	1260880.0	RD139_Overlap_UPS1_10fmol_inj3.mzML	RD139_Overlap_UPS1_10fmol_inj3		0	L	1	14	Overlap|CT=Mixture;CN=UPS1;QY=10 fmol
OXYR_ECOLI	AADSC(Carbamidomethyl)HVSQPTLSGQIR	2	1206480.0	RD139_Overlap_UPS1_25fmol_inj1.mzML	RD139_Overlap_UPS1_25fmol_inj1		0	L	1	15	Overlap|CT=Mixture;CN=UPS1;QY=25 fmol
OXYR_ECOLI	AADSC(Carbamidomethyl)HVSQPTLSGQIR	2	1188380.0	RD139_Overlap_UPS1_50fmol_inj1.mzML	RD139_Overlap_UPS1_50fmol_inj1		0	L	1	16	Overlap|CT=Mixture;CN=UPS1;QY=50 fmol
OXYR_ECOLI	AADSC(Carbamidomethyl)HVSQPTLSGQIR	3	3213860.0	RD139_Overlap_UPS1_0_25fmol_inj1.mzML	RD139_Overlap_UPS1_0_25fmol_inj1		0	L	1	10	Overlap|CT=Mixture;CN=UPS1;QY=0.25 fmol
OXYR_ECOLI	AADSC(Carbamidomethyl)HVSQPTLSGQIR	3	2549230.0	RD139_Overlap_UPS1_0_25fmol_inj2.mzML	RD139_Overlap_UPS1_0_25fmol_inj2		0	L	1	10	Overlap|CT=Mixture;CN=UPS1;QY=0.25 fmol
OXYR_ECOLI	AADSC(Carbamidomethyl)HVSQPTLSGQIR	3	2496490.0	RD139_Overlap_UPS1_0_1fmol_inj3.mzML	RD139_Overlap_UPS1_0_1fmol_inj3		0	L	1	9	Overlap|CT=Mixture;CN=UPS1;QY=0.1 fmol
OXYR_ECOLI	AADSC(Carbamidomethyl)HVSQPTLSGQIR	3	2413500.0	RD139_Overlap_UPS1_1fmol_inj1.mzML	RD139_Overlap_UPS1_1fmol_inj1		0	L	1	11	Overlap|CT=Mixture;CN=UPS1;QY=1 fmol
OXYR_ECOLI	AADSC(Carbamidomethyl)HVSQPTLSGQIR	3	2603430.0	RD139_Overlap_UPS1_0_1fmol_inj1.mzML	RD139_Overlap_UPS1_0_1fmol_inj1		0	L	1	9	Overlap|CT=Mixture;CN=UPS1;QY=0.1 fmol
OXYR_ECOLI	AADSC(Carbamidomethyl)HVSQPTLSGQIR	3	2384810.0	RD139_Overlap_UPS1_2_5fmol_inj3.mzML	RD139_Overlap_UPS1_2_5fmol_inj3		0	L	1	12	Overlap|CT=Mixture;CN=UPS1;QY=2.5 fmol
OXYR_ECOLI	AADSC(Carbamidomethyl)HVSQPTLSGQIR	3	2482510.0	RD139_Overlap_UPS1_0_25fmol_inj3.mzML	RD139_Overlap_UPS1_0_25fmol_inj3		0	L	1	10	Overlap|CT=Mixture;CN=UPS1;QY=0.25 fmol
OXYR_ECOLI	AADSC(Carbamidomethyl)HVSQPTLSGQIR	3	2506360.0	RD139_Overlap_UPS1_5fmol_inj2.mzML	RD139_Overlap_UPS1_5fmol_inj2		0	L	1	13	Overlap|CT=Mixture;CN=UPS1;QY=5 fmol
OXYR_ECOLI	AADSC(Carbamidomethyl)HVSQPTLSGQIR	3	2674350.0	RD139_Overlap_UPS1_5fmol_inj1.mzML	RD139_Overlap_UPS1_5fmol_inj1		0	L	1	13	Overlap|CT=Mixture;CN=UPS1;QY=5 fmol
OXYR_ECOLI	AADSC(Carbamidomethyl)HVSQPTLSGQIR	3	2552590.0	RD139_Overlap_UPS1_0_1fmol_inj2.mzML	RD139_Overlap_UPS1_0_1fmol_inj2		0	L	1	9	Overlap|CT=Mixture;CN=UPS1;QY=0.1 fmol
OXYR_ECOLI	AADSC(Carbamidomethyl)HVSQPTLSGQIR	3	2884120.0	RD139_Overlap_UPS1_2_5fmol_inj1.mzML	RD139_Overlap_UPS1_2_5fmol_inj1		0	L	1	12	Overlap|CT=Mixture;CN=UPS1;QY=2.5 fmol
OXYR_ECOLI	AADSC(Carbamidomethyl)HVSQPTLSGQIR	3	1127450.0	RD139_Overlap_UPS1_2_5fmol_inj2.mzML	RD139_Overlap_UPS1_2_5fmol_inj2		0	L	1	12	Overlap|CT=Mixture;CN=UPS1;QY=2.5 fmol
OXYR_ECOLI	AADSC(Carbamidomethyl)HVSQPTLSGQIR	3	2597830.0	RD139_Overlap_UPS1_1fmol_inj3.mzML	RD139_Overlap_UPS1_1fmol_inj3		0	L	1	11	Overlap|CT=Mixture;CN=UPS1;QY=1 fmol
OXYR_ECOLI	AADSC(Carbamidomethyl)HVSQPTLSGQIR	3	1081260.0	RD139_Overlap_UPS1_5fmol_inj3.mzML	RD139_Overlap_UPS1_5fmol_inj3		0	L	1	13	Overlap|CT=Mixture;CN=UPS1;QY=5 fmol
OXYR_ECOLI	AADSC(Carbamidomethyl)HVSQPTLSGQIR	3	847311.0	RD139_Overlap_UPS1_25fmol_inj2.mzML	RD139_Overlap_UPS1_25fmol_inj2		0	L	1	15	Overlap|CT=Mixture;CN=UPS1;QY=25 fmol
OXYR_ECOLI	AADSC(Carbamidomethyl)HVSQPTLSGQIR	3	2607930.0	RD139_Overlap_UPS1_50fmol_inj3.mzML	RD139_Overlap_UPS1_50fmol_inj3		0	L	1	16	Overlap|CT=Mixture;CN=UPS1;QY=50 fmol
OXYR_ECOLI	AADSC(Carbamidomethyl)HVSQPTLSGQIR	3	2609370.0	RD139_Overlap_UPS1_1fmol_inj2.mzML	RD139_Overlap_UPS1_1fmol_inj2		0	L	1	11	Overlap|CT=Mixture;CN=UPS1;QY=1 fmol
OXYR_ECOLI	AADSC(Carbamidomethyl)HVSQPTLSGQIR	3	2689070.0	RD139_Overlap_UPS1_10fmol_inj1.mzML	RD139_Overlap_UPS1_10fmol_inj1		0	L	1	14	Overlap|CT=Mixture;CN=UPS1;QY=10 fmol
OXYR_ECOLI	AADSC(Carbamidomethyl)HVSQPTLSGQIR	3	2841030.0	RD139_Overlap_UPS1_25fmol_inj3.mzML	RD139_Overlap_UPS1_25fmol_inj3		0	L	1	15	Overlap|CT=Mixture;CN=UPS1;QY=25 fmol
OXYR_ECOLI	AADSC(Carbamidomethyl)HVSQPTLSGQIR	3	2782700.0	RD139_Overlap_UPS1_10fmol_inj2.mzML	RD139_Overlap_UPS1_10fmol_inj2		0	L	1	14	Overlap|CT=Mixture;CN=UPS1;QY=10 fmol
OXYR_ECOLI	AADSC(Carbamidomethyl)HVSQPTLSGQIR	3	2530810.0	RD139_Overlap_UPS1_50fmol_inj2.mzML	RD139_Overlap_UPS1_50fmol_inj2		0	L	1	16	Overlap|CT=Mixture;CN=UPS1;QY=50 fmol
OXYR_ECOLI	AADSC(Carbamidomethyl)HVSQPTLSGQIR	3	2428400.0	RD139_Overlap_UPS1_10fmol_inj3.mzML	RD139_Overlap_UPS1_10fmol_inj3		0	L	1	14	Overlap|CT=Mixture;CN=UPS1;QY=10 fmol
OXYR_ECOLI	AADSC(Carbamidomethyl)HVSQPTLSGQIR	3	2799440.0	RD139_Overlap_UPS1_25fmol_inj1.mzML	RD139_Overlap_UPS1_25fmol_inj1		0	L	1	15	Overlap|CT=Mixture;CN=UPS1;QY=25 fmol
OXYR_ECOLI	AADSC(Carbamidomethyl)HVSQPTLSGQIR	3	2917610.0	RD139_Overlap_UPS1_50fmol_inj1.mzML	RD139_Overlap_UPS1_50fmol_inj1		0	L	1	16	Overlap|CT=Mixture;CN=UPS1;QY=50 fmol
KDSD_ECOLI	AADVHLC(Carbamidomethyl)VK	2	202454.0	RD139_Overlap_UPS1_0_25fmol_inj1.mzML	RD139_Overlap_UPS1_0_25fmol_inj1		0	L	1	10	Overlap|CT=Mixture;CN=UPS1;QY=0.25 fmol
KDSD_ECOLI	AADVHLC(Carbamidomethyl)VK	2	200639.0	RD139_Overlap_UPS1_0_25fmol_inj2.mzML	RD139_Overlap_UPS1_0_25fmol_inj2		0	L	1	10	Overlap|CT=Mixture;CN=UPS1;QY=0.25 fmol
KDSD_ECOLI	AADVHLC(Carbamidomethyl)VK	2	180325.0	RD139_Overlap_UPS1_0_1fmol_inj1.mzML	RD139_Overlap_UPS1_0_1fmol_inj1		0	L	1	9	Overlap|CT=Mixture;CN=UPS1;QY=0.1 fmol
KDSD_ECOLI	AADVHLC(Carbamidomethyl)VK	2	252334.0	RD139_Overlap_UPS1_0_25fmol_inj3.mzML	RD139_Overlap_UPS1_0_25fmol_inj3		0	L	1	10	Overlap|CT=Mixture;CN=UPS1;QY=0.25 fmol
KDSD_ECOLI	AADVHLC(Carbamidomethyl)VK	2	131520.0	RD139_Overlap_UPS1_5fmol_inj2.mzML	RD139_Overlap_UPS1_5fmol_inj2		0	L	1	13	Overlap|CT=Mixture;CN=UPS1;QY=5 fmol
KDSD_ECOLI	AADVHLC(Carbamidomethyl)VK	2	158919.0	RD139_Overlap_UPS1_5fmol_inj1.mzML	RD139_Overlap_UPS1_5fmol_inj1		0	L	1	13	Overlap|CT=Mixture;CN=UPS1;QY=5 fmol
KDSD_ECOLI	AADVHLC(Carbamidomethyl)VK	2	106705.0	RD139_Overlap_UPS1_0_1fmol_inj2.mzML	RD139_Overlap_UPS1_0_1fmol_inj2		0	L	1	9	Overlap|CT=Mixture;CN=UPS1;QY=0.1 fmol
KDSD_ECOLI	AADVHLC(Carbamidomethyl)VK	2	81888.5	RD139_Overlap_UPS1_2_5fmol_inj1.mzML	RD139_Overlap_UPS1_2_5fmol_inj1		0	L	1	12	Overlap|CT=Mixture;CN=UPS1;QY=2.5 fmol
KDSD_ECOLI	AADVHLC(Carbamidomethyl)VK	2	54362.0	RD139_Overlap_UPS1_5fmol_inj3.mzML	RD139_Overlap_UPS1_5fmol_inj3		0	L	1	13	Overlap|CT=Mixture;CN=UPS1;QY=5 fmol
KDSD_ECOLI	AADVHLC(Carbamidomethyl)VK	2	137603.0	RD139_Overlap_UPS1_1fmol_inj2.mzML	RD139_Overlap_UPS1_1fmol_inj2		0	L	1	11	Overlap|CT=Mixture;CN=UPS1;QY=1 fmol
KDSD_ECOLI	AADVHLC(Carbamidomethyl)VK	2	115027.0	RD139_Overlap_UPS1_10fmol_inj1.mzML	RD139_Overlap_UPS1_10fmol_inj1		0	L	1	14	Overlap|CT=Mixture;CN=UPS1;QY=10 fmol
KDSD_ECOLI	AADVHLC(Carbamidomethyl)VK	2	305773.0	RD139_Overlap_UPS1_25fmol_inj3.mzML	RD139_Overlap_UPS1_25fmol_inj3		0	L	1	15	Overlap|CT=Mixture;CN=UPS1;QY=25 fmol
KDSD_ECOLI	AADVHLC(Carbamidomethyl)VK	2	270659.0	RD139_Overlap_UPS1_10fmol_inj2.mzML	RD139_Overlap_UPS1_10fmol_inj2		0	L	1	14	Overlap|CT=Mixture;CN=UPS1;QY=10 fmol
KDSD_ECOLI	AADVHLC(Carbamidomethyl)VK	2	264494.0	RD139_Overlap_UPS1_10fmol_inj3.mzML	RD139_Overlap_UPS1_10fmol_inj3		0	L	1	14	Overlap|CT=Mixture;CN=UPS1;QY=10 fmol
KDSD_ECOLI	AADVHLC(Carbamidomethyl)VK	2	92846.5	RD139_Overlap_UPS1_25fmol_inj1.mzML	RD139_Overlap_UPS1_25fmol_inj1		0	L	1	15	Overlap|CT=Mixture;CN=UPS1;QY=25 fmol
SUHB_ECOLI	AAEAVIIDTIR	2	2424610.0	RD139_Overlap_UPS1_0_25fmol_inj1.mzML	RD139_Overlap_UPS1_0_25fmol_inj1		0	L	1	10	Overlap|CT=Mixture;CN=UPS1;QY=0.25 fmol
SUHB_ECOLI	AAEAVIIDTIR	2	2492400.0	RD139_Overlap_UPS1_0_25fmol_inj2.mzML	RD139_Overlap_UPS1_0_25fmol_inj2		0	L	1	10	Overlap|CT=Mixture;CN=UPS1;QY=0.25 fmol
SUHB_ECOLI	AAEAVIIDTIR	2	3056430.0	RD139_Overlap_UPS1_0_1fmol_inj3.mzML	RD139_Overlap_UPS1_0_1fmol_inj3		0	L	1	9	Overlap|CT=Mixture;CN=UPS1;QY=0.1 fmol
SUHB_ECOLI	AAEAVIIDTIR	2	2940070.0	RD139_Overlap_UPS1_1fmol_inj1.mzML	RD139_Overlap_UPS1_1fmol_inj1		0	L	1	11	Overlap|CT=Mixture;CN=UPS1;QY=1 fmol
SUHB_ECOLI	AAEAVIIDTIR	2	2873360.0	RD139_Overlap_UPS1_0_1fmol_inj1.mzML	RD139_Overlap_UPS1_0_1fmol_inj1		0	L	1	9	Overlap|CT=Mixture;CN=UPS1;QY=0.1 fmol
SUHB_ECOLI	AAEAVIIDTIR	2	2569930.0	RD139_Overlap_UPS1_2_5fmol_inj3.mzML	RD139_Overlap_UPS1_2_5fmol_inj3		0	L	1	12	Overlap|CT=Mixture;CN=UPS1;QY=2.5 fmol
SUHB_ECOLI	AAEAVIIDTIR	2	2305230.0	RD139_Overlap_UPS1_0_25fmol_inj3.mzML	RD139_Overlap_UPS1_0_25fmol_inj3		0	L	1	10	Overlap|CT=Mixture;CN=UPS1;QY=0.25 fmol
SUHB_ECOLI	AAEAVIIDTIR	2	2699020.0	RD139_Overlap_UPS1_5fmol_inj2.mzML	RD139_Overlap_UPS1_5fmol_inj2		0	L	1	13	Overlap|CT=Mixture;CN=UPS1;QY=5 fmol
SUHB_ECOLI	AAEAVIIDTIR	2	3195230.0	RD139_Overlap_UPS1_5fmol_inj1.mzML	RD139_Overlap_UPS1_5fmol_inj1		0	L	1	13	Overlap|CT=Mixture;CN=UPS1;QY=5 fmol
SUHB_ECOLI	AAEAVIIDTIR	2	3061440.0	RD139_Overlap_UPS1_0_1fmol_inj2.mzML	RD139_Overlap_UPS1_0_1fmol_inj2		0	L	1	9	Overlap|CT=Mixture;CN=UPS1;QY=0.1 fmol
SUHB_ECOLI	AAEAVIIDTIR	2	3024420.0	RD139_Overlap_UPS1_2_5fmol_inj1.mzML	RD139_Overlap_UPS1_2_5fmol_inj1		0	L	1	12	Overlap|CT=Mixture;CN=UPS1;QY=2.5 fmol
SUHB_ECOLI	AAEAVIIDTIR	2	1221210.0	RD139_Overlap_UPS1_2_5fmol_inj2.mzML	RD139_Overlap_UPS1_2_5fmol_inj2		0	L	1	12	Overlap|CT=Mixture;CN=UPS1;QY=2.5 fmol
SUHB_ECOLI	AAEAVIIDTIR	2	2695510.0	RD139_Overlap_UPS1_1fmol_inj3.mzML	RD139_Overlap_UPS1_1fmol_inj3		0	L	1	11	Overlap|CT=Mixture;CN=UPS1;QY=1 fmol
SUHB_ECOLI	AAEAVIIDTIR	2	1146080.0	RD139_Overlap_UPS1_5fmol_inj3.mzML	RD139_Overlap_UPS1_5fmol_inj3		0	L	1	13	Overlap|CT=Mixture;CN=UPS1;QY=5 fmol
SUHB_ECOLI	AAEAVIIDTIR	2	1200710.0	RD139_Overlap_UPS1_25fmol_inj2.mzML	RD139_Overlap_UPS1_25fmol_inj2		0	L	1	15	Overlap|CT=Mixture;CN=UPS1;QY=25 fmol
SUHB_ECOLI	AAEAVIIDTIR	2	3342580.0	RD139_Overlap_UPS1_50fmol_inj3.mzML	RD139_Overlap_UPS1_50fmol_inj3		0	L	1	16	Overlap|CT=Mixture;CN=UPS1;QY=50 fmol
SUHB_ECOLI	AAEAVIIDTIR	2	2893430.0	RD139_Overlap_UPS1_1fmol_inj2.mzML	RD139_Overlap_UPS1_1fmol_inj2		0	L	1	11	Overlap|CT=Mixture;CN=UPS1;QY=1 fmol
SUHB_ECOLI	AAEAVIIDTIR	2	3363590.0	RD139_Overlap_UPS1_10fmol_inj1.mzML	RD139_Overlap_UPS1_10fmol_inj1		0	L	1	14	Overlap|CT=Mixture;CN=UPS1;QY=10 fmol
SUHB_ECOLI	AAEAVIIDTIR	2	3281440.0	RD139_Overlap_UPS1_25fmol_inj3.mzML	RD139_Overlap_UPS1_25fmol_inj3		0	L	1	15	Overlap|CT=Mixture;CN=UPS1;QY=25 fmol
SUHB_ECOLI	AAEAVIIDTIR	2	3367470.0	RD139_Overlap_UPS1_10fmol_inj2.mzML	RD139_Overlap_UPS1_10fmol_inj2		0	L	1	14	Overlap|CT=Mixture;CN=UPS1;QY=10 fmol
SUHB_ECOLI	AAEAVIIDTIR	2	3234260.0	RD139_Overlap_UPS1_50fmol_inj2.mzML	RD139_Overlap_UPS1_50fmol_inj2		0	L	1	16	Overlap|CT=Mixture;CN=UPS1;QY=50 fmol
SUHB_ECOLI	AAEAVIIDTIR	2	3201390.0	RD139_Overlap_UPS1_10fmol_inj3.mzML	RD139_Overlap_UPS1_10fmol_inj3		0	L	1	14	Overlap|CT=Mixture;CN=UPS1;QY=10 fmol
SUHB_ECOLI	AAEAVIIDTIR	2	3728410.0	RD139_Overlap_UPS1_25fmol_inj1.mzML	RD139_Overlap_UPS1_25fmol_inj1		0	L	1	15	Overlap|CT=Mixture;CN=UPS1;QY=25 fmol
SUHB_ECOLI	AAEAVIIDTIR	2	3165610.0	RD139_Overlap_UPS1_50fmol_inj1.mzML	RD139_Overlap_UPS1_50fmol_inj1		0	L	1	16	Overlap|CT=Mixture;CN=UPS1;QY=50 fmol
SUHB_ECOLI	AAEAVIIDTIRK	2	2666550.0	RD139_Overlap_UPS1_0_25fmol_inj1.mzML	RD139_Overlap_UPS1_0_25fmol_inj1		0	L	1	10	Overlap|CT=Mixture;CN=UPS1;QY=0.25 fmol
SUHB_ECOLI	AAEAVIIDTIRK	2	3215720.0	RD139_Overlap_UPS1_0_25fmol_inj2.mzML	RD139_Overlap_UPS1_0_25fmol_inj2		0	L	1	10	Overlap|CT=Mixture;CN=UPS1;QY=0.25 fmol
SUHB_ECOLI	AAEAVIIDTIRK	2	3561120.0	RD139_Overlap_UPS1_0_1fmol_inj3.mzML	RD139_Overlap_UPS1_0_1fmol_inj3		0	L	1	9	Overlap|CT=Mixture;CN=UPS1;QY=0.1 fmol
SUHB_ECOLI	AAEAVIIDTIRK	2	3065850.0	RD139_Overlap_UPS1_1fmol_inj1.mzML	RD139_Overlap_UPS1_1fmol_inj1		0	L	1	11	Overlap|CT=Mixture;CN=UPS1;QY=1 fmol
SUHB_ECOLI	AAEAVIIDTIRK	2	2480130.0	RD139_Overlap_UPS1_0_1fmol_inj1.mzML	RD139_Overlap_UPS1_0_1fmol_inj1		0	L	1	9	Overlap|CT=Mixture;CN=UPS1;QY=0.1 fmol
SUHB_ECOLI	AAEAVIIDTIRK	2	2989860.0	RD139_Overlap_UPS1_2_5fmol_inj3.mzML	RD139_Overlap_UPS1_2_5fmol_inj3		0	L	1	12	Overlap|CT=Mixture;CN=UPS1;QY=2.5 fmol
SUHB_ECOLI	AAEAVIIDTIRK	2	3196120.0	RD139_Overlap_UPS1_0_25fmol_inj3.mzML	RD139_Overlap_UPS1_0_25fmol_inj3		0	L	1	10	Overlap|CT=Mixture;CN=UPS1;QY=0.25 fmol
SUHB_ECOLI	AAEAVIIDTIRK	2	2983920.0	RD139_Overlap_UPS1_5fmol_inj2.mzML	RD139_Overlap_UPS1_5fmol_inj2		0	L	1	13	Overlap|CT=Mixture;CN=UPS1;QY=5 fmol
SUHB_ECOLI	AAEAVIIDTIRK	2	3547590.0	RD139_Overlap_UPS1_5fmol_inj1.mzML	RD139_Overlap_UPS1_5fmol_inj1		0	L	1	13	Overlap|CT=Mixture;CN=UPS1;QY=5 fmol
SUHB_ECOLI	AAEAVIIDTIRK	2	3656270.0	RD139_Overlap_UPS1_0_1fmol_inj2.mzML	RD139_Overlap_UPS1_0_1fmol_inj2		0	L	1	9	Overlap|CT=Mixture;CN=UPS1;QY=0.1 fmol
SUHB_ECOLI	AAEAVIIDTIRK	2	3041190.0	RD139_Overlap_UPS1_2_5fmol_inj1.mzML	RD139_Overlap_UPS1_2_5fmol_inj1		0	L	1	12	Overlap|CT=Mixture;CN=UPS1;QY=2.5 fmol
SUHB_ECOLI	AAEAVIIDTIRK	2	1062520.0	RD139_Overlap_UPS1_2_5fmol_inj2.mzML	RD139_Overlap_UPS1_2_5fmol_inj2		0	L	1	12	Overlap|CT=Mixture;CN=UPS1;QY=2.5 fmol
SUHB_ECOLI	AAEAVIIDTIRK	2	3304380.0	RD139_Overlap_UPS1_1fmol_inj3.mzML	RD139_Overlap_UPS1_1fmol_inj3		0	L	1	11	Overlap|CT=Mixture;CN=UPS1;QY=1 fmol
SUHB_ECOLI	AAEAVIIDTIRK	2	1136340.0	RD139_Overlap_UPS1_5fmol_inj3.mzML	RD139_Overlap_UPS1_5fmol_inj3		0	L	1	13	Overlap|CT=Mixture;CN=UPS1;QY=5 fmol
SUHB_ECOLI	AAEAVIIDTIRK	2	1212080.0	RD139_Overlap_UPS1_25fmol_inj2.mzML	RD139_Overlap_UPS1_25fmol_inj2		0	L	1	15	Overlap|CT=Mixture;CN=UPS1;QY=25 fmol
SUHB_ECOLI	AAEAVIIDTIRK	2	3553470.0	RD139_Overlap_UPS1_50fmol_inj3.mzML	RD139_Overlap_UPS1_50fmol_inj3		0	L	1	16	Overlap|CT=Mixture;CN=UPS1;QY=50 fmol
SUHB_ECOLI	AAEAVIIDTIRK	2	3172050.0	RD139_Overlap_UPS1_1fmol_inj2.mzML	RD139_Overlap_UPS1_1fmol_inj2		0	L	1	11	Overlap|CT=Mixture;CN=UPS1;QY=1 fmol
SUHB_ECOLI	AAEAVIIDTIRK	2	3202270.0	RD139_Overlap_UPS1_10fmol_inj1.mzML	RD139_Overlap_UPS1_10fmol_inj1		0	L	1	14	Overlap|CT=Mixture;CN=UPS1;QY=10 fmol
SUHB_ECOLI	AAEAVIIDTIRK	2	4527300.0	RD139_Overlap_UPS1_25fmol_inj3.mzML	RD139_Overlap_UPS1_25fmol_inj3		0	L	1	15	Overlap|CT=Mixture;CN=UPS1;QY=25 fmol
SUHB_ECOLI	AAEAVIIDTIRK	2	4053750.0	RD139_Overlap_UPS1_10fmol_inj2.mzML	RD139_Overlap_UPS1_10fmol_inj2		0	L	1	14	Overlap|CT=Mixture;CN=UPS1;QY=10 fmol
SUHB_ECOLI	AAEAVIIDTIRK	2	2907300.0	RD139_Overlap_UPS1_50fmol_inj2.mzML	RD139_Overlap_UPS1_50fmol_inj2		0	L	1	16	Overlap|CT=Mixture;CN=UPS1;QY=50 fmol
SUHB_ECOLI	AAEAVIIDTIRK	2	3473150.0	RD139_Overlap_UPS1_10fmol_inj3.mzML	RD139_Overlap_UPS1_10fmol_inj3		0	L	1	14	Overlap|CT=Mixture;CN=UPS1;QY=10 fmol
SUHB_ECOLI	AAEAVIIDTIRK	2	3266110.0	RD139_Overlap_UPS1_25fmol_inj1.mzML	RD139_Overlap_UPS1_25fmol_inj1		0	L	1	15	Overlap|CT=Mixture;CN=UPS1;QY=25 fmol
SUHB_ECOLI	AAEAVIIDTIRK	2	3482420.0	RD139_Overlap_UPS1_50fmol_inj1.mzML	RD139_Overlap_UPS1_50fmol_inj1		0	L	1	16	Overlap|CT=Mixture;CN=UPS1;QY=50 fmol
SUHB_ECOLI	AAEAVIIDTIRK	3	696916.0	RD139_Overlap_UPS1_0_25fmol_inj1.mzML	RD139_Overlap_UPS1_0_25fmol_inj1		0	L	1	10	Overlap|CT=Mixture;CN=UPS1;QY=0.25 fmol
SUHB_ECOLI	AAEAVIIDTIRK	3	713523.0	RD139_Overlap_UPS1_0_25fmol_inj2.mzML	RD139_Overlap_UPS1_0_25fmol_inj2		0	L	1	10	Overlap|CT=Mixture;CN=UPS1;QY=0.25 fmol
SUHB_ECOLI	AAEAVIIDTIRK	3	1169430.0	RD139_Overlap_UPS1_0_1fmol_inj3.mzML	RD139_Overlap_UPS1_0_1fmol_inj3		0	L	1	9	Overlap|CT=Mixture;CN=UPS1;QY=0.1 fmol
SUHB_ECOLI	AAEAVIIDTIRK	3	641146.0	RD139_Overlap_UPS1_1fmol_inj1.mzML	RD139_Overlap_UPS1_1fmol_inj1		0	L	1	11	Overlap|CT=Mixture;CN=UPS1;QY=1 fmol
SUHB_ECOLI	AAEAVIIDTIRK	3	1034970.0	RD139_Overlap_UPS1_2_5fmol_inj3.mzML	RD139_Overlap_UPS1_2_5fmol_inj3		0	L	1	12	Overlap|CT=Mixture;CN=UPS1;QY=2.5 fmol
SUHB_ECOLI	AAEAVIIDTIRK	3	760811.0	RD139_Overlap_UPS1_0_25fmol_inj3.mzML	RD139_Overlap_UPS1_0_25fmol_inj3		0	L	1	10	Overlap|CT=Mixture;CN=UPS1;QY=0.25 fmol
SUHB_ECOLI	AAEAVIIDTIRK	3	405561.0	RD139_Overlap_UPS1_5fmol_inj2.mzML	RD139_Overlap_UPS1_5fmol_inj2		0	L	1	13	Overlap|CT=Mixture;CN=UPS1;QY=5 fmol
SUHB_ECOLI	AAEAVIIDTIRK	3	1386540.0	RD139_Overlap_UPS1_5fmol_inj1.mzML	RD139_Overlap_UPS1_5fmol_inj1		0	L	1	13	Overlap|CT=Mixture;CN=UPS1;QY=5 fmol
SUHB_ECOLI	AAEAVIIDTIRK	3	712390.0	RD139_Overlap_UPS1_1fmol_inj3.mzML	RD139_Overlap_UPS1_1fmol_inj3		0	L	1	11	Overlap|CT=Mixture;CN=UPS1;QY=1 fmol
SUHB_ECOLI	AAEAVIIDTIRK	3	631240.0	RD139_Overlap_UPS1_50fmol_inj3.mzML	RD139_Overlap_UPS1_50fmol_inj3		0	L	1	16	Overlap|CT=Mixture;CN=UPS1;QY=50 fmol
SUHB_ECOLI	AAEAVIIDTIRK	3	894265.0	RD139_Overlap_UPS1_1fmol_inj2.mzML	RD139_Overlap_UPS1_1fmol_inj2		0	L	1	11	Overlap|CT=Mixture;CN=UPS1;QY=1 fmol
SUHB_ECOLI	AAEAVIIDTIRK	3	1137930.0	RD139_Overlap_UPS1_10fmol_inj1.mzML	RD139_Overlap_UPS1_10fmol_inj1		0	L	1	14	Overlap|CT=Mixture;CN=UPS1;QY=10 fmol
SUHB_ECOLI	AAEAVIIDTIRK	3	1460490.0	RD139_Overlap_UPS1_25fmol_inj3.mzML	RD139_Overlap_UPS1_25fmol_inj3		0	L	1	15	Overlap|CT=Mixture;CN=UPS1;QY=25 fmol
SUHB_ECOLI	AAEAVIIDTIRK	3	902045.0	RD139_Overlap_UPS1_10fmol_inj2.mzML	RD139_Overlap_UPS1_10fmol_inj2		0	L	1	14	Overlap|CT=Mixture;CN=UPS1;QY=10 fmol
SUHB_ECOLI	AAEAVIIDTIRK	3	1069880.0	RD139_Overlap_UPS1_50fmol_inj2.mzML	RD139_Overlap_UPS1_50fmol_inj2		0	L	1	16	Overlap|CT=Mixture;CN=UPS1;QY=50 fmol
SUHB_ECOLI	AAEAVIIDTIRK	3	955697.0	RD139_Overlap_UPS1_10fmol_inj3.mzML	RD139_Overlap_UPS1_10fmol_inj3		0	L	1	14	Overlap|CT=Mixture;CN=UPS1;QY=10 fmol
SUHB_ECOLI	AAEAVIIDTIRK	3	724465.0	RD139_Overlap_UPS1_25fmol_inj1.mzML	RD139_Overlap_UPS1_25fmol_inj1		0	L	1	15	Overlap|CT=Mixture;CN=UPS1;QY=25 fmol
SUHB_ECOLI	AAEAVIIDTIRK	3	601800.0	RD139_Overlap_UPS1_50fmol_inj1.mzML	RD139_Overlap_UPS1_50fmol_inj1		0	L	1	16	Overlap|CT=Mixture;CN=UPS1;QY=50 fmol
TALA_ECOLI	AAEELEKEGINC(Carbamidomethyl)NLTLLFSFAQAR	3	2128380.0	RD139_Overlap_UPS1_0_25fmol_inj1.mzML	RD139_Overlap_UPS1_0_25fmol_inj1		0	L	1	10	Overlap|CT=Mixture;CN=UPS1;QY=0.25 fmol
TALA_ECOLI	AAEELEKEGINC(Carbamidomethyl)NLTLLFSFAQAR	3	2485710.0	RD139_Overlap_UPS1_0_25fmol_inj2.mzML	RD139_Overlap_UPS1_0_25fmol_inj2		0	L	1	10	Overlap|CT=Mixture;CN=UPS1;QY=0.25 fmol
TALA_ECOLI	AAEELEKEGINC(Carbamidomethyl)NLTLLFSFAQAR	3	2445970.0	RD139_Overlap_UPS1_0_1fmol_inj3.mzML	RD139_Overlap_UPS1_0_1fmol_inj3		0	L	1	9	Overlap|CT=Mixture;CN=UPS1;QY=0.1 fmol
TALA_ECOLI	AAEELEKEGINC(Carbamidomethyl)NLTLLFSFAQAR	3	2831080.0	RD139_Overlap_UPS1_1fmol_inj1.mzML	RD139_Overlap_UPS1_1fmol_inj1		0	L	1	11	Overlap|CT=Mixture;CN=UPS1;QY=1 fmol
TALA_ECOLI	AAEELEKEGINC(Carbamidomethyl)NLTLLFSFAQAR	3	2652590.0	RD139_Overlap_UPS1_0_1fmol_inj1.mzML	RD139_Overlap_UPS1_0_1fmol_inj1		0	L	1	9	Overlap|CT=Mixture;CN=UPS1;QY=0.1 fmol
TALA_ECOLI	AAEELEKEGINC(Carbamidomethyl)NLTLLFSFAQAR	3	2118170.0	RD139_Overlap_UPS1_2_5fmol_inj3.mzML	RD139_Overlap_UPS1_2_5fmol_inj3		0	L	1	12	Overlap|CT=Mixture;CN=UPS1;QY=2.5 fmol
TALA_ECOLI	AAEELEKEGINC(Carbamidomethyl)NLTLLFSFAQAR	3	2289400.0	RD139_Overlap_UPS1_0_25fmol_inj3.mzML	RD139_Overlap_UPS1_0_25fmol_inj3		0	L	1	10	Overlap|CT=Mixture;CN=UPS1;QY=0.25 fmol
TALA_ECOLI	AAEELEKEGINC(Carbamidomethyl)NLTLLFSFAQAR	3	2309820.0	RD139_Overlap_UPS1_5fmol_inj2.mzML	RD139_Overlap_UPS1_5fmol_inj2		0	L	1	13	Overlap|CT=Mixture;CN=UPS1;QY=5 fmol
TALA_ECOLI	AAEELEKEGINC(Carbamidomethyl)NLTLLFSFAQAR	3	2741400.0	RD139_Overlap_UPS1_5fmol_inj1.mzML	RD139_Overlap_UPS1_5fmol_inj1		0	L	1	13	Overlap|CT=Mixture;CN=UPS1;QY=5 fmol
TALA_ECOLI	AAEELEKEGINC(Carbamidomethyl)NLTLLFSFAQAR	3	2687320.0	RD139_Overlap_UPS1_0_1fmol_inj2.mzML	RD139_Overlap_UPS1_0_1fmol_inj2		0	L	1	9	Overlap|CT=Mixture;CN=UPS1;QY=0.1 fmol
TALA_ECOLI	AAEELEKEGINC(Carbamidomethyl)NLTLLFSFAQAR	3	2442280.0	RD139_Overlap_UPS1_2_5fmol_inj1.mzML	RD139_Overlap_UPS1_2_5fmol_inj1		0	L	1	12	Overlap|CT=Mixture;CN=UPS1;QY=2.5 fmol
TALA_ECOLI	AAEELEKEGINC(Carbamidomethyl)NLTLLFSFAQAR	3	1085010.0	RD139_Overlap_UPS1_2_5fmol_inj2.mzML	RD139_Overlap_UPS1_2_5fmol_inj2		0	L	1	12	Overlap|CT=Mixture;CN=UPS1;QY=2.5 fmol
TALA_ECOLI	AAEELEKEGINC(Carbamidomethyl)NLTLLFSFAQAR	3	2305000.0	RD139_Overlap_UPS1_1fmol_inj3.mzML	RD139_Overlap_UPS1_1fmol_inj3		0	L	1	11	Overlap|CT=Mixture;CN=UPS1;QY=1 fmol
TALA_ECOLI	AAEELEKEGINC(Carbamidomethyl)NLTLLFSFAQAR	3	1037030.0	RD139_Overlap_UPS1_5fmol_inj3.mzML	RD139_Overlap_UPS1_5fmol_inj3		0	L	1	13	Overlap|CT=Mixture;CN=UPS1;QY=5 fmol
TALA_ECOLI	AAEELEKEGINC(Carbamidomethyl)NLTLLFSFAQAR	3	794042.0	RD139_Overlap_UPS1_25fmol_inj2.mzML	RD139_Overlap_UPS1_25fmol_inj2		0	L	1	15	Overlap|CT=Mixture;CN=UPS1;QY=25 fmol
TALA_ECOLI	AAEELEKEGINC(Carbamidomethyl)NLTLLFSFAQAR	3	2109230.0	RD139_Overlap_UPS1_50fmol_inj3.mzML	RD139_Overlap_UPS1_50fmol_inj3		0	L	1	16	Overlap|CT=Mixture;CN=UPS1;QY=50 fmol
TALA_ECOLI	AAEELEKEGINC(Carbamidomethyl)NLTLLFSFAQAR	3	2527250.0	RD139_Overlap_UPS1_1fmol_inj2.mzML	RD139_Overlap_UPS1_1fmol_inj2		0	L	1	11	Overlap|CT=Mixture;CN=UPS1;QY=1 fmol
TALA_ECOLI	AAEELEKEGINC(Carbamidomethyl)NLTLLFSFAQAR	3	2375120.0	RD139_Overlap_UPS1_10fmol_inj1.mzML	RD139_Overlap_UPS1_10fmol_inj1		0	L	1	14	Overlap|CT=Mixture;CN=UPS1;QY=10 fmol
TALA_ECOLI	AAEELEKEGINC(Carbamidomethyl)NLTLLFSFAQAR	3	2074960.0	RD139_Overlap_UPS1_25fmol_inj3.mzML	RD139_Overlap_UPS1_25fmol_inj3		0	L	1	15	Overlap|CT=Mixture;CN=UPS1;QY=25 fmol
TALA_ECOLI	AAEELEKEGINC(Carbamidomethyl)NLTLLFSFAQAR	3	2562150.0	RD139_Overlap_UPS1_10fmol_inj2.mzML	RD139_Overlap_UPS1_10fmol_inj2		0	L	1	14	Overlap|CT=Mixture;CN=UPS1;QY=10 fmol
TALA_ECOLI	AAEELEKEGINC(Carbamidomethyl)NLTLLFSFAQAR	3	2239340.0	RD139_Overlap_UPS1_50fmol_inj2.mzML	RD139_Overlap_UPS1_50fmol_inj2		0	L	1	16	Overlap|CT=Mixture;CN=UPS1;QY=50 fmol
TALA_ECOLI	AAEELEKEGINC(Carbamidomethyl)NLTLLFSFAQAR	3	2235500.0	RD139_Overlap_UPS1_10fmol_inj3.mzML	RD139_Overlap_UPS1_10fmol_inj3		0	L	1	14	Overlap|CT=Mixture;CN=UPS1;QY=10 fmol
TALA_ECOLI	AAEELEKEGINC(Carbamidomethyl)NLTLLFSFAQAR	3	2342200.0	RD139_Overlap_UPS1_25fmol_inj1.mzML	RD139_Overlap_UPS1_25fmol_inj1		0	L	1	15	Overlap|CT=Mixture;CN=UPS1;QY=25 fmol
TALA_ECOLI	AAEELEKEGINC(Carbamidomethyl)NLTLLFSFAQAR	3	2365260.0	RD139_Overlap_UPS1_50fmol_inj1.mzML	RD139_Overlap_UPS1_50fmol_inj1		0	L	1	16	Overlap|CT=Mixture;CN=UPS1;QY=50 fmol
COPA_ECOLI	AAEFGVLVR	2	827718.0	RD139_Overlap_UPS1_0_25fmol_inj1.mzML	RD139_Overlap_UPS1_0_25fmol_inj1		0	L	1	10	Overlap|CT=Mixture;CN=UPS1;QY=0.25 fmol
COPA_ECOLI	AAEFGVLVR	2	845903.0	RD139_Overlap_UPS1_0_25fmol_inj2.mzML	RD139_Overlap_UPS1_0_25fmol_inj2		0	L	1	10	Overlap|CT=Mixture;CN=UPS1;QY=0.25 fmol
COPA_ECOLI	AAEFGVLVR	2	741740.0	RD139_Overlap_UPS1_0_1fmol_inj3.mzML	RD139_Overlap_UPS1_0_1fmol_inj3		0	L	1	9	Overlap|CT=Mixture;CN=UPS1;QY=0.1 fmol
COPA_ECOLI	AAEFGVLVR	2	762022.0	RD139_Overlap_UPS1_1fmol_inj1.mzML	RD139_Overlap_UPS1_1fmol_inj1		0	L	1	11	Overlap|CT=Mixture;CN=UPS1;QY=1 fmol
COPA_ECOLI	AAEFGVLVR	2	763640.0	RD139_Overlap_UPS1_0_1fmol_inj1.mzML	RD139_Overlap_UPS1_0_1fmol_inj1		0	L	1	9	Overlap|CT=Mixture;CN=UPS1;QY=0.1 fmol
COPA_ECOLI	AAEFGVLVR	2	705447.0	RD139_Overlap_UPS1_2_5fmol_inj3.mzML	RD139_Overlap_UPS1_2_5fmol_inj3		0	L	1	12	Overlap|CT=Mixture;CN=UPS1;QY=2.5 fmol
COPA_ECOLI	AAEFGVLVR	2	852286.0	RD139_Overlap_UPS1_0_25fmol_inj3.mzML	RD139_Overlap_UPS1_0_25fmol_inj3		0	L	1	10	Overlap|CT=Mixture;CN=UPS1;QY=0.25 fmol
COPA_ECOLI	AAEFGVLVR	2	715139.0	RD139_Overlap_UPS1_5fmol_inj2.mzML	RD139_Overlap_UPS1_5fmol_inj2		0	L	1	13	Overlap|CT=Mixture;CN=UPS1;QY=5 fmol
COPA_ECOLI	AAEFGVLVR	2	874788.0	RD139_Overlap_UPS1_5fmol_inj1.mzML	RD139_Overlap_UPS1_5fmol_inj1		0	L	1	13	Overlap|CT=Mixture;CN=UPS1;QY=5 fmol
COPA_ECOLI	AAEFGVLVR	2	724484.0	RD139_Overlap_UPS1_0_1fmol_inj2.mzML	RD139_Overlap_UPS1_0_1fmol_inj2		0	L	1	9	Overlap|CT=Mixture;CN=UPS1;QY=0.1 fmol
COPA_ECOLI	AAEFGVLVR	2	857302.0	RD139_Overlap_UPS1_2_5fmol_inj1.mzML	RD139_Overlap_UPS1_2_5fmol_inj1		0	L	1	12	Overlap|CT=Mixture;CN=UPS1;QY=2.5 fmol
COPA_ECOLI	AAEFGVLVR	2	369078.0	RD139_Overlap_UPS1_2_5fmol_inj2.mzML	RD139_Overlap_UPS1_2_5fmol_inj2		0	L	1	12	Overlap|CT=Mixture;CN=UPS1;QY=2.5 fmol
COPA_ECOLI	AAEFGVLVR	2	708251.0	RD139_Overlap_UPS1_1fmol_inj3.mzML	RD139_Overlap_UPS1_1fmol_inj3		0	L	1	11	Overlap|CT=Mixture;CN=UPS1;QY=1 fmol
COPA_ECOLI	AAEFGVLVR	2	290399.0	RD139_Overlap_UPS1_5fmol_inj3.mzML	RD139_Overlap_UPS1_5fmol_inj3		0	L	1	13	Overlap|CT=Mixture;CN=UPS1;QY=5 fmol
COPA_ECOLI	AAEFGVLVR	2	221448.0	RD139_Overlap_UPS1_25fmol_inj2.mzML	RD139_Overlap_UPS1_25fmol_inj2		0	L	1	15	Overlap|CT=Mixture;CN=UPS1;QY=25 fmol
COPA_ECOLI	AAEFGVLVR	2	691176.0	RD139_Overlap_UPS1_50fmol_inj3.mzML	RD139_Overlap_UPS1_50fmol_inj3		0	L	1	16	Overlap|CT=Mixture;CN=UPS1;QY=50 fmol
COPA_ECOLI	AAEFGVLVR	2	768773.0	RD139_Overlap_UPS1_1fmol_inj2.mzML	RD139_Overlap_UPS1_1fmol_inj2		0	L	1	11	Overlap|CT=Mixture;CN=UPS1;QY=1 fmol
COPA_ECOLI	AAEFGVLVR	2	834984.0	RD139_Overlap_UPS1_10fmol_inj1.mzML	RD139_Overlap_UPS1_10fmol_inj1		0	L	1	14	Overlap|CT=Mixture;CN=UPS1;QY=10 fmol
COPA_ECOLI	AAEFGVLVR	2	818149.0	RD139_Overlap_UPS1_25fmol_inj3.mzML	RD139_Overlap_UPS1_25fmol_inj3		0	L	1	15	Overlap|CT=Mixture;CN=UPS1;QY=25 fmol
COPA_ECOLI	AAEFGVLVR	2	856876.0	RD139_Overlap_UPS1_10fmol_inj2.mzML	RD139_Overlap_UPS1_10fmol_inj2		0	L	1	14	Overlap|CT=Mixture;CN=UPS1;QY=10 fmol
COPA_ECOLI	AAEFGVLVR	2	737310.0	RD139_Overlap_UPS1_50fmol_inj2.mzML	RD139_Overlap_UPS1_50fmol_inj2		0	L	1	16	Overlap|CT=Mixture;CN=UPS1;QY=50 fmol
COPA_ECOLI	AAEFGVLVR	2	689749.0	RD139_Overlap_UPS1_10fmol_inj3.mzML	RD139_Overlap_UPS1_10fmol_inj3		0	L	1	14	Overlap|CT=Mixture;CN=UPS1;QY=10 fmol
COPA_ECOLI	AAEFGVLVR	2	738964.0	RD139_Overlap_UPS1_25fmol_inj1.mzML	RD139_Overlap_UPS1_25fmol_inj1		0	L	1	15	Overlap|CT=Mixture;CN=UPS1;QY=25 fmol
COPA_ECOLI	AAEFGVLVR	2	849650.0	RD139_Overlap_UPS1_50fmol_inj1.mzML	RD139_Overlap_UPS1_50fmol_inj1		0	L	1	16	Overlap|CT=Mixture;CN=UPS1;QY=50 fmol
MBHT_ECOLI	AAEGAAAIIAIGSC(Carbamidomethyl)SAWGGVAAAGVNPTGAVSLQEVLPGK	4	518024.0	RD139_Overlap_UPS1_0_1fmol_inj1.mzML	RD139_Overlap_UPS1_0_1fmol_inj1		0	L	1	9	Overlap|CT=Mixture;CN=UPS1;QY=0.1 fmol
MBHT_ECOLI	AAEGAAAIIAIGSC(Carbamidomethyl)SAWGGVAAAGVNPTGAVSLQEVLPGK	4	225328.0	RD139_Overlap_UPS1_2_5fmol_inj3.mzML	RD139_Overlap_UPS1_2_5fmol_inj3		0	L	1	12	Overlap|CT=Mixture;CN=UPS1;QY=2.5 fmol
MBHT_ECOLI	AAEGAAAIIAIGSC(Carbamidomethyl)SAWGGVAAAGVNPTGAVSLQEVLPGK	4	428218.0	RD139_Overlap_UPS1_5fmol_inj2.mzML	RD139_Overlap_UPS1_5fmol_inj2		0	L	1	13	Overlap|CT=Mixture;CN=UPS1;QY=5 fmol
MBHT_ECOLI	AAEGAAAIIAIGSC(Carbamidomethyl)SAWGGVAAAGVNPTGAVSLQEVLPGK	4	564401.0	RD139_Overlap_UPS1_5fmol_inj1.mzML	RD139_Overlap_UPS1_5fmol_inj1		0	L	1	13	Overlap|CT=Mixture;CN=UPS1;QY=5 fmol
MBHT_ECOLI	AAEGAAAIIAIGSC(Carbamidomethyl)SAWGGVAAAGVNPTGAVSLQEVLPGK	4	582617.0	RD139_Overlap_UPS1_0_1fmol_inj2.mzML	RD139_Overlap_UPS1_0_1fmol_inj2		0	L	1	9	Overlap|CT=Mixture;CN=UPS1;QY=0.1 fmol
MBHT_ECOLI	AAEGAAAIIAIGSC(Carbamidomethyl)SAWGGVAAAGVNPTGAVSLQEVLPGK	4	588473.0	RD139_Overlap_UPS1_2_5fmol_inj1.mzML	RD139_Overlap_UPS1_2_5fmol_inj1		0	L	1	12	Overlap|CT=Mixture;CN=UPS1;QY=2.5 fmol
MBHT_ECOLI	AAEGAAAIIAIGSC(Carbamidomethyl)SAWGGVAAAGVNPTGAVSLQEVLPGK	4	308606.0	RD139_Overlap_UPS1_1fmol_inj3.mzML	RD139_Overlap_UPS1_1fmol_inj3		0	L	1	11	Overlap|CT=Mixture;CN=UPS1;QY=1 fmol
MBHT_ECOLI	AAEGAAAIIAIGSC(Carbamidomethyl)SAWGGVAAAGVNPTGAVSLQEVLPGK	4	112936.0	RD139_Overlap_UPS1_5fmol_inj3.mzML	RD139_Overlap_UPS1_5fmol_inj3		0	L	1	13	Overlap|CT=Mixture;CN=UPS1;QY=5 fmol
MBHT_ECOLI	AAEGAAAIIAIGSC(Carbamidomethyl)SAWGGVAAAGVNPTGAVSLQEVLPGK	4	271199.0	RD139_Overlap_UPS1_1fmol_inj2.mzML	RD139_Overlap_UPS1_1fmol_inj2		0	L	1	11	Overlap|CT=Mixture;CN=UPS1;QY=1 fmol
MBHT_ECOLI	AAEGAAAIIAIGSC(Carbamidomethyl)SAWGGVAAAGVNPTGAVSLQEVLPGK	4	275290.0	RD139_Overlap_UPS1_10fmol_inj1.mzML	RD139_Overlap_UPS1_10fmol_inj1		0	L	1	14	Overlap|CT=Mixture;CN=UPS1;QY=10 fmol
MBHT_ECOLI	AAEGAAAIIAIGSC(Carbamidomethyl)SAWGGVAAAGVNPTGAVSLQEVLPGK	4	386041.0	RD139_Overlap_UPS1_10fmol_inj2.mzML	RD139_Overlap_UPS1_10fmol_inj2		0	L	1	14	Overlap|CT=Mixture;CN=UPS1;QY=10 fmol
MBHT_ECOLI	AAEGAAAIIAIGSC(Carbamidomethyl)SAWGGVAAAGVNPTGAVSLQEVLPGK	4	285703.0	RD139_Overlap_UPS1_10fmol_inj3.mzML	RD139_Overlap_UPS1_10fmol_inj3		0	L	1	14	Overlap|CT=Mixture;CN=UPS1;QY=10 fmol
MBHT_ECOLI	AAEGAAAIIAIGSC(Carbamidomethyl)SAWGGVAAAGVNPTGAVSLQEVLPGK	4	176157.0	RD139_Overlap_UPS1_25fmol_inj1.mzML	RD139_Overlap_UPS1_25fmol_inj1		0	L	1	15	Overlap|CT=Mixture;CN=UPS1;QY=25 fmol
MBHT_ECOLI	AAEGAAAIIAIGSC(Carbamidomethyl)SAWGGVAAAGVNPTGAVSLQEVLPGK	4	175220.0	RD139_Overlap_UPS1_50fmol_inj1.mzML	RD139_Overlap_UPS1_50fmol_inj1		0	L	1	16	Overlap|CT=Mixture;CN=UPS1;QY=50 fmol
END4_ECOLI	AAEIDATAFALFTK	2	1757060.0	RD139_Overlap_UPS1_0_25fmol_inj1.mzML	RD139_Overlap_UPS1_0_25fmol_inj1		0	L	1	10	Overlap|CT=Mixture;CN=UPS1;QY=0.25 fmol
END4_ECOLI	AAEIDATAFALFTK	2	2064790.0	RD139_Overlap_UPS1_0_25fmol_inj2.mzML	RD139_Overlap_UPS1_0_25fmol_inj2		0	L	1	10	Overlap|CT=Mixture;CN=UPS1;QY=0.25 fmol
END4_ECOLI	AAEIDATAFALFTK	2	1719980.0	RD139_Overlap_UPS1_0_1fmol_inj3.mzML	RD139_Overlap_UPS1_0_1fmol_inj3		0	L	1	9	Overlap|CT=Mixture;CN=UPS1;QY=0.1 fmol
END4_ECOLI	AAEIDATAFALFTK	2	2082950.0	RD139_Overlap_UPS1_1fmol_inj1.mzML	RD139_Overlap_UPS1_1fmol_inj1		0	L	1	11	Overlap|CT=Mixture;CN=UPS1;QY=1 fmol
END4_ECOLI	AAEIDATAFALFTK	2	1817790.0	RD139_Overlap_UPS1_0_1fmol_inj1.mzML	RD139_Overlap_UPS1_0_1fmol_inj1		0	L	1	9	Overlap|CT=Mixture;CN=UPS1;QY=0.1 fmol
END4_ECOLI	AAEIDATAFALFTK	2	1574170.0	RD139_Overlap_UPS1_2_5fmol_inj3.mzML	RD139_Overlap_UPS1_2_5fmol_inj3		0	L	1	12	Overlap|CT=Mixture;CN=UPS1;QY=2.5 fmol
END4_ECOLI	AAEIDATAFALFTK	2	1885490.0	RD139_Overlap_UPS1_0_25fmol_inj3.mzML	RD139_Overlap_UPS1_0_25fmol_inj3		0	L	1	10	Overlap|CT=Mixture;CN=UPS1;QY=0.25 fmol
END4_ECOLI	AAEIDATAFALFTK	2	1485350.0	RD139_Overlap_UPS1_5fmol_inj2.mzML	RD139_Overlap_UPS1_5fmol_inj2		0	L	1	13	Overlap|CT=Mixture;CN=UPS1;QY=5 fmol
END4_ECOLI	AAEIDATAFALFTK	2	1905330.0	RD139_Overlap_UPS1_5fmol_inj1.mzML	RD139_Overlap_UPS1_5fmol_inj1		0	L	1	13	Overlap|CT=Mixture;CN=UPS1;QY=5 fmol
END4_ECOLI	AAEIDATAFALFTK	2	2005910.0	RD139_Overlap_UPS1_0_1fmol_inj2.mzML	RD139_Overlap_UPS1_0_1fmol_inj2		0	L	1	9	Overlap|CT=Mixture;CN=UPS1;QY=0.1 fmol
END4_ECOLI	AAEIDATAFALFTK	2	2104630.0	RD139_Overlap_UPS1_2_5fmol_inj1.mzML	RD139_Overlap_UPS1_2_5fmol_inj1		0	L	1	12	Overlap|CT=Mixture;CN=UPS1;QY=2.5 fmol
END4_ECOLI	AAEIDATAFALFTK	2	668044.0	RD139_Overlap_UPS1_2_5fmol_inj2.mzML	RD139_Overlap_UPS1_2_5fmol_inj2		0	L	1	12	Overlap|CT=Mixture;CN=UPS1;QY=2.5 fmol
END4_ECOLI	AAEIDATAFALFTK	2	1864750.0	RD139_Overlap_UPS1_1fmol_inj3.mzML	RD139_Overlap_UPS1_1fmol_inj3		0	L	1	11	Overlap|CT=Mixture;CN=UPS1;QY=1 fmol
END4_ECOLI	AAEIDATAFALFTK	2	712492.0	RD139_Overlap_UPS1_5fmol_inj3.mzML	RD139_Overlap_UPS1_5fmol_inj3		0	L	1	13	Overlap|CT=Mixture;CN=UPS1;QY=5 fmol
END4_ECOLI	AAEIDATAFALFTK	2	645536.0	RD139_Overlap_UPS1_25fmol_inj2.mzML	RD139_Overlap_UPS1_25fmol_inj2		0	L	1	15	Overlap|CT=Mixture;CN=UPS1;QY=25 fmol
END4_ECOLI	AAEIDATAFALFTK	2	1535220.0	RD139_Overlap_UPS1_50fmol_inj3.mzML	RD139_Overlap_UPS1_50fmol_inj3		0	L	1	16	Overlap|CT=Mixture;CN=UPS1;QY=50 fmol
END4_ECOLI	AAEIDATAFALFTK	2	1824790.0	RD139_Overlap_UPS1_1fmol_inj2.mzML	RD139_Overlap_UPS1_1fmol_inj2		0	L	1	11	Overlap|CT=Mixture;CN=UPS1;QY=1 fmol
END4_ECOLI	AAEIDATAFALFTK	2	1946560.0	RD139_Overlap_UPS1_10fmol_inj1.mzML	RD139_Overlap_UPS1_10fmol_inj1		0	L	1	14	Overlap|CT=Mixture;CN=UPS1;QY=10 fmol
END4_ECOLI	AAEIDATAFALFTK	2	1756670.0	RD139_Overlap_UPS1_25fmol_inj3.mzML	RD139_Overlap_UPS1_25fmol_inj3		0	L	1	15	Overlap|CT=Mixture;CN=UPS1;QY=25 fmol
END4_ECOLI	AAEIDATAFALFTK	2	1975150.0	RD139_Overlap_UPS1_10fmol_inj2.mzML	RD139_Overlap_UPS1_10fmol_inj2		0	L	1	14	Overlap|CT=Mixture;CN=UPS1;QY=10 fmol
END4_ECOLI	AAEIDATAFALFTK	2	1680510.0	RD139_Overlap_UPS1_50fmol_inj2.mzML	RD139_Overlap_UPS1_50fmol_inj2		0	L	1	16	Overlap|CT=Mixture;CN=UPS1;QY=50 fmol
END4_ECOLI	AAEIDATAFALFTK	2	1725230.0	RD139_Overlap_UPS1_10fmol_inj3.mzML	RD139_Overlap_UPS1_10fmol_inj3		0	L	1	14	Overlap|CT=Mixture;CN=UPS1;QY=10 fmol
END4_ECOLI	AAEIDATAFALFTK	2	1881900.0	RD139_Overlap_UPS1_25fmol_inj1.mzML	RD139_Overlap_UPS1_25fmol_inj1		0	L	1	15	Overlap|CT=Mixture;CN=UPS1;QY=25 fmol
END4_ECOLI	AAEIDATAFALFTK	2	1776590.0	RD139_Overlap_UPS1_50fmol_inj1.mzML	RD139_Overlap_UPS1_50fmol_inj1		0	L	1	16	Overlap|CT=Mixture;CN=UPS1;QY=50 fmol
END4_ECOLI	AAEIDATAFALFTK	3	73425.3	RD139_Overlap_UPS1_0_25fmol_inj2.mzML	RD139_Overlap_UPS1_0_25fmol_inj2		0	L	1	10	Overlap|CT=Mixture;CN=UPS1;QY=0.25 fmol
END4_ECOLI	AAEIDATAFALFTK	3	91574.8	RD139_Overlap_UPS1_0_1fmol_inj3.mzML	RD139_Overlap_UPS1_0_1fmol_inj3		0	L	1	9	Overlap|CT=Mixture;CN=UPS1;QY=0.1 fmol
END4_ECOLI	AAEIDATAFALFTK	3	105521.0	RD139_Overlap_UPS1_1fmol_inj1.mzML	RD139_Overlap_UPS1_1fmol_inj1		0	L	1	11	Overlap|CT=Mixture;CN=UPS1;QY=1 fmol
END4_ECOLI	AAEIDATAFALFTK	3	58603.4	RD139_Overlap_UPS1_0_1fmol_inj1.mzML	RD139_Overlap_UPS1_0_1fmol_inj1		0	L	1	9	Overlap|CT=Mixture;CN=UPS1;QY=0.1 fmol
END4_ECOLI	AAEIDATAFALFTK	3	109380.0	RD139_Overlap_UPS1_0_25fmol_inj3.mzML	RD139_Overlap_UPS1_0_25fmol_inj3		0	L	1	10	Overlap|CT=Mixture;CN=UPS1;QY=0.25 fmol
END4_ECOLI	AAEIDATAFALFTK	3	43387.9	RD139_Overlap_UPS1_5fmol_inj2.mzML	RD139_Overlap_UPS1_5fmol_inj2		0	L	1	13	Overlap|CT=Mixture;CN=UPS1;QY=5 fmol
END4_ECOLI	AAEIDATAFALFTK	3	80399.5	RD139_Overlap_UPS1_5fmol_inj1.mzML	RD139_Overlap_UPS1_5fmol_inj1		0	L	1	13	Overlap|CT=Mixture;CN=UPS1;QY=5 fmol
END4_ECOLI	AAEIDATAFALFTK	3	42326.9	RD139_Overlap_UPS1_0_1fmol_inj2.mzML	RD139_Overlap_UPS1_0_1fmol_inj2		0	L	1	9	Overlap|CT=Mixture;CN=UPS1;QY=0.1 fmol
END4_ECOLI	AAEIDATAFALFTK	3	51589.4	RD139_Overlap_UPS1_2_5fmol_inj1.mzML	RD139_Overlap_UPS1_2_5fmol_inj1		0	L	1	12	Overlap|CT=Mixture;CN=UPS1;QY=2.5 fmol
END4_ECOLI	AAEIDATAFALFTK	3	22934.2	RD139_Overlap_UPS1_50fmol_inj3.mzML	RD139_Overlap_UPS1_50fmol_inj3		0	L	1	16	Overlap|CT=Mixture;CN=UPS1;QY=50 fmol
END4_ECOLI	AAEIDATAFALFTK	3	48380.8	RD139_Overlap_UPS1_1fmol_inj2.mzML	RD139_Overlap_UPS1_1fmol_inj2		0	L	1	11	Overlap|CT=Mixture;CN=UPS1;QY=1 fmol
END4_ECOLI	AAEIDATAFALFTK	3	21618.0	RD139_Overlap_UPS1_25fmol_inj3.mzML	RD139_Overlap_UPS1_25fmol_inj3		0	L	1	15	Overlap|CT=Mixture;CN=UPS1;QY=25 fmol
END4_ECOLI	AAEIDATAFALFTK	3	49622.9	RD139_Overlap_UPS1_10fmol_inj2.mzML	RD139_Overlap_UPS1_10fmol_inj2		0	L	1	14	Overlap|CT=Mixture;CN=UPS1;QY=10 fmol
END4_ECOLI	AAEIDATAFALFTK	3	40846.4	RD139_Overlap_UPS1_50fmol_inj2.mzML	RD139_Overlap_UPS1_50fmol_inj2		0	L	1	16	Overlap|CT=Mixture;CN=UPS1;QY=50 fmol
END4_ECOLI	AAEIDATAFALFTK	3	63166.6	RD139_Overlap_UPS1_10fmol_inj3.mzML	RD139_Overlap_UPS1_10fmol_inj3		0	L	1	14	Overlap|CT=Mixture;CN=UPS1;QY=10 fmol
END4_ECOLI	AAEIDATAFALFTK	3	71991.9	RD139_Overlap_UPS1_25fmol_inj1.mzML	RD139_Overlap_UPS1_25fmol_inj1		0	L	1	15	Overlap|CT=Mixture;CN=UPS1;QY=25 fmol
HEMY_ECOLI	AAELAGNDTIPVEITR	2	3627240.0	RD139_Overlap_UPS1_0_25fmol_inj1.mzML	RD139_Overlap_UPS1_0_25fmol_inj1		0	L	1	10	Overlap|CT=Mixture;CN=UPS1;QY=0.25 fmol
HEMY_ECOLI	AAELAGNDTIPVEITR	2	3895280.0	RD139_Overlap_UPS1_0_25fmol_inj2.mzML	RD139_Overlap_UPS1_0_25fmol_inj2		0	L	1	10	Overlap|CT=Mixture;CN=UPS1;QY=0.25 fmol
HEMY_ECOLI	AAELAGNDTIPVEITR	2	3202420.0	RD139_Overlap_UPS1_0_1fmol_inj3.mzML	RD139_Overlap_UPS1_0_1fmol_inj3		0	L	1	9	Overlap|CT=Mixture;CN=UPS1;QY=0.1 fmol
HEMY_ECOLI	AAELAGNDTIPVEITR	2	3592450.0	RD139_Overlap_UPS1_1fmol_inj1.mzML	RD139_Overlap_UPS1_1fmol_inj1		0	L	1	11	Overlap|CT=Mixture;CN=UPS1;QY=1 fmol
HEMY_ECOLI	AAELAGNDTIPVEITR	2	3498350.0	RD139_Overlap_UPS1_0_1fmol_inj1.mzML	RD139_Overlap_UPS1_0_1fmol_inj1		0	L	1	9	Overlap|CT=Mixture;CN=UPS1;QY=0.1 fmol
HEMY_ECOLI	AAELAGNDTIPVEITR	2	3360340.0	RD139_Overlap_UPS1_2_5fmol_inj3.mzML	RD139_Overlap_UPS1_2_5fmol_inj3		0	L	1	12	Overlap|CT=Mixture;CN=UPS1;QY=2.5 fmol
HEMY_ECOLI	AAELAGNDTIPVEITR	2	3731640.0	RD139_Overlap_UPS1_0_25fmol_inj3.mzML	RD139_Overlap_UPS1_0_25fmol_inj3		0	L	1	10	Overlap|CT=Mixture;CN=UPS1;QY=0.25 fmol
HEMY_ECOLI	AAELAGNDTIPVEITR	2	3268790.0	RD139_Overlap_UPS1_5fmol_inj2.mzML	RD139_Overlap_UPS1_5fmol_inj2		0	L	1	13	Overlap|CT=Mixture;CN=UPS1;QY=5 fmol
HEMY_ECOLI	AAELAGNDTIPVEITR	2	4080170.0	RD139_Overlap_UPS1_5fmol_inj1.mzML	RD139_Overlap_UPS1_5fmol_inj1		0	L	1	13	Overlap|CT=Mixture;CN=UPS1;QY=5 fmol
HEMY_ECOLI	AAELAGNDTIPVEITR	2	3459660.0	RD139_Overlap_UPS1_0_1fmol_inj2.mzML	RD139_Overlap_UPS1_0_1fmol_inj2		0	L	1	9	Overlap|CT=Mixture;CN=UPS1;QY=0.1 fmol
HEMY_ECOLI	AAELAGNDTIPVEITR	2	4004110.0	RD139_Overlap_UPS1_2_5fmol_inj1.mzML	RD139_Overlap_UPS1_2_5fmol_inj1		0	L	1	12	Overlap|CT=Mixture;CN=UPS1;QY=2.5 fmol
HEMY_ECOLI	AAELAGNDTIPVEITR	2	1642430.0	RD139_Overlap_UPS1_2_5fmol_inj2.mzML	RD139_Overlap_UPS1_2_5fmol_inj2		0	L	1	12	Overlap|CT=Mixture;CN=UPS1;QY=2.5 fmol
HEMY_ECOLI	AAELAGNDTIPVEITR	2	3542160.0	RD139_Overlap_UPS1_1fmol_inj3.mzML	RD139_Overlap_UPS1_1fmol_inj3		0	L	1	11	Overlap|CT=Mixture;CN=UPS1;QY=1 fmol
HEMY_ECOLI	AAELAGNDTIPVEITR	2	1549720.0	RD139_Overlap_UPS1_5fmol_inj3.mzML	RD139_Overlap_UPS1_5fmol_inj3		0	L	1	13	Overlap|CT=Mixture;CN=UPS1;QY=5 fmol
HEMY_ECOLI	AAELAGNDTIPVEITR	2	1309130.0	RD139_Overlap_UPS1_25fmol_inj2.mzML	RD139_Overlap_UPS1_25fmol_inj2		0	L	1	15	Overlap|CT=Mixture;CN=UPS1;QY=25 fmol
HEMY_ECOLI	AAELAGNDTIPVEITR	2	3365400.0	RD139_Overlap_UPS1_50fmol_inj3.mzML	RD139_Overlap_UPS1_50fmol_inj3		0	L	1	16	Overlap|CT=Mixture;CN=UPS1;QY=50 fmol
HEMY_ECOLI	AAELAGNDTIPVEITR	2	3641870.0	RD139_Overlap_UPS1_1fmol_inj2.mzML	RD139_Overlap_UPS1_1fmol_inj2		0	L	1	11	Overlap|CT=Mixture;CN=UPS1;QY=1 fmol
HEMY_ECOLI	AAELAGNDTIPVEITR	2	3577670.0	RD139_Overlap_UPS1_10fmol_inj1.mzML	RD139_Overlap_UPS1_10fmol_inj1		0	L	1	14	Overlap|CT=Mixture;CN=UPS1;QY=10 fmol
HEMY_ECOLI	AAELAGNDTIPVEITR	2	3673900.0	RD139_Overlap_UPS1_25fmol_inj3.mzML	RD139_Overlap_UPS1_25fmol_inj3		0	L	1	15	Overlap|CT=Mixture;CN=UPS1;QY=25 fmol
HEMY_ECOLI	AAELAGNDTIPVEITR	2	3996040.0	RD139_Overlap_UPS1_10fmol_inj2.mzML	RD139_Overlap_UPS1_10fmol_inj2		0	L	1	14	Overlap|CT=Mixture;CN=UPS1;QY=10 fmol
HEMY_ECOLI	AAELAGNDTIPVEITR	2	3557470.0	RD139_Overlap_UPS1_50fmol_inj2.mzML	RD139_Overlap_UPS1_50fmol_inj2		0	L	1	16	Overlap|CT=Mixture;CN=UPS1;QY=50 fmol
HEMY_ECOLI	AAELAGNDTIPVEITR	2	3308650.0	RD139_Overlap_UPS1_10fmol_inj3.mzML	RD139_Overlap_UPS1_10fmol_inj3		0	L	1	14	Overlap|CT=Mixture;CN=UPS1;QY=10 fmol
HEMY_ECOLI	AAELAGNDTIPVEITR	2	3690610.0	RD139_Overlap_UPS1_25fmol_inj1.mzML	RD139_Overlap_UPS1_25fmol_inj1		0	L	1	15	Overlap|CT=Mixture;CN=UPS1;QY=25 fmol
HEMY_ECOLI	AAELAGNDTIPVEITR	2	3553100.0	RD139_Overlap_UPS1_50fmol_inj1.mzML	RD139_Overlap_UPS1_50fmol_inj1		0	L	1	16	Overlap|CT=Mixture;CN=UPS1;QY=50 fmol
PSPF_ECOLI	AAELLGLTYHQFR	2	580042.0	RD139_Overlap_UPS1_0_25fmol_inj1.mzML	RD139_Overlap_UPS1_0_25fmol_inj1		0	L	1	10	Overlap|CT=Mixture;CN=UPS1;QY=0.25 fmol
PSPF_ECOLI	AAELLGLTYHQFR	2	521990.0	RD139_Overlap_UPS1_0_25fmol_inj2.mzML	RD139_Overlap_UPS1_0_25fmol_inj2		0	L	1	10	Overlap|CT=Mixture;CN=UPS1;QY=0.25 fmol
PSPF_ECOLI	AAELLGLTYHQFR	2	506667.0	RD139_Overlap_UPS1_0_1fmol_inj3.mzML	RD139_Overlap_UPS1_0_1fmol_inj3		0	L	1	9	Overlap|CT=Mixture;CN=UPS1;QY=0.1 fmol
PSPF_ECOLI	AAELLGLTYHQFR	2	430841.0	RD139_Overlap_UPS1_1fmol_inj1.mzML	RD139_Overlap_UPS1_1fmol_inj1		0	L	1	11	Overlap|CT=Mixture;CN=UPS1;QY=1 fmol
PSPF_ECOLI	AAELLGLTYHQFR	2	451914.0	RD139_Overlap_UPS1_0_1fmol_inj1.mzML	RD139_Overlap_UPS1_0_1fmol_inj1		0	L	1	9	Overlap|CT=Mixture;CN=UPS1;QY=0.1 fmol
PSPF_ECOLI	AAELLGLTYHQFR	2	404141.0	RD139_Overlap_UPS1_2_5fmol_inj3.mzML	RD139_Overlap_UPS1_2_5fmol_inj3		0	L	1	12	Overlap|CT=Mixture;CN=UPS1;QY=2.5 fmol
PSPF_ECOLI	AAELLGLTYHQFR	2	455803.0	RD139_Overlap_UPS1_0_25fmol_inj3.mzML	RD139_Overlap_UPS1_0_25fmol_inj3		0	L	1	10	Overlap|CT=Mixture;CN=UPS1;QY=0.25 fmol
PSPF_ECOLI	AAELLGLTYHQFR	2	398069.0	RD139_Overlap_UPS1_5fmol_inj2.mzML	RD139_Overlap_UPS1_5fmol_inj2		0	L	1	13	Overlap|CT=Mixture;CN=UPS1;QY=5 fmol
PSPF_ECOLI	AAELLGLTYHQFR	2	525899.0	RD139_Overlap_UPS1_5fmol_inj1.mzML	RD139_Overlap_UPS1_5fmol_inj1		0	L	1	13	Overlap|CT=Mixture;CN=UPS1;QY=5 fmol
PSPF_ECOLI	AAELLGLTYHQFR	2	506056.0	RD139_Overlap_UPS1_0_1fmol_inj2.mzML	RD139_Overlap_UPS1_0_1fmol_inj2		0	L	1	9	Overlap|CT=Mixture;CN=UPS1;QY=0.1 fmol
PSPF_ECOLI	AAELLGLTYHQFR	2	480121.0	RD139_Overlap_UPS1_2_5fmol_inj1.mzML	RD139_Overlap_UPS1_2_5fmol_inj1		0	L	1	12	Overlap|CT=Mixture;CN=UPS1;QY=2.5 fmol
PSPF_ECOLI	AAELLGLTYHQFR	2	107294.0	RD139_Overlap_UPS1_2_5fmol_inj2.mzML	RD139_Overlap_UPS1_2_5fmol_inj2		0	L	1	12	Overlap|CT=Mixture;CN=UPS1;QY=2.5 fmol
PSPF_ECOLI	AAELLGLTYHQFR	2	380621.0	RD139_Overlap_UPS1_1fmol_inj3.mzML	RD139_Overlap_UPS1_1fmol_inj3		0	L	1	11	Overlap|CT=Mixture;CN=UPS1;QY=1 fmol
PSPF_ECOLI	AAELLGLTYHQFR	2	338576.0	RD139_Overlap_UPS1_50fmol_inj3.mzML	RD139_Overlap_UPS1_50fmol_inj3		0	L	1	16	Overlap|CT=Mixture;CN=UPS1;QY=50 fmol
PSPF_ECOLI	AAELLGLTYHQFR	2	289842.0	RD139_Overlap_UPS1_1fmol_inj2.mzML	RD139_Overlap_UPS1_1fmol_inj2		0	L	1	11	Overlap|CT=Mixture;CN=UPS1;QY=1 fmol
PSPF_ECOLI	AAELLGLTYHQFR	2	433956.0	RD139_Overlap_UPS1_10fmol_inj1.mzML	RD139_Overlap_UPS1_10fmol_inj1		0	L	1	14	Overlap|CT=Mixture;CN=UPS1;QY=10 fmol
PSPF_ECOLI	AAELLGLTYHQFR	2	536654.0	RD139_Overlap_UPS1_25fmol_inj3.mzML	RD139_Overlap_UPS1_25fmol_inj3		0	L	1	15	Overlap|CT=Mixture;CN=UPS1;QY=25 fmol
PSPF_ECOLI	AAELLGLTYHQFR	2	603118.0	RD139_Overlap_UPS1_10fmol_inj2.mzML	RD139_Overlap_UPS1_10fmol_inj2		0	L	1	14	Overlap|CT=Mixture;CN=UPS1;QY=10 fmol
PSPF_ECOLI	AAELLGLTYHQFR	2	373944.0	RD139_Overlap_UPS1_50fmol_inj2.mzML	RD139_Overlap_UPS1_50fmol_inj2		0	L	1	16	Overlap|CT=Mixture;CN=UPS1;QY=50 fmol
PSPF_ECOLI	AAELLGLTYHQFR	2	434221.0	RD139_Overlap_UPS1_10fmol_inj3.mzML	RD139_Overlap_UPS1_10fmol_inj3		0	L	1	14	Overlap|CT=Mixture;CN=UPS1;QY=10 fmol
PSPF_ECOLI	AAELLGLTYHQFR	2	393967.0	RD139_Overlap_UPS1_25fmol_inj1.mzML	RD139_Overlap_UPS1_25fmol_inj1		0	L	1	15	Overlap|CT=Mixture;CN=UPS1;QY=25 fmol
PSPF_ECOLI	AAELLGLTYHQFR	2	390832.0	RD139_Overlap_UPS1_50fmol_inj1.mzML	RD139_Overlap_UPS1_50fmol_inj1		0	L	1	16	Overlap|CT=Mixture;CN=UPS1;QY=50 fmol
ASMA_ECOLI	AAENFDNVTR	2	217951.0	RD139_Overlap_UPS1_0_25fmol_inj1.mzML	RD139_Overlap_UPS1_0_25fmol_inj1		0	L	1	10	Overlap|CT=Mixture;CN=UPS1;QY=0.25 fmol
ASMA_ECOLI	AAENFDNVTR	2	243408.0	RD139_Overlap_UPS1_0_25fmol_inj2.mzML	RD139_Overlap_UPS1_0_25fmol_inj2		0	L	1	10	Overlap|CT=Mixture;CN=UPS1;QY=0.25 fmol
ASMA_ECOLI	AAENFDNVTR	2	223884.0	RD139_Overlap_UPS1_0_1fmol_inj3.mzML	RD139_Overlap_UPS1_0_1fmol_inj3		0	L	1	9	Overlap|CT=Mixture;CN=UPS1;QY=0.1 fmol
ASMA_ECOLI	AAENFDNVTR	2	233642.0	RD139_Overlap_UPS1_1fmol_inj1.mzML	RD139_Overlap_UPS1_1fmol_inj1		0	L	1	11	Overlap|CT=Mixture;CN=UPS1;QY=1 fmol
ASMA_ECOLI	AAENFDNVTR	2	258209.0	RD139_Overlap_UPS1_0_1fmol_inj1.mzML	RD139_Overlap_UPS1_0_1fmol_inj1		0	L	1	9	Overlap|CT=Mixture;CN=UPS1;QY=0.1 fmol
ASMA_ECOLI	AAENFDNVTR	2	303620.0	RD139_Overlap_UPS1_2_5fmol_inj3.mzML	RD139_Overlap_UPS1_2_5fmol_inj3		0	L	1	12	Overlap|CT=Mixture;CN=UPS1;QY=2.5 fmol
ASMA_ECOLI	AAENFDNVTR	2	208733.0	RD139_Overlap_UPS1_0_25fmol_inj3.mzML	RD139_Overlap_UPS1_0_25fmol_inj3		0	L	1	10	Overlap|CT=Mixture;CN=UPS1;QY=0.25 fmol
ASMA_ECOLI	AAENFDNVTR	2	142561.0	RD139_Overlap_UPS1_5fmol_inj2.mzML	RD139_Overlap_UPS1_5fmol_inj2		0	L	1	13	Overlap|CT=Mixture;CN=UPS1;QY=5 fmol
ASMA_ECOLI	AAENFDNVTR	2	258750.0	RD139_Overlap_UPS1_5fmol_inj1.mzML	RD139_Overlap_UPS1_5fmol_inj1		0	L	1	13	Overlap|CT=Mixture;CN=UPS1;QY=5 fmol
ASMA_ECOLI	AAENFDNVTR	2	207179.0	RD139_Overlap_UPS1_0_1fmol_inj2.mzML	RD139_Overlap_UPS1_0_1fmol_inj2		0	L	1	9	Overlap|CT=Mixture;CN=UPS1;QY=0.1 fmol
ASMA_ECOLI	AAENFDNVTR	2	247949.0	RD139_Overlap_UPS1_2_5fmol_inj1.mzML	RD139_Overlap_UPS1_2_5fmol_inj1		0	L	1	12	Overlap|CT=Mixture;CN=UPS1;QY=2.5 fmol
ASMA_ECOLI	AAENFDNVTR	2	114208.0	RD139_Overlap_UPS1_1fmol_inj3.mzML	RD139_Overlap_UPS1_1fmol_inj3		0	L	1	11	Overlap|CT=Mixture;CN=UPS1;QY=1 fmol
ASMA_ECOLI	AAENFDNVTR	2	265069.0	RD139_Overlap_UPS1_50fmol_inj3.mzML	RD139_Overlap_UPS1_50fmol_inj3		0	L	1	16	Overlap|CT=Mixture;CN=UPS1;QY=50 fmol
ASMA_ECOLI	AAENFDNVTR	2	128838.0	RD139_Overlap_UPS1_1fmol_inj2.mzML	RD139_Overlap_UPS1_1fmol_inj2		0	L	1	11	Overlap|CT=Mixture;CN=UPS1;QY=1 fmol
ASMA_ECOLI	AAENFDNVTR	2	272930.0	RD139_Overlap_UPS1_10fmol_inj1.mzML	RD139_Overlap_UPS1_10fmol_inj1		0	L	1	14	Overlap|CT=Mixture;CN=UPS1;QY=10 fmol
ASMA_ECOLI	AAENFDNVTR	2	207942.0	RD139_Overlap_UPS1_25fmol_inj3.mzML	RD139_Overlap_UPS1_25fmol_inj3		0	L	1	15	Overlap|CT=Mixture;CN=UPS1;QY=25 fmol
ASMA_ECOLI	AAENFDNVTR	2	284913.0	RD139_Overlap_UPS1_10fmol_inj2.mzML	RD139_Overlap_UPS1_10fmol_inj2		0	L	1	14	Overlap|CT=Mixture;CN=UPS1;QY=10 fmol
ASMA_ECOLI	AAENFDNVTR	2	227171.0	RD139_Overlap_UPS1_50fmol_inj2.mzML	RD139_Overlap_UPS1_50fmol_inj2		0	L	1	16	Overlap|CT=Mixture;CN=UPS1;QY=50 fmol
ASMA_ECOLI	AAENFDNVTR	2	284746.0	RD139_Overlap_UPS1_10fmol_inj3.mzML	RD139_Overlap_UPS1_10fmol_inj3		0	L	1	14	Overlap|CT=Mixture;CN=UPS1;QY=10 fmol
ASMA_ECOLI	AAENFDNVTR	2	168876.0	RD139_Overlap_UPS1_25fmol_inj1.mzML	RD139_Overlap_UPS1_25fmol_inj1		0	L	1	15	Overlap|CT=Mixture;CN=UPS1;QY=25 fmol
ASMA_ECOLI	AAENFDNVTR	2	227363.0	RD139_Overlap_UPS1_50fmol_inj1.mzML	RD139_Overlap_UPS1_50fmol_inj1		0	L	1	16	Overlap|CT=Mixture;CN=UPS1;QY=50 fmol
SYL_ECOLI	AAENNPELAAFIDEC(Carbamidomethyl)R	2	11869700.0	RD139_Overlap_UPS1_0_25fmol_inj1.mzML	RD139_Overlap_UPS1_0_25fmol_inj1		0	L	1	10	Overlap|CT=Mixture;CN=UPS1;QY=0.25 fmol
SYL_ECOLI	AAENNPELAAFIDEC(Carbamidomethyl)R	2	11503100.0	RD139_Overlap_UPS1_0_25fmol_inj2.mzML	RD139_Overlap_UPS1_0_25fmol_inj2		0	L	1	10	Overlap|CT=Mixture;CN=UPS1;QY=0.25 fmol
SYL_ECOLI	AAENNPELAAFIDEC(Carbamidomethyl)R	2	10342000.0	RD139_Overlap_UPS1_0_1fmol_inj3.mzML	RD139_Overlap_UPS1_0_1fmol_inj3		0	L	1	9	Overlap|CT=Mixture;CN=UPS1;QY=0.1 fmol
SYL_ECOLI	AAENNPELAAFIDEC(Carbamidomethyl)R	2	11284800.0	RD139_Overlap_UPS1_1fmol_inj1.mzML	RD139_Overlap_UPS1_1fmol_inj1		0	L	1	11	Overlap|CT=Mixture;CN=UPS1;QY=1 fmol
SYL_ECOLI	AAENNPELAAFIDEC(Carbamidomethyl)R	2	11051600.0	RD139_Overlap_UPS1_0_1fmol_inj1.mzML	RD139_Overlap_UPS1_0_1fmol_inj1		0	L	1	9	Overlap|CT=Mixture;CN=UPS1;QY=0.1 fmol
SYL_ECOLI	AAENNPELAAFIDEC(Carbamidomethyl)R	2	10621100.0	RD139_Overlap_UPS1_2_5fmol_inj3.mzML	RD139_Overlap_UPS1_2_5fmol_inj3		0	L	1	12	Overlap|CT=Mixture;CN=UPS1;QY=2.5 fmol
SYL_ECOLI	AAENNPELAAFIDEC(Carbamidomethyl)R	2	11510500.0	RD139_Overlap_UPS1_0_25fmol_inj3.mzML	RD139_Overlap_UPS1_0_25fmol_inj3		0	L	1	10	Overlap|CT=Mixture;CN=UPS1;QY=0.25 fmol
SYL_ECOLI	AAENNPELAAFIDEC(Carbamidomethyl)R	2	10174600.0	RD139_Overlap_UPS1_5fmol_inj2.mzML	RD139_Overlap_UPS1_5fmol_inj2		0	L	1	13	Overlap|CT=Mixture;CN=UPS1;QY=5 fmol
SYL_ECOLI	AAENNPELAAFIDEC(Carbamidomethyl)R	2	12033200.0	RD139_Overlap_UPS1_5fmol_inj1.mzML	RD139_Overlap_UPS1_5fmol_inj1		0	L	1	13	Overlap|CT=Mixture;CN=UPS1;QY=5 fmol
SYL_ECOLI	AAENNPELAAFIDEC(Carbamidomethyl)R	2	11067800.0	RD139_Overlap_UPS1_0_1fmol_inj2.mzML	RD139_Overlap_UPS1_0_1fmol_inj2		0	L	1	9	Overlap|CT=Mixture;CN=UPS1;QY=0.1 fmol
SYL_ECOLI	AAENNPELAAFIDEC(Carbamidomethyl)R	2	11784000.0	RD139_Overlap_UPS1_2_5fmol_inj1.mzML	RD139_Overlap_UPS1_2_5fmol_inj1		0	L	1	12	Overlap|CT=Mixture;CN=UPS1;QY=2.5 fmol
SYL_ECOLI	AAENNPELAAFIDEC(Carbamidomethyl)R	2	4793680.0	RD139_Overlap_UPS1_2_5fmol_inj2.mzML	RD139_Overlap_UPS1_2_5fmol_inj2		0	L	1	12	Overlap|CT=Mixture;CN=UPS1;QY=2.5 fmol
SYL_ECOLI	AAENNPELAAFIDEC(Carbamidomethyl)R	2	10816400.0	RD139_Overlap_UPS1_1fmol_inj3.mzML	RD139_Overlap_UPS1_1fmol_inj3		0	L	1	11	Overlap|CT=Mixture;CN=UPS1;QY=1 fmol
SYL_ECOLI	AAENNPELAAFIDEC(Carbamidomethyl)R	2	4586820.0	RD139_Overlap_UPS1_5fmol_inj3.mzML	RD139_Overlap_UPS1_5fmol_inj3		0	L	1	13	Overlap|CT=Mixture;CN=UPS1;QY=5 fmol
SYL_ECOLI	AAENNPELAAFIDEC(Carbamidomethyl)R	2	3832650.0	RD139_Overlap_UPS1_25fmol_inj2.mzML	RD139_Overlap_UPS1_25fmol_inj2		0	L	1	15	Overlap|CT=Mixture;CN=UPS1;QY=25 fmol
SYL_ECOLI	AAENNPELAAFIDEC(Carbamidomethyl)R	2	10428200.0	RD139_Overlap_UPS1_50fmol_inj3.mzML	RD139_Overlap_UPS1_50fmol_inj3		0	L	1	16	Overlap|CT=Mixture;CN=UPS1;QY=50 fmol
SYL_ECOLI	AAENNPELAAFIDEC(Carbamidomethyl)R	2	11228900.0	RD139_Overlap_UPS1_1fmol_inj2.mzML	RD139_Overlap_UPS1_1fmol_inj2		0	L	1	11	Overlap|CT=Mixture;CN=UPS1;QY=1 fmol
SYL_ECOLI	AAENNPELAAFIDEC(Carbamidomethyl)R	2	11425300.0	RD139_Overlap_UPS1_10fmol_inj1.mzML	RD139_Overlap_UPS1_10fmol_inj1		0	L	1	14	Overlap|CT=Mixture;CN=UPS1;QY=10 fmol
SYL_ECOLI	AAENNPELAAFIDEC(Carbamidomethyl)R	2	11841700.0	RD139_Overlap_UPS1_25fmol_inj3.mzML	RD139_Overlap_UPS1_25fmol_inj3		0	L	1	15	Overlap|CT=Mixture;CN=UPS1;QY=25 fmol
SYL_ECOLI	AAENNPELAAFIDEC(Carbamidomethyl)R	2	12128700.0	RD139_Overlap_UPS1_10fmol_inj2.mzML	RD139_Overlap_UPS1_10fmol_inj2		0	L	1	14	Overlap|CT=Mixture;CN=UPS1;QY=10 fmol
SYL_ECOLI	AAENNPELAAFIDEC(Carbamidomethyl)R	2	11460300.0	RD139_Overlap_UPS1_50fmol_inj2.mzML	RD139_Overlap_UPS1_50fmol_inj2		0	L	1	16	Overlap|CT=Mixture;CN=UPS1;QY=50 fmol
SYL_ECOLI	AAENNPELAAFIDEC(Carbamidomethyl)R	2	10698700.0	RD139_Overlap_UPS1_10fmol_inj3.mzML	RD139_Overlap_UPS1_10fmol_inj3		0	L	1	14	Overlap|CT=Mixture;CN=UPS1;QY=10 fmol
SYL_ECOLI	AAENNPELAAFIDEC(Carbamidomethyl)R	2	11940700.0	RD139_Overlap_UPS1_25fmol_inj1.mzML	RD139_Overlap_UPS1_25fmol_inj1		0	L	1	15	Overlap|CT=Mixture;CN=UPS1;QY=25 fmol
SYL_ECOLI	AAENNPELAAFIDEC(Carbamidomethyl)R	2	11597600.0	RD139_Overlap_UPS1_50fmol_inj1.mzML	RD139_Overlap_UPS1_50fmol_inj1		0	L	1	16	Overlap|CT=Mixture;CN=UPS1;QY=50 fmol
SYL_ECOLI	AAENNPELAAFIDEC(Carbamidomethyl)R	3	2004500.0	RD139_Overlap_UPS1_0_25fmol_inj1.mzML	RD139_Overlap_UPS1_0_25fmol_inj1		0	L	1	10	Overlap|CT=Mixture;CN=UPS1;QY=0.25 fmol
SYL_ECOLI	AAENNPELAAFIDEC(Carbamidomethyl)R	3	2048770.0	RD139_Overlap_UPS1_0_25fmol_inj2.mzML	RD139_Overlap_UPS1_0_25fmol_inj2		0	L	1	10	Overlap|CT=Mixture;CN=UPS1;QY=0.25 fmol
SYL_ECOLI	AAENNPELAAFIDEC(Carbamidomethyl)R	3	2196290.0	RD139_Overlap_UPS1_0_1fmol_inj3.mzML	RD139_Overlap_UPS1_0_1fmol_inj3		0	L	1	9	Overlap|CT=Mixture;CN=UPS1;QY=0.1 fmol
SYL_ECOLI	AAENNPELAAFIDEC(Carbamidomethyl)R	3	2518860.0	RD139_Overlap_UPS1_1fmol_inj1.mzML	RD139_Overlap_UPS1_1fmol_inj1		0	L	1	11	Overlap|CT=Mixture;CN=UPS1;QY=1 fmol
SYL_ECOLI	AAENNPELAAFIDEC(Carbamidomethyl)R	3	2235310.0	RD139_Overlap_UPS1_0_1fmol_inj1.mzML	RD139_Overlap_UPS1_0_1fmol_inj1		0	L	1	9	Overlap|CT=Mixture;CN=UPS1;QY=0.1 fmol
SYL_ECOLI	AAENNPELAAFIDEC(Carbamidomethyl)R	3	2452960.0	RD139_Overlap_UPS1_2_5fmol_inj3.mzML	RD139_Overlap_UPS1_2_5fmol_inj3		0	L	1	12	Overlap|CT=Mixture;CN=UPS1;QY=2.5 fmol
SYL_ECOLI	AAENNPELAAFIDEC(Carbamidomethyl)R	3	2764960.0	RD139_Overlap_UPS1_0_25fmol_inj3.mzML	RD139_Overlap_UPS1_0_25fmol_inj3		0	L	1	10	Overlap|CT=Mixture;CN=UPS1;QY=0.25 fmol
SYL_ECOLI	AAENNPELAAFIDEC(Carbamidomethyl)R	3	2064240.0	RD139_Overlap_UPS1_5fmol_inj2.mzML	RD139_Overlap_UPS1_5fmol_inj2		0	L	1	13	Overlap|CT=Mixture;CN=UPS1;QY=5 fmol
SYL_ECOLI	AAENNPELAAFIDEC(Carbamidomethyl)R	3	2205690.0	RD139_Overlap_UPS1_5fmol_inj1.mzML	RD139_Overlap_UPS1_5fmol_inj1		0	L	1	13	Overlap|CT=Mixture;CN=UPS1;QY=5 fmol
SYL_ECOLI	AAENNPELAAFIDEC(Carbamidomethyl)R	3	2209120.0	RD139_Overlap_UPS1_0_1fmol_inj2.mzML	RD139_Overlap_UPS1_0_1fmol_inj2		0	L	1	9	Overlap|CT=Mixture;CN=UPS1;QY=0.1 fmol
SYL_ECOLI	AAENNPELAAFIDEC(Carbamidomethyl)R	3	2289110.0	RD139_Overlap_UPS1_2_5fmol_inj1.mzML	RD139_Overlap_UPS1_2_5fmol_inj1		0	L	1	12	Overlap|CT=Mixture;CN=UPS1;QY=2.5 fmol
SYL_ECOLI	AAENNPELAAFIDEC(Carbamidomethyl)R	3	1031890.0	RD139_Overlap_UPS1_2_5fmol_inj2.mzML	RD139_Overlap_UPS1_2_5fmol_inj2		0	L	1	12	Overlap|CT=Mixture;CN=UPS1;QY=2.5 fmol
SYL_ECOLI	AAENNPELAAFIDEC(Carbamidomethyl)R	3	2317890.0	RD139_Overlap_UPS1_1fmol_inj3.mzML	RD139_Overlap_UPS1_1fmol_inj3		0	L	1	11	Overlap|CT=Mixture;CN=UPS1;QY=1 fmol
SYL_ECOLI	AAENNPELAAFIDEC(Carbamidomethyl)R	3	1149450.0	RD139_Overlap_UPS1_5fmol_inj3.mzML	RD139_Overlap_UPS1_5fmol_inj3		0	L	1	13	Overlap|CT=Mixture;CN=UPS1;QY=5 fmol
SYL_ECOLI	AAENNPELAAFIDEC(Carbamidomethyl)R	3	805475.0	RD139_Overlap_UPS1_25fmol_inj2.mzML	RD139_Overlap_UPS1_25fmol_inj2		0	L	1	15	Overlap|CT=Mixture;CN=UPS1;QY=25 fmol
SYL_ECOLI	AAENNPELAAFIDEC(Carbamidomethyl)R	3	1963230.0	RD139_Overlap_UPS1_50fmol_inj3.mzML	RD139_Overlap_UPS1_50fmol_inj3		0	L	1	16	Overlap|CT=Mixture;CN=UPS1;QY=50 fmol
SYL_ECOLI	AAENNPELAAFIDEC(Carbamidomethyl)R	3	2239580.0	RD139_Overlap_UPS1_1fmol_inj2.mzML	RD139_Overlap_UPS1_1fmol_inj2		0	L	1	11	Overlap|CT=Mixture;CN=UPS1;QY=1 fmol
SYL_ECOLI	AAENNPELAAFIDEC(Carbamidomethyl)R	3	2482980.0	RD139_Overlap_UPS1_10fmol_inj1.mzML	RD139_Overlap_UPS1_10fmol_inj1		0	L	1	14	Overlap|CT=Mixture;CN=UPS1;QY=10 fmol
SYL_ECOLI	AAENNPELAAFIDEC(Carbamidomethyl)R	3	2356560.0	RD139_Overlap_UPS1_25fmol_inj3.mzML	RD139_Overlap_UPS1_25fmol_inj3		0	L	1	15	Overlap|CT=Mixture;CN=UPS1;QY=25 fmol
SYL_ECOLI	AAENNPELAAFIDEC(Carbamidomethyl)R	3	2357810.0	RD139_Overlap_UPS1_10fmol_inj2.mzML	RD139_Overlap_UPS1_10fmol_inj2		0	L	1	14	Overlap|CT=Mixture;CN=UPS1;QY=10 fmol
SYL_ECOLI	AAENNPELAAFIDEC(Carbamidomethyl)R	3	2226950.0	RD139_Overlap_UPS1_50fmol_inj2.mzML	RD139_Overlap_UPS1_50fmol_inj2		0	L	1	16	Overlap|CT=Mixture;CN=UPS1;QY=50 fmol
SYL_ECOLI	AAENNPELAAFIDEC(Carbamidomethyl)R	3	2265860.0	RD139_Overlap_UPS1_10fmol_inj3.mzML	RD139_Overlap_UPS1_10fmol_inj3		0	L	1	14	Overlap|CT=Mixture;CN=UPS1;QY=10 fmol
SYL_ECOLI	AAENNPELAAFIDEC(Carbamidomethyl)R	3	2801470.0	RD139_Overlap_UPS1_25fmol_inj1.mzML	RD139_Overlap_UPS1_25fmol_inj1		0	L	1	15	Overlap|CT=Mixture;CN=UPS1;QY=25 fmol
SYL_ECOLI	AAENNPELAAFIDEC(Carbamidomethyl)R	3	2399320.0	RD139_Overlap_UPS1_50fmol_inj1.mzML	RD139_Overlap_UPS1_50fmol_inj1		0	L	1	16	Overlap|CT=Mixture;CN=UPS1;QY=50 fmol
TALB_ECOLI	AAEQLEKEGINC(Carbamidomethyl)NLTLLFSFAQAR	3	10117600.0	RD139_Overlap_UPS1_0_25fmol_inj1.mzML	RD139_Overlap_UPS1_0_25fmol_inj1		0	L	1	10	Overlap|CT=Mixture;CN=UPS1;QY=0.25 fmol
TALB_ECOLI	AAEQLEKEGINC(Carbamidomethyl)NLTLLFSFAQAR	3	11282600.0	RD139_Overlap_UPS1_0_25fmol_inj2.mzML	RD139_Overlap_UPS1_0_25fmol_inj2		0	L	1	10	Overlap|CT=Mixture;CN=UPS1;QY=0.25 fmol
TALB_ECOLI	AAEQLEKEGINC(Carbamidomethyl)NLTLLFSFAQAR	3	9259550.0	RD139_Overlap_UPS1_0_1fmol_inj3.mzML	RD139_Overlap_UPS1_0_1fmol_inj3		0	L	1	9	Overlap|CT=Mixture;CN=UPS1;QY=0.1 fmol
TALB_ECOLI	AAEQLEKEGINC(Carbamidomethyl)NLTLLFSFAQAR	3	11678300.0	RD139_Overlap_UPS1_1fmol_inj1.mzML	RD139_Overlap_UPS1_1fmol_inj1		0	L	1	11	Overlap|CT=Mixture;CN=UPS1;QY=1 fmol
TALB_ECOLI	AAEQLEKEGINC(Carbamidomethyl)NLTLLFSFAQAR	3	10852500.0	RD139_Overlap_UPS1_0_1fmol_inj1.mzML	RD139_Overlap_UPS1_0_1fmol_inj1		0	L	1	9	Overlap|CT=Mixture;CN=UPS1;QY=0.1 fmol
TALB_ECOLI	AAEQLEKEGINC(Carbamidomethyl)NLTLLFSFAQAR	3	9078420.0	RD139_Overlap_UPS1_2_5fmol_inj3.mzML	RD139_Overlap_UPS1_2_5fmol_inj3		0	L	1	12	Overlap|CT=Mixture;CN=UPS1;QY=2.5 fmol
TALB_ECOLI	AAEQLEKEGINC(Carbamidomethyl)NLTLLFSFAQAR	3	10133000.0	RD139_Overlap_UPS1_0_25fmol_inj3.mzML	RD139_Overlap_UPS1_0_25fmol_inj3		0	L	1	10	Overlap|CT=Mixture;CN=UPS1;QY=0.25 fmol
TALB_ECOLI	AAEQLEKEGINC(Carbamidomethyl)NLTLLFSFAQAR	3	9005240.0	RD139_Overlap_UPS1_5fmol_inj2.mzML	RD139_Overlap_UPS1_5fmol_inj2		0	L	1	13	Overlap|CT=Mixture;CN=UPS1;QY=5 fmol
TALB_ECOLI	AAEQLEKEGINC(Carbamidomethyl)NLTLLFSFAQAR	3	11328400.0	RD139_Overlap_UPS1_5fmol_inj1.mzML	RD139_Overlap_UPS1_5fmol_inj1		0	L	1	13	Overlap|CT=Mixture;CN=UPS1;QY=5 fmol
TALB_ECOLI	AAEQLEKEGINC(Carbamidomethyl)NLTLLFSFAQAR	3	10347100.0	RD139_Overlap_UPS1_0_1fmol_inj2.mzML	RD139_Overlap_UPS1_0_1fmol_inj2		0	L	1	9	Overlap|CT=Mixture;CN=UPS1;QY=0.1 fmol
TALB_ECOLI	AAEQLEKEGINC(Carbamidomethyl)NLTLLFSFAQAR	3	10943200.0	RD139_Overlap_UPS1_2_5fmol_inj1.mzML	RD139_Overlap_UPS1_2_5fmol_inj1		0	L	1	12	Overlap|CT=Mixture;CN=UPS1;QY=2.5 fmol
TALB_ECOLI	AAEQLEKEGINC(Carbamidomethyl)NLTLLFSFAQAR	3	5339160.0	RD139_Overlap_UPS1_2_5fmol_inj2.mzML	RD139_Overlap_UPS1_2_5fmol_inj2		0	L	1	12	Overlap|CT=Mixture;CN=UPS1;QY=2.5 fmol
TALB_ECOLI	AAEQLEKEGINC(Carbamidomethyl)NLTLLFSFAQAR	3	8889310.0	RD139_Overlap_UPS1_1fmol_inj3.mzML	RD139_Overlap_UPS1_1fmol_inj3		0	L	1	11	Overlap|CT=Mixture;CN=UPS1;QY=1 fmol
TALB_ECOLI	AAEQLEKEGINC(Carbamidomethyl)NLTLLFSFAQAR	3	4015630.0	RD139_Overlap_UPS1_5fmol_inj3.mzML	RD139_Overlap_UPS1_5fmol_inj3		0	L	1	13	Overlap|CT=Mixture;CN=UPS1;QY=5 fmol
TALB_ECOLI	AAEQLEKEGINC(Carbamidomethyl)NLTLLFSFAQAR	3	3519620.0	RD139_Overlap_UPS1_25fmol_inj2.mzML	RD139_Overlap_UPS1_25fmol_inj2		0	L	1	15	Overlap|CT=Mixture;CN=UPS1;QY=25 fmol
TALB_ECOLI	AAEQLEKEGINC(Carbamidomethyl)NLTLLFSFAQAR	3	8251770.0	RD139_Overlap_UPS1_50fmol_inj3.mzML	RD139_Overlap_UPS1_50fmol_inj3		0	L	1	16	Overlap|CT=Mixture;CN=UPS1;QY=50 fmol
TALB_ECOLI	AAEQLEKEGINC(Carbamidomethyl)NLTLLFSFAQAR	3	9748580.0	RD139_Overlap_UPS1_1fmol_inj2.mzML	RD139_Overlap_UPS1_1fmol_inj2		0	L	1	11	Overlap|CT=Mixture;CN=UPS1;QY=1 fmol
TALB_ECOLI	AAEQLEKEGINC(Carbamidomethyl)NLTLLFSFAQAR	3	9621380.0	RD139_Overlap_UPS1_10fmol_inj1.mzML	RD139_Overlap_UPS1_10fmol_inj1		0	L	1	14	Overlap|CT=Mixture;CN=UPS1;QY=10 fmol
TALB_ECOLI	AAEQLEKEGINC(Carbamidomethyl)NLTLLFSFAQAR	3	8525650.0	RD139_Overlap_UPS1_25fmol_inj3.mzML	RD139_Overlap_UPS1_25fmol_inj3		0	L	1	15	Overlap|CT=Mixture;CN=UPS1;QY=25 fmol
TALB_ECOLI	AAEQLEKEGINC(Carbamidomethyl)NLTLLFSFAQAR	3	9417710.0	RD139_Overlap_UPS1_10fmol_inj2.mzML	RD139_Overlap_UPS1_10fmol_inj2		0	L	1	14	Overlap|CT=Mixture;CN=UPS1;QY=10 fmol
TALB_ECOLI	AAEQLEKEGINC(Carbamidomethyl)NLTLLFSFAQAR	3	9089500.0	RD139_Overlap_UPS1_50fmol_inj2.mzML	RD139_Overlap_UPS1_50fmol_inj2		0	L	1	16	Overlap|CT=Mixture;CN=UPS1;QY=50 fmol
TALB_ECOLI	AAEQLEKEGINC(Carbamidomethyl)NLTLLFSFAQAR	3	8606600.0	RD139_Overlap_UPS1_10fmol_inj3.mzML	RD139_Overlap_UPS1_10fmol_inj3		0	L	1	14	Overlap|CT=Mixture;CN=UPS1;QY=10 fmol
TALB_ECOLI	AAEQLEKEGINC(Carbamidomethyl)NLTLLFSFAQAR	3	9729740.0	RD139_Overlap_UPS1_25fmol_inj1.mzML	RD139_Overlap_UPS1_25fmol_inj1		0	L	1	15	Overlap|CT=Mixture;CN=UPS1;QY=25 fmol
TALB_ECOLI	AAEQLEKEGINC(Carbamidomethyl)NLTLLFSFAQAR	3	9240400.0	RD139_Overlap_UPS1_50fmol_inj1.mzML	RD139_Overlap_UPS1_50fmol_inj1		0	L	1	16	Overlap|CT=Mixture;CN=UPS1;QY=50 fmol
TALB_ECOLI	AAEQLEKEGINC(Carbamidomethyl)NLTLLFSFAQAR	4	687332.0	RD139_Overlap_UPS1_0_25fmol_inj1.mzML	RD139_Overlap_UPS1_0_25fmol_inj1		0	L	1	10	Overlap|CT=Mixture;CN=UPS1;QY=0.25 fmol
TALB_ECOLI	AAEQLEKEGINC(Carbamidomethyl)NLTLLFSFAQAR	4	1073660.0	RD139_Overlap_UPS1_0_25fmol_inj2.mzML	RD139_Overlap_UPS1_0_25fmol_inj2		0	L	1	10	Overlap|CT=Mixture;CN=UPS1;QY=0.25 fmol
TALB_ECOLI	AAEQLEKEGINC(Carbamidomethyl)NLTLLFSFAQAR	4	1057060.0	RD139_Overlap_UPS1_0_1fmol_inj3.mzML	RD139_Overlap_UPS1_0_1fmol_inj3		0	L	1	9	Overlap|CT=Mixture;CN=UPS1;QY=0.1 fmol
TALB_ECOLI	AAEQLEKEGINC(Carbamidomethyl)NLTLLFSFAQAR	4	1525790.0	RD139_Overlap_UPS1_1fmol_inj1.mzML	RD139_Overlap_UPS1_1fmol_inj1		0	L	1	11	Overlap|CT=Mixture;CN=UPS1;QY=1 fmol
TALB_ECOLI	AAEQLEKEGINC(Carbamidomethyl)NLTLLFSFAQAR	4	979187.0	RD139_Overlap_UPS1_0_1fmol_inj1.mzML	RD139_Overlap_UPS1_0_1fmol_inj1		0	L	1	9	Overlap|CT=Mixture;CN=UPS1;QY=0.1 fmol
TALB_ECOLI	AAEQLEKEGINC(Carbamidomethyl)NLTLLFSFAQAR	4	887278.0	RD139_Overlap_UPS1_2_5fmol_inj3.mzML	RD139_Overlap_UPS1_2_5fmol_inj3		0	L	1	12	Overlap|CT=Mixture;CN=UPS1;QY=2.5 fmol
TALB_ECOLI	AAEQLEKEGINC(Carbamidomethyl)NLTLLFSFAQAR	4	1179680.0	RD139_Overlap_UPS1_0_25fmol_inj3.mzML	RD139_Overlap_UPS1_0_25fmol_inj3		0	L	1	10	Overlap|CT=Mixture;CN=UPS1;QY=0.25 fmol
TALB_ECOLI	AAEQLEKEGINC(Carbamidomethyl)NLTLLFSFAQAR	4	1044880.0	RD139_Overlap_UPS1_5fmol_inj2.mzML	RD139_Overlap_UPS1_5fmol_inj2		0	L	1	13	Overlap|CT=Mixture;CN=UPS1;QY=5 fmol
TALB_ECOLI	AAEQLEKEGINC(Carbamidomethyl)NLTLLFSFAQAR	4	1205240.0	RD139_Overlap_UPS1_5fmol_inj1.mzML	RD139_Overlap_UPS1_5fmol_inj1		0	L	1	13	Overlap|CT=Mixture;CN=UPS1;QY=5 fmol
TALB_ECOLI	AAEQLEKEGINC(Carbamidomethyl)NLTLLFSFAQAR	4	1051810.0	RD139_Overlap_UPS1_0_1fmol_inj2.mzML	RD139_Overlap_UPS1_0_1fmol_inj2		0	L	1	9	Overlap|CT=Mixture;CN=UPS1;QY=0.1 fmol
TALB_ECOLI	AAEQLEKEGINC(Carbamidomethyl)NLTLLFSFAQAR	4	1065920.0	RD139_Overlap_UPS1_2_5fmol_inj1.mzML	RD139_Overlap_UPS1_2_5fmol_inj1		0	L	1	12	Overlap|CT=Mixture;CN=UPS1;QY=2.5 fmol
TALB_ECOLI	AAEQLEKEGINC(Carbamidomethyl)NLTLLFSFAQAR	4	468616.0	RD139_Overlap_UPS1_2_5fmol_inj2.mzML	RD139_Overlap_UPS1_2_5fmol_inj2		0	L	1	12	Overlap|CT=Mixture;CN=UPS1;QY=2.5 fmol
TALB_ECOLI	AAEQLEKEGINC(Carbamidomethyl)NLTLLFSFAQAR	4	1043360.0	RD139_Overlap_UPS1_1fmol_inj3.mzML	RD139_Overlap_UPS1_1fmol_inj3		0	L	1	11	Overlap|CT=Mixture;CN=UPS1;QY=1 fmol
TALB_ECOLI	AAEQLEKEGINC(Carbamidomethyl)NLTLLFSFAQAR	4	366079.0	RD139_Overlap_UPS1_5fmol_inj3.mzML	RD139_Overlap_UPS1_5fmol_inj3		0	L	1	13	Overlap|CT=Mixture;CN=UPS1;QY=5 fmol
TALB_ECOLI	AAEQLEKEGINC(Carbamidomethyl)NLTLLFSFAQAR	4	242464.0	RD139_Overlap_UPS1_25fmol_inj2.mzML	RD139_Overlap_UPS1_25fmol_inj2		0	L	1	15	Overlap|CT=Mixture;CN=UPS1;QY=25 fmol
TALB_ECOLI	AAEQLEKEGINC(Carbamidomethyl)NLTLLFSFAQAR	4	890120.0	RD139_Overlap_UPS1_50fmol_inj3.mzML	RD139_Overlap_UPS1_50fmol_inj3		0	L	1	16	Overlap|CT=Mixture;CN=UPS1;QY=50 fmol
TALB_ECOLI	AAEQLEKEGINC(Carbamidomethyl)NLTLLFSFAQAR	4	1076320.0	RD139_Overlap_UPS1_1fmol_inj2.mzML	RD139_Overlap_UPS1_1fmol_inj2		0	L	1	11	Overlap|CT=Mixture;CN=UPS1;QY=1 fmol
TALB_ECOLI	AAEQLEKEGINC(Carbamidomethyl)NLTLLFSFAQAR	4	959940.0	RD139_Overlap_UPS1_10fmol_inj1.mzML	RD139_Overlap_UPS1_10fmol_inj1		0	L	1	14	Overlap|CT=Mixture;CN=UPS1;QY=10 fmol
TALB_ECOLI	AAEQLEKEGINC(Carbamidomethyl)NLTLLFSFAQAR	4	1020970.0	RD139_Overlap_UPS1_25fmol_inj3.mzML	RD139_Overlap_UPS1_25fmol_inj3		0	L	1	15	Overlap|CT=Mixture;CN=UPS1;QY=25 fmol
TALB_ECOLI	AAEQLEKEGINC(Carbamidomethyl)NLTLLFSFAQAR	4	1084730.0	RD139_Overlap_UPS1_10fmol_inj2.mzML	RD139_Overlap_UPS1_10fmol_inj2		0	L	1	14	Overlap|CT=Mixture;CN=UPS1;QY=10 fmol
TALB_ECOLI	AAEQLEKEGINC(Carbamidomethyl)NLTLLFSFAQAR	4	1114320.0	RD139_Overlap_UPS1_50fmol_inj2.mzML	RD139_Overlap_UPS1_50fmol_inj2		0	L	1	16	Overlap|CT=Mixture;CN=UPS1;QY=50 fmol
TALB_ECOLI	AAEQLEKEGINC(Carbamidomethyl)NLTLLFSFAQAR	4	902245.0	RD139_Overlap_UPS1_10fmol_inj3.mzML	RD139_Overlap_UPS1_10fmol_inj3		0	L	1	14	Overlap|CT=Mixture;CN=UPS1;QY=10 fmol
TALB_ECOLI	AAEQLEKEGINC(Carbamidomethyl)NLTLLFSFAQAR	4	1094260.0	RD139_Overlap_UPS1_25fmol_inj1.mzML	RD139_Overlap_UPS1_25fmol_inj1		0	L	1	15	Overlap|CT=Mixture;CN=UPS1;QY=25 fmol
TALB_ECOLI	AAEQLEKEGINC(Carbamidomethyl)NLTLLFSFAQAR	4	646026.0	RD139_Overlap_UPS1_50fmol_inj1.mzML	RD139_Overlap_UPS1_50fmol_inj1		0	L	1	16	Overlap|CT=Mixture;CN=UPS1;QY=50 fmol
YAFC_ECOLI	AAEQLGQANSAVSR	2	400469.0	RD139_Overlap_UPS1_0_25fmol_inj1.mzML	RD139_Overlap_UPS1_0_25fmol_inj1		0	L	1	10	Overlap|CT=Mixture;CN=UPS1;QY=0.25 fmol
YAFC_ECOLI	AAEQLGQANSAVSR	2	369472.0	RD139_Overlap_UPS1_0_25fmol_inj2.mzML	RD139_Overlap_UPS1_0_25fmol_inj2		0	L	1	10	Overlap|CT=Mixture;CN=UPS1;QY=0.25 fmol
YAFC_ECOLI	AAEQLGQANSAVSR	2	478720.0	RD139_Overlap_UPS1_1fmol_inj1.mzML	RD139_Overlap_UPS1_1fmol_inj1		0	L	1	11	Overlap|CT=Mixture;CN=UPS1;QY=1 fmol
YAFC_ECOLI	AAEQLGQANSAVSR	2	516713.0	RD139_Overlap_UPS1_0_1fmol_inj1.mzML	RD139_Overlap_UPS1_0_1fmol_inj1		0	L	1	9	Overlap|CT=Mixture;CN=UPS1;QY=0.1 fmol
YAFC_ECOLI	AAEQLGQANSAVSR	2	416386.0	RD139_Overlap_UPS1_2_5fmol_inj3.mzML	RD139_Overlap_UPS1_2_5fmol_inj3		0	L	1	12	Overlap|CT=Mixture;CN=UPS1;QY=2.5 fmol
YAFC_ECOLI	AAEQLGQANSAVSR	2	381110.0	RD139_Overlap_UPS1_0_25fmol_inj3.mzML	RD139_Overlap_UPS1_0_25fmol_inj3		0	L	1	10	Overlap|CT=Mixture;CN=UPS1;QY=0.25 fmol
YAFC_ECOLI	AAEQLGQANSAVSR	2	286162.0	RD139_Overlap_UPS1_5fmol_inj2.mzML	RD139_Overlap_UPS1_5fmol_inj2		0	L	1	13	Overlap|CT=Mixture;CN=UPS1;QY=5 fmol
YAFC_ECOLI	AAEQLGQANSAVSR	2	277372.0	RD139_Overlap_UPS1_5fmol_inj1.mzML	RD139_Overlap_UPS1_5fmol_inj1		0	L	1	13	Overlap|CT=Mixture;CN=UPS1;QY=5 fmol
YAFC_ECOLI	AAEQLGQANSAVSR	2	409576.0	RD139_Overlap_UPS1_0_1fmol_inj2.mzML	RD139_Overlap_UPS1_0_1fmol_inj2		0	L	1	9	Overlap|CT=Mixture;CN=UPS1;QY=0.1 fmol
YAFC_ECOLI	AAEQLGQANSAVSR	2	475664.0	RD139_Overlap_UPS1_2_5fmol_inj1.mzML	RD139_Overlap_UPS1_2_5fmol_inj1		0	L	1	12	Overlap|CT=Mixture;CN=UPS1;QY=2.5 fmol
YAFC_ECOLI	AAEQLGQANSAVSR	2	276828.0	RD139_Overlap_UPS1_1fmol_inj3.mzML	RD139_Overlap_UPS1_1fmol_inj3		0	L	1	11	Overlap|CT=Mixture;CN=UPS1;QY=1 fmol
YAFC_ECOLI	AAEQLGQANSAVSR	2	72955.8	RD139_Overlap_UPS1_5fmol_inj3.mzML	RD139_Overlap_UPS1_5fmol_inj3		0	L	1	13	Overlap|CT=Mixture;CN=UPS1;QY=5 fmol
YAFC_ECOLI	AAEQLGQANSAVSR	2	236301.0	RD139_Overlap_UPS1_50fmol_inj3.mzML	RD139_Overlap_UPS1_50fmol_inj3		0	L	1	16	Overlap|CT=Mixture;CN=UPS1;QY=50 fmol
YAFC_ECOLI	AAEQLGQANSAVSR	2	365201.0	RD139_Overlap_UPS1_1fmol_inj2.mzML	RD139_Overlap_UPS1_1fmol_inj2		0	L	1	11	Overlap|CT=Mixture;CN=UPS1;QY=1 fmol
YAFC_ECOLI	AAEQLGQANSAVSR	2	449594.0	RD139_Overlap_UPS1_10fmol_inj1.mzML	RD139_Overlap_UPS1_10fmol_inj1		0	L	1	14	Overlap|CT=Mixture;CN=UPS1;QY=10 fmol
YAFC_ECOLI	AAEQLGQANSAVSR	2	327440.0	RD139_Overlap_UPS1_25fmol_inj3.mzML	RD139_Overlap_UPS1_25fmol_inj3		0	L	1	15	Overlap|CT=Mixture;CN=UPS1;QY=25 fmol
YAFC_ECOLI	AAEQLGQANSAVSR	2	526969.0	RD139_Overlap_UPS1_10fmol_inj2.mzML	RD139_Overlap_UPS1_10fmol_inj2		0	L	1	14	Overlap|CT=Mixture;CN=UPS1;QY=10 fmol
YAFC_ECOLI	AAEQLGQANSAVSR	2	563319.0	RD139_Overlap_UPS1_50fmol_inj2.mzML	RD139_Overlap_UPS1_50fmol_inj2		0	L	1	16	Overlap|CT=Mixture;CN=UPS1;QY=50 fmol
YAFC_ECOLI	AAEQLGQANSAVSR	2	369908.0	RD139_Overlap_UPS1_10fmol_inj3.mzML	RD139_Overlap_UPS1_10fmol_inj3		0	L	1	14	Overlap|CT=Mixture;CN=UPS1;QY=10 fmol
YAFC_ECOLI	AAEQLGQANSAVSR	2	477197.0	RD139_Overlap_UPS1_25fmol_inj1.mzML	RD139_Overlap_UPS1_25fmol_inj1		0	L	1	15	Overlap|CT=Mixture;CN=UPS1;QY=25 fmol
YAFC_ECOLI	AAEQLGQANSAVSR	2	460309.0	RD139_Overlap_UPS1_50fmol_inj1.mzML	RD139_Overlap_UPS1_50fmol_inj1		0	L	1	16	Overlap|CT=Mixture;CN=UPS1;QY=50 fmol
LPTE_ECOLI	AAEQLIR	2	3166440.0	RD139_Overlap_UPS1_0_25fmol_inj1.mzML	RD139_Overlap_UPS1_0_25fmol_inj1		0	L	1	10	Overlap|CT=Mixture;CN=UPS1;QY=0.25 fmol
LPTE_ECOLI	AAEQLIR	2	3204850.0	RD139_Overlap_UPS1_0_25fmol_inj2.mzML	RD139_Overlap_UPS1_0_25fmol_inj2		0	L	1	10	Overlap|CT=Mixture;CN=UPS1;QY=0.25 fmol
LPTE_ECOLI	AAEQLIR	2	3016700.0	RD139_Overlap_UPS1_0_1fmol_inj3.mzML	RD139_Overlap_UPS1_0_1fmol_inj3		0	L	1	9	Overlap|CT=Mixture;CN=UPS1;QY=0.1 fmol
LPTE_ECOLI	AAEQLIR	2	2605750.0	RD139_Overlap_UPS1_1fmol_inj1.mzML	RD139_Overlap_UPS1_1fmol_inj1		0	L	1	11	Overlap|CT=Mixture;CN=UPS1;QY=1 fmol
LPTE_ECOLI	AAEQLIR	2	2903730.0	RD139_Overlap_UPS1_0_1fmol_inj1.mzML	RD139_Overlap_UPS1_0_1fmol_inj1		0	L	1	9	Overlap|CT=Mixture;CN=UPS1;QY=0.1 fmol
LPTE_ECOLI	AAEQLIR	2	3203430.0	RD139_Overlap_UPS1_2_5fmol_inj3.mzML	RD139_Overlap_UPS1_2_5fmol_inj3		0	L	1	12	Overlap|CT=Mixture;CN=UPS1;QY=2.5 fmol
LPTE_ECOLI	AAEQLIR	2	3191040.0	RD139_Overlap_UPS1_0_25fmol_inj3.mzML	RD139_Overlap_UPS1_0_25fmol_inj3		0	L	1	10	Overlap|CT=Mixture;CN=UPS1;QY=0.25 fmol
LPTE_ECOLI	AAEQLIR	2	2967120.0	RD139_Overlap_UPS1_5fmol_inj2.mzML	RD139_Overlap_UPS1_5fmol_inj2		0	L	1	13	Overlap|CT=Mixture;CN=UPS1;QY=5 fmol
LPTE_ECOLI	AAEQLIR	2	3142670.0	RD139_Overlap_UPS1_5fmol_inj1.mzML	RD139_Overlap_UPS1_5fmol_inj1		0	L	1	13	Overlap|CT=Mixture;CN=UPS1;QY=5 fmol
LPTE_ECOLI	AAEQLIR	2	3134880.0	RD139_Overlap_UPS1_0_1fmol_inj2.mzML	RD139_Overlap_UPS1_0_1fmol_inj2		0	L	1	9	Overlap|CT=Mixture;CN=UPS1;QY=0.1 fmol
LPTE_ECOLI	AAEQLIR	2	3022900.0	RD139_Overlap_UPS1_2_5fmol_inj1.mzML	RD139_Overlap_UPS1_2_5fmol_inj1		0	L	1	12	Overlap|CT=Mixture;CN=UPS1;QY=2.5 fmol
LPTE_ECOLI	AAEQLIR	2	1451210.0	RD139_Overlap_UPS1_2_5fmol_inj2.mzML	RD139_Overlap_UPS1_2_5fmol_inj2		0	L	1	12	Overlap|CT=Mixture;CN=UPS1;QY=2.5 fmol
LPTE_ECOLI	AAEQLIR	2	2903760.0	RD139_Overlap_UPS1_1fmol_inj3.mzML	RD139_Overlap_UPS1_1fmol_inj3		0	L	1	11	Overlap|CT=Mixture;CN=UPS1;QY=1 fmol
LPTE_ECOLI	AAEQLIR	2	1255870.0	RD139_Overlap_UPS1_5fmol_inj3.mzML	RD139_Overlap_UPS1_5fmol_inj3		0	L	1	13	Overlap|CT=Mixture;CN=UPS1;QY=5 fmol
LPTE_ECOLI	AAEQLIR	2	1087270.0	RD139_Overlap_UPS1_25fmol_inj2.mzML	RD139_Overlap_UPS1_25fmol_inj2		0	L	1	15	Overlap|CT=Mixture;CN=UPS1;QY=25 fmol
LPTE_ECOLI	AAEQLIR	2	3185660.0	RD139_Overlap_UPS1_50fmol_inj3.mzML	RD139_Overlap_UPS1_50fmol_inj3		0	L	1	16	Overlap|CT=Mixture;CN=UPS1;QY=50 fmol
LPTE_ECOLI	AAEQLIR	2	2795590.0	RD139_Overlap_UPS1_1fmol_inj2.mzML	RD139_Overlap_UPS1_1fmol_inj2		0	L	1	11	Overlap|CT=Mixture;CN=UPS1;QY=1 fmol
LPTE_ECOLI	AAEQLIR	2	3043610.0	RD139_Overlap_UPS1_10fmol_inj1.mzML	RD139_Overlap_UPS1_10fmol_inj1		0	L	1	14	Overlap|CT=Mixture;CN=UPS1;QY=10 fmol
LPTE_ECOLI	AAEQLIR	2	3314670.0	RD139_Overlap_UPS1_25fmol_inj3.mzML	RD139_Overlap_UPS1_25fmol_inj3		0	L	1	15	Overlap|CT=Mixture;CN=UPS1;QY=25 fmol
LPTE_ECOLI	AAEQLIR	2	3366360.0	RD139_Overlap_UPS1_10fmol_inj2.mzML	RD139_Overlap_UPS1_10fmol_inj2		0	L	1	14	Overlap|CT=Mixture;CN=UPS1;QY=10 fmol
LPTE_ECOLI	AAEQLIR	2	3233330.0	RD139_Overlap_UPS1_50fmol_inj2.mzML	RD139_Overlap_UPS1_50fmol_inj2		0	L	1	16	Overlap|CT=Mixture;CN=UPS1;QY=50 fmol
LPTE_ECOLI	AAEQLIR	2	3219190.0	RD139_Overlap_UPS1_10fmol_inj3.mzML	RD139_Overlap_UPS1_10fmol_inj3		0	L	1	14	Overlap|CT=Mixture;CN=UPS1;QY=10 fmol
LPTE_ECOLI	AAEQLIR	2	3089340.0	RD139_Overlap_UPS1_25fmol_inj1.mzML	RD139_Overlap_UPS1_25fmol_inj1		0	L	1	15	Overlap|CT=Mixture;CN=UPS1;QY=25 fmol
LPTE_ECOLI	AAEQLIR	2	3192590.0	RD139_Overlap_UPS1_50fmol_inj1.mzML	RD139_Overlap_UPS1_50fmol_inj1		0	L	1	16	Overlap|CT=Mixture;CN=UPS1;QY=50 fmol
FDHF_ECOLI	AAEQYVIDEYNK	2	278170.0	RD139_Overlap_UPS1_0_25fmol_inj1.mzML	RD139_Overlap_UPS1_0_25fmol_inj1		0	L	1	10	Overlap|CT=Mixture;CN=UPS1;QY=0.25 fmol
FDHF_ECOLI	AAEQYVIDEYNK	2	486216.0	RD139_Overlap_UPS1_0_25fmol_inj2.mzML	RD139_Overlap_UPS1_0_25fmol_inj2		0	L	1	10	Overlap|CT=Mixture;CN=UPS1;QY=0.25 fmol
FDHF_ECOLI	AAEQYVIDEYNK	2	494252.0	RD139_Overlap_UPS1_0_1fmol_inj3.mzML	RD139_Overlap_UPS1_0_1fmol_inj3		0	L	1	9	Overlap|CT=Mixture;CN=UPS1;QY=0.1 fmol
FDHF_ECOLI	AAEQYVIDEYNK	2	374640.0	RD139_Overlap_UPS1_1fmol_inj1.mzML	RD139_Overlap_UPS1_1fmol_inj1		0	L	1	11	Overlap|CT=Mixture;CN=UPS1;QY=1 fmol
FDHF_ECOLI	AAEQYVIDEYNK	2	329766.0	RD139_Overlap_UPS1_0_1fmol_inj1.mzML	RD139_Overlap_UPS1_0_1fmol_inj1		0	L	1	9	Overlap|CT=Mixture;CN=UPS1;QY=0.1 fmol
FDHF_ECOLI	AAEQYVIDEYNK	2	417917.0	RD139_Overlap_UPS1_2_5fmol_inj3.mzML	RD139_Overlap_UPS1_2_5fmol_inj3		0	L	1	12	Overlap|CT=Mixture;CN=UPS1;QY=2.5 fmol
FDHF_ECOLI	AAEQYVIDEYNK	2	413122.0	RD139_Overlap_UPS1_0_25fmol_inj3.mzML	RD139_Overlap_UPS1_0_25fmol_inj3		0	L	1	10	Overlap|CT=Mixture;CN=UPS1;QY=0.25 fmol
FDHF_ECOLI	AAEQYVIDEYNK	2	479819.0	RD139_Overlap_UPS1_5fmol_inj2.mzML	RD139_Overlap_UPS1_5fmol_inj2		0	L	1	13	Overlap|CT=Mixture;CN=UPS1;QY=5 fmol
FDHF_ECOLI	AAEQYVIDEYNK	2	378658.0	RD139_Overlap_UPS1_5fmol_inj1.mzML	RD139_Overlap_UPS1_5fmol_inj1		0	L	1	13	Overlap|CT=Mixture;CN=UPS1;QY=5 fmol
FDHF_ECOLI	AAEQYVIDEYNK	2	512845.0	RD139_Overlap_UPS1_0_1fmol_inj2.mzML	RD139_Overlap_UPS1_0_1fmol_inj2		0	L	1	9	Overlap|CT=Mixture;CN=UPS1;QY=0.1 fmol
FDHF_ECOLI	AAEQYVIDEYNK	2	461958.0	RD139_Overlap_UPS1_2_5fmol_inj1.mzML	RD139_Overlap_UPS1_2_5fmol_inj1		0	L	1	12	Overlap|CT=Mixture;CN=UPS1;QY=2.5 fmol
FDHF_ECOLI	AAEQYVIDEYNK	2	146510.0	RD139_Overlap_UPS1_2_5fmol_inj2.mzML	RD139_Overlap_UPS1_2_5fmol_inj2		0	L	1	12	Overlap|CT=Mixture;CN=UPS1;QY=2.5 fmol
FDHF_ECOLI	AAEQYVIDEYNK	2	504257.0	RD139_Overlap_UPS1_1fmol_inj3.mzML	RD139_Overlap_UPS1_1fmol_inj3		0	L	1	11	Overlap|CT=Mixture;CN=UPS1;QY=1 fmol
FDHF_ECOLI	AAEQYVIDEYNK	2	93546.1	RD139_Overlap_UPS1_5fmol_inj3.mzML	RD139_Overlap_UPS1_5fmol_inj3		0	L	1	13	Overlap|CT=Mixture;CN=UPS1;QY=5 fmol
FDHF_ECOLI	AAEQYVIDEYNK	2	121161.0	RD139_Overlap_UPS1_25fmol_inj2.mzML	RD139_Overlap_UPS1_25fmol_inj2		0	L	1	15	Overlap|CT=Mixture;CN=UPS1;QY=25 fmol
FDHF_ECOLI	AAEQYVIDEYNK	2	508644.0	RD139_Overlap_UPS1_50fmol_inj3.mzML	RD139_Overlap_UPS1_50fmol_inj3		0	L	1	16	Overlap|CT=Mixture;CN=UPS1;QY=50 fmol
FDHF_ECOLI	AAEQYVIDEYNK	2	498957.0	RD139_Overlap_UPS1_1fmol_inj2.mzML	RD139_Overlap_UPS1_1fmol_inj2		0	L	1	11	Overlap|CT=Mixture;CN=UPS1;QY=1 fmol
FDHF_ECOLI	AAEQYVIDEYNK	2	445648.0	RD139_Overlap_UPS1_10fmol_inj1.mzML	RD139_Overlap_UPS1_10fmol_inj1		0	L	1	14	Overlap|CT=Mixture;CN=UPS1;QY=10 fmol
FDHF_ECOLI	AAEQYVIDEYNK	2	551014.0	RD139_Overlap_UPS1_25fmol_inj3.mzML	RD139_Overlap_UPS1_25fmol_inj3		0	L	1	15	Overlap|CT=Mixture;CN=UPS1;QY=25 fmol
FDHF_ECOLI	AAEQYVIDEYNK	2	607123.0	RD139_Overlap_UPS1_10fmol_inj2.mzML	RD139_Overlap_UPS1_10fmol_inj2		0	L	1	14	Overlap|CT=Mixture;CN=UPS1;QY=10 fmol
FDHF_ECOLI	AAEQYVIDEYNK	2	597215.0	RD139_Overlap_UPS1_50fmol_inj2.mzML	RD139_Overlap_UPS1_50fmol_inj2		0	L	1	16	Overlap|CT=Mixture;CN=UPS1;QY=50 fmol
FDHF_ECOLI	AAEQYVIDEYNK	2	374930.0	RD139_Overlap_UPS1_10fmol_inj3.mzML	RD139_Overlap_UPS1_10fmol_inj3		0	L	1	14	Overlap|CT=Mixture;CN=UPS1;QY=10 fmol
FDHF_ECOLI	AAEQYVIDEYNK	2	450428.0	RD139_Overlap_UPS1_25fmol_inj1.mzML	RD139_Overlap_UPS1_25fmol_inj1		0	L	1	15	Overlap|CT=Mixture;CN=UPS1;QY=25 fmol
FDHF_ECOLI	AAEQYVIDEYNK	2	520670.0	RD139_Overlap_UPS1_50fmol_inj1.mzML	RD139_Overlap_UPS1_50fmol_inj1		0	L	1	16	Overlap|CT=Mixture;CN=UPS1;QY=50 fmol
MBHM_ECOLI	AAESALNIDVPVNAQYIR	3	1778810.0	RD139_Overlap_UPS1_0_25fmol_inj1.mzML	RD139_Overlap_UPS1_0_25fmol_inj1		0	L	1	10	Overlap|CT=Mixture;CN=UPS1;QY=0.25 fmol
MBHM_ECOLI	AAESALNIDVPVNAQYIR	3	1113830.0	RD139_Overlap_UPS1_0_25fmol_inj2.mzML	RD139_Overlap_UPS1_0_25fmol_inj2		0	L	1	10	Overlap|CT=Mixture;CN=UPS1;QY=0.25 fmol
MBHM_ECOLI	AAESALNIDVPVNAQYIR	3	1234170.0	RD139_Overlap_UPS1_0_1fmol_inj3.mzML	RD139_Overlap_UPS1_0_1fmol_inj3		0	L	1	9	Overlap|CT=Mixture;CN=UPS1;QY=0.1 fmol
MBHM_ECOLI	AAESALNIDVPVNAQYIR	3	2004480.0	RD139_Overlap_UPS1_1fmol_inj1.mzML	RD139_Overlap_UPS1_1fmol_inj1		0	L	1	11	Overlap|CT=Mixture;CN=UPS1;QY=1 fmol
MBHM_ECOLI	AAESALNIDVPVNAQYIR	3	2068130.0	RD139_Overlap_UPS1_0_1fmol_inj1.mzML	RD139_Overlap_UPS1_0_1fmol_inj1		0	L	1	9	Overlap|CT=Mixture;CN=UPS1;QY=0.1 fmol
MBHM_ECOLI	AAESALNIDVPVNAQYIR	3	1231740.0	RD139_Overlap_UPS1_2_5fmol_inj3.mzML	RD139_Overlap_UPS1_2_5fmol_inj3		0	L	1	12	Overlap|CT=Mixture;CN=UPS1;QY=2.5 fmol
MBHM_ECOLI	AAESALNIDVPVNAQYIR	3	1501080.0	RD139_Overlap_UPS1_0_25fmol_inj3.mzML	RD139_Overlap_UPS1_0_25fmol_inj3		0	L	1	10	Overlap|CT=Mixture;CN=UPS1;QY=0.25 fmol
MBHM_ECOLI	AAESALNIDVPVNAQYIR	3	1337810.0	RD139_Overlap_UPS1_5fmol_inj2.mzML	RD139_Overlap_UPS1_5fmol_inj2		0	L	1	13	Overlap|CT=Mixture;CN=UPS1;QY=5 fmol
MBHM_ECOLI	AAESALNIDVPVNAQYIR	3	1599730.0	RD139_Overlap_UPS1_5fmol_inj1.mzML	RD139_Overlap_UPS1_5fmol_inj1		0	L	1	13	Overlap|CT=Mixture;CN=UPS1;QY=5 fmol
MBHM_ECOLI	AAESALNIDVPVNAQYIR	3	1877240.0	RD139_Overlap_UPS1_0_1fmol_inj2.mzML	RD139_Overlap_UPS1_0_1fmol_inj2		0	L	1	9	Overlap|CT=Mixture;CN=UPS1;QY=0.1 fmol
MBHM_ECOLI	AAESALNIDVPVNAQYIR	3	2078800.0	RD139_Overlap_UPS1_2_5fmol_inj1.mzML	RD139_Overlap_UPS1_2_5fmol_inj1		0	L	1	12	Overlap|CT=Mixture;CN=UPS1;QY=2.5 fmol
MBHM_ECOLI	AAESALNIDVPVNAQYIR	3	548125.0	RD139_Overlap_UPS1_2_5fmol_inj2.mzML	RD139_Overlap_UPS1_2_5fmol_inj2		0	L	1	12	Overlap|CT=Mixture;CN=UPS1;QY=2.5 fmol
MBHM_ECOLI	AAESALNIDVPVNAQYIR	3	1277390.0	RD139_Overlap_UPS1_1fmol_inj3.mzML	RD139_Overlap_UPS1_1fmol_inj3		0	L	1	11	Overlap|CT=Mixture;CN=UPS1;QY=1 fmol
MBHM_ECOLI	AAESALNIDVPVNAQYIR	3	604733.0	RD139_Overlap_UPS1_5fmol_inj3.mzML	RD139_Overlap_UPS1_5fmol_inj3		0	L	1	13	Overlap|CT=Mixture;CN=UPS1;QY=5 fmol
MBHM_ECOLI	AAESALNIDVPVNAQYIR	3	692903.0	RD139_Overlap_UPS1_25fmol_inj2.mzML	RD139_Overlap_UPS1_25fmol_inj2		0	L	1	15	Overlap|CT=Mixture;CN=UPS1;QY=25 fmol
MBHM_ECOLI	AAESALNIDVPVNAQYIR	3	1215030.0	RD139_Overlap_UPS1_50fmol_inj3.mzML	RD139_Overlap_UPS1_50fmol_inj3		0	L	1	16	Overlap|CT=Mixture;CN=UPS1;QY=50 fmol
MBHM_ECOLI	AAESALNIDVPVNAQYIR	3	1122220.0	RD139_Overlap_UPS1_1fmol_inj2.mzML	RD139_Overlap_UPS1_1fmol_inj2		0	L	1	11	Overlap|CT=Mixture;CN=UPS1;QY=1 fmol
MBHM_ECOLI	AAESALNIDVPVNAQYIR	3	2040760.0	RD139_Overlap_UPS1_10fmol_inj1.mzML	RD139_Overlap_UPS1_10fmol_inj1		0	L	1	14	Overlap|CT=Mixture;CN=UPS1;QY=10 fmol
MBHM_ECOLI	AAESALNIDVPVNAQYIR	3	1280900.0	RD139_Overlap_UPS1_25fmol_inj3.mzML	RD139_Overlap_UPS1_25fmol_inj3		0	L	1	15	Overlap|CT=Mixture;CN=UPS1;QY=25 fmol
MBHM_ECOLI	AAESALNIDVPVNAQYIR	3	2139490.0	RD139_Overlap_UPS1_10fmol_inj2.mzML	RD139_Overlap_UPS1_10fmol_inj2		0	L	1	14	Overlap|CT=Mixture;CN=UPS1;QY=10 fmol
MBHM_ECOLI	AAESALNIDVPVNAQYIR	3	2125260.0	RD139_Overlap_UPS1_50fmol_inj2.mzML	RD139_Overlap_UPS1_50fmol_inj2		0	L	1	16	Overlap|CT=Mixture;CN=UPS1;QY=50 fmol
MBHM_ECOLI	AAESALNIDVPVNAQYIR	3	1728440.0	RD139_Overlap_UPS1_10fmol_inj3.mzML	RD139_Overlap_UPS1_10fmol_inj3		0	L	1	14	Overlap|CT=Mixture;CN=UPS1;QY=10 fmol
MBHM_ECOLI	AAESALNIDVPVNAQYIR	3	1559320.0	RD139_Overlap_UPS1_25fmol_inj1.mzML	RD139_Overlap_UPS1_25fmol_inj1		0	L	1	15	Overlap|CT=Mixture;CN=UPS1;QY=25 fmol
MBHM_ECOLI	AAESALNIDVPVNAQYIR	3	1405740.0	RD139_Overlap_UPS1_50fmol_inj1.mzML	RD139_Overlap_UPS1_50fmol_inj1		0	L	1	16	Overlap|CT=Mixture;CN=UPS1;QY=50 fmol
HDFR_ECOLI	AAESLYLTQSAVSFR	2	621931.0	RD139_Overlap_UPS1_0_25fmol_inj1.mzML	RD139_Overlap_UPS1_0_25fmol_inj1		0	L	1	10	Overlap|CT=Mixture;CN=UPS1;QY=0.25 fmol
HDFR_ECOLI	AAESLYLTQSAVSFR	2	205309.0	RD139_Overlap_UPS1_0_25fmol_inj2.mzML	RD139_Overlap_UPS1_0_25fmol_inj2		0	L	1	10	Overlap|CT=Mixture;CN=UPS1;QY=0.25 fmol
HDFR_ECOLI	AAESLYLTQSAVSFR	2	771750.0	RD139_Overlap_UPS1_0_1fmol_inj3.mzML	RD139_Overlap_UPS1_0_1fmol_inj3		0	L	1	9	Overlap|CT=Mixture;CN=UPS1;QY=0.1 fmol
HDFR_ECOLI	AAESLYLTQSAVSFR	2	595774.0	RD139_Overlap_UPS1_1fmol_inj1.mzML	RD139_Overlap_UPS1_1fmol_inj1		0	L	1	11	Overlap|CT=Mixture;CN=UPS1;QY=1 fmol
HDFR_ECOLI	AAESLYLTQSAVSFR	2	785998.0	RD139_Overlap_UPS1_0_1fmol_inj1.mzML	RD139_Overlap_UPS1_0_1fmol_inj1		0	L	1	9	Overlap|CT=Mixture;CN=UPS1;QY=0.1 fmol
HDFR_ECOLI	AAESLYLTQSAVSFR	2	732237.0	RD139_Overlap_UPS1_2_5fmol_inj3.mzML	RD139_Overlap_UPS1_2_5fmol_inj3		0	L	1	12	Overlap|CT=Mixture;CN=UPS1;QY=2.5 fmol
HDFR_ECOLI	AAESLYLTQSAVSFR	2	750424.0	RD139_Overlap_UPS1_0_25fmol_inj3.mzML	RD139_Overlap_UPS1_0_25fmol_inj3		0	L	1	10	Overlap|CT=Mixture;CN=UPS1;QY=0.25 fmol
HDFR_ECOLI	AAESLYLTQSAVSFR	2	323723.0	RD139_Overlap_UPS1_5fmol_inj2.mzML	RD139_Overlap_UPS1_5fmol_inj2		0	L	1	13	Overlap|CT=Mixture;CN=UPS1;QY=5 fmol
HDFR_ECOLI	AAESLYLTQSAVSFR	2	536307.0	RD139_Overlap_UPS1_5fmol_inj1.mzML	RD139_Overlap_UPS1_5fmol_inj1		0	L	1	13	Overlap|CT=Mixture;CN=UPS1;QY=5 fmol
HDFR_ECOLI	AAESLYLTQSAVSFR	2	204583.0	RD139_Overlap_UPS1_0_1fmol_inj2.mzML	RD139_Overlap_UPS1_0_1fmol_inj2		0	L	1	9	Overlap|CT=Mixture;CN=UPS1;QY=0.1 fmol
HDFR_ECOLI	AAESLYLTQSAVSFR	2	670099.0	RD139_Overlap_UPS1_2_5fmol_inj1.mzML	RD139_Overlap_UPS1_2_5fmol_inj1		0	L	1	12	Overlap|CT=Mixture;CN=UPS1;QY=2.5 fmol
HDFR_ECOLI	AAESLYLTQSAVSFR	2	96755.9	RD139_Overlap_UPS1_2_5fmol_inj2.mzML	RD139_Overlap_UPS1_2_5fmol_inj2		0	L	1	12	Overlap|CT=Mixture;CN=UPS1;QY=2.5 fmol
HDFR_ECOLI	AAESLYLTQSAVSFR	2	512977.0	RD139_Overlap_UPS1_1fmol_inj3.mzML	RD139_Overlap_UPS1_1fmol_inj3		0	L	1	11	Overlap|CT=Mixture;CN=UPS1;QY=1 fmol
HDFR_ECOLI	AAESLYLTQSAVSFR	2	372203.0	RD139_Overlap_UPS1_5fmol_inj3.mzML	RD139_Overlap_UPS1_5fmol_inj3		0	L	1	13	Overlap|CT=Mixture;CN=UPS1;QY=5 fmol
HDFR_ECOLI	AAESLYLTQSAVSFR	2	100897.0	RD139_Overlap_UPS1_25fmol_inj2.mzML	RD139_Overlap_UPS1_25fmol_inj2		0	L	1	15	Overlap|CT=Mixture;CN=UPS1;QY=25 fmol
HDFR_ECOLI	AAESLYLTQSAVSFR	2	639622.0	RD139_Overlap_UPS1_50fmol_inj3.mzML	RD139_Overlap_UPS1_50fmol_inj3		0	L	1	16	Overlap|CT=Mixture;CN=UPS1;QY=50 fmol
HDFR_ECOLI	AAESLYLTQSAVSFR	2	472911.0	RD139_Overlap_UPS1_1fmol_inj2.mzML	RD139_Overlap_UPS1_1fmol_inj2		0	L	1	11	Overlap|CT=Mixture;CN=UPS1;QY=1 fmol
HDFR_ECOLI	AAESLYLTQSAVSFR	2	369598.0	RD139_Overlap_UPS1_10fmol_inj1.mzML	RD139_Overlap_UPS1_10fmol_inj1		0	L	1	14	Overlap|CT=Mixture;CN=UPS1;QY=10 fmol
HDFR_ECOLI	AAESLYLTQSAVSFR	2	859480.0	RD139_Overlap_UPS1_25fmol_inj3.mzML	RD139_Overlap_UPS1_25fmol_inj3		0	L	1	15	Overlap|CT=Mixture;CN=UPS1;QY=25 fmol
HDFR_ECOLI	AAESLYLTQSAVSFR	2	623672.0	RD139_Overlap_UPS1_10fmol_inj2.mzML	RD139_Overlap_UPS1_10fmol_inj2		0	L	1	14	Overlap|CT=Mixture;CN=UPS1;QY=10 fmol
HDFR_ECOLI	AAESLYLTQSAVSFR	2	653843.0	RD139_Overlap_UPS1_50fmol_inj2.mzML	RD139_Overlap_UPS1_50fmol_inj2		0	L	1	16	Overlap|CT=Mixture;CN=UPS1;QY=50 fmol
HDFR_ECOLI	AAESLYLTQSAVSFR	2	821976.0	RD139_Overlap_UPS1_10fmol_inj3.mzML	RD139_Overlap_UPS1_10fmol_inj3		0	L	1	14	Overlap|CT=Mixture;CN=UPS1;QY=10 fmol
HDFR_ECOLI	AAESLYLTQSAVSFR	2	663661.0	RD139_Overlap_UPS1_25fmol_inj1.mzML	RD139_Overlap_UPS1_25fmol_inj1		0	L	1	15	Overlap|CT=Mixture;CN=UPS1;QY=25 fmol
HDFR_ECOLI	AAESLYLTQSAVSFR	2	314632.0	RD139_Overlap_UPS1_50fmol_inj1.mzML	RD139_Overlap_UPS1_50fmol_inj1		0	L	1	16	Overlap|CT=Mixture;CN=UPS1;QY=50 fmol
HDFR_ECOLI	AAESLYLTQSAVSFR	3	161340.0	RD139_Overlap_UPS1_0_25fmol_inj1.mzML	RD139_Overlap_UPS1_0_25fmol_inj1		0	L	1	10	Overlap|CT=Mixture;CN=UPS1;QY=0.25 fmol
HDFR_ECOLI	AAESLYLTQSAVSFR	3	189222.0	RD139_Overlap_UPS1_0_25fmol_inj2.mzML	RD139_Overlap_UPS1_0_25fmol_inj2		0	L	1	10	Overlap|CT=Mixture;CN=UPS1;QY=0.25 fmol
HDFR_ECOLI	AAESLYLTQSAVSFR	3	190235.0	RD139_Overlap_UPS1_0_1fmol_inj3.mzML	RD139_Overlap_UPS1_0_1fmol_inj3		0	L	1	9	Overlap|CT=Mixture;CN=UPS1;QY=0.1 fmol
HDFR_ECOLI	AAESLYLTQSAVSFR	3	213962.0	RD139_Overlap_UPS1_1fmol_inj1.mzML	RD139_Overlap_UPS1_1fmol_inj1		0	L	1	11	Overlap|CT=Mixture;CN=UPS1;QY=1 fmol
HDFR_ECOLI	AAESLYLTQSAVSFR	3	220661.0	RD139_Overlap_UPS1_0_1fmol_inj1.mzML	RD139_Overlap_UPS1_0_1fmol_inj1		0	L	1	9	Overlap|CT=Mixture;CN=UPS1;QY=0.1 fmol
HDFR_ECOLI	AAESLYLTQSAVSFR	3	194836.0	RD139_Overlap_UPS1_2_5fmol_inj3.mzML	RD139_Overlap_UPS1_2_5fmol_inj3		0	L	1	12	Overlap|CT=Mixture;CN=UPS1;QY=2.5 fmol
HDFR_ECOLI	AAESLYLTQSAVSFR	3	244540.0	RD139_Overlap_UPS1_0_25fmol_inj3.mzML	RD139_Overlap_UPS1_0_25fmol_inj3		0	L	1	10	Overlap|CT=Mixture;CN=UPS1;QY=0.25 fmol
HDFR_ECOLI	AAESLYLTQSAVSFR	3	126372.0	RD139_Overlap_UPS1_5fmol_inj2.mzML	RD139_Overlap_UPS1_5fmol_inj2		0	L	1	13	Overlap|CT=Mixture;CN=UPS1;QY=5 fmol
HDFR_ECOLI	AAESLYLTQSAVSFR	3	212756.0	RD139_Overlap_UPS1_5fmol_inj1.mzML	RD139_Overlap_UPS1_5fmol_inj1		0	L	1	13	Overlap|CT=Mixture;CN=UPS1;QY=5 fmol
HDFR_ECOLI	AAESLYLTQSAVSFR	3	251524.0	RD139_Overlap_UPS1_0_1fmol_inj2.mzML	RD139_Overlap_UPS1_0_1fmol_inj2		0	L	1	9	Overlap|CT=Mixture;CN=UPS1;QY=0.1 fmol
HDFR_ECOLI	AAESLYLTQSAVSFR	3	137167.0	RD139_Overlap_UPS1_2_5fmol_inj1.mzML	RD139_Overlap_UPS1_2_5fmol_inj1		0	L	1	12	Overlap|CT=Mixture;CN=UPS1;QY=2.5 fmol
HDFR_ECOLI	AAESLYLTQSAVSFR	3	41110.6	RD139_Overlap_UPS1_2_5fmol_inj2.mzML	RD139_Overlap_UPS1_2_5fmol_inj2		0	L	1	12	Overlap|CT=Mixture;CN=UPS1;QY=2.5 fmol
HDFR_ECOLI	AAESLYLTQSAVSFR	3	200082.0	RD139_Overlap_UPS1_1fmol_inj3.mzML	RD139_Overlap_UPS1_1fmol_inj3		0	L	1	11	Overlap|CT=Mixture;CN=UPS1;QY=1 fmol
HDFR_ECOLI	AAESLYLTQSAVSFR	3	44116.8	RD139_Overlap_UPS1_5fmol_inj3.mzML	RD139_Overlap_UPS1_5fmol_inj3		0	L	1	13	Overlap|CT=Mixture;CN=UPS1;QY=5 fmol
HDFR_ECOLI	AAESLYLTQSAVSFR	3	157070.0	RD139_Overlap_UPS1_50fmol_inj3.mzML	RD139_Overlap_UPS1_50fmol_inj3		0	L	1	16	Overlap|CT=Mixture;CN=UPS1;QY=50 fmol
HDFR_ECOLI	AAESLYLTQSAVSFR	3	150181.0	RD139_Overlap_UPS1_1fmol_inj2.mzML	RD139_Overlap_UPS1_1fmol_inj2		0	L	1	11	Overlap|CT=Mixture;CN=UPS1;QY=1 fmol
HDFR_ECOLI	AAESLYLTQSAVSFR	3	238279.0	RD139_Overlap_UPS1_10fmol_inj1.mzML	RD139_Overlap_UPS1_10fmol_inj1		0	L	1	14	Overlap|CT=Mixture;CN=UPS1;QY=10 fmol
HDFR_ECOLI	AAESLYLTQSAVSFR	3	209142.0	RD139_Overlap_UPS1_25fmol_inj3.mzML	RD139_Overlap_UPS1_25fmol_inj3		0	L	1	15	Overlap|CT=Mixture;CN=UPS1;QY=25 fmol
HDFR_ECOLI	AAESLYLTQSAVSFR	3	217918.0	RD139_Overlap_UPS1_10fmol_inj2.mzML	RD139_Overlap_UPS1_10fmol_inj2		0	L	1	14	Overlap|CT=Mixture;CN=UPS1;QY=10 fmol
HDFR_ECOLI	AAESLYLTQSAVSFR	3	175205.0	RD139_Overlap_UPS1_50fmol_inj2.mzML	RD139_Overlap_UPS1_50fmol_inj2		0	L	1	16	Overlap|CT=Mixture;CN=UPS1;QY=50 fmol
HDFR_ECOLI	AAESLYLTQSAVSFR	3	238531.0	RD139_Overlap_UPS1_10fmol_inj3.mzML	RD139_Overlap_UPS1_10fmol_inj3		0	L	1	14	Overlap|CT=Mixture;CN=UPS1;QY=10 fmol
HDFR_ECOLI	AAESLYLTQSAVSFR	3	206969.0	RD139_Overlap_UPS1_25fmol_inj1.mzML	RD139_Overlap_UPS1_25fmol_inj1		0	L	1	15	Overlap|CT=Mixture;CN=UPS1;QY=25 fmol
HDFR_ECOLI	AAESLYLTQSAVSFR	3	106082.0	RD139_Overlap_UPS1_50fmol_inj1.mzML	RD139_Overlap_UPS1_50fmol_inj1		0	L	1	16	Overlap|CT=Mixture;CN=UPS1;QY=50 fmol
RNE_ECOLI	AAESRPAPFLIHQESNVIVR	3	3423290.0	RD139_Overlap_UPS1_0_25fmol_inj1.mzML	RD139_Overlap_UPS1_0_25fmol_inj1		0	L	1	10	Overlap|CT=Mixture;CN=UPS1;QY=0.25 fmol
RNE_ECOLI	AAESRPAPFLIHQESNVIVR	3	3993160.0	RD139_Overlap_UPS1_0_25fmol_inj2.mzML	RD139_Overlap_UPS1_0_25fmol_inj2		0	L	1	10	Overlap|CT=Mixture;CN=UPS1;QY=0.25 fmol
RNE_ECOLI	AAESRPAPFLIHQESNVIVR	3	3635830.0	RD139_Overlap_UPS1_0_1fmol_inj3.mzML	RD139_Overlap_UPS1_0_1fmol_inj3		0	L	1	9	Overlap|CT=Mixture;CN=UPS1;QY=0.1 fmol
RNE_ECOLI	AAESRPAPFLIHQESNVIVR	3	3076730.0	RD139_Overlap_UPS1_1fmol_inj1.mzML	RD139_Overlap_UPS1_1fmol_inj1		0	L	1	11	Overlap|CT=Mixture;CN=UPS1;QY=1 fmol
RNE_ECOLI	AAESRPAPFLIHQESNVIVR	3	3086840.0	RD139_Overlap_UPS1_0_1fmol_inj1.mzML	RD139_Overlap_UPS1_0_1fmol_inj1		0	L	1	9	Overlap|CT=Mixture;CN=UPS1;QY=0.1 fmol
RNE_ECOLI	AAESRPAPFLIHQESNVIVR	3	3635000.0	RD139_Overlap_UPS1_2_5fmol_inj3.mzML	RD139_Overlap_UPS1_2_5fmol_inj3		0	L	1	12	Overlap|CT=Mixture;CN=UPS1;QY=2.5 fmol
RNE_ECOLI	AAESRPAPFLIHQESNVIVR	3	3853730.0	RD139_Overlap_UPS1_0_25fmol_inj3.mzML	RD139_Overlap_UPS1_0_25fmol_inj3		0	L	1	10	Overlap|CT=Mixture;CN=UPS1;QY=0.25 fmol
RNE_ECOLI	AAESRPAPFLIHQESNVIVR	3	3473790.0	RD139_Overlap_UPS1_5fmol_inj2.mzML	RD139_Overlap_UPS1_5fmol_inj2		0	L	1	13	Overlap|CT=Mixture;CN=UPS1;QY=5 fmol
RNE_ECOLI	AAESRPAPFLIHQESNVIVR	3	3550540.0	RD139_Overlap_UPS1_5fmol_inj1.mzML	RD139_Overlap_UPS1_5fmol_inj1		0	L	1	13	Overlap|CT=Mixture;CN=UPS1;QY=5 fmol
RNE_ECOLI	AAESRPAPFLIHQESNVIVR	3	3651920.0	RD139_Overlap_UPS1_0_1fmol_inj2.mzML	RD139_Overlap_UPS1_0_1fmol_inj2		0	L	1	9	Overlap|CT=Mixture;CN=UPS1;QY=0.1 fmol
RNE_ECOLI	AAESRPAPFLIHQESNVIVR	3	3418130.0	RD139_Overlap_UPS1_2_5fmol_inj1.mzML	RD139_Overlap_UPS1_2_5fmol_inj1		0	L	1	12	Overlap|CT=Mixture;CN=UPS1;QY=2.5 fmol
RNE_ECOLI	AAESRPAPFLIHQESNVIVR	3	1290350.0	RD139_Overlap_UPS1_2_5fmol_inj2.mzML	RD139_Overlap_UPS1_2_5fmol_inj2		0	L	1	12	Overlap|CT=Mixture;CN=UPS1;QY=2.5 fmol
RNE_ECOLI	AAESRPAPFLIHQESNVIVR	3	3759160.0	RD139_Overlap_UPS1_1fmol_inj3.mzML	RD139_Overlap_UPS1_1fmol_inj3		0	L	1	11	Overlap|CT=Mixture;CN=UPS1;QY=1 fmol
RNE_ECOLI	AAESRPAPFLIHQESNVIVR	3	1361680.0	RD139_Overlap_UPS1_5fmol_inj3.mzML	RD139_Overlap_UPS1_5fmol_inj3		0	L	1	13	Overlap|CT=Mixture;CN=UPS1;QY=5 fmol
RNE_ECOLI	AAESRPAPFLIHQESNVIVR	3	1118770.0	RD139_Overlap_UPS1_25fmol_inj2.mzML	RD139_Overlap_UPS1_25fmol_inj2		0	L	1	15	Overlap|CT=Mixture;CN=UPS1;QY=25 fmol
RNE_ECOLI	AAESRPAPFLIHQESNVIVR	3	3754180.0	RD139_Overlap_UPS1_50fmol_inj3.mzML	RD139_Overlap_UPS1_50fmol_inj3		0	L	1	16	Overlap|CT=Mixture;CN=UPS1;QY=50 fmol
RNE_ECOLI	AAESRPAPFLIHQESNVIVR	3	3715440.0	RD139_Overlap_UPS1_1fmol_inj2.mzML	RD139_Overlap_UPS1_1fmol_inj2		0	L	1	11	Overlap|CT=Mixture;CN=UPS1;QY=1 fmol
RNE_ECOLI	AAESRPAPFLIHQESNVIVR	3	3246750.0	RD139_Overlap_UPS1_10fmol_inj1.mzML	RD139_Overlap_UPS1_10fmol_inj1		0	L	1	14	Overlap|CT=Mixture;CN=UPS1;QY=10 fmol
RNE_ECOLI	AAESRPAPFLIHQESNVIVR	3	4102330.0	RD139_Overlap_UPS1_25fmol_inj3.mzML	RD139_Overlap_UPS1_25fmol_inj3		0	L	1	15	Overlap|CT=Mixture;CN=UPS1;QY=25 fmol
RNE_ECOLI	AAESRPAPFLIHQESNVIVR	3	4057560.0	RD139_Overlap_UPS1_10fmol_inj2.mzML	RD139_Overlap_UPS1_10fmol_inj2		0	L	1	14	Overlap|CT=Mixture;CN=UPS1;QY=10 fmol
RNE_ECOLI	AAESRPAPFLIHQESNVIVR	3	4041880.0	RD139_Overlap_UPS1_50fmol_inj2.mzML	RD139_Overlap_UPS1_50fmol_inj2		0	L	1	16	Overlap|CT=Mixture;CN=UPS1;QY=50 fmol
RNE_ECOLI	AAESRPAPFLIHQESNVIVR	3	3795510.0	RD139_Overlap_UPS1_10fmol_inj3.mzML	RD139_Overlap_UPS1_10fmol_inj3		0	L	1	14	Overlap|CT=Mixture;CN=UPS1;QY=10 fmol
RNE_ECOLI	AAESRPAPFLIHQESNVIVR	3	3765640.0	RD139_Overlap_UPS1_25fmol_inj1.mzML	RD139_Overlap_UPS1_25fmol_inj1		0	L	1	15	Overlap|CT=Mixture;CN=UPS1;QY=25 fmol
RNE_ECOLI	AAESRPAPFLIHQESNVIVR	3	3521460.0	RD139_Overlap_UPS1_50fmol_inj1.mzML	RD139_Overlap_UPS1_50fmol_inj1		0	L	1	16	Overlap|CT=Mixture;CN=UPS1;QY=50 fmol
RNE_ECOLI	AAESRPAPFLIHQESNVIVR	4	3193880.0	RD139_Overlap_UPS1_0_25fmol_inj1.mzML	RD139_Overlap_UPS1_0_25fmol_inj1		0	L	1	10	Overlap|CT=Mixture;CN=UPS1;QY=0.25 fmol
RNE_ECOLI	AAESRPAPFLIHQESNVIVR	4	2977140.0	RD139_Overlap_UPS1_0_25fmol_inj2.mzML	RD139_Overlap_UPS1_0_25fmol_inj2		0	L	1	10	Overlap|CT=Mixture;CN=UPS1;QY=0.25 fmol
RNE_ECOLI	AAESRPAPFLIHQESNVIVR	4	2916560.0	RD139_Overlap_UPS1_0_1fmol_inj3.mzML	RD139_Overlap_UPS1_0_1fmol_inj3		0	L	1	9	Overlap|CT=Mixture;CN=UPS1;QY=0.1 fmol
RNE_ECOLI	AAESRPAPFLIHQESNVIVR	4	2735910.0	RD139_Overlap_UPS1_1fmol_inj1.mzML	RD139_Overlap_UPS1_1fmol_inj1		0	L	1	11	Overlap|CT=Mixture;CN=UPS1;QY=1 fmol
RNE_ECOLI	AAESRPAPFLIHQESNVIVR	4	2813800.0	RD139_Overlap_UPS1_0_1fmol_inj1.mzML	RD139_Overlap_UPS1_0_1fmol_inj1		0	L	1	9	Overlap|CT=Mixture;CN=UPS1;QY=0.1 fmol
RNE_ECOLI	AAESRPAPFLIHQESNVIVR	4	3033460.0	RD139_Overlap_UPS1_2_5fmol_inj3.mzML	RD139_Overlap_UPS1_2_5fmol_inj3		0	L	1	12	Overlap|CT=Mixture;CN=UPS1;QY=2.5 fmol
RNE_ECOLI	AAESRPAPFLIHQESNVIVR	4	3164650.0	RD139_Overlap_UPS1_0_25fmol_inj3.mzML	RD139_Overlap_UPS1_0_25fmol_inj3		0	L	1	10	Overlap|CT=Mixture;CN=UPS1;QY=0.25 fmol
RNE_ECOLI	AAESRPAPFLIHQESNVIVR	4	2521300.0	RD139_Overlap_UPS1_5fmol_inj2.mzML	RD139_Overlap_UPS1_5fmol_inj2		0	L	1	13	Overlap|CT=Mixture;CN=UPS1;QY=5 fmol
RNE_ECOLI	AAESRPAPFLIHQESNVIVR	4	3084060.0	RD139_Overlap_UPS1_5fmol_inj1.mzML	RD139_Overlap_UPS1_5fmol_inj1		0	L	1	13	Overlap|CT=Mixture;CN=UPS1;QY=5 fmol
RNE_ECOLI	AAESRPAPFLIHQESNVIVR	4	2801670.0	RD139_Overlap_UPS1_0_1fmol_inj2.mzML	RD139_Overlap_UPS1_0_1fmol_inj2		0	L	1	9	Overlap|CT=Mixture;CN=UPS1;QY=0.1 fmol
RNE_ECOLI	AAESRPAPFLIHQESNVIVR	4	3008480.0	RD139_Overlap_UPS1_2_5fmol_inj1.mzML	RD139_Overlap_UPS1_2_5fmol_inj1		0	L	1	12	Overlap|CT=Mixture;CN=UPS1;QY=2.5 fmol
RNE_ECOLI	AAESRPAPFLIHQESNVIVR	4	1376930.0	RD139_Overlap_UPS1_2_5fmol_inj2.mzML	RD139_Overlap_UPS1_2_5fmol_inj2		0	L	1	12	Overlap|CT=Mixture;CN=UPS1;QY=2.5 fmol
RNE_ECOLI	AAESRPAPFLIHQESNVIVR	4	2909340.0	RD139_Overlap_UPS1_1fmol_inj3.mzML	RD139_Overlap_UPS1_1fmol_inj3		0	L	1	11	Overlap|CT=Mixture;CN=UPS1;QY=1 fmol
RNE_ECOLI	AAESRPAPFLIHQESNVIVR	4	1167920.0	RD139_Overlap_UPS1_5fmol_inj3.mzML	RD139_Overlap_UPS1_5fmol_inj3		0	L	1	13	Overlap|CT=Mixture;CN=UPS1;QY=5 fmol
RNE_ECOLI	AAESRPAPFLIHQESNVIVR	4	1148440.0	RD139_Overlap_UPS1_25fmol_inj2.mzML	RD139_Overlap_UPS1_25fmol_inj2		0	L	1	15	Overlap|CT=Mixture;CN=UPS1;QY=25 fmol
RNE_ECOLI	AAESRPAPFLIHQESNVIVR	4	2933270.0	RD139_Overlap_UPS1_50fmol_inj3.mzML	RD139_Overlap_UPS1_50fmol_inj3		0	L	1	16	Overlap|CT=Mixture;CN=UPS1;QY=50 fmol
RNE_ECOLI	AAESRPAPFLIHQESNVIVR	4	3029170.0	RD139_Overlap_UPS1_1fmol_inj2.mzML	RD139_Overlap_UPS1_1fmol_inj2		0	L	1	11	Overlap|CT=Mixture;CN=UPS1;QY=1 fmol
RNE_ECOLI	AAESRPAPFLIHQESNVIVR	4	3330450.0	RD139_Overlap_UPS1_10fmol_inj1.mzML	RD139_Overlap_UPS1_10fmol_inj1		0	L	1	14	Overlap|CT=Mixture;CN=UPS1;QY=10 fmol
RNE_ECOLI	AAESRPAPFLIHQESNVIVR	4	3258330.0	RD139_Overlap_UPS1_25fmol_inj3.mzML	RD139_Overlap_UPS1_25fmol_inj3		0	L	1	15	Overlap|CT=Mixture;CN=UPS1;QY=25 fmol
RNE_ECOLI	AAESRPAPFLIHQESNVIVR	4	3469660.0	RD139_Overlap_UPS1_10fmol_inj2.mzML	RD139_Overlap_UPS1_10fmol_inj2		0	L	1	14	Overlap|CT=Mixture;CN=UPS1;QY=10 fmol
RNE_ECOLI	AAESRPAPFLIHQESNVIVR	4	2911520.0	RD139_Overlap_UPS1_50fmol_inj2.mzML	RD139_Overlap_UPS1_50fmol_inj2		0	L	1	16	Overlap|CT=Mixture;CN=UPS1;QY=50 fmol
RNE_ECOLI	AAESRPAPFLIHQESNVIVR	4	2799820.0	RD139_Overlap_UPS1_10fmol_inj3.mzML	RD139_Overlap_UPS1_10fmol_inj3		0	L	1	14	Overlap|CT=Mixture;CN=UPS1;QY=10 fmol
RNE_ECOLI	AAESRPAPFLIHQESNVIVR	4	2944180.0	RD139_Overlap_UPS1_25fmol_inj1.mzML	RD139_Overlap_UPS1_25fmol_inj1		0	L	1	15	Overlap|CT=Mixture;CN=UPS1;QY=25 fmol
RNE_ECOLI	AAESRPAPFLIHQESNVIVR	4	3054380.0	RD139_Overlap_UPS1_50fmol_inj1.mzML	RD139_Overlap_UPS1_50fmol_inj1		0	L	1	16	Overlap|CT=Mixture;CN=UPS1;QY=50 fmol
NRDD_ECOLI	AAEVDDADYC(Carbamidomethyl)ATVAAVVSEQMQGR	3	205192.0	RD139_Overlap_UPS1_0_25fmol_inj1.mzML	RD139_Overlap_UPS1_0_25fmol_inj1		0	L	1	10	Overlap|CT=Mixture;CN=UPS1;QY=0.25 fmol
NRDD_ECOLI	AAEVDDADYC(Carbamidomethyl)ATVAAVVSEQMQGR	3	145587.0	RD139_Overlap_UPS1_0_25fmol_inj2.mzML	RD139_Overlap_UPS1_0_25fmol_inj2		0	L	1	10	Overlap|CT=Mixture;CN=UPS1;QY=0.25 fmol
NRDD_ECOLI	AAEVDDADYC(Carbamidomethyl)ATVAAVVSEQMQGR	3	477364.0	RD139_Overlap_UPS1_1fmol_inj1.mzML	RD139_Overlap_UPS1_1fmol_inj1		0	L	1	11	Overlap|CT=Mixture;CN=UPS1;QY=1 fmol
NRDD_ECOLI	AAEVDDADYC(Carbamidomethyl)ATVAAVVSEQMQGR	3	420644.0	RD139_Overlap_UPS1_0_1fmol_inj1.mzML	RD139_Overlap_UPS1_0_1fmol_inj1		0	L	1	9	Overlap|CT=Mixture;CN=UPS1;QY=0.1 fmol
NRDD_ECOLI	AAEVDDADYC(Carbamidomethyl)ATVAAVVSEQMQGR	3	175153.0	RD139_Overlap_UPS1_5fmol_inj2.mzML	RD139_Overlap_UPS1_5fmol_inj2		0	L	1	13	Overlap|CT=Mixture;CN=UPS1;QY=5 fmol
NRDD_ECOLI	AAEVDDADYC(Carbamidomethyl)ATVAAVVSEQMQGR	3	361277.0	RD139_Overlap_UPS1_5fmol_inj1.mzML	RD139_Overlap_UPS1_5fmol_inj1		0	L	1	13	Overlap|CT=Mixture;CN=UPS1;QY=5 fmol
NRDD_ECOLI	AAEVDDADYC(Carbamidomethyl)ATVAAVVSEQMQGR	3	196144.0	RD139_Overlap_UPS1_0_1fmol_inj2.mzML	RD139_Overlap_UPS1_0_1fmol_inj2		0	L	1	9	Overlap|CT=Mixture;CN=UPS1;QY=0.1 fmol
NRDD_ECOLI	AAEVDDADYC(Carbamidomethyl)ATVAAVVSEQMQGR	3	321237.0	RD139_Overlap_UPS1_2_5fmol_inj1.mzML	RD139_Overlap_UPS1_2_5fmol_inj1		0	L	1	12	Overlap|CT=Mixture;CN=UPS1;QY=2.5 fmol
NRDD_ECOLI	AAEVDDADYC(Carbamidomethyl)ATVAAVVSEQMQGR	3	103222.0	RD139_Overlap_UPS1_2_5fmol_inj2.mzML	RD139_Overlap_UPS1_2_5fmol_inj2		0	L	1	12	Overlap|CT=Mixture;CN=UPS1;QY=2.5 fmol
NRDD_ECOLI	AAEVDDADYC(Carbamidomethyl)ATVAAVVSEQMQGR	3	87354.1	RD139_Overlap_UPS1_5fmol_inj3.mzML	RD139_Overlap_UPS1_5fmol_inj3		0	L	1	13	Overlap|CT=Mixture;CN=UPS1;QY=5 fmol
NRDD_ECOLI	AAEVDDADYC(Carbamidomethyl)ATVAAVVSEQMQGR	3	99973.3	RD139_Overlap_UPS1_25fmol_inj2.mzML	RD139_Overlap_UPS1_25fmol_inj2		0	L	1	15	Overlap|CT=Mixture;CN=UPS1;QY=25 fmol
NRDD_ECOLI	AAEVDDADYC(Carbamidomethyl)ATVAAVVSEQMQGR	3	306373.0	RD139_Overlap_UPS1_10fmol_inj1.mzML	RD139_Overlap_UPS1_10fmol_inj1		0	L	1	14	Overlap|CT=Mixture;CN=UPS1;QY=10 fmol
NRDD_ECOLI	AAEVDDADYC(Carbamidomethyl)ATVAAVVSEQMQGR	3	226225.0	RD139_Overlap_UPS1_10fmol_inj2.mzML	RD139_Overlap_UPS1_10fmol_inj2		0	L	1	14	Overlap|CT=Mixture;CN=UPS1;QY=10 fmol
NRDD_ECOLI	AAEVDDADYC(Carbamidomethyl)ATVAAVVSEQMQGR	3	263404.0	RD139_Overlap_UPS1_10fmol_inj3.mzML	RD139_Overlap_UPS1_10fmol_inj3		0	L	1	14	Overlap|CT=Mixture;CN=UPS1;QY=10 fmol
NRDD_ECOLI	AAEVDDADYC(Carbamidomethyl)ATVAAVVSEQMQGR	3	236201.0	RD139_Overlap_UPS1_25fmol_inj1.mzML	RD139_Overlap_UPS1_25fmol_inj1		0	L	1	15	Overlap|CT=Mixture;CN=UPS1;QY=25 fmol
NRDD_ECOLI	AAEVDDADYC(Carbamidomethyl)ATVAAVVSEQMQGR	3	369512.0	RD139_Overlap_UPS1_50fmol_inj1.mzML	RD139_Overlap_UPS1_50fmol_inj1		0	L	1	16	Overlap|CT=Mixture;CN=UPS1;QY=50 fmol
TYPH_ECOLI	AAEVFGR	2	272765.0	RD139_Overlap_UPS1_0_25fmol_inj1.mzML	RD139_Overlap_UPS1_0_25fmol_inj1		0	L	1	10	Overlap|CT=Mixture;CN=UPS1;QY=0.25 fmol
TYPH_ECOLI	AAEVFGR	2	403626.0	RD139_Overlap_UPS1_0_25fmol_inj2.mzML	RD139_Overlap_UPS1_0_25fmol_inj2		0	L	1	10	Overlap|CT=Mixture;CN=UPS1;QY=0.25 fmol
TYPH_ECOLI	AAEVFGR	2	540816.0	RD139_Overlap_UPS1_0_1fmol_inj3.mzML	RD139_Overlap_UPS1_0_1fmol_inj3		0	L	1	9	Overlap|CT=Mixture;CN=UPS1;QY=0.1 fmol
TYPH_ECOLI	AAEVFGR	2	405179.0	RD139_Overlap_UPS1_1fmol_inj1.mzML	RD139_Overlap_UPS1_1fmol_inj1		0	L	1	11	Overlap|CT=Mixture;CN=UPS1;QY=1 fmol
TYPH_ECOLI	AAEVFGR	2	367894.0	RD139_Overlap_UPS1_0_1fmol_inj1.mzML	RD139_Overlap_UPS1_0_1fmol_inj1		0	L	1	9	Overlap|CT=Mixture;CN=UPS1;QY=0.1 fmol
TYPH_ECOLI	AAEVFGR	2	593005.0	RD139_Overlap_UPS1_2_5fmol_inj3.mzML	RD139_Overlap_UPS1_2_5fmol_inj3		0	L	1	12	Overlap|CT=Mixture;CN=UPS1;QY=2.5 fmol
TYPH_ECOLI	AAEVFGR	2	453581.0	RD139_Overlap_UPS1_0_25fmol_inj3.mzML	RD139_Overlap_UPS1_0_25fmol_inj3		0	L	1	10	Overlap|CT=Mixture;CN=UPS1;QY=0.25 fmol
TYPH_ECOLI	AAEVFGR	2	710569.0	RD139_Overlap_UPS1_5fmol_inj2.mzML	RD139_Overlap_UPS1_5fmol_inj2		0	L	1	13	Overlap|CT=Mixture;CN=UPS1;QY=5 fmol
TYPH_ECOLI	AAEVFGR	2	494176.0	RD139_Overlap_UPS1_5fmol_inj1.mzML	RD139_Overlap_UPS1_5fmol_inj1		0	L	1	13	Overlap|CT=Mixture;CN=UPS1;QY=5 fmol
TYPH_ECOLI	AAEVFGR	2	479614.0	RD139_Overlap_UPS1_0_1fmol_inj2.mzML	RD139_Overlap_UPS1_0_1fmol_inj2		0	L	1	9	Overlap|CT=Mixture;CN=UPS1;QY=0.1 fmol
TYPH_ECOLI	AAEVFGR	2	462124.0	RD139_Overlap_UPS1_2_5fmol_inj1.mzML	RD139_Overlap_UPS1_2_5fmol_inj1		0	L	1	12	Overlap|CT=Mixture;CN=UPS1;QY=2.5 fmol
TYPH_ECOLI	AAEVFGR	2	526714.0	RD139_Overlap_UPS1_2_5fmol_inj2.mzML	RD139_Overlap_UPS1_2_5fmol_inj2		0	L	1	12	Overlap|CT=Mixture;CN=UPS1;QY=2.5 fmol
TYPH_ECOLI	AAEVFGR	2	679182.0	RD139_Overlap_UPS1_1fmol_inj3.mzML	RD139_Overlap_UPS1_1fmol_inj3		0	L	1	11	Overlap|CT=Mixture;CN=UPS1;QY=1 fmol
TYPH_ECOLI	AAEVFGR	2	547589.0	RD139_Overlap_UPS1_5fmol_inj3.mzML	RD139_Overlap_UPS1_5fmol_inj3		0	L	1	13	Overlap|CT=Mixture;CN=UPS1;QY=5 fmol
TYPH_ECOLI	AAEVFGR	2	430589.0	RD139_Overlap_UPS1_25fmol_inj2.mzML	RD139_Overlap_UPS1_25fmol_inj2		0	L	1	15	Overlap|CT=Mixture;CN=UPS1;QY=25 fmol
TYPH_ECOLI	AAEVFGR	2	325871.0	RD139_Overlap_UPS1_50fmol_inj3.mzML	RD139_Overlap_UPS1_50fmol_inj3		0	L	1	16	Overlap|CT=Mixture;CN=UPS1;QY=50 fmol
TYPH_ECOLI	AAEVFGR	2	601798.0	RD139_Overlap_UPS1_1fmol_inj2.mzML	RD139_Overlap_UPS1_1fmol_inj2		0	L	1	11	Overlap|CT=Mixture;CN=UPS1;QY=1 fmol
TYPH_ECOLI	AAEVFGR	2	485770.0	RD139_Overlap_UPS1_10fmol_inj1.mzML	RD139_Overlap_UPS1_10fmol_inj1		0	L	1	14	Overlap|CT=Mixture;CN=UPS1;QY=10 fmol
TYPH_ECOLI	AAEVFGR	2	469252.0	RD139_Overlap_UPS1_25fmol_inj3.mzML	RD139_Overlap_UPS1_25fmol_inj3		0	L	1	15	Overlap|CT=Mixture;CN=UPS1;QY=25 fmol
TYPH_ECOLI	AAEVFGR	2	347354.0	RD139_Overlap_UPS1_10fmol_inj2.mzML	RD139_Overlap_UPS1_10fmol_inj2		0	L	1	14	Overlap|CT=Mixture;CN=UPS1;QY=10 fmol
TYPH_ECOLI	AAEVFGR	2	393862.0	RD139_Overlap_UPS1_50fmol_inj2.mzML	RD139_Overlap_UPS1_50fmol_inj2		0	L	1	16	Overlap|CT=Mixture;CN=UPS1;QY=50 fmol
TYPH_ECOLI	AAEVFGR	2	419558.0	RD139_Overlap_UPS1_10fmol_inj3.mzML	RD139_Overlap_UPS1_10fmol_inj3		0	L	1	14	Overlap|CT=Mixture;CN=UPS1;QY=10 fmol
TYPH_ECOLI	AAEVFGR	2	488274.0	RD139_Overlap_UPS1_25fmol_inj1.mzML	RD139_Overlap_UPS1_25fmol_inj1		0	L	1	15	Overlap|CT=Mixture;CN=UPS1;QY=25 fmol
TYPH_ECOLI	AAEVFGR	2	460527.0	RD139_Overlap_UPS1_50fmol_inj1.mzML	RD139_Overlap_UPS1_50fmol_inj1		0	L	1	16	Overlap|CT=Mixture;CN=UPS1;QY=50 fmol
YNCE_ECOLI	AAEVLVVDTR	2	3689430.0	RD139_Overlap_UPS1_0_25fmol_inj1.mzML	RD139_Overlap_UPS1_0_25fmol_inj1		0	L	1	10	Overlap|CT=Mixture;CN=UPS1;QY=0.25 fmol
YNCE_ECOLI	AAEVLVVDTR	2	3326020.0	RD139_Overlap_UPS1_0_25fmol_inj2.mzML	RD139_Overlap_UPS1_0_25fmol_inj2		0	L	1	10	Overlap|CT=Mixture;CN=UPS1;QY=0.25 fmol
YNCE_ECOLI	AAEVLVVDTR	2	3037290.0	RD139_Overlap_UPS1_0_1fmol_inj3.mzML	RD139_Overlap_UPS1_0_1fmol_inj3		0	L	1	9	Overlap|CT=Mixture;CN=UPS1;QY=0.1 fmol
YNCE_ECOLI	AAEVLVVDTR	2	3215620.0	RD139_Overlap_UPS1_1fmol_inj1.mzML	RD139_Overlap_UPS1_1fmol_inj1		0	L	1	11	Overlap|CT=Mixture;CN=UPS1;QY=1 fmol
YNCE_ECOLI	AAEVLVVDTR	2	3137850.0	RD139_Overlap_UPS1_0_1fmol_inj1.mzML	RD139_Overlap_UPS1_0_1fmol_inj1		0	L	1	9	Overlap|CT=Mixture;CN=UPS1;QY=0.1 fmol
YNCE_ECOLI	AAEVLVVDTR	2	2668330.0	RD139_Overlap_UPS1_2_5fmol_inj3.mzML	RD139_Overlap_UPS1_2_5fmol_inj3		0	L	1	12	Overlap|CT=Mixture;CN=UPS1;QY=2.5 fmol
YNCE_ECOLI	AAEVLVVDTR	2	2997370.0	RD139_Overlap_UPS1_0_25fmol_inj3.mzML	RD139_Overlap_UPS1_0_25fmol_inj3		0	L	1	10	Overlap|CT=Mixture;CN=UPS1;QY=0.25 fmol
YNCE_ECOLI	AAEVLVVDTR	2	3160090.0	RD139_Overlap_UPS1_5fmol_inj2.mzML	RD139_Overlap_UPS1_5fmol_inj2		0	L	1	13	Overlap|CT=Mixture;CN=UPS1;QY=5 fmol
YNCE_ECOLI	AAEVLVVDTR	2	3426230.0	RD139_Overlap_UPS1_5fmol_inj1.mzML	RD139_Overlap_UPS1_5fmol_inj1		0	L	1	13	Overlap|CT=Mixture;CN=UPS1;QY=5 fmol
YNCE_ECOLI	AAEVLVVDTR	2	3171740.0	RD139_Overlap_UPS1_0_1fmol_inj2.mzML	RD139_Overlap_UPS1_0_1fmol_inj2		0	L	1	9	Overlap|CT=Mixture;CN=UPS1;QY=0.1 fmol
YNCE_ECOLI	AAEVLVVDTR	2	3626850.0	RD139_Overlap_UPS1_2_5fmol_inj1.mzML	RD139_Overlap_UPS1_2_5fmol_inj1		0	L	1	12	Overlap|CT=Mixture;CN=UPS1;QY=2.5 fmol
YNCE_ECOLI	AAEVLVVDTR	2	1317910.0	RD139_Overlap_UPS1_2_5fmol_inj2.mzML	RD139_Overlap_UPS1_2_5fmol_inj2		0	L	1	12	Overlap|CT=Mixture;CN=UPS1;QY=2.5 fmol
YNCE_ECOLI	AAEVLVVDTR	2	2841930.0	RD139_Overlap_UPS1_1fmol_inj3.mzML	RD139_Overlap_UPS1_1fmol_inj3		0	L	1	11	Overlap|CT=Mixture;CN=UPS1;QY=1 fmol
YNCE_ECOLI	AAEVLVVDTR	2	1415260.0	RD139_Overlap_UPS1_5fmol_inj3.mzML	RD139_Overlap_UPS1_5fmol_inj3		0	L	1	13	Overlap|CT=Mixture;CN=UPS1;QY=5 fmol
YNCE_ECOLI	AAEVLVVDTR	2	1098810.0	RD139_Overlap_UPS1_25fmol_inj2.mzML	RD139_Overlap_UPS1_25fmol_inj2		0	L	1	15	Overlap|CT=Mixture;CN=UPS1;QY=25 fmol
YNCE_ECOLI	AAEVLVVDTR	2	3038040.0	RD139_Overlap_UPS1_50fmol_inj3.mzML	RD139_Overlap_UPS1_50fmol_inj3		0	L	1	16	Overlap|CT=Mixture;CN=UPS1;QY=50 fmol
YNCE_ECOLI	AAEVLVVDTR	2	2886040.0	RD139_Overlap_UPS1_1fmol_inj2.mzML	RD139_Overlap_UPS1_1fmol_inj2		0	L	1	11	Overlap|CT=Mixture;CN=UPS1;QY=1 fmol
YNCE_ECOLI	AAEVLVVDTR	2	3254500.0	RD139_Overlap_UPS1_10fmol_inj1.mzML	RD139_Overlap_UPS1_10fmol_inj1		0	L	1	14	Overlap|CT=Mixture;CN=UPS1;QY=10 fmol
YNCE_ECOLI	AAEVLVVDTR	2	3121220.0	RD139_Overlap_UPS1_25fmol_inj3.mzML	RD139_Overlap_UPS1_25fmol_inj3		0	L	1	15	Overlap|CT=Mixture;CN=UPS1;QY=25 fmol
YNCE_ECOLI	AAEVLVVDTR	2	3649590.0	RD139_Overlap_UPS1_10fmol_inj2.mzML	RD139_Overlap_UPS1_10fmol_inj2		0	L	1	14	Overlap|CT=Mixture;CN=UPS1;QY=10 fmol
YNCE_ECOLI	AAEVLVVDTR	2	3189750.0	RD139_Overlap_UPS1_50fmol_inj2.mzML	RD139_Overlap_UPS1_50fmol_inj2		0	L	1	16	Overlap|CT=Mixture;CN=UPS1;QY=50 fmol
YNCE_ECOLI	AAEVLVVDTR	2	2927540.0	RD139_Overlap_UPS1_10fmol_inj3.mzML	RD139_Overlap_UPS1_10fmol_inj3		0	L	1	14	Overlap|CT=Mixture;CN=UPS1;QY=10 fmol
YNCE_ECOLI	AAEVLVVDTR	2	3351640.0	RD139_Overlap_UPS1_25fmol_inj1.mzML	RD139_Overlap_UPS1_25fmol_inj1		0	L	1	15	Overlap|CT=Mixture;CN=UPS1;QY=25 fmol
YNCE_ECOLI	AAEVLVVDTR	2	3417220.0	RD139_Overlap_UPS1_50fmol_inj1.mzML	RD139_Overlap_UPS1_50fmol_inj1		0	L	1	16	Overlap|CT=Mixture;CN=UPS1;QY=50 fmol
YJIA_ECOLI	AAFAGLR	2	137227.0	RD139_Overlap_UPS1_0_25fmol_inj1.mzML	RD139_Overlap_UPS1_0_25fmol_inj1		0	L	1	10	Overlap|CT=Mixture;CN=UPS1;QY=0.25 fmol
YJIA_ECOLI	AAFAGLR	2	121495.0	RD139_Overlap_UPS1_0_25fmol_inj2.mzML	RD139_Overlap_UPS1_0_25fmol_inj2		0	L	1	10	Overlap|CT=Mixture;CN=UPS1;QY=0.25 fmol
YJIA_ECOLI	AAFAGLR	2	210163.0	RD139_Overlap_UPS1_0_1fmol_inj3.mzML	RD139_Overlap_UPS1_0_1fmol_inj3		0	L	1	9	Overlap|CT=Mixture;CN=UPS1;QY=0.1 fmol
YJIA_ECOLI	AAFAGLR	2	188815.0	RD139_Overlap_UPS1_1fmol_inj1.mzML	RD139_Overlap_UPS1_1fmol_inj1		0	L	1	11	Overlap|CT=Mixture;CN=UPS1;QY=1 fmol
YJIA_ECOLI	AAFAGLR	2	233235.0	RD139_Overlap_UPS1_0_1fmol_inj1.mzML	RD139_Overlap_UPS1_0_1fmol_inj1		0	L	1	9	Overlap|CT=Mixture;CN=UPS1;QY=0.1 fmol
YJIA_ECOLI	AAFAGLR	2	123367.0	RD139_Overlap_UPS1_0_25fmol_inj3.mzML	RD139_Overlap_UPS1_0_25fmol_inj3		0	L	1	10	Overlap|CT=Mixture;CN=UPS1;QY=0.25 fmol
YJIA_ECOLI	AAFAGLR	2	163284.0	RD139_Overlap_UPS1_5fmol_inj2.mzML	RD139_Overlap_UPS1_5fmol_inj2		0	L	1	13	Overlap|CT=Mixture;CN=UPS1;QY=5 fmol
YJIA_ECOLI	AAFAGLR	2	247057.0	RD139_Overlap_UPS1_5fmol_inj1.mzML	RD139_Overlap_UPS1_5fmol_inj1		0	L	1	13	Overlap|CT=Mixture;CN=UPS1;QY=5 fmol
YJIA_ECOLI	AAFAGLR	2	203181.0	RD139_Overlap_UPS1_0_1fmol_inj2.mzML	RD139_Overlap_UPS1_0_1fmol_inj2		0	L	1	9	Overlap|CT=Mixture;CN=UPS1;QY=0.1 fmol
YJIA_ECOLI	AAFAGLR	2	51355.5	RD139_Overlap_UPS1_2_5fmol_inj2.mzML	RD139_Overlap_UPS1_2_5fmol_inj2		0	L	1	12	Overlap|CT=Mixture;CN=UPS1;QY=2.5 fmol
YJIA_ECOLI	AAFAGLR	2	173285.0	RD139_Overlap_UPS1_1fmol_inj3.mzML	RD139_Overlap_UPS1_1fmol_inj3		0	L	1	11	Overlap|CT=Mixture;CN=UPS1;QY=1 fmol
YJIA_ECOLI	AAFAGLR	2	66230.0	RD139_Overlap_UPS1_5fmol_inj3.mzML	RD139_Overlap_UPS1_5fmol_inj3		0	L	1	13	Overlap|CT=Mixture;CN=UPS1;QY=5 fmol
YJIA_ECOLI	AAFAGLR	2	73514.3	RD139_Overlap_UPS1_25fmol_inj2.mzML	RD139_Overlap_UPS1_25fmol_inj2		0	L	1	15	Overlap|CT=Mixture;CN=UPS1;QY=25 fmol
YJIA_ECOLI	AAFAGLR	2	202688.0	RD139_Overlap_UPS1_50fmol_inj3.mzML	RD139_Overlap_UPS1_50fmol_inj3		0	L	1	16	Overlap|CT=Mixture;CN=UPS1;QY=50 fmol
YJIA_ECOLI	AAFAGLR	2	185645.0	RD139_Overlap_UPS1_1fmol_inj2.mzML	RD139_Overlap_UPS1_1fmol_inj2		0	L	1	11	Overlap|CT=Mixture;CN=UPS1;QY=1 fmol
YJIA_ECOLI	AAFAGLR	2	240349.0	RD139_Overlap_UPS1_10fmol_inj1.mzML	RD139_Overlap_UPS1_10fmol_inj1		0	L	1	14	Overlap|CT=Mixture;CN=UPS1;QY=10 fmol
YJIA_ECOLI	AAFAGLR	2	238212.0	RD139_Overlap_UPS1_25fmol_inj3.mzML	RD139_Overlap_UPS1_25fmol_inj3		0	L	1	15	Overlap|CT=Mixture;CN=UPS1;QY=25 fmol
YJIA_ECOLI	AAFAGLR	2	193506.0	RD139_Overlap_UPS1_10fmol_inj2.mzML	RD139_Overlap_UPS1_10fmol_inj2		0	L	1	14	Overlap|CT=Mixture;CN=UPS1;QY=10 fmol
YJIA_ECOLI	AAFAGLR	2	270604.0	RD139_Overlap_UPS1_50fmol_inj2.mzML	RD139_Overlap_UPS1_50fmol_inj2		0	L	1	16	Overlap|CT=Mixture;CN=UPS1;QY=50 fmol
YJIA_ECOLI	AAFAGLR	2	201655.0	RD139_Overlap_UPS1_10fmol_inj3.mzML	RD139_Overlap_UPS1_10fmol_inj3		0	L	1	14	Overlap|CT=Mixture;CN=UPS1;QY=10 fmol
YJIA_ECOLI	AAFAGLR	2	233516.0	RD139_Overlap_UPS1_25fmol_inj1.mzML	RD139_Overlap_UPS1_25fmol_inj1		0	L	1	15	Overlap|CT=Mixture;CN=UPS1;QY=25 fmol
YJIA_ECOLI	AAFAGLR	2	291113.0	RD139_Overlap_UPS1_50fmol_inj1.mzML	RD139_Overlap_UPS1_50fmol_inj1		0	L	1	16	Overlap|CT=Mixture;CN=UPS1;QY=50 fmol
YJIA_ECOLI	AAFAGLRK	2	1002430.0	RD139_Overlap_UPS1_0_25fmol_inj1.mzML	RD139_Overlap_UPS1_0_25fmol_inj1		0	L	1	10	Overlap|CT=Mixture;CN=UPS1;QY=0.25 fmol
YJIA_ECOLI	AAFAGLRK	2	995427.0	RD139_Overlap_UPS1_0_25fmol_inj2.mzML	RD139_Overlap_UPS1_0_25fmol_inj2		0	L	1	10	Overlap|CT=Mixture;CN=UPS1;QY=0.25 fmol
YJIA_ECOLI	AAFAGLRK	2	947846.0	RD139_Overlap_UPS1_0_1fmol_inj3.mzML	RD139_Overlap_UPS1_0_1fmol_inj3		0	L	1	9	Overlap|CT=Mixture;CN=UPS1;QY=0.1 fmol
YJIA_ECOLI	AAFAGLRK	2	950495.0	RD139_Overlap_UPS1_1fmol_inj1.mzML	RD139_Overlap_UPS1_1fmol_inj1		0	L	1	11	Overlap|CT=Mixture;CN=UPS1;QY=1 fmol
YJIA_ECOLI	AAFAGLRK	2	949518.0	RD139_Overlap_UPS1_0_1fmol_inj1.mzML	RD139_Overlap_UPS1_0_1fmol_inj1		0	L	1	9	Overlap|CT=Mixture;CN=UPS1;QY=0.1 fmol
YJIA_ECOLI	AAFAGLRK	2	1061260.0	RD139_Overlap_UPS1_2_5fmol_inj3.mzML	RD139_Overlap_UPS1_2_5fmol_inj3		0	L	1	12	Overlap|CT=Mixture;CN=UPS1;QY=2.5 fmol
YJIA_ECOLI	AAFAGLRK	2	924501.0	RD139_Overlap_UPS1_0_25fmol_inj3.mzML	RD139_Overlap_UPS1_0_25fmol_inj3		0	L	1	10	Overlap|CT=Mixture;CN=UPS1;QY=0.25 fmol
YJIA_ECOLI	AAFAGLRK	2	925412.0	RD139_Overlap_UPS1_5fmol_inj2.mzML	RD139_Overlap_UPS1_5fmol_inj2		0	L	1	13	Overlap|CT=Mixture;CN=UPS1;QY=5 fmol
YJIA_ECOLI	AAFAGLRK	2	1176870.0	RD139_Overlap_UPS1_5fmol_inj1.mzML	RD139_Overlap_UPS1_5fmol_inj1		0	L	1	13	Overlap|CT=Mixture;CN=UPS1;QY=5 fmol
YJIA_ECOLI	AAFAGLRK	2	1086680.0	RD139_Overlap_UPS1_0_1fmol_inj2.mzML	RD139_Overlap_UPS1_0_1fmol_inj2		0	L	1	9	Overlap|CT=Mixture;CN=UPS1;QY=0.1 fmol
YJIA_ECOLI	AAFAGLRK	2	979365.0	RD139_Overlap_UPS1_2_5fmol_inj1.mzML	RD139_Overlap_UPS1_2_5fmol_inj1		0	L	1	12	Overlap|CT=Mixture;CN=UPS1;QY=2.5 fmol
YJIA_ECOLI	AAFAGLRK	2	320639.0	RD139_Overlap_UPS1_2_5fmol_inj2.mzML	RD139_Overlap_UPS1_2_5fmol_inj2		0	L	1	12	Overlap|CT=Mixture;CN=UPS1;QY=2.5 fmol
YJIA_ECOLI	AAFAGLRK	2	953026.0	RD139_Overlap_UPS1_1fmol_inj3.mzML	RD139_Overlap_UPS1_1fmol_inj3		0	L	1	11	Overlap|CT=Mixture;CN=UPS1;QY=1 fmol
YJIA_ECOLI	AAFAGLRK	2	370776.0	RD139_Overlap_UPS1_5fmol_inj3.mzML	RD139_Overlap_UPS1_5fmol_inj3		0	L	1	13	Overlap|CT=Mixture;CN=UPS1;QY=5 fmol
YJIA_ECOLI	AAFAGLRK	2	339719.0	RD139_Overlap_UPS1_25fmol_inj2.mzML	RD139_Overlap_UPS1_25fmol_inj2		0	L	1	15	Overlap|CT=Mixture;CN=UPS1;QY=25 fmol
YJIA_ECOLI	AAFAGLRK	2	1275050.0	RD139_Overlap_UPS1_50fmol_inj3.mzML	RD139_Overlap_UPS1_50fmol_inj3		0	L	1	16	Overlap|CT=Mixture;CN=UPS1;QY=50 fmol
YJIA_ECOLI	AAFAGLRK	2	968436.0	RD139_Overlap_UPS1_1fmol_inj2.mzML	RD139_Overlap_UPS1_1fmol_inj2		0	L	1	11	Overlap|CT=Mixture;CN=UPS1;QY=1 fmol
YJIA_ECOLI	AAFAGLRK	2	1151900.0	RD139_Overlap_UPS1_10fmol_inj1.mzML	RD139_Overlap_UPS1_10fmol_inj1		0	L	1	14	Overlap|CT=Mixture;CN=UPS1;QY=10 fmol
YJIA_ECOLI	AAFAGLRK	2	1192950.0	RD139_Overlap_UPS1_25fmol_inj3.mzML	RD139_Overlap_UPS1_25fmol_inj3		0	L	1	15	Overlap|CT=Mixture;CN=UPS1;QY=25 fmol
YJIA_ECOLI	AAFAGLRK	2	1094150.0	RD139_Overlap_UPS1_10fmol_inj2.mzML	RD139_Overlap_UPS1_10fmol_inj2		0	L	1	14	Overlap|CT=Mixture;CN=UPS1;QY=10 fmol
YJIA_ECOLI	AAFAGLRK	2	1167480.0	RD139_Overlap_UPS1_50fmol_inj2.mzML	RD139_Overlap_UPS1_50fmol_inj2		0	L	1	16	Overlap|CT=Mixture;CN=UPS1;QY=50 fmol
YJIA_ECOLI	AAFAGLRK	2	1195100.0	RD139_Overlap_UPS1_10fmol_inj3.mzML	RD139_Overlap_UPS1_10fmol_inj3		0	L	1	14	Overlap|CT=Mixture;CN=UPS1;QY=10 fmol
YJIA_ECOLI	AAFAGLRK	2	908706.0	RD139_Overlap_UPS1_25fmol_inj1.mzML	RD139_Overlap_UPS1_25fmol_inj1		0	L	1	15	Overlap|CT=Mixture;CN=UPS1;QY=25 fmol
YJIA_ECOLI	AAFAGLRK	2	1269120.0	RD139_Overlap_UPS1_50fmol_inj1.mzML	RD139_Overlap_UPS1_50fmol_inj1		0	L	1	16	Overlap|CT=Mixture;CN=UPS1;QY=50 fmol
HFLK_ECOLI	AAFDDAIAAR	2	11428100.0	RD139_Overlap_UPS1_0_25fmol_inj1.mzML	RD139_Overlap_UPS1_0_25fmol_inj1		0	L	1	10	Overlap|CT=Mixture;CN=UPS1;QY=0.25 fmol
HFLK_ECOLI	AAFDDAIAAR	2	9872560.0	RD139_Overlap_UPS1_0_25fmol_inj2.mzML	RD139_Overlap_UPS1_0_25fmol_inj2		0	L	1	10	Overlap|CT=Mixture;CN=UPS1;QY=0.25 fmol
HFLK_ECOLI	AAFDDAIAAR	2	9535650.0	RD139_Overlap_UPS1_0_1fmol_inj3.mzML	RD139_Overlap_UPS1_0_1fmol_inj3		0	L	1	9	Overlap|CT=Mixture;CN=UPS1;QY=0.1 fmol
HFLK_ECOLI	AAFDDAIAAR	2	11050300.0	RD139_Overlap_UPS1_1fmol_inj1.mzML	RD139_Overlap_UPS1_1fmol_inj1		0	L	1	11	Overlap|CT=Mixture;CN=UPS1;QY=1 fmol
HFLK_ECOLI	AAFDDAIAAR	2	11387800.0	RD139_Overlap_UPS1_0_1fmol_inj1.mzML	RD139_Overlap_UPS1_0_1fmol_inj1		0	L	1	9	Overlap|CT=Mixture;CN=UPS1;QY=0.1 fmol
HFLK_ECOLI	AAFDDAIAAR	2	9711520.0	RD139_Overlap_UPS1_2_5fmol_inj3.mzML	RD139_Overlap_UPS1_2_5fmol_inj3		0	L	1	12	Overlap|CT=Mixture;CN=UPS1;QY=2.5 fmol
HFLK_ECOLI	AAFDDAIAAR	2	9377190.0	RD139_Overlap_UPS1_0_25fmol_inj3.mzML	RD139_Overlap_UPS1_0_25fmol_inj3		0	L	1	10	Overlap|CT=Mixture;CN=UPS1;QY=0.25 fmol
HFLK_ECOLI	AAFDDAIAAR	2	9309900.0	RD139_Overlap_UPS1_5fmol_inj2.mzML	RD139_Overlap_UPS1_5fmol_inj2		0	L	1	13	Overlap|CT=Mixture;CN=UPS1;QY=5 fmol
HFLK_ECOLI	AAFDDAIAAR	2	11929800.0	RD139_Overlap_UPS1_5fmol_inj1.mzML	RD139_Overlap_UPS1_5fmol_inj1		0	L	1	13	Overlap|CT=Mixture;CN=UPS1;QY=5 fmol
HFLK_ECOLI	AAFDDAIAAR	2	10026500.0	RD139_Overlap_UPS1_0_1fmol_inj2.mzML	RD139_Overlap_UPS1_0_1fmol_inj2		0	L	1	9	Overlap|CT=Mixture;CN=UPS1;QY=0.1 fmol
HFLK_ECOLI	AAFDDAIAAR	2	11564700.0	RD139_Overlap_UPS1_2_5fmol_inj1.mzML	RD139_Overlap_UPS1_2_5fmol_inj1		0	L	1	12	Overlap|CT=Mixture;CN=UPS1;QY=2.5 fmol
HFLK_ECOLI	AAFDDAIAAR	2	4523020.0	RD139_Overlap_UPS1_2_5fmol_inj2.mzML	RD139_Overlap_UPS1_2_5fmol_inj2		0	L	1	12	Overlap|CT=Mixture;CN=UPS1;QY=2.5 fmol
HFLK_ECOLI	AAFDDAIAAR	2	9471160.0	RD139_Overlap_UPS1_1fmol_inj3.mzML	RD139_Overlap_UPS1_1fmol_inj3		0	L	1	11	Overlap|CT=Mixture;CN=UPS1;QY=1 fmol
HFLK_ECOLI	AAFDDAIAAR	2	4341760.0	RD139_Overlap_UPS1_5fmol_inj3.mzML	RD139_Overlap_UPS1_5fmol_inj3		0	L	1	13	Overlap|CT=Mixture;CN=UPS1;QY=5 fmol
HFLK_ECOLI	AAFDDAIAAR	2	3718380.0	RD139_Overlap_UPS1_25fmol_inj2.mzML	RD139_Overlap_UPS1_25fmol_inj2		0	L	1	15	Overlap|CT=Mixture;CN=UPS1;QY=25 fmol
HFLK_ECOLI	AAFDDAIAAR	2	10558800.0	RD139_Overlap_UPS1_50fmol_inj3.mzML	RD139_Overlap_UPS1_50fmol_inj3		0	L	1	16	Overlap|CT=Mixture;CN=UPS1;QY=50 fmol
HFLK_ECOLI	AAFDDAIAAR	2	9979750.0	RD139_Overlap_UPS1_1fmol_inj2.mzML	RD139_Overlap_UPS1_1fmol_inj2		0	L	1	11	Overlap|CT=Mixture;CN=UPS1;QY=1 fmol
HFLK_ECOLI	AAFDDAIAAR	2	11591500.0	RD139_Overlap_UPS1_10fmol_inj1.mzML	RD139_Overlap_UPS1_10fmol_inj1		0	L	1	14	Overlap|CT=Mixture;CN=UPS1;QY=10 fmol
HFLK_ECOLI	AAFDDAIAAR	2	11482100.0	RD139_Overlap_UPS1_25fmol_inj3.mzML	RD139_Overlap_UPS1_25fmol_inj3		0	L	1	15	Overlap|CT=Mixture;CN=UPS1;QY=25 fmol
HFLK_ECOLI	AAFDDAIAAR	2	12052600.0	RD139_Overlap_UPS1_10fmol_inj2.mzML	RD139_Overlap_UPS1_10fmol_inj2		0	L	1	14	Overlap|CT=Mixture;CN=UPS1;QY=10 fmol
HFLK_ECOLI	AAFDDAIAAR	2	10605000.0	RD139_Overlap_UPS1_50fmol_inj2.mzML	RD139_Overlap_UPS1_50fmol_inj2		0	L	1	16	Overlap|CT=Mixture;CN=UPS1;QY=50 fmol
HFLK_ECOLI	AAFDDAIAAR	2	9945670.0	RD139_Overlap_UPS1_10fmol_inj3.mzML	RD139_Overlap_UPS1_10fmol_inj3		0	L	1	14	Overlap|CT=Mixture;CN=UPS1;QY=10 fmol
HFLK_ECOLI	AAFDDAIAAR	2	12212000.0	RD139_Overlap_UPS1_25fmol_inj1.mzML	RD139_Overlap_UPS1_25fmol_inj1		0	L	1	15	Overlap|CT=Mixture;CN=UPS1;QY=25 fmol
HFLK_ECOLI	AAFDDAIAAR	2	11823300.0	RD139_Overlap_UPS1_50fmol_inj1.mzML	RD139_Overlap_UPS1_50fmol_inj1		0	L	1	16	Overlap|CT=Mixture;CN=UPS1;QY=50 fmol
HFLK_ECOLI	AAFDDAIAARENEQQYIR	3	806584.0	RD139_Overlap_UPS1_0_25fmol_inj1.mzML	RD139_Overlap_UPS1_0_25fmol_inj1		0	L	1	10	Overlap|CT=Mixture;CN=UPS1;QY=0.25 fmol
HFLK_ECOLI	AAFDDAIAARENEQQYIR	3	847809.0	RD139_Overlap_UPS1_0_25fmol_inj2.mzML	RD139_Overlap_UPS1_0_25fmol_inj2		0	L	1	10	Overlap|CT=Mixture;CN=UPS1;QY=0.25 fmol
HFLK_ECOLI	AAFDDAIAARENEQQYIR	3	553736.0	RD139_Overlap_UPS1_0_1fmol_inj3.mzML	RD139_Overlap_UPS1_0_1fmol_inj3		0	L	1	9	Overlap|CT=Mixture;CN=UPS1;QY=0.1 fmol
HFLK_ECOLI	AAFDDAIAARENEQQYIR	3	537670.0	RD139_Overlap_UPS1_1fmol_inj1.mzML	RD139_Overlap_UPS1_1fmol_inj1		0	L	1	11	Overlap|CT=Mixture;CN=UPS1;QY=1 fmol
HFLK_ECOLI	AAFDDAIAARENEQQYIR	3	392821.0	RD139_Overlap_UPS1_0_1fmol_inj1.mzML	RD139_Overlap_UPS1_0_1fmol_inj1		0	L	1	9	Overlap|CT=Mixture;CN=UPS1;QY=0.1 fmol
HFLK_ECOLI	AAFDDAIAARENEQQYIR	3	714460.0	RD139_Overlap_UPS1_2_5fmol_inj3.mzML	RD139_Overlap_UPS1_2_5fmol_inj3		0	L	1	12	Overlap|CT=Mixture;CN=UPS1;QY=2.5 fmol
HFLK_ECOLI	AAFDDAIAARENEQQYIR	3	894497.0	RD139_Overlap_UPS1_0_25fmol_inj3.mzML	RD139_Overlap_UPS1_0_25fmol_inj3		0	L	1	10	Overlap|CT=Mixture;CN=UPS1;QY=0.25 fmol
HFLK_ECOLI	AAFDDAIAARENEQQYIR	3	368274.0	RD139_Overlap_UPS1_5fmol_inj2.mzML	RD139_Overlap_UPS1_5fmol_inj2		0	L	1	13	Overlap|CT=Mixture;CN=UPS1;QY=5 fmol
HFLK_ECOLI	AAFDDAIAARENEQQYIR	3	404133.0	RD139_Overlap_UPS1_5fmol_inj1.mzML	RD139_Overlap_UPS1_5fmol_inj1		0	L	1	13	Overlap|CT=Mixture;CN=UPS1;QY=5 fmol
HFLK_ECOLI	AAFDDAIAARENEQQYIR	3	277550.0	RD139_Overlap_UPS1_0_1fmol_inj2.mzML	RD139_Overlap_UPS1_0_1fmol_inj2		0	L	1	9	Overlap|CT=Mixture;CN=UPS1;QY=0.1 fmol
HFLK_ECOLI	AAFDDAIAARENEQQYIR	3	699930.0	RD139_Overlap_UPS1_2_5fmol_inj1.mzML	RD139_Overlap_UPS1_2_5fmol_inj1		0	L	1	12	Overlap|CT=Mixture;CN=UPS1;QY=2.5 fmol
HFLK_ECOLI	AAFDDAIAARENEQQYIR	3	242286.0	RD139_Overlap_UPS1_2_5fmol_inj2.mzML	RD139_Overlap_UPS1_2_5fmol_inj2		0	L	1	12	Overlap|CT=Mixture;CN=UPS1;QY=2.5 fmol
HFLK_ECOLI	AAFDDAIAARENEQQYIR	3	618505.0	RD139_Overlap_UPS1_1fmol_inj3.mzML	RD139_Overlap_UPS1_1fmol_inj3		0	L	1	11	Overlap|CT=Mixture;CN=UPS1;QY=1 fmol
HFLK_ECOLI	AAFDDAIAARENEQQYIR	3	97832.5	RD139_Overlap_UPS1_5fmol_inj3.mzML	RD139_Overlap_UPS1_5fmol_inj3		0	L	1	13	Overlap|CT=Mixture;CN=UPS1;QY=5 fmol
HFLK_ECOLI	AAFDDAIAARENEQQYIR	3	111019.0	RD139_Overlap_UPS1_25fmol_inj2.mzML	RD139_Overlap_UPS1_25fmol_inj2		0	L	1	15	Overlap|CT=Mixture;CN=UPS1;QY=25 fmol
HFLK_ECOLI	AAFDDAIAARENEQQYIR	3	330676.0	RD139_Overlap_UPS1_50fmol_inj3.mzML	RD139_Overlap_UPS1_50fmol_inj3		0	L	1	16	Overlap|CT=Mixture;CN=UPS1;QY=50 fmol
HFLK_ECOLI	AAFDDAIAARENEQQYIR	3	528654.0	RD139_Overlap_UPS1_1fmol_inj2.mzML	RD139_Overlap_UPS1_1fmol_inj2		0	L	1	11	Overlap|CT=Mixture;CN=UPS1;QY=1 fmol
HFLK_ECOLI	AAFDDAIAARENEQQYIR	3	378910.0	RD139_Overlap_UPS1_10fmol_inj1.mzML	RD139_Overlap_UPS1_10fmol_inj1		0	L	1	14	Overlap|CT=Mixture;CN=UPS1;QY=10 fmol
HFLK_ECOLI	AAFDDAIAARENEQQYIR	3	482658.0	RD139_Overlap_UPS1_25fmol_inj3.mzML	RD139_Overlap_UPS1_25fmol_inj3		0	L	1	15	Overlap|CT=Mixture;CN=UPS1;QY=25 fmol
HFLK_ECOLI	AAFDDAIAARENEQQYIR	3	490467.0	RD139_Overlap_UPS1_10fmol_inj2.mzML	RD139_Overlap_UPS1_10fmol_inj2		0	L	1	14	Overlap|CT=Mixture;CN=UPS1;QY=10 fmol
HFLK_ECOLI	AAFDDAIAARENEQQYIR	3	450244.0	RD139_Overlap_UPS1_50fmol_inj2.mzML	RD139_Overlap_UPS1_50fmol_inj2		0	L	1	16	Overlap|CT=Mixture;CN=UPS1;QY=50 fmol
HFLK_ECOLI	AAFDDAIAARENEQQYIR	3	472082.0	RD139_Overlap_UPS1_10fmol_inj3.mzML	RD139_Overlap_UPS1_10fmol_inj3		0	L	1	14	Overlap|CT=Mixture;CN=UPS1;QY=10 fmol
HFLK_ECOLI	AAFDDAIAARENEQQYIR	3	343956.0	RD139_Overlap_UPS1_25fmol_inj1.mzML	RD139_Overlap_UPS1_25fmol_inj1		0	L	1	15	Overlap|CT=Mixture;CN=UPS1;QY=25 fmol
HFLK_ECOLI	AAFDDAIAARENEQQYIR	3	230890.0	RD139_Overlap_UPS1_50fmol_inj1.mzML	RD139_Overlap_UPS1_50fmol_inj1		0	L	1	16	Overlap|CT=Mixture;CN=UPS1;QY=50 fmol
ATPD_ECOLI	AAFDFAVEHQSVER	2	7149010.0	RD139_Overlap_UPS1_0_25fmol_inj1.mzML	RD139_Overlap_UPS1_0_25fmol_inj1		0	L	1	10	Overlap|CT=Mixture;CN=UPS1;QY=0.25 fmol
ATPD_ECOLI	AAFDFAVEHQSVER	2	6961570.0	RD139_Overlap_UPS1_0_25fmol_inj2.mzML	RD139_Overlap_UPS1_0_25fmol_inj2		0	L	1	10	Overlap|CT=Mixture;CN=UPS1;QY=0.25 fmol
ATPD_ECOLI	AAFDFAVEHQSVER	2	6849190.0	RD139_Overlap_UPS1_0_1fmol_inj3.mzML	RD139_Overlap_UPS1_0_1fmol_inj3		0	L	1	9	Overlap|CT=Mixture;CN=UPS1;QY=0.1 fmol
ATPD_ECOLI	AAFDFAVEHQSVER	2	7727110.0	RD139_Overlap_UPS1_1fmol_inj1.mzML	RD139_Overlap_UPS1_1fmol_inj1		0	L	1	11	Overlap|CT=Mixture;CN=UPS1;QY=1 fmol
ATPD_ECOLI	AAFDFAVEHQSVER	2	7278070.0	RD139_Overlap_UPS1_0_1fmol_inj1.mzML	RD139_Overlap_UPS1_0_1fmol_inj1		0	L	1	9	Overlap|CT=Mixture;CN=UPS1;QY=0.1 fmol
ATPD_ECOLI	AAFDFAVEHQSVER	2	6944780.0	RD139_Overlap_UPS1_2_5fmol_inj3.mzML	RD139_Overlap_UPS1_2_5fmol_inj3		0	L	1	12	Overlap|CT=Mixture;CN=UPS1;QY=2.5 fmol
ATPD_ECOLI	AAFDFAVEHQSVER	2	7021310.0	RD139_Overlap_UPS1_0_25fmol_inj3.mzML	RD139_Overlap_UPS1_0_25fmol_inj3		0	L	1	10	Overlap|CT=Mixture;CN=UPS1;QY=0.25 fmol
ATPD_ECOLI	AAFDFAVEHQSVER	2	6517340.0	RD139_Overlap_UPS1_5fmol_inj2.mzML	RD139_Overlap_UPS1_5fmol_inj2		0	L	1	13	Overlap|CT=Mixture;CN=UPS1;QY=5 fmol
ATPD_ECOLI	AAFDFAVEHQSVER	2	8098660.0	RD139_Overlap_UPS1_5fmol_inj1.mzML	RD139_Overlap_UPS1_5fmol_inj1		0	L	1	13	Overlap|CT=Mixture;CN=UPS1;QY=5 fmol
ATPD_ECOLI	AAFDFAVEHQSVER	2	7214360.0	RD139_Overlap_UPS1_0_1fmol_inj2.mzML	RD139_Overlap_UPS1_0_1fmol_inj2		0	L	1	9	Overlap|CT=Mixture;CN=UPS1;QY=0.1 fmol
[truncated: 626,411 more rows]
