# Supplementary material for: quantms: a cloud-based pipeline for quantitative proteomics enables the reanalysis of public proteomics data
Source: Nat Methods. 2024 Jul 4;21(9):1603–7. doi: 10.1038/s41592-024-02343-1 (PMC11399091; doi:10.1038/s41592-024-02343-1)
Supplement: Supplementary file 4 — Source data for the figures shown in the Supplementary Notes. [file 41592_2024_2343_MOESM4_ESM.zip › source_data_supplementary/SuppFigure16/sample_corr.csv]

GV.4386.1	GV.4386.2	GV.4386.3	GV.4388.1	GV.4909.1	GV.4909.2	GV.4909.3	GV.5689	GV.5898.1	GV.5898.2	GV.9432	IVM.4769.1	IVM.4769.2	IVM.5109.1	IVM.5109.2	IVM.5192.1	IVM.5192.2	IVM.5193	IVM.5553.1	IVM.5553.2	IVM.5689	IVM.5898	IVM.9432	IVO.0620.2	IVO.0620.3	IVO.0620.4	IVO.0620.5	IVO.0620.6	IVO.4152.1	IVO.4152.2	IVO.4152.3	IVO.4152.4	IVO.4152.5	IVO.4152.6
			23.6908149726336										22.4629271920725						23.4556582885324
25.2525845011617	25.1099444451843	25.1396995408217	25.3738037353503	25.0925117594631	25.4535198086956	25.3187547132001	25.2696708406766	25.1303309955926	25.1625999872566	25.0481187454983	24.9594395204752	25.1817953616586	25.5110413893881	25.4910193438868	25.6019444397679	25.554775470706	25.0944979829128	25.1762782196524	24.9094327871018	24.9804971905914	25.7480163070977	25.6730914678416	24.9980568837797	24.8993920269076	24.8629445815571	24.7050866832066	24.848988340636	25.1475583309019	25.2451519698514	25.167646507896	25.1664455985366	25.401576950586	25.2915677843482
23.7291631218002	22.8566818240224	22.8868991588817	23.2004050636182	23.852561112502	22.7468097002851	23.1929303883972	23.9676325471096	23.051823537644	23.4874397288366	22.9704757698645	23.7513079577582	23.2044504238244	23.7752953930292	22.9595701102582	23.1445380194254	22.93037447878	23.9644986955486	22.4648028670442	22.1034001385627	23.6613746154478	23.57336766208	23.8519048225931	23.4428913589088	23.6625642227303	23.5416073747918	23.407016550452	24.2119477557398	23.8595254575499	22.9417004977156	23.3880967758749	24.2301106733319	23.0267539260019	22.929869683398
24.9304391714951	24.7695211824897	24.8116551901029	25.2355013184349	24.6792129701794	24.7007182736431	24.7703380452758	24.853497737196	24.8628971266719	24.6867557621483	24.6026913063884	24.7485328832936	24.4209702701379	24.8494001098277	24.8900459669789	25.019485876785	24.5043512942963	25.1566442971344	24.5909066094841	24.3271207852941	24.7165093935744	25.0413519919628	24.8972975799034	24.8781092619115	25.0231791170887	25.0693567098969	25.0447859184812	25.1887581533879	24.9931232494578	24.9108997364156	25.0333362171416	24.9868542911875	25.207449147961	24.9706334469056
19.4828818839387	20.1890589350922	19.5903216188058	20.653411861356	19.3501355077809	20.001010793482	20.659228463605	19.5662460758374	20.8243202738636	21.1731257548072	20.0611888265306	24.8368331366571	23.9921117701312	25.6599027451488	26.2482702604581	25.1203864885052	25.5538386571788	24.0267119426631	25.7655778261645	25.6978635831808	24.0687493637629	25.0711509846531	26.0482865604079	24.5684985836059	23.8967547888469	24.2173060420186	24.5029787209118	23.6873328181934	24.7468186932376	24.7432285204743	24.9304814574546	24.1401629294404	24.7219166238723	24.2768633732901
24.4181028448873	24.1867764533198	24.4371625117838	23.9839381529539	23.8911067455769	24.1811398202141	23.982764923598	24.0680685752054	24.3880225864021	24.2744924429082	24.1211585867135	23.7425703713525	23.875921063435	24.0969297936926	24.1344220791153	23.9634020680087	23.8002034490924	23.7477696777216	24.025714647619	23.9325412179031	23.5812008163318	24.4432834832775	24.138071759661	23.3113637078158	23.6075955721936	23.8961255684822	23.5129668483858	23.7760555231439	23.6129249169848	23.6206947180961	23.593986034401	23.597078638872	23.9878652840906	23.5731670289676
23.146453139589	23.4406495607766	23.2662163803677	23.4625697470621	23.877584268955	22.9139861413642	23.5765759241116	23.1692773567642	22.406252961168	22.8067067511854	24.3541243807079	23.5027790736839	23.4794452363709	23.4187662694121	23.6676427676192	22.6906763053854	22.5375441899444	23.632282423079	22.7017493193017	21.6836213967319	22.6676465302089	23.3640587751985	22.5948507923695	22.1081393318722	23.9276969924568	23.1050610555167	23.6187279167685	23.0950804056821	23.7141691987026	23.523805977793	23.3353043995616	23.1940411530932	22.8740599427588	23.3653495786376
21.7021985003219	21.1436813393298	21.0693024212507	20.375917747215	20.6764333026929	20.5484485252167	20.7792680965937	21.7294162991767	21.3263708725452	20.9954637471485	20.9826269807522	21.6435381245762	21.2508056770177	21.5711479839924	21.0248914520273	21.3623271065653	20.1058148644852	21.2080897901293	20.883745071233	20.9664915617332	21.6277887062491	20.765638586369	21.2650753012868	20.9139467369689	20.9219493446749	20.4124015926989	21.8043041999496	20.5887454020215	21.2088320967657	20.6397710844165	20.7005546698121	20.9002499648312	21.0247668607817	20.9024022975177
	22.1048416064						21.8688595059609																		22.6344217024454
22.462066331946	22.689094117506	21.8551470090616	22.6979467144964				21.8973229140913	23.004370614818	22.6720915265281			22.7942675222606	21.6915362616472	21.8828718601199	21.8804585513493	21.781817401231	22.8382533565013	23.5852344230447	21.8279296712238		23.2646783673411	21.6318271762444						21.7449816013111		22.442104548133	21.7493768978701	22.7569376066259
22.4831824512289	22.7796724583536	21.8169027473621	21.4091847887614	21.740037896694	22.9730901149364	21.9648177759592	22.5180080911153	21.9758181243167	22.055566909928	22.464248289456	21.8547260099766	22.6044264093839	21.2066815854531	21.6022544576606	22.4381457778153	21.0055827632366	21.8900904262532	22.2004086962678		22.0006976709141	20.9156578542756	22.0155038545742	22.1504518370731	21.5874499647991	21.7215500460852	22.2361974732082	20.8432150750788	21.7580793155258	20.7578264982939	22.1190832544751	20.770985293313	22.1380081767521	21.9830199779046
24.0900128619686	23.9090025988577	24.0855219453832	24.0513502584329	22.3567566469196	23.0135682993436	22.5067865841174	22.9473829654549	22.5133664526055	22.8226217565167	22.7225492113559	24.0461817555918	24.0314149327606	23.6033658120907	24.0316940004379	22.6508309596843	22.8409950572179	22.9251667919267	24.1929213576388	23.4713257724453	22.9268306810699	22.6991458907966	22.7914063272711	22.4074095850793	22.4690120882793	22.756536384675	22.5859940887813	23.3074406004295	24.5699267323207	24.611104756725	24.3164490966002	24.492188808952	24.7159434950744	24.3309446648473
23.2388335630575	23.7125333455711	23.2302593636218	23.1117901641876	22.6882449851632	23.3670762930973	23.434638486568	23.162549983103	22.7423280821783	23.5366800184728	23.0461106481549	22.8372492693704	23.3215536949205	23.1295704664639	23.3052571054358	23.2901224862564	23.0991700047001	23.0281559932117	22.8306649702764	22.5993891368497	23.2669596180105	23.3824459425732	23.0599153569974	23.2187914896298	23.4492490086593	23.1187412150267	23.2147983737386	23.4349148334081	23.1436488227747	23.0354893915186	22.9323121861513	24.1681108109238	23.0595168015604	22.66380613959
20.7726618502459	20.1701832157706	20.8502632912372	21.3713686559464	19.941489216593	20.627273784561	21.2486050780012	21.4496534816172	21.5957799442197	19.2581713695864		20.4714270363223	20.4803194902415	21.4958944347909	21.0852003830048	20.6346652935097	19.4409844897181	19.3125206528884	22.0411688826193		21.0845121455936	19.9333290940641	18.9971051479251			18.9982465962392		21.1799252101078	19.4767711850968	20.5901967982086				18.7869583292764
22.447941471897	22.7120347342234	23.5353525463409	24.1554615113549	22.9220731626282	23.5915900201681	23.2377979040198	21.7375067425341	22.7051282837638	23.1042623724243	21.6525566830937	24.6673711782253	24.415298249453	24.5456129438148	25.2211697921429	25.6622826497948	25.1912095989156	25.0417094370496	25.2403869512783	25.5442478624305	24.6617379336055	24.6743056723676	24.9312319307301	24.8128084496669	25.3294066668436	25.2678308289471	25.534560682711	24.959697203042	24.8130579186858	24.6540263705565	24.984073556478	24.7746089988692	25.4804099530404	25.0527514767668
21.5258542334474	22.5422693316028	21.444243185082	22.8760608866807		21.286808796524	21.7208791529631	21.7346949897862	22.8531602712627	22.7720773910365		23.4772814271583	23.2061688647261	23.6148662517141	24.1841517480256	23.4154571808832	23.7543798444864	23.4174008094955	23.5489112547358	22.7370984630117	23.1201737298874	23.124725036995	23.4804325084368	23.2281304430941	23.2877504896608	23.4327407939318	23.244609642171	24.4476926168839	24.424120824128	23.7499287298943	21.0080309144511	23.6506622434683	23.8784855132508	23.0072705875012
25.473508627934	25.3042579975744	24.9860722159601	25.0442687049046	24.951519573132	25.332668055332	25.0046639734137	25.1329570127296	23.7644897922032	24.5363431473031	24.6304716186268	24.9718847680668	24.4038952449017	24.8499848438613	24.8599280099575	24.796118591822	24.768314241917	24.4518224660229	23.9232272192991	24.3386195627837	24.8153766289436	24.2301626288954	23.3231227659731	24.5131813154538	24.1114662058429	24.5067990416057	24.0752380046174	24.5065940079939	23.7551842450507	24.1709517491233	23.4448585425141	23.4503119161313	24.0076888569655	23.5419445970111
22.5605187494785	22.8940125517764	23.0584779461563	22.4116158839257	21.8581021594338	22.3054335074534	21.9863737369488	20.9384607688382	22.0998985488157	21.432529892365			21.1585757744965	21.8306514152502	21.0581274509775	21.9798586293728		20.7955380337444	21.5815882037854	21.0779118949976		20.9321014251101	22.5470855908673				21.3833429855944	21.1817298833927	21.9965393083765	21.8841937493534	21.3153387409703		21.763470292695
22.868271971212	23.2397494292982	23.1040326049386	23.3176766540901	22.9734735289208	23.171910054042	23.6285597857795	23.0002442282724	22.0984989676548	23.2752376850912	22.5438028838848	23.3621990867627	23.2739645628432	22.5796484781241	22.7162642699161	23.0781378979658	23.3314009485401	22.5361177030406	22.9676671258596	22.5188089478991	22.791911285227	22.7985428058576	22.7681123624262	22.1387479410034	21.1780756692059	23.2673799178217	23.228423061003	22.9437437572582	23.1131103083164	23.025964697222	22.8255171228414	23.0452084830094	22.981621348312	22.714151520246
24.2670757486534	24.173173269705	24.0625597288478	24.7905969929016	24.0131185077496	24.2909568558033	24.3258039671623	24.107826593833	24.1840828985178	24.0484995954858	24.5565787936739	23.900459137891	24.2310878645058	23.7539267606537	23.9091206525702	24.1722000016469	24.2611949292377	24.031522886491	23.625185819879	23.962240080863	23.7916825297462	24.3601369958464	24.2066282334842	24.1925978079126	23.8516805508953	24.1361152256631	23.8894696141189	23.9931530015396	23.0407575360974	23.15447208013	23.0286189786312	23.3405804218366	23.1701719328847	23.0798228482565
22.0023085578979			23.1508186273228									21.679400722619		22.7361528148688		22.4396349561348			23.2433639211093	22.8006807944953	21.3590873586782	21.9972743225557		22.8876488519462	22.8518205100994	23.1044191573275	23.2163329560862		22.0707982086573			23.7844449672948	23.0804533244156
20.7406876134857	20.5480329913437	20.981465339388	20.5412740430147	22.0520598070534		20.3302095460215	20.590458556939		21.8527541315694			21.1993938548806	20.1842638836277	20.529028855259		21.9328993198717		20.4924207144499	22.0428219772215	21.9542701333569				20.858271542098					20.3637884919736	20.536384136877
27.4386178731539	27.5457062224657	27.2738598192375	27.2468068391062	26.9701529341166	27.3044301713876	27.2312560774916	27.4560667077361	27.0126848891675	27.1879290797227	27.2244676644841	27.2605393021457	26.6606932429533	27.0159568695006	26.9626368024531	27.271422096992	27.0264647346729	27.5259845403546	27.2080449293026	27.1086378753162	27.0632247721861	26.7918692362231	27.3345786728293	27.3343258603223	27.225758236994	27.3964262512409	27.0999320758828	27.3830540759847	27.2401667902961	27.3796447814112	27.0666146862997	27.3109461935218	27.2545062761939	27.1571760028055
23.1654162596545	23.4999551224981	23.6003921514319	22.7359959249418	24.3658891962413	24.6803243071972	24.2361463609242	23.9125752100253	24.4053981658063	24.3030767042079	23.0832950148851	22.7667139723719	23.3849463927157	23.2754062378058	23.4384497116353	23.2139742200365	22.2907304423683	23.6179986240751	24.0102753674535	23.7677576062229	23.2766951117745	22.9323679888967	22.4437819475453	21.8938807990418	22.6694894463746	24.3566777531162	22.4536520323705	22.33388251112	21.8525872606235	23.4602737670914	22.0257512242803	22.7540366267317	23.8285853752178	22.6514000884299
			20.5888400773537			21.3116916576774	22.0514359895516			21.9125984155163	22.0843253625768	21.0264630585235		21.426302784749			21.6495565987783	21.4539986972081					21.6040483886785	22.7198806939136	21.7788761016917	22.013526263168		21.3228620649627		21.1556612402421		21.6150682674884
23.2980743843339					23.467160196914	23.7521929591909	23.7979797453885	21.8631172277761	24.2275060948343				24.9740464493274	22.9458150343346					23.5757674690215	23.432313311133											23.1884448733217
24.7265907078241	24.780170875004	24.7481963669613	24.8137693037707	24.5780583615688	25.0399186314472	24.6731244454149	24.3996814359925	24.624261440779	24.7093125348262	24.577482320673	24.6080518653077	24.1539404646221	24.4210014357709	24.3401146747766	24.266937833804	24.4588173554208	24.5438687953343	24.4597576913497	23.7822729373051	23.8418815310273	24.6562508648335	24.3764933720355	24.7538451691172	24.2072978134787	25.0794280829689	24.2438536604286	24.6022443992398	24.301158483088	24.448169559509	24.2104298884483	24.4364044362127	24.5152301768755	24.134053359367
22.1914357435061		21.549148526326	21.9581773875111				21.8669438027655	28.2243137469165	21.8567375124744	21.1188360302112	21.546314607039			21.0109989353338		21.6265688450632					21.6144622511337		21.0206287444531		21.5664611464503
21.4513159232306	22.3184898624322	21.009908030545	20.859039178208	21.4685386162955	21.8775630564946	21.7448197190862	21.5019537789832	21.865237834857	22.5957542464863	21.136856759938	21.7598692199994	21.6767690559447	21.6629389603922	21.8169280764126	21.3037988415577	21.8554232826889	21.5832167167336	21.035752286859		21.627210853963	22.6202613394334	21.6316949905786	21.9938499745668	23.2366986206262	21.8618949124716	21.9332527961123	21.142370909815	21.5283942140551	21.7782155266331	21.7897268439502	21.1363832984251	22.2144402256585	21.40226812187
21.4664337509965	21.8344112271955	22.2148513577115	21.0097966160152	22.2528190251526	22.4848748043907	20.8959852472696	21.481419834983	19.7698243639261	20.9627361389743	21.7275688767338	23.1235784308825	23.2309169088646	23.4080664205478	23.1412092854676	22.3562670116583	22.6032767373402	22.8588926876468	22.9338511210487	23.0684407013452	22.7821191957515	22.1044805754742	23.6592798815481	25.0349231277254	23.3864380066201	24.6528929633997	23.928889394801	24.4209262142789	23.8275676099726	23.8653334625152	23.7988628122689	24.0963574402362	23.4563276288214	23.2863586953865
25.1476769894356	25.0486164059516	25.256041239436	25.0408396115392	24.6913240603655	24.7142360683201	25.3684498737451	24.8513680711176	24.4606898738101	24.8296181498024	24.0154550531519	22.1651447975629	21.2552560276734	20.337257464593	21.3199629252277	22.9505576322175	21.8308094431091	21.4230356609348	20.7834159932998	19.4749366715564	21.5290940041935	21.4989207541683	18.6626886787366	20.9034757315098	21.4955228914708	21.6909981203927	21.2331458560453	21.1157593455999	21.8266551140111	21.7603719715048	21.8485402875619	21.1209035374339	21.0729689764975	21.6739964922348
								21.6241667404853													22.9467430181094			23.2377382541584		23.3825835631123			22.660204636457				22.4688179795471
	22.4086485990757				23.1402448354227	22.4862745221836	21.1848427211552	22.6387160591479	24.4626348660326		24.4012251331792	22.7430919421178	22.2917246402526	23.3639574528258		22.8694273508655	23.0931456536564	22.4640114702528				24.1409734343513	22.7027832868833						23.0789300480619	23.7812468226811	22.6486855683596		23.2982749687544
						23.1832906223915						22.8045654260469					23.8673535833956
	22.7281138341632																22.1774006942122			22.4122398946946
21.7205294205122	21.4026600997215	22.3641681790114	21.6844145986948	21.3570046006505	21.6904763625968	21.020329654331	21.9638438490078	21.526604287302	21.403888252242	21.966484911439	23.6289083850941	23.1422142870099	23.974646525327	23.5021977559445	23.0030161419553	23.0975087535154	22.8999172292944	22.9970942769614	22.9734684777107	22.4452864986117	22.5919509257222	23.7850489495863	23.3315358571316	22.2910500968232	23.3975670094477	22.6696286809839	22.9045557679594	23.0796987772296	24.2721345710889	23.4462519527961	23.7594545017465	23.8646762389318	23.9154770410891
22.2184541925953	21.8884281770766	22.8005764349883	22.0715004922475	21.7609799737715	21.6172508764339	23.0232031619125	21.7353772091552	21.5790645319733	21.3602025380502		22.070647828953	22.5771304844197		21.7722310338136	21.9764621332437	22.4716151600026	21.5955350088617	21.3170126163683		23.5532976347901	22.4429497509322		22.8145076109411	22.086600051002		21.7998571317816	21.6220504551146	21.9325806030605		22.2501171978242		22.7969748912712	22.1707716547334
												21.6234791486848			21.6961144142487										23.1270223615333				21.6349160720372				20.5058141325726
24.4261168634977	24.1498943905741	24.2382609674963	23.94032146312	23.8247435948931	24.0072905036669	23.9247400838641	24.1078957624974	23.8985226670493	23.7871746719556	24.1876043956273	23.4904932959924	23.4484846724222	23.4324546920616	23.5039857154984	24.1238818080425	23.3697574289261	23.6127748926425	23.2047388795343	22.5062846301142	23.2096126336217	23.7745078456886	23.1509913619636	23.2601984037059	23.1825947069379	23.4562824284528	23.1249233691592	23.4411207295393	23.4308111202053	23.5098734577254	23.0375567379558	23.6103718148164	23.6362431723667	23.3694515814963
21.9149266946911	21.1245756855251	21.4811283249043	21.8288689497284	21.4189495689356	21.3654202415243	21.3716352925709	21.6805582830167	22.4759029317656	21.5239568873458	21.5001340361899	22.3039857822977	21.6669767123657	22.9825046488228	21.7507918879407	22.3859454302556	21.8148846936895	22.7189301089118	22.0837206634415	21.7667019527253	21.5248190920062	21.5319690671527	21.7085842685285	22.2676032430756	21.602693303408	21.6311201321425	22.0908765056725	21.8246751457114	21.3185613131502	21.3754871600118	21.877382376404	21.3989101723693	21.4660309440498	21.2852131435033
	18.4046948280414	20.6725431850804		18.8501920433538	19.7745257549248		18.8573207510613		18.7288545786562	18.0445993875686	19.0445736507279			20.6437532406246	22.0584747709966	19.8129854675354		18.8015326310438	18.6881876517267	18.8137212062362	19.9990472835299	19.9132986568177					18.419501421697	19.6162825511838	20.4553519199424	21.3347850917763	18.3232803882558	23.133452196824
											22.312941656473		23.0438388352392							23.5106200260143	22.9886574466267					23.1067687778122
20.8582630458824	21.0587247704992	20.3235137865564	22.5792845672573			20.5520041443175		20.5119564511525		20.230532241815	21.7989039522805	22.3310675599487	20.6891168450501		20.474790126536	21.5754306695126	20.4146930892204		20.5711715935015	20.809182581343	20.3345754746008	20.1331899104931	20.7448942410136	21.3921867828925	20.020311717963	21.1383511558283	20.4655987889424	20.1049024532996	20.2237544322108	21.3307838783966		20.6241435419623	20.0758052549511
24.2021088697633	24.4215805909843	24.4002132620981	24.5914644195311	24.2914872334918	24.487522315622	24.1952144867372	24.3992800154904	24.2168089754748	24.3656016967094	24.3693566504017	24.1737384401458	24.2628659359551	24.2534018306622	24.3379919304857	24.3140452553861	24.2832931778635	24.3339052031986	24.1592954736718	24.04820735263	24.2086952630143	24.2679671929773	24.2376002310828	23.59721589252	24.095735577278	24.3072240796755	24.0221824704987	24.2620471085761	24.2509503608362	23.8094870048881	24.0680661013067	24.0303679242979	24.1367829628217	24.133891472229
21.6577333588303	21.8641101421653	21.6896889538783	21.9565841706692	21.098503040803	20.4497014575462	21.9196583978614	22.2559865679844	21.6720337786302	21.6280261111552	21.0336664396339	20.4555243664232	21.4515049353802	20.8586143874788	20.8584932960376	20.9646806553696	21.122902913156	21.2131536866058	20.4648531980805	20.8738154955494	22.2919029585723	21.0723705238372	21.1694769624947	20.7937140060965	20.4533210497797	20.4868201638635	21.5052648350029	21.8883262020927	21.4745610103944	21.0695124129629	20.8349270912866	20.7655707970138	20.8451765798408	20.9661976506494
21.6119456674633	21.3719540069942	21.5719927817265	22.1177307127666	21.3665886488308	21.7673535025872	21.8217378275379	21.4234232708057	21.6877928133193	20.636379087169	21.8962389867474	20.743159102493	21.0627730192906	21.1489398325616	20.4946167474866	22.4282629535419	21.9049892456559	21.5970137460317	21.4775186566895	21.6519874130073	19.7377090960146	20.8302489114488	21.089256780094	20.8073014339684	22.0116784073404	21.5104216863961	20.6423625592402	20.8225321838486	21.0846236554051	21.2721762452953	20.7976745694184	20.0869907633134	20.9542049899222	21.2373122130076
		24.0278295191644	24.4440788582886		23.9778056946199	24.0158813742902	24.0927568135142					23.8708427753783	25.3278192863706				25.0685656218655	25.5242446299341	23.7737427381243	23.8603444680391		24.6301130508273			23.568169970595
	21.5688734400795		21.7032017253441	21.3266486945976	21.079088508812	21.4620402861314			20.9448350072437				22.2482219878356	21.7914319482351							21.4389692757556
22.6973627844447	22.7794930715237	23.2565381167343	22.7848747913895	22.9796647565321	22.6680171867229	23.3110529157475	23.1194268584778	22.8286473598557	22.8016360594236	22.9670219187595	22.2939654379167	23.0154173583003	22.5180353062963	23.2416826670877	22.0908922195017	22.6764616317177	22.8482300216806	21.8484382600852	21.6917489448849	22.9079750515776	22.0655121966284	22.492351039663	22.3298583011315	22.8397674726878	22.6933778631063	22.2826343218098	22.5037319256437	21.8294505041118	22.8748740038025	21.9372796478126	21.9093254449523	22.6911839173823	22.709040863863
22.3579922345287	22.4322312297251	21.9518395741493	22.3116268804518	22.8430924500357	23.4421190103661	23.0993984292284	22.0149345616517	23.9776249653456	23.1409471287541	22.0568550271056	21.9775083777131	23.2811515777013	22.1652716730354	22.672066178861	21.7904631133507	22.9597162227972	21.8820383804926	21.7264324407272	19.012503248791	22.9250193534551	22.8859207012308	21.5178419000555	20.5176462509875	21.5033047871363	21.9539244446686	22.8214023509438	22.2879437558509	22.5552121464987	22.3399015678232	22.2040430674132	23.2912297757751	22.7821402740528	22.1762829632324
22.2382454569402	21.9247056360516	22.6969562308628	21.1309107032327	20.7497976291366	23.2094704823038	21.3610733455539	21.3815947786069	21.8180548940011	21.2055612407297	20.1333062557549	21.6519385981791	20.3830912381797	21.4667232106402	21.6325614045849	20.1743156542004	21.9028577381899	23.0041031830424	21.7723750113171	21.7989832682266	20.5639094275877	21.399332590404	20.6643052707395	20.806523345143	21.8138537822398	21.075337690243	20.1989104848925	21.05090258111	20.860936535434	20.8834997300948	20.8045988022287	21.091830934829	22.2638278920603	21.4444782521376
24.0934422803038	23.9947519286212	24.1711211039652	24.2104570080459	24.2085750655434	24.0112844639034	23.9126657653634	24.0535756020747	24.1300823928869	23.8927367015029	23.9867529421826	24.0241642125222	24.0516035351635	23.9738422956337	24.204391743397	24.0335478776341	24.0647431112629	24.0231066073842	24.0096257616464	23.674231855899	23.8865647268918	24.010271567479	24.1088206826743	23.8043929157092	23.9721347271903	24.2023216896398	23.8464425030042	23.8731604135216	24.2066917960032	24.4669381734135	24.4426933265858	24.2544119083998	24.4034073158017	24.2093741288932
23.3161425133369	23.0442239554572	23.1480068701295	22.9188089226617	23.4532862713114	23.0052465824598	22.9096687859661	22.9339541339525	23.391262998719	23.0218719749763	23.196471006312	22.8759297531476	22.869131146451	23.0786325295641	23.2316240986365	23.0303715546764	22.7014603130257	23.0548753941157	22.9617397457824	22.4627754282592	22.5190719544354	23.3387867797859	22.6652535108186	22.692940155287	22.698476922671	22.6115163260302	22.7149286148158	22.7229403687567	23.0302962775262	22.9363871224962	22.6742359293971	22.8411590076765	22.6738967465754	23.140959497706
20.1820766926535		20.4315705624836		21.586253257092								22.6497738336414		22.790993763759	19.9664879528739	21.7040073529026	20.1104239631275	21.1932529341409	22.3882759750153		20.7599401260864	22.8555935975582	20.1057406672003	21.0175282739324	21.9340659244529	20.9138411969723	21.8726240498383	20.4196684753888		20.6083094672204	22.6472973894618		23.4309904777365
23.9229811451603	24.4701768000012	24.177630245696	23.6776760601253	24.5152417403644	24.0354081013768	24.2538326021686	24.1845329482554	23.7152440280327	23.9709179782727	24.5710145342823	24.3820073871849	24.1585670903156	23.6736365640223	23.9749056482626	23.8565442186895	23.8414697653368	22.9794667700464	23.388191115328	24.3517538821983	24.4817247971631	23.6806588338284	24.1149010080933	23.9886113845231	24.3215507051408	23.6696866735265	24.0613845442789	24.1692537324624	23.7625327195621	23.5893793848275	24.0531195567306	23.8966011367833	24.0500775602369	23.9841342409123
22.6798776577868	22.8602371433556	22.8158643143137	22.3009159474598	22.2841349702003	22.2857886568533	22.6001992753321	22.6633837544967	22.5872049904993	22.8133938079898	22.7546575023647	22.1016432140568	23.0061387817445	22.6592172099499	22.2818615795729	22.2192883821219	22.266430386023	22.2432954109406	23.6004670288948	22.4347321282221	22.2142919073433	23.0567989516833	22.2839444016461	22.4889156157008	22.7898233261428	22.8199254456119	22.7831749707924	22.9778475508524	22.6839865098076	22.7846921169538	22.7917263880236	22.59927701725	22.6233529100504	22.6094326542227
22.9204493532896	23.0423903177416	22.5463495861425	22.7247299602319	23.2589021655013	22.6667670258009	23.1604742159033	23.4001241456816	23.4341671485212	22.8929287077259	22.6421305417215	23.3145634699971	22.6284954585684	22.5919811724467	22.9619566834962	23.0893418329738	23.6867475094185	22.6046688485029	21.8692866907722	23.070622895035	23.2478752362089	23.5754942049604	21.0774072432165	22.5362307800011	22.9780772563523	23.2666155794219	22.6622213904327	23.129534621924	22.8319484780903	22.625755102765	22.5512830867352	23.3336445558751	22.7556095310691	22.9267863093181
								23.9645818066006						24.1697373057214				24.1948064390118	24.2188407880514
23.2061594940568				23.432270708519		23.4980760739393	24.208407898178	22.8265719770338		22.9383278309917		24.3310314746468				23.0440504598446	23.5350837846933	24.0204813882639		23.7006591152997		23.1688930722549	23.4098235615507		24.2345730882873	23.8322812694694	23.5305315652317		21.9833795458578			23.1116681920973
24.2589004719703	23.3549748509441	23.7268255593262	23.8612508744977	23.7702356952185	24.0196736341697	23.5035793598627	23.93009692885	23.3358931171049	23.9881836903907	24.1119496628808	23.7424040736959	23.6483091056053	23.2969091100905	23.7206237576945	23.6706970185668	23.4664596165366	22.8974704912667	23.2066522804607	23.482140549961	23.4825621801864	23.9252140133814	23.0022846972419	23.1643216748967	23.4503876706876	23.4143653665202	23.2295089940286	23.7393969238128	23.1392530107756	23.0418966507899	23.1759625411822	23.4300302092792	23.3405137759192	23.7315041082234
						20.6752546384743	20.615601501074								21.7863452370897																21.9527621034573
				23.5001311581275	23.104946956024				23.2673292923245	23.1827246139743						23.4117836452039
22.773594400304	22.4742325163617	22.8863270428653	22.7528728340757	22.6169169799529	22.8587902590008	23.0337637895922	23.0218675387096	23.0355506879658	22.7141371816488	22.9373685682029	22.7095165465727	22.3159909362205	22.7633298599278	23.2597974715477	22.6226347893465	22.2701174469207	22.9625506076637	22.6679366628615	22.4443524860991	23.468178660164	22.7787723005989	22.5296790794413	22.6636872299839	22.6997925049028	22.199079207767	22.2939646149813	22.4758748713534	22.6960663303751	22.4081739519968	22.4929278843381	21.7322905273726	22.1766759277367	22.0555379870039
25.2544881485805	25.2046782421321	25.2717453561422	25.4351962649852	25.3314990841374	25.4730152519722	25.1946645527212	24.7998662952347	25.3345360980817	25.1847235962353	24.9442932876229	25.0281335407454	24.9627179174968	24.966808683698	24.8342896225499	25.2590134756223	24.9300620057335	24.9668205151137	25.3031531220258	24.6433612617543	24.5406666882703	25.0137952530718	24.7754713945465	24.5297692741535	23.9153766660905	24.866726029769	24.2817217458005	24.7966963644188	24.8296491155201	24.9465544056523	24.949321909656	24.8850234234861	25.0815457786136	24.5432038510875
23.9685944463809	23.6947828780594	23.7835040372972	23.8331553354252	23.7349909438323	23.663792273478	23.923333983242	23.7939048292464	23.8282196758242	23.694927216449	23.8187851876705	23.9736830186666	23.8090855573497	23.8068348918401	24.0117726804833	24.0738076390202	23.8362375290998	24.0045281596777	23.6658800569923	23.9243056212	23.5793811853925	23.8087717323643	23.8555662463635	23.5012330702022	23.8357007610053	23.9694751667647	23.6901205964651	23.8587240355294	23.680865094215	23.8062527121419	23.8181790265014	24.0709723072191	23.7788317925733	23.9017190211185
22.8357104485683	22.6939712434931	22.8204197082357	22.7468515758625	22.685341764	22.3051947055137	22.4072692527022	22.4563409783176	23.5709249863181	22.3550470281045	22.3622240948784	22.7680393939547	22.9924605376557	22.3347052387275	22.6528384656695	22.7165168218414	22.3638966724487	22.5014282870769	22.9327248316641	22.4111320380012	22.2427437700971	22.3812034157222	22.3133244302052	22.1355826932878	22.6534946536164	22.8993319909402	22.8607008314729	22.5635389656098	22.1428515777582	22.2880673918103	22.2032537590703	22.3904160939362	22.6176626241877	22.406859645688
									18.1827371728109		19.061457708694												18.3358590348103							19.6874167739578
20.0731299213881	20.0929486452196	21.688264428913	22.463645774491		20.3372057327339		21.0783109460116	21.7288576617317	20.4993527407175	20.1868438958719	19.8974601141444	21.0268398987037			21.4607157228363	19.998639541339	20.3957005979409							20.2135846922115		19.9792156155134	20.4040867426507
23.8541842244727	23.4248439575731	24.6987199522458	23.7763809268561	23.6727988223508	24.9204896145627	23.749107543984	25.3430355025365	23.8081377545196	24.8803306421343	24.3483066362904	24.2307066290267	24.5154881389503	23.5622587033752	23.4248183930281	22.0033152431683	25.1206321062537	24.7794127619335	24.3990902004106	23.5003823488024	23.0909051848514	23.5761439921241	22.4951270162225	22.5974743838696	23.798466435236	23.6363159269449	23.0992250216575	24.7542114806616	24.3381314340393	23.3355991978568	22.8424907282421	23.8068727158287	22.9766373341414	23.2069690273962
24.1219024806726	24.3915377083956	24.0472291851908	24.4350901065654	23.9430471439971	24.2320447566361	24.1186247767577	24.0857170347409	24.0526164696281	23.7557213645984	24.2184134978634	24.0556287890035	24.2522350456683	24.0805768618977	23.6948988026832	23.8466349253714	23.9848560094558	23.9437537281733	23.7354956591062	23.4840067651017	23.7349355459462	24.1450133880588	23.8074532361864	23.9568032093712	24.0678220802437	23.8141080023021	23.6575130845705	23.8683304676258	23.992660773714	23.8819577276949	23.9019209659094	24.1254426074226	23.6693200274492	23.9418855625819
			21.5746939480707															21.7393348630473			21.5308279202134								21.0189657832614
24.4088993094764	24.9522997994144	24.729767150114	24.6232773278672	24.557911195143	24.9941831747135	24.3499302834642	24.5825079566447	24.168687098731	24.4012180815001	24.8245003457533	23.6572887669982	24.4935877022369	23.9581777612261	23.6037010094901	24.2709395670862	23.6957345656476	23.9773525374348	23.9434163994197	23.5306545859497	24.0258415204108	24.1371431265769	24.3092064549953	22.9490984512818	23.3889029625797	23.7905969806813	23.6177756949712	23.9616443753813	23.8048213414767	23.5512046192339	23.3058105471138	23.8342548200229	23.6576911861789	23.9611650168884
		21.7841035480793	21.3981812376843	21.5382266912703		22.1214060617543		21.7472071158703			21.2123772248524	21.4419338432153				21.7022874221296	21.2488562119501				22.3922906655076						21.3500553781346					20.9510515285895
24.136770912869	24.3540244463037	24.448143561275	24.3521558512499	24.2526371936736	24.137004165545	24.2471227342813	24.1307347255626	24.5641780681291	24.3904725305957	24.0990266330999	24.3950884201787	24.4481532231964	23.8223608838802	24.1770531329202	23.5763497929961	23.9957601134369	24.4682881186673	23.9045979560308	23.7292714263898	24.3206785011607	24.5675950557173	24.0183655498365	24.269276552101	24.1032151851125	24.2899908779797	24.2997183094686	24.154410379824	23.6387736471657	23.5562336872621	23.6591637397106	23.230769643336	23.8007414676756	23.333309842829
22.2630928965369	22.4250674382865	22.1998462508884	22.7337370861958	22.8526071657371	22.6374882409283	23.290142032507	22.7615939064689	22.7798335121408	22.4414758479071	22.2284418387816	23.4404418155182	22.6158592646638	23.006698691387	23.0413302148507	23.7586492238123	23.1205576811193	22.9571731377578	22.9176739852808	22.6504436746573	22.8401838900599	22.7704913036556	22.4521841491383	23.0620604335611	22.9515959441148	23.7116143252264	22.7342711300609	24.1092269108935	22.9373681104918	23.7656429047114	22.9556137309481	22.2473857146488	23.4385557075329	22.5602841813469
		24.4297545921226						23.9889917230967			24.0001348155638	24.5460798507964		24.0769693563559			23.3583069004313										23.9092648512381
25.8957075706385	26.1796962367335	25.6330723622215	25.5224451875361	25.2028585479886	25.3287185986468	25.8838843887909	25.8006191924064	25.7586440851304	25.4624924345288	25.3151509952104	25.6006431951042	25.2610523386947	25.0942954543197	25.7671315501257	25.6196841068276	25.3821924915865	25.0455842864853	25.5526728730543	25.3278547406288	25.4894902635351	25.5302908814856	25.2176096009795	24.9340299483975	25.3013517980064	25.2564568850613	24.5887582302823	25.092109798173	24.9847470017933	25.2570561651457	24.6919208588732	24.6640465859456	24.8780637418467	24.9620695448216
23.4758731531578	23.2815696126663	23.2400360087029	23.5666313331198	23.4320484364132	23.4070831313259	23.1217158409998	23.261990171307	23.2595885827388	23.3212943521704	23.4209168479997	23.2381835783654	23.4382780211738	23.5709740126217	23.7105392559067	23.3863020055085	23.3496498546892	23.67160268592	23.6858080509219	23.1048642284882	23.2943739246821	23.5803420971696	23.3959516082023	23.3208523180082	23.0426934606921	23.32842771679	23.4289954695879	23.290724523832	23.1979299398951	23.2672430909911	22.6641074820034	23.4238827208624	23.2063049816413	23.2720240935732
24.352535738048	23.8144331380836	24.485702366352	23.8579207193221	23.9648742280924	24.2588989836051	24.3839671581848	24.1318658628107	24.5408071373548	24.4699367202554	23.6775808739954	24.3636446368628	24.6123169894663	24.5461796156771	24.5910043405048	24.1091108650938	24.5930687408715	24.5939087159042	24.0024840559513	24.2046902821234	24.7313127587338	24.8656049177821	24.3922902690002	24.096047146656	24.1022230504003	24.4479247806785	24.2007700536588	23.9975359338498	23.8322911078895	23.8926104412937	23.7593907415104	24.1998688407396	23.9926830079587	23.8822288076163
21.794084700606	21.7916236288079	21.1035265031574	21.7721618927293	22.1204373260628	21.4825059209259	21.2207409550858	21.5691930276582	21.4159683563253	21.8796372233988	22.3056539204966	23.4897263220928	23.2922879020775	24.1521960088693	24.2415243086828	22.6558991938611	24.0314937065202	23.5249765473648	23.5658614395279	23.7766540449696	22.4697173185734	23.7047195031032	24.1942503653583	23.2197917028372	23.8309650314167	23.6260873783296	23.0998472561669	23.071928911677	23.3968468618647	23.8607423071592	23.3644649696491	23.4422958455243	23.7114105924924	22.8871033609513
	23.2615344220869	23.6041938992968	25.0238894402902	25.5298504051814	25.1133175524118	24.7802021806898	22.7171842038501	23.3782773229682	24.2585121639538	25.3109860712368	23.1839053582295	23.4280391403017	22.8845851012483	21.8884620790559	23.2525822583546	22.2694733263631	23.7702099709742	23.926919602451	21.5328480063966		22.7301828300692	23.4765636534343	25.6097069380713	25.4549147178163	25.7129018142433	25.7022407547752	25.5346395121345	25.2908616290553	24.9959810390586	25.4876766023697	25.6772292978147	23.5693210313903	25.7005785514977
25.6518838859107	24.6077490762581	25.464459695197	25.3776535544117	24.6597205970245	25.2670489974272	25.4723767189672	25.4121571313201	25.2744956817977	25.3817802686441	24.6687611631285	25.1981625320265	25.5154636621053	25.5693253872442	25.5109019083726	25.9315731648577	25.649823640439	25.3879668332981	25.545969951981	25.2212904546114	25.0677306357805	25.5772610304908	25.854752618893	24.9066750961312	24.6754718812792	24.8647898154287	24.3297664062414	24.9573792129447	24.9590182528402	25.2057865616688	24.8700626544021	24.8099007777648	25.2181055231128	25.0122476768645
24.2220364279471	23.8875854558005	23.9338834564056	24.5412506507209	24.1283099148398	24.1217802383322	24.426552636319	24.3877292958019	24.1668002908862	24.4354121021152	23.896501889757	24.4062651952745	24.6682690481679	24.266704251167	24.56037044097	23.9407689515997	24.4305143565839	24.3150137789264	24.3334250361406	24.0677850522294	24.2064151630388	24.034718421638	24.1466797641269	24.2604547762599	24.0447487890312	24.4797769636385	24.0866003403764	24.1008336289194	24.4464212085742	24.321151222027	24.7767667016257	24.1051774965296	24.5342898887811	24.5671198716529
23.0010535866569	22.7262516641872	22.552094554657	22.7575865279081	22.2841513338194	22.8563392490204	22.4587128124476	22.9249485681501	22.1562612497751	22.3443650878396	22.5068960949043	22.686687245587	22.1440811223648	22.3255988738	21.8523097192731	22.3340485409768	22.5217584779906	22.6288929355946	22.7130115761976	22.5147869677241	22.0178645151757	22.2854432754368	22.5584398132954	22.4943194822073	22.0910454054873	22.498055229204	22.2895728018904	22.7869711601867	22.456764228378	22.71768816717	22.4242069954566	22.2551368595409	22.7837847700198	22.4823228462908
21.7769201382001	21.3777850028189	21.54350521666	21.503039661463	21.060738718671	21.0975220239003	21.5563272702649	21.5206909710453	21.2014128064724	21.5575840031475	21.5425351744753	21.5630535976602	21.9915727010519	21.7894777511655	21.8780784398454	21.4157920579661	21.1828564563118	21.386316527086	21.5208461405775	21.4021359323853	21.4193197246882	21.7775535840897	21.5933546415066	21.5771126761977	22.1243054995923	22.0574631138909	21.8130150960829	21.5657075548239	21.2675731094744	21.1383069551772	21.1733841081279	21.7921311160243	21.7828393336831	21.4832342032906
21.9118703973824	22.0332896676745	22.1663341226971	21.0580175388802	21.8337691601994	22.5452671719333	21.4787851510726	22.4291335167671	21.2494840153125	21.8671242785999	22.6310158404187	21.2131407814644	22.1966658996701	21.6416483144283	21.6908194269764	21.4745400199293	22.0396471816159	21.5375151745005	20.7107426187458	20.4030740885304	20.9008962381342	21.2952822255038	21.5404376152266	21.0928890249657	21.6018546769482	21.1543297137385	21.3838183954156	21.5225038061301	20.0052230550083	20.828605362047	19.9882570907828	20.5539740333981	20.7250887212402	20.9437436414747
22.3939417711926	23.7551536259269	23.2681967276852	23.9333721521628	24.4914481431705	24.0497395632564	24.0336410658536	23.3010698857601	23.5526079087355	23.6969476817256	23.6865840319101	24.0201166754983	23.6816929400519	24.1777267629277	24.1239063558211	23.7819000984036	23.1766805972197	23.5653204894147	23.4819099314248	23.7963541907468	23.615438599926	23.5966873462112	22.7507104734219	23.2226122705742	23.4073593932058	22.7397153890721	23.3627811301437	24.0822171574121	23.5396966158594	23.2443199445356	23.9441175738894	23.3203507812663	23.553512256088	23.6152683359714
					22.848115200887	22.7075066214107		22.4564780678919												22.5505686620761	23.0882658546718								22.5547063534878	22.7509640511603		22.9263047125633
			21.9731404644597																						22.0295094113899		20.4090271303791
22.7933024227414	23.1252327075441	22.9236819342523	24.1681421475094	23.0215311506754	23.1267328760683	22.856296950672	22.9183872709836	23.2099499982778	23.500092810585	23.5646873077587	23.5110985670386	24.0242020182989	23.1116788805728	22.8085310469083	22.6139197072135	23.0536197374216	23.1657565235594	21.6260376689719	22.2681167861705	22.8657857817594	23.9804102359775	22.9414713602841	23.4976106190274	23.8999420006706	23.6141247370483	23.7095509438437	23.612339288874	23.1321317944349	23.1781894831071	24.2661863041546	23.5470985498709	23.8578921243615	23.4569816453543
21.0565937404763	22.965741756783	21.9730913413817	22.0134922008363	20.4376488937079	20.6348740147171	23.0625004248336	21.1956511119509	21.0059290246946	21.7629484955788	22.5546609394736	21.9795530568689	22.0047403731256	22.3416701205522	23.0207502035864	20.647137059874	21.7787774327728	22.7966951580334	22.4249112313042	21.2885108467136	23.3300991494102	21.1474175890366	20.7163029434413	21.1221622207713	22.6916584467967	22.6340810998901	21.114074037601	21.9897102001377	22.5028488777873	21.1100549653875	20.6582786595305	20.9180984918962	21.8172998599632	22.0011213278398
22.5542512634451	21.4065905795607	22.4235405538031	22.3812165944696	21.383437919375	21.5051190655179	22.0386207835792	22.0925055959448	21.7341443033875	22.7627573557863	21.2846721713358	21.9796900280373	21.8202381345347	21.9812927289985	21.054393669384	21.6173634657946	21.9913699548905	21.4938055262836	21.9155363945056	21.3561498928668	21.4682563977703	22.1780462738425	22.1102801233115	20.4852200090601	21.5414733059388	21.3502093515613	21.2658345314743	21.4890421201144	22.8784629814769	21.7578894825639	22.2036824246854	21.4606717654793	20.5451916532239	21.3674843498783
27.9923631188153	28.2697637068838	27.8311541432206	28.3219273010579	27.8139308398694	28.1120304383633	27.8718152543779	28.0189322236088	27.9687633399829	28.0168871937498	28.0025612501156	28.4201046255582	28.7245494865588	28.1604184920312	28.0685931371943	28.1384848717161	28.3288568039581	28.1943603343117	27.9045146152668	27.5947577209786	28.0261081117391	28.308038643918	27.8087585201839	28.4155454553242	28.4321698835778	28.4215795749079	28.2084618093041	28.2209091031627	28.209789724131	28.3243340513754	28.4282604060688	27.9876413673238	28.3069413879893	28.3989473952006
22.6615233628781	22.3801207229109	23.3462545361457	22.9954693482071	21.6683671534106	22.8721696252873	22.2615734222063	22.6870281561516	22.5145314409571	22.1687531753616	22.9487015182964	22.7985215981216	23.8750639929605	22.2515611709801	22.6511999325124	22.735296007686	22.6149358445303	23.3577660013407	23.4681824502892	22.256849214195	22.5546936013194	23.6657254432818	24.005426631258	23.8222431533256	23.3678116444076	21.4914158924591	21.2012395642549	23.3597971789225	23.3028669702513	22.5721306188217	20.8369725796681	23.3932438870671	22.6031364590435	21.9113318036927
24.8297374760141	24.4690076308002	24.5094320585767	24.9222368528042	24.4231176368971	24.3615893372378	24.6229169333323	24.7971814333734	24.6151547834756	24.4547246233259	24.7298362891852	24.396310080514	24.6360049022493	24.3120993827338	24.0842157870465	24.2780926783801	24.589318353189	24.3965118601998	24.7636162551048	24.2674754767816	24.497536782407	24.5819435225557	24.1151257344581	23.7309110004938	24.3125352725254	24.4653361826786	24.2535899844464	24.5684670929146	24.5762194469604	24.4489463330052	24.0950690809468	24.3477350751271	23.9283202926199	24.0143550041707
28.9351422743582	28.6696507779645	28.7301533999848	29.065229128001	28.5682529543472	28.8928809630604	28.9150468512281	28.9209808352646	28.7625059709849	28.7742742332368	28.8033171619991	28.8818140146282	29.0617722061118	28.9906198946481	28.8557153133013	29.0801363981294	28.7538837575667	29.019390837731	29.1173582452023	28.524335978827	28.5071850136636	28.9523354180328	29.0505371864869	28.7217353735511	28.3244782873753	28.5136255362162	28.4310257848019	28.6045904857365	28.810151560972	28.8642021563438	28.6479534484731	28.5527433616914	28.8022084735754	28.6457198971564
20.0363295857226	20.8195820237841	19.3207267301076	19.851387835692	19.4550069008988	19.9130635846598	19.598053331426	20.1951769631613	20.3387517975856	20.5504328630107		22.4189481812221	22.0374011455585	22.1269014134161	22.7462159322156	21.6147586827611	22.1271541958742	22.229995970173	21.2684417950078	21.2450024966758	20.9269654368286	22.5689002214606	22.1832131550101	22.3955585741862	21.5120543211181	21.9417205513264	22.3476215866906	22.690628006869	22.8288970811076	22.692486993674	21.9264521600113	21.4425952638765	22.2012099886652	21.7183699684154
23.8059666160322	24.5657792491095	23.016672234189							23.1943294008339			22.9491024756947			23.1666351207999			23.2414636940076	23.0617346417291	22.6085505117581
24.6637766985741	24.4127344390717	24.1880579387643	24.6076909408236	24.2523926535532	24.5022344225389	24.5567267142279	24.3241837809422	24.6171539904723	23.9870492947517	24.2836262558937	24.374787194067	24.4981578957935	24.224750655714	24.3242642619099	24.5091544916007	24.4041848928214	24.270511937786	24.3810444450547	23.304444052411	24.0316132963347	24.4698470774696	24.8006997555402	22.9403702663166	23.6321389409194	23.7211293966932	23.3373241843988	24.2089329897596	24.0451186309484	24.1677120171065	23.9259226452101	23.5332607078235	23.7930751308165	23.6404614668833
23.4179136857264	25.8129951049128	23.2380506986259	26.3285568414012	23.2913037543893	25.8335519608325	23.7432439103125	26.047791679513	23.4081417244351	23.1711268621134	23.1413890718945	22.9660194375369	23.0273028753589	22.9600498780975	25.7811293927872	26.0066060500495	26.368385564524	23.326470411993	23.1106235177182	23.4675503144136	24.1608851491684	23.2693834149918	25.9292615450759	22.761057295767	23.3165314152706	22.7496837719435	23.2787809438673	22.726784505583	23.4944033799359	23.439235057124	23.8075143404066	23.2108328536598	23.2358888613544	22.8075078937238
23.1622706280526	23.6136829334613	24.6769918172929	24.2043763511694	22.7778844953177	22.9945918893719	23.6480195865661	23.547089544722	24.870727063471	24.6221776201227	23.8400925348787	22.9157948600566	23.4943911668875	24.8260428532363	24.6602754412789	24.4217419199036	24.7324578155302	24.2183096201771	21.8165944423198	22.8434617623835	23.7052773931914	25.5797182203824	22.78363047449	22.7799263287048	23.044427359017	22.8584179904154	23.0864466700249	23.021373735082	22.8093629690582	23.2127628144809	22.3461715627752	22.5899073003812	22.8150122425879	22.9054551191796
21.4011823840414	21.8576943833963	21.7169618165988	21.9555460406674	21.4926281785935	20.5991099074943	21.5528676151682	21.7271846691888	21.3232565607376	22.166494880513	21.6447805095239	22.033937961985	20.8145919772172	21.3445877899721	21.0423581098812	21.7190567271063	21.5096413245201	21.5256553459763	21.018071699416	21.0452540386196	21.1039007872196	21.3172618283443	20.6928773017228	22.6459209167431	20.6621622684736	20.8459884327026	21.4969783674054	21.8194708105126	21.0764307736965	20.7285779404809	21.957855935784	21.2052466201653	20.3787511847063	20.9136510569523
21.3087884531451	22.3975207539169	22.1566674933179	22.3010208069026	21.7506500790391		21.2779987423745	22.6437696405907	21.3105392990001	21.0459325155911		21.9202174992001	23.6423460322607		21.6287124928002	21.4643089473894	21.326643190385	22.8947621359019			22.064639727559	21.3139769628489		21.2503410623449	21.3515924432993	22.2274941126167	22.0659176174036	22.3794151540683	22.4430090353896	21.9046194003354	22.2105328016438	21.6291920976149	22.0965451522307	21.8291455235836
23.1495223250239	22.3949843335967	22.9182735432617	23.1467034141844	22.7577969299282	22.488928091425		22.3177396517213	23.0615625466321			25.2533644928255			21.8513390915653							23.2161703555993												22.109016843201
22.6224743895312	22.5606080806338	22.7067024130487	20.6124507351349	21.3041676470668			22.6807252146692	20.6057949912936	22.6875246089605	23.1118957788061		23.6012595598608				21.7600474049243	20.3963336928383			21.5672151649682		20.535416308563	23.0095005356423	23.2767586327641	22.4483285833629	23.196412233918	23.1014907146961	21.0199019544336			20.6084552983579	21.9982323807012	21.3575059254746
25.0371409969647	25.2093238815811	25.1030013845512	25.5017361916125	25.3399994734334	25.0368397712292	25.4144537686605	25.3725088023624	25.3387070770991	25.1679941720603	25.5021642796903	25.2264236125072	25.1921468274086	25.4027020032783	25.2620261829258	25.3024202760888	25.3110818830985	25.4970098110476	25.1571005314408	24.7783133585263	25.2656194795459	24.8446268612794	25.2567670560092	24.832437021884	24.9132686551605	24.9403103548448	24.9863391627503	25.0964149768204	25.0668022799251	25.3406430959749	24.9195238715392	25.0692962374283	25.2511299841031	25.0482634234233
21.9194975264654	20.1064798993032	21.5106634309112		21.1439331395958	19.8520867950152	21.6549406362641	19.9020617312647	22.3837196208756	22.0348211708651	20.6897740362959	21.7929165044405	21.8776290685589	21.4529736283209	21.8366049694774	20.3099209517327	20.6360173488447	21.3981860466314	21.6797489133962	21.4779772639061	20.4890178458044	22.0293493538467	21.0104034856033	21.8276423701529	22.8229842210344	21.7441047013127	22.124032421331	21.951364328685		19.817142261388	20.8648537380151	20.246129999657	21.1638325907164
22.0633947603569	22.4401727979972	22.0831187679168	22.5810990333248	21.8768993788335	22.476687413697	22.3987736986631	20.3364890833685	20.1200405019028	22.1789192381886		21.9108939994745	21.182330909737		19.9972543532033				19.905083499445			19.6523406674343	20.3715137482903		22.693073571704	19.8395368929827	20.2624035582136	21.9150144839963	19.8890365352399	19.8694585481663	20.284852899399	21.1180179709339	20.7627771020985
22.552771882642	22.8714602769188	22.2907780824639	22.8713632783991	23.1656267840844	22.8871688555199	23.1864660244961	23.3056462526608	23.0042009002343	22.8259485100949	22.2785052590929	23.7690886508312	23.3144216750928	23.7565458847337	23.9176358270617	23.2091658191097	23.661747312349	23.5404095608929	23.7910530602996	23.6735810041047	23.5949032881686	23.8174086223233	23.638464061288	24.1027896695348	23.8403903301043	24.210943405031	23.9051079853109	24.5146401260183	23.929448929222	23.813150058039	24.3528796485463	23.9425139406635	24.3550030980837	23.95752447725
22.6432897060006			22.1593029240606									22.7219242440406	22.9819580752812															21.5855141975623			23.1677056957083
												22.5227024290735	22.5462785887193	22.840320578843		22.6941526073894		22.6081619530752				23.0481671224714							22.808924774211				22.4049441049071
														26.2057203856106		21.6157294454161																	24.3813221978218
25.7369821710718	25.4755975761618	26.9900446582259	25.8842004916305	26.5659202041049	25.4362014171963	25.6864893851048	25.8249192237195	26.2992951991027	26.0808202519705	25.6112337079989	25.689233254315	25.9957181621325	25.9769800247812	25.9625687812874	25.7634101430016	25.8124672582236	26.4165249978023	26.2849308052055	26.7717488281982	26.3647196111993	24.725779126387	25.7619568608084	27.105549173633	26.2711241745847	26.5964284380707	26.4943914206046	26.2749459054931	25.8680288179178	25.8269518105271	26.9897722393002	26.6642198131129	26.4684149416286	26.4802587494885
21.6642622239492	21.668743531266	21.8270219522958	21.5661294217842	20.7892109205929	20.4615544159999	21.5720746687846	21.0488331372106	21.3781834097774	20.3610826150967	20.5850949963485	20.5929052028284	20.8136594566984	20.5509318191185	21.9414387896143	21.7718769398529	21.3724923187747	21.176021855631	20.8726872429669	21.1962197850942	21.1902141270734	20.748389244492	20.7692815313056	20.4708440330747	20.5145176832507	20.2426894937731	20.0316481674612	20.6878773451096	20.7915332505312	20.9476019000837	20.5956686413621	20.3608300557443	20.8649575992803	21.015341173624
18.966711750671	18.6788828627243	18.8655452772291	19.1512199297306		18.9313842297711	20.4623173886618	20.8720094104958	20.1071529612276	19.0200603757815	18.7848156571598	18.7900872618093				18.6205235343724	22.461841470826	18.5214426807481			23.0218345254945	18.6627357748556	22.0709144434013	21.9237658441963		21.9973239698004		20.9952676655983				18.675675943531		21.9960926994395
22.3965772343606	23.0530311580526		23.4881503634006		22.325619008474	22.5017424175853			22.1775175672092		22.506558798595		23.1478964742149		22.511156826783	23.3063754240405	22.5568669035504		22.2511500142607	22.1024586524333	22.614376757421	22.4762478583791		23.5989439819963	22.7390763345751			22.5171350647339		22.4409006533936		22.401661998767	22.334637581847
28.4693321684957	28.4759161873899	28.3362335218876	28.587361246025	28.2783549166502	28.2555148132524	28.4693342956165	28.2506244475763	28.1882031398691	28.3504620115838	28.5522903846772	28.3137631997908	28.6828430504775	28.5092141855146	28.5237262930362	28.3167507954134	28.4574810070958	28.5081720067916	28.4673717409139	28.0951677605565	28.2024661293347	28.7516162923888	28.4366967772591	28.3173082984127	28.2632030402365	28.7277859622315	28.5087105503366	28.3721114446993	28.6532827805808	28.4256369846868	28.2807322858874	28.1600352805696	28.2831087302301	28.5042074562799
23.7702963760568	23.3242008748046	23.7723553555243	24.0992210018697	23.8429974740459	23.7822149088705	24.0110362831542	24.0043316639541	24.1398418724612	23.9253607732575	23.5812958382206	23.9943218887793	23.6644349247473	23.7116113291818	24.6438814809939	24.3707627847458	23.8839130370785	23.9513406044599	23.9265216529236	23.5840280719733	23.2569289356795	23.8086562839829	23.6904841488304	23.5533935987402	23.7111340069651	23.7832792482531	23.3307615735376	23.3792575478517	23.7764402766978	23.6765502017438	23.467010446677	23.4764778454666	23.7734217879799	23.639904970058
20.3148036404742	20.4916742249871	19.4741972564466	19.6939096229512	19.4074432604103	20.100334265434	19.7496387635941	20.3695899927615	18.9345174881593	19.8452398415743	19.6868464527433	21.0313692936935	20.9304100539063	20.9689598296054	21.2693451933427		21.2449808967002	21.0746702358914	21.4827212201572	22.0511608212996	20.1042110649134	21.1115140292333	20.4175897224668	21.1441789364641	22.1741555416597	21.3316221684507	20.8222803467925	21.0619206673566	21.090764533204	21.9230045843037	21.0911443760744	21.082941264478	21.5277382912949	20.8087549412629
21.6810078788678	22.0170600725207		21.7141902362376	22.0909544166728		21.5676938902876	22.0827499980659		21.8163160642475	22.3211119923341		22.2071216541482		21.4355900311664		22.3348598704706					22.3653547065565		22.1815215907111	22.923871793698			22.4275207100466	21.7307104974121				21.4937917095579	21.2436765812288
22.9756426590851	25.208456382902	21.9300079787199	22.2223581961688	25.2104846279597	25.0243023099205	25.2682995223895	25.0011087497361	22.4149793308813	22.387068532759	22.4076818127104	23.3299413039007	22.864713539035	22.5421525007059	22.5525048547807	22.2031202310726	25.0191081899968	22.5992300564463	22.2507525431199	22.3827786692987	22.7642262056465	22.9083124801885	22.4648624968413	23.225454129979	22.7092300879271	23.7135906871395	23.2678520799705	22.5630142373788	22.4821215679946	25.0396326725918	22.6568373368173	22.455984918806	22.8218967643405	23.9677092431339
24.9005664864734	25.1307516909915	24.9366587932414	25.060263053041	24.6165576342563	24.7388023292486	24.8204271556053	24.6140441998728	24.3971633507011	24.4617996742638	24.5503225607785	24.441592066981	24.8225607609298	24.6323436820002	24.3129699577853	24.1941582858464	24.5118156028271	24.5565071031764	24.247608688884	24.4106572702801	24.5327222542911	24.7914030524306	24.1660691351433	24.3698091081215	24.5462809876196	24.581426737654	24.6413266094833	24.5854630430627	24.5338717782007	24.7520497148607	24.7562898047569	24.5629833395678	24.6609662957732	24.6338149241695
23.580667536684	23.4202460204197	23.3972565612473	23.7123569242862	22.8337817704556	23.2776576883632	23.7102415460052	23.2340677548655	22.9070365877863	23.5494202006046	22.5499284882292	23.3655503243887	23.705316364185	23.375423969594	23.2978426451903	22.9228897585252	23.7196983335648	23.8258570102531	23.3363544859371	22.8774600319741	22.9662669162482	23.5385096699983	23.558814453646	22.9386112047392	23.0984015941567	23.2371197409964	23.0794077860061	23.5042980736592	23.6039206238491	23.4481168468151	23.6253721625069	22.9202247568869	23.3658017787176	23.3909204013386
24.800066391915	24.9412454820301	24.9268683780337	24.7884662320859	24.4478285188502	24.5963802437788	24.8491734726825	24.6752160661493	24.0388351250683	24.4281123771154	24.5969314901232	24.5137162416592	24.7995491821352	24.5544933076103	24.5486084755567	24.1603172481262	24.6198218445941	24.5920811214109	24.2261848093754	24.1802140071829	24.269896464302	24.4102307035676	24.3335360810077	24.2553680176623	24.331568265904	24.3976119149078	24.6334713772732	24.3324007830238	24.3395040589238	24.5180576125212	24.4474987792886	24.2846798008776	24.1837397324257	24.5826485816903
21.8862412169864				24.6335486170392	24.7129721282477			24.7395552773643	24.9083159935493											24.8943049011799	24.5102652559978										25.6258233572903		22.1354755016096
23.810141457061	23.6665989442529	23.3195332523511	23.8031831556526	23.8052894353866	23.4699250875424	23.4881183754035	23.4358400078251	23.9191687679575	23.5582275737257	23.5440227467948	23.5028771059074	23.6764034621807	23.4338315635108	23.7178501463665	23.1666150710815	23.7502150637866	23.5016662752824	24.2066941218766	23.5715445279693	23.2689495621048	23.9056143680714	23.5311780770866	23.6495818556033	23.9824920756708	23.607475043774	23.8852681009704	23.6523305196857	23.5116261311831	24.0326846299536	22.7836111739957	23.4052133571254	23.7575123083085	23.5868597944801
23.5241005895255	22.1556003918993	22.3547592549613		22.2228779087395	23.5207248781855	21.7280115647286	23.9004336029151	22.2256416675853	22.0035416332966	22.3734267734381	22.3632056512504	23.1572692962243	22.9614941243279	23.1628354000615	22.267102631982	22.2387317773723	22.5286473280329	21.835606995446	22.0132098159563	22.4848097848812	22.1578898807198	23.4401532241359	22.3422371007893	22.1033390927484	22.4089173127904	22.1816019933608	22.1908103184878	21.9539851549427	22.2035015759654	22.3153441781985	22.2982125208099	22.3573585725184	22.5210182746368
											24.4470524865441	25.2042447043039	24.9453378881394	25.5425709042195		25.0313833555647												26.3248725432529		24.5307613144488	25.011746188766
21.6120890471605	21.4029846118235	22.3410773806854	20.5359965691906	21.8612585186654	22.6662926922761	21.6512850609072	20.7183758868647	19.8662896875477	20.9200501867108	20.3377277102064	21.2091037180048	21.305366808663	20.0214295240914	21.2215700764189	19.8783034687375	20.0539496471273	20.0880554181402	19.997843655163	19.1721889340859	21.3647917058967	20.6084902967596	20.0968640567998	19.998957168836	19.9647173186024	19.913684278373	19.8355455920199	19.9059649450628	19.9110798124277	19.9394268401526	21.3167991331924	21.3127002621768	19.890080243865	19.7451276609046
24.4841096463337	23.8378498326165	24.4657464663288	23.0222846632511	23.7057910774022	23.9213914025238	24.2848621771054	23.661675027752	24.3782235395757	23.8779912798671	23.664924283011	23.5909308692376	24.6708197648266	23.7493871412776	23.6384012496916	24.7567013733122	23.4070611639809	23.6309145571194	23.9937222094062	23.3662324408665	23.3280894843602	24.1213784348231	23.4763055284879	23.9292276490018	23.8366361261516	23.5211252711756	23.5610797430691	23.6268146043917	23.8470756864861	23.4160757419265	24.1017578090018	23.6727675163231	23.4387659911288	23.2642494436382
23.9642017564262	22.5631305431832	22.809508919285	23.3366305928203	23.8220546523747	23.5400555339634	23.627446330139	23.9065669125971	23.5808262927475	24.8174258825266	23.3672005008909	23.5604625169801	24.3608578647881	24.8499784314667	23.2496377674002	23.6766176245186	24.8617258641812	23.7263178332719	24.026817765925	23.7334543029155	23.594788350437	24.7533209050981	23.5060473810417	22.5149054023302	23.0686732260671	23.5885310497222	23.5093254727918	24.0711921865912	21.772900354139	23.2495085225923	23.7827422662179	21.384065883601	22.814005510104	23.244417206327
23.8971832113479	23.4121847797182	23.3234977681947	23.4120057427446	23.5639559655104	22.7265486648786	23.4687160385196	24.3814991543788	23.6359250578975	23.5364708074932	22.4271071960015	23.2618393799626	22.7827070033262	22.6684872456132	22.6002666623287	22.7872215976306	23.0146734803877	22.6556275083398	22.4527019854366	22.5872989202472	23.2904200698999	22.8231195372767	22.6939692283575	23.2080617248101	25.0981524495247	22.2554331905401	23.2031768472034	22.5327834500883	22.3782063092228	22.8268013818672	22.6604359214685	22.6718287306686	22.4407213023436	22.6612187288349
								23.9012660110979	23.8997814527698											24.2794494096283
19.4019820267384		19.4254537337398	22.4313087071336		21.5484091554794		20.7864109613597	20.4237112159881		21.8459894747486	22.1325719069557		20.7146010040889	22.1307450947968	21.2018623612105	19.8736034283402	19.0293546558224				19.3372980609154	20.6534055928364	20.3868836500892			20.1860911760967	20.1454679968731				19.8064723293468	20.2520823098398
							21.1278546101728	21.6445583638046			21.9442767926117							23.1584722679915			24.1635832412893	23.0435673663464											20.6027165331673
25.793413325824	25.6394666447483	25.5670387299973	25.6844029994466	25.9885831560347	25.3440637371004	25.7840653080419	25.4652846294265	25.44436271652	25.5240944991908	25.4253679581671	25.3150334851438	25.3259364685212	25.5537118631409	25.6597272500491	25.7675614541246	26.0187613883392	25.4325314826009	25.5333191350102	25.5047566311564	25.5478418409602	25.5289351096513	25.551764609575	25.3275386827462	25.6561845657643	25.5328393206269	25.1474819982974	25.4411811008582	25.3150108113996	25.3439628075807	25.5175604227665	25.4471861168428	25.7685002191118	25.6322576183628
21.2892184121818	21.9061239930991	23.138947184897	19.8641805748872	22.7756536730797	19.5059778657067	23.1391739939377	23.3473462191618	22.6136013233803	22.3246634923649	23.0919286328835	23.3815353784074	23.5758385089774	23.4762268292564	24.029399032144	23.4743488186104	23.373879924302	23.7431502709061	24.3667522799845	24.8778487802529	23.9514310807538	23.2387474985221	23.8539047148798	23.3542296094404	23.3702934377971	22.8220416462701	23.3941051756871	20.8404052078708	23.5884809578989	24.211704442963	24.1638275533191	22.6927052451543	23.6262140112262	24.3292163242883
22.3089334048545	21.8823842728937	21.800224329796	22.6275345006546	21.7833770192825	22.4361211320652	21.958522952219	22.9380889570859	23.0821198710024	21.7818743163944	21.9470479436165	22.2956779214011	22.6279772880934	22.4558551088013	21.8476847733117	21.9251275836868	22.4584279947447	21.8211464519977	21.9064125750408	21.8496767757462	21.797686578017	22.548495358739	21.8923892558237	21.7547896297363	22.0594693864308	22.3295889492643	21.5917648700548	21.7070008635496	22.4726287395624	21.7946432830721	21.4991594128741	21.2850234945524	21.9268395386634	21.5109699389323
24.9235936786811	24.9683875002512	25.0496676439647	24.8628410343498	23.3418404736633	24.8392454057959	24.1640418990356	24.4804933073796	24.1876156778259	23.7717200719254	23.7304277269804	24.5287377984421	24.4661085089579	23.9109213915705	23.7684514252501	23.8000398442381	23.5154612475094	23.6149231440755	23.2931799856316	23.7311543971195	23.3458113786147	24.5775764929434	24.0034179464594	24.1155763201393	23.273641130913	23.9370872892685	24.0543806351608	24.5128930573383	23.352397740506	23.4828007902899	23.4099576321963	23.952873628793	24.0057516219534	24.3421149875049
19.7063615269697	20.1441524682552	20.6725330044966	20.2461576199038	20.8563055079799	18.6989118890967	18.6483175973978	21.9737171192315	20.3853205003158	18.5286138276543	18.4982594256067	18.7529538788266	20.221560556494	18.8059063791722	16.4433678989494	18.4866396840791	20.2053569025764	18.3791314111178	21.4363840922214	19.523223535284	18.6397043529167	14.8616981197958	18.4834289425076	18.5337846905462	18.2801674026578	17.5075796894723	18.5437739676913	18.7315958928536	18.1655891787414	15.5527150243104	17.5724300397914	20.6941459735087	18.4837533030998	17.5035918202558
25.5746206318098	25.4403317722309	25.3468121282234	25.5225412699554	25.4047123154208	25.4069412637247	25.8534430790233	25.7744278611934	25.8954683577315	25.7907396605173	25.6176785347435	25.5377261959136	25.3555642847101	25.3150057697519	25.5407694184425	25.5995269666445	25.3291412064355	25.6059858695806	25.5793580434467	25.1902298014084	25.4497071601307	25.8952030559554	25.5470260930071	25.3420568654565	25.7060979966157	25.7187952408392	25.5442757671295	25.6343462139906	25.4098145515521	25.5070386987506	25.445412935734	25.8147207435731	25.6478349989586	25.8601152104282
			21.3674179801869					20.0111683933674
		22.9644541146685							21.6084446389778		21.7122508912876	22.0745869207764	21.7852821736831			23.568280955798															22.3676504144227
24.1497262714438	23.9693683973286	24.1023960950365	24.0366978878447	23.603792912394	23.6260123810086	24.048506120822	23.7478708631582	24.1893940814115	23.6028331587568	23.5152366463964	24.0631175473152	24.0926853200322	23.5664583068194	23.9815086101457	23.9995759777242	23.5746788235673	23.8999583163244	23.7150202438593	24.0518394155892	23.983671129294	23.8194308818848	24.0865526287798	23.3656027920832	23.5226366386811	23.8555393778552	23.7608504040131	23.8353717160839	23.8236004016249	24.1141544667006	23.3550622148131	23.7485830430855	23.7734489598749	23.5529876725528
21.7307890846972	21.7686025540681	21.5248184460488	21.4553494051853	21.8331103203704	21.4781635581744	22.1925768064078	21.8979736469721	22.3770126974815	21.6521694366686	21.5966326326811	22.0401696427861	21.8424867041699	21.5037593312252	23.0464063165698	21.6198293556423	21.1540809834723	22.3759627351844	21.6846925982003	22.687755187477	22.4907970034385	21.2555925981405	21.7700550836514	21.4504469935573	21.9000892657064	22.6523522991222	22.7638461539759	21.8277782360824	21.9082118952705	22.1136148050761	21.0097725720124	21.6699255488112	22.5517945318457	22.6524938336341
23.3965751137119	23.6539808860679	23.7051564426754	23.2237340144472	22.7924597782573	23.3004644714365	23.7892917668091		24.4363600768658	23.7316982193548	21.4638633735546	23.4749673861789	23.177647937429	23.6801192413635	23.8965055079179	23.0733452303393	23.5072537459486	22.8325084096255		21.7117925524948	22.3167541273259	23.3320029224662	21.0461791255666	23.366585401639	22.9761664472533	23.0499288543486	22.7497136412507		22.9798162103971	23.4843986736001	22.9657015761354		23.6343394591651	23.1649372628155
25.6635519503635	22.2965872798935						22.2317350312316	26.3278681914018	22.4983266344402	20.8922291446966			23.0015564828671		25.6323181475604	22.5011303659312	25.6183366897956	22.1661709603393			23.0222708847416	24.1271697257028				26.7533918253792		22.4977803827404	22.7259313135492		23.8815705811772		23.359028936557
24.5127970380347							20.8702161361082					20.8829119284693
21.1434984318812	21.2910306244394	21.2314555603668	21.6556205960951	20.3568749273312	21.8425501151765	20.4886665095544	21.201904851896	21.3671702009537	21.441784179198	20.52093842536	21.5717784409698	21.3873939796952	21.3672821528496	21.7979548271875	21.2702453797368	21.4791644571119	22.7515535393485	21.998157351926	20.8412988061018	21.1775513178986	21.6834225393649	21.4830886525436	21.4310350433111	20.9256231415741	20.6530131004803	21.1285370561295	21.2962924886811	21.2063332510687	21.7889992163687	21.4267175042145	21.163978332437	21.2916378266383	20.9634697887946
24.4789693159731		25.1164387751845			25.156915577306		25.3841706713744		25.6492039459594	24.6654389891364	25.1525967691235			27.1368345864893				27.4994806676252			26.2507456950959		25.092516524118	24.5873467218849		25.4355143009399	25.2333514619722		25.0801806826883		25.5235581758274	23.9560727619063
24.7285914811247	24.8708439687882	24.821119603828	24.9778840105173	24.627557444833	24.7884137677502	24.6269388334024	24.6308912002993	24.4633347100102	24.4582139277224	24.4466986020972	24.5937919018711	24.8969353950146	24.6275196689462	24.454315980198	24.4214122032103	24.556650880248	24.7228505152456	24.6798211769199	24.4458481933043	24.531272730486	23.9720609475724	24.4100644701544	24.2187440889838	24.3522720110744	24.2055900723472	24.1479926139602	24.8143045933438	24.3034059772571	24.3838193522575	23.959389529359	24.3196138501152	24.2206471630869	24.0962105392103
23.7308526895204	23.7387937655478	23.7263219636741	23.5336417739339	23.660939666749	23.6428226072012	23.9451119796569	24.1012513681293	23.2294109657329	23.2030355899755	23.9134306859858	23.2560865797852	23.2326592311607	23.6475286842384	23.8029765745388	23.8725055597362	23.9023647027091	23.7296579440389	23.853229064612	23.5453374217546	24.4220479786952	23.6709311523389	23.9297738179993	23.7958360821029	23.6230338587706	23.5665277304173	23.6448594957015	23.7024708646356	23.4554831781149	24.0682059212258	23.1594162919735	23.2244218312903	24.2493632489182	23.9983284130162
24.7658665725028	24.5137636167218	25.0634059633302	25.1422844719052	24.0110501640496	24.0789140069377	24.8355564553092	23.5643692520631	25.5109714582285	25.2668412533271	23.6029178517361	25.0020163637447	24.0844134699921	25.3420082770632	25.219206568986	24.69696647861	25.0294485510802	24.7670607243378	24.9181797964104	23.2647614832876	23.9278566055616	24.9474701236086	22.750048418186	23.1070849510063	23.3552483545464	24.4352078720938	23.8310808788855	23.2293195315295	23.5847559102316	24.5452549030319	23.7107339511295	24.6141615499756	25.3846190488913	23.553507643769
21.7214897819604			22.4496733980772		20.8007274331418	22.2110421432365	22.7704044674135	20.9774079053519				22.2044010775818	22.434384499003		22.5520483543196		21.2760789511323			21.1352606400971													21.1902964026584
22.4506643202705	21.7559514362274	22.8312355844142	23.4180528260334	21.5534964228883	20.7121888022358	22.906629105329	23.6134904022736	22.8811282601408	23.1931432049691	22.3755708173947	21.9177392192808	22.6029854899921	22.6960355126991	22.7445272994254	23.2096476458562	22.2449433323117	22.3099964686426	22.1674654052456	22.0454775182469	22.6531498294153	23.256203581241	21.9725383222565	21.9033605181161	23.4242523551065	22.4744244999064	22.9919579687741	22.0036925467598	21.6591177172261	21.4693517289205	21.124226503527	22.5082661515764	22.2478474632221	22.3326799253243
23.674767132868	23.6346121586221	23.5206452390956	23.5778091434108	24.4179221468745	23.3410353954494	24.3815412708275	24.0527731449774	24.2001778667949	23.6572461860247	23.4811307283727	23.4662284347999	23.9214770774155	23.9042959388707	24.1281496262108	23.9020963120614	24.0369981932691	23.6507188640685	22.9934638993974	23.8688253705369	24.0377249025595	23.712565747555	23.6418025465087	23.5046009331361	23.331953408132	23.1073940168333	23.5632458228492	23.9026377942079	24.1105660040259	24.0083028408114	24.3383264044283	24.0371092224639	23.0504430172021	23.4064907785323
22.1087198815719	22.0167030394462	22.2333402777431	22.9690192538078	22.0668158201511	22.0568306061969	22.0705010121874	22.0611085346683	21.4405532917202	21.8800773267736	21.6818354107911	22.0040029690208	21.7953739211915	21.6706011704573	21.9732393829651	22.0844084145538	21.9009705044005	21.5444787100629	21.6374940347413	21.5526854650803	21.6553915778823	22.2911790959334	22.197588574597	21.8042139344574	21.1277181349666	22.4973946898364	21.8050074883214	21.8863220725322	22.3445639071806	22.4379210698044	22.1659124370167	22.107224517323	22.3291495907486	22.0251919538744
22.9651375446127	23.1208883985821	23.0517495360447	22.9501101704296	23.0486865695159	23.1932238735396	24.010996064908	22.975354903253	23.7214575583766	23.0484179703245	22.7625615352737	24.5824488264639	23.118689549942	22.8418189901284	22.8005005744077	22.552914074173	23.0811854884223	22.9275011080124	22.0908584785742	23.9359253261317	22.7072608358709	23.2803882662043	22.7642901255498	22.4424588971734	24.3322046683618	23.1631713865063	22.7186856794691	22.8915300300513	22.9409595313993	22.903639566194	22.8458297667301	22.7765758465383	23.0126424611802	23.016134659999
22.7516813639045	22.7446190138315		22.9161307411073		22.793213533488			22.9334109790349	22.7438384143192		23.1312915218186		22.7864575867956	23.0802098955291	22.4942052242274														22.6477005823983
23.0986477584666	23.3627896559755	23.8650632649419	23.3178432890942	23.2128967093802	23.195528795704	23.4208232621553	22.433272944637	23.2758949943511	23.7792268123883	23.6767197580282	22.1091889695342	22.6637479905335	23.2641779128885	23.2947833601728	23.1540617391631	23.344759894274	23.4555297739756	21.8947587095843	21.1274187109046	23.5187156174378	23.2612911831774	24.0242593641416	23.0182402914954	24.1147594324841	23.6539371935339	23.0837508198106	23.2867992560323	23.019549523787	23.4315529927652	23.4756573351699	23.0103049494043	23.7819164796342	23.3506022971901
23.1726019821383	23.3645273685979	23.3044470753286	23.6223845770515	22.1597700868175	22.7746235583155	22.4829744935967	23.4452056455902	23.8039550812771	23.8866052254818	23.3135237341425	22.818609355842	23.1801654686517	22.7388010513702	21.9080309217956	23.0771466026904	22.957244239366	22.2463429917621	23.0991376848859	22.7528867175897	22.6249180516465	23.8276138199933	23.0589434158359	22.612056650184	22.9075638850247	22.1747692567102	22.7298052786187	22.6625622857326	23.1294709880491	23.3619847723594	23.0035283149787	23.2663202800782	22.9248578039937	22.3548441394834
23.4482584541575	24.3594542614807	24.2176821134504	24.0161927752209	23.9314756090613	23.9409061266146	23.8702058920824	23.9461984294203	23.8097665346554	24.0432844619316	23.9682241014805	24.0959095099427	24.0549977595804	24.6885055900962	23.5084020132367	24.1387794705817	23.7047356033961	23.6521598206028	23.7247824869011	23.5350444788338	23.249724920023	23.8121572727326	23.86415773102	24.151426630019	23.397057269351	23.4621069281703	23.4741006774738	23.7469789190217	24.023079937111	23.7957252818783	23.4638760704481	23.4575625648858	23.6635465895952	23.4575475123957
21.3213501218198	22.3406113729908	21.5823204934173	21.4680410111718	21.7662331467199	21.4051561603772	21.4931354727551	21.8208971080194	22.2595511901403	21.7146612278045	21.8317729956272	22.3640074398897	21.9553112718822	22.1425056255737	21.5019689547356	22.1915550504705	22.2407700216214	22.0211896062451	21.2901518369553	20.9175139529055	21.2942141259455	22.4493946121054	22.2792774554071	21.9483145097505	22.0800351525789	22.2299934882464	21.7270978323232	21.808351172883	21.4959087004434	22.2270835812506	22.341327236426	21.7734253109543	22.0877910781518	22.2624536108638
													23.5265987011977	23.7332974656517					24.1850201962823			23.6237877736682	25.7998056775064		24.6053211354121	24.4944067932414		23.8757412966715	24.6619481937112	24.6538441796894	23.6137595384474	24.4211475228577
					22.3776644579162			22.3171235589761						24.1036690682589															22.4070315887013
22.8992426547607		20.8149444660518	21.0682706913084		20.5769269612788			22.0862711457257	21.1244682104356		21.3328102388073		21.0503154644286					20.7432466672906			21.1221443552003				20.714009217919								21.0004324551745
23.8437250165573	23.494023943852	23.5599969113385	23.7503437666731	23.2746388860953	23.5701767254547	23.2733694483892	23.5742548299971	23.5271889425367	23.208778681705	23.4607343548828	23.2421935638527	23.44586692063	23.2575858002662	23.2628628553217	23.9860883462752	23.4137406794728	23.481749285964	23.860432199219	23.3487739017671	23.4050234560676	24.0197911718222	23.8676795419684	23.3321634942491	23.3522720294414	23.6811784424098	22.4842540594544	23.4995221339511	22.8323449047265	23.0934190881861	23.175450694233	23.0198373862466	23.6239832939467	23.4513488463246
23.888901076331	23.7720352707714	23.6661777069568	23.6822417062956	23.6608151339373	23.332784562294	23.7634864833702	23.8418230337929	23.1282088692887	23.646806577982	23.9888680278032	23.8848990139684	23.6578613459832	23.6252538187132	23.8081781319912	23.7016346183243	23.8891596048963	23.6839285277625	23.7930943303405	23.6925471434321	23.5370347588643	24.0938935179235	23.6212751105249	23.6693576130425	23.5070857390151	23.9476740320971	23.7882985285537	24.1717015684464	23.4279546096068	23.297897762638	23.2758067430746	23.4524358486194	23.4576846047401	23.4024389957181
24.2982496107112	24.6979832129474	24.5887641380345	24.1535929709891	24.441835534255	24.4755654991726	24.7869674728447	24.6443093190404	24.5436983493421	24.2009211711126	24.3194574693544	24.2455042902653	24.2442033691863	24.5309399622961	24.4036182714489	24.1136632073881	24.2861908081815	24.2418232688714	24.4439105990512	23.9995866374523	24.6258207678152	24.4011485509377	23.8253267900217	23.9177707397954	23.8759698487063	24.3372912288765	24.3181051601747	24.3851012887167	23.8696121747968	24.1047517768949	23.6063322371019	24.0618904593564	23.6638151420761	23.9980769827673
	22.861291374491	23.5941272784606	23.5603140071819		23.0472832992377		22.4484563088609		22.9278867628533						22.9304186195039	23.5375979156743	23.8330876772876			22.5441465048808						24.0743981859399			23.4838093259036			22.8777469445555	22.8937955408027
	20.619146903942	21.77851707579	20.7649810835911	23.7117920429503				20.2622451798244			20.4788663769306	22.5360451619551		20.4623189694337	23.7481733372282	20.2905142187889	20.3797956388252	24.4330254948225	20.7276970786771	22.1819832030042		20.7401808184151		23.5605913616615			20.764784327169	22.1154579687721	20.8530467081473			20.4084245349592	20.2470626958028
23.7950319062576	23.5484565901724	23.5273525685767	23.6789038857972	23.4658045721981	23.8619031564998	23.8234850918967	23.6209658477262	23.5124951986974	23.3046593506231	23.3063647280718	23.6497090252607	23.764213317858	23.4206354526241	23.6511114468265	23.7646093008952	23.3627369890304	23.287738911538	23.6449938385848	23.3140933567782	23.5507478594762	23.3605187055663	23.5262738988969	23.457619413961	23.1054877412932	23.6396787275641	23.2038842339284	23.7768004949476	23.4640379113113	23.2427705949032	23.1692262100417	23.3479316397598	23.4731937727206	23.1426942944581
23.1751441114609	23.5077126675435	23.1826903113508	23.6957732953811	23.8243426794817	23.5853926780835	22.9384975583166	22.210167164177	22.5238918752417	23.0160164713862	22.6655079033764	23.3197799407774	23.0957332505438	22.9596650731713	22.9369536719322	22.4945604208931	23.1837633787241	22.8752682816707	23.2050196822022	23.1268725546186	23.3743330943653	22.9497876151246	22.8870834838306	22.7681047009007	22.8277633808752	22.8677644269866	22.747669096098	22.9622875060114	23.6444342492387	22.9204828867516	23.2116857180231	23.0585472072646	22.8850831486225	22.9780911939056
						22.1680707036001	22.3487663795145	22.0226980704505		21.6794336303171	22.6574989373254							22.0249970049454		22.0256369917839					22.4185601362629
		24.2141724722782	25.1379105159641				24.1620594466492					23.6208379785988			24.8374436288353		24.0674894284259				24.8482240045298
22.2545092306468	22.4334313163384	22.4221385904852	23.0754351536284	23.4686461500051	22.6066839413976	23.4271461069355	23.3860490693117	23.4478100056797	22.9748190768688	22.169178073995	23.0271088968142	23.3307881927215	23.4857330469332	22.6832073370481	22.9610328989753	23.4976606443164	23.3190748017219	23.5161937202502	23.2067489473158	23.287944506875	23.2339122527723	22.5510443774359	23.7498626046566	22.3367166456862	22.7571524122941	22.4358528851945	23.1397773174513	22.818953596473	22.0706581013494	23.1158253999109	23.6053635080294	23.2372817255513	23.4390377554739
21.5148019991629	22.7641280925532	22.4238894615291	22.5120798464005	22.1125918786175	22.2320889743955	21.8059467301091	22.1684708239131	22.1718245065477	22.2205558795393	22.5414114081557	22.2562769349441	22.9049661901516	22.5671496011722	21.5105672090596	22.8425037778452	22.5781983702775	22.0322779315914	21.5821441432458	21.4828259979566	21.5559514244007	22.4285797303829	22.0791429038083	22.3628026861608	21.8586684909517	22.1415628858725	21.7843596858982	22.2162190482977	22.0488873767329	21.9099275969049	21.5722794409016	22.2375922677605	21.9753108955841	22.1008245676464
			21.4062864530483		19.659334911599	22.6378845719712	22.4320949085023	22.4122063702117	20.8835453252644									20.4727625753371				20.001380046622					20.5489070168449		20.3600114712282
												21.8219849723844											21.8744714698284	21.8437210427102									21.8025811352213
														23.2165610200574		23.6542838463134					23.1002494903735							23.8816553503887	23.4740866633964		23.5261130128126
25.0190989235744	24.6869972456602	24.9729250109023	25.2711391461156	24.9266460842472	25.0019500333741	25.281605048513	24.7848065308064	25.1644306297194	24.9566482319743	24.9667645865171	25.0004788973827	25.0781758929243	24.6394663974305	25.3698877498063	25.0758158500407	24.928921674985	24.8349815419977	24.8285930906156	24.5093269640817	24.7603513374831	25.225575946771	25.0896115043681	24.7025976340379	24.8641645874643	24.820730483269	24.5545865507686	24.629704984245	24.6342854839451	24.7670243887796	24.4442700590886	24.5804961520164	24.9376530678254	24.6641268912464
24.540578211519	24.3716782825881	24.6230758689347	24.2683573291485	24.35985173122	24.3266536386821	24.348881862539	24.4968830343809	24.4034620571832	24.3202873203074	24.527323941389	24.7078596782018	24.2387833241507	24.2553318972116	24.3799755082979	24.4111296024713	24.5540342909244	24.2703044207339	24.2130852448361	23.9705490433297	24.4682442461492	24.6762009010754	24.1842338587104	23.9946349461661	24.2371800916139	24.1626104609946	24.1822868732674	24.3658746521247	24.0831671048835	24.3196793503619	24.2128185321978	24.2381307978958	24.5694958617623	24.1872730179779
23.4436594277764	23.4663299362359	23.4706611789729	22.5497210161489	23.4989489918284	23.3006100219348	23.5580558241565	23.7467577561401	23.5563020630551	23.8276888920903	23.4655936771531	23.3113691385265	23.8029354711653	23.3310457730089	23.4587552891855	23.514942828726	22.9982329850582	23.4430012359251	23.2122634612138	23.7499853159649	23.8294612948287	23.3112120819485	22.7346524313071	22.6179717407434	23.0169235469808	22.4521413171267	21.9520337573082	22.8177941847212	23.2411871531014	23.6058823497758	22.8340358168703	22.9014671180102	23.4991610340623	23.1444074999415
		25.8656841621197		24.6120074057064					25.7554000659412																23.336754196493	26.0201692994459
23.2053217808647	22.8075280138728	23.6712250929287			23.0186785371732	22.759009074672	22.7714407777123		22.7733137743484	22.7313977862699														22.657809511912				22.4686729022253		22.7738037253245			22.8655539294663
24.7352978007425	24.0807930501605	23.5043348340428	21.9730984524928	22.2663895197101	22.4606172299652	22.2948491585929	24.7375664880267	25.2730968582883	24.9203094301798	24.0050583537641	24.0051153818018	23.3874261550983	24.9246590362348	25.2442261164009	25.2361744203545	24.6295908811114	24.2750680228553	23.6884024910137	23.7774347771617	24.8671157784563	25.2234232262577	22.4889715233575	24.2799906442731	23.7783644110112	23.9555234501707	25.4592247376271	24.7280859108569	21.3125383453914	22.4172741469568	22.0862700093486	22.4380447192413	21.7622434450413	21.6225615556177
20.5491523784974	20.6030885788559	19.8527596557914	18.7076482037332	21.3586225743644	20.9706971571848	19.6476810722237	20.2252388906454	22.4593268692356		19.0853578608891	20.9315772388012	20.8510870555474	21.0593791956044	23.2165724184514	20.6862706389838	21.9934085956377	20.3599884489317	20.902897802508	23.0704714751517	21.1998369024765	20.8183252226461	20.234601312254	21.4041471321601	18.8033963559929	22.29686283171	18.6436614060559	20.1845470661406	18.916089361758	20.2890092128454	20.0803823555424	20.1076497972256	20.5745131075861	22.5214799890964
22.9773019098313	23.2932202515011	23.5377134554432	22.6734692523332	22.5093377207293	23.3508416323584	22.727130068621	23.1188541261938	22.6782990560411	22.0362698047895	22.9915883764714	22.1773933629036	22.396302246157	22.6386254454326	22.5804184293785	23.2203282858557	22.7304993735689	21.9356359355084	23.143231191457	22.6639205645762	22.4731796183044	22.7415616774383	23.6079496815154	22.0181973589758	22.0121176049468	22.2554847884663	21.7780590300109	22.4193341253164	22.2713338579493	22.7922622860193	22.0857618335776	22.2493408479482	22.1575151379707	21.918940959603
21.3313745335253	22.7079486386857	21.8128971324866	21.0302292846444	20.4101845589065	21.1368387740176	22.6600338791858	20.5916162133724	20.7534550891619	21.6110108961045	20.2782216879628	21.4882849071475	22.4362253412681	21.6102502787376	21.7387924244452	21.4601321138159	20.6226001732804	22.3672343049615	20.4296849861418	22.1683332882185	21.0771120160558	21.7536550044314	20.774913973619	20.5636756162693	24.3964457256928	22.0552114814924	21.6112577666026	22.4710472845551	20.1650640723314	20.1967660780267	22.4905605689142	21.4019945667261	20.4283607983634	21.0467557490637
24.5604446392866	24.4790479122634	24.3932854822242	24.5210259495591	24.2389914084991	24.2759405642948	24.5180732400214	24.3039609481939	24.7826993222461	24.6825490841474	24.3699899976597	24.449324052439	24.5168970928757	24.4563757249039	24.5174958818601	24.5745459386755	24.8220837959774	23.9997886989778	24.4374402543482	24.0798181521349	24.1411935613294	24.9945165442111	24.4576405669951	24.4605952193807	24.3635577987611	24.3506329818352	24.1955447968216	24.4542764076101	24.6555091767147	24.777250266391	24.4740209254204	24.5659315438755	24.6943162809378	24.5307957328181
			22.6681659635878									24.1983608379322										22.065059324121
26.5855802542061	26.3031984770212	26.6382659517992	26.4012540356212	26.4638933491124	26.0279227645612	26.6308422717796	25.8683164490117	26.8513041942655	26.8410289508158	25.5869718869475	26.6725779387445	25.7331141596157	26.9600947234817	26.9379585761528	26.9016864759	26.8582239982741	26.8939549328891	26.3808722317536	25.1864213037215	25.875981057247	26.3756687802955	25.685167523543	26.0848437353438	25.7926499590131	26.3401554567443	25.8170419452561	25.9461752030657	25.9409524327951	26.3513443225815	25.620942871579	26.5934624940584	26.9491339530381	25.9828305263909
23.5609788025238	21.6134588291352	22.6598448212186	22.1728123498685	21.7750771842732	21.7630755450623	22.0037842106591	21.726594966668	22.4141021397143	22.4645580263315	22.0884432669608	22.5402503959764	23.647741595853	22.1025666969965	21.8455003882126	22.5513847338512	21.5749492398866	22.9847901266233	22.8120466689795	22.8818757992736	22.3615068382424	22.4966368163335	23.2774870740833	22.2863796787052	22.2125611776236	22.552040990822	22.1099980678887	22.6593477233843	21.6070900074283	22.2226025129296	22.4412596584775	22.3033567069701	22.483882344236	22.3096658925713
24.4479412713309		21.1123839434423	20.7936580551197	21.8181994934871	22.5595776181361	22.7273208298987	22.4990170132524		22.4465198646169		22.031572818792	23.3000109980725		22.3784678503181	20.3021295348677				21.8492161780795		22.7212300073308			20.4478049830663	20.2000303728926				22.5022042975279
23.1253868407673	23.1155068415443	22.9336421460871	23.3105712865293	21.9211208368693	22.0093207446733	22.4587392474295	22.3225965442544	23.6732116803673	22.8845693232245	22.6669907586025	22.9839794554646	23.277450953277	21.9720889895518	21.2788389283099	22.4355950938392	22.2180943206345	22.6977827201376	20.7063926209103	20.7851875491077	22.10147712808	22.4120666991735	21.5088335894935	23.2249814234432	23.1698191343327	22.8568079706403	22.631837873689	22.8277295535963	22.6387663135599	22.6456768352813	22.7695023862764	22.8632365548174	23.0727886428439	22.1312375329817
21.5095393882237	21.1965726896628	22.2150373118037	22.2684634958079	21.1416822889615	21.0227703205739	20.7171684208686	20.3868162712561	21.1883271298865	20.4786739408042	20.6849597903126	21.6093877878596	21.7006530506997	20.3363478087654	21.0089199120387	21.9121127659396	20.8132446680635	21.5516663929225	22.224743460955	22.449531631399	20.0399488845819	21.3468113465649	21.083427433227	20.5644520373431	19.4343516521648	21.5453145151594	20.3875587767137	21.1809907967038	20.1902189289879	20.8004819081044	20.9281196271558	20.9232096505792	20.4061185868884	21.1686079389609
												22.1551874214197									21.9687510499445				21.9606242397648	21.8648547623375							21.9230982164519
	23.790104875107			23.4113892088119				24.0437845424899								23.8305418335774
		20.9382085377186		21.7329723287137	21.4848485179584		21.456437077379	21.3484958814909	21.8875388201362	20.3368736632974			21.1006254252449	21.6559769258632				20.9669620249684	22.2091099556995	21.6220483890592					20.9993353310184	20.9703920865877	19.8035312911682					21.3545962782885
18.864575619296	20.1926457874245	20.1738158163753	22.08038939523	20.3492045142475	21.2995095293578	21.3448662934985	21.2279594498084	21.2715978695283	21.1895478409918	19.5039681870523	20.448130678392	20.62816048507	19.3016418312238	20.1593595498926	19.7057315875107	20.7111864333045	21.216957089996	19.1091527313873	19.0119651507238	20.5827561869056	21.5712142822096	19.6567301377456	20.0169756739225	18.9944621151624	20.1632698698295	20.7323747377358	21.0357432635668	20.7402981978268	19.9742095092588	19.9011703454396	21.2165344893789	20.5383308538589	20.2077769795566
23.5140860830664	22.8228781693955	22.9477522493864	23.8095257198439	22.8164899117837	22.784522336463	22.9048256926071	22.8000998587582	22.730313846087	23.7703719125428	22.546158855903	22.7659689800021	22.7754473232239	22.264371050916	22.2351224875995	23.069648611927	22.698697149488	22.6643393659435	23.5842123987012	21.5361231716818	22.5777959784304	22.2310588422505	22.0859021254436	22.5194226384953	22.6201974419218	22.9193156025115	22.402188142662	23.64404473027	22.4939670910292	23.5688241420753	24.2663642720208	23.9620005667588	22.2503725595698	23.8228080710857
23.9144063772201	23.6344551080014	23.6105057499649	23.9619550307625	23.6315034594542	23.1869849520206	23.390250657314	23.424417977485	23.4732186074875	23.3505879364452	24.1738273028693	23.7205701559831	23.555475476905	23.7003546490037	23.7300712559063	23.716417399303	23.6739617891321	23.5800996249463	23.245614380391	23.5795534583709	23.1611803111449	24.0932588095392	23.570155750831	23.523987816808	23.8617326463674	23.7629178254477	23.2565086414827	23.3239654313445	23.6840580126515	23.2876347562375	23.476191216904	23.421844483432	23.3649278293552	23.8576450364596
21.4289888375331	21.7373256413283	21.7201461214129	21.6838338923311	21.4782188993651	21.0356612061791	21.5452606514612	21.6497257425581	22.3025743598453	21.696474190245	21.6985813483988	23.8554755218828	22.700037792995	22.0774418166096	23.2530813431023	23.5098556358056	23.6859437319543	23.1671033917621	22.7767547427523	22.5373171028138	22.1064869683932	23.6372388297703	22.8390303861377	23.2362626443219	22.413798824849	23.1496034420507	23.74126332266	23.1111193670013	23.7642797233197	23.139518963589	23.0704402506533	23.1015736685504	23.6939919123418	22.7091437253657
22.0850865440838	22.2871013638477	21.7646555526784	21.4408053813988	22.3592360251925	22.6100909987405	22.3409199438188	22.4855125615001	21.2990645580905	22.4868387065356	22.6073385512192	21.6818462796062	22.194783282497	22.5250487468811	22.2071990932279	21.8388213556593	21.662629583698	22.3588762075886	22.4408573249614	21.7577605779224	21.8021787580657	22.1316411350973	20.8520163967185	21.2675375797297	21.8224615338746	20.4709141625916	21.814164956581	21.9424682659058	22.0423136219098	22.2345580172166	21.7285496860358	21.302876939955	21.7919093386813	22.1490122647638
						20.6596470011683						18.6785164985545															21.4270693505564			20.2433651292881
25.3179605809358	25.2078413459173	25.4243625751862	25.3826228540149	25.2386010099538	25.3000610225952	25.3002511877648	25.5091008157782	25.2776158247773	25.1514881955025	25.4932601493507	25.1016858682566	25.5494379254959	25.5614188085278	25.4960684706153	25.2331426549213	25.2753737189555	25.4272548057728	25.1303862631626	25.3663230202311	25.316555964048	25.1255125062944	25.0127886578692	24.9997600332159	24.8828850202635	25.0303429445852	25.1670489118205	24.9771817629689	25.1484271475855	24.9628077020251	24.7869970234702	25.3001490167804	24.9926566113996	25.0166213972259
24.0656709867171	24.0749111223123	23.6355137511933	22.7332422228977	22.8950448386032	23.4705759104805	23.7103256680626	24.3349004895443	22.6059005891234	22.607974835371	22.711925759659	22.6190329787576	22.5738708396956	23.8638550083346	24.0331904895115	23.305917544329	23.3837716338512	22.6523979157555	22.0230968346443	21.415027429985	21.7993542080236	22.6156871330459	22.6444083011852	22.6785615042548	22.4045807613684	21.6853257724241	21.568455204455	23.3363130137068	22.5139392834181	22.9310521475003	21.4080522100207	21.5849767996867	21.6124967466267	21.4794548705143
24.0305445833486	24.0290446226589	24.2190410949636	23.921270453564	23.4426993852101	23.2663161608471	23.7065887769328	23.8567393369029	23.7985693176328	22.8281512925858	24.1575060771806	23.9909231367884	24.0179060347979	23.4702360507719	24.0786713266829	24.2010451264184	24.0715016145758	23.9778525027499	24.3571356370384	24.0311171627105	23.8398086166741	23.3747963786301	23.2405309404739	23.3139142955184	23.4815314797275	23.7333539624302	24.1582260968276	24.1709906492264	24.3705758196546	24.1516138347006	23.4909992197086	24.3569310368513	23.6408567466666	23.7407685222232
			20.8593673920343								20.4848219295954	20.8331105157819	21.0311171100898	22.687193587322		21.2555793935299		21.000638153605			21.023341755058	21.1982792352927	20.7578084637248	20.7212484093451		20.714342270583		21.3818383091445	22.7342332725618	20.7757803693429	20.826884630836	22.8392477053571
							21.5847217681041								22.7094026548057	22.4977679708453		20.7898778114991		21.9471011090843	23.4523371094602									21.4738108567385			22.0034569712134
22.0184022222998	21.8344554480722	21.4650740871092	21.4340925637617	21.1041888511356	20.5475779092663	21.5603247839746	22.0071649608367	20.5979696295683	21.8968827286345	20.6422840716956	22.0440999142286	20.9713547387431	21.6758076359994	21.205667828948	21.1464661701006	21.2595205680509	21.7403450952898	20.8817763504131	20.7896125351484	22.3767610665668	21.9338300929469	21.1452883480539	21.4529493095523	21.2194116275862	21.6309839523918	20.4698730878746	21.4850579038415	21.283198228343	21.7225774288962	20.8671254877988	21.0435833193241	21.2189240601847	20.8824092982379
			21.235476517586		21.4210232616699			22.9653007949696		23.5086602627175	22.6457983767687	21.1530347089732	21.5545424314633	21.7074197209214				22.7497605137969		22.5920392572176	22.8493985276525		21.0365200028039	22.4556952852412	22.8842134829893				21.29758117978		22.6690766546046		23.3204420128486
22.6750764537832	23.1469733641211	23.6290232429647	22.9600700274743	22.7216346447084	22.5842956611624	23.1136094712714	23.6468673321988	22.5976886916013	23.2824426983136	22.9723224977278	22.7125687713737	22.8511623046607	22.7004522911351	22.5317595246401	23.2083138073023	22.8284685010997	23.1414885174388	22.959202849361	22.5144148973212	23.4463461746163	23.210518898714	22.9177094509141	22.6277642720798	22.5916217452781	22.8224974743986	22.8250386035366	23.1739944793256	23.0827478615825	22.9475994754369	22.2707243076553	23.0254153987139	22.7486071089753	22.5867574664732
25.8592711735068	24.6686060061689	26.2103914480659	23.9491564702046	24.3455007769215	23.6005395405443	23.3842005956424	23.7219172291766	23.6558266740583	23.5691084872403	23.6701769569361	25.31727234032	25.2795445855721	24.7838784851243	25.5028090231795	25.1531002940066	25.8218212618292	25.3775896865288	25.2979714901812	25.0492293905843	25.2639245840653	25.327918033611	25.6712472565646	24.5655431450175	25.5178845053573	24.8344396776508	25.5174872299185	25.5160237382271	25.2582379454117	24.6794224933457	24.5206280034756	25.6947735111444	24.6684707639808	24.6626331767039
22.3958197279771	22.6007150140015	22.4492494355635	23.3661618221106	21.1024660583741	21.9796303439875	22.3738169272074	22.3758490156206	23.6810466702432	23.0676849565999	21.3644941876045	22.9215373391818	22.9078099400572	22.2768868713807	22.3322517099445	22.2075309471016	22.3110614678536	22.5559989364426	22.9659875811458	22.4643692039154	22.1705963632119	23.9554854089508	21.8365751329251	22.3233353562338	22.6070853913634	22.0898936335358	22.50554818369	21.6935725264858	22.7496140913514	22.5376484252435	22.2701616577943	22.7216670723376	23.4928842129626	22.530045178363
19.5822893832646	19.9184696203313	20.5894425936572	20.1834062438483	19.8371439037217	19.9867986198049	20.0270624745593	19.883374455805	19.3782734759177	20.4250149748799	20.2597017082376	19.8509047863449	20.9411512316469	20.1568570569121	20.6163940437671	20.7026030988269	18.0196508824442	20.6197936468575	21.2625253006811	20.6338535831614	20.4584887982367	19.5688694227598	20.8926422593639	20.381169065531	20.1551502591605	20.2298252750875	20.4258534901332	20.0740598541064	20.1438343187546	21.313386346632	20.5625455452947	20.1867476844815	21.667389017302	20.1448093370725
23.6651021166606	24.4547405782163	24.1407688339503	23.6551827578778	25.0448661004432	25.1522803706733	25.7805854466444	24.5784316171036	24.330630147232	24.3894128886502	24.9892300517546	25.5409880274575	24.8478858074392	24.1557233652547	24.7039884287525	24.9001067794981	24.9091366105335	25.5306339005444	25.6635697468983	24.1011451265767	24.8053500645957	24.7054636569544	25.1554576131724	24.9201897925795	24.9098856579664	25.1686560978778	24.5302425137164	24.9438368459589	25.2569931334477	24.6433301904425	25.5533564158358	24.5532473259378	25.3590812282644	25.0741829761807
22.0089227987747	22.2426218656105	21.67323577494		22.3340291002498	22.0358077616143	21.9513948104379						21.4600857657802	21.6956719075351				21.9033455392428			22.1972942724875	21.4743135665949	21.953587727826		22.8215628696706	21.9799549049182	22.8763908829637	21.6585375386276		22.319923506405
23.536676041395	23.5643279848026	24.2471480969087	23.8329316958607	23.8447154669205	23.1530779674235	23.6169867354396	23.9264599201791	23.3292166474679	23.0181677674641	22.3996547203662	23.9206024979126	23.6768465279711	24.2242734343118	22.8851261571449	24.3130649986852	23.2734598092112	22.9083064577044	23.5154389230903	21.7451601115838	23.5489472381756	23.4730267079552	23.6387747789478	23.3942503371795	22.7684234816393	23.2548438813424	22.6505573348964	23.3611712850317	23.8528337291842	23.7407837116996	23.092824354485	23.3983500193998	23.2659249376227	23.4036191523263
	20.7689674565563	21.6377324749964	21.4478189758269	20.4245604075462	20.7681939246462	20.5824574384823		21.2153931265754	21.4863337157438	21.3610968574588		21.4268131503025	22.7803878838198	21.4348271338408	21.7918802158661	20.5952570940952			21.3395341913963			20.7515151583687			20.3695722549192		20.6904217697139	20.6792502881203	21.7165219040162		21.5423775634567	20.9647376470435
23.72758014137	23.5110507445218	23.7802229493111	24.0191061814042	23.6149050696146	23.6048177892301	23.3814555670256	23.6279140300794	23.7801499099517	23.4876911435049	23.5706523922419	23.635611212274	23.623725714648	23.7812222081045	24.0326769721165	24.0333078607092	23.8351374757011	23.8234540160967	23.5931012981519	23.4604506785986	23.5930995628197	23.9037637857329	23.693654467926	23.5614484434265	23.0428346528525	23.6173927176417	23.3445659916616	23.6444784303947	23.5866752497045	23.9241182012119	23.4854126294736	23.5967357933068	23.7434167193294	23.7521504542979
			23.8904164981874					24.4196437382388			24.2346262189108	24.6694209125683	24.3640722502976	24.5379955372713	24.459483593113	24.2313449444501		24.4326113626385	24.4217701103484		24.6601040885975												23.9887029206062
23.259841264166	23.088203834606	22.7532558599003	23.1892829615579	23.4714235344651	23.5255528908011	23.221780095884	23.5164019432801	22.8504460906752	22.7570691282478	23.2627799746477	23.5278388491427	23.157844274229	23.4728464251058	22.7716344834633	23.1357684861649	23.1787245936143	23.2901235230052	22.6224218163839	23.0897362734933	22.7554215325118	22.8268083559443	23.3944302232839	22.5495325753061	22.6353384047616	23.2053472900366	23.0942959727264	22.9113872878292	23.1200400001203	23.0411459830775	22.6076552224147	22.5673308816928	22.3241319168481	22.7182693738836
	22.3309080326403				21.3867026663242			21.4940757742134	22.4720579067035				22.0165990149729	21.9979471164392	22.0392546127828						21.7329482907796						22.260686032464	21.343700123571	22.7025172379367	22.5902071366843	22.6640685816325
23.2141164032346	22.7811821823207	23.4043958720261	23.2783961164134	22.1025894422366	21.6678024006409	22.1781034291285	22.2480536443412	23.0552068319821	22.0193266214265	23.1721860514533	23.1148549281301	22.9142010094387	22.4387771213553	22.9663522006762	23.4527145124606	22.6142159000695	22.7051561545675	22.9679796276733	23.0267977588899	22.2206735080366	23.051617844626	22.8435452785575	22.3547236717908	23.0132252145351	23.0447564722424	22.8417855241093	22.6560496284569	21.9840638058349	22.0327045654259	22.8303165101767	22.3322344573262	22.6845739981866	23.3793574478965
25.4166925998533	25.5159634299714	25.3836684415039	24.7313210501958	25.2012068193684	24.8407933075003	25.3071870076936	25.0121792026598	25.1575372343282	24.9719270491346	25.4033400726087	25.2924085381399	25.3316489295438	25.1280413179254	24.9839808185386	25.174487369016	25.1006153093484	25.3042107400773	24.9998613635578	25.0048673304969	25.0356312648088	25.0103443956306	25.3551519381546	25.1148617582833	25.4092802887763	24.9009660838859	24.9789339438778	25.0497545179997	25.3901937258236	25.2048272104349	24.9247339776092	24.7806201376756	25.125995941855	25.4154990506391
24.4250124267823	24.1579988519717	24.6067038753347	24.2374228090259	23.8369837111615	24.0912368159231	24.2075725190338	24.2051598573566	24.1700088099468	24.1595793043906	24.1438778485867	24.1251625810524	24.1560234906676	23.8079146209324	23.9932004812822	24.1108274857377	23.9727062533329	24.1655144639349	24.0020386063065	23.7709194859359	23.9241669208449	23.8796915140999	23.6871363724274	23.7819450601426	23.9274204759244	24.0065948989289	23.9201014142165	24.0195174991177	23.9446737289893	23.8342448171132	23.7645503803919	23.8175673019181	24.0851471974374	23.7710498251008
24.7440655315154	23.7890598375979	24.9627527066095	24.2962556408205	24.4640119987874	23.923951836862	24.6552558778896	24.0084792740912	24.7768629971092	24.5687454914993	23.5811769392421	24.625742357371	24.7533861051732	24.831801475012	24.7084145863005	24.6680300950868	24.7506611768936	24.4480796997667	24.5189539680307	22.9855553914889	24.3065590236859	24.7126184692266	24.3832603520182	24.8985473979462	23.6204529880937	24.6169667422594	23.2033940454615	24.7575896761303	24.2219206026423	24.3406261834372	23.8750422583675	23.6602587194251	24.1043140115743	24.2969438099143
20.2460042863827	20.9035869299754	19.9810897890284					21.6013717405061	20.1995278946079	20.7249504556774	21.5174332155159	20.1573495543527	22.0234409826082		20.8807368458918		20.8066471241963	20.3203584452304	19.8924232840572	20.9175910901895	21.0476484186325	22.346882249434		20.9439810781938		20.2427829301646		20.2733003427641		21.7912399955328	21.2218627768965	20.1349127512586	20.9123785311331	21.1609489416003
25.5856515273578	24.910755395774	25.4339571809225	21.9815044246771	25.1110575363808	24.4244915535861	21.3802934216434	24.8620302504124	24.9000741001546	24.6558808438574	24.9511425728336	22.9808761001315	22.8679367449176	24.5651319815599	22.7378286035767	22.185043018123	23.0088992363691	24.8233906413089	22.1645443371333	21.6678407025416	22.5960993622629	22.8032501277596	22.6641202420823	24.6102016464187	22.539389501314	24.6846470480831	24.8170582214344	23.3201933860625	22.2413614119297	24.5932043974183	24.7252361811948	24.8680085147977	21.9765146479771	24.5750902059792
23.7165964320646	23.071529842269	21.8021175507709	23.6563888209793	23.5501582090409	21.7968060481193	23.5004482218907	23.2857537765222	23.1855163077473	23.4907195960252	23.3499176463593	23.4061523699179	23.2256819423554	23.0702899066395	23.2663510181728	23.4556913925379	21.398093285292	23.2916030383105	22.8365148990552	22.8694826069121	24.0085267759327	21.5981591860308	21.2737883248878	23.6619690689281	23.2780828392287	21.9170571450545	22.0974377235763	23.3029718456727	22.9478712771048	23.3380714209273	23.2835342617101	22.910141509218	23.1779081297237	22.5984959275277
22.7337561044846	22.8398960682065	23.1995145793756	23.1247126907709	22.7468732871706	22.8792103415323	22.9224616476423	22.8692505357053	23.519241739173	23.0069254932188	23.2813198152943	23.501217140117	22.9135213161943	23.0142899278409	23.002889240653	23.1674468428714	22.8517668301038	22.7791617681394	23.1017521834512	22.9836256203229	22.6890466356756	23.2654816974903	22.6969043228798	22.4274658561394	22.9599651666902	22.990632394686	22.4228612669615	23.1481597402396	22.4763438983831	22.9358310364493	22.8228839904508	23.1525002898716	23.4700387271106	23.0282659526262
23.6415572857924	23.2575714533411	23.848592166101	23.3118314459928	23.0015510641281	22.7058067061648	23.184775705399	23.9603513407018	24.3927813131744	24.3780878665419	24.0390752875263	22.7251766560557	22.7336375339047	24.3535700263082	23.8933104425439	24.9031418230606	24.7687250931551	22.6293374866929	23.5994603750645	23.8719101115287	23.7245484010903	24.5671852906094	24.2450783987657	23.6201778016593	23.9374213157896	23.6126558435123	23.6213164661545	23.6175368062116	22.7271594513261	22.5838258515251	22.2421109288429	22.7308169287062	22.9179367430275	23.4976240155815
22.9396763117674	23.2836831546801	23.2665880699543	23.8264202569374	23.8352279253132	23.5022850782317	23.7639458572822	22.6937004344858	22.7646828908475	22.6033073340491	23.9214185623023	23.9374828778029	24.0191022009699	24.3012446221786	23.955121325069	23.9818980824114	24.4163134450407	23.9308209238639	23.9186626828925	25.0453738157546	23.6438259805996	23.5544274429692	24.7956164457594	24.4215755385859	24.3352793106211	24.1719101984138	24.1316895843843	24.275164629939	23.9889532333778	23.5124719848764	24.4056806446824	23.7521055264228	24.0787521777696	24.5431596255594
24.4606936606191	23.2926387820976	23.8397027002291	24.9422341527984	23.4356244759623	23.9648221736623	21.7949392954639	21.9959224218651	23.7519762092774	24.8943321153062	23.501898570304	23.9296315058105	24.8905480050349	25.0144811357536	23.4124431384606	25.3802090719517	22.5944370224134	25.0180055238976	24.24257767734	24.3081617046041	23.9802524539418	23.0567301974247	24.672841992544	23.6877600538813	24.1383815149662	23.8021269315036	21.3045718278235	23.0774112151033	23.4603919967581	23.8217861181797	23.7349059488246	24.1679399025398	24.7334969931655	22.612865850723
																			20.7719208791943				25.5232395972661					20.9452245269204
23.6796064145357	23.3989054296109	23.4745222154496	23.4823549490144	23.5597046996394	23.6868177250515	23.6506450962266	23.8304037141609	23.7999175862493	23.1157505644549	23.6715820378259	23.8221214043162	23.9438228731552	23.5975384411819	23.6159664974268	24.0033010005229	22.850373238438	23.5991568581032	22.8539984557522	23.5244016961519	23.6258971826597	23.1056490099396	23.5145411834179	23.5322610290495	23.6055367164881	23.0750270753415	23.3978683256439	23.7154734375895	23.6209443116602	23.7411335653901	23.7454930927125	23.6954932897786	23.8315794713247	23.3724258622001
22.69666284113	23.2872131492429	22.9454743381273	23.0604525151904	23.1946847078291	23.00820259326	22.8109601050686	22.695885264951	23.2731775284074	23.0998312942044	23.1385118643984	23.3634268822036	22.7391239008752	23.0337427621082	23.0356846426972	21.9545717587723	22.640806181581	22.9412522519871	22.6014544580689	22.4998424542508	22.3717880969091	22.9623724655569	22.5258675561635	22.5449992781422	22.5172881753655	22.9807472533924	22.7479947783064	23.1669465257059	22.766381509415	22.7070741456187	22.4769851155377	22.3890935951692	22.6788762159424	22.5463365603112
	24.7890126332824																22.6549249765017												21.5606376758885
21.8394477484111	21.6971321354765	22.4334875745255		22.6477080590311	23.3898068647469	23.2383115316409	21.1704086360933	22.1040760365057	21.1250357420741	21.5279044738948	22.619000865411	23.5002395960199	23.7732090227657	22.8321768547168	23.3991860569758	23.7867600163723	22.9077584957449	23.4117855908018	23.3794481786118	23.2104449759015	23.5967095412034	23.5747118516332	23.8512653570364	23.841540771609	23.494276166791	22.7269805381157	22.2556580674956	22.9096928452051	23.0260278031362	22.8409482725811	23.2552757379899	22.6675909994963	23.3844719434116
26.324223716499	26.3056775593518	26.4593214226724	26.365193111527	25.8462375085052	26.0156455400091	26.1139325835599	26.2285852798826	26.4663720017235	26.1689791110835	26.2610178722808	26.0439427474983	26.1428946503203	25.8625775962969	26.1593203235561	26.1630156132976	26.3429500194304	26.2088609804012	26.2721772231848	25.9945116688682	25.9142382664551	26.5872877927996	26.423145580692	25.9272734219237	25.9128050906796	26.075510452947	25.9160128465548	26.1029241959797	25.6661607466335	25.9786915935093	25.7837974057963	25.8035292837494	26.0756773113413	26.0080370873924
24.8270993990161	24.885813645746	24.6075876753297	24.4613502224778	24.5723627011356	24.7231939863957	24.7334912862606	24.7037644379347	24.2223769663599	24.6060063161514	24.8888324106481	24.8080748028545	25.1034744103341	24.6460553142948	24.6582481264078	24.9572741978975	24.5915885878013	24.9801681627514	24.7579454210066	24.4360213416029	24.9075562176807	24.5778952967299	24.6066318135898	24.6283489512218	25.0205806480193	24.8478807083019	24.9092451136693	24.9206730668583	24.7641744447556	24.4606712788746	24.4615578807985	24.5592174828077	24.1404535079404	24.7477902050563
20.2786773056271	19.7881081396945	20.4388138653906	19.0872554257503	19.740519411477	20.7670432961355	21.6850830033392	20.3895191796148	22.3305991582357	21.354375261246	20.1670162021768	19.6547253167679	18.9696023787573	20.7746734276562	22.1405350923014	20.9720942507011	19.6499750983707	20.6177129648677	22.4971117357603	22.6663130091033	20.9099616266685	20.9258627834801	19.9252247997484	20.0855178907535	21.1246662226854	20.6553669008048	21.1997461107103	20.8731762422968	19.5569940697648	19.9904519128782	20.1193388393453	20.8016778314176	21.5509938817819	19.4873547237395
24.2924499133756	23.8884255354476	24.2984109283231	24.5977035852511	23.8114206271214	24.0406811092221	24.1202515093124	24.0231217659929	24.2187093158106	23.798046705711	23.9788421832212	24.3578620605117	24.024314878611	23.8354308762116	23.9067086158083	23.926939961734	23.865653471557	24.2953393884217	23.7658500393443	23.6275343828299	23.5005554723789	23.9760801624023	24.1938876032853	22.9467058357352	23.3846666111161	23.8491193137363	23.3611055775197	23.8058364120123	24.0817440456409	23.8585375519868	23.0548047025918	23.8277425408516	23.6720493519357	23.5045442919863
22.688406347651	24.2113441203918	22.0442359683378	21.8729388282606	22.544032518077	20.9875683662395	22.8719614460252	22.0430699989555	22.4761805157963	20.8345038716987	22.785996469628	20.7323402585954	21.7957317882133	21.8608413335358	22.3425263812017	22.4540059392677	22.5302458597392	22.0804466030708	22.5903512277145	20.9220533128412	23.5933710301178	20.8771384040212	22.4668693790722	22.1801521567013	21.4564377068068	21.9125975249142	21.781078251958	20.9759157405804	20.4609497971285	20.7143677827855		22.4839237926641	21.5010051792486	20.5196281629131
23.0502074603347	22.3918106728427	23.1289763403616	22.9688177157541	23.8569266340248	24.03908378122	23.1845999925896	23.0778383212939	24.2742831524224	24.5480182298895	23.5480981464479	24.1065035395175	24.4631384116079	23.2083589712352	23.648439697343	22.9928382659887	22.8905248869505	23.15547883885	23.9984548421474	24.4324462729328	24.5853939991563	22.3805123861135	23.4844902654273	24.0441814319632	23.958174128371	24.944873488372	25.1042443302423	24.3616189047857	24.2366616878209	24.463586520564	23.8655392810031	24.2026202742777	24.484472740329	23.828607751034
21.9638981647409	23.1312767666084	22.8679572551664	20.3628995625653	22.3855722373061	22.5704555030909	22.6772035213441	22.5947308198446	22.084954026582	22.7299711502365	22.1981455958488	22.537510804311	24.1374950434407	22.5766732054952	22.7391007506934	22.7630426431525	22.6731403673887	22.5407788977261	22.6610547757167	22.2374946900824	22.4121324161741	23.589014833431	22.667378567319	22.9405849375376	23.3374986911394	23.2743441748166	22.6832557966681	22.3007877763695	22.8449195575304	21.9620625806053	23.1746317405917	22.4353963019903	22.4010372023088	23.1700938318598
22.7765868803811	22.627824158749	22.968883872601	22.9009971803029	22.5874019926739	22.4478578845039	22.991712565172	22.7639903333917	23.2082475105244	23.0633432751213	22.6407658592598	22.9193264315384	23.0048951485153	22.8770601471896	23.080697279786	22.8194184016924	22.5686295398261	22.8652880252063	22.686223128358	22.5469519371035	22.9376464861445	22.9514803386354	22.234972306975	22.9019860192204	22.9682351638981	22.827142036379	22.7009120545935	22.9797393715559	22.8289475508926	22.6767542568339	22.8937729485212	23.20464016709	23.2406499534779	22.9102760295142
22.8624748315802	22.8845598458085	22.5011540334604	23.3057553321572	22.815114157762	21.2697337992557	21.6663240879759	22.8988011516149	23.1547409030153	22.4046715992863	23.3188228748934	22.6688565077628	23.0287787556401	22.782211266631	23.329693809789	22.7066695265329	23.3709463244118	21.5393494199693	22.0664923465998	22.3817734576315	22.8089968991943	22.6639485190804	22.0050523002841	22.9401193957291	23.2096895089465	23.587819391605	23.0023457201198	22.8642783317038	22.7903482612402	22.6157105764046	22.8436559150053	23.1221905809154	23.4696053275093	22.5624963433674
23.6079876416241	24.0251439451149	23.6746576824373	23.820860020098	24.0885144652464	24.4268559899269	23.8032447258854	24.0704620068883	24.225149578664	23.8760059458353	24.6337799442598	25.007974734991	24.7005650479414	23.6218999887715	24.2923807480403	24.6222490448171	24.5728345792754	24.0552763241581	24.408331549141	24.2241363464074	24.1702529952627	23.9814163113549	24.360230806397	23.9285318447112	23.3488692665272	23.2591674605885	23.4973561259154	23.5131359798591	23.4423248689591	23.7510213533867	23.5503676087026	23.7263107531129	24.4322793607179	24.1427864937406
24.7418208701713	24.6720900561417	24.8598012987087	24.6258289812836	25.0518691864949	24.9072808736125	25.2864288153216	25.3685587968539	24.5890525941151	25.2314939131097	25.0328676269231	24.917705423688	25.3107803203088	25.3311587306302	25.7270901390975	24.8029085294546	24.835034729071	24.90837720392	25.1017510183058	25.374183862577	25.3441831234646	24.847077917412	24.4988890301386	25.2254806540641	25.5366882855314	25.2524509611594	25.3599662190633	25.5481747881967	25.3050212692955	25.2204319182272	25.4216866214634	25.1594483666184	25.0313770452592	25.1219376900475
22.7141740820219	21.9927234389063	22.0849191788478	23.1678839235912	21.9569516996366	21.8376384308484	23.0948264142182	22.3863763206582	22.4739653226045	22.2133478640546	22.0239127290571	21.7169326803612	23.2385269504725	21.7773369169135	21.6622469650105	21.5744209119151	22.3633309089342	21.313614801249	20.9143484622882	21.5947018331524	22.1169424175066	21.1860687458252	22.0390287116547	21.7749848791776	21.7497640564468	22.8425095719338	21.4961078686274	22.4779910891226	22.4631291441743	21.2536831626431	21.2434993756266	21.5750946116044	21.3740449245293	21.6473952813693
22.5942959472882	21.7945888650099	22.5844270461005	22.659102713334	21.3524418616192	22.4069106724199	22.0084494653846	23.0535240785338	21.6564335302052	22.513112758488	23.6474232836948	22.2382316068538	22.6006499902713	22.8388258247736	21.2171106217385	21.3107754542025	21.4021701282309	22.5350144529194	22.3905420685417	22.2801764617635	22.4598402585908	22.3477425742723	21.3626950393595	21.8959036386401	22.3503415311909	21.8058828519853	21.9652941193827	22.5059609632175	21.5172411297557	21.6403889780759	21.8215388360642	20.9357681306453	22.6539120468367	21.6375148671473
22.8570147187845	22.9634554076452	23.3059251688949	22.5804766063757	22.3307880538387	22.9539339101082	23.4015127208539	22.8543412930782	24.6217481625824	24.3757917680643	24.5609261863686	23.3048819854584	23.401473900744	24.3093826124884	24.5475208701968	23.1076817637838	23.3188519877069	22.3699609033393	23.9287181671845	24.1164241688157	23.0886357096613	24.4254422855714	25.1322778563259	23.6424787630751	23.6350359054295	24.0244653903388	24.0482414668063	23.8505040534916	22.2409346085142	23.0581209785634	21.8388650095763	22.6867082211276	22.3587562127177	21.6461492436573
	18.3531395845268	19.8884732207407	21.1343404629513	19.4680244941169	19.9941785826934		20.1192469002557		18.6011031882785	18.7429203507135	23.3317741038422	21.5358999826454	22.6037051762364	23.6353539343996	22.1310289363056	23.4145234376132	22.3160326217762	23.3664484933057	23.4165052817878	23.2264759610321	22.6225226172726	22.9806442543122	22.5823282079254	22.1257424261625	23.0829031638887	23.268528660274	21.9430595416827	23.3511593715977	23.6015861873704	23.4770008424551	22.8055063063239	22.9644323860302	23.5678219454546
25.6250536287308	25.7281164802957	25.6871097650355	25.7149011998521	25.4876276172434	25.609658084848	25.5070953358777	25.6908477336938	25.4019968525333	25.4173052363848	25.4974562510943	25.485814784559	25.475500480528	25.6208056701964	25.786187745199	25.6496870968457	25.5592649199392	25.6630847958574	25.4048665059254	25.5266643236211	25.6749647740042	25.7181200735179	25.408286916279	25.1563013255382	25.3976803210691	25.3032276489992	25.4398245249734	25.5303169898206	25.3349298782023	25.5639715021581	25.299008128922	25.5052178457247	25.4729040710281	25.4518919391955
20.2491539715803	19.6278946512532	21.2567647365037	19.964638404274	20.2428544483433	20.7680821759613	21.8237198183172	20.6609076050007	19.8850549242715	20.7367455384384		20.6355446349942	21.0973373609157	20.421464468759		21.921030290624	20.2810036332225	20.4489573838457	19.4914187965905	19.6783894006009	20.5559837157512	20.383685411719	20.9371629362828		19.2927386607592	19.7406143947952	20.2472699797893		20.2484825129147	19.5156689371905	20.7968974406022		20.2973331763061	19.7446463482407
23.5382920762039	23.0575230609255	23.7405634602337	22.9020038388652	23.2369162954533	23.5364510474597	23.3470404762882	22.8183516209485	22.8704377207763	23.1530503604432	22.983858774238	22.9549496855565	22.6690065940758	23.0091632195173	22.9657751161696	22.3893378139389	23.6675792611726	22.1808431867075	23.1906002760851	22.5286829457179	22.52375056376	23.1470266708789	22.6722414521127	22.1103039469401	22.3796127188609	22.0529510127126	21.5675825988998	22.7436095995962	23.0805735932641	21.1876805348624	21.5175425468367	20.6215099127929	22.2542390614069	21.3083210533913
21.5606429075147	23.4094420407484	21.319763273506	21.6195748669444	19.5498611694258	21.1864187409086	22.6194362459284	19.1290364711151	21.2830418899731	19.5467227771483	19.1742816107873	21.6621523164843	21.6423486790734	21.990364422832	21.5558300015554	21.7236913582795	21.6356860679334	19.3893585761039	22.2901966522506	18.9305867743262	18.8269767048774	19.1910203215825	20.871080067397	22.7680497263606	19.0174972835203	19.5086040150111	19.3714033586726	19.4142097580935	21.9385804061257	19.2331686057614	23.2371044188166	19.6856208725814	21.6562946339138	19.7639454041568
22.8527092244127	22.4006321829812	22.513073173982	22.1989988171362	22.6059844582168	22.1375526290754	21.8364704174463	22.3468226302719	23.3874063065178	22.8293864271952	22.6303012062118	22.5868106689585	22.2685209276227	22.8359843600635	23.1294253803791	22.8820310239344	22.7191360117898	22.1951051067988	22.4511666212617	23.0802040170448	22.5250472196822	22.8887773647414	23.0363269523278	22.1886783379891	22.5164913201131	22.7459300638342	22.633829513638	22.6906383158701	22.5381753995807	22.6549898441298	22.7463940818296	23.2122376311522	22.9101881991928	22.7657709262102
22.5107195841055			20.5779325842257	20.69917209674	21.3517255153592	21.6238019717817		19.9197195516535	19.8714525233298		22.1721607167161	21.1767221704219					21.5529705802046				21.62025398706				19.3331788236077		22.6718232103394	21.0536805655015	20.7251547123476	19.8868198592933
21.517112249775	21.269939081531	20.8063464795647	21.9587176988253		20.8928900586882	21.2728615156372	21.1937920829353	22.3107282922393				21.9964888711206			21.9973711016241	21.3402081380207	21.9081381231818			21.2767858092452								21.1635014765877	21.192604604981	21.1573487934495	22.08779464142
24.1044385099542	23.2487003080668	23.7263488110329	23.4560581449779	23.9897634197197	24.2379048453739	23.9214497126879	23.8536680784793	24.3516194176655	24.0165044453786	23.7795344831099	23.8994079820008	23.7503190802337	23.5125390190518	24.0614365243821	24.1337356432412	23.6769223989076	23.7991997649301	23.7839160820505	23.6749371108206	23.8568700624738	23.6168605122644	23.7228523751678	23.815508273708	22.8620201575387	23.1164122781884	23.3003426201555	23.6970898867509	23.261408471317	23.2659617341848	22.7111040729176	22.9762795293184	23.5423415628001	22.5835524243745
24.2126798425916	24.4043315091776	24.5338559505276	24.9912071773496	24.4321361965548	24.6346958142971	24.8362356443317	24.7106927021145	24.0634900285815	24.630365576087	24.6190632055328	24.5229787408679	24.4154955621597	24.4803445092158	24.5912978205879	24.3701902966788	24.68429892795	24.4533216228988	24.2427424804944	23.9870715649608	24.5585201306827	24.5125762767567	23.9272478154222	24.2738451859733	23.9313093413606	24.1797659852417	23.8459086863349	24.1841860052306	24.2997795593379	24.3815249158744	24.08115819177	24.3918752653203	24.3424252668958	24.3288226300683
24.9207466115063	25.0101376776701	24.6748152204822	25.1164652883161	24.7682727890964	24.9197926066456	24.9536210034968	24.5550511526456	25.12659919809	24.9301857653342	24.7028113298137	24.756392654715	24.6180581967529	24.8770523060227	24.9712124910254	24.6910823625239	24.7436031202538	24.7126036743412	25.0780621981336	25.3944586626313	24.8716810050923	25.1406394515868	24.6375629362313	24.4718102697162	24.750083669168	24.4977316172478	24.6585169620457	24.4788475989657	24.5113762571598	24.6571536719876	24.5009427119032	24.4932849436946	24.5872582308618	24.7244917609914
22.1915737633695	22.8277481557821	22.0408636260892	23.0093311179609	23.4692948631443	23.8939744933425	22.7942804761816	22.6762029945802	22.7491886910289	22.474616935912	22.5832622690601	21.8916823931663	21.5589798104775	21.5774912466002	22.336986877831	22.6343651415145	21.777483969026	21.9701018691464	23.0381328955583	23.7162301974392	22.6540964382261	21.2364506047473	22.2536268190844	23.1394608050791	22.5099817675114	22.0410289259279	22.5393646367964	22.2802465984853	22.2722046540165	22.4674209229563	22.4416606832362	23.1521162962846	23.0332425215451	23.008263830053
23.4655104858698	23.345030823487	23.4642355398581	23.1304211229695	23.22879294184	23.4144240666595	23.9319502729145	22.8409008961847	22.8700118887933	22.7982896580232	23.1734302792192	22.9197775683176	22.7834008600188	23.6688209329139	23.3323375804589	22.8408367557606	22.6157369007969	23.3033902928298	22.7698037166063	23.0047856445578	22.8908282243442	22.9316838081115	23.0678453186971	22.8505045043721	22.3079424019246	23.3624885289913	23.2078517510474	22.9091150095895	22.9985197702063	22.8278870303125	22.8495207879525	22.8346310887039	22.782290921156	22.7447984563595
21.5577066314872	22.8021451964015		21.6460104221831	21.2864573977301		22.4128606811771	22.0892381486754			22.1990845872345			22.0319136864219							21.5341081177569				21.8289485502213			21.5500945694142						21.9177541928695
23.890596250076	20.7218443142973	23.3984798473923	24.04587677937	23.0589738432287	23.7419223696904	24.5716079581318	24.2342889803376	24.1785693579127	20.680813063667	23.4344858248932	23.9374814937098	23.9433838351788	24.2375141348784	24.4619605443423	21.9996648787771	23.9995179333585	24.0788118437747	24.3206148812803	24.0891426601748	23.8252639965744		24.1362296080319	18.4675420388067	23.7722103274363	22.2397040057307	20.1224837830324	23.7283323195769	23.9162232043239	23.7716337336189	23.662909001232	20.7496841911906	23.8266398606031	23.6197559842876
19.7858340456879	22.2774594087315	22.5969022681755		22.2911183920757	22.3574521914963	22.7069828457078					22.2896326363573	23.5306614191473	21.9333852213488	22.4192419171369	22.5132489518261	22.7928936719331	21.6462454763096					22.3963733320199	21.994403906364			22.9077514685646			22.2524188002821			22.7403409973978
23.3440004659301	23.7289342675696	23.250068141246	23.757389063376	22.8683879370594	23.7067623431286	23.1298570748424	22.8678032106942	23.1428322039243	23.2716595496093	22.9858174477479	23.1074062100702	23.2647508675964	23.6731823780209	23.7936673278598	23.3815559130938	23.6042370469604	23.3566686873567	22.967804945237	22.6080340957193	22.9872895160743	23.3726649080731	23.6897650174908	23.1136283640205	23.2473784092203	23.4534203603482	23.00262065007	23.1463106018953	23.1078812233006	23.1828962553878	23.0744305503322	23.1012718651191	23.1009401739257	22.9584452024297
													24.5078746594616	24.273263014362		24.1057386005945									23.345605717647	24.5810168916604		24.5084691272389	23.8830879967848	24.5760879775424		24.5925019767559	23.8491319591995
23.2341935209563	23.1227934979688	24.2255468655847	22.766699974922		22.4110473259072	23.7436046137377	23.3007745147951
24.8973628940326	24.1077277043489	24.2968896620435	25.0854727553816	24.1208837363791	24.9115469239094	24.4560548843849	24.4030566293756	24.5411470726109	24.4192273252139	24.0516417459701	24.2103683946269	24.7340128500098	24.3590318296863	24.6770535408249	25.442625271103	24.8083039349145	24.7328973055206	24.7269342179577	23.7520119603283	24.3887893261606	24.9956742020237	24.5792647439605	24.4288690104077	24.5494724812695	24.6582850739397	24.1737011845801	24.3012788764195	24.2283266378211	24.4574170028476	24.224830566236	24.5652919991867	24.8200492813155	24.1761994638932
22.181145022437	21.6002031172447	22.691424790535	21.8565465943523	21.6664992052499	22.0706823217754	21.2445127188907	22.5665632829675	22.3616004830325	22.7980564070977	22.1504745097892	21.8499797488452	21.4311696290176	22.4685475244817	23.2871225844657	21.5108636524865	21.1096410663583	22.268747029113	21.889588985391	21.7020583101783	22.066599921712	21.9923307248156	21.6434677902281	21.8229270862881	22.4910206133327	22.3946971565654	21.7184410683458	23.0382076807063	21.8667002557963	22.4419139758938	22.7485800239558	21.9690697971137	21.9773414308094	22.0828725831954
24.0906902973357	24.0521831929913	24.0995114350464	24.2572874844359	23.9826686757407	23.7158443812739	24.3179712241736	23.9302280320152	24.1961024437014	23.8764153760045	23.8680515231737	23.7215008000719	24.3895299785309	23.9543576995795	24.2604878193328	24.3900135151068	24.2247213706642	23.9353407553527	23.8067007232574	23.6608178385744	23.6260668052587	24.4260768882551	23.9343552403216	23.4739359361628	24.2656238859117	23.9234865295019	23.7635137052512	23.9270759225469	24.2019612231107	23.8893870285246	23.4856784332933	23.8514048139192	24.0897955404281	24.0285802247246
			17.6933509444567					18.6543794412405		18.3569540951685			18.5322369651762		18.5855679662546						18.6053924826332	18.0055494594664	20.554455009538			18.5929367236675			19.2691963050757		19.4398557987561
							25.7118880831904	25.4770842830007					25.464317024864	25.2889578667727	25.9707706929672			26.1058272869098				25.9087870725729	25.0869259031512					25.3479755719836	25.5174884527563
	23.7726162545458	24.145033544327	23.1392969653739	23.5643666788819	24.0235310774391	21.6761901661296	24.0617748432305	24.455401404032	24.8732965397541		20.0862111520034	24.0661453064069	23.7800338432498	24.0554615342179	23.5804050625804	22.7042011076345	25.2406433958414	24.02140260569	24.8685752372589	24.0182134787565	20.2331911482334	23.0173184157178				23.2747023946811	23.3183674374207		20.5986482536554	24.1016481716386	23.9095179294313		24.1005050163771
21.9716884092713	21.5719909077208	21.5276104677797	22.4226609098249	21.3640590768113	22.136727030477	22.008445994908	21.0523358939759	21.544684562813	21.7533829461232	22.5946307988356	21.2307298714051	22.1714332398526	22.8780547008474		22.6812083747454	22.085421678076	21.5428940032369	22.8099505375801	22.9230471308107	21.8920484779878	22.9464385183289	22.6287857269353	21.7583881594521	21.9102276614249	21.5017754714572	22.0653259131686		21.166699628023	21.8252500868409	21.5461754391386	22.7553111390091	21.2674677674593	22.3140711996242
20.114434701971	22.1107893722304	21.1570541404888	22.0214807779849	22.1713866494217	21.3841287714144	21.756026061275	20.418692253559	21.796938562487	20.1257138876879	23.8882702554951	21.2972662849846	18.9677071178876	21.2525846401128	20.9618373826228	21.8365820822696	20.3150963333189	20.1436057020295	21.2280052851598	21.5629805914603	20.379939388641	21.1267069856787	21.4429482237638	20.4061842590773	21.5858358725468	21.5881704248025	23.0500256414751	21.7085573305479	22.6715819677903	22.1117317200348	20.3760330249972	21.2471214303324	20.2190936373015	22.386042821377
22.5618070964892	22.8271658421193	22.6156940443254	21.8468539518513	22.7912410275523	22.1581856221341	22.5690690235366	22.4362970894586	22.6763914422127	23.11797808936	24.0134001159236	22.88846125911	23.6449254284841	23.8213275069574	23.6323980739753	22.6087768765086	22.5833620871107	22.0281659786748	21.5927008125737	22.0073367026097	22.1143060763306	23.3797094189466	22.1049443768216	22.0393070958641	23.0784198711317	22.2587322269309	23.1398775182583	22.5124446224324	22.8401321177678	23.1347137268831	23.1215810251443	22.2802204447524	22.8725002241465	22.980259701926
23.3423526248885	23.0876251949185	23.1510800032213	22.779280366756	22.8117661611348	22.8875842702835	23.3452978083371	23.2033960642781	23.2779562679975	22.843507460342	23.2243282498193	23.0936532935944	23.3949062048038	23.2039349133129	23.3178022233063	23.0074320963132	23.2424718217209	23.1336591138064	22.955820078833	23.0184596672378	23.1249592871574	23.5244908535777	22.770446801418	23.0734362412474	23.0643123637888	23.0213173408526	22.356893895006	23.1206184563615	23.4022304606029	22.949291067375	23.4030989171574	22.7599303098681	22.3997544213194	22.5970867307937
			22.4038615054464									22.4141483633172			21.5781572923108														21.1788503924895
22.5587747885804	21.7267604628682	20.995348195575	21.0868703265567	19.8018529287148	22.2137520445546	20.5959515494157	21.888044090727	20.7975163612334	21.8841981770113	21.8081211631413	21.8078124107218	24.6938704530389	22.2092403914273	21.3495951664663	22.5195340448909	21.8761328565072	21.9073820499242	23.986231601981	21.5637731315839	21.9698108310112	21.6981176262326	20.6775979791628	21.7922881733127	23.0736505143734	21.821871843467	22.9221266802357	22.037323980666	22.8261016226082	22.7808367627161	22.2846692678662	21.8056296593063	22.0816497316073	21.3414284361136
23.0647159152157	23.5430807143407	22.5836285724495	23.3013059350795	23.3243900071579	23.4741885964611	23.270507448663	23.9473227939747	23.908708565818	23.4450009124028	23.4278760318861	23.430433530823	24.2765401158725	23.5468178627462	23.8098528165599	23.6275366156884	23.1617783125812	23.2238891790508	23.6376603185361	22.1595122382561	23.3854105696382	23.7605918396654	23.0638165863986	23.7520008071752	24.0424908890273	23.8763980291828	23.347745896171	23.294266697786	23.61215853193	23.5149886689874	23.467472452384	23.867768362898	23.3094871665734	23.3152510963855
														22.1687234707924				24.4758652920875				23.3026910823963							22.4856300870896
22.1443771017637	23.2348789173865	18.5001931217214	22.4083962286343	21.6568578088762	22.7103284720068	22.1437271001817	21.5786959148411	22.2839096663348	22.3438729730012	22.2139068055429	21.6304806745091	23.3823161964655	23.2719877322328	22.3493002908874	21.5172877418974	23.4223591599118	21.5367530747458	22.3862951485479	21.5118270145937	21.4559858228329	23.4043720825439	21.8128433277517	23.3632357041221	23.8471536946005	23.6188790579118	23.1950992100044	23.7083918704789	22.9236007165294	21.4921135455924	21.763348225617	22.7700745802055	21.581955107593	22.8648104476994
20.8252295252462	21.9296663786803	19.7757739673482	20.9952486509935	19.6862420824869		22.6802211480388	19.13706210051			21.8681489057839	18.661467831762	20.000790841784		20.724619890174	21.0127494278941	20.9795219780442	19.9628119148163				22.1657976613129	19.9626383761321	19.7799107055962		20.0623881263822	20.7960430509189	19.5966078381236		19.1216416365622	19.021381763554
24.7534041988621				22.9632210646706	21.3561674174289																				22.3530939285281
20.6629035826174	17.9472641600627	18.6495430063272	19.3504287734255		19.09823284956	19.4430200443393	21.6602468945747	17.5195056132784	19.9854405174369	19.7763833613123	17.4257094302479	17.8686997983509	21.4751325173036	17.550288300343	19.7480340768278	17.9149245028156		19.6450891331187		20.0063786105515	18.9007953185336	17.2093273221702		18.3087615480401	16.4802942514463	20.4650565615968	19.0381578980353	19.9086380060676			19.9355507378275	17.6080774262302
											23.0064349088289	23.1406332986801	22.0244125146509	21.6027518965505	22.6964337888801	22.7093752447562	21.5555717980225	22.9077675913885	22.3428882442632	20.5230231317063	22.91131613234	23.0725180503647			20.3902898907725		20.9894100760622	22.0807756108176	21.477205694247		21.455173857693	20.5591405232667	21.3915398493645
20.5299776807845	20.9474822518711	21.303664970356					21.0395922657127	19.7370336123895	20.5224542071476					19.9643507446129		19.8746567401356	20.1683812494822		19.0640863527085	19.7378250243018			22.1990836458125	21.6840266747989	19.5413222701094		21.3600619499951	19.4006204592985	19.2491660291663		18.9764776849205	19.1544088656441	18.9846469575484
21.7163819833167		23.4763949963701			21.6076644072293	21.9674271633855
23.813775905413	23.8883654723021	23.6617542421251		23.5471328071243	23.7882320918477			23.8902590432478	23.1949828296616	23.7552600408928	23.3890592122919	23.4399218379403	23.670320250734	23.6589067140541		23.0700520542482	23.9952192051673	22.2999458830397											23.0399170196698
22.2945985583277		22.810596927156	21.9327367683429							22.4966017432529	22.1896164780865		21.455981911803					23.0429562549328											22.0744615570359	21.459231777835
22.6464126365249					21.5126554636288				21.8225666418819			22.655140925608								23.7113672420053
22.6525695643825	23.004191450199	22.8361846373873	22.9279835750669	23.2539810512759	23.0298949104524	23.3067116658674	22.8338206959562	22.8550722936917	22.8118631039378	22.962102330838				23.7653123383661	24.1023233003974	24.0175133954239	24.1713071803516	24.0301654628844			24.2878429850393	24.5044022538921
23.018129423144	22.7401482238292	23.0542705642456	22.503417918255	22.6460955416074	22.9908998814106	22.5792213260648	22.8283112795286	23.0755641215464	23.3671512768767	22.9064022179123	22.7386291133133	23.0527149005213	22.4231619458865	22.5959977113107	23.0454441031409	23.0546685883983	22.9039646668248	22.8284371282932	22.2742269847825	22.1000689649404	22.9531873447843	22.4069898305608	22.6983113982846	22.3168425412414	22.683079732209	22.6854245514156	22.6460045585441	22.5141492729905	22.3847430317726	22.2268383967259	22.5052935840522	22.6373154150217	22.8992619222291
23.6458723108325	23.3481658885871	23.8870954899841	23.656169071168	23.8112098797022	23.5392704214963	23.844666637332	23.8384663638698	23.9998389356388	23.5283326136227	24.0454570476069	23.4070253403804	23.0680558223559	23.6866539870485	23.5465491201401	23.2601404919197	23.1432113574206	23.2983489490619	23.5849850119146	23.4721207996629	23.4614823632305	23.3000039138407	23.5236720712668	22.8383982224039	23.4991378384678	23.6548547495401	23.3158218264855	23.0897865023714	23.472854615957	22.8457914622677	22.0515221249009	23.5933882546906	23.2185650611739	23.2674404886963
23.4926313139436	23.341866692969	22.9404488584245	23.4161312297582	23.1167512783422	22.7975091010435	23.1055995754157	23.6943625058235	23.0601863013331	23.4450420965433	23.1460516523225	23.4488944072075	23.7605869634204	22.9842869775526	23.0451687328451	22.8130469480701	23.6829430227399	22.9683418960236	22.7214620786246	22.7605111195307	23.2998289519473	23.2850800479232	22.5967767736021	23.2984968554607	23.4334054691643	23.2793918867511	23.0079492171778	23.526648069583	22.8945566091425	22.9328838544339	23.1239637727788	23.3171843162453	22.6096014101104	22.9902282617842
23.1493683020425		21.6867330355003									21.79637555338	22.581885235739
23.7282323338813	23.3517966518367	24.399713532525	23.2290114982424	22.1339426262014	22.643686343824	23.1220274395653	22.4106315135316	23.2169056361186	23.2488508208554	22.898729230307	22.8084691590048	23.3667375014675	22.8313004251979	23.3835157129102	23.1140581980701	22.2929771854261	22.7429726586153	22.1262981515997	21.9220191201141	23.110617116931	23.5450688597975	22.5834017399027	21.6932594818604	22.0747287794512	22.3271455643753	22.7567104031965	22.5511524078713	22.1248928385787	21.7077549775852	21.1989805935872	21.3203757329619	21.7800278477399	22.4556311345859
23.3115467788361	23.2182611170181	23.3485677419702	23.5592464699101	22.069729350496	22.8171928996214	22.8337558082368	22.3185624511937	23.2819199110154	22.9914639568909	22.554114642072	23.03417012797	23.5702305168984	23.2436062094392	23.3275867423415	22.3054688602204	23.6067774011321	23.7861698468915	23.0230215356573	23.4670090672613	23.2867790744595	23.1602437190409	22.6454207208044	23.0258344103725	23.2981633655465	23.4190658117846	23.7134604253862	23.2936265421253	23.0129397943784	23.142494396561	22.4178353695718	23.3518641321153	23.1286796513461	22.9477730682033
								20.9970592610426					21.2970532703753					21.6356291597477				21.9671633626422
22.1788502972547	22.1516609289093	22.0166883323461	21.9857242249158	22.257091458301	21.9380407009864	22.3495188171858	22.2126649719001	22.1866462993887	22.6812434482195	22.260260393854	21.6003431144677	22.4978609619054	22.1350417743848	22.3749891932818	21.3153201335242	21.5078795684232	22.2225323699198	21.7177322336053	21.7761693927273	22.6030131385215	22.9759682131	22.0062805958872	22.1219644951255	22.3615499189143	22.2917109991929	20.5969955273306	21.7031027079716	21.8080152648961	22.4976203496421	21.4189921573465	21.3295324877276	21.3220860200543	21.7126711929559
22.4771253856378	23.1182409480938	22.8755412446027	22.8151572197763	22.6216719317408	22.6843302919426	21.8463769072411	21.3849602067075	22.9043777588079	22.2230507860903	21.8076829057117	21.9805733809019	22.5764477235094	23.7629995763874	23.3783909583183	21.8814672593179	22.1790643316682	22.2082486710482	22.1182113285859	21.6041671756511	22.069895130296	24.2635355427454	19.4118273512107	22.7952059514019	21.9236971585516	22.1482921935282	21.0562736275381	19.7529352968266	23.4455983078875	22.4192965736109	22.6345386640013	22.8747372378545	23.2007270141628	23.2127702703758
20.9301441304466	20.6104672574193	21.6087548206106	21.6678266948831	21.2015238504704	21.5997212906285	21.4465883988718	21.9926708550717	20.5959509348634	20.5225203431197	20.8257682244554	20.6906234075836	21.2846783847085	21.1949938279334	21.8135860034256	21.6300266204682	21.4987307061361	21.5389768709227	22.136991750725	21.4706172891909	21.6075800921306	20.755860934731	21.4070069316043	20.3380259828028	20.5572127720702	21.487682794456	20.6673750767455	19.3520174149781	21.5257260348399	20.8913446038618	21.1229044615048	20.8402076362717	21.469895143596	19.9789658041622
24.3236915485604	24.9313668795553	24.9167095711518	23.3620572150241	24.4391793724567	24.2671143394453	24.3644867198318		23.0068240377147		24.713570958353	24.7631174684574	24.7534545998946			23.8014938647013	23.9938599879267						23.3368145884354
22.7549034851168	22.4173080069565	22.5137783404557	21.9161772210406	22.7203695878177	22.6125662083428	22.4920665638909	22.1207040035701	22.3827064575299	23.3288233428222	22.2443643189245	22.6186255327868	22.1122228045529	22.196644067502	22.6074338671413	22.9925064618972	22.5048433922271	22.8803233814961	22.6340633431638	22.4156471378565	22.8066749401124	23.3721341363712	23.1843697555422	22.548260060872	22.8388140763769	22.4694391403446	22.638020213873	22.7878220795511	23.0477188568279	23.0098566968322	22.9000734613983	22.7798629277526	22.9007385678206	23.0123431109273
29.7869900792287	29.8509810466128	29.7645487958421	29.6365734500212	30.0390888810287	29.7524209559449	30.1082293838516	30.1656094626021	29.8771642403813	29.984931102963	30.1770776459401	29.9535980356029	30.1902101088825	29.9262933365256	29.8140599295863	30.2954386104915	30.3847552378469	29.9137375319274	30.0833657963093	29.657984251364	29.9385403403806	30.3258061048152	30.1107823646998	30.1018552335144	29.9161397579238	30.0566763524818	30.1342748668582	29.8762265680157	29.7569877224804	29.7064621181215	29.6785437837214	29.537383311973	29.6509722273637	29.8917131076517
23.9084697911127	23.624869711027	23.7709300002141	23.5189121539979	23.8982801919914	24.0921095846528	24.1717292107106	23.7984168597974	23.8077925911386	23.9177376627567	23.725427731583	23.8484975506175	23.633607656499	24.3626543234058	24.2098166834277	23.9080417360581	24.2998057841023	24.2829838346352	24.4600029944819	24.521377204435	24.3397169275075	24.0600373565515	24.3609770265394	24.285938257397	24.3830374119281	23.8412462342491	24.2295338043704	24.3866688287204	23.7163735713905	23.9755874349569	24.3549636944724	23.9154166569289	23.8789860360117	23.9944529764558
22.0962176937529	22.417227969581	22.4173605768845	23.0373059720222	22.6747178455051	22.8506696246914	22.9648123409347	22.5016613554387	22.6645631598532	22.6255550328519	20.530130223318	22.7683737784475	22.1781464702817	22.4228253160362	22.7889293909423	22.0252866813475	22.1972278956809	22.2720105788888	23.1038087852193	21.4457560645633	22.2371819176328	22.4785978077774	22.5689845670034	23.2795708825144	22.8341290628377	22.8025358277238	23.0166918421414	22.6787334967746	23.293836009237	22.9360315175612	22.9341544004885	23.0715035398036	22.7146842437167	22.3279431360457
21.7213067640358		19.3810308048859		20.0296192010652			19.0180669680472	19.0906009516647	18.9189429637884		19.5973066220431	19.6692409627176		19.8830786663223							19.732271472223			21.147228510478	22.8628087205487		18.5560363493537	19.6989276926604
20.6849750581305	20.6899260674329	20.7096187918394	20.7639158233661		20.1712073614056			20.7839298274059	21.5191555687484	20.6700828379778	20.6773178020855	20.8847684409457			21.9009774580703	21.8473829061963				20.5089701243874	21.3555897478555									22.3482167691281			21.7847377576742
21.8336382525925	22.5224113356155	22.1593021483241	22.0760293354416	22.8772401544336	22.2329531647407	22.0111629095544	22.8637145243428	21.3840634599647	21.5602110116898	22.2542484346142	21.9659969711036	22.4603524280866	22.5296309013718	22.4122552838488	19.9513187121087	21.8211285463305	23.2204131003829	23.5137724055191	21.892225910561	22.5094985341012	21.9903165594043	21.8136112671191	22.1482146308251	23.4291650025351	22.8688342580221	24.0296175941896	22.4970163127839	21.9058231554064	22.1150065961616	20.925636468353	22.4709718502041	22.2699297865966	22.1413313849063
22.5440686811313	22.7364441372128	22.1057448711396	21.8421861764707	22.2332501957485	22.3454522410159	23.4427173414831	22.4717224469197	22.5475201479506	22.4585648913304	21.4732754291273	22.1109908201811	22.4424580391612	22.5078188205767	22.3189074246694	21.8889541689263	22.1220416256681	21.767214962727	22.0669549922315	21.7147696663344	22.0301357892813	23.1062853402212	21.5504690218743	21.7368789644118	22.0225672412386	22.3329029963556	22.3676662785092	22.0335328593632	21.7215880660858	22.229206219918	21.33400470777	22.1377783518731	22.5078924423474	22.4081601710613
21.3759257272608	21.8945580790316	21.2476568851434		19.4121909086869	19.353506213741	20.2478394654121	20.3996556357443	20.2473532676282	21.1816467744839	20.464422620269	21.1428474482336	21.8585379846898	21.6161934546919	20.296112009907	20.0495354946671	20.4035478098186	22.0898085892992	22.0691071433784	20.1759985665443	20.1006155505111	19.9935669869939	20.206523938697	20.2154758651879	21.5289256774239	20.3320444791186	20.5013302718772	21.4457461780018	20.4241155719165	20.0442782413105	20.4892104397433	23.2659014848941	20.3341888473422	20.4072050293556
24.2247524388465	24.4189014646682	24.5044048491537	24.9649634623052	25.6979433223041	25.319552783625	25.2934943279811	25.2278492895862	24.9804148560062	25.0315595664574	25.3558757863119	25.3161798267823	25.2186751501627	25.4671954514088	24.8322965254088	25.5067268424323	25.1182776045205	25.0964401591563	24.3683421243605	24.4945657313096	24.6707848444084	25.2616657855439	24.8947809114884	24.0929425184294	24.5409526009813	24.7329720730302	24.6287983244594	24.4870319766781	23.7621797370228	24.1347003125351	23.0801654007475	23.908574833002	23.6701839863896	23.36307493423
24.1069298688315	23.254077939962	23.5534172858766	22.7986823733447	23.2526652790827	23.5457995448405	23.7675442445569	23.5951368055122	23.8181737411224	23.9863412185734	22.8276000741179	23.5848461305403	23.1418557108102	23.2135701404294	23.6203128963318	23.3933643466232	22.5366681105226	23.1986457405184	23.7477244968514	23.1515685407518	23.3094227369805	23.1877172254703	23.2672711069163	21.9124018212807	23.3300706884759	22.5912031255562	23.037543062816	23.3441238976585	23.3250816312895	23.5546053076606	23.2429529508933	23.2608705968968	23.2259736937789	23.1965333366354
			22.2525814368287					22.7603640524761						21.8312795908171						22.3140036709383	22.0722418306053
26.2241761746096	25.835520671141	25.813404550062	26.3534717849976	26.1805152239632	25.7400755457607	26.2064459432191	26.1443923422084	25.7090120021868	25.7904693558058	25.7709765088086	25.9752665449595	26.2185953342525	25.6129853006272	25.6965082133086	25.4958669816243	26.1912477960926	26.0228895295791	25.2867033743788	24.8303485945987	26.1491333617032	26.2569465357746	25.7400351761053	25.7297857247133	26.3865448804852	26.2997012689436	26.0652709878522	25.8519901811094	25.9379586778303	26.0171281017728	25.9119929112197	25.9041290879786	25.4703807116158	25.7445039562493
22.3724541823376	22.0878930898562	22.5441149836811	22.3612423837322	22.2598358765496	22.653498966342	21.8580579326501	21.9413243706042	22.9091167087456	23.0123293201643	22.0671867372884	22.4962545070827	20.6257295064559	22.7833735406988	22.8266237853678	24.0212270033769	22.1658982398212	23.1168740715911	21.8499315826194	20.7297616662213	21.3277839527266	22.159079067752	21.976620699294	20.4889694178235	22.3691204676491	22.409141631084	21.4980379181202	21.7495520888159	21.786379976291	21.8692961595295		22.6179114705013	22.3403264987998	21.7850338369727
	20.5230654023118	21.5580538984795			21.4704039879436	21.4056338136598	21.3266768388251	22.6275594525662			21.6079500473559	21.21161938704	20.8096851164921		21.203554603251					21.9578770940829								20.809977858052	21.5130336928985			22.4345053180902
22.9573319276114	22.7411146964054	22.8119170336315	22.0762765811279	21.2422044193034	22.1049230490249	23.5735312872206	22.5806883503193	21.6448498128198	22.7424411930097	22.6718406404113	22.7575544000935	22.9647042560053	22.6683512668758	22.0166179367643	21.7278133556729	23.0316717227971	22.9460128336319	23.2236390885545	22.699245271567	22.2063160631565	23.0063228154875	22.2499284102039	21.9664618405999	21.7355299038533	22.9655064318243	21.4646051232749	21.2915354631828	21.707652917798	22.6724300132803	22.14749377061	21.6384425037513	21.638400756621	22.6837667841856
21.9542171507572	21.7077242909908		22.1053800811458					22.9922608672763	21.117401406439	21.3594718754701		21.9173665717125				22.0053517478893					23.0694742080135	22.7157213258891							22.1568091902942		21.5081413636268
23.7826543745167	23.5456019425538	23.9958468872309	23.2834554065015	23.5456513881218	23.8344392797608	23.7709684779804	23.683040898008	23.7081778476121	23.4991968205125	23.2123310626549	23.3279124376698	23.7373197754799	23.6485537793808	23.9662001794913	23.4962791602708	23.2790954105201	23.7885087165225	23.6330741433358	23.1443090047344	23.3832492134886	23.5237643398439	23.3327887686909	23.6426187657506	23.711824401635	23.7896158364323	23.8896034943374	23.7080465848146	24.0116440907138	23.9133089720206	23.5330997985044	23.6948435812924	23.6659432637668	23.996983353426
					24.3895828727359				23.4629345503446				24.4954843126256		20.9488857571148	24.409295390437				24.3359609373039		23.9877203508897					23.1076434240764	24.4938511508735
22.616244383867	23.0062694440823	24.4640565247695	22.6270060471661	25.4263311662221	22.6651124902066	23.2046567295058	22.8093736476843	25.1646915081183	22.2572589636834	23.1377543171193	25.2834165551612	22.3869791878251	22.4062506908508	22.5968035244471	23.6788816401428	22.4678943770578	24.2028965015297	22.0743187030835	22.0253295230561	22.7021377204478	24.1039186791428	21.9520682343295	22.3691120380596	22.091916520208	25.2176425810269	21.9042460965676	24.2993639958357	22.6830518304735	25.2284850621728	25.4216662298102	22.6611192677427	24.482406620273	21.7026590199728
	20.4191009097801		21.0842028471451	20.0295106966825	20.8053571663665	22.6136891256551	23.6223884393867	20.6225820323936	21.0809716848141	22.4486510774646	21.358126153064				21.1564829220548			20.9487124312038		22.850948953454		20.6286382231701
21.7825241765824	21.3926610480838	22.0641201072196	22.55338769182	22.9476091338328	22.9269090047966	22.0030987058613	21.1875730583915	21.2625160971247	20.6020565842871	20.2332181453002	20.2436402350951				20.4221268019089		21.9442609121829			21.587561722134							21.2765824373741	21.0193634907235	20.5912009742583			20.6956125781348
23.4294905384682	23.1263432557576	23.3943071095223	23.5345009289894	22.8862147813923	23.437603477464	23.8021869621438	23.8560989029707	23.4940292449926	23.7954692284288	23.3888600488564	23.0711829099542	23.4888885283529	23.7378412559187	24.2098281096639	23.4510735550469	23.5098422717568	23.5483424416295	23.4972039454377	23.0746577529734	23.2501188892035	23.9735384176059	23.2677419371206	23.5148062813683	23.5902140849718	23.3599955751943	23.8822572419065	23.826082878037	23.9138199515885	23.7092924204733	23.8000825562564	23.7984448153704	23.6607690090164	24.1798994028541
25.4460203639233	25.3351772841066	25.3688809766019	25.6085632679602	25.2406468673868	25.348043430825	25.2375082022282	25.230388582384	25.5898207297981	25.582947201468	25.2300067166242	25.4035518131337	25.3667718010761	25.5749203628851	25.257592516836	25.5415579333919	25.4179093599861	25.5710305021337	25.5987741761332	25.4625914650328	25.486211131218	25.76654604898	25.5859488904443	25.1474577456325	25.5301099727639	25.2426901937081	25.295224651615	25.1917966917559	25.5431556679858	25.380831243043	25.490844112798	25.4889640329994	25.3635350044585	25.2160711278081
19.1740663754027		21.4906395672775	21.1680400755081	24.1143912904204	22.7213027923429	23.8505456890129	22.1823623904004	20.0498276134629	24.252556546261	24.2264392762887	20.2203759907717	20.8047456751575	22.0602016403634	22.2828875764186	19.6077690478468		20.7935540712412			20.6030338173187	22.5587134070985	22.0514874994466		22.5951593367094	19.1716550939513		21.7534635166813				19.3437455928327
		22.039561941317				22.7706295342402				23.1427919664936				22.9756094559863			22.9060841793644	21.9054243731951					22.853323710295			22.9858981373362		22.0688377497846
20.5538601434396	21.8101597723425	20.4273571247891	23.2089550025487	22.6466269795374	22.3817383706288	20.3227843242183	20.3479752883427	20.4586925511205		20.3820195703446	20.6192473414857	20.7870446724611	23.0192304251731	20.484398037615		20.7030839184461		21.9472467967486	20.4925323428544	20.1226658662538	20.3114376403632	20.6362353011157	20.8715866788082	22.7464716752452	21.7991709933072	21.6644108636591	20.7375006003176	21.3766267772495		20.7756814490029	20.039284131898		20.6360372193738
24.4465499846548	24.5936217089761	24.273613314584	24.4016029942162	24.7435693717652	24.508781308961	24.7503929271928	24.4002930730542	24.2418688935017	24.4579999902674	25.0378594910585	24.7198294515142	25.0889580649498	24.9270596118747	24.4007437707501	24.4318383092147	24.6274616898259	23.9722151378411	24.2927706443624	24.3062198196565	24.704594783652	25.2324690904425	24.3254668399836	24.686561072818	24.8429690764664	24.7628555125667	25.0579519988583	24.3581197435834	24.6365805601643	24.8427755334011	24.9023659803192	24.2468066089582	24.7633079277308	25.0549716306332
25.1283360224531	24.884631857799	25.1008184380092	24.9096886088815	24.9409203130555	24.9711919366006	24.9786657994296	25.0599347185901	25.3384422338796	24.9719297026325	24.0317068871794	24.748724615287	24.1724715723902	25.1204875085733	25.7857733537656	25.4372595125993	25.412096407098	25.2814675024577	24.5607781786352	24.1780345809045	24.9561604731289	24.5152813204037	24.8443901423366	25.0512524272017	24.3796217863201	25.4714167894783	25.2834185575039	25.2565941501348	24.643344565238	24.6771967962757	24.2152423690173	24.895106820719	24.9972920631125	24.4441122850901
25.3393829822372	25.5568484017706	25.4290782160581	25.4336678053783	26.1650156819624	25.669807044323	26.0795531620516	25.346446039641	25.3920507620207	25.5266989590673	25.9110064536672	26.0268955646169	25.5979846802836	25.8215163891541	25.754161463789	25.562281194557	25.6540442797332	25.4042216761823	25.3227754300047	25.3096404177445	25.3797937917936	25.2544147249386	25.4440668366679	25.9208884852304	25.8817497447384	25.9737251746288	26.6679875308214	26.4175752185473	25.9730161408241	25.5280085925335	25.6909634104657	25.308465296181	25.9614909249029	25.8538294407704
								23.750055743641	22.8905385288955		23.1177352952953	23.0081817986811	23.0159735041846						23.295593648582	23.1608585821689			23.5670716146885						22.7629986104181
												23.0733023032995	23.2259696652026										23.5137262250652								24.4514690013501	24.5741459712608
21.8874790085827	20.5728864383599	20.7011383053669	20.9782372895791	20.8291800089618			22.3743566671086	21.0650357425307	20.0889995278414	23.1054507170554		21.3608372649398	21.691092179534	21.1313855101125		20.6586561162904		21.1541672824255	20.3539898881653			20.6478418247164		20.9816114512115	21.4464634138061		20.5448770356974	20.890993475825	21.5924514657685		20.7400586891908	21.7201458388425	21.1448298099114
22.7832160876042	22.3529935701534	22.5700645090943	23.0063528551855	22.9348180494582	23.2323731379168	23.1649729827106	23.3379792739833	22.7604457188355	22.8758667205842	22.2172865313099	22.3872344805728	22.2128904370943	22.7702053911607	23.3197741678013	23.5224236962287	22.8739176232997	22.5476549722365	22.4653419989697	22.6321073904026	22.5875594025125	23.5005034848875	23.2739224807241	22.0095509539902	22.4794241728571	22.6022563791938	22.5081087295409	22.4002155334812	22.1354637460791	22.1775901367354	22.4606512747968	22.7573681714516	22.7213971852253	22.7031500482925
22.8095089906816	22.2393349234485	23.1266986182775	23.5996431973906	22.0233530427652	21.8734103038122	22.5063760032389	22.6588774862673	22.4646318583221	23.36859616076	21.7533999853102	23.0599958810469	23.6443578749206	22.5400723428559	22.1682535792158	21.9336298538431	22.1519017470637	22.0801483427319	21.6739878868165	21.9842718033593	22.8795873478841	22.1216975810974	22.5665645685057	22.1802807731957	23.5784230563705	22.0937480599773	23.3327857696261	22.9861569532367	22.0937156376319	22.0286259049904	22.3169713985015	22.1191310007096	22.5391340944545	22.870531720322
23.1159168129515	22.0045045020652			21.8223865762393		22.3969790447179										21.8199685382552					21.3269609395646					22.1707753014753
22.1325900967864		22.8026376967032	23.4921367533424	21.8119876370807	22.533231463129		23.4895747845012	24.1671455266009	21.9375034084912										23.2400318961817		22.5326619639969
					20.7500444361632		21.959796247632					21.4415990494679				21.8458119600199				22.3510353754896					22.3835113525203							22.8210175580337
23.4478075429072	23.4578546152123	23.695403019194	22.7893995877152	23.689497159184	23.4222419365305	24.0107285024189	23.9319874681179	23.2494915090992	23.3228395813278	23.6111927130665	23.8800109331757	23.82880007563	23.706855922412	23.8910521823215	23.0622300470963	23.6421892107755	23.7161257704605	23.8873643995137	24.1231555143135	23.8894838020826	23.7512303689836	23.4026738812346	22.7308812944488	23.3684710324628	23.420876299192	23.5043802847128	23.3234838619215	23.9931878393294	23.9921445373136	24.2641254673574	24.1501720634162	24.1597941573806	23.9229354633456
24.832348696258	24.6148886391856	24.9695563184835	24.3405602773611	24.7169131855721	24.4842006901825	24.4754337587152	24.4188065242176	25.3563195795387	24.9793871616176	24.6627465742956	25.12271324525	25.4312390033967	25.107801964514	24.9652541106936	24.8992473085478	25.007406514465	24.7847406408717	24.6044890781158	24.8437092526927	24.9896497247774	25.0235281019752	24.6278769768445	24.5895531972395	24.798982975591	24.6795829088474	25.1127834445193	24.8958990499354	25.242410565877	24.7336961072592	24.7344410504847	25.0356301791433	24.9660482806428	24.8834391787656
		25.3604084726635					23.9470389096174	24.8615292313744		25.3121858306928		24.0990287809176		24.3425869644522						24.4043739768588					23.2482200182289						24.5189328452891
23.6022865752357	22.940464961438	24.160019641186	22.2208155881966	23.3762158789554	23.6084787427581	23.9263092821556	23.7629116754529	23.2928981837372	24.165447745703	23.5663731596035	23.4522121089761	22.6717966226162	23.1493650753787	23.5460299269866	20.608182331986	22.2744922373914	22.6616419965464	23.1023513089239	22.4580851981226	23.0367913966572	22.6668640967316	21.3063184967029	22.2540669582409	22.9744761228212	23.0611245328032	23.1406727796033	23.0897851139884	22.7180202178055	22.4860997594222	22.6643534002823	22.6127300170439	22.5433197248116	22.748700045074
			24.4598659897765		24.7960596544701		24.3353521313092	25.6042818751487	24.8211842394683		25.2718485404424	24.4044387822716								23.824684308142				23.9423135935171	24.1653387174891		23.8369790296271	24.8411049247683					23.9165457460128
20.5296920327062	21.2052448784933	20.3530827127507	20.9526487823624	22.0847108896642	21.960531427513	20.4932550640995	21.1308969340802	22.3398507848741	21.0726681008387	20.9653201962826	20.8328911044781	21.4426790621129	19.9470818475737	21.0555026047942	20.6674237297764	20.399295998949	21.193181592407	22.0428056846231	22.6440360431285	21.4731479144884	20.0832891504805	20.6107115898502	22.4870514628956	21.2545806332718	21.6647820264246	21.5579888224405	20.9067759637468	21.3736288789415	21.2829771361905	21.9238952043468	21.9137123809907	21.4254689315084	22.054672593826
20.5344120556925	19.3400584501112	21.1926806418954	19.6581099362566	22.074976346551	20.8280175910901	21.3635069598144	22.7392311040364	18.5997208264607		20.8181812865871	20.0107153431895	20.7342680863538	22.8047630749451	21.7384103692275	21.0262314240261	21.7782737385539	21.8376439072512	20.5918196792244	20.0803583999636	23.0107268835273		22.3306671933906	21.5369266573357	20.9274569124175	22.2775618845229	21.980253687182	22.4921931753966	21.5671775645213	21.3542466378103	21.7022999425702	22.0529493653288	20.5454803818149	21.1910832839006
24.6316428971483	24.6137401792085	24.5316693617932	24.6711258352877	24.6509792367979	24.8165566273076	24.9317514222061	24.3702688077498	25.0539327450391	24.7604886789829	24.7355450214763	24.7341152427206	25.0660004994407	24.8185152053975	24.9712205558137	24.7655853261054	25.1482158416252	24.7364749276009	24.576840562198	24.8341019300949	24.4803515418647	24.9586108267838	25.1452287722868	24.593897411849	24.851600280138	24.5414438499558	24.7965628255275	24.4890608901121	24.5607869045201	24.8829899239975	24.6136832354063	24.1462017075991	24.6520770705929	24.6911574623589
26.0116565443639	26.1628710775074	25.9978496810659	26.3238720699944	25.8996674640753	26.0595661286091	26.0937968520437	25.8747198680563	26.1826733054927	26.0712874685494	25.2398526312578	26.3309276032493	26.3160693525233	26.1972801479177	26.0375607710111	26.0228465710761	26.2651259684761	26.0559021790292	26.0158046014874	26.1358744686301	25.9381423414025	26.5402146082768	25.237338707969	25.9704904971563	26.2823031666069	26.1463614824946	26.2311014155834	26.0492344880911	25.7787102566171	26.0417098793988	25.843251794516	25.7084336722398	25.779009836149	25.8352109165614
21.4508960281282					21.5962282492773	21.126980973554			20.6322743851163	21.4867026461294		21.115992590926	21.4948194640527			21.8081599547318					20.4073348219729			21.5572599611581								20.5808715930541
26.2069626219155	26.4583131557638	26.5349347685906	26.3466477465721	26.1971200971347	26.2734501668745	26.3445823307984	26.2485758814206	26.2938432581213	26.5114564297376	26.2780922638677	26.2493296170489	26.4848330322805	26.3421304230037	26.3167159544784	26.6814762587122	26.5892969702427	26.2821150937706	26.4274710849812	26.0166634979832	26.270359895206	26.6050746526255	26.1832740356773	25.9827738121733	26.0841407919093	26.1213846381813	25.7673414220344	25.8769066099969	26.2294645962899	26.3807130589526	25.8152036076166	26.1391000335172	26.1556421338671	25.9966157282858
22.773064360169	23.6320899179282	23.465750602929	23.1277761802355	22.4716303888741	22.5029239606414	23.1459386050732	23.1964860068466	22.4914913270168	23.0806184946485	23.8964895775239	23.5069036060267	23.7130131637456	23.2906346818452	24.3289630325628	23.5156116886083	24.4962151831023	23.1195446314787	22.6364094180412	23.5885930997498	22.8625267389839	23.0962498467987	24.1178682046874	23.2589444585521	23.670745662441	23.5799433928899	23.2977125063901	23.6714512186052	22.172627595046	22.2943775913938	22.1077216330211	23.4845597674903	23.4434431850885	22.8908820384649
			23.1596810808067			21.4304729636889		23.3278044873394	21.3816331600613
				24.7390478881202			24.4088973751005																			24.2700305633884
25.3594710935504	25.2420954754575	25.7716258593663	25.9772459976092	26.6461930156086	26.8710559602152	25.3414789775481	26.097161538678	26.4237740737371	26.0979344318232	25.6918658473766	25.6046534389025	25.6517405509035	25.4966979367303	26.1937296782599	25.3435600250399	25.6226346625412	25.7405234180838	27.0033704588782	26.9867940001732	26.2635154010961	25.4357129446343	25.7716551851467	26.9127995427242	26.3356609830027	26.1343276150629	26.4938816107357	26.0144449647494	26.0562298566842	26.006218977112	26.6426134567457	26.6225134408148	26.2562343161808	26.6485391047578
22.0527508276176	22.5499401912517	22.778409163607	22.9431820842767	23.015604528465	22.5584140495449	23.1368400438671	22.8797353333069	22.9862862396398	23.0491330230016	22.4335028420853	23.1810323214838	22.9660359689281	22.7126254624892	22.9240209065104	23.386894749896	22.5937065411412	23.0025838473636	23.1938568144112	23.1530147485239	22.709157928205	23.0852875225738	22.8962673085077	22.9535927691382	23.1379343728629	22.79511868627	23.0027082615633	22.9785468839228	23.0632531554003	22.7319665608421	22.3639864097121	22.6258990595623	23.131990380675	23.1694518935014
25.7282116414395	25.4316732151138	25.4913544981624	25.7742420806749	25.1830897680545	25.7151003878864	24.8726510682304	25.425713224581	25.8884013501621	25.5252780322815	25.580391617565	25.534964172427	25.4849800046707	25.2904168443147	25.3512881223761	24.3473406935888	25.1567811774623	25.3379642559014	25.3501193368449	24.8427330546591	25.2777032030967	25.5693921575386	25.2634674371322	24.9713534073232	25.3785542177186	25.382195293753	24.9845537552392	25.1857229550116	25.2473382086938	25.2761211413781	24.5371213654416	25.0743177219738	25.0459332581453	25.009338110765
22.199900181732			21.6002025624221	22.0198530761321		22.9049652685939	22.5239626934433
19.5176394152218	20.4978761580513	20.3575084091475	19.7133927405271	22.653020616942	21.8211170904862	21.2328391741913	20.6503823498469	21.8829349601289	19.7355523278157	19.3162794682908	19.06200314719	19.2708528416677	20.7075006058877	20.2986509686579	19.3344982858459	19.3309989986469	19.6276961677119	21.660916797796	19.0861629087361	19.3586706984773	19.059562914375	20.4479400107071	20.2717207512711	19.7173471537273	20.5345142884651	21.0005555430489	19.5635188567123	19.6023768613526	19.2506189660975	20.2597048294027	20.5434163571594	19.5303707266002	19.6586629181838
19.048591172181	20.1082441939519	22.0800772492536	17.6202312184112	20.4311802551577	20.3355089927807	20.2218515538217	18.313721728705	23.4259856447229	20.0498363598455							20.082904201446	19.0037168182987	21.333229193293	21.3049079693763			18.5851892050591	18.7516076311904		18.3707777278281	18.7554279287194	18.0847880520655			18.6193698144584	19.1265539992182	18.067260079675	18.8063509325412
21.1717400299976	21.1438295113708	21.5797562013663	22.1341552628337	23.9043901507769	24.0483809112443	20.120880821321	23.7884926574544	22.1893520076754	22.6329500891335	21.6845510912194	21.8266997678952	21.6340340669058	20.7017033025994	22.8047545923155	21.1639197440567	22.1235642617458	21.2109520210544	23.7416586665449	22.1749528308704	19.9841464591652	20.8439221176451	21.7503356261872	22.1197041228394	22.7567344806281	21.7023221140514	22.5965740358425	22.1364609944987	21.3588948565864	21.7501226052296	22.9418150469176	22.5600142608868	22.7507345543946	23.4167339205606
						22.0346935494506		22.1413161878958	20.5807717193642																				22.0277836982203	20.6994267748401
23.4952332380942	23.0806869472565	23.5949094306796	23.3718992177872	24.900119703543	24.8397928680265	23.991380954072	24.1400661347195	24.7508237018353	24.1659681964873	23.5092883434715	23.6705680283393	23.7399638947046	23.6162279308511	24.1995346483071	23.7766679109681	23.5780480990497	23.9775074959643	25.057410704179	24.90596220186	24.2452691635695	23.7271559087672	23.8453238809681	24.6951610920653	23.9414010637773	24.1421464040706	24.3534455304048	24.0182485108459	24.0051957330818	23.9302677649687	24.2714521367926	24.6776485028359	24.4784257650592	24.6447701916592
21.2400611197597											20.8974898709495										21.697314400741						22.1446111715388
22.3047990792271	24.3637417212952	23.3908392878133	21.5578383055957	21.9874818231419	22.341746585054	22.733301938977	22.5521828654746	23.01599956607	23.2395815156942	21.9708456569067	23.5996919787639	22.8098207960259	23.4285412769165	23.812867118147	22.7093193124137	22.7784229767918	22.9593753154097	22.0243580877581	21.9568702396326	22.3060714122414	23.4669522546153	21.9080773052705	22.6758369351775	22.5479561670602	22.5547003884218	22.1667841893074	22.7197258293703	22.5453297265145	23.0298716555554	22.4776834000717	24.3134117265998	23.2212726373709	22.969482163892
24.0411371689677	23.1124304905297	24.8228082264575	24.981026356959	25.31901071454	25.3649361522245	24.9545459140953	25.2039460710233	25.4322019760398	25.3349984576081	20.629829019684	22.8608534932815	22.8489587283146	25.7149458309473	23.4010332778825	24.6209587892608	23.4914951595591	23.6651568800055	24.5348720970353	27.1031984954506	25.6692736717948	23.8792238083923	25.6260616971862	25.8168395380015	25.989828553598	25.3377098357292	24.6732029247542	23.9447437639428	25.4355819365948	24.789909667339	23.7357586393333	24.8019161880804	25.159068720685	26.2522961650548
24.3747297299624	23.4623955438735	24.2614203176588	25.6415618982972	24.3761454874948	24.2871232305216	24.6056925240493	24.0288979236422	23.62176391797	23.2545257698992	21.7710765893748	23.0982726863638	23.4961597505963	26.8753355317212	22.3312696995697	25.1359809922623	23.4345745029985	22.3231077747697	22.1263036533181	27.3932372631947	24.1382395369407	21.5032590451387	26.5915781421595	24.970888226684	25.0612810369359	24.898353807804	22.5535232004159	23.8754352310317	25.093494728104	25.8049074917241	23.9328643138547	23.9823900506392	23.3846740817895	24.3148955398604
21.9144421595197	20.9743367155132	21.6208761007696	23.3528841263855	20.1206785667504	20.2451379547478	21.0899320168699	23.5133801290438	21.5532989613482	20.3740342507144		21.1585824273916	20.0106920030773	23.4972752083561		21.9658893278828	19.7849293477114	17.9331916461948	18.1320945520858	24.6146055419811	21.7843382513466	17.7157617191106	24.6159980438185	21.8745306696299	23.3562378272414	22.1205646655623	18.3921653374099	18.4495572665921	22.1491749490364	22.5137777366724	18.6423503526961	21.5729036071554	20.0184502345844	21.2690080196247
		25.1829340474272									25.2122148073502											22.7477299060792
		20.6312145058973																									22.0676241448799						21.7015317625292
		25.8763937332159																								25.6540645684128							26.0229608450059
22.2715298944956	22.9081926578813	22.7726896118946	22.3298100207402	22.2974618653996	23.2011859123596	22.4231307109222	22.4322518626204	22.8238951019467	22.8268576522033	22.2215772984978	21.5799067014981	22.1183051230399	23.1272479864126	22.1859013137443	22.0167861503639	21.8378329967047	22.3343523599576	22.2228288274414	22.3856861250031	21.1576187554266	22.4001295752104	22.2330770115582	22.724846573845	22.7276654396279	22.5709314032594	22.1980485865152	21.886877234399	22.0063286248115	21.9905556091238	21.7737277037239	21.09516150909	22.066946057373	22.6390412862697
	21.3232393128507	22.7765275354832	23.667400606568	22.6641118816489	23.0005180178025	23.3642700751831	22.2059168518666		24.1409341124802		20.7195065525218				22.8182775144716		22.3598019172625								20.6360055863959	21.7940094010133
23.9821256997335	23.070135013927	23.8437252284566	24.6031794138758	25.5330586209758	25.9829878084003	24.2093441833735	25.5878778264243	25.4650207730959	24.9054821869947	24.0169944856283	23.5343993834408	24.0477003752373	24.478709577644	24.8196130192634	23.6776175201108	23.7617438922306	23.664798813382	26.5542953034164	25.2878116139736	23.9079743501614	23.8615739791558	25.2671436944575	24.5478925988246	23.9915825155907	24.4084805832925	24.1137514884931	23.4729065360938	24.217535884551	25.1033796240053	24.7097233925605	24.5433841707992	24.7600351528526	24.5645312184978
							19.448613505641	20.7334399366116	19.6311813753877				21.4250114840792	19.1410751190958				21.2227574851789	20.8132129614772				20.2753007054181							19.8146806616147
20.1377928515293	23.4615680192831	19.6016259951108	21.0396685086301	22.9521881727873	24.3958258921565	23.3591635569593	19.5876063066162	21.564791833085	21.4798844586423		22.7806148919652	21.662165978773	24.4502694075685	22.9997551767467	23.5990953009068	23.5172050968686		24.0842000091324	21.1158762651793	24.2087727795185	19.754727747595	22.1679366668502	22.1444926915934	21.3680694453849	21.0133352159902	22.6698609717975	22.6722443207055	22.1942717834578	20.5211472980392		22.5264106523511	20.0064316312334	21.1796934637498
					24.8569102938287					25.1420019812055		25.1945311411739	24.8953990050993		24.3279286936978	24.6100998185674	24.6259553626181				25.0489313005845		24.871359384609	23.8222376192082	24.7344960098762	25.0245191980505		25.1102857226575	24.2990639579283		25.0605232791654		24.8732253120843
22.5720955109411	22.7035689184982	23.0442887936436	23.0486263733395	24.1661728216046	23.9558849943121	22.6459404006568	23.0686300429772	23.8693327704499	23.5819756521457	22.8669013369617	23.220210594889	22.7681291116306	22.6258846193862	22.8903568781333	22.7438275426533	22.5947725530011	23.0460060720988	23.9767866092022	23.9567795915979	23.901495863905	22.7452035796033	23.3599747157324	24.427305001598	24.012683843576	24.0250283468615	24.1595534264659	23.7574019491324	23.4743157930073	23.6075789358372	24.0870275941975	24.4564911766119	23.9455429819534	24.7103878913278
20.8055730699257	20.6913767479422	21.8985398899792	21.6235713580581	23.7494051372842	23.7625914166088	21.2024382716831	22.7908492746495	23.1559671012044	22.52947224279	21.7439472699343	21.6342033840047	21.6241765807041	21.5448185211212	22.6936041759241	21.4321211925338	21.3060516296942	21.930920687823	24.0529929474337	23.4885077178139	22.1353842215646	20.9764124813759	21.8621605918768	22.4789388937268	22.1673133210003	22.6408487774178	23.0744176118735	21.7206978945247	21.9775631322965	22.2067858730367	22.9879032596245	23.3369905425413	22.5497191580947	22.6597291586213
22.8069009738234	22.4972621831846	22.7106781366785	23.1695982854747	21.845820121219	22.1842574476197	22.863830942844	21.6600303842434	23.8079852169009	23.2467588434321	21.9587244500736	23.8234377511418	22.9350329316257	23.3318757870731	23.0290027381595	22.4152574345862	23.129157279711	22.8806275789355	22.7443788670276	21.3499178884062	21.6696602231416	22.9252719852826	22.0565843820106	21.7055477445978	21.8955789436309	22.3367823427211	21.3238102542506	21.716169360731	22.0245791510772	22.7198231686604	21.3419127122003	22.6961340475542	23.2950802924839	21.6305785604888
22.9677055452025	20.771209324254	22.6094238255506	22.5134205273572	23.2870084988146	23.0719594122274	22.2613065570945	22.3405920710968	24.092878907232	23.3189478247306	22.3806143233953	24.0042975493185	21.6616321637951	22.2962037077338	22.4463718750443	22.870807136234	23.4293933079384	21.9473817467203	24.4837995648039	24.377399064365	23.2076652232348	23.9147299401435	23.4457247231462	23.7397179512047	23.3640800336114	23.4373705667284	23.8162286886135	22.1981207165547	24.3829863218288	24.3990534944673	25.0009057945545	24.1838082100337	23.2346185973202	24.3583849007784
21.6042280809262	21.7874058595639	23.1893218318083	22.3625970035428	23.7415236837019	23.7994268631353	22.4303790392819	22.9608663234403	23.3490201021565	22.9615076403235	21.9839080543971	22.5078675590322	22.2883535084848	22.9310951735747	23.3937828718927	22.4520247655713	22.0391758434846	22.5956439089532	23.6767590725038	24.2702626600802	23.0081871467952	22.2479598197561	22.3286505570239	23.3229235069533	22.8264749756663	22.8015736843193	22.8116815996721	22.3302973107646	23.1124221141894	23.0774072875374	23.8077994504491	23.6412746743539	23.3444403627449	23.4919429895392
25.0023321031763	24.5028619770916	25.1853392064431	25.1081831469558	25.5825425837465	25.9188402983228	25.1311082540865	24.9918083118429	26.1037781455595	25.6265392917403	24.8671806381984	24.8968453768731	24.9275879557469	25.3415116398129	25.495640712335	24.9672762183445	24.9869386287519	25.3128530263581	25.9472857284541	26.6555075534907	25.8298933654947	24.7576819127068	24.7788267019136	25.7784980387018	25.374180834092	25.4009408505505	25.8099541582703	25.3686181156753	25.0732945706316	25.1495711190005	25.5802026001033	26.0872026320199	25.5546143254933	25.955328825215
24.8176313471777	24.8546744299687	25.2803953112119	25.6105806077947	26.9436954911833	26.7873162519186	25.2165694626511	25.9487189707444	26.252670551754	25.874497481287	25.4264116066906	24.9972561483852	25.0737835994278	25.1564875027117	26.068447906416	25.0705075393173	25.1829452384079	25.1648811269488	27.1583875856451	26.535941169411	25.7170018874244	24.9353314369703	25.510805269763	26.2171465100214	25.6307535967879	25.7931725416946	26.0929968964991	25.5610066051507	25.5145837106178	25.335750645784	26.355451271721	26.559349733679	25.7407259237662	26.3647723610788
23.212247533957	22.9593349731137	23.8464823473323	23.02164030297	24.4635349109421	24.3985221636171	23.5361876276588	23.7900314735104	24.584259238566	24.2266486159052	23.4700054164549	23.7893559632417	23.3349994130653	23.5812448895998	24.1395201060486	23.6769016215121	23.1448940856407	23.7771576954395	24.3897373970156	25.0182653319469	24.3341115622195	22.917300597289	23.3760176044886	24.6697613808414	24.5032548831675	24.1176119670887	24.4484589271736	23.9584885177143	23.9448966762657	23.7394199959171	24.4469814159436	24.663333578599	24.5267775547111	24.4015134010922
			23.2669508729467	23.2011274620434	22.6543325994953					22.2502435404198									22.2850090689282	22.2330994099151			22.5181347113143			22.3658789190446	22.9063183480039						22.2855686527153
20.5016390245253	20.6163451856201	21.6111444788158	21.4422547051149		20.6974264419481													22.2064283733684									21.0155652922757	21.0252392444879	20.7557763921472		20.9805855261446	20.8545767812915	20.8285123020975
25.118311895303	24.9054460538183	25.3691108410379	25.5306431505181	26.5922205107663	26.6786498365158	25.0969554764242	25.8310205249226	26.3075768371607	25.7704893897578	25.2154681685764	25.1575591375759	25.0835590842337	25.2702627685734	26.0578656609542	25.2714476387823	25.3322337692373	25.4973226685524	26.6948376486819	26.8072290325914	26.1945918172194	24.9935885684055	25.5542792047212	26.1756647375055	26.0269360989443	25.7809883816642	26.2418375068163	25.8236975481427	25.637766593397	25.5526482650302	26.0961061541233	26.2388497241654	26.0547282574483	26.2726267948224
	23.3486788347532		22.0356204355042			22.8535882973719	22.8698139353266	22.8618237202614							23.5419646751847		23.1288561749461		23.7912956818065	24.4436131197059	23.8490350353933	23.0446808698856	23.4067748591256	23.0552415461264	23.7727859165208	22.5309816262588				23.9872311721563		22.9966581581575	22.6846796880807
	21.6764733713816												22.227988345934				22.9071087152041
22.5790702916677						21.5122449903804		22.0864259007612		21.6237838899359		22.4539552191386	22.0369273351299								21.0042704520987												21.5293921943422
24.3998087801433	22.3322662521317	23.535353384786	23.5408030122146	23.4836646999634	23.9318341278034	23.6637497265522	23.9628560266496	23.7831439123425	23.6067603869002	23.7393222721954	23.6188297867888	23.2876134016511	23.0130466260454	23.5092029834897	22.3696462763402	22.8925532784264		23.547566011863	21.3914810097126	22.7491770583027	23.8709854515648	23.4645866488785	22.3067790970441	23.5715752586771	24.9480933859559		22.1188493913769	23.5337174073882	23.1014551751899		22.9954188275669		22.5210248146052
			26.8902079221028	26.1316098691036	24.8357493050991	22.5063988260546											24.32450462458								24.7460605055765		24.7847068860829
21.8968453391876	21.5389891376168	21.7702931982144	21.5632977196546	22.036273316966	22.1213467709506	22.2225187998931	22.2882960809235	21.8825082283767	22.2935543648185	21.3434150785046	21.3406881192928	21.9519370792127	21.6656407942837	21.7919363689876	21.226981782614	22.2368242443181	21.8244976571694	21.2969941535899	21.7030861621652	22.6424937850685	22.5104914196796	21.5356160228969	22.7023851526252	22.0951303592756	22.1829030800828	22.3517636358279	22.2379571921557	22.6719103154775	22.0444472838146	22.0287950772423	21.8803972959798	22.8476596563042	22.4262892087961
24.9865042613322	24.9315115528866	25.1712030788172	25.4193231225131	24.8673630492984	25.2612490562641	24.6762525581662	24.6828147098413	25.6299019673895	24.863670461943	24.9615098171506	24.9567419898842	24.7804403551525	24.7043502155071	25.2647772408269	25.1904173659428	24.8076027631169	24.924693847659	24.9147426709018	24.942280910291	24.5388248635562	25.0568327244282	25.0980858188937	24.924753796029	24.1573843296546	24.8237340685432	24.814706644847	24.8503838859859	24.8128552490898	24.7941060062158	24.8316466576923	24.874436718051	24.9275269492875	25.1693373398082
26.5819057301766	27.0851402188303	26.6192771604913	26.6409701423977	26.7940783821957	27.0187616731639	27.2799402923571	26.7420227210382	27.1321300460308	26.5870770059271	26.9211419459475	26.877468636471	26.8404441019932	27.1577509785134	26.8210303197164	27.0591627147657	26.8833311214884	26.857103813732	26.352492101775	26.160550373716	26.4813098978848	27.2423641002361	26.7468455945334	26.8362233355207	26.4996451299837	26.6861530738657	26.0836316279135	26.353914059717	26.2169110458548	26.3977358465106	26.0838569376166	26.0477996432582	26.4146444526856	26.2763981803901
23.7416829002008	25.123806506406	22.5971233768066	23.3097973737284	23.9871911229488	24.8684475649403	25.0573868484824	25.7897273298834	22.4353426867929	23.1880894877778	25.4257240002111	23.2305300305077	22.1194561450401	23.4229831528655	24.2297831231122	24.4996904006989	23.1340794745136	22.2869460100034	24.8700995289022	21.2030234706865	21.5850528646275	25.5845659508696	25.1969955168952	21.5520919293362	21.8811830704169	21.7567542962961	22.727068438017	23.1340973325723	21.991823441293	23.0443649405426	22.0831142787219	21.6980618911648	22.5109848788687	21.3461175606563
					24.6309847790139		25.6906574914011		25.2819693038328									21.532139616375	25.9789520184503	25.7049328722917			25.8828322624859					25.4530994151475		25.8503155836011	25.6177667101521		25.6782978228284
24.4454979650735	25.0602626177441	24.7371078682045	25.7613829356892	25.6858726216	25.6656117888353	25.4987170533218	25.4157820936164	25.503962436887	25.7143032265396	25.7103612018439	25.5053000769231	25.4867236254757	25.4238952448353	25.508093161137	26.2390499364509	25.9513550197102	25.2324588629216	25.818934002261	25.5941543616331	25.4656694491147	26.0476938567834	25.3859238348005	25.4107512878161	25.4169735436048	25.5858225410655	25.4701105949432	25.3197776199783	25.8379736300839	25.9001528629328	25.7458623818029	25.8014397907692	25.8581803168117	25.6480008616916
25.4832597778263	25.2601647636545	25.9520246123158	25.6513524951371	27.0946137062806	27.1991022100767	25.5881765672182	26.2570117168715	26.7711421925182	26.30200509709	25.7831688417988	25.7148638791824	25.8205733230559	25.7112823325344	26.5615691372756	25.7486496642166	25.8300072876369	25.864328093094	27.269409172921	27.2538516819946	26.3630646849965	25.517563426395	26.0802594926616	26.8337484381571	26.4688352158131	26.4083236813794	26.6298536452869	26.2522152999335	26.1118576789111	26.0159365343744	26.7616908416247	26.9105127312073	26.5371517445921	26.8620125480024
	27.8341529297646	27.208151396335	28.1143641627427											27.0634351724563	27.075299356293					28.8719400629092						27.7253144322323
			22.4706311721508	21.4163077925123																24.0515737216939
25.4468579210336	25.4189530447367	25.6503349985438	25.2624405607391	25.4564052929195	25.533532383855	25.5983326882497	25.7730511322836	25.5920946496704	25.2897352783687	25.3136992832074	25.4965506301859	25.0955527154905	25.699445078821	25.7923197245653	25.5877503848478	25.4587954479494	25.6228456540891	25.2812983010867	25.1976705902965	25.8784163993333	25.3570340217411	25.4346681611796	25.1660110382901	25.7235107746737	25.5208942419502	25.5630721943424	25.7059805657259	25.8274803039425	25.7991951609632	25.7690395794827	26.0722187438921	25.9461739735081	25.569812679669
22.7323591793064	22.6971683233477	23.0386094956629	21.2871487713701	21.2750374929627	21.8974446791006	23.4963144561821	22.3825334410885	21.9563609872257	21.9632207256568	22.8436915337215	23.1001187078234	21.2351875601407	23.743177616229	22.5537562451958	21.3403494682219	21.3532527512411	23.1563821500703	22.2957612722904	22.7825273017913	22.3720238190543	23.2257016790658	21.9202311564002	21.1626525291003	21.6665562181026	21.513961586017	21.6650968652619	21.4682287547235	21.6139522847964	21.7047149134526	21.1980617460544	22.1414734275865	21.5945267776892	21.7003812252331
23.5835214537421	23.8519271651257	23.6245379568153	22.983535601138	24.1401192767274	23.8207073604175	23.6139811867007	23.5896019616993	23.7848408535989	23.6988028504901	23.3932129720018	23.4737321987493	23.4146692552029	23.9743550978189	23.8406923932276	23.9012179305961	23.8229154666421	23.6037698675709	23.7987061518399	23.814950176574	23.6516082859831	24.2241344548644	23.3434554530457	23.1982615119815	23.6585670503547	23.7331779379649	23.366217501854	23.1639987258056	23.5194899051396	23.5720758207398	23.6192996809686	23.4852089886635	23.7440437482029	23.5847839105542
26.4554271709653	27.0885473385338	25.951876924858	25.0754424310912	26.0008564001965	25.616417471555	26.7885335797415	25.6773005789885	24.2956648455092	25.8344870821218	25.4901504405856	26.857940259403	26.6535346963646	26.5151746244924	26.7401647331376	26.4580023556459	27.951134938892	25.8751917396581	25.4420530263267	26.0884405392528	25.8353053672161	26.4905439978418	27.1762813683573	24.1752355862307	26.3843801866875	26.4336873204702	26.450112561853	26.8629224276031	26.6089714527485	26.034200802256	26.0536075488821	26.718174904109	26.1366881790646	25.2460424889117
24.2810987599439	24.0910062010693	24.409347636427	24.1332527042306	24.2886586343605	24.3716491548956	24.2753322368394	24.0584535914185	24.3108185535487	24.4116620199225	23.8289142824099	24.05854353077	24.2320557158606	24.0820581782456	23.7605125427471	23.9737482573917	23.649205858878	24.2950423389526	24.046910041106	23.8498308930149	24.2099227396907	24.1738531830883	23.6693674716558	23.998022285614	24.0024662285094	23.7981302660648	23.8779188349389	23.8093525390553	23.9101236223173	24.0888140114007	23.6815346518212	24.1061949097699	24.0128089805709	23.9814572521367
23.1549830899526	23.3046642613378	23.5097722462754	23.198573638847	23.7327679096746	23.6071620785101	23.9934124465976	23.7565882213921	23.6854544617669	24.2243069339284	22.9979872319837	23.3249407848162	23.5275455874008	22.9727778499182	23.6862854166226	22.6793519483639	23.4948185045145	23.6448861103227	23.3901028092505	23.460487915088	23.3073947424776	23.6723984509462	22.8861325658199	23.0702581046525	23.391127495058	23.4819585002958	23.2160092143962	23.3401615595184	23.5120456398963	23.7060224092576	23.0289430719486	22.3484741746492	23.4456403369116	23.2146913552437
25.8208554698678	24.171664546621	26.257733097134	26.0574229733291	25.0423501729085	24.3021512571927	24.1478004973835	23.52402498661	23.8271078390359	23.7966697038061	23.0968515207535	24.9459067118457	24.730558733816	25.3378413255662	25.5471260946471	24.6332299059751	24.3335762930607	24.2122107137649	25.2686701048563	24.6112755674892	24.8369047951042	24.5953185512714	25.109471201431	25.1215578987675	25.1257166336422	24.3960438748481	25.1826011968434	24.9893699500756	25.2059765225707	25.0373567143217	25.0604372697731	25.2856414673259	24.7697455622094	24.6478499791627
		22.7539766102276	22.6955064433555	22.6665865683287	22.6720526611358	22.6378524100627		22.4003680422346																22.4760173376735					22.6314929057551
														25.2597172707138				24.703553413867	25.5972249755224									23.3320984365126		26.604787825368
22.1906161977644	20.4390711744329	22.9755543351226	24.338779837904	25.6554736949206	24.5266420061593	22.1688060233999	24.2319428573537	23.8565782718848	23.8733961655836	23.0594208859839	22.7393751250944	22.8251962168716	22.858062203892	24.3222351503237	23.3630260585208	23.0455703740918	23.2156491688835	25.1234206897704	25.2435815858043	23.9186204695096	21.131506420756	22.9872729249843	23.9976942672966	23.6151002470777	23.8271978654421	24.7632381910878	23.3327821016134	23.7831558820603	22.8159999567437	24.9114909197781	24.8749138003016	24.7059735245854	25.7937661013934
26.7246723826316	26.5425419679535	26.7083490771303	26.8814983038377	26.4429412178801	26.5915378710961	26.688092334249	26.6245757996071	26.7261478727122	26.6586782535343	26.7538308461092	26.3271634660148	26.8977924721923	26.9645192286953	26.974264298751	26.6994481297152	26.8224098960438	26.6833398742196	26.377570121602	26.6742613368923	26.514436035714	26.8232337886414	26.4001813355718	26.3927056190968	26.5480616709684	26.3316111496278	26.1028443935304	26.2931660358943	26.469831710468	26.5866749604581	25.875076952632	26.4953886593127	26.1659989642309	26.4507854997272
21.4483811758646	21.1526154908348	21.9418878407651	22.3623621695432	23.8218711660497	24.0561417854992	22.5163300189607	23.1961674088832	23.2211592490628	22.9356906893518	21.7105961140289	22.0295707220418	22.460135074466	22.229865189864	22.8966168706548	22.4280517501686	22.560693206236	22.6524161900613	24.4641791031801	22.8913063540801	22.4608554543644	21.5866427353325	22.4680633574355	22.7730623392211	21.7506481450015	22.3485441509436	22.7635421267868	22.433601221026	22.2385358965407	22.1013344935894	22.7336478613846	23.103464585763	22.6659476318707	22.8452565519136
20.7582107691833	21.0556566252049	21.2061741251863	21.4218918411454	21.1988293925915	20.7136152941237	20.9600021157532	21.2571864267781	20.0170265709858	19.9738363592396	20.9508593589323	20.0646001251274	20.9890982578972	20.787401665086	20.1294329844849	20.0774745263847	20.2431409896632	19.9729992084936	19.8595214131907	19.479660005413	20.8652787659336	21.3982469767446	20.2588453238245	20.2996801382482	19.5176785718733	19.8221811681474	20.0461878822538	20.1647291254128	20.0217347718158	19.7373571257541	19.9620559106546	20.1630642877653	19.9734118901854	19.8730037394905
24.4317447833203	23.5753924519033	24.4865792709063	23.8443614391711	23.5470700018318	23.6031800897582	23.9915891033644	23.1957161434422	23.8523774770957	23.7584539491881	23.1797908801343	22.6648183888786	22.3307575065959	22.2283882838903	22.4094901622655	23.8628591700454	23.4352737443022	22.8364179789725	23.7548241675978	22.7133484316785	23.1437253349526	22.5572551019737	22.0316934363862	22.6547335644644	22.8488969213041	22.9526455093812	22.4717788389813	23.261761638986	22.2340513996138	23.0226436305693	21.3300678806168	22.0102070820782	21.913966200194	22.2918543405263
22.5100496626377	21.6813965193462	22.7789696936931	23.0879039838885	22.8207232132373	22.6356110074755	22.5074804155463	22.5748485865131	22.7091019871307	22.6157834494383	22.5804936171895	22.848639740537	22.1801281857856	22.3008402667295	22.465488161482	22.1764227965065	22.1106557748958	22.546511479602	22.2187186776339	22.0460349415563	22.4592100381164	22.1873039644412	21.7704364557823	22.6249745206469	22.6734813502328	22.653598597068	22.5190540307065	22.7152337305154	22.2061922274451	22.717825918302	22.3365192698633	22.5213288157405	22.2172235734658	21.9100261700617
24.194614444535	24.2804755894651	24.3608920342192	24.3643828953041	24.2409137799834	24.318280323234	24.0626227211016	24.1540545842243	24.2346706884407	24.3260564383897	24.3130545976985	24.1311222943584	24.3190100713149	23.7558666171391	23.8770596682284	23.8360137874873	24.0340851342683	24.1670998873548	23.6204142468712	23.4432538564337	24.2187916855105	23.9235629104006	23.5985740424741	24.2813753630767	24.1281575207149	24.4074923888538	24.0748807400859	24.0830580065935	23.8599581031362	24.084685684017	23.8562365119922	24.1270895157796	23.8295204846267	24.0790109941609
24.0059106246312	23.9027495766788	24.0834950498487	24.2961893027807	24.0352412483399	23.7625311085581	23.9590492923734	23.9107583161738	24.0573676839565	23.8852001339316	24.0255115674996	23.9310109047209	24.0334724496459	23.7831400128193	23.5424347941076	24.0992597729924	23.4993900370277	23.9433547306526	23.5652820400014	23.7181792841408	23.9282959325121	23.7026613415788	23.7718021019036	23.7672519470098	23.797460776646	23.7476521549922	22.4589762695118	23.6901500852711	23.8988527917863	23.9350014168408	23.7420210396727	23.8310785524921	23.0711657876878	23.4402042161837
			20.2811839571295								20.5070914983087	20.2731729558284	20.596668615995	21.2243737681141		20.5011758979251	22.4205428436586	20.7215324981335	20.5360319880575	22.3869738799096	20.0949223490069	20.6482170996958		20.1427358036056			20.7435062635973	21.5624854575179	20.4605251369428		20.7189941480977		21.0332511309763
		19.5387575156196		20.5795948265904	21.0231941788172		19.7068072252808		19.4393613313091		20.0093343330743	19.5606007046717		21.505236176447	19.6759489049995			21.6859841888317	21.9402647382286	20.5605322300937		19.0408965383688	21.3578334660026		20.0586641794044	20.0422734125191		21.0269035844201	19.3731478031873	21.1442054650158		19.7768246556719	21.2400100293718
20.9573833669388			23.7347178080569				22.3078612299384	22.8042550761505	21.0130029649681									22.0973804011761						23.5980444443636				24.5092601359555	23.4667377563482	21.4217457298862		21.8645292171769	22.2531505223867
			20.3590266071771					24.7596547924221																		24.6489480566867	24.3413030444075
23.7494590572788	22.7947415182362	23.6665912503454	22.9413283082656	24.0140925306641	24.080856036985	24.565119578345	23.5950646855041	24.0458799458743	23.7442851410483	23.8573740240192	23.1166607776656	24.2249535967804	22.5809077025306	23.0068684543732	22.9556805756724	22.9021217238844	22.7165003494208	21.9857645112211	23.9640332805627	22.6777201277808	23.7185102829599	22.8466888205702	22.8059817226146	22.4106754180444	22.1205261893993	22.5794758605938	23.0497538515591	22.9473613136993	22.8160039212826	21.5312433196329	22.9589193135529	22.7464849023392	23.8090774258038
	21.9048958395893	21.5653759294824		21.1083396832765	20.538746248113		21.2817808761757	21.7442438775011	20.8471002140541		21.463519494991		21.8966884666381	22.2808596640972	21.5963876696984																20.2522296236155
24.1056337942948	24.0205010766834	23.9416096783233	24.0473292491596	23.7159091792567	23.3955236159969	23.4338016251932	23.8198221500382	23.3546529789711	23.6289454903442	23.6439934575636	24.1716868759834	24.087087128931	23.8501422455366	23.8752528098212	23.8756065260192	24.080194051759	24.2259730034325	24.1637044774354	23.8514699123033	23.9104932571159	23.9943752809365	23.9469201378954	23.9799478344581	24.0066162988891	24.4534700954717	23.9824161846419	24.2891275547407	24.0578702073313	24.55779827456	24.2176482825495	24.0549776313155	24.0394398165469	23.9112085725997
25.6131941507537	25.6969239949231	25.4970555858636	25.8045149136886	25.5816424837499	25.6339994338904	25.6072032091936	25.4652640070252	25.5637068986717	25.2906671165346	25.4731694524882	25.5699614714946	25.4365802564019	25.4889448309559	25.5456173178334	25.9212148826339	25.6662561848932	25.3682852156573	25.2784121273787	25.3530752466599	25.1876476317269	25.5593606080693	25.7470324075477	25.2520815824868	25.2697701149248	25.4450351035345	25.2730649026527	25.4863873886888	25.3123142703389	25.2093785461681	25.3013369688813	25.4304566646926	25.1655141240835	25.062588235114
24.9504817913013	25.1296041013	24.7487184416282	24.9221511282465	24.7641738402312	24.7527728650793	24.8446816260275	24.9186183193358	25.1012304644742	25.0360349379094	24.7387275124522	24.7884517785847	24.9688032205357	24.5007973596721	24.4856200027851	24.7522717408234	24.5867116674435	24.968284905166	23.9722106280041	23.9170589832131	24.4750055222654	24.9177528861744	24.4263913569909	24.6378777368997	24.5600927669646	24.6892211376034	24.5212818134509	24.7559750973086	24.8003161853371	24.6753631805001	24.3362994817418	24.3003152124419	24.5219508419026	24.5437636515354
24.5807340776235	24.38313044723	24.3902871724581	24.8327206411579	24.4963562668352	24.4455797204156	24.1339663872135	24.4440679405741	24.651884423347	24.5776961897616	24.4285813472016	24.3498358377917	24.5162107622669	24.1451316819371	24.3070552719694	24.56823659474	24.3797699750215	24.2962998067485	24.3065811549156	24.1835210626367	24.1363651928373	24.5381176046472	24.3998802956778	24.1849412580444	24.3375517000194	24.1453688733672	24.2293685536759	24.1597644930454	24.0361838864838	24.2205725504954	24.3347754910166	24.3518717746965	24.2249594784832	24.0083773223196
25.2646788361784	24.7657794083147	25.2635810596375	24.5925207752104	24.5145387962465	24.7096162767856	25.1331094681041	25.4126005270186	25.404157197051	25.0381413972544	24.9231564206482	25.3336215362148	25.114811210592	24.9233678271275	25.0808507149589	25.1305195501236	25.0002239566954	24.9644194902354	24.9028346129833	25.042708364551	24.7978807141722	25.3810809930317	25.1412615556547	24.9591241343724	25.2884669909975	25.1629641845253	24.8985193988861	25.2123679628372	24.8833067916664	24.8310914353698	24.8362664122503	25.2770031196437	25.1708064984409	25.0136566449839
												23.5936878443631				23.6690390408561				22.9067250461422							23.6838183338373
23.2320958738265	22.8375969210005	22.3225848736475	23.3713031167652	23.3074867224081	23.1423555671533	22.9842637071215	23.1884507982192	22.4696349990985	22.6873988780692	22.4375632684493	23.0816093570443	23.2738660089725	23.5533687634302	23.6058530186504	23.058569904243	23.4710635124363	23.0956776163425	23.3305880664887	22.3383394954783	23.049659338603	23.2736428394698	23.7867458652325	22.5509919186471	22.4029766511589	23.0619625869584	22.8113666549091	22.6760667270432	22.5968774425014	23.1541546644041	22.7806540531764	22.5303077722021	22.9957905887266	22.7707477971654
24.2002738753598	24.7200117146136	24.4220278246851	24.3854605144918	25.1810906433376	24.5452800803972	24.824850313643	24.5552527303405	24.5425604353067	24.4674678813022	24.6803719517568	24.4577596050479	24.2699196990195	24.4754602499966	24.5351152800339	24.1231585589258	24.5394936332642	24.1685251189889	24.2621449581286	24.2292085938931	24.1049695895961	24.5728418200718	24.2184446689327	24.4423119747499	24.5671187830179	24.5764611432296	24.1783979798021	24.6909561364568	24.3426144344451	24.2806865774976	24.0681981515599	24.4976907688536	24.3625874857653	24.3358019540465
22.8740213726046	23.041776170124	23.3880899335713	22.5001168767521	22.8465832461631	22.5912299427427	22.7699429660701	22.2160112634319	22.5437298398566	22.3691354614578	22.7964571327085	23.2919839471535	22.6946202420681	22.9661928906768	22.2588236237233	21.7878701934944	22.6855430134281	21.9752411352421	21.5786557816682	22.0101110903187	22.5590373984582	22.7273047126588	21.9083684132348	22.3253866342905	22.3811844307458	22.4053174998584	22.6278307003592	22.4984384633472	22.7342596320142	22.6631531643735	21.6824305808664	22.4517509575031	22.603266788414	22.3177936834097
22.2237382824493	23.5194826978399	22.7890210946112	21.2607895562512	22.4169919362081	22.157785387458	23.3825732396885	21.8712378862347	23.3649299219327	23.665241435531	21.3552034659768	21.7785153473196	21.0142548637278	22.5241496706326	22.1973141100278	22.5752319940326	23.5332754844602	23.2045525414457	21.7115156716212	20.9911725389273	22.0849199792261	23.0379913547101	20.1702543262255	20.817915474913	22.1380079932928	21.4376896430986	21.0229464621584	21.5210385892746	21.1417570833988	22.6414134757525	21.8996151282362	22.6541464544718	22.1039052092533	21.7075003851619
25.3532893831541	25.5436316814959	25.3783877759126	24.9612414522113	25.2967149883819	25.2334670690554	25.3269373636436	25.2046218843579	25.586867771676	25.215815563205	25.3167914779061	25.8028512828715	25.3965904836003	25.7919708848055	25.5758823534647	25.7740744714776	25.3380101513994	25.4408815318017	25.4576583163668	25.5598417519994	25.4351746102537	25.9772533027958	25.6063691050215	25.4273025897827	25.6825531877062	25.6951878734328	25.6726265487066	25.7979911262875	25.8428847112679	25.6904554278723	25.7364278296382	25.5384549208217	25.8498389048325	25.804909536988
24.2887063189228	24.719918555938	24.5767614323041	24.505183055631	24.2946082549419	24.5317284044566	24.321242148613	23.9226642721131	24.4788931388594	24.1940067599062	24.2820056885624	24.3437730852566	24.2011673959123	23.3301114852317	24.0477750177178	24.1827597392343	24.0594922615437	24.3185053255629	24.2241016314202	24.0587937909667	23.9429225943248	24.3468204070998	23.9520083005308	23.9356378323798	24.1024344551104	24.1584923377674	23.5734676816468	23.6524526730953	24.1569653051978	24.0426910949637	24.1305698055689	24.2513303563315	24.2975464239368	24.1764275081545
21.3946696916642		20.8289716747007	22.80895747362	21.6054982785854	21.6156302023756		21.4275067437601	21.3547524104138								20.6781360594501
21.148206976988	16.5493516000044		23.2685869489463				21.2634417484791	21.0838991002837					23.3569870024726		21.3064778015181		21.6951780635549			17.0468973991256		21.1000452755163		20.8507604854956					21.2608381460718	21.8984677271598		20.8315281410927
25.6032424706597	24.9970446360866	25.316110156007	25.4827238648561	25.3177591117661	25.626494246502	25.7970564427105	25.7191289867804	25.7935465809754	25.6709681069675	25.4719224233625	25.9426060537566	26.0132750807826	26.1301256892611	25.6309493885721	25.8753461561105	25.3489240254032	25.7048989663985	26.3552236085863	25.9441727497625	25.2452395740977	25.6295997749457	25.8571489769431	25.0472273200254	25.4269030841654	25.1205436835824	24.9958599617042	24.8652285351475	25.4312964379688	24.7202418091119	24.6636482290911	25.0488850842755	24.8906412320379	25.1161965287075
26.5965478775451	26.6762056951863	26.5571176679724	26.1019453109752	26.3387486727869	26.2229274759312	26.6201476879004	26.5996422678508	26.3595296022552	26.4827373846798	26.4273370704167	26.8292535377873	26.4224215278335	26.6987344378446	26.589446215256	26.5599143697504	26.6405933239416	26.5056378844196	26.48213764773	26.1898846439207	26.4452863999466	26.8389568026175	26.2320471534546	26.5793771583864	26.7463336842953	26.6351541232814	26.926670403384	26.7514521166553	26.5333634369834	26.5441370154662	26.4220607238032	26.4032470372699	26.4783043140967	26.5153550543418
21.2480138997198	21.4406504049651	22.0449627939063	21.7822053640094	22.4477811545047	22.5350858418268	22.0400013671092	22.1586902971964	22.4185740451648	21.6229084945032
20.4405212941128		23.6171522157469	23.9799634434532	22.520857500899	18.1843196142162		22.7824114354744	21.6592024860826	23.4402244226745	19.7374200779706	22.6912348682737			19.676505566113									22.4509500474538				19.7627920940925
24.9784576617346	25.3302836292053	25.014865079941	25.9255934412011	25.3771262714656	24.8555230377894	24.5333873435036	24.9584004634576	25.2045657599986	25.0159532704554	25.2928697895849	26.0308377006979	24.1086103751205	24.5562926662363	24.9894912376267	24.3978944989584	24.5619054155989	24.8324228720551	24.8538697667341	24.8594815290201	24.191585945002	23.8649822744046	25.1561967310403	24.0296723222224	23.8528606067528	23.991125044583	23.8244081028464	23.6466594034602	23.9366466934711	23.8468193027754	23.9975844513264	24.559656744619	25.4373325151314	25.698635635935
23.9354139060957	23.7429990896313	23.1145960580111	23.3199754551403	23.6522569184658	24.5701348758647	24.811353588456	24.7760014546244	24.7674176248675	23.8894671318048	23.2460035751179	23.4320327204938	24.3645179161993	23.9634525611902	23.6711740071627	23.3426161645443	24.7949641005998	23.8290573585597	24.1714055676301	22.4719094973234	24.7543598404457	24.762441234711	23.1513868502314	23.6171168966394	24.2232719364212	24.5315047931507	24.48453918543	24.2257345673776	24.2998689405597	24.3291679861678	23.8807525961128	23.7900166294767	25.1831168057239	24.9677028152177
26.1778570263624	25.7506522257299	26.0013825267187	26.3151064260752	26.1556359679681	26.0245025318933	26.0576141766343	25.8975423167275	25.924638489839	26.0003926732664	25.9720448927785	26.3341605245881	26.3415220567107	26.0305890955188	26.1176948993922	26.1180676238137	25.6042126651468	24.7664647437041	26.1858957086299	25.8905608580299	26.0289370313472	25.4392270847142	25.8881482614269	26.047737422134	26.2016757546028	26.0120945635232	25.9694547448654	26.1221841124351	25.976672906606	25.7892144448856	26.1661819343113	25.9718130754182	25.8068444411673	25.3823903380497
26.3967384101839	26.8739639002943	26.2523816922516	26.7336224392495	26.581604054492	26.5984688654908	26.130188050564	26.2932964251062	26.610692471621	26.5851634176441	26.5961674205024	26.7336243462587	26.9943784774633	26.4885795192623	26.7056874858929	26.1727923604451	26.5719347257471	26.4842305574015	26.1743556545813	26.566076976242	26.3961985751094	27.1778133695952	26.6898750902577	27.0743115831223	27.2706997478717	27.0070220066384	27.0099925886278	26.7257690824566	26.9183723402307	26.7210851156488	26.9100658770954	26.8058505291764	26.8584705904289	26.9837903092908
22.4004471305894	22.4510406387997	21.8988137844975	23.0457450188743	22.588359450386	22.0251540628316	22.0031774100564	21.8865907961145	21.1815673701791	21.964123880814	20.8443704383305	21.6628361488686	22.8076969320083	21.4714518248697	20.9218369141853	22.7221209616464	22.7213409960628	22.6071088760745	21.9733613162379	21.125284817628	20.9428306968297	21.2763771165799	21.0660135067671	21.0403096508138	21.3749335659517	20.9387923711659	20.735553284271	21.6491308475972	22.5609140988303	21.9734168833773	21.8395035286811	22.3094029571228	22.2957902360271	22.3209598310579
21.9613325687981	21.2963799784778	20.7463356615808	22.815616797233	21.6276187480655	20.9448855095007	23.2314494824332	21.8695503645428	21.0416348398226	22.2276282520898	21.4060728188601	21.9243947122425	22.691196834378	21.999238101044	21.6622322536011	22.4708023017986	21.4353871361677	21.4784002956472	21.5256077057979	21.8112006693473	21.2870558690443	22.2271965593818	21.9474633681291	21.0882587211755	20.988441281116	22.1217017684191	21.0631845966448	21.8499712425652	21.9283982305309	21.40683522846	21.1372685887098	22.4426703322924	20.7980081059387	21.6990087168133
24.2086020716942	23.4225642996685	23.5610403791868	23.5673076471894	22.9421757197537	22.7987734392745	22.9138583450181	23.8550769175461	23.0924871605047	23.131361675749	23.1930264715346	22.7442054438528	23.2461327906409	23.2456499931498	23.0981920463235	23.3290170242817	22.4163485634716	22.2219486704744	22.3997215703357	22.4172083947314	22.7251344450982	22.6030947742415	21.9318494721944	22.5172922482749	22.1973647342724	22.1137821494589	22.2519617302742	23.1613924348605	22.0757133447998	22.5252218189466	21.6667049184861	22.2258894095529	22.079359626573	22.1825415648633
26.0778279589072	26.2703583628978	26.3927503976773	26.297568996278	26.5945217821059	26.4340532991346	26.6327705930991	26.4358483466358	26.2732494252781	26.3015560462607	26.2200814222534	26.3557731749673	26.0322670569442	26.1823666499046	26.2431792316208	26.1592517423808	25.8044007087268	26.2186360845173	25.9553593268886	25.8822559175505	26.2121254019434	25.8664770331589	25.9683339233579	25.901173383421	25.8474511954937	26.1069643703333	25.9770230158659	26.5652747862109	25.9973737007225	25.9799342917859	25.9467857123558	26.0978815754098	25.9111469334783	25.9724347406297
21.334890036962	21.3670463644774	23.3565293813678	21.5662365625288	22.9261900599558		22.7658228845208			22.0459377474322		23.0481268586051	22.4613175381814									23.5377504443059	21.3530471350689		23.1637839581472				21.841418917116
23.4877569095271	23.7026572187858	23.9002722345058	22.7077006202038	23.5038393182496	23.2865561946319	23.6506809652387	23.5514855943804	23.9138414441738	24.0098366363242	23.6428011316112	23.4269419408507	23.2232480292512	23.536418742897	23.310581695138	23.0317995484398	23.1567460680183	23.3554588791035	23.3929165873143	23.373416920166	23.1113617616092	23.7077079479808	23.0103554085071	23.9505194944264	24.0537861913244	24.1946590387667	23.8772409108118	23.8542116138533	21.954851541509	22.7831787419319	22.8597424721504	23.1084099264924	22.9359765181882	22.6820937733348
19.6512540924868	19.7433303938678	18.7580065493463	19.2503044196022	19.1551572753019	19.2315724251565	18.6625266853085	21.2351627254405	20.730257831313	21.0380596595981	20.58741825744	19.0993652837909	21.4452900131328	22.0325808237326	21.1317955599913	19.404358086717	21.9142498342345	20.5873876613017	21.0904417416312	19.3693007784276	21.0680304286832	22.8575466958847	19.3334604384164	19.9787775322723	20.8192030267865	20.096637216982	22.2807229097566	20.6013314505651	20.0542179273774	20.8084225766488	21.7235083091467	20.6664175587142	21.8369208900364	22.3123620627515
25.3494964890746	25.5008429180217	25.6901810152861	25.8003911130474	25.51421854262	25.4614606535448	25.4854212883866	25.4835970477096	25.7664736588464	25.6064462784701	25.5209415190959	25.4938745134104	25.61131871187	25.4047807261184	26.0271647733139	25.5893954457433	25.6304363668255	25.3600365472208	25.4188664527766	25.5306395519689	25.5598710328878	25.8469168787698	25.2565910327113	25.2809517513955	25.5901797800178	25.3774410496971	25.6743865237794	25.4146366789875	25.5235247182868	25.4678390137207	25.4350679083931	25.7376303882561	25.5728419662347	25.5758851010435
26.1443664227844		26.3727946692476	26.1532332979879		25.8805608828919		21.5987932555044	25.9768044537413	22.1584455458793	26.0707336972737	26.1621407839077	26.2465991994212	23.6936003914095	25.9271844069339	23.5399753114814	22.5897600567497	26.1908662727102	25.9034516225936	25.3113632962681	25.9400550671019	25.2689268714248	21.6941621947668	23.2709002373363	25.7663803501089		25.7757060573158	26.0319427047413	26.1237348830563	25.8228132881246	22.9988835669377	24.6983023257079	25.681832166428	25.9925886001431
24.4142045136087	24.1177707150476	24.257657794765	23.7846492721083	23.4074559343118	23.7415833372749	23.6997826356392	24.241196465696	23.8524479621124	23.4472775235702	24.8425592188323	24.394259324195	23.9878645737169	24.312012048505	23.9633295086514	24.1082728216508	23.7910607811921	24.2191278237761	22.836847085548	23.0439790473248	23.5263238897165	24.5023157108862	23.5686395286286	23.1379025709554	23.6771281428791	23.4850860348104	23.4526375046527	23.7160240500269	23.3357359367522	23.1598670020858	22.7152318798192	22.7503265491976	23.1318698217874	23.3055679384685
21.5867739394601	22.2517480519201	21.3554488966879	22.1095326916181	21.9325218407052	21.8973737748616	21.7696229974432	22.7834948096822	22.8969826620276	21.7492698914023	21.9078057941986	21.8826796990249	21.4240408867837	20.650663545576	21.6841598607273	21.2655244067028	21.6766360914706	21.5622334839086	20.5270434609146		21.7097601890673	21.471909337192	21.0324390882233	22.0985720582507	22.0625124482717	22.0458791282571	22.0662685896142	21.9617397424423	22.4221170827588	22.3524637918131	21.9056763074049	21.7382852141553	21.5483716184907	21.9758354846536
			21.0030815051004		22.3266078215241													21.8385270147729															21.0279776687296
23.3363478470317	23.0883323133052	23.4365686773742	23.3472742915203	23.0306575045282	23.519873960301	23.6871736156341	23.3424931608175	22.9595360593578	22.5909855484848	22.624676120805	23.4647831933323	23.0236341062988	23.0542446392958	22.9438772612199	23.3899111401808	23.1407728035718	23.4083384250703	23.2208901716425	23.3707966180796	23.0753697935158	22.793391357311	22.9921937728254	23.2702625065443	23.2912757403253	23.4378581534957	23.6535945442013	22.9055205079406	23.3366653467055	23.081854397375	23.3293869265699	23.0881649663396	22.9367242445211	22.7100234042333
	21.6453031229879		21.6780865320329	23.5921061320229		22.9260872070269		21.4358084829884					21.2336078626561	21.2342407158865								23.6869034368415			20.4477690763968				23.6717116901387			23.3158655790317	21.9677164145441
24.9602423778951	25.0483014633985	25.5221478354676	25.3781571995709	25.189762906842	25.0098611587282	25.2661702095739	25.0597642006154	25.4903595454798	25.0781650727749	24.7732532493265	25.65968239783	24.9773100297973	25.2062110114343	25.4838815023251	24.8120884633094	25.2802744565595	25.33448582286	25.5161330225784	25.1680830743632	24.8198862297358	24.994162296747	25.0985867970329	25.0973480517249	24.8174119616936	24.8808606779434	25.1270850500309	25.3503002690132	24.713055034702	24.8035587006622	24.6800308158698	24.9513816980524	24.8904454579645	24.8567339516862
20.1640339711019	20.3147058023053	21.0206420361722	21.4726611401955	21.7218246038338	20.1151673625511	20.2368508073977	21.2614345745383	19.98570412103	20.44161152055	20.0812849325193	21.5166779727149	21.5351790618698	21.5313972098282	21.5698791591659	21.6675281138219	20.1118336634817	20.420451787315	20.1233295740489	20.2266452680192	20.3850889149183	19.5611305719695	21.3202721638016	20.4713532184145	20.5370291917523	20.2653058068689	21.2831847925624	21.5281813356217	19.9788980789621	20.0448967119976	20.3819928653478	22.2470326332275	20.3310406406209	20.2638363606602
23.0712655665982		23.6913638873709	23.6087468314016	23.1579854783182							23.608155532676			22.4817109830172							23.6442492459198										22.9826755512103	23.4025364450428
25.5168256098612	25.4861498326087	25.3964978955604	25.6621002512611	25.2204386599174	25.3214308830512	25.1332664674753	25.2327761180215	25.1842934557557	25.2916414108031	25.2965059114728	25.2448923861734	25.2380537573734	25.4922967148109	25.2907865494005	25.5094583642966	25.6719764132607	25.119153209412	25.4065897021756	25.1492850854193	25.1934125479814	25.5133284950899	25.3568721486399	24.8962742328981	24.965288798287	25.2249179137873	24.9183864481908	25.12735513574	24.8610230770752	25.2759898202404	25.0371092789018	25.099212723093	25.1765385684958	25.2040890440734
22.3423903024709	21.7667587456142	22.3084613311339	22.3727913147453	21.1399083543209	22.5615063891475	21.9704568295349	20.8673908755508	21.950408061638	22.2483673972898	22.0589831586003	22.1176537403972	22.8367760407458	22.1886353330686	22.0757048679883	22.0038024232565	21.3964794672243	22.1912858656695	21.9430317676017	21.6730304805605	21.6997797086786	21.7117666613286	21.3591099507795	22.161800872231	22.8091817579131	21.6252155986949	22.3828311243008	21.5928889728768	20.9078553864873	20.4350195560177	21.1214206562834	22.8727972440252	21.2188819914341	20.4991330654917
24.4312755915591		25.161148041379	20.1666259374302					24.5018763650639			21.8687100799541										24.5062171650672
22.373770303241			22.3458733180349	22.7825365053556	22.9557282594743			23.8387326675682							22.9081370537898			23.5991391106061	23.2169476816353						22.2289158599582							21.5358266496251	22.2627016595096
20.5039691101607	19.4524114598274	21.0165632542212	21.6577577121603	21.0994062605655	20.3654264134714	21.0903464116289	20.344765243569	20.2643817093526	20.3942463654405	20.6767892056236	20.8430385590432	20.9047334624887	19.7368174025702	20.155064320016	20.4323742695591	20.4526537998162	19.7578628644514	19.4609501522706	16.5228071169677	19.6276701058474	19.4067478888999	18.7739041111272	18.6010781846374	19.4732455373749	19.1725741197754	20.2984055342006	20.3616981391478	19.0541921656141	19.2619681667692	19.786583510081	20.6198024027579	20.9028224825515	18.9826582452314
23.4651440180783	23.5912769629596	23.4984537571001	23.4224591131452	23.502152377112	23.4419054338353	23.5771207127458	23.0864681325829	22.8639521663097		23.4216926537664	23.468738917647	23.5136079666517				23.1056609444144	23.3773963294215					23.5441325537997					22.2176804015841					23.0761266799723
23.3478870632116	22.299783335788	23.6037948633324	22.4160176783534	22.5096311083121	22.5771005464179	23.8937820155958	22.7168395208002	24.4837412212009	23.1480902809111	22.0776892197825	24.7699903692447	23.3281938384458	24.1177779129091	24.709925361913	23.7504467518349	23.891221103092	22.385552245449	23.5510170585864	22.3057423179959	22.3482901204179	22.3394128716573	22.1794723305211	22.5080205832751	22.26340278833	23.0655274381897	22.0619501485742	22.4276056796957	23.0875840472797	22.4612395354658	21.7931588773478	23.5841639742097	24.366824196351	22.3535970242876
24.6741961589674	24.3777927061325	24.5734504067759	24.7865984429251	24.4737068277001	24.5065385787229	24.3228888706808	24.3842954604063	24.38130437976	24.345253773557	24.1270425289711	24.6121414628304	24.427181203321	24.0612969727613	24.0644915076802	24.4273935681585	24.342865567087	24.5980974997957	23.8621975608163	23.6431413864848	24.3255621501027	24.1832136615553	23.837395948554	23.812345611037	23.8825801446717	24.0534223766597	23.9494091478244	24.2706473328389	24.2676724926014	24.1305753569989	23.9086512856902	23.9641666155148	24.0545468045639	24.0706160923973
								23.7505322175332											23.6479117927332									24.2778733889862		25.1266384387311
24.5926300228962	24.6774567695438	24.4662735142996	24.5632003697081	24.6774577780763	24.606754145041	24.5799499854524	24.6490480134515	24.7310716847384	24.8911674922538	24.55535107753	24.7565647154688	24.4997411597094	24.6868119820333	24.6481877142947	24.3645452413402	24.6365398003764	24.6395842269819	24.7632289936175	24.6409411549638	24.6358341738673	24.9021856472323	24.3901826390119	24.7306855056211	24.6633446075409	24.5419079279296	24.6470755374985	24.5047414122957	24.8756439776408	24.9029022558826	25.0005085033844	24.8025104415414	24.8649448483549	24.7993385633099
				19.5939015220613		19.7687508051336		20.7372096627051					23.2238936558044								22.210503178006
28.1302338197167	28.1366219148679	27.8706016819949	27.1268242381447	27.9908089160618	28.1377369319735	27.5226106712745	28.21006651804	28.3764329605509	28.063982969342	27.833681086377	28.5956819130271	28.1304398519243	28.2782659859717	28.4445352363105	28.5770630592827	28.8610353702815	28.1259218627598	28.5692460094977	27.9062670354728	28.1399034525719	28.6026651969759	28.0289471524675	28.8464452198021	28.3304456460131	28.2064680385768	28.5333995559996	27.9806140339126	27.8986103289236	28.6127952521078	28.3080611409458	28.2190459913314	28.4170597783687	27.9866189567173
25.0213792233168	24.955323494399	24.822908003218	24.8247212164135	24.8558320333888	24.9646381097405	25.2244941129228	24.854451738786	25.1142173150532	24.8376436938475	24.9493116575499	24.8596722104495	25.044690549508	25.1953762093965	24.989740886406	25.1259999990314	25.0690123578695	25.1113755571221	24.7115935814194	24.6423176935059	25.0170843678825	25.2968753271595	24.9464398967761	24.708319266913	24.9525645086646	25.0112919170222	24.7524171857868	24.5483285312059	25.0450727232261	24.8334224919115	24.9004132333307	24.7686768543231	24.8512826732531	24.8815103399549
23.1707051103358	21.5484715425885	24.3316195922991	24.190740995314	21.5191268889576	22.9982301476718	22.2833686376565	24.1261770571405	24.0340608675263	22.9926433145824	21.4550838664451		20.7133311867137				22.2199828517864		21.8257054761862				21.9657499193776		21.7921348703686				22.3978676909727	22.6515892834501	20.9140910148663	21.3907055585147
24.5758744864668	24.7150525816127	24.6130152567314	24.4527635972573	24.6357547775457	24.4068163987162	24.4655961858175	24.4711961094057	24.3277871663678	24.3107337558037	24.6357873143669	24.6622497530548	24.8919432365612	24.6562034839546	25.0754027083658	24.4164711372245	24.8575015062566	24.4816827818222	24.6114313089132	24.4343218294785	24.0879383698706	24.6456122667397	23.9103541356326	24.2386755590038	24.4896912011116	24.3487389314552	24.5914653084134	24.162700772292	24.3285513289722	24.7170034266212	24.2679742875684	23.6586455156286	24.2014601404055	24.2482966511732
23.9527323215811	24.2378511941409	24.1112488541898	23.2170892936576	23.2033828130144	23.2168947356375	23.100968921666	23.1000197180589	22.7711290358159	23.9889419675679	24.2525752053276	23.0469430487959	22.404998687802	23.492945504341	22.7078606995804	23.0812376085226	23.5555152518041	22.4289310255917	23.5542010155049	22.9598886363577	23.2776730664901	23.185162772491	23.2521271096089	23.7870339396158	23.7962325655891	23.6353660397897	23.1632896287153	23.1246483139781	23.6321695596078	22.5911187474234	24.0518413989762	23.8362599712898	22.2346518367601	22.8919169193651
23.5491266536879	23.417602506201	23.7761074227316	23.4221841702332	23.753949680792	22.9791407879004	23.3964637189218	23.5900908489704	22.6786844395348	24.1571409309493	22.9835232789588	22.7240297901268	22.9015360253934	23.2522982013549	23.091019938309	23.6329681462434	22.8414353973684	22.689427192448	23.4295930045335	23.6854241309497	23.2415753453029	23.5967491707724	21.75876160619	23.9358823961275	24.5018809809331	23.7079730372015	24.7454018205079	23.9006024700021	22.90169458304	23.4516787898797	23.5581861445198	23.734910050556	21.4686452847279	22.8130370586001
22.6971671979101	22.6407318864665	22.751404713899	23.4910898657197	22.7300996540192	22.6717673940137	22.9772392985193	22.9966417061629	22.9680942312033	22.9500424243077	22.3718060093396	23.0499794259224	23.1624108234488	22.7358329372419	22.8896301275353	22.6548472695732	22.8638286460914	22.5756639019504	22.8147883802422	22.6072772428154	22.8200509940088	23.7511984764059	21.9185150149029	22.7102774772222	22.1168661897381	22.7356457548775	22.1959627186477	22.2076559725491	22.9363993279066	23.043500305136	22.0093306191844	22.5504217185735	22.8559722554901	23.1034976424249
25.2059431266826	25.3650245199121	25.3796380705313	25.4734015114285	25.1513675246161	25.3319025838108	25.4829871211511	25.7500791030806	25.3065172678799	25.3523699353727	25.5149507730473	25.1095873468112	25.3829986584662	25.402722813441	25.3580643644981	25.2847167894097	25.406155132419	25.1152691097054	25.7092840656619	25.2326621906658	24.9824089357102	25.7647361341217	25.4583831727464	24.442416217153	24.4896813712458	24.5986330295361	24.4143700209912	24.474894328935	24.4516539024003	24.5065727047525	24.6904943063921	24.4782123425186	24.6399289252346	24.5687789609436
		25.8214658076268																							23.0742376629375
21.4154598534212	22.4286444219868	22.5011995698203	22.420965094851	22.5372568600599	22.6300405144556	22.3759059860501	22.315685212133	22.2025981845561	21.4154084803343	22.4421261125656	21.0867730860475	21.9600800979945	21.5688844435771	20.8172228381717	20.2691948006283	20.7621648591065	21.3508773576896	21.1455342096427	20.5707152720388	21.0765430629003	22.0295561726138	20.3764655630475	20.8850053760611	21.008541051538	22.2278070643735	20.7691753544378	21.0786216596917	21.114122823154	21.879011986392	20.9881824547783	21.0782528957293	20.9102768693811	21.1317768456532
25.2930204940773	25.0578545773161	25.094439412159	24.9926082551139	24.5843724607871	25.1160863828984	24.6451720176398	24.7145024819789	25.2648517842976	24.8893281780695	25.1231353914491	24.9962556301208	25.3554785020918	24.7904381398956	24.4769413345407	24.9927774594465	24.3060587453821	25.0035976213029	24.7359441937546	25.3851905586631	24.2968852792945	25.2125781372804	25.097083545261	24.8845175640876	24.5982442555233	24.214613026965	24.8488361367247	25.1558002711637	24.8118902085665	24.8488026311179	24.3607072027268	24.1795169478849	22.8739223790089	24.6623630272727
	21.1737265041929		22.2602445665706	20.3701333128574						19.9180591178083	22.151157820119	21.5946485730529					22.5579391638497	20.9197778208923		24.6290342162338							22.2685834099514
23.3375613413724	23.6212199469738					23.5426935016456	24.2040039363369	23.9960325828434			23.3401966887289
26.6232038057253	27.2340099026911	26.7615838881073	27.1557123058474	26.9018444924463	26.9190929832912	26.6972484506881	26.3747192960061	26.560761320978	26.7448384219198	26.9745206911201	27.0445923016913	27.2791245769383	27.0212527806374	27.1014439211127	26.9595865670058	26.6848741148974	27.2286443615049	26.5644148522835	26.5585637943565	26.9950705942183	26.8180377533424	27.0500957176277	27.3329001870787	27.3865063992232	27.0763446136452	27.5115246155817	27.3486684104314	27.2312600311952	27.1356242840905	27.3661628959502	27.7605401128921	26.9530654889395	27.3959739026046
21.2337197792044	22.0965473096777	21.392336932899	21.7874634614902	21.1399195703289	21.8130045309396	21.3140692368232	21.174301667263	22.0590108448499	21.7658071711931	21.2491970076335	21.7457774358694	22.179709287019	22.5068490834016	22.398715289264	21.9936122033166	22.6394490147568	22.1955996162709	22.5228096274212	22.9057366697522	21.4247763799621	22.1721847452803	22.6132992598831	21.8498123869697	21.8777150387335	21.8617741353071	21.9856146415115	22.1712229716588	22.2666071233808	21.9090088425781	21.9647291023762	22.1094220097715	22.2569060870199	21.914434384736
22.6219249174369	23.6379801179972	23.7974522867564	23.7782820000349	22.7884660588962	23.7272236086824	20.1230962809735	20.7974945732645	23.3571363966785	20.3392483680717	24.5172456234282	23.6682705517482	23.8505498377762	22.3125062981848	23.9912249231041	22.3416697197183	23.2688639323505	20.6884540665588	23.8101620176822	20.278678174891	23.2370645160148	22.9420183232588	24.0215457632097	24.8028961552602	19.8609979450054	23.2039146962532	22.9799979805835	24.2844922931723	23.4467222937293	23.1554141328733	19.4628615488188	23.0190323308826	21.1952573433712	21.19471601417
												21.5792636407772	21.446022778223							21.8953984784666
19.7002939255794	19.5574930526434	19.8911245706595	19.2851714372198	19.7160561829354	19.5746052711134	20.302002389128	19.198846349202	19.5919901279537	19.8536690914195	19.0461413752851	22.2500573082963	21.2336779454442	23.644109261229	24.6696152570364	20.4845198517424	23.1014077440955	21.6471787389641	25.4663551356516	25.4483624380686	21.9218493561988	22.449056218725	25.2625435186928	21.9459972015049	21.5480945721138	22.128676305035	22.177978948862	20.480257954472	22.2504181816093	22.3370424304651	22.464707010492	22.1859710458468	21.7423806685553	21.7661505649624
23.1985335527003	22.8894696872731	23.1935819185552	22.7663828516236	22.9772993734671	23.0557752322223	23.6403194509992	23.455967723409	23.6650986042487	23.2670904135142	22.9470864329479	22.9581483696016	22.9011549465002	22.7218454758577	23.8250615848761	23.2320867898293	22.9842951104537	23.4247573752008	22.8558299744919	23.4183914976379	23.3528540850668	23.5056372293896	23.1843208334839	23.0878398365959	23.028941303688	22.8669735371286	23.0834086419564	22.7058759156096	23.3632417053463	23.2803359001838	23.3396124229113	23.571114833343	23.7177268764175	23.1078047495288
								25.4867494549914			25.2209799658757	25.3032147364012	25.1274564101707	25.2320185386304																	25.0954964695034
							21.7392117404055								21.9069236790186	21.0455424867919						22.3106964124708		22.5027861441573						21.9791398230124
		22.6576575430364	23.3447558066406			23.1980998059332					22.8998720819441					23.5292645642398
25.7981448485861	24.9285790254657	25.2378094803344	23.979155638017	25.4592522563171	25.4228630748456	26.0566200021415	25.6158894926533	25.5421300345623	25.9829592090322	24.9402293598806	26.5122099981045	25.8331906785084	25.944339767003	26.6083053315803	25.0938999618231	26.1251718246856	24.7505794661937	25.3427589852723	24.834367196853	26.0413598064177	26.6839846144537	25.225736168269	25.3132141285899	26.0211290277157	25.4863939145933	25.8357539573554	25.8783796417819	25.5971860624694	25.3085271111229	24.9908162844159	25.7839405528872	24.1738167786828	25.0531344672405
24.0595774125746	23.8077579970658	23.9803091225541	23.7562288272597	23.6364686906911	24.1228700651518	24.410408912297	24.1571112727907	24.674380518609	23.9571582796501	23.4641729090148	23.5907162103109	24.2664163109512	24.6004232590441	24.6185435051308	24.0078453796312	24.3529493819842	24.3378803744007	24.5979976887288	23.8249757330845	23.3533518125635	24.603861881595	23.8770801620373	23.3968247107629	23.5680748935253	23.1467343299823	23.7905158819418	23.7491271748201	23.7745164269702	24.1966286862719	23.2822633827993	23.5008980555977	24.2088120930924	24.0328336611887
21.3374251834206			22.35499566838			21.8582826920916		22.3745822263762	21.3206306877218				23.376570662774	22.1276201968344						21.1226574031755	21.4692475379458	22.096787586283			20.044868665335		22.8963914059595		21.7833282200652
22.1979595760262	21.9304842131277	23.2129819096223	21.8216171382809	21.6966057341046	21.7323557072896	22.1202264245088	23.282858460628	23.3251647906024	22.5429436632827	22.3619770003453	21.2090823168636	21.0675780043747	21.2310991686092	21.2023519524123	21.5313394807525	21.8920302738578	20.6301696842294	21.3071925858596	20.2583381732824	22.3471940718502	22.8684386920124	21.413260129989	21.4221118275528	22.1294174401896	21.4486866739709	21.3450269808347	21.2946573570876	22.0581624417616	22.6288537765794	21.4555129541405	22.1634719421143	22.020971994089	21.8835765548073
23.9843535122858	23.6325022604297	23.8624072314779	23.7646908451509	23.5994571441661	23.6283930771208	23.6093135653976	23.8052829245157	23.6210808424192	23.6896390812644	23.5221018135734	23.3491974303423	23.363343642934	23.4886153922422	23.7115595949423	23.9002608568901	23.7823185936444	23.1768918430057	23.3937719241077	23.3716486476507	23.507545621145	23.7163733572721	23.6068143504759	23.0431070820532	23.4793181237343	23.3726816654573	23.0362458560964	23.0916454428801	23.2730128948737	23.5008124921147	23.2412504502156	23.4257632951956	23.5200097420974	23.3355173563673
25.4637356658622	24.8579103318218	25.2053288500314	25.1724769720577	25.0471054152953	25.3775328973838	25.3090495796172	24.9954183952078	25.0326795034199	25.2568762885089	25.170429779195	24.8733144745102	24.9462998517004	24.7104458138052	24.477524661062	23.5938023212253	24.7344044350675	25.361102795198	24.8320399089053	24.3372818266818	24.9237916660592	24.9053038715527	24.3369988029017	24.1193466386671	24.2205689958218	24.5780983231248	23.9551167169599	24.8183741268086	24.4124083183397	24.76143495964	24.0843702699482	24.6278154010065	24.1705787158718	24.6071107949365
22.2660143522364	23.0716561904158	24.4963769568058	23.7286864731255	23.4710336127795	23.6041059363838	23.9285839622209	22.7079519805457	23.896764010039	23.7888038002919	23.3486872476138	23.5624703906335	23.8287617363054	23.6129889251522	23.568437600342	21.5918347476946	23.6903402710627	21.9067107161754	21.1620104557729	22.3016151830569	22.1230143269347	25.1026503241335	23.8175120405775	22.3708653852326	22.1802930538433	22.2670273294793	23.0519310557749	22.2833899089942	22.3361254862921	22.2312889361822	21.8888612561615	22.65913335465	22.4235510812283	22.2088637326409
23.1876250488855	23.9188683884346	24.3939613336728	24.2441744682054	23.3990398551408	23.3103323822308	23.8202960686121	24.1035650533676	24.5286045796825	23.8637210783912	24.2948842302107	24.4268838585009	23.3945136488636	23.7263792391827	23.2336361747166	23.8700783863635	22.4703406512133	23.355971344515	22.9879537490927	22.6846797684721	23.722368374405	24.4516107187743	22.1211140155079	23.0225783933648	23.4413078955306	23.8999570128172	23.64144456424	23.7893367866055	23.2966197424076	22.7526018457406	23.6664581346343	22.7730021971723	23.1180600927182	23.1030487988435
21.5760019460585	20.0243051091441	21.9980154811937	21.2075401800149		21.0698214027829	21.129491814437		24.2146040184085	23.7641548417708	20.3406396122067	20.6311426543569		22.7383263954702	21.0575357794015	21.579514819054	21.595398320694	22.5964655172191	23.5875344333539	20.2200753665506		21.7526253968891			19.7218118953546	20.8085010102336			20.3951039489638	20.2335337965981	20.9855977096838	20.25767614404	22.9881015116767	20.289079450399
			22.2835195865205			22.3424266061594		21.6455879151556								21.0381924779912								20.8101923727783		20.9053981350497						20.6330326084675
22.8082738096862	22.3116115360104	22.5623461095611	22.1857841309983	22.3227099650244	22.661035377553	22.1810809663198	22.6899601812082	22.9387863683093	22.9123709751855	22.1436998932741	23.1590473734831	23.0118690721113	22.8126112129382	22.9019994154989	22.6769453793185	22.0966669147253	22.7704564003523	23.7372445540696	24.3544933337283	21.4092738178725	22.9897737300997	22.3866158608751	22.4312038058606	22.9669110996346	22.9502467015386	23.664969449881	23.0613647379163	23.6038820375946	22.645418312987	23.3286003849128	23.0278338977957	22.4347610926845	22.898267973754
24.4802784104665	24.9516612892998	24.6404178007344	24.8781475834623	24.7672621456689	24.6115576836832	24.6833101871924	24.6835129129946	24.8657091214461	24.7171794268722	24.7973698311924	24.5958208358429	24.6404179470285	24.6732189147359	24.99073458979	24.85507801072	24.9808988594641	24.6102637839694	24.7055285224693	24.7299943184062	24.6851658125046	24.8750435371557	24.6195818411449	24.7183831568137	24.7873857200866	24.8624628630629	24.8896468632982	24.7676264366712	24.8814181841884	24.7647013790428	24.3619780272302	24.9520743586738	24.8808074090426	24.6688809581978
			24.3471507028563																				24.2183371875883			24.0566975777739
26.4491807321843	26.6091342467893	26.4050083910813	26.2839091061362	26.8189942554578	26.4915889074687	26.7168262873751	26.6991865159383	26.6576144426181	26.7817246519738	26.7554026432712	26.607460428321	26.8452123877787	26.7357833797743	26.524655724831	26.8931961836677	27.0185787504328	26.5263052519079	26.5923696655731	26.3816716390892	26.7352225650137	26.9227997924438	26.6360398430931	26.9887603616636	26.7541770653324	26.6886538350535	26.9478968060481	26.5143926682952	26.5952749618793	26.3587985132442	26.6183873559014	26.4622634408607	26.4228666828195	26.7120289717746
	21.4616475988151		20.6157020055674			20.3324963810336		21.7799074139068	20.3476821603256	20.0312075438586	19.655800038607	22.4691892845732	20.400171261654	19.9339275302398		21.4032695076297				21.1103220097927	21.9380350127469		20.8308756641584	22.6443783479685	21.7191939860954	21.9681772484744		20.3138583098186	20.9671557552941	20.3005508186226		20.3478973097177	21.3073112725708
26.0114417314739	26.1883784690386	26.1564545434532	25.9247533250168	26.0200792918137	25.6866825491055	25.9932111063127	26.0013176207844	25.9048695982399	25.8340079206704	25.9433154726696	26.0889179153808	26.1925491356393	25.9427350912368	25.6648049339346	25.7546542187495	25.8427130247391	25.9045242481681	25.8386969234272	25.6417225709565	25.7223946613572	25.7235310760956	25.6798215229267	25.824435006964	25.7168981833141	26.0441350874945	25.6693625684271	26.1272128540824	25.7855696334419	25.7254472586806	25.5836194115526	25.7146528406938	25.8555263681196	25.8325495995952
19.8915719371602	19.5618346706206	20.5333560497334	25.0643423647602	23.8075694221104	19.0909655979058	19.7859569394613	20.3910322179762	22.1849626015785	21.002599269595	23.3952812962587	18.2447558573969	24.1665983064811		22.0933907525168			23.3197301253911	26.5576121218581		23.0759148329854		23.5930135658639	24.0126819432217	23.5658621443194	23.7643692818373	23.6624657078056		22.8245587453742	24.0350698936742	24.0431680716739		23.8297253488893	24.3793273763113
23.296828078865	23.2212646541596	23.5262146660583	23.3545631657701	23.388896429279	23.0108243601797	23.2576564530039	23.4352819914753	23.2511458937063	23.5251235123516	23.4959656003461	23.5308927323209	23.6565436720464	23.2797214495036	23.4281920509267	23.8592174101739	23.3879201498036	23.716565040544	23.4574284999744	23.4301511148212	23.3116006847634	23.397410547467	23.244399963084	23.2975157720586	23.5123331425698	23.5519669479267	23.9387146611556	23.6250049121594	23.8728782138376	23.3378304573855	23.7036219454626	23.146073322677	23.6758308579553	23.6860617611528
24.8484540594592	24.8873667561951	24.9244752755967	24.8872867463626	24.4086317685477	24.6247865957535	24.4603074125421	24.3905568200075	24.7921433650837	24.7530080073127	24.7120105750038	24.3459626044778	24.7218251868372	24.6363459653877	24.883912826408	24.9461130679764	24.8259773298041	24.4116446803953	24.8472659263762	25.065415570474	24.6252508082783	24.7836982586908	24.6280754217599	24.3851160729052	24.5090945923683	24.6887449383471	24.3723562106254	24.4700979409052	24.3028214964127	24.4882485788071	24.1958361667559	24.3846482418197	24.4114756085779	24.3644443803948
23.0294594918117	22.5243054998942	23.7650110608056	23.0272744221803	22.4956156845958	22.1943045638471	23.571739344855	23.3405969285576	23.4307476556617	23.1953980622923	22.633472471928	23.5252829470741	24.1548014983638	22.5088355232076	22.2870389492201	21.0258111799968	21.6880742318357	22.9559693831069	23.866176301683	23.6463369712836	23.2082161609998	22.416472706381	23.2065597047327	22.9870118381252	21.8205922067415	22.698655852484	22.6995447153479	22.1337331319277	22.2171559965069	22.4366017253061	22.1092762398847	22.9973944844938	22.5597392888618	23.0869362698315
22.6731006531235							23.2622608346827		19.3082254204477			24.8716400000277			22.9248742676414						22.7956373554059	23.1042009368047							21.6936658411613			20.0251638458339	24.7111715877762
22.6959449648976	23.467032508667	22.939008778894	23.3765561838107	22.7112127832584	22.3547624933523	22.6761622686453	23.1276396982029	23.046023633497	23.3198688081646	22.6187969244274	23.4256650611239	22.8130341317135	23.243012742739	22.8193531855148	21.8620433501111	22.2954786286847	22.6554605455058	22.6241016827782	22.8336083532295	22.5135773131085	22.4778091656317	22.3438429088623	22.5796865497156	23.0056519780382	23.0169692634015	23.2433279428154	22.4415813405947	22.5249803043801	23.0572422638027	22.6843981765892	22.5032610521656	23.0746714073546	23.7736082838092
24.4649465952313	24.6150482857241	24.4506358713415	24.2406036626009	24.1035090904459	24.1412675052828	24.3568265309468	24.485808111234	24.3826594242225	24.0969552787381	23.8919917073819	24.5168069336678	24.1769075943163	24.1351262225928	24.1521831373928	24.0639136422894	23.9924213499386	24.3513360545067	23.8558708592915	23.9277730279524	23.5727719931934	24.383413838928	24.5998946583707	24.1914987408832	24.2688011703089	24.4417599730524	24.3625235303041	24.4270963178262	24.058853495682	24.4375906666703	24.2190192700985	23.8417786986414	24.1610673045274	24.3250121938697
23.9098780064078	23.849831666833	23.9184647859378	23.6494849166154	23.9944442066635	23.8717104021455	24.1010682940308	24.309925312003	24.210323679991	24.0426712807726	23.4250365721497	23.8826371089366	23.3189231982076	23.6011320754819	24.2489059711528	23.3371172125186	24.0819948757113	23.9899486342998	23.6900572083437	23.6283183246241	23.7443064119754	24.4363194156609	23.6083753379708	24.202266852594	24.2751131969898	24.5746651683946	24.6620029443622	23.9226233448791	23.3512224915156	23.9975172365569	23.6788771004881	23.563218829446	23.8551703001456	24.0938189027298
25.7317129968671	25.4494569263505	25.5598489415178	25.8376922096985	25.7114223518797	25.9049783233272	25.8070148233582	25.6152325012871	26.6917453424854	26.3227165804053	25.9245345449947	25.7738387631052	25.6309008846133	26.0169320137727	26.0244381332991	26.0405368377283	25.5953378875695	25.5955583577319	25.7446285158914	25.1160095341892	25.4277710186034	26.4380796021408	26.1618387396195	25.6335957040327	25.6164324259774	25.8525606478968	25.6088111849232	25.535632959156	25.4390751462348	25.7360001447978	25.528159006412	25.8024975406608	25.6003413702919	25.1998041082918
28.1081119013691	27.1660669398754	27.8298068460109	27.4769581419809	27.1558641094153	27.632302217286		23.0026515534104	29.1360169082764	27.7172527239825	28.5796925673335	28.1578031291386	27.1592270080949	24.8297405694442	25.2808708029796	28.5208731393908	28.4144648735524	28.7817996767961	28.813488374461		28.2899148608305	28.948226374867	28.9999810044042	28.0063804899696	28.8169480962092	27.4278073868876	27.5779563318502	25.6152215821893	29.4492582826964	28.7930633547991	29.0647527283202	28.7585213740644	28.4999139187501	24.8760342086463
26.1865164414952	26.3332346863875	26.358255784232	25.8796486835729	25.9372513585142	25.9784592105314	26.1360159186018	26.079095483199	26.1790278402994	26.2487311544408	25.9791978955885	26.0419638908286	26.1833142369199	26.0864616331208	26.0809315564592	26.2237725880811	26.1789975660723	26.2530423759562	25.8752076287661	25.7332981168895	26.0258634743827	26.516130228726	26.0331007868684	26.1691544642457	26.3028658639192	26.1884739353628	26.2510868801884	26.5324666835083	26.2188621848485	26.143703127711	26.1504437509993	25.9732202881574	26.1130685526748	26.0040170812068
22.1176218899025	21.5954087062794			21.3712486675945			21.881381178287	22.4597869897491		21.6138352202267								22.7699921807232				22.4956704351037									21.5322978480409
22.0455735576541	22.894766385925	22.6067079267859	22.4170503811406	22.0668941665892	22.4275472248452	22.4163670835648	22.5820337238602	21.433842769401	22.4843481129034	21.9939412756768	22.5651955168559	22.1655637479136	22.2407787919881	22.131052949545	21.8716099326539	22.23216679974	22.1481658367885	22.3836268710627	22.3960045416776	22.2662397625732	22.98015100571	21.6735042745761	21.2992585779947	21.9323179883092	21.1938353463777	21.5247308701257	21.9856073436115	21.8939692413232	21.6801496491214	22.0996443827001	22.4492265878072	22.3547399033444	22.3707110239411
22.9310829222768	23.008923664868	22.8171413418214	23.9595783081789	22.6198670335935	23.2049732813506	23.5113424069074	22.9170105151179	23.3217320625293	22.963038802947	23.7804419050128	23.7784217394684	23.5946424182843	23.3937606562168	23.4281951187679	23.4708938288876	23.4387892032977	22.9211895333404	23.5980065098331	23.0545043847323	22.8604749013261	23.4412122430763	23.0450193364763	22.8064961900629	22.5015589174047	22.8503516093415	22.6191740214874	22.746544100921	23.3291571855393	22.723038707537	22.9600712877999	22.5044332912949	22.9823292282941	22.9866813858219
23.4207865190721	23.4200640298343	23.3771290091295	23.6436704678443	23.1314927457963	23.1863343184436	23.5568391925283	23.3230118548291	23.4731770761331	23.2412621551532	23.1227053122143	23.4089844224675	23.3799072518245	23.4700324290928	23.5337560013239	23.6233339559774	23.5599290251859	23.3610674204201	23.6377159079795	23.6297189662417	23.3426075494336	23.6086740225708	23.5549626059277	23.6274568415815	23.0321318882988	23.3205743445684	23.003970040835	23.2635225044924	23.5099932322492	23.4163432787931	23.3456622895736	23.6267421086478	23.5369491967289	23.5486585408223
21.1327060523928	22.2045208115358	21.9377096046766			21.9222555086869	22.7876677374656	22.367203926122			22.0657748124077		22.0437133204923		22.0389844945429	22.9447821843269					22.1833461087794			22.3144220344813			22.2404810531279							21.8479733359692
23.7894459627466	24.0242662836601	23.4968358818694	24.0851319578431	23.4573435927533	23.916454467527	23.809873265067	23.9434409898942	23.7616512804198	23.7396645545444	23.4109847499455	25.7741218879267	25.8059604912325	26.1164769035027	26.4608364709178	25.1053475736929	26.000935801328	25.6750906588907	26.9399209739053	26.7442314058798	25.2957380803445	25.4937875583583	26.6554124681226	26.0336481023589	25.5828432015291	25.7621193599396	25.75894375163	25.4322830349474	25.7123118822087	25.8579200457326	25.6753391913953	25.8976116175367	25.8597843164701	25.8111470042191
24.0981303024737	23.9281014484858	24.0458390395368	24.1439528290311	24.1765787239379	24.0621556857117	24.3689931778658	24.004329570045	23.3329571730778	23.753700084797	24.2458768462853	23.7152215147714	24.1687859998598	23.9236609556755	24.0605110133101	23.568713675178	24.0757170329344	24.2285132761364	23.6389913729068	22.9297841503336	23.1601933113355	24.0249656995784	23.8624712862215	23.6968882635359	23.0783517229341	23.3803050222579	23.1417393819485	23.6916505761176	23.6147796125341	23.7837003728367	23.3369320814381	23.4922700107895	23.7836396866216	23.5135661568507
25.6470780539377	24.7368187167318	25.5860820906466	26.2536177730019	25.0990799182465	25.6883918951759	25.7883593620425	25.184239290536	25.0261613462227	25.0402002779808	25.2546425118104	24.8983066139014	25.6513091590469	25.2859706594636	25.3110727953487	26.2113757469818	26.0517859642116	25.6237408268258	25.5475908190442	24.7035632569941	25.1380478957678	24.9769071081028	25.685547734503	24.6753254926672	25.250966062626	25.5822887153717	25.4449180511034	25.5633294712264	24.8346063061476	24.9784678927701	25.3151732817844	25.1234438580816	25.4357669816764	25.1152668113728
24.0351722019295	24.2363415288723	24.4901588500316	23.91109172341	24.140468755999	23.8378943313966	24.5298947715905	23.7780396268187	24.0467732377946	24.2064643129764	24.2480128607603	23.9557771641509	24.0400727261473	24.0073347945561	23.7873440126085	23.5899787178931	23.5147275454317	24.2694068267401	23.9928748778172	24.6718108877375	24.5213927701454	23.8293651295026	24.1616022725527	23.8908052648485	24.1145437065296	24.2707232845813	23.7060628695343	24.3150176929498	23.225590407189	23.6445231295025	23.7742116639881	23.4939481812724	23.6423075893047	24.0126393686962
23.1798329964367	23.5484172036913	23.2524252839189	23.410555183908	23.5865757135107	23.5844293366636	23.7492244912632	23.6245413709604	23.2892138830063	23.6492330857229	23.3386376305206	23.7747624213503	23.1630967176759	24.0799445652361	23.8653190541872	23.9216324576757	24.0334674367532	24.057271738249	23.6983753629051	23.7831464098346	23.7913051782126	23.7889539903678	23.9668089596627	23.3489315373781	23.9662584879732	23.4117302865989	23.2434327611536	23.6056842977175	23.5654201678095	23.7461991818029	23.5472876409407	24.25615493355	24.0201750232662	23.7990416816117
20.4074299003307	20.2737070968655	20.9902330188748	21.249449504593	20.065507127592	20.4896494883824	20.4463320258822	20.5724186821515	20.3711237051904	20.2704581996021	20.7766715949847	22.0157919785205	21.6545326889755	21.9650931056247	22.2169899686525	21.6439676230391	21.4760443736392	21.226196347436	22.2133075864655	21.3527296825642	21.6627358644411	22.1679527537762	22.2815786314345	21.8233746968494	21.8726158518234	21.843848545392	21.6848809686793	21.3988668407521	21.9982324986216	22.1861945808445	22.8766345927236	22.0122811702005	21.9115327313262	22.1611774882582
25.5484485608816	25.4811966891736	25.1592017648755	23.11520483505	24.9757244307428	24.5994810338829	25.0867882678841	24.6335877314859	25.3936578204112	25.2958243776903	24.252029734573	24.4857141410723	24.7785970797225	24.3522150694119	24.8796113660264	24.7229469551707	25.2891164882828	25.0277656905059	24.5754625253906	24.4742874477648	25.451138689648	25.1686197880407	24.0840688328809	24.1503396181507	25.4605562435809	24.9327452372275	24.8090054532138	24.3858916037767	24.7442563377434	25.2788192325147	25.0191956515084	24.8634658548987	24.7905251863034	24.7519698271093
20.0372633543654	20.9683542038571	20.7329896169482	20.9067769836046	20.1650574556261			21.5681595232604				20.456291496804	19.7451720529463	19.835607283478	19.9511596382842		19.3518514207398	21.2560698567215	20.5106995518064	20.130849436812		19.6962909597546	19.8840353065565	19.7579421941392		20.9827281495733				21.2276326022114	19.9422572457702	19.8448525985891	20.0427764996928	19.8178629290685
														22.7113860840497			22.2483467831483												23.5978411571543
24.6765265584203											23.3353487108447	21.8444279846085
21.6341186868479	20.6192584942178	21.2991691420666	20.8283506222246	20.9198081238056	20.2562286462308	21.0593904804275	21.3473663751764	20.5151348809814	20.3272150125037	19.3978180113603	20.7852905298529	20.6991010816223	21.0229074493615	21.4238563868394	20.4838914288821	20.6126463470568	20.8266062474951	21.1514676654177	19.9429425357366	20.3552563593238	20.8290944703467	21.3195929121964	19.8348464027918	19.9253132527378	20.0888236001989	20.0446803556167	20.1641851209675	19.7783819535609	20.8269807838202	19.9271971950689	20.39345830469	20.7017570837182	20.1324909709589
24.3603939260155	21.4961662910099	22.6890314015309					21.7948786362346	20.9377547260362	21.5234060869342		21.2364080843992			22.8574246804367	21.5748796201146				21.5427783853157		21.2969731791122	21.5510596054185									21.4814331650608	21.2479069266282
25.6677291964767	25.3471795539845	25.8788545723337	26.1258478625766	25.7474994416517	25.7352790951107	25.7401842479759	25.4871298983777	25.6782232820778	25.7205944700975	25.6369410734408	25.4778412143616	25.4360512875365	25.1318323207775	24.8457529152641	24.5704127483748	25.268449211203	25.385674075647	24.786125269882	24.5278066810307	25.1194627810956	25.6368209858525	24.4205614291048	24.1376895049965	24.9358748513442	25.2825402931551	24.5108857384757	25.2081734534593	25.2902916742408	25.1603696123004	25.12698466041	25.0443259333747	24.8067700286943	25.1948556098178
																							21.1964949764431	22.674894379793		22.259134913743							21.1308912001209
21.6257648523887	21.585790255313	21.46858212175	23.6894985384742	22.3301357413323	21.6806522640973	22.6379896907717	22.5684547862219	21.5636827113225	21.9033279631291	21.6710226348358	21.7500676371852	23.1227699359414	23.3533735437953	23.4087512032171	21.5475467608336	23.2724634072236	22.9044526704687	21.36511143016	23.035927754252	21.9230285427297	21.8704596266266	21.7155845424824	21.7029188406252	21.9165800067151	21.6837672888242	21.973982787223	21.8786719337662	21.7962794824285	21.773023505171	22.9273726590822	24.7758291085263	25.0289594079851	23.4867320349696
23.7725367943571	23.7186300779268	24.0551022209519	23.8165720628014	23.9959036846397	23.9713041169566	24.4831784851346	23.8950106495854	23.7797536328465	23.5723287290257	23.7510207294973	23.7982109837375	23.9230834304634	23.6974717763608	23.7440250694344	23.420937083711	24.2552392884089	23.0089518621117	23.6397051721269	23.5421211421228	24.139222260723	23.7247562690287	23.7698991161258	23.5864111274847	23.8420482568972	24.1296083248586	23.3770851033937	23.9400563517884	23.8439035582487	24.5742938589939	23.8801363137655	23.5740255641068	23.9558469146618	23.5459805122688
24.7502897785279	24.367654539577	24.7671173747379	24.9684438257739	24.354207753946	24.2448736217396	24.7586810805312	24.7716937692016	24.7332581710375	24.5590939287485	24.4743946876782	24.6248003505605	24.5517108491345	24.181958644356	24.6850002931357	24.6860420804188	24.5369753282531	24.713924029425	24.1515879135427	23.8008424108898	24.5576621554226	24.3004173800186	24.0528315845068	24.0655549511012	23.9499853521761	24.1081601434884	23.7286474500769	24.1512195798704	24.2338135602829	24.2558924357805	24.0655772914768	24.3591836960593	24.2229809908695	24.2848492772827
						25.6582161977464								25.3446158990782				25.3725012226103		26.9122013895192				25.8157120046169	25.5631951627771			22.3022362334817	22.8113837803797				23.9985941373802
26.5984253965908	26.7497095240122	26.6786836273603	26.2516981853076	26.6360926412764	26.5172800243352	26.7041557578556	26.6301768901871	26.4549202705118	26.7465713135761	26.6733777525705	26.8036964255454	26.7982469522876	26.6937174013586	26.6008140513492	26.7757843489083	26.7109101940386	26.4492702794825	26.5630979392144	26.3131307196957	26.4942693430303	27.0245314710907	26.4144938265208	26.810528078166	26.886298181663	26.7036059346629	26.9017813773743	26.7145927003521	26.7815910944894	26.7369653817739	26.7883207417523	26.8058903850531	26.6234057827733	26.8203422279872
23.2740946063524	23.7465935580362	23.4537983428223	23.0143115640265	23.9153640998428	23.2197671551308	23.3485908664223	23.9300047810168	23.4916593811265	22.5166131698091	23.3446843980947	22.8683732562195	23.2821728135447	23.3746960363939	23.3171142095872	23.0222534700281	22.7123788313786	23.3550583197892	23.7840584893254	22.9058055132512	23.194032978895	22.6199068583314	22.4282705065152	23.4437546167726	24.0047488455321	23.4449077439861	23.2404124217577	22.6804390565744	22.7479080888533	22.7416643779541	23.4247803685703	22.5142502490332	23.2036665985646	23.1229876459785
27.4109344664084			27.6497734573739	20.0621491129388	21.297646953332			21.9571717867287							27.7215311775698						27.6905300644852
24.4305112360953	24.5795316143478	24.5454475522727	24.4892974635327	24.7506030562014	24.673844573505	24.6719344264692	24.7408640323948	24.4632497642425	24.4556711917031	24.8741157422665	24.46324676714	24.7899822738059	24.7876089181267	24.6182656357676	24.6581134822884	24.4486139830451	24.8647412463981	24.4349963910079	24.5299396795288	24.6531201777659	24.4604110581579	24.4815441530269	24.2538009430318	24.4959772556215	24.205491967467	24.5451558594023	24.6634280321061	24.4650427658381	24.4343350667602	24.4482202766049	24.4792245735799	24.5206727436687	24.4909080559126
25.2992608953851	25.5305019162916	25.4229520239047	25.3875769922929	25.3635001324239	25.7209094934584	25.7025035971691	25.7773956191973	25.6626076416805	25.6194175568643	25.5338867293827	25.6339393441701	25.8352590946351	25.8078160933793	25.8151572099774	26.0511643335993	25.9033245631294	25.7469562516939	25.5739207038773	25.0979156306624	25.7941925603092	26.0726556392661	25.4276578430498	25.8316742021641	25.7251332295154	25.5044082587423	25.7674986292343	25.8821899666539	25.6316450376295	25.5561032994994	25.5292646710768	25.8447316491422	25.6945181697729	25.760181372644
23.8366140520067	23.9200851912292	23.6211919111657	23.8768025725354	23.3587355649047	23.3380476896292	23.3599983893122	23.44108855329	23.7283733882948	23.6378459510165	23.3411688442968	23.4474910938504	24.0833100329175	23.7219803048141	23.7430695910463	23.4817584899583	23.5938480945466	23.6356404567767	23.9217313006323	23.7469112572499	23.6455085200093	23.9331240437108	23.7344814963797	23.5601013046409	23.4208791309261	23.641791953182	23.9839564977663	23.768307872382	23.6174086297118	23.4387843105054	23.9091141752629	23.5135359756631	23.4560813607746	23.3513032490878
25.8892857546674	25.3931352735617	25.3496443339266	26.0088734294837	25.4923577094645	25.6958506672276	25.6290641927776	25.8994761828328	26.0131676789748	25.8014380472446	25.3420996369722	25.9787127001372	25.8664446009153	25.8412412431267	25.6659506466971	26.1134994419488	25.3973040033243	25.9146087869559	25.2665394972542	24.9457168695301	25.7343779592169	25.9912223263786	25.7640200603909	25.2447127542523	25.2395175078778	25.417711480198	24.9109983103128	25.4478652062568	25.4892126067072	25.6127072744618	25.0723366394171	25.0543389573706	25.0836180332386	25.4237641133018
					21.0263282887361		21.2692749068412	21.5024604302836						21.4263316628228			21.6857640549514	22.4066943722266	23.6299259160844	21.6949601237524			23.2381175720675		21.865080435224	22.018552684516			21.4132719689064	22.8081854536642	22.3260564347353	21.9466109214513	22.6778759658131
25.7894803937896	25.7524335635273	25.8223001682467	25.9953001929581	25.3681892409316	25.382851597296	25.6857884150364	25.7784504280008	26.4362058951779	25.7195317033067	25.5244581645807	26.0308751023235	26.0056517870252	26.0917010546857	25.8225964979305	25.5852632552848	26.1016725496619	25.5825617315962	25.4735789705605	25.6441049296598	25.7832904770505	26.3344307415841	26.2575788293685	24.8394084830828	25.564180699611	25.3294409334112	25.3600101257167	24.9591255112976	25.9580825504088	26.2356288098909	25.7990783638952	26.0481542558663	25.972934766866	25.6637390034721
			24.9487971984838						25.0466040539807															25.017626660433					25.3475606326392
24.8897473741982	24.7806333043506	24.7202340241669	24.2017539478062	24.9825202114104	24.6402682817495	24.9289417533481	24.8427589925477	25.0396521574268	24.8560335886006	24.9232161713202	24.8144972821385	24.8086031170733	25.1057325370428	25.0247014254157	24.8897320555165	24.7771152939989	24.912060478455	24.6209528071162	24.786179485465	24.856600177522	25.0302266337559	24.9866694133708	24.7867000326637	24.896025439532	24.9101631709235	24.8733844332603	24.7852132052539	24.6857181714366	24.9193237951403	24.7296080485475	24.7720247476267	24.9499874983454	24.8225255779269
21.9131152681961		22.4723835706598	22.2265410416205			22.2156620705129	22.580631211525						22.6266409251976	22.2384734968944	22.4038753540978	22.587407112067				22.2975306548466		21.4437432312938											22.3454371935015
		20.79089463789				21.8045640118632					20.6960152257955				21.0588014037517													20.7342711086354
25.6059339490842	25.0223064746138	25.7288996341432	25.2307447407938	25.027719793845	25.9542284334248	25.5713699556677	25.2426885897884	25.4615528216305	25.8273216086577	25.1880963344932	24.9442051059451	25.6269730024094	25.2783592146245	24.6296820917103	22.2942054386954	25.0512994939976	25.5619373299537	24.9372748793934	24.134091470473	24.7278143992748	25.2902848672193	23.9095173830286	24.0231283723956	24.7666561335195	25.1729344574661	24.3856784697822	25.290073686757	24.8215376981447	24.942643492523	24.6073104518473	24.871190731803	24.5357291904908	25.2900726802154
24.2141967402156	24.6052708553416	24.5421398995232	24.9916194522556	24.3003737840738	24.8368956811344	24.6848314883615	24.5981242509517	25.1636541376686	24.4883992341079	25.4360272423535	23.8931066235719	23.9487406691876	25.7230834203437	25.1487243727949	25.4463950667968	24.6856298044468	24.6271259254088	25.0944814579301	25.0509899147784	24.0415280965833	24.8821916538667	25.172335274369	24.7412854399285	24.5253922523008	24.3201844661038	24.6696794410919	24.8545633889177	24.7559216175942	24.4070130256003	24.6422357872016	24.3920257318431	24.568101281672	24.3401527961653
25.8373788371649	25.9317176174227	25.8664380694828	25.4707449827195	25.5665960888083	25.6799916103098	25.6966816267073	25.84759895216	26.147335001553	25.8561086230942	25.5931090127738	26.0069823496375	25.7456877604284	25.8627873079586	26.1605895121123	25.7806795694772	25.6877420117733	26.0381200234271	25.8435056294243	26.0056322352436	25.7341910062303	25.8552600289432	25.9306517703804	25.6063275339938	25.9927017941783	25.7747255329939	26.0885842671753	25.9689580031405	25.9876969087507	25.8761114680447	25.7340709581899	25.9170436314663	26.0336401997273	25.7377391260058
24.7185210703992	25.0401771574367	25.1154027303404	24.4901799387803	25.1050631872966	25.0183129981574	25.2492198973594	25.1866219532574	25.1299172496193	25.2593797180913	25.0282215815034	25.169156606085	25.0133203224877	25.3536726179409	25.2758481692963	25.2496243357668	25.1617998725645	25.0435738321971	25.0475651738688	24.8538124455681	25.1436235306899	25.1924529266307	24.7271848522891	25.1281859731006	25.2674928546146	25.2470927836772	25.4810419661977	25.0366391203728	25.0465328274736	24.9519204512007	24.9327164389653	25.1661459745354	25.4354211668171	25.150384531603
21.8680769563337	21.4193265049038		21.362360409077				20.3873389808435	20.5603275605521		21.7123760613706		20.961338810735	21.0732132740731	20.611790872305	20.0469511836147		21.6166654968463			20.9208283476799		20.8398834982311	22.9268640614263	22.6085300081692	23.2283144447687	23.4223741978319	22.7073415201868	22.0426367957332		22.2894873307476	22.9392767752936	23.3565589086554	22.9610408738525
			21.5690814587362					21.1077379632921		21.1176866957812		21.1201464619997	20.8727671264303	20.967855546063		21.905139362484	23.1888364577819				21.0766026418087	20.9154550460944		20.4274090876669	20.4482658791672	20.9772020563627		20.9395883160403	20.6843046806773				21.4574901828095
25.8143773677534	25.5920111089165	25.7651023866828	25.5432736318409	25.4650838598801	25.7650344949438	25.7498448384751	25.2666499129012	25.4022026518863	25.8740733493534	25.4082997768929	25.2259682670296	25.2147989364426	25.1027116378086	24.9801533882227	24.6006265814467	25.1789538992255	25.4820128776066	25.1397948171358	25.21106786086	25.220775437123	25.5607329540082	24.5553612249531	24.9905788595715	25.3262310022228	25.2217337397756	24.6252812006462	25.2896976829103	24.7972392124004	25.2063822258721	24.8415151256201	25.2313871322572	25.0206888539585	25.0968858403674
		22.3821031549366		21.124377882791	22.5114867744494						21.3827059954749
23.0762896995505	22.6616233151834	22.7351966845384	23.3744943625091	23.3748746135677	23.1925157696291	23.3714924890297	22.7862225130788	22.8209670262242	23.079532763398	23.0963472726872	22.8807530577791	23.2534517302205	22.6074449446504	23.4032877071184	23.813250630026	22.9806978166405	22.9741743663633	22.6372416332365	22.8650382721303	23.3705593617808	23.3979361694468	23.1976753813322	22.6377410193453	22.5420024516187	22.9008586026009	22.5242847718205	23.1198118089127	23.3221544281477	23.4360457966066	22.497718000968	23.3746255847741	23.0906816405695	22.7270923645038
		21.0461744956979	22.650117107201																					22.7635286862797		21.3586490765782
24.408833835475	24.045528456242	24.1316586866209	23.0207106225768	23.5758613446189	23.5565482692709	23.9398797274618	23.473196364789	24.1507166283783	24.2759500868804	23.8701377308364	24.317816608976	24.388640452089	24.0073343555716	24.0215901241737	23.1377290418644	23.7136132984923	23.9838960894469	24.0958375188849	23.244831416817	23.5126390021216	24.3673663021466	24.0159153816943	24.2144907625064	24.2022190916758	23.9325997970509	23.9562911916494	24.1758679271722	22.7824406044244	23.4440727140282	23.7673741012524	23.3681904209223	23.0751413082045	23.4078239061078
27.7060208681152	27.7256878898388	27.808561249692	27.7830021468852	27.4626310456024	27.6762975169901	27.7271080980712	27.6143712582917	27.6778412571635	27.6571713544652	27.5424740159045	27.6472383345646	27.6315423797188	27.6364723136255	27.5840815383055	27.6779988008377	27.6544254063131	27.7347020550091	27.8801004345473	27.8315165556085	27.7157513001256	27.7644664614459	27.3478051334117	27.5016779205843	27.8268882140696	27.7323348418421	27.641876839609	27.749421139752	27.6599720098482	27.5808515045254	27.4908878558996	27.7656808444042	27.6819525465057	27.6508612296011
														20.4053677334592													21.6814920719961				21.5339825894595
22.8204965889246	21.4260155566655	22.7958261428315	23.4342584193351	22.1367672564648	21.8907830176621	23.7700584777997	21.7837282746881	22.6519207105457	23.5295645524984	22.0338002183931	23.5318546135779	22.4229514440048	21.9589586448463	23.3180546945824	22.9949057739998	22.2151788777777	22.6620746025652	21.9258805983882	22.0279637119157	22.614101306096	21.9896403214273	21.1463896657572	21.6402747270419	21.9283132088504	21.8638826555263	21.196934005464	21.468620724499	21.4487297061579	21.6962981932901	21.3661965469065	21.726495658856	23.3091110011906	21.7451717796167
25.76631586381	26.0648627218107	25.9146004679496	26.1205661133494	25.9245313528895	25.7798376736605	25.9475262002384	25.6813927465679	25.5732822083942	25.4245652836676	26.0898227286433	25.5446175459205	25.4991899359041	25.9143383601894	25.6851448745913	25.325591998153	25.5541519525454	25.3311702224323	25.1432307539411	25.3369005050326	25.276566300085	25.2726536224791	25.6260219266265	25.5425299251771	25.2226504375886	25.6829210212306	25.202397018898	25.6205842857235	25.2954745459991	25.5716073765819	25.1916292354945	25.1417184325446	25.4119882418194	25.4334612644759
22.4817883288842		22.8645690320998			22.5817169958754		22.2709057566904		22.4073156230547	24.0627259114656	22.4343184156843		22.6108099513637	25.0918209148602	24.2338671004807	24.0747870836536		21.9699459010089			22.5322269956166			23.5988528541177					21.8201681850795
24.3357002260561	24.8356119644228	24.5156220192096	24.7428922304444	24.6697198354497	24.6494769461071	24.3203332330247	24.8982416733476	24.6229065498226	24.686755050715	24.8409356068824	24.7049259824036	24.4244219069735	24.3946062370076	24.3219815929616	24.3414207946683	24.7859022841163	24.6984365612612	24.4610671226363	24.2327976554565	24.7885303633325	24.4980808640784	24.0999304312214	24.2806922986084	24.8641279394828	24.7416668112356	25.0400989998781	24.4753310699709	24.3057585770959	25.0277268851364	24.3926050118041	24.8625436327947	24.5951362953068	24.7061112988235
24.630462244385	24.6196248261745	24.6787785980132	24.703807308972	23.8976248115465	23.9822976993102	24.5040567048067	24.4109470386496	24.922457096893	24.3512285443412	24.4867117820517	24.24985131663	24.4515084243863	24.4591944678843	24.6098034096591	25.0642398021159	24.5150883920008	24.3853137714727	24.5243721662081	23.9586673771167	24.2779070409572	24.7542389619306	24.5435040669594	23.8431118655744	23.7871177019184	23.822530993102	23.9145883226905	24.0306323856916	23.9498920582914	24.530204566588	23.9236507261259	23.1694515714563	23.7345986728609	23.9708433148586
24.1921751074178	24.0259669200844	23.7976702350967	24.02718332298	24.324736244113	24.1640873369811	24.1228536924201	24.7356931215403	24.9504095473169	24.7153286540397	23.8968285398388	24.1169771426352	24.3803346095533	24.182049509272	24.2476348624213	23.4415826608121	24.8546319019088	24.0028988841816	22.8009322669465	22.2332502557711	24.5646074453179	24.0748371491283	23.468091830907	23.6198919326387	23.5041722863596	23.9705464018312	23.7121310985329	24.3104108204084	24.1493769963161	24.1785920782004	23.3738452606829	24.6333187429738	24.5236739052027	24.607036937596
24.743866527618	24.8784636492654	24.7155485204	24.5818320984095	24.7776782779957	24.3254482504961	24.7280084368729	24.5930538721317	24.4522655098362	24.3043799645084	24.2974678638648	24.4442793057299	23.9286506920715	23.9360337248888	23.8734757446069	24.5062641421423	23.9697015710883	24.2004275266489	23.4252504535564	23.6147716014532	24.2787999384285	24.116523890457	23.2525652394851	23.9039141567326	23.6499694789746	24.1923760666317	23.3349943656724	24.4895171877297	23.9287697186922	23.9943762990613	23.4734972942993	23.8708297145083	23.9096403422784	23.6738050350569
		22.1241364335121	25.3289237325123			21.6691211593829		25.9264664614771		24.3501489801184														23.3235961272446	21.1327600812539	21.3494429773349
	22.9581009874356		22.4765872020399	22.7815288315304	21.17759428505	21.3032432857173	22.8831541720136				21.7782707958369		22.3995755787795		20.7161140088912	22.604461394181		23.4360315678896	24.0060165305876		22.9848180883129	20.6384716679066	22.2883856043166	23.1167912253631			22.0520860231632		23.0399598317598	22.8884025888522	23.9074046705786	23.3960730217836	22.4174343331795
24.6790179527712	24.6400139909195	26.0447297900149	25.7581532379459	26.4779248425002	26.1951428075662	26.0074759557185	25.4677309951478	24.5399458994067	25.7530887895268	25.0908619457969	23.9345424165153	24.3562141873457	23.4659419001551	24.5884983785809	21.480573336675	23.6718629156549	24.5046417901891	25.4439553405848	22.7170201980211	25.0107303965121	25.065245593106	23.5650815011903	23.0011264208342	24.6650875803579	25.3399365717028	24.6967087256328	25.576003978718	23.9090227940996	24.3690744204332	23.1769073055646	23.4964282841151	23.7657021037907	23.8238790689662
24.0298984291314	24.0201902702426	23.6032732335998	23.5354508048803	22.5170584675954	22.1745365734963	23.8589084059885	23.7598890959256	22.9432134989776	23.0409312113809	22.9855317152213	22.6344885573963	24.2058403595331	22.9272321726	23.5155551040211	23.4378957866299	22.9766806330814	23.0467645080452	22.2119896027798	22.6670841716595	22.402006263331	23.1281222519518	23.0882878675754	21.8902542093928	21.7483960972739	22.3156938351572	21.7735221424178	21.6020794590824	21.9198071319058	23.7970806531734	21.816870200099	22.8027958653758	23.2661796919406	23.1282990085912
	23.8651951607037												24.4381292319192	24.6735668016934					23.9910371181045
				22.3920196789387				22.5140227231228														23.0541483208008
24.2862928659999	24.3878811433268	24.2423063435631	24.2476919507481	24.519947469645	24.7154507173395	25.0107448374324	22.7503730402014	25.0820120521556	24.6873694441693	23.9942414124624	23.7839855464692	24.1929576215677	23.4931178168886	23.5495307306765	23.6368453792133	24.0019252516869	24.1592635128359	23.4629541943008	22.8422123871923	23.7025906621629	24.7906344397441	24.6014482741658	23.4636723334561	23.768858383724	23.8946961191657	23.2196594934177	23.7687449914229	24.1653460320298	23.8523458340523	23.2740878784457	24.6735507472477	24.0983086315511	23.8203191347584
23.1204171369911	23.825678611133	23.4076959628644	23.0841598458204	23.7727573549336	23.3241766948352	23.7755848786101	23.1576622018608	23.9859667778518	23.5651325571423	23.5647693399994	23.5350214254133	23.2593446361435	23.1183672836264	23.3058065818622	21.8829646357181	22.9539718396872	22.2573318853761	21.7693398901972	21.8545585766641	22.9177221227191	23.3426774117651	22.5862530462206	23.7197166265225	22.70270407487	22.7230069454592	22.9018043373678	23.150443325647	23.4599557017738	23.1353963939324	22.7815723179419	22.7936979686316	23.3816410042703	22.7720064381199
21.9440945017689	22.0377098483751	21.6228507690669	21.036233167779	20.1570373878961	19.5402628013869	21.5305023318563	21.1408600610933	22.2771851547146	21.6819730125967	21.2456512483865	20.2780190448648	19.7927635655774	19.9741640988195	23.6533302020774	20.5869788867339	20.9650971645931	21.5809194859045	21.2400500073146			22.11442972731	21.7462411763199	21.1644566363787	21.0801680174756		20.7273593053987		19.9354859129627	20.6310652598508
20.2142995856992	21.3261921563097	21.9509506241336	21.7188208649196	21.1036361456764	21.8270107276176	20.2614453167261	20.692782731216	22.5860976136331	21.8275072373871	21.6974230380662	21.1662421795497	22.4059616545628	21.1720102302067	21.3214892574742	20.6301694986641	19.9962034835806	21.4204418255849	21.0378643598072	21.054648438773	20.2319997147151	20.3565163174554	21.0091164975474	21.6359971068869	21.8115436256033	22.3767093713492	21.8296020809752	21.9989698488021	21.2480952064843	20.5726415312927	20.6659300774998	20.0689100046104	20.4120014214468	19.9920259446227
23.4125515729327	23.9074245619895	23.7912474350046	22.8252796384228	22.4949509887962	23.03613465133	23.0679190752766	22.9148861167961	22.6943563838735	22.465627265466	22.6304804640118	23.1915548074677	23.230492461118	24.1678897483858	23.3933638243105	22.527245396415	22.6341100797509	22.9966121515603	22.7576880654581	22.413427079804	23.1312376732055	22.1441199407398	23.2098139581192	21.7436954502368	22.3179600853613	22.6109733604466	22.3022176698125	22.7555630960523	22.7456960270035	22.5308154986246	22.216805301922	22.288989040317	21.8222532996508	21.6829047034483
22.7106582648438	22.8719211095429	22.7234915003152	22.795719378855	22.1045745764874	22.3684087045922	22.5733216283006	21.9638538968207	23.0241665352506	22.0475341026716	22.3212336657307	21.4023396755088	22.4851232988503	21.5581482822951	21.307269471492	22.9927895661363	22.1840089755013	22.5736207950992	21.9704066323936	22.5587451806	20.3731529680061	22.0475606412198	22.8884955297609	21.4360361736948	21.7574649143815	22.5175715847714	21.6460955001844	22.51956255473	22.2927561612749	22.0798305533178	21.9259408152644	21.7010532228137	22.0570105502354	21.7930353308414
20.528572467464	22.0744803389069	22.3550613489866	19.5331288844035	21.2706743750419	20.7398313932974	22.5192989441446	20.4070109998775	22.1662383966957	22.5026585749121	20.7292263272554	22.1002287217042	20.8056126687603	21.1043054779451	21.1577705215116	22.515260101281	20.7818427708201	20.8838225061761	21.0792096002585	21.3255892555594	21.8472857665794	21.8571103757496	20.5991621841068	21.8276637487857	21.4674388604927	21.7907849273963	21.0640831885924	21.2791466545919	20.9924194104692	20.7818667390765	21.1214689879394	20.936398046574	21.0977231241601	20.6682763489617
22.8217716206827		22.3359580486904	23.4632848048506	21.7985331116465	22.6635735055726	22.4011177648497	23.1559837819192	23.0164905371062	23.2997510909096																				22.8947415992753
22.4347320081806	22.5415317710713	22.6191939681463	22.226922719507	21.6919713054159	21.4572703578006	21.8703987114613	22.1835440995811	21.9884015386012	21.996832113274	22.843185980664	22.4315416509796	22.1624473304729	22.1372785185974	22.0449913629044	22.2770192606283	21.546437427846	22.0881694212223	21.7436887898635	21.9745193733837	22.0449889952445	22.5711848363623	21.7766903439494	21.8853344164106	22.1832464201631	22.3732505681093	22.0450590322123	22.5135127430818	22.2837427590226	22.3213869341124	21.9024909429437	21.8208349144721	21.9440098825362	21.7968171192883
23.5983467062229	23.5750126810366	23.6248988387118	24.6342840966817	23.0922380834225	23.5295620985767	22.9286582391621	24.4463855945192	23.325988361505		24.2417228020278	23.2437287563363	22.9572876842657	24.3665872328799	23.6766949156544	24.151593799301	23.1553570758529					22.8189787113778	23.4218755950652		23.0903787634033			23.7155074860085	22.9352968740521	22.8344319035562	23.0508859773376	23.4358908774599	23.0337338272804
23.942033291199	23.6755356431491	24.3197417470303		25.1120412186044		24.4443476472369		24.5265948673404	23.822249636945
24.9602767444156	24.7966337766203	24.8495907058196	24.3312989610761	24.9169509226525	25.0163402426111	24.6288505818225	24.7188026576575	25.3797325743004	24.7036628084618	24.197547324751	24.7291033706975	24.9978899516895	24.6607444268701	24.331232841055	24.5557883154028	24.4602620800335	24.6293910504274	24.5634931663484	24.4031621888903	24.1936959714801	24.9982516510115	24.4107268660261	24.6761332311005	24.473248821007	24.298913751071	24.2761838739758	24.331883327003	24.2123325239192	24.3301172127028	24.4264118209967	24.28399068339	24.2712268822262	24.9711450793858
24.5720521811748	24.7522621363667	24.8172190886477	24.8582281579071	24.6586788204795	24.7614375604596	24.811941675538	24.74423317556	24.7985729708401	24.8662061373157	24.9259740935836	24.8259761530889	24.9080524620331	24.6953361579116	24.7860954502221	24.908630774546	24.6117063357546	24.8367698002846	24.7130950375681	24.8699148821167	24.8137068113774	25.050814479585	24.7284334010728	24.7817085844812	24.7026567142876	24.9029067164902	24.987835780309	24.7870842553767	24.634432713066	24.7661673837423	24.8018244906702	24.5407398494082	24.6640832735754	24.62556314008
26.7867773332174											21.6199761873914				28.3646699008123				27.8049442959523		28.2047046644529				27.6893357503635								27.7060611102499
23.309622205914	23.6773440541052	23.7112463961869	23.075741057374	23.6168778063081	23.5546525118072	23.3960242990893	23.0153152546381	23.8492588297478	23.320494775703	23.0399549909152	23.085736282495	23.0344221578319	23.8317869066039	23.570963306444	23.6919917884059	24.2258891771387	23.4652531901975	23.3989345697661	22.6617314509007	23.2805383762325	23.3007912659444	22.8565194019729	22.3171180928837	22.5316880134563	23.5120628897132	22.8022685142657	23.0486451636517	23.4447101482869	23.2403165061448	22.5554838957493	22.8690773057993	23.6105239047407	23.3592196360046
22.3392058221783	23.4477422150563	23.5676597853499	20.9901923979833	22.8748703521178	22.8806943743251	21.879057933281	24.2139780126579	24.1018118585104	22.9898298933438	23.0423346488754	24.1499057170972	23.5073401270576	23.0971910254045	23.6184948069225	21.6000802669804	23.9755582931891	22.6837604867718	23.1563256759701	22.4166177255035	23.6005116244804	23.4560132972597	21.5627147335356	23.3936588611995	24.1210275921548	23.6088976555498	24.1850128753257	23.5137484233375	22.8087201243382	22.9467325605283	22.6675493642734	22.9545060981699	22.4344739515764	22.8540883007975
24.1759101984928	23.9877711461176	24.1441141892528	24.161221223261	24.0401733192159	23.6909267043991	24.245147998613	24.0822803253029	24.2404399649603	24.0907390921249	24.016065229073	24.1291328172887	23.9662848867926	24.057541755019	24.1933268109998	23.9658291099251	24.1142509859003	24.4754390058446	24.415980408608	24.3756163265492	24.1832589591467	24.0427783010194	23.6725560370247	23.7215650132036	23.8293397065306	23.5658988837901	23.9814006105098	23.9079677100548	24.322405763343	23.9406207292035	24.1310707641733	24.0093578741676	23.8189094915849	23.8657448074634
24.4484810941403	24.4606713148884	24.6431388365323	24.303007065609	24.4395465413965	24.5766994886536	24.6799709847509	24.4581062416183	24.3820181946116	24.4582366920079	24.3788363512736	24.8283156170637	24.9022398331758	24.4977150517713	24.4880971636929	24.1939772528751	24.8093205816658	24.1959423918219	23.7184738685194	23.9387242293624	24.3278673817139	24.7438277596381	24.6891930015721	24.3440238160911	24.1991745570787	25.0619235862202	24.4852969591363	24.8876402272881	24.6191161421984	24.3877734683697	24.2671209270922	24.5778348075737	24.8561829379383	24.6959227834401
22.0146936444719	23.0742623399685	23.6562122637956				23.4907524686444			23.4851697944889		23.4562438719952	22.5551707628544		23.0286075535976		23.9252147954146	22.6521126796695												23.4571900767722
22.8517867141937	22.8401779830578	22.9036354675436	22.6428760643088	22.7534145832846	22.5380988408251	22.4455218791303	22.918805767651	22.6819939358667	22.7113224408227	22.8025117016196	22.5809584798692	23.1579597203454	22.6833553887514	23.0079088751786	22.8472966464754	22.3964140290826	22.9054002004736	22.5855537963591	22.7706185526278	22.5595559849853	22.839787957436	22.9236372385483	22.5214052047745	23.1304856814341	22.625247637455	23.0431318216057	23.2371088570569	22.9356672880455	23.0338853307932	22.958395546246	22.6572730995277	23.1784716221267	22.2654336744105
25.3505866864985	25.3099981766334	25.4458629512042	25.6114075832894	25.3069162739202	25.2572078582419	25.4436218808639	25.3469546550658	25.3674619387447	25.3890467067171	25.3199407474516	25.4017995329515	25.6341200081905	25.2741773991044	25.587099603979	25.3755848751596	25.5719856056271	25.4704690080356	25.564744197752	25.3776067976603	25.3035174092224	25.5472792794861	25.0788010025842	25.2765549734596	25.4295577086024	25.3181814516654	25.2510388929288	25.416443128901	25.3644698832486	25.4096926298341	25.285946610425	25.4504535670305	25.4986080646417	25.3968744576201
23.3403990773407	22.9310760998055	23.9469646382464	23.1678606053192	23.1384418489895	23.5384043372529	23.2833834317557	23.4933528362144	23.1875319632914	23.1782544114086	23.3297316594281	22.5992669223116	23.2587727793059	22.4483033329135	22.6851147478312	22.7108561713619	22.8627626642086	22.404966878455	22.8170318807139	22.8516491648549	22.572749965363	22.6057421196075	23.093904205708	22.7971138634888	22.8072254215801	22.4189080967384	22.4756964467477	21.8143792879339	22.7743182184067	22.3049858366223	22.5694610204052	23.282107451115	22.8376907782208	22.4285837445877
23.4269873833973	23.7358762848195	23.5799708549556	23.6815477367809	23.7243424864229	23.6214669841205	24.4438035114378	22.6637217813962	24.2737445422999	24.8636490853184	22.3233774305451	23.3294256111892	22.7814992634662	23.2397138660138	24.2892747775057	22.7708582510811	24.1455503156341	23.6496686051823	23.3808878360307	22.7627474219864	22.527841294603	24.2106435995676	21.9646939423356	22.9825764648862	23.3027316029825	23.6104980606832	22.3530965681965	23.3539042920668	23.1907269332558	23.9228931763572	21.8131479048281	23.4261977050382	23.4376592081122	23.0095478249908
24.3588407420629	24.3482693214889	25.4788635755747	26.3205390433367	25.2091930068935	23.9735093272945	24.9215082088167	25.5526477083453	25.8820702256043	24.2212430086259	23.8691066048332	23.8610164103259	26.0460056992384	26.6325043772019	27.0336090574382	24.7553907096245	24.3623902038344	27.0575932749766	26.4647604447965	25.7241037958318	26.3475477706421		26.7815724650582	25.7317893537681	25.2066267495947	23.7465754405888	25.6760502847718	24.4056771572747	26.95324175477	26.6918194985113	25.7840715651649	26.592959791921	26.559267721157	23.7398788935948
23.301026506805	22.2313778977269	23.5931135543358	23.3693059216972	22.832504448694	23.176342030398	23.2870542392991	23.4293963207548	23.5177543525255	22.8467408055969	21.6626165514967	23.1334774168105	22.4037641056937	22.8259901408508	22.1384601389821	23.3478417079988	23.3322712978804	23.7940927296052	22.0589009286973	22.9474644215647	22.2668193543382	21.9311313500476	22.0091194010956	22.5516189019831	22.1036426966992	21.8981925368658	22.2090596047759	23.7332712930982	22.3852032980983	22.2166840331864	23.0827978883969	22.1827357347066	22.1757764365842	21.9016612416066
24.1063612257313	23.5339126865771	23.9920673972441	24.2668927477287	23.8662726555356	23.9634331858838	23.9900345980836	24.0348542617108	24.0441645089881	23.9402598821909	23.6857519084049	23.6976906503525	23.8766684554798	23.6206760716994	23.6283399539091	23.7908656018497	23.9065553584414	23.937002605092	22.5612210583687	22.6928970471066	23.7624222972476	23.6372439928291	23.3497120210761	23.588027047246	23.2581009854701	23.4068188661221	22.9073594225132	23.7778950125373	23.466544686876	23.6255485129983	23.1941056526417	23.6568247893991	23.5724885705284	23.1793960057852
21.1057662699763	22.1204083318925	21.8298521754685	22.8764434243479	22.4054336330515	22.4193684912882	22.922902829564	21.1342314313768	22.5056378153786	22.0799493671811	23.0707913000311	23.7270678285474	23.6660644378781	22.7473062792672	22.0950335550474	21.8788095982391	21.4975202313546	22.5843535064713	21.2765715152272	20.8677292555067	22.4374767995681	23.4257991762462	22.0755554938815	21.3877342770783	22.2133224729665	21.9301664616139	22.2919839122845	21.787400117314	20.3558919607152	20.4149289435348	21.4159513374916	19.9474422430167	19.8809992920967	19.7563487824826
22.6208015134367	22.366864286355	22.84336395672	23.0383943583277	23.2025736026048	22.3446166919009	22.3247378896716	23.3194492345587	22.3338639619002	22.4841196016647	22.2069371098503	22.2263938168591	22.886491864903	21.7044469314306	22.5712541850803	21.95032548968	21.7280916796327	21.561965708999	21.4523873400274	21.2017095104139	22.7851932152964	21.8997989580905	20.985783960034	21.1877762085285	21.6929760570744	21.4139930889156	21.8295157255893	22.8525517865622	21.8016797932203	21.9014987366008	21.8013881699681	21.9665913350358	21.2820495412056	21.928022564087
22.714171067525	23.9916995551872	23.1882023680086	23.1916594637615	23.450838477453	23.0998073758928	23.0681851440689	22.5496098426542	23.6453510440243	23.6789985196927	22.8458438561667	23.1331755554158	23.1690606018429	23.4386208432234	22.7561627014502	23.1522389453192	23.0950233806717	22.7930423402303	23.8820102856136	24.3984379814923	22.7130664168364	23.6164945219289	23.1272777160842	22.8229849174227	22.9954073414655	23.181115504085	22.3948062413969	23.1831367041032	23.0280548266857	22.8830669924866	23.2574301503844	22.9818991028502	23.5693415001681	22.793883116219
22.6258614553925	22.7831143658902	22.5935631905912	23.7946710607306	23.1047722031351	22.800756167204	22.8013446029258	22.6829405350831	22.8740609875454	22.5489386864484	22.5473508297048	23.4965305846493	23.3063277993371	23.6306965216552	23.5441546095712	23.7510084565378	23.6671782165223	24.2950455093825	22.4516871740242	23.5676447055215	22.6334566176672	24.1809062565412	24.0721544946716	23.9041053388947	23.6621281909245	23.4981559852782	23.7733059845018	23.0877650941882	24.3674740031869	23.8769768219593	24.6548491404768	22.9807730036833	22.7212033451667	22.5790651566005
22.1555322976601	22.214842521229	22.0162229362108	22.1908235871124	21.7437496373369	21.6785450524032	21.7151928594386	22.50208127933	22.1053317346956	22.1812308543152	21.955200318688	22.4052667819023	22.3798483163094	22.2285989161436	22.0120557767436	22.1890388752287	22.4517520601152	22.7073514085793	22.0424144690589	22.7224501145886	21.8751505191883	21.5202746166593	22.5020907889296	22.5760831041929	22.5069933663169	22.2460176562644	22.5642999366612	22.8281337146879	22.4645054496739	21.9423582869837	22.6473738287385	22.8138673801431	22.2626561917119	21.9039168151752
20.3415712115038	21.4146489972205	21.2411729194183	20.7726105547797	18.761824720998	18.7136080052981	20.4208827408641		20.8710767433898		20.3955887379944	23.6065191305482	20.8508132941159	21.1399339885831	18.7841138542056	20.3199671989364	19.1979395640927	18.8588922698589			18.7580067856607		21.7027169058312	19.6131151604897	16.9931546591975	19.0144362151506	20.5032101247797	19.2757439367499				19.9343539872074	19.316188442077	19.0939949167432
	22.3091299484212		21.0304525901012	21.7847942743806	22.0043830066222		21.3696063122553		20.9596391388797		21.2727632635765									22.0780216342773
22.15208564745	22.9644713770591	23.4807623039484	22.6882325730707	22.4393796023826	22.8814511925581	22.8464082192907	21.8579262572759	22.3006336913317	22.8151646638247	22.3295527019271	22.707668110692	22.9241167842764	22.2829623994878	22.1281508700234	22.1330313828867	22.5284028118972	22.5349594920084	22.381164074429	22.1846193863852	21.9622847659455	22.0289786607461	21.9477727875849	22.0027943618118	22.6578899960749	22.6888109555429	22.5549407600253	22.1809129425595	22.5394559427174	22.819089805424	23.1596648254153	23.1719474611595	21.9096812821129	22.5898513819078
22.3583647449733	22.5170934786423	22.8399829850421	22.3363604690388	22.1142907003798	22.06035793479	22.8718595858113	22.4124709109603	23.0830714035787	23.3461811235298	22.1318574764207	22.7146250234229	23.0805938896907	22.5315775658124	22.5801250044192	22.3477757091524	22.4984287385443	22.5432717438305	23.0187197585813	22.8203842480135	22.363474272969	23.1237139540732	22.3992016815773	22.7044594300655	23.0595898398364	22.9775765219864	23.2540015485718	23.0550374873646	22.1172975075172	22.4889291498021	22.2879815082675	22.2249825410411	22.682704532634	22.3638654355004
21.4815943402182	21.0060753716745	22.0787846814979	22.3275860034013	22.6137882503817	22.6549346411075	21.2413128885727	21.2120626577864	22.5832042225392	22.6603635408982	21.1726741778262	22.4984264228116	21.0807313936231	22.5320783812465	22.1200429118109	22.3870184532839	21.392180338664	22.3567167670571	23.0618568896357	23.033452012213	22.8845671362489	21.7668762686968	21.0857701762689	22.6708719960385	22.0179739001515	22.0802399683321	21.2736477041768	21.6714016425476	21.5330582313946	21.8076069805871	22.1082614799684	22.5821401946324	22.5614804059976	23.3782507394308
24.5426611075849	21.7653139326356	24.1070734788757	22.5403092739182					23.8718923810874	23.3301969847684	21.8207096544307							21.8609185343174						20.3322362952442	24.426895995238		22.0998449584932		22.0224629506242	20.1278150054727			21.8514163153015	20.2980329136799
24.8767361030541	22.6423650915992	24.2873953044707	22.5981454299287					24.2249863526044	23.190296462958			21.1424675746034								20.2325081818223			21.012135998236	24.2504425225841		22.6225576357934		21.5973147948174					21.531528813878
22.5540554570116	21.6819342651661	22.4010614397669	22.7577090367615	21.4022933013411	22.0906555620157	22.5080480935965	21.57273180942	22.1121762834515	20.1638735550986	21.248311232319	20.4233073516619	21.2839925299595	22.1064000796053	22.481204283366	22.5328221886471	21.5774723890186	22.005584498102	22.4113901392518	21.3954374073277	21.6743149510737	21.294818680403	22.1300107620016	20.0385546415751	20.1320764139384	21.1913016654725	20.0993362578698	20.5866131552704	21.6495527893519	21.5938571011854	22.5245322928444	20.637156126335	20.5803587241271	20.654319288371
		22.478755805838							22.020766242334																				21.0475169316317
22.2137284818105																							22.9865715297967				23.621421778213
25.4465541408258	25.5509516109605	24.8130433239123	24.879104808579	23.8834846228516	24.4840083822828	24.6177645457855	25.2486916705568	24.0197330854802	25.0582547498476	25.7828086652329	25.2525809945815	25.7746804152007	24.9392025762751	25.0015980770379	24.8978404919708	24.9798012601608	25.5563689358712	24.0152972913647	24.2261845791863	25.5491170209226	25.2740251950068	25.0931214869036	24.5090155410945	23.8670138151187	25.2034166690219	25.012276400955	25.1657323512923	24.6083951322846	24.6478333730145	23.9595808154574	25.441732345654	24.9854864123275	25.3311778113557
		23.0339866085939	23.0331632685595				25.043474650215	23.0664383913908	21.095425389684	22.5499185984349			23.1271091556759	25.0385990381731		22.9420873012912		22.6364255077473			23.8293078465193	24.5651440783341						22.7341370990397	23.0251144090879		23.290971468471		21.1227613015805
24.7344183044266	23.6761870811488	23.4701947609454	23.4054902121677	23.0165643142734	23.2426644029161	23.7235381296759	23.5198084934502	23.2731884987753	22.5774485928398	22.6863801830011	22.7791295332255	23.4754396145852	22.7296773229487	21.6099000289112	22.9096830420446	23.3314002016265	22.9330529584453	21.506233622366	22.1184135148237	21.4319191308007	23.46319725478	23.8143037185562	23.6699784936153	22.8678157248316	23.3556169466626	23.1486202299918	23.544791956251	23.2345873312915	21.3428660151868	23.9581225573663	22.7809268364121	22.6001664156492	22.6162361000588
				22.7011489667745																		23.1508307830455					23.3286712120511		21.2598853883952
23.3449710233386	22.4835140642219	23.4790508816703	23.0311172261319	23.0678206826983	23.320193349673	23.4286200066346	23.4991234715623	23.8284437123299	23.3512575842535	22.469052483803	23.3500159295274	23.6513918892084	23.0600760181195	22.4675351943744	23.9853247472817	22.821431458223	23.5969102159123	22.9612586016823	22.929977531817	22.6956503278572	23.3040132568762	23.2502562551889	22.1159145431623	22.950443358033	22.6082881394772	22.5995038946317	23.3692289186086	22.73144019784	22.6261626542357	23.1081883351821	22.6819081194669	22.961432696209	22.8601451491563
22.5372471546174	22.6983112503654	22.4155071524496	22.2043084862562	22.8526350335489	21.4934786887694	23.0099221881424	22.573884779325	20.7754229948411	22.9691165101291	22.4773641770082	22.5943035015404	23.4122771414659	22.7669791955504	23.7808345666615	22.6673039596868	23.3264281638732	23.3172568351245	22.2346863554589	22.1089225540429	22.4856658296254	22.8235126038	22.65671696621	23.4791413875146	23.5061796514993	22.8521521584956	23.5166227074827	23.1601710327434	22.9208887284477	23.0844901563087	24.010678051074	22.8268466559293	23.1534902784229	23.2809786413062
24.2554437312823	24.2105121117458	24.1881075943729	24.3263218840725	24.5051041435326	24.1843624974326	23.9474120239841	24.0910501302632	23.7766515788158	24.1101417663036	23.7244300313851	23.8774807779922	24.0189859635698	23.7660767927112	24.170778212669	23.9326321131022	23.4239032852726	24.2042956603328	23.8316197060248	23.129346326307	23.9248642031143	24.0575415767081	23.8703525879958	23.4329344681739	24.3790513419481	24.2722529685505	23.2296337061774	23.9675791926737	24.1433477642844	24.2665508472142	23.7716703587284	24.3618223066581	23.9346771421654	23.9165368399757
	26.8000177974454	27.1855820790647				26.9613603525451
21.5361767119625	21.8922314908843	22.8573178308613	21.6883855260598	22.0541372643245	22.6729914328213	21.4736941249381	21.9756341100484	22.684868682829	21.7135465097012	21.958621983801	21.4666860091242	21.4813707607093	21.9692128855198	21.4485277261765	21.4841437137115	20.9066403928062	20.5249612429623	22.1130689209955	20.6483627077063	21.3672511195213	21.7932108996324	22.1935870468439	21.5891730711892	20.3769925527289	22.4928141022135	21.2107370695746	21.0604182825301	21.960616356676	21.4563930528377	20.9657855237787	23.2880199612843	21.3099143620237	20.602560543284
24.9817961798737	25.5949594256313	25.4951208057694	23.5812286924099	25.259053103819	25.6149276747819	25.6889372949165	25.5466047824922	25.6060868798294	25.3632182306067	25.386646380356	25.6051632825763	25.4579657185032	24.7667314738867	25.2807776544119	25.4690745169	25.139892505248	25.0347113404056	24.9889295138106	24.7013339424927	25.369617464324	25.3924746178251	24.8670672676098	25.329773682712	25.5241145867396	25.0864251744429	25.2178794237291	24.7130115880377	25.6360268289343	25.2008431570175	25.4369982777735	25.7781445320647	25.9612696855072	25.6769825776743
24.1555175388488	24.50992707641	24.0459286984707	24.4353158340715	24.2149970747052	24.4525506909754	24.1117885502222	24.2006954715148	24.247533426435	24.0486479122652	24.0197944705088	24.1647111599866	24.1450524676994	24.0514129612289	23.7222299240999	24.1229622675894	24.1836368597962	24.0898017921708	24.0465040658387	24.2919710944303	24.1531488989908	24.2069863311453	23.745069905216	24.0151651014181	23.950401880126	24.0791365621481	24.1060207581608	24.1278644342513	23.9215357376729	23.9373890535641	23.930629014516	24.0809780015105	24.0917832926932	24.3473075173582
22.3899958398159	21.6610619839924	22.1395936600595	21.9309878267129	22.2549363381992	22.2110471489812	22.3883143263413	22.1598544299901	22.0596522502864	22.1365680896874	21.9317674233409	21.6169486917558	21.9843369614963	21.4527247240038	21.6990516567271	21.9648898287512	22.0731569329748	22.0409254476151	21.6187692512645	21.8701399117948	22.0645203781496	21.9541957493752	21.7868398047202	21.7677521024954	20.8916541651625	19.4722959890601	20.7202124798306	20.8216217915162	22.2028640915474	21.9239857340799	21.6201381554379	22.0483923135035	21.9767096346106	21.8440884831422
24.3571483279371	24.1993042631182	24.5805021422002	24.5418531755925	23.6655414785299	24.1075167060945	24.1018604573264	23.3219082860541	23.9506885539242	23.3595500525081	23.5605815930375	23.9182724862113	24.0244711841836	24.1918673071804	24.0130316466271	24.2413217107262	24.1110114653878	23.6427425701925	23.5101417816226	23.4712591909413	23.3546985711357	23.3630063775521	23.8982874410406	23.5644974005525	23.3396265258244	23.6233847034927	23.2412088438414	24.0058323449894	24.1259406233388	23.9598054351832	23.6186501065622	22.7242007519747	23.7595087584592	23.3539084038335
23.6025641836631	23.5994495387774	23.6301834968189	23.8276701055475	23.5368731773959	23.8767645102998	23.7864625877798	23.7751509962368	23.5573084484131	23.9304581753288	23.0256556320146	23.532687980321	22.2709005251122	22.4064706741877	22.9069239939666	21.9343042714079	23.5961759169435	23.3951486469058	23.2678048235191	21.738551972288	22.6734220590127	23.8067930926036	22.8671845990021	22.9214749615573	22.5221156410969	22.8894040061215	22.4261473423282	22.8587778599313	22.3989504184797	22.6371216737686	22.3193344736861	21.6239444201992	22.2920750981549	21.6893879146762
		23.3280133284719	22.2505060626422	20.6590690338314			21.7361622918091						23.234310098397		21.970285265013	21.9300733402242						23.2070584511204
23.2547365334542	23.3422139056452	23.4462833545024	23.5570048975466	22.4615402211175	22.2887571341067	22.7528577970467	23.4554307089083	24.1610098276634	23.8530718893259	23.6689167246513	23.4312809385893	23.626989875722	23.2862544026777	23.0032265547205	23.0582626311989	22.9923944419185	22.9060682634817	22.6050604630783	23.1015969807838	22.9900126878931	24.1403786773232	23.2736986915233	23.0647788486497	23.5890411951674	22.9517123085361	23.0657365016478	23.2163940547974	22.8174282172501	22.977475760361	22.6905859834196	22.8524482720674	22.9277887360914	22.8443681116558
24.1966737673447	23.6811684912148	24.7526808454225	24.842961125397	24.0473265896768	24.4575069247873	25.1135444979762	24.0228185366832	24.7776794480335	24.117513562375	23.9774845483217	23.9284172343026	24.7918812110731	24.1908613603857	24.675562727409	24.9720133562165	24.3774523312987	24.8755077280427	24.62854294062	24.9475630924244	23.621363367222	24.3399912830468	23.9383139363239	24.5860777021565	24.5802366409296	24.7164761730444	24.591491498471	24.715015084742	23.978896505899	23.8745692814056	24.2844272385941	24.3339192851029	24.5657845838489	23.9518515629002
24.7740477701693	25.2559103937405	25.1529667049906	24.7440728647021	25.4876534054886	24.8406278423376	25.5009501395533	25.6196787662048	25.6697816566456	25.6468085122664	24.8501012151629	24.8111899349811	24.5570934457003	24.9405087938132	25.3197711486088	24.5711212314949	24.6121531648103	25.2226323409018	22.5056102961706	22.8371954131771	24.6287519324518	24.949938633061	24.3577045153606	25.3070287601647	25.6231578479086	25.5380290795242	25.6340122188015	25.4503081342926	25.0826153692198	25.0338467471623	25.1599150164689	25.5350406806505	25.6888937781461	25.6916542847343
25.640654892385	25.6816125225427	25.5951403833634	25.480704027883	25.4489157369563	25.2092707288232	25.4570770352808	25.4205290947643	25.3037587631773	25.4662674509493	25.5926417089149	25.3968312379474	25.7403525252323	25.562981694336	25.5068036694377	25.4105403028689	25.3398547290126	25.5039627594791	25.3791964447789	25.565921035285	25.4788577338424	25.7922525292786	25.4968431017664	25.5964515181263	25.9246932606788	25.5539021477072	25.6977393429626	25.5197453127642	25.3978240211499	25.5310706175158	25.5996416535898	25.3656008743887	25.4935193912385	25.6943995697131
23.9857186100101	23.7059246474864	23.7076439505334	21.5732869954458	23.747837201742	22.2727705011529	21.6163956005557	23.0567040339195	22.0709255862023	23.8460843346301	22.8011658186693	22.8440250303908	22.6152674664228	22.9453889817364	23.9141697156403	23.9852832246472	23.7883980156834	23.0526933251668	22.6103024407621	20.9926667634154	22.1861593106257	23.5628345137648	22.7696904273817	23.5370917115314	23.3630856040454	22.5693184363677	22.3816539781417	21.4707913333048	22.0897154277442	21.9490409188577	22.9988747496903	23.0016281900257	22.9617560568695	22.4682424260262
24.5401319496088	24.1950240007506	24.1847228684511	24.407635479065	24.1177682435781	24.287911948284	24.322859190558	23.7133032583471	24.8598487270905	23.6395597398989	23.5684319862111	23.1250266304099	22.5399762105602	23.014558171057	23.0197196414665	24.1751621722592	23.5381010559436	23.6917568791023	23.6421489586855	23.3045706877912	23.2778127234026	23.5579533587626	22.9302429031626	23.6119505688456	24.2618159645631	23.2219273445789	23.0217895268845	23.481128332467	24.2647505550573	23.8076815013474	23.1293074967582	23.5358363491179	23.4566514200665	23.4937951922968
23.9081448607575	24.5887066628235	23.6249857253233	24.93878853787	24.1763331322548	24.0553935030204	24.3462497791685	24.8654804655066	24.1157983948596	24.0905035827732	24.6324381135596	23.6682094243387	24.1414128298762	24.1919728424239	24.8977890097887	24.8242930336065	24.5051453682986	23.7848803270721	24.0242247230279	24.427490132507	24.248219122523	24.5372925237524	24.3471310030295	24.0896882035221	23.7588190758098	24.8224690943824	24.4888924719372	24.2606063509263	24.5881635487572	24.4908726136728	23.7291481086096	24.6467553704212	24.5528937587362	24.5035014630483
22.583842205985	22.882034081818	22.5519014964367	22.7210850783396	22.1730700189281	22.646523669358	22.7090948242258	23.0308608547606	22.7513916681378	22.9738146832449	23.0791674040212	22.6437785181717	23.2425889554258	22.5954144778551	22.6563423936573	23.1265440749006	23.0039096899221	22.7750129799194	22.9793192251914	22.4628955363948	23.0025458065038	23.5239318106605	22.4611490865331	22.6416463074195	23.2374805056623	22.9178361334268	23.0496990945718	22.9988093123819	22.8305336929603	22.968720089723	23.1821678013485	22.3979503667961	22.9450499507234	22.7988109212906
25.4251904224983	25.3765413366894	25.6922016768478	25.4159758055077	25.0015809604014	25.2417701581756	25.3927581188528	25.4937905582355	25.274851190781	25.2734099145771	25.1787054669778	25.6592093254906	25.6035932609201	25.517799353867	25.4400911508279	25.4034116111837	25.3481601933741	25.6234062921397	25.2925551476056	25.1869698398212	25.3807338529467	25.3020105090819	25.3553111276927	25.0097595227217	25.3645252192636	25.4326434699835	25.4437367507533	25.4403627201643	25.5177170086867	25.5752322396591	25.4961627346753	25.3992598179569	25.7202049379431	25.5390156670535
			21.6158056017454											22.2492316858996		21.8302138686126				22.2101035628895				22.0008716422767	21.8445721984906								21.9581789463063
22.6000517023411	21.9867626159491	21.9307619916947	23.0874582191009	22.6532964123456	22.7409557772524	22.3902994664968	22.2889862722767	22.4964970831101	22.9975049293999	22.2988137579039	22.6160292657696	22.8454964157953	22.9576122649674	22.77095004619	23.1731016197844	22.700898555001	22.3765087935191	22.4130190223018	22.2285338601857	22.6524099506209	23.0560992543908	21.5787874453278	21.9829745328403	22.4536692545093	22.6227326157164	22.5479349580591	22.8514033066467	22.4142370404	22.8642193669641	22.2139513257394	22.4128249194868	22.3028033349036	23.1716159103332
24.0171339265731	24.5847291729407	23.9017641836494	23.6967383082134	23.9108784607158	23.3859195902403	24.0781847741182	23.8046817627669	24.4836058729572	24.0197207928545	23.9926912600603	23.01454135193	23.7317812153714	24.0224535923619	24.7189949871574	24.2842495748805	24.4001924338861	24.5598510133342	23.7629963509384	23.4308494590657	23.8843276020327	24.2615979299273	24.2992875987094	23.3207950395293	23.5312836144015	24.2671137883731	23.6843738477245	23.594726282893	24.5837938422574	24.197768916522	24.4084079350079	24.0279287566816	24.0987044445549	23.8264496652881
24.4826848019228	24.3331771410203	24.4777346953437	24.2523399616587	24.0670895080066	24.0957830428843	24.1746299474041	24.2723164391313	24.1985081388051	24.0287281288625	24.0156764027398	24.2819783923051	24.52921964488	24.2243625285815	24.1601385330161	24.2429821667113	24.0751729299646	24.3694235426648	24.4291598014449	24.7569208813043	24.5592289990595	24.1501484506791	24.6383925073741	24.1005462912718	24.4306543388278	24.2707999229975	24.2861601105772	24.5096540184541	24.2979428611499	24.2294657380977	24.224111106495	24.1274239885527	24.1260289499815	24.0240323101179
20.8184770096581	20.3656555356938	21.3111419577356	19.7859705634669	21.1395836315381	20.9023087174837	22.2908683520195	21.839353354523	20.8072175163406	21.3789439105248	20.5975852845412	22.1702185374745	21.8062671786362	21.641768574023	22.5693679519768	22.1718799453289	20.4341991653557	21.8550528249844	21.5374304693594	22.1716865162451	21.6139094542755	22.2355231948864	20.6712462331684	21.2558265346855	22.0661036562666	21.2575738063112	22.0307108464597	21.6304537796717	21.3686016244481	21.6031623600952	21.7080988594173	21.9744196184566	22.3449989705459	21.5994655626114
24.6014478463679	24.4800107560725	24.5868928564224	24.0699618344751	24.196953133591	24.3670871407123	24.5035656024752	24.8570812973936	24.0228912608193	24.0847194941219	24.2661467095866	24.4043078461731	24.6755641112302	23.9918072598228	24.2736132448307	23.8638553938276	24.1865417927509	24.9370444471574	24.263804133536	23.658240677172	24.840255069346	24.0718354251062	24.5217928221799	23.6876856607603	23.7549923489878	24.2369642770427	23.8104351065153	24.1801407645204	24.2760346705799	24.0839321651721	24.1159279369771	24.185817840041	24.2105484385954	24.0934144966383
	23.9308892764639	25.9242472341453		25.0979671589146	24.8110876170872	22.3227212901408	23.9621427761172	24.2512453687708	25.3551982897482	22.4995539610631	25.488663699657	24.8419759895757	23.6003166475458	25.9229807504737	24.0362133469446	25.8263113280894	22.5484076490627	26.8726306787039	23.2598546162809	23.7424580411087	21.5863958695249	22.3499298418673	22.1667274843031	23.3448254629343	24.5988799940384	23.3483678371909	23.9232434855472	22.2112126334063	22.557542746229	23.7001047378155	24.6380406659804	20.4394477746821	23.6868894324898
22.9287710069728	22.5441301773006	23.3811116620314	24.0186316499634	22.7700941940154	22.9291542633974	23.8779562942434	22.4257771151679	23.015287748574	22.2562510168156	21.5000120437463	22.7153115862438	22.2968400330186	22.9751355665312	22.2096435664046	22.4854340142805	23.2599248272226	22.2501618825741	21.8202970910561	21.8528292024658	21.5605974060411	21.6779025619893	23.3684270377017	20.7110626334219	20.8067094955926	21.5622399123781	20.9710466525565	21.9212825980083	21.8831519462169	22.7864093831906	21.3470885928275	21.8852844738963	21.4920205127393	21.3639910764834
24.7215261578784	24.2645747284802	24.4551845082966	24.2867288579939	24.3201603726002	24.2279855362334	24.3418184877645	23.7288474443144	24.5819781320856	24.6608611303923	24.6943210895415	24.5676133180155	24.6256444986951	24.2420316516651	24.4024513941616	23.7673684571889	24.4276682832824	24.2728353237524	24.3985556063443	23.6290894625533	23.2369751880833	24.2756608665195	24.3084554019869	24.5754916324044	24.7057004952807	24.1302631702051	24.1974525318644	24.2695731121759	23.829047941051	24.2652278609884	23.9146291463471	24.1506970794185	23.978238527743	23.9191265037479
					26.2483234664653		21.9332517143382											23.3370077316918
23.8201949713968	24.3097390810958	23.750380084258	24.0482141174392	23.5795698529702	23.7223386574988	24.0028090637536	24.5081973492899	24.4975118237978	24.6576674428188	24.2108529212063	24.1535016003025	24.1737328349752	23.388239775344	22.9695621678765	22.7389404238708	23.4064990901769	23.8022807053667	23.415968603037	23.4400614861023	24.1809743643199	25.023743376801	24.081130113403	23.4182424593617	23.6044416619712	23.826788587391	23.5328679462579	23.6515770151611	24.2231407530389	24.131551984506	23.7927006300194	24.0789943845838	24.2829447510047	24.0427004140802
17.919187667517	20.8745336746602	19.5485109449516	23.6489217140433	20.7487410548983	21.6026583267567	19.9801562489077	20.646323390771	23.3671128799742	19.3468830609054				19.3169893696285	19.1114344356933		21.1916327137099	16.3310726352574	21.2115858054239	19.2125378315657	19.1547307740037		18.6966536360172	21.7126465178152	20.7601454677215	22.1326245464847	22.0441685649288	22.0321858751961	22.4968270897911	19.4911605558141	18.8067755254033	17.7046531398971	17.9090207414404	19.0171559508765
22.5469912824761	23.3015991761713	21.6797539506417	22.4012164745021	21.9492613927615	22.4345511491605	23.2350507062265	22.0324284487877	22.2811500517556	22.6853806825985	22.0570887893827	22.9937796392914	22.0379857391114	24.4696623258317	22.1946473275509	22.3700197851759	22.6275355634714	22.1702281877315	21.7290877922068	21.4225907423133	22.0507435720467	22.3880251970247		22.459933957073	21.8315510674946	22.5637552097879	21.6750308074333	21.8701102399127	20.3585086029454	22.4775720637674	22.7646772227081	23.1497978611493	22.3808576218253	20.8293364332109
		22.8095116751742		21.131619025333		21.1844381701645			20.1677335808328		21.8767461895292							21.852047573521
23.3652661707088	23.3558959607575	23.5157428955025	23.5606896620525	23.3626649664287	23.231376448102	23.4463870729333	23.6587101282732	23.5679019693656	23.6540385568435	23.3011144928605	23.0101486334445	23.3714408690412	23.3244341596736	23.3882965281607	23.5722926494312	23.4873672346054	23.3914253484801	23.2601395278515	22.8820225086641	23.4530448568419	23.1007799529852	23.8422548504388	23.3017842316422	23.3705897731459	23.0910061015136	23.3038542032366	23.7324366129202	23.3385609098363	23.3502457414692	23.3842806892809	22.9792882599375	23.0566165968424	23.0225882831847
27.132491113086	27.3340798330012	27.1997919303409	27.1017335022232	27.1799356369632	26.9764031462304	27.1808976963739	27.265643968739	26.8558886074357	27.1593334611198	27.0710490323743	27.331345483412	27.2618656096873	27.3460049531191	27.1036176378431	27.525267856906	27.5004729873177	27.1399405980069	27.1678783433857	26.7944595858887	27.0586689316917	27.6697317659404	26.89691397591	27.0926967567868	27.1822377818627	27.0782597650299	27.4982263487562	27.2812721678633	27.2587985404134	27.2424429967643	27.0991496928089	27.0307375605591	27.3307794510567	27.3459879861582
21.6455620183189	21.8675190945485	21.686535884095	22.1001458759694	22.0699174443699	21.6421282280757	22.1893943075169	22.5079950532049	22.7539059607913	21.8577297859954	22.6439057734743	22.3113150300807	22.3768434949075	21.7650464020684	22.3016206222719	21.8381991753225	22.4974980220875	21.7436837152672	22.1248609690621	21.5902611039748	22.6484991078258	22.4087637550966	22.2483365836457	22.7986194997683	22.2691611824972	22.5991813510622	22.4029849786569	22.58410521492	22.2545170450915	22.6004932696851	22.0640808298193	22.7618455638081	22.4951297582398	22.4482606502046
24.9395544555823	24.8664847607863	25.1075812036998	25.2166240772043	25.0382485691306	25.0767038709436	25.0721435426176	24.8374700546992	24.8219859436822	24.73386808739	24.8175976295007	24.7657529807467	24.6982516740076	24.359566225669	24.3265865485473	24.8630083804131	25.0075332307743	24.8461652925315	23.4622993540634	23.6606148631665	24.6455659584022	24.5324095069219	23.5276219877743	24.6495570415652	24.4072611573431	24.7470030654699	24.3253538666734	24.9516975909114	24.3586576418551	24.5584314117503	24.1357807337916	24.6741309848993	24.4075089577286	24.11840001076
	25.05969681375	24.8260452633514	22.3662916426395						25.4325385111279							25.1996832496281	25.128580713152					25.109250766913							25.1271617523987		22.4502917636894	24.9770452889676
26.4259899226205	26.2156574399227	26.4828372463411	26.2750135548176	26.2496023193562	26.1890883457074	26.5569145386703	26.5916808575708	26.2181326887511	26.3932312365916	26.7131015480807	26.3048790027345	26.6947730481714	26.3662504561005	26.4882038571447	26.2202938365412	26.3214441949308	26.4070031579016	26.1137320748949	26.5324349694159	26.4571165401082	26.4539264105773	26.6079702047892	26.1965918916335	26.4898247315002	26.2016045108097	26.3568395583414	26.4185526177555	26.2560713201143	26.36377569387	26.2098804279555	26.1901913605647	25.8920324067168	26.2652832671991
24.3918086807799	23.9988426591801	24.4794009046751	24.7113504051827	24.0397134105335	24.311320486355	24.3974076586686	24.5238365153072	24.1306311215938	24.0355366874524	24.2744773473169	24.236512890991	24.641856333502	24.3465197126423	24.8511902024674	24.4228947293292	24.3970115652617	24.6668780671898	23.8471407951724	23.8306054937188	24.3155988307689	24.2630284014161	24.1990461963557	24.3590039612715	24.4077143663112	24.1802771935645	24.2420064411438	24.859380476753	23.5821616535936	24.4286707996038	23.9022006401107	24.3845641272212	24.0550780653062	24.0107874939966
24.0242205292919	23.8217543803489	24.8715591183216	24.6534710460523	24.0451828408964	23.8679643830893	24.0948479038383	22.6652219478829	23.9061248522378	24.1340335632042	24.244398363593	23.8961903829206	23.9060763192431	22.071971625133	24.1058347815597	22.1288407450587	22.4199946780039	23.7533363449525	23.9567492172629	23.2589466524879	23.4766610383527	24.8940119824987	24.2134236223376	23.2963504677956	23.2099013664237	24.4846077856758	23.8398153944845	23.9933754549101	22.9083096468253	24.2632223789854	23.1943004593713	23.7240236297808	23.9833818452013	23.4074955294337
21.9074047074306	22.8399601074027	22.73270889249	21.1237034047585	22.341899452235	21.2303011880886	22.5586582984798	20.3448616211801	21.7845787440426	21.9747669772312	20.4839318855078	19.9454296052365	21.6824864829816	21.6129777252156	21.3267842582941	21.6306039777468	22.1403407285791	20.9894934686233	22.0718414092066	21.6611077377389	21.7583678178701	22.0158526827423	21.7140888606041	20.8747098359114	21.3543804141887	20.9139147065635	21.2448685569367	20.9848062822952	21.7596736266555	21.1096048822869	21.6135791604772	21.0778216843435	21.541590783932	21.5246476819578
23.1016383935549	22.8655915238364	22.7680455807151	23.8184966624239	22.7639254285722	23.0650357174027	22.8784599636897	23.5495574828644	24.0405734741382	23.7681119356377	22.8698740626387	23.1851311053138	22.8743925353992	23.1028801299208	23.6105895201928	23.4718981441806	23.3127610861661	23.2511464192857	23.944943795266	23.4257317662692	23.0495395236287	23.5288698228884	24.0057754243525	22.8368480902149	22.7114481636055	22.9344204625421	22.5755689948954	23.3988323241012	23.7023857332517	23.2383013237941	22.8620117122039	23.3011378952339	23.6637589051457	23.7451280764903
25.7989158291145	25.7956245887681	25.8646107562883	26.1400162530092	25.8755289154565	25.7271223700095	26.1082696204434	26.1084848045056	25.9283540856275	25.7333832536332	25.8737446168019	25.6983952337295	25.9301262450991	25.823883241984	25.8448748866097	25.4862973593838	25.949021918655	25.8177178300687	25.7470973634291	25.5934071959666	25.7648365401285	25.8737704436674	25.7871869212426	25.8280105710575	25.7334413124156	25.7462150490215	25.6351155997323	25.7940507021058	25.5127440199546	25.6893581463136	25.4124076388656	25.7696387204763	25.6211426126849	25.721172346787
24.3170875118772	24.1556412343283	24.2208846988811	24.6800302451516	24.3761439552345	24.3909303727899	24.3582051306983	24.3234264909627	24.4827054959147	23.7988148345962	24.4622165196322	24.1844941404014	24.2528846393162	23.977278959659	23.7885445419841	24.4554578497503	24.4005053175797	23.8999742485812	24.1430416267768	23.6505620709328	23.8304938275898	24.6879495127155	24.4882415114803	23.6987268632134	23.7840626670166	24.3029063909379	24.0424266775602	23.8507234108039	24.078983925833	23.8837708709508	24.0210615560169	24.101889597946	24.073137979598	23.7648151831094
23.2718456477464	23.3901972107639			23.1866852661546	23.1561162314917	23.1818883921405			23.1404971650131		22.5519349127942			24.8869780199052	25.8311480512466	24.4248690009631	23.8699431031269							21.5507770240722							23.2650745832228
21.0949308116276	20.5155243024414	21.411374702792	22.1835526000626	23.1839036053084	23.1012093753804	21.3314748736896	21.2204797889432	21.1857865061618	21.0293610826756	22.1754092486027	21.5353116188471	21.7801167567448	20.0608031915922	20.9932148225899	21.6805354318326	21.8322577247254	21.8792344453358	21.5765280169819	21.005803463876	20.6761937687223	21.5764324518144	20.7807084554205	20.8356867922281	21.8919382628619	23.0179908926904	21.5647559910593	19.3318337976073	21.9548041688015	21.625359458959	23.1168423216397	21.2161703940839	21.3519888401042	19.6498851245339
25.3969548269604	25.1759611368984	25.2218715275557	25.8200898729778	25.1486454123544	25.2357974118896	25.1198443397873	25.0631059646169	25.5280774707687	25.5630811051754	25.4367615551439	25.4384746762853	25.3045609893779	25.3143984820732	25.2128561888646	25.6249615961326	25.4758572946102	25.0711402122681	25.4483218545451	25.0476601943683	25.2792945627637	25.7313950984395	25.1847055729794	25.1196975234985	25.2879558068276	25.1953465729415	25.1121573549676	24.9988604823562	25.267115462739	25.3924643436212	25.3909788673277	25.2974755940898	25.2484498030876	25.214492656406
21.7023193582326	22.1305198387343	22.1334115529219	22.0110636714646	22.2821131216422	21.8677188132883	21.9997809932053	21.8204079867199	22.338388198917	21.8704248157422	20.6222777294584	22.2927023918721	22.7606172260621	21.1625022964174	22.1851553210468	21.318697934503	21.2988276643471	21.8132965714353	21.9387978012811	22.1679363640981	22.3444662505795	22.1842748664221	21.4500246917511	22.6754676005904	22.6304870296941	22.3255695622403	22.2826015152503	22.5523931983146	22.7973920452742	21.9031317528615	22.300849821984	21.9361822573257	22.5698711706135	21.8673323537846
23.7587125792763	23.3571532102834	23.9009146945582	23.6946688575553	24.6883668342195	24.5621991048701	24.1772284233817	23.8159208681885	24.4912268687123	24.3424093089807	23.5337427346811	24.6051445936373	24.7575787144254	24.8288971281077	24.9227873549819	24.4989291285655	24.4956907909195	24.9803615630551	25.3002765790211	26.177437380115	25.3177551184759	24.4529416680844	24.4224582528457	24.7604691101884	24.3485755103454	24.6419128783205	24.6987600691077	24.0929280556215	24.1711147323507	23.9423800434821	24.5152014726674	24.6990387167927	24.4491848780155	24.7553047873191
23.8657916778782	23.8313403164171	23.5773189905118	23.292273720663	23.7480722572844	22.9110953813821	23.812593743299	23.0001108910438	23.6794674165444	23.7255713928162	23.7575382606409	23.744931592303	23.0250816729672	22.8777773013153	23.2115685627272	23.1030947572264	22.9421423628997	22.9683065217369	22.5999037390917	22.5553315436019	22.8465900036305	22.8245463467653	22.6357265981722	22.7297997991381	22.6456632597431	23.095660439588	22.5155904697716	23.7668784332561	22.5990520317714	22.9492453535406	22.7545112400865	22.8642511262056	22.9885595810108	22.7092478427582
24.7419153808911	24.5143846711984	24.9698938353353	24.795343294448	24.9391924498102	25.3430194448048	24.8686006634989	24.8438006402152	25.166721931449	25.0873767042514	25.1245882206456	24.8538165796818	25.262208507124	25.1510518125091	25.2779084823017	24.8643385961966	24.9595937144721	24.7481104177173	24.7957230164371	24.8106994105153	25.0050411532526	25.3294701083831	25.2368943229028	25.0781011722854	25.2550491570792	24.8792337374103	25.3994025865132	25.2979135846577	25.2371688919845	25.1000566386868	25.1226713703715	25.1099958323504	24.8620112175868	24.9018231953205
25.7728639502639	25.6621154447698	25.6333161062845	25.8778202259031	25.8201580157396	25.73297574892	25.8711292848878	25.6848725379331	25.7618351381143	25.5892116486215	25.7092271107794	25.6839898724703	25.6657486429676	25.6682954159929	25.7707876036061	26.1274336837788	26.0182363183031	25.7251224255658	25.5852461587047	25.6174630124234	25.5482384700131	26.0178396117752	25.9961041008428	25.4364494748566	25.7648767609476	25.9190901625566	25.7526952429159	25.760225234181	25.3486972086258	25.5829883212132	25.5637664577121	25.6592267392342	25.6733590678881	25.3950815607129
24.322537228048	23.7267962940408	24.1769567937056	23.9057488168815	23.5712799486469	25.0272997580194	24.5510521247767	24.1302274482332	24.7913608260829	24.247881139898	23.5938265297751	23.948670658813	23.8974649611323	24.0312658137677	23.4809634957708	23.895012536627	24.3294913442689	24.0033459710473	24.1125833520745	23.6895997256733	23.7854167919308	24.4151399494887	24.2408232347006	23.1133028728336	23.7783769046198	23.7098242721193	23.2808991639889	23.9970322330637	23.1039762200572	24.3081118075553	23.7391918908869	23.3728103132197	24.1561712905026	23.5038211925778
21.5012313490164	22.7259382586236	20.8590321573782	23.1999763638791	22.4787630462854	23.4196384454676	23.6935651616197	22.4515726397817	22.2114118143533	23.2318608101293	23.483937040553	22.2857633591619	22.565127260782	22.3603852444425	22.2064187359057	21.5094078808923	22.1845850367238	21.8916006023696	22.7630465847943	21.5173902706176	21.8169449806174	22.2347544485721	23.0524445886851	19.5744728920581	22.1332880399342	21.7728617227372	21.359860402138	21.6301559284966	21.9157446039806	21.3523673665018	20.7086835690421	21.390065034528	20.7860593663835	21.9964164360963
23.2550752987375	23.4472169044666	23.633865205132	24.1764542265946	23.3523819778059	23.4837870448087	23.7593946848148	23.4679385932213	23.7920442838259	23.6162265772007	22.7710085836048	23.8475318782109	23.8291801766218	23.650438081916	23.603610385389	23.7886413596493	23.7667997753318	23.2975168973698	23.4376502235765	23.0230998321724	23.5396614036844	23.6051816548541	23.6764369420384	21.8928423282527	23.694712302709	23.5549193337174	22.647860922852	23.6490375682098	23.1680017541247	23.39692229157	22.9721903322705	23.4877131251	23.4528906879736	22.8361696748049
25.1066791870522	25.3648468546827	24.8561811563412	25.0580260297984	24.859645372026	24.9787287548968	25.0762539827623	24.9861045725049	24.9001177036469	24.8893701019927	24.8758074883625	24.8582891871058	24.9003591871082	24.7487429250149	24.852043507639	25.0509148275877	24.8508823014723	24.8406038068134	24.9358890893737	23.7560351029596	24.3253588565521	25.1205055565452	25.1553167972822	23.040258978179	24.2569024320301	24.2679590062849	23.704088063739	24.7629371130625	24.3653952297636	24.5408712912159	24.3189708820111	23.9549455047299	24.1048413077569	23.8650299937435
24.5102374968085	24.6280609320758	24.7647756035336	24.732322528071	24.5640043201774	24.6927061444917	24.9469434199326	24.4056242342891	25.0069166968529	24.7456065445139	24.592598156158	24.6833700411768	24.5620670973608	24.5996797684791	24.8411646131936	24.7139943778841	24.4585605852469	24.528842975994	24.5966675660305	24.0367626531385	24.285771297473	24.596064777579	24.1592270671182	24.1042977543121	24.0125222270941	24.2248225817658	24.1005524289162	24.3432848319091	24.3804952805012	24.4287630497555	23.983974518301	24.6320958774636	24.4251333083654	24.1464399016763
20.0545610255355	20.6636186338916	20.8144432948173	20.0232960610704	20.1937688029656	20.8283469165291	20.4528845527706	20.7808678186193	20.0621089880105	20.2786086926803	20.0437534371157	24.0786053616121	23.7365512179826	24.9058646107662	24.8461105012673	23.4775973149874	24.7038004895801	23.8652902028237	25.0770377010989	24.7752910917523	23.1459782212199	23.7224289867214	24.5393493610276	23.9862576291967	23.6437456120564	24.2775892201265	23.7615275294966	23.8785660459616	24.1031449474649	24.2582317088026	24.2529803424282	23.9084036835587	24.3580984019697	24.0804942204824
24.9402029598057	24.3970434760208	24.782148186389	24.9047427652775	24.4977869539503	24.3889644182432	24.6915310741138	24.5701248730025	24.6925726133639	24.6423977068202	24.2860124157266	24.4463749943442	24.501756886931	24.2594095104186	24.1548060207827	24.1191546138259	24.5428376280157	24.4208088834696	23.3391054044068	22.9791860757838	24.4930472754581	24.4220054896532	23.9901519758194	24.1549355495612	23.9563345541835	23.9512070264563	24.2441448856329	24.4560781973339	24.3674952669253	24.2656270798211	23.758526314162	24.4768190701662	24.0820548547442	24.0106564475339
23.1952458006636	23.2224623625374	23.3976510403587	23.5330724784113	23.0904551666466	22.8195849622192	23.4041322825755	23.6635185875753	23.8440886668233	23.7901558732054	23.1881495364767	23.5540226110616	23.5273374038749	23.4700124592731	23.829613892486	23.6317833329834	24.1606260887365	23.9514835466807	23.4740913460999	23.2115293870629	23.8304587262842	24.0640750149372	23.7845466015712	23.8625145945869	23.85874756009	23.7384985931164	23.9242209714693	23.6544666125265	22.8592952908867	22.7121304014877	22.7702885072245	23.2050171715418	23.0734525669959	23.2639983992228
21.9282278314986	22.709371249016	21.8576719910216	23.7645366505522	23.3075485558757	22.8159946212382	22.3389621899972	23.3374283934394	22.8496328001029	22.7810224943936	22.5660999069136	21.4066477856981	22.7075509581704	21.538177876838	22.1281027004413	21.27800689677	23.1392698413071	21.1099455327205	21.1441961452302	22.2522839002187	22.821147461954	22.7337774567482	21.3561552390768	21.8836821078795	22.3397335712996	22.6078306617637	23.675276328333	22.2042317567133	22.7479930342375	24.0887114650468	22.5183300267389	23.4123016208325	22.6123796131911	22.2975998865098
20.6985047576023	20.332692809154	19.9685994718638	19.7923479198555	17.165490506708	18.163555841795	18.1455159303104	21.8919391026612	20.772005761505	20.7229408800057	18.7691397562129	19.8715730071666	22.5240613531521	19.7858975087452	19.6841122932025	19.7131795988121	19.1266976148854	21.0897521366685	19.9883397900302	21.0240561686175	21.3585769229178	21.1131232768445	16.7589438962639	17.7123177025044	17.3389001847628	20.4680849550645	17.8913391938486	22.0730004435664	20.6066908767257	16.5114585530676	19.6066826007604	18.0644560275323	19.6974284337775	20.1923761301614
26.2909433701957	26.2377242022756	26.2197156859068	26.1876093638305	26.0106451989615	25.9925863378348	26.0426143927731	26.1895728249024	26.0467967176452	26.0640306477695	26.2802011977563	26.0637853969692	26.1565262480577	26.1424773964404	25.9281677081693	25.6959166264357	26.1536088581907	26.1405939678586	25.9910686111458	25.9422006745516	26.1606551117585	26.2863924313931	26.1029633157807	26.1086053944202	26.4342190604108	26.213483184961	26.0804945372331	26.0308212454222	25.9546301535089	26.1125270138168	26.160768060549	26.1155637026844	25.9981141061325	26.0844314562217
24.2291084715388	24.4525168546371	23.8662092656627	24.3874454815668	24.0508411939125	23.2272701265251	24.092325482551	24.1363456930821	23.9662817981529	24.0346261507071	23.6007048681697	24.5938445835908	24.5420356228266	24.2325381212631	24.5903945776372	24.7841916713427	24.7772847046376	24.219117134926	24.20383551414	24.2381975671147	24.1575241815248	24.8359322719235	24.0406728498329	24.6500308134627	24.8006413040286	24.4175188456042	24.528962262147	24.5557849709632	24.7400156844352	24.246592467579	24.3670170398152	24.7716616506187	24.9294497243059	24.7518034652678
20.9597292285861	23.4649826815757	21.819680075662																						23.3283356694663		24.0554226684237
	21.1071167461937		23.5044526684449			22.3130623066821		22.925057102422	21.8888963236155															23.6456079586364				23.3239357783766	23.51779440283				22.5013163830768
24.7665814008061	25.2438757140464	24.9924225108264	25.027613438616	24.9253238098942	24.8454697960042	24.971592577752	25.0431100868196	25.2139468741921	25.1232675034049	25.3364992710908	25.1006927175876	25.1157879762253	25.1251209703863	25.2308237362344	25.5053694482483	25.0439611893719	24.9105426362229	25.0826330942627	25.0164236345602	24.8895099695423	25.5965977936945	25.4715103184844	24.8661005605343	25.0032159402678	25.2193277985444	25.0145260733565	24.8060715966874	24.9885590606711	25.2632414046196	24.9602920982513	25.1448943862625	25.1947055224636	25.1316343135695
24.3613741225714	23.734928531237	24.1941038945538	24.2853072255651	24.2542723963541	24.197530285593	24.7429990670835	24.2956778876662	24.2759426534456	24.1989881974606	23.9817368810721	23.8575274051951	24.3254525308443	23.8270448685886	24.5964290400575	23.7226762428379	23.894043147194	24.1933235601141	24.2168650744352	24.2893587428703	24.2785175234439	24.3860627607156	24.1094932694816	24.0538172348146	24.102617381968	24.1857447972031	24.4205913448801	23.945155527489	24.201249707591	24.4192820450792	24.20056624734	24.0048034532613	24.2816351570539	23.9208149185199
22.207283169638	22.2380092397029	22.4770899504048	21.9146173046947	22.5282897647913	22.4001120091728	21.8513433593239	22.7892682596131	21.8992715412113	21.983591378976	23.0065030524435	22.5911336641024	22.8964337665465	21.9987089386444	21.9095283635434	21.9824519738839	22.4895367422285	22.4945701273939	22.0675157372147	22.0524690008789	21.897441919684	22.3282741253383	22.1644050412719	21.9400741011461	22.1793967488649	22.4787673301424	21.6131284089081	22.6161080376484	22.5730452492119	22.0396171187785	22.4244207747255	18.3710006700262	22.5512477699702	22.0095153024977
24.1699382369574	23.9814238068789	24.5316735753001	24.1575341798569	24.5387073664239	24.2315430699236	24.6912026803185	24.4098290461391		24.0291365149529	24.2266894460389	23.0418154570401	24.4572582856809	24.6189242170329	24.6251827240493	24.2341197369423	24.1415630598094	24.2949679262274	23.1983186617995	23.1570432624906	23.6817985781809	23.7312058572662	24.4501570569929	22.3843327580947	24.1791599743985	24.6593843796779	25.0917748369144	24.9368633738356	23.4911098759466	23.7750646797541	25.2578632527277	22.6136830344684	22.8768549874395	24.8320510601798
		23.0233166324958	23.5993878169276	24.4874102049729						23.4350219915322																					23.3773391931477
22.2783188194174	23.1277887202955	23.0169354371216	22.9368502842331	22.5636662585109	22.8673761098952	22.6360576624318	22.455656805786	22.6833440779638	22.7079042168574	22.4509439365595	23.2195531630922	22.892883026471	22.3686080944587	23.2547269211586	23.3873303394394	22.8519715475243	22.7220658031237	22.6578446974357	22.5622365605349	22.321216971078	23.2397456083019	23.436193763915	23.1495096675582	22.6956137926258	23.0500436348839	22.5262722933775	22.8529896690313	22.81269324433	23.1064193640194	23.2868727149368	22.988300159745	23.0315942773979	22.4303389379405
23.1119211050976	23.2709548747222	23.5819340550298	23.7471100125111	23.8768067340218	23.3112329492855	23.6868055072462	23.4105184611817	23.3700860717682	23.4360583191396	23.5186183450058	23.2965562963245	23.4890519793289	23.3325250283444	23.3759041997886	23.7371854494972	23.2218077462654	23.7514308118626	23.245095949261	23.2046556747723	23.7426297044397	23.1843493304677	23.1351730219144	23.1600638643133	23.5942660876582	23.0573949463328	23.287005913183	23.5632416043585	23.5083606168778	23.3953521075079	23.4075329633985	23.5440624282753	23.4422462747423	23.4976358926878
25.9224890168666	26.2149450118749	26.2239881854265	25.6691342873599	26.0923339898801	25.8569233143342	26.2807431102695	26.4579388549433	26.2308122668741	26.2686195638709	26.0264509282492	26.2782487779708	26.2755060491626	26.48978887898	26.528401175918	26.4519849750343	26.2290481963863	26.282805693668	25.8704800838171	25.8815523283385	26.3768786064999	26.6590207518612	25.9191434863825	26.2642823798732	26.4242330636934	26.3238222243102	26.3509916945174	26.0039394636518	26.2865270529046	26.2974985354145	26.1323316957028	26.2608566517143	26.3044069446235	26.3917065602221
22.3536259296449	22.9471942136504	23.4023432107877	22.6419881717882	22.8045795470565	22.7772350961983	23.0733951396709	23.1498560245582	23.1225452730988	23.036124690622	23.0060225745894	22.5561404453817	22.2454041430516	22.6875853827556	22.6786389102718	22.7994695332743	22.4525821141422	22.3408312352135	22.467354318373	21.4774900718726	22.1677245703263	23.0778620697638	22.6342898504295	22.5323726612905	22.26744538483	22.6271426172497	22.2683480572074	22.3913992411971	21.9021709508425	22.7585254380594	22.2052289721216	22.424216150334	22.6773793111394	22.674121604683
25.5308542276347	25.3069231996925	25.5229658145099	25.2113489252765	25.2171374907314	25.3842968283348	25.6261802438827	25.6359586666627	25.1231120931726	25.4396218226073	25.1758578834813	25.2441245124467	25.3127421934629	25.476172479537	25.4181858247244	25.2714539450782	25.2716329516113	25.3215969468889	25.5323714006137	25.2303177886555	25.2550729918155	25.5526324951988	24.9382828167702	25.214782824774	25.2292022055812	25.1559068449099	25.0368149864296	25.3315308441578	25.1895534384328	25.2867038479689	25.0705642749976	25.1682881687958	25.1800019395757	25.0314493752997
23.8120510183052	23.7735320135645	23.6426188014915	24.0240492156838	23.5489607621876	23.5646150220775	23.8043431473402	23.8041066861796	23.9335786373076	24.0601043795494	23.5997946268165	24.2076629586497	24.0119015448842	24.2060235502807	24.7403488305144	24.3062616838428	24.375035184027	24.1672889810924	24.6423121677889	24.2316746209504	23.8041193559519	24.4931352497747	24.8079834855493	23.051823586451	23.6546047485871	23.7913714103193	23.3868247400757	23.8662744765331	23.8264215470114	24.1421235253994	23.814784801796	23.8702535541532	23.9288109813061	23.4518101391154
23.6147801874471	23.2665451767957	23.4337746436897	23.3506046591875	23.3508291614242	23.4488446650858	23.3318983979298	23.4727928649062	23.7727900367061	23.2489696785805	23.1901913485917	23.3319879553772	23.2387525950918	23.5339200717921	24.5247774067854	23.5395552083012	23.4926644302761	23.1175863083558	23.2369730456045	22.4231689116975	23.1450985734768	23.3454565645781	22.7804446198844	22.1354093786528	23.0212900246295	23.2866051036985	22.7973092588481	22.95643180614	23.3646280735507	23.6199872256136	23.0092392986126	22.7837392944414	22.7423449796753	23.0885528310861
25.5114298708168	25.0112591558127	24.7847722472517	25.032157086838	24.6889681494825	25.0889999052198	25.1283678334331	25.2103704823095	25.4890591972211	24.7293410724847	25.1737344547427	24.9370178437683	25.116076907635	24.8801563134695	24.6960795142432	25.1190253523757	25.3644772797603	24.798131900715	24.4240714691402	24.375395064844	24.386566988689	25.1668594619073	25.109184984027	24.2144392392794	24.3957760348706	24.6124083771359	24.5994580214856	24.8457536950394	24.6394297252513	25.2959499085141	24.7663282208821	24.3521866929824	24.3986164030399	24.6154687370766
24.5252177458081	24.4572033117472	24.9592045348468	23.8133823872573	24.5196257475414	24.0267375526349	24.1422517733615	24.7051825052755	24.6218678398789	23.931657864193	24.6968460615457	24.749984232197	24.8115330510813	24.3616364965886	24.272084240828	24.7712894427527	24.0462204228707	24.6058967182968	24.6079414969187	23.6733806366947	24.1152322327021	25.0469912732201	25.1149587419003	23.3832313778967	24.0556069146941	24.2389901372254	23.8861318706229	24.5367644524208	24.2662589773551	24.5229936339438	24.0013002536388	24.2335876661618	24.1697029421063	23.5395880716991
23.9606074910386		23.7456113073427						24.4848082397082			23.3723516148663						24.1496035520945					23.6355069535584	23.7299524999758		23.7703352266922				22.180710594471	22.7594980219788		23.4020170906032	23.639694135647
22.9156309872744	23.2017097467535	23.1799738402487	22.9978767754124	23.1001840336442	22.9808290823975	23.3228685454148	23.6476236047257	22.8269746075135	23.4679135941234	23.1637956756597	23.2346966729395	23.312776389521	23.2816501051763	23.4212559482316	23.3744666612565	23.4082549611718	23.0798711101661	23.1149974731367	23.522675294882	23.2663545963966	22.9893267864635	22.7512455225159	22.863495640417	23.1845379659401	23.1892486619549	23.064542692291	23.015581012624	23.0273124299775	23.6138258160234	23.5284291402841	23.0088624476987	23.5566689319906	23.3585991669842
22.7127419724942	22.4995796827706	23.2126448873021	21.4735613287511	22.3438162393103	22.3983611627243	22.1975866361469	22.3633223087091	22.8655057398211	22.9444996199393	22.4359125659173	22.4342549074861	22.4147717913129	22.2639317802031	21.9504053131531	21.9331516559554	22.0436079446956	22.5048144627362	22.1303553627101	21.4433229926525	22.1512275959379	23.0584601396112	21.8976814853169	21.9190832853304	22.3593933492667	22.7039861516915	22.0815737872211	22.5225839628622	21.8920221878348	22.2155168192086	21.9781820331966	21.9938431805816	22.1176942543733	21.6961711871248
21.9374165494951	22.8863505417934	23.3766587165959	22.9648681723346	21.4028299766943	22.7811292543471	22.6588618477284	22.5829586815694	22.4498230314475	22.1441474338445	21.8167481683571	22.4841941393321	22.3864818872406	22.7782912900841	22.9287850246511	20.6348626121411	22.3274508549449	22.7091659424394	22.6110576985881	21.9730123214952	20.6535415713079	21.1799550071147	20.5950586408556	22.6237696819414	22.2208701349226	22.3355865205506	21.1509010615215	22.0201323530433	22.5564828198201	22.4074271342892	21.159236377568	22.1430375715175	21.9472434202143	21.7344778082278
21.6117349892872	22.3640543170361		21.269102282743	20.9601624684113	21.5615884175711			23.1634886156378			23.879156056241					20.8581755831883	21.9179082967957	21.6356261947272			22.8007314101577						21.8185566081398	23.0612228377073			20.9188773644948
24.3276562873606	24.3025073188145	24.4157813625136	24.2079361579702	24.1535884932218	24.3268310380317	24.1907608590391	24.3713243941335	24.64374367627	24.3803102928664	23.6867984869129	24.3098471072811	23.7396900406784	24.1601459634635	24.1803910447899	23.6884175572531	24.0188826910593	23.52510440844	23.0320274505072	23.4676431672717	24.6032703377171	24.2428862965729	23.8725106615668	24.6090757853294	23.7595643785061	24.5854457626499	24.588023965898	24.9455621685062	24.78624882709	23.5707639261618	23.9554904430253	24.3291822094251	24.371084630323	23.9813053007589
23.2760201552582	22.7920777383517	23.3140627073428	24.8833283013913	22.5143868549069	22.4091266049779	23.0651639194211	23.0546951881768	22.9935033538131	23.1966477967842	22.8287113124156	22.9166633858761	23.3875985085986	22.9803050869612	22.8036366529647	23.7046369410634	22.9845672850448	22.7920163686738	22.8140723264088	23.0333030869197	22.5708333613689	22.8914177437632	22.8456635492448	22.7041666413651	23.2789658932018	23.2797328574163	22.9393140887194	23.6046682624138	22.8493538281923	23.0930092747804	22.9934076419321	22.8679019983838	23.0995521749908	22.8318537009037
19.4548941187161		18.5262883201122	21.4009665578767	22.8701636627958	19.5073742927614	20.8741268013321	20.0344646866512	18.5252030533856	18.6221842105486	20.9914911987285	20.3172069522726	18.8128349529588	20.0618435599973	20.6906408649311		20.4597427021776	19.5422293307999	20.9418118696151		18.8224840600161	20.2925744264244	20.1778381134475	21.2317810339976	19.9539847246661	20.9197841112361	20.634318722948	20.4446569359795	19.7890761417911	20.4646807685989	19.5084681400373		20.1729279192675	19.7102660816649
23.1853621155256	23.1181748643035	23.6070186657722	23.9867573304001	23.0972168403784	23.3809643766436	23.9465215624509	23.1788890474171	24.0534575262747	23.7015067177496	23.0004639894314	23.8744595502514	23.8002396002417	23.511376407865	24.2115869163624	23.7826275238477	23.5451410880375	23.8195944349344	23.976535526904	23.9335282997969	23.3342973659688	24.2123735751639	23.5538614257208	23.9024221271815	22.7751089999848	23.11784647146	22.8699996241385	23.2605687862545	23.6072667578973	23.6649123683127	23.116509626622	23.8786340722446	23.4142697431954	23.717545083501
23.7301060096265	24.1952570935456	24.0568979318654	23.8845604886422	23.7664562343658	23.8581657304247	23.7691877566076	23.7161335124181	23.3363817466903	23.5191133352145	23.9526756143622	23.4154871536402	23.2750951537112	23.8673585610513	23.6827857172449	23.7632849014734	23.5473542720037	23.8749954165505	23.6046615688019	23.4870450092058	23.3713814760297	23.3541286930695	24.1564242980598	23.2612473662827	23.4455198862899	23.3696226249338	23.501116441672	23.4117750416444	23.5627900359907	23.3644542244877	23.4932820463441	23.5978511845471	23.7069805002912	23.6493785845044
25.9377659621133	25.8854737913853	26.0311806660498	25.8799106934036	25.5080422557261	25.5169170104846	25.6366128351881	26.0058061205293	25.7692801212851	25.5835220045691	25.8314378169142	25.6598826826965	25.8005860101031	25.6873268860318	25.4874486190198	25.4286061178279	25.7218861353416	25.7154600609965	25.5483289295997	25.2520852259329	25.7685059160791	25.5343259773822	25.4939751268396	25.6578965230033	25.8257582880987	25.6703220868858	25.5767617598966	25.7919663438157	25.6103665727056	25.6039098380148	25.5998993185657	25.4490458994219	25.5720725907723	25.7201842350201
21.7824803661312	23.3349326371202	21.2113376019281	20.4411124078211	21.8905969263572	20.3965513720022	20.4700445461066	22.88224039921	20.9688301212373	22.1114790195542	20.6654349263918	25.3392124684774	24.97955844856	23.101523596185	23.0659186945842	21.8374175061577	24.6262227260334	20.3944913336181	21.1339451167473	21.7736127039208	23.0762989755017	22.4977655477349	20.4386525363169	20.6471591156511	20.637746820452	21.5097279490329	20.6768348887536	20.4835275195458	21.4663429906337	21.6222571765595	20.5627647704844	23.084097389884	20.4225370152641	22.6379254279134
23.345182468337	22.5226715955638	23.1019714175823	22.5052958849066	22.3105880286093	22.5091963456291	22.9770900152182	23.3110795131434	23.3316153547448	23.0472767614392	23.0778247397292	22.7043513432702	22.7308519598335	23.1119565356165	23.2654883644074	22.4726977798449	22.5668611782989	23.0548456839106	22.6973698530952	22.8226711852736	22.9826265555327	23.707144325553	22.3929596935647	22.8952275260803	23.0824940177216	22.7727455867571	22.9419830126384	23.2917339006579	22.6512750804474	22.8155146633571	23.1101058305405	22.8606564780403	22.6852682627519	22.8159008272724
26.4437942465975	26.7265116600478	26.5530226028642	26.5526420774539	26.4661066087485	26.4660818282498	26.5354434831788	26.3475779026592	26.855721289715	26.7527078092439	26.532084707481	26.6927234234209	26.7217908979503	26.72150745055	26.784144217025	26.6377584360294	26.5586666905423	26.7081578129367	26.4930672726839	26.6757214459319	26.3951833909635	26.9814084741444	26.5418009650935	27.1231095752739	27.0608771786604	27.004810151237	27.0447849951247	26.6596849833566	26.6915531139252	26.760700178241	27.1269848406787	26.9070514322436	26.8775331140178	26.8907658536902
24.9605570824853	24.4101469204242	24.8154836040911	24.3697269506583	23.8590149702796	23.9353637833917	24.6796948777311	24.7113514285972	24.3584620948391	24.4818605628049	24.6315773379113	24.5784640066336	24.7665023065501	24.5987172323979	24.6625453953144	24.7502438895509	23.8600655087901	24.5095243164679	23.8645412104362	24.2659185793804	24.2957999614046	24.2067034613744	24.0454481711199	23.5687566083026	24.1926696693259	23.8630170666275	24.4396624973741	24.2375701671379	24.1753314614388	24.3356272735505	24.2508395821727	24.4868214009678	24.7876208568642	24.4940148077518
26.6823814311816	26.8098744823363	26.7213129071202	26.6881941496375	26.4776615694504	26.5685445081186	26.5376806193479	26.5335374523841	26.8240952940786	26.733747356662	26.5823299699599	26.5636296512431	26.7606388969422	26.8529915039063	26.8582412889214	26.5353087689702	27.1264025853098	26.5814321413141	26.4797262632244	26.6688976051713	26.6336758452406	26.8200169965541	26.598230455604	26.3490952739572	26.5183826576816	26.3728517331642	26.4012973304687	26.5090963118906	26.6185831023648	26.7142524118784	26.5669000370009	26.6290889274889	26.7403690976193	26.6526700959214
26.003148958792	25.481760957451	24.8056586538586	25.2278003315433	26.1230351921447	25.5010873882266	25.6537794700794	25.7401256008305	26.6132845586803	26.469019910094	25.5962885055463	25.9894874190818	26.494098454963	26.1979271532892	23.184994806642	23.6662307939486	24.92875921111	25.2730432814663	25.856912856	25.8450428559559	25.7136100303902	25.5186715297834	25.8353904133399	25.9081585422939	25.7167028848867	25.9103363129019	26.014354009021	25.4096178987143	26.0774265031552	24.7115762823616	26.1259676011131	25.8047636180185	24.5065387496212	26.0992528017637
23.5006751960197	23.3173009749342	24.2302114109589	22.2762869466328	23.161580635116	23.8214723219181	22.7498498218837	24.0576187994943	23.8501411224136	22.9962181673573	23.0500590593312	24.3048781667113	24.0622115350472	24.6400010156016	23.8527312721454	23.4056901122187	22.9604386884116	23.9526109353525	23.233295640935	24.3703002023122	24.1111910823364	22.5720226759995	23.1801425847882	22.6563573503149	24.0923035711174	24.1740612832984	23.6423615211188	23.9378246499988	23.545148099776	23.4432618853653	22.9129483719668	23.3977690114371	24.2331892765296	23.0548427929358
25.1186884336007	25.2238341426849	25.2287773987936	25.3595768309229	25.3605709763253	25.4897124378063	25.3181457827723	25.0206571799066	25.7542240489213	25.5460574569279	25.219227351253	25.0962637042994	25.1823912966156	25.1422235322086	25.4533459633008	25.4630833545506	25.4111780074547	25.1523494412631	25.2960585581692	25.384182385727	25.2453703679087	25.3858027978816	25.3368499355102	25.0376645560333	25.2665563945329	25.1249237932105	25.1318623906148	25.1036611603907	25.2812702499968	25.37219265253	25.0543901423938	25.3112217148509	25.3926154176557	25.3848876356133
25.6931533218369	25.674479026952	25.9312038551461	26.5153950893953	25.6119976456248	25.5432611867292	25.5836893046116	25.6387452678208	25.3993547879974	25.3473420208035	25.5239829607933	25.8314192161423	25.4229176284401	26.204747295605	25.871457150451	26.2098346943006	25.8009782149564	25.9973008327285	25.8939368525493	25.2820807541893	25.4971189152646	26.3364270426937	27.1220407328698	25.9949942918674	25.2971856682537	25.4735698496594	25.3262187573378	26.0145871330053	25.3017905641952	25.4995757769919	25.5824154378141	25.333943627392	25.9077513941928	25.1938834371902
24.175987735636	24.0386101619685	24.1359929464614	24.3431105611472	23.5552137029097	23.5801366534586	24.1257041187451	24.0883162134831	24.0233276049236	23.8899012875424	23.7573224099247	23.6238917523945	23.5454471957641	23.573559909062	23.3740590814882	23.8149527932085	23.4406385584448	23.8061490134494	21.9650569088468	22.4052919731521	23.6816311424487	23.7584526202052	22.6701627749884	23.4023437408253	23.5717972006322	24.1887467226987	23.6254454489335	24.0719624793766	23.4192589597585	23.3633720662906	23.6122156526687	23.1865679792604	23.4721872528458	23.4986917819458
24.7535765359451	25.0135500488206	24.8613295928995	24.8914419397762	24.5462987610719	24.4938448510718	24.8104553321191	24.990331017378	24.7386400728426	24.7438853125939	25.0437549760538	24.6848609470768	25.0219516686056	25.040403845228	25.1210778610348	25.2482684328615	24.8036426526028	24.6037982205328	24.5932955808038	24.7728108137537	24.6937404547213	25.1947981190905	24.8396182335816	25.0147334538578	25.1304134706733	25.0798551977483	24.9632247084863	25.0010242524854	25.127744172031	25.0313146962583	25.042816206334	25.0344202058088	25.1634359902482	25.2518019312113
24.2017318147675	24.3706113938565	24.2545041389802	24.4708780559058	24.0765512222975	24.0663211825133	24.3421477010064	24.1513523836854	23.897514725414	23.9326000746031	24.0749838089669	24.1197500334402	24.3652643263872	23.8612886766138	24.1115684689088	24.2106636348628	24.1194382854188	24.345594026566	23.9525645092719	24.174365480615	24.1129730867294	23.8042594760471	24.0628000574667	23.9575291885296	24.0120182281524	24.2768933723465	24.1584917928781	24.1503307429826	24.026194062602	24.1131181954757	24.0550381529152	24.2905655380034	24.2242988598369	24.2211770993914
26.3089387315749	26.5708640923416	26.4879290120672	26.5266817461298	25.7515561156796	25.9827558341025	25.6686287699869	26.2259584189525	26.6135221685598	26.4009422350557	26.4132274627635	26.759621149743	27.0096059737505	26.4852333845417	26.6058281036073	26.7690880288324	26.6477673929912	26.1756348002101	26.467061005393	26.1805607139373	26.3371930167207	26.9444763791016	26.5302945575601	26.3712571768391	26.7988337721705	26.7075013599274	26.8607978808444	26.4622030508732	26.514434522647	26.2877023066752	26.6201754984954	26.5895965773558	26.5829328108907	26.5062390062443
25.6717848809622	25.8616271556519	25.8938886619371	25.590961477116	25.7843917890915	25.5886238486202	25.7955814799196	25.9534237210885	25.9200746642608	25.9752825419498	25.9392752122774	26.1151943911702	25.7833945014298	25.9702405265811	25.9145479552771	26.0823083792544	25.9827547634855	25.7518870747156	25.7503665246334	25.8450003909447	25.9841090612773	26.376994725275	25.704722333443	26.0304966682321	26.3742148539501	26.2654852973316	26.4909118523076	26.2970043076836	25.9564423284955	25.8860776729768	26.0526374003222	25.9529721176517	26.1648431227361	25.9513265399204
23.9804979764323	23.7408604251697	24.0524933550672	24.0620565911909	23.9389291936019	23.6635819365575	24.3763142688865	23.9590597279698	23.7474132514768	23.8384286326347	23.9516866731608	24.1673308212111	24.0404168962615	24.0209097446636	24.040816352011	23.4011933997576	23.9420009878808	24.1589225858369	23.9311814466869	23.837492715413	23.8917386654169	23.821699819359	23.4631544268058	23.9830942004305	23.8092490762272	23.6408954666286	23.2562967982366	23.6817438728795	23.3119749709533	24.0512455058368	23.6641824880581	23.6793451924734	23.8804265328614	23.7855297443174
24.2627633401073	24.0676028420276	24.4294755654002	24.0980243034359	24.0343038753223	24.1048639628342	24.2170993801193	24.3476614292211	24.5908590699472	24.5019788560703	24.3717158246169	24.2882898346376	24.4592629418605	23.1716457678024	24.3124179649792	24.4938746745648	24.3856447926438	23.9582870290863	23.8637961921356	23.4273723621957	24.2245804399934	24.5168461045467	24.3764320403191	24.3427913762774	24.1554171716808	23.8284818322051	24.2243823038951	24.3508715989464	24.2075739913367	24.3106718059475	24.5336045075883	23.1890734397027	24.1631706087067	24.2363881538094
24.218163016648	23.7076874158983	24.1307167698614	24.494847495815	24.2115528156859	24.1468060204543	24.4742788450683	24.4827219267227	24.4792631118686	24.3850465323537	24.266140878151	24.1529335377942	24.3677350799624	24.1573395418356	24.1317014174045	24.0632118287358	23.9343049080534	24.2424798999598	24.1577869797543	24.0670089105966	24.1597997551764	23.9265364123059	24.2484597855553	23.8695922663045	24.0718334669488	24.0389815745952	23.9259956757352	24.3333177301508	23.8769223099992	24.0789785932369	24.0054220880997	23.5502479518178	23.8132892610859	23.9758701831991
24.1446277053685	24.0723114932002	24.0183561948716	23.1676924236278	24.0571227991016	24.1542621093222	24.3503061443409	24.8747510316043	24.6547476554241	24.2318454178299	24.8495120430964	24.0153604201826	24.4449564882145	25.0850084011421	24.8743685402159	24.5441258234046	24.0083383910673	24.107426499434	23.9430738278295	23.9277138653832	24.6662750680185	24.5596786873742	24.8883190993821	24.6298990833492	24.8110479549288	24.6818283963928	25.082920386346	24.3685542770671	24.0926587817161	24.2523517434347	24.0417620187448	23.8330034412075	24.2194422855082	24.3840759303095
25.2614093106268	25.088703124995	25.2122843472636	25.3237543260826	25.3487064346604	25.3532657944257	25.4103872138315	25.1607622823464	25.4172106614607	25.3001571576578	25.0268554715223	25.2139157950611	25.2834644124707	25.3477308709551	25.6188385294945	25.337926775698	25.374967824281	25.4318399957254	25.355154472931	25.4630403678413	25.4517262542293	25.4405439085843	25.0436205044065	25.3729698220856	25.4955862116309	25.2503244293005	25.518522336992	25.4294718849274	25.0992295481994	25.3005827117352	25.3773523639043	25.5627389168645	25.3759107669458	25.1763910239116
24.4757281603887	24.3002155014564	24.2907089651504	24.5356042437742	24.3075272312837	24.4802997098403	24.3071718293201	24.485384868703	24.1015861276861	24.0671283198777	24.4642659178327	24.0256438056781	24.610070021053	24.1707901235251	24.112345371341	24.4896882407815	24.4323934090916	24.2015045626565	24.1288530926746	23.8780507083915	24.3014647376041	24.345907324488	24.4649072788607	24.4762950374219	24.0572189861483	24.2890323408763	24.3055441326596	24.3113147360565	23.975675843714	24.2795246361065	23.9853438925468	23.7824531221104	24.0506270065966	24.1320419996473
				24.5839928444547			25.8116368169653			24.9676184549131										24.5745424819691		25.5630481173228
22.7394404273662	22.9473058725141	23.2449803541699	22.1844989689657	22.7180744278214	22.9404841985776	23.1204926859813	22.746004124344	23.2177096648372	22.9213662235711	23.140613567794	22.7890332220473	23.2855527408233	23.1509988339696	23.0943448623715	23.430620182945	22.7997709101914	22.7830133406471	22.9964867702028	22.470481441222	22.7610136703429	23.3954173303562	22.7594921198812	22.355841782045	22.6319201688017	22.08232870237	22.1135290580718	22.3315053832029	22.6745391876773	22.6651082816211	22.3480560219782	22.4841889052901	22.4911577952868	22.5586515179695
23.7458771839552	24.1897167042563	23.8990439142736	23.6551893859564	23.8588353048961	24.0199377607187	24.1650284561128	24.0935699577345	23.9678775340451	24.0795253782019	23.6925124330583	23.9996542275969	23.9020114990355	24.1488078324244	23.9841349842025	23.7860623604161	23.8929660968104	24.2570192544209	24.0438220351415	23.832620796808	23.8448547204461	24.2289636623351	23.690530521682	24.2007244439075	24.3797023444138	24.2345281346545	24.1825941730715	24.177153408079	23.9891425049843	23.9895490696352	23.8895864417982	23.8991579230498	24.0239094141489	23.970550966563
22.9208550521998	21.9286764485054	22.7922808925189	22.9773526935495	22.8321100278282	23.4107536297453	22.7431758785654	22.2585581137927	23.2410350009679	22.3890489437877	22.7970653357226	22.664374519983	23.4508882996285	22.0494608156846	22.2177039279011	22.1258903274617	22.7433308469777	21.6636990288335	22.4944793721909	21.6425974111385	21.6899732887035	21.7583787901283	22.5112893793631	22.2518252370466	21.8808382799188	22.4360279770034	21.9896483963236	22.3126553320623	21.7561773560322	22.5067164961772	21.9214877249617	21.9106480217713	22.3966124649974	21.3538476165158
21.1658447513792	20.3692682969401	20.0859164517267	22.5322902405728	20.6484851351659	20.6018466642098	20.7123562864888	19.3229056786974	20.0655796356964	19.6827140242364	20.6027926236328	19.1347901816851	18.0418853262669	19.8375764983339	20.4638989064086	20.3477949047257	18.9658886133857	19.2157817324807	19.6024608297958	19.8278325502517	19.4902139998343	19.5199044573251	20.4471229911493	20.0831534863522	19.6896783268051	19.0641090387133	19.9822007894998	19.0338620533152	20.2355076297673	19.358714564112	19.2454425050793	19.4876128872075	20.3090308299297	18.9127123253194
														21.756980666681				22.7653661518361								20.2250149924752
24.4555358218932	24.2569181870467	24.3397881540107	24.4342573957582	24.9433585125095	24.4106785159095	25.0186194024529	25.1199118631959	23.802565948168	24.2746945361498	24.1236594288243	24.6846889063907	24.4314968395214	24.9206596478598	24.3332279672657	24.0656036399737	24.3176283393896	24.3612321885654	23.8773265156933	23.8720281606549	24.106278829374	24.0695012331838	23.9662829463886	24.0291859008977	23.9611540763293	23.8999605531009	24.0195510864246	24.5481699960928	24.255747191614	24.550721350056	23.8567980832245	23.9908760630792	23.9349277534743	23.8825178969044
22.3371198063698	22.5900328610593	22.4337466757622	21.2449803530566	21.4960177100762	21.4204948395252	21.4274677280068		21.6096790436272		21.7985835889831	21.8772958559911	23.1401000438544	23.0894781207702	21.8533069467107		21.4816119057035	21.8845284095909					22.5711975943719	21.6766028953858	21.6603369322584		21.5583455482691	21.9648588449969	21.4606619594909					21.5848236410513
23.7055427673341	23.4078404421433	23.597121596077	23.162063577843	23.53239128117	23.3610043738702	23.5463003119881	22.872050990765	23.6474714603583	24.0919815128205	23.5314285044249	23.7052370696271	23.6486083905673	23.667181827905	23.2434849410208	22.7729250877061	23.5759642664953	23.3286592335724	23.7284903910084	23.3960904753713	22.7158745002223	23.8547390608426	23.1318325728274	23.8682882249151	23.7749227535306	23.7468427149577	23.5850587095429	23.6826998043494	22.7048539329746	23.3688018488769	23.0990854565933	23.4016149184862	23.6061307240468	23.214329817232
	25.3930294922955			25.8705297874799									25.797225337356	25.4952384188766			26.2682238466757	26.7037324903809				26.0286631749364		26.140951913677		27.0675989165375
23.9100282988753	23.8003605989627	23.8341521127855	24.0744407114135	23.8465584663866	23.9106715306722	24.0962716343885	23.6008996573433	24.1448459340262	23.8638162116963	22.8989677168543	23.6268300780747	23.7678597596106	24.0001359481431	23.8724511306984	23.8241071743364	23.7023572210455	23.9309689453586	23.9060973981062	23.4500346793553	23.5504328672492	24.159906948702	22.9133408767078	23.4530603064655	23.4762805387966	23.795825107103	23.8120229902124	23.3805199897196	23.5159701899236	23.7780442446455	23.4946682925688	23.5432343416221	23.6190753396429	23.712987714321
21.8539611111766	20.4174844460119	21.3362428590807	21.2740817388184	21.6714416655795	21.4195978202993	21.8687535420701	21.077822973679	21.1640691185564	21.465471701944	19.8858710588182	20.7685338827325	20.5978781910446	19.5769510160813	20.4507746405961	21.2675128416257	20.9254431618823	19.9219065449015	21.1342690146381	20.641545575056	21.2422421849372	20.6625772114954	21.3597201994588	20.8144688089156	19.5519784284301	20.3098878517751	19.8673218298623	20.3988102478988	20.8943117433238	20.5164875583843	20.0275572230835	21.9951480384905	20.4307890104637	20.0589311692531
24.2274271716075	24.4769910793476	24.4599833213499	24.5435160860699	24.0687285245752	24.1176649058932	24.1429320758241	24.253351634552	24.3530942532657	24.3327382041203	24.1480750194109	24.0682262809748	24.3724339029163	24.0348604954017	24.158971696092	23.8337371718261	24.1906642878847	24.3753268134452	24.2423436597148	24.0832257002976	24.0528667893439	24.6739191445923	24.2707937941154	24.1065643825414	23.9658249699042	23.9892267944804	24.2691038494701	24.1210887404044	23.8446127523886	24.1455789399572	23.9928740281544	24.0937874580998	24.3018221858278	24.2942954177773
25.0588782479896	25.2581013814289	25.1419576419491	25.0144048168814	25.1286353453801	24.9704317303355	25.1379539028942	25.1052376648461	24.926619818197	25.008733837128	25.0756922938167	24.9069348238056	25.066013555194	24.9521151109892	24.9748588418134	24.9378050345392	24.9368873586049	24.7195029116913	24.9191590449849	24.9271428926518	25.0352974167895	25.2738019808929	25.051595022864	25.0025191454563	24.8204302373277	25.0143355741171	25.0971967425783	24.8825535640621	24.7846624497308	24.7986306677819	24.6704013544807	24.8195050461439	24.7168028456537	24.8425609986269
26.5794982180143	26.2856907558942	26.62893517212	26.0404588686456	26.2898554562846	26.3599353663738	26.579221010758	26.5818430445214	26.9080808117633	26.4808248780799	26.8528326650953	26.6608285876634	26.5909173628205	26.7476353284818	26.6822429876837	26.5829991739334	26.2640028817094	26.6130051859341	26.1741231358187	26.556933619519	26.3678113342446	27.0604639954617	26.8321500453682	26.6562929339363	26.9132371572708	26.600514964134	27.1529438563646	26.9848936112975	26.9694596507458	26.8746419438743	26.7024849518689	26.6806129093269	26.7838276001551	26.6849628374547
23.6046693511074	23.3748037905428	23.5156627343476	23.7175339433009	23.3420526462467	23.4814296480847	23.8953274104633	23.7695348869858	23.6976467294442	23.8995489418228	23.7320331666496	23.7423637119181	24.2427802231291	23.9356189524792	24.0181965708166	24.2769548174971	23.7663444160627	23.5589450461425	23.9937960664972	23.7690567836528	23.4967156820753	24.3481481778475	23.8056422061243	23.7469087556335	24.2160632779503	24.0878357020465	24.0952037769834	24.2392700651785	23.854026570038	23.972121124822	24.0079945598288	23.8728427939203	23.8875867812895	24.0979768197269
22.4196015900969	21.8593703966833	22.0521708474649	23.6763063783182	22.0458446286092	21.7644194672741	21.8954178596007	22.0327213080217	22.3041884515067	22.7028917148851	21.6692446190426	21.8657440707953	22.3146831547477	21.7865026440959	21.9077247752382	21.6297243195946	22.0783829594249	21.9860756417886	21.9199152054476	19.9357467256956	22.485691224151	21.6589178621635	21.9088630544427	22.2431224116388	22.0831948656503	22.7722709966899	21.6723445128908	22.3635442153947	21.6159236459434	21.6713303444731	21.8845636948836	22.4237677895071	21.7145612372546	21.8609799303396
21.7203384543506	22.4186073307544	22.4440931884328	21.3458772966952	21.0503184234813	18.6151868228183	21.1020351130707	22.1047303578248	22.262767509954	21.3568473001839	21.718207088211	21.7206076827091	21.9251852457071	19.915327619008	21.3124799814902	19.8749314018478	20.9584602410515	21.8211747017314	21.4637951384754	19.8229917943627	21.5405095352187	21.1526180520845	21.790312328657	20.3765464994388	22.0502351793166	21.8426030633825	22.1125710355046	22.4238463692416	22.4796677878906	22.3176256705921	22.1874818924965	22.3403000987409	20.2961280909838	21.2970103575951
22.4231599866455	22.3010414348043	21.615572295952	22.7372061008092	22.243556196185	22.5575920708161	22.9623407079113	22.9375712988863	22.3030940871517	22.4943397884657	22.2921815427505	22.3213020083423	23.4988339093529	22.6464279226588	22.7619821284303	22.0721331953915	23.4449842440824	22.2388847998534	22.8028246509346	22.2588442164203	22.8739267424657	22.4785455798259	23.1091339701113	22.2795995364392	22.2340823610863	22.9618892924433	21.9300041773454	22.5064919130382	23.1149329523634	22.3241314160738	21.9385001732809	22.4790794887599	21.8935700060631	22.490519343724
21.5370463426253	20.7821720993694	21.667015922624	22.7260038564241	19.7945702328853	21.3046820986022	20.9437863859397	21.110653532639	21.3614388275534	21.1777398210002	20.7947441962049	21.4901936290327	21.2250919191469	22.0187654826507	22.1405589406199	21.4896244146146	22.2632552402907	21.6847033737646	21.890193373967	21.8614382421423	21.4401142827233	22.6113035940903	21.4153232560567	21.354548610147	21.0194405232595	21.7311036738104	20.2649530175087	21.7821771481992	21.4530941617121	21.7836324238161	21.3644284041029	21.8987461800578	21.7289475844069	21.8063909590365
23.9521788767038	23.8419925242868	23.8538110194619	24.4659579375221	23.7265047605629	24.0395559498095	23.9275915847339	24.2857497743199	24.3566829750873	24.1162058189328	23.9514587677016	24.1730314739741	24.0291475449991	23.9362912400695	24.2722488387807	23.994868413275	24.2500337204501	23.5461799156173	24.0495515747321	23.1700496515979	24.363149062137	24.3785746381016	24.0817795106489	24.1302790280255	23.9149383488575	24.1753748794571	24.099336094864	24.4177905158063	23.9504915958404	24.1745119868096	24.0549342429446	24.0576296971791	24.0487183951439	23.9107545583548
23.7029261403249	23.8975967672479	22.923251710127	23.2258046383811	23.0991855624604	24.6361495458908	23.4224450858136	24.2701257376984	23.6856417962635	23.7847447239913		23.4734885172394	23.752166315126	22.3679034654574	23.5230645691694	23.2942698036847	23.6079161342764	23.6071939541848		23.6174711359	23.2828513362292	22.5934321174977	17.7702126301989	23.4215535768112	22.988268628483	23.5590759254956	24.1995985407259	22.7412717008602	22.9442974638859	23.9423166667419	23.754458457622	24.5516817797158	22.4957666429094	23.9946052307614
	19.5450049751015		19.303906628363	19.9317129401305		20.8941729596327			20.4163059837846										18.8764626992324	20.5032931170755
		21.9912498870481															25.147561147343															20.5536745442076
21.3296967400765	21.4904088801437	21.3470700363185	21.3777410258016	21.1252380782631	21.2527374546719	24.1827508252197	23.6453031215371	21.1496667815436	21.1657941791987	20.1204376128888	21.660156959382	21.4946003780485	20.9786184932695	21.2202203323727	20.3289611728227	21.5883525357391	21.8150783444916	20.0995553268169	20.855066418674	21.276236701463	21.2770972410065	21.2269646105415	21.6319575718127	21.0155193725353	21.5713882797915	21.5504136522604	21.8939636918029	21.1930283430125	22.7162532475733	21.2825556820847	21.0250585552704	21.72992953088	22.1635609180368
24.4075116724985	24.495919280103	24.3775193832953	24.7250499569644	24.5847993344354	24.5784719800327	24.6555028521417	24.8844293542587	24.3663764853132	24.703986374039	24.6331941111691	24.5912086830546	24.5218681129183	24.4087228705967	24.6266633747952	24.7305803473997	24.8878213238255	24.3419855383551	24.456154802321	24.0294839030366	24.5677252161815	24.8787785628532	24.8713715597015	24.3577000291497	24.3803512632468	24.5225106065574	24.4959468091805	24.6853633891713	24.7709774698443	24.6866396042035	24.7062529725455	24.5713767757237	24.8642201172551	24.7558591958331
20.6344660634853	21.6990490101884	21.9823514971559	23.1519721008103	23.1507468437944	22.4789811029831	22.5112625822679	22.3484474031591	21.8542946503947	22.4636472180013	22.9384924126153	21.6777178673334	22.0344513291679	20.7535904425084	19.6946283806753	23.3100156799015	22.2823492314357	22.5666594714874	23.7732764614669	22.93970169417	23.1954413539616	21.528123148814	22.7646980522276	22.351843376587	21.2332170150047	22.1215863369056	21.2568979732283	19.7618930230976	22.5864356921306	22.8727451362144	22.2968682935394	22.780068082863	22.6802121137353	22.4306162638407
24.9573966955722	24.9430592257173	25.0046682958541	24.8937306858492	24.6788417476928	24.7148304637315	24.8640696528294	24.9165889648818	24.833615293586	24.902415960659	24.9221617258262	24.8457090600279	24.9392489682023	24.7812300849882	24.9549269631249	24.9122282047582	24.9014656582294	24.7890296374453	24.938824546475	24.6960131128886	24.7732049256371	24.9871241248799	24.6808373551969	24.9871547162865	24.6146784447332	24.8920302465642	24.8765095103916	24.8367288694232	24.8309388824275	24.7582864382958	24.6684348265334	24.8081558647022	24.6390179875683	24.8581445942041
	22.5658396749172		19.828703134683		20.7739789539003	19.4915198907414	20.8354906831822		22.1716023141686				19.9584754578652		19.5868670598586	19.5437978918948	20.2974907665013	20.5763613875779		19.5968769757798	19.6000920109877	19.7312588094762	19.7601677770983		19.5324265449959		20.7910959674261				20.4144996266944	19.78019693612	19.4355829729205
24.0108756333993	24.9960831517854	23.5788032268733	23.4836395319984	23.5128368034658	23.4637617199643	23.4489808124808	23.7396895728488	23.4215830059913	23.6703797229458	24.5824581505613	23.7830223752714	24.5520765890552	23.5288643546315	23.315265907068	23.5667670211647	23.7626443433892	23.7577937939335	24.1587770788394	23.6408803625723	24.7049960875994	23.9653183062728	23.7329650582161	24.3811441649306	24.1419032680236	24.1834170029149	24.2563300781539	24.2570653401636	24.1455618870655	24.1199816876002	24.2400975501102	23.7323765232902	23.884992133773	24.0440002713454
24.3622925182316	24.230681085535	24.0628431823363	24.3973175233132	24.1249876941004	23.6208183034287	23.9030627133422	24.1597260291415	23.8983158000808	23.893880029614	24.5280290720575	24.2618387575367	24.4715145615911	24.2632946699947	24.5120339880074	23.4927905847566	24.0978156156927	24.3182086338151	23.7385177378862	24.1822430149208	24.293805435973	24.2414098414171	23.5816281398509	23.8042905994434	24.2215689782563	23.7248676160464	23.9159533580526	24.2137386104339	24.4926914870714	24.2275478201427	24.1799062721276	23.7960407554329	24.1102474190088	24.174403074914
22.5021495051507	22.719663055401	22.5801858714641	23.2911999658607	22.479728344582	21.8933455513531	22.7177369360396	23.8872735507852	23.2797136642879	22.89269081249	21.6077666682817	22.0460470138033	21.8969734923899	23.1721499671698	21.929319288314	22.8811909173965	21.9334647778627	21.9398833746255	21.9905000994691	22.5357961964426	21.8171630310164	21.9233285858784	21.8811234390715	21.3466930031906	21.5841036835045	22.6866466336942	21.4654119762751	21.7177612536004	22.9400261641505	22.5826320545699	22.2623729662481	21.6119565387529	21.6193788709414	21.6796797866786
23.1424113530689	23.0601264287005	23.4818819834595	23.4767559158831	22.5217124901143	22.5271280809786	23.1459229499244	24.0340254306086	22.817284356115	23.3319350479484	22.5423768797707	24.4214735962157	23.6884887228661	23.0609499743034	23.275976522608	23.6243137468824	23.8127497444491	23.7893464821113	22.0360240709078	22.8227237438391	23.0598227348118	23.7081796792047	22.5244248441874	22.2993177999612	22.6925833356434	22.6728040238614	22.0689121150551	23.0658739178285	23.9899170387625	24.4243700010658	22.6739591906762	23.0488961166782	23.1152182300135	22.6665251895746
24.0628687220464	24.4385914880801	24.1473591569906	23.5472261673085	24.1429863069568	23.9619086475429	24.1651415466134	23.8226562872379	24.2132059441547	24.0569298257202	24.4829703159284	24.0172493003687	24.2218380531238	23.9785399916844	24.4903321683336	24.2974612822326	24.1337615568165	24.0741828703338	23.8928171331859	24.155919204634	23.9509521103492	24.5348851365281	24.670969534912	23.9345552944301	23.9491390504489	23.8233404165402	23.9024541392447	24.1997976006618	24.0173247627352	23.936316253293	24.1075208203979	24.354981558363	24.1659772737411	23.5828716997418
22.7026326244851	21.8459706582447	21.982111122367	21.8621817102964	21.7498808433294	21.1604370004872	21.2751008306767	21.2922335717146	21.8812070843906	22.9732816229624	21.322760042112	21.227393767389	20.8443018170291	21.2853495418355	21.9179597257607	22.4151401916383	21.2109803608221	21.5611333947882	20.9592718087025	20.7708417625568	21.5216264275266	21.8339893845152	21.7632683031577	21.6633733037997	21.3418422469098	21.202559654311	20.9037470337451	21.1158209009915	21.0708745218743	21.1250913784564	20.9389839119239	21.0325733971481	20.9617185992009	21.2491278576844
22.2794897612108	22.6377154296957	23.1987039376874	23.4376043169892	23.0902502981981	23.8382896029378	23.0362558953231	23.0278043598885	23.1072319236259	23.228013230619	23.09274437969	23.0620810817278	23.0816321728453	23.0975516796287	22.6688120290548	23.0756322611079	22.6663929247122	23.0071588430598	22.1675090615588	22.8664534726653	23.2678024323616	23.2722593620244	22.7809622206526	23.0438130667023	23.0483101956014	22.9693699490817	22.6707585427543	22.9150226178056	22.7217786237217	22.7696689612993	23.1732536684904	22.9380309408402	22.5631652461483	22.8098304700094
24.6435164664742	24.2613335502581	24.8280853400836	25.2171291016088	24.474627519057	24.4074492784887	24.8932859371448	24.6125817244001	24.2487105174834	24.24798542681	24.7722068524348	24.4389842075452	24.3888427360031	24.2001081033651	24.0724698053906	24.8127956210344	24.5389497534136	24.4212144263269	23.240754478019	24.2484817508428	24.5919813985564	24.3148348010769	24.4209701741029	24.1905706969801	24.0247321659391	24.039964551135	24.1442862468582	24.814135839853	24.1696973267875	24.2748173256327	24.8272103166411	24.4684370573639	23.9487823173647	24.0798994544565
24.2183056042587	24.2031949013255	24.3269141161239	24.182541890905	24.1447093081394	24.195964153021	24.1615580441898	24.3017406180715	24.558493040444	24.2505400006381	24.4018838539644	24.2171399664624	24.8005467964524	24.3109353821026	24.412447567285	24.5648968463716	24.4906585302533	24.1019208421031	24.3429015005108	24.2982940010782	24.3555565491883	24.7650361462655	24.7707992216809	24.4364411790813	24.0639827492332	23.9387510051459	23.9266711546363	24.1877833639153	24.5005043498529	24.5994750003938	24.4861030932176	24.399920789529	24.2009911723091	24.6358237493426
20.3220182862331	19.9912630094945	25.1651941946844	24.9254474252249	19.5617366458079	20.9821611626758	23.9214058261183	20.7524295080291	20.8487085604484	20.0834847468097	20.1659854576408	20.5679960322865	19.2852535282369	19.9729329287918	24.8817446822217	20.0144625424889	20.2971091567094	20.1387841078775	22.435956403521	24.4996134116674	19.7805433128573	20.7606439302245	20.5125684766002	19.5232836138627	26.6241131421668	23.9123185027229	26.6419265404775	20.0048301004681	19.5144838057209	20.35121216345	20.1248361911122	20.3404351568996	20.6375133740829	22.6060893223717
23.2551693676067	23.3270345580586	23.545851786358	23.2854546840984	22.9090659641221	22.7691444535664	23.3772600503231	23.095289260727	23.1081938413675	23.2115686797726	23.1455803074953	23.0383454874487	23.0882927916241	22.7418719402371	22.9126884480776	23.0277854769731	23.2506652372427	23.2935189841837	23.1395419237116	22.763235456956	22.9180966307538	23.2795906018942	22.9419954604731	22.4629594747156	22.674233769724	22.7607439841278	22.6218638649788	23.119462522712	22.756999285731	23.0510494025138	22.4671916095366	22.8256306421612	22.917124988769	22.6579081611355
20.9931893803763	21.6595715023715	21.8429417504117	20.9214355553553	20.8383467685576	21.3974909875513	21.4325645960195	22.0686511439843	20.1635817571016	22.0579586216186	21.2634321451564	20.7548194313352	21.2193282326815	21.2975463581598	21.5236531266648	21.5369015454546	22.0830050129759	21.8214387088844	21.3885923416658	20.6930972167462	20.2085525279656	21.5182518665731	21.4119902070591	21.5687058703917	20.3733181999983	21.6969492332444	21.3477795469151	20.9539180306278	21.7007287465219	22.4334834636519	21.1395934152756	21.0539328738534	21.6107860986437	21.7190422864416
23.6642659738876	23.8060425956212	23.665587289107	23.6973653805856	23.781772871641	23.6518263519816	23.820961894616	23.7971929385627	23.4955745398009	23.4820911435427	23.8268997792239	23.7527849326379	23.8637161937756	23.6862033059065	23.7695873949748	23.4717612459696	24.0674040656604	24.2466516946069	23.4914899543813	23.4662936133828	23.5385813239161	23.8343740666724	23.1433748438189	23.6545889394992	23.556614998944	23.7575175397998	23.7724661964994	23.5930460840703	23.5485360205033	23.9549397737317	23.5180617411023	23.4970314745892	23.4430628009156	23.9500107978158
					24.3793934860995	27.5117648624976		24.5591432275325		27.6013177722197	25.0447220687818										24.2274884536601							26.9259504168871
23.4838971665777	22.7652571060083	24.4942006081487	24.0542334106195	20.9084144369815	23.8121726771111	23.677910006037	23.9273154498212	23.8537106151543	23.6129481590912	22.4449452054631	21.5862765509005	20.1156059968959	20.4688865573836	21.3805898224546	21.8315103692342	19.5231977198283	20.4081362239194	20.6608001827433	20.8050246151325	20.5171598827525	20.3829544956387	20.3843026866399	21.2072738396024	23.8517187019908	21.6802220281607	20.4489912184832	20.4456840223079	23.7621055681074	24.462805174798	20.6159382313301	20.3488203870141	21.706115329841	21.7680830474538
19.2118126073979	19.0160456771553	19.2159971931934	19.6586341422954	19.1851847874545	19.826574594959	20.9671792805539	19.8779982695242	20.5046117608214	19.7693805043752	19.0671647629415	19.996896471054	19.6418067344373	21.1398084229004	19.9031793108187	21.3646064206197	20.2618891521023	18.7199154480762	19.2117853659354	19.3095537956332	20.007739394222	20.2998769465726	20.6920403441225	18.9010481448927	18.9508477508591	18.6393145233515	18.8276666017864	18.8814896604735	18.7134257189915	19.6618590402386	18.975683424185	20.7989050599542	18.5660739609622	19.4900249031653
27.5678684211141	27.394837243056	27.5908013746159	27.4406306617034	27.3162970735214	27.5050792036095	27.3492849521291	27.1459146063068	27.5581301883332	27.4874155382474	27.2085146774833	27.7361503582636	27.7254557801476	27.313775605047	27.522227281031	27.1676412462035	27.4727867219754	27.3418132390106	27.7747580619838	27.6254602217163	27.1002684461574	27.9391570288964	27.1327064005709	27.5612774145922	27.3137630713691	27.7335492403548	27.4956791375603	27.6279892340622	27.6845609062805	27.4048075801348	27.4309119695828	27.5707708045828	27.523814543982	27.6914538957711
	22.4731042715825	24.8936577011828		22.1373981587643	24.7280597622536		22.0839056127438	24.1126113286416				22.3644996451795	23.1064899928115	22.9501334683961		24.3268084572095		22.3824393276573	21.7655001961195		22.0124125024429				21.5605862012256		22.153824683918	22.0347711951641
19.5477374751686	25.605429931052	20.6768195963092	19.4690715194077	19.7567154793455	20.2622436305401	25.0942909951804	20.5125886553052	20.2212970102826	20.3492061838633	20.800845800288	20.7802594006407	19.6533659304631	25.3669405921275	25.8411363136629	20.9447282578594	20.6328485803358	21.2785884479656	24.4376222970444	22.5222495374441	29.1587360997334	20.7450724253066	20.7342664140395	20.2853397946457	26.0783141263506	24.2312779007148	25.5900884535757	20.4566676431982	20.8320820280657	20.8352499904049	19.0285887057491	19.0795873401281	20.7163217651475	22.2934456851786
24.1161791695939	24.7159750504348	24.505883989959	24.2647836239841	24.5133800186676	24.6824216509617	24.3592752691933	25.2766888037016	24.4980614949749	24.9028509282428	24.8728013737778	24.688889963254	24.6833569336037	24.5464093551271	24.7862619541875	24.8085506866941	24.9443201959142	24.7522313551141	24.1233525863188	24.1103809108138	25.0012164034659	24.6700877879651	24.7188869125827	24.6558295528971	25.0838917292132	25.199683573904	24.5048320144295	24.8453099495811	24.8180768996143	24.754083566874	25.1108155552892	24.9623883321482	25.0383627264465	25.1575357298218
24.0233362747481	24.0019971296079	24.0721039688337	24.1336523511221	23.7630682207535	23.8930488580548	24.0717672280103	23.9278384123912	24.0724741983731	23.6629600208686	23.861742428628	23.6738946362399	24.0369487597195	23.9159051204419	23.9052815788648	24.0811602057446	23.9252803716169	23.8906770935241	23.7085954394224	23.710027036104	23.7399710075722	24.2421978081252	24.1235686226186	23.620812139285	23.7148901086304	23.7710507920265	23.6031539843983	23.7091056243942	24.0107461402795	24.0066465136221	23.8076572669814	23.6008932547594	24.0518069085379	23.9720915050109
26.1981389274062	26.0948259256203	25.9948534439412	25.8365058514374	25.792989322972	25.9137530921258	25.822170282211	25.723401786063	25.6921175842399	25.7297660635309	25.9852826543654	26.0177313199058	25.8499477287099	25.6563471361054	25.6934153147375	25.9851727831865	26.0220600588061	25.8221150559274	25.8450995959497	25.7717281892887	25.722082247928	25.6934755294309	25.8073932889	25.9538230774158	25.999815014855	26.0555631942034	26.1196231945408	26.0512581094773	25.7996335372595	25.8716450344952	25.6283518881148	25.7983736016692	25.7673549267272	25.9436178505669
25.4554866635514	25.5765234792159	25.8156802116709	25.3441555012161	25.4342438222522	25.4605448048567	25.3193561267202	25.2963691128997	25.8877046361673	25.5878028038512	25.5566878106061	25.6336627021707	25.9592659332495	25.5652773134142	25.6682959938463	25.4933119276181	25.1195673957064	25.676006701741	25.6143056104201	25.7862654491819	25.7625205694377	25.2104762526092	25.637710409076	25.7947189170078	25.52758394284	25.6784580722396	25.8551243412287	25.7004992997959	25.6525681928279	25.4121990588931	25.8931486730995	25.5554556795419	25.9168298589044	25.871507976874
23.0262553958492	23.0259056135187	23.4831667999565	23.5274256755867	22.898212303949	22.8837379518249	23.3521753945574	23.4860307191712	23.6448439040988	23.3451293495774	22.7296495834208	22.8906073771593	22.3082901621061	23.0954261253092	23.2194656426227	23.4239424256578	22.4227666879863	23.0969635717433	22.7679533102101	22.7789633097788	22.8462882978342	23.0539471887452	22.7942288212638	24.7090587670976	24.7966861406008	24.4493323988045	25.2713108193476	23.8658369211846	23.3970011563789	23.1221641807952	22.7448156481146	23.4232985436485	23.2808895325827	22.801344193646
22.7390054208631	22.7615471418471	23.137247328496	22.0387454694299	21.4831348975933	22.7536138056147	22.996190534214	22.7254282027762	22.5546265134864	21.9733816900321	22.4770108413308	21.4342559992881	21.4309746317686	22.1404602061768	21.5348006718971	21.80357811048	22.1567089455365	21.7708067921254	21.5934758596189	21.6473923485895	21.5489524692577	22.9308262729563	22.1095109616073	22.0151980355068	21.5620616832925	21.5715364554953	21.7840302252308	21.971970683067	21.2548284289728	22.1377981137274	21.9705911552897	21.4029906176758	21.6418091355821	21.7569038109419
25.4431679516026	25.3226152922918	25.194267510269	25.9831500086965	25.1233390742599	25.3987570925543	25.3657635427604	25.2427414761423	25.5100684587604	25.0475910293946	25.5008660203721	25.4606426444494	25.4208164930537	25.3440613871365	25.1673203524404	25.7050556543325	25.6556105142002	25.1153255767296	25.175304023009	25.269697543931	25.0821900223933	25.535716442455	25.6098148451151	25.0693937483117	25.119019124515	25.1685054230834	25.2161887273128	25.0268140267693	25.075684690284	25.0493655589797	25.3327895366412	25.0148034454479	25.2690925323383	25.6665192989257
24.5954425029222	24.263605946691	23.9827119222019	23.9970532650174	22.6208106364392	22.6819667869533	25.1570978073584	24.1522992593474	23.5466739759346	23.4400310940911	24.1719193117511	23.260018787822	23.1735826779192	23.7044333164167	22.7740016444375	25.3838539913948	24.0059317759745	22.6005176034838	23.3829587646762	23.6849973034538	22.7535897840192	23.9899165301658	22.810920208942	22.4467866197644	22.5173474011655	23.4387446474305	22.6014902058153	22.8133819968196	22.6646478596156	22.0976522220914	22.6327933876284	22.7913466945306	23.5191170242871	22.6321651838485
24.2612585565595	24.0377011615097	24.6178083356067	23.996292648049	23.6331391770551	23.5587894369448	24.0977907651379	24.6039579709881	24.0729360538458	23.8979478833561	24.1923934549985	24.0467760935791	24.1741139282867	24.0809991149095	24.0549755740114	24.6366709682141	24.2357870024829	24.2347730221797	24.260257620041	23.8427711422181	24.5076420131574	23.6999020039604	23.9543764359166	23.5855321270695	23.9595528524471	23.7976006381195	23.9611659678559	23.853507381376	24.1186247311028	24.3214155920749	24.0727275007137	24.3187047344298	24.196620391521	23.9165883249774
24.4237507671152	24.1181244584856	24.5742277518846	24.6760729816238	24.3908923785825	24.3957515874113	24.567067411024	24.5553311298394	24.3642724987594	24.2811505874907	23.9496202025934	24.0636099452464	24.2015518993821	24.1792779280304	23.8412663136401	24.1619855294128	24.5244102672321	23.9501689830045	23.286487266503	22.7212391210043	24.1475918036114	24.0238203852126	23.86506850409	23.7513166134703	23.0894535423404	23.991943180455	23.2771851062669	24.1583269920246	23.834242063228	23.9507396084791	23.5011922684272	23.8689681674374	23.8929081160959	23.8632199680153
	21.7623112140559	22.0999032075398	21.8682816733592	21.7900560142761	21.8030204212763	23.2145100185109	23.0960660845825	22.9637732478465	22.1407525055101			21.8071704777588			23.1147082240494	22.8183921766089				22.797539991275	23.0496610284202	21.627200196265	22.5115825997319	21.611671504102	22.8612945087059	22.8644059843994	22.2122643159785		21.7481579326579				23.036755240007
21.8895656922021	21.7923557579242	22.0888880289393	22.0079335900596	22.3276702713612	22.1975419212219	22.2788902147117	22.5370755224409	22.1179623143898	22.2747253303291	22.5021018001333	22.5579776105681	22.0607970540253	22.0607443451408	22.4261854547377	23.1806728397548	22.1893738442331	22.1880639595204	22.447496228773	22.3080200470683	21.8539077528492	22.4119804151417	21.7905291001097	22.3041875598505	22.3863196061576	23.0819179223808	22.456403169815	22.7410228019233	22.0423657628052	22.4264603489772	22.2204065413056	21.9371259846908	21.9462794290235	22.3866263209333
24.1092481703366	23.5651790029408	23.7819594665888	23.4964383776147	23.7020888087539	23.8352538394227	23.7947266551976	24.0437603368633	23.9057929920605	23.6416775229022	23.8908646577604	24.0134447773696	24.1253218029194	23.8938568946227	23.8213739018983	23.6319260733271	23.5828976545708	24.1982839942324	23.4403109523737	23.7286105679768	23.8798185627421	23.6867138283763	24.3817042236697	23.0953435001436	23.4650692664911	23.413912668381	23.2804344690797	23.5690807501072	24.1883357366674	24.2289199007638	23.9867599632529	24.0875803293146	23.864342635143	24.0604669669061
23.0266399311299	23.1968937305504	22.5152120823322	21.7805420269416	22.5823357224879	22.4989417474427	22.879382007854	23.1830904880836	23.0719640849182	22.6306950913826	23.3553163391535	23.1009428108474	23.1798606571288	23.0379523934827	23.0467988436583	23.3878547890879	23.3558773346809	23.638186661581	22.6645472057181	21.787311179183	22.8269844577668	22.9315652259626	22.6775755393753	22.8238500932251	22.8557830686828	22.7601674955235	23.099651141072	23.165093919979	22.8805232244853	22.851720054155	23.1116743645683	22.4496210770354	22.5109910552165	22.4794139160853
	20.6193695975151							21.3623336638463	20.5788662021871		21.6896983435517	20.5942084197445	20.3029584215367	21.7447445998694	20.2181259510476	20.4823345995159	19.7715578478744			21.144762688192	20.0343256825026		20.9971687356174	20.0367575886875	19.8302312498277		21.8404635024395	20.6495358741222	21.5087805042751	21.3153405336506		20.3219432581422	21.7136191683831
24.466288868062	24.8198947806278	24.6901131270812	24.6872862113395	24.8477158535759	24.6099902431493	24.8153040078592	24.5473417204518	24.9453837327236	24.963139529182	24.7566009833765	24.8543906432778	24.7754633603426	24.9696351937134	24.9928884636218	24.8058988998934	25.2411149587381	24.8787676700134	25.0742998479068	25.1236512080129	24.7627455169728	25.3966988775371	24.6465575789153	25.3545203003167	25.8024376950198	25.5106783409007	25.4822635655282	25.3159994185779	24.9246969618932	25.0333147236813	25.334499280708	24.8443205603633	25.0714197183503	25.2480941344562
23.1123541597885	22.8116098611633	23.0904205414285	22.54332497301	22.6714935566135	21.7560136023077	22.7227514274225	22.7268433334328	22.9344367549221	22.3798534098705	22.1817115942039	22.4263828979802	22.3765046608508	22.6512358085701	23.0327873236058	22.4315363653148	22.629349845339	22.9733407338899	22.4035516055398	22.1651226571495	23.003379827689	22.5183241797058	22.8109632129412	21.5909895457037	21.4478724982563	22.5786185233474	21.7899975859829	21.9197635798889	22.6491906198987	22.9505619827404	22.4027499059306	21.7326461331822	22.2589777657616	22.1888576175295
	22.649077796256		22.5810477259469	21.6964603859998												21.5574080422731
22.2634932048543	22.8138580318638	22.190136202585	21.2265321503899	22.1976644994099	22.7665911663232	23.6588401873256	21.9220327160176	22.0843988176095	20.7406363017718	21.7491444283973	22.3145376533758	22.1685655284159	22.0603666168248	22.8552165900957	21.4656593050304	22.6483965997748	22.2486393810308	22.895634887964	22.5209845392063	21.6258313378154	22.3359255140133	23.1915716159113	21.1587178454777	22.7969547083865	22.2110329861605	22.0077698999537	22.1604971773438	23.0198555844715	23.0382745354194	23.6803206915433	23.3938430322115	24.0326636106805	22.3642464770646
24.5671484807624	24.7504032433888	24.7875922157218	25.0669582699381	24.5582291986349	24.3893231241836	24.4421879148155	23.9919677116834	25.1310259636376	25.2044066094305	24.4732900093521	24.7588315678813	25.1486889917125	25.0226186564399	25.1972021008622	24.8609724025441	24.2482784130517	24.7693411875281	24.7816687378755	24.6663135874471	23.8195702564594	24.8777427247026	23.9167675492667	25.0951170866162	25.2653422010075	24.9484532186877	25.7018412792	24.8423945507144	24.6255802595031	24.6121095577054	24.9408021152833	24.4452692691928	24.6970858786095	25.0280229453055
21.8858130679343	21.2077494076244	21.1602672399977	21.809707824171	21.1286418930979	21.1642657374138	22.4478335546151	21.2996851673464	21.717242566491	22.1770836760185	22.4226312482703	21.3945409361489	22.4065993856835	22.9845630838695	22.9669161607594	22.2254287783134	23.6470756861149	22.0512249080573	22.7655558607822	22.1664592184498	22.2004270677385	23.1084773760866	22.8617893731366	22.5981316571541	23.0074264517827	22.2518768888953	22.4187158127006	21.9043539490262	22.506321199038	22.9347579169589	22.0577927613749	21.4504099501166	22.4256457607473	22.5927598712046
25.6571812072569	25.5537474673265	25.5610723422178	25.7666986132976	25.449912076602	25.6241477147053	25.6596834679676	25.8322633125415	25.6507780135599	25.6659130165083	25.6921983762012	25.5811763575887	25.6074281086546	25.6923488357211	25.7127681066546	25.8742098371957	25.9667922497273	25.7569260121582	25.2567759963037	25.1943150599435	25.6465416000701	26.1859828663506	25.3867090422494	25.3975690474172	25.5692945002862	25.6748297717264	25.6160817068313	25.7104196511957	25.5758871540844	25.6677254633353	25.5395309308771	25.4714645165416	25.6817432612228	25.7220747263942
23.0048802831737	23.1045271012485	23.1869743706287	22.869637504696	23.2343674984607	23.020447275924	23.1867784834267	22.8204733273121	23.0619033094544	22.8334666188208	22.7351550021823	22.9553115967846	23.0610252411302	23.1242236587175	23.3512206801611	23.4494847912154	22.784373448236	22.8663719663691	23.0209493652358	23.4302206090116	22.9080506638449	23.0801843494453	23.2327084058496	22.7034657510918	22.7090100530216	23.1097324253598	22.1385034960099	22.0594477002942	22.726989571533	22.6419518784161	22.9348747334525	22.9471058628225	23.2004606507585	22.7333476299139
25.0854384395001	25.575042220202	25.3743676191578	25.6675136590522	25.5399886447023	25.3355551186202	25.3488433735483	25.3071605361655	25.2944256087626	25.4340384501294	25.6394923477798	25.4471814487297	25.5096593239559	25.4617535811785	25.4960894617025	25.5806518344107	25.4900015477566	25.1490049745237	25.4146793265882	25.2427957420263	25.2694795968634	25.7597830661436	25.0028054093174	25.3275949462274	25.4611247149831	25.4014390980047	25.4660403178608	25.3259279020738	25.3487074184686	25.4673091417614	25.4806452098996	25.3703241832911	25.3508782488023	25.4077638884043
24.2751649985809	24.0776615701332	23.966754119692	24.4974517131095	24.0170717859155	24.1209073816189	23.8960994990381	23.8860726248133	23.848872954991	24.108566424526	24.0321145080148	23.809240123774	23.8146977026398	23.4168685466484	23.2509289030856	23.8848425097503	23.4772814314519	23.7006214030926	22.7712894531921	22.7460447991469	23.5682607888639	23.6080287145112	22.8187520875612	23.1922289749904	23.0162560997422	23.6526287021106	23.4247117555239	23.7872324180251	23.2570265498089	23.5685306606872	23.0613450844649	23.6356963008316	23.322346586707	23.3638569891623
22.1801912423873	21.9124195578779	22.6912760877692	22.4189564344688	21.3797746174836	22.1679210058337	22.2666445701894	21.5136161405005	21.4745708246454	21.4173236917309	22.5214411996047	22.0509710574321	21.4116640729937	21.8544032224977	21.3176181727501	22.0922511210018	21.7252532279087	21.7749760749275	20.2980481318821	20.1512813100222	21.4897904069747	22.2694827451888	20.9230025401092	21.3548033793478	21.5478459574378	21.7654333379492	21.5561778753116	21.4432405757195	22.0920209955546	21.8218041366427	20.889686878439	21.6390754002286	21.0523715196237	21.0685967919229
23.5927507200642	23.5422549607564	23.7944949924786	23.1731427350729	23.6027776143765	23.9178402742889	23.7844321235387	23.5786130001939	23.6117003096429	23.8440958929971	23.3499444597806	23.6423398937582	23.6502473930046	23.020399852297	23.3068183502763	23.3159707523846	23.5692375343697	23.3183791497066	23.433798663419	23.4118966964415	23.5996664073747	24.0221222605504	23.4256910377934	23.2873806191447	23.6391926113046	23.5931451070883	23.310664562081	23.2342800365998	23.3195240753928	23.7936044929809	23.2236356058172	23.4169294479796	23.7138133128621	23.4204051901741
19.8749730627413	21.1192627044873	21.1531245385038	21.8144576700622	21.5661488261127	20.8764340977851	23.8648709738223	21.1522736000804	20.8918138803432	21.1178176481279	21.0763643329701	21.8938973961345	22.2942616977115	21.7626175357594	21.6626438424663	21.2154383340379	21.6000368966264	21.6605556331668	21.7635911590592	21.8608255449551	21.2365587642126	21.69513553895	24.3559454383152	21.4764670612529	21.3982970990751	21.3669467270569	21.5956076258692	21.797950619195	21.3313050616619	21.7454371793503	21.4673771300853	21.225270154969	21.8879822711265	21.1989537278905
26.0458830422453	26.3893958086488	26.1569365650031	26.3662746148625	26.1844815523616	26.1873474783949	26.2203365221109	26.1344789578852	25.9766150850422	26.0940129153998	26.2276776271671	26.1471181843246	26.2906932571246	25.996203726463	26.1214341169027	26.1951760832509	26.3844905083956	26.2447573048962	26.2495089659413	26.0237192602155	26.0143344412872	26.4368273549983	26.0318868545445	26.2058302974571	26.1499694716313	26.1996782858882	25.9846089507187	26.1457372134403	26.2094741442245	26.2191525805616	26.240720169026	26.1957779189119	26.2538948011926	26.15234737841
22.7891841450081	22.1515552126212	22.8423119633983	23.224891597125	22.9820920885262	22.7487870121186	22.8729379049933	22.5138742675524	23.6696133391115	22.8911932418588	22.6995943802219	22.5025945143927	23.7969878770356	22.6876358785347	22.7262355580944	22.3526315158705	22.4317924716981	23.6364583870103	21.7300304612997	21.869631712984	22.7596716838878	22.2153206125667	22.5293105794063	22.8928865375392	22.4618694114843	22.7812819971659	22.5972335742994	23.9611094009193	22.2060402310443	23.4263018901451	22.6447802409388	23.0862342947611	22.496225389546	21.9312270930719
23.1269427907521	23.4894843445161	22.9950089957851	23.5405031158255	23.6805899957165	23.6321493867363	23.553183944998	22.3578554988416	23.8136017164686	22.2981144797184	22.7829883467579	21.9995204337267	22.8356340332028	22.6034283087817	21.7646400980152	22.1926886506645	21.9997904825537	23.2544766698024	23.2520683620718	24.308480254857	21.9006302237378	21.7821051045649	22.8569514499929	22.0192326306916	22.0934167578099	21.8331106510916	23.1823847933896	22.1338505848542	22.0866462485344	23.1744117664069	22.8009776472037	23.5047220029585	22.0028365322742	22.1021649978378
26.8302089200645	26.7175313774677	26.6770324362846	26.9863325413028	26.5983422591191	26.8346576614587	26.6466016798587	26.6888430611299	26.6793243914041	26.538083222774	26.8738170217895	26.9886860511245	27.0755197983358	26.7405847898337	26.8023226062991	26.922854497006	26.751839841791	26.7293695486031	26.7305523589597	26.7587756051971	26.5613754552097	26.7054388196237	26.6818285033629	26.8039591498907	26.8760152847535	26.8312866261902	26.7794760906886	26.7963544013677	26.8769950919105	26.8588621167411	26.9853107187482	26.7328401859013	26.9379188308449	26.7446919470845
26.330039952055	26.3431956537035	26.3996197637877	26.7431181767516	26.3731842664595	26.5409585903163	26.4388935592849	26.6668335157527	26.4430951997603	26.5930662591314	27.18573377723	27.0064717435258	27.23208257269	26.2443390007427	26.2240099902564	26.4227266465454	26.3588955524756	26.5247724718557	26.3498145711767	26.274233807653	26.5373939241124	26.7529460640653	27.3574507582703	26.2338317869242	26.3304146544002	26.3426856561663	26.135661671791	26.5210255504842	27.3148751773995	27.3346390310763	27.3733377803825	27.012165725971	27.2299893849732	27.2567848644627
23.5500914457394	23.3407349527149	23.446354618995	23.4035784857546	23.0792234841489	23.0997683028053	23.3186476056874	23.7051962425531	23.3137920940133	23.5191579528417	23.4636929934734	23.9071447495462	23.8667640801703	22.9786422765821	23.4770019763362	23.6953987467441	23.7293412379815	23.6368640866222	23.6324014062515	23.5224821225746	23.6358684584842	23.9318569762951	23.2349844040134	23.7104058140083	23.28860343777	23.9134391928629	23.0593388775338	23.604747046258	23.0358653514478	23.7386408311821	23.3872858961704	23.6858258986653	23.8248344880703	24.1592898419528
22.3597911374875	21.6866824108712	22.1872649539571	20.8515433630521	21.2677376812732		22.5490411240089	21.1659886555056	21.56606449346	23.0123070827833		20.7546265805557	20.9715791522844		21.3619290997556	21.5189043900965	20.6681926724257					20.7974239489709	20.6820537758659	20.675950097915		20.5367620727	20.509525852409	21.4642466600935	20.8930392084775			20.4823783641364	20.6979784855321	20.749281389608
	21.6081438542975		20.8775420844892					22.4063444994051	21.9946968489809		22.0495922373434	21.7242970607296	22.1271575977722	23.3478074486943		21.4190534676907		22.0489557972883	22.4286149065697	22.271115773022				21.6474357559916	21.8311179891751					21.6208499390967	22.1390846823354	22.2254052676146	21.8800727855594
											22.6158946240445	22.9141704964058	23.7868235351658	23.467640820444		22.0039561345604						23.5591542317681
23.8754283507675			24.4775092619645		23.384628736396	23.6108318063898		23.4961609021032						23.3255438546055		24.9618485625459		23.5111267725729	22.696312590711							23.1563076373972	23.0834186938722
23.647405073637	23.9529499045353	23.8582659624943	23.2415405955693	23.3003442968138	23.5882558949963	23.848077635939	22.7858945424832	23.8156947899683	23.5173525328734	23.6319714170222	23.4426265621598	23.2246934302963	23.6654783152306	23.3048690420862	23.4389220201897	23.0102690353655	23.7684016542844	23.5113297872173	23.6958351930489	23.1827641693608	23.4023582229253	22.85993803433	23.2099886742879	23.6002909045336	23.2703165393577	23.7247646264469	23.4547191719561	23.1044941107792	23.8408702843916	23.4626538640213	23.6871721158259	23.7886796616822	23.3784604403289
21.1004649268287	21.2156410820741	20.1401789772241	21.3793036709576	21.4405027199097	20.7685387404181	21.0678056342275	20.9198774672446	21.7081174779504	21.6332391859202	21.7177693288084	19.4428769805801	20.0179192778929	21.0357980636314	19.3808946212729	21.2991697292471	20.1826531501674	20.2740692210124	20.8598790266829	20.5342289093981	20.1132127408443	21.3408373100089	21.0366137136638	20.4251073695371	20.4686816090287	21.7081016792472	20.2881589512471	20.2080831240035	20.6503103675731	20.5554432572436	21.0396668577316	20.9467011633366	20.5975480216417	22.446796013888
								24.8961760030388					24.4855345435951			23.7152509744218
24.1118479561787	24.3361306512994	24.2115624485047	23.9521051538174	24.2744306065432	23.8954521342176	24.3016727385671	24.286408723567	23.779939147172	23.9835430761325	24.0846325039764	24.3443382426578	24.4781208163915	23.9864556351977	24.3311519953873	23.5843665472267	24.1387624786426	24.2403232846095	23.8288052071297	23.5005886338658	24.015350133686	23.6015961881759	23.9598279068877	24.2408607519735	23.4386290098231	23.3518202565853	24.0692943380573	23.6550069098664	24.2189082687609	23.9623711403003	24.070845638902	23.9826350033962	24.4482973731275	24.1220603043245
25.2788906857044	25.4237754851269	25.0458439191295	25.392091230288	25.1822082625061	25.4723672802367	25.2557161227601	25.1838789858878	24.8393292394332	25.0312128743508	25.1790082381326	25.1436997166095	25.0786520956077	25.0977304183534	25.5036941071484	25.341198462074	25.2110274771872	25.2973843723242	24.9474502157257	24.9569797778534	25.1940153900571	25.5428585071558	25.0845801712221	24.6179911780224	24.924651331883	25.2547318141519	24.8496007605079	25.1171020229922	25.2561683751591	25.1408636970102	24.940794128382	25.175431415387	25.1896745956433	25.2912803012994
								28.3686958070289	28.5124534130933				28.3774257975743												28.2517330731332			28.4253684763378	28.3796598838382
27.4959606417485	27.9863513129873	26.9708048285494	26.1184640255636	26.7703674238128	26.3849084949217	27.6411559478211	26.5525181240831	25.112534003026	26.781579989736	26.2128593508075	27.6690010842296	27.4415862231622	27.42309517853	27.3416427389999	27.1445643211856	28.8244662472793	26.8015468431888	26.3447956159269	26.6760676958218	26.3518319706218	26.965649029457	27.9228844056217	25.0799507116256	27.1829835728395	26.7208574859274	27.1077736458946	27.4985263054204	27.433526859532	26.8275877032864	26.8608337567004	27.4041350816509	26.9699286741283	25.457661658517
21.8687157667417	20.7064843694288	22.1036861093227	19.202090350296	19.114581064372	20.792864788567	22.0712594284411	21.6678747550674	21.7238584029191	19.8238950165294	19.843642658289	23.3734994524769	23.7050475665352	19.4249851290201	19.2798249108387	21.6250851981844	22.0153132277617	20.2569709723928	19.9868663680789	18.7290963186017	21.0025459844567	20.4518594885595	17.7670724149224	21.4814016897132	20.8346892762944	21.7188077082704	17.7829894146491	21.3808278597482	21.9034829965222	23.0570020171368	21.2908959118651	20.5868329512216	22.0150912951216	19.8758272769095
22.6589520220074		22.9304093910581		22.9941646471688			23.1847181375903		22.9194237394159		22.6310568842662	24.0481600705544	22.9407138170909	22.8901366836142		22.7095562940783		22.74326703444	23.5168241316959	23.2083208131804	23.1179893480371	22.9681153866348		22.2016360077647	22.9401616489078		22.9073168912899		22.5777866989206
22.9430042708906	22.6094136507305	23.3020213534506	23.0772586732875	23.1250445979914	23.1127823785035	23.2400699273897	22.8379757096459	22.9012944816917	23.4229286865328	22.8857456644031	23.0607469794793	22.795904876917	23.2647798674536	23.216612975357	22.3886346512134	22.3847854727661	22.7320710035956	23.3831474721934	22.7121230139199	22.6199202469771	22.7209780250775	22.2610290588308	22.2878123784248	22.77346995856	22.4268098895786	21.468807413849	22.3799801503796	22.4170747532616	22.8116104106817	22.171155607046	22.2034022811196	22.5383117592906	22.3808535845902
24.1844822868035	23.8220963214086	23.8340617905739	24.1539757831704	23.5107348915968	24.0696636214848	23.917111921775	24.3626830291102	23.7558441046974	24.4236720543933	23.5990302910351	23.7225501130285	23.9882684879791	23.5926164452928	23.4627589691922	23.7649770868979	24.4847649702693	23.8637896237495	24.1429506595964	23.9105160509111	23.9919416866525	24.1341734168317	24.2669868331148	23.1887970803531	23.2408451264217	23.3204945076472	22.8728405470605	23.5106307296206	23.8064227613807	23.8780955279923	23.7577956951286	24.3203791375773	24.4067482146718	23.7600930643745
22.2405769884034	21.7325767242371	21.9443303495115	23.8462124573616	23.337117021177	22.9321455317117	22.8506268542104	22.8018420908942	22.013379510062	21.878179561681	22.6838698751965	21.7775221897795	23.0027817003177	22.0458929826942	21.8084475388765	22.1601596066929	21.8396998557355	22.2004622809991	24.0977836479969	22.6885522833952	22.113381916714	21.9329614871518	22.4664893047713	21.4000121257351	21.0215955012903	20.6153759444287	22.1483343720607	21.941597952117	24.2193303234005	23.4426067250059	21.3825437005077	22.5972115315272	21.5776605628769	22.679658143444
22.4498679736461	23.7881773463696	24.644013345907	22.6454192451085	21.2061138074497	23.6526040725849	23.1939201543413	22.2849775629064	22.5712780879846	22.6028808776081	24.3595596806235	22.5235989360937	24.0225063322675	22.5301397553682	22.376264114935	22.5852922284107	22.7330404088468	22.7020077024678	22.4349440053968	22.5424439970851	22.6193617453691	21.9806534142512	22.510398030904	22.5438094409232	23.5592732840901	22.2763920558269	22.2644243896576	22.3241212573378	22.7111992982963	22.6143662108391	23.6017197458908	22.5305879772969	22.3917739019221	22.2666299120904
22.3801456513457	23.3103032395375	21.4917916978291	24.6714383574941	22.2048785276184	22.8998266375909	22.5571793354535	24.2924975340293	24.0827371069779	22.5822863738382	22.0896526974507											22.1626916024549			22.9605727345613				22.9470074003556	23.3793928468729	22.7172275054761
24.8707802933337	24.924308334503	24.8623911004579	24.6304443396467	24.5070538840475	24.6345987008868	24.7365613087822	24.8447169080728	24.387314222127	24.3832511409959	24.6708428206303	24.6574702506772	25.0284769903096	24.9405276932748	24.738667371224	24.8105798054097	24.812360119113	24.6400447995609	24.6237191274035	24.7585890608008	24.6805144482485	24.9301172886673	24.7023984011184	24.4899476718928	24.6576042291456	24.7374072345218	24.4386605931381	24.4330052706585	24.7704542974594	24.8319694381434	24.8199389603308	24.7514694397172	24.8991568536072	24.8927991766633
23.3678883685413	23.4291927032785	23.4479587220188	22.7459946082632	22.4861470137485	23.2472658681347	20.2116249868624	21.6494779246392	19.4872363508668	21.1010345693833	22.0391523107786	20.4759580298545	20.4367124917066				20.2973988664588	20.587205256487	20.2820029496704					21.0842327919925		20.5543915071423	21.904447506312	21.2611511505901	20.514245147101	20.439323063103	20.4773968978389		20.4345179403722	20.5211803922518
20.4429047247705	21.8116802754176	20.9200926600689	21.4682975135115			20.1068059242319	20.2196276871721	20.8867689462158		21.8878728653913		20.2634880250683	20.4077344370515	20.8989640762167	21.4186017500691	21.0571650711566	20.2443196535872				22.4535034408449							20.1824752875718	20.4174346615415			20.9749975681438	20.2547772911143
[truncated: 1,784 more rows]
