# Supplementary material for: quantms: a cloud-based pipeline for quantitative proteomics enables the reanalysis of public proteomics data
Source: Nat Methods. 2024 Jul 4;21(9):1603–7. doi: 10.1038/s41592-024-02343-1 (PMC11399091; doi:10.1038/s41592-024-02343-1)
Supplement: Supplementary file 4 — Source data for the figures shown in the Supplementary Notes. [file 41592_2024_2343_MOESM4_ESM.zip › source_data_supplementary/SuppFigure16/KEGG_ALL-enrich.csv]

ID	Description	GeneRatio	BgRatio	pvalue	p.adjust	qvalue	geneID	Count
hsa05014	Amyotrophic lateral sclerosis	16/112	364/8622	1.71126558414745e-05	0.00400436146690504	0.00356663774380206	MAP1LC3B2/TUBAL3/NDUFA10/COX6C/COX5B/TPR/COX4I1/COX7C/PSMA2/PSMA4/RANBP2/ANXA11/ACTB/ACTG1/NUP133/TUBA1C	16
hsa03010	Ribosome	9/112	167/8622	0.00030827652441879	0.0360683533569984	0.0321256588604844	RPL17/RPS12/RPL4/RPS3A/RPS15A/RPS6/RPL10A/RPL24/MRPL28	9
hsa05012	Parkinson disease	11/112	266/8622	0.000651362561695362	0.0508062798122382	0.0452525569177831	TUBAL3/NDUFA10/GNAI3/COX6C/COX5B/COX4I1/COX7C/PSMA2/PSMA4/MFN1/TUBA1C	11
hsa05132	Salmonella infection	10/112	249/8622	0.00143800900512633	0.0790551271228647	0.0704134735507297	TUBAL3/PODXL/M6PR/FLNA/MAP2K2/RAB7A/ACTB/ACTG1/EXOC4/TUBA1C	10
hsa00190	Oxidative phosphorylation	7/112	134/8622	0.00175078111138668	0.0790551271228647	0.0704134735507297	NDUFA10/COX6C/COX5B/COX4I1/COX7C/ATP6V1E1/PPA1	7
hsa05016	Huntington disease	11/112	306/8622	0.00202705454161192	0.0790551271228647	0.0704134735507297	TUBAL3/NDUFA10/SOD2/COX6C/COX5B/COX4I1/COX7C/PSMA2/PSMA4/SIN3A/TUBA1C	11
hsa03013	Nucleocytoplasmic transport	6/112	108/8622	0.00274685285154002	0.0918233667514808	0.0817859946774323	KPNA7/KPNA6/TPR/RANBP2/NUP133/UPF1	6
hsa04145	Phagosome	7/112	152/8622	0.00356462944570327	0.104265411286821	0.0928679776643748	TUBAL3/M6PR/ATP6V1E1/RAB7A/ACTB/ACTG1/TUBA1C	7
hsa05415	Diabetic cardiomyopathy	8/112	203/8622	0.00482945694306288	0.125565880519635	0.111840055523561	NDUFA10/MPC2/COX6C/COX5B/SLC2A1/COX4I1/COX7C/PPP1CA	8
hsa04530	Tight junction	7/112	170/8622	0.0065506448483351	0.146489276915494	0.130476279034044	TUBAL3/PCNA/MYL6B/RDX/ACTB/ACTG1/TUBA1C	7
hsa04142	Lysosome	6/112	132/8622	0.00731976857164302	0.146489276915494	0.130476279034044	AP3D1/NPC1/CTSB/CTSA/M6PR/LGMN	6
hsa05208	Chemical carcinogenesis - reactive oxygen species	8/112	223/8622	0.0083835780344762	0.146489276915494	0.130476279034044	MGST3/NDUFA10/SOD2/COX6C/COX5B/COX4I1/COX7C/MAP2K2	8
hsa04210	Apoptosis	6/112	136/8622	0.00842824494386485	0.146489276915494	0.130476279034044	TUBAL3/CTSB/MAP2K2/ACTB/ACTG1/TUBA1C	6
hsa05020	Prion disease	9/112	272/8622	0.00876431571289283	0.146489276915494	0.130476279034044	TUBAL3/NDUFA10/COX6C/COX5B/COX4I1/COX7C/PSMA2/PSMA4/TUBA1C	9
hsa04714	Thermogenesis	8/112	232/8622	0.0105081613634483	0.153681859940432	0.136882628287024	NDUFA10/COX6C/COX5B/COX4I1/COX7C/ACTB/RPS6/ACTG1	8
hsa05171	Coronavirus disease - COVID-19	8/112	232/8622	0.0105081613634483	0.153681859940432	0.136882628287024	RPL17/RPS12/RPL4/RPS3A/RPS15A/RPS6/RPL10A/RPL24	8
hsa05216	Thyroid cancer	3/112	37/8622	0.012030232107467	0.165592606655722	0.147491390543558	TPR/MAP2K2/CCDC6	3
hsa04921	Oxytocin signaling pathway	6/112	154/8622	0.0149406356926484	0.194228264004429	0.172996834335928	GNAI3/MYL6B/MAP2K2/ACTB/PPP1CA/ACTG1	6
hsa04670	Leukocyte transendothelial migration	5/112	115/8622	0.0167724082062244	0.1968965158201	0.175373414900494	ICAM1/GNAI3/CTNNA1/ACTB/ACTG1	5
hsa05205	Proteoglycans in cancer	7/112	205/8622	0.0171802867018447	0.1968965158201	0.175373414900494	FLNA/RDX/MAP2K2/ACTB/PPP1CA/RPS6/ACTG1	7
hsa05100	Bacterial invasion of epithelial cells	4/112	77/8622	0.0176702001377013	0.1968965158201	0.175373414900494	CTNNA1/ACTB/ACTG1/SEPTIN2	4
hsa05022	Pathways of neurodegeneration - multiple diseases	12/112	476/8622	0.0203480356984641	0.208013000972485	0.185274737708286	MAP1LC3B2/TUBAL3/NDUFA10/COX6C/COX5B/COX4I1/COX7C/PSMA2/PSMA4/MAP2K2/MFN1/TUBA1C	12
hsa04919	Thyroid hormone signaling pathway	5/112	121/8622	0.0204457223178083	0.208013000972485	0.185274737708286	SLC2A1/MAP2K2/ACTB/ACTG1/SIN3A	5
hsa00514	Other types of O-glycan biosynthesis	3/112	47/8622	0.0228720258068121	0.220618154238264	0.196501999726389	GALNT2/COLGALT1/POFUT1	3
hsa05164	Influenza A	6/112	171/8622	0.0237309825378764	0.220618154238264	0.196501999726389	KPNA7/KPNA6/ICAM1/MAP2K2/ACTB/ACTG1	6
hsa04260	Cardiac muscle contraction	4/112	87/8622	0.0263548105140827	0.220618154238264	0.196501999726389	COX6C/COX5B/COX4I1/COX7C	4
hsa05110	Vibrio cholerae infection	3/112	50/8622	0.0268877126101516	0.220618154238264	0.196501999726389	ATP6V1E1/ACTB/ACTG1	3
hsa05010	Alzheimer disease	10/112	384/8622	0.0273016721928958	0.220618154238264	0.196501999726389	TUBAL3/NDUFA10/COX6C/COX5B/COX4I1/COX7C/PSMA2/PSMA4/MAP2K2/TUBA1C	10
hsa04540	Gap junction	4/112	88/8622	0.0273415661235455	0.220618154238264	0.196501999726389	TUBAL3/GNAI3/MAP2K2/TUBA1C	4
