# Supplementary material for: quantms: a cloud-based pipeline for quantitative proteomics enables the reanalysis of public proteomics data
Source: Nat Methods. 2024 Jul 4;21(9):1603–7. doi: 10.1038/s41592-024-02343-1 (PMC11399091; doi:10.1038/s41592-024-02343-1)
Supplement: Supplementary file 4 — Source data for the figures shown in the Supplementary Notes. [file 41592_2024_2343_MOESM4_ESM.zip › source_data_supplementary/SuppFigure16/comparison_res.csv]

Protein	Label	log2FC	SE	Tvalue	DF	pvalue	adj.pvalue	issue	MissingPercentage	ImputationPercentage
sp|A0A075B6P5|KV228_HUMAN;sp|A0A075B6S2|KVD29_HUMAN;sp|A0A075B6S6|KVD30_HUMAN;sp|A0A087WW87|KV240_HUMAN;sp|A0A0A0MRZ7|KVD26_HUMAN;sp|A2NJV5|KV229_HUMAN;sp|P01614|KVD40_HUMAN;sp|P01615|KVD28_HUMAN;sp|P06310|KV230_HUMAN	GVvsIVO	Inf	NA	NA	NA	NA	0	oneConditionMissing	0.916666666666667	0
sp|A0A075B6P5|KV228_HUMAN;sp|A0A075B6S2|KVD29_HUMAN;sp|A0A075B6S6|KVD30_HUMAN;sp|A0A087WW87|KV240_HUMAN;sp|A0A0A0MRZ7|KVD26_HUMAN;sp|A2NJV5|KV229_HUMAN;sp|P01614|KVD40_HUMAN;sp|P01615|KVD28_HUMAN;sp|P06310|KV230_HUMAN	IVMvsIVO	Inf	NA	NA	NA	NA	0	oneConditionMissing	0.916666666666667	0
sp|A0A075B6P5|KV228_HUMAN;sp|A0A075B6S2|KVD29_HUMAN;sp|A0A075B6S6|KVD30_HUMAN;sp|A0A087WW87|KV240_HUMAN;sp|A0A0A0MRZ7|KVD26_HUMAN;sp|A2NJV5|KV229_HUMAN;sp|P01614|KVD40_HUMAN;sp|P01615|KVD28_HUMAN;sp|P06310|KV230_HUMAN	GVvsIVM	0.951461231436278	0.542910601109387	1.75251916151951	2	0.221780477523371	0.661859371932669	NA	0.833333333333333	0
sp|A0A0B4J2D5|GAL3B_HUMAN;sp|P0DPI2|GAL3A_HUMAN	GVvsIVO	0.170646133249561	0.12633686311047	1.35072320974399	33	0.185974091498093	0.472667940601924	NA	0.25297619047619	0.25297619047619
sp|A0A0B4J2D5|GAL3B_HUMAN;sp|P0DPI2|GAL3A_HUMAN	IVMvsIVO	0.193904202938865	0.12633686311047	1.53481888155885	33	0.134361317299265	0.527581877225661	NA	0.24702380952381	0.24702380952381
sp|A0A0B4J2D5|GAL3B_HUMAN;sp|P0DPI2|GAL3A_HUMAN	GVvsIVM	-0.0232580696893043	0.12633686311047	-0.184095671814863	33	0.855065019001675	0.954320533854173	NA	0.178571428571429	0.178571428571429
sp|A0A1B0GUC4|MYCOS_HUMAN	GVvsIVO	-0.651119592392919	0.400285186933495	-1.62663924034016	32	0.11362258783546	0.358015529387058	NA	0.441666666666667	0.4
sp|A0A1B0GUC4|MYCOS_HUMAN	IVMvsIVO	-0.230842987045987	0.400285186933495	-0.576696301990163	32	0.568179560593206	0.821879929295581	NA	0.458333333333333	0.416666666666667
sp|A0A1B0GUC4|MYCOS_HUMAN	GVvsIVM	-0.420276605346932	0.39148663586077	-1.07354010801125	32	0.29105789409073	0.706445019610288	NA	0.466666666666667	0.466666666666667
sp|A0A1W2PR48|TLE7_HUMAN	GVvsIVO	-0.19140479998676	0.360712423846752	-0.530629907186335	33	0.599228381217742	0.821166054071564	NA	0.283333333333333	0.283333333333333
sp|A0A1W2PR48|TLE7_HUMAN	IVMvsIVO	0.0543289324598598	0.360712423846752	0.150615639684596	33	0.881195812387024	0.9627136684612	NA	0.25625	0.25625
sp|A0A1W2PR48|TLE7_HUMAN	GVvsIVM	-0.24573373244662	0.360712423846752	-0.681245546870932	33	0.500469158241057	0.817185394352817	NA	0.285416666666667	0.285416666666667
sp|A0A2R8YFL7|OSP4A_HUMAN	GVvsIVO	-4.15056361051992	0.275563684675464	-15.0620848875937	32	4.44089209850063e-16	5.33129096425e-13	NA	0.385416666666667	0.34375
sp|A0A2R8YFL7|OSP4A_HUMAN	IVMvsIVO	0.882583030137906	0.269506600295252	3.27481044683511	32	0.00254328595693165	0.112482708550083	NA	0.145833333333333	0.145833333333333
sp|A0A2R8YFL7|OSP4A_HUMAN	GVvsIVM	-5.03314664065783	0.275563684675464	-18.2649126882791	32	0	0	NA	0.34375	0.302083333333333
sp|A0AVT1|UBA6_HUMAN	GVvsIVO	0.465338429317705	0.353625473695845	1.3159075460665	33	0.197273591151198	0.485087374887513	NA	0.326121794871795	0.326121794871795
sp|A0AVT1|UBA6_HUMAN	IVMvsIVO	0.57580000986866	0.353625473695845	1.62827639041612	33	0.112977602334127	0.511792120724253	NA	0.324519230769231	0.324519230769231
sp|A0AVT1|UBA6_HUMAN	GVvsIVM	-0.110461580550955	0.353625473695845	-0.312368844349611	33	0.756725595502195	0.914739217783783	NA	0.272435897435897	0.272435897435897
sp|A0MZ66|SHOT1_HUMAN	GVvsIVO	0.0436698362173415	0.299321254048781	0.145896208928165	33	0.884890892136521	0.959064341513917	NA	0.497395833333333	0.497395833333333
sp|A0MZ66|SHOT1_HUMAN	IVMvsIVO	-0.0892129430046286	0.299321254048781	-0.29805081262318	33	0.767532935558836	0.910741917354008	NA	0.489583333333333	0.489583333333333
sp|A0MZ66|SHOT1_HUMAN	GVvsIVM	0.13288277922197	0.299321254048781	0.443947021551345	33	0.659978429092057	0.874427184067814	NA	0.513020833333333	0.513020833333333
sp|A2RRP1|NBAS_HUMAN	GVvsIVO	0.0853615516743102	0.196836525946928	0.433667233576992	33	0.667352021968025	0.855479020152284	NA	0.523809523809524	0.523809523809524
sp|A2RRP1|NBAS_HUMAN	IVMvsIVO	0.119589504137121	0.196836525946928	0.607557482341285	33	0.547639437790215	0.809717191394552	NA	0.523809523809524	0.523809523809524
sp|A2RRP1|NBAS_HUMAN	GVvsIVM	-0.0342279524628107	0.196836525946928	-0.173890248764293	33	0.863014068193839	0.958861404004935	NA	0.5	0.5
sp|A2RUC4|TYW5_HUMAN	GVvsIVO	-0.647571146264949	0.204366493818684	-3.16867571667341	1	0.194612624422304	0.48221353068932	NA	0.875	0
sp|A2RUC4|TYW5_HUMAN	IVMvsIVO	-Inf	NA	NA	NA	NA	0	oneConditionMissing	0.958333333333333	0
sp|A2RUC4|TYW5_HUMAN	GVvsIVM	Inf	NA	NA	NA	NA	0	oneConditionMissing	0.916666666666667	0
sp|A3KMH1|VWA8_HUMAN	GVvsIVO	0.459105078559704	0.40202494372147	1.14198157534668	19	0.267649787520954	0.569704911203732	NA	0.791666666666667	0.291666666666667
sp|A3KMH1|VWA8_HUMAN	IVMvsIVO	0.144537295611301	0.388392994722229	0.372141870670635	19	0.713905532116221	0.889398184426437	NA	0.760416666666667	0.34375
sp|A3KMH1|VWA8_HUMAN	GVvsIVM	0.314567782948404	0.311407182358646	1.01014941455691	19	0.325115818333737	0.726490237644048	NA	0.65625	0.40625
sp|A4D126|ISPD_HUMAN	GVvsIVO	0.311035288565157	0.306625844875391	1.01438053498575	31	0.318253375474075	0.620985556156679	NA	0.597222222222222	0.555555555555556
sp|A4D126|ISPD_HUMAN	IVMvsIVO	0.151664417572917	0.313220703539515	0.484209427598657	31	0.631640674894774	0.855148503608248	NA	0.638888888888889	0.555555555555556
sp|A4D126|ISPD_HUMAN	GVvsIVM	0.15937087099224	0.306625844875391	0.519756809987776	31	0.60692492140061	0.860614737013152	NA	0.569444444444444	0.527777777777778
sp|A4D1E9|GTPBA_HUMAN	GVvsIVO	-0.352849951393197	0.326021651361264	-1.08228993356703	33	0.286969094552044	0.585895234710423	NA	0.25	0.25
sp|A4D1E9|GTPBA_HUMAN	IVMvsIVO	-0.324514101177784	0.326021651361264	-0.995375920043391	33	0.326796526790871	0.679417370589512	NA	0.25	0.25
sp|A4D1E9|GTPBA_HUMAN	GVvsIVM	-0.0283358502154134	0.326021651361264	-0.0869140135236433	33	0.931265110039135	0.976721598856835	NA	0.265625	0.265625
sp|A5D8V6|VP37C_HUMAN	GVvsIVO	-0.0296142721003515	0.23529586089191	-0.125859723958152	33	0.900606644415077	0.965768893810005	NA	0.4375	0.4375
sp|A5D8V6|VP37C_HUMAN	IVMvsIVO	0.0397548487641819	0.23529586089191	0.168956855481807	33	0.866861972090118	0.956453805189662	NA	0.458333333333333	0.458333333333333
sp|A5D8V6|VP37C_HUMAN	GVvsIVM	-0.0693691208645334	0.23529586089191	-0.294816579439959	33	0.769980804416884	0.91977369976174	NA	0.479166666666667	0.479166666666667
sp|A5YKK6|CNOT1_HUMAN	GVvsIVO	0.922125364992108	0.491691739636895	1.87541357858295	23	0.0734877071898314	0.275297204458513	NA	0.791666666666667	0.416666666666667
sp|A5YKK6|CNOT1_HUMAN	IVMvsIVO	0.646046471730439	0.484184554673019	1.33429797686696	23	0.195167295483449	0.604496913296157	NA	0.80952380952381	0.476190476190476
sp|A5YKK6|CNOT1_HUMAN	GVvsIVM	0.276078893261668	0.39223431862624	0.703862156245292	23	0.488584018139454	0.813480013200182	NA	0.696428571428571	0.571428571428571
sp|A6NC42|DPPA5_HUMAN	GVvsIVO	-1.93384748269582	0.262591086199204	-7.36448259035263	33	1.85937341079523e-08	2.34966082069439e-06	NA	0.340277777777778	0.340277777777778
sp|A6NC42|DPPA5_HUMAN	IVMvsIVO	0.116693745643295	0.262591086199204	0.444393400142953	33	0.659659020447363	0.862288375983722	NA	0.270833333333333	0.270833333333333
sp|A6NC42|DPPA5_HUMAN	GVvsIVM	-2.05054122833912	0.262591086199204	-7.80887599049558	33	5.33750310616199e-09	8.79264678355085e-07	NA	0.333333333333333	0.333333333333333
sp|A6NCE7|MP3B2_HUMAN;sp|Q9GZQ8|MLP3B_HUMAN	GVvsIVO	-1.31230580367351	0.306240822404102	-4.28520859293491	29	0.000183522201999686	0.00445087683839643	NA	0.166666666666667	0
sp|A6NCE7|MP3B2_HUMAN;sp|Q9GZQ8|MLP3B_HUMAN	IVMvsIVO	0.0271094298022136	0.284408540882766	0.0953186205944082	29	0.924717366066276	0.978560357221109	NA	0.0416666666666666	0
sp|A6NCE7|MP3B2_HUMAN;sp|Q9GZQ8|MLP3B_HUMAN	GVvsIVM	-1.33941523347573	0.300443941955464	-4.45812028945578	29	0.000113986597958249	0.00461739153368579	NA	0.125	0
sp|A6ND01|JUNO_HUMAN	GVvsIVO	0.931945149517626	0.198259899232441	4.70062354074441	33	4.44482061547902e-05	0.00154008498916537	NA	0.21875	0.21875
sp|A6ND01|JUNO_HUMAN	IVMvsIVO	0.409363079075751	0.198259899232441	2.06478002188335	33	0.0468744163489334	0.377547526074791	NA	0.229166666666667	0.229166666666667
sp|A6ND01|JUNO_HUMAN	GVvsIVM	0.522582070441875	0.198259899232441	2.63584351886106	33	0.0126901866581672	0.156787256161656	NA	0.21875	0.21875
sp|A6NDB9|PALM3_HUMAN	GVvsIVO	0.440942201817325	0.276790152425095	1.59305595937577	24	0.124234144542701	0.374731383224906	NA	0.756944444444444	0.506944444444444
sp|A6NDB9|PALM3_HUMAN	IVMvsIVO	-0.189979605940825	0.288502420688577	-0.658502640939356	24	0.5164832036664	0.790321087873506	NA	0.840277777777778	0.506944444444444
sp|A6NDB9|PALM3_HUMAN	GVvsIVM	0.63092180775815	0.257310284747057	2.45198830034471	24	0.0218620418777571	0.20385322822618	NA	0.722222222222222	0.555555555555556
sp|A6NDG6|PGP_HUMAN	GVvsIVO	0.250864906085912	0.194699478325769	1.28847241011179	31	0.207115390357551	0.498636736830958	NA	0.465277777777778	0.381944444444444
sp|A6NDG6|PGP_HUMAN	IVMvsIVO	0.124297002304628	0.190600082829152	0.652135090707403	31	0.519120533987668	0.792844622657562	NA	0.4375	0.395833333333333
sp|A6NDG6|PGP_HUMAN	GVvsIVM	0.126567903781284	0.190600082829152	0.664049573864748	31	0.511567751341328	0.820550444159244	NA	0.444444444444444	0.402777777777778
sp|A6NDX5|ZN840_HUMAN	GVvsIVO	0.588794276092202	0.293929568212039	2.00318150934529	33	0.0534270439500177	0.231549336685907	NA	0.460416666666667	0.460416666666667
sp|A6NDX5|ZN840_HUMAN	IVMvsIVO	0.634102886123556	0.293929568212039	2.15732935607934	33	0.0383581378741042	0.350746372937506	NA	0.463541666666667	0.463541666666667
sp|A6NDX5|ZN840_HUMAN	GVvsIVM	-0.0453086100313535	0.293929568212039	-0.154147846734045	33	0.87843203402356	0.965034989402476	NA	0.413541666666667	0.413541666666667
sp|A6NDY0|EPAB2_HUMAN	GVvsIVO	-0.422853261079224	0.494555218550531	-0.855017286681444	13	0.40802336691121	0.696306286972414	NA	0.770833333333333	0.145833333333333
sp|A6NDY0|EPAB2_HUMAN	IVMvsIVO	-0.677189012195113	0.329703479033688	-2.05393347434445	13	0.0606647396127591	0.420806997832597	NA	0.666666666666667	0.25
sp|A6NDY0|EPAB2_HUMAN	GVvsIVM	0.254335751115889	0.494555218550531	0.514271696214853	13	0.615692367774742	0.862259203561834	NA	0.8125	0.1875
sp|A6NED2|RCCD1_HUMAN	GVvsIVO	0.368469696619054	0.457183590929621	0.805955646548514	15	0.432860512292617	0.720303763160896	NA	0.854166666666667	0.3125
sp|A6NED2|RCCD1_HUMAN	IVMvsIVO	0.60458033425532	0.466004666177299	1.29736970064007	15	0.214103362986821	0.617244694096357	NA	0.864583333333333	0.28125
sp|A6NED2|RCCD1_HUMAN	GVvsIVM	-0.236110637636266	0.349503499632974	-0.675560152857451	15	0.509601361528634	0.820042962034995	NA	0.78125	0.40625
sp|A6NGQ2|OOEP_HUMAN	GVvsIVO	0.0967140177499153	0.137875703020587	0.701458020746951	33	0.487934892918707	0.749730584710192	NA	0.140625	0.140625
sp|A6NGQ2|OOEP_HUMAN	IVMvsIVO	-0.0201651792778466	0.137875703020587	-0.146256220900905	33	0.884608927278519	0.963027448195113	NA	0.1328125	0.1328125
sp|A6NGQ2|OOEP_HUMAN	GVvsIVM	0.116879197027762	0.137875703020587	0.847714241647856	33	0.402703876459722	0.773820332457357	NA	0.143229166666667	0.143229166666667
sp|A6NHL2|TBAL3_HUMAN	GVvsIVO	1.0134210813699	0.27550017974237	3.67847702428935	32	0.000856131660976533	0.0143322786242439	NA	0.0416666666666666	0
sp|A6NHL2|TBAL3_HUMAN	IVMvsIVO	0.448844479084426	0.27550017974237	1.62919849817941	32	0.113077447478899	0.511792120724253	NA	0.0416666666666666	0
sp|A6NHL2|TBAL3_HUMAN	GVvsIVM	0.564576602285469	0.269444491245432	2.09533547958569	32	0.0441412277444941	0.300273736989452	NA	0	0
sp|A6NK58|LIPT2_HUMAN	GVvsIVO	-0.441367873119719	0.366149196146989	-1.20543176870047	14	0.248016365191015	0.547322879433482	NA	0.708333333333333	0.208333333333333
sp|A6NK58|LIPT2_HUMAN	IVMvsIVO	-0.379380107777316	0.340866351121973	-1.11298785148072	14	0.284459333496786	0.66277381443367	NA	0.729166666666667	0.270833333333333
sp|A6NK58|LIPT2_HUMAN	GVvsIVM	-0.0619877653424027	0.401096348284179	-0.154545823235678	14	0.879385246867304	0.965034989402476	NA	0.770833333333333	0.145833333333333
sp|A6NKN8|PC4L1_HUMAN	GVvsIVO	0.21256022808464	0.905234550251901	0.234812323530394	8	0.820252928013963	0.931171290856513	NA	0.854166666666667	0.145833333333333
sp|A6NKN8|PC4L1_HUMAN	IVMvsIVO	0.543540692632474	0.937006779383404	0.580081921061607	8	0.577827376778656	0.827614999235597	NA	0.895833333333333	0.104166666666667
sp|A6NKN8|PC4L1_HUMAN	GVvsIVM	-0.330980464547834	0.540981116309513	-0.611815190159927	8	0.557642916171964	0.838670508740672	NA	0.791666666666667	0.208333333333333
sp|A6NMX2|I4E1B_HUMAN	GVvsIVO	0.223727193054873	0.225442608782683	0.992390898344051	33	0.328228194058089	0.630965487536807	NA	0.346153846153846	0.346153846153846
sp|A6NMX2|I4E1B_HUMAN	IVMvsIVO	0.0401038729392867	0.225442608782683	0.177889499930091	33	0.85989725640774	0.955909404078854	NA	0.371794871794872	0.371794871794872
sp|A6NMX2|I4E1B_HUMAN	GVvsIVM	0.183623320115587	0.225442608782683	0.81450139841396	33	0.421196937949606	0.779394655433865	NA	0.365384615384615	0.365384615384615
sp|A6NMZ7|CO6A6_HUMAN	GVvsIVO	2.04204004118808	1.86128173528435	1.09711496248907	11	0.29602739605552	0.596777311443579	NA	0.791666666666667	0.208333333333333
sp|A6NMZ7|CO6A6_HUMAN	IVMvsIVO	0.156041214190737	2.03893198457519	0.0765308580037051	11	0.940370994340471	0.982109118053299	NA	0.875	0.125
sp|A6NMZ7|CO6A6_HUMAN	GVvsIVM	1.88599882699734	1.44174263267126	1.30813834886949	11	0.217501897534132	0.657025903186846	NA	0.75	0.25
sp|A6NNL5|CO061_HUMAN	GVvsIVO	-0.276163148578948	0.29026872698246	-0.951405104676108	32	0.348530004954136	0.649705389669939	NA	0.614583333333333	0.614583333333333
sp|A6NNL5|CO061_HUMAN	IVMvsIVO	-0.344426514211618	0.296792434269567	-1.16049627430457	32	0.254431654223978	0.63949704212402	NA	0.65625	0.614583333333333
sp|A6NNL5|CO061_HUMAN	GVvsIVM	0.0682633656326692	0.296792434269567	0.230003725670001	32	0.819552854194979	0.941914001263159	NA	0.6875	0.645833333333333
sp|A6NNZ2|TBB8B_HUMAN	GVvsIVO	-2.43013008916641	0.261384629489954	-9.29714227614829	33	9.72049107872408e-11	2.91736238500206e-08	NA	0.516666666666667	0.516666666666667
sp|A6NNZ2|TBB8B_HUMAN	IVMvsIVO	-0.911092527281308	0.261384629489954	-3.48563926294804	33	0.00140955593124281	0.0790313533695535	NA	0.433333333333333	0.433333333333333
sp|A6NNZ2|TBB8B_HUMAN	GVvsIVM	-1.5190375618851	0.261384629489954	-5.81150301320026	33	1.68072158435173e-06	0.000114921417618752	NA	0.583333333333333	0.583333333333333
sp|A6NP61|ZAR1L_HUMAN	GVvsIVO	3.29591314886802	0.328338007344924	10.0381712599164	32	2.06517025702624e-11	9.91694757424e-09	NA	0.517857142857143	0.476190476190476
sp|A6NP61|ZAR1L_HUMAN	IVMvsIVO	-0.328531661402628	0.328338007344924	-1.00058980091665	32	0.32453176970775	0.679417370589512	NA	0.797619047619048	0.755952380952381
sp|A6NP61|ZAR1L_HUMAN	GVvsIVM	3.62444481027065	0.321120906085514	11.2868540838804	32	1.0822454044046e-12	5.80714676345906e-10	NA	0.511904761904762	0.511904761904762
sp|A8MVS5|HIDE1_HUMAN	GVvsIVO	-0.653384070281413	0.627256356525642	-1.04165396409929	5	0.345295695089777	0.645780333501623	NA	0.708333333333333	0
sp|A8MVS5|HIDE1_HUMAN	IVMvsIVO	-0.185926884138552	0.821271352548846	-0.226389102166442	5	0.829862770161232	0.94176317198401	NA	0.75	0
sp|A8MVS5|HIDE1_HUMAN	GVvsIVM	-0.467457186142861	0.918209286136208	-0.509096556962415	5	0.632348575605463	0.862767994169095	NA	0.875	0
sp|A8MWD9|RUXGL_HUMAN;sp|P62308|RUXG_HUMAN	GVvsIVO	-0.381757205111746	0.493752356474617	-0.773175459530939	16	0.450690950674514	0.730167997685227	NA	0.75	0.208333333333333
sp|A8MWD9|RUXGL_HUMAN;sp|P62308|RUXG_HUMAN	IVMvsIVO	0.0689604957396532	0.464852473945064	0.148349206694343	16	0.883920734233175	0.9627136684612	NA	0.6875	0.229166666666667
sp|A8MWD9|RUXGL_HUMAN;sp|P62308|RUXG_HUMAN	GVvsIVM	-0.450717700851399	0.440369128050246	-1.02349976903915	16	0.321298201212573	0.725624757322256	NA	0.6875	0.270833333333333
sp|A8MWX3|WASH4_HUMAN	GVvsIVO	Inf	NA	NA	NA	NA	0	oneConditionMissing	0.958333333333333	0
sp|A8MWX3|WASH4_HUMAN	IVMvsIVO	Inf	NA	NA	NA	NA	0	oneConditionMissing	0.916666666666667	0
sp|A8MWX3|WASH4_HUMAN	GVvsIVM	-0.15266888232978	0.920401543105205	-0.165872040821132	1	0.895355352152318	0.967222894908805	NA	0.875	0
sp|A8MWY0|ELAP2_HUMAN	GVvsIVO	Inf	NA	NA	NA	NA	0	oneConditionMissing	0.958333333333333	0
sp|A8MWY0|ELAP2_HUMAN	IVMvsIVO	Inf	NA	NA	NA	NA	0	oneConditionMissing	0.916666666666667	0
sp|A8MWY0|ELAP2_HUMAN	GVvsIVM	0.433293539709781	0.203376713422143	2.13049730433202	1	0.279379320983419	0.695544760066689	NA	0.875	0
sp|A9QM74|IMA8_HUMAN	GVvsIVO	-1.44401494790341	0.287610868532249	-5.02072454797198	33	1.73543483990013e-05	0.000763759150122212	NA	0.607638888888889	0.607638888888889
sp|A9QM74|IMA8_HUMAN	IVMvsIVO	0.0765013966557371	0.287610868532249	0.2659892411095	33	0.791902343393867	0.922231460458863	NA	0.503472222222222	0.503472222222222
sp|A9QM74|IMA8_HUMAN	GVvsIVM	-1.52051634455914	0.287610868532249	-5.28671378908149	33	7.91672291278189e-06	0.000477127373597172	NA	0.625	0.625
sp|B5ME19|EIFCL_HUMAN;sp|Q99613|EIF3C_HUMAN	GVvsIVO	-0.19793727247642	0.250900340864981	-0.78890794565695	25	0.437583786741746	0.723303257668651	NA	0.75	0.541666666666667
sp|B5ME19|EIFCL_HUMAN;sp|Q99613|EIF3C_HUMAN	IVMvsIVO	-0.00600973669853166	0.257418318258256	-0.0233461889549848	25	0.981559476711952	0.992694815313306	NA	0.71875	0.46875
sp|B5ME19|EIFCL_HUMAN;sp|Q99613|EIF3C_HUMAN	GVvsIVM	-0.191927535777889	0.250900340864981	-0.764955261185446	25	0.451459347661815	0.795610302266776	NA	0.71875	0.510416666666667
sp|B7ZAQ6|GPHRA_HUMAN;sp|P0CG08|GPHRB_HUMAN	GVvsIVO	-Inf	NA	NA	NA	NA	0	oneConditionMissing	0.875	0
sp|B7ZAQ6|GPHRA_HUMAN;sp|P0CG08|GPHRB_HUMAN	IVMvsIVO	-0.0961207405809492	0.980357964249703	-0.0980465749105361	3	0.928078980195847	0.978560357221109	NA	0.791666666666667	0
sp|B7ZAQ6|GPHRA_HUMAN;sp|P0CG08|GPHRB_HUMAN	GVvsIVM	-Inf	NA	NA	NA	NA	0	oneConditionMissing	0.916666666666667	0
sp|C9JE40|PATL2_HUMAN	GVvsIVO	0.877767132221626	0.278105436758487	3.15623866420094	33	0.00340330225547381	0.0390972665808259	NA	0.403409090909091	0.403409090909091
sp|C9JE40|PATL2_HUMAN	IVMvsIVO	0.330758818048128	0.278105436758487	1.18932884557509	33	0.242797705574482	0.634316862346866	NA	0.450757575757576	0.450757575757576
sp|C9JE40|PATL2_HUMAN	GVvsIVM	0.547008314173499	0.278105436758487	1.96690981862585	33	0.0576487608610143	0.350725304036979	NA	0.357954545454545	0.357954545454545
sp|L0R6Q1|S35U4_HUMAN	GVvsIVO	0.0202877241165465	0.22008150991588	0.09218277411992	33	0.927110171789236	0.973006408008095	NA	0.677083333333333	0.677083333333333
sp|L0R6Q1|S35U4_HUMAN	IVMvsIVO	0.272229853105408	0.22008150991588	1.23695013365485	33	0.224836198084176	0.623070686795736	NA	0.645833333333333	0.645833333333333
sp|L0R6Q1|S35U4_HUMAN	GVvsIVM	-0.251942128988862	0.22008150991588	-1.14476735953493	33	0.260540770034216	0.682710755837271	NA	0.635416666666667	0.635416666666667
sp|O00116|ADAS_HUMAN	GVvsIVO	-0.795434323806227	0.838428819851083	-0.948720159628467	21	0.353553946617859	0.654572855766528	NA	0.784722222222222	0.409722222222222
sp|O00116|ADAS_HUMAN	IVMvsIVO	-0.705691736025933	0.816402448879775	-0.864391988282551	21	0.397139079344158	0.722216541542753	NA	0.798611111111111	0.465277777777778
sp|O00116|ADAS_HUMAN	GVvsIVM	-0.0897425877802943	0.787177722080451	-0.11400549744105	21	0.910316378502685	0.972608752933907	NA	0.805555555555556	0.513888888888889
sp|O00142|KITM_HUMAN	GVvsIVO	-0.277596444552149	0.542005140575416	-0.512165704290997	4	0.635517066998898	0.837272422931654	NA	0.9375	0.0625
sp|O00142|KITM_HUMAN	IVMvsIVO	0.0211555642073282	0.383255510338845	0.0551996348040088	4	0.958626533092643	0.987425493415486	NA	0.875	0.125
sp|O00142|KITM_HUMAN	GVvsIVM	-0.298752008759477	0.494780736294857	-0.60380687210393	4	0.578542397763767	0.847911189130645	NA	0.895833333333333	0.104166666666667
sp|O00151|PDLI1_HUMAN	GVvsIVO	0.261395204893998	0.336298878877465	0.777270521289014	24	0.444593661267524	0.727228760397247	NA	0.8125	0.520833333333333
sp|O00151|PDLI1_HUMAN	IVMvsIVO	0.301138955502634	0.305186259720708	0.98673824889175	24	0.333615077368776	0.679417370589512	NA	0.784722222222222	0.618055555555556
sp|O00151|PDLI1_HUMAN	GVvsIVM	-0.0397437506086356	0.336298878877465	-0.11817984865515	24	0.906908709407076	0.972176708774167	NA	0.791666666666667	0.5
sp|O00154|BACH_HUMAN	GVvsIVO	0.319011917492472	0.0605170642452573	5.27143742795607	33	8.2821096545338e-06	0.000414278026677826	NA	0.189102564102564	0.189102564102564
sp|O00154|BACH_HUMAN	IVMvsIVO	0.197033772743304	0.0605170642452573	3.2558382532369	33	0.00261616519974917	0.112482708550083	NA	0.211538461538462	0.211538461538462
sp|O00154|BACH_HUMAN	GVvsIVM	0.121978144749168	0.0605170642452573	2.01559917471918	33	0.0520450798239231	0.333169409960917	NA	0.208333333333333	0.208333333333333
sp|O00170|AIP_HUMAN	GVvsIVO	0.380758320646802	0.250577745719084	1.51952169397222	33	0.138155277875706	0.397820730473322	NA	0.615740740740741	0.615740740740741
sp|O00170|AIP_HUMAN	IVMvsIVO	0.0797950958439251	0.250577745719084	0.318444463673088	33	0.752154532930419	0.903936234557028	NA	0.652777777777778	0.652777777777778
sp|O00170|AIP_HUMAN	GVvsIVM	0.300963224802877	0.250577745719084	1.20107723029913	33	0.238271264458098	0.667563298703999	NA	0.611111111111111	0.611111111111111
sp|O00186|STXB3_HUMAN	GVvsIVO	0.590030175768916	0.221235285155989	2.66698042924254	33	0.0117650840581196	0.0905383552036704	NA	0.648809523809524	0.648809523809524
sp|O00186|STXB3_HUMAN	IVMvsIVO	0.157037396586757	0.221235285155989	0.709820752489966	33	0.482801196618035	0.769585983971539	NA	0.678571428571429	0.678571428571429
sp|O00186|STXB3_HUMAN	GVvsIVM	0.432992779182159	0.221235285155989	1.95715967675258	33	0.0588319371585662	0.35370733994846	NA	0.625	0.625
sp|O00193|SMAP_HUMAN	GVvsIVO	0.543500481380415	0.648802571414842	0.837697791787731	10	0.421770256995566	0.710147536498144	NA	0.854166666666667	0.104166666666667
sp|O00193|SMAP_HUMAN	IVMvsIVO	1.01121182519628	0.63316647677294	1.59707101100824	10	0.141333785682461	0.542612219619559	NA	0.833333333333333	0.166666666666667
sp|O00193|SMAP_HUMAN	GVvsIVM	-0.467711343815868	0.34679956198461	-1.34865033029259	10	0.207197708374099	0.636997851253149	NA	0.729166666666667	0.229166666666667
sp|O00194|RB27B_HUMAN	GVvsIVO	Inf	NA	NA	NA	NA	0	oneConditionMissing	0.833333333333333	0.125
sp|O00194|RB27B_HUMAN	IVMvsIVO	Inf	NA	NA	NA	NA	0	oneConditionMissing	0.9375	0.0625
sp|O00194|RB27B_HUMAN	GVvsIVM	-0.327202338278225	0.319714605268017	-1.02342005303114	8	0.336056959074989	0.730800666917103	NA	0.770833333333333	0.1875
sp|O00203|AP3B1_HUMAN	GVvsIVO	0.458685849827405	0.212106960011975	2.16252144579088	33	0.0379238965179387	0.19049220824178	NA	0.461805555555556	0.461805555555556
sp|O00203|AP3B1_HUMAN	IVMvsIVO	0.156703556933659	0.212106960011975	0.738794978367576	33	0.465254052356197	0.75967207409117	NA	0.479166666666667	0.479166666666667
sp|O00203|AP3B1_HUMAN	GVvsIVM	0.301982292893746	0.212106960011975	1.42372646742331	33	0.163912781147638	0.578976386098049	NA	0.420138888888889	0.420138888888889
sp|O00214|LEG8_HUMAN	GVvsIVO	0.450046466017059	0.346214855616565	1.29990512745498	33	0.202640404368706	0.492947934031676	NA	0.489583333333333	0.489583333333333
sp|O00214|LEG8_HUMAN	IVMvsIVO	-0.166705196694724	0.346214855616565	-0.481507924892025	33	0.63333332836991	0.855462020980008	NA	0.536458333333333	0.536458333333333
sp|O00214|LEG8_HUMAN	GVvsIVM	0.616751662711783	0.346214855616565	1.78141305234701	33	0.0840512907620075	0.419246172668671	NA	0.494791666666667	0.494791666666667
sp|O00217|NDUS8_HUMAN	GVvsIVO	0.510108222573509	0.29989954713123	1.7009302863345	33	0.098362561122757	0.32619959841953	NA	0.375	0.375
sp|O00217|NDUS8_HUMAN	IVMvsIVO	0.24369219650136	0.29989954713123	0.81257940811336	33	0.422282846815734	0.731960256280221	NA	0.375	0.375
sp|O00217|NDUS8_HUMAN	GVvsIVM	0.266416026072149	0.29989954713123	0.888350878221135	33	0.380781697513405	0.7596168917132	NA	0.291666666666667	0.291666666666667
sp|O00231|PSD11_HUMAN	GVvsIVO	-0.0902645019183543	0.277873992039293	-0.324839691746287	33	0.747352815439469	0.894511944835291	NA	0.336666666666667	0.336666666666667
sp|O00231|PSD11_HUMAN	IVMvsIVO	0.0870494253823989	0.277873992039293	0.313269423826069	33	0.75604746723062	0.90537624558413	NA	0.33	0.33
sp|O00231|PSD11_HUMAN	GVvsIVM	-0.177313927300753	0.277873992039293	-0.638109115572356	33	0.527806256794973	0.827543947043387	NA	0.333333333333333	0.333333333333333
sp|O00232|PSD12_HUMAN	GVvsIVO	0.324542662741957	0.193720326203875	1.67531548754673	33	0.103324292862027	0.337526023349288	NA	0.483333333333333	0.483333333333333
sp|O00232|PSD12_HUMAN	IVMvsIVO	0.253496296208435	0.193720326203875	1.30856839432353	33	0.199721303014026	0.607489057112377	NA	0.497916666666667	0.497916666666667
sp|O00232|PSD12_HUMAN	GVvsIVM	0.0710463665335217	0.193720326203875	0.366747093223203	33	0.716148879752356	0.899313855189727	NA	0.464583333333333	0.464583333333333
sp|O00233|PSMD9_HUMAN	GVvsIVO	-0.772584091663735	0.705685127224651	-1.09480002037479	19	0.287289241510748	0.5860505258006	NA	0.833333333333333	0.375
sp|O00233|PSMD9_HUMAN	IVMvsIVO	0.0961990152716038	0.492555827291021	0.195305810918293	19	0.847226979799387	0.948941526466787	NA	0.71875	0.510416666666667
sp|O00233|PSMD9_HUMAN	GVvsIVM	-0.868783106935339	0.714675109105849	-1.21563364368783	19	0.239013749862696	0.667563298703999	NA	0.822916666666667	0.322916666666667
sp|O00244|ATOX1_HUMAN	GVvsIVO	0.49801282787744	0.30513467284552	1.63210828593566	32	0.112460265663187	0.356466960956979	NA	0.31547619047619	0.273809523809524
sp|O00244|ATOX1_HUMAN	IVMvsIVO	0.269120583031488	0.298427597263589	0.901795227717443	32	0.373903476066527	0.707535901644756	NA	0.327380952380952	0.327380952380952
sp|O00244|ATOX1_HUMAN	GVvsIVM	0.228892244845952	0.30513467284552	0.750135154131871	32	0.458653533048871	0.799171979110351	NA	0.261904761904762	0.220238095238095
sp|O00258|GET1_HUMAN	GVvsIVO	-0.105968924001955	0.142501540124977	-0.743633534830696	33	0.462360292390105	0.736091753473931	NA	0	0
sp|O00258|GET1_HUMAN	IVMvsIVO	-0.247790612074059	0.142501540124977	-1.73886269479433	33	0.0913816334590059	0.48662741534475	NA	0	0
sp|O00258|GET1_HUMAN	GVvsIVM	0.141821688072104	0.142501540124977	0.995229159963631	33	0.326866816112521	0.726490237644048	NA	0	0
sp|O00273|DFFA_HUMAN	GVvsIVO	0.0992460432978856	0.213024393602151	0.465890509625108	31	0.644550837659017	0.842062775451615	NA	0.5625	0.479166666666667
sp|O00273|DFFA_HUMAN	IVMvsIVO	-0.06264868638071	0.208539167204466	-0.300416881972513	31	0.765864697902329	0.909889599136676	NA	0.572916666666667	0.53125
sp|O00273|DFFA_HUMAN	GVvsIVM	0.161894729678596	0.208539167204466	0.776327688696787	31	0.443438758428953	0.791079158254326	NA	0.552083333333333	0.510416666666667
sp|O00291|HIP1_HUMAN	GVvsIVO	Inf	NA	NA	NA	NA	0	oneConditionMissing	0.958333333333333	0
sp|O00291|HIP1_HUMAN	IVMvsIVO	Inf	NA	NA	NA	NA	0	oneConditionMissing	0.875	0
sp|O00291|HIP1_HUMAN	GVvsIVM	-0.229879704327542	0.0283520070017426	-8.1080575464521	2	0.0148727964403146	0.174173838881599	NA	0.833333333333333	0
sp|O00303|EIF3F_HUMAN	GVvsIVO	0.00125946003738924	0.347024913185193	0.00362930726162913	15	0.997152066302872	0.998778632587655	NA	0.708333333333333	0.208333333333333
sp|O00303|EIF3F_HUMAN	IVMvsIVO	0.28299034541815	0.347024913185193	0.815475588829352	15	0.427559667773158	0.731960256280221	NA	0.666666666666667	0.166666666666667
sp|O00303|EIF3F_HUMAN	GVvsIVM	-0.281730885380761	0.347024913185193	-0.811846281567723	15	0.429575588089501	0.783420606197374	NA	0.666666666666667	0.166666666666667
sp|O00330|ODPX_HUMAN	GVvsIVO	0.472439052791952	0.1338643354193	3.5292376517774	33	0.00125140610754482	0.0187789129013444	NA	0.441666666666667	0.441666666666667
sp|O00330|ODPX_HUMAN	IVMvsIVO	0.0580466925602363	0.1338643354193	0.433623282694514	33	0.667383620428477	0.864676648363188	NA	0.458333333333333	0.458333333333333
sp|O00330|ODPX_HUMAN	GVvsIVM	0.414392360231715	0.1338643354193	3.09561436908289	33	0.00398782873008252	0.0735367521793575	NA	0.425	0.425
sp|O00339|MATN2_HUMAN	GVvsIVO	-0.416145759926074	1.78270926477899	-0.233434451790806	2	0.837140625320705	0.93682622282155	NA	0.833333333333333	0
sp|O00339|MATN2_HUMAN	IVMvsIVO	-0.16641686636757	2.18336402922033	-0.0762203939152539	2	0.94618215026901	0.983359428194088	NA	0.916666666666667	0
sp|O00339|MATN2_HUMAN	GVvsIVM	-0.249728893558504	1.78270926477899	-0.140083915247652	2	0.901428114611708	0.968868582516542	NA	0.833333333333333	0
sp|O00401|WASL_HUMAN	GVvsIVO	Inf	NA	NA	NA	NA	0	oneConditionMissing	0.833333333333333	0
sp|O00401|WASL_HUMAN	IVMvsIVO	Inf	NA	NA	NA	NA	0	oneConditionMissing	0.958333333333333	0
sp|O00401|WASL_HUMAN	GVvsIVM	-0.148000640091281	0.191128642161238	-0.774350921022221	3	0.4951508112658	0.81474306118189	NA	0.791666666666667	0
sp|O00410|IPO5_HUMAN	GVvsIVO	0.468115654610935	0.2520785823595	1.85702271977766	33	0.0722526990340469	0.273626479505582	NA	0.5	0.5
sp|O00410|IPO5_HUMAN	IVMvsIVO	0.569961823553066	0.2520785823595	2.26104819464678	33	0.0304729800232022	0.313454969725845	NA	0.479166666666667	0.479166666666667
sp|O00410|IPO5_HUMAN	GVvsIVM	-0.101846168942132	0.2520785823595	-0.40402547486912	33	0.688800484781043	0.886854040592835	NA	0.432291666666667	0.432291666666667
sp|O00425|IF2B3_HUMAN	GVvsIVO	0.515956367703176	0.186274913931338	2.76986501732251	33	0.00913472596938325	0.076419780670694	NA	0.162202380952381	0.162202380952381
sp|O00425|IF2B3_HUMAN	IVMvsIVO	0.370207916081521	0.186274913931338	1.98742765876667	33	0.0552263331582665	0.402817527005902	NA	0.191964285714286	0.191964285714286
sp|O00425|IF2B3_HUMAN	GVvsIVM	0.145748451621654	0.186274913931338	0.78243735855585	33	0.439536328790371	0.789814284225307	NA	0.1875	0.1875
sp|O00429|DNM1L_HUMAN	GVvsIVO	0.00535165471540077	0.340096064408826	0.0157357149213217	33	0.987539987781338	0.996227655499296	NA	0.359496124031008	0.359496124031008
sp|O00429|DNM1L_HUMAN	IVMvsIVO	0.353637472993191	0.340096064408826	1.03981642248023	33	0.305984083386122	0.674216762833311	NA	0.334302325581395	0.334302325581395
sp|O00429|DNM1L_HUMAN	GVvsIVM	-0.348285818277791	0.340096064408826	-1.02408070755891	33	0.31324597217096	0.717962250695393	NA	0.325581395348837	0.325581395348837
sp|O00442|RTCA_HUMAN	GVvsIVO	0.468119301071922	0.266531394553871	1.75633831750093	32	0.0885982185874536	0.306444341831756	NA	0.474358974358974	0.432692307692308
sp|O00442|RTCA_HUMAN	IVMvsIVO	0.360919327600528	0.260672846288741	1.38456817708104	32	0.17576380763411	0.577060766878327	NA	0.455128205128205	0.455128205128205
sp|O00442|RTCA_HUMAN	GVvsIVM	0.107199973471394	0.266531394553871	0.402203926673738	32	0.690208001440522	0.8868975411126	NA	0.442307692307692	0.400641025641026
sp|O00443|P3C2A_HUMAN	GVvsIVO	-0.828900731573094	1.17048333678323	-0.708169612949052	1	0.607722594123459	0.826241193935689	NA	0.875	0
sp|O00443|P3C2A_HUMAN	IVMvsIVO	0.0498198043099725	1.17048333678323	0.0425634460093121	1	0.972919614163464	0.988525754027631	NA	0.875	0
sp|O00443|P3C2A_HUMAN	GVvsIVM	-0.878720535883066	1.35155773914754	-0.650153900518744	1	0.632999267110207	0.862767994169095	NA	0.916666666666667	0
sp|O00471|EXOC5_HUMAN	GVvsIVO	0.706433177327941	0.504159853446115	1.40120870890297	14	0.182928273407158	0.468241774467576	NA	0.791666666666667	0.291666666666667
sp|O00471|EXOC5_HUMAN	IVMvsIVO	0.35690882486764	0.552279448641871	0.646246797242459	14	0.528571691072711	0.799668171220626	NA	0.875	0.208333333333333
sp|O00471|EXOC5_HUMAN	GVvsIVM	0.349524352460301	0.421810396361642	0.828629060533239	14	0.421217185620974	0.779394655433865	NA	0.75	0.333333333333333
sp|O00483|NDUA4_HUMAN	GVvsIVO	0.638704031346882	0.342782239459134	1.86329382862623	33	0.0713410832215065	0.273226921327045	NA	0.486111111111111	0.486111111111111
sp|O00483|NDUA4_HUMAN	IVMvsIVO	0.0512234460996919	0.342782239459134	0.149434364453992	33	0.882120441784899	0.9627136684612	NA	0.486111111111111	0.486111111111111
sp|O00483|NDUA4_HUMAN	GVvsIVM	0.58748058524719	0.342782239459134	1.71385946417224	33	0.0959346460439816	0.444755178939359	NA	0.472222222222222	0.472222222222222
sp|O00487|PSDE_HUMAN	GVvsIVO	0.252388213364061	0.246015133884936	1.02590523346464	33	0.312397936529514	0.616831780927108	NA	0.185606060606061	0.185606060606061
sp|O00487|PSDE_HUMAN	IVMvsIVO	0.213194276027185	0.246015133884936	0.866590085985924	33	0.392424097540942	0.72159266828193	NA	0.215909090909091	0.215909090909091
sp|O00487|PSDE_HUMAN	GVvsIVM	0.0391939373368757	0.246015133884936	0.15931514747872	33	0.874391675146965	0.963799900209076	NA	0.181818181818182	0.181818181818182
sp|O00505|IMA4_HUMAN	GVvsIVO	0.55572816480933	0.208506942833839	2.66527414989818	1	0.22850984747612	0.525025974918818	NA	0.916666666666667	0
sp|O00505|IMA4_HUMAN	IVMvsIVO	0.616115608368945	0.180572309359534	3.41201599821271	1	0.181498932199588	0.585613846922798	NA	0.875	0
sp|O00505|IMA4_HUMAN	GVvsIVM	-0.0603874435596156	0.180572309359534	-0.334422502396972	1	0.794543391436822	0.930041080170718	NA	0.875	0
sp|O00515|LAD1_HUMAN	GVvsIVO	0.863259385381341	0.273466202212506	3.15673153902403	33	0.00339890230818618	0.0390972665808259	NA	0.398148148148148	0.398148148148148
sp|O00515|LAD1_HUMAN	IVMvsIVO	0.495476035636273	0.273466202212506	1.81183645959747	33	0.0791206393012627	0.465911813839617	NA	0.447530864197531	0.447530864197531
sp|O00515|LAD1_HUMAN	GVvsIVM	0.367783349745068	0.273466202212506	1.34489507942656	33	0.187829977757644	0.618837166718852	NA	0.358024691358025	0.358024691358025
sp|O00522|KRIT1_HUMAN	GVvsIVO	0.567271477569653	0.320281408376027	1.77116580211751	9	0.110303491214635	0.352179098944599	NA	0.708333333333333	0
sp|O00522|KRIT1_HUMAN	IVMvsIVO	0.448995620168942	0.320281408376027	1.40187849942822	9	0.194484915423377	0.60423264365274	NA	0.708333333333333	0
sp|O00522|KRIT1_HUMAN	GVvsIVM	0.118275857400711	0.242109987462996	0.488521182624852	9	0.636863140981153	0.862767994169095	NA	0.583333333333333	0
sp|O00534|VMA5A_HUMAN	GVvsIVO	0.385012695785567	0.314726502523372	1.22332467300549	33	0.229871013194224	0.526050582024189	NA	0.336904761904762	0.336904761904762
sp|O00534|VMA5A_HUMAN	IVMvsIVO	0.495451217680203	0.314726502523372	1.57422782545429	33	0.124974536032087	0.521217543701077	NA	0.31547619047619	0.31547619047619
sp|O00534|VMA5A_HUMAN	GVvsIVM	-0.110438521894636	0.314726502523372	-0.350903152448798	33	0.727891352792469	0.902961078283164	NA	0.285714285714286	0.285714285714286
sp|O00571|DDX3X_HUMAN	GVvsIVO	-0.308033877543981	0.367566403544909	-0.838035997232663	33	0.408039544260802	0.696306286972414	NA	0.375	0.375
sp|O00571|DDX3X_HUMAN	IVMvsIVO	0.201962267606493	0.367566403544909	0.549457909261333	33	0.58639067853191	0.834185793868977	NA	0.341666666666667	0.341666666666667
sp|O00571|DDX3X_HUMAN	GVvsIVM	-0.509996145150474	0.367566403544909	-1.387493906494	33	0.174590361031181	0.59505211325248	NA	0.383333333333333	0.383333333333333
sp|O00584|RNT2_HUMAN	GVvsIVO	0.30010830637157	0.552137158349554	0.54353941196179	4	0.615633039437778	0.829015663314697	NA	0.875	0
sp|O00584|RNT2_HUMAN	IVMvsIVO	0.0861078795487628	0.504029960774754	0.170838811677791	4	0.872644044498002	0.959778548378833	NA	0.791666666666667	0
sp|O00584|RNT2_HUMAN	GVvsIVM	0.214000426822807	0.39041992881404	0.54812885057601	4	0.612756826758045	0.862259203561834	NA	0.75	0
sp|O00592|PODXL_HUMAN	GVvsIVO	0.644542400944191	0.1063620374851	6.05989144420521	33	8.0893986220687e-07	6.79207801668191e-05	NA	0.236111111111111	0.236111111111111
sp|O00592|PODXL_HUMAN	IVMvsIVO	0.452827126107906	0.1063620374851	4.25741304712541	33	0.000161135800800238	0.0244183268900536	NA	0.319444444444444	0.319444444444444
sp|O00592|PODXL_HUMAN	GVvsIVM	0.191715274836284	0.1063620374851	1.8024783970798	33	0.0806104105565328	0.412764216874792	NA	0.222222222222222	0.222222222222222
sp|O00743|PPP6_HUMAN	GVvsIVO	0.188842242926113	0.130514498130826	1.44690624896568	33	0.157356210124394	0.426424673260351	NA	0.319444444444444	0.319444444444444
sp|O00743|PPP6_HUMAN	IVMvsIVO	0.351508071454291	0.130514498130826	2.69324922892431	33	0.0110336719220163	0.195106268732658	NA	0.305555555555556	0.305555555555556
sp|O00743|PPP6_HUMAN	GVvsIVM	-0.162665828528178	0.130514498130826	-1.24634297995862	33	0.221413681802827	0.661859371932669	NA	0.319444444444444	0.319444444444444
sp|O00764|PDXK_HUMAN	GVvsIVO	-0.30753632293974	0.393499944955776	-0.781540955423266	32	0.440228789702642	0.724105643991773	NA	0.361111111111111	0.319444444444444
sp|O00764|PDXK_HUMAN	IVMvsIVO	0.430446144853533	0.393499944955776	1.09389124540261	32	0.282168882724598	0.661324732929023	NA	0.310185185185185	0.268518518518519
sp|O00764|PDXK_HUMAN	GVvsIVM	-0.737982467793273	0.384850538293164	-1.91758200746261	32	0.0641270255071629	0.369583285764883	NA	0.310185185185185	0.310185185185185
sp|O14545|TRAD1_HUMAN	GVvsIVO	-1.4604764443954	0.256005116622525	-5.7048720887436	33	2.30203875251078e-06	0.000149383649858875	NA	0.5625	0.5625
sp|O14545|TRAD1_HUMAN	IVMvsIVO	0.407733635058239	0.256005116622525	1.59267767940527	33	0.12076741780988	0.516917321135049	NA	0.432291666666667	0.432291666666667
sp|O14545|TRAD1_HUMAN	GVvsIVM	-1.86821007945363	0.256005116622525	-7.29754976814887	33	2.24810507987172e-08	2.77753382618151e-06	NA	0.515625	0.515625
sp|O14548|COX7R_HUMAN	GVvsIVO	-1.00549523635131	0.347442815574382	-2.89398770467899	31	0.00690554034991386	0.0623315878952751	NA	0.0416666666666666	0
sp|O14548|COX7R_HUMAN	IVMvsIVO	-2.48807195154447	0.347442815574382	-7.16109771166592	31	4.75033976599093e-08	2.88841645988969e-05	NA	0.0416666666666666	0
sp|O14548|COX7R_HUMAN	GVvsIVM	1.48257671519316	0.35491555898748	4.17726605005068	31	0.000222664299062814	0.00753703401348236	NA	0.0833333333333334	0
sp|O14561|ACPM_HUMAN	GVvsIVO	0.351539736298193	0.145339378928084	2.41875078104015	33	0.0212514832874988	0.132188630500737	NA	0.166666666666667	0.166666666666667
sp|O14561|ACPM_HUMAN	IVMvsIVO	0.558648281952264	0.145339378928084	3.84375030409819	33	0.000523075197549572	0.0547406268342373	NA	0.166666666666667	0.166666666666667
sp|O14561|ACPM_HUMAN	GVvsIVM	-0.207108545654071	0.145339378928084	-1.42499952305804	33	0.16354718354745	0.578976386098049	NA	0.1875	0.1875
sp|O14562|UBFD1_HUMAN	GVvsIVO	-3.87009959598283e-06	0.235072560803006	-1.64634255174768e-05	33	0.999986963210358	0.999986963210358	NA	0.325	0.325
sp|O14562|UBFD1_HUMAN	IVMvsIVO	0.188166607354822	0.235072560803006	0.80046180937514	33	0.429168619679854	0.733671070716909	NA	0.325	0.325
sp|O14562|UBFD1_HUMAN	GVvsIVM	-0.188170477454418	0.235072560803006	-0.800478272800658	33	0.429159218318375	0.783420606197374	NA	0.333333333333333	0.333333333333333
sp|O14578|CTRO_HUMAN	GVvsIVO	0.0818301265136893	0.243944012322646	0.335446341701795	33	0.739411691263428	0.887919683692138	NA	0.524739583333333	0.524739583333333
sp|O14578|CTRO_HUMAN	IVMvsIVO	0.0752759460498762	0.243944012322646	0.308578781389864	33	0.759581621090617	0.906100707422909	NA	0.5234375	0.5234375
sp|O14578|CTRO_HUMAN	GVvsIVM	0.00655418046381305	0.243944012322646	0.0268675603119306	33	0.97872719022912	0.990755791501908	NA	0.51171875	0.51171875
sp|O14579|COPE_HUMAN	GVvsIVO	-0.360316675637882	0.183731159917619	-1.96110815280021	33	0.0583502737094079	0.24492833422428	NA	0.439814814814815	0.439814814814815
sp|O14579|COPE_HUMAN	IVMvsIVO	-0.0309789236217456	0.18373115991762	-0.168610069384179	33	0.867132580546979	0.956453805189662	NA	0.412037037037037	0.412037037037037
sp|O14579|COPE_HUMAN	GVvsIVM	-0.329337752016137	0.183731159917619	-1.79249808341603	33	0.0822254281060544	0.414436474790343	NA	0.444444444444444	0.444444444444444
sp|O14617|AP3D1_HUMAN	GVvsIVO	1.03670939452623	0.224894536677608	4.60975802187841	31	6.55212026736685e-05	0.00204307022882439	NA	0.654166666666667	0.570833333333333
sp|O14617|AP3D1_HUMAN	IVMvsIVO	0.496098902865086	0.220159384540594	2.25336250780449	31	0.0314540872379101	0.318367369432735	NA	0.7	0.658333333333333
sp|O14617|AP3D1_HUMAN	GVvsIVM	0.540610491661149	0.220159384540594	2.45554143780534	31	0.0198744529786448	0.196620349395781	NA	0.595833333333333	0.554166666666667
sp|O14618|CCS_HUMAN	GVvsIVO	-0.0377118070155369	0.262316671596462	-0.143764430930075	33	0.88656083253515	0.959064341513917	NA	0.4375	0.4375
sp|O14618|CCS_HUMAN	IVMvsIVO	0.198210753738843	0.262316671596462	0.755616303502671	33	0.455239240590077	0.751550653018049	NA	0.40625	0.40625
sp|O14618|CCS_HUMAN	GVvsIVM	-0.23592256075438	0.262316671596462	-0.899380734432747	33	0.374966126802412	0.753578816342216	NA	0.40625	0.40625
sp|O14653|GOSR2_HUMAN	GVvsIVO	0.253081599325866	0.390768818180834	0.647650445867329	6	0.541184501485501	0.787983012775432	NA	0.708333333333333	0
sp|O14653|GOSR2_HUMAN	IVMvsIVO	0.401798894303214	0.443090191296472	0.906810627262047	6	0.399458994809747	0.722216541542753	NA	0.75	0
sp|O14653|GOSR2_HUMAN	GVvsIVM	-0.148717294977348	0.467058071125522	-0.318412857354049	6	0.760963687211309	0.915899303993738	NA	0.791666666666667	0
sp|O14662|STX16_HUMAN	GVvsIVO	0.753872193575221	1.40337882173789	0.537183675496583	1	0.686178153563104	0.867022273313655	NA	0.875	0
sp|O14662|STX16_HUMAN	IVMvsIVO	-Inf	NA	NA	NA	NA	0	oneConditionMissing	0.916666666666667	0
sp|O14662|STX16_HUMAN	GVvsIVM	Inf	NA	NA	NA	NA	0	oneConditionMissing	0.958333333333333	0
sp|O14681|EI24_HUMAN	GVvsIVO	-0.393563483015821	0.206473532903976	-1.90612073848155	33	0.0653753025907096	0.260741032425737	NA	0	0
sp|O14681|EI24_HUMAN	IVMvsIVO	-0.66188322973891	0.206473532903976	-3.20565653345376	33	0.00298809840255099	0.113655254092911	NA	0	0
sp|O14681|EI24_HUMAN	GVvsIVM	0.268319746723089	0.206473532903976	1.29953579497221	33	0.202765570408436	0.632470494329369	NA	0	0
sp|O14732|IMPA2_HUMAN	GVvsIVO	0.00943125062111646	0.360298457655582	0.0261762170243094	31	0.979284568556266	0.992931693033613	NA	0.533333333333333	0.45
sp|O14732|IMPA2_HUMAN	IVMvsIVO	0.269163322429499	0.352712377366861	0.763124119541568	31	0.451158033564053	0.749092448249762	NA	0.525	0.483333333333333
sp|O14732|IMPA2_HUMAN	GVvsIVM	-0.259732071808383	0.352712377366861	-0.736384908710566	31	0.467032806931809	0.799171979110351	NA	0.508333333333333	0.466666666666667
sp|O14734|ACOT8_HUMAN	GVvsIVO	0.514275344575474	0.21201446091283	2.4256616381791	33	0.0209126160336495	0.131787903141187	NA	0.59375	0.59375
sp|O14734|ACOT8_HUMAN	IVMvsIVO	0.252211297120521	0.21201446091283	1.18959478534918	33	0.242694548904438	0.634316862346866	NA	0.625	0.625
sp|O14734|ACOT8_HUMAN	GVvsIVM	0.262064047454952	0.21201446091283	1.23606685282991	33	0.22516006622195	0.664272399744853	NA	0.552083333333333	0.552083333333333
sp|O14737|PDCD5_HUMAN	GVvsIVO	-0.337698916326482	0.474798408656792	-0.711246942216666	33	0.481928763075637	0.746041882749583	NA	0.0166666666666667	0.0166666666666667
sp|O14737|PDCD5_HUMAN	IVMvsIVO	0.212163072812375	0.474798408656792	0.446848744528411	33	0.657903246759914	0.862257474194313	NA	0.00555555555555554	0.00555555555555556
sp|O14737|PDCD5_HUMAN	GVvsIVM	-0.549861989138857	0.474798408656792	-1.15809568674508	33	0.255138029112289	0.678632643110714	NA	0.0111111111111111	0.0111111111111111
sp|O14744|ANM5_HUMAN	GVvsIVO	0.164007409837711	0.369956832626374	0.443314990760949	33	0.660430793060917	0.850379193078089	NA	0.427083333333333	0.427083333333333
sp|O14744|ANM5_HUMAN	IVMvsIVO	0.7288112697564	0.369956832626374	1.9699900244644	33	0.0572793036512094	0.409113602042911	NA	0.354166666666667	0.354166666666667
sp|O14744|ANM5_HUMAN	GVvsIVM	-0.564803859918689	0.369956832626374	-1.52667503370345	33	0.136370510948509	0.523247721356778	NA	0.302083333333333	0.302083333333333
sp|O14745|NHRF1_HUMAN	GVvsIVO	0.396849821810447	0.297969720764437	1.33184613789728	33	0.192037028289007	0.480292609293652	NA	0.266025641025641	0.266025641025641
sp|O14745|NHRF1_HUMAN	IVMvsIVO	0.423039003972346	0.297969720764437	1.4197382300693	33	0.165062298244796	0.570960105925152	NA	0.278846153846154	0.278846153846154
sp|O14745|NHRF1_HUMAN	GVvsIVM	-0.0261891821618988	0.297969720764437	-0.0878920921720193	33	0.930493646698765	0.976683690253895	NA	0.211538461538462	0.211538461538462
sp|O14746|TERT_HUMAN	GVvsIVO	0.240482863087541	0.185478228631474	1.29655574598653	33	0.203777658934706	0.493393414748533	NA	0	0
sp|O14746|TERT_HUMAN	IVMvsIVO	0.441646166382767	0.185478228631474	2.38112132966437	33	0.0231858885927587	0.279042169213851	NA	0	0
sp|O14746|TERT_HUMAN	GVvsIVM	-0.201163303295226	0.185478228631474	-1.08456558367784	33	0.285974367562876	0.70026988179954	NA	0	0
sp|O14757|CHK1_HUMAN	GVvsIVO	-2.14647561075335	0.225263189914317	-9.5287455157223	30	1.39106948182643e-10	3.71106425096141e-08	NA	0.708333333333333	0.583333333333333
sp|O14757|CHK1_HUMAN	IVMvsIVO	-0.196501886841252	0.215205753227386	-0.913088446262998	30	0.368476125668014	0.704273842924241	NA	0.583333333333333	0.541666666666667
sp|O14757|CHK1_HUMAN	GVvsIVM	-1.9499737239121	0.220748439610067	-8.83346549292287	30	7.56779527932849e-10	1.70000201229279e-07	NA	0.708333333333333	0.625
sp|O14773|TPP1_HUMAN	GVvsIVO	Inf	NA	NA	NA	NA	0	oneConditionMissing	0.833333333333333	0
sp|O14773|TPP1_HUMAN	IVMvsIVO	Inf	NA	NA	NA	NA	0	oneConditionMissing	0.791666666666667	0
sp|O14773|TPP1_HUMAN	GVvsIVM	0.640189586243307	0.332251849142396	1.92682023560066	7	0.0953676630555993	0.443791893428222	NA	0.625	0
sp|O14818|PSA7_HUMAN	GVvsIVO	1.10298182521715	0.385013691265915	2.86478598096232	32	0.00731197244834236	0.0645442862076104	NA	0.0694444444444444	0.0277777777777778
sp|O14818|PSA7_HUMAN	IVMvsIVO	1.00283435526386	0.376550818452027	2.66321119520186	32	0.0120143360768412	0.198855180697421	NA	0.0277777777777778	0.0277777777777778
sp|O14818|PSA7_HUMAN	GVvsIVM	0.100147469953287	0.385013691265915	0.260114048474497	32	0.796442219319506	0.930343204591916	NA	0.0416666666666666	0
sp|O14874|BCKD_HUMAN	GVvsIVO	1.08643734461207	0.456825607352175	2.37823214619953	33	0.0233408291991593	0.138716165611835	NA	0	0
sp|O14874|BCKD_HUMAN	IVMvsIVO	0.983191744687533	0.456825607352175	2.15222555142267	33	0.0387892975630941	0.350746372937506	NA	0	0
sp|O14874|BCKD_HUMAN	GVvsIVM	0.103245599924534	0.456825607352175	0.226006594776856	33	0.822590283519714	0.94259801927311	NA	0	0
sp|O14880|MGST3_HUMAN	GVvsIVO	1.01490772402549	0.334402720601669	3.03498644448655	33	0.00466687234227803	0.0486730307502399	NA	0.541666666666667	0.541666666666667
sp|O14880|MGST3_HUMAN	IVMvsIVO	0.893134740965278	0.334402720601669	2.67083574965634	33	0.011654993918029	0.19617881371116	NA	0.572916666666667	0.572916666666667
sp|O14880|MGST3_HUMAN	GVvsIVM	0.121772983060209	0.334402720601669	0.364150694830206	33	0.718068443453536	0.899770346741221	NA	0.427083333333333	0.427083333333333
sp|O14896|IRF6_HUMAN	GVvsIVO	0.336970239845491	0.214489947481149	1.57103045528559	31	0.126327726756925	0.379141089929222	NA	0.744047619047619	0.660714285714286
sp|O14896|IRF6_HUMAN	IVMvsIVO	0.0156570615175267	0.209973863861744	0.0745667162072897	31	0.941038564359506	0.982109118053299	NA	0.767857142857143	0.726190476190476
sp|O14896|IRF6_HUMAN	GVvsIVM	0.321313178327964	0.209973863861744	1.530253205892	31	0.136095768069566	0.523005665474181	NA	0.726190476190476	0.68452380952381
sp|O14908|GIPC1_HUMAN	GVvsIVO	-0.145136100829482	0.272583323938144	-0.532446734938259	25	0.599117593369047	0.821166054071564	NA	0.75	0.583333333333333
sp|O14908|GIPC1_HUMAN	IVMvsIVO	0.0876050189494308	0.281797636962763	0.310879182287136	25	0.75846977286654	0.906100707422909	NA	0.75	0.541666666666667
sp|O14908|GIPC1_HUMAN	GVvsIVM	-0.232741119778913	0.294686401190679	-0.789792534838811	25	0.43707638255393	0.788373363818161	NA	0.791666666666667	0.5
sp|O14925|TIM23_HUMAN	GVvsIVO	0.76496896830773	0.901997848010543	0.848082919482519	10	0.41622953266037	0.704275622211098	NA	0.583333333333333	0
sp|O14925|TIM23_HUMAN	IVMvsIVO	1.33127447012904	0.988089136352981	1.34732224163778	10	0.207610303731332	0.613716498833223	NA	0.833333333333333	0
sp|O14925|TIM23_HUMAN	GVvsIVM	-0.566305501821311	0.570473528856738	-0.992693741559261	10	0.344271603145968	0.739386981744976	NA	0.5	0
sp|O14929|HAT1_HUMAN	GVvsIVO	-0.138817828010933	0.464590447471382	-0.298796130584419	22	0.767899774458533	0.899379199256067	NA	0.666666666666667	0.5
sp|O14929|HAT1_HUMAN	IVMvsIVO	-0.579624649985268	0.569004767838099	-1.01866395986016	22	0.319434800268356	0.676445524755613	NA	0.743055555555556	0.368055555555556
sp|O14929|HAT1_HUMAN	GVvsIVM	0.440806821974335	0.569004767838099	0.774697940843546	22	0.446765030856907	0.792502793429589	NA	0.770833333333333	0.395833333333333
sp|O14950|ML12B_HUMAN;sp|P19105|ML12A_HUMAN	GVvsIVO	0.280149695268108	0.129165799433955	2.16891542881949	33	0.0373951457499269	0.189022620938051	NA	0	0
sp|O14950|ML12B_HUMAN;sp|P19105|ML12A_HUMAN	IVMvsIVO	0.279991040446936	0.129165799433955	2.16768712518286	33	0.0374962083800479	0.347128359887597	NA	0	0
sp|O14950|ML12B_HUMAN;sp|P19105|ML12A_HUMAN	GVvsIVM	0.000158654821172404	0.129165799433955	0.00122830363662579	33	0.999027351144942	0.999027351144942	NA	0	0
sp|O14957|QCR10_HUMAN	GVvsIVO	-0.259180067152314	0.357161859887992	-0.725665577040041	30	0.473667180274113	0.74089570022029	NA	0.125	0
sp|O14957|QCR10_HUMAN	IVMvsIVO	-0.129063153645825	0.350003581537192	-0.368748094173746	30	0.714905142443666	0.889637402503602	NA	0.0833333333333334	0
sp|O14957|QCR10_HUMAN	GVvsIVM	-0.130116913506489	0.341215478261343	-0.381333561330505	30	0.705643220127568	0.895301022747138	NA	0.0416666666666666	0
sp|O14964|HGS_HUMAN	GVvsIVO	1.08727513972284	0.408945223884877	2.65873050036873	23	0.0140299464265143	0.102700918811161	NA	0.75	0.583333333333333
sp|O14964|HGS_HUMAN	IVMvsIVO	-0.233893977373064	0.479530780753537	-0.487755920496952	23	0.630339941845262	0.854978265691511	NA	0.875	0.5
sp|O14964|HGS_HUMAN	GVvsIVM	1.32116911709591	0.461764171494792	2.86113388316618	23	0.00883295219094071	0.129149259549198	NA	0.779761904761905	0.488095238095238
sp|O14965|AURKA_HUMAN	GVvsIVO	-1.11251209302207	0.203452713514811	-5.46816050669719	33	4.63162258679262e-06	0.000247122796241979	NA	0.397135416666667	0.397135416666667
sp|O14965|AURKA_HUMAN	IVMvsIVO	-0.242483622888524	0.203452713514811	-1.19184265817557	33	0.241823898059264	0.634316862346866	NA	0.345052083333333	0.345052083333333
sp|O14965|AURKA_HUMAN	GVvsIVM	-0.870028470133542	0.203452713514811	-4.27631784852163	33	0.000152594275254492	0.00589156959615389	NA	0.416666666666667	0.416666666666667
sp|O14972|VP26C_HUMAN	GVvsIVO	0.0246863683952858	0.683762962739744	0.036103693444247	3	0.973467672044809	0.991828871165216	NA	0.833333333333333	0
sp|O14972|VP26C_HUMAN	IVMvsIVO	0.475331213025617	0.683762962739744	0.695169582044969	3	0.536955851091454	0.803596625901541	NA	0.833333333333333	0
sp|O14972|VP26C_HUMAN	GVvsIVM	-0.450644844630332	0.683762962739744	-0.659065888600722	3	0.556925268611911	0.838670508740672	NA	0.833333333333333	0
sp|O14974|MYPT1_HUMAN	GVvsIVO	-Inf	NA	NA	NA	NA	0	oneConditionMissing	0.916666666666667	0
sp|O14974|MYPT1_HUMAN	IVMvsIVO	0.103029440369548	0.178091065029132	0.578521108583939	6	0.583958885273386	0.833087506153605	NA	0.666666666666667	0
sp|O14974|MYPT1_HUMAN	GVvsIVM	-Inf	NA	NA	NA	NA	0	oneConditionMissing	0.75	0
sp|O14976|GAK_HUMAN	GVvsIVO	-Inf	NA	NA	NA	NA	0	oneConditionMissing	0.958333333333333	0
sp|O14976|GAK_HUMAN	IVMvsIVO	-0.470597282308468	3.97504875734887	-0.118387801266199	1	0.924981164300134	0.978560357221109	NA	0.875	0
sp|O14976|GAK_HUMAN	GVvsIVM	-Inf	NA	NA	NA	NA	0	oneConditionMissing	0.916666666666667	0
sp|O14979|HNRDL_HUMAN	GVvsIVO	-0.482796750758017	0.210695901328752	-2.29143874044661	33	0.0284558927343683	0.159434282264915	NA	0.458333333333333	0.458333333333333
sp|O14979|HNRDL_HUMAN	IVMvsIVO	-0.579066455096704	0.210695901328752	-2.74835177829671	33	0.00963462886625477	0.181575782254714	NA	0.458333333333333	0.458333333333333
sp|O14979|HNRDL_HUMAN	GVvsIVM	0.0962697043386866	0.210695901328752	0.456913037850108	33	0.650727142955782	0.868171092672455	NA	0.458333333333333	0.458333333333333
sp|O14980|XPO1_HUMAN	GVvsIVO	0.65229909560221	0.274045534992786	2.38025806776739	33	0.0232320853433232	0.13841249853429	NA	0.569444444444444	0.569444444444444
sp|O14980|XPO1_HUMAN	IVMvsIVO	0.704472787144537	0.274045534992786	2.57064136134559	33	0.014849254701212	0.223307094361065	NA	0.593253968253968	0.593253968253968
sp|O14980|XPO1_HUMAN	GVvsIVM	-0.052173691542327	0.274045534992786	-0.190383293578202	33	0.850175155437555	0.951441489622372	NA	0.523809523809524	0.523809523809524
sp|O15027|SC16A_HUMAN	GVvsIVO	-1.73361524016784	0.793985566763627	-2.18343419923141	19	0.0417505961616889	0.201046879873873	NA	0.75	0.375
sp|O15027|SC16A_HUMAN	IVMvsIVO	-0.810570982869201	0.848806274535148	-0.954954042149503	19	0.351594027613799	0.688987695843322	NA	0.805555555555556	0.305555555555556
sp|O15027|SC16A_HUMAN	GVvsIVM	-0.923044257298636	0.714376930115037	-1.29209695664444	19	0.211819024901396	0.646178778433766	NA	0.694444444444444	0.402777777777778
sp|O15067|PUR4_HUMAN	GVvsIVO	-0.0149529777050785	0.258525618721322	-0.0578394426789751	18	0.954513778882308	0.984867891317757	NA	0.84375	0.34375
sp|O15067|PUR4_HUMAN	IVMvsIVO	-0.0639384125879369	0.236000521777746	-0.270924878073579	18	0.789531181502428	0.921183496789308	NA	0.8125	0.4375
sp|O15067|PUR4_HUMAN	GVvsIVM	0.0489854348828584	0.236000521777746	0.207564943135975	18	0.837898930109557	0.947463696828499	NA	0.802083333333333	0.427083333333333
sp|O15078|CE290_HUMAN	GVvsIVO	-0.00439639130232547	0.291348959353404	-0.0150897786354977	33	0.988051418702599	0.996227655499296	NA	0	0
sp|O15078|CE290_HUMAN	IVMvsIVO	0.286176705977621	0.291348959353404	0.982247222069157	33	0.333125031166304	0.679417370589512	NA	0	0
sp|O15078|CE290_HUMAN	GVvsIVM	-0.290573097279946	0.291348959353404	-0.997337000704655	33	0.325858271636389	0.726490237644048	NA	0	0
sp|O15116|LSM1_HUMAN	GVvsIVO	0.224900026837681	0.418071215469302	0.537946690697711	33	0.594223676080951	0.819489400499921	NA	0.189814814814815	0.189814814814815
sp|O15116|LSM1_HUMAN	IVMvsIVO	0.617065943272545	0.418071215469302	1.47598284799365	33	0.149427601037451	0.556351473306872	NA	0.152777777777778	0.152777777777778
sp|O15116|LSM1_HUMAN	GVvsIVM	-0.392165916434864	0.418071215469302	-0.938036157295935	33	0.355041008149509	0.7460157371716	NA	0.12037037037037	0.12037037037037
sp|O15118|NPC1_HUMAN	GVvsIVO	-1.48987011251	0.21436085522377	-6.95029001892504	32	7.15524941519163e-08	7.80897902085232e-06	NA	0.395833333333333	0.395833333333333
sp|O15118|NPC1_HUMAN	IVMvsIVO	-0.322197675885742	0.21917855462884	-1.47002372760125	32	0.151319925650066	0.558185745021714	NA	0.395833333333333	0.354166666666667
sp|O15118|NPC1_HUMAN	GVvsIVM	-1.16767243662426	0.21917855462884	-5.32749400871639	32	7.66195136203685e-06	0.000473317045389826	NA	0.5	0.458333333333333
sp|O15126|SCAM1_HUMAN	GVvsIVO	-0.162783018573857	0.232803972640273	-0.699227838458703	16	0.494449984726659	0.751810260315272	NA	0.666666666666667	0.291666666666667
sp|O15126|SCAM1_HUMAN	IVMvsIVO	0.0115629783573358	0.28193961207985	0.0410122517798634	16	0.967793547889688	0.987425493415486	NA	0.75	0.208333333333333
sp|O15126|SCAM1_HUMAN	GVvsIVM	-0.174345996931193	0.275457375192479	-0.632932760683451	16	0.535719736157343	0.830118985315316	NA	0.708333333333333	0.208333333333333
sp|O15127|SCAM2_HUMAN	GVvsIVO	0.312772194263511	0.425579446025537	0.734932565903907	33	0.467571557070809	0.737607955668209	NA	0.229166666666667	0.229166666666667
sp|O15127|SCAM2_HUMAN	IVMvsIVO	-0.457611418118296	0.425579446025537	-1.07526672726304	33	0.290054457217978	0.664915312879689	NA	0.3125	0.3125
sp|O15127|SCAM2_HUMAN	GVvsIVM	0.770383612381807	0.425579446025537	1.81019929316695	33	0.0793795680269898	0.410301460724789	NA	0.333333333333333	0.333333333333333
sp|O15143|ARC1B_HUMAN	GVvsIVO	0.195882994789679	0.22952448516212	0.853429622775631	33	0.399573593610319	0.692690395854423	NA	0.226190476190476	0.226190476190476
sp|O15143|ARC1B_HUMAN	IVMvsIVO	0.0763552786015523	0.22952448516212	0.332667247015587	33	0.741489612886232	0.89718237765061	NA	0.25297619047619	0.25297619047619
sp|O15143|ARC1B_HUMAN	GVvsIVM	0.119527716188126	0.22952448516212	0.520762375760044	33	0.606009270310896	0.860614737013152	NA	0.223214285714286	0.223214285714286
sp|O15144|ARPC2_HUMAN	GVvsIVO	-0.0464492470393609	0.274675368838929	-0.169105978580114	33	0.86674561150876	0.949820270758801	NA	0.455128205128205	0.455128205128205
sp|O15144|ARPC2_HUMAN	IVMvsIVO	0.270482205859933	0.274675368838929	0.984734113594821	33	0.331919948495537	0.679417370589512	NA	0.42948717948718	0.429487179487179
sp|O15144|ARPC2_HUMAN	GVvsIVM	-0.316931452899294	0.274675368838929	-1.15384009217494	33	0.256854145030391	0.678809189700636	NA	0.403846153846154	0.403846153846154
sp|O15145|ARPC3_HUMAN	GVvsIVO	0.264266856381171	0.286631169027175	0.921975294166686	33	0.363233330954972	0.66321157994136	NA	0.111111111111111	0.111111111111111
sp|O15145|ARPC3_HUMAN	IVMvsIVO	0.285787024263863	0.286631169027175	0.997054944281959	33	0.325993105196916	0.679417370589512	NA	0.125	0.125
sp|O15145|ARPC3_HUMAN	GVvsIVM	-0.0215201678826921	0.286631169027175	-0.0750796501152732	33	0.940604642783735	0.978625482335526	NA	0.0833333333333334	0.0833333333333333
sp|O15155|BET1_HUMAN	GVvsIVO	-0.0349132515174175	1.05316068831605	-0.0331509254995474	8	0.974366421063659	0.991828871165216	NA	0.625	0
sp|O15155|BET1_HUMAN	IVMvsIVO	0.19508240897324	1.3596246022428	0.143482552942508	8	0.889457415699904	0.966181649105914	NA	0.791666666666667	0
sp|O15155|BET1_HUMAN	GVvsIVM	-0.229995660490657	1.21608521379841	-0.189127914623904	8	0.854702658661724	0.954320533854173	NA	0.666666666666667	0
sp|O15173|PGRC2_HUMAN	GVvsIVO	0.0138969680200125	0.143285937007922	0.0969876619451092	33	0.923322851749686	0.972323757478507	NA	0.421875	0.421875
sp|O15173|PGRC2_HUMAN	IVMvsIVO	-0.0914173547880734	0.143285937007922	-0.638006469420787	33	0.527872245099731	0.799613039135726	NA	0.4375	0.4375
sp|O15173|PGRC2_HUMAN	GVvsIVM	0.105314322808086	0.143285937007922	0.734994131365897	33	0.46753456446572	0.799171979110351	NA	0.442708333333333	0.442708333333333
sp|O15212|PFD6_HUMAN	GVvsIVO	0.642690286991048	0.346984478151378	1.85221624441271	31	0.0735385712571883	0.275297204458513	NA	0.479166666666667	0.395833333333333
sp|O15212|PFD6_HUMAN	IVMvsIVO	0.592691452996122	0.330836718966244	1.7914923556493	31	0.0829822740267898	0.47448866444249	NA	0.395833333333333	0.395833333333333
sp|O15212|PFD6_HUMAN	GVvsIVM	0.0499988339949256	0.346984478151378	0.144095304381635	31	0.886357898142074	0.965034989402476	NA	0.375	0.291666666666667
sp|O15234|CASC3_HUMAN	GVvsIVO	-Inf	NA	NA	NA	NA	0	oneConditionMissing	0.9375	0.0625
sp|O15234|CASC3_HUMAN	IVMvsIVO	-0.255008814401557	0.458483511181833	-0.556200622666278	6	0.598188298122394	0.837965132024308	NA	0.8125	0.145833333333333
sp|O15234|CASC3_HUMAN	GVvsIVM	-Inf	NA	NA	NA	NA	0	oneConditionMissing	0.875	0.0833333333333333
sp|O15254|ACOX3_HUMAN	GVvsIVO	1.1074813367056	0.302242576148342	3.66421352947323	33	0.000863080191966237	0.0143322786242439	NA	0.673611111111111	0.673611111111111
sp|O15254|ACOX3_HUMAN	IVMvsIVO	0.341506399860673	0.302242576148342	1.12990831474736	33	0.266661044569976	0.649085427874348	NA	0.784722222222222	0.784722222222222
sp|O15254|ACOX3_HUMAN	GVvsIVM	0.765974936844924	0.302242576148342	2.53430521472587	33	0.0161946552106977	0.17995113730489	NA	0.652777777777778	0.652777777777778
sp|O15258|RER1_HUMAN	GVvsIVO	0.334508906258819	0.186424235283626	1.79434238123544	33	0.0819249327070393	0.292710957484526	NA	0.222222222222222	0.222222222222222
sp|O15258|RER1_HUMAN	IVMvsIVO	0.105572125084761	0.186424235283626	0.566300432581327	33	0.575020954525176	0.826313694054984	NA	0.25	0.25
sp|O15258|RER1_HUMAN	GVvsIVM	0.228936781174058	0.186424235283626	1.22804194865412	33	0.228118496344093	0.664272399744853	NA	0.222222222222222	0.222222222222222
sp|O15260|SURF4_HUMAN	GVvsIVO	0.676049527395345	0.288304675617026	2.3449135049526	33	0.0251967543856422	0.146129003091611	NA	0.111111111111111	0.111111111111111
sp|O15260|SURF4_HUMAN	IVMvsIVO	0.960109986802243	0.288304675617027	3.33019221678395	33	0.00214536120304554	0.0993054695332809	NA	0.138888888888889	0.138888888888889
sp|O15260|SURF4_HUMAN	GVvsIVM	-0.284060459406898	0.288304675617026	-0.985278711831347	33	0.331656444187441	0.727074474694017	NA	0.0277777777777778	0.0277777777777778
sp|O15347|HMGB3_HUMAN	GVvsIVO	0.601963697706454	0.251448995002359	2.39397933446028	33	0.0225076066418417	0.135780812932316	NA	0.513888888888889	0.513888888888889
sp|O15347|HMGB3_HUMAN	IVMvsIVO	0.030714336938563	0.251448995002359	0.122149372433462	33	0.903521558611318	0.97004244032752	NA	0.611111111111111	0.611111111111111
sp|O15347|HMGB3_HUMAN	GVvsIVM	0.571249360767891	0.251448995002359	2.27182996202682	33	0.0297431145719949	0.24311681506014	NA	0.513888888888889	0.513888888888889
sp|O15355|PPM1G_HUMAN	GVvsIVO	Inf	NA	NA	NA	NA	0	oneConditionMissing	0.916666666666667	0
sp|O15355|PPM1G_HUMAN	IVMvsIVO	Inf	NA	NA	NA	NA	0	oneConditionMissing	0.958333333333333	0
sp|O15355|PPM1G_HUMAN	GVvsIVM	-0.378925677694465	0.00128566522558468	-294.731217858164	1	0.00215999287115132	0.0485122173732581	NA	0.875	0
sp|O15371|EIF3D_HUMAN	GVvsIVO	0.63228914694979	0.559452473279789	1.13019278160126	18	0.27323072689676	0.574957909972937	NA	0.8125	0.354166666666667
sp|O15371|EIF3D_HUMAN	IVMvsIVO	0.428860085043766	0.543074694237231	0.789688949963166	18	0.439988891936932	0.74319527220505	NA	0.822916666666667	0.40625
sp|O15371|EIF3D_HUMAN	GVvsIVM	0.203429061906024	0.520436542789012	0.390881587245681	18	0.700472654199989	0.891740303208744	NA	0.760416666666667	0.385416666666667
sp|O15372|EIF3H_HUMAN	GVvsIVO	0.783489953821435	0.988364360681681	0.792713684335054	4	0.472309696603684	0.74089570022029	NA	0.916666666666667	0.0416666666666667
sp|O15372|EIF3H_HUMAN	IVMvsIVO	2.47475838389246	0.902249092299214	2.74287711122657	4	0.0517520718676339	0.394409680281148	NA	0.895833333333333	0.104166666666667
sp|O15372|EIF3H_HUMAN	GVvsIVM	-1.69126843007103	0.698879141721123	-2.41997268069263	4	0.0727652022237972	0.391727265130725	NA	0.854166666666667	0.104166666666667
sp|O15382|BCAT2_HUMAN	GVvsIVO	0.158078337585046	0.10319087403388	1.5319023030384	33	0.135078106887608	0.394305267401999	NA	0.221491228070175	0.221491228070175
sp|O15382|BCAT2_HUMAN	IVMvsIVO	0.0436304208125658	0.10319087403388	0.422812784764677	33	0.675174435946631	0.866940719583756	NA	0.232456140350877	0.232456140350877
sp|O15382|BCAT2_HUMAN	GVvsIVM	0.11444791677248	0.10319087403388	1.10908951827372	33	0.275409052962947	0.692304954090989	NA	0.208333333333333	0.208333333333333
sp|O15397|IPO8_HUMAN	GVvsIVO	-1.14367820368638	0.428086407734104	-2.67160597258848	33	0.0116331147422	0.0898957049230824	NA	0.40625	0.40625
sp|O15397|IPO8_HUMAN	IVMvsIVO	0.658573987583408	0.428086407734104	1.53841368397865	33	0.133482080134931	0.526707158827505	NA	0.322916666666667	0.322916666666667
sp|O15397|IPO8_HUMAN	GVvsIVM	-1.80225219126979	0.428086407734104	-4.21001965656713	33	0.000184669374101221	0.00691390944551691	NA	0.395833333333333	0.395833333333333
sp|O15498|YKT6_HUMAN	GVvsIVO	0.319535500772312	0.228761343295146	1.39680724098586	33	0.171795180373195	0.451029249387935	NA	0.555555555555556	0.555555555555556
sp|O15498|YKT6_HUMAN	IVMvsIVO	0.393497112453711	0.228761343295146	1.7201206584367	33	0.0947770309238107	0.49050053432517	NA	0.569444444444444	0.569444444444444
sp|O15498|YKT6_HUMAN	GVvsIVM	-0.0739616116813992	0.228761343295146	-0.323313417450843	33	0.748497862153011	0.910205815639808	NA	0.513888888888889	0.513888888888889
sp|O15511|ARPC5_HUMAN	GVvsIVO	0.46038371015777	0.200729099242719	2.29355739598612	33	0.0283198601589771	0.159434282264915	NA	0.28125	0.28125
sp|O15511|ARPC5_HUMAN	IVMvsIVO	0.0141678433443055	0.200729099242719	0.0705819106335646	33	0.944156518403653	0.982109118053299	NA	0.322916666666667	0.322916666666667
sp|O15511|ARPC5_HUMAN	GVvsIVM	0.446215866813464	0.200729099242719	2.22297548535256	33	0.0331806679048929	0.256216969978095	NA	0.25	0.25
sp|O43143|DHX15_HUMAN	GVvsIVO	1.59153329457348	0.584863294733781	2.72120563711887	32	0.0104323542577895	0.0837728514145575	NA	0.583333333333333	0.541666666666667
sp|O43143|DHX15_HUMAN	IVMvsIVO	0.543965071956088	0.584863294733781	0.930072167041515	32	0.359297394083664	0.697876373544416	NA	0.631944444444444	0.590277777777778
sp|O43143|DHX15_HUMAN	GVvsIVM	1.04756822261739	0.572007586510603	1.83138868665681	32	0.0763667511264754	0.403209918875044	NA	0.534722222222222	0.534722222222222
sp|O43169|CYB5B_HUMAN	GVvsIVO	0.0334661409610579	0.107204901267973	0.312169878104777	33	0.756875441752574	0.895363484529235	NA	0	0
sp|O43169|CYB5B_HUMAN	IVMvsIVO	-0.156706582288655	0.107204901267973	-1.46174830101233	33	0.153268348412784	0.558185745021714	NA	0	0
sp|O43169|CYB5B_HUMAN	GVvsIVM	0.190172723249713	0.107204901267973	1.77391817911711	33	0.0853051569738534	0.421023095569235	NA	0	0
sp|O43175|SERA_HUMAN	GVvsIVO	Inf	NA	NA	NA	NA	0	oneConditionMissing	NA	NA
sp|O43175|SERA_HUMAN	IVMvsIVO	NA	NA	NA	NA	NA	NA	completeMissing	NA	NA
sp|O43175|SERA_HUMAN	GVvsIVM	Inf	NA	NA	NA	NA	0	oneConditionMissing	NA	NA
sp|O43181|NDUS4_HUMAN	GVvsIVO	0.0299119221629391	0.932709382497802	0.0320699273795604	5	0.975657089083789	0.991828871165216	NA	0.895833333333333	0.0625
sp|O43181|NDUS4_HUMAN	IVMvsIVO	-0.0825501790364005	0.903091976316348	-0.0914083849721677	5	0.930717270701027	0.979124331546055	NA	0.895833333333333	0.104166666666667
sp|O43181|NDUS4_HUMAN	GVvsIVM	0.11246210119934	0.616929267896451	0.182293347149508	5	0.862513000746796	0.958735773659619	NA	0.833333333333333	0.125
sp|O43242|PSMD3_HUMAN	GVvsIVO	0.195308811019562	0.344651394392052	0.566685103259416	33	0.57476255655085	0.809626951573103	NA	0.334876543209877	0.334876543209877
sp|O43242|PSMD3_HUMAN	IVMvsIVO	0.502247570454643	0.344651394392052	1.45726255174619	33	0.154494831302077	0.558185745021714	NA	0.325617283950617	0.325617283950617
sp|O43242|PSMD3_HUMAN	GVvsIVM	-0.306938759435081	0.344651394392052	-0.890577448486769	33	0.379603076820907	0.758285531790187	NA	0.305555555555556	0.305555555555556
sp|O43264|ZW10_HUMAN	GVvsIVO	-0.266040951707619	0.198424198347043	-1.34076868609702	33	0.189152590920452	0.476553379643237	NA	0.416666666666667	0.416666666666667
sp|O43264|ZW10_HUMAN	IVMvsIVO	-0.0885207382326421	0.198424198347043	-0.446118663802385	33	0.658425109085645	0.862257474194313	NA	0.375	0.375
sp|O43264|ZW10_HUMAN	GVvsIVM	-0.177520213474976	0.198424198347043	-0.894650022294632	33	0.377453364441983	0.75580794432847	NA	0.416666666666667	0.416666666666667
sp|O43291|SPIT2_HUMAN	GVvsIVO	0.282691832303223	0.321540955958021	0.879178303930061	29	0.386531722174165	0.683211535672048	NA	0.375	0.25
sp|O43291|SPIT2_HUMAN	IVMvsIVO	-0.271452196465847	0.321540955958021	-0.844222769870993	29	0.405455601184461	0.72515887145088	NA	0.416666666666667	0.291666666666667
sp|O43291|SPIT2_HUMAN	GVvsIVM	0.554144028769071	0.313791842375373	1.76596059532413	29	0.087929764772285	0.42854920858445	NA	0.291666666666667	0.208333333333333
sp|O43292|GPAA1_HUMAN	GVvsIVO	-0.216531014969848	1.02006455105842	-0.212271875093763	17	0.834419256027783	0.936703372898368	NA	0.645833333333333	0.1875
sp|O43292|GPAA1_HUMAN	IVMvsIVO	-0.273725685465948	1.02006455105842	-0.26834153307448	17	0.791665508108075	0.922231460458863	NA	0.583333333333333	0.125
sp|O43292|GPAA1_HUMAN	GVvsIVM	0.0571946704960994	0.980046319937998	0.0583591503100769	17	0.954143060757419	0.98238488101229	NA	0.645833333333333	0.229166666666667
sp|O43301|HS12A_HUMAN	GVvsIVO	Inf	NA	NA	NA	NA	0	oneConditionMissing	0.916666666666667	0
sp|O43301|HS12A_HUMAN	IVMvsIVO	Inf	NA	NA	NA	NA	0	oneConditionMissing	0.958333333333333	0
sp|O43301|HS12A_HUMAN	GVvsIVM	1.80859465860217	3.15456759640837	0.573325694672493	1	0.668591608175154	0.879775547830113	NA	0.875	0
sp|O43324|MCA3_HUMAN	GVvsIVO	-0.400099420226705	0.333627374037587	-1.19924038421868	32	0.239239440583086	0.53686563243855	NA	0.383333333333333	0.341666666666667
sp|O43324|MCA3_HUMAN	IVMvsIVO	0.36053155224018	0.333627374037587	1.08064139904648	32	0.287934021360151	0.66277381443367	NA	0.325	0.283333333333333
sp|O43324|MCA3_HUMAN	GVvsIVM	-0.760630972466885	0.326294008763153	-2.33112147952127	32	0.0262067940131803	0.227604300056892	NA	0.291666666666667	0.291666666666667
sp|O43325|LYRM1_HUMAN	GVvsIVO	0.412652282473994	0.48150655941645	0.857002411294454	15	0.404927910693524	0.695155918284617	NA	0.708333333333333	0.291666666666667
sp|O43325|LYRM1_HUMAN	IVMvsIVO	1.84737716623517	0.545977118940974	3.38361645963938	15	0.0040930918899611	0.120147221696785	NA	0.75	0.25
sp|O43325|LYRM1_HUMAN	GVvsIVM	-1.43472488376118	0.575510415396712	-2.49296076209531	15	0.0248485479294236	0.221100105334611	NA	0.791666666666667	0.208333333333333
sp|O43396|TXNL1_HUMAN	GVvsIVO	0.363847895070524	0.411954612928427	0.883223257251737	33	0.383504899736054	0.680642401098829	NA	0.2875	0.2875
sp|O43396|TXNL1_HUMAN	IVMvsIVO	0.581432641393673	0.411954612928427	1.41139975896978	33	0.167486168442319	0.572640919660032	NA	0.2625	0.2625
sp|O43396|TXNL1_HUMAN	GVvsIVM	-0.217584746323149	0.411954612928427	-0.528176501718047	33	0.600910981219779	0.860614737013152	NA	0.266666666666667	0.266666666666667
sp|O43399|TPD54_HUMAN	GVvsIVO	-0.0935427620638079	0.231311102569836	-0.404402387194389	33	0.688526058055018	0.86764184825643	NA	0.333333333333333	0.333333333333333
sp|O43399|TPD54_HUMAN	IVMvsIVO	0.177851315812566	0.231311102569836	0.768883611018499	33	0.447430663618672	0.748243076884189	NA	0.375	0.375
sp|O43399|TPD54_HUMAN	GVvsIVM	-0.271394077876374	0.231311102569836	-1.17328599821289	33	0.249080402157339	0.671652466041894	NA	0.354166666666667	0.354166666666667
sp|O43405|COCH_HUMAN	GVvsIVO	0.918475395018759	0.334861303332923	2.74285319288028	33	0.00976643055063842	0.0803211560688311	NA	0.240530303030303	0.240530303030303
sp|O43405|COCH_HUMAN	IVMvsIVO	0.708993172804233	0.334861303332923	2.1172741243838	33	0.0418593352393057	0.365055869279018	NA	0.255681818181818	0.255681818181818
sp|O43405|COCH_HUMAN	GVvsIVM	0.209482222214525	0.334861303332923	0.625579068496475	33	0.535893852513154	0.830118985315316	NA	0.208333333333333	0.208333333333333
sp|O43426|SYNJ1_HUMAN	GVvsIVO	0.631494452205199	0.804000503869712	0.785440368713416	9	0.452375894105298	0.731417186361495	NA	0.833333333333333	0.125
sp|O43426|SYNJ1_HUMAN	IVMvsIVO	0.730138301768406	0.81540533597923	0.895429879535403	9	0.393875282092765	0.722216541542753	NA	0.875	0.125
sp|O43426|SYNJ1_HUMAN	GVvsIVM	-0.0986438495632076	0.450732258582798	-0.218852428875106	9	0.831647403726629	0.94439371994876	NA	0.75	0.208333333333333
sp|O43447|PPIH_HUMAN	GVvsIVO	0.322943073065224	0.289711185116422	1.11470695525769	31	0.273543694360066	0.57511244322112	NA	0.583333333333333	0.5
sp|O43447|PPIH_HUMAN	IVMvsIVO	0.290588464615391	0.283611319118843	1.02460108263036	31	0.313480741677254	0.675217918484983	NA	0.625	0.583333333333333
sp|O43447|PPIH_HUMAN	GVvsIVM	0.032354608449833	0.283611319118843	0.11408080802401	31	0.909909401719972	0.972608752933907	NA	0.569444444444444	0.527777777777778
sp|O43488|ARK72_HUMAN	GVvsIVO	0.167918682087422	0.154353332981617	1.08788504170118	33	0.284527747723091	0.58554144238573	NA	0.586805555555556	0.586805555555556
sp|O43488|ARK72_HUMAN	IVMvsIVO	0.148588134995907	0.154353332981617	0.962649345664618	33	0.342724894289676	0.68601098783978	NA	0.590277777777778	0.590277777777778
sp|O43488|ARK72_HUMAN	GVvsIVM	0.0193305470915154	0.154353332981617	0.125235696036557	33	0.90109679425899	0.968868582516542	NA	0.586805555555556	0.586805555555556
sp|O43491|E41L2_HUMAN	GVvsIVO	0.165837832667818	0.311738277948879	0.531977765961142	33	0.598304941021414	0.821166054071564	NA	0.472222222222222	0.472222222222222
sp|O43491|E41L2_HUMAN	IVMvsIVO	0.120377632536034	0.311738277948879	0.386149668010211	33	0.701864328064102	0.882647564080613	NA	0.5	0.5
sp|O43491|E41L2_HUMAN	GVvsIVM	0.0454602001317837	0.311738277948879	0.145828097950931	33	0.884944239029008	0.965034989402476	NA	0.477777777777778	0.477777777777778
sp|O43504|LTOR5_HUMAN	GVvsIVO	0.209802116303838	0.21535582804484	0.974211462993954	33	0.337039119767603	0.638984889160787	NA	0.416666666666667	0.416666666666667
sp|O43504|LTOR5_HUMAN	IVMvsIVO	0.0234669092653714	0.21535582804484	0.108968071486253	33	0.913887733416143	0.975489035180779	NA	0.416666666666667	0.416666666666667
sp|O43504|LTOR5_HUMAN	GVvsIVM	0.186335207038466	0.21535582804484	0.865243391507701	33	0.39315195018487	0.766521500815281	NA	0.375	0.375
sp|O43592|XPOT_HUMAN	GVvsIVO	0.166115091882646	0.20894423534092	0.795021176878161	8	0.449542453478957	0.72943666032216	NA	0.708333333333333	0
sp|O43592|XPOT_HUMAN	IVMvsIVO	0.225340474694417	0.216277830947839	1.0419027863691	8	0.327917017092239	0.679417370589512	NA	0.791666666666667	0
sp|O43592|XPOT_HUMAN	GVvsIVM	-0.0592253828117716	0.124868063917483	-0.474303684654786	8	0.647959517696716	0.868171092672455	NA	0.583333333333333	0
sp|O43598|DNPH1_HUMAN	GVvsIVO	0.0755885961999651	0.334290146267912	0.226116734351439	33	0.822505332352084	0.931965692768925	NA	0	0
sp|O43598|DNPH1_HUMAN	IVMvsIVO	-0.19169000427018	0.334290146267912	-0.573424034211744	33	0.570245104208269	0.823877530509786	NA	0	0
sp|O43598|DNPH1_HUMAN	GVvsIVM	0.267278600470145	0.334290146267912	0.799540768563183	33	0.429694775124149	0.783420606197374	NA	0	0
sp|O43615|TIM44_HUMAN	GVvsIVO	0.462919410727442	0.191244429704034	2.42056415156168	33	0.0211620857277754	0.132188630500737	NA	0.426282051282051	0.426282051282051
sp|O43615|TIM44_HUMAN	IVMvsIVO	0.065680832683869	0.191244429704034	0.343439193421296	33	0.733446589161575	0.895602954925765	NA	0.432692307692308	0.432692307692308
sp|O43615|TIM44_HUMAN	GVvsIVM	0.397238578043573	0.191244429704034	2.07712495814038	33	0.045649680302287	0.303226774265998	NA	0.41025641025641	0.41025641025641
sp|O43617|TPPC3_HUMAN	GVvsIVO	0.327941662885094	0.189736051432186	1.72840986417547	33	0.0932624904668227	0.315384844522312	NA	0.385416666666667	0.385416666666667
sp|O43617|TPPC3_HUMAN	IVMvsIVO	0.326606972840475	0.189736051432186	1.72137540744179	33	0.0945464572044141	0.49050053432517	NA	0.395833333333333	0.395833333333333
sp|O43617|TPPC3_HUMAN	GVvsIVM	0.00133469004461933	0.189736051432186	0.00703445673368177	33	0.994429716139541	0.997659694917095	NA	0.364583333333333	0.364583333333333
sp|O43639|NCK2_HUMAN	GVvsIVO	-0.0802142116907199	0.285175171468939	-0.281280489032534	33	0.780251522140601	0.906768588896216	NA	0.453703703703704	0.453703703703704
sp|O43639|NCK2_HUMAN	IVMvsIVO	0.16981218482758	0.285175171468939	0.595466232045647	33	0.555593926680731	0.813190384709909	NA	0.416666666666667	0.416666666666667
sp|O43639|NCK2_HUMAN	GVvsIVM	-0.2500263965183	0.285175171468939	-0.876746721078181	33	0.38696227043119	0.761974390726916	NA	0.416666666666667	0.416666666666667
sp|O43663|PRC1_HUMAN	GVvsIVO	-Inf	NA	NA	NA	NA	0	oneConditionMissing	0.75	0.125
sp|O43663|PRC1_HUMAN	IVMvsIVO	-0.838297189851175	0.35150543821029	-2.38487687166211	11	0.0361877529331998	0.338097116517163	NA	0.645833333333333	0.1875
sp|O43663|PRC1_HUMAN	GVvsIVM	-Inf	NA	NA	NA	NA	0	oneConditionMissing	0.895833333333333	0.0625
sp|O43676|NDUB3_HUMAN	GVvsIVO	-1.13172738914504	0.728167348276044	-1.55421331624446	3	0.217966357853898	0.514341874708959	NA	0.875	0.0833333333333333
sp|O43676|NDUB3_HUMAN	IVMvsIVO	0.741357426733044	0.976939013844599	0.7588574273593	3	0.503114483967622	0.784716563410922	NA	0.916666666666667	0.0416666666666667
sp|O43676|NDUB3_HUMAN	GVvsIVM	-1.87308481587809	0.921066935326952	-2.03360336153333	3	0.134874812620318	0.520743221851259	NA	0.916666666666667	0.0833333333333333
sp|O43678|NDUA2_HUMAN	GVvsIVO	0.805020049394789	0.643269328412279	1.25145100790324	10	0.239252905751457	0.53686563243855	NA	0.875	0.25
sp|O43678|NDUA2_HUMAN	IVMvsIVO	0.204908344884973	0.694810286113158	0.294912653108882	10	0.774092418065063	0.912522247509598	NA	0.9375	0.1875
sp|O43678|NDUA2_HUMAN	GVvsIVM	0.600111704509817	0.502866765965998	1.19338112025958	10	0.260263470847171	0.682708106649001	NA	0.854166666666667	0.3125
sp|O43681|GET3_HUMAN	GVvsIVO	0.255503472074669	0.115951312149736	2.20354101508329	33	0.0346442120447201	0.18082772417255	NA	0.383333333333333	0.383333333333333
sp|O43681|GET3_HUMAN	IVMvsIVO	0.315129156464776	0.115951312149736	2.71777136991626	33	0.0103892253760227	0.188961059821115	NA	0.370833333333333	0.370833333333333
sp|O43681|GET3_HUMAN	GVvsIVM	-0.0596256843901076	0.115951312149736	-0.514230354832974	33	0.610517691631429	0.862259203561834	NA	0.329166666666667	0.329166666666667
sp|O43684|BUB3_HUMAN	GVvsIVO	0.0631149671663227	0.177865435415312	0.35484672454179	33	0.724962256067593	0.882425034062657	NA	0.347222222222222	0.347222222222222
sp|O43684|BUB3_HUMAN	IVMvsIVO	0.286087072919734	0.177865435415312	1.60844670158497	33	0.117264131001334	0.512266997852625	NA	0.314814814814815	0.314814814814815
sp|O43684|BUB3_HUMAN	GVvsIVM	-0.222972105753411	0.177865435415312	-1.25359997704318	33	0.218796266279996	0.659924105595581	NA	0.337962962962963	0.337962962962963
sp|O43707|ACTN4_HUMAN	GVvsIVO	0.455356488334939	0.244597712081107	1.86165473282901	33	0.0715783979653108	0.273226921327045	NA	0.359775641025641	0.359775641025641
sp|O43707|ACTN4_HUMAN	IVMvsIVO	0.463717452969438	0.244597712081107	1.89583724648934	33	0.0667671345487943	0.44103911483848	NA	0.36698717948718	0.366987179487179
sp|O43707|ACTN4_HUMAN	GVvsIVM	-0.0083609646344983	0.244597712081107	-0.0341825136603316	33	0.972937536932105	0.988261261102173	NA	0.330929487179487	0.330929487179487
sp|O43708|MAAI_HUMAN	GVvsIVO	-0.167679321267517	0.29753996524395	-0.563552264752195	13	0.582649848451625	0.814370964381029	NA	0.708333333333333	0.208333333333333
sp|O43708|MAAI_HUMAN	IVMvsIVO	0.00903167517029674	0.340874853251233	0.026495574795716	13	0.979264474295179	0.991623723024189	NA	0.729166666666667	0.104166666666667
sp|O43708|MAAI_HUMAN	GVvsIVM	-0.176710996437814	0.318497504583873	-0.554826941795643	13	0.588432394161154	0.856760242522914	NA	0.729166666666667	0.1875
sp|O43719|HTSF1_HUMAN	GVvsIVO	0.102441857800921	0.868904054695109	0.117897778526154	18	0.907454311969302	0.967065158916242	NA	0.833333333333333	0.291666666666667
sp|O43719|HTSF1_HUMAN	IVMvsIVO	0.272965430389398	0.741003867621167	0.368372477279633	18	0.716892157707874	0.889637402503602	NA	0.708333333333333	0.375
sp|O43719|HTSF1_HUMAN	GVvsIVM	-0.170523572588477	0.78595328952058	-0.216964003919996	18	0.83067656108082	0.943744495334019	NA	0.736111111111111	0.361111111111111
sp|O43747|AP1G1_HUMAN	GVvsIVO	0.109790268379739	0.314449590617851	0.349150616364348	33	0.729194391473546	0.885432183058038	NA	0.366071428571429	0.366071428571429
sp|O43747|AP1G1_HUMAN	IVMvsIVO	0.362080949451803	0.314449590617851	1.15147534057959	33	0.257811372537779	0.643559620888586	NA	0.342261904761905	0.342261904761905
sp|O43747|AP1G1_HUMAN	GVvsIVM	-0.252290681072063	0.314449590617851	-0.802324724215244	33	0.428105605706286	0.783420606197374	NA	0.327380952380952	0.327380952380952
sp|O43752|STX6_HUMAN	GVvsIVO	0.0682719246449557	0.146388344044278	0.466375414591107	33	0.644010953344951	0.842062775451615	NA	0.597222222222222	0.597222222222222
sp|O43752|STX6_HUMAN	IVMvsIVO	0.0300327834514637	0.146388344044278	0.205158297592189	33	0.838708714570955	0.944675655578984	NA	0.604166666666667	0.604166666666667
sp|O43752|STX6_HUMAN	GVvsIVM	0.0382391411934921	0.146388344044278	0.261217116998918	33	0.795548472721308	0.93033614580897	NA	0.5625	0.5625
sp|O43765|SGTA_HUMAN	GVvsIVO	-0.363817940292381	0.356234867751266	-1.02128672184445	5	0.353964242430612	0.654752038579276	NA	0.895833333333333	0.104166666666667
sp|O43765|SGTA_HUMAN	IVMvsIVO	-0.182515824911324	0.367917789370414	-0.496077738517747	5	0.640874114120179	0.858238559276011	NA	0.916666666666667	0.0833333333333333
sp|O43765|SGTA_HUMAN	GVvsIVM	-0.181302115381057	0.24335474339769	-0.745011635482172	5	0.489780361071478	0.813480013200182	NA	0.854166666666667	0.145833333333333
sp|O43768|ENSA_HUMAN	GVvsIVO	Inf	NA	NA	NA	NA	0	oneConditionMissing	0.875	0
sp|O43768|ENSA_HUMAN	IVMvsIVO	Inf	NA	NA	NA	NA	0	oneConditionMissing	0.833333333333333	0
sp|O43768|ENSA_HUMAN	GVvsIVM	0.161215384866361	0.4453349392065	0.362009289353346	5	0.732141649482152	0.904798063622253	NA	0.708333333333333	0
sp|O43772|MCAT_HUMAN	GVvsIVO	-0.0926872143168436	0.230950656266756	-0.401329079618577	33	0.690764955457307	0.868793430095859	NA	0.526041666666667	0.526041666666667
sp|O43772|MCAT_HUMAN	IVMvsIVO	0.0809151868323514	0.230950656266756	0.3503570335773	33	0.728297312902666	0.895336678683848	NA	0.505208333333333	0.505208333333333
sp|O43772|MCAT_HUMAN	GVvsIVM	-0.173602401149195	0.230950656266756	-0.751686113195877	33	0.457567707868665	0.799171979110351	NA	0.520833333333333	0.520833333333333
sp|O43776|SYNC_HUMAN	GVvsIVO	0.268248307125781	0.276304653597898	0.970842523398675	33	0.338689241315473	0.639359435914751	NA	0.474358974358974	0.474358974358974
sp|O43776|SYNC_HUMAN	IVMvsIVO	0.359578763744432	0.276304653597898	1.30138511625548	33	0.202139429738207	0.608524936603401	NA	0.448717948717949	0.448717948717949
sp|O43776|SYNC_HUMAN	GVvsIVM	-0.0913304566186518	0.276304653597898	-0.330542592856809	33	0.743079543042328	0.910152114249366	NA	0.448717948717949	0.448717948717949
sp|O43795|MYO1B_HUMAN	GVvsIVO	1.4351272963163	0.673913286577727	2.12954296183145	9	0.0620675766263006	0.251536808338792	NA	0.833333333333333	0.25
sp|O43795|MYO1B_HUMAN	IVMvsIVO	-0.0964115358648567	0.891503480753434	-0.10814487878766	9	0.916253370504779	0.976282365119523	NA	0.947916666666667	0.15625
sp|O43795|MYO1B_HUMAN	GVvsIVM	1.53153883218115	0.783016480711033	1.95594712232674	9	0.0821778935268473	0.414436474790343	NA	0.84375	0.21875
sp|O43805|SSNA1_HUMAN	GVvsIVO	-Inf	NA	NA	NA	NA	0	oneConditionMissing	0.875	0
sp|O43805|SSNA1_HUMAN	IVMvsIVO	-0.0182729102022847	0.041650132628973	-0.438723937929878	2	0.70370546549921	0.884500812248877	NA	0.833333333333333	0
sp|O43805|SSNA1_HUMAN	GVvsIVM	-Inf	NA	NA	NA	NA	0	oneConditionMissing	0.958333333333333	0
sp|O43809|CPSF5_HUMAN	GVvsIVO	-Inf	NA	NA	NA	NA	0	oneConditionMissing	0.9375	0.0625
sp|O43809|CPSF5_HUMAN	IVMvsIVO	-0.303586889951115	0.211779896431279	-1.43350192849691	4	0.225009317206292	0.623070686795736	NA	0.875	0.125
sp|O43809|CPSF5_HUMAN	GVvsIVM	-Inf	NA	NA	NA	NA	0	oneConditionMissing	0.9375	0.0625
sp|O43813|LANC1_HUMAN	GVvsIVO	0.430458120480669	0.232900862423888	1.84824614215992	33	0.073545265768685	0.275297204458513	NA	0.336538461538462	0.336538461538462
sp|O43813|LANC1_HUMAN	IVMvsIVO	0.493962508610621	0.232900862423888	2.12091317940932	33	0.0415299497834511	0.363500324104607	NA	0.326923076923077	0.326923076923077
sp|O43813|LANC1_HUMAN	GVvsIVM	-0.0635043881299523	0.232900862423888	-0.272667037249402	33	0.786808190282479	0.92625204296713	NA	0.278846153846154	0.278846153846154
sp|O43837|IDH3B_HUMAN	GVvsIVO	0.229510016032519	0.103436447227768	2.2188505327057	33	0.0334865973811733	0.178273437499328	NA	0.265625	0.265625
sp|O43837|IDH3B_HUMAN	IVMvsIVO	0.0858174480682668	0.103436447227768	0.829663531262782	33	0.412690698476045	0.727042642976108	NA	0.276041666666667	0.276041666666667
sp|O43837|IDH3B_HUMAN	GVvsIVM	0.143692567964252	0.103436447227768	1.38918700144292	33	0.174079593180552	0.59505211325248	NA	0.267361111111111	0.267361111111111
sp|O43852|CALU_HUMAN	GVvsIVO	0.599213172392305	0.159730379786461	3.75140391698421	33	0.000677356426952658	0.0124147540543002	NA	0.367424242424242	0.367424242424242
sp|O43852|CALU_HUMAN	IVMvsIVO	0.480539212885243	0.159730379786461	3.00843968146612	33	0.00499745707841992	0.133654213197297	NA	0.378787878787879	0.378787878787879
sp|O43852|CALU_HUMAN	GVvsIVM	0.118673959507062	0.159730379786461	0.74296423551809	33	0.462759948311372	0.799171979110351	NA	0.314393939393939	0.314393939393939
sp|O43865|SAHH2_HUMAN	GVvsIVO	0.973242162178554	0.993023846927675	0.980079345717302	4	0.382538808755099	0.680642401098829	NA	0.75	0
sp|O43865|SAHH2_HUMAN	IVMvsIVO	-Inf	NA	NA	NA	NA	0	oneConditionMissing	0.916666666666667	0
sp|O43865|SAHH2_HUMAN	GVvsIVM	Inf	NA	NA	NA	NA	0	oneConditionMissing	0.833333333333333	0
sp|O43920|NDUS5_HUMAN	GVvsIVO	0.313398026403307	0.176142551518084	1.77922951440346	11	0.102812693621406	0.336771183335601	NA	0.708333333333333	0.25
sp|O43920|NDUS5_HUMAN	IVMvsIVO	-Inf	NA	NA	NA	NA	0	oneConditionMissing	0.916666666666667	0.0833333333333333
sp|O43920|NDUS5_HUMAN	GVvsIVM	Inf	NA	NA	NA	NA	0	oneConditionMissing	0.791666666666667	0.166666666666667
sp|O60218|AK1BA_HUMAN	GVvsIVO	0.380992005298674	0.549050361500975	0.693910854110234	33	0.49259425952025	0.751810260315272	NA	0.467948717948718	0.467948717948718
sp|O60218|AK1BA_HUMAN	IVMvsIVO	1.36445941821193	0.549050361500975	2.48512616307513	33	0.018194167768526	0.247248344701673	NA	0.426282051282051	0.426282051282051
sp|O60218|AK1BA_HUMAN	GVvsIVM	-0.983467412913257	0.549050361500975	-1.7912153089649	33	0.0824349839945919	0.414436474790343	NA	0.407051282051282	0.407051282051282
sp|O60220|TIM8A_HUMAN	GVvsIVO	-0.172194101024143	0.473158662301122	-0.36392465095473	32	0.718307857131471	0.880376296565932	NA	0.541666666666667	0.5
sp|O60220|TIM8A_HUMAN	IVMvsIVO	0.798330943744469	0.46275830077975	1.72515747939967	32	0.0941462622977494	0.49050053432517	NA	0.388888888888889	0.388888888888889
sp|O60220|TIM8A_HUMAN	GVvsIVM	-0.970525044768612	0.473158662301122	-2.05116195072629	32	0.0485129217047622	0.314633673313563	NA	0.375	0.333333333333333
sp|O60229|KALRN_HUMAN	GVvsIVO	0.598891089754878	0.19137916177105	3.12934325875741	33	0.00365178905418873	0.041358233580694	NA	0.482142857142857	0.482142857142857
sp|O60229|KALRN_HUMAN	IVMvsIVO	0.52454665819891	0.19137916177105	2.74087655805721	33	0.00981421982796649	0.183122690898568	NA	0.470238095238095	0.470238095238095
sp|O60229|KALRN_HUMAN	GVvsIVM	0.0743444315559683	0.19137916177105	0.388466700700193	33	0.700165702114108	0.891740303208744	NA	0.392857142857143	0.392857142857143
sp|O60256|KPRB_HUMAN	GVvsIVO	-0.227575365453112	0.405993231541414	-0.560539801585084	31	0.579140359071816	0.81221729096462	NA	0.475	0.391666666666667
sp|O60256|KPRB_HUMAN	IVMvsIVO	-0.0358050724477438	0.397445048262499	-0.0900881080397703	31	0.92879676102129	0.978560357221109	NA	0.45	0.408333333333333
sp|O60256|KPRB_HUMAN	GVvsIVM	-0.191770293005368	0.397445048262499	-0.482507692179649	31	0.632835094132524	0.862767994169095	NA	0.441666666666667	0.4
sp|O60313|OPA1_HUMAN	GVvsIVO	0.00477028039325672	0.117183621270973	0.0407077400537574	33	0.967774187033847	0.989409434254561	NA	0.280128205128205	0.280128205128205
sp|O60313|OPA1_HUMAN	IVMvsIVO	-0.0934769503411236	0.117183621270973	-0.797696378788037	33	0.43074958218369	0.734808110783942	NA	0.274358974358974	0.274358974358974
sp|O60313|OPA1_HUMAN	GVvsIVM	0.0982472307343803	0.117183621270973	0.838404118841794	33	0.407835794070154	0.77531305392413	NA	0.28525641025641	0.28525641025641
sp|O60333|KIF1B_HUMAN	GVvsIVO	Inf	NA	NA	NA	NA	0	oneConditionMissing	0.958333333333333	0
sp|O60333|KIF1B_HUMAN	IVMvsIVO	Inf	NA	NA	NA	NA	0	oneConditionMissing	0.916666666666667	0
sp|O60333|KIF1B_HUMAN	GVvsIVM	-0.463544117438742	1.84749330489237	-0.250904355762062	1	0.843499990410448	0.947834686814105	NA	0.875	0
sp|O60383|GDF9_HUMAN	GVvsIVO	0.384688024287629	0.213208865312363	1.80427780863633	33	0.0803221140362433	0.289569663364895	NA	0.170454545454545	0.170454545454545
sp|O60383|GDF9_HUMAN	IVMvsIVO	0.261324303665898	0.213208865312363	1.22567278468015	33	0.228997417200494	0.625801045611829	NA	0.185606060606061	0.185606060606061
sp|O60383|GDF9_HUMAN	GVvsIVM	0.123363720621731	0.213208865312363	0.578605023956187	33	0.56678409772912	0.842887812824893	NA	0.174242424242424	0.174242424242424
sp|O60443|GSDME_HUMAN	GVvsIVO	-0.197231305661293	0.210131714271248	-0.938607988543306	33	0.354751593977671	0.655703292640792	NA	0.526041666666667	0.526041666666667
sp|O60443|GSDME_HUMAN	IVMvsIVO	0.272485719356325	0.210131714271248	1.29673771663323	33	0.203715747758471	0.611017555615315	NA	0.46875	0.46875
sp|O60443|GSDME_HUMAN	GVvsIVM	-0.469717025017618	0.210131714271248	-2.23534570517654	33	0.0322781666248595	0.252222973191783	NA	0.453125	0.453125
sp|O60488|ACSL4_HUMAN	GVvsIVO	1.22967210496794	0.664356557367989	1.85092190530879	16	0.0827307812207427	0.292918009197649	NA	0.708333333333333	0.25
sp|O60488|ACSL4_HUMAN	IVMvsIVO	1.19529844902975	0.713633418595273	1.67494741401348	16	0.113375141982703	0.511792120724253	NA	0.805555555555556	0.222222222222222
sp|O60488|ACSL4_HUMAN	GVvsIVM	0.03437365593819	0.582679246318805	0.0589924150471338	16	0.953688673067317	0.98238488101229	NA	0.652777777777778	0.277777777777778
sp|O60493|SNX3_HUMAN	GVvsIVO	0.12350526635044	0.365177440268017	0.338206177960486	33	0.737350136545187	0.887060274718142	NA	0.333333333333333	0.333333333333333
sp|O60493|SNX3_HUMAN	IVMvsIVO	-0.466025186426133	0.365177440268017	-1.27616094270254	33	0.210807605620459	0.617244694096357	NA	0.333333333333333	0.333333333333333
sp|O60493|SNX3_HUMAN	GVvsIVM	0.589530452776573	0.365177440268017	1.61436712066303	33	0.115970562688705	0.483378392854493	NA	0.305555555555556	0.305555555555556
sp|O60506|HNRPQ_HUMAN	GVvsIVO	0.480053329945474	0.276623429574696	1.73540372441896	31	0.0926018510175215	0.314479553455543	NA	0.694444444444444	0.611111111111111
sp|O60506|HNRPQ_HUMAN	IVMvsIVO	0.655239799606439	0.270799126134294	2.41965256299052	31	0.0215922495039313	0.267452932672783	NA	0.659722222222222	0.618055555555556
sp|O60506|HNRPQ_HUMAN	GVvsIVM	-0.175186469660965	0.270799126134294	-0.646924058292886	31	0.522442784131479	0.82377048220797	NA	0.604166666666667	0.5625
sp|O60512|B4GT3_HUMAN	GVvsIVO	-Inf	NA	NA	NA	NA	0	oneConditionMissing	0.916666666666667	0.0416666666666667
sp|O60512|B4GT3_HUMAN	IVMvsIVO	0.145776829497395	0.0782387585658675	1.86323034988686	3	0.159318716608943	0.564215537199611	NA	0.875	0.0833333333333333
sp|O60512|B4GT3_HUMAN	GVvsIVM	-Inf	NA	NA	NA	NA	0	oneConditionMissing	0.958333333333333	0.0416666666666667
sp|O60513|B4GT4_HUMAN	GVvsIVO	Inf	NA	NA	NA	NA	0	oneConditionMissing	0.875	0
sp|O60513|B4GT4_HUMAN	IVMvsIVO	Inf	NA	NA	NA	NA	0	oneConditionMissing	0.958333333333333	0
sp|O60513|B4GT4_HUMAN	GVvsIVM	-0.0821156247744382	0.367484780515867	-0.223453130927398	2	0.8439309486111	0.947887897280921	NA	0.833333333333333	0
sp|O60518|RNBP6_HUMAN	GVvsIVO	0.530232657047763	0.347859678065451	1.52427168333088	13	0.151392815356688	0.416373596416276	NA	0.541666666666667	0
sp|O60518|RNBP6_HUMAN	IVMvsIVO	0.728980797401343	0.372299986674952	1.95804679960357	13	0.0720386012561163	0.450885713346056	NA	0.625	0
sp|O60518|RNBP6_HUMAN	GVvsIVM	-0.19874814035358	0.324970070508385	-0.611589061240802	13	0.551355659752346	0.837214467210095	NA	0.5	0
sp|O60522|TDRD6_HUMAN	GVvsIVO	0.227381161215187	0.352000608520776	0.645968091278928	32	0.522905815392077	0.774173634724798	NA	0.71969696969697	0.678030303030303
sp|O60522|TDRD6_HUMAN	IVMvsIVO	-0.144855339685308	0.352000608520776	-0.411520139962368	32	0.683434516160479	0.871119778034676	NA	0.765151515151515	0.723484848484849
sp|O60522|TDRD6_HUMAN	GVvsIVM	0.372236500900495	0.344263386578025	1.08125497921961	32	0.287665221865051	0.701698680383554	NA	0.712121212121212	0.712121212121212
sp|O60524|NEMF_HUMAN	GVvsIVO	-0.109975070677672	0.261672928888153	-0.420276836220529	33	0.677007345683181	0.860961142471036	NA	0.291666666666667	0.291666666666667
sp|O60524|NEMF_HUMAN	IVMvsIVO	-0.713157050879152	0.261672928888153	-2.72537573492738	33	0.010196606066792	0.187352906891361	NA	0.291666666666667	0.291666666666667
sp|O60524|NEMF_HUMAN	GVvsIVM	0.60318198020148	0.261672928888153	2.30509889870686	33	0.0275890528047227	0.231440445870714	NA	0.375	0.375
sp|O60547|GMDS_HUMAN	GVvsIVO	-0.166486220225594	0.23731565849623	-0.701539128435719	32	0.488037707352683	0.749730584710192	NA	0.467261904761905	0.425595238095238
sp|O60547|GMDS_HUMAN	IVMvsIVO	0.0813399948344015	0.23731565849623	0.342750222845888	32	0.734027733303586	0.895602954925765	NA	0.452380952380952	0.410714285714286
sp|O60547|GMDS_HUMAN	GVvsIVM	-0.247826215059995	0.232099292740524	-1.06775945817747	32	0.293618381457396	0.708526387286353	NA	0.431547619047619	0.431547619047619
sp|O60566|BUB1B_HUMAN	GVvsIVO	-1.34017857442598	0.364526609858345	-3.67649038007616	33	0.000834218478246829	0.0143322786242439	NA	0.497222222222222	0.497222222222222
sp|O60566|BUB1B_HUMAN	IVMvsIVO	0.17794923808824	0.364526609858345	0.488165289654414	33	0.628660844825013	0.854563658098965	NA	0.355555555555556	0.355555555555556
sp|O60566|BUB1B_HUMAN	GVvsIVM	-1.51812781251422	0.364526609858345	-4.16465566973057	33	0.000210343384716261	0.00732054230470253	NA	0.475	0.475
sp|O60610|DIAP1_HUMAN	GVvsIVO	0.500978223235429	0.296455009300056	1.68989629967212	33	0.100474977069682	0.331374203220202	NA	0.623106060606061	0.623106060606061
sp|O60610|DIAP1_HUMAN	IVMvsIVO	0.478629450896031	0.296455009300056	1.61450957440759	33	0.11593958265707	0.512266997852625	NA	0.607954545454545	0.607954545454545
sp|O60610|DIAP1_HUMAN	GVvsIVM	0.0223487723393976	0.296455009300056	0.075386725264532	33	0.940362189020991	0.978625482335526	NA	0.59469696969697	0.59469696969697
sp|O60613|SEP15_HUMAN	GVvsIVO	-0.316019536037197	0.625807018869915	-0.504979213253099	3	0.648333962449379	0.84359068812958	NA	0.791666666666667	0
sp|O60613|SEP15_HUMAN	IVMvsIVO	-2.48330000367537	0.791590222139561	-3.13710292803181	3	0.0517795841166775	0.394409680281148	NA	0.833333333333333	0
sp|O60613|SEP15_HUMAN	GVvsIVM	2.16728046763817	0.839608220993774	2.58129972223586	3	0.0816876561033568	0.414436474790343	NA	0.875	0
sp|O60664|PLIN3_HUMAN	GVvsIVO	0.308093928307666	0.513709632524933	0.599743335147045	33	0.552773407222634	0.793508270304693	NA	0.275462962962963	0.275462962962963
sp|O60664|PLIN3_HUMAN	IVMvsIVO	0.719770089795206	0.513709632524933	1.40112243225315	33	0.170512006476219	0.574403210740597	NA	0.251157407407407	0.251157407407407
sp|O60664|PLIN3_HUMAN	GVvsIVM	-0.41167616148754	0.513709632524932	-0.801379097106106	33	0.428644997743927	0.783420606197374	NA	0.234953703703704	0.234953703703704
sp|O60684|IMA7_HUMAN	GVvsIVO	1.54800637371838	0.393045153230917	3.93849500749069	32	0.000416171512988228	0.00861403278176496	NA	0.489583333333333	0.447916666666667
sp|O60684|IMA7_HUMAN	IVMvsIVO	0.942505460087595	0.384405743211572	2.4518506206835	32	0.0198528207713822	0.260632382780435	NA	0.541666666666667	0.541666666666667
sp|O60684|IMA7_HUMAN	GVvsIVM	0.605500913630788	0.393045153230917	1.5405377948397	32	0.133260962012594	0.518563523044285	NA	0.427083333333333	0.385416666666667
sp|O60701|UGDH_HUMAN	GVvsIVO	-0.1968954959959	0.25278820423919	-0.778895109399948	33	0.441591390236251	0.725147306738584	NA	0.410416666666667	0.410416666666667
sp|O60701|UGDH_HUMAN	IVMvsIVO	0.148865369194824	0.25278820423919	0.588893653653105	33	0.559942467696269	0.81683728469389	NA	0.385416666666667	0.385416666666667
sp|O60701|UGDH_HUMAN	GVvsIVM	-0.345760865190724	0.25278820423919	-1.36778876305305	33	0.180621321969149	0.608058973550092	NA	0.383333333333333	0.383333333333333
sp|O60716|CTND1_HUMAN	GVvsIVO	-0.773926026694116	0.612885375482163	-1.26275818881346	15	0.225954151004136	0.52091515566632	NA	0.866666666666667	0.283333333333333
sp|O60716|CTND1_HUMAN	IVMvsIVO	-0.154662718827559	0.38762274622623	-0.399003206941041	15	0.69551362300517	0.878311764568034	NA	0.775	0.441666666666667
sp|O60716|CTND1_HUMAN	GVvsIVM	-0.619263307866557	0.612885375482163	-1.01040640328443	15	0.328322684989605	0.726490237644048	NA	0.875	0.291666666666667
sp|O60739|EIF1B_HUMAN;sp|P41567|EIF1_HUMAN	GVvsIVO	-0.153912145871874	1.10603747722735	-0.139156356851222	5	0.894757908399727	0.962506155048272	NA	0.916666666666667	0.0416666666666667
sp|O60739|EIF1B_HUMAN;sp|P41567|EIF1_HUMAN	IVMvsIVO	0.540663417162974	0.755567438296986	0.715572680555959	5	0.506270846431662	0.784856369003419	NA	0.833333333333333	0.125
sp|O60739|EIF1B_HUMAN;sp|P41567|EIF1_HUMAN	GVvsIVM	-0.694575563034848	0.98926999389709	-0.702109199025298	5	0.513940233722293	0.820659624916772	NA	0.833333333333333	0.0833333333333333
sp|O60749|SNX2_HUMAN	GVvsIVO	-0.0549598771786551	0.330403014611792	-0.166341936205486	33	0.868902878729797	0.950103014907093	NA	0.671296296296296	0.671296296296296
sp|O60749|SNX2_HUMAN	IVMvsIVO	0.31645997709137	0.330403014611792	0.9577999082823	33	0.345128633306094	0.686096372675853	NA	0.675925925925926	0.675925925925926
sp|O60749|SNX2_HUMAN	GVvsIVM	-0.371419854270025	0.330403014611792	-1.12414184448779	33	0.269063846342317	0.686987240285436	NA	0.643518518518519	0.643518518518518
sp|O60762|DPM1_HUMAN	GVvsIVO	-0.158779612835855	0.488859627337189	-0.324795920867356	16	0.749543556879084	0.894511944835291	NA	0.75	0.25
sp|O60762|DPM1_HUMAN	IVMvsIVO	-0.138879396646845	0.446265742243579	-0.311203355983894	16	0.759663991516174	0.906100707422909	NA	0.680555555555556	0.263888888888889
sp|O60762|DPM1_HUMAN	GVvsIVM	-0.0199002161890093	0.488859627337189	-0.0407074241278739	16	0.968032784585402	0.986133173024753	NA	0.763888888888889	0.263888888888889
sp|O60763|USO1_HUMAN	GVvsIVO	0.236570228367842	0.298020244901998	0.793805898809449	33	0.432979695537063	0.720303763160896	NA	0.471014492753623	0.471014492753623
sp|O60763|USO1_HUMAN	IVMvsIVO	0.360903900813905	0.298020244901998	1.21100464477702	33	0.234495230638494	0.63070863243663	NA	0.449275362318841	0.449275362318841
sp|O60763|USO1_HUMAN	GVvsIVM	-0.124333672446062	0.298020244901998	-0.417198745967573	33	0.679234789920567	0.881318935229898	NA	0.445652173913043	0.445652173913043
sp|O60814|H2B1K_HUMAN;sp|P57053|H2BFS_HUMAN;sp|P58876|H2B1D_HUMAN;sp|P62807|H2B1C_HUMAN;sp|Q5QNW6|H2B2F_HUMAN;sp|Q93079|H2B1H_HUMAN;sp|Q99877|H2B1N_HUMAN;sp|Q99879|H2B1M_HUMAN;sp|Q99880|H2B1L_HUMAN	GVvsIVO	-0.530239497333735	0.294143336486739	-1.80265683957671	33	0.0805817818128864	0.290007112874516	NA	0.527777777777778	0.527777777777778
sp|O60814|H2B1K_HUMAN;sp|P57053|H2BFS_HUMAN;sp|P58876|H2B1D_HUMAN;sp|P62807|H2B1C_HUMAN;sp|Q5QNW6|H2B2F_HUMAN;sp|Q93079|H2B1H_HUMAN;sp|Q99877|H2B1N_HUMAN;sp|Q99879|H2B1M_HUMAN;sp|Q99880|H2B1L_HUMAN	IVMvsIVO	0.396098900200449	0.294143336486739	1.34661864154895	33	0.187279650678072	0.594962470388593	NA	0.402777777777778	0.402777777777778
sp|O60814|H2B1K_HUMAN;sp|P57053|H2BFS_HUMAN;sp|P58876|H2B1D_HUMAN;sp|P62807|H2B1C_HUMAN;sp|Q5QNW6|H2B2F_HUMAN;sp|Q93079|H2B1H_HUMAN;sp|Q99877|H2B1N_HUMAN;sp|Q99879|H2B1M_HUMAN;sp|Q99880|H2B1L_HUMAN	GVvsIVM	-0.926338397534184	0.294143336486739	-3.14927548112566	33	0.00346604547219176	0.0667387109850316	NA	0.402777777777778	0.402777777777778
sp|O60825|F262_HUMAN	GVvsIVO	-0.0389370563727095	0.26821755184459	-0.145169680749567	33	0.885459962432244	0.959064341513917	NA	0.54375	0.54375
sp|O60825|F262_HUMAN	IVMvsIVO	0.19219770981918	0.26821755184459	0.716573947146243	33	0.478678053708222	0.769309858481973	NA	0.535416666666667	0.535416666666667
sp|O60825|F262_HUMAN	GVvsIVM	-0.231134766191889	0.26821755184459	-0.86174362789581	33	0.395047476731288	0.768631744096861	NA	0.533333333333333	0.533333333333333
sp|O60826|CCD22_HUMAN	GVvsIVO	-0.641034118389016	0.293632756391161	-2.18311514787222	32	0.0364755978997549	0.18554642067227	NA	0.5	0.458333333333333
sp|O60826|CCD22_HUMAN	IVMvsIVO	-0.170122478042746	0.293632756391161	-0.579371593733632	32	0.566395188508304	0.820284728483446	NA	0.5	0.458333333333333
sp|O60826|CCD22_HUMAN	GVvsIVM	-0.47091164034627	0.287178501055048	-1.63978723552152	32	0.11084486487357	0.473871385990641	NA	0.479166666666667	0.479166666666667
sp|O60831|PRAF2_HUMAN	GVvsIVO	-0.402311020818058	0.20598293479268	-1.95312791917922	33	0.0593273183167797	0.248161831495798	NA	0	0
sp|O60831|PRAF2_HUMAN	IVMvsIVO	-0.0972573541315913	0.20598293479268	-0.472162192608236	33	0.639918509577766	0.858238559276011	NA	0	0
sp|O60831|PRAF2_HUMAN	GVvsIVM	-0.305053666686466	0.20598293479268	-1.48096572657099	33	0.148101416755046	0.54784221676904	NA	0	0
sp|O60861|GAS7_HUMAN	GVvsIVO	-0.39177247822412	0.216844363511635	-1.80669892396395	15	0.0909082953929787	0.31044466781064	NA	0.729166666666667	0.229166666666667
sp|O60861|GAS7_HUMAN	IVMvsIVO	-0.652058033584201	0.216844363511635	-3.00703243111603	15	0.00884515188910928	0.177419004975717	NA	0.708333333333333	0.208333333333333
sp|O60861|GAS7_HUMAN	GVvsIVM	0.260285555360081	0.216844363511635	1.20033350715208	15	0.2486241140096	0.671652466041894	NA	0.729166666666667	0.229166666666667
sp|O60869|EDF1_HUMAN	GVvsIVO	0.157006273281796	0.226422667005877	0.693421181536212	32	0.493048130868774	0.751810260315272	NA	0.479166666666667	0.4375
sp|O60869|EDF1_HUMAN	IVMvsIVO	0.137502404332947	0.226422667005877	0.607281974685766	32	0.547949181935623	0.809717191394552	NA	0.5	0.458333333333333
sp|O60869|EDF1_HUMAN	GVvsIVM	0.0195038689488489	0.221445736895284	0.0880751610859495	32	0.930365822440508	0.976683690253895	NA	0.465277777777778	0.465277777777778
sp|O60879|DIAP2_HUMAN	GVvsIVO	0.0120190369240957	0.295700557846581	0.0406459731142326	20	0.967981158294029	0.989409434254561	NA	0.851190476190476	0.517857142857143
sp|O60879|DIAP2_HUMAN	IVMvsIVO	0.451931404172552	0.318577286378738	1.41859267278483	20	0.171413590290666	0.574403210740597	NA	0.863095238095238	0.404761904761905
sp|O60879|DIAP2_HUMAN	GVvsIVM	-0.439912367248457	0.282191038870382	-1.55891685650061	20	0.134700185537313	0.520743221851259	NA	0.821428571428571	0.529761904761905
sp|O60884|DNJA2_HUMAN	GVvsIVO	0.137037548594818	0.195523728946594	0.700874258756844	33	0.488294398412973	0.749730584710192	NA	0.142857142857143	0.142857142857143
sp|O60884|DNJA2_HUMAN	IVMvsIVO	0.36200364655412	0.195523728946594	1.85145633476026	33	0.0730702098626823	0.453803745239527	NA	0.101190476190476	0.101190476190476
sp|O60884|DNJA2_HUMAN	GVvsIVM	-0.224966097959302	0.195523728946594	-1.15058207600342	33	0.258173629597567	0.679995248268902	NA	0.101190476190476	0.101190476190476
sp|O60888|CUTA_HUMAN	GVvsIVO	0.166327197606853	0.238982781804819	0.695979837336962	9	0.504016043849973	0.757759875569058	NA	0.875	0
sp|O60888|CUTA_HUMAN	IVMvsIVO	0.457011414748841	0.205683629768975	2.22191438016803	9	0.0533969485806034	0.39668659022689	NA	0.583333333333333	0
sp|O60888|CUTA_HUMAN	GVvsIVM	-0.290684217141989	0.152539062391302	-1.90563789094435	9	0.0890812061810624	0.43068270726558	NA	0.541666666666667	0
sp|O60925|PFD1_HUMAN	GVvsIVO	0.406225014437556	0.119439883467976	3.40108347934274	33	0.00177288048856239	0.024605121693863	NA	0.5625	0.5625
sp|O60925|PFD1_HUMAN	IVMvsIVO	0.341908146901974	0.119439883467976	2.86259611927406	33	0.00724470414041178	0.160040697276543	NA	0.572916666666667	0.572916666666667
sp|O60925|PFD1_HUMAN	GVvsIVM	0.0643168675355817	0.119439883467976	0.538487360068684	33	0.593854650741927	0.857736072641014	NA	0.510416666666667	0.510416666666667
sp|O60927|PP1RB_HUMAN	GVvsIVO	-0.391299727487363	0.321384465437556	-1.2175439996909	10	0.251347457056499	0.550123285681544	NA	0.861111111111111	0.236111111111111
sp|O60927|PP1RB_HUMAN	IVMvsIVO	-0.365548563714076	0.321384465437556	-1.13741827320867	10	0.281882572835686	0.661297614829919	NA	0.861111111111111	0.236111111111111
sp|O60927|PP1RB_HUMAN	GVvsIVM	-0.0257511637732875	0.33876897179278	-0.0760139384578559	10	0.940907272483034	0.978625482335526	NA	0.888888888888889	0.222222222222222
sp|O75027|ABCB7_HUMAN	GVvsIVO	0.0499524686696087	0.235116174940293	0.212458665093093	33	0.833056144766552	0.936408147745548	NA	0.222222222222222	0.222222222222222
sp|O75027|ABCB7_HUMAN	IVMvsIVO	0.114340619622947	0.235116174940293	0.486315412591174	33	0.629957635289651	0.854978265691511	NA	0.222222222222222	0.222222222222222
sp|O75027|ABCB7_HUMAN	GVvsIVM	-0.0643881509533384	0.235116174940293	-0.273856747498081	33	0.785901614078416	0.926067185688014	NA	0.222222222222222	0.222222222222222
sp|O75083|WDR1_HUMAN	GVvsIVO	0.0952599392223445	0.327155240165333	0.291176565517347	33	0.772738662318539	0.90284453928312	NA	0.351041666666667	0.351041666666667
sp|O75083|WDR1_HUMAN	IVMvsIVO	0.317325428148428	0.327155240165333	0.969953677000751	33	0.339125505035029	0.683990892451837	NA	0.341666666666667	0.341666666666667
sp|O75083|WDR1_HUMAN	GVvsIVM	-0.222065488926084	0.327155240165333	-0.678777111483403	33	0.502012049337794	0.817185394352817	NA	0.319791666666667	0.319791666666667
sp|O75165|DJC13_HUMAN	GVvsIVO	0.344671114803268	0.083736187708479	4.11615484577844	33	0.000241668599159972	0.00557929140945282	NA	0.283475783475784	0.283475783475783
sp|O75165|DJC13_HUMAN	IVMvsIVO	0.132556556232243	0.083736187708479	1.58302592773543	33	0.12295362411946	0.520124049530046	NA	0.303774928774929	0.303774928774929
sp|O75165|DJC13_HUMAN	GVvsIVM	0.212114558571026	0.083736187708479	2.53312891804301	33	0.0162400257462527	0.17995113730489	NA	0.276709401709402	0.276709401709402
sp|O75190|DNJB6_HUMAN	GVvsIVO	0.321571794590885	0.227704521811577	1.41223280079164	33	0.167242764991992	0.443701523475993	NA	0.260416666666667	0.260416666666667
sp|O75190|DNJB6_HUMAN	IVMvsIVO	0.473057356548345	0.227704521811577	2.0775053248165	33	0.0456123961569879	0.375989854622842	NA	0.25	0.25
sp|O75190|DNJB6_HUMAN	GVvsIVM	-0.15148556195746	0.227704521811577	-0.665272524024853	33	0.510499475016253	0.820550444159244	NA	0.21875	0.21875
sp|O75208|COQ9_HUMAN	GVvsIVO	0.14736158837801	0.401877473653193	0.366682877341809	23	0.717207412475748	0.879985290445175	NA	0.758333333333333	0.466666666666667
sp|O75208|COQ9_HUMAN	IVMvsIVO	0.032565092418266	0.389878417041998	0.083526276384666	23	0.934155813583134	0.981158880966644	NA	0.75	0.5
sp|O75208|COQ9_HUMAN	GVvsIVM	0.114796495959744	0.401877473653193	0.285650486742159	23	0.777702625474183	0.920654911766933	NA	0.758333333333333	0.466666666666667
sp|O75223|GGCT_HUMAN	GVvsIVO	0.329515384765125	0.49113394343422	0.670927736048972	32	0.507080776480656	0.760462800955686	NA	0.0416666666666666	0
sp|O75223|GGCT_HUMAN	IVMvsIVO	-1.12993532444521	0.480338472540184	-2.35237314735534	32	0.0249693398293809	0.285925104985634	NA	0	0
sp|O75223|GGCT_HUMAN	GVvsIVM	1.45945070921033	0.49113394343422	2.97159406048221	32	0.00558460165404773	0.0938744944704213	NA	0.0416666666666666	0
sp|O75251|NDUS7_HUMAN	GVvsIVO	0.103312342535831	0.357794173862652	0.288747973228568	33	0.774580359847811	0.903677086489113	NA	0.263888888888889	0.263888888888889
sp|O75251|NDUS7_HUMAN	IVMvsIVO	-0.362930602032403	0.357794173862652	-1.01435581835864	33	0.317792804001391	0.675730812041827	NA	0.333333333333333	0.333333333333333
sp|O75251|NDUS7_HUMAN	GVvsIVM	0.466242944568234	0.357794173862652	1.30310379158721	33	0.201558845453886	0.632470494329369	NA	0.263888888888889	0.263888888888889
sp|O75306|NDUS2_HUMAN	GVvsIVO	0.172787584722189	0.159556536033832	1.08292389028521	33	0.286691735636017	0.58582711256347	NA	0.527777777777778	0.527777777777778
sp|O75306|NDUS2_HUMAN	IVMvsIVO	0.0338547784345582	0.159556536033832	0.212180455129583	33	0.833271395416578	0.94218887455051	NA	0.550925925925926	0.550925925925926
sp|O75306|NDUS2_HUMAN	GVvsIVM	0.138932806287631	0.159556536033832	0.870743435155627	33	0.390184709548736	0.76337800260881	NA	0.532407407407407	0.532407407407407
sp|O75323|NIPS2_HUMAN	GVvsIVO	0.32854164383578	0.293630416960492	1.11889513094955	33	0.271263544851672	0.574771767739439	NA	0.385416666666667	0.385416666666667
sp|O75323|NIPS2_HUMAN	IVMvsIVO	0.486180728211079	0.293630416960492	1.65575737433392	33	0.107251431509654	0.506511091111705	NA	0.354166666666667	0.354166666666667
sp|O75323|NIPS2_HUMAN	GVvsIVM	-0.157639084375299	0.293630416960492	-0.536862243384372	33	0.594964178883286	0.858201057977068	NA	0.302083333333333	0.302083333333333
sp|O75347|TBCA_HUMAN	GVvsIVO	-0.768299891757782	0.268614022177822	-2.86023747207497	33	0.00728785621165406	0.0645442862076104	NA	0.526041666666667	0.526041666666667
sp|O75347|TBCA_HUMAN	IVMvsIVO	0.191203115211479	0.268614022177822	0.71181360400055	33	0.481582371951273	0.769309858481973	NA	0.479166666666667	0.479166666666667
sp|O75347|TBCA_HUMAN	GVvsIVM	-0.959503006969261	0.268614022177822	-3.57205107607552	33	0.00111284513860133	0.0298895688856943	NA	0.484375	0.484375
sp|O75348|VATG1_HUMAN	GVvsIVO	0.0970884743348129	0.369574571652694	0.262703339952867	33	0.794412422745987	0.915690939516618	NA	0.354166666666667	0.354166666666667
sp|O75348|VATG1_HUMAN	IVMvsIVO	0.712583218424809	0.369574571652694	1.92811755213087	33	0.0624819145935285	0.421649495818291	NA	0.354166666666667	0.354166666666667
sp|O75348|VATG1_HUMAN	GVvsIVM	-0.615494744089996	0.369574571652694	-1.66541421217801	33	0.105297207298706	0.460659752123481	NA	0.3125	0.3125
sp|O75351|VPS4B_HUMAN	GVvsIVO	-Inf	NA	NA	NA	NA	0	oneConditionMissing	0.916666666666667	0
sp|O75351|VPS4B_HUMAN	IVMvsIVO	-2.46231118289894	3.96467734982744	-0.621062186310347	1	0.646190529727585	0.858712088330572	NA	0.875	0
sp|O75351|VPS4B_HUMAN	GVvsIVM	-Inf	NA	NA	NA	NA	0	oneConditionMissing	0.958333333333333	0
sp|O75352|MPU1_HUMAN	GVvsIVO	0.0460489279909738	0.130884352226045	0.351829131655438	33	0.727203204189948	0.884058173802564	NA	0	0
sp|O75352|MPU1_HUMAN	IVMvsIVO	-0.102559789943768	0.130884352226045	-0.783590919765885	33	0.438868323391057	0.742150825793388	NA	0	0
sp|O75352|MPU1_HUMAN	GVvsIVM	0.148608717934742	0.130884352226045	1.13542005142132	33	0.264378855411686	0.686013661132529	NA	0	0
sp|O75369|FLNB_HUMAN	GVvsIVO	0.386666030698568	0.213394190888924	1.81198011570913	33	0.0790979534561815	0.28687943542038	NA	0.4075	0.4075
sp|O75369|FLNB_HUMAN	IVMvsIVO	0.219172903728752	0.213394190888924	1.0270799913332	33	0.311852749643264	0.675217918484983	NA	0.4225	0.4225
sp|O75369|FLNB_HUMAN	GVvsIVM	0.167493126969816	0.213394190888924	0.784900124375926	33	0.438110927457123	0.789046721389614	NA	0.396666666666667	0.396666666666667
sp|O75380|NDUS6_HUMAN	GVvsIVO	3.57728914906517	0.604337107456484	5.91936041147822	1	0.106542775089411	0.345221596477294	NA	0.875	0
sp|O75380|NDUS6_HUMAN	IVMvsIVO	1.09428730061322	0.697828383342562	1.56813240437662	1	0.361396764037197	0.699262066750429	NA	0.916666666666667	0
sp|O75380|NDUS6_HUMAN	GVvsIVM	2.48300184845195	0.604337107456484	4.10863707989459	1	0.151991446316763	0.557226800962493	NA	0.875	0
sp|O75386|TULP3_HUMAN	GVvsIVO	-0.996643438202541	0.24953629446509	-3.99398187882433	30	0.000388212748898331	0.00829338532948884	NA	0.125	0
sp|O75386|TULP3_HUMAN	IVMvsIVO	0.218643935403984	0.238395124513494	0.9171493580256	30	0.36637906936756	0.702979270255244	NA	0.0416666666666666	0
sp|O75386|TULP3_HUMAN	GVvsIVM	-1.21528737360652	0.244535059856869	-4.96978786730154	30	2.53710115956096e-05	0.00125383539305503	NA	0.0833333333333334	0
sp|O75390|CISY_HUMAN	GVvsIVO	0.315918847278989	0.109018780520805	2.89783875557752	33	0.0066278287055006	0.0602780936435869	NA	0.138020833333333	0.138020833333333
sp|O75390|CISY_HUMAN	IVMvsIVO	0.181702658586726	0.109018780520805	1.66670969642748	33	0.105037306056285	0.506142106436277	NA	0.130208333333333	0.130208333333333
sp|O75390|CISY_HUMAN	GVvsIVM	0.134216188692263	0.109018780520805	1.23112905915003	33	0.226977003758642	0.664272399744853	NA	0.1328125	0.1328125
sp|O75396|SC22B_HUMAN	GVvsIVO	-0.0150656625558533	0.107701777386789	-0.139883137691851	33	0.889602613626001	0.960402821634905	NA	0.15	0.15
sp|O75396|SC22B_HUMAN	IVMvsIVO	0.0223257463129774	0.107701777386789	0.207292273671575	33	0.837055492589823	0.944138974069214	NA	0.141666666666667	0.141666666666667
sp|O75396|SC22B_HUMAN	GVvsIVM	-0.0373914088688308	0.107701777386789	-0.347175411363426	33	0.730663969249313	0.904091471214348	NA	0.158333333333333	0.158333333333333
sp|O75431|MTX2_HUMAN	GVvsIVO	-0.0377818076004507	0.385186909234094	-0.0980869460895649	33	0.922456623653042	0.972323757478507	NA	0.305555555555556	0.305555555555556
sp|O75431|MTX2_HUMAN	IVMvsIVO	0.23361536072919	0.385186909234094	0.606498702652463	33	0.548333619432123	0.809717191394552	NA	0.319444444444444	0.319444444444444
sp|O75431|MTX2_HUMAN	GVvsIVM	-0.271397168329641	0.385186909234094	-0.704585648742028	33	0.48601131256786	0.811441860375123	NA	0.319444444444444	0.319444444444444
sp|O75436|VP26A_HUMAN	GVvsIVO	0.398261819218222	0.31913428913842	1.24794430674756	33	0.220834114726721	0.517535403098078	NA	0.154761904761905	0.154761904761905
sp|O75436|VP26A_HUMAN	IVMvsIVO	0.55252665647672	0.31913428913842	1.73132964799364	33	0.092733869263617	0.49050053432517	NA	0.142857142857143	0.142857142857143
sp|O75436|VP26A_HUMAN	GVvsIVM	-0.154264837258499	0.31913428913842	-0.483385341246075	33	0.632014099472402	0.862767994169095	NA	0.119047619047619	0.119047619047619
sp|O75439|MPPB_HUMAN	GVvsIVO	0.735367886610225	0.367776716681508	1.99949549075736	32	0.0541054124627642	0.233645854897656	NA	0.638888888888889	0.597222222222222
sp|O75439|MPPB_HUMAN	IVMvsIVO	0.434734948228426	0.367776716681508	1.1820621820519	32	0.245890641115743	0.63436095730503	NA	0.645833333333333	0.604166666666667
sp|O75439|MPPB_HUMAN	GVvsIVM	0.300632938381799	0.359692724740985	0.835804890405512	32	0.40946232081226	0.77531305392413	NA	0.590277777777778	0.590277777777778
sp|O75460|ERN1_HUMAN	GVvsIVO	-0.75766902980235	0.267178746980535	-2.83581324624428	33	0.0077491009320223	0.0674115628180636	NA	0	0
sp|O75460|ERN1_HUMAN	IVMvsIVO	-0.742376222992374	0.267178746980535	-2.77857513511903	33	0.00893929881088873	0.177825555684373	NA	0	0
sp|O75460|ERN1_HUMAN	GVvsIVM	-0.0152928068099761	0.267178746980535	-0.057238111125247	33	0.954700700618706	0.98238488101229	NA	0	0
sp|O75477|ERLN1_HUMAN	GVvsIVO	-0.437913942866681	0.272977554390115	-1.60421227248909	33	0.118196570495576	0.36570871876273	NA	0.385416666666667	0.385416666666667
sp|O75477|ERLN1_HUMAN	IVMvsIVO	-0.0991594388797203	0.272977554390115	-0.363251253756968	33	0.718733851430597	0.890210859342483	NA	0.375	0.375
sp|O75477|ERLN1_HUMAN	GVvsIVM	-0.33875450398696	0.272977554390115	-1.24096101873212	33	0.22336992567398	0.662020913237862	NA	0.385416666666667	0.385416666666667
sp|O75489|NDUS3_HUMAN	GVvsIVO	-0.0911804807490471	0.114501384519974	-0.796326447329039	33	0.431534062492446	0.719023791842029	NA	0.145833333333333	0.145833333333333
sp|O75489|NDUS3_HUMAN	IVMvsIVO	-0.187679768615472	0.114501384519974	-1.63910479687459	33	0.110691893399898	0.509436687215208	NA	0.145833333333333	0.145833333333333
sp|O75489|NDUS3_HUMAN	GVvsIVM	0.0964992878664245	0.114501384519974	0.842778349545555	33	0.405419574902431	0.774628612178626	NA	0.15	0.15
sp|O75506|HSBP1_HUMAN	GVvsIVO	-0.356918794157869	0.22390248838303	-1.59408140898947	31	0.12106414154783	0.370758933490228	NA	0.375	0.291666666666667
sp|O75506|HSBP1_HUMAN	IVMvsIVO	-0.388020089104242	0.219188223812568	-1.77025974459306	31	0.0865191237698255	0.480143738889544	NA	0.395833333333333	0.354166666666667
sp|O75506|HSBP1_HUMAN	GVvsIVM	0.0311012949463727	0.219188223812568	0.141893092636984	31	0.888082605745577	0.965034989402476	NA	0.354166666666667	0.3125
sp|O75521|ECI2_HUMAN	GVvsIVO	0.29725293797781	0.179644628653249	1.65467200553805	33	0.107472940871217	0.347766214328559	NA	0.388257575757576	0.388257575757576
sp|O75521|ECI2_HUMAN	IVMvsIVO	0.528272122950837	0.179644628653249	2.94065081105492	33	0.00594486399405803	0.148956081169174	NA	0.380681818181818	0.380681818181818
sp|O75521|ECI2_HUMAN	GVvsIVM	-0.231019184973027	0.179644628653249	-1.28597880551687	33	0.20740086861522	0.636997851253149	NA	0.356060606060606	0.356060606060606
sp|O75531|BAF_HUMAN	GVvsIVO	-0.12707436784546	0.22059383437679	-0.576055845823905	33	0.56848568388341	0.805327222154512	NA	0.025	0.025
sp|O75531|BAF_HUMAN	IVMvsIVO	0.0291679704541609	0.22059383437679	0.132224776529066	33	0.895609439478953	0.969805240018058	NA	0.0083333333333333	0.00833333333333333
sp|O75531|BAF_HUMAN	GVvsIVM	-0.156242338299621	0.22059383437679	-0.708280622352971	33	0.48374433720647	0.809913754337974	NA	0.0166666666666667	0.0166666666666667
sp|O75534|CSDE1_HUMAN	GVvsIVO	0.498241768718819	0.392374790440261	1.2698108565022	33	0.213033488489595	0.507330079699452	NA	0.597222222222222	0.597222222222222
sp|O75534|CSDE1_HUMAN	IVMvsIVO	0.240034713467792	0.392374790440261	0.611748561110317	33	0.544896053989077	0.809607902439327	NA	0.611111111111111	0.611111111111111
sp|O75534|CSDE1_HUMAN	GVvsIVM	0.258207055251027	0.392374790440261	0.658062295391883	33	0.515062935600819	0.821110008948144	NA	0.569444444444444	0.569444444444444
sp|O75569|PRKRA_HUMAN	GVvsIVO	0.282661657803999	0.282825710635818	0.999419950783646	33	0.324863717585845	0.626504245721778	NA	0.604166666666667	0.604166666666667
sp|O75569|PRKRA_HUMAN	IVMvsIVO	0.178215744376216	0.282825710635818	0.630125684031946	33	0.532951680853817	0.802746932986167	NA	0.625	0.625
sp|O75569|PRKRA_HUMAN	GVvsIVM	0.104445913427783	0.282825710635818	0.3692942667517	33	0.714267530504651	0.898653293216391	NA	0.541666666666667	0.541666666666667
sp|O75600|KBL_HUMAN	GVvsIVO	0.273713171558148	0.348421418482577	0.785580785332331	33	0.437717464969825	0.723303257668651	NA	0.225694444444444	0.225694444444444
sp|O75600|KBL_HUMAN	IVMvsIVO	0.620386330470061	0.348421418482577	1.78056312718066	33	0.0841926915698279	0.478433448108287	NA	0.201388888888889	0.201388888888889
sp|O75600|KBL_HUMAN	GVvsIVM	-0.346673158911913	0.348421418482577	-0.994982341848334	33	0.326985050423049	0.726490237644048	NA	0.21875	0.21875
sp|O75607|NPM3_HUMAN	GVvsIVO	-3.44141883734406	0.327192962068413	-10.5180099705949	28	3.12003756164358e-11	1.24853503091771e-08	NA	0.611111111111111	0.402777777777778
sp|O75607|NPM3_HUMAN	IVMvsIVO	-0.0973542853345921	0.293931033313393	-0.331214721484654	28	0.742948451432504	0.897278937580551	NA	0.416666666666667	0.375
sp|O75607|NPM3_HUMAN	GVvsIVM	-3.34406455200946	0.321401478546873	-10.4046333798112	28	3.98088229047744e-11	1.40525144853854e-08	NA	0.583333333333333	0.416666666666667
sp|O75608|LYPA1_HUMAN	GVvsIVO	0.21571681124098	0.0913638991358556	2.36107273530669	33	0.0242805713236418	0.142886401343294	NA	0.0625	0.0625
sp|O75608|LYPA1_HUMAN	IVMvsIVO	0.260891620121278	0.0913638991358556	2.85552195767542	33	0.00737485162764462	0.160040697276543	NA	0.0763888888888888	0.0763888888888889
sp|O75608|LYPA1_HUMAN	GVvsIVM	-0.0451748088802986	0.0913638991358556	-0.494449222368727	33	0.624264679387794	0.862259203561834	NA	0.0555555555555556	0.0555555555555556
sp|O75663|TIPRL_HUMAN	GVvsIVO	0.536125196069593	0.295354795805483	1.81519042075308	26	0.0810473855638485	0.290007112874516	NA	0.797619047619048	0.547619047619048
sp|O75663|TIPRL_HUMAN	IVMvsIVO	0.546541571703028	0.289326512688482	1.88901309674129	26	0.0700930531550985	0.450555574657365	NA	0.791666666666667	0.583333333333333
sp|O75663|TIPRL_HUMAN	GVvsIVM	-0.010416375633435	0.272060863920599	-0.0382869313995673	26	0.969751379839622	0.987332369008531	NA	0.720238095238095	0.595238095238095
sp|O75674|TM1L1_HUMAN	GVvsIVO	1.19356745874263	0.230664481947298	5.17447440831112	33	1.10275017104478e-05	0.000519157482485981	NA	0.527777777777778	0.527777777777778
sp|O75674|TM1L1_HUMAN	IVMvsIVO	0.79735590509659	0.230664481947298	3.45677799358277	33	0.00152466405224461	0.0815525860833948	NA	0.625	0.625
sp|O75674|TM1L1_HUMAN	GVvsIVM	0.396211553646045	0.230664481947298	1.71769641472834	33	0.0952238467018955	0.443791893428222	NA	0.541666666666667	0.541666666666667
sp|O75688|PPM1B_HUMAN	GVvsIVO	0.417158513610628	0.601189047913609	0.693889077085406	33	0.492607739933123	0.751810260315272	NA	0.472222222222222	0.472222222222222
sp|O75688|PPM1B_HUMAN	IVMvsIVO	0.459410041998635	0.601189047913609	0.764169014044735	33	0.450196315711737	0.748875281215032	NA	0.472222222222222	0.472222222222222
sp|O75688|PPM1B_HUMAN	GVvsIVM	-0.0422515283880074	0.601189047913609	-0.0702799369593288	33	0.944395030174182	0.980590323053286	NA	0.416666666666667	0.416666666666667
sp|O75746|S2512_HUMAN	GVvsIVO	-0.131576786570272	0.168406029119287	-0.781306864477353	33	0.440191568443051	0.724105643991773	NA	0.430555555555556	0.430555555555556
sp|O75746|S2512_HUMAN	IVMvsIVO	-0.0442046380838877	0.168406029119287	-0.262488453145441	33	0.794576651356194	0.92325604609599	NA	0.428819444444444	0.428819444444444
sp|O75746|S2512_HUMAN	GVvsIVM	-0.0873721484863843	0.168406029119287	-0.518818411331912	33	0.607349371777492	0.860614737013152	NA	0.439236111111111	0.439236111111111
sp|O75787|RENR_HUMAN	GVvsIVO	0.211794807768174	0.611258697102323	0.346489643046698	15	0.733787369428906	0.885492668004251	NA	0.736111111111111	0.319444444444444
sp|O75787|RENR_HUMAN	IVMvsIVO	0.623611473489252	0.730593882481163	0.853567882845406	15	0.406769278011721	0.72515887145088	NA	0.819444444444444	0.236111111111111
sp|O75787|RENR_HUMAN	GVvsIVM	-0.411816665721078	0.693102213967759	-0.594164406666048	15	0.561257177518547	0.841669609921766	NA	0.75	0.25
sp|O75821|EIF3G_HUMAN	GVvsIVO	0.00248605328995929	0.283447885416989	0.00877075969821393	14	0.993125793022759	0.998606378944344	NA	0.763888888888889	0.263888888888889
sp|O75821|EIF3G_HUMAN	IVMvsIVO	0.30348602952894	0.310501601440049	0.97740568203651	14	0.344956495688151	0.686096372675853	NA	0.819444444444444	0.194444444444444
sp|O75821|EIF3G_HUMAN	GVvsIVM	-0.30099997623898	0.26387562079077	-1.14068884172383	14	0.273137676750242	0.69151967136255	NA	0.722222222222222	0.263888888888889
sp|O75822|EIF3J_HUMAN	GVvsIVO	0.665248549995877	0.241916518005759	2.74990957822913	33	0.00959759070977118	0.0794614320488296	NA	0.297619047619048	0.297619047619048
sp|O75822|EIF3J_HUMAN	IVMvsIVO	0.76681149064836	0.241916518005759	3.16973597739243	33	0.00328474734163886	0.113655254092911	NA	0.25	0.25
sp|O75822|EIF3J_HUMAN	GVvsIVM	-0.101562940652483	0.241916518005759	-0.419826399163307	33	0.677333118240299	0.881318935229898	NA	0.19047619047619	0.19047619047619
sp|O75832|PSD10_HUMAN	GVvsIVO	0.397555173064941	0.267181854584301	1.48795723303696	33	0.146256513837034	0.408748353940191	NA	0.268229166666667	0.268229166666667
sp|O75832|PSD10_HUMAN	IVMvsIVO	0.432719325225146	0.267181854584301	1.61956853656248	33	0.114843791606567	0.512266997852625	NA	0.236979166666667	0.236979166666667
sp|O75832|PSD10_HUMAN	GVvsIVM	-0.0351641521602054	0.267181854584301	-0.131611303525519	33	0.896090892085361	0.967222894908805	NA	0.239583333333333	0.239583333333333
sp|O75874|IDHC_HUMAN	GVvsIVO	0.364474336077099	0.364020203997858	1.00124754635664	33	0.32399279214703	0.625326924393101	NA	0.258333333333333	0.258333333333333
sp|O75874|IDHC_HUMAN	IVMvsIVO	0.636284337651313	0.364020203997858	1.74793687455616	33	0.0897748012862944	0.48233916673239	NA	0.247916666666667	0.247916666666667
sp|O75874|IDHC_HUMAN	GVvsIVM	-0.271810001574214	0.364020203997858	-0.746689328199522	33	0.460538160604612	0.799171979110351	NA	0.21875	0.21875
sp|O75882|ATRN_HUMAN	GVvsIVO	0.213489756439287	0.247235316345163	0.863508335278588	33	0.39409096230752	0.688154473091167	NA	0.458333333333333	0.458333333333333
sp|O75882|ATRN_HUMAN	IVMvsIVO	-0.472162567414255	0.247235316345163	-1.90976990825645	33	0.0648874510078801	0.432642921263067	NA	0.527777777777778	0.527777777777778
sp|O75882|ATRN_HUMAN	GVvsIVM	0.685652323853542	0.247235316345163	2.77327824353503	33	0.00905767370469368	0.130886033475427	NA	0.486111111111111	0.486111111111111
sp|O75884|RBBP9_HUMAN	GVvsIVO	0.319597633586014	0.154173575515784	2.07297283283992	33	0.0460584278651064	0.213487037266642	NA	0.385416666666667	0.385416666666667
sp|O75884|RBBP9_HUMAN	IVMvsIVO	0.192067372298121	0.154173575515784	1.24578658603178	33	0.221615323719052	0.623070686795736	NA	0.447916666666667	0.447916666666667
sp|O75884|RBBP9_HUMAN	GVvsIVM	0.127530261287892	0.154173575515784	0.827186246808138	33	0.41407318100087	0.775848765170389	NA	0.375	0.375
sp|O75886|STAM2_HUMAN	GVvsIVO	0.233472762244366	0.316149934158946	0.738487461227769	9	0.479032412165595	0.743956546966101	NA	0.819444444444444	0.236111111111111
sp|O75886|STAM2_HUMAN	IVMvsIVO	0.0174117979210665	0.418227051397007	0.04163240484542	9	0.967700714109339	0.987425493415486	NA	0.930555555555556	0.138888888888889
sp|O75886|STAM2_HUMAN	GVvsIVM	0.2160609643233	0.36733302897065	0.588188230524086	9	0.570868900707508	0.843078474446728	NA	0.833333333333333	0.208333333333333
sp|O75907|DGAT1_HUMAN	GVvsIVO	0.668083268344628	0.597031850145408	1.11900775173371	32	0.27146654919472	0.574771767739439	NA	0.458333333333333	0.458333333333333
sp|O75907|DGAT1_HUMAN	IVMvsIVO	1.53588322812468	0.61044997159417	2.51598541992518	32	0.0170825102478611	0.240453813839776	NA	0.5	0.458333333333333
sp|O75907|DGAT1_HUMAN	GVvsIVM	-0.867799959780048	0.61044997159417	-1.42157424876901	32	0.164823311525291	0.580168664927341	NA	0.458333333333333	0.416666666666667
sp|O75935|DCTN3_HUMAN	GVvsIVO	-0.471103934506332	0.49490153770917	-0.95191446906188	15	0.356228387681799	0.657134874329233	NA	0.770833333333333	0.1875
sp|O75935|DCTN3_HUMAN	IVMvsIVO	-0.0335184648922563	0.469504823004206	-0.0713910981313946	15	0.944029666608783	0.982109118053299	NA	0.729166666666667	0.229166666666667
sp|O75935|DCTN3_HUMAN	GVvsIVM	-0.437585469614076	0.414064333671509	-1.05680551071377	15	0.307324289798923	0.715117414873936	NA	0.708333333333333	0.291666666666667
sp|O75947|ATP5H_HUMAN	GVvsIVO	0.191601300287909	0.157210914473886	1.21875316945463	33	0.231578911578152	0.527056783807144	NA	0.363095238095238	0.363095238095238
sp|O75947|ATP5H_HUMAN	IVMvsIVO	0.117118038097249	0.157210914473886	0.744973963730127	33	0.461560493635883	0.756280536542934	NA	0.360119047619048	0.360119047619048
sp|O75947|ATP5H_HUMAN	GVvsIVM	0.0744832621906603	0.157210914473886	0.473779205724501	33	0.638776986457654	0.862920306235507	NA	0.342261904761905	0.342261904761905
sp|O75952|CABYR_HUMAN	GVvsIVO	-Inf	NA	NA	NA	NA	0	oneConditionMissing	0.666666666666667	0
sp|O75952|CABYR_HUMAN	IVMvsIVO	0.105534754777291	0.282797761458445	0.373181011875861	9	0.717651739633566	0.88994731442452	NA	0.541666666666667	0
sp|O75952|CABYR_HUMAN	GVvsIVM	-Inf	NA	NA	NA	NA	0	oneConditionMissing	0.875	0
sp|O75955|FLOT1_HUMAN	GVvsIVO	Inf	NA	NA	NA	NA	0	oneConditionMissing	NA	NA
sp|O75955|FLOT1_HUMAN	IVMvsIVO	NA	NA	NA	NA	NA	NA	completeMissing	NA	NA
sp|O75955|FLOT1_HUMAN	GVvsIVM	Inf	NA	NA	NA	NA	0	oneConditionMissing	NA	NA
sp|O75964|ATP5L_HUMAN	GVvsIVO	0.145440870361036	0.192822659082698	0.754272713865332	33	0.456034473223442	0.732890743112104	NA	0.34375	0.34375
sp|O75964|ATP5L_HUMAN	IVMvsIVO	0.129337295488112	0.192822659082698	0.670757763135306	33	0.507042648026721	0.784856369003419	NA	0.3125	0.3125
sp|O75964|ATP5L_HUMAN	GVvsIVM	0.0161035748729241	0.192822659082698	0.0835149507300261	33	0.933946654541456	0.978341983322473	NA	0.322916666666667	0.322916666666667
sp|O76003|GLRX3_HUMAN	GVvsIVO	-0.0623526559600681	0.209495656923709	-0.297632212885324	33	0.767849621851395	0.899379199256067	NA	0.385416666666667	0.385416666666667
sp|O76003|GLRX3_HUMAN	IVMvsIVO	-0.211297634474739	0.209495656923709	-1.00860150314088	33	0.320504415783752	0.677903452365107	NA	0.395833333333333	0.395833333333333
sp|O76003|GLRX3_HUMAN	GVvsIVM	0.148944978514671	0.209495656923709	0.710969290255557	33	0.482098538926151	0.809283620710951	NA	0.40625	0.40625
sp|O76024|WFS1_HUMAN	GVvsIVO	0.167982343908844	0.12424189380398	1.35205878440548	33	0.185550799665243	0.472653940008668	NA	0.367063492063492	0.367063492063492
sp|O76024|WFS1_HUMAN	IVMvsIVO	0.0815538192166431	0.12424189380398	0.656411591289107	33	0.516110800501525	0.790253623923137	NA	0.380952380952381	0.380952380952381
sp|O76024|WFS1_HUMAN	GVvsIVM	0.0864285246922011	0.12424189380398	0.69564719311637	33	0.491520097075589	0.814166500540833	NA	0.367063492063492	0.367063492063492
sp|O76031|CLPX_HUMAN	GVvsIVO	-0.178216972724732	0.941961799266728	-0.189197664770976	9	0.854135797655454	0.946368274190469	NA	0.861111111111111	0.194444444444444
sp|O76031|CLPX_HUMAN	IVMvsIVO	-1.03192424087675	0.941961799266728	-1.09550540338265	9	0.301743675358462	0.670880894478182	NA	0.888888888888889	0.222222222222222
sp|O76031|CLPX_HUMAN	GVvsIVM	0.853707268152016	0.941961799266728	0.906307738611678	9	0.388392949081899	0.761974390726916	NA	0.861111111111111	0.194444444444444
sp|O76039|CDKL5_HUMAN	GVvsIVO	0.277022873798502	0.270882584613337	1.02266771484749	7	0.340501322565456	0.6412107258664	NA	0.791666666666667	0
sp|O76039|CDKL5_HUMAN	IVMvsIVO	0.430268679520285	0.216706067690669	1.98549438003951	7	0.0874704094623988	0.480143738889544	NA	0.666666666666667	0
sp|O76039|CDKL5_HUMAN	GVvsIVM	-0.153245805721783	0.248267989687179	-0.617259623018155	7	0.556600893407234	0.838670508740672	NA	0.708333333333333	0
sp|O76071|CIAO1_HUMAN	GVvsIVO	0.584112041306278	0.691928504639622	0.844179763356478	25	0.40657485788195	0.695713491848125	NA	0.583333333333333	0.25
sp|O76071|CIAO1_HUMAN	IVMvsIVO	0.0887519900985561	0.669956893808864	0.132474179934145	25	0.895669733510654	0.969805240018058	NA	0.5625	0.3125
sp|O76071|CIAO1_HUMAN	GVvsIVM	0.495360051207722	0.573716807910328	0.863422588248707	25	0.39611337638553	0.769493831013086	NA	0.395833333333333	0.3125
sp|O76094|SRP72_HUMAN	GVvsIVO	-0.013235855981232	0.219086304948844	-0.0604138902444064	30	0.952226671512513	0.983776350387928	NA	0.479166666666667	0.395833333333333
sp|O76094|SRP72_HUMAN	IVMvsIVO	0.533477322513504	0.223567061250777	2.38620716096947	30	0.0235341019232083	0.281823797657524	NA	0.5	0.375
sp|O76094|SRP72_HUMAN	GVvsIVM	-0.546713178494736	0.213585352456419	-2.55969415602266	30	0.0157562481903959	0.178594904947102	NA	0.395833333333333	0.354166666666667
sp|O94760|DDAH1_HUMAN	GVvsIVO	-0.0368602451152408	0.405996044599426	-0.0907896655781681	31	0.9282438332041	0.97313982164784	NA	0.765151515151515	0.681818181818182
sp|O94760|DDAH1_HUMAN	IVMvsIVO	-0.7010354345922	0.397447802091603	-1.7638427760902	31	0.0876128518842378	0.480143738889544	NA	0.799242424242424	0.757575757575758
sp|O94760|DDAH1_HUMAN	GVvsIVM	0.664175189476959	0.397447802091603	1.67110042119161	31	0.104768738652331	0.460659752123481	NA	0.799242424242424	0.757575757575758
sp|O94788|AL1A2_HUMAN	GVvsIVO	-0.218679734344097	0.280812162340367	-0.778740252991747	32	0.441853606729924	0.725147306738584	NA	0.488888888888889	0.447222222222222
sp|O94788|AL1A2_HUMAN	IVMvsIVO	-0.0502098660887506	0.280812162340367	-0.178802319921928	32	0.859220186183932	0.955909404078854	NA	0.477777777777778	0.436111111111111
sp|O94788|AL1A2_HUMAN	GVvsIVM	-0.168469868255347	0.274639712714835	-0.613421367907827	32	0.543933743635176	0.835092971387739	NA	0.466666666666667	0.466666666666667
sp|O94826|TOM70_HUMAN	GVvsIVO	0.175211637439414	0.129415515054159	1.35386887241526	33	0.184978307210456	0.472481825119474	NA	0.433333333333333	0.433333333333333
sp|O94826|TOM70_HUMAN	IVMvsIVO	0.167673575829647	0.129415515054159	1.29562190251669	33	0.204095602291115	0.611017555615315	NA	0.451666666666667	0.451666666666667
sp|O94826|TOM70_HUMAN	GVvsIVM	0.00753806160976731	0.129415515054159	0.0582469698985682	33	0.953903192897744	0.98238488101229	NA	0.418333333333333	0.418333333333333
sp|O94830|DDHD2_HUMAN	GVvsIVO	1.22501111295688	0.83599107100635	1.46533994852629	1	0.381233502550176	0.680551404924144	NA	0.916666666666667	0
sp|O94830|DDHD2_HUMAN	IVMvsIVO	0.817302435324519	0.723989504828459	1.12888713147599	1	0.461504738569454	0.756280536542934	NA	0.875	0
sp|O94830|DDHD2_HUMAN	GVvsIVM	0.407708677632362	0.72398950482846	0.563141695995944	1	0.673492496538263	0.880953286841847	NA	0.875	0
sp|O94874|UFL1_HUMAN	GVvsIVO	-0.877837208569622	0.357575376684111	-2.45497107969243	32	0.0197090443209107	0.127550984944762	NA	0.375	0.333333333333333
sp|O94874|UFL1_HUMAN	IVMvsIVO	-0.0856871865098515	0.349715617400472	-0.245019616643908	32	0.808005738786814	0.930114688311747	NA	0.333333333333333	0.333333333333333
sp|O94874|UFL1_HUMAN	GVvsIVM	-0.79215002205977	0.357575376684111	-2.21533716724452	32	0.0339745382324108	0.260717652087848	NA	0.416666666666667	0.375
sp|O94889|KLH18_HUMAN	GVvsIVO	-0.177985317096447	0.196497003992109	-0.905791505623134	33	0.371612522544447	0.670159649406792	NA	0.427083333333333	0.427083333333333
sp|O94889|KLH18_HUMAN	IVMvsIVO	-0.0521521559012941	0.196497003992109	-0.26540942020362	33	0.792345101881565	0.922231460458863	NA	0.447916666666667	0.447916666666667
sp|O94889|KLH18_HUMAN	GVvsIVM	-0.125833161195153	0.196497003992109	-0.640382085419513	33	0.526346156703009	0.826612618836581	NA	0.4375	0.4375
sp|O94901|SUN1_HUMAN	GVvsIVO	-Inf	NA	NA	NA	NA	0	oneConditionMissing	0.958333333333333	0
sp|O94901|SUN1_HUMAN	IVMvsIVO	0.83012986133582	1.3320930609817	0.623177077976853	2	0.596761012926491	0.837965132024308	NA	0.833333333333333	0
sp|O94901|SUN1_HUMAN	GVvsIVM	-Inf	NA	NA	NA	NA	0	oneConditionMissing	0.875	0
sp|O94905|ERLN2_HUMAN	GVvsIVO	-0.951682650981623	0.438672402460663	-2.16946095911963	33	0.0373503382866387	0.189022620938051	NA	0.558333333333333	0.558333333333333
sp|O94905|ERLN2_HUMAN	IVMvsIVO	-0.720317667048326	0.438672402460663	-1.64204008049702	33	0.110078921284152	0.507586137032477	NA	0.575	0.575
sp|O94905|ERLN2_HUMAN	GVvsIVM	-0.231364983933297	0.438672402460663	-0.527420878622616	33	0.601429653658947	0.860614737013152	NA	0.616666666666667	0.616666666666667
sp|O94919|ENDD1_HUMAN	GVvsIVO	0.929838949077455	0.541582400710527	1.71689284559018	21	0.100713553371746	0.331705406921212	NA	0.8	0.466666666666667
sp|O94919|ENDD1_HUMAN	IVMvsIVO	0.427468499270586	0.556194183031795	0.768559816538299	21	0.450712030285809	0.749092448249762	NA	0.85	0.475
sp|O94919|ENDD1_HUMAN	GVvsIVM	0.50237044980687	0.52219539651694	0.962035385906688	21	0.346979372457366	0.741042376268066	NA	0.8	0.508333333333333
sp|O94973|AP2A2_HUMAN	GVvsIVO	0.671170298459054	1.96234524248575	0.34202457545588	2	0.764929109868157	0.897819424000017	NA	0.833333333333333	0
sp|O94973|AP2A2_HUMAN	IVMvsIVO	-Inf	NA	NA	NA	NA	0	oneConditionMissing	0.958333333333333	0
sp|O94973|AP2A2_HUMAN	GVvsIVM	Inf	NA	NA	NA	NA	0	oneConditionMissing	0.875	0
sp|O94979|SC31A_HUMAN	GVvsIVO	0.520508933522631	0.643250496425796	0.809185436178946	25	0.426043098452541	0.715335300268917	NA	0.783333333333333	0.533333333333333
sp|O94979|SC31A_HUMAN	IVMvsIVO	-0.0462101602942645	0.655638851364878	-0.0704811195951344	25	0.944371510290002	0.982109118053299	NA	0.816666666666667	0.525
sp|O94979|SC31A_HUMAN	GVvsIVM	0.566719093816895	0.581302974022577	0.974911739906021	25	0.338943722286044	0.733388737100539	NA	0.733333333333333	0.608333333333333
sp|O94988|FA13A_HUMAN	GVvsIVO	-Inf	NA	NA	NA	NA	0	oneConditionMissing	0.904761904761905	0.196428571428571
sp|O94988|FA13A_HUMAN	IVMvsIVO	1.18249357352786	0.348808422915865	3.39009466469532	17	0.00348161337624697	0.114797854748308	NA	0.625	0.416666666666667
sp|O94988|FA13A_HUMAN	GVvsIVM	-Inf	NA	NA	NA	NA	0	oneConditionMissing	0.720238095238095	0.220238095238095
sp|O95081|AGFG2_HUMAN	GVvsIVO	0.558023493491155	0.486588134168673	1.14680867515302	18	0.266476942023953	0.568215930550187	NA	0.763888888888889	0.430555555555556
sp|O95081|AGFG2_HUMAN	IVMvsIVO	-0.360150648970892	0.516104653973367	-0.697824842690679	18	0.494203250039623	0.778499491390951	NA	0.819444444444444	0.444444444444444
sp|O95081|AGFG2_HUMAN	GVvsIVM	0.918174142462047	0.570575163261955	1.60920804406011	18	0.124968532706676	0.50292710801009	NA	0.819444444444444	0.277777777777778
sp|O95140|MFN2_HUMAN	GVvsIVO	Inf	NA	NA	NA	NA	0	oneConditionMissing	NA	NA
sp|O95140|MFN2_HUMAN	IVMvsIVO	NA	NA	NA	NA	NA	NA	completeMissing	NA	NA
sp|O95140|MFN2_HUMAN	GVvsIVM	Inf	NA	NA	NA	NA	0	oneConditionMissing	NA	NA
sp|O95168|NDUB4_HUMAN	GVvsIVO	0.430937841088505	0.318023739526	1.35504928572564	15	0.19545844228665	0.483311760999224	NA	0.729166666666667	0.1875
sp|O95168|NDUB4_HUMAN	IVMvsIVO	0.0519437076523913	0.326179518158095	0.159248833114085	15	0.875597267344088	0.959778548378833	NA	0.791666666666667	0.166666666666667
sp|O95168|NDUB4_HUMAN	GVvsIVM	0.378994133436113	0.205016665932222	1.84860158423125	15	0.0843243010183445	0.419246172668671	NA	0.604166666666667	0.270833333333333
sp|O95169|NDUB8_HUMAN	GVvsIVO	0.308688935631541	0.449696787089906	0.686437938836833	7	0.5145244255072	0.765852056118369	NA	0.708333333333333	0
sp|O95169|NDUB8_HUMAN	IVMvsIVO	0.154573651302416	0.480746087206702	0.321528672652422	7	0.757197726314823	0.905852349522753	NA	0.75	0
sp|O95169|NDUB8_HUMAN	GVvsIVM	0.154115284329125	0.449696787089906	0.342709329382675	7	0.74187794712179	0.910152114249366	NA	0.708333333333333	0
sp|O95178|NDUB2_HUMAN	GVvsIVO	0.866867088804121	0.665807754964064	1.30197805949393	4	0.262837581103351	0.563748663656384	NA	0.791666666666667	0
sp|O95178|NDUB2_HUMAN	IVMvsIVO	1.93581704401367	0.72935585271138	2.65414617133361	4	0.0567357107328306	0.407650315623651	NA	0.875	0
sp|O95178|NDUB2_HUMAN	GVvsIVM	-1.06894995520955	0.515732469350313	-2.07268306483813	4	0.106904770760625	0.464314132578556	NA	0.75	0
sp|O95197|RTN3_HUMAN	GVvsIVO	Inf	NA	NA	NA	NA	0	oneConditionMissing	0.729166666666667	0.229166666666667
sp|O95197|RTN3_HUMAN	IVMvsIVO	Inf	NA	NA	NA	NA	0	oneConditionMissing	0.854166666666667	0.145833333333333
sp|O95197|RTN3_HUMAN	GVvsIVM	-1.11250368240391	0.125517188631067	-8.86335723845676	17	8.8012988896935e-08	9.0616706485136e-06	NA	0.583333333333333	0.375
sp|O95202|LETM1_HUMAN	GVvsIVO	0.290809548668663	0.135674551755175	2.14343474812748	33	0.0395420298266509	0.195937250640835	NA	0.544871794871795	0.544871794871795
sp|O95202|LETM1_HUMAN	IVMvsIVO	0.0489270770205608	0.135674551755175	0.360620885697488	33	0.720681080735865	0.890210859342483	NA	0.573717948717949	0.573717948717949
sp|O95202|LETM1_HUMAN	GVvsIVM	0.241882471648102	0.135674551755175	1.78281386243	33	0.0838186787613835	0.419246172668671	NA	0.522435897435897	0.522435897435897
sp|O95219|SNX4_HUMAN	GVvsIVO	0.589485661931427	0.201701703653798	2.9225616405463	33	0.00622492950848819	0.0577067789570662	NA	0.369444444444444	0.369444444444444
sp|O95219|SNX4_HUMAN	IVMvsIVO	0.375232868802078	0.201701703653798	1.8603356441953	33	0.0717698717649935	0.450885713346056	NA	0.394444444444444	0.394444444444444
sp|O95219|SNX4_HUMAN	GVvsIVM	0.214252793129348	0.201701703653798	1.06222599635099	33	0.295845148277791	0.709472813581812	NA	0.325	0.325
sp|O95292|VAPB_HUMAN	GVvsIVO	0.0180969323801635	0.137795445871686	0.13133186126496	33	0.896310211194105	0.963299450447371	NA	0.517857142857143	0.517857142857143
sp|O95292|VAPB_HUMAN	IVMvsIVO	-0.0869846201888198	0.137795445871686	-0.631259035003373	33	0.532219608126839	0.802746932986167	NA	0.523809523809524	0.523809523809524
sp|O95292|VAPB_HUMAN	GVvsIVM	0.105081552568983	0.137795445871686	0.762590896268333	33	0.451124321526164	0.795610302266776	NA	0.523809523809524	0.523809523809524
sp|O95295|SNAPN_HUMAN	GVvsIVO	Inf	NA	NA	NA	NA	0	oneConditionMissing	0.916666666666667	0
sp|O95295|SNAPN_HUMAN	IVMvsIVO	Inf	NA	NA	NA	NA	0	oneConditionMissing	0.916666666666667	0
sp|O95295|SNAPN_HUMAN	GVvsIVM	0.228920274211944	0.830109538556921	0.275771164622327	2	0.808605269556811	0.93749981520769	NA	0.833333333333333	0
sp|O95299|NDUAA_HUMAN	GVvsIVO	1.03959169182635	0.23041829937084	4.51175837450831	33	7.71461065034451e-05	0.0023446557179085	NA	0.4375	0.4375
sp|O95299|NDUAA_HUMAN	IVMvsIVO	0.725609088243539	0.23041829937084	3.1490948862344	33	0.0034676873115127	0.114797854748308	NA	0.458333333333333	0.458333333333333
sp|O95299|NDUAA_HUMAN	GVvsIVM	0.313982603582813	0.23041829937084	1.36266348827392	33	0.182216193757126	0.60962064733199	NA	0.395833333333333	0.395833333333333
sp|O95336|6PGL_HUMAN	GVvsIVO	-0.339284425609664	0.291523412660358	-1.16383251181595	33	0.252837808660796	0.55137473078526	NA	0.318181818181818	0.318181818181818
sp|O95336|6PGL_HUMAN	IVMvsIVO	0.188642844645088	0.291523412660358	0.647093291491025	33	0.522047669869885	0.796273816177106	NA	0.261363636363636	0.261363636363636
sp|O95336|6PGL_HUMAN	GVvsIVM	-0.527927270254751	0.291523412660358	-1.81092580330698	33	0.0792645768326523	0.410301460724789	NA	0.284090909090909	0.284090909090909
sp|O95347|SMC2_HUMAN	GVvsIVO	Inf	NA	NA	NA	NA	0	oneConditionMissing	0.958333333333333	0
sp|O95347|SMC2_HUMAN	IVMvsIVO	Inf	NA	NA	NA	NA	0	oneConditionMissing	0.875	0
sp|O95347|SMC2_HUMAN	GVvsIVM	-0.636222669879089	0.386895362342947	-1.64443085082818	2	0.241815494478169	0.667563298703999	NA	0.833333333333333	0
sp|O95352|ATG7_HUMAN	GVvsIVO	0.237230731618084	0.264305812018055	0.897561539819178	32	0.376123025071123	0.674714060784093	NA	0.583333333333333	0.541666666666667
sp|O95352|ATG7_HUMAN	IVMvsIVO	0.318890485858669	0.264305812018055	1.20652089874166	32	0.236460953854425	0.631156676088122	NA	0.583333333333333	0.541666666666667
sp|O95352|ATG7_HUMAN	GVvsIVM	-0.081659754240585	0.258496183628671	-0.315903132859744	32	0.754127325653218	0.913455206710344	NA	0.523809523809524	0.523809523809524
sp|O95372|LYPA2_HUMAN	GVvsIVO	0.252087425785719	0.4705941903363	0.535679001063678	33	0.595772645225956	0.821153915721883	NA	0.555555555555556	0.555555555555556
sp|O95372|LYPA2_HUMAN	IVMvsIVO	0.245821529429538	0.4705941903363	0.522364139799234	33	0.604906110964816	0.840806248644424	NA	0.527777777777778	0.527777777777778
sp|O95372|LYPA2_HUMAN	GVvsIVM	0.00626589635618114	0.4705941903363	0.0133148612644439	33	0.989456765178259	0.996717352937414	NA	0.555555555555556	0.555555555555556
sp|O95373|IPO7_HUMAN	GVvsIVO	0.351489576659039	0.232349595538095	1.51276173235865	32	0.140154720432196	0.400915627893476	NA	0.620833333333333	0.579166666666667
sp|O95373|IPO7_HUMAN	IVMvsIVO	0.67083415387645	0.232349595538095	2.88717590544058	32	0.00691276491541504	0.159941137375171	NA	0.6	0.558333333333333
sp|O95373|IPO7_HUMAN	GVvsIVM	-0.319344577217411	0.227242387353025	-1.4053037416884	32	0.169565598421918	0.587620819332049	NA	0.5375	0.5375
sp|O95379|TFIP8_HUMAN	GVvsIVO	Inf	NA	NA	NA	NA	0	oneConditionMissing	0.625	0
sp|O95379|TFIP8_HUMAN	IVMvsIVO	Inf	NA	NA	NA	NA	0	oneConditionMissing	0.791666666666667	0
sp|O95379|TFIP8_HUMAN	GVvsIVM	0.128585302793915	0.362077196455537	0.355132286851169	12	0.728654144110331	0.902961078283164	NA	0.416666666666667	0
sp|O95394|AGM1_HUMAN	GVvsIVO	-0.2896454671867	0.240811080092925	-1.20279127968252	33	0.237616113376159	0.535074207325031	NA	0.385416666666667	0.385416666666667
sp|O95394|AGM1_HUMAN	IVMvsIVO	0.0683804362695402	0.240811080092925	0.283958845428347	33	0.778216025870025	0.915078639115364	NA	0.354166666666667	0.354166666666667
sp|O95394|AGM1_HUMAN	GVvsIVM	-0.35802590345624	0.240811080092925	-1.48675012511087	33	0.146573722801127	0.545457332893951	NA	0.385416666666667	0.385416666666667
sp|O95399|UTS2_HUMAN	GVvsIVO	0.070574479288763	0.110067832842843	0.641190777232168	33	0.525827193941152	0.774173634724798	NA	0	0
sp|O95399|UTS2_HUMAN	IVMvsIVO	0.13521256641427	0.110067832842843	1.22844761200421	33	0.227968254267868	0.625801045611829	NA	0	0
sp|O95399|UTS2_HUMAN	GVvsIVM	-0.0646380871255069	0.110067832842843	-0.587256834772047	33	0.561028096695814	0.841669609921766	NA	0	0
sp|O95433|AHSA1_HUMAN	GVvsIVO	-0.349815166197452	0.238327243641923	-1.46779344590178	33	0.15162776512032	0.416463034832442	NA	0.394230769230769	0.394230769230769
sp|O95433|AHSA1_HUMAN	IVMvsIVO	0.234751127814058	0.238327243641923	0.98499493480805	33	0.331793732282249	0.679417370589512	NA	0.365384615384615	0.365384615384615
sp|O95433|AHSA1_HUMAN	GVvsIVM	-0.58456629401151	0.238327243641923	-2.45278838070983	33	0.0196295621543201	0.196375093454757	NA	0.368589743589744	0.368589743589744
sp|O95456|PSMG1_HUMAN	GVvsIVO	-0.464508378546459	0.209366912613699	-2.21863317726578	31	0.0339672148230163	0.180033736843405	NA	0.0833333333333334	0
sp|O95456|PSMG1_HUMAN	IVMvsIVO	-0.525146558440185	0.204958694440289	-2.56220678939374	31	0.015481283395713	0.226239714957728	NA	0.0416666666666666	0
sp|O95456|PSMG1_HUMAN	GVvsIVM	0.0606381798937256	0.204958694440289	0.295855611587101	31	0.769313183927299	0.91977369976174	NA	0.0416666666666666	0
sp|O95470|SGPL1_HUMAN	GVvsIVO	-1.18222600147239	0.909649786599217	-1.29964962218286	13	0.216295315092661	0.511650297081259	NA	0.8125	0.3125
sp|O95470|SGPL1_HUMAN	IVMvsIVO	-1.52853654919372	1.04213475074783	-1.46673599368684	13	0.166218289098076	0.57106676475042	NA	0.864583333333333	0.239583333333333
sp|O95470|SGPL1_HUMAN	GVvsIVM	0.346310547721322	0.973721922833337	0.35565651712311	13	0.727802451492098	0.902961078283164	NA	0.864583333333333	0.322916666666667
sp|O95563|MPC2_HUMAN	GVvsIVO	-1.31746256149532	0.297449600120564	-4.42919594096385	15	0.000487570944251559	0.00975548197623327	NA	0.729166666666667	0.229166666666667
sp|O95563|MPC2_HUMAN	IVMvsIVO	-0.906323503264181	0.315492943959716	-2.8727219439174	15	0.0116195964806103	0.19617881371116	NA	0.791666666666667	0.166666666666667
sp|O95563|MPC2_HUMAN	GVvsIVM	-0.411139058231139	0.235154556371819	-1.74837802241458	15	0.100828453234471	0.45135345641735	NA	0.645833333333333	0.270833333333333
sp|O95571|ETHE1_HUMAN	GVvsIVO	-0.261308050693686	0.355349053724915	-0.735355977325808	33	0.467317177755624	0.737607955668209	NA	0.583333333333333	0.583333333333333
sp|O95571|ETHE1_HUMAN	IVMvsIVO	-0.425175205359296	0.355349053724915	-1.19650017610131	33	0.240027259019784	0.632799137415794	NA	0.583333333333333	0.583333333333333
sp|O95571|ETHE1_HUMAN	GVvsIVM	0.16386715466561	0.355349053724915	0.461144198775507	33	0.647720245615419	0.868171092672455	NA	0.597222222222222	0.597222222222222
sp|O95573|ACSL3_HUMAN	GVvsIVO	0.317576623465845	0.207014031805446	1.53408259670198	33	0.134541978653596	0.393465640374281	NA	0.573412698412698	0.573412698412698
sp|O95573|ACSL3_HUMAN	IVMvsIVO	-0.036083463892969	0.207014031805446	-0.17430443520312	33	0.862691168014885	0.956453805189662	NA	0.60515873015873	0.60515873015873
sp|O95573|ACSL3_HUMAN	GVvsIVM	0.353660087358814	0.207014031805446	1.7083870319051	33	0.096956100165001	0.446177914396797	NA	0.575396825396825	0.575396825396825
sp|O95630|STABP_HUMAN	GVvsIVO	-0.250807976603184	0.370529167821361	-0.676891317565865	31	0.503495008030657	0.757450823484716	NA	0.725	0.641666666666667
sp|O95630|STABP_HUMAN	IVMvsIVO	0.000249380442692682	0.353285699741969	0.000705888868060107	31	0.999441305251559	0.999828505962165	NA	0.683333333333333	0.683333333333333
sp|O95630|STABP_HUMAN	GVvsIVM	-0.251057357045877	0.370529167821361	-0.677564356193725	31	0.503073867706716	0.817826004673221	NA	0.708333333333333	0.625
sp|O95671|ASML_HUMAN	GVvsIVO	1.00276985521077	0.341451669565657	2.93678416182982	33	0.00600371310652603	0.0565989650201378	NA	0.415322580645161	0.415322580645161
sp|O95671|ASML_HUMAN	IVMvsIVO	1.2530286252077	0.341451669565657	3.66971005531064	33	0.000850040681043662	0.0705050085767449	NA	0.415322580645161	0.415322580645161
sp|O95671|ASML_HUMAN	GVvsIVM	-0.25025876999693	0.341451669565657	-0.732925893480829	33	0.468778227314363	0.799171979110351	NA	0.349462365591398	0.349462365591398
sp|O95674|CDS2_HUMAN	GVvsIVO	0.449584022887216	0.176236794342224	2.5510224727204	33	0.0155623279426091	0.108858861747488	NA	0.21875	0.21875
sp|O95674|CDS2_HUMAN	IVMvsIVO	0.145522197022018	0.176236794342224	0.825719723087092	33	0.414892943648863	0.727991534919993	NA	0.260416666666667	0.260416666666667
sp|O95674|CDS2_HUMAN	GVvsIVM	0.304061825865198	0.176236794342224	1.7253027496333	33	0.0938278024954209	0.441616190411781	NA	0.229166666666667	0.229166666666667
sp|O95684|CEP43_HUMAN	GVvsIVO	Inf	NA	NA	NA	NA	0	oneConditionMissing	0.916666666666667	0
sp|O95684|CEP43_HUMAN	IVMvsIVO	Inf	NA	NA	NA	NA	0	oneConditionMissing	0.875	0
sp|O95684|CEP43_HUMAN	GVvsIVM	0.433964380532164	0.261105006389239	1.66203010249921	3	0.195092704425616	0.624327051959327	NA	0.791666666666667	0
sp|O95685|PPR3D_HUMAN	GVvsIVO	0.0408248739084197	0.13961815004439	0.29240377340224	31	0.771926088991291	0.902334245213286	NA	0.0833333333333334	0
sp|O95685|PPR3D_HUMAN	IVMvsIVO	-0.148415482607544	0.136678491343403	-1.08587299397864	31	0.285907285080111	0.66277381443367	NA	0.0416666666666666	0
sp|O95685|PPR3D_HUMAN	GVvsIVM	0.189240356515964	0.136678491343403	1.38456574005123	31	0.17607104130413	0.597625745964979	NA	0.0416666666666666	0
sp|O95716|RAB3D_HUMAN	GVvsIVO	0.778778160368581	0.346577256260428	2.24705501097101	32	0.0316636754707615	0.171704290891968	NA	0.305555555555556	0.263888888888889
sp|O95716|RAB3D_HUMAN	IVMvsIVO	0.373446718263309	0.346577256260428	1.07752805909078	32	0.289300658992476	0.663819529261097	NA	0.361111111111111	0.319444444444444
sp|O95716|RAB3D_HUMAN	GVvsIVM	0.405331442105272	0.338959243430094	1.19581173831852	32	0.240556249544375	0.667563298703999	NA	0.277777777777778	0.277777777777778
sp|O95721|SNP29_HUMAN	GVvsIVO	-0.100606724049235	0.445351141313301	-0.225904269050608	11	0.825418419206262	0.933470401915658	NA	0.791666666666667	0.166666666666667
sp|O95721|SNP29_HUMAN	IVMvsIVO	-0.227701706702521	0.459956680938902	-0.495050330039163	11	0.630304314982088	0.854978265691511	NA	0.833333333333333	0.166666666666667
sp|O95721|SNP29_HUMAN	GVvsIVM	0.127094982653286	0.381375932622888	0.333253810168876	11	0.745208305487611	0.910152114249366	NA	0.75	0.208333333333333
sp|O95747|OXSR1_HUMAN	GVvsIVO	0.370679685217624	0.283598182681256	1.30705945190855	33	0.200227420629855	0.490057122255129	NA	0.546296296296296	0.546296296296296
sp|O95747|OXSR1_HUMAN	IVMvsIVO	0.724059157919697	0.283598182681256	2.55311635312377	33	0.0154847481392137	0.226239714957728	NA	0.49537037037037	0.49537037037037
sp|O95747|OXSR1_HUMAN	GVvsIVM	-0.353379472702073	0.283598182681256	-1.24605690121522	33	0.221517342003823	0.661859371932669	NA	0.430555555555556	0.430555555555556
sp|O95749|GGPPS_HUMAN	GVvsIVO	0.0402673350527424	0.495859090873179	0.0812072134884811	9	0.937054395814216	0.975658111166493	NA	0.8125	0.145833333333333
sp|O95749|GGPPS_HUMAN	IVMvsIVO	0.594503186415627	0.525937988504132	1.13036745663972	9	0.287544363741918	0.66277381443367	NA	0.833333333333333	0.0833333333333333
sp|O95749|GGPPS_HUMAN	GVvsIVM	-0.554235851362885	0.392011031414914	-1.41382718073632	9	0.191057087178366	0.622726447046477	NA	0.770833333333333	0.1875
sp|O95757|HS74L_HUMAN	GVvsIVO	-0.125825295607694	0.326868000870468	-0.384942225218174	33	0.702750127809372	0.869743843747579	NA	0.383333333333333	0.383333333333333
sp|O95757|HS74L_HUMAN	IVMvsIVO	0.030943332451755	0.326868000870468	0.0946661415903397	33	0.925152504587194	0.978560357221109	NA	0.366666666666667	0.366666666666667
sp|O95757|HS74L_HUMAN	GVvsIVM	-0.156768628059449	0.326868000870468	-0.479608366808514	33	0.634669358254843	0.862767994169095	NA	0.366666666666667	0.366666666666667
sp|O95777|LSM8_HUMAN	GVvsIVO	0.0502809222735874	1.04405453734833	0.0481592871587819	8	0.96276989123584	0.9871705660976	NA	0.875	0.125
sp|O95777|LSM8_HUMAN	IVMvsIVO	-0.659562474651163	0.933830767091183	-0.706297648240541	8	0.500052406798746	0.782591770588154	NA	0.8125	0.145833333333333
sp|O95777|LSM8_HUMAN	GVvsIVM	0.709843396924751	0.933830767091183	0.760141368158026	8	0.468977311630518	0.799171979110351	NA	0.8125	0.145833333333333
sp|O95782|AP2A1_HUMAN	GVvsIVO	-0.343473637298269	0.55518286614201	-0.618667574676939	32	0.540514675415112	0.787983012775432	NA	0.291666666666667	0.25
sp|O95782|AP2A1_HUMAN	IVMvsIVO	-0.470077139681036	0.55518286614201	-0.846706857053465	32	0.403446442388658	0.72515887145088	NA	0.3125	0.270833333333333
sp|O95782|AP2A1_HUMAN	GVvsIVM	0.126603502382767	0.542979554698303	0.233164400551162	32	0.817118814848093	0.941204289497077	NA	0.270833333333333	0.270833333333333
sp|O95786|DDX58_HUMAN	GVvsIVO	Inf	NA	NA	NA	NA	0	oneConditionMissing	0.833333333333333	0.208333333333333
sp|O95786|DDX58_HUMAN	IVMvsIVO	Inf	NA	NA	NA	NA	0	oneConditionMissing	0.916666666666667	0.125
sp|O95786|DDX58_HUMAN	GVvsIVM	0.0254687055982485	0.612581171449479	0.0415760503020112	12	0.96752042379616	0.986133173024753	NA	0.75	0.333333333333333
sp|O95793|STAU1_HUMAN	GVvsIVO	0.827553198359149	0.46953383289292	1.76249961213738	16	0.0970735551757476	0.32371334163468	NA	0.767857142857143	0.392857142857143
sp|O95793|STAU1_HUMAN	IVMvsIVO	0.153707547707556	0.568633710167601	0.270310298104296	16	0.790377249223369	0.921723856046826	NA	0.916666666666667	0.25
sp|O95793|STAU1_HUMAN	GVvsIVM	0.673845650651593	0.46953383289292	1.43513758422871	16	0.170507538430222	0.587620819332049	NA	0.744047619047619	0.369047619047619
sp|O95822|DCMC_HUMAN	GVvsIVO	-0.275188622548917	0.157571185601853	-1.74644000740247	33	0.0900382129036732	0.308390512384764	NA	0.375	0.375
sp|O95822|DCMC_HUMAN	IVMvsIVO	-0.332812492763385	0.157571185601853	-2.11214056359471	33	0.0423279254937405	0.365401555682636	NA	0.385416666666667	0.385416666666667
sp|O95822|DCMC_HUMAN	GVvsIVM	0.0576238702144682	0.157571185601853	0.36570055619224	33	0.716922378378896	0.899313855189727	NA	0.410416666666667	0.410416666666667
sp|O95831|AIFM1_HUMAN	GVvsIVO	0.0503476641840565	0.0952679659773999	0.528484718525431	33	0.600699476706146	0.821811648758664	NA	0.287878787878788	0.287878787878788
sp|O95831|AIFM1_HUMAN	IVMvsIVO	0.0937659284680693	0.0952679659773999	0.984233551184593	33	0.33216227081268	0.679417370589512	NA	0.28030303030303	0.28030303030303
sp|O95831|AIFM1_HUMAN	GVvsIVM	-0.0434182642840128	0.0952679659773999	-0.455748832659162	33	0.651555538591344	0.868171092672455	NA	0.28030303030303	0.28030303030303
sp|O95848|NUD14_HUMAN	GVvsIVO	1.21015954827468	0.816370169714076	1.48236620245265	22	0.15242657774786	0.417781065265537	NA	0.708333333333333	0.375
sp|O95848|NUD14_HUMAN	IVMvsIVO	0.183814311052017	0.844240615039488	0.217727396405135	22	0.829648278255916	0.94176317198401	NA	0.739583333333333	0.322916666666667
sp|O95848|NUD14_HUMAN	GVvsIVM	1.02634523722266	0.68030847476173	1.50864684962528	22	0.145617208369592	0.543534927313083	NA	0.572916666666667	0.40625
sp|O95861|BPNT1_HUMAN	GVvsIVO	0.0149746148782981	0.451972019308243	0.0331317299270367	6	0.974644214163701	0.991828871165216	NA	0.75	0
sp|O95861|BPNT1_HUMAN	IVMvsIVO	-0.0403138629566904	0.451972019308243	-0.0891954838673242	6	0.931829362504095	0.979866000675996	NA	0.75	0
sp|O95861|BPNT1_HUMAN	GVvsIVM	0.0552884778349885	0.451972019308243	0.122327213794361	6	0.906634270616034	0.972176708774167	NA	0.75	0
sp|O95870|ABHGA_HUMAN	GVvsIVO	0.0428696462839547	0.417816304818447	0.102604053000236	28	0.919008543955085	0.971434751225998	NA	0.645833333333333	0.520833333333333
sp|O95870|ABHGA_HUMAN	IVMvsIVO	-0.379160449406458	0.427648621928659	-0.886616792301297	28	0.382837379669569	0.712675617064696	NA	0.708333333333333	0.541666666666667
sp|O95870|ABHGA_HUMAN	GVvsIVM	0.422030095690413	0.417816304818447	1.01008527150178	28	0.321104070087042	0.725624757322256	NA	0.708333333333333	0.583333333333333
sp|O95881|TXD12_HUMAN	GVvsIVO	-0.212887821298222	0.137190627708086	-1.55176650806791	33	0.130256870081015	0.384682343252789	NA	0.158333333333333	0.158333333333333
sp|O95881|TXD12_HUMAN	IVMvsIVO	-0.22015323642313	0.137190627708086	-1.60472504646288	33	0.118083332765257	0.512266997852625	NA	0.175	0.175
sp|O95881|TXD12_HUMAN	GVvsIVM	0.0072654151249081	0.137190627708086	0.0529585383949654	33	0.958084240966531	0.98238488101229	NA	0.2	0.2
sp|O95972|BMP15_HUMAN	GVvsIVO	0.119477561013438	0.19838594704243	0.602248106756695	33	0.551125062178327	0.793508270304693	NA	0.192982456140351	0.192982456140351
sp|O95972|BMP15_HUMAN	IVMvsIVO	-0.00484173784191184	0.19838594704243	-0.0244056492614182	33	0.980676027870683	0.992218242574499	NA	0.206140350877193	0.206140350877193
sp|O95972|BMP15_HUMAN	GVvsIVM	0.124319298855349	0.19838594704243	0.626653756018113	33	0.535197637353019	0.830118985315316	NA	0.214912280701754	0.214912280701754
sp|O95988|TCL1B_HUMAN	GVvsIVO	-0.216686973511441	0.293267009116298	-0.738872654528665	33	0.465207514113257	0.737607955668209	NA	0.3125	0.3125
sp|O95988|TCL1B_HUMAN	IVMvsIVO	-0.110659904763254	0.293267009116298	-0.377334992765486	33	0.708340586268907	0.885701709687927	NA	0.3125	0.3125
sp|O95988|TCL1B_HUMAN	GVvsIVM	-0.106027068748187	0.293267009116298	-0.361537661763179	33	0.720002186712552	0.90173613956752	NA	0.358333333333333	0.358333333333333
sp|O95989|NUDT3_HUMAN	GVvsIVO	0.155262023714945	0.353195784728859	0.439591949926968	6	0.675623641691089	0.859931898080452	NA	0.833333333333333	0
sp|O95989|NUDT3_HUMAN	IVMvsIVO	-0.04536654677092	0.295504794622971	-0.153522201996087	6	0.883019763471305	0.9627136684612	NA	0.708333333333333	0
sp|O95989|NUDT3_HUMAN	GVvsIVM	0.200628570485865	0.295504794622971	0.678935076981892	6	0.522491106068019	0.82377048220797	NA	0.708333333333333	0
sp|O95997|PTTG1_HUMAN	GVvsIVO	-Inf	NA	NA	NA	NA	0	oneConditionMissing	0.875	0
sp|O95997|PTTG1_HUMAN	IVMvsIVO	-1.03014441497429	0.436087633121928	-2.36224175310715	3	0.0991982205184878	0.494419080353081	NA	0.791666666666667	0
sp|O95997|PTTG1_HUMAN	GVvsIVM	-Inf	NA	NA	NA	NA	0	oneConditionMissing	0.916666666666667	0
sp|O96005|CLPT1_HUMAN	GVvsIVO	0.195458074269061	0.40194410350099	0.486281730635164	23	0.63136868193549	0.837272422931654	NA	0.725	0.516666666666667
sp|O96005|CLPT1_HUMAN	IVMvsIVO	-0.32658431978062	0.440859123444063	-0.740790657181574	23	0.466316631820941	0.759935093292489	NA	0.8	0.466666666666667
sp|O96005|CLPT1_HUMAN	GVvsIVM	0.522042394049681	0.43110747868681	1.21093328197383	23	0.23821746438292	0.667563298703999	NA	0.775	0.483333333333333
sp|O96008|TOM40_HUMAN	GVvsIVO	0.431909558908508	0.160630474227917	2.68883946825479	33	0.0111534295112334	0.0886734578028857	NA	0.310185185185185	0.310185185185185
sp|O96008|TOM40_HUMAN	IVMvsIVO	0.355313026546089	0.160630474227917	2.21199014853145	33	0.0340009925044491	0.328927474085098	NA	0.310185185185185	0.310185185185185
sp|O96008|TOM40_HUMAN	GVvsIVM	0.0765965323624188	0.160630474227917	0.476849319723333	33	0.636612116886805	0.862767994169095	NA	0.268518518518518	0.268518518518519
sp|O96011|PX11B_HUMAN	GVvsIVO	0.10504334370889	0.248184065423166	0.423247735626323	33	0.674860268085038	0.859931898080452	NA	0.463541666666667	0.463541666666667
sp|O96011|PX11B_HUMAN	IVMvsIVO	-0.196843195574478	0.248184065423166	-0.793133899385727	33	0.433365607830077	0.736660323479516	NA	0.510416666666667	0.510416666666667
sp|O96011|PX11B_HUMAN	GVvsIVM	0.301886539283368	0.248184065423166	1.21638163501205	33	0.232468613652721	0.665332712386987	NA	0.463541666666667	0.463541666666667
sp|P00156|CYB_HUMAN	GVvsIVO	-0.145064907056931	0.405187955364022	-0.358018803709514	6	0.732587605253457	0.885492668004251	NA	0.708333333333333	0
sp|P00156|CYB_HUMAN	IVMvsIVO	-0.954163041961532	0.484292236408787	-1.97022163526101	6	0.0963206245261174	0.492237246782091	NA	0.833333333333333	0
sp|P00156|CYB_HUMAN	GVvsIVM	0.809098134904601	0.405187955364022	1.99684646148404	6	0.0928310850665974	0.437758799999165	NA	0.708333333333333	0
sp|P00338|LDHA_HUMAN	GVvsIVO	Inf	NA	NA	NA	NA	0	oneConditionMissing	0.763888888888889	0.138888888888889
sp|P00338|LDHA_HUMAN	IVMvsIVO	Inf	NA	NA	NA	NA	0	oneConditionMissing	0.958333333333333	0.0416666666666667
sp|P00338|LDHA_HUMAN	GVvsIVM	-0.0464274804782378	0.608338469974142	-0.076318501573986	9	0.940835324706557	0.978625482335526	NA	0.722222222222222	0.180555555555556
sp|P00367|DHE3_HUMAN	GVvsIVO	-1.24734411337934	0.557380771668236	-2.2378671399913	4	0.0888318458621	0.306444341831756	NA	0.833333333333333	0
sp|P00367|DHE3_HUMAN	IVMvsIVO	-0.722782326951176	0.508816702937215	-1.42051611666601	4	0.228490660901491	0.625801045611829	NA	0.791666666666667	0
sp|P00367|DHE3_HUMAN	GVvsIVM	-0.524561786428165	0.508816702937215	-1.03094450987961	4	0.360820390713105	0.746098063139818	NA	0.791666666666667	0
sp|P00387|NB5R3_HUMAN	GVvsIVO	-0.130730891618744	0.155058935162922	-0.843104536229298	33	0.405239756411423	0.695155918284617	NA	0.239035087719298	0.239035087719298
sp|P00387|NB5R3_HUMAN	IVMvsIVO	0.0259958749726132	0.155058935162922	0.167651576771754	33	0.867880608096954	0.956496622568393	NA	0.241228070175439	0.241228070175439
sp|P00387|NB5R3_HUMAN	GVvsIVM	-0.156726766591358	0.155058935162922	-1.01075611300105	33	0.319487249619248	0.724268801659782	NA	0.243421052631579	0.243421052631579
sp|P00390|GSHR_HUMAN	GVvsIVO	-0.130203025739109	0.151575355578499	-0.858998649497998	33	0.396538237024924	0.690110871797694	NA	0.199652777777778	0.199652777777778
sp|P00390|GSHR_HUMAN	IVMvsIVO	0.188307672462082	0.151575355578499	1.24233699959595	33	0.222868555532853	0.623070686795736	NA	0.189236111111111	0.189236111111111
sp|P00390|GSHR_HUMAN	GVvsIVM	-0.318510698201191	0.151575355578499	-2.10133564909395	33	0.0433293818636775	0.297790779484626	NA	0.190972222222222	0.190972222222222
sp|P00395|COX1_HUMAN	GVvsIVO	1.03686614229628	0.46880080407971	2.2117413905288	7	0.0626360501421139	0.252754884691119	NA	0.708333333333333	0
sp|P00395|COX1_HUMAN	IVMvsIVO	0.398420142317216	0.511503612036056	0.778919508957702	7	0.461542346525911	0.756280536542934	NA	0.791666666666667	0
sp|P00395|COX1_HUMAN	GVvsIVM	0.638445999979063	0.409202889628845	1.56021869874415	7	0.16267428691302	0.578976386098049	NA	0.666666666666667	0
sp|P00403|COX2_HUMAN	GVvsIVO	0.814684492794932	0.277082381948896	2.94022480630035	33	0.00595132090726036	0.0565989650201378	NA	0.291666666666667	0.291666666666667
sp|P00403|COX2_HUMAN	IVMvsIVO	-0.251776877542177	0.277082381948896	-0.908671550212869	33	0.370112266383381	0.704840268006416	NA	0.427083333333333	0.427083333333333
sp|P00403|COX2_HUMAN	GVvsIVM	1.06646137033711	0.277082381948896	3.84889635651322	33	0.000515567854430632	0.0153947317113234	NA	0.302083333333333	0.302083333333333
sp|P00414|COX3_HUMAN	GVvsIVO	0.662892375751714	0.329412931438643	2.01234472750256	10	0.0718929403711968	0.273557765184221	NA	0.583333333333333	0
sp|P00414|COX3_HUMAN	IVMvsIVO	0.359867474669129	0.380373289281288	0.946090287646367	10	0.366401988159908	0.702979270255244	NA	0.666666666666667	0
sp|P00414|COX3_HUMAN	GVvsIVM	0.303024901082586	0.380373289281288	0.796651367542522	10	0.444155615622457	0.791079158254326	NA	0.666666666666667	0
sp|P00450|CERU_HUMAN	GVvsIVO	-0.398392389128202	0.307487870926021	-1.29563611055101	33	0.204090762090481	0.493476253554124	NA	0.55	0.55
sp|P00450|CERU_HUMAN	IVMvsIVO	-0.715134494025092	0.307487870926021	-2.32573236749604	33	0.0263248120649426	0.289332523471767	NA	0.580555555555555	0.580555555555556
sp|P00450|CERU_HUMAN	GVvsIVM	0.31674210489689	0.307487870926021	1.03009625694503	33	0.310455953464835	0.716484609580303	NA	0.586111111111111	0.586111111111111
sp|P00488|F13A_HUMAN	GVvsIVO	-0.887622252223263	0.431700376133539	-2.05610720141854	29	0.0488712320442475	0.221814419921055	NA	0.395833333333333	0.270833333333333
sp|P00488|F13A_HUMAN	IVMvsIVO	-0.153068308467963	0.42129642856063	-0.363326859880879	29	0.718995882977258	0.890210859342483	NA	0.333333333333333	0.25
sp|P00488|F13A_HUMAN	GVvsIVM	-0.7345539437553	0.431700376133539	-1.70153649235663	29	0.0995418163553126	0.449666961999959	NA	0.395833333333333	0.270833333333333
sp|P00492|HPRT_HUMAN	GVvsIVO	0.0695388123155817	0.486538102308766	0.142925727678058	33	0.887217980382805	0.95912218410586	NA	0.231481481481482	0.231481481481481
sp|P00492|HPRT_HUMAN	IVMvsIVO	0.64023895275297	0.486538102308766	1.31590711953462	33	0.19727373273544	0.606434067297833	NA	0.189814814814815	0.189814814814815
sp|P00492|HPRT_HUMAN	GVvsIVM	-0.570700140437388	0.486538102308766	-1.17298139185656	33	0.249200831824423	0.671652466041894	NA	0.180555555555556	0.180555555555556
sp|P00505|AATM_HUMAN	GVvsIVO	0.0608925474892921	0.134609338797552	0.452364955011574	33	0.653965904970532	0.848237324025806	NA	0.278985507246377	0.278985507246377
sp|P00505|AATM_HUMAN	IVMvsIVO	0.0729568820827125	0.134609338797552	0.541989751486986	33	0.591466809470995	0.835972172869457	NA	0.268115942028985	0.268115942028986
sp|P00505|AATM_HUMAN	GVvsIVM	-0.0120643345934204	0.134609338797552	-0.0896247964754122	33	0.929127137608723	0.976551746929458	NA	0.277173913043478	0.277173913043478
sp|P00540|MOS_HUMAN	GVvsIVO	0.189550679334915	0.436875078026789	0.433878444591183	8	0.675839854926203	0.859931898080452	NA	0.854166666666667	0.145833333333333
sp|P00540|MOS_HUMAN	IVMvsIVO	0.137510930814738	0.452208667621936	0.304087339895268	8	0.76882059933613	0.910741917354008	NA	0.875	0.125
sp|P00540|MOS_HUMAN	GVvsIVM	0.0520397485201772	0.350279327742081	0.148566427986568	8	0.885572377355298	0.965034989402476	NA	0.8125	0.1875
sp|P00558|PGK1_HUMAN	GVvsIVO	0.326193227960605	0.453868722933057	0.718695101642234	33	0.477387152384634	0.743240894006372	NA	0.266472868217054	0.266472868217054
sp|P00558|PGK1_HUMAN	IVMvsIVO	0.729177088093609	0.453868722933057	1.60658148766325	33	0.117674112341563	0.512266997852625	NA	0.24515503875969	0.24515503875969
sp|P00558|PGK1_HUMAN	GVvsIVM	-0.402983860133004	0.453868722933057	-0.887886386021012	33	0.381027869536903	0.7596168917132	NA	0.23062015503876	0.23062015503876
sp|P00568|KAD1_HUMAN	GVvsIVO	-0.227254296783121	0.295034630069482	-0.770263127177989	32	0.446793441585717	0.72877109595605	NA	0.523148148148148	0.481481481481481
sp|P00568|KAD1_HUMAN	IVMvsIVO	0.443401194388934	0.295034630069482	1.50287847323045	32	0.142675911373795	0.544482481756404	NA	0.486111111111111	0.444444444444444
sp|P00568|KAD1_HUMAN	GVvsIVM	-0.670655491172055	0.288549560559978	-2.3242298129671	32	0.0266198473154358	0.227604300056892	NA	0.453703703703704	0.453703703703704
sp|P00734|THRB_HUMAN	GVvsIVO	Inf	NA	NA	NA	NA	0	oneConditionMissing	NA	NA
sp|P00734|THRB_HUMAN	IVMvsIVO	NA	NA	NA	NA	NA	NA	completeMissing	NA	NA
sp|P00734|THRB_HUMAN	GVvsIVM	Inf	NA	NA	NA	NA	0	oneConditionMissing	NA	NA
sp|P00736|C1R_HUMAN	GVvsIVO	0.0697981654686531	0.242031919213873	0.288384134189241	3	0.791829967991169	0.915023270875712	NA	0.791666666666667	0
sp|P00736|C1R_HUMAN	IVMvsIVO	-Inf	NA	NA	NA	NA	0	oneConditionMissing	0.916666666666667	0
sp|P00736|C1R_HUMAN	GVvsIVM	Inf	NA	NA	NA	NA	0	oneConditionMissing	0.875	0
sp|P00738|HPT_HUMAN	GVvsIVO	-0.403814874670497	0.219503059068342	-1.83967766273712	33	0.0748262121413927	0.276822396535414	NA	0.0740740740740741	0.0740740740740741
sp|P00738|HPT_HUMAN	IVMvsIVO	-0.530259354665016	0.219503059068342	-2.41572649108238	33	0.0214013435179252	0.267362772181372	NA	0.0709876543209876	0.0709876543209877
sp|P00738|HPT_HUMAN	GVvsIVM	0.126444479994519	0.219503059068342	0.576048828345259	33	0.568490371601103	0.842887812824893	NA	0.0864197530864198	0.0864197530864197
sp|P00739|HPTR_HUMAN	GVvsIVO	-0.140470575672713	0.138209531945934	-1.01635953537317	33	0.316852292041529	0.620985556156679	NA	0.333333333333333	0.333333333333333
sp|P00739|HPTR_HUMAN	IVMvsIVO	0.00525019799052279	0.138209531945934	0.0379872351537707	33	0.969926738069994	0.987425493415486	NA	0.354166666666667	0.354166666666667
sp|P00739|HPTR_HUMAN	GVvsIVM	-0.145720773663236	0.138209531945934	-1.05434677052694	33	0.29938287496686	0.710638889570712	NA	0.4375	0.4375
sp|P00846|ATP6_HUMAN	GVvsIVO	0.431065745727265	0.156451898931501	2.75526055401857	33	0.00947137479257676	0.0786877885016498	NA	0	0
sp|P00846|ATP6_HUMAN	IVMvsIVO	0.054177055801387	0.156451898931501	0.346285702962974	33	0.731326262040664	0.895602954925765	NA	0	0
sp|P00846|ATP6_HUMAN	GVvsIVM	0.376888689925878	0.156451898931501	2.40897485105559	33	0.0217393796872876	0.203477300027604	NA	0	0
sp|P00966|ASSY_HUMAN	GVvsIVO	Inf	NA	NA	NA	NA	0	oneConditionMissing	NA	NA
sp|P00966|ASSY_HUMAN	IVMvsIVO	NA	NA	NA	NA	NA	NA	completeMissing	NA	NA
sp|P00966|ASSY_HUMAN	GVvsIVM	Inf	NA	NA	NA	NA	0	oneConditionMissing	NA	NA
sp|P01009|A1AT_HUMAN	GVvsIVO	0.827955368269438	0.416924512978673	1.9858639693651	33	0.0554077759051128	0.236734773811905	NA	0.75	0.75
sp|P01009|A1AT_HUMAN	IVMvsIVO	-0.344955385593594	0.416924512978673	-0.827380916341659	33	0.413964439340238	0.727308325176609	NA	0.833333333333333	0.833333333333333
sp|P01009|A1AT_HUMAN	GVvsIVM	1.17291075386303	0.416924512978673	2.81324488570676	33	0.00819947866524462	0.124300072281101	NA	0.75	0.75
sp|P01011|AACT_HUMAN	GVvsIVO	1.40463120982426	0.709848513060723	1.9787760120364	22	0.06049409105669	0.249453629535886	NA	0.708333333333333	0.541666666666667
sp|P01011|AACT_HUMAN	IVMvsIVO	1.04218460281642	0.880898838517545	1.18309226581602	22	0.249400397824365	0.637268320130836	NA	0.822916666666667	0.40625
sp|P01011|AACT_HUMAN	GVvsIVM	0.362446607007839	0.851818215672867	0.425497600707605	22	0.674607410031301	0.881318935229898	NA	0.760416666666667	0.427083333333333
sp|P01019|ANGT_HUMAN	GVvsIVO	-0.161955774795714	0.417973686679464	-0.38747839865794	33	0.700890039066671	0.869743843747579	NA	0.422619047619048	0.422619047619048
sp|P01019|ANGT_HUMAN	IVMvsIVO	-0.829829100131161	0.417973686679464	-1.98536206124273	33	0.0554661248609971	0.403344297705197	NA	0.476190476190476	0.476190476190476
sp|P01019|ANGT_HUMAN	GVvsIVM	0.667873325335447	0.417973686679464	1.59788366258479	33	0.119601487352809	0.490002648949165	NA	0.505952380952381	0.505952380952381
sp|P01024|CO3_HUMAN	GVvsIVO	0.86018252777001	1.16913025143183	0.735745676511704	4	0.50269843584611	0.757450823484716	NA	0.75	0
sp|P01024|CO3_HUMAN	IVMvsIVO	-Inf	NA	NA	NA	NA	0	oneConditionMissing	0.916666666666667	0
sp|P01024|CO3_HUMAN	GVvsIVM	Inf	NA	NA	NA	NA	0	oneConditionMissing	0.833333333333333	0
sp|P01042|KNG1_HUMAN	GVvsIVO	-0.291559419870879	0.234068489359919	-1.24561584802882	33	0.221677228216691	0.518224168630708	NA	0.365384615384615	0.365384615384615
sp|P01042|KNG1_HUMAN	IVMvsIVO	-0.36438564337741	0.234068489359919	-1.55674796028228	33	0.129069976791402	0.523421365724201	NA	0.375	0.375
sp|P01042|KNG1_HUMAN	GVvsIVM	0.0728262235065301	0.234068489359919	0.311132112253468	33	0.757657162966584	0.914739217783783	NA	0.394230769230769	0.394230769230769
sp|P01111|RASN_HUMAN	GVvsIVO	-0.904550051779066	0.799824529791549	-1.13093562161042	1	0.460931931553543	0.735809180126928	NA	0.916666666666667	0
sp|P01111|RASN_HUMAN	IVMvsIVO	-0.847209035693549	0.692668361369425	-1.22310918607368	1	0.43632264097344	0.739121224929785	NA	0.875	0
sp|P01111|RASN_HUMAN	GVvsIVM	-0.0573410160855174	0.692668361369426	-0.0827827850721412	1	0.947418736442891	0.981993161808047	NA	0.875	0
sp|P01178|NEU1_HUMAN	GVvsIVO	0.141746125691462	0.321471636519527	0.440928870820777	33	0.662139781971594	0.851060151086495	NA	0.316666666666667	0.316666666666667
sp|P01178|NEU1_HUMAN	IVMvsIVO	0.117514590238972	0.321471636519527	0.365551970653665	33	0.717032223039879	0.889637402503602	NA	0.291666666666667	0.291666666666667
sp|P01178|NEU1_HUMAN	GVvsIVM	0.0242315354524904	0.321471636519527	0.0753769001671117	33	0.940369946419755	0.978625482335526	NA	0.275	0.275
sp|P01834|IGKC_HUMAN	GVvsIVO	-0.453903929145461	0.498847157893117	-0.909905813761726	33	0.369470527318704	0.668499424334747	NA	0.0208333333333334	0.0208333333333333
sp|P01834|IGKC_HUMAN	IVMvsIVO	-0.598663260229714	0.498847157893117	-1.20009355722937	33	0.238647849916769	0.631156676088122	NA	0	0
sp|P01834|IGKC_HUMAN	GVvsIVM	0.144759331084253	0.498847157893117	0.290187743467648	33	0.773488364267461	0.91977369976174	NA	0.0208333333333334	0.0208333333333333
sp|P01857|IGHG1_HUMAN;sp|P0DOX5|IGG1_HUMAN	GVvsIVO	-0.263904563082016	0.566075029571014	-0.466200678878222	33	0.64413470409427	0.842062775451615	NA	0.261904761904762	0.261904761904762
sp|P01857|IGHG1_HUMAN;sp|P0DOX5|IGG1_HUMAN	IVMvsIVO	-0.245654174387449	0.566075029571014	-0.433960449683874	33	0.667141230216071	0.864676648363188	NA	0.261904761904762	0.261904761904762
sp|P01857|IGHG1_HUMAN;sp|P0DOX5|IGG1_HUMAN	GVvsIVM	-0.0182503886945666	0.566075029571013	-0.0322402291943477	33	0.974474687660126	0.988549782247122	NA	0.261904761904762	0.261904761904762
sp|P01859|IGHG2_HUMAN	GVvsIVO	0.84068100564284	0.803575495256509	1.04617551257519	31	0.303569161201133	0.605778376782431	NA	0.65625	0.614583333333333
sp|P01859|IGHG2_HUMAN	IVMvsIVO	0.188566426356854	0.803575495256509	0.234659254133504	31	0.816016277490192	0.935627793424665	NA	0.666666666666667	0.625
sp|P01859|IGHG2_HUMAN	GVvsIVM	0.652114579285986	0.820858665953758	0.794429792037697	31	0.432985264347093	0.786696020736519	NA	0.635416666666667	0.552083333333333
sp|P01861|IGHG4_HUMAN	GVvsIVO	Inf	NA	NA	NA	NA	0	oneConditionMissing	0.958333333333333	0
sp|P01861|IGHG4_HUMAN	IVMvsIVO	Inf	NA	NA	NA	NA	0	oneConditionMissing	0.916666666666667	0
sp|P01861|IGHG4_HUMAN	GVvsIVM	1.2029616907125	2.13430653174392	0.563631171446389	1	0.67325596341332	0.880953286841847	NA	0.875	0
sp|P01876|IGHA1_HUMAN;sp|P01877|IGHA2_HUMAN	GVvsIVO	-1.90506803902515	1.32043554973216	-1.44275730792887	2	0.28586421797057	0.58554144238573	NA	0.833333333333333	0
sp|P01876|IGHA1_HUMAN;sp|P01877|IGHA2_HUMAN	IVMvsIVO	-Inf	NA	NA	NA	NA	0	oneConditionMissing	0.875	0
sp|P01876|IGHA1_HUMAN;sp|P01877|IGHA2_HUMAN	GVvsIVM	Inf	NA	NA	NA	NA	0	oneConditionMissing	0.958333333333333	0
sp|P02042|HBD_HUMAN	GVvsIVO	0.214580594263078	0.255428762997442	0.840079996258004	2	0.4892856486532	0.750654851384239	NA	0.833333333333333	0
sp|P02042|HBD_HUMAN	IVMvsIVO	-Inf	NA	NA	NA	NA	0	oneConditionMissing	0.916666666666667	0
sp|P02042|HBD_HUMAN	GVvsIVM	Inf	NA	NA	NA	NA	0	oneConditionMissing	0.916666666666667	0
sp|P02647|APOA1_HUMAN	GVvsIVO	0.508009828479521	0.179496582905827	2.83019219784283	33	0.00785905690707289	0.0678762432873454	NA	0.305555555555556	0.305555555555556
sp|P02647|APOA1_HUMAN	IVMvsIVO	0.0153643011642008	0.179496582905827	0.0855966220385471	33	0.932304314337865	0.97993732952456	NA	0.347222222222222	0.347222222222222
sp|P02647|APOA1_HUMAN	GVvsIVM	0.49264552731532	0.179496582905827	2.74459557580428	33	0.00972448469200282	0.13601984719244	NA	0.291666666666667	0.291666666666667
sp|P02649|APOE_HUMAN	GVvsIVO	1.33428455169944	0.616526811232146	2.16419550194879	12	0.051324934146818	0.226945058722855	NA	0.5	0
sp|P02649|APOE_HUMAN	IVMvsIVO	0.31439060783453	0.755088050131981	0.416362843749915	12	0.684494817970039	0.871119778034676	NA	0.75	0
sp|P02649|APOE_HUMAN	GVvsIVM	1.01989394386491	0.616526811232146	1.65425724442806	12	0.123975447292812	0.502202180754982	NA	0.5	0
sp|P02652|APOA2_HUMAN	GVvsIVO	0.29724664904699	0.332376339934702	0.894307486222954	33	0.377633869631294	0.675632578975214	NA	0.258333333333333	0.258333333333333
sp|P02652|APOA2_HUMAN	IVMvsIVO	-0.0664020012858883	0.332376339934702	-0.199779567038176	33	0.84287898301213	0.946714751334669	NA	0.325	0.325
sp|P02652|APOA2_HUMAN	GVvsIVM	0.363648650332878	0.332376339934702	1.09408705326113	33	0.281838806180035	0.696423690070865	NA	0.283333333333333	0.283333333333333
sp|P02655|APOC2_HUMAN	GVvsIVO	0.488378019102501	0.9577789248379	0.509906833860597	7	0.625796207145242	0.837067795741352	NA	0.75	0
sp|P02655|APOC2_HUMAN	IVMvsIVO	0.605523578941362	0.9577789248379	0.632216436631078	7	0.547331260315421	0.809717191394552	NA	0.75	0
sp|P02655|APOC2_HUMAN	GVvsIVM	-0.117145559838862	0.782023217414779	-0.149798058715089	7	0.88514868888705	0.965034989402476	NA	0.666666666666667	0
sp|P02656|APOC3_HUMAN	GVvsIVO	0.305798695902297	0.636273336055683	0.480609006497068	30	0.634280815696147	0.837272422931654	NA	0.569444444444444	0.486111111111111
sp|P02656|APOC3_HUMAN	IVMvsIVO	1.01288896558676	0.636273336055683	1.59190855280178	30	0.121888951225619	0.518946911875022	NA	0.555555555555556	0.472222222222222
sp|P02656|APOC3_HUMAN	GVvsIVM	-0.707090269684468	0.636273336055682	-1.11129954630472	30	0.275266740565594	0.692304954090989	NA	0.513888888888889	0.430555555555556
sp|P02679|FIBG_HUMAN	GVvsIVO	0.274992327069674	0.305841116678347	0.89913459006522	13	0.384933025404255	0.681581264008566	NA	0.583333333333333	0
sp|P02679|FIBG_HUMAN	IVMvsIVO	0.0593437431760594	0.208929257653941	0.284037495956421	13	0.780855241629517	0.917285781650682	NA	0.416666666666667	0
sp|P02679|FIBG_HUMAN	GVvsIVM	0.215648583893615	0.315871347061524	0.682710179000856	13	0.506774198891231	0.820042962034995	NA	0.666666666666667	0
sp|P02749|APOH_HUMAN	GVvsIVO	-0.775342002205548	0.230216469884445	-3.36788242211656	33	0.00193886243209329	0.0258622705525333	NA	0.360294117647059	0.360294117647059
sp|P02749|APOH_HUMAN	IVMvsIVO	-0.979543448957746	0.230216469884445	-4.25487998078252	33	0.000162315425941362	0.0244183268900536	NA	0.389705882352941	0.389705882352941
sp|P02749|APOH_HUMAN	GVvsIVM	0.204201446752198	0.230216469884445	0.886997558665959	33	0.381499215951469	0.7596168917132	NA	0.436274509803922	0.436274509803922
sp|P02750|A2GL_HUMAN	GVvsIVO	-0.247769694030198	0.360913155786426	-0.686507792962853	33	0.497188799126552	0.753154767635868	NA	0.375	0.375
sp|P02750|A2GL_HUMAN	IVMvsIVO	-0.492809811804954	0.360913155786426	-1.36545261347186	33	0.181346930196881	0.585613846922798	NA	0.403846153846154	0.403846153846154
sp|P02750|A2GL_HUMAN	GVvsIVM	0.245040117774756	0.360913155786426	0.678944820509012	33	0.501907139816336	0.817185394352817	NA	0.400641025641026	0.400641025641026
sp|P02751|FINC_HUMAN	GVvsIVO	0.730515214480281	0.28360303674766	2.57583706739455	33	0.0146655173740888	0.105741463108671	NA	0.540960451977401	0.540960451977401
sp|P02751|FINC_HUMAN	IVMvsIVO	0.712390219192738	0.28360303674766	2.51192733111176	33	0.0170780616832986	0.240453813839776	NA	0.545197740112994	0.545197740112994
sp|P02751|FINC_HUMAN	GVvsIVM	0.0181249952875432	0.28360303674766	0.0639097362827965	33	0.949427668571854	0.98238488101229	NA	0.48728813559322	0.48728813559322
sp|P02753|RET4_HUMAN	GVvsIVO	-1.12070176724104	0.386235625817205	-2.90160123077677	33	0.00656497034784831	0.0600227013361794	NA	0.391666666666667	0.391666666666667
sp|P02753|RET4_HUMAN	IVMvsIVO	-0.809045627075902	0.386235625817205	-2.09469446368161	33	0.0439552589390693	0.366124066373259	NA	0.341666666666667	0.341666666666667
sp|P02753|RET4_HUMAN	GVvsIVM	-0.311656140165136	0.386235625817205	-0.806906767095157	33	0.425497835317294	0.781713866965825	NA	0.433333333333333	0.433333333333333
sp|P02760|AMBP_HUMAN	GVvsIVO	-0.329127177351379	0.278883490310969	-1.18016013419936	33	0.24637394123568	0.545704642903013	NA	0.322916666666667	0.322916666666667
sp|P02760|AMBP_HUMAN	IVMvsIVO	-0.391544211365675	0.278883490310969	-1.40397056465796	33	0.169669202559834	0.574403210740597	NA	0.326388888888889	0.326388888888889
sp|P02760|AMBP_HUMAN	GVvsIVM	0.0624170340142957	0.278883490310969	0.223810430458603	33	0.824284648130352	0.94340313364062	NA	0.336805555555556	0.336805555555556
sp|P02763|A1AG1_HUMAN	GVvsIVO	-0.241541644814998	0.211391361761262	-1.14262779142218	33	0.261415718061653	0.561412467858701	NA	0.189393939393939	0.189393939393939
sp|P02763|A1AG1_HUMAN	IVMvsIVO	-0.293399870733321	0.211391361761262	-1.38794635830331	33	0.174453752274063	0.577060766878327	NA	0.174242424242424	0.174242424242424
sp|P02763|A1AG1_HUMAN	GVvsIVM	0.0518582259183231	0.211391361761262	0.245318566881129	33	0.807729014933214	0.937041500422522	NA	0.189393939393939	0.189393939393939
sp|P02765|FETUA_HUMAN	GVvsIVO	-0.156816349304812	0.270648004276051	-0.579410698867984	33	0.56624683828069	0.804472579119489	NA	0.15	0.15
sp|P02765|FETUA_HUMAN	IVMvsIVO	-0.448035663042339	0.270648004276051	-1.65541831442939	33	0.107320588478176	0.506511091111705	NA	0.161111111111111	0.161111111111111
sp|P02765|FETUA_HUMAN	GVvsIVM	0.291219313737527	0.270648004276051	1.07600761556141	33	0.289727879954436	0.703950433989588	NA	0.166666666666667	0.166666666666667
sp|P02766|TTHY_HUMAN	GVvsIVO	-0.509141936276435	0.231474691387664	-2.19955768479132	33	0.0349512097031472	0.181580316535703	NA	0.227272727272727	0.227272727272727
sp|P02766|TTHY_HUMAN	IVMvsIVO	-0.598680382824387	0.231474691387664	-2.58637512047372	33	0.0142992755766111	0.219225199445242	NA	0.227272727272727	0.227272727272727
sp|P02766|TTHY_HUMAN	GVvsIVM	0.0895384465479518	0.231474691387664	0.386817435682403	33	0.701374624601713	0.892428783414435	NA	0.272727272727273	0.272727272727273
sp|P02774|VTDB_HUMAN	GVvsIVO	0.409456030428766	0.285423565405519	1.43455579726582	9	0.185234109885101	0.472632410025639	NA	0.84375	0.260416666666667
sp|P02774|VTDB_HUMAN	IVMvsIVO	-0.361859627648769	0.377579886190191	-0.958365741618177	9	0.362913940747195	0.700291016091957	NA	0.916666666666667	0.208333333333333
sp|P02774|VTDB_HUMAN	GVvsIVM	0.771315658077535	0.377579886190191	2.04278799344999	9	0.0714423092310985	0.38901771328073	NA	0.885416666666667	0.177083333333333
sp|P02786|TFR1_HUMAN	GVvsIVO	-0.0490523801193097	0.223396319086283	-0.21957559694779	10	0.830618917488842	0.935214703446991	NA	0.875	0.375
sp|P02786|TFR1_HUMAN	IVMvsIVO	1.29638578362768	0.41793624374365	3.10187451563269	10	0.0112147935023443	0.195106268732658	NA	0.925	0.216666666666667
sp|P02786|TFR1_HUMAN	GVvsIVM	-1.34543816374699	0.41793624374365	-3.21924260910055	10	0.00918693416771976	0.131982060049044	NA	0.9	0.191666666666667
sp|P02790|HEMO_HUMAN	GVvsIVO	-0.260358976263698	0.239729544957775	-1.08605293648539	33	0.285325537607942	0.58554144238573	NA	0.142276422764228	0.142276422764228
sp|P02790|HEMO_HUMAN	IVMvsIVO	-0.398047247796494	0.239729544957776	-1.6604012987494	33	0.106307935496498	0.506511091111705	NA	0.161585365853659	0.161585365853659
sp|P02790|HEMO_HUMAN	GVvsIVM	0.137688271532795	0.239729544957775	0.574348362264012	33	0.569626862594209	0.842887812824893	NA	0.157520325203252	0.157520325203252
sp|P02792|FRIL_HUMAN	GVvsIVO	-0.411002521988812	0.302369456899716	-1.3592726137188	15	0.194146343362382	0.48205312348819	NA	0.822916666666667	0.322916666666667
sp|P02792|FRIL_HUMAN	IVMvsIVO	0.428333359521404	0.287295186714691	1.49091728413388	15	0.156711337190144	0.562096409035738	NA	0.760416666666667	0.302083333333333
sp|P02792|FRIL_HUMAN	GVvsIVM	-0.839335881510215	0.312692190053414	-2.68422400113939	15	0.0169874806495089	0.18330159251064	NA	0.8125	0.270833333333333
sp|P03891|NU2M_HUMAN	GVvsIVO	Inf	NA	NA	NA	NA	0	oneConditionMissing	0.916666666666667	0
sp|P03891|NU2M_HUMAN	IVMvsIVO	Inf	NA	NA	NA	NA	0	oneConditionMissing	0.916666666666667	0
sp|P03891|NU2M_HUMAN	GVvsIVM	-0.189382047835775	0.779534695512509	-0.242942423122379	2	0.830693758539657	0.943744495334019	NA	0.833333333333333	0
sp|P03905|NU4M_HUMAN	GVvsIVO	0.748627156658579	0.891434912323751	0.839800131573366	6	0.433202263225462	0.720303763160896	NA	0.75	0
sp|P03905|NU4M_HUMAN	IVMvsIVO	0.302325474446885	0.939654902911852	0.321740964166763	6	0.758562713128093	0.906100707422909	NA	0.833333333333333	0
sp|P03905|NU4M_HUMAN	GVvsIVM	0.446301682211693	0.594289941549168	0.750983065687255	6	0.481068116349951	0.808102865738088	NA	0.666666666666667	0
sp|P03928|ATP8_HUMAN	GVvsIVO	0.709923042618253	0.332083047914719	2.13778766208074	29	0.0410911403943333	0.199312784013726	NA	0.625	0.5
sp|P03928|ATP8_HUMAN	IVMvsIVO	-0.00547551484008646	0.338490385387566	-0.0161762787850446	29	0.987204539681737	0.996374022038036	NA	0.708333333333333	0.541666666666667
sp|P03928|ATP8_HUMAN	GVvsIVM	0.715398557458339	0.314358993210545	2.27573752591577	29	0.0304302046971685	0.244278649364375	NA	0.611111111111111	0.569444444444444
sp|P04004|VTNC_HUMAN	GVvsIVO	0.896081461365089	1.56859298061067	0.571264485077726	5	0.59253905867464	0.819272755909761	NA	0.708333333333333	0
sp|P04004|VTNC_HUMAN	IVMvsIVO	-0.440879071249762	2.29618500630676	-0.192005030099418	5	0.85529259514582	0.95575175325719	NA	0.875	0
sp|P04004|VTNC_HUMAN	GVvsIVM	1.33696053261485	2.05377030520708	0.650978607113538	5	0.54378758573602	0.835092971387739	NA	0.75	0
sp|P04066|FUCO_HUMAN	GVvsIVO	-0.414104340214601	0.154938143406234	-2.67270751482324	33	0.0116018902149833	0.0898957049230824	NA	0.319444444444444	0.319444444444444
sp|P04066|FUCO_HUMAN	IVMvsIVO	-0.545522913191835	0.154938143406234	-3.52090777131312	33	0.00128023551443057	0.076712796022845	NA	0.342592592592593	0.342592592592593
sp|P04066|FUCO_HUMAN	GVvsIVM	0.131418572977234	0.154938143406234	0.848200256489883	33	0.402437092078858	0.773820332457357	NA	0.337962962962963	0.337962962962963
sp|P04075|ALDOA_HUMAN	GVvsIVO	0.342949429014772	0.418806547366912	0.818873131690365	33	0.418733335245579	0.705591139037186	NA	0.177083333333333	0.177083333333333
sp|P04075|ALDOA_HUMAN	IVMvsIVO	0.521726079220421	0.418806547366912	1.24574480150938	33	0.221630472340837	0.623070686795736	NA	0.192708333333333	0.192708333333333
sp|P04075|ALDOA_HUMAN	GVvsIVM	-0.178776650205649	0.418806547366912	-0.426871669819012	33	0.672244985098482	0.880953286841847	NA	0.203125	0.203125
sp|P04080|CYTB_HUMAN	GVvsIVO	0.556533614988821	0.485286337407865	1.14681492572307	33	0.25970543119512	0.559741082101109	NA	0.265151515151515	0.265151515151515
sp|P04080|CYTB_HUMAN	IVMvsIVO	0.872268706158588	0.485286337407865	1.79743099881561	33	0.0814237839796947	0.470804282783985	NA	0.242424242424242	0.242424242424242
sp|P04080|CYTB_HUMAN	GVvsIVM	-0.315735091169767	0.485286337407865	-0.65061607309254	33	0.519798926989598	0.823499347898908	NA	0.227272727272727	0.227272727272727
sp|P04179|SODM_HUMAN	GVvsIVO	2.09879934603294	0.482469044834344	4.35012228971823	33	0.000123309003100314	0.00337031524331776	NA	0.4625	0.4625
sp|P04179|SODM_HUMAN	IVMvsIVO	1.21693433050733	0.482469044834344	2.52230551065752	33	0.0166630055617174	0.238055022603691	NA	0.547916666666667	0.547916666666667
sp|P04179|SODM_HUMAN	GVvsIVM	0.881865015525609	0.482469044834344	1.82781677906071	33	0.0766307681886786	0.403289023100572	NA	0.414583333333333	0.414583333333333
sp|P04180|LCAT_HUMAN	GVvsIVO	-0.852717302617737	0.786957492230157	-1.08356208694478	10	0.303992707197307	0.605778376782431	NA	0.770833333333333	0.1875
sp|P04180|LCAT_HUMAN	IVMvsIVO	-1.51786114012235	0.862068740584307	-1.76071938195271	10	0.108776815953822	0.50756405324064	NA	0.791666666666667	0.166666666666667
sp|P04180|LCAT_HUMAN	GVvsIVM	0.665143837504612	0.931140661988321	0.71433228582703	10	0.491359430226498	0.814166500540833	NA	0.854166666666667	0.145833333333333
sp|P04181|OAT_HUMAN	GVvsIVO	-0.21021552149052	0.159459782000523	-1.31829806144994	33	0.196481297897696	0.483847791028069	NA	0.132936507936508	0.132936507936508
sp|P04181|OAT_HUMAN	IVMvsIVO	-0.0508975768046739	0.159459782000523	-0.319187547895348	33	0.751596084646242	0.903936234557028	NA	0.128968253968254	0.128968253968254
sp|P04181|OAT_HUMAN	GVvsIVM	-0.159317944685846	0.159459782000523	-0.999110513554591	33	0.325011334934842	0.726490237644048	NA	0.146825396825397	0.146825396825397
sp|P04217|A1BG_HUMAN	GVvsIVO	-0.366133783418867	0.246869509519371	-1.4831065372621	33	0.147534539392739	0.409514946915568	NA	0.164583333333333	0.164583333333333
sp|P04217|A1BG_HUMAN	IVMvsIVO	-0.464205771785378	0.246869509519371	-1.88036899611109	33	0.0689087296096069	0.449196884144279	NA	0.164583333333333	0.164583333333333
sp|P04217|A1BG_HUMAN	GVvsIVM	0.0980719883665103	0.246869509519371	0.397262458848993	33	0.693731830863395	0.889256687895994	NA	0.179166666666667	0.179166666666667
sp|P04264|K2C1_HUMAN	GVvsIVO	-0.00642493595155712	0.930374259177698	-0.0069057542039434	4	0.994820735804454	0.998778632587655	NA	0.833333333333333	0
sp|P04264|K2C1_HUMAN	IVMvsIVO	-0.0550895683461689	0.930374259177699	-0.059212266249562	4	0.955623208561651	0.987425493415486	NA	0.833333333333333	0
sp|P04264|K2C1_HUMAN	GVvsIVM	0.0486646323946118	0.657873947705961	0.0739725787353455	4	0.94458372112513	0.980590323053286	NA	0.75	0
sp|P04350|TBB4A_HUMAN	GVvsIVO	Inf	NA	NA	NA	NA	0	oneConditionMissing	0.916666666666667	0
sp|P04350|TBB4A_HUMAN	IVMvsIVO	Inf	NA	NA	NA	NA	0	oneConditionMissing	0.958333333333333	0
sp|P04350|TBB4A_HUMAN	GVvsIVM	-2.10810423936232	0.913070830570809	-2.30880690608025	1	0.260206676625502	0.682708106649001	NA	0.875	0
sp|P04406|G3P_HUMAN	GVvsIVO	-0.109498429025615	0.416143275944412	-0.26312675310472	33	0.794088854450604	0.915690939516618	NA	0.225877192982456	0.225877192982456
sp|P04406|G3P_HUMAN	IVMvsIVO	0.195154730440793	0.416143275944412	0.468960431951955	33	0.642181408342024	0.858451045248296	NA	0.203947368421053	0.203947368421053
sp|P04406|G3P_HUMAN	GVvsIVM	-0.304653159466408	0.416143275944412	-0.732087185056675	33	0.469283100643108	0.799171979110351	NA	0.214912280701754	0.214912280701754
sp|P04424|ARLY_HUMAN	GVvsIVO	0.722867144110986	0.318579195503351	2.26903436983342	33	0.0299308358987558	0.16520445285727	NA	0.548611111111111	0.548611111111111
sp|P04424|ARLY_HUMAN	IVMvsIVO	0.99015993715778	0.318579195503351	3.10804958746079	33	0.00386065649111966	0.11913589966827	NA	0.5	0.5
sp|P04424|ARLY_HUMAN	GVvsIVM	-0.267292793046794	0.318579195503351	-0.839015217627362	33	0.407497699439555	0.77531305392413	NA	0.409722222222222	0.409722222222222
sp|P04632|CPNS1_HUMAN	GVvsIVO	0.140165136745917	0.177686308621874	0.788834760725407	33	0.435839414239951	0.721994619931296	NA	0.25	0.25
sp|P04632|CPNS1_HUMAN	IVMvsIVO	0.357866044920754	0.177686308621874	2.0140327507299	33	0.0522176666918253	0.39445066132108	NA	0.229166666666667	0.229166666666667
sp|P04632|CPNS1_HUMAN	GVvsIVM	-0.217700908174837	0.177686308621874	-1.22519799000449	33	0.22917386108209	0.664272399744853	NA	0.229166666666667	0.229166666666667
sp|P04792|HSPB1_HUMAN	GVvsIVO	-0.0899829494440229	0.408269657950313	-0.220400776035563	33	0.826916928703729	0.933676738410461	NA	0.225260416666667	0.225260416666667
sp|P04792|HSPB1_HUMAN	IVMvsIVO	0.722469567727782	0.408269657950313	1.76958917631765	33	0.0860365638754066	0.480143738889544	NA	0.197916666666667	0.197916666666667
sp|P04792|HSPB1_HUMAN	GVvsIVM	-0.812452517171805	0.408269657950313	-1.98998995235321	33	0.0549301368980037	0.339330920687418	NA	0.20703125	0.20703125
sp|P04843|RPN1_HUMAN	GVvsIVO	0.282857157097865	0.106303231893219	2.66085190506712	33	0.0119420728865913	0.0913150222952413	NA	0.248263888888889	0.248263888888889
sp|P04843|RPN1_HUMAN	IVMvsIVO	-0.00447682646795317	0.106303231893219	-0.0421137381077003	33	0.966661811345224	0.987425493415486	NA	0.256944444444444	0.256944444444444
sp|P04843|RPN1_HUMAN	GVvsIVM	0.287333983565818	0.106303231893219	2.70296564317482	33	0.0107740028758196	0.145478475989893	NA	0.230902777777778	0.230902777777778
sp|P04844|RPN2_HUMAN	GVvsIVO	0.354044046293726	0.155484990397515	2.27703037694232	33	0.0293967257690986	0.16335593376455	NA	0.346491228070175	0.346491228070175
sp|P04844|RPN2_HUMAN	IVMvsIVO	0.0539420861373563	0.155484990397515	0.346927931753717	33	0.730848170302709	0.895602954925765	NA	0.350877192982456	0.350877192982456
sp|P04844|RPN2_HUMAN	GVvsIVM	0.300101960156369	0.155484990397515	1.9301024451886	33	0.0622263594307204	0.364624311992004	NA	0.333333333333333	0.333333333333333
sp|P04908|H2A1B_HUMAN;sp|P0C0S8|H2A1_HUMAN;sp|P20671|H2A1D_HUMAN;sp|Q16777|H2A2C_HUMAN;sp|Q6FI13|H2A2A_HUMAN;sp|Q7L7L0|H2A3_HUMAN;sp|Q93077|H2A1C_HUMAN;sp|Q96KK5|H2A1H_HUMAN;sp|Q99878|H2A1J_HUMAN;sp|Q9BTM1|H2AJ_HUMAN	GVvsIVO	-0.187055105019891	0.305039985128343	-0.613215034550927	33	0.543937822773373	0.789517277041909	NA	0	0
sp|P04908|H2A1B_HUMAN;sp|P0C0S8|H2A1_HUMAN;sp|P20671|H2A1D_HUMAN;sp|Q16777|H2A2C_HUMAN;sp|Q6FI13|H2A2A_HUMAN;sp|Q7L7L0|H2A3_HUMAN;sp|Q93077|H2A1C_HUMAN;sp|Q96KK5|H2A1H_HUMAN;sp|Q99878|H2A1J_HUMAN;sp|Q9BTM1|H2AJ_HUMAN	IVMvsIVO	0.0110094848924587	0.305039985128343	0.0360919401691768	33	0.971426492898991	0.987425493415486	NA	0	0
sp|P04908|H2A1B_HUMAN;sp|P0C0S8|H2A1_HUMAN;sp|P20671|H2A1D_HUMAN;sp|Q16777|H2A2C_HUMAN;sp|Q6FI13|H2A2A_HUMAN;sp|Q7L7L0|H2A3_HUMAN;sp|Q93077|H2A1C_HUMAN;sp|Q96KK5|H2A1H_HUMAN;sp|Q99878|H2A1J_HUMAN;sp|Q9BTM1|H2AJ_HUMAN	GVvsIVM	-0.19806458991235	0.305039985128343	-0.649306974720104	33	0.520633970112895	0.82377048220797	NA	0	0
sp|P05023|AT1A1_HUMAN	GVvsIVO	0.03973106709865	0.350060397963227	0.113497748759412	8	0.912432516207033	0.968929885631617	NA	0.833333333333333	0.25
sp|P05023|AT1A1_HUMAN	IVMvsIVO	-Inf	NA	NA	NA	NA	0	oneConditionMissing	0.958333333333333	0.0833333333333333
sp|P05023|AT1A1_HUMAN	GVvsIVM	Inf	NA	NA	NA	NA	0	oneConditionMissing	0.875	0.166666666666667
sp|P05067|A4_HUMAN	GVvsIVO	-Inf	NA	NA	NA	NA	0	oneConditionMissing	0.916666666666667	0
sp|P05067|A4_HUMAN	IVMvsIVO	0.218388755760703	1.26519001282889	0.17261340474258	3	0.873943707313307	0.959778548378833	NA	0.791666666666667	0
sp|P05067|A4_HUMAN	GVvsIVM	-Inf	NA	NA	NA	NA	0	oneConditionMissing	0.875	0
sp|P05090|APOD_HUMAN	GVvsIVO	-0.686989751797764	0.517393043202954	-1.3277908561447	33	0.193359130574003	0.481993480606679	NA	0.416666666666667	0.416666666666667
sp|P05090|APOD_HUMAN	IVMvsIVO	-0.944945438973062	0.517393043202954	-1.8263589960996	33	0.0768551006965896	0.463634655079427	NA	0.472222222222222	0.472222222222222
sp|P05090|APOD_HUMAN	GVvsIVM	0.257955687175298	0.517393043202954	0.498568139954893	33	0.621390692212361	0.862259203561834	NA	0.444444444444444	0.444444444444444
sp|P05141|ADT2_HUMAN	GVvsIVO	0.320143887636741	0.104557118813996	3.06190426121312	33	0.00435287035307597	0.0464169117241437	NA	0.0972222222222222	0.0972222222222222
sp|P05141|ADT2_HUMAN	IVMvsIVO	0.276548623322048	0.104557118813996	2.64495260063564	33	0.0124128074557002	0.200136105606796	NA	0.0787037037037037	0.0787037037037037
sp|P05141|ADT2_HUMAN	GVvsIVM	0.0435952643146928	0.104557118813996	0.416951660577482	33	0.679413719424057	0.881318935229898	NA	0.0740740740740741	0.0740740740740741
sp|P05155|IC1_HUMAN	GVvsIVO	0.11257857246971	0.332976541521965	0.338097608783902	33	0.737431198807752	0.887060274718142	NA	0.513888888888889	0.513888888888889
sp|P05155|IC1_HUMAN	IVMvsIVO	-0.0490602250138523	0.332976541521965	-0.147338382426607	33	0.883761460089142	0.9627136684612	NA	0.538194444444444	0.538194444444444
sp|P05155|IC1_HUMAN	GVvsIVM	0.161638797483562	0.332976541521965	0.485435991210509	33	0.630574541273375	0.862767994169095	NA	0.503472222222222	0.503472222222222
sp|P05198|IF2A_HUMAN	GVvsIVO	0.608121110268436	0.30934038434277	1.96586395132488	32	0.0580415926387139	0.244059306349478	NA	0.555555555555556	0.513888888888889
sp|P05198|IF2A_HUMAN	IVMvsIVO	0.381891570647443	0.30934038434277	1.2345351269244	32	0.225992670410748	0.623812336787466	NA	0.625	0.583333333333333
sp|P05198|IF2A_HUMAN	GVvsIVM	0.226229539620993	0.30254086425224	0.747765232244384	32	0.460062042949929	0.799171979110351	NA	0.486111111111111	0.486111111111111
sp|P05362|ICAM1_HUMAN	GVvsIVO	1.21642462120383	0.230488297621274	5.27759818506097	33	8.13277071287644e-06	0.000414278026677826	NA	0.479166666666667	0.479166666666667
sp|P05362|ICAM1_HUMAN	IVMvsIVO	0.269264380129724	0.230488297621274	1.16823449567129	33	0.25108307582504	0.638860424791058	NA	0.575520833333333	0.575520833333333
sp|P05362|ICAM1_HUMAN	GVvsIVM	0.947160241074105	0.230488297621274	4.10936368938967	33	0.000246404913176068	0.00822792622240628	NA	0.450520833333333	0.450520833333333
sp|P05386|RLA1_HUMAN	GVvsIVO	0.18309130943509	0.177834407162469	1.02956065902263	33	0.310703666511753	0.61500177237894	NA	0.416666666666667	0.416666666666667
sp|P05386|RLA1_HUMAN	IVMvsIVO	-0.0472743817788392	0.177834407162469	-0.265833718756401	33	0.792021095322316	0.922231460458863	NA	0.458333333333333	0.458333333333333
sp|P05386|RLA1_HUMAN	GVvsIVM	0.230365691213929	0.177834407162469	1.29539437777903	33	0.204173124236991	0.633808781393975	NA	0.416666666666667	0.416666666666667
sp|P05387|RLA2_HUMAN	GVvsIVO	0.29192518593957	0.195216061703442	1.49539532450481	33	0.144314006881409	0.406456566074302	NA	0.145833333333333	0.145833333333333
sp|P05387|RLA2_HUMAN	IVMvsIVO	0.0352239531622096	0.195216061703442	0.180435732873862	33	0.857914038298633	0.955909404078854	NA	0.140625	0.140625
sp|P05387|RLA2_HUMAN	GVvsIVM	0.25670123277736	0.195216061703442	1.31495959163095	33	0.197588449996856	0.628993517929107	NA	0.140625	0.140625
sp|P05388|RLA0_HUMAN	GVvsIVO	0.466601113711538	0.192840471465509	2.4196223446539	33	0.021208473131882	0.132188630500737	NA	0.364583333333333	0.364583333333333
sp|P05388|RLA0_HUMAN	IVMvsIVO	0.371735334516074	0.192840471465509	1.92768318647552	33	0.0625379601192895	0.421649495818291	NA	0.385416666666667	0.385416666666667
sp|P05388|RLA0_HUMAN	GVvsIVM	0.0948657791954646	0.192840471465509	0.491939158178382	33	0.62601902516792	0.862259203561834	NA	0.375	0.375
sp|P05455|LA_HUMAN	GVvsIVO	-0.495732366326746	0.76336349911968	-0.649405384064643	15	0.525896375775155	0.774173634724798	NA	0.902777777777778	0.194444444444444
sp|P05455|LA_HUMAN	IVMvsIVO	0.124056712419505	0.35868274771961	0.345867519997037	15	0.734245443846388	0.895602954925765	NA	0.736111111111111	0.444444444444444
sp|P05455|LA_HUMAN	GVvsIVM	-0.61978907874625	0.738163004987288	-0.839637145940312	15	0.414294370644975	0.775848765170389	NA	0.805555555555556	0.305555555555556
sp|P05543|THBG_HUMAN	GVvsIVO	-0.340848788845337	0.592822604030994	-0.574959164052922	20	0.571730894683235	0.807961081891964	NA	0.75	0.375
sp|P05543|THBG_HUMAN	IVMvsIVO	-0.295291918490968	0.546555435315189	-0.540278075033099	20	0.594971199719751	0.837965132024308	NA	0.71875	0.427083333333333
sp|P05543|THBG_HUMAN	GVvsIVM	-0.0455568703543689	0.607462403645356	-0.0749953743326073	20	0.94096346479425	0.978625482335526	NA	0.78125	0.364583333333333
sp|P05556|ITB1_HUMAN	GVvsIVO	-0.515979689367526	0.614020708187171	-0.84032945874236	11	0.418614669913047	0.705591139037186	NA	0.708333333333333	0.25
sp|P05556|ITB1_HUMAN	IVMvsIVO	-0.63919448614409	1.17986402880125	-0.541752668562596	11	0.598790733751427	0.837965132024308	NA	0.822916666666667	0.15625
sp|P05556|ITB1_HUMAN	GVvsIVM	0.123214796776564	1.19209092561222	0.103360233795325	11	0.919537412375529	0.975817496973225	NA	0.864583333333333	0.15625
sp|P05783|K1C18_HUMAN	GVvsIVO	-1.93578485074754	2.20568435402443	-0.877634575054024	2	0.472703565754397	0.74089570022029	NA	0.833333333333333	0
sp|P05783|K1C18_HUMAN	IVMvsIVO	-Inf	NA	NA	NA	NA	0	oneConditionMissing	0.916666666666667	0
sp|P05783|K1C18_HUMAN	GVvsIVM	Inf	NA	NA	NA	NA	0	oneConditionMissing	0.916666666666667	0
sp|P06132|DCUP_HUMAN	GVvsIVO	0.995055474054369	0.236914185672405	4.20006708855454	32	0.000198996854536615	0.00473060839348923	NA	0.357142857142857	0.31547619047619
sp|P06132|DCUP_HUMAN	IVMvsIVO	0.320835832530505	0.231706644572869	1.38466392762252	32	0.175734784667279	0.577060766878327	NA	0.410714285714286	0.410714285714286
sp|P06132|DCUP_HUMAN	GVvsIVM	0.674219641523864	0.236914185672405	2.84583905185039	32	0.00766660677171083	0.1201831484165	NA	0.31547619047619	0.273809523809524
sp|P06280|AGAL_HUMAN	GVvsIVO	1.16136764752823	0.559638638076126	2.07520990959573	10	0.0647158308480433	0.25940352231411	NA	0.770833333333333	0.145833333333333
sp|P06280|AGAL_HUMAN	IVMvsIVO	1.55713420024068	0.589910920985063	2.63960904070143	10	0.0247505746599481	0.285925104985634	NA	0.833333333333333	0.0416666666666667
sp|P06280|AGAL_HUMAN	GVvsIVM	-0.395766552712446	0.323107518342167	-1.22487571549893	10	0.248691229199449	0.671652466041894	NA	0.645833333333333	0.145833333333333
sp|P06493|CDK1_HUMAN	GVvsIVO	-0.405676834261469	0.160110393888845	-2.53373203580466	33	0.0162167485288092	0.111497172402967	NA	0.196428571428571	0.196428571428571
sp|P06493|CDK1_HUMAN	IVMvsIVO	-0.0209560052902453	0.160110393888845	-0.130884727601094	33	0.896661159445814	0.969882738016532	NA	0.19047619047619	0.19047619047619
sp|P06493|CDK1_HUMAN	GVvsIVM	-0.384720828971224	0.160110393888845	-2.40284730820357	33	0.0220503673304278	0.204385124806368	NA	0.196428571428571	0.196428571428571
sp|P06576|ATPB_HUMAN	GVvsIVO	0.285316955937395	0.117876052519698	2.42048278542172	33	0.0211660896549375	0.132188630500737	NA	0.202380952380952	0.202380952380952
sp|P06576|ATPB_HUMAN	IVMvsIVO	0.138315479392349	0.117876052519698	1.17339761924277	33	0.249036282140475	0.637268320130836	NA	0.19047619047619	0.19047619047619
sp|P06576|ATPB_HUMAN	GVvsIVM	0.147001476545046	0.117876052519698	1.24708516617895	33	0.221144921269924	0.661859371932669	NA	0.180555555555556	0.180555555555556
sp|P06730|IF4E_HUMAN	GVvsIVO	0.0424743529113642	0.258462259699348	0.16433483542538	32	0.870501204948436	0.950897813048769	NA	0.358333333333333	0.316666666666667
sp|P06730|IF4E_HUMAN	IVMvsIVO	-0.0133070053029544	0.258462259699348	-0.0514852935141615	32	0.959258871084109	0.987425493415486	NA	0.375	0.333333333333333
sp|P06730|IF4E_HUMAN	GVvsIVM	0.0557813582143186	0.252781076716391	0.220670625107364	32	0.826750831884464	0.943744495334019	NA	0.316666666666667	0.316666666666667
sp|P06733|ENOA_HUMAN	GVvsIVO	0.476923010277879	0.25232970557901	1.89007873323319	33	0.0675576171331818	0.266347846858406	NA	0.228260869565217	0.228260869565217
sp|P06733|ENOA_HUMAN	IVMvsIVO	0.426534652182559	0.25232970557901	1.69038620008615	33	0.10038039145694	0.495113939009948	NA	0.239130434782609	0.239130434782609
sp|P06733|ENOA_HUMAN	GVvsIVM	0.0503883580953198	0.25232970557901	0.199692533147042	33	0.842946500885236	0.947685492700378	NA	0.231884057971015	0.231884057971014
sp|P06744|G6PI_HUMAN	GVvsIVO	0.0979301596282578	0.57806323137294	0.169410808910414	33	0.866507762155084	0.949820270758801	NA	0.35	0.35
sp|P06744|G6PI_HUMAN	IVMvsIVO	0.580460110666053	0.57806323137294	1.00414639638543	33	0.322614634705421	0.679417370589512	NA	0.336904761904762	0.336904761904762
sp|P06744|G6PI_HUMAN	GVvsIVM	-0.482529951037795	0.57806323137294	-0.834735587475012	33	0.409869107586841	0.77531305392413	NA	0.327380952380952	0.327380952380952
sp|P06746|DPOLB_HUMAN	GVvsIVO	-Inf	NA	NA	NA	NA	0	oneConditionMissing	0.958333333333333	0
sp|P06746|DPOLB_HUMAN	IVMvsIVO	-0.29400102338351	0.485047149022958	-0.606128752587708	2	0.606060261668901	0.841682880872632	NA	0.833333333333333	0
sp|P06746|DPOLB_HUMAN	GVvsIVM	-Inf	NA	NA	NA	NA	0	oneConditionMissing	0.875	0
sp|P06748|NPM_HUMAN	GVvsIVO	0.289589893384507	0.189317619533928	1.52965103880682	33	0.135633496989005	0.395107833297356	NA	0.371212121212121	0.371212121212121
sp|P06748|NPM_HUMAN	IVMvsIVO	0.648878505078634	0.189317619533928	3.42745966633258	33	0.00165083653129328	0.0827825735588107	NA	0.34469696969697	0.34469696969697
sp|P06748|NPM_HUMAN	GVvsIVM	-0.359288611694127	0.189317619533928	-1.89780862752576	33	0.0664983552396796	0.375252877782844	NA	0.276515151515151	0.276515151515151
sp|P06753|TPM3_HUMAN	GVvsIVO	0.129095603880065	0.153940208977053	0.838608734767332	33	0.407722569427228	0.696306286972414	NA	0.246212121212121	0.246212121212121
sp|P06753|TPM3_HUMAN	IVMvsIVO	0.00752705347328794	0.153940208977053	0.0488959546261885	33	0.961296956282722	0.987425493415486	NA	0.261363636363636	0.261363636363636
sp|P06753|TPM3_HUMAN	GVvsIVM	0.121568550406777	0.153940208977053	0.789712780141144	33	0.435333494040859	0.787488333656634	NA	0.265151515151515	0.265151515151515
sp|P06865|HEXA_HUMAN	GVvsIVO	0.464041731664097	0.185819546508717	2.49727082205707	33	0.0176803875741345	0.117918362681936	NA	0.291666666666667	0.291666666666667
sp|P06865|HEXA_HUMAN	IVMvsIVO	0.0382707310941989	0.185819546508717	0.20595643361127	33	0.838090299508822	0.944421044437141	NA	0.291666666666667	0.291666666666667
sp|P06865|HEXA_HUMAN	GVvsIVM	0.425771000569898	0.185819546508717	2.2913143884458	33	0.028463895263541	0.237615828365574	NA	0.236111111111111	0.236111111111111
sp|P07093|GDN_HUMAN	GVvsIVO	0.928681681298238	0.354242531710885	2.62159847608638	33	0.0131354797775103	0.0979449905149136	NA	0.476851851851852	0.476851851851852
sp|P07093|GDN_HUMAN	IVMvsIVO	0.311276591592892	0.354242531710885	0.878710385479461	33	0.385911911855383	0.716482039537091	NA	0.50462962962963	0.50462962962963
sp|P07093|GDN_HUMAN	GVvsIVM	0.617405089705345	0.354242531710885	1.74288809060692	33	0.0906658667029103	0.433735884713335	NA	0.435185185185185	0.435185185185185
sp|P07099|HYEP_HUMAN	GVvsIVO	-0.363487533236707	0.0852529314497365	-4.26363676949938	33	0.000158273151509292	0.00404270039121074	NA	0.263211382113821	0.263211382113821
sp|P07099|HYEP_HUMAN	IVMvsIVO	-0.135766646613237	0.0852529314497365	-1.59251587370087	33	0.120803804314174	0.516917321135049	NA	0.254065040650406	0.254065040650407
sp|P07099|HYEP_HUMAN	GVvsIVM	-0.22772088662347	0.0852529314497365	-2.67112089579852	33	0.0116468895282482	0.151854377295144	NA	0.279471544715447	0.279471544715447
sp|P07108|ACBP_HUMAN	GVvsIVO	0.600017371951765	0.249581817460456	2.40409088313027	32	0.0221762771357019	0.135484074816337	NA	0.333333333333333	0.291666666666667
sp|P07108|ACBP_HUMAN	IVMvsIVO	0.309880440283864	0.24409583286889	1.2695031973377	32	0.213416939393797	0.617244694096357	NA	0.333333333333333	0.333333333333333
sp|P07108|ACBP_HUMAN	GVvsIVM	0.290136931667901	0.249581817460456	1.1624922625378	32	0.253632189944543	0.677540693354556	NA	0.305555555555556	0.263888888888889
sp|P07195|LDHB_HUMAN	GVvsIVO	Inf	NA	NA	NA	NA	0	oneConditionMissing	0.770833333333333	0.0625
sp|P07195|LDHB_HUMAN	IVMvsIVO	Inf	NA	NA	NA	NA	0	oneConditionMissing	0.979166666666667	0.0208333333333333
sp|P07195|LDHB_HUMAN	GVvsIVM	0.898433436995598	0.645062611271774	1.39278485730911	6	0.21310409214671	0.647972730662437	NA	0.75	0.0833333333333333
sp|P07196|NFL_HUMAN	GVvsIVO	-0.461295923168672	1.15763173166597	-0.398482445280601	13	0.696742180575926	0.869743843747579	NA	0.770833333333333	0.229166666666667
sp|P07196|NFL_HUMAN	IVMvsIVO	-0.354345506966547	1.20910690985008	-0.293063834206755	13	0.77409911273043	0.912522247509598	NA	0.770833333333333	0.1875
sp|P07196|NFL_HUMAN	GVvsIVM	-0.106950416202125	1.15763173166597	-0.092387253455994	13	0.927798922143496	0.976332603338997	NA	0.75	0.208333333333333
sp|P07203|GPX1_HUMAN	GVvsIVO	0.533083976094079	0.118587514485136	4.49527910597114	33	8.09352459207879e-05	0.00239908056118286	NA	0.285416666666667	0.285416666666667
sp|P07203|GPX1_HUMAN	IVMvsIVO	0.833873419127091	0.118587514485136	7.03171343751887	33	4.80002735336882e-08	2.88841645988969e-05	NA	0.285416666666667	0.285416666666667
sp|P07203|GPX1_HUMAN	GVvsIVM	-0.300789443033011	0.118587514485135	-2.53643433154773	33	0.0161128298647071	0.17995113730489	NA	0.25	0.25
sp|P07237|PDIA1_HUMAN	GVvsIVO	-0.172367856436537	0.113132534188776	-1.5235922864498	33	0.137137365236957	0.395753382132131	NA	0.136178861788618	0.136178861788618
sp|P07237|PDIA1_HUMAN	IVMvsIVO	-0.147191430990077	0.113132534188776	-1.30105307059126	33	0.20225174461268	0.608524936603401	NA	0.138211382113821	0.138211382113821
sp|P07237|PDIA1_HUMAN	GVvsIVM	-0.0251764254464598	0.113132534188776	-0.222539215858542	33	0.825265796090433	0.943744495334019	NA	0.144308943089431	0.144308943089431
sp|P07333|CSF1R_HUMAN	GVvsIVO	-0.805167118554172	0.608387657291411	-1.3234442035508	10	0.215146476911535	0.510620120746533	NA	0.625	0.125
sp|P07333|CSF1R_HUMAN	IVMvsIVO	-Inf	NA	NA	NA	NA	0	oneConditionMissing	0.958333333333333	0
sp|P07333|CSF1R_HUMAN	GVvsIVM	Inf	NA	NA	NA	NA	0	oneConditionMissing	0.666666666666667	0.125
sp|P07437|TBB5_HUMAN	GVvsIVO	1.01372069279266	1.61503226608593	0.627678291065624	11	0.543025028089362	0.789227053536657	NA	0.722222222222222	0.222222222222222
sp|P07437|TBB5_HUMAN	IVMvsIVO	0.0769991464201926	2.08499769004614	0.0369300871592277	11	0.971202429387209	0.987425493415486	NA	0.944444444444444	0.111111111111111
sp|P07437|TBB5_HUMAN	GVvsIVM	0.936721546372466	1.61503226608593	0.580001753551731	11	0.573601680955305	0.844174957498844	NA	0.722222222222222	0.222222222222222
sp|P07602|SAP_HUMAN	GVvsIVO	0.745014545059286	0.24937371998102	2.98754233251198	33	0.00527313507990868	0.0525344287421607	NA	0.458333333333333	0.458333333333333
sp|P07602|SAP_HUMAN	IVMvsIVO	0.300467777880653	0.24937371998102	1.20488950440937	33	0.236815934123257	0.631156676088122	NA	0.479166666666667	0.479166666666667
sp|P07602|SAP_HUMAN	GVvsIVM	0.444546767178633	0.24937371998102	1.78265282810261	33	0.0838453916143083	0.419246172668671	NA	0.395833333333333	0.395833333333333
sp|P07686|HEXB_HUMAN	GVvsIVO	-0.322671559188692	0.257572238942203	-1.25274199002905	33	0.219104503632377	0.515726433410957	NA	0.416666666666667	0.416666666666667
sp|P07686|HEXB_HUMAN	IVMvsIVO	-0.481699155255914	0.257572238942203	-1.87015167952166	33	0.0703554768710268	0.450555574657365	NA	0.426282051282051	0.426282051282051
sp|P07686|HEXB_HUMAN	GVvsIVM	0.159027596067223	0.257572238942203	0.617409689492615	33	0.541201776529375	0.835092971387739	NA	0.426282051282051	0.426282051282051
sp|P07737|PROF1_HUMAN	GVvsIVO	0.260925312708043	0.483602305299913	0.539545221039065	33	0.593132941852462	0.819272755909761	NA	0.253787878787879	0.253787878787879
sp|P07737|PROF1_HUMAN	IVMvsIVO	0.433074134371144	0.483602305299913	0.895517100776777	33	0.376996691402911	0.708377077444815	NA	0.25	0.25
sp|P07737|PROF1_HUMAN	GVvsIVM	-0.172148821663101	0.483602305299913	-0.355971879737711	33	0.72412731368526	0.902961078283164	NA	0.246212121212121	0.246212121212121
sp|P07738|PMGE_HUMAN	GVvsIVO	-0.477145644761679	0.5409854610736	-0.881993471349064	33	0.384159870741749	0.681217023375878	NA	0.212797619047619	0.212797619047619
sp|P07738|PMGE_HUMAN	IVMvsIVO	0.0939897051170583	0.5409854610736	0.173737950240905	33	0.863132806304007	0.956453805189662	NA	0.194940476190476	0.194940476190476
sp|P07738|PMGE_HUMAN	GVvsIVM	-0.571135349878737	0.5409854610736	-1.05573142158997	33	0.298759045370484	0.710638889570712	NA	0.199404761904762	0.199404761904762
sp|P07741|APT_HUMAN	GVvsIVO	0.0654885577624563	0.338876012767375	0.193252267186617	32	0.847982809764364	0.940959003760757	NA	0.493055555555556	0.451388888888889
sp|P07741|APT_HUMAN	IVMvsIVO	0.0440634403529315	0.338876012767375	0.130028207051584	32	0.897358051038992	0.969882738016532	NA	0.493055555555556	0.451388888888889
sp|P07741|APT_HUMAN	GVvsIVM	0.0214251174095248	0.331427278707301	0.0646450029493387	32	0.948858812066428	0.98238488101229	NA	0.458333333333333	0.458333333333333
sp|P07814|SYEP_HUMAN	GVvsIVO	-0.0352201814321966	0.338591337498191	-0.104019735686194	32	0.917802907507794	0.971294307618706	NA	0.628787878787879	0.587121212121212
sp|P07814|SYEP_HUMAN	IVMvsIVO	0.369522516063545	0.338591337498191	1.09135253959508	32	0.283267103875877	0.66277381443367	NA	0.598484848484849	0.556818181818182
sp|P07814|SYEP_HUMAN	GVvsIVM	-0.404742697495742	0.331148860801558	-1.22223792803045	32	0.230544438167717	0.664272399744853	NA	0.568181818181818	0.568181818181818
sp|P07858|CATB_HUMAN	GVvsIVO	1.04409210604178	0.168514442210737	6.19586127066836	33	5.42736290798373e-07	5.4296243091954e-05	NA	0.472222222222222	0.472222222222222
sp|P07858|CATB_HUMAN	IVMvsIVO	0.398612396885856	0.168514442210737	2.36544946330101	33	0.0240376737820767	0.284808112487299	NA	0.53125	0.53125
sp|P07858|CATB_HUMAN	GVvsIVM	0.645479709155928	0.168514442210737	3.83041180736735	33	0.000543033170116836	0.0159742257542702	NA	0.447916666666667	0.447916666666667
sp|P07900|HS90A_HUMAN	GVvsIVO	0.346319185207548	0.465975783062253	0.743212840228826	33	0.462611476492818	0.736091753473931	NA	0.205	0.205
sp|P07900|HS90A_HUMAN	IVMvsIVO	0.452869963827242	0.465975783062253	0.971874462769538	33	0.338183217529543	0.683917007303318	NA	0.213333333333333	0.213333333333333
sp|P07900|HS90A_HUMAN	GVvsIVM	-0.106550778619694	0.465975783062253	-0.228661622540713	33	0.820543056387044	0.942361913169285	NA	0.203333333333333	0.203333333333333
sp|P07902|GALT_HUMAN	GVvsIVO	-0.307936718025157	0.698110528131477	-0.44110023501488	10	0.668524317674402	0.855583589844517	NA	0.819444444444444	0.194444444444444
sp|P07902|GALT_HUMAN	IVMvsIVO	0.0974590564087638	0.754045551941445	0.129248234616378	10	0.899723902337886	0.969994961858064	NA	0.888888888888889	0.138888888888889
sp|P07902|GALT_HUMAN	GVvsIVM	-0.405395774433921	0.545738103874423	-0.742839416115251	10	0.474667644018296	0.803345240050669	NA	0.791666666666667	0.25
sp|P07919|QCR6_HUMAN	GVvsIVO	0.191659296035519	0.202818521758906	0.94497925718711	33	0.351537521843234	0.653788992986526	NA	0.302083333333333	0.302083333333333
sp|P07919|QCR6_HUMAN	IVMvsIVO	-0.0854374589845925	0.202818521758906	-0.42125077258059	33	0.676303175397991	0.866940719583756	NA	0.416666666666667	0.416666666666667
sp|P07919|QCR6_HUMAN	GVvsIVM	0.277096755020111	0.202818521758906	1.3662300297677	33	0.181105213832651	0.608858480789769	NA	0.34375	0.34375
sp|P07942|LAMB1_HUMAN	GVvsIVO	-1.27432728829702	0.43219277986247	-2.94851591158587	33	0.00582683276409179	0.0559719456240502	NA	0.618055555555556	0.618055555555556
sp|P07942|LAMB1_HUMAN	IVMvsIVO	-0.395462199687274	0.43219277986247	-0.915013434081699	33	0.366822585559031	0.702979270255244	NA	0.553240740740741	0.553240740740741
sp|P07942|LAMB1_HUMAN	GVvsIVM	-0.878865088609748	0.43219277986247	-2.03350247750417	33	0.0501076875825719	0.32243775004306	NA	0.625	0.625
sp|P07954|FUMH_HUMAN	GVvsIVO	0.0721486586606561	0.0828004012864571	0.871356388854323	33	0.389854908640428	0.686631434690944	NA	0.216435185185185	0.216435185185185
sp|P07954|FUMH_HUMAN	IVMvsIVO	0.0175789376772686	0.0828004012864572	0.212304981668535	33	0.833175047794594	0.94218887455051	NA	0.230324074074074	0.230324074074074
sp|P07954|FUMH_HUMAN	GVvsIVM	0.0545697209833875	0.0828004012864571	0.659051407185788	33	0.514435602884628	0.820659624916772	NA	0.231481481481482	0.231481481481481
sp|P08069|IGF1R_HUMAN	GVvsIVO	-0.171841889826184	0.74565635127875	-0.230457220047126	27	0.819473757517592	0.930726817313027	NA	0.25	0
sp|P08069|IGF1R_HUMAN	IVMvsIVO	-0.343967961759244	0.67308231493881	-0.511034020839657	27	0.61348089225051	0.844764592475387	NA	0.0833333333333334	0
sp|P08069|IGF1R_HUMAN	GVvsIVM	0.172126071933061	0.717508158556234	0.239894236574831	27	0.812224209773905	0.939327471648806	NA	0.166666666666667	0
sp|P08133|ANXA6_HUMAN	GVvsIVO	0.757105565779016	0.188596169727042	4.01442705265322	33	0.000322949470765055	0.00704910617551724	NA	0.332407407407407	0.332407407407407
sp|P08133|ANXA6_HUMAN	IVMvsIVO	0.551425217948558	0.188596169727042	2.92384102363607	33	0.00620472025015051	0.150468359499287	NA	0.352777777777778	0.352777777777778
sp|P08133|ANXA6_HUMAN	GVvsIVM	0.205680347830458	0.188596169727042	1.09058602901714	33	0.283354484737884	0.698009709298385	NA	0.296296296296296	0.296296296296296
sp|P08174|DAF_HUMAN	GVvsIVO	0.0305880796708744	0.207151083694865	0.147660727259003	32	0.883537009663696	0.958595734388854	NA	0.541666666666667	0.541666666666667
sp|P08174|DAF_HUMAN	IVMvsIVO	-0.763994702769647	0.211806745530299	-3.60703669213574	32	0.00104117216905686	0.0759424669975715	NA	0.625	0.583333333333333
sp|P08174|DAF_HUMAN	GVvsIVM	0.794582782440522	0.211806745530299	3.75145173233803	32	0.000700202763624924	0.0198873681484734	NA	0.583333333333333	0.541666666666667
sp|P08185|CBG_HUMAN	GVvsIVO	0.0635566081351727	0.779642569607858	0.0815201870866803	3	0.940162408803157	0.978045902745399	NA	0.895833333333333	0.104166666666667
sp|P08185|CBG_HUMAN	IVMvsIVO	0.0605382416604528	1.04600027027747	0.0578759330954991	3	0.957486737945587	0.987425493415486	NA	0.9375	0.0625
sp|P08185|CBG_HUMAN	GVvsIVM	0.0030183664747199	0.98617851231488	0.00306066948024939	3	0.997750090651927	0.999027351144942	NA	0.916666666666667	0.0833333333333333
sp|P08195|4F2_HUMAN	GVvsIVO	0.0444109935408545	0.131900757137556	0.336700065296361	33	0.738474935378572	0.887870966371533	NA	0.182291666666667	0.182291666666667
sp|P08195|4F2_HUMAN	IVMvsIVO	-0.0578557958798838	0.131900757137556	-0.43863126441001	33	0.66378711714392	0.864575536236696	NA	0.213541666666667	0.213541666666667
sp|P08195|4F2_HUMAN	GVvsIVM	0.102266789420738	0.131900757137556	0.775331329706371	33	0.443664739604032	0.791079158254326	NA	0.1875	0.1875
sp|P08237|PFKAM_HUMAN	GVvsIVO	-0.0952873946160129	0.838739755006431	-0.113607819406727	9	0.912042590212568	0.968929885631617	NA	0.84375	0.21875
sp|P08237|PFKAM_HUMAN	IVMvsIVO	-0.299181684899817	0.954947219444879	-0.313296566352363	9	0.761194290541712	0.906578256968778	NA	0.864583333333333	0.15625
sp|P08237|PFKAM_HUMAN	GVvsIVM	0.203894290283804	0.913104189667879	0.223297946270475	9	0.828289544206094	0.943744495334019	NA	0.875	0.208333333333333
sp|P08238|HS90B_HUMAN	GVvsIVO	0.327648610531325	0.441810660187732	0.741604130584135	33	0.463572722652486	0.736207015068855	NA	0.25219298245614	0.25219298245614
sp|P08238|HS90B_HUMAN	IVMvsIVO	0.687916320817736	0.441810660187732	1.55703875620708	33	0.129000963319219	0.523421365724201	NA	0.228070175438597	0.228070175438596
sp|P08238|HS90B_HUMAN	GVvsIVM	-0.36026771028641	0.441810660187731	-0.815434625622948	33	0.420670290844254	0.779394655433865	NA	0.230263157894737	0.230263157894737
sp|P08240|SRPRA_HUMAN	GVvsIVO	-0.280791792932817	0.309098264842094	-0.908422417305585	33	0.370241887558489	0.6688869616463	NA	0.527777777777778	0.527777777777778
sp|P08240|SRPRA_HUMAN	IVMvsIVO	0.0542353904356956	0.309098264842094	0.175463263966889	33	0.861787871562573	0.955909404078854	NA	0.5	0.5
sp|P08240|SRPRA_HUMAN	GVvsIVM	-0.335027183368513	0.309098264842094	-1.08388568127247	33	0.28627130935886	0.70026988179954	NA	0.527777777777778	0.527777777777778
sp|P08246|ELNE_HUMAN	GVvsIVO	0.335065386896821	0.409672196547265	0.817886568140983	7	0.440369795895959	0.724105643991773	NA	0.854166666666667	0.145833333333333
sp|P08246|ELNE_HUMAN	IVMvsIVO	0.0520992557444836	0.446989012094445	0.1165560099573	7	0.910485425046434	0.973949805198381	NA	0.875	0.0833333333333333
sp|P08246|ELNE_HUMAN	GVvsIVM	0.282966131152337	0.357591209675556	0.791311764651804	7	0.454734299041971	0.798612972944358	NA	0.8125	0.145833333333333
sp|P08559|ODPA_HUMAN	GVvsIVO	0.306358437022605	0.095114385890242	3.2209474324539	33	0.00286972963106336	0.0342797056924533	NA	0.212962962962963	0.212962962962963
sp|P08559|ODPA_HUMAN	IVMvsIVO	0.237566052048909	0.095114385890242	2.49768791361436	33	0.0176629809531903	0.245750261007682	NA	0.224537037037037	0.224537037037037
sp|P08559|ODPA_HUMAN	GVvsIVM	0.0687923849736954	0.095114385890242	0.723259518839547	33	0.47461608775612	0.803345240050669	NA	0.215277777777778	0.215277777777778
sp|P08574|CY1_HUMAN	GVvsIVO	0.250182663944244	0.289623918941171	0.8638190687388	33	0.39392268912245	0.688154473091167	NA	0.53030303030303	0.53030303030303
sp|P08574|CY1_HUMAN	IVMvsIVO	0.155961495432568	0.289623918941171	0.538496599323508	33	0.593848345587721	0.837677573179067	NA	0.518939393939394	0.518939393939394
sp|P08574|CY1_HUMAN	GVvsIVM	0.0942211685116762	0.289623918941171	0.325322469415292	33	0.746990745562034	0.910152114249366	NA	0.511363636363636	0.511363636363636
sp|P08670|VIME_HUMAN	GVvsIVO	Inf	NA	NA	NA	NA	0	oneConditionMissing	0.854166666666667	0.0625
sp|P08670|VIME_HUMAN	IVMvsIVO	Inf	NA	NA	NA	NA	0	oneConditionMissing	0.958333333333333	0.0416666666666667
sp|P08670|VIME_HUMAN	GVvsIVM	-0.50877227405367	2.21112942977164	-0.230096107085968	5	0.827134531788937	0.943744495334019	NA	0.8125	0.104166666666667
sp|P08697|A2AP_HUMAN	GVvsIVO	0.904628513232765	0.344724043969153	2.62421066664475	9	0.0276195853719718	0.157143659900721	NA	0.8125	0.1875
sp|P08697|A2AP_HUMAN	IVMvsIVO	1.23225989231274	0.398053039163453	3.09571783424253	9	0.0128106816203415	0.202863885922118	NA	0.854166666666667	0.104166666666667
sp|P08697|A2AP_HUMAN	GVvsIVM	-0.327631379079976	0.344724043969153	-0.950416383225342	9	0.366723619238699	0.748285766423472	NA	0.791666666666667	0.166666666666667
sp|P08708|RS17_HUMAN	GVvsIVO	0.925613471632573	0.40427428607334	2.28956800746079	33	0.0285764959227786	0.159563178396724	NA	0.673611111111111	0.673611111111111
sp|P08708|RS17_HUMAN	IVMvsIVO	0.156559807746557	0.40427428607334	0.38726135482719	33	0.701049150899387	0.882083275595831	NA	0.722222222222222	0.722222222222222
sp|P08708|RS17_HUMAN	GVvsIVM	0.769053663886016	0.40427428607334	1.9023066526336	33	0.0658885788395489	0.373418986955333	NA	0.659722222222222	0.659722222222222
sp|P08754|GNAI3_HUMAN	GVvsIVO	0.741633776319871	0.195809015678063	3.78753641016827	15	0.00178822545573887	0.0246754558576381	NA	0.708333333333333	0.25
sp|P08754|GNAI3_HUMAN	IVMvsIVO	0.755003801608676	0.213118606840363	3.54264610116476	15	0.00295345532311231	0.113655254092911	NA	0.833333333333333	0.125
sp|P08754|GNAI3_HUMAN	GVvsIVM	-0.0133700252888052	0.137388693962449	-0.0973153241594941	15	0.923764397364364	0.976173760556545	NA	0.625	0.291666666666667
sp|P08833|IBP1_HUMAN	GVvsIVO	0.461147119181626	0.353788624729236	1.30345377705277	33	0.201440773172065	0.491523675189154	NA	0.5	0.5
sp|P08833|IBP1_HUMAN	IVMvsIVO	0.60703316218587	0.353788624729236	1.71580746173072	33	0.0955732241788554	0.49050053432517	NA	0.5	0.5
sp|P08833|IBP1_HUMAN	GVvsIVM	-0.145886043004244	0.353788624729236	-0.412353684677949	33	0.682746829817483	0.883744063111053	NA	0.395833333333333	0.395833333333333
sp|P08865|RSSA_HUMAN	GVvsIVO	0.450719634754737	0.277174670620473	1.62612129653035	33	0.113437120053333	0.358015529387058	NA	0.246212121212121	0.246212121212121
sp|P08865|RSSA_HUMAN	IVMvsIVO	0.408741731960172	0.277174670620473	1.47467202196066	33	0.149778045161135	0.556351473306872	NA	0.253787878787879	0.253787878787879
sp|P08865|RSSA_HUMAN	GVvsIVM	0.0419779027945647	0.277174670620473	0.151449274569695	33	0.880543396268182	0.965034989402476	NA	0.234848484848485	0.234848484848485
sp|P09012|SNRPA_HUMAN	GVvsIVO	-0.951723696325454	0.735052094923441	-1.29477040185101	1	0.418669579792071	0.705591139037186	NA	0.875	0
sp|P09012|SNRPA_HUMAN	IVMvsIVO	-1.05434412112538	0.735052094923441	-1.4343801322479	1	0.387587435873092	0.717155835839103	NA	0.875	0
sp|P09012|SNRPA_HUMAN	GVvsIVM	0.102620424799927	0.848765049744894	0.120905573139198	1	0.923400923400703	0.976173760556545	NA	0.916666666666667	0
sp|P09110|THIK_HUMAN	GVvsIVO	-0.0706499678504059	0.0944696325921015	-0.747859030588765	33	0.459841794701418	0.735809180126928	NA	0.174731182795699	0.174731182795699
sp|P09110|THIK_HUMAN	IVMvsIVO	-0.162114259947094	0.0944696325921015	-1.71604626268704	33	0.0955289967783384	0.49050053432517	NA	0.155913978494624	0.155913978494624
sp|P09110|THIK_HUMAN	GVvsIVM	0.0914642920966878	0.0944696325921015	0.968187232098276	33	0.339993630702623	0.734549711376066	NA	0.169354838709677	0.169354838709677
sp|P09211|GSTP1_HUMAN	GVvsIVO	Inf	NA	NA	NA	NA	0	oneConditionMissing	0.875	0
sp|P09211|GSTP1_HUMAN	IVMvsIVO	Inf	NA	NA	NA	NA	0	oneConditionMissing	0.916666666666667	0
sp|P09211|GSTP1_HUMAN	GVvsIVM	-2.68391108693851	0.594424614866614	-4.51514123038254	3	0.0203061797799116	0.197545552110872	NA	0.791666666666667	0
sp|P09382|LEG1_HUMAN	GVvsIVO	-0.11420691373025	0.312853857986897	-0.365048762591999	33	0.717404274552908	0.879985290445175	NA	0.0833333333333334	0.0833333333333333
sp|P09382|LEG1_HUMAN	IVMvsIVO	0.390297838994353	0.312853857986897	1.24754043790855	33	0.220980179305489	0.623070686795736	NA	0.0798611111111112	0.0798611111111111
sp|P09382|LEG1_HUMAN	GVvsIVM	-0.504504752724603	0.312853857986897	-1.61258920050055	33	0.116357787361636	0.483378392854493	NA	0.0729166666666666	0.0729166666666667
sp|P09417|DHPR_HUMAN	GVvsIVO	0.103860611652153	0.212323676934005	0.489161704205201	33	0.627962839820389	0.837272422931654	NA	0.25	0.25
sp|P09417|DHPR_HUMAN	IVMvsIVO	0.334074263249427	0.212323676934005	1.57341973383997	33	0.125161504054517	0.521217543701077	NA	0.235119047619048	0.235119047619048
sp|P09417|DHPR_HUMAN	GVvsIVM	-0.230213651597275	0.212323676934005	-1.08425802963477	33	0.286108662293122	0.70026988179954	NA	0.241071428571429	0.241071428571429
sp|P09455|RET1_HUMAN	GVvsIVO	1.25640197464837	0.531230314780863	2.36507958919221	18	0.0294598581091421	0.16335593376455	NA	0.633333333333333	0.341666666666667
sp|P09455|RET1_HUMAN	IVMvsIVO	-0.148085325118479	0.669484106837616	-0.221193189809952	18	0.827431810648817	0.94176317198401	NA	0.891666666666667	0.266666666666667
sp|P09455|RET1_HUMAN	GVvsIVM	1.40448729976685	0.576200176962808	2.43749890388789	18	0.0253902815746168	0.222480091386092	NA	0.658333333333333	0.325
sp|P09493|TPM1_HUMAN	GVvsIVO	0.148699629771176	0.110562691464027	1.34493496677906	33	0.187817227777006	0.474683330413254	NA	0.291666666666667	0.291666666666667
sp|P09493|TPM1_HUMAN	IVMvsIVO	0.221565289911733	0.110562691464027	2.00397880132849	33	0.053337359737152	0.39668659022689	NA	0.260416666666667	0.260416666666667
sp|P09493|TPM1_HUMAN	GVvsIVM	-0.0728656601405578	0.110562691464027	-0.659043834549427	33	0.51444040416288	0.820659624916772	NA	0.260416666666667	0.260416666666667
sp|P09496|CLCA_HUMAN	GVvsIVO	0.169804230288483	0.325822429137346	0.521155743446086	33	0.605738264754709	0.824477082582798	NA	0.568181818181818	0.568181818181818
sp|P09496|CLCA_HUMAN	IVMvsIVO	-0.0663215701846464	0.325822429137346	-0.203551272882719	33	0.839954191866199	0.945635986820365	NA	0.606060606060606	0.606060606060606
sp|P09496|CLCA_HUMAN	GVvsIVM	0.23612580047313	0.325822429137346	0.724707016328805	33	0.473739243085813	0.803345240050669	NA	0.583333333333333	0.583333333333333
sp|P09497|CLCB_HUMAN	GVvsIVO	-0.230316449734159	0.517874646957559	-0.444733973920592	33	0.659415364652292	0.850379193078089	NA	0.482142857142857	0.482142857142857
sp|P09497|CLCB_HUMAN	IVMvsIVO	-0.134744452297131	0.517874646957559	-0.260187389146651	33	0.796335849763705	0.923749585725897	NA	0.470238095238095	0.470238095238095
sp|P09497|CLCB_HUMAN	GVvsIVM	-0.095571997437028	0.517874646957558	-0.184546584773941	33	0.854714149113003	0.954320533854173	NA	0.535714285714286	0.535714285714286
sp|P09543|CN37_HUMAN	GVvsIVO	0.235617946522428	0.149699728500779	1.57393703303344	33	0.125041790379431	0.376401303029054	NA	0.473958333333333	0.473958333333333
sp|P09543|CN37_HUMAN	IVMvsIVO	0.211888027150051	0.149699728500779	1.41542025007045	33	0.166314001699229	0.57106676475042	NA	0.473958333333333	0.473958333333333
sp|P09543|CN37_HUMAN	GVvsIVM	0.0237299193723767	0.149699728500779	0.158516782962991	33	0.875015702681967	0.963799900209076	NA	0.458333333333333	0.458333333333333
sp|P09622|DLDH_HUMAN	GVvsIVO	0.895384377789801	0.110614771161334	8.09461854315877	33	2.42122055738037e-09	4.15239325590733e-07	NA	0.21875	0.21875
sp|P09622|DLDH_HUMAN	IVMvsIVO	0.766500070714438	0.110614771161334	6.92945492421151	33	6.43813211631539e-08	3.09931680079423e-05	NA	0.237847222222222	0.237847222222222
sp|P09622|DLDH_HUMAN	GVvsIVM	0.128884307075364	0.110614771161334	1.16516361894726	33	0.252306258348396	0.67588744984033	NA	0.203125	0.203125
sp|P09668|CATH_HUMAN	GVvsIVO	2.78345677657877	0.0627498311212045	44.3579962980678	1	0.0143494298578621	0.103855983590399	NA	0.875	0
sp|P09668|CATH_HUMAN	IVMvsIVO	-Inf	NA	NA	NA	NA	0	oneConditionMissing	0.916666666666667	0
sp|P09668|CATH_HUMAN	GVvsIVM	Inf	NA	NA	NA	NA	0	oneConditionMissing	0.958333333333333	0
sp|P09669|COX6C_HUMAN	GVvsIVO	1.10780384029397	0.203819556561602	5.4352185775615	33	5.10509685902605e-06	0.00026646385996786	NA	0.65	0.65
sp|P09669|COX6C_HUMAN	IVMvsIVO	-0.127854293644832	0.203819556561602	-0.627291589687027	33	0.534784655007127	0.803011019714383	NA	0.758333333333333	0.758333333333333
sp|P09669|COX6C_HUMAN	GVvsIVM	1.2356581339388	0.203819556561602	6.06251016724853	33	8.02738596483721e-07	5.83402079973904e-05	NA	0.641666666666667	0.641666666666667
sp|P09769|FGR_HUMAN	GVvsIVO	0.583895910471883	0.198214496542925	2.94577803670095	32	0.0059627806900644	0.0565989650201378	NA	0.0416666666666666	0
sp|P09769|FGR_HUMAN	IVMvsIVO	0.491752451289562	0.193857601938486	2.53666839150111	32	0.0162678045456139	0.235883165911402	NA	0	0
sp|P09769|FGR_HUMAN	GVvsIVM	0.092143459182322	0.198214496542925	0.464867407729524	32	0.645174218022681	0.866898038463319	NA	0.0416666666666666	0
sp|P09874|PARP1_HUMAN	GVvsIVO	-1.33804253459407	1.40516830568448	-0.952229372937848	7	0.372694787883449	0.670606391429806	NA	0.930555555555556	0.138888888888889
sp|P09874|PARP1_HUMAN	IVMvsIVO	0.101928108878144	1.37677814066326	0.074033793730223	7	0.943054687855364	0.982109118053299	NA	0.902777777777778	0.152777777777778
sp|P09874|PARP1_HUMAN	GVvsIVM	-1.43997064347221	0.843100983410686	-1.70794563380408	7	0.131401877053135	0.517853330459802	NA	0.861111111111111	0.236111111111111
sp|P09917|LOX5_HUMAN	GVvsIVO	Inf	NA	NA	NA	NA	0	oneConditionMissing	0.791666666666667	0
sp|P09917|LOX5_HUMAN	IVMvsIVO	Inf	NA	NA	NA	NA	0	oneConditionMissing	0.958333333333333	0
sp|P09917|LOX5_HUMAN	GVvsIVM	0.400105573105548	0.385686650864527	1.03738506948244	4	0.358149088262238	0.7460157371716	NA	0.75	0
sp|P09936|UCHL1_HUMAN	GVvsIVO	-0.41044345166514	0.535349800976392	-0.766682738868227	33	0.448720468531128	0.729436591024535	NA	0.215686274509804	0.215686274509804
sp|P09936|UCHL1_HUMAN	IVMvsIVO	0.125147245373273	0.535349800976392	0.233767239933637	33	0.816609843564352	0.935627793424665	NA	0.196078431372549	0.196078431372549
sp|P09936|UCHL1_HUMAN	GVvsIVM	-0.535590697038414	0.535349800976392	-1.00044997880186	33	0.324372670513666	0.726490237644048	NA	0.23202614379085	0.23202614379085
sp|P09960|LKHA4_HUMAN	GVvsIVO	-0.601409101139083	0.177901469827088	-3.38057409937998	32	0.00192009034556295	0.0257999158334988	NA	0.608333333333333	0.566666666666667
sp|P09960|LKHA4_HUMAN	IVMvsIVO	0.259672303376147	0.177901469827088	1.45964113522241	32	0.154136874186326	0.558185745021714	NA	0.522222222222222	0.480555555555556
sp|P09960|LKHA4_HUMAN	GVvsIVM	-0.86108140451523	0.173991069894036	-4.94899769878789	32	2.30457551846364e-05	0.00116216451145381	NA	0.558333333333333	0.558333333333333
sp|P09972|ALDOC_HUMAN	GVvsIVO	0.261749772554603	0.648204710903016	0.403807266673453	31	0.689126615837156	0.86764184825643	NA	0.416666666666667	0.333333333333333
sp|P09972|ALDOC_HUMAN	IVMvsIVO	0.448829216363906	0.634556767438496	0.707311369754493	31	0.484656723597468	0.76973831688909	NA	0.402777777777778	0.361111111111111
sp|P09972|ALDOC_HUMAN	GVvsIVM	-0.187079443809303	0.634556767438496	-0.294819082246154	31	0.770097508575073	0.91977369976174	NA	0.402777777777778	0.361111111111111
sp|P0C024|NUDT7_HUMAN	GVvsIVO	NA	NA	NA	NA	NA	NA	completeMissing	NA	NA
sp|P0C024|NUDT7_HUMAN	IVMvsIVO	Inf	NA	NA	NA	NA	0	oneConditionMissing	NA	NA
sp|P0C024|NUDT7_HUMAN	GVvsIVM	-Inf	NA	NA	NA	NA	0	oneConditionMissing	NA	NA
sp|P0C1S8|WEE2_HUMAN	GVvsIVO	-2.11722417769771	0.519652045406182	-4.07431125579963	33	0.000272335426118264	0.00611100334682198	NA	0.745098039215686	0.745098039215686
sp|P0C1S8|WEE2_HUMAN	IVMvsIVO	1.53770904915302	0.519652045406182	2.95911285781832	33	0.00567129435039959	0.146782854853891	NA	0.568627450980392	0.568627450980392
sp|P0C1S8|WEE2_HUMAN	GVvsIVM	-3.65493322685073	0.519652045406182	-7.03342411361795	33	4.7765480459816e-08	5.36493191891842e-06	NA	0.627450980392157	0.627450980392157
sp|P0C870|JMJD7_HUMAN	GVvsIVO	0.0138463515698579	0.399771166241353	0.0346356934644419	33	0.972578899089987	0.991828871165216	NA	0.347222222222222	0.347222222222222
sp|P0C870|JMJD7_HUMAN	IVMvsIVO	0.342258001501665	0.399771166241353	0.856134785106124	33	0.398097343009086	0.722216541542753	NA	0.309027777777778	0.309027777777778
sp|P0C870|JMJD7_HUMAN	GVvsIVM	-0.328411649931807	0.399771166241352	-0.821499091641682	33	0.417257800827878	0.778197077794871	NA	0.28125	0.28125
sp|P0CB38|PAB4L_HUMAN	GVvsIVO	0.391252985488023	0.102081821404781	3.83273907247992	3	0.0313024944790046	0.171079086285545	NA	0.916666666666667	0
sp|P0CB38|PAB4L_HUMAN	IVMvsIVO	0.125420943266047	0.0807027658344096	1.55410960168816	3	0.217989755263173	0.623070686795736	NA	0.791666666666667	0
sp|P0CB38|PAB4L_HUMAN	GVvsIVM	0.265832042221975	0.0807027658344096	3.29396445677493	3	0.0459410138549443	0.304343821006883	NA	0.791666666666667	0
sp|P0CG22|DR4L1_HUMAN	GVvsIVO	-0.501751243179322	0.69724847779627	-0.719616118439099	3	0.523755937871474	0.774173634724798	NA	0.875	0
sp|P0CG22|DR4L1_HUMAN	IVMvsIVO	-0.486575457491068	0.519698331186904	-0.936265191346316	3	0.418204660642371	0.731022961631218	NA	0.791666666666667	0
sp|P0CG22|DR4L1_HUMAN	GVvsIVM	-0.0151757856882542	0.657372169095654	-0.0230855311522109	3	0.983031715642239	0.993079055336048	NA	0.833333333333333	0
sp|P0DJD8|PEPA3_HUMAN	GVvsIVO	Inf	NA	NA	NA	NA	0	oneConditionMissing	0.833333333333333	0
sp|P0DJD8|PEPA3_HUMAN	IVMvsIVO	Inf	NA	NA	NA	NA	0	oneConditionMissing	0.916666666666667	0
sp|P0DJD8|PEPA3_HUMAN	GVvsIVM	0.0231974862480832	0.389846366469868	0.0595041745755918	4	0.955404758689638	0.98238488101229	NA	0.75	0
sp|P0DMV8|HS71A_HUMAN;sp|P0DMV9|HS71B_HUMAN	GVvsIVO	-0.0656746846595821	0.36910388148732	-0.177930084059109	33	0.859865638823767	0.947607265367898	NA	0.300595238095238	0.300595238095238
sp|P0DMV8|HS71A_HUMAN;sp|P0DMV9|HS71B_HUMAN	IVMvsIVO	0.577093439289798	0.36910388148732	1.56349870113632	33	0.127475566363088	0.522484713389898	NA	0.27827380952381	0.27827380952381
sp|P0DMV8|HS71A_HUMAN;sp|P0DMV9|HS71B_HUMAN	GVvsIVM	-0.64276812394938	0.36910388148732	-1.74142878519543	33	0.0909248030277245	0.433735884713335	NA	0.28422619047619	0.28422619047619
sp|P0DP23|CALM1_HUMAN;sp|P0DP24|CALM2_HUMAN;sp|P0DP25|CALM3_HUMAN	GVvsIVO	0.294532928000404	0.234573777134851	1.25560892439859	33	0.21807581360005	0.514341874708959	NA	0.390151515151515	0.390151515151515
sp|P0DP23|CALM1_HUMAN;sp|P0DP24|CALM2_HUMAN;sp|P0DP25|CALM3_HUMAN	IVMvsIVO	0.623204411474913	0.234573777134851	2.65675225546054	33	0.0120618431166695	0.198855180697421	NA	0.382575757575758	0.382575757575758
sp|P0DP23|CALM1_HUMAN;sp|P0DP24|CALM2_HUMAN;sp|P0DP25|CALM3_HUMAN	GVvsIVM	-0.328671483474509	0.234573777134851	-1.40114333106195	33	0.170505810287653	0.587620819332049	NA	0.356060606060606	0.356060606060606
sp|P0DW85|H2BN1_HUMAN	GVvsIVO	0.274320527811483	0.660044600737178	0.415609077788235	10	0.686473696333008	0.867022273313655	NA	0.8125	0.145833333333333
sp|P0DW85|H2BN1_HUMAN	IVMvsIVO	0.463713913615972	0.660044600737178	0.702549362721954	10	0.498364007598957	0.780898623648079	NA	0.8125	0.145833333333333
sp|P0DW85|H2BN1_HUMAN	GVvsIVM	-0.189393385804489	0.571615391869154	-0.331330101495662	10	0.747233896901086	0.910152114249366	NA	0.75	0.166666666666667
sp|P10253|LYAG_HUMAN	GVvsIVO	0.578296535564243	0.245883485407587	2.35191287696949	33	0.0247961341421274	0.14509477175418	NA	0.452380952380952	0.452380952380952
sp|P10253|LYAG_HUMAN	IVMvsIVO	-0.444012424183111	0.245883485407587	-1.80578383882552	33	0.0800814960494485	0.467854759686948	NA	0.535714285714286	0.535714285714286
sp|P10253|LYAG_HUMAN	GVvsIVM	1.02230895974735	0.245883485407587	4.15769671579501	33	0.000214580050422963	0.00736426811937698	NA	0.476190476190476	0.476190476190476
sp|P10515|ODP2_HUMAN	GVvsIVO	0.425425727234829	0.098390808930191	4.32383605603519	33	0.00013304254544666	0.00358915900693742	NA	0.40625	0.40625
sp|P10515|ODP2_HUMAN	IVMvsIVO	0.184781755680099	0.098390808930191	1.87803878928572	33	0.0692364121385656	0.449196884144279	NA	0.43125	0.43125
sp|P10515|ODP2_HUMAN	GVvsIVM	0.24064397155473	0.098390808930191	2.44579726674947	33	0.0199531719164714	0.196620349395781	NA	0.391666666666667	0.391666666666667
sp|P10606|COX5B_HUMAN	GVvsIVO	0.790574128253923	0.157383475952609	5.02323464054115	33	1.72264646565168e-05	0.000763759150122212	NA	0.107142857142857	0.107142857142857
sp|P10606|COX5B_HUMAN	IVMvsIVO	0.205126527591844	0.157383475952609	1.3033549192522	33	0.201474118826665	0.608467006293329	NA	0.154761904761905	0.154761904761905
sp|P10606|COX5B_HUMAN	GVvsIVM	0.585447600662079	0.157383475952609	3.71987972128895	33	0.000739523906263528	0.0207654951406498	NA	0.0952380952380952	0.0952380952380952
sp|P10619|PPGB_HUMAN	GVvsIVO	1.03750954876685	0.321492673118101	3.22716389989305	33	0.00282289796370061	0.0338888900542258	NA	0.486111111111111	0.486111111111111
sp|P10619|PPGB_HUMAN	IVMvsIVO	0.645049766920196	0.321492673118101	2.00642136153204	33	0.053063423837562	0.39667320172712	NA	0.541666666666667	0.541666666666667
sp|P10619|PPGB_HUMAN	GVvsIVM	0.392459781846656	0.321492673118101	1.22074253836101	33	0.230834535010872	0.664272399744853	NA	0.388888888888889	0.388888888888889
sp|P10644|KAP0_HUMAN	GVvsIVO	0.551922484699243	0.395285618432465	1.39626249719869	33	0.171957702408577	0.451029249387935	NA	0.425925925925926	0.425925925925926
sp|P10644|KAP0_HUMAN	IVMvsIVO	0.314041399295987	0.395285618432465	0.794467050284658	33	0.432600216003367	0.73587895400714	NA	0.472222222222222	0.472222222222222
sp|P10644|KAP0_HUMAN	GVvsIVM	0.237881085403257	0.395285618432465	0.601795446914037	33	0.551422762199217	0.837214467210095	NA	0.398148148148148	0.398148148148148
sp|P10645|CMGA_HUMAN	GVvsIVO	0.9598750315744	0.552505349950832	1.73731355118972	24	0.0951506360519048	0.319519828196676	NA	0.809027777777778	0.559027777777778
sp|P10645|CMGA_HUMAN	IVMvsIVO	1.04103194807457	0.56598307075154	1.83933407529704	24	0.0782699816474519	0.464679643257678	NA	0.809027777777778	0.517361111111111
sp|P10645|CMGA_HUMAN	GVvsIVM	-0.0811569165001657	0.535181108044723	-0.151643836600794	24	0.880735375873503	0.965034989402476	NA	0.729166666666667	0.520833333333333
sp|P10721|KIT_HUMAN	GVvsIVO	1.10528253628314	0.310852167626301	3.55565330209274	5	0.0162894829972955	0.111497172402967	NA	0.833333333333333	0.125
sp|P10721|KIT_HUMAN	IVMvsIVO	0.255318105892681	0.469964302882603	0.543271274704581	5	0.610276875149697	0.844216343957081	NA	0.916666666666667	0.0833333333333333
sp|P10721|KIT_HUMAN	GVvsIVM	0.849964430390461	0.455040979594075	1.86788546198341	5	0.120741097335517	0.491021697805277	NA	0.875	0.0833333333333333
sp|P10768|ESTD_HUMAN	GVvsIVO	-0.451436884400435	0.223473275973091	-2.02009337552645	33	0.0515526802732735	0.227083037908544	NA	0.520833333333333	0.520833333333333
sp|P10768|ESTD_HUMAN	IVMvsIVO	-0.0620595781482277	0.223473275973091	-0.277704695910488	33	0.782971507432134	0.917955721929221	NA	0.472222222222222	0.472222222222222
sp|P10768|ESTD_HUMAN	GVvsIVM	-0.389377306252207	0.223473275973091	-1.74238867961596	33	0.0907544113178567	0.433735884713335	NA	0.493055555555556	0.493055555555556
sp|P10809|CH60_HUMAN	GVvsIVO	0.000376821561706591	0.09121777282988	0.00413101032853936	33	0.9967288123123	0.998778632587655	NA	0.276692708333333	0.276692708333333
sp|P10809|CH60_HUMAN	IVMvsIVO	-0.0652784727419118	0.09121777282988	-0.71563326659658	33	0.479251174910585	0.769309858481973	NA	0.28515625	0.28515625
sp|P10809|CH60_HUMAN	GVvsIVM	0.0656552943036184	0.09121777282988	0.71976427692512	33	0.476737225072723	0.804107633552695	NA	0.291015625	0.291015625
sp|P10909|CLUS_HUMAN	GVvsIVO	-0.143810187830654	0.362566068760946	-0.396645467465058	2	0.729949837257477	0.885432183058038	NA	0.833333333333333	0
sp|P10909|CLUS_HUMAN	IVMvsIVO	-Inf	NA	NA	NA	NA	0	oneConditionMissing	0.916666666666667	0
sp|P10909|CLUS_HUMAN	GVvsIVM	Inf	NA	NA	NA	NA	0	oneConditionMissing	0.916666666666667	0
sp|P11021|BIP_HUMAN	GVvsIVO	-0.0542743193675243	0.107603722814254	-0.50439072132488	33	0.617338262233456	0.830845945976753	NA	0.153356481481482	0.153356481481481
sp|P11021|BIP_HUMAN	IVMvsIVO	-0.0158493606985953	0.107603722814254	-0.147293795085087	33	0.883796374787085	0.9627136684612	NA	0.153935185185185	0.153935185185185
sp|P11021|BIP_HUMAN	GVvsIVM	-0.0384249586689289	0.107603722814254	-0.357096926239793	33	0.723292795070819	0.902961078283164	NA	0.154513888888889	0.154513888888889
sp|P11047|LAMC1_HUMAN	GVvsIVO	-0.504368106635997	0.414515729430277	-1.21676469872257	21	0.237192545376555	0.534741128121228	NA	0.784722222222222	0.493055555555556
sp|P11047|LAMC1_HUMAN	IVMvsIVO	-0.231719323322916	0.414515729430277	-0.559012136020503	21	0.582066448174122	0.831967898310636	NA	0.736111111111111	0.444444444444444
sp|P11047|LAMC1_HUMAN	GVvsIVM	-0.27264878331308	0.449605434791721	-0.606417899373001	21	0.55073720072229	0.837214467210095	NA	0.8125	0.395833333333333
sp|P11142|HSP7C_HUMAN	GVvsIVO	0.0962796188905375	0.319273752606426	0.30155820234062	33	0.764881064697042	0.897819424000017	NA	0.257440476190476	0.257440476190476
sp|P11142|HSP7C_HUMAN	IVMvsIVO	0.261960526865725	0.319273752606426	0.820488764664124	33	0.417825126642265	0.730890319642393	NA	0.253720238095238	0.253720238095238
sp|P11142|HSP7C_HUMAN	GVvsIVM	-0.165680907975188	0.319273752606426	-0.518930562323504	33	0.607272021184598	0.860614737013152	NA	0.261160714285714	0.261160714285714
sp|P11166|GTR1_HUMAN	GVvsIVO	-2.57737508355555	0.762350484542716	-3.38082697632382	26	0.00229293518904194	0.0295985881123103	NA	0.0833333333333334	0
sp|P11166|GTR1_HUMAN	IVMvsIVO	-0.970880085287814	0.877423786980189	-1.10651215489527	26	0.278638098638314	0.658176548991583	NA	0.291666666666667	0
sp|P11166|GTR1_HUMAN	GVvsIVM	-1.60649499826774	0.84678103106372	-1.89717877389114	26	0.0689641166963844	0.381231168583369	NA	0.208333333333333	0
sp|P11172|UMPS_HUMAN	GVvsIVO	-0.220302835418129	0.213515721500255	-1.03178742000909	33	0.309674688834467	0.613979296359667	NA	0.328703703703704	0.328703703703704
sp|P11172|UMPS_HUMAN	IVMvsIVO	0.0771908435857427	0.213515721500255	0.361522997198361	33	0.72001304434855	0.890210859342483	NA	0.326388888888889	0.326388888888889
sp|P11172|UMPS_HUMAN	GVvsIVM	-0.297493679003871	0.213515721500255	-1.39331041720746	33	0.172840536823383	0.59400412585616	NA	0.326388888888889	0.326388888888889
sp|P11177|ODPB_HUMAN	GVvsIVO	0.300896874995896	0.118857008733055	2.53158714158531	33	0.0162996699347944	0.111497172402967	NA	0.192028985507246	0.192028985507246
sp|P11177|ODPB_HUMAN	IVMvsIVO	0.238876931409443	0.118857008733055	2.00978414277566	33	0.0526882956363086	0.396314773739359	NA	0.184782608695652	0.184782608695652
sp|P11177|ODPB_HUMAN	GVvsIVM	0.0620199435864526	0.118857008733055	0.521802998809647	33	0.605292470146952	0.860614737013152	NA	0.184782608695652	0.184782608695652
sp|P11216|PYGB_HUMAN	GVvsIVO	0.420461583354004	0.404969770411167	1.03825424531591	33	0.306699753074789	0.60959114828855	NA	0.50462962962963	0.50462962962963
sp|P11216|PYGB_HUMAN	IVMvsIVO	0.57809017001272	0.404969770411167	1.42748968503447	33	0.162833914769421	0.568229668251526	NA	0.490740740740741	0.490740740740741
sp|P11216|PYGB_HUMAN	GVvsIVM	-0.157628586658716	0.404969770411167	-0.389235439718563	33	0.69960248234472	0.891617793374105	NA	0.435185185185185	0.435185185185185
sp|P11217|PYGM_HUMAN	GVvsIVO	-0.756127982038813	1.34438248190117	-0.562435164261829	8	0.589227949618419	0.817198402788139	NA	0.854166666666667	0.145833333333333
sp|P11217|PYGM_HUMAN	IVMvsIVO	0.920097855179792	1.24465632352622	0.739238485185274	8	0.480887411339254	0.769309858481973	NA	0.833333333333333	0.166666666666667
sp|P11217|PYGM_HUMAN	GVvsIVM	-1.6762258372186	1.34438248190117	-1.24683701237177	8	0.247723974027363	0.671652466041894	NA	0.854166666666667	0.145833333333333
sp|P11233|RALA_HUMAN	GVvsIVO	0.0481631543038825	0.183984029246686	0.261778995171941	33	0.795118926720356	0.916065051460745	NA	0.354166666666667	0.354166666666667
sp|P11233|RALA_HUMAN	IVMvsIVO	-0.320896951044952	0.183984029246686	-1.74415655727755	33	0.0904412966393453	0.484837864166824	NA	0.40625	0.40625
sp|P11233|RALA_HUMAN	GVvsIVM	0.369060105348835	0.183984029246686	2.00593555244949	33	0.0531178097456508	0.335415073831909	NA	0.385416666666667	0.385416666666667
sp|P11234|RALB_HUMAN	GVvsIVO	0.0204203509877627	0.0948353834634771	0.215324177980754	33	0.830839866255948	0.935214703446991	NA	0.325	0.325
sp|P11234|RALB_HUMAN	IVMvsIVO	-0.11907100744419	0.0948353834634771	-1.25555465793046	33	0.218095251285541	0.623070686795736	NA	0.320833333333333	0.320833333333333
sp|P11234|RALB_HUMAN	GVvsIVM	0.139491358431953	0.0948353834634771	1.47087883591122	33	0.150795833303384	0.553664939216438	NA	0.345833333333333	0.345833333333333
sp|P11279|LAMP1_HUMAN	GVvsIVO	-0.0467931001275863	0.149757306106198	-0.31245954767912	33	0.756657287823939	0.895363484529235	NA	0.0972222222222222	0.0972222222222222
sp|P11279|LAMP1_HUMAN	IVMvsIVO	-0.257258172065696	0.149757306106198	-1.71783386570312	33	0.0951984658156011	0.49050053432517	NA	0.0694444444444444	0.0694444444444444
sp|P11279|LAMP1_HUMAN	GVvsIVM	0.210465071938109	0.149757306106198	1.405374318024	33	0.16925501496334	0.587620819332049	NA	0.111111111111111	0.111111111111111
sp|P11310|ACADM_HUMAN	GVvsIVO	0.301847421737318	0.149132254625791	2.02402506751291	33	0.0511252595098917	0.226897870763863	NA	0.140151515151515	0.140151515151515
sp|P11310|ACADM_HUMAN	IVMvsIVO	0.14455366755379	0.149132254625791	0.969298478833506	33	0.33944733083063	0.683990892451837	NA	0.153409090909091	0.153409090909091
sp|P11310|ACADM_HUMAN	GVvsIVM	0.157293754183528	0.149132254625791	1.0547265886794	33	0.299211664333152	0.710638889570712	NA	0.138257575757576	0.138257575757576
sp|P11362|FGFR1_HUMAN	GVvsIVO	-0.548664559721181	0.627780854190561	-0.873974661792784	31	0.388852584387514	0.685991958203101	NA	0.0416666666666666	0
sp|P11362|FGFR1_HUMAN	IVMvsIVO	-0.179921079222446	0.627780854190561	-0.286598544733304	31	0.776326528133742	0.914196650302308	NA	0.0416666666666666	0
sp|P11362|FGFR1_HUMAN	GVvsIVM	-0.368743480498735	0.641283062418025	-0.575008919007387	31	0.569435447605797	0.842887812824893	NA	0.0833333333333334	0
sp|P11413|G6PD_HUMAN	GVvsIVO	-0.0756072465681831	0.34682250949041	-0.217999825557094	33	0.828771705030721	0.934655173216891	NA	0.165441176470588	0.165441176470588
sp|P11413|G6PD_HUMAN	IVMvsIVO	0.207468254302942	0.34682250949041	0.598197200659719	33	0.553792151546401	0.813190384709909	NA	0.151348039215686	0.151348039215686
sp|P11413|G6PD_HUMAN	GVvsIVM	-0.283075500871125	0.34682250949041	-0.816197026216813	33	0.42024034642153	0.779394655433865	NA	0.161151960784314	0.161151960784314
sp|P11441|UBL4A_HUMAN	GVvsIVO	0.307582593965624	0.402035135620005	0.765063962609338	6	0.473242078668167	0.74089570022029	NA	0.708333333333333	0
sp|P11441|UBL4A_HUMAN	IVMvsIVO	1.10053345987252	0.455864994497425	2.41416531902349	6	0.0522765936690588	0.39445066132108	NA	0.875	0
sp|P11441|UBL4A_HUMAN	GVvsIVM	-0.792950865906894	0.303909996331617	-2.60916348747427	6	0.0401654506387539	0.285102834954668	NA	0.666666666666667	0
sp|P11498|PYC_HUMAN	GVvsIVO	0.540476821138065	0.189508855422341	2.85198715349503	33	0.00744070203806912	0.0654400204886592	NA	0.520061728395062	0.520061728395062
sp|P11498|PYC_HUMAN	IVMvsIVO	0.350762927965546	0.189508855422341	1.85090521065009	33	0.0731515800386109	0.453803745239527	NA	0.524691358024691	0.524691358024691
sp|P11498|PYC_HUMAN	GVvsIVM	0.189713893172519	0.189508855422341	1.00108194284494	33	0.324071643521059	0.726490237644048	NA	0.492283950617284	0.492283950617284
sp|P11586|C1TC_HUMAN	GVvsIVO	0.331433018371016	0.284431968542087	1.16524531356247	33	0.252273661835865	0.551145643373895	NA	0.493827160493827	0.493827160493827
sp|P11586|C1TC_HUMAN	IVMvsIVO	0.718025739975629	0.284431968542087	2.52441996466154	33	0.0165795857614479	0.238055022603691	NA	0.493827160493827	0.493827160493827
sp|P11586|C1TC_HUMAN	GVvsIVM	-0.386592721604613	0.284431968542087	-1.35917465109907	33	0.183308076504476	0.610450481189434	NA	0.45679012345679	0.45679012345679
sp|P11766|ADHX_HUMAN	GVvsIVO	-0.0415686781095861	0.169808518532552	-0.244797366285352	33	0.808129173360503	0.924727332437103	NA	0.216666666666667	0.216666666666667
sp|P11766|ADHX_HUMAN	IVMvsIVO	0.25375789203052	0.169808518532552	1.49437669101315	33	0.144578801341537	0.549764889145466	NA	0.2125	0.2125
sp|P11766|ADHX_HUMAN	GVvsIVM	-0.295326570140106	0.169808518532552	-1.7391740572985	33	0.091326100224026	0.434638445754421	NA	0.179166666666667	0.179166666666667
sp|P11908|PRPS2_HUMAN	GVvsIVO	-0.0746009335803375	0.310524779776935	-0.240241482930693	11	0.814561479701616	0.928661971872545	NA	0.770833333333333	0.1875
sp|P11908|PRPS2_HUMAN	IVMvsIVO	0.168414385842561	0.343687950906057	0.490021210806411	11	0.633745692497305	0.855538912978695	NA	0.8125	0.104166666666667
sp|P11908|PRPS2_HUMAN	GVvsIVM	-0.243015319422898	0.282048137834305	-0.861609373807186	11	0.40729274945695	0.77531305392413	NA	0.75	0.208333333333333
sp|P12004|PCNA_HUMAN	GVvsIVO	-1.82927802387969	0.555459839342864	-3.29326783740804	33	0.00236800129675974	0.0302423995400007	NA	0.327083333333333	0.327083333333333
sp|P12004|PCNA_HUMAN	IVMvsIVO	0.781480997910226	0.555459839342864	1.40690819130102	33	0.168803341831006	0.574403210740597	NA	0.233333333333333	0.233333333333333
sp|P12004|PCNA_HUMAN	GVvsIVM	-2.61075902178992	0.555459839342864	-4.70017602870906	33	4.45064770131509e-05	0.00196384829820528	NA	0.297916666666667	0.297916666666667
sp|P12081|HARS1_HUMAN	GVvsIVO	0.453615581783476	0.439207438577572	1.03280487063827	33	0.309205313354921	0.613555336665425	NA	0.342948717948718	0.342948717948718
sp|P12081|HARS1_HUMAN	IVMvsIVO	0.611783777325013	0.439207438577572	1.39292672115561	33	0.172955542896901	0.577060766878327	NA	0.310897435897436	0.310897435897436
sp|P12081|HARS1_HUMAN	GVvsIVM	-0.158168195541537	0.439207438577572	-0.360121850517341	33	0.72105072477238	0.90259186469734	NA	0.314102564102564	0.314102564102564
sp|P12235|ADT1_HUMAN	GVvsIVO	0.304623291858359	0.188901786946248	1.61260143052558	33	0.116355120081333	0.363753921715205	NA	0.298611111111111	0.298611111111111
sp|P12235|ADT1_HUMAN	IVMvsIVO	0.215121743534741	0.188901786946248	1.13880205694376	33	0.262985493200622	0.64720826025285	NA	0.319444444444444	0.319444444444444
sp|P12235|ADT1_HUMAN	GVvsIVM	0.0895015483236182	0.188901786946248	0.473799373581816	33	0.638762754693278	0.862920306235507	NA	0.298611111111111	0.298611111111111
sp|P12236|ADT3_HUMAN	GVvsIVO	0.350842828736591	0.15724926371139	2.23112541487326	33	0.0325835670241355	0.175066094102169	NA	0.375	0.375
sp|P12236|ADT3_HUMAN	IVMvsIVO	0.142572556463013	0.15724926371139	0.906665971579272	33	0.37115658422569	0.704840268006416	NA	0.40625	0.40625
sp|P12236|ADT3_HUMAN	GVvsIVM	0.208270272273578	0.15724926371139	1.32445944329399	33	0.194450459541716	0.624009201983869	NA	0.364583333333333	0.364583333333333
sp|P12268|IMDH2_HUMAN	GVvsIVO	-0.452285760113516	0.230831886799061	-1.95937297218919	32	0.0588293442869858	0.246508299534124	NA	0.388257575757576	0.346590909090909
sp|P12268|IMDH2_HUMAN	IVMvsIVO	0.144251024360519	0.230831886799061	0.62491810105113	32	0.536455813485126	0.803596625901541	NA	0.346590909090909	0.304924242424242
sp|P12268|IMDH2_HUMAN	GVvsIVM	-0.596536784474034	0.225758038923815	-2.642372281925	32	0.0126352275403994	0.156787256161656	NA	0.356060606060606	0.356060606060606
sp|P12270|TPR_HUMAN	GVvsIVO	-1.33381031429362	0.174045493546635	-7.66357282290814	32	9.8188355224238e-09	1.38676612290233e-06	NA	0.0416666666666666	0
sp|P12270|TPR_HUMAN	IVMvsIVO	-0.155981461631742	0.174045493546635	-0.89621086104104	32	0.376832919405132	0.708377077444815	NA	0.0416666666666666	0
sp|P12270|TPR_HUMAN	GVvsIVM	-1.17782885266188	0.170219850695149	-6.91945650199918	32	7.8060151675885e-08	8.38637542570051e-06	NA	0	0
sp|P12277|KCRB_HUMAN	GVvsIVO	0.0620941202083804	0.456992578187001	0.135875555035757	33	0.892745152479866	0.962497131164867	NA	0.243872549019608	0.243872549019608
sp|P12277|KCRB_HUMAN	IVMvsIVO	0.308132350012219	0.456992578187001	0.67426116904273	33	0.504841532123841	0.784856369003419	NA	0.227941176470588	0.227941176470588
sp|P12277|KCRB_HUMAN	GVvsIVM	-0.246038229803838	0.456992578187001	-0.538385614006973	33	0.593924087530868	0.857736072641014	NA	0.224264705882353	0.224264705882353
sp|P12814|ACTN1_HUMAN	GVvsIVO	0.498902253556303	0.31539222868277	1.58184700884977	20	0.129370415286733	0.38300661788341	NA	0.833333333333333	0.375
sp|P12814|ACTN1_HUMAN	IVMvsIVO	-0.149061902330319	0.279369761966733	-0.533564911538524	20	0.599522958905566	0.837965132024308	NA	0.808333333333333	0.516666666666667
sp|P12814|ACTN1_HUMAN	GVvsIVM	0.647964155886621	0.292744216080421	2.21341403277671	20	0.0386561242092507	0.280773211656887	NA	0.791666666666667	0.458333333333333
sp|P12830|CADH1_HUMAN	GVvsIVO	0.242197577340001	0.463039300901442	0.523060519632981	1	0.693196779138507	0.869350070598719	NA	0.916666666666667	0
sp|P12830|CADH1_HUMAN	IVMvsIVO	-1.11797472355528	0.401003797531236	-2.78794048943687	1	0.219247627843058	0.623070686795736	NA	0.875	0
sp|P12830|CADH1_HUMAN	GVvsIVM	1.36017230089528	0.401003797531236	3.39191875306201	1	0.182516510084469	0.60962064733199	NA	0.875	0
sp|P12955|PEPD_HUMAN	GVvsIVO	Inf	NA	NA	NA	NA	0	oneConditionMissing	0.958333333333333	0
sp|P12955|PEPD_HUMAN	IVMvsIVO	Inf	NA	NA	NA	NA	0	oneConditionMissing	0.916666666666667	0
sp|P12955|PEPD_HUMAN	GVvsIVM	2.08663821069369	1.29117522394928	1.61607671212227	1	0.352761081300484	0.74586828946563	NA	0.875	0
sp|P12956|XRCC6_HUMAN	GVvsIVO	0.398527878553763	0.341576033235556	1.16673255666896	33	0.251680781939027	0.550351145205467	NA	0.595238095238095	0.595238095238095
sp|P12956|XRCC6_HUMAN	IVMvsIVO	0.761224948978434	0.341576033235556	2.22856662912729	33	0.0327699907798726	0.328093347254138	NA	0.589285714285714	0.589285714285714
sp|P12956|XRCC6_HUMAN	GVvsIVM	-0.362697070424671	0.341576033235556	-1.06183407245833	33	0.296020425254087	0.709472813581812	NA	0.505952380952381	0.505952380952381
sp|P13010|XRCC5_HUMAN	GVvsIVO	0.768935132115725	0.754544491553249	1.01907195761625	11	0.330059105191136	0.631955272379519	NA	0.895833333333333	0.229166666666667
sp|P13010|XRCC5_HUMAN	IVMvsIVO	0.311917213288329	0.75454449155325	0.413384786159183	11	0.687268989816306	0.871119778034676	NA	0.90625	0.239583333333333
sp|P13010|XRCC5_HUMAN	GVvsIVM	0.457017918827396	0.533543526684258	0.856571012429977	11	0.409954430130118	0.77531305392413	NA	0.84375	0.34375
sp|P13073|COX41_HUMAN	GVvsIVO	0.723761086380036	0.157823759995453	4.58588165939583	33	6.21588590383748e-05	0.00196372921777813	NA	0.214285714285714	0.214285714285714
sp|P13073|COX41_HUMAN	IVMvsIVO	0.00117302922304496	0.157823759995453	0.00743252614865316	33	0.994114507903808	0.996598759068915	NA	0.220238095238095	0.220238095238095
sp|P13073|COX41_HUMAN	GVvsIVM	0.722588057156991	0.157823759995453	4.57844913324718	33	6.35214084971913e-05	0.00275370877888701	NA	0.18452380952381	0.18452380952381
sp|P13196|HEM1_HUMAN	GVvsIVO	-Inf	NA	NA	NA	NA	0	oneConditionMissing	NA	NA
sp|P13196|HEM1_HUMAN	IVMvsIVO	-Inf	NA	NA	NA	NA	0	oneConditionMissing	NA	NA
sp|P13196|HEM1_HUMAN	GVvsIVM	NA	NA	NA	NA	NA	NA	completeMissing	NA	NA
sp|P13473|LAMP2_HUMAN	GVvsIVO	-0.376502876413204	0.426325810089882	-0.883134137090658	33	0.383552340144405	0.680642401098829	NA	0.444444444444444	0.444444444444444
sp|P13473|LAMP2_HUMAN	IVMvsIVO	-0.2492941542098	0.426325810089882	-0.584750320786916	33	0.562692618344905	0.817749756118461	NA	0.458333333333333	0.458333333333333
sp|P13473|LAMP2_HUMAN	GVvsIVM	-0.127208722203404	0.426325810089882	-0.298383816303743	33	0.767281034862487	0.91977369976174	NA	0.458333333333333	0.458333333333333
sp|P13489|RINI_HUMAN	GVvsIVO	0.321649765954653	0.260587535589446	1.2343252152375	32	0.226069801001377	0.52091515566632	NA	0.357843137254902	0.316176470588235
sp|P13489|RINI_HUMAN	IVMvsIVO	0.151678279539705	0.254859637541647	0.595144374381049	32	0.555932627099096	0.813190384709909	NA	0.333333333333333	0.333333333333333
sp|P13489|RINI_HUMAN	GVvsIVM	0.169971486414948	0.260587535589446	0.652262534470327	32	0.51889007122397	0.822963649547131	NA	0.343137254901961	0.301470588235294
sp|P13639|EF2_HUMAN	GVvsIVO	0.534067967175621	0.360053511377356	1.48330164905929	33	0.14748296099623	0.409514946915568	NA	0.369444444444444	0.369444444444444
sp|P13639|EF2_HUMAN	IVMvsIVO	0.598661932976294	0.360053511377356	1.66270266518485	33	0.105842928139295	0.506142106436277	NA	0.35	0.35
sp|P13639|EF2_HUMAN	GVvsIVM	-0.0645939658006734	0.360053511377356	-0.17940101612556	33	0.858719849438744	0.957102727994198	NA	0.321296296296296	0.321296296296296
sp|P13645|K1C10_HUMAN	GVvsIVO	1.55999193401924	1.52295464760503	1.024319362676	6	0.345195983033538	0.645780333501623	NA	0.854166666666667	0.104166666666667
sp|P13645|K1C10_HUMAN	IVMvsIVO	1.77821524000879	1.01530309840335	1.75141319159291	6	0.130435385845777	0.523421365724201	NA	0.791666666666667	0.125
sp|P13645|K1C10_HUMAN	GVvsIVM	-0.218223305989555	1.60533515319033	-0.135936290659227	6	0.896317780882726	0.967222894908805	NA	0.895833333333333	0.0625
sp|P13667|PDIA4_HUMAN	GVvsIVO	-0.179497018854287	0.101811860045351	-1.76302661373961	33	0.0871554420506557	0.302868087505188	NA	0.14437984496124	0.14437984496124
sp|P13667|PDIA4_HUMAN	IVMvsIVO	-0.215172530843191	0.101811860045351	-2.11343286280541	33	0.0422095297161975	0.365401555682636	NA	0.145833333333333	0.145833333333333
sp|P13667|PDIA4_HUMAN	GVvsIVM	0.0356755119889038	0.101811860045351	0.3504062490658	33	0.728260725059901	0.902961078283164	NA	0.155523255813954	0.155523255813953
sp|P13693|TCTP_HUMAN	GVvsIVO	0.245379907596303	0.243180482552796	1.00904441433958	33	0.320295141992944	0.621911458966177	NA	0.453125	0.453125
sp|P13693|TCTP_HUMAN	IVMvsIVO	0.0867006265271803	0.243180482552796	0.356527899019844	33	0.723714835846746	0.89240861162045	NA	0.442708333333333	0.442708333333333
sp|P13693|TCTP_HUMAN	GVvsIVM	0.158679281069123	0.243180482552796	0.652516515319736	33	0.518587966689441	0.822963649547131	NA	0.416666666666667	0.416666666666667
sp|P13716|HEM2_HUMAN	GVvsIVO	Inf	NA	NA	NA	NA	0	oneConditionMissing	0.791666666666667	0
sp|P13716|HEM2_HUMAN	IVMvsIVO	Inf	NA	NA	NA	NA	0	oneConditionMissing	0.916666666666667	0
sp|P13716|HEM2_HUMAN	GVvsIVM	-4.0304954656711	2.68284772589764	-1.50231987703386	5	0.193326781637193	0.622726447046477	NA	0.708333333333333	0
sp|P13798|ACPH_HUMAN	GVvsIVO	0.183520560529592	0.339817369160491	0.540056445563611	33	0.592784317718866	0.819272755909761	NA	0.306159420289855	0.306159420289855
sp|P13798|ACPH_HUMAN	IVMvsIVO	0.449971976675443	0.339817369160491	1.32415826120685	33	0.19454935555915	0.60423264365274	NA	0.28804347826087	0.28804347826087
sp|P13798|ACPH_HUMAN	GVvsIVM	-0.266451416145851	0.339817369160491	-0.784101815643242	33	0.438572668326251	0.78930303236283	NA	0.293478260869565	0.293478260869565
sp|P13804|ETFA_HUMAN	GVvsIVO	-0.118277080493368	0.119523219517186	-0.989574084191739	33	0.329583082909915	0.631955272379519	NA	0.160087719298246	0.160087719298246
sp|P13804|ETFA_HUMAN	IVMvsIVO	-0.0294074677799303	0.119523219517186	-0.24603978957998	33	0.807175373777003	0.929603408938395	NA	0.164473684210526	0.164473684210526
sp|P13804|ETFA_HUMAN	GVvsIVM	-0.0888696127134375	0.119523219517186	-0.743534294611759	33	0.462419538567527	0.799171979110351	NA	0.166666666666667	0.166666666666667
sp|P13861|KAP2_HUMAN	GVvsIVO	-0.253856151770321	0.2093197291954	-1.21276743833997	33	0.233829386701125	0.529645620254153	NA	0.212962962962963	0.212962962962963
sp|P13861|KAP2_HUMAN	IVMvsIVO	0.118841091269277	0.2093197291954	0.567749116273405	33	0.574048117807553	0.82565400738012	NA	0.189814814814815	0.189814814814815
sp|P13861|KAP2_HUMAN	GVvsIVM	-0.372697243039598	0.2093197291954	-1.78051655461337	33	0.0842004455950791	0.419246172668671	NA	0.208333333333333	0.208333333333333
sp|P13987|CD59_HUMAN	GVvsIVO	0.42281689940899	0.130082169741062	3.25038320202251	33	0.00265434593566116	0.0320255507111681	NA	0.0416666666666666	0.0416666666666667
sp|P13987|CD59_HUMAN	IVMvsIVO	0.381992195624391	0.130082169741062	2.93654538807873	33	0.00600736509334276	0.148956081169174	NA	0.0486111111111112	0.0486111111111111
sp|P13987|CD59_HUMAN	GVvsIVM	0.0408247037845992	0.130082169741062	0.313837813943783	33	0.755619575682176	0.91436629358994	NA	0.0208333333333334	0.0208333333333333
sp|P14151|LYAM1_HUMAN	GVvsIVO	-0.894167487089537	0.440643321688257	-2.02923190498763	15	0.060567556394072	0.249453629535886	NA	0.604166666666667	0.145833333333333
sp|P14151|LYAM1_HUMAN	IVMvsIVO	-0.25902891013696	0.409001148561746	-0.633320740168668	15	0.53606170511695	0.803596625901541	NA	0.541666666666667	0.125
sp|P14151|LYAM1_HUMAN	GVvsIVM	-0.635138576952577	0.491895697086991	-1.29120579975363	15	0.216176982154334	0.654624170224706	NA	0.770833333333333	0.145833333333333
sp|P14174|MIF_HUMAN	GVvsIVO	0.368355372606501	0.485286978726904	0.759046479204614	33	0.453212724645111	0.731503664076547	NA	0.305555555555556	0.305555555555556
sp|P14174|MIF_HUMAN	IVMvsIVO	0.78189197594142	0.485286978726904	1.6111950458523	33	0.116662171883847	0.512266997852625	NA	0.277777777777778	0.277777777777778
sp|P14174|MIF_HUMAN	GVvsIVM	-0.413536603334919	0.485286978726904	-0.852148566647688	33	0.400273886811327	0.773320386482243	NA	0.305555555555556	0.305555555555556
sp|P14209|CD99_HUMAN	GVvsIVO	-0.184893020303848	0.172062929620153	-1.07456626893439	2	0.395000973720721	0.688741712348185	NA	0.833333333333333	0
sp|P14209|CD99_HUMAN	IVMvsIVO	-Inf	NA	NA	NA	NA	0	oneConditionMissing	0.916666666666667	0
sp|P14209|CD99_HUMAN	GVvsIVM	Inf	NA	NA	NA	NA	0	oneConditionMissing	0.916666666666667	0
sp|P14314|GLU2B_HUMAN	GVvsIVO	-0.000660558202849618	0.102764938882231	-0.0064278557456899	33	0.994910050245297	0.998778632587655	NA	0.210526315789474	0.210526315789474
sp|P14314|GLU2B_HUMAN	IVMvsIVO	0.000435545769727317	0.102764938882231	0.0042382720650129	33	0.996643876399137	0.998398628563417	NA	0.201754385964912	0.201754385964912
sp|P14314|GLU2B_HUMAN	GVvsIVM	-0.00109610397257693	0.102764938882231	-0.0106661278107028	33	0.991554045176793	0.997659694917095	NA	0.197368421052632	0.197368421052632
sp|P14324|FPPS_HUMAN	GVvsIVO	-0.0637705609986057	0.399868303653707	-0.159478909470734	9	0.876813211038	0.956052915396112	NA	0.75	0
sp|P14324|FPPS_HUMAN	IVMvsIVO	-0.0791587311019324	0.394275464524672	-0.200770116896226	9	0.845342130861553	0.948731404744527	NA	0.708333333333333	0
sp|P14324|FPPS_HUMAN	GVvsIVM	0.0153881701033267	0.221035521462541	0.0696185391447799	9	0.946019599350998	0.981366259444297	NA	0.541666666666667	0
sp|P14384|CBPM_HUMAN	GVvsIVO	0.877951043643517	0.722035436572182	1.2159389957528	3	0.310958830349035	0.61500177237894	NA	0.895833333333333	0.0625
sp|P14384|CBPM_HUMAN	IVMvsIVO	0.143137206138231	0.765834230185769	0.186903641148961	3	0.863661679852705	0.956453805189662	NA	0.9375	0.0625
sp|P14384|CBPM_HUMAN	GVvsIVM	0.734813837505286	0.570819132730534	1.28729714084789	3	0.288315259300915	0.70259073543645	NA	0.875	0.0833333333333333
sp|P14406|CX7A2_HUMAN	GVvsIVO	0.681459056407335	0.255882918437405	2.66316743832995	33	0.0118749132714886	0.0910915871081282	NA	0.270833333333333	0.270833333333333
sp|P14406|CX7A2_HUMAN	IVMvsIVO	-0.141018910082387	0.255882918437405	-0.551107166291306	33	0.58527252717314	0.833087506153605	NA	0.375	0.375
sp|P14406|CX7A2_HUMAN	GVvsIVM	0.822477966489723	0.255882918437405	3.21427460462126	33	0.00292082399365134	0.0606500511622897	NA	0.229166666666667	0.229166666666667
sp|P14550|AK1A1_HUMAN	GVvsIVO	0.163433405917792	0.410523400564815	0.398109841468072	33	0.693113200745005	0.869350070598719	NA	0.316666666666667	0.316666666666667
sp|P14550|AK1A1_HUMAN	IVMvsIVO	0.575992383535511	0.410523400564815	1.403068333603	33	0.169935831681565	0.574403210740597	NA	0.29375	0.29375
sp|P14550|AK1A1_HUMAN	GVvsIVM	-0.412558977617719	0.410523400564815	-1.00495849213493	33	0.322229270169381	0.725823634082533	NA	0.277083333333333	0.277083333333333
sp|P14618|KPYM_HUMAN	GVvsIVO	-0.0209291068199077	0.456832850867885	-0.0458134890696825	33	0.963735029959506	0.9871705660976	NA	0.203571428571429	0.203571428571429
sp|P14618|KPYM_HUMAN	IVMvsIVO	0.438445877372089	0.456832850867885	0.959751201208791	33	0.344160079652373	0.686096372675853	NA	0.192261904761905	0.192261904761905
sp|P14618|KPYM_HUMAN	GVvsIVM	-0.459374984191996	0.456832850867884	-1.00556469027847	33	0.321941815273905	0.725823634082533	NA	0.177976190476191	0.17797619047619
sp|P14625|ENPL_HUMAN	GVvsIVO	-0.111649673731014	0.100685126134323	-1.10889937786901	33	0.275489883019835	0.576883725806035	NA	0.207352941176471	0.207352941176471
sp|P14625|ENPL_HUMAN	IVMvsIVO	-0.106074910459792	0.100685126134323	-1.05353108778231	33	0.299750791310434	0.669916578165472	NA	0.209803921568627	0.209803921568627
sp|P14625|ENPL_HUMAN	GVvsIVM	-0.00557476327122172	0.100685126134323	-0.0553682900867055	33	0.956178927986583	0.98238488101229	NA	0.213235294117647	0.213235294117647
sp|P14649|MYL6B_HUMAN	GVvsIVO	-1.59085091012108	0.244619212209489	-6.50337680246758	22	1.52945058862208e-06	0.000118458414944568	NA	0.458333333333333	0.208333333333333
sp|P14649|MYL6B_HUMAN	IVMvsIVO	-2.03204200150549	0.244619212209489	-8.30695996095873	22	3.14183969951642e-08	2.88841645988969e-05	NA	0.479166666666667	0.229166666666667
sp|P14649|MYL6B_HUMAN	GVvsIVM	0.441191091384405	0.2704367144704	1.63140234952342	22	0.117039202169696	0.483378392854493	NA	0.6875	0.270833333333333
sp|P14735|IDE_HUMAN	GVvsIVO	0.442458672149201	0.448236278737601	0.987110354822969	13	0.341605441361862	0.64278578739015	NA	0.791666666666667	0.166666666666667
sp|P14735|IDE_HUMAN	IVMvsIVO	0.612880819926304	0.352670418142905	1.73782882940286	13	0.105855001696527	0.506142106436277	NA	0.708333333333333	0.25
sp|P14735|IDE_HUMAN	GVvsIVM	-0.170422147777103	0.437433817118204	-0.389595273862997	13	0.703143428253611	0.893758956386148	NA	0.75	0.166666666666667
sp|P14854|CX6B1_HUMAN	GVvsIVO	0.535118001354215	0.118455620928571	4.51745554292347	33	7.58773339526453e-05	0.00233565998487566	NA	0.125	0.125
sp|P14854|CX6B1_HUMAN	IVMvsIVO	0.00121206697397258	0.118455620928571	0.0102322453292736	33	0.991897601652331	0.996598759068915	NA	0.166666666666667	0.166666666666667
sp|P14854|CX6B1_HUMAN	GVvsIVM	0.533905934380243	0.118455620928571	4.50722329759419	33	7.81710401571711e-05	0.00327390915641305	NA	0.166666666666667	0.166666666666667
sp|P14866|HNRPL_HUMAN	GVvsIVO	Inf	NA	NA	NA	NA	0	oneConditionMissing	0.916666666666667	0.0416666666666667
sp|P14866|HNRPL_HUMAN	IVMvsIVO	Inf	NA	NA	NA	NA	0	oneConditionMissing	0.958333333333333	0
sp|P14866|HNRPL_HUMAN	GVvsIVM	0.623283275250766	0.884770410710526	0.70445763975112	2	0.554128282312947	0.838350365153463	NA	0.875	0.0416666666666667
sp|P14868|SYDC_HUMAN	GVvsIVO	0.0617964438970721	0.17737220523751	0.348399817289996	33	0.729752873337052	0.885432183058038	NA	0.49780701754386	0.49780701754386
sp|P14868|SYDC_HUMAN	IVMvsIVO	0.25614434606304	0.17737220523751	1.44410645241767	33	0.158136946478455	0.563904637294282	NA	0.493421052631579	0.493421052631579
sp|P14868|SYDC_HUMAN	GVvsIVM	-0.194347902165967	0.17737220523751	-1.09570663512768	33	0.281139599128546	0.696088125698034	NA	0.469298245614035	0.469298245614035
sp|P14923|PLAK_HUMAN	GVvsIVO	-0.212943079979495	1.06610489853843	-0.199739331721886	2	0.860150924236895	0.947607265367898	NA	0.875	0.0416666666666667
sp|P14923|PLAK_HUMAN	IVMvsIVO	-Inf	NA	NA	NA	NA	0	oneConditionMissing	0.9375	0.0208333333333333
sp|P14923|PLAK_HUMAN	GVvsIVM	Inf	NA	NA	NA	NA	0	oneConditionMissing	0.9375	0.0208333333333333
sp|P14927|QCR7_HUMAN	GVvsIVO	0.151834784699785	0.222462463166911	0.682518670962774	33	0.499674423547877	0.755526694147529	NA	0.19047619047619	0.19047619047619
sp|P14927|QCR7_HUMAN	IVMvsIVO	0.0951818018413358	0.222462463166911	0.427855560377941	33	0.671535655004361	0.866940719583756	NA	0.166666666666667	0.166666666666667
sp|P14927|QCR7_HUMAN	GVvsIVM	0.0566529828584495	0.222462463166911	0.254663110584833	33	0.800563649879762	0.931909703605125	NA	0.166666666666667	0.166666666666667
sp|P15121|ALDR_HUMAN	GVvsIVO	0.0853577712930357	0.492734209749235	0.173232890276639	33	0.863526594681968	0.949257175046208	NA	0.161616161616162	0.161616161616162
sp|P15121|ALDR_HUMAN	IVMvsIVO	0.474816101111397	0.492734209749235	0.963635346839513	33	0.342237531798403	0.68601098783978	NA	0.150252525252525	0.150252525252525
sp|P15121|ALDR_HUMAN	GVvsIVM	-0.389458329818361	0.492734209749235	-0.790402456562874	33	0.43493634688931	0.787346310009879	NA	0.147727272727273	0.147727272727273
sp|P15153|RAC2_HUMAN	GVvsIVO	-Inf	NA	NA	NA	NA	0	oneConditionMissing	0.916666666666667	0
sp|P15153|RAC2_HUMAN	IVMvsIVO	-1.20236959726866	0.127746959175782	-9.41211912225779	1	0.0673855085652662	0.443160981192884	NA	0.875	0
sp|P15153|RAC2_HUMAN	GVvsIVM	-Inf	NA	NA	NA	NA	0	oneConditionMissing	0.958333333333333	0
sp|P15170|ERF3A_HUMAN	GVvsIVO	0.807562818946296	0.28786690263574	2.80533403302765	31	0.00860434787291853	0.0732590044073666	NA	0.508333333333333	0.425
sp|P15170|ERF3A_HUMAN	IVMvsIVO	0.637933017541906	0.281805867986661	2.26373220011196	31	0.0307368164315804	0.314823477237507	NA	0.491666666666667	0.45
sp|P15170|ERF3A_HUMAN	GVvsIVM	0.16962980140439	0.281805867986661	0.601938499777509	31	0.551592534446796	0.837214467210095	NA	0.416666666666667	0.375
sp|P15311|EZRI_HUMAN	GVvsIVO	0.431257505402707	0.321164807020941	1.34279191236102	33	0.188503201247946	0.475416161970923	NA	0.333333333333333	0.333333333333333
sp|P15311|EZRI_HUMAN	IVMvsIVO	0.324724070335175	0.321164807020942	1.01108235783132	33	0.319333426020883	0.676445524755613	NA	0.339583333333333	0.339583333333333
sp|P15311|EZRI_HUMAN	GVvsIVM	0.106533435067532	0.321164807020941	0.331709554529695	33	0.742206134959669	0.910152114249366	NA	0.316666666666667	0.316666666666667
sp|P15328|FOLR1_HUMAN	GVvsIVO	0.0686597550797461	0.817289409679483	0.0840091089723926	12	0.934434407065519	0.974970952050802	NA	0.861111111111111	0.194444444444444
sp|P15328|FOLR1_HUMAN	IVMvsIVO	0.568743246496833	0.802562268116144	0.708659339083864	12	0.492073772623464	0.775807863194792	NA	0.777777777777778	0.152777777777778
sp|P15328|FOLR1_HUMAN	GVvsIVM	-0.500083491417087	0.556888861997266	-0.897995139682901	12	0.386851067073956	0.761974390726916	NA	0.722222222222222	0.263888888888889
sp|P15374|UCHL3_HUMAN	GVvsIVO	0.00112738922027714	0.361531469529826	0.00311837091731826	33	0.997530679277467	0.998778632587655	NA	0.347222222222222	0.347222222222222
sp|P15374|UCHL3_HUMAN	IVMvsIVO	0.127630260468135	0.361531469529826	0.353026696774471	33	0.72631356569447	0.895154507233276	NA	0.336805555555556	0.336805555555556
sp|P15374|UCHL3_HUMAN	GVvsIVM	-0.126502871247858	0.361531469529826	-0.349908325857153	33	0.728630921639862	0.902961078283164	NA	0.326388888888889	0.326388888888889
sp|P15531|NDKA_HUMAN	GVvsIVO	0.506773271813656	0.220717054060809	2.29603133283047	33	0.0281617576992357	0.159434282264915	NA	0.158333333333333	0.158333333333333
sp|P15531|NDKA_HUMAN	IVMvsIVO	0.716400690161333	0.220717054060809	3.24578765881842	33	0.00268692344551735	0.113175031490357	NA	0.183333333333333	0.183333333333333
sp|P15531|NDKA_HUMAN	GVvsIVM	-0.209627418347677	0.220717054060809	-0.949756325987946	33	0.349140360415131	0.742449079677958	NA	0.125	0.125
sp|P15586|GNS_HUMAN	GVvsIVO	0.180837384013185	0.226358824857011	0.798896990773029	33	0.430062773416493	0.718103427203954	NA	0.121794871794872	0.121794871794872
sp|P15586|GNS_HUMAN	IVMvsIVO	-0.245053569510668	0.226358824857011	-1.08258898086022	33	0.286838236416723	0.66277381443367	NA	0.157051282051282	0.157051282051282
sp|P15586|GNS_HUMAN	GVvsIVM	0.425890953523853	0.226358824857011	1.88148597163325	33	0.0687521292998077	0.381231168583369	NA	0.157051282051282	0.157051282051282
sp|P15880|RS2_HUMAN	GVvsIVO	0.66551314508389	0.24914221427477	2.6712179107067	33	0.0116441333740436	0.0898957049230824	NA	0.370833333333333	0.370833333333333
sp|P15880|RS2_HUMAN	IVMvsIVO	0.260073770878655	0.24914221427477	1.04387677389681	33	0.304129361560799	0.673449285443277	NA	0.4125	0.4125
sp|P15880|RS2_HUMAN	GVvsIVM	0.405439374205235	0.24914221427477	1.62734113680988	33	0.113176832083109	0.475612163396876	NA	0.325	0.325
sp|P15924|DESP_HUMAN	GVvsIVO	1.94449295812274	1.24344152352414	1.56379927912629	6	0.168897047417487	0.445896577482154	NA	0.791666666666667	0.125
sp|P15924|DESP_HUMAN	IVMvsIVO	-Inf	NA	NA	NA	NA	0	oneConditionMissing	0.916666666666667	0.0416666666666667
sp|P15924|DESP_HUMAN	GVvsIVM	Inf	NA	NA	NA	NA	0	oneConditionMissing	0.875	0.0833333333333333
sp|P15927|RFA2_HUMAN	GVvsIVO	-0.456012120844547	0.465076046931443	-0.980510873121289	21	0.337995920181083	0.639359435914751	NA	0.645833333333333	0.3125
sp|P15927|RFA2_HUMAN	IVMvsIVO	-0.593619646952981	0.448427737716876	-1.32377994718912	21	0.199806613492676	0.607489057112377	NA	0.604166666666667	0.3125
sp|P15927|RFA2_HUMAN	GVvsIVM	0.137607526108434	0.477623703486905	0.288108661910677	21	0.776087909027314	0.92064965108329	NA	0.666666666666667	0.291666666666667
sp|P15954|COX7C_HUMAN	GVvsIVO	1.25257050406508	0.363433548665043	3.44649113618155	33	0.00156783872231192	0.0225412022291672	NA	0.291666666666667	0.291666666666667
sp|P15954|COX7C_HUMAN	IVMvsIVO	-0.26386875181387	0.363433548665043	-0.726044012125757	33	0.472930164862597	0.766089791001385	NA	0.333333333333333	0.333333333333333
sp|P15954|COX7C_HUMAN	GVvsIVM	1.51643925587895	0.363433548665043	4.17253514830731	33	0.000205645342210126	0.00732054230470253	NA	0.291666666666667	0.291666666666667
sp|P16035|TIMP2_HUMAN	GVvsIVO	1.06602781636908	0.270361677803801	3.94296937727501	33	0.000395466880781292	0.00829338532948884	NA	0.0208333333333334	0.0208333333333333
sp|P16035|TIMP2_HUMAN	IVMvsIVO	0.656064019905893	0.270361677803801	2.42661617295478	33	0.0208662003070286	0.264341811257988	NA	0.0416666666666666	0.0416666666666667
sp|P16035|TIMP2_HUMAN	GVvsIVM	0.409963796463188	0.270361677803801	1.51635320432023	33	0.13895181380945	0.530040773719044	NA	0.0208333333333334	0.0208333333333333
sp|P16070|CD44_HUMAN	GVvsIVO	0.708825687984058	0.490295481139124	1.44571123995925	2	0.285148877159915	0.58554144238573	NA	0.916666666666667	0
sp|P16070|CD44_HUMAN	IVMvsIVO	1.21120824451934	0.400324583994409	3.02556548597139	2	0.094078990166079	0.49050053432517	NA	0.833333333333333	0
sp|P16070|CD44_HUMAN	GVvsIVM	-0.502382556535279	0.400324583994409	-1.25493805931813	2	0.336268862114426	0.730800666917103	NA	0.833333333333333	0
sp|P16152|CBR1_HUMAN	GVvsIVO	Inf	NA	NA	NA	NA	0	oneConditionMissing	0.916666666666667	0
sp|P16152|CBR1_HUMAN	IVMvsIVO	Inf	NA	NA	NA	NA	0	oneConditionMissing	0.958333333333333	0
sp|P16152|CBR1_HUMAN	GVvsIVM	-0.601127119770039	0.105657735602435	-5.68938105991536	1	0.110764742319413	0.473871385990641	NA	0.875	0
sp|P16219|ACADS_HUMAN	GVvsIVO	0.589394412606419	0.225995028339341	2.60799725081305	33	0.013574087743967	0.0999735726173763	NA	0.291666666666667	0.291666666666667
sp|P16219|ACADS_HUMAN	IVMvsIVO	-0.00638446036103446	0.225995028339341	-0.0282504460737425	33	0.977632561592532	0.991623723024189	NA	0.288690476190476	0.288690476190476
sp|P16219|ACADS_HUMAN	GVvsIVM	0.595778872967453	0.225995028339341	2.6362476968868	33	0.0126777584551716	0.156787256161656	NA	0.282738095238095	0.282738095238095
sp|P16278|BGAL_HUMAN	GVvsIVO	0.475769147639463	0.185748295145332	2.56136481504293	33	0.0151825863426465	0.107850265706196	NA	0.322916666666667	0.322916666666667
sp|P16278|BGAL_HUMAN	IVMvsIVO	-0.32820336261848	0.185748295145332	-1.76692530266127	33	0.0864892669625148	0.480143738889544	NA	0.395833333333333	0.395833333333333
sp|P16278|BGAL_HUMAN	GVvsIVM	0.803972510257942	0.185748295145332	4.3282901177042	33	0.000131341597826573	0.00519528056791876	NA	0.3125	0.3125
sp|P16333|NCK1_HUMAN	GVvsIVO	0.584507544943079	0.499562259731991	1.17003943663931	23	0.253966915384148	0.552074938221386	NA	0.758333333333333	0.425
sp|P16333|NCK1_HUMAN	IVMvsIVO	0.48549230953819	0.507307872946178	0.956997388427476	23	0.348520528816028	0.68746252926819	NA	0.808333333333333	0.433333333333333
sp|P16333|NCK1_HUMAN	GVvsIVM	0.0990152354048884	0.404691683504214	0.244668322678436	23	0.808882883861917	0.93749981520769	NA	0.65	0.525
sp|P16435|NCPR_HUMAN	GVvsIVO	0.295519235985287	0.369790239491969	0.799153694243749	33	0.429916012827619	0.718103427203954	NA	0.532738095238095	0.532738095238095
sp|P16435|NCPR_HUMAN	IVMvsIVO	-0.32608985724556	0.369790239491969	-0.881823862343025	33	0.384250258857568	0.714201060285844	NA	0.526785714285714	0.526785714285714
sp|P16435|NCPR_HUMAN	GVvsIVM	0.621609093230847	0.369790239491968	1.68097755658677	33	0.102209954736288	0.455885917244344	NA	0.535714285714286	0.535714285714286
sp|P16444|DPEP1_HUMAN	GVvsIVO	0.809501179819411	0.200597742116425	4.03544512155867	33	0.000304216059354712	0.00676317368991354	NA	0.5625	0.5625
sp|P16444|DPEP1_HUMAN	IVMvsIVO	0.690079375355287	0.200597742116425	3.44011536757364	33	0.00159518637025902	0.0826077705168144	NA	0.579861111111111	0.579861111111111
sp|P16444|DPEP1_HUMAN	GVvsIVM	0.119421804464124	0.200597742116425	0.595329753985029	33	0.555684047505228	0.838670508740672	NA	0.503472222222222	0.503472222222222
sp|P16455|MGMT_HUMAN	GVvsIVO	0.622184770901219	0.28206522507783	2.2058187808495	33	0.0344697476498053	0.1807323407658	NA	0.44047619047619	0.44047619047619
sp|P16455|MGMT_HUMAN	IVMvsIVO	0.25517309873555	0.28206522507783	0.90465990150023	33	0.372203069382855	0.705427392129553	NA	0.476190476190476	0.476190476190476
sp|P16455|MGMT_HUMAN	GVvsIVM	0.367011672165669	0.28206522507783	1.30115887934927	33	0.202215949500926	0.632470494329369	NA	0.392857142857143	0.392857142857143
sp|P16615|AT2A2_HUMAN	GVvsIVO	0.205182115353867	0.2899197499301	0.707720379185401	33	0.48408767653816	0.747700383339589	NA	0.555555555555556	0.555555555555556
sp|P16615|AT2A2_HUMAN	IVMvsIVO	0.127597427699865	0.2899197499301	0.440112919973988	33	0.662724606190252	0.864561674131536	NA	0.583333333333333	0.583333333333333
sp|P16615|AT2A2_HUMAN	GVvsIVM	0.0775846876540023	0.2899197499301	0.267607459211413	33	0.790667023627003	0.927706679382597	NA	0.527777777777778	0.527777777777778
sp|P16671|CD36_HUMAN	GVvsIVO	0.291548335607535	0.476632891204929	0.611683207322307	10	0.55439826927224	0.794218522984874	NA	0.6875	0.1875
sp|P16671|CD36_HUMAN	IVMvsIVO	-Inf	NA	NA	NA	NA	0	oneConditionMissing	0.958333333333333	0.0416666666666667
sp|P16671|CD36_HUMAN	GVvsIVM	Inf	NA	NA	NA	NA	0	oneConditionMissing	0.729166666666667	0.145833333333333
sp|P16885|PLCG2_HUMAN	GVvsIVO	-0.146593048723516	0.228099276292623	-0.642672134283564	32	0.525015227915095	0.774173634724798	NA	0.537280701754386	0.495614035087719
sp|P16885|PLCG2_HUMAN	IVMvsIVO	-0.03066438153205	0.228099276292623	-0.134434365730786	32	0.893901101505398	0.968761797083968	NA	0.526315789473684	0.484649122807018
sp|P16885|PLCG2_HUMAN	GVvsIVM	-0.115928667191466	0.223085493125959	-0.519660268209418	32	0.606876682989017	0.860614737013152	NA	0.510964912280702	0.510964912280702
sp|P16949|STMN1_HUMAN	GVvsIVO	0.543120363172621	0.248907037148995	2.18202092393037	22	0.0400722063431447	0.197158539815349	NA	0.71875	0.427083333333333
sp|P16949|STMN1_HUMAN	IVMvsIVO	0.317423584327667	0.261404675170618	1.21429956874523	22	0.237507520544039	0.631156676088122	NA	0.802083333333333	0.427083333333333
sp|P16949|STMN1_HUMAN	GVvsIVM	0.225696778844954	0.23958134219694	0.942046558280934	22	0.356399280357599	0.7460157371716	NA	0.6875	0.4375
sp|P16989|YBOX3_HUMAN	GVvsIVO	Inf	NA	NA	NA	NA	0	oneConditionMissing	NA	NA
sp|P16989|YBOX3_HUMAN	IVMvsIVO	NA	NA	NA	NA	NA	NA	completeMissing	NA	NA
sp|P16989|YBOX3_HUMAN	GVvsIVM	Inf	NA	NA	NA	NA	0	oneConditionMissing	NA	NA
sp|P17152|TMM11_HUMAN	GVvsIVO	0.35319493496979	0.134962128431035	2.61699292294632	33	0.0132825095980085	0.0984299553852418	NA	0.158333333333333	0.158333333333333
sp|P17152|TMM11_HUMAN	IVMvsIVO	0.0887038212969403	0.134962128431035	0.657249721296947	33	0.515578612136	0.789941259969033	NA	0.158333333333333	0.158333333333333
sp|P17152|TMM11_HUMAN	GVvsIVM	0.26449111367285	0.134962128431035	1.95974320164937	33	0.0585163914409534	0.35266830061121	NA	0.15	0.15
sp|P17174|AATC_HUMAN	GVvsIVO	0.197297026223851	0.334988146257602	0.588967187131844	33	0.559893721234368	0.798927993670055	NA	0.229166666666667	0.229166666666667
sp|P17174|AATC_HUMAN	IVMvsIVO	0.424632130233726	0.334988146257602	1.26760345098059	33	0.213811388809456	0.617244694096357	NA	0.221153846153846	0.221153846153846
sp|P17174|AATC_HUMAN	GVvsIVM	-0.227335104009876	0.334988146257602	-0.678636263848743	33	0.502100165229679	0.817185394352817	NA	0.209935897435897	0.209935897435897
sp|P17302|CXA1_HUMAN	GVvsIVO	0.185510871473284	2.61935036658917	0.070823236875657	5	0.946283927385495	0.980167260419575	NA	0.833333333333333	0
sp|P17302|CXA1_HUMAN	IVMvsIVO	-1.19912466815449	2.2684239588783	-0.528615765788085	5	0.619686803627115	0.847702228359523	NA	0.75	0
sp|P17302|CXA1_HUMAN	GVvsIVM	1.38463553962778	2.2684239588783	0.610395395538167	5	0.568276216106018	0.842887812824893	NA	0.75	0
sp|P17655|CAN2_HUMAN	GVvsIVO	0.311737767643012	0.342993332013961	0.90887413411968	33	0.370006885893895	0.6688869616463	NA	0.455357142857143	0.455357142857143
sp|P17655|CAN2_HUMAN	IVMvsIVO	0.563496363746018	0.342993332013961	1.64287847940753	33	0.109904355209446	0.507586137032477	NA	0.43452380952381	0.43452380952381
sp|P17655|CAN2_HUMAN	GVvsIVM	-0.251758596103005	0.342993332013961	-0.73400434528785	33	0.468129499071607	0.799171979110351	NA	0.419642857142857	0.419642857142857
sp|P17812|PYRG1_HUMAN	GVvsIVO	-0.597872568410161	0.423681261156338	-1.41113762449255	32	0.167853044240637	0.444829094063762	NA	0.466666666666667	0.425
sp|P17812|PYRG1_HUMAN	IVMvsIVO	-0.157510137159966	0.423681261156338	-0.371765644602924	32	0.712517820671038	0.888616784639994	NA	0.433333333333333	0.391666666666667
sp|P17812|PYRG1_HUMAN	GVvsIVM	-0.440362431250195	0.41436844785091	-1.06273157025855	32	0.295858275212602	0.709472813581812	NA	0.45	0.45
sp|P17858|PFKAL_HUMAN	GVvsIVO	0.206867071544496	0.103745460204176	1.99398673577977	33	0.0544708817230397	0.234380980317237	NA	0.240942028985507	0.240942028985507
sp|P17858|PFKAL_HUMAN	IVMvsIVO	0.292884017567051	0.103745460204176	2.82310201324126	33	0.00799983556395722	0.168908808793378	NA	0.242753623188406	0.242753623188406
sp|P17858|PFKAL_HUMAN	GVvsIVM	-0.086016946022555	0.103745460204176	-0.829115277461484	33	0.41299641225399	0.775848765170389	NA	0.215579710144927	0.215579710144928
sp|P17900|SAP3_HUMAN	GVvsIVO	-0.12284610131853	0.125758454991211	-0.976841686923684	33	0.335754588578119	0.637774341120303	NA	0.15	0.15
sp|P17900|SAP3_HUMAN	IVMvsIVO	-0.194378571406609	0.125758454991211	-1.54565012285015	33	0.131726273758994	0.523421365724201	NA	0.15	0.15
sp|P17900|SAP3_HUMAN	GVvsIVM	0.071532470088079	0.125758454991211	0.568808435926463	33	0.573337267772261	0.844174957498844	NA	0.183333333333333	0.183333333333333
sp|P17936|IBP3_HUMAN	GVvsIVO	-0.116696831425251	0.741595907173875	-0.157359055378241	9	0.878435618497504	0.95651878458617	NA	0.8125	0.104166666666667
sp|P17936|IBP3_HUMAN	IVMvsIVO	-0.333720144065999	0.752115523484706	-0.443708624068554	9	0.667728752539302	0.864676648363188	NA	0.833333333333333	0.0833333333333333
sp|P17936|IBP3_HUMAN	GVvsIVM	0.217023312640748	0.415747498400084	0.52200750088916	9	0.614267980200274	0.862259203561834	NA	0.729166666666667	0.1875
sp|P17980|PRS6A_HUMAN	GVvsIVO	0.038056641059706	0.33688480442648	0.112966333178769	33	0.910741673616431	0.968419290678942	NA	0.329545454545455	0.329545454545455
sp|P17980|PRS6A_HUMAN	IVMvsIVO	0.253688228776247	0.33688480442648	0.753041471277199	33	0.456763927940919	0.753034777091638	NA	0.308712121212121	0.308712121212121
sp|P17980|PRS6A_HUMAN	GVvsIVM	-0.215631587716541	0.336884804426479	-0.64007513809843	33	0.526543206009218	0.826612618836581	NA	0.323863636363636	0.323863636363636
sp|P17987|TCPA_HUMAN	GVvsIVO	0.0168898634742642	0.41427110248711	0.0407700739271084	33	0.967724869282447	0.989409434254561	NA	0.177083333333333	0.177083333333333
sp|P17987|TCPA_HUMAN	IVMvsIVO	0.422205457071106	0.41427110248711	1.01915256588346	33	0.315544478541874	0.675493944015032	NA	0.160984848484849	0.160984848484848
sp|P17987|TCPA_HUMAN	GVvsIVM	-0.405315593596842	0.41427110248711	-0.978382491956348	33	0.33500363359276	0.729977053445953	NA	0.163825757575758	0.163825757575758
sp|P18031|PTN1_HUMAN	GVvsIVO	0.448145821260367	0.232997946846671	1.92338957199171	33	0.0630943013962249	0.253751118345621	NA	0.502450980392157	0.502450980392157
sp|P18031|PTN1_HUMAN	IVMvsIVO	0.111063671155669	0.232997946846671	0.476672316897098	33	0.636736841321392	0.85626700518548	NA	0.553921568627451	0.553921568627451
sp|P18031|PTN1_HUMAN	GVvsIVM	0.337082150104697	0.232997946846671	1.44671725509462	33	0.15740881562071	0.566099309923153	NA	0.492647058823529	0.492647058823529
sp|P18065|IBP2_HUMAN	GVvsIVO	0.606267458368026	0.28416973333983	2.13346949811509	33	0.0404109816970348	0.198418746532885	NA	0.397058823529412	0.397058823529412
sp|P18065|IBP2_HUMAN	IVMvsIVO	0.0969132613882066	0.28416973333983	0.341040054650404	33	0.735235329843503	0.895602954925765	NA	0.441176470588235	0.441176470588235
sp|P18065|IBP2_HUMAN	GVvsIVM	0.509354196979819	0.28416973333983	1.79242944346468	33	0.0822366297776953	0.414436474790343	NA	0.392156862745098	0.392156862745098
sp|P18077|RL35A_HUMAN	GVvsIVO	-0.574462428171044	0.417595794411902	-1.37564227384056	32	0.178485815864205	0.460800477301028	NA	0.527777777777778	0.527777777777778
sp|P18077|RL35A_HUMAN	IVMvsIVO	0.340035533103798	0.426981141415662	0.79637131508058	32	0.431685034225707	0.735255957692233	NA	0.486111111111111	0.444444444444444
sp|P18077|RL35A_HUMAN	GVvsIVM	-0.914497961274841	0.426981141415662	-2.1417760003236	32	0.0399242103011048	0.284906830171948	NA	0.486111111111111	0.444444444444444
sp|P18085|ARF4_HUMAN	GVvsIVO	0.689411735997771	0.315598402555924	2.18445888957124	33	0.0361370476311573	0.185000109514731	NA	0.483333333333333	0.483333333333333
sp|P18085|ARF4_HUMAN	IVMvsIVO	0.492987236986344	0.315598402555924	1.56207139514588	33	0.127811329428929	0.522484713389898	NA	0.516666666666667	0.516666666666667
sp|P18085|ARF4_HUMAN	GVvsIVM	0.196424499011427	0.315598402555924	0.622387494425358	33	0.537964259469215	0.830818553217769	NA	0.45	0.45
sp|P18124|RL7_HUMAN	GVvsIVO	0.49885277988255	0.161722653652843	3.08461905994567	33	0.00410357824477403	0.0444043195189608	NA	0.212962962962963	0.212962962962963
sp|P18124|RL7_HUMAN	IVMvsIVO	0.185507929693194	0.161722653652843	1.14707448525677	33	0.259599678212176	0.645512836215607	NA	0.25	0.25
sp|P18124|RL7_HUMAN	GVvsIVM	0.313344850189356	0.161722653652843	1.9375445746889	33	0.061276220350881	0.363102015556419	NA	0.194444444444444	0.194444444444444
sp|P18206|VINC_HUMAN	GVvsIVO	1.09932241620286	0.370244070419764	2.96918304446174	33	0.00552712246339992	0.054387791125505	NA	0.676470588235294	0.676470588235294
sp|P18206|VINC_HUMAN	IVMvsIVO	1.38581699056222	0.370244070419764	3.74298226840218	33	0.000693448823883891	0.0661293948859126	NA	0.654411764705882	0.654411764705882
sp|P18206|VINC_HUMAN	GVvsIVM	-0.286494574359362	0.370244070419764	-0.773799223940438	33	0.444557878770497	0.791079158254326	NA	0.54656862745098	0.54656862745098
sp|P18621|RL17_HUMAN	GVvsIVO	0.885765441413741	0.228281446094258	3.88014644452536	33	0.000472182480704131	0.00963647565683788	NA	0.422619047619048	0.422619047619048
sp|P18621|RL17_HUMAN	IVMvsIVO	0.241833693918416	0.228281446094258	1.05936640080054	33	0.29712569202135	0.667769879267404	NA	0.5	0.5
sp|P18621|RL17_HUMAN	GVvsIVM	0.643931747495325	0.228281446094258	2.82078004372482	33	0.00804645009251237	0.123495516637255	NA	0.375	0.375
sp|P18669|PGAM1_HUMAN	GVvsIVO	-0.0963496194861077	0.313826273100207	-0.307015784670592	32	0.760820441661877	0.897655960899345	NA	0.574074074074074	0.532407407407407
sp|P18669|PGAM1_HUMAN	IVMvsIVO	0.264600056242365	0.313826273100207	0.84314182374997	32	0.40540755793663	0.72515887145088	NA	0.550925925925926	0.509259259259259
sp|P18669|PGAM1_HUMAN	GVvsIVM	-0.360949675728473	0.30692815000705	-1.17600707435985	32	0.248267192800799	0.671652466041894	NA	0.523148148148148	0.523148148148148
sp|P18859|ATP5J_HUMAN	GVvsIVO	-0.680681888493454	0.244611234980495	-2.78270901394914	33	0.00884792019837222	0.0748023112545482	NA	0.458333333333333	0.458333333333333
sp|P18859|ATP5J_HUMAN	IVMvsIVO	-0.0853822841763628	0.244611234980495	-0.349052994982717	33	0.729266998641967	0.895602954925765	NA	0.366666666666667	0.366666666666667
sp|P18859|ATP5J_HUMAN	GVvsIVM	-0.595299604317091	0.244611234980495	-2.43365601896642	33	0.0205267662519879	0.198908389837891	NA	0.475	0.475
sp|P18887|XRCC1_HUMAN	GVvsIVO	-0.390677513829974	0.131902025754845	-2.96187652611259	31	0.00582384064833485	0.0559719456240502	NA	0.0833333333333334	0
sp|P18887|XRCC1_HUMAN	IVMvsIVO	-0.179357952186966	0.129124829970739	-1.38902759622306	31	0.174722986315769	0.577060766878327	NA	0.0416666666666666	0
sp|P18887|XRCC1_HUMAN	GVvsIVM	-0.211319561643008	0.129124829970739	-1.6365524871622	31	0.111837816963118	0.474462195718676	NA	0.0416666666666666	0
sp|P19338|NUCL_HUMAN	GVvsIVO	1.16968434188119	0.617783813301064	1.89335543712469	25	0.0699408347394219	0.27085152291831	NA	0.652777777777778	0.444444444444444
sp|P19338|NUCL_HUMAN	IVMvsIVO	0.947957495442474	0.633832818715508	1.49559547478711	25	0.147276934465369	0.555635707301165	NA	0.680555555555556	0.430555555555556
sp|P19338|NUCL_HUMAN	GVvsIVM	0.221726846438719	0.617783813301064	0.358906856516593	25	0.72267820505939	0.902961078283164	NA	0.638888888888889	0.430555555555556
sp|P19387|RPB3_HUMAN	GVvsIVO	Inf	NA	NA	NA	NA	0	oneConditionMissing	0.875	0.125
sp|P19387|RPB3_HUMAN	IVMvsIVO	Inf	NA	NA	NA	NA	0	oneConditionMissing	0.958333333333333	0.0416666666666667
sp|P19387|RPB3_HUMAN	GVvsIVM	-0.0990582371501833	0.448321246945453	-0.220953697432582	6	0.832455661591973	0.9448773265015	NA	0.833333333333333	0.166666666666667
sp|P19404|NDUV2_HUMAN	GVvsIVO	0.166408106599988	0.208668336381374	0.797476557707592	33	0.430875402646988	0.718424890107929	NA	0.472222222222222	0.472222222222222
sp|P19404|NDUV2_HUMAN	IVMvsIVO	-0.300695621627851	0.208668336381374	-1.4410217996768	33	0.159000665219496	0.564215537199611	NA	0.548611111111111	0.548611111111111
sp|P19404|NDUV2_HUMAN	GVvsIVM	0.467103728227839	0.208668336381374	2.23849835738439	33	0.0320517017914046	0.252222973191783	NA	0.520833333333333	0.520833333333333
sp|P19623|SPEE_HUMAN	GVvsIVO	-0.167619950066935	0.459542596791028	-0.364753890580374	33	0.717622323486736	0.879985290445175	NA	0.462121212121212	0.462121212121212
sp|P19623|SPEE_HUMAN	IVMvsIVO	0.356846275457591	0.459542596791028	0.7765249140111	33	0.442969684567654	0.744722443187541	NA	0.40530303030303	0.40530303030303
sp|P19623|SPEE_HUMAN	GVvsIVM	-0.524466225524526	0.459542596791028	-1.14127880459147	33	0.261968459255731	0.682865175451591	NA	0.40530303030303	0.40530303030303
sp|P19652|A1AG2_HUMAN	GVvsIVO	-0.234139398148053	0.283630486008099	-0.825508574354617	33	0.415011054904582	0.703535462501657	NA	0.545833333333333	0.545833333333333
sp|P19652|A1AG2_HUMAN	IVMvsIVO	-0.0538393243115398	0.283630486008099	-0.189822064155693	33	0.850611379894734	0.951404085226127	NA	0.533333333333333	0.533333333333333
sp|P19652|A1AG2_HUMAN	GVvsIVM	-0.180300073836513	0.283630486008099	-0.635686510198924	33	0.529364853544336	0.828030288501343	NA	0.545833333333333	0.545833333333333
sp|P19823|ITIH2_HUMAN	GVvsIVO	0.958723294743631	0.748432413496598	1.28097511205397	14	0.221015986009733	0.517535403098078	NA	0.725	0.391666666666667
sp|P19823|ITIH2_HUMAN	IVMvsIVO	0.0256868061808024	1.58766490452978	0.0161789846884662	14	0.987319910408296	0.996374022038036	NA	0.883333333333333	0.258333333333333
sp|P19823|ITIH2_HUMAN	GVvsIVM	0.933036488562829	1.58766490452978	0.587678474154575	14	0.566107133458868	0.842887812824893	NA	0.833333333333333	0.208333333333333
sp|P19827|ITIH1_HUMAN	GVvsIVO	0.899221118477382	0.68319046437593	1.31620853241678	12	0.212691787929499	0.507330079699452	NA	0.720238095238095	0.261904761904762
sp|P19827|ITIH1_HUMAN	IVMvsIVO	-1.68276187491337	1.00264948615761	-1.67831520201751	12	0.119115415275352	0.513856812323941	NA	0.883928571428571	0.217261904761905
sp|P19827|ITIH1_HUMAN	GVvsIVM	2.58198299339075	0.984582249819821	2.62241472854427	12	0.0222854168515241	0.205474869552672	NA	0.8125	0.1875
sp|P20020|AT2B1_HUMAN	GVvsIVO	1.02607998994899	0.306156087100795	3.35149302326684	33	0.00202619995834263	0.0265841863386921	NA	0.595238095238095	0.595238095238095
sp|P20020|AT2B1_HUMAN	IVMvsIVO	0.821936151758992	0.306156087100795	2.68469642247677	33	0.0112670425234065	0.195106268732658	NA	0.651785714285714	0.651785714285714
sp|P20020|AT2B1_HUMAN	GVvsIVM	0.204143838189997	0.306156087100795	0.666796600790065	33	0.509537702294785	0.820042962034995	NA	0.556547619047619	0.556547619047619
sp|P20042|IF2B_HUMAN	GVvsIVO	1.20224409245431	0.396630596662542	3.03114309024725	1	0.202868492341761	0.49300328958762	NA	0.875	0
sp|P20042|IF2B_HUMAN	IVMvsIVO	-Inf	NA	NA	NA	NA	0	oneConditionMissing	0.958333333333333	0
sp|P20042|IF2B_HUMAN	GVvsIVM	Inf	NA	NA	NA	NA	0	oneConditionMissing	0.916666666666667	0
sp|P20062|TCO2_HUMAN	GVvsIVO	-1.09026817219434	0.549796442727355	-1.98303969881269	1	0.29734142951685	0.597483669032027	NA	0.875	0
sp|P20062|TCO2_HUMAN	IVMvsIVO	-Inf	NA	NA	NA	NA	0	oneConditionMissing	0.916666666666667	0
sp|P20062|TCO2_HUMAN	GVvsIVM	Inf	NA	NA	NA	NA	0	oneConditionMissing	0.958333333333333	0
sp|P20073|ANXA7_HUMAN	GVvsIVO	0.10539314511928	0.21929659663761	0.480596355507712	33	0.633974313310661	0.837272422931654	NA	0.272569444444444	0.272569444444444
sp|P20073|ANXA7_HUMAN	IVMvsIVO	0.238912605935727	0.21929659663761	1.08944967500127	33	0.2838476792893	0.66277381443367	NA	0.276041666666667	0.276041666666667
sp|P20073|ANXA7_HUMAN	GVvsIVM	-0.133519460816447	0.21929659663761	-0.608853319493554	33	0.546790450091748	0.835706155915735	NA	0.256944444444444	0.256944444444444
sp|P20336|RAB3A_HUMAN	GVvsIVO	0.427155081601583	0.703537925541811	0.607152885571336	13	0.55420658276465	0.794218522984874	NA	0.791666666666667	0.208333333333333
sp|P20336|RAB3A_HUMAN	IVMvsIVO	1.14653275174535	0.703537925541811	1.62966730025589	13	0.127150778867827	0.522484713389898	NA	0.75	0.166666666666667
sp|P20336|RAB3A_HUMAN	GVvsIVM	-0.719377670143771	0.62926345050427	-1.14320586960404	13	0.273569639732479	0.691904380531172	NA	0.708333333333333	0.208333333333333
sp|P20338|RAB4A_HUMAN	GVvsIVO	0.401895122361867	0.283374134691734	1.41824913836637	33	0.165493118287344	0.441463061522515	NA	0.305555555555556	0.305555555555556
sp|P20338|RAB4A_HUMAN	IVMvsIVO	-0.311651532373006	0.283374134691734	-1.09978821007088	33	0.279382964200958	0.659289014540889	NA	0.375	0.375
sp|P20338|RAB4A_HUMAN	GVvsIVM	0.713546654734873	0.283374134691734	2.51803734843725	33	0.0168325689307278	0.182907723820871	NA	0.319444444444444	0.319444444444444
sp|P20340|RAB6A_HUMAN	GVvsIVO	0.406870666551366	1.79162107827505	0.227096382982442	1	0.857837131419908	0.946994896387142	NA	0.875	0
sp|P20340|RAB6A_HUMAN	IVMvsIVO	0.856552482822344	1.79162107827505	0.478087969163112	1	0.716089974531205	0.889637402503602	NA	0.875	0
sp|P20340|RAB6A_HUMAN	GVvsIVM	-0.449681816270978	2.06878582365581	-0.217365089768612	1	0.863740672061858	0.959237393557236	NA	0.916666666666667	0
sp|P20618|PSB1_HUMAN	GVvsIVO	0.274266266959247	0.23876368147533	1.14869340791089	33	0.258940780442167	0.559097854174138	NA	0.5	0.5
sp|P20618|PSB1_HUMAN	IVMvsIVO	0.44923198020777	0.23876368147533	1.88149209893208	33	0.0687512710947629	0.449196884144279	NA	0.488636363636364	0.488636363636364
sp|P20618|PSB1_HUMAN	GVvsIVM	-0.174965713248523	0.23876368147533	-0.732798691021192	33	0.468854778544422	0.799171979110351	NA	0.458333333333333	0.458333333333333
sp|P20645|MPRD_HUMAN	GVvsIVO	-0.869379333735868	0.215806153998878	-4.0285196581576	33	0.000310268146864523	0.00683443872130018	NA	0.458333333333333	0.458333333333333
sp|P20645|MPRD_HUMAN	IVMvsIVO	-0.442409853182923	0.215806153998878	-2.05003353697329	33	0.0483752269118782	0.383023589397667	NA	0.395833333333333	0.395833333333333
sp|P20645|MPRD_HUMAN	GVvsIVM	-0.426969480552945	0.215806153998878	-1.97848612118431	33	0.0562708892359554	0.345883998263795	NA	0.4375	0.4375
sp|P20674|COX5A_HUMAN	GVvsIVO	0.177740845180337	0.143477082063685	1.23881000800841	33	0.224155385737017	0.520111195729006	NA	0.240740740740741	0.240740740740741
sp|P20674|COX5A_HUMAN	IVMvsIVO	-0.169079146452795	0.143477082063685	-1.17844009664028	33	0.247049118255245	0.634628844866995	NA	0.268518518518518	0.268518518518519
sp|P20674|COX5A_HUMAN	GVvsIVM	0.346819991633132	0.143477082063685	2.41725010464869	33	0.0213257252482977	0.202090053196763	NA	0.268518518518518	0.268518518518519
sp|P20839|IMDH1_HUMAN	GVvsIVO	Inf	NA	NA	NA	NA	0	oneConditionMissing	NA	NA
sp|P20839|IMDH1_HUMAN	IVMvsIVO	NA	NA	NA	NA	NA	NA	completeMissing	NA	NA
sp|P20839|IMDH1_HUMAN	GVvsIVM	Inf	NA	NA	NA	NA	0	oneConditionMissing	NA	NA
sp|P20936|RASA1_HUMAN	GVvsIVO	0.256081456012729	0.369056705865444	0.693881053894452	32	0.49276352675816	0.751810260315272	NA	0.606481481481481	0.564814814814815
sp|P20936|RASA1_HUMAN	IVMvsIVO	-0.0332866731412822	0.369056705865444	-0.090193925790413	32	0.928695303462385	0.978560357221109	NA	0.634259259259259	0.592592592592593
sp|P20936|RASA1_HUMAN	GVvsIVM	0.289368129154012	0.360944578858786	0.801696842404225	32	0.42864172272638	0.783420606197374	NA	0.597222222222222	0.597222222222222
sp|P21266|GSTM3_HUMAN	GVvsIVO	-0.0731635741400541	0.418825395818973	-0.174687530580589	33	0.862392527819371	0.948947964846155	NA	0.214285714285714	0.214285714285714
sp|P21266|GSTM3_HUMAN	IVMvsIVO	0.116692137222536	0.418825395818973	0.278617625357592	33	0.782276807410639	0.917955721929221	NA	0.1875	0.1875
sp|P21266|GSTM3_HUMAN	GVvsIVM	-0.18985571136259	0.418825395818973	-0.453305155938181	33	0.653295811157679	0.869302072897483	NA	0.178571428571429	0.178571428571429
sp|P21281|VATB2_HUMAN	GVvsIVO	0.125401408410686	0.251263610679364	0.49908304697058	33	0.621031837491236	0.833947115109876	NA	0.243589743589744	0.243589743589744
sp|P21281|VATB2_HUMAN	IVMvsIVO	0.211398305369319	0.251263610679364	0.841340713037367	33	0.4062127017829	0.72515887145088	NA	0.230769230769231	0.230769230769231
sp|P21281|VATB2_HUMAN	GVvsIVM	-0.0859968969586327	0.251263610679364	-0.342257666066786	33	0.734327319352347	0.906003143423288	NA	0.237179487179487	0.237179487179487
sp|P21283|VATC1_HUMAN	GVvsIVO	0.48042161618432	0.29181519631684	1.64632144675118	32	0.109485433331757	0.351104483723399	NA	0.395833333333333	0.354166666666667
sp|P21283|VATC1_HUMAN	IVMvsIVO	0.453900859396036	0.29181519631684	1.55543941893694	32	0.129677321157414	0.523421365724201	NA	0.416666666666667	0.375
sp|P21283|VATC1_HUMAN	GVvsIVM	0.026520756788284	0.285400892234643	0.0929245756053207	32	0.926542836216578	0.976280711746019	NA	0.354166666666667	0.354166666666667
sp|P21291|CSRP1_HUMAN	GVvsIVO	0.489528255923686	0.411343062377578	1.19007296025414	33	0.242509148407567	0.542650946250296	NA	0.384615384615385	0.384615384615385
sp|P21291|CSRP1_HUMAN	IVMvsIVO	0.607849282125468	0.411343062377578	1.47771857050919	33	0.148964569826688	0.556148486836289	NA	0.403846153846154	0.403846153846154
sp|P21291|CSRP1_HUMAN	GVvsIVM	-0.118321026201782	0.411343062377578	-0.287645610255056	33	0.775416763996352	0.92064965108329	NA	0.346153846153846	0.346153846153846
sp|P21333|FLNA_HUMAN	GVvsIVO	1.22223987319642	0.260692275070743	4.6884391678455	33	4.60620597748651e-05	0.00154008498916537	NA	0.443014705882353	0.443014705882353
sp|P21333|FLNA_HUMAN	IVMvsIVO	0.593560317085968	0.260692275070743	2.2768619320419	33	0.0294078884265287	0.309103875295435	NA	0.50796568627451	0.50796568627451
sp|P21333|FLNA_HUMAN	GVvsIVM	0.628679556110454	0.260692275070743	2.4115772358036	33	0.0216085139966045	0.203385413881043	NA	0.399509803921569	0.399509803921569
sp|P21359|NF1_HUMAN	GVvsIVO	Inf	NA	NA	NA	NA	0	oneConditionMissing	0.895833333333333	0.104166666666667
sp|P21359|NF1_HUMAN	IVMvsIVO	Inf	NA	NA	NA	NA	0	oneConditionMissing	0.916666666666667	0.0833333333333333
sp|P21359|NF1_HUMAN	GVvsIVM	-0.67918547251901	0.592523924089377	-1.14625831111009	7	0.28935661569305	0.703740351749535	NA	0.8125	0.1875
sp|P21399|ACOHC_HUMAN	GVvsIVO	0.21480249731434	0.284729397813305	0.754409270570596	33	0.455953611885674	0.732890743112104	NA	0.359195402298851	0.359195402298851
sp|P21399|ACOHC_HUMAN	IVMvsIVO	0.355948996217357	0.284729397813305	1.25013082228604	33	0.220044588939819	0.623070686795736	NA	0.341954022988506	0.341954022988506
sp|P21399|ACOHC_HUMAN	GVvsIVM	-0.141146498903016	0.284729397813305	-0.495721551715447	33	0.623376266408675	0.862259203561834	NA	0.298850574712644	0.298850574712644
sp|P21695|GPDA_HUMAN	GVvsIVO	0.0120855282578539	0.368739354340407	0.0327752601277729	33	0.974051246646665	0.991828871165216	NA	0.246913580246914	0.246913580246914
sp|P21695|GPDA_HUMAN	IVMvsIVO	0.361638601868412	0.368739354340407	0.980743166173036	33	0.333855289117956	0.679417370589512	NA	0.226851851851852	0.226851851851852
sp|P21695|GPDA_HUMAN	GVvsIVM	-0.349553073610558	0.368739354340407	-0.947967906045263	33	0.350036525803026	0.743714750867822	NA	0.24537037037037	0.24537037037037
sp|P21754|ZP3_HUMAN	GVvsIVO	-0.203376597816232	0.241873479299514	-0.840838765809414	33	0.406489848132429	0.695713491848125	NA	0.285984848484849	0.285984848484849
sp|P21754|ZP3_HUMAN	IVMvsIVO	-1.05541704050664	0.241873479299514	-4.36350873838346	33	0.000118625181454668	0.0244183268900536	NA	0.303030303030303	0.303030303030303
sp|P21754|ZP3_HUMAN	GVvsIVM	0.852040442690407	0.241873479299514	3.52266997257404	33	0.00127408365396153	0.0331395864098837	NA	0.304924242424242	0.304924242424242
sp|P21796|VDAC1_HUMAN	GVvsIVO	-0.0680789982051509	0.099915691333435	-0.681364431318002	33	0.50039491617309	0.75576544546692	NA	0.0942982456140351	0.0942982456140351
sp|P21796|VDAC1_HUMAN	IVMvsIVO	-0.11930379183281	0.099915691333435	-1.19404460140974	33	0.240973267759094	0.633904541525835	NA	0.109649122807018	0.109649122807018
sp|P21796|VDAC1_HUMAN	GVvsIVM	0.0512247936276591	0.099915691333435	0.512680170091739	33	0.611589915714768	0.862259203561834	NA	0.111842105263158	0.111842105263158
sp|P21912|SDHB_HUMAN	GVvsIVO	0.35668669060715	0.336870574051698	1.05882412440218	33	0.297368963188225	0.597483669032027	NA	0.333333333333333	0.333333333333333
sp|P21912|SDHB_HUMAN	IVMvsIVO	0.247235242945889	0.336870574051698	0.733917599190324	33	0.468181660784095	0.761942702844704	NA	0.361111111111111	0.361111111111111
sp|P21912|SDHB_HUMAN	GVvsIVM	0.109451447661262	0.336870574051698	0.324906525211859	33	0.747302688712054	0.910152114249366	NA	0.277777777777778	0.277777777777778
sp|P21926|CD9_HUMAN	GVvsIVO	0.615842949807499	0.181850333565087	3.38653736693355	33	0.00184384825607031	0.0251538617205956	NA	0.4375	0.4375
sp|P21926|CD9_HUMAN	IVMvsIVO	-0.311630074386338	0.181850333565087	-1.71366237431068	33	0.0959712767774648	0.491495453624165	NA	0.479166666666667	0.479166666666667
sp|P21926|CD9_HUMAN	GVvsIVM	0.927473024193837	0.181850333565087	5.10019974124424	33	1.37294736746174e-05	0.000737511509782166	NA	0.458333333333333	0.458333333333333
sp|P22033|MUTA_HUMAN	GVvsIVO	0.0569736739714141	0.189089597363721	0.301305173662319	33	0.765072278843829	0.897819424000017	NA	0.303571428571429	0.303571428571429
sp|P22033|MUTA_HUMAN	IVMvsIVO	-0.0843689386786028	0.189089597363721	-0.446184982436214	33	0.658377697277075	0.862257474194313	NA	0.327380952380952	0.327380952380952
sp|P22033|MUTA_HUMAN	GVvsIVM	0.141342612650017	0.189089597363721	0.747490156098534	33	0.460061332375841	0.799171979110351	NA	0.321428571428571	0.321428571428571
sp|P22059|OSBP1_HUMAN	GVvsIVO	-0.10728983061056	0.280751141678523	-0.382152784737073	33	0.704798120115708	0.87118061396543	NA	0.482843137254902	0.482843137254902
sp|P22059|OSBP1_HUMAN	IVMvsIVO	0.218970368995381	0.280751141678523	0.779944714333932	33	0.440981855057208	0.744195712689002	NA	0.468137254901961	0.468137254901961
sp|P22059|OSBP1_HUMAN	GVvsIVM	-0.326260199605941	0.280751141678523	-1.16209749907101	33	0.253531874816705	0.677540693354556	NA	0.470588235294118	0.470588235294118
sp|P22061|PIMT_HUMAN	GVvsIVO	-0.0375676292971549	0.160569518353229	-0.23396488749821	33	0.816457678256414	0.928880516139899	NA	0.25	0.25
sp|P22061|PIMT_HUMAN	IVMvsIVO	0.133513917713861	0.160569518353229	0.831502261968244	33	0.411666421768244	0.726497243478015	NA	0.261363636363636	0.261363636363636
sp|P22061|PIMT_HUMAN	GVvsIVM	-0.171081547011016	0.160569518353229	-1.06546714946645	33	0.294398418763462	0.709023872090171	NA	0.253787878787879	0.253787878787879
sp|P22102|PUR2_HUMAN	GVvsIVO	-0.318735327279126	0.200161544924304	-1.59239042344354	4	0.186513815081692	0.472882439293709	NA	0.895833333333333	0.0625
sp|P22102|PUR2_HUMAN	IVMvsIVO	0.161975443442662	0.141535585748751	1.14441497228969	4	0.316278844877224	0.675493944015032	NA	0.833333333333333	0.0833333333333333
sp|P22102|PUR2_HUMAN	GVvsIVM	-0.480710770721788	0.200161544924304	-2.401614010841	4	0.0742262914268701	0.395286995939216	NA	0.895833333333333	0.0625
sp|P22234|PUR6_HUMAN	GVvsIVO	0.0478518171395246	0.332467233967187	0.143929422964572	33	0.886431566172686	0.959064341513917	NA	0.455128205128205	0.455128205128205
sp|P22234|PUR6_HUMAN	IVMvsIVO	0.377219777531042	0.332467233967187	1.13460738079312	33	0.264714461812937	0.64720826025285	NA	0.426282051282051	0.426282051282051
sp|P22234|PUR6_HUMAN	GVvsIVM	-0.329367960391517	0.332467233967187	-0.990677957828544	33	0.32905166830922	0.726490237644048	NA	0.419871794871795	0.419871794871795
sp|P22307|SCP2_HUMAN	GVvsIVO	0.0351837574313991	0.180975849629399	0.194411339985131	33	0.847045708348665	0.940683046135589	NA	0.328703703703704	0.328703703703704
sp|P22307|SCP2_HUMAN	IVMvsIVO	0.00934522959664419	0.180975849629399	0.0516379926701893	33	0.959128460883161	0.987425493415486	NA	0.310185185185185	0.310185185185185
sp|P22307|SCP2_HUMAN	GVvsIVM	0.0258385278347549	0.180975849629399	0.142773347314942	33	0.887337383451662	0.965034989402476	NA	0.314814814814815	0.314814814814815
sp|P22314|UBA1_HUMAN	GVvsIVO	-0.00907866774520535	0.301147215648258	-0.0301469423373627	33	0.976131454628657	0.991828871165216	NA	0.267857142857143	0.267857142857143
sp|P22314|UBA1_HUMAN	IVMvsIVO	0.388566238752089	0.301147215648258	1.29028667230295	33	0.205919317820102	0.613716498833223	NA	0.235714285714286	0.235714285714286
sp|P22314|UBA1_HUMAN	GVvsIVM	-0.397644906497294	0.301147215648258	-1.32043361464031	33	0.195775570925897	0.625014774880995	NA	0.222619047619048	0.222619047619048
sp|P22392|NDKB_HUMAN	GVvsIVO	-0.691034869052915	0.238272381124521	-2.90018870752703	32	0.00669026161586417	0.0606162948667542	NA	0.479166666666667	0.4375
sp|P22392|NDKB_HUMAN	IVMvsIVO	0.0272050232971679	0.238272381124521	0.114176150709429	32	0.909811534719556	0.973949805198381	NA	0.4375	0.395833333333333
sp|P22392|NDKB_HUMAN	GVvsIVM	-0.718239892350082	0.23303498592985	-3.08211185322316	32	0.00420741437374028	0.0751849925081276	NA	0.416666666666667	0.416666666666667
sp|P22570|ADRO_HUMAN	GVvsIVO	0.338215043030123	0.132428881549666	2.5539371704448	33	0.0154544334667928	0.108858861747488	NA	0.306944444444444	0.306944444444444
sp|P22570|ADRO_HUMAN	IVMvsIVO	0.215461442855677	0.132428881549666	1.62699737651164	33	0.113250133369526	0.511792120724253	NA	0.306944444444444	0.306944444444444
sp|P22570|ADRO_HUMAN	GVvsIVM	0.122753600174446	0.132428881549666	0.926939793933157	33	0.360687922594771	0.746098063139818	NA	0.286111111111111	0.286111111111111
sp|P22612|KAPCG_HUMAN	GVvsIVO	0.898019821712643	0.590605155784448	1.52050792804185	31	0.138518620645282	0.398008372886659	NA	0.0833333333333334	0
sp|P22612|KAPCG_HUMAN	IVMvsIVO	0.99600979710281	0.563119921056036	1.76873479317685	31	0.0867779884097466	0.480143738889544	NA	0	0
sp|P22612|KAPCG_HUMAN	GVvsIVM	-0.0979899753901669	0.590605155784448	-0.165914527549316	31	0.869301574878069	0.963248516378344	NA	0.0833333333333334	0
sp|P22626|ROA2_HUMAN	GVvsIVO	1.01214301640525	0.39320147592583	2.57410787694035	32	0.0148833646793962	0.106990893997696	NA	0.4875	0.445833333333333
sp|P22626|ROA2_HUMAN	IVMvsIVO	0.851773524265784	0.39320147592583	2.16625210335288	32	0.0378489305756364	0.34905124864198	NA	0.529166666666667	0.4875
sp|P22626|ROA2_HUMAN	GVvsIVM	0.160369492139466	0.384558629823261	0.417022216386537	32	0.679446609313215	0.881318935229898	NA	0.408333333333333	0.408333333333333
sp|P22695|QCR2_HUMAN	GVvsIVO	0.212680065298992	0.174670599413399	1.21760654634061	33	0.232008761071115	0.527056783807144	NA	0.21969696969697	0.21969696969697
[truncated: 5,915 more rows]
