# Supplementary material for: quantms: a cloud-based pipeline for quantitative proteomics enables the reanalysis of public proteomics data
Source: Nat Methods. 2024 Jul 4;21(9):1603–7. doi: 10.1038/s41592-024-02343-1 (PMC11399091; doi:10.1038/s41592-024-02343-1)
Supplement: Supplementary file 4 — Source data for the figures shown in the Supplementary Notes. [file 41592_2024_2343_MOESM4_ESM.zip › source_data_supplementary/SuppFigure19/Brunner_20210919_DIANN_SingleCellOutput.pg_matrix.tsv]

Protein.Group	Protein.Ids	Protein.Names	Genes	First.Protein.Description	D:\Andreas_Brunner\Projects\SingleCellProteomics\202109_WorkHere\SingleCells\SingleShots_RawData\20201009_TIMS04_Evo07_AnBr_1Cell_HeLa_NB_01_S3-G2_1_3873.d	D:\Andreas_Brunner\Projects\SingleCellProteomics\202109_WorkHere\SingleCells\SingleShots_RawData\20201009_TIMS04_Evo07_AnBr_1Cell_HeLa_NB_02_S3-G3_1_3874.d	D:\Andreas_Brunner\Projects\SingleCellProteomics\202109_WorkHere\SingleCells\SingleShots_RawData\20201009_TIMS04_Evo07_AnBr_1Cell_HeLa_NB_03_S3-G4_1_3875.d	D:\Andreas_Brunner\Projects\SingleCellProteomics\202109_WorkHere\SingleCells\SingleShots_RawData\20201009_TIMS04_Evo07_AnBr_1Cell_HeLa_NB_04_S3-G5_1_3876.d	D:\Andreas_Brunner\Projects\SingleCellProteomics\202109_WorkHere\SingleCells\SingleShots_RawData\20201009_TIMS04_Evo07_AnBr_1Cell_HeLa_NB_05_S3-G6_1_3877.d	D:\Andreas_Brunner\Projects\SingleCellProteomics\202109_WorkHere\SingleCells\SingleShots_RawData\20201009_TIMS04_Evo07_AnBr_1Cell_HeLa_NB_06_S3-G7_1_3878.d	D:\Andreas_Brunner\Projects\SingleCellProteomics\202109_WorkHere\SingleCells\SingleShots_RawData\20201009_TIMS04_Evo07_AnBr_1Cell_HeLa_NB_10_S3-G11_1_3882.d	D:\Andreas_Brunner\Projects\SingleCellProteomics\202109_WorkHere\SingleCells\SingleShots_RawData\20201009_TIMS04_Evo07_AnBr_1Cell_HeLa_NB_11_S3-G12_1_3883.d	D:\Andreas_Brunner\Projects\SingleCellProteomics\202109_WorkHere\SingleCells\SingleShots_RawData\20201009_TIMS04_Evo07_AnBr_1Cell_HeLa_NB_15_S3-H5_1_3888.d	D:\Andreas_Brunner\Projects\SingleCellProteomics\202109_WorkHere\SingleCells\SingleShots_RawData\20201009_TIMS04_Evo07_AnBr_1Cell_HeLa_NB_17_S3-H7_1_3890.d	D:\Andreas_Brunner\Projects\SingleCellProteomics\202109_WorkHere\SingleCells\SingleShots_RawData\20201009_TIMS04_Evo07_AnBr_1Cell_HeLa_NB_18_S3-H8_1_3891.d	D:\Andreas_Brunner\Projects\SingleCellProteomics\202109_WorkHere\SingleCells\SingleShots_RawData\20201009_TIMS04_Evo07_AnBr_1Cell_HeLa_NB_21_S3-H11_1_3894.d	D:\Andreas_Brunner\Projects\SingleCellProteomics\202109_WorkHere\SingleCells\SingleShots_RawData\20201009_TIMS04_Evo07_AnBr_1Cell_HeLa_NB_22_S3-H12_1_3895.d	D:\Andreas_Brunner\Projects\SingleCellProteomics\202109_WorkHere\SingleCells\SingleShots_RawData\20201010_TIMS04_Evo07_AnBr_1Cell_HeLa_NB_01_S5-B2_1_3909.d	D:\Andreas_Brunner\Projects\SingleCellProteomics\202109_WorkHere\SingleCells\SingleShots_RawData\20201010_TIMS04_Evo07_AnBr_1Cell_HeLa_NB_03_S5-B4_1_3911.d	D:\Andreas_Brunner\Projects\SingleCellProteomics\202109_WorkHere\SingleCells\SingleShots_RawData\20201010_TIMS04_Evo07_AnBr_1Cell_HeLa_NB_05_S5-B6_1_3913.d	D:\Andreas_Brunner\Projects\SingleCellProteomics\202109_WorkHere\SingleCells\SingleShots_RawData\20201010_TIMS04_Evo07_AnBr_1Cell_HeLa_NB_06_S5-B7_1_3914.d	D:\Andreas_Brunner\Projects\SingleCellProteomics\202109_WorkHere\SingleCells\SingleShots_RawData\20201010_TIMS04_Evo07_AnBr_1Cell_HeLa_NB_07_S5-B8_1_3915.d	D:\Andreas_Brunner\Projects\SingleCellProteomics\202109_WorkHere\SingleCells\SingleShots_RawData\20201010_TIMS04_Evo07_AnBr_1Cell_HeLa_NB_08_S5-B9_1_3916.d	D:\Andreas_Brunner\Projects\SingleCellProteomics\202109_WorkHere\SingleCells\SingleShots_RawData\20201010_TIMS04_Evo07_AnBr_1Cell_HeLa_NB_09_S5-B10_1_3917.d	D:\Andreas_Brunner\Projects\SingleCellProteomics\202109_WorkHere\SingleCells\SingleShots_RawData\20201010_TIMS04_Evo07_AnBr_1Cell_HeLa_NB_12_S5-C2_1_3921.d	D:\Andreas_Brunner\Projects\SingleCellProteomics\202109_WorkHere\SingleCells\SingleShots_RawData\20201010_TIMS04_Evo07_AnBr_1Cell_HeLa_NB_13_S5-C3_1_3922.d	D:\Andreas_Brunner\Projects\SingleCellProteomics\202109_WorkHere\SingleCells\SingleShots_RawData\20201010_TIMS04_Evo07_AnBr_1Cell_HeLa_NB_14_S5-C4_1_3923.d	D:\Andreas_Brunner\Projects\SingleCellProteomics\202109_WorkHere\SingleCells\SingleShots_RawData\20201010_TIMS04_Evo07_AnBr_1Cell_HeLa_NB_15_S5-C5_1_3924.d	D:\Andreas_Brunner\Projects\SingleCellProteomics\202109_WorkHere\SingleCells\SingleShots_RawData\20201010_TIMS04_Evo07_AnBr_1Cell_HeLa_NB_16_S5-C6_1_3925.d	D:\Andreas_Brunner\Projects\SingleCellProteomics\202109_WorkHere\SingleCells\SingleShots_RawData\20201010_TIMS04_Evo07_AnBr_1Cell_HeLa_NB_17_S5-C7_1_3926.d	D:\Andreas_Brunner\Projects\SingleCellProteomics\202109_WorkHere\SingleCells\SingleShots_RawData\20201010_TIMS04_Evo07_AnBr_1Cell_HeLa_NB_18_S5-C8_1_3927.d	D:\Andreas_Brunner\Projects\SingleCellProteomics\202109_WorkHere\SingleCells\SingleShots_RawData\20201010_TIMS04_Evo07_AnBr_1Cell_HeLa_NB_19_S5-C9_1_3928.d	D:\Andreas_Brunner\Projects\SingleCellProteomics\202109_WorkHere\SingleCells\SingleShots_RawData\20201010_TIMS04_Evo07_AnBr_1Cell_HeLa_NB_21_S5-C11_1_3930.d	D:\Andreas_Brunner\Projects\SingleCellProteomics\202109_WorkHere\SingleCells\SingleShots_RawData\20201010_TIMS04_Evo07_AnBr_1Cell_HeLa_NB_23_S5-D2_1_3933.d	D:\Andreas_Brunner\Projects\SingleCellProteomics\202109_WorkHere\SingleCells\SingleShots_RawData\20201010_TIMS04_Evo07_AnBr_1Cell_HeLa_NB_27_S5-D6_1_3937.d	D:\Andreas_Brunner\Projects\SingleCellProteomics\202109_WorkHere\SingleCells\SingleShots_RawData\20201010_TIMS04_Evo07_AnBr_1Cell_HeLa_NB_28_S5-D7_1_3938.d	D:\Andreas_Brunner\Projects\SingleCellProteomics\202109_WorkHere\SingleCells\SingleShots_RawData\20201010_TIMS04_Evo07_AnBr_1Cell_HeLa_NB_34_S5-E2_1_3945.d	D:\Andreas_Brunner\Projects\SingleCellProteomics\202109_WorkHere\SingleCells\SingleShots_RawData\20201010_TIMS04_Evo07_AnBr_1Cell_HeLa_NB_39_S5-E7_1_3950.d	D:\Andreas_Brunner\Projects\SingleCellProteomics\202109_WorkHere\SingleCells\SingleShots_RawData\20201010_TIMS04_Evo07_AnBr_1Cell_HeLa_NB_40_S5-E8_1_3951.d	D:\Andreas_Brunner\Projects\SingleCellProteomics\202109_WorkHere\SingleCells\SingleShots_RawData\20201010_TIMS04_Evo07_AnBr_1Cell_HeLa_NB_41_S5-E9_1_3952.d	D:\Andreas_Brunner\Projects\SingleCellProteomics\202109_WorkHere\SingleCells\SingleShots_RawData\20201010_TIMS04_Evo07_AnBr_1Cell_HeLa_NB_42_S5-E10_1_3953.d	D:\Andreas_Brunner\Projects\SingleCellProteomics\202109_WorkHere\SingleCells\SingleShots_RawData\20201010_TIMS04_Evo07_AnBr_1Cell_HeLa_NB_45_S5-F2_1_3957.d	D:\Andreas_Brunner\Projects\SingleCellProteomics\202109_WorkHere\SingleCells\SingleShots_RawData\20201010_TIMS04_Evo07_AnBr_1Cell_HeLa_NB_51_S5-F8_1_3963.d	D:\Andreas_Brunner\Projects\SingleCellProteomics\202109_WorkHere\SingleCells\SingleShots_RawData\20201010_TIMS04_Evo07_AnBr_1Cell_HeLa_NB_52_S5-F9_1_3964.d	D:\Andreas_Brunner\Projects\SingleCellProteomics\202109_WorkHere\SingleCells\SingleShots_RawData\20201010_TIMS04_Evo07_AnBr_1Cell_HeLa_NB_54_S5-F11_1_3966.d	D:\Andreas_Brunner\Projects\SingleCellProteomics\202109_WorkHere\SingleCells\SingleShots_RawData\20201010_TIMS04_Evo07_AnBr_1Cell_HeLa_NB_59_S5-G5_1_3972.d	D:\Andreas_Brunner\Projects\SingleCellProteomics\202109_WorkHere\SingleCells\SingleShots_RawData\20201010_TIMS04_Evo07_AnBr_1Cell_HeLa_NB_60_S5-G6_1_3973.d	D:\Andreas_Brunner\Projects\SingleCellProteomics\202109_WorkHere\SingleCells\SingleShots_RawData\20201010_TIMS04_Evo07_AnBr_1Cell_HeLa_NB_61_S5-G7_1_3974.d	D:\Andreas_Brunner\Projects\SingleCellProteomics\202109_WorkHere\SingleCells\SingleShots_RawData\20201010_TIMS04_Evo07_AnBr_1Cell_HeLa_NB_63_S5-G9_1_3976.d
A0A024RBG1	A0A024RBG1	NUD4B_HUMAN											503.777									217.5															362.216												422.14
A0A0B4J2D5-2	A0A0B4J2D5-2	GAL3B_HUMAN				1715.96		1954.67	678.467	2365.42		1988.48	1329.82			1227.24					1129.23	1193.36									790.446							1513.8
A0AVT1	A0AVT1	UBA6_HUMAN	UBA6	Ubiquitin-like modifier-activating enzyme 6		1837.14			1873.97				2328.64			1657.04			1427.33			1355.61				2545.01					1279.48		899.495	1964.7								1051.57							1212.14
A0MZ66-3	A0MZ66-3	SHOT1_HUMAN	KIAA1598	Isoform of A0MZ66, Isoform 3 of Shootin-1		801.791			806.179			562.825	1524.62			1330.8	738.979		1737.96		761.838	1200.12		3120.07			647.978	1597.36			894.201	1665.95	602.719	1270.91	817.11	377.9	1237.53		1212.59		2308.31	1027.14	1251.07		1584.33	1106.27			801.35
A1L0T0	A1L0T0	ILVBL_HUMAN	ILVBL	Acetolactate synthase-like protein	963.71		1505.84	1017.96	1242.53	622.226		819.719							770.878	1312.47		1140.23				1819.74		2263.7			1384.23	868.544		1135.93			1366.75	1215.19				1039.12				1396.45			1071.56
A3KMH1-3	A3KMH1-3	VWA8_HUMAN	VWA8	Isoform of A3KMH1, Isoform 3 of von Willebrand factor A domain-containing protein 8		1236.41							2064.87									1326.58									934.487										1254.08		491.244				1935.42
A4D1E9	A4D1E9	GTPBA_HUMAN	GTPBP10	GTP-binding protein 10		1006.38				823.456		1554.97					738.272				699.882	385.964			1076.92			1231.3									850.122	851.792											637.999
A5YKK6	A5YKK6	CNOT1_HUMAN	CNOT1	CCR4-NOT transcription complex subunit 1		1914.8	1480.06	1350.69	2135.41	1529.84		2435.8	2153.94		1966.76	1962.87	1960.24		2403.26	2080.03	1732.84	1948.93		3105.7			898.904	3243.74			1648.7	1263.81	1788.23	2209.22	2193.4	2388.12	1960.74	1670.21	2239.66			1796.27	2777.87		1960.3	2790.29			2037.1
A6NDG6	A6NDG6	PGP_HUMAN	PGP	Phosphoglycolate phosphatase	2519.65	3235.59	2371.02	3525.36	3339.52	3126.85	1456.14	3154.11	3547.78		3169.17	2837.07	2454.83		3165.42	2864.42	2247.51	3509.92	1120.26		3888.76		2911.24	3068.15	3081.29	4406.41	2009.17	3782.41	2167.02	2696.22	2186.84	2768.15	2414.3	2544.76	3210.25		3486.14	3501.96	2725.08	1991.15		2576.64	5963.7	4196.18	3190.89
A6NIZ1	A6NIZ1	RP1BL_HUMAN		Ras-related protein Rap-1b-like protein	4781.96	3208.28	4417.58	3359.68	3630.57	2820.22		3239.17	3598.03	5135.16	4138.67	3273.54	2690.48	2390.35	3896.28	3881.02	4296.05	3647.54	3350.65	3875.14	2725.69			2204.63	9888.96	2074.99	1901.91	4059.75	2732.41	3523.88	2936.91	2807.76	3594.34	3323.21	3218.17	5523.73	2661.77	3117.67	4334.13	3272.91	3032.62	2523.43	4626.44	3557.2	2277.64
A6ZKI3	A6ZKI3	F127A_HUMAN	FAM127A	Isoform of O15255, Protein FAM127A																		441.19																											438.339
A8MWD9	A8MWD9	RUXGL_HUMAN	SNRPGP15	Putative small nuclear ribonucleoprotein G-like protein 15		1881.08	1681.38	1738.18	1578.74	1285.12	663.236	1751.99	2371.85		2425.19	2029.63	1790.27		1850.1	1934.15	1965.75	1469.64	1980.03	966.232	1589.87	2014.16	1023.57	1998.36			1087.98	1625.51	1074.94	1013.38	1687.99	1166.25	862.903	1025.3	1512.39	2019.12	1561.69	1278.41		1461.45	1520.81	1074.79			1603.19
E9PAV3-2	E9PAV3-2	NACAM_HUMAN	NACA	Isoform of E9PAV3, Isoform 2 of Nascent polypeptide-associated complex subunit alpha, muscle-specific form	16057.3	12732.8	12174.8	10194.9	10847.2	10369.2	8747.58	10860	9400.43	9033.93	10082	8154.49	11000.3	8598.39	11766.2	9317.41	9968.41	8798.98	9457.93	10113.1	12032.5	14315.7	12847.5	10063.4	16106.4	10293.7	12132.2	11939.5	10876	10314.7	10446.9	11335.1	9996.33	8359.2	9638.22	14449.1	7101.31	9537.21	9912.53	12280.9	9733.69	9353.79	5258.95	6197.12	9725.4
E9PRG8	E9PRG8	CK098_HUMAN	C11orf98	Uncharacterized protein C11orf98	3386.09	2199.99	2739.75	2265.81	2435.22	2178.86	766.135	2219.41	1150.89	3670.99	2738.8	1877.53	1873.15	1341.78	2582.55	3385.99	3515.3	3032.98	2399.33		2327.12	3640.62		2424.41	2114.79	3403.76	2078.65	2828.05	1862.41	2969.98	3326.03	2358.53	1687.89	2325.14	3100.89	3346.49		2775.28	2725.57	1889.44	2673.65	3004.2			1934.75
O00115-2	O00115-2	DNS2A_HUMAN	DNASE2	Isoform of O00115, Isoform 2 of Deoxyribonuclease-2-alpha					2376.99	3464.86			2377.29			2283.22	2439.24	4804.72	1961.93			2215.37	2981.16					2789.01			2200.83			7612.57			2360.76	1810.58				2359.75	2550.12	2915.52	2695.42	2277.84		6286.22	2099.27
O00116	O00116	ADAS_HUMAN	AGPS	Alkyldihydroxyacetonephosphate synthase, peroxisomal		2662.4	2185.44	2747.99	2004.47	2252.95	3931.87	2431.26	1949.44	2824.57	2853.4	2149.29	1947.04		2283.32	1900.31	2168.79	1782.56		2626.51	1210.16			2121.85			1648.32		1700.23	1996.33	2785.38		2052.99	2099.98	1749.68			2695.31	2411.02	1730.1		1640.86	7147.85	5473.06	1719.1
O00139-1	O00139-1	KIF2A_HUMAN	KIF2A	Isoform of O00139, Isoform 1 of Kinesin-like protein KIF2A	1912.27	1901.16			1201.42	1477.49		813.014	1422.04		2475.85	1008.72	1866.67	2706.09	793.444	1703.54		995.787	1938.03								1323.31		1034.89	1718.78	756.133	1430.57	1066.58	1419.46			1647.14		1589.03		710.254				1327.74
O00148	O00148	DX39A_HUMAN	DDX39A	ATP-dependent RNA helicase DDX39A		2802.8	2085.46	3295.88	1627.01	2121.32		2336.05	3369.97		2597.51	3388	3701.93		1805.78	2749.41	2140.23	1506.31	1425.64			2007.53						971.345	830.655	973.192					1107.61			1020.44				1502.72			1428.56
O00151	O00151	PDLI1_HUMAN	PDLIM1	PDZ and LIM domain protein 1	2613.82	3583.68	2416.6	2445.05	1024.02	2652.51	2940.08	2335.86	2136.59		5815.93	4253.11	2819.71	3638.79	4002.01	2318.58	6010.1	2689.06	4214.17	8031.36	3531.77	8127.17	2667.46	2987.78			3162.78	3155.98	2903.24	4526.09	2898.88	3030.69	3161.24	2249.39	3387.21	5043.15	2973.16	2966.05	5238.47	3801.5	3772.61	2405.4			2783.58
O00154-4	O00154-4	BACH_HUMAN	ACOT7	Isoform of O00154, Isoform 4 of Cytosolic acyl coenzyme A thioester hydrolase	4087.55	5590.21	6626.02	3201.82	4714.06	6893.5	3296.53	4818.95	5079.27	5512.37	5096.86	8641.85	5609.53	2641.64	4983.63	4867.51	4647.39	7454.97	4251.94	6158.29	5741.55	8309.49	4078.62	4901.9	2682.8		6890.7	5903.37	7141.74	5581.36	5527.38	5326.38	4731.45	4859.24	7111.45	3535.56	4526.07	5294.87	6721.91	5356.63	4309.71	4592.24	9909.56	6018.9	5447.46
O00159-2	O00159-2	MYO1C_HUMAN	MYO1C	Isoform of O00159, Isoform 2 of Unconventional myosin-Ic		2972.1		3357.53	1655.88	1959.99	2272.23	2125.82	2540.07	3283.12	3131.14	2769.63	2565.84		1643.35	1709.51	2026.37	1694.53	2190.44	4060.9	2604.87	1948.76		2388.99	2907.63		1991.13	1766.35	1649.07	3618.5	2391.61	2510.93	1784.88	2123.16	2008.26		3553.2	1928.28	2029.04	2587.95	1295.92	1797.69			1004.59
O00161-2	O00161-2	SNP23_HUMAN	SNAP23	Isoform of O00161, Isoform SNAP-23b of Synaptosomal-associated protein 23					1354.94			1670.08				1696.24					1382.04	1684.07						2310.57	4216.62						1912.45		1780.02		1410.26			2361.82							1109.6
O00170	O00170	AIP_HUMAN	AIP	AH receptor-interacting protein	1044.38	2204.01	2196.1	2657.42	1923.79	2255.85	1586.77	1668.21	2370.24	2433.6	2721.09	1850.85	2294.32	1892.61	2205.21	2161.68	1979.68	1954.32	2296.65		2625.19	1378.52	2653.07	2196.37	1332.07	1002.57	3978.75	2240.93	1362.24	1594.53	2668.06	3192.16	1615.85	2739.32	3410.07	2114.39	2243.7	2143.48	2918.7	1266.14	2532.72	1941.36		1120.86	2644.27
O00178	O00178	GTPB1_HUMAN	GTPBP1	GTP-binding protein 1		347.59		617.022	237.254													127.191	704.517																										299.215
O00186	O00186	STXB3_HUMAN	STXBP3	Syntaxin-binding protein 3		811.558		695.85	389.751	1119.68		843.33	731.102			704.99				680.219		702.503			507.991						1014.22	529.103	1442.25	1422.83	278.759		748.146		588.503			277.725							626.476
O00203-3	O00203-3	AP3B1_HUMAN	AP3B1	Isoform of O00203, Isoform 2 of AP-3 complex subunit beta-1		1022.49			1433.83	741.076		796.45	849.954			1215.55			1041.18	928.799		881.682			1219.46			705.491			773.233		1031.11						2204.39			1364.84	1104.66		2060.44				695.878
O00217	O00217	NDUS8_HUMAN	NDUFS8	NADH dehydrogenase [ubiquinone] iron-sulfur protein 8, mitochondrial				1575.19	1259.52	852.601		844.411	1214.2			572.368	999.439		573.06	1255.56																												1770.46
O00231-2	O00231-2	PSD11_HUMAN	PSMD11	Isoform of O00231, Isoform 2 of 26S proteasome non-ATPase regulatory subunit 11	4046.09	5030.79	4289.12	5432.32	5286.41	4022.13	4440.41	4393.3	5150.43	4635.4	5111.7	4224.38	5479.42	4749.91	4179.89	4827.62	5846.65	4614.77	4396.84	18016.9	4510.95	5840.79	5366.78	5163.05	4121.07	7050.56	5421.29	4265.22	5271.5	5354.75	5088.36	4982.98	5072.85	3852.08	4253.87	4614.76	4382.67	4480.55	4806.81	5975.12	5118.82	5633.77	7838.89	4575.2	5248.41
O00232	O00232	PSD12_HUMAN	PSMD12	26S proteasome non-ATPase regulatory subunit 12		2643.83	2982.08	3103.43	1956.57	2088.88		1901.92	2472.44		2645.75	2186.87	1785.48		1803.83	1926.08	2867.52	2389.53	1954.74	4443.14	2762.71	4170.5	3414.74	2187.83	3244.52		2086.49	3401.94	2552.13	3078.47	2492.24	3041.49	2597.98	2377.45	1999.91		3676.83	2676.1	2606.97	3476.32	3409.3	2077.65			2345.81
O00264	O00264	PGRC1_HUMAN	PGRMC1	Membrane-associated progesterone receptor component 1	8098.71	5720.68	7262.95	5229.08	4924.6	4856.75	2897.24	3974.07	4022.75	7473.32	6460.99	6231.2	4874.73	2929.76	3231.66	4098.18	2203.97	2857.61	3591.21		1412.22	3312.16		852.162	2755.96	1603.91	791.885	2652.08								817.644	435.973	804.184
O00267	O00267	SPT5H_HUMAN	SUPT5H	Transcription elongation factor SPT5		2060.74	1278.24		1714.6	2359.78		2390.22				1478.26	3308.94		2151.69	1536.36	1260.73	1779.67	1632.1		1279.22								1306.8	1953.89			2180.53	1158.4	1650.67							1881.03			1238.49
O00273	O00273	DFFA_HUMAN	DFFA	DNA fragmentation factor subunit alpha		1396.49		1048.55	1709.11	1353.1		1836.43	1820.83		1679.77	1093.68	1628.42		1413.93	750.812	563.88	888.394	1556.86		1275.85			1085.95			1548.82		1277.15	1721.58	1158.59	1938.35	1436.93	1133.62	1522.71		2337.95	1492.97		1460.31	1358.86	778.134			923.805
O00299	O00299	CLIC1_HUMAN	CLIC1	Chloride intracellular channel protein 1	8563.54	11549	7525.78	10074.5	10912.5	10147.9	10406.1	13998.7	9725	7465.52	10208.3	11086.7	11777.7	6581.7	9683.18	8554.38	9545.99	5572.93	6425.86	15321.7	9675.86	11556.5	9135.15	8622	7646.42	7682.9	9376.57	8229.43	10402.7	10772.4	10284.8	13800.5	11944.8	7203.35	9070.54	8272.07	7952.67	7396.16	8848.06	9830.91	9368.48	10485.8	5897.93	12386.8	9362.38
O00303	O00303	EIF3F_HUMAN	EIF3F	Eukaryotic translation initiation factor 3 subunit F	7102.89	6879.3	6116.38	8097.56	7707.31	6651.5	5283.4	6409.5	6749.29	6222	6078.79	5497.69	5677.06	4484.53	6430.87	4994.45	5357.19	4824.15	5364.38	4052.81	5640.87	4555.27	7081.91	6179.55	5767.03	3289.94	7011.63	6595.97	5671.76	5692.44	4990.08	6490.14	5268.1	6156.05	6545.96	6824.93	4983.21	6852.18	7880.42	5581.26	4633.69	7791.13	5994.75	5462.65	5621.88
O00410-3	O00410-3	IPO5_HUMAN	IPO5	Isoform of O00410, Isoform 3 of Importin-5	4586.02	6162.55	6382.35	4735.46	3792.13	4065.27	3709.91	3500.42	4471.44	5199.19	5616.19	4576.05	6565.78	2831.95	5143.14	5263.35	3569.32	4925.6	4834.09	4494.03	4988.94	6682.92	5399.62	5583.34	5169.2	3156	4551.68	4356.13	5509.15	5354.27	4973.46	6797.79	5440.94	4841.08	5363.09	5957.54	3624.02	5242.96	4701.02	3465.33	4919.25	4514.02	3342.97	4986.91	4830.1
O00425	O00425	IF2B3_HUMAN	IGF2BP3	Insulin-like growth factor 2 mRNA-binding protein 3	1923.27	2157.49		1942.39	1874.03	2168.73	2840.63	1367.89	2211.4	2249.99	3532.87	2130.62	2288.94	2720.41	3637.78	2517.05	2048.53	1382.03	1571.8	3835.98	1731.4	1983.58	1508.24	1676.86	3836.3	2420.74	1876.9	2196.29	1876.37	2582.97	2472.6	2720.25	2482.66	3076.05	2418.83	3698.42	1911.6	3146.96	2434.48	1955.67	1989.78	2615.55			2040.41
O00429	O00429	DNM1L_HUMAN	DNM1L	Dynamin-1-like protein		2245.31	1598.59	1565.41	2252.33	2763.89	2906.44	1788.59	1742.01	2528.37	2728.1	1932	2235.15		2097.95	2083.27	2862.88	1374.35	1883.86		2058.61	5351.67		1821.94			1975.19	1643.78	2031.11	2680.96	1880.27	1587.92	1860.41	2615.01	2098.12	4492.17	3154.83	1942.2	5649.94	2116.2	2735.57	2078.74	5732.01	4042.35	1831.71
O00442-2	O00442-2	RTCA_HUMAN	RTCA	Isoform of O00442, Isoform 2 of RNA 3'-terminal phosphate cyclase		2100.4		2036.75	1669.59	2282.07		2346.24	2447.96				1991.95		2644.99	1852.84		1581.74						1938.04			1406.29	1215.52	1035.15	1868.08	1702.45		1301.79	2311.55	1709.86										1184.8
O00461	O00461	GOLI4_HUMAN	GOLIM4	Golgi integral membrane protein 4						1398.99		914.624	1023.91					1285.11	1435.27			874.802	689.451		479.686					950.837	847.237	851.107			765.347				892.287			915.938	1086.67			876.656			862.04
O00469-2	O00469-2	PLOD2_HUMAN	PLOD2	Isoform of O00469, Isoform 2 of Procollagen-lysine,2-oxoglutarate 5-dioxygenase 2				2061.64	1003.95	2371.93	3643.79	1359.05	1747.05			1663.78		2627.15	1090.36		1594.41	530.977	1777.18	2313.59				1354.16		5030.44	1586.06	2243.58	1026.25			1387.38	1133.59	1880.26				1376.33		1036.01
O00483	O00483	NDUA4_HUMAN	NDUFA4	Cytochrome c oxidase subunit NDUFA4		4106.18		2976.35	2855.62	3252.7	3092.79		3808.59	4361.34	5481.23	3912.13	3599.8		1506.92	4281.37	2385.6	3486.99	3530.12	5692.26	2180.27			2336.88			2228.29		1128.34		1710.17	2521.17	1090.05	4328.82	2950.58		2211.41	2997.31	1413.76	3592.5	3525.03	2385.18	8446.73	6192.61	2364.31
O00487	O00487	PSDE_HUMAN	PSMD14	26S proteasome non-ATPase regulatory subunit 14	3336.65	3323.42	5016.78	3686.1	5042.03	3474.43	3289.73	3496.46	5199.43	3153.93	4238.57	2730.2	3689.03	2728.79	4001.37	4242.21	3824.63	4827.25	4431.46	5955.12	4251.18	5805.01	8070.6	5925.18	4361.85	4107.86	4542.51	5616.36	6235.96	4936.51	5067.26	4772.01	4755.76	3837.33	4411.16	2983.5	5800.93	4960.44	4079.13	4030.81	5019	4013.82	2262.03	4517.45	4729.21
O00488	O00488	ZN593_HUMAN	ZNF593	Zinc finger protein 593			2092.08		1208.78											1601.8		1266.07			1513.06						1186.86							1842.68				1215.45
O00499-10	O00499-10	BIN1_HUMAN	BIN1	Isoform of O00499, Isoform BIN1-13 of Myc box-dependent-interacting protein 1		973.868	1247.24	243.959	475.502	792.336		471.159			1094.82	722.347	646.742			748.362	910.919	714.24	491.077		1039.45		1304.54	1000.74			602.995	284.603	1115.53			931.936	828.829	1406.33				678.817			1536.06				558.038
O00505	O00505	IMA4_HUMAN	KPNA3	Importin subunit alpha-4		1114.15	1425.85	1315.82	1018.21	813.643		820.799	1227.55		1691.89	979.94	1037.15		1657.18	1224.38	494.432	899.686	793.27		792.08	2215.37				1533.64		1863.37	452.668	1510.43	1013.61	1870.45	1352.88	1052.19	705.244		1011.66					811.638			986.33
O00541	O00541	PESC_HUMAN	PES1	Pescadillo homolog	2593.7	2259.82		1848.61	1676.05	1789.06		2469.25				1146.61	1673.93		1013.94	1260.31	1956.22	1272.12	1352.16															1321.7
O00560	O00560	SDCB1_HUMAN	SDCBP	Syntenin-1		954.654		1109.62	506.394	740.073		994.136	727.115			605.741	718.772		495.476			1345.12				415.821					267.088	694.925	638.858	450.685		1477.77	631.55		590.789			591.071	1003.06			738.115			258.972
O00567	O00567	NOP56_HUMAN	NOP56	Nucleolar protein 56	5799.39	2089.18	2709.16	1999.12	2052.7	2822.1	3361.41	2588.06	3103.61		2353.9	2131.89	1952.12	3687.47	2270.74	3317.92	2193.01	2090.5	2599.87	2569.65	3518.11	823.53	5895.44	3489.11	5859.5		2164.6	1786.2	3089.25	3362.58	2871.42	4458.2	2510.82	3592.8	2308.56	3202.21	3017.5	2075.67	3716.16	2573.14	2997.71	1535.03			2346.79
O00571	O00571	DDX3X_HUMAN	DDX3X	ATP-dependent RNA helicase DDX3X	5265.4	7904.52	8524.93	8613.7	7488.65	6932.15	7336.24	8211.51	7300.79	8164.57	7325.02	6140.45	8719.82	5328.9	7667.4	7633.52	7893.5	6174.91	6795.8	5365.47	6008.23	7991.95	5806.05	9549.91	10209.7	7384.13	6338.64	5977.81	7862.79	6347.14	7112.05	5670.06	8255.74	6655.88	7586.64	5099.13	5124.68	5830.86	6224.61	5646.24	9214.09	7120.19	3188.98	5987.34	7292.04
O00592-2	O00592-2	PODXL_HUMAN	PODXL	Isoform of O00592, Isoform 2 of Podocalyxin	4003.42	10714.5	2555.77	10175.5	5047.68	8780.97	5462.86	8144.63	8174.3	6651.4	10799.8	8263.31	10859.9		8051.15	10275	9746.13	9658.37	8538.93	10678	7526.6			8965.41	6673.57		12352.8	1581.49	6113.66	11069.7	5517	13514.2	8240.08	12617.7	10523.5	4022.01	14311.6	10094.5	13220.7	7903.51	12101.6	8099.01	24150.4	14991.1	8221
O00625	O00625	PIR_HUMAN	PIR	Pirin		1904.88		1360.99	1812.34	2195.56		1176.98	2374.51		2800.74	1214.25	1294.11		1879.17	1851.58	1526.54	787.325	1834.68		1634.06			1902.85			1636.61	1133.65	1273.93	1859.5	1923.41	1540.59	1029.2	2682.59	1436.07				2940.37	1806.52		1963.41			1432.18
O00629	O00629	IMA3_HUMAN	KPNA4	Importin subunit alpha-3	3251.53	3230.21	4179.12	2414.71	2472.35	2840.28	2496.9	2136.35	2087.91	2637.77	3148.05	2668.93	2256.57	2758.65	2353.54	1883.25	1467.32	1859.55	3037.22		2236.84	1661.65	1682.25	1762.15		3529.77	1711.52	2104.61	1440.95	2014.82	1720.62	1758.43	2367.81	3125.16	1562.66	1280.97	1817.08	1997.17	3849.01			1771.09			1582.17
O00712-4	O00712-4	NFIB_HUMAN	NFIB	Isoform of O00712, Isoform 4 of Nuclear factor 1 B-type									1565.88		2130.59	1262.09	711.103		2219.5		1223.85		1979.68	5233.04				1816.64		1928.07			1972.84									1908.68		1849.26		2762.28			1676.91
O00750	O00750	P3C2B_HUMAN	PIK3C2B	Phosphatidylinositol 4-phosphate 3-kinase C2 domain-containing subunit beta																																	1042.54
O00762	O00762	UBE2C_HUMAN	UBE2C	Ubiquitin-conjugating enzyme E2 C		2715.37	1592.76		3548.27	2282.65	2402.55	2956.94	1928.16		3970.79	1645.62	2838.37	2511.48	3884.95	1848.8	4235.74	2054.25	3818.82	2579.73	4711.47		2008.53	1831.07			2642.24		4394.14	3282.28	3354.17	3128.48	4339.62	3491.63	4816.32	2223.8	2087.3	4683.59	3366.8	2545.3	1171.93	3578.55		4418.4	3525.72
O00764	O00764	PDXK_HUMAN	PDXK	Pyridoxal kinase	5223.51	6073.96	3678.8	5609.48	4383.95	4527.87	4523.07	4908.31	5114.28	4617.27	7337.69	6257.82	4313.89	4986.89	3445.26	5599.89	4720.96	4618.52	4706.34	3039.54	2871.82		2554.96	2137.86			1974.4	2872.17	2156.44	2663.61	3072.78		2412.02	3503.3	2997.16		2863.73	3156.44	2517.1	3798.05	2177.55	2402.26			2723.61
O14548	O14548	COX7R_HUMAN	COX7A2L	Cytochrome c oxidase subunit 7A-related protein, mitochondrial					943.705	2100.89						1277.14						996.932						1478			778.756		676.631		1103.14						541.436							3508.31
O14562	O14562	UBFD1_HUMAN	UBFD1	Ubiquitin domain-containing protein UBFD1		1983.76		1294.41	1625.21	978.783			1195.2		1406.2				1428.5	2057		1613.35			1715.73			1646.34			1202.52		1329.78		1150.8		1299.33	1707.51											1101.1
O14579-2	O14579-2	COPE_HUMAN	COPE	Isoform of O14579, Isoform 2 of Coatomer subunit epsilon	1761.73	1850.58	1004.96	1421.56	1470.07	1776.32	1836.61	1118.5	1459.42	2239.95	1340.36	1504.89	1538.86	2496.9	1487.82	1263.09	692.429	1223.07	2252.13	4180.55	1583.47	3009.21	1266	1741.92	1986.05	2511.13	1462.44	1563.66	1535.37	2198.95	1839.69	2320.29	2140.99	1048.71	1547.72		1759.67	1289.7	1395.25	1829.54	1898.74	1810.12		2565.77	1774.39
O14602	O14602	IF1AY_HUMAN	EIF1AY	Eukaryotic translation initiation factor 1A, Y-chromosomal	9867.92	5250.94	4888.49	7953.56	5943.9	9069.83	5781.64	5777.65	7026.7	5186.02	5742.55	5655.45	7200.41	4460.07	5680.48	6958.87	5408.2	6669.87	5993.13	5984.61	5836.75	9159.78	6785.14	7575.38	5721.67	8015.97	9641.84	6872.35	9407.26	7333.74	6546.09	8051.08	5174	7312.46	6256.25	5931.46	4976.82	6380.51	3715.54	6333.19	7397.09	7721.11		6956.3	8248.47
O14617-5	O14617-5	AP3D1_HUMAN	AP3D1	Isoform of O14617, Isoform 5 of AP-3 complex subunit delta-1		1450.52		1771.42	1752.06	1173.86		1349.86	2001.19			1381.76	863.494		958.434	1234.37		1109.19		2031.31		1932.52		995.043	3975.94		878.826	781.332	964.636		1058.45	1744.16			715.451							906.282			1833.49
O14646-2	O14646-2	CHD1_HUMAN	CHD1	Isoform of O14646, Isoform 2 of Chromodomain-helicase-DNA-binding protein 1						1166.65		1457.03										797.048			316.617												1101.67		1060.56							791.781
O14732-2	O14732-2	IMPA2_HUMAN	IMPA2	Isoform of O14732, Isoform 2 of Inositol monophosphatase 2									1986.63		3057.39			4857.52	2023.6						1245.53																	1753.07
O14737	O14737	PDCD5_HUMAN	PDCD5	Programmed cell death protein 5	3393.63	2847.28	2860.53	2730.41	3288.58	2780.07	2716.91	3071.31	3315.39		2669.78	2431.95	4136.31		2324.06	2766.36	2515.36	2901.9	3193.09	2193.34	3090.11	2601.09	4397.25	2755.5	2185.3	2826.5	3271.62	3729.58	3354.46	2419.57	2870.42	2652.97	3045.34	2383.9	4138.56	4773.2	2915.12	3044.12	2978.78	2027.85	3059.62	3277.85	886.394	3417.67	2704.22
O14744-2	O14744-2	ANM5_HUMAN	PRMT5	Isoform of O14744, Isoform 2 of Protein arginine N-methyltransferase 5	2587.08	1720.94	2965.69	1224.49	2273.7	2349.23	1469.3	1515.29	2247.59	2067.53	1741.22	934.836	1830.57	3507.93	2174.13	1681.12	1272.8	2545.85	1681.23		1786.54	2839.51	2416.73	1776.38	1778.2	5775.94	1892.33	3260.31	1862.14	2364.06	1398.18	2218.41	2431.63	2350.62	2632.18	3359.19	2500.86	2099.77	2802.02	2470.04	2231.07	2409.44	1226.22	1692.88	2744.04
O14745	O14745	NHRF1_HUMAN	SLC9A3R1	Na(+)/H(+) exchange regulatory cofactor NHE-RF1		4553.19	2356.03	5591.96	3570.03	5141.03	3384.43	3494.97	5475.47	2164.43	4454.35	3289.4	4685.69		3852.6	2704.91	4049.45	3601.05	5079.02	6121.56	5343.93	2875.37	2777.14	4558.98		1948.47	4127.97	2730.9	2427.65	4287.37	2904.46	3838.03	4012.61	4930.34	5212.98		8590.15	5636.77	3084.92	4277.73	5449.84	5493.33	3380.76	3381.52	2601.3
O14776-2	O14776-2	TCRG1_HUMAN	TCERG1	Isoform of O14776, Isoform 2 of Transcription elongation regulator 1	2625	2566.14		3200.99	2177	2155.47		2148.44	3507.32		3395.1	2847.34	2787.05		2268.81	4010.54		2042.23	1865.04
O14818	O14818	PSA7_HUMAN	PSMA7	Proteasome subunit alpha type-7	8448.8	8520.15	11529.2	6565.87	10996	8863.06	8146.87	8361.72	10043.1	7165.81	9751.94	8956.03	10037.4	18588.5	8381.48	9338.92	9789.62	9342.54	10371.6	9413.82	9549.52	7674.39	11486.3	9735.24	9320.22	8881.49	11006.6	11640.6	9537.86	14190.2	7225.22	8829.69	10337.5	9260.71	9576.62	8740.64	9276.48	9402.95	8421.49	10738.4	10328.1	10019.4	8941.29	9826.53	10384.4
O14828	O14828	SCAM3_HUMAN	SCAMP3	Secretory carrier-associated membrane protein 3		1813.01	2291.97	3322.91	2330.97	2606.19		3260.5	2198.77	1653.45		2786.56	2206.17	4668.28	2399.21	1529.16	1810.02	2501.05	2197.76		1764.66		1024.33	1996.18			2095.24	1901.74	1733.88	2212.32	2152.54		2059.5	1834.71	2762.69		2099.12	2258.49	3441	2543.71		1891.15		6604.55	2209.46
O14880	O14880	MGST3_HUMAN	MGST3	Microsomal glutathione S-transferase 3		1186.22		865.862	1199.93	369.493		786.941	1090.84			1125.58			509.117			506.102		1172.82							433.903								419.909			686.299	608.32			396.327
O14907	O14907	TX1B3_HUMAN	TAX1BP3	Tax1-binding protein 3	1855.34	3381.73	2339.1	2492.68	2386.84	2120.43	3703.35	2624.93	2541.48	2099.71	2134.49	2480.72	2511.19	2249.76	2534.67	2077.22	3158.98	1814.16	2865.97	7872.89	3215.75	3696.27	2436.19	2535.59	1133.47		2573.92	2945.72	2068.86	3352.16	3313.58	4893.02	3470.84	1892.98	2757.4	4845.25	3002.84	2706.28	3622.13	2784.66	2784.21	2470.46			2344.85
O14908	O14908	GIPC1_HUMAN	GIPC1	PDZ domain-containing protein GIPC1		938.086			674.3	627.884	1273.21	704.041	1126.37			529.201			595.116			648.862		713.281	1182.3						932.132		600.069															1053.41
O14929	O14929	HAT1_HUMAN	HAT1	Histone acetyltransferase type B catalytic subunit	2958.47	2640.46	2210.19	2476.38	1850.91	2965.01	1967.61	2277.34	2590.37		2323.65	2188.79	2615.07	2128.42	2282.02	3408.83	2749.25	2080.56	3375.38		2663.85		4043.46	3702.01	2426.03	2552.45	2596.71	2624.34	2426.44	2293.02	2055.02	2872.09	2099.47	2351.37	2066.96	2012.16	2746.04	2214.72	2279.93	1633.52	1531.55	3170	3474.35	3163.21	2371.71
O14949	O14949	QCR8_HUMAN	UQCRQ	Cytochrome b-c1 complex subunit 8		430.659		147.019			236.741		646.65		949.842	449.193
O14950	O14950	ML12B_HUMAN	MYL12B	Myosin regulatory light chain 12B	6829.42	24838	6834.7	19961.2	18754	12329.8	14935.4	21824.9	17531.2	15782.5	16749.1	25416.4	14234.3	6133.02	19891.2	14017.7	17545.2	16640.2	13642.8	10667.4	13301.1	6030.33	6529.04	10060.1	14265.4	6372.23	6444.15	5816.73	11137.4	10417.7	16146.6	13359.9	13576	10595.9	14851.5	6117.18	12401.3	12761.9	18565.3	13525.3	11803.4	11076.5	32519.2	12695.4	10227.9
O14964-2	O14964-2	HGS_HUMAN	HGS	Isoform of O14964, Isoform 2 of Hepatocyte growth factor-regulated tyrosine kinase substrate	2762.68	3153.51	2456.67	2074.97	2565.86	2814.61		2674.72	2534.66	2640.9	2478.16	2351.81	2436.55	2573.33	2365.59	2072.13	2657.14	2613.92	2800.47	2026.67	2080.69		1446.1	2325.95		2411.02	2703.61	2405.44	2833.27	1676.65	3169.4	1901.11	2584.08	2284.59	1349.65		2872.28	2318.32	3116.32	2357.98	2930.67	2743.69			2173.16
O14974	O14974	MYPT1_HUMAN	PPP1R12A	Protein phosphatase 1 regulatory subunit 12A	3402.05	2783.01	2525.11	2806.98	3002.82	3540.28	3569.33	2713.65	2948.73		4576.13	2927.6	2611.82	4418.52	2514.93	2661.17	3787.02	2110.95	3536.33	2185.61	3716	3836.08		2172.04	2774.02	3829.58	2074.59	1786.77	2329.3	3413.59	2646.78	2777.6	2819.61	2648.04	2934.83	2714.5	2383.8	2850.48	3974.71	2671.44	2657.87	2259.01			2108.06
O14975	O14975	S27A2_HUMAN	SLC27A2	Very long-chain acyl-CoA synthetase						937.39							775.598														575.381		425.392		567.792
O14979-2	O14979-2	HNRDL_HUMAN	HNRNPDL	Isoform of O14979, Isoform 2 of Heterogeneous nuclear ribonucleoprotein D-like	5954.84	6917.84	6467.93	6443.91	5930.75	5976.21	5038.75	6300.46	7353.47	5329.97	7589.74	5634.64	6692.5	6272.5	7518.07	6904.19	6104.65	6652.99	6886.4	10223.2	5874.86	7283	8171.26	4737.8	6089.78	15214.1	10806.8	5629.37	5704.61	10233.4	4757.17	13248.6	5441.73	6030.38	5548	13350.9	9936.82	5570.16	7164.55	7392.88	5960.74	4689.08	3937.17	4076.51	6112.51
O14980	O14980	XPO1_HUMAN	XPO1	Exportin-1	1617.85	1632.37	1564.27	1793	1782.27	1544.46	1236.45	1509.23	1635.82		1723.73	1631.84	1628.06	2000.92	1869.38	2315.82	988.366	1486.34	1515.21		1226.65	1907.23	1511	919.704			1027.08	1523.83	747.411	1525.88	740.165	1512.44	1065.18	1062.56	1781.35		1912.24	1474.9	1853.85	889.307	1761.25	2085.21			1126.28
O14981	O14981	BTAF1_HUMAN	BTAF1	TATA-binding protein-associated factor 172		835.093			457.807						1722.66		184.459		544.171			520.399		581.858							317.484		248.508										309.457			720.107			443.121
O15027-5	O15027-5	SC16A_HUMAN	SEC16A	Isoform of O15027, Isoform 5 of Protein transport protein Sec16A				3592.9	2348.78	3671.31	2216.37	2242.73	3465.32		2717.01	2887.09			1222.73	2378.18	2386.39	2149.17			2685.73			2177.85			2167.81	1092.65	2519.05	2308.45	2234.95	2627.3	1447.37	1096.75	2291.61	4286.45	2849.45	3142.08	2668.39	2914.33	2767.27	1913.09			2579.35
O15031	O15031	PLXB2_HUMAN	PLXNB2	Plexin-B2				1636.07	1393.29			1465.16	1513.16									1561.43		1484.95													646.396					1234.68							879.525
O15042-2	O15042-2	SR140_HUMAN	U2SURP	Isoform of O15042, Isoform 2 of U2 snRNP-associated SURP motif-containing protein		2336.55		2479.5	1773.42	1163.99	2018.36	2411.45	2187.53			1482.92	1388.64	3289.71	1954.96	2032.23	1364.8	1322.21	2070.81		1758.62	2211.93	2417.73	1587.78			1566.08		1749.63	1866.62			1713.92	2083.17	1980.07	2134.45		1388.21	2604.83	1966.61	2204.28	1631.28			2147.87
O15067	O15067	PUR4_HUMAN	PFAS	Phosphoribosylformylglycinamidine synthase	4319.56	4276.52	4293.76	6091.29	4378.72	4699.63	4609.09	5003.77	5087.77	6195.8	5461.13	2990.11	4336.17	6315.76	4747.16	5092.11	5008.22	5264.21	4000.86	4072.92	4897.76	5107.2	7604.45	4311.22	7043.93	6524.96	4604	4636.92	3096.24	4609.92	4779.95	6593.94	5450.13	5200.7	4250.97	5129.43	6152.01	4517.52	4818.06	5225.37	4679.7	4410.91	7015.67	3806.46	6314.91
O15126	O15126	SCAM1_HUMAN	SCAMP1	Secretory carrier-associated membrane protein 1						1305.02			1549.17				1130.35			1668.24		694.103									1300.97		1112.43				1063.88	1310.54	1216.21			755.695						2325	960.037
O15143	O15143	ARC1B_HUMAN	ARPC1B	Actin-related protein 2/3 complex subunit 1B	2556.57	4760.96	3556.83	3779.98	2734.39	3364.58	3787.44	2710.84	3588.3		3269.7	4906.05	3443.78	2607.66	3468.36	3581.76	3805.11	3793.27	3782.54	5287.67	4268.47	4222.07	4193.98	3589.92		3633.92	4402.4	3351.74	4525.37	2987.53	3791.27	5638.36	4830.42	4809.23	4113.08	4395.58	3100.54	3945.58	4068.18	3184.8	3472.39	4393.68		5384.2	2865.47
O15144	O15144	ARPC2_HUMAN	ARPC2	Actin-related protein 2/3 complex subunit 2	2495.96	2919.38	3400.51	2139.85	2240	2131.09	2015.17	2002.26	2703.11	1577.35	2821.07	2518.29	2087.64		2323.62	1744.38	2272.64	1692.14	996.588		2542.97	2641.14	3155.45				1596.39	2661.82	1955.86	1297.6			3179.77	2121.03	3490.98		2589.77	2053.59	2596.14		926.037	1813.12			2490.05
O15145	O15145	ARPC3_HUMAN	ARPC3	Actin-related protein 2/3 complex subunit 3	2305.52	1951.86	2399.31	1714.62	1851.82	1630.38	1999.75	2183.14	2002.2		1840.51	2405.99	1559.45	1633.43	2353.09	1606.5	2210.28	2304.34	2075.1	1751.83	3813.59	1987.41	3738.75	2398.42	3477.39		3447.96	1544.74	2677.73	3162.62	2321.9	2053.59	2457.18	1636	2570.5	2110	2613.98	2414.2	3281.71	2200.66	3397.46	2519.52			2393.64
O15160-2	O15160-2	RPAC1_HUMAN	POLR1C	Isoform of O15160, Isoform 2 of DNA-directed RNA polymerases I and III subunit RPAC1		982.513		1485.92	1108.53	1091.88		1361.17							1183.43	967.577		753.312			1595.13		1539.94	1745.92			1026.86		797.61	723.264	959.262		1295.04												992.262
O15173-2	O15173-2	PGRC2_HUMAN	PGRMC2	Isoform of O15173, Isoform 2 of Membrane-associated progesterone receptor component 2	4655.44	3142.04	2370.24	4213.6	2562.75	4147.79	2680.86	1885.24	3097.87	3722.64	4512.81	2820.55	2402.44	1519.4	3424.22	3242.23	1366.24	1834.48	1965.31		1514.05	2920.4						2213.28				2626.5						703.577
O15212	O15212	PFD6_HUMAN	PFDN6	Prefoldin subunit 6	3596.63	4270.13	6115.93	4937.81	4530.84	4722.18	4568.47	4622.5	4749.6	3410.24	3207.89	4773.49	4889.01	36629.9	4469.05	3836.49	4480.95	3395.05	4210.14	5524.92	3979.95	3641.35	5655.23	4144.68	3650.44	4032.1	3979.98	3754.83	4946.58	4460.46	3891.97	3972.8	4351.46	3951.17	5019.31	3453.89	4420.49	4174.2	5315.13	4329.48	3168.8	4396.84	3924.5	4249.98	3889.22
O15213	O15213	WDR46_HUMAN	WDR46	WD repeat-containing protein 46				1380.84	978.291			1138.47				627.607	1168.94		1194.09	1611.99		1114.22	1528.27		1075.08			1193.88				768.589	1629.68	1330.07		1964.62			1531.8			819.648		1706.7					676.361
O15226-2	O15226-2	NKRF_HUMAN	NKRF	Isoform of O15226, Isoform 2 of NF-kappa-B-repressing factor	1882.57	1306.07	2237.39			1275.47		1413.49	328.484		1052.72	756.442	733.963					761.405						1225.03			646.113													790.158	607.396				693.443
O15258	O15258	RER1_HUMAN	RER1	Protein RER1		1789.76			1861.4	2433.14		1906.57	2145.22		1921.38	1634.85			2194.06		1888.46	2319.84	2531.94	4791.46
O15269	O15269	SPTC1_HUMAN	SPTLC1	Serine palmitoyltransferase 1		748.965		530.73	589.019	905.608		732.765	604.848			455.796			1051.86	704.232	475.986	836.972									707.698	955.691	1149.99	720.548	1198.17		414.185	1022.02			1395.54	743.079				560.314			322.988
O15294	O15294	OGT1_HUMAN	OGT	UDP-N-acetylglucosamine--peptide N-acetylglucosaminyltransferase 110 kDa subunit	1685.19	2129.38	5979.16	3079.76		1799.75	4234.24	1835.12	1750.34		3817.69	1475.05	2445.63		2237.45			1848.8	2938.03		1771.18			2000.97			1947.61	1814.85	1896.4	3022.69	2319.13	2855.13	1329.69	2120.48	2823.88	2808.25	2307.11	1875.79			1222.05	2203.08		5342.32	1796.38
O15305	O15305	PMM2_HUMAN	PMM2	Phosphomannomutase 2	2785.91	2823.84	3632.86	3126.96	3276.27	3229.03	1889.38	3406.49	3262.93	3948.16	3926.34	4349.39	2846.39	3190.49	2880.76	2603.85	1819.5	3656.1	4264.27	3223.65	3107.39	3877.51	4118.38	4084.91	3974.22		3316.33	2248.48	2906.97	2979.29	2993.74	3499.9	3243.04	2794.51	2390		2358.74	2791.54	3194.73	3284.99	4118.5	3496.82	2613.08		3090.8
O15347	O15347	HMGB3_HUMAN	HMGB3	High mobility group protein B3	4895.39	4864.65	4264.34	4803.36	4265.32	5211.98	2527.41	4016.72	4538.44	6893.13	4874.14	4408.56	5696.26		4237.17	6227.47	5199.75	2267.34	6147.08	5123.11	6044.93		3220.84	4275.91			5287.29	2095.36	6646.69	5567.22	4895.15	5191.32	4845.91	5515.37	5556.22	3679.99	6466.67	3986.08	4428.17	6676.07	5041.17	4237.2			3626.4
O15355	O15355	PPM1G_HUMAN	PPM1G	Protein phosphatase 1G	1772.26	2196.5	1880.71	2754.14	2210.82	2184.61		2293	2335.21		2877.82	3695.5	2103.44	2951.81	1731.64	1384.22	1749.72	2313.41			1962.94	2340.39	1869.44	1051.63			913.992	2107.7	1548.98	1549.29	1321.1		2073.83	2199.08	2536.68	2811.79		2144.14			2381.28	1894.42			1601.86
O15371-2	O15371-2	EIF3D_HUMAN	EIF3D	Isoform of O15371, Isoform 2 of Eukaryotic translation initiation factor 3 subunit D	3611.71	3227.75	3044.23	2904.79	2448.4	2311.07	3456.67	2591.48	2510.54	4342.68	3080.42	2280.31	2552.61	3526.73	3581.14	2346.37	2875.05	2468.17	2796.07	4232.8	2387.04	2272.12	3215.03	3657.4			1784.55	2606.82	3010.77	3599.65	2995.89	3453.91	3015.88	2515.55	2632.05	3254.31	2188.91	2529.55	2685.95	3295.38	2699.03	2025.26			2537.68
O15372	O15372	EIF3H_HUMAN	EIF3H	Eukaryotic translation initiation factor 3 subunit H	5989.82	5777.59	5416.61	5824.45	5304.08	5848.52	3654.72	6936.46	5085.6		4624.25	4145.38	5353.08	5149.01	5154.53	5455.1	4748.62	6293.83	5618.33	10052.1	6039.05	8107.41	7707.63	7995.23		4896.98	6064.57	6028.76	5058.19	6292.03	7069.28	5690.46	6044.14	5059.39	7495.13	5589.33	6248.73	7566.17	5894.08	6000.4	8810.02	7143.07		6878.62	5588.93
O15397	O15397	IPO8_HUMAN	IPO8	Importin-8		977.808		1149.73	668.462	605.596		891.909	916.491		1865.25	476.911	1043.12	1499.63	743.496	1860.89	599.931	1213.74	382.98		945.588		800.535	1045.67	2648.55		1090.85	894.74	708.1	1026.3	1130.27	1305.27	1068.36	614.713	1410.02	1341.39	1067.07	513.551		1060.26	816.797				945.641
O15427	O15427	MOT4_HUMAN	SLC16A3	Monocarboxylate transporter 4		5200.5	5918.56	6541.81	5470.64	5636.21	9303.8	5380.62	8589.38	6788.24	8533.79	4534.5	6315.97		3254.3	5920.51	2223.03	6608.5	6185.74	5650.45	4930.82			4376	7099.56		2250.35	3883.33		3354.77	1757.01	5938.62	3583.97	5103.75	5194.5		4359	4764.34	3244.37		5042.97	3568.03	5704.31	9328.58	726.127
O15446-2	O15446-2	RPA34_HUMAN	CD3EAP	Isoform of O15446, Isoform 2 of DNA-directed RNA polymerase I subunit RPA34				1141.74	410.167			1229.55	768.48		1468.84	827.276	1246.53						514.712			2365.97
O15460-2	O15460-2	P4HA2_HUMAN	P4HA2	Isoform of O15460, Isoform IIa of Prolyl 4-hydroxylase subunit alpha-2			1884.7	650.536		1101.08	1294.9		1760.58	2078.05		1682.69						430.232		764.637																		546.626
O15504-2	O15504-2	NUPL2_HUMAN	NUPL2	Isoform of O15504, Isoform 2 of Nucleoporin-like protein 2						1028.89						1419.38	1045.4		1393.71			1084.07						1562.49					1088.7		1353.95		977.438						2595.96	2018.35	812.21	1380.53
O15511	O15511	ARPC5_HUMAN	ARPC5	Actin-related protein 2/3 complex subunit 5	6284.76	11641.9	6797.01	9050.78	7569.88	6380.27	8188.11	7689.36	7103.74	5419.3	7254.97	10537.8	7311.85	8681.95	9313.37	5553.29	8313.82	9427.34	8137.26	6587.7	8072.42	4978.72	6563.79	8290.98	5698.51	3813.24	7698.81	7153.47	7227.06	8301.51	9373.13	7117.96	9065.94	8515.11	9003.83	7356.87	6623.09	8514.45	11558.1	6333.85	6233.98	8539.99		6487.07	7096.66
O15514	O15514	RPB4_HUMAN	POLR2D	DNA-directed RNA polymerase II subunit RPB4					3602.99							2302.69					2404.5						2283.88	3452.08			2633.6				2731.07		2506.36				3062.54	1975.2	1684.04						2192.41
O15541	O15541	R113A_HUMAN	RNF113A	RING finger protein 113A																											175.739
O43143	O43143	DHX15_HUMAN	DHX15	Pre-mRNA-splicing factor ATP-dependent RNA helicase DHX15	3589.39	5546.99	5199.88	4007.3	5495.06	5196.48	4850.61	5107.65	5125.98	4791.37	5346.63	4820.74	5406.4	4877.41	6371.76	5747.61	4509.59	5614.54	5178.18	5449.83	6314.14	4449.77	5357.18	6598.47	7643.04	7978.93	5804.32	5976.48	5473.8	4812.57	6794.8	6731.22	6563.29	5317.69	6313.19	5966.33	7833.86	5876.37	6125.98	6439.91	5216.64	5665.36		4482.05	5756.85
O43148-2	O43148-2	MCES_HUMAN	RNMT	Isoform of O43148, Isoform 2 of mRNA cap guanine-N7 methyltransferase												833.184						827.51									753.069																		1134.77
O43169	O43169	CYB5B_HUMAN	CYB5B	Cytochrome b5 type B	3911.85	3598.39	2106.52	2491.78	3122.39	2611.26	1952.46	3226.92	2429.79	4128.76	2347.73	2921.69	3973.05	3062.63	2780.45	4497.12	3423.56	4564.45	2943.22	2102.42	2883.01			2678.76			2374.67	2037.73	2749.36	3628.46	2415.44	3434.49	2752.41	3381.62	2434.79		6119.72	3061.05	2412.02	3621.21	4163	3727.55	5965.07	4998.58	3369.89
O43172-2	O43172-2	PRP4_HUMAN	PRPF4	Isoform of O43172, Isoform 2 of U4/U6 small nuclear ribonucleoprotein Prp4	1679.71	2367.23	2233.23	1509.08	2211.77	2379.31		2286.91	2365.57		1498.08	2003.27	2350.34	2236.36	2143.68	1744.24	2214.25	1988.63	1343.17	2432.86	2618.69	2881.59	2327.64	2181.94			2452.43	1904.57	1900.61	2194.76	2806.96	2006.22	2256.3		2289.25	2300.49	2617.04	2220.82	2179.14	2678.15	2058.37	2815.32			2311.81
O43175	O43175	SERA_HUMAN	PHGDH	D-3-phosphoglycerate dehydrogenase	8138.42	23311.8	17574.3	14040.5	19064.9	19924.1	13339.9	18394.3	17585	10459.3	13689.8	17143.1	16968.9	19841.7	23918.2	19946.4	18831	18590.2	22724	16282.2	24806.3	17450.8	15144.8	21113.4	14315	9102.51	15232.9	22634.5	17680.9	20587.2	25331.6	20422.1	20759.5	18911.7	14627.3	17421.4	15846.4	24285.3	19174	22062.1	17676.8	22872.2	14010.9	16694.5	17142
O43181	O43181	NDUS4_HUMAN	NDUFS4	NADH dehydrogenase [ubiquinone] iron-sulfur protein 4, mitochondrial		1306.85											1525.07					547.22																1352.74										1366.32
O43237	O43237	DC1L2_HUMAN	DYNC1LI2	Cytoplasmic dynein 1 light intermediate chain 2	2283.55	3015.28	1745.99	2097.09	2616.68	2438.34	2111.96	2165.29	3792.34	1838.08	2363.75	2388.32	2103.31	1939.7	2036.03	2272.65	3188.58	1594.5	2306.08	2515.05	2870.29	1937.53	2242.97	2802.54		3948.77	2022.95	2317.36	2580.56	2610.51	2254.65	2481.5	2245.1	2437.28	2215.25		2068.4	1827.25	3736.83	2104.57	2036.07	2199.35		4084.66	2001.08
O43242	O43242	PSMD3_HUMAN	PSMD3	26S proteasome non-ATPase regulatory subunit 3	5123.22	4936.7	4178.55	4553.81	4836.76	3466.71	5186.83	4525.65	5390.86	3275.68	4436.74	3906.42	4690.93	4698.4	4579.78	4093.43	3836.97	4372.81	3815.85	6650.06	4361.46	5869.25	5511.31	4411.73	4752.89	5110.45	4607.86	4471.21	4667.75	4894.77	4698.13	4329.57	4800.9	4591.78	4405.73	5459.45	5142.9	4199.05	5032.24	4306.89	4385.18	4506.97		3138.82	5070.72
O43252	O43252	PAPS1_HUMAN	PAPSS1	Bifunctional 3'-phosphoadenosine 5'-phosphosulfate synthase 1		2240.82		1848.35	1677.93	2301.33		1854.98					1096.01	1963.98	1489.01	2036.62	1512.49	1189.6	1074.82		755.974			342.326																		509.259
O43290	O43290	SNUT1_HUMAN	SART1	U4/U6.U5 tri-snRNP-associated protein 1		1526.38		977.128	1214.52	1056.65		1208.64	1342.69		2354.77	1519.11	1618.57	2235.86	1486.78	2048.96	1199.39	1194.33	1248.47	2986.03	1361.11			1214.95			1341.53	1491.52	1264.78	1791.84	1497.1	1365.26	1276.36	1450.08	1241.3			1624.62	1926.39	2034.09	1451.08	1578.52	2810.23	2542.58	1496.08
O43324	O43324	MCA3_HUMAN	EEF1E1	Eukaryotic translation elongation factor 1 epsilon-1	6206.73	2636.94	4799.6	3303.66	2520.03	3049.59	2333.99	2397.6	3932.31	2601.28	3461.45	2826.78	3188.09	3106.25	2974.61	2863.42	2631.78	2562.76	2570.04	3905.3	2653.11	3246.42	4509.08	3284.95	4632.52	3340.39	3840.83	2583.92	3240.88	3967.28	3094.09	2928.21	3089.82	3251.01	3682.44	3350.16	3038.96	2891.78	3299.64	4043.83	3802.81	3231.89			3179.6
O43390	O43390	HNRPR_HUMAN	HNRNPR	Heterogeneous nuclear ribonucleoprotein R	5568.42	5814.97	5074.95	3693.84	3728.01	5045.64	4403.33	4851.96	6237.34	6378.93	5320.95	4543.51	4946.72	6768.62	6359.18	5121.48	5961.87	4901.82	6909.91	10864.6	5130.26	5212.34	4142.38	5963.91	4433.77	5878.18	6741.43	5871.6	7719	5347.03	7206.55	5630.3	6024.72	3710.5	4750.3	6919.49	6776.84	5933.77	6000.15	8578.64	5293.21	5198.5	6194.21	4170.25	6341.83
O43395	O43395	PRPF3_HUMAN	PRPF3	U4/U6 small nuclear ribonucleoprotein Prp3		2571.66	4214.58	2558.19	2717.16	2746.56	5785.4	2966.45	3171.11		3485.98	2291.16	2832.03		3394.76	3429.81	3451.18	2853.27	2789.1	861.108	2482.21		2299.47	2277.99	2946.05		2348.85	2241.68	2081.11	4199.05	3643.42	2971.22	2794.32	2274.26	2708.16	3340.17	2082.17	2429.71	4397.45	3302.09	2865.03	2254.43			2377.97
O43396	O43396	TXNL1_HUMAN	TXNL1	Thioredoxin-like protein 1				1126.02		532.39		910.105	1629.45			492.463						674.714			744.162						911.548	515.983	890.226	965.412	899.035		950.547		1346.94					828.563
O43399-5	O43399-5	TPD54_HUMAN	TPD52L2	Isoform of O43399, Isoform 5 of Tumor protein D54	2572.47	8612.39	6357.23	7642.6	8244.5	8228.48	5822.26	7502.64	8219.76	5823.65	8079.22	7949.65	7757.37	6133.24	9463.36	8188.89	7796	8604.33	7963.75	7081.31	8181.49	7787.48	6471.16	7539.61	4482.31	6085.27	8125.06	6743.53	9173.73	8787.11	9212.84	8948.42	9193.2	9864.01	9960.98	3187.06	7606.61	9324.4	7942.05	7973.77	7865.41	8676.28	10896	7628.87	9795.8
O43447	O43447	PPIH_HUMAN	PPIH	Peptidyl-prolyl cis-trans isomerase H		1647.98	2152.94	1765.92	1604.96	1737.25	2965.96	2128.43	1747.02	2314	1846.31	1902.87	1889.77		960.149		3465.73	1767.93	1096.85		2228.48	1328.78	1449.21	1875.16			1980.63		1348.49		3607.81	1200.58	1324.82	2132.31	1789.73		1702.09	1472.5	1430.24	2630.95	2262.37	1654.04			1337.83
O43464-2	O43464-2	HTRA2_HUMAN	HTRA2	Isoform of O43464, Isoform 2 of Serine protease HTRA2, mitochondrial					806.721	821.779						1751.73				734.93		633.427									1001.31	523.551	1046.55						761.818			848.568							824.817
O43488	O43488	ARK72_HUMAN	AKR7A2	Aflatoxin B1 aldehyde reductase member 2	855.076	846.84	823.11	753.701	739.345	957.863	1585.46	526.919	1643.06			968.168	1050.85		770.089	966.852	1314.13	1017.24	1782.41		835.217	1566.93					556.267	716.454		682.641	1248.03	1106.79		1148.43				620.268				1034.35			949.886
O43491	O43491	E41L2_HUMAN	EPB41L2	Band 4.1-like protein 2		1144.62				515.841						1024.78			1216.7						377.208			1216.55			737.888		921.697		688.329	1371.75		997.444			1374.8				745.928
O43504	O43504	LTOR5_HUMAN	LAMTOR5	Ragulator complex protein LAMTOR5		1177.65	984.687	2278.77	2147.92	2681.5		1644.87	2712.95	1718.63	2335.96	1577.89	1868.39		1434.15	792.456	1585.07	1724.12	2015.25		429.905	2851.48				2242						1575.78	1115.32	943.017		2571.27		851.413
O43592	O43592	XPOT_HUMAN	XPOT	Exportin-T	1534.51	1585.18	1686.07	1931.47	1057.01	1261.65	911.731	1655.56	1393.08		1664.57	1498.46	1872.19	2591.99	1917.97	2114.04	1294.98	1165.66	1020.49	3359.35	1594.69	2820.85	1946.13	2388.22			1768.53	1305.69	1977.97	1795.13	2348.41	2110.41	1386.37	1625.56	1351.88	2944.17	2807.67	1388.85	1365.2	1915.42	944.544	1746.88			1187.51
O43598	O43598	DNPH1_HUMAN	DNPH1	2'-deoxynucleoside 5'-phosphate N-hydrolase 1				1478.86	1542.35	1127.41	1763.9	1319.44
O43615	O43615	TIM44_HUMAN	TIMM44	Mitochondrial import inner membrane translocase subunit TIM44		2119.8		2774.08	1550.3	1712.64	2238.91	2107.83	1851.05	3386.16	2813.18	1334.69	1597.1		1563.3	1810.17	1689.29	1581.2	1568.26		1751.81	7975.39		1531.05	961.648		1090.48		1382.3	1600.44	1808.93	1663.25	2294.93	2305.34	1679.11		1856.16	1932.32		2060.08	1388.56	1541.75	3144.93	3367.59	1525.12
O43633	O43633	CHM2A_HUMAN	CHMP2A	Charged multivesicular body protein 2a					377.464			283.186																											248.877
O43663-2	O43663-2	PRC1_HUMAN	PRC1	Isoform of O43663, Isoform 2 of Protein regulator of cytokinesis 1	1946.23				826.426			1109.46										619.821									682.715		819.347
O43670-2	O43670-2	ZN207_HUMAN	ZNF207	Isoform of O43670, Isoform 2 of BUB3-interacting and GLEBS motif-containing protein ZNF207		3424.82	6076.79	3238.78	3315.93	3669.41	5700.95	4052.23	3963	4534.48	3138.5	2911.96	3723.89	4163.08	4118.76	3874.32	4549.24	3422.53	3760.12	5191.86	4272.62	3394.05	3908.36	2703.82	6613.87	2939.57	2308.19	3991.72	2973.65	3856.24	5735.23	4694.67	2795.22	4102.35	4479.76	7243.71	3345.76	4097.87	5753.88	3009.16		2752.24			3288.61
O43676	O43676	NDUB3_HUMAN	NDUFB3	NADH dehydrogenase [ubiquinone] 1 beta subcomplex subunit 3		1942.25		3220.9	1915.06		3024.74	2737.86	1852.47			2942.11				2544.78		1416.32						2135.49			2250.71		2196.95		2239.89	2426.36		3149.79	3021.7			2109.21	2231.64	1862.21	3311.39	1803.03		6016.91	2181.99
O43681	O43681	ASNA_HUMAN	ASNA1	ATPase ASNA1	2243.74	2086.8	2651.96	2726.68	4067.13	2569.93	4393.08	2457.88	3366.19		2544.02	2537.22	3422.38		2136.47	2878.52	3160.58	2987.6	2399.57		1960.64	1986.01			1993.58				1672.17	1502.54			2075.23	1234.62	1710.99			2112.27				1908.88			1908.09
O43684-2	O43684-2	BUB3_HUMAN	BUB3	Isoform of O43684, Isoform 2 of Mitotic checkpoint protein BUB3	5983.22	8929.8	7105.86	6088.51	6905.08	8193.42	7085.34	6558.06	6115.58	6123.38	6364.23	5000.08	6912.94	7283.14	6703.72	5748.07	6136.24	6826.84	7131.05	8972.51	7983.25	7380.01	6987.84	4997.49	7755.46	8689.34	6195.87	5248.18	5641.3	6273.44	7870.6	6080.38	5468.81	5824.29	6726.13	6593.08	5492.21	7128.31	6796.2	7122.3	5042.38	6517.21	7233.31	6362.61	6597.32
O43707	O43707	ACTN4_HUMAN	ACTN4	Alpha-actinin-4	23447.9	36660.7	22711.2	30326.8	32549.4	27483	27580.7	32331.1	29096.5	22399.8	38867.5	44733.7	33485.4	14679	30816	24134.6	27544.6	25322.5	26311.1	23241.6	23668.2	27233.1	19331.6	20568.2	33307.3	19339.8	21207	19147.2	19038.1	20474.7	24834.9	23404.4	24664.2	15824.4	23890	24242.8	23303	20674.9	33435.3	22684	24211.8	18952.5	18973.7	19972.6	18042.7
O43719	O43719	HTSF1_HUMAN	HTATSF1	HIV Tat-specific factor 1		847.342		1189.78		1163.82							905.429														260.913				656.001
O43747-2	O43747-2	AP1G1_HUMAN	AP1G1	Isoform of O43747, Isoform 2 of AP-1 complex subunit gamma-1		769.17		731.216	1034.93	794.441		930.965	1564.08		1649.63	917.032				1286.93		1291.71	1168.05								657.835			1003.06				1192.68	963.38			1199.96							501.843
O43765	O43765	SGTA_HUMAN	SGTA	Small glutamine-rich tetratricopeptide repeat-containing protein alpha		1905.77		1377.14	1804.46	2242.1	1951.62	3053.28	2774.86		2987.8	2272.42	2454.36		2864.13	2190.72	2317.35	2467.13	2621.74		2508.46			2086.73			1863.94		2546.17	3120.82		2917.73	2615.64	2840.38	3663.08			2360.47		1837.8	3159.56	2122.54	3960.96		2065.07
O43768-2	O43768-2	ENSA_HUMAN	ENSA	Isoform of O43768, Isoform 2 of Alpha-endosulfine		2688.64	3136.49	1845.74	1991.73	1715.69		2075.52	2059.21		1828.65	2738.1	1918.42		1388.73	1209.33	2261.07	1325.41	1228.68		916.851			1335.37		929.666	492.697		823.515		2054.82		1045.58	2058.48	1355.74			944.576		1317.03	1017.8	1210.67			756.903
O43776	O43776	SYNC_HUMAN	NARS	Asparagine--tRNA ligase, cytoplasmic	7179.77	4486.31	4878.06	6443.32	5836.52	5616.55	7234.73	6407.91	6028.59	5303.47	4634.33	4835.58	4492.19	5279.36	5308.29	4766.74	6271.06	4827.23	5102.92	6849.52	7257.93	6763.94	8007.39	7354.77	5568.44	7823.49	5836.37	5950.29	4999.18	4963.15	6816.35	7511.34	6916.64	6435.79	5381.39	8534.88	6640.78	5538.3	7932.52	6804.08	6254.86	6308.64	7986.27	5673.57	6449.02
O43790	O43790	KRT86_HUMAN	KRT86	Keratin, type II cuticular Hb6	2644	1930.35			1641.14	2620.61			1980.6		1739.72	1574.71	2080.75				1868.77	896.505	2143.46		1218.08			1405.49				1226.65	1256.81		1091.98	1543.7	1461.65		1591.14			1444.07			1724.76	1415.46			1304.04
O43795-2	O43795-2	MYO1B_HUMAN	MYO1B	Isoform of O43795, Isoform 2 of Unconventional myosin-Ib					441.73			377.88				324.555					611.823	589.254									417.089													779.751					452.174
O43805	O43805	SSNA1_HUMAN	SSNA1	Sjoegren syndrome nuclear autoantigen 1		1017.63			2444.24	1077.56		1094.53				917.803	1339.02			2774.25	1508.11	732.806		6515.58							1656.12	1084.85	1484.57		1690.71				2716.86							1836.82			1129.32
O43809	O43809	CPSF5_HUMAN	NUDT21	Cleavage and polyadenylation specificity factor subunit 5		3521.15	1967.87	2759.62	2474.17	2769.75	2904.18	2689.94	4273.26		2740.47	2796.36	2975.44	3446.96	3468.73	3580.66	3147.44	2926.77	5016.07		4099.36	4467.18	2190.03	2499.6			4294.42	2563.22	4336.21	3790.87	2916.21	4550.41	3654.95	3788.61	2425.02		3236.75	2129.55	5680.8	5891.62	3471.03	2688.69		4995.53	2703.5
O43813	O43813	LANC1_HUMAN	LANCL1	LanC-like protein 1	1943.3	3948.43	2326.78	6311.53	2829.04	3219.33	4349.49	3338.86	3917.86		4571.51	3490.28	3153.26	4550.84	2718.3	3954.4	2839.79	2319.98	3562.67	1666.65	2955.83	3963.67		2309.98		3352.84	1903.98	2478.92	1003.28	2390.76	2219.89	2382.53	2510.55	3211.82	2203.32			2971.71	2054.98	2471.87	2294.33	2864.85	6079.45	1286.72	2528.47
O43815	O43815	STRN_HUMAN	STRN	Striatin		626.063		1072.77	736.025	933.464					857.574	1148.82	798.001		1116.96		1655.81	633.077									814.223		535.901		699.888				920.084										372.834
O43818	O43818	U3IP2_HUMAN	RRP9	U3 small nucleolar RNA-interacting protein 2						2426.17			32706.8			14303.6	5487.05							2292.32																									435.329
O43823	O43823	AKAP8_HUMAN	AKAP8	A-kinase anchor protein 8		1168.06			1300.98			847.936								653.938		662.511			857.305													474.919				935.557				707.598
O43847-2	O43847-2	NRDC_HUMAN	NRD1	Isoform of O43847, Isoform 2 of Nardilysin			3292.82	1466.26	2343.59	2503.27		2175.35	3466.32			2538.62	2370.51		2350.03		1966.52	1968.56	980.199		1574.98									2276.82			2517.23		2345.31		1867.46	1390.49
O43852-3	O43852-3	CALU_HUMAN	CALU	Isoform of O43852, Isoform 3 of Calumenin	12880.3	4238.1	7270.4	6924.9	3574.27	9809.91	7987.92	5162.7	6193.38	8700.39	7421.88	8102.23	3239.75	8360.57	4660.28	7403.75	3525.79	4537.42	5301.02	7137.92	4972.19	4276.45	5329.96	6818.22	6059.59	9619.96	7160.68	6917.44	3247.6	3362.17	2308.42	5115.27	3252.95	6139.64	2986.42		7237.67	5887.72	4828.01	3087.79	4842.29	4599.79	12477.6	14867.6	2943.04
O43865	O43865	SAHH2_HUMAN	AHCYL1	Adenosylhomocysteinase 2		537.118		959.299	1176.88			953.368	892.884			884.339	675.445				279.19							511.324			718.094	500.209
O43920	O43920	NDUS5_HUMAN	NDUFS5	NADH dehydrogenase [ubiquinone] iron-sulfur protein 5		1158.21				1194.03						867.357	1329.49			1534.56		719.942																		750.917						552.93		1908.64	642.79
O43929-2	O43929-2	ORC4_HUMAN	ORC4	Isoform of O43929, Isoform 2 of Origin recognition complex subunit 4				1705.82	1606.52	1601.23						1636.63	1631.56				1784.5	1229.32		2284.97				1129.66		3260.89	1675.2	1924.72	1184.98		2386.42		1424.62												1412.43
O60216	O60216	RAD21_HUMAN	RAD21	Double-strand-break repair protein rad21 homolog		1431.31	2562.73	1600.04	1453.77	1873.1		1514.86	1856.61		2864.56	1351.69	1840.81		1327.13	1461.94		1123.67	2305.55		1647.66	2480.63	3056.2	1853.85			1167.81	1156.42	2137.28	1466.2				1047.99	2225.67		2794.8	1320.32							1125.44
O60220	O60220	TIM8A_HUMAN	TIMM8A	Mitochondrial import inner membrane translocase subunit Tim8 A		1652.15		2898.41	1384.21		1276.79	1484.87	1037.56		3661.41	1733.73	2162.2		2209.12	3069.15	2084.75	1840.04	1369.22																						2405.55				1019.21
O60232	O60232	SSA27_HUMAN	SSSCA1	Sjoegren syndrome/scleroderma autoantigen 1			1905.25	1254.88	2091.42	1534.41		760.506	1524.21			858.128	1421	2224.39	1030.89	1212.82	952.235	1101.39	1754.23	2091.23	1117.82	1736.44		1303.84			1924.74	786.052	1355.44	1380.41	1022.96	1921.91	986.118	1555.49	1559.19		1482.17	1111.9	798.853			1011.06			1538.13
O60264	O60264	SMCA5_HUMAN	SMARCA5	SWI/SNF-related matrix-associated actin-dependent regulator of chromatin subfamily A member 5	4391.91	4259.07	3647.85	3461.56	3082.31	3761.23	5159.4	4344.83	3774.7	4934.32	4250.32	3027.44	3545.03	4051.81	3828.15	3431.82	3192.82	2463.51	3361.18	2617.41	3255.01	5976.86	4535.9	3545.07		3617.73	2284.07	2240.39	2523.69	3135.62	3726.37	3627.38	2416.73	2848.52	3004.89		3444.2	2428.03	2472.96	3237.93	3114.13	2370.1			2184.71
O60271	O60271	JIP4_HUMAN	SPAG9	C-Jun-amino-terminal kinase-interacting protein 4	2159.45	1113.88	1067.4	1918.21	1132.39	1388.41		1616.76		2337.34		1578.04	918.217		2224.59	1538.46	1974.65	1302.77	1360.21	3037.36	1201.11	2068.44	1916.88		2787.3		1151.36	1090.28	1767.18	2211.81	1111.7		1489.34	1164.23	1095.84		1701.95	1072.77			1715.78	1713.8	2136.1		1221.6
O60306	O60306	AQR_HUMAN	AQR	Intron-binding protein aquarius		1742.85		1055.08	1208.01	2022.08		1499.96	2172.14			984.463	1765.4					1040.09
O60313-10	O60313-10	OPA1_HUMAN			2235.66			1515.85	1295.54	1724.09		1359.35	2740.48		2261.46	1973.5	1251.32		1377.95	1464.34		928.93			1091.05			1557.26			1038.26		724.587	1301.9	1043.26		1159.67		1495.14		1652.29	1335.51				1347.4		3594.96	915.153
O60341-2	O60341-2	KDM1A_HUMAN	KDM1A	Isoform of O60341, Isoform 2 of Lysine-specific histone demethylase 1A							2486.38	1318.62	1919.68															869.735											1122.12										608.683
O60437	O60437	PEPL_HUMAN	PPL	Periplakin					1629.88			2016.34				2788.09		1404.12			1710.62		1536.23		1835.64								1100.38	2617.89	2664.65	1797.6	1426.16					708.574	1371.69	2375.74
O60443	O60443	DFNA5_HUMAN	DFNA5	Non-syndromic hearing impairment protein 5		1415.13			576.005	1167.76						1174.12			1021.94			743.322	600.121								852.365						894.37	1754.32				1398.74
O60488-2	O60488-2	ACSL4_HUMAN	ACSL4	Isoform of O60488, Isoform Short of Long-chain-fatty-acid--CoA ligase 4		3856.65		3824.18	2873.14	2687.51		2848.76	2906.3	4229.3	3883.16	3183.4	3816.66	3452.49	4141.82	3452.94	2870.14	3649.83	3522.2		2832.44			3415.12		5363.91	2476.93	1609.19	2937.89	2943.03	3094.34		4507.29	4143.63	3274.51		3522.96	4050.59	3199	3689.33	2692.52	2661.44	6699.83	6196.15	2881.35
O60493	O60493	SNX3_HUMAN	SNX3	Sorting nexin-3	2421.06	2261.49		1772.2	2183.32	1954.64	2894.11	2069.29	2159.05		2778.67	1533.59	2086.49				1746.05	1562.23	1357.82		1259.59			1260.83			1617.72			1249.31	951.22	1173.59	1273.39	2208.94	1687.99					1632.1		1620.84			1204.6
O60499	O60499	STX10_HUMAN	STX10	Syntaxin-10		5358.65		10069.1	5043.82	7012.42		7185.6	6006.31		4756.64	5493.1	6661.5			2362.21				4765.22										2305.75	2358.6		2094.16		1548.71							1446.41
O60502-2	O60502-2	OGA_HUMAN	MGEA5	Isoform of O60502, Isoform 2 of Protein O-GlcNAcase	1929.88	2507.96		1585.01	2667.36	2695.8		2377.16	2130.31	2044.13	2102.99	1886.66	2711.89		2160	1680.45	2626.34	1690.51	2261.38		2461.07	2664.44	2036.9	2181.09	2359.84		2843.04	2142.8	2677.07	2055	3175.64	2342.66	2294.04	2826.39	3074.42		4800.5	2447.65	2525.86	2732.56	1662.74	2291.89			1652.75
O60506	O60506	HNRPQ_HUMAN	SYNCRIP	Heterogeneous nuclear ribonucleoprotein Q	16898.6	14381.8	16938.2	13451.8	13690.2	15752.1	11579.6	15926.7	15777.6	10257.9	15150.7	12694.4	14651.1	11374.3	15649.5	13930.7	14118	10435.7	14752.9	15844.7	15566.7	14315	13989.5	15279.2	14140.6	13268.7	17938	16124.5	16059.7	14336	15400.6	13547.3	13789.4	17303.7	14057.4	15321.3	11664.2	10790.1	14236.2	12631.8	13078.7	15713	8953.97	11524.9	16540.4
O60547-2	O60547-2	GMDS_HUMAN	GMDS	Isoform of O60547, Isoform 2 of GDP-mannose 4,6 dehydratase					746.56			1155.79				992.76	914.65			1355.64	1903.07	936.179					521.594					991.275										434.432							947.004
O60568	O60568	PLOD3_HUMAN	PLOD3	Procollagen-lysine,2-oxoglutarate 5-dioxygenase 3	3244.66	1690.82		2634.82	2869.82	3936.77	5103.55		3082.77	2330.98	2776.48	3438.23			1880.95		2840.26	1030.53	3594.86					2605.9	2023.51		3377.23					2113.57	2362.38	2582.08			1795.63	1749.6	2117.27				5583.13	8532.55	2384.71
O60610	O60610	DIAP1_HUMAN	DIAPH1	Protein diaphanous homolog 1		1982.53	2670.11	1603.87	2194.54	1586.76		1929.37	2376.27		4421.05	1831.8	2512.22		1616.04	1872.09	1924.19	1285.18	1487.48		1153.77		2057.92	1718.12			1832.01	1734.87	1519.79	1985.53	1938	1930.21	2108.11	1488.22	2620.62			1735.19			2501.82	1472.46			1130.02
O60664-4	O60664-4	PLIN3_HUMAN	PLIN3	Isoform of O60664, Isoform 4 of Perilipin-3	8453.45	10148.1		8781.43	9154.86	14151.5	13836.8	10931.5	12975.7	9229.57	12655.2	12330.9	10573.3	13609.4	8424.67	8930.26	10944.2	9630.24	9562.57		8677.01	8229.15	8228.69	8273.83			8099.81	5491.45	12522	18088	7488.88	10294.9	7609.15	6895.12	11952.5	5960.58	11156.8	8806.44	13976.4	4147	7826.79	9868.16	2023.5	14895.8	9412.46
O60684	O60684	IMA7_HUMAN	KPNA6	Importin subunit alpha-7	2281.35	2151.1		1094.06	1946.07	2965.77		2642.65	2621.94			2154.31	2595.39	3397.3	2677.64		2153.93	2677.61	2698.9	3663.63	3177.43	1633.45	3766.01	2544.96			2871.78	2698.64	2556.07	2124.32	2273.76	3067.99	2323.19	2133.16	2417.81	2089.73	4960.35	3027.9	3490.41	3657.32	3347.91	2328.68		2387.11	2633.22
O60701	O60701	UGDH_HUMAN	UGDH	UDP-glucose 6-dehydrogenase		4403.4	4408.65	6093.95	6173.04	9489.85	4042.41	3768.33	4319.44	6862.81	5603.64	5535.95	5786.3	7455.73	3492.11	5817.16	3363.2	3624.4	3106.9	5722.42	4057.11	3882.26	5057.62	2793.47			3069.26	3975.35	4759.4	7388.87	3826.75	4491.15	2506.88	5218.61	2906.73	4788.06	9121.74	4000.75	4954.11	4249.48	4482.11	4553.1		7550.6	4270.54
O60716-10	O60716-10	CTND1_HUMAN	CTNND1	Isoform of O60716, Isoform 2AB of Catenin delta-1		1761.95		1977.01	1580.07	1890.23		1544.19	1489.75		2326.93	1127.17	1809.54	2451.12	1654.37		1769.89	1638.48	1571.98	1230.22	1935.89	2266.84		1788.81			1091.37	785.367	1542.03	1918.53	1502.63	1563.21	2303.64	1049.7	1774.66	5453.26		1188.6	1413.34	1668.46	1072.19	1462.65			1516.16
O60749-2	O60749-2	SNX2_HUMAN	SNX2	Isoform of O60749, Isoform 2 of Sorting nexin-2	2645.43	2299.12		1859.33	2031.06	1972.34		1778.96	2240.55		2330.69	2333.9	2183.35	1769.83	2017.01	1657.66	2333.4	1691.67	3475.43		2500.95	2909.65	3174.05	2073.4			2273.24		1949.89	2247.61	1317.29	1894.65	2481.25	1280.64	3057.3	3992.59	2072.42	2011.11	2127.61	2429.51	2583.25	2477.59	1645.56	1596.21	1928.61
O60762	O60762	DPM1_HUMAN	DPM1	Dolichol-phosphate mannosyltransferase subunit 1	3381.63	2549.47		3378.91	2484.19	1918.3		1951.98	2440.74		1633.24	2416.11	2255.86	1551.83	2267.24	1580.01	1924.63	3553.34	2824.57			1218.72		2820.15			1620.44	2027.36	2157.28		1438.91		1909.15	2025.08	2053.34		2010.53	2420.04			3510.53	2437.94			1823.9
O60763	O60763	USO1_HUMAN	USO1	General vesicular transport factor p115		1788.41	2144.83	2869.4	2646.34	2832.79	2826.25	2378.82	2796.11			3497.59	2170.95	2828.92	1817.71	2478.56	2023.9	2885.75	4666.72	3141.61	3070.08		6898.41	2689.65	2384.79		2077.45	2527.35	1917.31	3112.08	2375.33	2648.16	2310.9	2357.97	2662.23	1908.94	2948.19	2468.62		2558.67	2149.5	2488.69			2077.52
O60814	O60814	H2B1K_HUMAN	HIST1H2BK	Histone H2B type 1-K	9262.04	246638	9040.63	180167	184663	177994	4566.71	218274	252399	424123	322078	174136	263302	14004.1	243556	286617	263351	119562	256857	118511	180924	10073.6		103590	13370.9	9350.19	142639	7953.72	167388	131990	170110	128114	135745	285258	139312	15178.5	169646	159524	165769	207338	187935	175234	19831.5	19402.9	134474
O60826	O60826	CCD22_HUMAN	CCDC22	Coiled-coil domain-containing protein 22		735.662		1402.64		1172.84		802.263				1131.88	1053.87										1375.7															607.684	2009.61						401.177
O60832	O60832	DKC1_HUMAN	DKC1	H/ACA ribonucleoprotein complex subunit 4	2032.44	1075.81	2332.17	1295.5	1050.49	1225.2		1426.47	1372.95		2172.84	1028.91	1217.81	1801.93	1159.48	1775.6	1275.8	814.241	2072.4				1096.14	725.785			978.079	939.685	998.379	765.431	1514.01	1161.73	825.407	1373.62	1275.05		1819.4	1256.45		1830.15		978.188			1121.31
O60841	O60841	IF2P_HUMAN	EIF5B	Eukaryotic translation initiation factor 5B	5736.26	3194.25	3874.82	4291.81	3025.7	3742.66	4441.74	3602.47	3367.45	2862.57	4301.08	4420.05	3947.28	4699.55	4303.68	4176.69	4203.61	3290.93	3774.11	5996.74	4305.47	4515.85	6206.63	5003.99	2184.82	4327.63	4051.9	3649.01	4834.65	4395.42	4538.19	4237.87	3457.79	4137.63	4516.44	4655.02	2888.21	3857.79	4518.91	4862.43	5489.67	3276.66		3509.78	3205.3
O60869-2	O60869-2	EDF1_HUMAN	EDF1	Isoform of O60869, Isoform 2 of Endothelial differentiation-related factor 1	6731.27	5184.24		5876.24	6598.7	4362.27	5536.29	4505.54	5008.07	7307.88	6493.02	4711.56	5730.61	3978.56	8939.94	6692.11	7945.42	5905.46	9169.52	10396	6146.51	7257.03	5776.07	6559.92	5336.28	5184.88	6061.96	5809.15	8567.51	4966.66	10752.1	7683.45	5433.41	3881.65	8227.54	7681.33	6214.46	7449.13	7440.34	7381.77	8646.44	8313.26		4468.96	8059.46
O60884	O60884	DNJA2_HUMAN	DNAJA2	DnaJ homolog subfamily A member 2		1669.63	1863.47	2557.66	2076.03	2196.83	2538.97	1834.56	1526.47	1949.49		1902.64	2049.31		1766.31	2566.25	989.08	2246.7	2930.12		2290.87	4104.48	1535.36	2229.45			1808.64	2076.49	2476.51	2086.95	848.923	1686.68	2170.46	2347.12	2097.45		1569.37	2321.69	2157.56	1585.96	1920.12	2104.6		906.362	1834.41
O60885	O60885	BRD4_HUMAN	BRD4	Bromodomain-containing protein 4						428.953		628.411									937.409	353.774			580.171								400.226									568.336							447.439
O60888-2	O60888-2	CUTA_HUMAN	CUTA	Isoform of O60888, Isoform A of Protein CutA	3158.74	4180.56	2734.5	3632.14	3079.16	2160.71	2569.26	2385.62	3451.06	4167.37	3735.42	2855.98	2901.17	4978.44	4246.88	2116.27	3587.25	2299.66	4029.61	1069.88	3477.64	3710.22	2199.96	3602.03	2916.72	1875.24	3525.95	2651.81	2568.56	3610.67	3178.69	4395.9	2169.29	2532.79	2655.12	3958.73	3275.29	3270.92	5196.33	2965.45	4273.88	2167.41		5061.37	3276.98
O60921-2	O60921-2	HUS1_HUMAN	HUS1	Isoform of O60921, Isoform 2 of Checkpoint protein HUS1		934.169	961.196		863.073	908.593			683.852			657.91	1039.72		802.764		587.186	625.729			1047.99			637.576			743.236	632.027	282.211				696.089	754.58				655.606				1575.72			499.546
O60925	O60925	PFD1_HUMAN	PFDN1	Prefoldin subunit 1	6814.61	6683.55	6482.07	6944.77	6713.82	6479.92	7063.12	5261.64	5407.7	6815.16	5789.2	6550.5	5782.77	5959.38	6229.57	5258.69	6527.31	5983.78	6313.61	6360.36	6600.37	8090.34	4898.71	5312.81	5642.57	8221.79	6512.58	7932.06	4105.09	6717.34	5487.61	6660.31	7065.28	5768.01	7712.61	7448.86	6648.56	6461.94	4497.33	4268.09	4453.14	6718.09	3370.94	8727.96	5486.02
O75083	O75083	WDR1_HUMAN	WDR1	WD repeat-containing protein 1	12222.9	18631.3	6505.65	18282.9	19068.4	15807.3	13019.6	18056.1	16535.9	12619.6	13207.9	22599.6	11744.5	12088	15240.6	11922.7	16020.4	16390.7	11770.6	12163.6	15952.7	8563.55	4937.1	8246.79	9813.64	8997.58	10818.2	6668.98	12972.1	11180.8	12088.5	9492.16	16886.6	13689.7	11083.1	9876.17	13550.9	13100.8	15114.3	9861.84	11917.6	15607	22170.7	12835.3	12017.5
O75116	O75116	ROCK2_HUMAN	ROCK2	Rho-associated protein kinase 2	2637.76	2251.23	2009.71	1915.96	2473.28	2045.19	2135.78	2014.51	2160.21	2004.39	2844.11	4471.56	1576.39	2915.54	2187.72	2017.42	2474.92	2323.94	1661.06	3652.39	2314.87	2291.03	3178.59	1988.89			1768.21	2033.91	1499.16	1760.81	2097.29	2684.12	2963.55	1708.31	1860.6	2363.27		1962.32	1585.54	2289.06	2764.57	2231.64			2109.82
O75131	O75131	CPNE3_HUMAN	CPNE3	Copine-3	1833.81	944.683	2494.73	1380.55	1170.62	2405.51	2114.61	1689.28	2361.23	1612.42	3090.6	1466	1340.41		908.175	1343.41		1646.85			842.719	2394.76											1089.74	1095.06			1317.61	1378.84				1209.05			1006.8
O75150	O75150	BRE1B_HUMAN	RNF40	E3 ubiquitin-protein ligase BRE1B		1270.2	2319.57		1467.26	1051.39		1092.19	1302			1195.3	1123.33	1896.84	1497.05	930.897	1288.81	969.684	611.98		1070.7	1308.8	1644.26	1120.55			1135.36	1398.58	1190.63	1362.24	1588.45	909.546	1018.94	1188	1004.41	827.648	1624.23	1334.79	1405.98			1287.54			962.912
O75153	O75153	CLU_HUMAN	CLUH	Clustered mitochondria protein homolog	2153.29	1790.59	2786.08	2138.28	1956.24	1604.73	3397.86	1898.7	1836.95	2977.38	2787.51	1327.97	2090.76		1883.49	1941.04	1926.18	2394.51	2261.72	2710.58			4091.63	1571.5	2859.8		1602.15	1607.51	1225.59	1918.39	1399.57	1736.52	1508.19	1826.68	2088.17	2980.54	1279.13	1697.4	1746.94	1874.55	3403.88	2235.7			1538.03
O75223	O75223	GGCT_HUMAN	GGCT	Gamma-glutamylcyclotransferase	4155.84	3452.28	5823.18	3049	2427.22	2225.62	2582.81	2269.19	3245.76	2788.67	5400.44	3264.47	2374.25	78736.5	3461.07	2644.05	2510.98	2438.04	2982.21	2228.83	3095.47	2692.14	3084.65	3825.39	1595		2873.63	3143.64	2449.31	27502.9	2309.82	3774.64	2228.35	2469.42	2925.44	3978.02	2772.86	2399.83	2493.59	3130.44	3109.13	2600.01			2888.2
O75251-2	O75251-2	NDUS7_HUMAN	NDUFS7	Isoform of O75251, Isoform 2 of NADH dehydrogenase [ubiquinone] iron-sulfur protein 7, mitochondrial		1911.4		1752.1	1884.11	2752.03			2071.65	3159.71	2700.76	2654.13	1889.74			2209.84		1173.85	1960.75					3226.96			830.747		2310	2338.16	2145.85		900.216		2493.12			1955.46				2856.07		6762.51	1432.25
O75306-2	O75306-2	NDUS2_HUMAN	NDUFS2	Isoform of O75306, Isoform 2 of NADH dehydrogenase [ubiquinone] iron-sulfur protein 2, mitochondrial		1064.46		1926.09	839.757	1565.76			2156.2			1320.2	1706.37			1461.38		859.547						1106.77			552.971		932.176	1491.92	1166.11	1624.94		459.532	1710.96			1709.82			1372.35	1161.93	2435.63		1571.06
O75312	O75312	ZPR1_HUMAN	ZPR1	Zinc finger protein ZPR1		1519.72		1096.67	1008.72				1063.17		2836.52	1317.32					722.132	1229.39		583.671				1808.43			824.971	1207.25	1184.42	1599.08	827.896		825.909	1213.43				1766.23	1020.3			998.611			894.469
O75340-2	O75340-2	PDCD6_HUMAN	PDCD6	Isoform of O75340, Isoform 2 of Programmed cell death protein 6	3287.26	3535.94	3969.13	4492.58	3447.11	3568.76	3079.85	3793.42	3834.34	4283.75	4690.14	3225.07	3919.58	2689.82	2429.15	2843.31	2330.31	2645.48	2509.96		2690.34	1977.75		1192.05	3107.78		2143.08	1625.95	1189.34	1655.4	1958.69	3116.07	2855.89	2558.32	1360.91		1993.39	2552.12	2756.57		1656.9	2023.27			2455.55
O75347	O75347	TBCA_HUMAN	TBCA	Tubulin-specific chaperone A	7568.26	7346.68	7167.37	6674.3	10125.4	8016.72	5185.79	7542.11	9190.66	7020.63	8028.15	7344.97	9315.87	5797.72	5325.81	6815.97	5602.53	4964.94	4072.85	6448.02	7024.91	5734.95	5827.83	7610.87	6409.01	5660.05	6079.05	4476.97	3775.51	6476.64	5328	5089.14	6371.13	4235.34	5413.23		4249.74	6676.43	3362.24	5085.39	4060.34	6304.32	5330.65	5982.3	6501.03
O75348	O75348	VATG1_HUMAN	ATP6V1G1	V-type proton ATPase subunit G 1		1550.54		1859.79	2322.28	1691.92		1295.73	1831.24	2263.58	2647.97	1488.64	2021.75		2787.21	2113.75	2152.29	2642.16	1729.25	3597.63	1429.32	5116.5	2127.92	1911.96		2055.06	1652.3	981.493	2325.88	1025.45	1812.69	1868.77	1949.83	1653.67	2281.7	1000.35	989.919	1363.17	1407.02	1476.46	2613.68	1378.15	2722.2	4530.22	1700.48
O75351	O75351	VPS4B_HUMAN	VPS4B	Vacuolar protein sorting-associated protein 4B		2252.96	3075.5	2604.11	2038.02	2545.15		2255.69	2795.76	2933.29	3477.31	2207.38	1780.87	1825.51	1926.68	1928.43	1671.25	1724.11	2493.77	2365.6	1328.78		2218.66	1275.71			1116.78	1179.66	1328.97		1670.94		2118.58	2245.82	2354.01		2487.4	1650.83	2518.43		2947.68	1682.56		4237.47	1908.83
O75352-2	O75352-2	MPU1_HUMAN	MPDU1	Isoform of O75352, Isoform 2 of Mannose-P-dolichol utilization defect 1 protein						620.241						310.868			595.566			509.41									110.318		906.061	778.956			1035.5	928.872				970.003				568.104			516.976
O75367-2	O75367-2	H2AY_HUMAN	H2AFY	Isoform of O75367, Isoform 1 of Core histone macro-H2A.1		4964.42	2738.89	5669.58	5804.68	6342.54		4108.01	4883.41	15040.2	6590.22	5759.11	6308.11		4109.02	6150.97	3911.11	2639.68	5578.33	4364.34	3169.14	5203		3194.44			2540.9	5471.86	2678.9	2941	3019.9	5514.32	3192.09	4621.2	4282.08	5765.43	5370.4	2970.17	2742.62	2960.26	4865.39	2747.47	11994.7		2642.39
O75368	O75368	SH3L1_HUMAN	SH3BGRL	SH3 domain-binding glutamic acid-rich-like protein	3434.55	4255.87	4445.19	5205.22	3558.38	4864.8	4339.36	2007.75	3124.62	4576.51	4389.59	7245.57	3228.07	3436.81	2732.75	4105.13	2806.38	3005.4	2987.07	4655.38	2936.05	3836.56	3825.81	2926.74	6102.93	3971.7	3289.47	2747.05	4450.5	3527.3	3639.03	5732.4	4429.98	3359.64	4095.24		2056.16	1970.78	2653.68	3272.08	3395.79	4320.93			1878.71
O75369-8	O75369-8	FLNB_HUMAN	FLNB	Isoform of O75369, Isoform 8 of Filamin-B	10171.7	17760	8585.71	16071.7	18016.9	12378.3	18751	11524	10169.9	16001.6	19030	28776.3	20507.3	7494.9	10849.1	13457.3	9030.27	10564.5	6428.62	10174.6	10310.1	8951.27	5321.01	7757.09	9543.2	6656.08	13342.1	5146.91	11802.6	14447.8	15250.9	9070.72	12643.4	6721.8	15685.3	7947.22	12101.7	9340.36	9082.37	12466.1	16238.9	11568.2	18906.9	14726.9	10919.5
O75381-2	O75381-2	PEX14_HUMAN	PEX14	Isoform of O75381, Isoform 2 of Peroxisomal membrane protein PEX14												848.901																					1106.32											1729.78
O75390	O75390	CISY_HUMAN	CS	Citrate synthase, mitochondrial		8806.61	10485.2	9045.93	7171.51	9735.82	11375.3	9875.14	10564.5	14667.4	13427.5	9372.55	8907.35		11056.2	12221.9	7008.84	8898.65	9683.7	10333	11644.6	13226.2		11709.9			10220.1	5679.74	9454.95	8620.05	10663	13108	10101.4	11286.6	8528.05	12955	10503.7	15346	11758	8211.55	12270.4	15586.7	38151.1	37348.3	11067.6
O75391	O75391	SPAG7_HUMAN	SPAG7	Sperm-associated antigen 7		2064.88	1777.54		1483.74	1210.63		1702.94	1548.08		1411.52	1093.1	1922.15	1600.99	1527.24		1652.14	1414.65	1646.88		2586.76		1238.68	2114.23			1402.78	1257.03	1229.17	2106.12	1503.54	1289.92	1579.1	2313.09	1468.78		1185.19	1095.81	1940.25	2712.7	976.28	1166.35			1486.88
O75396	O75396	SC22B_HUMAN	SEC22B	Vesicle-trafficking protein SEC22b	3520.35	2105.25	2175.84	2670.92	3062.3	2222.99		1978.03	2177.32	3476.39	2424.58	1853.57	1506.45	6265.29	3166.39	2502.82		2238.73	2896.45		3512.73		4312.98	1639.34		1027.34	3298.7	2511.14	4467.72	4459.94	3518.59	2965.76	507.213	5583.55	1698.9		2576.64	3897.1		1765.65		3703.87			1868.69
O75400-2	O75400-2	PR40A_HUMAN	PRPF40A	Isoform of O75400, Isoform 2 of Pre-mRNA-processing factor 40 homolog A		2359.71	2209.92	2435.61	1849.8	2424.94	2547.89	1837.86	2128.84		3232.2	1870.98	1977.36		2088.15	2395.79	2171.57	1172.23	3024.81					2161.2			1162.1	1849.55	1267.67	1787.56	1775.19		1941.27	2582.45			980.971	1565.03							2087.19
O75436	O75436	VP26A_HUMAN	VPS26A	Vacuolar protein sorting-associated protein 26A	4205.86	4625.38	4772.14	4534.93	3988.04	4371.1	4883.25	3879.3	3389.8	5282.3	6072.37	4102.04	4116.1	5937.37	4716	4999.57	4868.1	3373.28	4288.72		4205.06	3714.84	3912.96	3792			2496.15	2310.9	5368.59	4127.7	4444.49	4651.62	3955.96	4869.8	4616.41		5238.16	3277.49	3513.08	4507.86	4318.06	3271.63	6589.96	6471.73	3822.78
O75439	O75439	MPPB_HUMAN	PMPCB	Mitochondrial-processing peptidase subunit beta		1643.76		2275.47	2094.45	3247.39	3096.52	2688.53	2485.5	4782.57	3185.07	1823.28	2294.13		1848.81	2935.19	1598.93	1839.06	2122.07		2295.86	4170.8					1181.4			1571.06	1502.16	1383.04	1468.37	1389.96	1416.11		5015.29	1229.6	1770.84	1668.65	2343.44	2219.47	5000.62	4547.81	1479.37
O75475	O75475	PSIP1_HUMAN	PSIP1	PC4 and SFRS1-interacting protein		3266.91	2525.71	2253.66	2746.21	3771.62	1942.5	2668.59	3374.99	4342.57	2953.71	3583.14	3422.66		3608.2	3263.69	2578.68	1924.32	3907.31		2478.7						851.95		1079.18		1795.13	2199.17	1723.48	2398.25	1662.76		2743.21	1671.44			2365.16	1865.62			1832.62
O75477	O75477	ERLN1_HUMAN	ERLIN1	Erlin-1	1399.23		1509.6	1468.35	794.539	1622.34		578.397				1478.4			632.735	2116.93		501.492									592.068	1142.09						1746.77			1556.28							809.84
O75489	O75489	NDUS3_HUMAN	NDUFS3	NADH dehydrogenase [ubiquinone] iron-sulfur protein 3, mitochondrial		2379.44		2020.17	2100.58	1888.29		1787.1	2843.23		6464.72	1995.4	2041.23		1473.92	2611.25	2005.12	1562.12	2540.59		2893.2			2178.86	3506.49		2136.46		1874.2	2050.06	2285.82		1403.52	1974.23	2436.9		2838.27	1883.94		2984.88	1701.3	1935.8	6152.6	5148.07	1820.34
O75494-2	O75494-2	SRS10_HUMAN	SRSF10	Isoform of O75494, Isoform 2 of Serine/arginine-rich splicing factor 10		2330.32	948.958	2289.39	1555.03	2069.26	2119.68	1397.88	2405.89	3780.47	1885.19	1417.9	1666.11			1305.86		1135.52	1355.36		1005.61						971.37
O75506	O75506	HSBP1_HUMAN	HSBP1	Heat shock factor-binding protein 1		1644.9	2247.01		1078.67			2046.91	1900.13			802.068	976.354		1005.16	716.696	474.403	1376.4			611.359										1163.21				911.56
O75521-2	O75521-2	ECI2_HUMAN	ECI2	Isoform of O75521, Isoform 2 of Enoyl-CoA delta isomerase 2, mitochondrial			1568.65			944.271			1110.83				1147.72				1099.28																1124.43									1099.07	2277.43		1102.88
O75530-2	O75530-2	EED_HUMAN	EED	Isoform of O75530, Isoform 2 of Polycomb protein EED																					896.034						1124.69		1165.17																957.204
O75531	O75531	BAF_HUMAN	BANF1	Barrier-to-autointegration factor	7899.5	11277.5	8377.49	12059.4	10398.3	11184.4	5321.98	11993.1	8938.61	10900.3	12214.3	12075.9	11381.6	7115.53	11242.4	10979	11593.2	11716.4	10131.9	5030.26	11090.7	5217	8104.72	8689.48	7701.02	8102.78	7919.3	7842.3	7642.88	10383.7	8458.62	8683.02	7606.88	10372.2	7729.53	6926.91	6242.62	10070.4	8874.65	7993.08	8877.57	10548.3	8394.13	10687.6	11413.5
O75533	O75533	SF3B1_HUMAN	SF3B1	Splicing factor 3B subunit 1	3614.03	3266.37	3645.41	3257.83	3011.19	3162.5	3330.06	2441.13	3424.51	3660.61	3383.63	3005.63	2828.77	3041.31	3468.9	2641.75	3399.78	2493.53	3363.93	3458.68	2923.86	4668.22	2492.51	2586.93		4681.37	2103.82	2276.49	2053.74	2786.41	2320.74	2755.88	2828	3311.78	2655.35	4830.97	3151.03	2294.8	3612.78	2660.09	2684.68	2733.51		3911.27	2626.7
O75534-2	O75534-2	CSDE1_HUMAN	CSDE1	Isoform of O75534, Isoform 2 of Cold shock domain-containing protein E1		3228.8	5551.41	4421.55	3948.19	2864.09		4106.87	3835.62		3071.56	3042.53	3296.4	3558.98	3642.63	3211.59	2158.52	2532.26	3209.12		3491.84	2819.76		3292.47	4338.44		2584.43	1910.59	2636.66	3076.33	2872.9	2789.15	3382.32	2570.64	3150.53		3364.11	2883.42	3538.34	3566.12	3727.83	3424.09			2520.43
O75607	O75607	NPM3_HUMAN	NPM3	Nucleoplasmin-3	1474.32	641.147	1331.21	1056.61	743.928	614.005		1917.73	1247.79		1834.07	823.975	908.746	3172.21	2011.59	2268.57	1846.13	2472.76	2073.86	8251.69	1134.35	4530.51	1495.47	3377.2	1521.51	1385.11	2003.06	2798.74	2103.32	1715.16	1316.47	1801.79	1695.58	1648.48	2699.78	3248.39		1750.03	1828.85	2288	1997.24	1870.9	313.523	1934.89	1995.58
O75608-2	O75608-2	LYPA1_HUMAN	LYPLA1	Isoform of O75608, Isoform 2 of Acyl-protein thioesterase 1		3139.29	4345.45	4084.5	3087.69	2644.93	3916.47	3018.38	3536.82	4214.78	3724.43	2506.31	3358.5	3505.02	2347.75	4086.28	3546.44	3260.2	2998.01	9100.59	3069.65		3925.98	3061.87	2924.13		3720.47	3033.88	2829.2	3380.78	1918.58	3359.47	2413.5	3512.42	3027.92	4186.86	2617.25	3221.12	4161.36	2791.28	4191.3	3535.1		4706.56	2810.2
O75643	O75643	U520_HUMAN	SNRNP200	U5 small nuclear ribonucleoprotein 200 kDa helicase	4492.48	4698.85	5185.1	4698.34	3917.39	3707.69	4788.63	3938.86	4558.87	4330.78	4545.68	3080.26	4425.45	4215.55	4471.22	3849.79	3429.31	3890.53	4450	3928.75	5947.24	5941.14	5414.21	4080.32	6655.32	5205.45	3796.68	4500.69	3520.45	4333.14	4708.92	4331.09	4050.53	4557.9	4270.45	6092.92	4871.95	3638.41	4827.08	4598.75	4514.6	4855.2		5332.04	3880.27
O75683	O75683	SURF6_HUMAN	SURF6	Surfeit locus protein 6
O75691	O75691	UTP20_HUMAN	UTP20	Small subunit processome component 20 homolog			1083.08	1435.85	975.986			1042.51	962.812		2186.19	935.86				1222.75		866.397					1304.85				1009.17		1230.41	1609.35	1138.92		1027.29	2103.05	1058.2		1242.85	957.465			820.771	1011.49	1088.12		1376.99
O75694	O75694	NU155_HUMAN	NUP155	Nuclear pore complex protein Nup155	2141.3	2373.09	3000.37	2041.42	1524.62	1389.97	2985.43	1782.33	2381.89	2898.23	2867.1	1409.72	2524.93	2092.31	1980.98	2020.61	1893.89	1821.03	2141.04	6767.65	1961.6	2042.5		2115.56			1944.57	1253.51	2586.65	1977.33	1871.53	3255.72	1785.18	2229.37	3047.07		1814.34	2085.42	2454.47	3460.36	2173.73	2633.84	3873.79	3140.18	2117.35
O75695	O75695	XRP2_HUMAN	RP2	Protein XRP2		769.182		956.609	573.743	763.382			834.237		1623.02	1035.87	1246.63					818.05									779.096		1608.05													872.666
O75718	O75718	CRTAP_HUMAN	CRTAP	Cartilage-associated protein	2207.56	993.441	1905.59			1389.46		694.594				1072.1
O75787-2	O75787-2	RENR_HUMAN	ATP6AP2	Isoform of O75787, Isoform 2 of Renin receptor					1236.2			1220.44				1560.08																		1084.88										951.174				814.374	802.811
O75792	O75792	RNH2A_HUMAN	RNASEH2A	Ribonuclease H2 subunit A								560.087
O75794	O75794	CD123_HUMAN	CDC123	Cell division cycle protein 123 homolog				1881.6	1608.82	2068.97			2509.89						1272.06			1772.04						2163.38			1984.88			1514.93	1781.83		1750.76		1982.02				1868.76	1773.18		1523.57			1696.84
O75817	O75817	POP7_HUMAN	POP7	Ribonuclease P protein subunit p20		735.466		1350.83	672.635	1135.75		629.438				1222.68			1124.39		1105.66	824.94	1339.11					618.179			852.79			1139.87		1614.52					1257.72	1110.09				906.879			747.652
O75821	O75821	EIF3G_HUMAN	EIF3G	Eukaryotic translation initiation factor 3 subunit G	9764.26	5984.08	5993.15	6033.73	7262.1	7067.34	7203.99	7871.41	7233.34	6636.94	7129.25	6066.87	8310.77	7687.77	7066.34	8467.13	7560.72	7774.09	7079.9	9434.2	7671.81	6731.85	9469.43	10157.1	12232.6	9563.53	6528.97	10776.7	8218.25	8095.68	5532.96	6923.14	7767.98	6855.35	8255.66	11743.6	7082.21	7571.3	8904.95	7671.96	8375.77	6548.19		9319.43	7105.04
O75822	O75822	EIF3J_HUMAN	EIF3J	Eukaryotic translation initiation factor 3 subunit J	12398.6	5904.13	3996.06	7891.48	9407.66	8165.12	7831.65	10418.8	5407.24	6789.55	3660.39	7979.05	4926	5393.45	6990.75	5576.23	7469.58	9742.6	7884.82	7177.61	11179.4	9618.57	7811.13	11463	12273.2	13200.8	7451.57	8914.64	7443.72	7384.32	9373.37	8377.85	10136.1	4907.7	7188.7	5229.29	3924.26	7496.26	5231.14	7469.69	6753.27	5927.14	5594.03	7059.73	10252
O75844	O75844	FACE1_HUMAN	ZMPSTE24	CAAX prenyl protease 1 homolog																		13330.1
O75874	O75874	IDHC_HUMAN	IDH1	Isocitrate dehydrogenase [NADP] cytoplasmic	2849.98	5086.17	4453	4623.91	4256.56	5236.45	4409.12	3414.01	3366.64		3884.45	3529.87	3779.03	6647.3	4034.06	3595.57	4985.66	4719.89	4143.4	5500.08	4438.46	4786.14	4807.4	4812.01	4109.75		3807.09	4722.85	3263.85	4048.67	4324	3806.21	3691.41	5681.27	4142.16	4595.84	4189.86	3928.05	4399.28	4205.4	3950.41	4435.93	4664.01	5330.24	3429.33
O75886	O75886	STAM2_HUMAN	STAM2	Signal transducing adapter molecule 2					1093.82	1378.69					1673.86				1365.77												901.305						951.649	2357.89
O75915	O75915	PRAF3_HUMAN	ARL6IP5	PRA1 family protein 3	3056.58	2835.83	2313.32	4381.47	3466.48	1807.76	2602.21	2885.33	2693.03	2951.3	2838.92	1996.93	1746.41		2566.19	1881.44	1634.61	1444.68	2008.88						1966.53			1053.69																	730.818
O75934	O75934	SPF27_HUMAN	BCAS2	Pre-mRNA-splicing factor SPF27		802.215	659.289	1129.73	534.822	661.848		557.119					1172.89		860.973	737.74				648.801	1125.7	1217.15					426.521	1047.59	155.512	634.281	859.232			1065.37			302.932		997.051	642.519					548.022
O75940	O75940	SPF30_HUMAN	SMNDC1	Survival of motor neuron-related-splicing factor 30	1436.25	970.216		1492.41	1543.32	1122.67			1326.48		1194.84	890.195	1241.16			720.828		1594.92	999.862		1517.01		1713.5	1217.93		562.905	792.754	870.175	1352.09		1323.18		1321.6	1119.76	957.498			1893.45	1128.85	1906.67	1150.98				959.886
O75947	O75947	ATP5H_HUMAN	ATP5H	ATP synthase subunit d, mitochondrial		5418.08	5649.8	5202.51	3198.84	3484.35	5975.07	3135.26	3058.74	5245.77	4855.92	3003.07	3264.51		2486.36	3160.14	3567.57	2441.95	2122.27	3400.15	2712.73			1343.16			3490.97		1530.03	2233.87	2013.26		2516.5	2789.43	2263.6			2178.27	2004.07	2418.57	6840.54	2540.9	9285.92	4634.16	2507.01
O75955-2	O75955-2	FLOT1_HUMAN	FLOT1	Isoform of O75955, Isoform 2 of Flotillin-1		1823.22	1814.67	2406.11	1497.79	2175.94	1735.91	2137.39	1354.4			1416	904.662		1590.28	1205.68	3294.51	1080.71			1215.53	1138.9		1472.44			986.894		1175.12		1492.74	1420.25	2123.25	1033.21	1941.47		1646.9	1358.73				345.766			1215.04
O75962-4	O75962-4	TRIO_HUMAN	TRIO	Isoform of O75962, Isoform 4 of Triple functional domain protein		1613.54		1089.32		1870.27		2514.81			2416.56	2480.24	1823.85		1684.02						1502.75						1802.82		1709.9	2372.4				2364.02	1581.16		2459.66	1146.28	2927.86						677.176
O75964	O75964	ATP5L_HUMAN	ATP5L	ATP synthase subunit g, mitochondrial		6931.83		9076.02	5657.38	6437.37	7328.42	6921.09	6965.91	8546.03	8682.33	7255.9	7186.16		5616.75	5891.94	5676.89	5187.07	6380.27	8323.3	8159.68			9907.1			7605.61		6022.99	6321.6	6927.44	7897.34	6424.3	7759.72	6859.28		9562.67	6902.23	6876.99	6818.05	5628.12	8143.26	31833.3	17645.1	6912.04
O76003	O76003	GLRX3_HUMAN	GLRX3	Glutaredoxin-3	5311.54	5899.41	5496.22	5727.6	6339.38	5204.62	5945.25	7171.25	5532.29	5448.99	5719.3	6759.71	6209.42	5278.68	5304.5	6700.48	6090.77	7378.44	4849.33	5917.41	5753.86	5697.85	3955.11	4944.92	3560.23	4665	6346.48	5359.87	6976.57	5863.49	4813.39	4756.73	5449.26	5009.99	6478.3	4846.79	6750.36	5781.21	5188.37	5630.32	6297.31	5917.2	6480.54	5105.3	5514.41
O76021	O76021	RL1D1_HUMAN	RSL1D1	Ribosomal L1 domain-containing protein 1	5440.81	4135.1	3649.54	4424.51	4364.67	4361.9	4589.23	5493.32	4929.9	4438.85	5445.7	3354.16	4682.46	3747.8	4227.44	6923.74	4732.15	6289.7	4360.8	4551.97	6396.69	4394.31	5757.51	5724.11	6571.98	5999.92	5100.43	4953.59	5558.06	4069.21	5012.75	4949.36	5349.15	6340.93	5547.72	5280.55	5618.99	6154.98	4550.42	5499.63	6431.43	5039.36	3479.22	3098.58	5978.69
O76031	O76031	CLPX_HUMAN	CLPX	ATP-dependent Clp protease ATP-binding subunit clpX-like, mitochondrial		1935.77		3003.14	2185.6	2093.47	2451.76	2603.7	1876.88	1647.63		2113.15	1555.94		1374.48	1953.49	1839.86	1695.34	2124.45	3044.94	2019.71	1722.75		2738.25			2424.18		2184.03	1755.57	1487.39	2279.15	2027.63	2072.78	2433.91		1469.34	1981.69	2224.6	3476.07		2678.26	8987.54	6177.51	2276.96
O76070	O76070	SYUG_HUMAN	SNCG	Gamma-synuclein	3324.27	3393.72	1309.49	4588.35	5391.37	2987.34	4032.61	2992.92	4599.68	2158.66	2883.14	3379	1651.24	2270.26	2118.55	3601.93	2962.85	5191.57	3777.19	8439.42	3755.32	4535.66	4312.21	3172.31	5807.27	4917.87	4965.3	3802.43	4246.28	2326.15	5367.53	2875.96	4525.6	1707.74	2708.88	2194.64	3890.23	2437.64	1157.61	2302.85	3758.24	5607.43	5201.01	5193.71	5375.54
O76094	O76094	SRP72_HUMAN	SRP72	Signal recognition particle subunit SRP72	1957.01	1233.32	1339.9	1022.88	1424.96	859.625	1759.96	865.388	1260.66			866.106	1655.04	1558.96	981.11	989.111	1184.74	1040.66	902.902	5834.42	774.586	3326.35		771.231	1420.17		617.83	1127.32	950.702	1849.77	922.875	1529.41	1085.75	1606.25	1121.02		1346.52	855.283				1109.17			873.857
O94760	O94760	DDAH1_HUMAN	DDAH1	N(G),N(G)-dimethylarginine dimethylaminohydrolase 1	2982.99	2969.8			2585.28			4483.72	2653.01			5736.98		3350.99	3381.71			3335.85	1571.33	3484.24	2870.85						1569.51		1586.07			1966.93	4004.38	3425.43				1902.13	2141.27						1510.52
O94763-2	O94763-2	RMP_HUMAN	URI1	Isoform of O94763, Isoform 2 of Unconventional prefoldin RPB5 interactor 1		1298.35										1405.67															1154.77						1014.95		739.096										1261.19
O94776	O94776	MTA2_HUMAN	MTA2	Metastasis-associated protein MTA2	4429.47	3622.05	4489.88	3928.1	3433.95	3551.26	4382.21	3907.17	3908.08		4276.4	3585.03	4236.7	3924.63	4136.99	3675.93	3453.54	3518.52	3322.57	2838.01	3306.16	4437.49	3402.18	2231.38	5634.26	2220.73	2996.84	3127.19	3632.63	3328.98	2792.76	2372.07	3036.78	4486.9	3203.52	3851.85	2922.42	2636.12	2825.88	4263.59	3389.02	3358.92			3540.11
O94826	O94826	TOM70_HUMAN	TOMM70A	Mitochondrial import receptor subunit TOM70		2427.4		3136.06	1991.1	2662.24	3096.44	1711.33	2108.39		2970.21	2408.34	2325.07		2493.64	3311.12	2657.33	1991.68	2048.17	3171.76	2958.48			2416.84			1975.46	1621.93	2501.87	3557.9	2255.89		2257.16	3353.49	2336.46			2360.52	3181.67		4846.41	3346.91	12522.2	8626.41	2367.11
O94855-2	O94855-2	SC24D_HUMAN	SEC24D	Isoform of O94855, Isoform 2 of Protein transport protein Sec24D		900.574		543.783	798.204	1441.68		554.489				1016.42				572.537	856.652	945.686			329.61			458.648			615.639		1439.75	694.458		825.481	613.843				1068.4		866.298			1124.69			683.792
O94874	O94874	UFL1_HUMAN	UFL1	E3 UFM1-protein ligase 1																													594.939	405.999							736.077
O94888	O94888	UBXN7_HUMAN	UBXN7	UBX domain-containing protein 7		1911.24		1928.52	2063.66						5132.94	2600.24	1955.38	3072.39		1851.04	1843.61	2198.62	1878.53								2027.23	1451.24	1480.35			2163.53	3363.49		1571.89					3920.98					1668.84
O94906	O94906	PRP6_HUMAN	PRPF6	Pre-mRNA-processing factor 6	4178.31	2424.57	3271.92	3036.73	2637.87	2662.2	4088.1	2301.74	3092.97	4850.22	3608.64	2727.35	3021.24	3681.73	3605.54	3002.95	2548.63	2622.67	2272.57	4364.24	3502.18	2553.96	2802.88	2604.55		12759.1	2289.31	2694.77	2804.74	4195.61	3185.34	4075.17	2629.96	3374.35	2878.04	2746.58	2645.34	2571.95	3114.09	3422.03	3914.03	2544.11			3062.06
O94925-3	O94925-3	GLSK_HUMAN	GLS	Isoform of O94925, Isoform 3 of Glutaminase kidney isoform, mitochondrial		5419.64		3555.02	3242.6	6156.06	7038.08	5720.43	4450.39	6591.11	6187.18	5268.23	4175.96		2881.19	3419.16	2054.61	2019.11	807.554	4289.77	3076.04	15297.8		3672.34			2425.42	2420.65	1844.41	5288.98	4875.33	4428.15	3946.62	2673.39	2038.75	13715.7	3237.66	1993.39	4091.68	1440.91	1980.25	3863.5	9363	4027.95	2404.88
O94979-4	O94979-4	SC31A_HUMAN	SEC31A	Isoform of O94979, Isoform 4 of Protein transport protein Sec31A		3459.35	3081.89	3542.57	3065.04	2811.87	3379.88	3936.67	3631.94	3731.74	3366.1	3602.87	3127.32	4395.15	3185.74	3215.05	3764.97	3176.93	3460	5037.62	3245.52	4136.23	2585.18	3041.88			2610.3	3064.72	3088.9	3067.16	2574.24	3598.64	3359.1	3462.98	2708		4416.94	2835.33	3350.64	3920.69	3744.52	3675.18		4682.8	3220.64
O95140	O95140	MFN2_HUMAN	MFN2	Mitofusin-2				760.569		318.422												401.939									563.239							312.023				452.657							269.63
O95149	O95149	SPN1_HUMAN	SNUPN	Snurportin-1												1291.19
O95155-2	O95155-2	UBE4B_HUMAN	UBE4B	Isoform of O95155, Isoform 2 of Ubiquitin conjugation factor E4 B		1591.5			1599.56							1525.66			941.731			1374.16										948.284			995.346				1297.03	1577.38		1550.96			751.957	1334.01
O95163	O95163	ELP1_HUMAN	IKBKAP	Elongator complex protein 1		1712.22	1181.46	1018.91	830.559	997.171		946.788	1325.77			716.496	1368.04					1031.42	738.608		1101.01	993.822							567.752	801.228			678.033				701.715					758.398			777.643
O95169-3	O95169-3	NDUB8_HUMAN	NDUFB8	Isoform of O95169, Isoform 3 of NADH dehydrogenase [ubiquinone] 1 beta subcomplex subunit 8, mitochondrial					1124.31	1105.92			1854.91		2135.01	1092.18	1384.25		1233.85	1877.28		706.264	646.461											444.894
O95197-2	O95197-2	RTN3_HUMAN	RTN3	Isoform of O95197, Isoform 2 of Reticulon-3		887.26	1649.36	757.367	1488.04	1043.56	1618.78	1689.85	753.155		2467.55	1338.2	1272.16									564.279														1529.67	1245.43
O95202	O95202	LETM1_HUMAN	LETM1	LETM1 and EF-hand domain-containing protein 1, mitochondrial		1113.83		2210.54	1438.59	1867.49	2720.85	1513.72	2407.13	4795.52	1890.37	1229.08	1879.3		1464.36	2402.8	1930.7	1561.88	1963.26		1793.07			2418			2168.98		2067.86	1518.02	2664.48	2416.35	1709.96	2025.17	2249.34		2903.16	2067.57	1793.13	1483.21	1966.8	2251.86	7198.17	4804.93	1838.8
O95232	O95232	LC7L3_HUMAN	LUC7L3	Luc7-like protein 3		1915.82	1398.83	1275.98	1559.2	1403.42	1670.13	1892.15	1214.12			1466.26	1144.33	2238.8	1744.2	1738.09	1618.18	1716.39	1448.99		1624.21	3236.92	3456.41	2000.56	2744.61		1212.06	2025.2	1643.31	1432.62	1728.66	1819.49	1790.29	2003.74	1851.64		1885.58	1712.28		1446.43	2230.23	911.869			1301.05
O95235-2	O95235-2	KI20A_HUMAN	KIF20A	Isoform of O95235, Isoform 2 of Kinesin-like protein KIF20A		423.339			886.307	1231.69	1327.6	664.423	968.454	706.746	1445.03		739.038		1160.69		1300.75	1364.49	753.135	1860.95	824.356	274.475	1250.33				1013.53	1184.63	956.614	821.105	1376.47	1811.38	540.205	924.364	915.838					947.835		1038.09			1102.45
O95239	O95239	KIF4A_HUMAN	KIF4A	Chromosome-associated kinesin KIF4A	643.264				825.032	1259.64			1271.58		1170.75	1289.51	1125.11		1015.09		938.029	1377.92					2328.46				1236.67	713.012	1034.62	1286.88				1071.74				1180.95	2083.63	1227.45		1405.18			852.624
O95292	O95292	VAPB_HUMAN	VAPB	Vesicle-associated membrane protein-associated protein B/C	3555.77	3109.53	2871.31	2203.95	2063.65	2383.37			1869.72	2349.28	2283.1	2278.77		1905.31		2305.47	1585.08	1444.44	1425.41			982.513		1310.83				992.5				1767.76			367.866		776.265	182.633
O95295	O95295	SNAPN_HUMAN	SNAPIN	SNARE-associated protein Snapin		630.277	1168.08	804.872	942.993	970.513		694.591				886.01	726.63		1239.58		719.649	703.878	726.289	1763.49	757.963	3705.53		914.714			845.987	802.697	953.402	786.61	1240.31	1762.65	1558.15	642.313	1744.74		733.075	735.849	1122.74	1017.84	856.405				485.848
O95299	O95299	NDUAA_HUMAN	NDUFA10	NADH dehydrogenase [ubiquinone] 1 alpha subcomplex subunit 10, mitochondrial				1656.85	1828.77	2063.36		711.475	2163.15	2432.16	3716.01	1636.62	2113.13		1213.37	3384.66	2119.85	1373.12	1805.62		2554.95			3524.09			1395.16		2147.09	1916.72	1745.36		2030.36	2355.67	2164.02		4006.35	1926.36			1868.61	1682.02	4198.49	4768.92	1317.02
O95336	O95336	6PGL_HUMAN	PGLS	6-phosphogluconolactonase	1919.94	2731.43	1880.51	1996.82	2142.05	2533.27	1436.23	1605.03	1639.96		3562.18	2302.63	3803.29	1709.25	1164.58	2325.62	2044.97	1715.45	2290.54		1259.16	2456.86	2081.83	2545.35		1808.25	2946.81	2744.02	2512.75	3743.78	1637.74		1668.35	1355.73	3962.47			1743.63	1538.43	701.202	2679.33	1064.28			1704.74
O95340-2	O95340-2	PAPS2_HUMAN	PAPSS2	Isoform of O95340, Isoform B of Bifunctional 3'-phosphoadenosine 5'-phosphosulfate synthase 2		2100.43			1497.95			1086.93	730.495			1621.86		2532.24	2638.43			1551.09	1598.97			2283.29	1712.69	1394.57		2595.28	1692.44		2066.49	2876.03	1383.56		2222.95	1386.93		1652.82	3271.69	2614.4	1925.36	2311.62		1490.12			1889.36
O95347	O95347	SMC2_HUMAN	SMC2	Structural maintenance of chromosomes protein 2	4140.59	4114.05	3134.95	2702.14	3291.49	3612.19	3378.61	3180.65	4211.64	3801.62	4365.71	2810.3	3429.99	3436.79	4115.66	3681.22	3773.93	3103.63	3705.88	4894.06	4226.8	4356.39	3713.35	3749.86		3599.03	3944.5	3381.67	4085.43	3640.36	4259.89	3911.8	3690.68	2445.41	3969.57	4933.65	3269.11	3544.18	3750.12	4513.03	2951.28	3787.71		4019.99	3313.97
O95352-2	O95352-2	ATG7_HUMAN	ATG7	Isoform of O95352, Isoform 2 of Ubiquitin-like modifier-activating enzyme ATG7		1499.28			944.488			1209.12				881.812	653.49			583.88	751.296	650.023					1278.67				889.108	665.729	792.876												853.756	1145.69			711.944
O95361-2	O95361-2	TRI16_HUMAN	TRIM16	Isoform of O95361, Isoform 2 of Tripartite motif-containing protein 16		974.404			503.618	984.763		1305.29				864.664	868.874
O95373	O95373	IPO7_HUMAN	IPO7	Importin-7	6718.5	7366.7	5645.93	6454.89	7247.41	5600.82	6068.62	7278.23	7122.46	6222.85	6646.76	7686.44	6608.38	6433.05	8239.41	7704.26	6819.11	7230.35	7446.53	8932.53	6684.39	7530.81	9369.27	9735.94	11657.5	7447.22	6776.6	6871.94	7593.39	8041.14	7864.7	6563.1	6113.59	6006.6	6008.01	6067.29	5591.97	6825.7	7003.06	7087.84	6851.21	7106.54	2379.38	8554.55	7363.89
O95376	O95376	ARI2_HUMAN	ARIH2	E3 ubiquitin-protein ligase ARIH2		1091.47		1069.97	1419.18				1036.44			1265.67				1250.25	1510.3	861.19	2454.64								1016.4	1067.25			763.79	783.031	1341.87	744.61	777.745		603.592		1118.56			925.159			1318.06
O95394-3	O95394-3	AGM1_HUMAN	PGM3	Isoform of O95394, Isoform 2 of Phosphoacetylglucosamine mutase	1119.38	1092.31		1174.21	583.084	623.864			873.485			578.82			931.191	930.294		481.684	284.915											959.791			466.068						1322.11			473.88			669.318
O95400	O95400	CD2B2_HUMAN	CD2BP2	CD2 antigen cytoplasmic tail-binding protein 2				2595.54	1854.77	1172.88		1611.74	2529.63		2801.58	1229.74	2385.78		1192.09	2284.24	1840.89	2440.81		2032.76	2232.8	3068.63		2445.71	2493.87		2223.54	1663.62	1963.35		2268.39	1585.25		2168.81	1761.47		2249.93	1421.08	1420.87	2228.52	2049.86	1866.25			1454.02
O95433	O95433	AHSA1_HUMAN	AHSA1	Activator of 90 kDa heat shock protein ATPase homolog 1	4347.23	2880.07	8316.11	4594.59	4156.6	4296.5	4672.72	4887.49	3895.17	4025.92	8523.48	3627.53	3786.99	7805.85	4272.04	4983.7	2851.92	5250.18	3072.72	6277.23	4400.6	6127.24	3318.75	3737.94		3824.36	4272.34	3936.67	3703.38	4269.79	3947.08	4680.88	3771.81	4147.62	4041.85	5464.77	5768.81	4745.27	5775.19	4282.76	3993.7	4066.1	4601.49	6947.54	4556.02
O95453-2	O95453-2	PARN_HUMAN	PARN	Isoform of O95453, Isoform 2 of Poly(A)-specific ribonuclease PARN						1266.41		2075.9	1700.33				1584.1		1386.59	1196.41	787.241	1175.68	1114.59		1476.75		748.797	984.547			1406.16		1573.61	1089.48			1075.91	1389.8	1472.37			1265.42	2510.96	2222.31		1788.97			1261.15
O95456-2	O95456-2	PSMG1_HUMAN	PSMG1	Isoform of O95456, Isoform 2 of Proteasome assembly chaperone 1		4238.44	3849.96	2267.05	3745.53	2172.28		3378.79	1760.78	2069.54			2925.02	2848.43	1570.86	2764.26	2844.65	2776.38		3535.24	2990.54	3132.44	4213.32	3655.58			3916.25		2393.77	2645.71	2814.78	3005.78	2876.31	1688.42	2418.92	3425.28				3073.86		2361.91			2258.53
O95466-2	O95466-2	FMNL1_HUMAN	FMNL1	Isoform of O95466, Isoform 2 of Formin-like protein 1								1063.03	764.417			681.343						794.841
O95478	O95478	NSA2_HUMAN	NSA2	Ribosome biogenesis protein NSA2 homolog	1157.04	2255.6		2610.15	1697.6	1275.71		2558.99	888.508		2050.53	1477.1	1588.37		1571.71	3264.23	1602.74		2447.87		2761.82		1095.69		1849.1		1116.04		1805.35	2097.03	2607.9		2208.58	2567.09	2703.28		1586.65	1453.47	1729.18	2182.4	1703.89	765.604			1332.06
O95486	O95486	SC24A_HUMAN	SEC24A	Protein transport protein Sec24A					702.813								590.219					521.992									799.437			535.818			507.679					568.001							349.164
O95571	O95571	ETHE1_HUMAN	ETHE1	Persulfide dioxygenase ETHE1, mitochondrial		636.237		672.263	1096.38	1942.62	2820.93	1342.78	1469.64		2349.24	2050.8	2135.59		1368.34	1074.24	1584.47	547.246	1145.12		396.704			868.798			1570.28		1529.61	1755.74	1050.52	1687.16	982.156	847.823	2155.64		1008.5	1310.97			2345.38	1030.74		3654.49	1045.63
O95573	O95573	ACSL3_HUMAN	ACSL3	Long-chain-fatty-acid--CoA ligase 3	1972.86	1534.66		2067.04	1463.44	1419.8		903.372	1055.6		3054.93	1128.84	1411.13		911.017		1797.49	1569.49		1565.96	1260.2			562.575				816.467		1018.58	920.375		775.119	1378.63	1676.11						1701.1	1069.16			908.018
O95684-2	O95684-2	FR1OP_HUMAN	FGFR1OP	Isoform of O95684, Isoform 2 of FGFR1 oncogene partner			1982.99		966.39							1068.29						750.345			981.521						733.439	499.735	764.282		696.373				1360.07		1666.67	1024.52		600.782	1263.54	1355.63			777.247
O95747	O95747	OXSR1_HUMAN	OXSR1	Serine/threonine-protein kinase OSR1	1425.33	1358.35	1095.79	1816.27	1260.76	1633.5	1711.84	1446.12	1925.09	1401.69	2750.09	1281.28	1204.24		1157.33	2330.87	1264.94	1351.4	1360.42	3903.56	1580.16	1059.05	1533	1685.91	2216.57	1128.41	1721.75	2477.53	1482.58	1909.22	1661.93	2229.22	1665.27	881.659	1681.26		1863.9	2010.69	1233.74	1073.16	1862.75	1807.65		2551.39	1343.51
O95757	O95757	HS74L_HUMAN	HSPA4L	Heat shock 70 kDa protein 4L	2023.6	2796.45	3201.89	2520.41	2576.18	2849.81	2892.24	2762.73	3045.64	2998.11	2918.73	2335.29	2754.7	3446.02	2852.74	3267.42	2476.65	3506.9	3151.91		2759.7	1996.72	3366.99	2280.17	1799.63	1556.79	2162.21	3048.42	2900.15	2257.31	1921.93	2354.67	2566.85	2676.95	2429.16	2370.85	2262.62	2571.23	2894.18	2634.86	2046.26	2276.17			3138.48
O95777	O95777	LSM8_HUMAN	LSM8	U6 snRNA-associated Sm-like protein LSm8	765.214	734.543		441.747	901.961	335.75		793.022			1126.32	631.975	361.639		1183.25			799.449	927.722		683.672			346.765				1523.91			326.314		483.376	914.438	343.248		1036.36					361.508			881.084
O95782-2	O95782-2	AP2A1_HUMAN	AP2A1	Isoform of O95782, Isoform B of AP-2 complex subunit alpha-1	881.007	1938.22	2235.42	2642.31	1766.8	1941.44	2699.32	1882.68	2496.6		1799.57	2528.9	1880.91	3040.78	1301.19	1481.85	2822.43	1880.28	2462.51		1781.3	1918.25	2534.88	1416.5	1463.75		1929.01	1395.59	1404.03	1836.92	2261.77	959.403	1821.91		2243.21				1801.52	2262.57		1796.55			1250.3
O95816	O95816	BAG2_HUMAN	BAG2	BAG family molecular chaperone regulator 2	3043.8	2934.12	4035.59	3554.97	4188.18	4428.86	2990.35	3595.95	3710.78	4046.5	3114.12	1980.37	2277.13		2075.16	4158.79	3174.91	2444.29	2185.06		2849.84	8737.21		2678.08		3152.58	1735.69	3291.57			2516.35		2584.15	3713	2329.77		3081.91	3081.53		2677.34	2816.61	2798.98		7312.88	2912.74
O95817	O95817	BAG3_HUMAN	BAG3	BAG family molecular chaperone regulator 3		2410.26	3541.71	2022.85	2511.75	3861.44	2329.94	2876.73	2616.61	6465.36	1873.4	2743.07	2609.39	3654.29	2425.94	2289.61	2569.06	3385.74	1955.34	3069.08	2192.41	4304.51		2620.34	4376.54	3550.68	2698.26	2729.31	2575.76	3136.7	2450.79	2754.01	2948.25	1225.1	2648.8	3515.66	3936.35	3230.08	2901.97	3099.24	1640.41	2695.46		3654.63	2677.05
O95831-3	O95831-3	AIFM1_HUMAN	AIFM1	Isoform of O95831, Isoform 3 of Apoptosis-inducing factor 1, mitochondrial	2532.59	2146.49		3861.29	2345.64	3301.49	3451.14	3062.41	2673.1	3870.81	4115.79	3219.4	3502.46		2445.75	3144.08	2063.26	2959.87	2741.79	4361.73	2744.58			4279.36	1596.08		3452.34		2705.87	2922.21	1745.48	2578.18	2399.67	1984.69	3646.25		3459.7	2073.22	1588.26	3584.22	3154.5	2511.31	7506.66	7142.35	2642.07
O95834-2	O95834-2	EMAL2_HUMAN	EML2	Isoform of O95834, Isoform 2 of Echinoderm microtubule-associated protein-like 2								1856.8	1195.56			1704.86															987.623			2365.95			1060.08
O95861-2	O95861-2	BPNT1_HUMAN	BPNT1	Isoform of O95861, Isoform 2 of 3'(2'),5'-bisphosphate nucleotidase 1		3920.81	2542.95	3429.67	2070.01	2559.67		2773.82	3232.7	3108.95	2248.68	2349.09	1802.61		2817.88	1782.35	2714.63	1913.94		3121.95	3072.47		1778.96	3249.53	2124.93	3877.28	2254.28	1625.42	2531.14	2741.05	2212.65	2528.38	2840.07	2946.23	2244.3	3817.51		2540.94		3415.74		2583.57		3078.76	2838.21
O95865	O95865	DDAH2_HUMAN	DDAH2	N(G),N(G)-dimethylarginine dimethylaminohydrolase 2						1260.26			1325.44			492.547		2602.5	1090.44													674.38	1400.68		944.283
O95983-2	O95983-2	MBD3_HUMAN	MBD3	Isoform of O95983, Isoform 2 of Methyl-CpG-binding domain protein 3					329.762										768.698							996.333					518.498			503.644												439.679			254.12
O96000	O96000	NDUBA_HUMAN	NDUFB10	NADH dehydrogenase [ubiquinone] 1 beta subcomplex subunit 10		2145.87		2383.91	2513.57	2617.48	1825.16	2139.24	2300.65	2718.97	3935.16	1918.29	2248.73		1810.76	2397.63	1687.65	1233.92	2365.02	1796.06	1758.77			2400.57			1641.9		1292.85	2585.93	1882.65	1922.61	1919.55	2205.67	2450.91			2446.15	1632.22		1646.44	2030.65	6379.6	4758.12	2248.64
O96008	O96008	TOM40_HUMAN	TOMM40	Mitochondrial import receptor subunit TOM40 homolog		2517.29		2635.72	2603.06	2490.05	3644.3	2580.28	2562.51	3607.07	2935.76	2255.68	2165.84		1945.7	1961.35	3242.98	2531.93	1771.86	2781.18	2751.35			2113.08			3247.55		3305.78	2542.93	3027.65		3389.31	2088.41	2105.75			2029.12			2447.1	2142.8	6374.49	7500.44	2243.85
O96019	O96019	ACL6A_HUMAN	ACTL6A	Actin-like protein 6A	3970.87	7807.96	3605.94	5192.15	4694.08	4286.31		4293.06	5242.17	4007.74	5907.32	3841.27	4934.58	4970.54	5145.42	4598.56	2746.44	2731.16	4682.69		6853.01	6582.96	3823.76	5483.75	4832.87		4924.71	3404.38	4126.13	4930.63	4236.51	8861.9	4142.88	7549.22	5870.57		3019.55	4018.44	5116.6	3831.35	3784.5	4560.07	4036.15	6724.48	4052.1
P00338-3	P00338-3	LDHA_HUMAN	LDHA	Isoform of P00338, Isoform 3 of L-lactate dehydrogenase A chain	46733.9	57239	52953.8	62113.7	81717.2	62920.6	56976.5	56241.9	87084.4	48356.6	54939.3	70094.7	61863.5	61965.8	52577.8	49287.7	54742.2	56168.2	59311.8	39139.7	52918.6	45356.5	37756	42893.1	39375.9	33786.9	45412.4	46088.4	40212.2	49938.4	41423.2	37570.8	34558.3	48194.6	44083.2	35434.3	33973.2	51398.6	43809.2	45083.8	39687.4	55412.6	37941.1	39066.7	56376.5
P00367	P00367	DHE3_HUMAN	GLUD1	Glutamate dehydrogenase 1, mitochondrial		4208.96		4219.26	3460.43	4203.76	6794.99	4534.16	3941.48	4915.05	4476.32	3671.21	3129.45		2268.57	3255.22	3395.52	3416.77	2537.85	4223.04	3310.42	14936.7		3234.83			3120.18		2370.07	3490.28	3342.41	3552.16	3275.63	2509.88	2941.32	11868	4797.83	2981.63	2243.23	2194.92	4242.81	3768.85	10907.4	7705.66	2681.99
P00374	P00374	DYR_HUMAN	DHFR	Dihydrofolate reductase					1228.34	1170.57		533.136	2774.28		1437.69	704.427	1420.67														705.356		665.061		968.14				663.501
P00387-2	P00387-2	NB5R3_HUMAN	CYB5R3	Isoform of P00387, Isoform 2 of NADH-cytochrome b5 reductase 3	6233.88	6915.26	3756.04	9514.34	4211.31	5919.34	5203.04	4928.04	5401.28	5015.1	5097.54	6110.94	4114.16	4768.54	4296.56	4113.46	5585.05	5295.94	5508.76	8895.34	5384.3	2709.3	2746.8	4711.26	6509.47	6413.34	4618.62	4303.52	4678.07	5078.34	5215.34	5312.67	4717.63	4786.83	4252.93		5739.08	5037.18	6402.23	4378.95	4968.8	5104.9	11990.4	7504.76	4078.91
P00390-2	P00390-2	GSHR_HUMAN	GSR	Isoform of P00390, Isoform Cytoplasmic of Glutathione reductase, mitochondrial		4605.67	2340.32	1922.49	5843.28	3745.62	4408.53	3288.77	5951.53	4465.69	3885.32	3955.98	4750.57	5880.12	2981.76	5001.96	5420.3	4752.22	5697.8	3788.69	2904.4	2450.68	1849.07	1373	3924.5	3546.08	4034.68	5188.14	3459.64	3671.11	4326.3	4383.72	2831.01	4891.1	4760.18	4056.02	10629.3	3170.34	4922.92	3774.1	3467.54	4967.24	5883.41	8723.48	5195.19
P00403	P00403	COX2_HUMAN	MT-CO2	Cytochrome c oxidase subunit 2		7813.15	1570.22	5527.7	5572.56	4933.28	5078.34		8799.82	6405.18	6777.53	7345.18	7449.1	2941.79	3328.26	9343.64	4074.58	7190.04	4922.56	4335.92	5086.72			5113.6			4504.76		3446.33	3979.65	6048.68	5578.89		7954.39	5413.32		2354.05	6559.58	2812.79		5882.3	6854.6	25323.6	19874.5	5050.6
P00441	P00441	SODC_HUMAN	SOD1	Superoxide dismutase [Cu-Zn]	7030.74	9995.3	9715.12	10953.6	15378.7	14852.2	10852.5	9853.41	17036.9	7985.68	8796.08	12133.7	10759.1	39325.4	10128.7	14487.4	8808.84	9318.67	10429.9	9252.73	11779.9	12276.1	11271.7	10430.8	9935.94	9448.87	14555	8773.09	9177.84	18890.7	12019.3	14496.8	13500.5	10364.1	14563.4	8578.96	10506.8	12437.2	6755.36	7394.69	7186.64	14571.4	11312.7	9726.71	14364
P00491	P00491	PNPH_HUMAN	PNP	Purine nucleoside phosphorylase	2550.34	2412.1	2949.2	2606.71	3361.37	2712.74	2307.66	2651.65	4410.46	2880.85	2923.91	2125.16	4028.84	3488.22	2954.64	2216.71	3024.84	3164.51	2631.51		1419.55	3747.47	4373.22	3064.79	1617.38	3904.44	3258.6	1702.66	2121.94	2334.46	2278.73	2502.05	2685.6	1550.98	2988.68		1837.2	2096.49	2713.98	1928.65	1819.31	1483.14			2067.04
P00492	P00492	HPRT_HUMAN	HPRT1	Hypoxanthine-guanine phosphoribosyltransferase	5035.4	4384.79	5665.17	7813.03	3984.51	6959.43	5834.39	3289.22	4752.51	5699.39	5803.86	4786.46	7079.71	3857.11	4184.42	6999.24	4913.14	4399.1	5245.35	3167.87	5607.97	5951.33	3355.15	3618.57	6862.85	3594.91	6918.73	5351.59	7243.2	4962.84	4499.18	5831.98	3072.7	4913.45	5740.45	7272.18	5571.04	5595.45	4756.97	8257.33	9168.06	4996.91	5347.23	6795.97	4998.2
P00505	P00505	AATM_HUMAN	GOT2	Aspartate aminotransferase, mitochondrial		10414.4		10276.2	8781.15	12603.3	12177.1	10589.6	9288.94	15827.3	9165.48	11183.8	10704.7	2354	8446.93	13848.1	7376.41	11751.9	9104.09	9387.61	8476.52	24962.4		8833.43			7179.92	1574.1	9086.5	10344.4	7748.07	9832.84	8267.81	13418.3	11987.1	3728.24	12270.6	9654.92	10991	11538.3	10514.7	10098.4	38336.8	31683.7	9465.09
P00533	P00533	EGFR_HUMAN	EGFR	Epidermal growth factor receptor		1823.3			529.314	1165.72	4165.2	2116.69	2065.11		2983.34	1295.25	1748.61		972.3	2447.25	2118.16	1287.5		5141.12	1495.21							603.487	2096.88	982.061	1430.36		1657.42	1933.27	1576.61			835.88		2072.1		1756.27			1729.26
P00558-2	P00558-2	PGK1_HUMAN	PGK1	Isoform of P00558, Isoform 2 of Phosphoglycerate kinase 1	34426.2	32260	41150.4	50184.6	37402.9	38072.3	37234	30985.4	34485.1	35412.9	36321.4	52697.9	40168.8	18498.8	24804.5	34257.8	25655	30178.1	28978.8	18265.4	31354.8	53264	20738.6	24736.6	19482.3	21189.6	44816.5	26757.5	34535.3	23783.4	24797.7	21115.2	22417.1	30097.2	32312.5	23712.6	26010.9	29933	17905.2	30935.1	30105	28404.3	18587.6	34647.3	25652.5
P00568	P00568	KAD1_HUMAN	AK1	Adenylate kinase isoenzyme 1	4235.08	4576.66	2409.99	4957.56	4840.29	4357.17	11310.8	4561.61	6170.15	5418.15	6644.42	5628.47	4051.48	5083.66	4431.86	5573.58	2992.63	3524.13	6110.94	6739.62	4047.87	6008.97	4777.68	4461.78	5915		4309.76	4990.13	3437.52	3318.4	4078.93	5186.57	1813.42	2890.12	3720.84	3930.08	5231.45	3285.65	4794.86	4206.62	5074.8	3786.77			5454.97
P00846	P00846	ATP6_HUMAN	MT-ATP6	ATP synthase subunit a		988.422		1844.76	1943.67	1410.17	2273.32		1670.11	2481.21	2570.01	2017.04	1605.68		1217.95	2719.9	2540.1	1743.31	1327.9		2018.95									940.554	1208.4			2531.99								1252.96	3492.51		1388.75
P00966	P00966	ASSY_HUMAN	ASS1	Argininosuccinate synthase		1144.7					2171.07					1175.87	2266.21																		1522.84
P01023	P01023	A2MG_HUMAN	A2M	Alpha-2-macroglobulin
P01111	P01111	RASN_HUMAN	NRAS	GTPase NRas		3582.02		3106.56	3062.35	4649.97		3185.82	3046.8		4233.45	2684.65	3352.88		3895.25	5357.53	3973.21	2492.68	2787.36	5686.32	4226.05			4089.87			3025.9		4017.18		3990.52	3043.83	4110.2	3929.88	4794.52		4082.8		4145.33		4606.49	3079			3674.12
P02545	P02545	LMNA_HUMAN	LMNA	Prelamin-A/C	18632.9	31352.2	20040.6	34875.1	34461.3	32188.7	21990.8	31393.6	28052.9	22216.3	20548.4	30555.1	25549.9	20490.7	18747.8	14158	14869.6	21469.5	20428.1	19029.1	17968.6	20726.2	15845.9	17074.8	17097	14520.6	16103.7	20226	13682.4	24530.8	22612.1	14264.3	16285.7	12819.6	13419.7	11401.8	21283.4	16530.9	17141.3	17335.4	16365.4	21205.4	15880.1	23930.6	14523.9
P02786	P02786	TFR1_HUMAN	TFRC	Transferrin receptor protein 1	2588.14	2537.8	4485.81	3147.93	2260.8	4152.41	3367.3	2956.58	2661.48	3975.4	3897.1	2008.12	2113.37	3167.73	2724.44	4289.07	4338.73	3943.11	3257.22	3898.22	2612.73	3124.37		3334.99	6397.26	3750.59	2873.55	1349.46	2447.26	2678.01	2007.38	2439.01	1869.64	2294.07	1889.56		2546.44	4093.09	3954.58	3161.56	1787.12	4728.42	9686.32	10821.1	2310.86
P04004	P04004	VTNC_HUMAN	VTN	Vitronectin																		872.573															476.748
P04040	P04040	CATA_HUMAN	CAT	Catalase		1961.04	6907.2	2428.62	1342.54	3189.21	5206.42				4531.31	2305.98		8033.5	1174.45			1696.42	1982.05	2786.29	1518.34			2258.64			1898.27	731.627	1212.26	9043.2	1254.89	2292	1315.98	1916.97	3001.83			1820.03	2708.35	4011.98		2240.89	5817.74	4114.16	1234.91
P04080	P04080	CYTB_HUMAN	CSTB	Cystatin-B	4869.49	6916.15	5877.46	6460.55	6623.76	6908.83	7478.51	5360.37	6583.58	4872.88	5311.91	7002.34	6023.93	6299.48	6449.19	5906.72	8319.22	5473.79	6703.89	8216.26	6761.48	6516.9	5859.64	6518.71	5943.33	7820.67	7144.87	6262.94	6232.71	8075.67	4982.37	6916.34	6680.66	8932.26	6560.5	5606.83	3701.28	5936.76	5267.01	5755.66	4276.98	5639.12	7254.59	7632.12	7778.12
P04083	P04083	ANXA1_HUMAN	ANXA1	Annexin A1	18619.5	32131.5	11861.2	19216.5	25604.2	29700.6	22367.1	23531	24399.4	21539.5	16330.9	26986.4	20124	18385.7	21866.5	24328.2	29137.2	24860.4	25460.1	11499.2	20408.7	15939.4	17095.5	19877.8	20336.3	8528.7	29949.7	27396.3	29362.7	31310.5	31153	32966.6	23870.3	15113.3	27736.6	18058.1	35128.3	25440.5	21516.1	24081.5	21914.1	24300.1	21134.7	17146.8	27464
P04150-10	P04150-10	GCR_HUMAN	NR3C1	Isoform of P04150, Isoform 10 of Glucocorticoid receptor					2494.2		2409.65	2073.55	2223.45		2996.29	2699.09	1779.04		2228.91	3733.06		2118.65			2535.07	3820.46					2157.25		1725.96			3260.56	2709.8	2865.38	2486.23		1388.96	1828.75			1795.63			4056.96	1757.45
P04181	P04181	OAT_HUMAN	OAT	Ornithine aminotransferase, mitochondrial		4259.32		3461.08	3032.91	3763.9	5842.67	2750.22	4247.27	8139.64	3915.58	3831.29	3426.02		4297.04	3425.33		2900.06	3742.56	5705.19	3236.53			3741.58			2800.52		3847.95	6291.58		3920.76	3841.69	3903.1	5367.86		4424.29	3564.3	7709.93		4590.52	2984.6	6214.4	9647.39	2348.39
P04183	P04183	KITH_HUMAN	TK1	Thymidine kinase, cytosolic		1028.8						770.37				822.14				1299.16					895.798			1336.34							1456.65				682.567			1720.68				928.461
P04264	P04264	K2C1_HUMAN	KRT1	Keratin, type II cytoskeletal 1	6046.32	3337.22	186892	3485.74	1253.76	2272.25	15241.2	3948.74	1965.4	4288.55	902350	3382.62	3230.03	1.15E+06	3234.21	4144.03	2248.72	1470.21	3132.38	2413.3	3596.78	3528.03	4756.25	2043.42	10473.1	8978.06	1611.89	2542.73	1662.3	72218.3	2893.95	1668.59	4851.75	2713.07	5355.09	9318.96	3993.14	2543.06	69931.3	14906.1	8868.11	3386.52	15432.1	9060.66	1704.28
P04406	P04406	G3P_HUMAN	GAPDH	Glyceraldehyde-3-phosphate dehydrogenase	147319	222682	245822	184472	308287	270476	187515	262842	290909	186247	186310	297707	220185	236521	190787	134612	214475	191498	208161	248188	151937	307456	152418	162789	154085	218213	145528	198225	127172	179449	163940	183154	157511	163758	168024	228550	302516	168355	211232	200904	150248	165259	205359	149167	152712
P04439-2	P04439-2	HLAA_HUMAN			3006.24	5074.06	3452.25	4620.62	2732.48	9685.04	4577.41	5660.55	5575.73	5085.16	6697.23	6250.4	3278.87	3621.1	5291.1	3224.15	5627.69	3577.19	4590.01	5007.11	2109.78	1765.42	2621.86	5194.34	4051.09	1889.89	2083.26	2859.6	1771.76	3711.97		4398.37	3567.3	4127.09	4180.23		1251.26	2652.41	1467.94	1477.26		2314.73	6369.61	2449.34	3269.39
P04632	P04632	CPNS1_HUMAN	CAPNS1	Calpain small subunit 1	3400.05	4079.15	2906.2	4255.6	3346.6	3258.08	2876.9	4475.08	3245.87	2392.11	2714.68	4661.88	2695.05		1141.34	1509.57	1294.45	1103.02	1825.17			3317.22								1106.78	776.222		1948.93	2574.7	2059.18	2295.79		1164.97			1508.03				910.037
P04792	P04792	HSPB1_HUMAN	HSPB1	Heat shock protein beta-1	19851.8	23737.2	13087.4	29140.7	19841.5	31085.3	20729.4	34459.8	37825.1	20600.5	22376	28477.2	17158.4	28684.2	27124	15246.4	20606	21301.4	20701.9	10249.7	13094.8	19516.8	20454.8	12318.4	20911.4	12885.9	7376.28	11273.5	16879	10600.2	17966.2	9071.23	17371.4	13437.3	7555.55	12950.3	9356.88	7566.57	15637	12711.5	7418.21	15201.1	30144.4	15347.5	10568.7
P04818	P04818	TYSY_HUMAN	TYMS	Thymidylate synthase		2078.59	1748.4		1161.5	2376.86	4430.43	1317.79	2660.34	4059.01	3206.57	1540.78	1228.13		1874.68	1616.36	2299.62	1285.35	2429.53			3622.87		3518.79			2294.47		2439.56		3369.79		2612.63	1542.84				1487.93	2604.84						977.507
P04843	P04843	RPN1_HUMAN	RPN1	Dolichyl-diphosphooligosaccharide--protein glycosyltransferase subunit 1	8539.91	3410.21	5523.45	4877.13	3576.67	4534.72	6642.22	3575.18	4758.03	5762.46	3857.04	5032.49	3523.51	6532.76	3916.74	3661.7	3495.55	3348.76	5737.88	5194.05	3987.9	2689.71	4200.9	4332.94	3166.12	11009.3	3323.54	4341.39	3487.53	3747.16	2445.92	5032.36	3268.62	5954.49	3099.2		4715.38	3362.69	5793.16	3800.29	3881.2	3649	3035.54	7186.48	3270.46
P04844-2	P04844-2	RPN2_HUMAN	RPN2	Isoform of P04844, Isoform 2 of Dolichyl-diphosphooligosaccharide--protein glycosyltransferase subunit 2	7159.13	2332.45	4222.06	3596.45	1856.09	3787.29	4946.51	2498.38	3413.77	5220.82		3225.42	1567.65	5588.51	2247.33	1899.97	2690.67	1566.62	2468.42	2450.93	2212.58	3096.9	2477.43	2446.46		8211.79	2425.38	2786.95	1719.67	2227.21	1162.29	3662.34	1720.22	3286.2	1101.15	1671.97	1730.24	1866.57			3049.82	2229.16		7793.54	1193.89
P04899-3	P04899-3	GNAI2_HUMAN	GNAI2	Isoform of P04899, Isoform 3 of Guanine nucleotide-binding protein G(i) subunit alpha-2	890.531	3467.84	1591.77	3958.65	2474.93	4069.99	5007.15	2223.55	3466.23	2015	2943.66	4059.8	2688.23	3811.01	1277.34	1520.56	1920.5	1613.13	1716.9	3710.53	2720.59	1667.49		3177.81			3132.72	2047.01	2113.53	3507.93	2196.85	2413.56	1842.73	1535.6	2194.12		2632.08	1809.68	2009.83	1636.12	1944.44	1167.68			2004.25
P05015	P05015	IFN16_HUMAN	IFNA16	Interferon alpha-16		3915.48		4939.87							3758.77					3569.77		3345.21	3340.83		4823.13		3606.44	5090.48			3601.3				3826.97		4123.47		4054.04					4081.23	2630.09	5288.44
P05023-4	P05023-4	AT1A1_HUMAN	ATP1A1	Isoform of P05023, Isoform 4 of Sodium/potassium-transporting ATPase subunit alpha-1	3936.49	7573.22	5730.29	7051.86	8217.38	6481.71	4269.47	7748.56	7739.3	6776.18	8902.25	7470.42	7672.92	3268.67	6324.83	6305.45	6226.11	7437.67	7134.77	6405.59	6486.45	8090.42	3522.34	6787.6	9711.64	3327.43	5937.55	3128.24	6267.47	8257.75	6698.51	7146.92	7225.16	6472.36	6846.58	9222.7	9288.39	5851.75	5165.17	6248.79	6903.81	6044.98	6831.05	6544	6452.75
P05026-2	P05026-2	AT1B1_HUMAN	ATP1B1	Isoform of P05026, Isoform 2 of Sodium/potassium-transporting ATPase subunit beta-1		5695.09		3746.23	5786.12	5771.97	4962.55	5873.42	4883.59	3235.1	5865.92	5479.29	6472.46		6479.85	4368.71	6298.42	5882.61	4484.19		4474.4			6771.57	10969.4		5385.5	2453.22	5068.36	5138.05	5688.99	4758.95	5543.06	4536.13	5325.12		5855.94	4563.18	5686.88	5628.59	4219.38	5629.4			5315.34
P05114	P05114	HMGN1_HUMAN	HMGN1	Non-histone chromosomal protein HMG-14					1115.63	1536.82			2406.63			1309	1761.69
P05141	P05141	ADT2_HUMAN	SLC25A5	ADP/ATP translocase 2	4553.78	9822.72	2101.12	10405.6	7131.25	13011.5	11984.7	10164.4	9658.85	14602	12581.2	13278	9592.35	2773.61	8988.23	12234.5	7366.24	8515.41	7912.05	7379.64	7405.75	14936.1	979.793	7776.75	8830.32	1791.96	9532.27	4748.21	9025.94	8463.16	6429.67	8265.47	6459.6	8407.79	8620.89	6583.48	8742.96	7245.55	6434.38	9881.83	11372.3	9068.64	23986.7	34398.8	8478.17
P05161	P05161	ISG15_HUMAN	ISG15	Ubiquitin-like protein ISG15	2906.91	8697.1	1560.01	1562.09	2468.51	2421.13	8747.99	1762.98	5139.17	2932.04	2003.32	2135.53	4204.62		973.908	929.092	5922.82	3299.93	1182.22	6685.75	1293.83	908.106	4238.77		3333.7		3733.22	1542.64	1472.14	12155.8	3573.66	1354.93	1979.36	3217	1295.39	829.948	648.81	2001.82	1734.8			2407			2385.65
P05198	P05198	IF2A_HUMAN	EIF2S1	Eukaryotic translation initiation factor 2 subunit 1	9532.3	6380.63	4780.16	8285.86	7510.6	6362.75	6130.79	6818.18	6835.66	5597.25	6093.99	6146.57	7346.33	7767.51	7810.44	6697.03	6050.98	6611.38	6024.76	8872.12	6944.64	7569.38	6059.07	7510.25	7602.02		7953.24	5559.13	6622.26	6184.6	6331.92	6128.01	6109.92	6084.37	5719.44	7434.3	6434.58	6579.52	4801.88	7863.39	5763.75	7554.33	4382.57	1859.21	7823.93
P05362	P05362	ICAM1_HUMAN	ICAM1	Intercellular adhesion molecule 1					580.818						1240.3	419.349	507.349		1006.9												530.028								564.677										506.886
P05386	P05386	RLA1_HUMAN	RPLP1	60S acidic ribosomal protein P1	7169	4701.83	2893.63	4178.02	5269.95	2981.29	3454.62	3834.29	6731.23	4738.11	5908.78	2721.69	4464.04	3369.06	2398.62	1681.34	2033.92	1845.46	2283.78	3127.78	2259.6	1925.66	2004.74	2126.29	1965.72	1661.15	1918.77	4042.28	2834.25	1725.42	3015.91	2322.92	1965.35	1431.11	1629.11	875.345	1174.79	1730.25	1553.06			1136.59			739.551
P05387	P05387	RLA2_HUMAN	RPLP2	60S acidic ribosomal protein P2	31220.9	22895.6	22097.7	20213.7	21002.4	20460.8	20172.9	14710.3	23603.8	17221.6	20570.6	22535.2	20785.5	17804.3	22573.4	24099.9	24164.5	23857.4	20168.9	22284.6	25050.7	33021.5	28993.1	30025.9	25550.6	26824.2	18312	23070.7	23512	20804.2	29067.5	24651.6	25438.8	17780.6	21633.3	29672.9	16785.7	25284.2	25911.5	19701.3	25633.5	27007	9574.97	20274.4	28229
P05388	P05388	RLA0_HUMAN	RPLP0	60S acidic ribosomal protein P0	19854.2	12388.4	12919.1	12575.2	13819.6	13037.1	10881.8	11100.1	10831.6	10083.3	11379.8	12329.4	14111.3	11686.3	16646.7	15070.2	16221	16554.7	19358.6	13036.2	14761	12609.7	15850.9	17163.3	10530.8	15435.3	13351.8	17274.5	14812.2	14368.8	15757.5	13735.4	16848.4	11504	14126.5	19430.5	10421.4	16591.7	13123.8	13667.4	14164.1	16818.4	7231.63	13676.7	18229.3
P05455	P05455	LA_HUMAN	SSB	Lupus La protein	10992.3	8366.34	8391.76	9693.57	8453.84	7889.67	7319.69	7962.08	7631.9	8108.53	9425.35	6126.97	8593.69	8374.83	7606.24	10604.1	9010.2	11037.7	7565.41	10170	7453.7	10678.1	9398.11	7795.9	12313.6	9523.27	9372.54	11096.2	8410.19	9047.95	9608.17	7527.51	8065.22	10490	8255.69	10266.7	11082.4	8334.1	10245.5	8920.02	10572.3	8444.91	8963.5	7510.84	9195.11
P05556	P05556	ITB1_HUMAN	ITGB1	Integrin beta-1	5104.74	5257.02	4376.83	4997.34	3045.59	5070.76	5496.36	3700.2	4799.5	5588.17	4781.83	5248.5	4012.1		3179.28	3875.9	3853.69	3043.97	3502.57	6022.48	2670.6			3500.47		5439.96	3583.24	1728.72	3083.18	3532.59	3524.74	3951.22	4274.02	3427.93	2938.95	2681.29	3505.1	3386.54	3355.45	3445.6		3725.64		4870.79	3047.36
P05783	P05783	K1C18_HUMAN	KRT18	Keratin, type I cytoskeletal 18	13125.3	39720.5	13214.9	31588.7	44837.3	36390.8	19579.8	32672.6	48610.6	48549.6	33728.2	36554.6	29484.9	8525.07	51379.5	26933.6	42333.9	41496.2	38852.1	37388.7	35977.1	4636.53	5301	30160.1	10589.9	10623.5	39011.7	7008.29	24794.2	35294.9	32604.8	53721.6	27667.4	34854.5	30137	7373.89	109006	46088.6	48711.7	23133.7	35663.5	38546.2	33541.6	43595.9	42212.3
P05787-2	P05787-2	K2C8_HUMAN	KRT8	Isoform of P05787, Isoform 2 of Keratin, type II cytoskeletal 8	22594.2	95987.3	22154	98871.9	65438.4	78325.1	49108.8	63216.7	86471	105377	54959.8	89956.5	42319.6	14629.6	58321.1	23222.2	60869.2	46913.4	37778.1	41598.2	52511.5	9736.31	4600.52	43679.8	13801.1	9051.32	53617.4	7464.79	26417.9	39194	72364.9	60629.3	50955.8	29618.1	42495.6	5959.39	81292.1	49449.9	65817.9	34167.1	46380.9	52888.2	47849.2	61704.5	43653.9
P06396	P06396	GELS_HUMAN	GSN	Gelsolin	1738.99	3835.87		2146.31	2976.58	2415.47		3483.87	2641.36	5292.08	2397.22	5884.33	1966.75	4403.92	2656.69	3184.61	5910.94	2413.31	3307.89	4779.21	4107.12	2159.78	2389.39	3158.77			3436.24	5338.2	3378.44	4569.3	4408.81	4588.04	2801.36		2468.52		5527.09	4607.77	4761.38	4355.49	4078.2	3937.54	6797.8		3247.71
P06454-2	P06454-2	PTMA_HUMAN	PTMA	Isoform of P06454, Isoform 2 of Prothymosin alpha	21081.6	27916.6	24816.1	37432.7	40211.6	43945.1	26063.6	47741.3	47470.7	30028.9	52615.7	24481.1	52007.2	55394.2	57100.7	60056	64345.3	54761	69597.8	110473	68935.9	70028.1	45490.6	61698.1	34354.9	48866	64156.3	46468.5	65621.8	47385.5	57935.3	91596.7	53044.2	61392.8	56757.3	54575.2	56927	54641.7	69950.9	75030.4	57877.4	55330.9	38501.7	23564.5	83259.1
P06493	P06493	CDK1_HUMAN	CDK1	Cyclin-dependent kinase 1	3745.79	6446.96	5117.93	3425.01	4693.51	5523.53	4857.02	4791.26	7150.4	7345.98	5385.09	4242.42	5884.13	5908.44	4160.31	3936.55	5632.91	5986.83	4308.51	5367.9	4124.96	4613.34	6006.03	4175.28	5507.35	4464.7	5201.34	4827.84	3891.42	5007.94	5673.72	3638.6	6098.56	3914.32	4266.91	4142.52	5321.62	5909.81	7200.63	6622.04	3647.49	6421.18	8265.69	4899.13	5603.25
P06576	P06576	ATPB_HUMAN	ATP5B	ATP synthase subunit beta, mitochondrial	6612.58	28494.5	6235.84	32761.3	27733.3	26062.1	26264.7	29300.3	28819	34793.2	30719.9	30254.2	26782.1	9266.87	19623	20395.9	21737.3	20689.1	21180.4	16397.2	22161.1	85240.3	11302.5	27155	16732.3		26109.9	6417.91	17589.5	23377.4	24835.4	19073.2	22866.4	24564.6	21655.8	69329.9	28425.6	20373.7	18758.9	19772.5	19397.9	25801.4	93573.3	50992.3	20711.4
P06703	P06703	S10A6_HUMAN	S100A6	Protein S100-A6	6590.11	14029.3	15481.1	16240.6	19380.1	25183.8	17186	12577.8	29719.9	9268.83	9839.76	32439.1	28126.5	6160.42	6807.69	9095.25	5467.59	2669.63	3288.19	22717.6	4257.67	15128.7		4086.81	22032.4		2936.28	5497.6	3176.62	6284.33	4384.97	4775.97	4603.53	2745.3	4965.85	23257.1	3942.82	3599.09	2596.12	5496.9	12586.1	3466.36	11658.8		1645.96
P06730-2	P06730-2	IF4E_HUMAN	EIF4E	Isoform of P06730, Isoform 2 of Eukaryotic translation initiation factor 4E		1967.83		1952.74	2393.9	3692.84	3556.47	1826.17	2303.77		2878.8	1856.64	957.507		1865.05		1864.18	2357.83	1461.68						7699.02			2153.77
P06733	P06733	ENOA_HUMAN	ENO1	Alpha-enolase	79431.9	115559	78390.1	56963.5	107428	90894.6	71710	90042.5	107198	69673.6	67604	98767.6	85820.3	87239.8	99880.2	69379.6	69887.6	90420	84624.6	88283.7	97119.3	99369.4	80877.3	86950.2	67111.8	80864.3	72500.5	91915.2	70423.4	75777	86213	77710.5	89549.6	87099.9	71762.4	81266.4	82042.3	92819.5	72602.8	76686.6	77538.6	78753.4	50928.2	69425.7	85888.3
P06737-2	P06737-2	PYGL_HUMAN	PYGL	Isoform of P06737, Isoform 2 of Glycogen phosphorylase, liver form		3284.01		2146.88	3378.63	2541.69	2619.12	3059.73	3579.46	4097.38	3350.44	3792.48	3381.47	4704.13	2760.08	3679.78	4256.26	2619.09	4980.44	3412.8	2003.66	2674.6	5742.6	2825.54		1548.71	3140.56	2225.89	2619.5	2692.62	2245.26	4269.12	2477.72	3509.54	2691.16	2606.85	3627.48	2312.91	3226.65	3434.57	3006.78	2681.58	4506.11	8412.91	3568.63
P06744	P06744	G6PI_HUMAN	GPI	Glucose-6-phosphate isomerase	8576.71	6795.06	9416.64	7417.17	9225.18	7453.36	6810.94	8279.73	9532.84	9255.7	10322.3	9059.38	8532.96	8266.83	5853.41	5040.99	5492.44	5718.74	5018.76	5437.82	8491.48	14323.6	4328.51	7216.22	4854.7	6626.18	6457.42	9178.51	6082.77	8582.02	7448.13	7145.46	3719.86	4713.14	4562.42	10357.5	5399.17	5606.3	7287.21	5607.05	4344.83	8935.53	7094.78	6929.24	4522.24
P06748-2	P06748-2	NPM_HUMAN	NPM1	Isoform of P06748, Isoform 2 of Nucleophosmin	14386.7	6750.91	10287.2	7959.52	9159.77	6707.52	6576.49	10389.7	5326.71	7063.92	13403.1	5202.68	11278	6996.06	9695.03	16684.5	9078.11	11957.6	8907.63	10294.9	5848.7	9852.7	12762.2	10270.1	8745.52	8606.33	11001.8	10194.5	3180.91	13046.2	9825.82	7134.36	5209.66	8938.06	7381.52	11813.1	4668.96	6446.71	10050.5	8297.26	13059.2	7964.61	5056.69	10309.3	9698.36
P06753-2	P06753-2	TPM3_HUMAN	TPM3	Isoform of P06753, Isoform 2 of Tropomyosin alpha-3 chain	9197.25	36281	15546.9	30655.3	28554.2	25785.8	28299.4	27792.5	22093.9	21133.1	24783.5	36971.2	29495.4	19121.9	30907.2	19966.5	27773.5	25944.3	25199.9	20668.4	25834	9525.51	11988.7	25052.3	22038.5	9056.1	18772	7822.87	25456.6	25438.7	33019.5	20459.3	32012.6	22903.4	25222.3	14799.2	15169.1	23870.4	29105.2	21179.4	15717.5	24473	26144.3	9982.53	20433.2
P06865	P06865	HEXA_HUMAN	HEXA	Beta-hexosaminidase subunit alpha						978.377			712.387	1933.18		819.849						562.974	1227.35			1463.72			2037.36
P06899	P06899	H2B1J_HUMAN	HIST1H2BJ	Histone H2B type 1-J		60868.8	2249.3	39274.7	41583.2	51295.7		56253.4	55375.6	116907	64278.1	35251.4	73098		51236.1	60918.3	65819.6	29968.5	62546.3	36742.2	41560.4			23353.4	4258.42		30852.3	1684.75	38576.9	31859.6	34931.9	31130.2	28830.8	75380.7	41377.1	2967.93	35702.4	41413	39981.9	46893.8	42263.3	39745.7			36136.8
P07099	P07099	HYEP_HUMAN	EPHX1	Epoxide hydrolase 1	3542.59	3799.59	2353.6	2384.22	3525.75	2465.92		2885.92	3416.18	2614.69	3330.97	2488.48	2283.34	3288.44	3017.58		3401.93	1480.75	3464.26																			1014.3			1234.08				823.217
P07108-2	P07108-2	ACBP_HUMAN	DBI	Isoform of P07108, Isoform 2 of Acyl-CoA-binding protein	5846.45	6493.32	7333.58	8397.04	8594.17	6276.99	6655.34	5130.69	7991.52	7028.82	6304.61	7490.51	5766.1	4374.97	5550.67	4509.7	5993.78	5553.04	4250.22		1573.29				10631.9			3042.66							1326.33			1290.97
P07195	P07195	LDHB_HUMAN	LDHB	L-lactate dehydrogenase B chain	32666.6	45304.8	44986.1	31726.5	56878.3	46137.1	30733.1	46551.1	52545.8	34098.5	38588	45291.5	43435.8	43261.4	50798.1	42147	49723.5	43642.8	40545.1	33390.6	46750.4	34152.6	35636.4	45742.6	34984.4	37591.5	46445.9	54842	36242	52699.5	37595.3	36225.1	44550.2	48752.6	36014.2	39868.4	42582	46418	51431.5	40625.2	38151.1	51647.6	32918.3	37581.5	54444.9
P07203	P07203	GPX1_HUMAN	GPX1	Glutathione peroxidase 1				1655.21	1372.16	1703.26		1178.85				1790.36			950.409	1341.84		442.708	1464.23		576.253						1012.86		858.565	617.472	1183.42	758.406	1173.19		613.063			609.247				907.597		1553.66	894.064
P07237	P07237	PDIA1_HUMAN	P4HB	Protein disulfide-isomerase	13285	4490.7	9275.13	7513.35	4727.03	9655.37	11957.6	5264.58	9942.6	8680.52	7539.97	8773.76	3835.37	8953.79	4618.86	4932.03	2873.89	4511.22	3915.23	6437.04	4551.1	8490.91	4700.01	5400.44	9187.86	9353.13	5143.87	7850.98	1635.8	3749	2602.57	4922.72	2823.95	6426.09	2830.07	13313.8	4706.53	5852.07	5536.62	3884.92	4140.57	4196.21	8718.44	13145.3	2592.66
P07311	P07311	ACYP1_HUMAN	ACYP1	Acylphosphatase-1		837.891			1447.25	1567.08	1110.71	1408.02	1358.5		1725.49	1409.22	1114.53			1472.49	494.223	1002.99	1582.05			2152.67					1988.08		1008.42	1233.52	492.7		757.209		1578.43			1533.86	1353.75		1015.91	1559.38		2606	1052.06
P07339	P07339	CATD_HUMAN	CTSD	Cathepsin D		1027.02	1401.27	1387.14	1417.97	1165.41					5845.44	2006.4	1280.05	7403.12	895.519	907.405	912.722	973.85			1276.49							1237.03		1799.07	1244.76							315.434		1292.6
P07355	P07355	ANXA2_HUMAN	ANXA2	Annexin A2	50864	78709.5	40613.2	76258.1	77341.4	74077.8	71275.6	65941.8	67305.3	53487.7	38801.2	103193	59595.1	57722.1	33672.6	35948.7	41506.8	51480.2	48271	37206.8	32869.4	47492.3	23800.9	40869.6	35017.2	25788.6	36854.1	37999.2	33152.3	65565.8	57431.9	41867.4	48463.8	38974	40594	32101.7	21522.6	44112.5	39265	35076.3	29729.2	46316.5	40219.3	30942	43888.6
P07384	P07384	CAN1_HUMAN	CAPN1	Calpain-1 catalytic subunit		2917.33	3047.78	2664.66	1694.88	2502.34	5372.52	2158.94	1916.8	2050.87	3699.53	2925.13	2617.02	6084.59	1326.42	2277.61	2358.43	2428.75	1917.68			2444.6		743.557			1781.4	2043.74	2047.14	2060.44	1896.95		1438.43	2908.24	854.197	1938.48		1690.08							1719.1
P07437	P07437	TBB5_HUMAN	TUBB	Tubulin beta chain	45751.5	62968.2	73854.8	53222.8	60014.7	55484.9	50740.9	58633.6	61944	49014.5	59225.7	71140.2	68192.1	47279	55643.8	59833	55227.1	55011.4	58560	49321.6	57326.8	62384.6	57920.3	49352.4	60453.9	51105.6	60185.1	66869.9	57619.2	65638.9	46518.5	63262	58279	49476.5	52844.8	43924.8	59990	46636.8	46384.4	56786	50700.8	50828.7	43176.9	45751.5	55984.7
P07602-2	P07602-2	SAP_HUMAN	PSAP	Isoform of P07602, Isoform Sap-mu-6 of Prosaposin														727.577
P07686	P07686	HEXB_HUMAN	HEXB	Beta-hexosaminidase subunit beta		801.885	1204.02		910.659	986.881		948.829			2185.61	805.073	1237.81	2260.31	1144.32	1649.49	716.746	710.776	931.997		1236.8						1097.93		908.737	3013.29			980.517	810.379				787.639						2841.17	444.583
P07737	P07737	PROF1_HUMAN	PFN1	Profilin-1	56699.6	82866.7	60973	77021.4	89436	73928	70150.2	101802	91127.8	56880.7	69329.3	78303.5	80935.2	71414.2	76344.8	66611.4	84267	104128	87604.6	78856.2	96691.2	61667	70211.7	87588.3	61738.7	65187.6	92946.9	81032.7	72795.9	91191.4	95471.9	90544.4	112672	70579.5	76221.2	62371.3	84904.4	94600.6	75367.2	68736.1	75574.6	92767	51429.3	55761.2	86313
P07741	P07741	APT_HUMAN	APRT	Adenine phosphoribosyltransferase		3394.04	2308.66	3393.45	3603.68	3116.05	3865.36	3015.85	4494.31	4317.04		3382.85	3577	5640.4	3625.65	3812.44	5307.41	4134.91	4298.61	11531	5521.33	6332.36	4786.38	3393.67	5521.41	4147.01	2822.93	4622.64	3693.07	4053.16	4488.45	4527.62	3622.42	3442.32	3101.96	4201.6	3514.3	3699.32	4171.82	3637.26		3859.33	1965.83	5374.68	4456.79
P07814	P07814	SYEP_HUMAN	EPRS	Bifunctional glutamate/proline--tRNA ligase	6374.13	4801.75	5239.84	5436.5	5027.09	4244.51	4217.96	4948.97	5266.76	3607.93	4254.33	3626.17	4620.12	5127.64	4963.4	4419.27	6366.91	3212.92	4860.08	5027.15	5156.25	4679.19	4059.59	5065.91	7294.29	5884.64	4035.8	4816.42	3731.54	4557.27	4599.23	3771.67	4138.52	4131.93	4088.57	6120.39	4275.88	4540.72	3264.7	5624.72	4686.59	4289.03	2715.35	5355.54	4187.32
P07900-2	P07900-2	HS90A_HUMAN	HSP90AA1	Isoform of P07900, Isoform 2 of Heat shock protein HSP 90-alpha	23714.1	22576.1	31463.6	29649.3	28605.1	26219.3	22788.3	33571.1	29675.8	22075.7	25575.9	27280.2	31062.9	24819.1	24317.6	27168.1	19748.7	23724.6	22223	25945.1	31668.6	25394.6	28883.1	32831.1	22892.9	25787.4	31175.4	25564	32187.3	35047.9	24532.3	26829.9	28894.7	15647.2	24081.2	18334.5	31973.8	21870.9	21338	21168.3	20451.7	22252.4	20744.1	21147.6	17942.8
P07910-2	P07910-2	HNRPC_HUMAN	HNRNPC	Isoform of P07910, Isoform C1 of Heterogeneous nuclear ribonucleoproteins C1/C2	37297	33779.5	39502.9	27947.3	30051	35651.7	31835	33360.5	35985.3	28849	31945.2	34121	36438.2	25300.8	31462.9	32999	25445.6	33743.3	30860.9	23922.5	32416.6	33124.8	31262.9	29632.5	26498.9	31008.5	31073.6	34734.7	27611.3	26434.5	29511	23964.5	26646	34714.3	26880.7	34495.2	28645	31194	22353.1	25566.5	25379.4	29959.1	12209.3	23170.5	30630.2
P07951	P07951	TPM2_HUMAN	TPM2	Tropomyosin beta chain		1775.18	980.471	1183.95	2040.65	907.648		500.054	1372.08			1478.05			1393.87			591.798	1502.68	1589.09	2471.61			1516.29			750.956		1221.21		1970.41	1670.72	734.29	948.477	1353.86		1384.18	809.473	988.401	1706.27		922.099			690.043
P07951-2	P07951-2	TPM2_HUMAN	TPM2	Isoform of P07951, Isoform 2 of Tropomyosin beta chain	3705.73	28615	8187.03	11390.4	35688.8	7406.18	9619.3	23108	15564.4	9528.72	17393.5	49701.2	12253.3	6163.04	33508.2	8922.28	17023.3	9477.5	22679.6	20938.6	34476.8	8051	7405.26	30330.4	15585.1	12193.6	8400.45	4803.19	24809.7	12056.2	37037.8	10180	40002.5	13951.6	19026	9378.44	11913.9	15708.2	22360.8	13319.5	11565.5	20400.1	8891.06	5087.74	13744.9
P07954-2	P07954-2	FUMH_HUMAN	FH	Isoform of P07954, Isoform Cytoplasmic of Fumarate hydratase, mitochondrial	3843.35	3875.09		3765.16	4095.94	4057.63	3082.81	3663.88	3815.88	5016.07	4050.5	4146.06	3868.47	4327.31	3045.35	4009.84	2829.39	2826.76	4031.49	3689.49	3384.78	2488.49		3889.84			3595.17	1209.94	3265.48	4060.13	2847.37	3863.57	3209.15	4273.36	3324.61	2280.02	4231.91	3703.28	3198.03	3317.14	3608.88	4258.26	12063.9	9394.28	4107.29
P08133	P08133	ANXA6_HUMAN	ANXA6	Annexin A6	2506.99	3562.46	1956	3022.11	4833.83	3672.07	2066.79	3016.09	3552.63	2889.21	3257.95	4131.68	3255.66	4549.41	3682.39	2322.11	3440.3	3826.04	4105.32	3009.98	3502.54	5067.39	1403.16	2816.19	7472.23	3447.88	3089.28	4679.96	2194.36	2828.35	2633.06	2577.1	6159.05	4827.41	2707	3238.67	3881.31	4279.92	2798.07	3452.95	2378.13	3152.49		2632.49	3714.1
P08174-2	P08174-2	DAF_HUMAN	CD55	Isoform of P08174, Isoform 1 of Complement decay-accelerating factor					2539.55							1828.47	4692	2532.77		3732.28	3634.11		5150					3000.36			4037.42		3165.42	5231.42	3259.14		2271.94		3687.12		3696.76			4995.33				6108.26	2407.25
P08195	P08195	4F2_HUMAN	SLC3A2	4F2 cell-surface antigen heavy chain	8013.96	17044	7656.76	22081.4	15156.5	13868.3	12213.8	14665	14052.6	7132.82	15348.3	15565	13109.1	7019.08	14542	15364.5	15956.2	15757.5	12679.4	13589.1	13437.9	10316.7	5529.15	14147.1	15538.7	8638.14	7499.52	7522.47	9935.84	10398.5	15183	10365.6	11291.3	10526.9	10408.2	4943.53	10747.8	11252.3	14526.9	16587.6	12147.5	13513.2	9907.4	6967.09	10502.3
P08237-3	P08237-3	PFKAM_HUMAN	PFKM	Isoform of P08237, Isoform 3 of ATP-dependent 6-phosphofructokinase, muscle type		2353.1	2465.36	3765.4	2441.2	2639.5	1670.83	2539.43	2923.61	2868.48		2124.52	2268.58	4372.69	2831.52	2569.02	2924.68	2357.84	3292.9		2318.56	2561.77	2561.98	2868.25	4493.24	2884.79	2471.2	2555.83	2453.05	2018.84	1597.79	1642.91	1953.46	2577.45	1847.09	3548.72	1995.89	2799.31	2083.6	2982.96	1150.35	2751.32	7825.11	3267.73	2163.8
P08238	P08238	HS90B_HUMAN	HSP90AB1	Heat shock protein HSP 90-beta	60688.4	65607.7	75259.9	82144.9	88323.9	81139.1	64726.9	86585.5	86804.3	55435.3	62619.6	72864	84452.3	85079.3	72702.5	75716.8	69894.5	77725.6	71716.3	75756.4	78978.3	78876.4	74763.4	86704.9	81300.4	71181	86564.7	87734.9	82914.9	77373	76035.1	77686.9	89519.3	72239.7	74022.9	69848.9	74842.3	87256.8	68044.6	70516.3	61995.9	86286.1	60425.1	64294.3	88990.8
P08240	P08240	SRPR_HUMAN	SRPR	Signal recognition particle receptor subunit alpha	2238.7	1363.17			1833.91	1086.93			1381.14			1238.17	1325.48		1198.62		1014.7	846.553	1086.54		1197.57		1113.01	1353.78			1170.2	1049.98	1331.14	1715.44	1284.52	1177.62	1663.5	1286.13	1068.54			980.077		1458.36		1010.27		1999.34	1158.94
P08243-2	P08243-2	ASNS_HUMAN	ASNS	Isoform of P08243, Isoform 2 of Asparagine synthetase [glutamine-hydrolyzing]	3059.7	8151.31	4876.56	6335.37	5294.1	7039.19	4665.4	6528.92	5568.38	6042.7	6094.55	3481.41	5480.79	6283.97	8085.86	6240.18	9130.67	5335.63	6191.35	5763.21	6959.81	5946.13	4368.67	4878.01	8639.23		3614.27	3923.86	6676.34	4456.31	7441.18	6609.27	4921.57	6200.37	4331.39	5383.72	4275.94	5586.37	6116.66	6497.09	5959.78	5153.31	3676.04	6892.04	4861.48
P08559-2	P08559-2	ODPA_HUMAN	PDHA1	Isoform of P08559, Isoform 2 of Pyruvate dehydrogenase E1 component subunit alpha, somatic form, mitochondrial		2601.34		2544.68	2586.53	2809.38	3045.88	3141.57	2282.89		3917.75	2399.8	1958.02		1931.79	2011.54	1414.56	1578.93	2426.88		584.209						1361.92	1673.34	1154.31	1477.78	784.789	1831.2	1061.95		2091.28			1180.22	1578.35			1031.4			809.741
P08574	P08574	CY1_HUMAN	CYC1	Cytochrome c1, heme protein, mitochondrial		1388.99		1368.51	1459.07	1080.39		1919.49	2882.98		2715.7	1046.6	1808.9		2182.71	2449.49		959.478			1385.33			1288.99			1625.06		1578.54	1981.18	1441.42	1572.74		1319.86	2171.44		1748.65	1567.09				1201.02		5396.44	1315.63
P08579	P08579	RU2B_HUMAN	SNRPB2	U2 small nuclear ribonucleoprotein B''	3544.23	1840.13	3461.5	3507.33	1283.63	2419.05	1891.06	2383.68	2232.75	2832.84	2880.3	2182.77	2812.57		1226.97	2501.15	2046.79	1927.13	2433.91		1401.17							1165.82							818.854										1347.25
P08621	P08621	RU17_HUMAN	SNRNP70	U1 small nuclear ribonucleoprotein 70 kDa	6258.21	5385.42	5743.58	3839.29	5562.84	4777.85	5104.21	5273.04	5683.13	4185.05	7390.84	3482	5392.38	5774.36	6004.78	5985.59	4210.44	5027.28	4323.82	5813.67	7977.83	6427.56	7455	6091.99	5450.28	8200.43	3747.03	6722.4	5630.04	7843.39	5036.92	5773.01	6271.28	6154.94	6161.72	5905.65	7047.44	7434.82	6263.71	7829.87	6353.1	5863.05	1668.3		5101.9
P08651-2	P08651-2	NFIC_HUMAN	NFIC	Isoform of P08651, Isoform 1 of Nuclear factor 1 C-type		2959.21	2943.46	2192.06	2467.31	2977.4		2388.52	2842.43	4127.51		2949.28	3020.2	2169.41	2227.31		2541.96	2280.16	1755.94		3518.38		2972.89	3060.17			1486.22	1690.43	1964.19	2513.52			2650.47	973.691	1647			2477.56				3306.08			1821.93
P08670	P08670	VIME_HUMAN	VIM	Vimentin	25903.3	97140.5	8476.78	59126.6	60361	81194.9	51263.1	83190.8	71839.4	46680.1	66185	83070.6	62138.2	41069.5	60253.2	54217	75519.3	60630.2	63495.4	53278.8	50712.7	10118.3	6291.57	43847.2	13750.6	10371.7	49119	7102.41	47861.4	73929.8	64114.6	55769.7	51230.7	76246.8	49171.6	23719.3	75983	61751.9	71799.1	50928.4	37358.5	58629.7	93512.4	32867.7	53684.4
P08708	P08708	RS17_HUMAN	RPS17	40S ribosomal protein S17	1777.32	2043.87	2032.23	1871.86	1546.73	1907.35		2061.27	2735.45		2576.81	1603.59	1929.96			1301.93	2563.39	1191.57	1636.91							2313.28	1696.25	2994.68	1243.25	2323.68		3018.87	2487.46	1015.35	2022.49
P08729	P08729	K2C7_HUMAN	KRT7	Keratin, type II cytoskeletal 7	19811.2	62669.5	10078	52079.5	36003.9	65165.2	36506.7	50936.5	41185.6	85119.7	41413.6	76912.8	29614.6	6432.31	37407.7	19281.8	44322.7	29919.5	28238.6	29752.6	34853.9	5418.28		42360.5	7214.77	14553	47672	3170.65	25143.7	41896.4	61821.8	43020.9	45000	27627.3	39107.8	24724.7	26022.6	55749.8	45750.1	30922.6	35803.2	28968.7	31904.5	37431.5	30074.1
P08758	P08758	ANXA5_HUMAN	ANXA5	Annexin A5	16200.1	23834.7	17915.6	18573.6	22894.2	29603.1	21752.6	21520.4	23766	21034	22004.1	30639.5	20533.8	16736.4	17057.1	21702.1	21376.2	25060.6	20743.4	15666.6	13545.7	13391.8	11359.3	16674.5	13392.2	15494.5	17567.2	17744.5	18051.1	23023.4	16609.7	19556.9	20037.8	22250.8	18623	16755.4	20588.5	21472.6	19531.4	14198.4	18507.5	17416.8	16381.7	17415	19697.9
P08865	P08865	RSSA_HUMAN	RPSA	40S ribosomal protein SA	21925	16116.8	15960.7	15382.9	16955.7	17882.3	18123.4	18474.2	15100.1	12793.6	14199.2	13271	17330.1	11782.5	21655.8	17819.5	18552.2	21674.5	17556.5	23642.5	18809.9	22728.4	17189.7	18298.1	13999.8	19214.2	18112.9	20137.1	19103.6	16834.2	17346.7	19833.9	18815.3	18151.1	17318.1	18212.4	12575.8	19714.5	15414.6	17514.6	17310.5	20302.4	7885.27	12423.6	21401.7
P09001	P09001	RM03_HUMAN	MRPL3	39S ribosomal protein L3, mitochondrial		1789.75		2764	2267.72	1864.52			2340.17			1232.62	1916.72		2453.07	2650.56	2126.18	1332.36	1667.14								1825.3		2117.24	2153.17	1767.47							1850.76	3161.43			2000.84	6696.12	6610.39	1460.86
P09012	P09012	SNRPA_HUMAN	SNRPA	U1 small nuclear ribonucleoprotein A		1364.63			1096.48							1327.46	1479.64
P09234	P09234	RU1C_HUMAN	SNRPC	U1 small nuclear ribonucleoprotein C	1673.82	2219.67	2717.27	1282.35	1386.75	1913.37		1237.1	1876.86		1171.48	1053.76			1471.16	955.994	1860.36	1492.58	2123.72		1116.03	1054.42					1506.98	978.728	1211.72	1595.7	1690		1677.67	1041.07	1340.89			742.141	485.282			1688.47			618.55
P09382	P09382	LEG1_HUMAN	LGALS1	Galectin-1	28491.1	32790.7	18069.3	30303.1	23851	35481.7	23868.7	30864.3	36316.6	25737.6	40980.1	48696.6	26859	33640.4	28930.8	26779.7	31770.9	32909.2	29563.2	19323.2	17910.2	13735.5	8400.6	8817.9	6017.62		15304.4	12445.7	14382.3	21756	18560.9	15920.3	22322.3	24191.3	14955.5	6653.66	10278.2	22043.6	20390.6	12828.1	14443.5	18609.9	16318.3	18902.6	24576.5
P09429	P09429	HMGB1_HUMAN	HMGB1	High mobility group protein B1	4115.88	7267.74	5297.27	4933.1	5309.74	6063.8	2624.95	5728.83	8947.67	7488.44	8686.75	7434.81	8268.88	3925.03	4409.53	6546.51	4639.96	6894.88	5893.63	5998.1	5864.4	1409.63	3367.48	5554.79	2597.28	4514.38	3779.77	4140.79	3839.65	6886.83	4067.69	5984.84	5467.84	5151.44	3528.17	2538.72	3365.77	3652.07	2832.74	3301.04	3905.65	5113.67	5428.58		6550.66
P09493-2	P09493-2	TPM1_HUMAN	TPM1	Isoform of P09493, Isoform 2 of Tropomyosin alpha-1 chain		1546.91		2922.69	1395.44	1817.87						1449.05					1351.73	1243.58						1207.15			1329.32		1510.17		2128.55
P09496-3	P09496-3	CLCA_HUMAN	CLTA	Isoform of P09496, Isoform 3 of Clathrin light chain A		3132.49	3077.1	5793.3	4091.71	2824.93		3282.21	5274.19		2244.43	2058.92	3124.04
P09497-2	P09497-2	CLCB_HUMAN	CLTB	Isoform of P09497, Isoform Non-brain of Clathrin light chain B					1385.4
P09525	P09525	ANXA4_HUMAN	ANXA4	Annexin A4		1790.48		1200.67	2183.32	1853.31	2543.43	1687.37	2115.82		2705.7	5041.38	1406.65		782.305	2752.35	1646.79	1545.49		1263.25	1799.22	1804.27		2837.03			1028.21	1667.94	1224.38	1508	1436.57	5864.47	1887.28	998.084	1152.16	2110.59		1475.37	2568.01	1679.43	1834.38	1365.48		1707.94	1001.99
P09543-2	P09543-2	CN37_HUMAN	CNP	Isoform of P09543, Isoform CNPI of 2',3'-cyclic-nucleotide 3'-phosphodiesterase		1126.47		1017.38	1295.97		1399.18		815.727		1576.06		880.721					903.035
P09601	P09601	HMOX1_HUMAN	HMOX1	Heme oxygenase 1		1343.56		2100.27	2263.61	981.609						1775.86			1059.26	1437.47		1427.24	3643.13		2532.56								504.004					2190.74	861.895		3508.63		1919.66		2602.43	2775.31
P09622	P09622	DLDH_HUMAN	DLD	Dihydrolipoyl dehydrogenase, mitochondrial		1748.7		1391.75	1211.8			1360.62	2119.23		2680.08	874.929						1054.81	1993.07								1212.23			1137.24				520.388	1299.28			1302.87				1034.23			1137.71
P09651-2	P09651-2	ROA1_HUMAN	HNRNPA1	Isoform of P09651, Isoform A1-A of Heterogeneous nuclear ribonucleoprotein A1	38138.6	31284.4	31088.4	30393.3	32334.9	35718.7	29187.3	38341.6	40532.6	36071.2	41594.3	35319.5	39196.9	29368.3	34759.8	33619.9	34645.9	29897.4	35055.9	28591.2	31589.2	28137.9	20677.4	20939.1	25488.2	28286.3	23486.7	26798.9	25495.7	27110.3	28240.7	24554.2	24946.4	34899.6	24399.1	33057.3	26831.7	29264.9	26510.5	28865.1	31242.8	29607.9	23995.2	23571.2	27802.9
P09661	P09661	RU2A_HUMAN	SNRPA1	U2 small nuclear ribonucleoprotein A'	4936.16	5246.99	5617.57	4448.14	5062.33	5381.59	4755.2	4806.54	4964.51	4880.38	5237.93	5386.91	4918.93	6106.28	4974.42	5969.04	4434.49	5324.36	5618.06	5588.9	5219.08	6024.55	4817.43	5065.06	7824.62	6300.63	4674.67	4856.04	3966.54	5670.71	5061.15	5141.44	5298.81	5076.08	5159.23	5829.22	4452.43	5520.74	5100.11	5016.95	6001.67	4146.42	2966.7	5469.78	4689.56
P09874	P09874	PARP1_HUMAN	PARP1	Poly [ADP-ribose] polymerase 1	6445.97	5732.44	4643.56	5499.54	5531.22	6048.18	4281.07	6807.47	5612.44	4884.48	5705.07	6389.82	5703.37	3922	6028.9	5161.51	5530.06	4858.85	6301.82	8369.61	6025.86	6097.01	4599.21	4997.57	4969.55	5224.77	5373.12	4840.25	4759.36	5473.72	5077.27	4530.39	5017.71	6727.26	5057.71	7022.06	4773.06	5348.19	5670.19	6853.43	5138.48	5455.13	5378.71	5587.73	7116.49
P09884	P09884	DPOLA_HUMAN	POLA1	DNA polymerase alpha catalytic subunit	7640.87		4405.67	9689.47	7575.08	5774.73	4579.55	3577.3	9317.1			6290.06	7568.17	8409.76	5652.39	6883.42	4597.89	2767.45	6891.62	68707.3	3694.46	7536.38	14009.3	14424.3	15608.1	3556.24	2410.9	7702.67		10865.6	8282.17		16463.2	3544.36	13109.3	10384	6807.48		12073.8	8297.34	3782.18	1535.54		5721.69	3882.38
P09960	P09960	LKHA4_HUMAN	LTA4H	Leukotriene A-4 hydrolase	3476.67	3016.52	2928.81	3100.93	2650.5	2713.81	2349.29	2217.37	2816.88	3343.1	2726.37	3283.45	2750.5	3662.6	1868.54	2548.59	1971.33	2849.74	2438.08		2675.31	2598.36	4632.75	2558.78	3429.52	1811.57	2833.51	2924.58	2737.78	3310.79	2587.29	3435.64	3114.55	2538.79	2289.71	4393.63	2192.39	2802.89	2877.87	2354.69	3261.31	2467.2	2155.01	2658.68	2692.31
P09972	P09972	ALDOC_HUMAN	ALDOC	Fructose-bisphosphate aldolase C	4846.9	6116.58	7814.4	6138.34	6923.14	5580.38	6928.23	8281.14	6335.59	5454.27	4963.41	8086.28	7147.52	9012.69	7516.49	6893.24	8431.76	9259.78	10756.7	14450.9	11138.4	13400.9	9052.94	10744.8	7138.7	5996.32	9138.85	11509.5	11177	11096.9	8473.06	11851.2	9466.32	7048.35	6634.77	9074.96	10010	10101.7	14973.4	9507.39	6897.23	9319.18	9565.79	6681.72	9367.08
P0C0S5	P0C0S5	H2AZ_HUMAN	H2AFZ	Histone H2A.Z		14464.6		12692	11109.5	13330.9		11683.7	11291.3	40939.3	12320.1	11247.4	12692.6		14572.9	13448.2	16703.5	7453.53	13103.7	8948.46	12087.5			13098.2			8836.43		18517.8	11083.3	20838.9	11666.9	12644.6	13313.2	10022.4		25111.6	13035.5	21968.6	11833.1	14550	11821.6			10867.7
P0C7X5	P0C7X5	ZN806_HUMAN	ZNF806	Zinc finger protein 806		535.521
P0CG38	P0CG38	POTEI_HUMAN	POTEI	POTE ankyrin domain family member I	100221	212966	133282	170310	197464	208922	159491	184250	195179	143483	206925	265154	186024	92844.2	141800	104089	128482	148438	138773		41718.6	107959	18692.1	27094.2			9250.23	156623	4816.18		6133.63	59024.2	23321.8	38448.5	30451.8		23283	41668.9	38053.6			40003	85332.4		45945.6
P0CG47	P0CG47	UBB_HUMAN	UBB	Polyubiquitin-B	55402.1	103866	62892	101204	97243	98930.5	94842.6	89509	98693.2	74909.5	126342	92616	101640	300538	84078.6	76502	61508.5	42742.3	57194.3	82987.3	88486.7	64714.4	48649.1	91011.9	48659.3	55054.4	72769.2	35934.1	72767.7	185677	80678.7	64136.7	93453.6	60282.3	64126.7	32074.6	48633.9	71583.6	45273.3	52810.4	45881.4	73843.8	67587.5	43726.2	53289.8
P0DMV8	P0DMV8	HS71A_HUMAN	HSPA1A	Heat shock 70 kDa protein 1A	16409.2	20515.9	21727.9	27366.9	22618.6	28088.9	17174.6	21783	21361.5	17944.9	18505.5	19974.3	22489.7	20514.7	22715.9	28243.6	17781.8	20005.2	21166.8	19642.1	21868.9	19655.7	17256.9	20128.1	20587.1	15471.6	26878.1	17268.3	31793.6	22393	23326.3	18371.8	15716.7	24035.7	27182.8	19678.1	27455.4	32191.6	24225.4	22317.6	21702.3	28835.6	19808.2	20413.2	30630.9
P0DN76	P0DN76					1626.84	2012.46	1930.28	1901.17	1730.21		1973.75	2395.72		3727.91	1515.39	2793.76	2309.42	3163.34	2162.28	1568.64	2252.36	2223.9	8400.6	2607.62	4935.39	2962.34	2333.3	1909.48	3007.84	3090.74	1999.89	3329.29	3110.09	3203.39	2295.55	4027.42	3836.64	2401.09	3072.4	1575.96	3800.63	2579.01	3117.61	2686.94	2424.96		3276.5	3075.41
P0DN79	P0DN79				3111.14	2591.41	2420.81	2734.38	2392.15	2035.76		2973.76	2546.46		3095.08	1292.21	1813.44	4866.68	2656.68	3338.87	2943.3	2889.15	2452.86				2489.74				1606.48	2556.42	1791.13	2999.74	2422.78	2527.19	2107.97	2866.64	2571.64			1678.08	1960.9	2041.7	2488.68	2526.84			2035.2
P0DP23	P0DP23	CALM1_HUMAN			16128.1	30399.4	15864.8	22656.6	29103.1	26687.9	23198.5	27577.6	26342.2	19630.9	33958.7	72603.1	24204.6	20302.4	22761	19394.4	22198.2	30689.3	25053.6	19392.8	19325.7	27693.4	13512.2	21173.9	19298.1	13771	22420.7	12804.1	23617.8	32603.8	25840.5	25757.8	30374.6	24851.3	30029	16706.9	21296.2	23894.4	25618.9	25283.7	20845.9	29394.4	31080.6	21661	25701.5
P0DPB6	P0DPB6	RPAC2_HUMAN						4316.48				2504.83	2542.78			1670.8	2101.9			3012.5													1375.03			4252.64					4511.5	1671.37		5095.45			14040.3
P10155-3	P10155-3	RO60_HUMAN	TROVE2	Isoform of P10155, Isoform 3 of 60 kDa SS-A/Ro ribonucleoprotein	2008.47	2101.71	2354.66	2129.77	2006.93	2466.7		1889.44	2245.82		3464.22	1577.73	2535.23	4697.25	2281.66	2074.62	1446.14	1799.21	2590.16	2749.78	2135.58	2001.75		1805.39	1380.92		1682.92	1699.15	1453.15	2920.68	1992.77	1944.39	1922.95	1751.25	2654.66	3477.86	2834.76	1762.74	1901.41	1619.79		1968.49			1871.81
P10321	P10321	1C07_HUMAN	HLA-C	Isoform of Q95604, HLA class I histocompatibility antigen, Cw-7 alpha chain		3168.1	1895.17		1649.15	3836.8	2991.16	2878.45	3031.07	4270.93	3597.52	2399.03	2152.98	2705.88	2336.31	2433.08	3934.08	1724.43	2213.97		1612.31			2710.61			1237.82	2193.93		2729.56	1324.58	2299.22	2291.06	2905	2005.47			1880.11						1696.21	1931.54
P10398	P10398	ARAF_HUMAN	ARAF	Serine/threonine-protein kinase A-Raf				2062.05											1061.71			1024.7									633.91				364.721														913.382
P10412	P10412	H14_HUMAN	HIST1H1E	Histone H1.4	1799.38	30917.4		21362.6	22796.2	20773.6	887.879	29001.2	22402	30317.7	34997	19644.2	30659	3639.39	30286.9	46549.3	33829.1	9919.49	39072.8	77160.8	38915.6	3035.82		27114.5		2410.18	21863.4		32851.1	25056.4	25663	37224.6	27034	34958.8	26254.7	1865.05	47359.8	29211.6	24939.3	39254.3	29248.2	22612.1	1931.65		17650.7
P10515	P10515	ODP2_HUMAN	DLAT	Dihydrolipoyllysine-residue acetyltransferase component of pyruvate dehydrogenase complex, mitochondrial		548.892			664.627	1060.59		693.906	728.213			782.456	980.765				1180.77	673.604			883.62			665.97			912.521		655.03	1378.3			1216	594.689			1300.49	903.693			1782.1	956.463	3381.47	1632.5	963.558
P10599	P10599	THIO_HUMAN	TXN	Thioredoxin	51523.3	86355.3	56685.2	54847.2	83694.5	98594.1	69044.7	61941.3	88267.9	57169.6	77425.5	89519.3	104238	221297	84325.3	114093	106447	85261.8	102008	47655.2	77629.9	58220.4	97920	62965.3	83926.4	27080.2	113132	73507.2	121183	136980	97842.6	97628.7	51725	70245.6	88639.1	63192.8	145633	80863.2	64101.9	99451.4	83934	85027.6	76310.4	75619.2	112797
P10606	P10606	COX5B_HUMAN	COX5B	Cytochrome c oxidase subunit 5B, mitochondrial		5525.88		6148.72	4028.46	5923.36	5755.29	1656.75	5672.44	5490.14	5711.2	5339.79	5220.46		3629.4	8740.4	3958.01	4948.66	5349.73	7429.2	5060.28			5750.67			5313.04		4484.51	5602.76	6528.93	6601.27	1732.35	5387.87	6071.1		5137.82	4968.4	4976.1	5712.32	4686.27	6033.42	21602.5	19400.4	4684.59
P10619-2	P10619-2	PPGB_HUMAN	CTSA	Isoform of P10619, Isoform 2 of Lysosomal protective protein		1141.11			601.524	735.702			1469.87	2961.22	2421.92	1248.53		5224.31		1508.18		781.776	1709.61					906.143			1471.68		735.1	2060.33			749.459		907.96				1607.52			936.025		3891.82
P10644	P10644	KAP0_HUMAN	PRKAR1A	cAMP-dependent protein kinase type I-alpha regulatory subunit		2222.29		1643.61	1806.02	790.928		1448.67	2088.51			1391.3	1251.65
P10768	P10768	ESTD_HUMAN	ESD	S-formylglutathione hydrolase		4388.83	4781.84	3734.37	4244.38	3547.9	3344.63	3480.83	4880.47	3652.94	4549.91	4468.91	4852.6	4388.79	4067.19	5430.11	3267.41	4012.46	3981.58	4296.12	3602.64	1963.63	2652.16	4540.93	4321.13		3565.4	3718.99	3115.91	4138.94	3607.68	4685.47	3254.58	5897.72	3389.08	2668.73		3444.35	2995.36	2609.06	3971.48	4595.41	6078.7		4357.48
P10809	P10809	CH60_HUMAN	HSPD1	60 kDa heat shock protein, mitochondrial	5257.16	21482.7	4262.66	25715.5	28089.3	31533.2	29573.4	31207.3	26642.8	39373.1	34839	25631.7	29222.1	4027.19	25349.8	39472.7	25290.8	36319.5	27345.7	34408.5	30833.5	10510.6	5378.03	32723.4	8391.87	881.538	31623.9	3296.27	29519.7	31320.4	30639.9	30177.1	30259.8	44736.7	33963.5	6209.95	29903.5	33825.1	31250.6	30708.4	29575.4	37976.6	124155	104942	34385
P11021	P11021	GRP78_HUMAN	HSPA5	78 kDa glucose-regulated protein	29888.9	8584.08	13741.2	14357.3	8699.29	25526.3	23101.4	11005.1	17183.6	22530	13896.6	18475.2	5019.55	24927.2	10523.8	14507.5	6517.89	15026.2	11460	12877.6	12157.8	10733.6	16560.7	15183.5	18535	17734.4	18236.6	21873	6823.93	8328.83	7547.09	13924.4	6440.49	14193.5	6938.16	5649.02	11068.1	13148.3	9185.36	6192.72	10970.2	10518.3	27013.3	25033.2	6319.38
P11047	P11047	LAMC1_HUMAN	LAMC1	Laminin subunit gamma-1	1263.84					844.948		1649.13				881.069		1542.49		1088.87		464.743			1496.2				18386.3		771.945		1355.35	1203.35				1289.08				1305.94							637.283
P11142	P11142	HSP7C_HUMAN	HSPA8	Heat shock cognate 71 kDa protein	50638.3	59875.6	65528.2	63785.5	66519.4	66947.7	46509.3	65824.5	65672	53549.8	60267	61835.3	68583.1	61885.9	64571.2	60520.3	61594.3	73519.2	56396.4	58474.1	55868.1	53758.8	62351	59228.9	56162.6	54157.2	64795.7	65972.6	58337.7	57312.4	67515.2	66570.1	67283.7	55463.1	65504.9	55619	49692.2	63124.4	62929.8	62123	56236	66225.1	55027.2	57557.8	58984.3
P11166	P11166	GTR1_HUMAN	SLC2A1	Solute carrier family 2, facilitated glucose transporter member 1		7827.55	7183.15	4172.38	7850.53	6511.79	4493.18	6976.5	8178.31	5518.94	5464.64	4784.15	6560.95		4243.13	2725.99	5208.6	2533.65	5252.59	7946.22	3673.89			3325.22			2939.15		2700.57		4129.4	3811.62	5369.04	4211.07	5566.15		4298.29	3687.04		3408.41	4340.25	3235.13	3447.97	6831.23	1938.3
P11171-2	P11171-2	41_HUMAN	EPB41	Isoform of P11171, Isoform 2 of Protein 4.1					2224.88	1688.4		1602.43				3312.93			2282.58			2121.73						1985.19			1220.38						629.536		1186.92				672.904						883.32
P11172	P11172	UMPS_HUMAN	UMPS	Uridine 5'-monophosphate synthase		1615.27	2565.3	2216.46	2019.67	2161.5		1575.85	2249.21	2865.68	1518.61	1933.36	1837.94	4428.86	1685.83	1739.73	1496.43	1678.36	1122.86		1993.99	2842.65		2044.9	1176.49		1358.98	2059.84	1547.46	1523.29	1828.03	2048.57	2211.57	1247.74	2271.4	2083.38		1632.33							1732.49
P11177-2	P11177-2	ODPB_HUMAN	PDHB	Isoform of P11177, Isoform 2 of Pyruvate dehydrogenase E1 component subunit beta, mitochondrial		4689.94		6255.5	4538.08	3949.61	4184.87	5496.54	4857.23	6372.3	6926.76	5287.03	5390.73		4634.13	6833.54	3583.91	5353.11	4114.35	4345.98	4780.47			4737.02			6946.35	2831.32	4346.44	4408.17	4629.98	5409.06	4348.72	4763.74	7351.7		6803.6	4570.52	4388.56	5802.97	4770.42	6295.06	20465.4	11056.9	5048.78
P11182	P11182	ODB2_HUMAN	DBT	Lipoamide acyltransferase component of branched-chain alpha-keto acid dehydrogenase complex, mitochondrial		1292.76				1885.78			1771.07			1453.84			1242.63			1231.74	1893.31					1695.06			1592.11		1251.89	1564.46				1520	1239.17		1897.76	849.316				1786.77	7098.14	3777.04	1301.17
P11216	P11216	PYGB_HUMAN	PYGB	Glycogen phosphorylase, brain form		598.052		962.614	350.269	1273.73	555.364			1926.02		717.138	762.384		795.124			661.089									817.673		839.974				1168.27	438.999	785.372		947.908	773.386	1120.56	1145.1		1162.24			1011.08
P11233	P11233	RALA_HUMAN	RALA	Ras-related protein Ral-A		1916.51		1684.38	1074.96	1479.61		1498.62	1620.56		898.394	1751.69	1770.78		1451.69	2073.99		1525.92		2537.11	1573.19			2530.28			1449.55		1613.91	1613.74	1287.76	2026.37	1084.52	2132.33	1642.34		1586.85	1215.07	1610.61			1558.14			1194.19
P11234-2	P11234-2	RALB_HUMAN	RALB	Isoform of P11234, Isoform 2 of Ras-related protein Ral-B					518.221		1486.74				1052.09	627.544	1624.6		409.366	555.896		553.113									822.364			476.627	185.852		489.316		772.623							504.067			615.145
P11279-2	P11279-2	LAMP1_HUMAN	LAMP1	Isoform of P11279, Isoform 2 of Lysosome-associated membrane glycoprotein 1														1165.99
P11310-2	P11310-2	ACADM_HUMAN	ACADM	Isoform of P11310, Isoform 2 of Medium-chain specific acyl-CoA dehydrogenase, mitochondrial		5191.73		2899.4	4697.31	4850.47	5883.29	5155.02	5281.09	5273.63	4820.42	5006.89	4067.95		3378.01	5537.99	3381.86	4030.33	5636.21	4537.91	4521.88			4998.04			4083.07		3265.59	5142.59	3587.72	4286.72	4541.46	6849.74	5632.04		6426.75	4547.79	4511.98	4063.19	4548.11	4642.54	12244.4	13513.8	4713.31
P11387	P11387	TOP1_HUMAN	TOP1	DNA topoisomerase 1	4157.3	2994.08	2129.37	2744.87	3865.16	3238.13	2134.05	2716.22	3745.24	6062.97	3206.59	2927.14	3292.95	3230.28	2942.83	4205.02	3778.18	3370	3185.7	2636.24	3407.64		3462.54	3326.1	3140.41		3621.68	2231.91	4078.15	4236.53	3140.89	3713.32	3512.54	4635.58	3686.4	10141	4785.48	3462.21	3867.16	3917.1	2365.67	3720.07	2193.8		3820.36
P11388-2	P11388-2	TOP2A_HUMAN	TOP2A	Isoform of P11388, Isoform 2 of DNA topoisomerase 2-alpha	7395.51	5462.44	4186.73	2322	7049.65	6927.25	6715.85	5421.07	7072.1	8279.36	6719.07	4607.94	6366.92	5655.69	6980.23	3346.55	6505.06	4976.44	8482.01	3313.46	8621.23	3209.42	7138.83	2393.76	6628.47	7393.4	5790.56	3592.04	4284.81	5240.68	6822.83	6723.93	6859.84	6086.12	6737.62	8197.22	5882.22	5760.81	6753.05	4534.08	3415.54	6919.05	22356.6	4076.84	6922.73
P11413-2	P11413-2	G6PD_HUMAN	G6PD	Isoform of P11413, Isoform Long of Glucose-6-phosphate 1-dehydrogenase	9423.41	19232.2	14932.3	37117.5	18206	16703.7	9849.26	8583.19	13537.5	13519	19726.3	15607.9	19117.9	12582.7	13833.6	20888.4	15835.7	9131.51	16814.4	12668.8	8173.92	10930.1	12843.7	6490.73	9796.28	6812.42	13516.1	10805.2	17141.4	12808	13168.6	10982.4	8431.37	16272.7	10887.8	10317	17818.8	15675.9	23994.8	18642.2	18409.1	13375.4	11191.3	11903	12299.1
P11441	P11441	UBL4A_HUMAN	UBL4A	Ubiquitin-like protein 4A		1623.38	1533.49		1718.93	1646.79	3818.14		1773.83		2261.77	1403.32			1213.11			1235.54			1225.13						894.253		703.868						1931.03							1716.56
P11498	P11498	PYC_HUMAN	PC	Pyruvate carboxylase, mitochondrial		4254.28		5095.16	3992.5	4943.06	4711.28	3068.99	4074.99		6768.02	4037.22	3038.3		3892.23	5025.13		5760.03	4232.53		3622.89	3140.88		2815.29					2723.41		2009.54		3354.56	5263.86	3244.72	8045.34		3367.86	6240.22		4079.16	3511.52	12892.6	13671.3	2657.14
P11586	P11586	C1TC_HUMAN	MTHFD1	C-1-tetrahydrofolate synthase, cytoplasmic	5636.88	8166.78	8170	7098.69	7078.7	7174.1	6188.99	7077.58	7075.62	6624.78	6553.76	7488.24	7154.1	5744.53	8259.96	8384.13	7042.25	7369.02	7769.79	9061.42	7391.66	6976.36	6743.48	6929.45	6332.02	8020.93	7196.87	7883.87	5529.14	6258.49	6456	8588.28	7359.22	5466.45	7048.35	8036.32	7293.79	6535.2	6430.67	7176.7	9340.19	6460.31	7330.96	6672.22	6951.42
P11766	P11766	ADHX_HUMAN	ADH5	Alcohol dehydrogenase class-3	3325.1	4973.39	5062.41	3543.96	4196.13	4944.43	3307.78	3028.19	5257.05	4368.09	3964.35	4222.2	3629.55	3809.92	4306.6	4036.18	3998.37	4295.8	4883.55	3863.02	4320.76	5538.46	4461.97	4177	4037.18		4387.03	4010.43	5300.11	4605.1	5200.39	5927.55	4022.16	4431.92	4663.56	4684.78	4461.12	4582.95	5797.12	4293.54	4689.14	4406.43	5698.12	1686.44	5136.52
P11802	P11802	CDK4_HUMAN	CDK4	Cyclin-dependent kinase 4		849.108		584.993		675.568									484.767			397.709																											205.335
P11908-2	P11908-2	PRPS2_HUMAN	PRPS2	Isoform of P11908, Isoform 2 of Ribose-phosphate pyrophosphokinase 2	847.243	1510.22	3053.88	2859.78	2172.87	2153.2	2111.03	1391.97	1590.98	2368.23	2646.76	1481.92	2040.79									2818.53
P11940	P11940	PABP1_HUMAN	PABPC1	Polyadenylate-binding protein 1	11303.2	14461.6	13052.6	14628.3	15398.5	13221.1	10668.2	15596.7	14495.8	12397.7	16136.8	12719.1	15239.3	11169.1	15140.9	14052.9	13504.2	14443.2	12624.3	11445.3	11039.1	10961	7469.12	8425.74	10391.8	11240.7	8823.29	12875.4	8010.24	9638.29	11354.7	10557.7	11712.7	13826.9	9122.56	7569.08	9258.67	9965.78	11281.7	10882.5	10784.7	11885.9	10405	11148.9	12206.7
P12004	P12004	PCNA_HUMAN	PCNA	Proliferating cell nuclear antigen	3315.07	3041.1	3920.07	3594.6	3015.78	4690	3552.68	2521.9	4681.57	3739.61	4052.7	4751.25	4408.56	5058.19	3210.74	6142.21	4451.24	2906.71	5191.91	4603.73	3748.88	4237.36	5842.36	4044.77	2203.2		4422.31	3955.74	4567.24	3507.18	3974.16	4189.07	3173.05	4423.08	3789.67	4485.75	5344.84	4095.42	4201.09	5009.46	7015.33	3909.76	6162.44	2454.14	3865.25
P12081	P12081	SYHC_HUMAN	HARS	Histidine--tRNA ligase, cytoplasmic	10230.1	5937.65	5810.44	4344.76	7770.46	4988.73	6927.41	6187.24	6886.01	7049.02	5818.87	5143.35	7063.03	5864.42	4903.76	6573.27	6023.42	6994.1	6556.24	6840.71	6081.78	6424	10269	5203.37	6485.6	5974.01	5605.38	6052.69	5263.35	5803	4359.27	6057.68	5428.39	5705.92	6066.04	5004.65	7413.09	5281.47	4656.09	7009.84	4462.83	5375.46	5159.7	7929.35	5184.27
P12235	P12235	ADT1_HUMAN	SLC25A4	ADP/ATP translocase 1					772.267	836.403		628.847	1075.48	2091.07		622.352						545.047									537.886		523.104				989.475				795.36	1112.72		1217.5		923.796			606.732
P12236	P12236	ADT3_HUMAN	SLC25A6	ADP/ATP translocase 3	1911.99	4180.37		1945.57	3401.47	4960.74	4579.62	4037.25	6129.31	4616.73	4549.78	4625.07	4142.63		3450.63	3228.84	2233.33	1675.67	3193.74		3393.66			2981.42			2549.42		4024.62	3049.94	4205.86	2719.69	2936.24	3848.79	3619.4		4824.15	3196.46	2727.43	2179.8	3894.07	4168.06	7425.57	11800.9	3336.47
P12268	P12268	IMDH2_HUMAN	IMPDH2	Inosine-5'-monophosphate dehydrogenase 2	8519.96	6486.05	7982.35	8254.57	10701.1	6675.58	5081.03	9234.51	7911.42	6325.37	6272.11	4699.91	8832.12	13334.6	9243.89	9348.58	7513.58	7710.14	7877.75	9457.14	6999.68	9202.76	9136.01	11763.1	7915.53	13404.1	8944.33	10857.4	8209.83	9589.27	7981.92	9165.95	11115.2	8523.93	8289.06	21726.6	8333.52	7976.38	7646.71	8301.92	7110.87	9858.6	1950.64	8383.02	10725.6
P12270	P12270	TPR_HUMAN	TPR	Nucleoprotein TPR	7089.11	4516.46	5333.69	3816.39	3949.66	4651.44	5679.67	4429.56	5253.89	5966.67	5691.3	3880.93	4123.55	5449.76	4930.09	5398.74	4466.65	3244.33	5074	7470.53	5035.73	7529.94	5029.69	4370.85	7012.31	6734.99	4373.27	4368.02	4770.88	4948.47	4941.1	4956.85	4848.89	5004.14	4337.25	5040.73	5755.49	4598.01	5389.88	5948.6	3864.11	4272.06		4604.7	4751.95
P12277	P12277	KCRB_HUMAN	CKB	Creatine kinase B-type	3978.43	10739.4	10595.1	2547.61	8141.18	10590.7	2885.15	11985.4	7091.39	8645.35	6368.99	4517.39	7617.79	9215.92	11342.2	6343.67	8831.86	13606.2	10859.9	7093.64	10063.6	6718.89	4548.04	6071.21	15473.6	3202.85	4456.58	6233.48	4504.3	8567.68	7375.3	8387.9	9938.8	7332.78	7369.2	6355.02	2353.33	8684.1	10707.1	4328.14	5500.6	7456.14	5644.27	2939.99	9666.66
P12429	P12429	ANXA3_HUMAN	ANXA3	Annexin A3	7362.56	11692.5	7792.42	6679.12	5445.09	6900.78	7886.86	9886.37	7900.78	9592.31	7719.05	16197.8	7058.11	5194.65	6757.54	4327.57	7734.9	10057	5093.51	6494.93	6932.81	9083.77	6036	7454.68	5915.89	6663.17	7099.27	8646.15	9046.93	6411.62	9768.16	6110.86	12153.3	6504.38	7368.1	4522.56	3442.47	7694.62	8109.28	6136.29	6247.63	6603.43	8110.36	6430.29	7713.68
P12814-2	P12814-2	ACTN1_HUMAN	ACTN1	Isoform of P12814, Isoform 2 of Alpha-actinin-1	5052.82	9494.45	5914	8115.97	7648.51	6528.41	8571.57	8336.11	7996.81	6331.73	7970.35	10625	5745.82	5679.92	8702.42	6640.17	8556.44	7930.13	6543.29	10239.2	8912.44	11841.7	7555.15	9843.87	12348.2	8041.45	7918.18	4772.27	8724.15	6869.5	10311	7511.57	12317.1	7750.42	7928.64	6948.73	10456.6	9004.94	13698.3	6342.6	7265.77	9660.17	7072.03	7156.17	6579.02
P12955-2	P12955-2	PEPD_HUMAN	PEPD	Isoform of P12955, Isoform 2 of Xaa-Pro dipeptidase		661.413		1021.02		545.318		510.492			1008.61	713.404		1049.84	533.293			496.669									732.021		927.656										1830.96						718.15
P12956	P12956	XRCC6_HUMAN	XRCC6	X-ray repair cross-complementing protein 6	13547.5	11916.2	10674.7	13731.4	11476.5	11919.4	9296.17	11506.2	13016.6	25144.9	12155.7	12061.1	11933.8	8556.95	11269.4	10907.7	11434.7	10239.6	11398.3	9412.66	11174.8	10472.9	11057.7	8733.56	8097.21	10752.4	11055.5	11124.7	8926.46	10245.2	10575.2	10307.8	10050.4	11699.9	9479.22	6171.3	9705.61	10425.2	11577.8	11994.6	12442	10905.5	7677.18	8256.19	8018.09
P13010	P13010	XRCC5_HUMAN	XRCC5	X-ray repair cross-complementing protein 5	11973.4	11926	9854.67	13836.3	13083.9	12133.7	7856.46	11640.2	12786.6	21586	10583.1	11413.4	11970.6	10488	9872.89	14623.5	9759.66	10984	10463	9628.2	12441.5	10288.6	12135.2	7592.59	8479.29	8763.01	12068.2	13763	8607.96	10368.8	11234.7	9260.88	11590	13306.7	11890.6	2550.82	8322.53	11062.9	10819.4	11197.5	12590.4	12883.7	9924.62	5241.2	10949
P13073	P13073	COX41_HUMAN	COX4I1	Cytochrome c oxidase subunit 4 isoform 1, mitochondrial		3822.15		3558.91	2619.06	2733.44		2501.91	3426.26	3071.51	4035.11	3376.11	3286.7		1862.07	3013.08	2027.43	2473.35	1345.98		2444.05			3374.45			2076.64		1910.07	2800.33	3433.48	2288.85	1961.9	1768.06	2046.36			2337.33		1683.65	1823.35	2924.57		6495.05	1857.05
P13473-2	P13473-2	LAMP2_HUMAN	LAMP2	Isoform of P13473, Isoform LAMP-2B of Lysosome-associated membrane glycoprotein 2			1374.07	3015.11	1123.94	2869.26	3235.94		1214.69		3246.81	2164.42	1132.92	6476.53	1223.7			1392.05																919.774					4689.31
P13489	P13489	RINI_HUMAN	RNH1	Ribonuclease inhibitor	4953.68	5146.35	2630.59	4539.09	4219.06	4112.77	4372.21	3737.72	4434.63	5022.71	5220.06	4019.84	4804.79	4217.52	4129.48	5843.12	4572.85	6177.6	4995.49	5824.4	3448.03	5802.44	2476.02	6077.56	5039.38	3942.24	3994.22	4565.96	3199.92	3626.1	4656.84	3943.14	5066.65	3129.49	5508.94		4576.19	4036.92	6131.57	3929.69	4634.76	5205.63	4399.63	5980.17	4485.82
P13639	P13639	EF2_HUMAN	EEF2	Elongation factor 2	33167.2	23533.5	27304.6	22090.4	30728.8	27833.7	25663.2	36481.9	27070.4	23141.4	23021.2	30965.9	23750.8	20449.1	34880.2	27238.9	28870.5	34458.4	26210.5	22152.8	24355.5	21369.9	22790.7	24543.4	22394.7	20070.3	19749.2	26659.7	24440.7	24931.2	20354.1	22379.2	31252.4	23459.4	23334.8	24184.9	16818.6	29182.5	25012.2	23378.3	25479.8	28793.1	17531	17275.1	26328.5
P13645	P13645	K1C10_HUMAN	KRT10	Keratin, type I cytoskeletal 10	1968.18	2212.57	477521	4141.1	1284.72	1519.22	5669.2	1646.76	1285.72	3929.91	778309	2912.43	2590.2	671006	1538.6	4766.29	2204.41	1238.76	1503.9	2404.33	2001.34	1878.11	2257.75	1353.7	7976.81	6035.54	780.473	2077.12	1357.98	26523.1	1987.68	3102.99	2938.57	2386.63	3093.34	6960.7	5637.18	1147.9	13930.9	4206.31	3839.11	1760.06	10988.6	6732.15	1401.99
P13667	P13667	PDIA4_HUMAN	PDIA4	Protein disulfide-isomerase A4	3862.77	2294.49	2341.17	2429.85	1854.61	3739.88	3859.03	1484.22	2856.27	3960.3	3143.56	2728.28	1433.44	3767.56	1473.69	2754.93	1668.28	2033.33	1885.55	1734.08	2373.05	2413.81	3416.04	1960.79	2414.15	3601.68	1898.77	3216.08	1412.44	1668.33	1246.25	2463.87	811.14	3568.71	1286.19		2225.97	1906.05	2751.77	1335.3	2154.64	1680.3	6159.85	4444.2	1059.28
P13674	P13674	P4HA1_HUMAN	P4HA1	Prolyl 4-hydroxylase subunit alpha-1	984.865				485.022					1168.08		928.889						180.393			489.493						352.806
P13693	P13693	TCTP_HUMAN	TPT1	Translationally-controlled tumor protein	5262.61	5328.46	5161.4	4196.04	3078.3	3077.35	4337.92	3530.61	3937.52	3184.49	3408.36	4650.99	3489.32	1468.53	3492.2	2096.7	2305.87	3232.39	1865.95		3061.5	5627.29		2897.63	2084.09		1580.29	1557.72	1386.42	3194.54	2418.1	2468	3324.19		2593.85	7021.44	3516.8	1875.8				2742.29			1533.19
P13797	P13797	PLST_HUMAN	PLS3	Plastin-3	14783.5	10488.7	12914	13020	9832.8	13676.8	15013.2	7553.25	9724.05	12218.1	9816.21	18044.7	10131.8	6267.22	11385.2	7814.94	7311.35	11997.5	8301.72	7154.51	9930.89	11328.9	5612.16	8197.38	8901.44	9199.87	10887.2	7760.35	11939.5	7225.18	12168.2	6666.02	12654.2	7803.67	9777.15	6196.04	7332.82	7686.56	9416.18	10299.8	8516.86	11229.2	8954.48	9488.63	5962.41
P13798	P13798	ACPH_HUMAN	APEH	Acylamino-acid-releasing enzyme		3376.55	3862.23	3403.59	3242.04	2337.38	4058.63	2416.54	3751.07		1759.39	2519.2	2454.57	4186.9	3502.35	3453.54	3193.53	2847.36	3315.84	3693.02	1931.41	4595.21	4244.76	4018.11	2555.03	4674.88	2701.45	5136.2	2139.36	3275.33	2779.73	4018.93	3641.88	2919.09	2957.24	5052.69	2442.02	2802.18	2742.86	5793.18	3266.63	2916.54		6033.41	3343.27
P13804	P13804	ETFA_HUMAN	ETFA	Electron transfer flavoprotein subunit alpha, mitochondrial		1749.03		1881.74	1699.29	2565.47	3165.37	1957.89	2289.89	1250.4	1626.27	1902.05	1587.55		1656.61	2361.68		1849.62	2244.09	3265.52	1911.14			1549.42			1932.36		1437.38	1846.66	2211.41	1856.6	1868.13	1915.78	1635.26	6597.48	1918.93	2714.08	2042.94	3737.85	2850.75	2348.79	4989.5	7793.86	2551.05
P13807-2	P13807-2	GYS1_HUMAN	GYS1	Isoform of P13807, Isoform 2 of Glycogen [starch] synthase, muscle		560.529		1136.87	992.56	793.963		1080.08	1094.66				827.618		1335.24			1003	1771.45		507.402	1582.6	755.877	1250.07	724.869		1779.27		1420.26	1314.9	701.782	1364.88	1559.14	303.304	1093.24	2294.58	834.439	1065.32	725.301		1084.12	1156.95	566.856	2573.34	927.363
P13861-2	P13861-2	KAP2_HUMAN	PRKAR2A	Isoform of P13861, Isoform 2 of cAMP-dependent protein kinase type II-alpha regulatory subunit	3010.39	2433.8	2257.08	2258.27	2121.06	2070.91		2373.98	2678.74		2416.69	2996.71	2817.95	2479.35	3093.77	3551.94	1887.83	1530.91	3372.48	10528.6	2567.79		2310.95	2216.48			2035.02	1948.23	2505.04	2837.22	1583.19	3493.19	2080.01	3436.83	2498.19	1683.27	3942.44	2284.95	1952.97	3681.09		1680.95		2082.24	2487.11
P13929-3	P13929-3	ENOB_HUMAN	ENO3	Isoform of P13929, Isoform 3 of Beta-enolase		3288.89		3191.14	2531.2			1107.28	13259.7			9406.13			1194.24									957.317			667.81				1491.08		712.242					852.096				623.56
P13984	P13984	T2FB_HUMAN	GTF2F2	General transcription factor IIF subunit 2	3212.98	3083.13	2356.79	2138.04	2381.69	2385.2		2213.43	2545.02	3160.48	2800.04	2482.79	2339.14	2374.38	3177.1	2351.44	2467.5	2888	2971.53	2308.96	2573.21			1879.72			1934.23	2641.15	1977.28		1717.92	3730.38	2359.47	2197.34	2113.66	2296.43	1770.43	2665.05	1704.28			2112.31			2269.63
P13995	P13995	MTDC_HUMAN	MTHFD2	Bifunctional methylenetetrahydrofolate dehydrogenase/cyclohydrolase, mitochondrial		4764.08		3635.04	3954	4354.91		5304.72	3455.82	6717.26	5948.2	5370.95	3832.13		3420.95	4679.46	5701.34	3560.56	5368.41		4501.36		5650.83	3727.78			3294.98		4291.05	3957.11	4278.29	4650.48	4266.02	6010.88	5193.35	3126.34	2476.94	4788.9	5139.4	6068.65	4603.74	3911.93	9172.5	7755.2	3736.87
P14174	P14174	MIF_HUMAN	MIF	Macrophage migration inhibitory factor	38499.6	24871.1	22365.1	27299.1	33034	27298.9	23418.3	27359.3	29891.4	23999.8	24815.4	28805.5	29164.8	18675.6	27052.3	25954.5	24545.2	26659.3	29762	15573.7	23463.1	14691.1	12728.9	13288.6	42414	14177	16449.6	16556.9	13780.5	18065	19543.6	20300	17891.2	23954.1	19378.6	17665.9	13792.7	18099.4	16565.8	19906.2	15291.5	18160.3	19213.7	24181.1	20408.7
P14314-2	P14314-2	GLU2B_HUMAN	PRKCSH	Isoform of P14314, Isoform 2 of Glucosidase 2 subunit beta	9678.52	3397.08	5667.74	4048.86	2885.97	6020.75	7146.21	3814.17	6396.3	6902.21	5586.52	6339.74	1829.39	9272.16	3483.6	5510.18	2611.3	3141.05	3975.63		3367.2	6730.77	4104.54	3960.69	3996.76	7083.98	3841.45	3859.35	2404.76	3474.09	1815.54	3561.88	1716.52	5991.64	2333.2		4056.01	3609.98	3641.19	2621.83	2589.68	3240.42	7349.98	7432.59	2051.43
P14324-2	P14324-2	FPPS_HUMAN	FDPS	Isoform of P14324, Isoform 2 of Farnesyl pyrophosphate synthase	5764.87	11940.8	9563.78	6112.14	8307.74	5628.4	5514.55	5495.37	8363.23	5961.12	4684.78	5208.55	6146.11	9919.79	7497.4	5131.02	7273.1	7456.13	8714.96	8183.36	9065.24	7817.06	7931.75	8376.93	8439.98	7715.39	8069.18	10108.9	4743.16	8461.41	6751.12	9108.46	7721.81	8605.7	6212.43	9023.16	5827.47	8748.93	6508.46	5649.47	5742.41	5394.35	9731.61	5741.36	7914.72
P14406	P14406	CX7A2_HUMAN	COX7A2	Cytochrome c oxidase subunit 7A2, mitochondrial		1873.01		2116.85	1288.89	931.768	1503.72		2045.02	657.794	1231.04	1409.3	1892.08			997.195	1310.33	1479.67	1606.19	1116.74	1064.98						922.309		674.602		1112.31	970.314		1451.11	1075.7			1316.06	785.43	2167.61	1833.3	1010.47		5709.67	923.487
P14550	P14550	AK1A1_HUMAN	AKR1A1	Alcohol dehydrogenase [NADP(+)]		505.026	683.24	642.894	774.18	945.538		623.126				557.439	1131.54			517.445		597.189	471.082		436.212	773.477		615.9			500.087	752.199		701.341		510.738				668.103	1028.73	822.641				422.025			486.277
P14618	P14618	KPYM_HUMAN	PKM	Pyruvate kinase PKM	69173.4	91808.9	72617.2	127867	127223	122398	110654	137237	116989	108864	46863.6	155230	74095.2	102948	72076.9	91629	77430.7	102587	79104.7	118132	78215.9	106260	77187.6	116345	92695.5	86775.3	114184	138184	91080.4	92601	121691	94276.9	128960	94403.8	82367.7	76209.2	63284	113507	96688.1	93173.2	68014.4	115248	94883.9	83355.9	116996
P14625	P14625	ENPL_HUMAN	HSP90B1	Endoplasmin	15642.1	4065.26	9968.36	7531.14	3915.47	10844	11439.8	5146.14	9350.16	10212.3	8251.08	8884.46	2909.94	11413.9	5030.92	7644.49	3047.86	5086.23	5660.4	6572.83	5160.88	4571.48	7276.23	6605.33	6137.57	11993.3	7459.77	7160.5	2949.28	4934.43	3579.44	6250.32	3515.92	7354.82	4005.74	3410.27	7474.85	5036.01	6458.54	3425.11	6741.32	4656.87	14478.6	15449.8	2918.47
P14635-2	P14635-2	CCNB1_HUMAN	CCNB1	Isoform of P14635, Isoform 2 of G2/mitotic-specific cyclin-B1		477.765			739.419	740.896		480.015	1170.12		716.266	314.395	670.757		1266.75		1067.34	653.023	1523.32	1648.28	1645.41						821.302		862.568	923.869	1117.7	1488.93	1319.27		1468.62		743.656	702.571	887.853			806.845			1815.03
P14678-2	P14678-2	RSMB_HUMAN	SNRPB	Isoform of P14678, Isoform SM-B of Small nuclear ribonucleoprotein-associated proteins B and B'	2274.19	1510.5	2708.51	1412.18	1484.13	1792.1		1300.57	1450.4		1671.17	942.66	701.177		1578.27	1261.93	1375.91	1141.6	1652.03		1216.02		2006.36	1313.71			1299.66	1414.56	1342.5	1660.22	2050.18		1658.73				1366.2	840.619			767.944				714.785
P14735	P14735	IDE_HUMAN	IDE	Insulin-degrading enzyme	2584.11	2925.54	4501.1	2973.04	3384.68	2372.91	2321.34	2891.92	3255.45	3426.92	2800.66	2211.22	2539.6	6028.75	2693.3	2753.81	2763.77	2615.52	2584.71		2338.37	4754.06	3057.25	2124.17			1908.61	3291.15	1812.89	3187.19	1806.46	2660.09	2788.22	2632.48	2283.92	2214.78	1838.11	2466.39	2161.52	4307.98	1776.94	2160.96		2785.28	2534.21
P14866	P14866	HNRPL_HUMAN	HNRNPL	Heterogeneous nuclear ribonucleoprotein L	5932	8713.45	7271.02	6544.53	6779.74	7243.94	8096.35	7572.31	7468.51	6411.43	8657.64	8126.36	7505.52	5716.26	7806.8	7090.11	7202.33	6574.23	8507.27	3980.61	7081.01	6542.05	5781.62	6062.53			4896.39	5440.5	5595.66	7171.27	6598.61	7206.45	7307.23	7595.23	6641.71	6106.6	5686.36	7220.53	6124.9	6879.44	7339.55	6795.04		6540.12	6405.52
P14868	P14868	SYDC_HUMAN	DARS	Aspartate--tRNA ligase, cytoplasmic	6146.28	4046.03	5239.93	5269.02	3505.47	4326.53	3974.72	4676.68	4551.08	3803.4	4088	3955.29	3955.46	4635.94	4213.21	4615.41	4152.85	4477.69	3787.39	6377.23	3610.81	3215.3	5019.43	4251.41	4671.7	5071.26	3226.59	3756.07	2960.57	4104	4191.29	3355.06	3576.6	4940.04	3528.37	5184.34	4050.8	3032.66	3537.88	4000.25	4027.17	3705.76	7517.28	4112.52	4214.36
P14923	P14923	PLAK_HUMAN	JUP	Junction plakoglobin		2247.87		2326.84	2015.26	2252.17	3352.46	1847.82	1249.54	1939.21	8639.36	1632.16	2464.5	21480.3	1219.7	2041.91	3102.53	2363.07	1384.02	2040.49	1734.97	2849.34		1563.19			2432.61	1398.98	1496.68	3115.4	2402.09	1285.87	1369.65	783.854	2350.85		2587.3	1411.87	3017.6	2133.83	2555.2	1754.98		2683.83	1583.75
P14927	P14927	QCR7_HUMAN	UQCRB	Cytochrome b-c1 complex subunit 7		3435.68		3435.9	2861.71	4557.75	3805.64	899.59	4613.82	3631.61	3555.92	3291.6	2949.51		1854.7	3040.74	2936.97	2867.1	2594.1	4870.67	2672.07			2256.77	6794.43		2021.02		2006.66	2615.28	2734.02	3275.11	932.865	4072.9	2846.44		1952.85	2768.6	2863.67	2396.63	2440.78	2727.09	10554.4	7397.02	2459.83
P15121	P15121	ALDR_HUMAN	AKR1B1	Aldose reductase	4125.74	4979.5	7992.12	4610.56	3190.88	6400.26	4341.28	3415.82	4345.98	4092.53	4117.06	5132.96	4729.71	6601.81	4536.31	5099.1	2443.2	4814.54	3318.8	2967.21	2112.42	3019.32	6115.56	2073.42	4699.37		3711.07	2505.15	5393.1	2370.65	4543.27	3178.2	6320.91	6991.6	3761.65	4036.83	5600.97	5471.63	9634.1	3909.59	3193.68	5671.75	8514.58	7486.87	3692.66
P15170-2	P15170-2	ERF3A_HUMAN	GSPT1	Isoform of P15170, Isoform 2 of Eukaryotic peptide chain release factor GTP-binding subunit ERF3A		2178.82	2674.03	1374.39	2033.75	1548.98	1753.22	1903.85	2686.55	2418.03	2441.14	1842.91	1916.39		2175.26	1062.86		2043.33	746.775		2523.73	2021.36					1289.63	1825.14	1903.75		864.112		1225.05	1218.98	1722.86			1846.27				2111.46			1222.94
P15311	P15311	EZRI_HUMAN	EZR	Ezrin	9750.92	8010.88	7609.33	8778.64	6047.28	7101.04	7319.22	6151	7293.64	8231.68	11351.6	8409.92	6708.06	5238.15	8967.82	6485.84	8802.44	4307.19	6065.87	6879.33	8778.66	5445.57	5882.22	7163.35	6143.47	4490.94	7598.84	6137.36	7705.66	7925.12	8924.26	8382.73	8306.07	3855.9	9814.46	6362.09	6483.17	5950.88	8004.02	7144.42	8717.23	6693.2	6652.75	6090.78	4980.86
P15374	P15374	UCHL3_HUMAN	UCHL3	Ubiquitin carboxyl-terminal hydrolase isozyme L3	3120.09	3999.28	3731.77	2525.83	2879.37	2526	4287.57	2687.12	4159.78			3595.41	3027.35	3987.27	2152.8	3501.85	2786.52	3367.83	3863.1	8385.48	2726.37		1931.58	3105.05			1576.96	1906.75	2864.62	2121.42	1213.09	3771.95	1537.41	3602.02	2422.73		2545.23	1737.69	2421.84			1962.2			2070.81
P15529-2	P15529-2	MCP_HUMAN	CD46	Isoform of P15529, Isoform B of Membrane cofactor protein		2632.82		3291.45	3889.5	3311.62		2924	3945.77		2166.57	2821.24	2185.86		2523.37			1918.16																								1413.22
P15531-2	P15531-2	NDKA_HUMAN	NME1	Isoform of P15531, Isoform 2 of Nucleoside diphosphate kinase A	4800.19	4103.98	5986.95	6041.76	6522.94	4137.38	5395.97	5591.63	4926.87	4831.2	4024.61	3284.83	4757.82	3295.28	2761.67	3468.16	2723.68	3874.24	2075.93	5258.34	779.843	2102.81			3504.76	5858.56		779.613	445.695			2484.4	1463.93		868.58	1875.07	2131.43	1611.93					3748.91
P15559	P15559	NQO1_HUMAN	NQO1	NAD(P)H dehydrogenase [quinone] 1		1547.42	525.936	1273.87	2296.6	1507.69	1454.73	1347.96	2202.14	1296.28	901.912	612.292	1685.64	1419.81	1567.12	973.158	1513.22	1408.13	1221.49
P15586-2	P15586-2	GNS_HUMAN	GNS	Isoform of P15586, Isoform 2 of N-acetylglucosamine-6-sulfatase				5662.11	1514.11	2472.15			1720.57			2272.92	3302.44		1194.88	1340.38		1050.25	1596.62		1693.61			1389.73			1691.47		2034.47	2228.56	1604.92	1524.67	1329.51		833.628		2652.53		3473.74	2684.81	2781.66	1260.1		7995.85	1193.97
P15880	P15880	RS2_HUMAN	RPS2	40S ribosomal protein S2	8683.66	6543.88	6572.73	5789.7	6160.17	5522.31	6955.37	6451.41	6560.09	6039.2	6574.85	3534.09	7074.77	4381.09	6171.04	7275.78	5274.36	6470.47	5716.4	6862.94	5473.17	7646.57	5514.98	3761.29	6294.67	4368.83	3885.03	5494.16	4886.44	3656.67	5406.61	3459	4392.65	5060.4	5087.47	7180.22	4346.23	5198.66	4727.67	6976.17	4728.45	5826.5	3476.94	5981.66	5157.55
P15924	P15924	DESP_HUMAN	DSP	Desmoplakin		2360.13	5517.92	2972.82	2436.4	2237.81	9816.4	2134.74	3217.85		13357.7	2356.18	2351.28	28922.8	4109.1	2046.38	2701.49	1301.56	3215.95				1000.76	601.283			2054.94	1603.83		5633.65	2203.56	2938.53	1846.29	2087	2662.64		3970.2	2923.84	4666.69	3787.62	3410.33	2783.47	11389	3990.46	2085.55
P15927-2	P15927-2	RFA2_HUMAN	RPA2	Isoform of P15927, Isoform 2 of Replication protein A 32 kDa subunit		1448.83	2076.11		1939.99	1651.76		1839.56	1634.59			1680.73	1636.71			1364.8
P16070-10	P16070-10	CD44_HUMAN	CD44	Isoform of P16070, Isoform 10 of CD44 antigen	2647.86	3805.94	1816.26	2001.26	3132.7	3329.44	4712.16	3197.01	2517.27	1858.8	3733.85	2887.8	4464.85		4277.09	3978.01	3564.47	4672.49	3069.99	2888.26	1941.1			2189.65	970.22		4059.86	1187.32	4372.92	4536.28	2734.95	3665.1	1983.85	3000.05	3299.07		3840.68	3735.02	3228.31	3027.89	2997.61	3650.45			3335.35
P16083	P16083	NQO2_HUMAN	NQO2	Ribosyldihydronicotinamide dehydrogenase [quinone]	1715.16	1787.43		2628.52	2871.46	2532.24		2220.3	2002.15			1997.09	2492.19	3854.95	2045.22	1969.74	3225.96	1522.68	2428.74		2052.3	8124.09		1580.89			2096.04	2434.41	2317.62	2716.12			1563.11		2079.38		2361.15	2358.17			2680.87	2200			2131.12
P16104	P16104	H2AX_HUMAN	H2AFX	Histone H2AX		3834.37		2480.51	2204.4	3890.5		1940.33	1145.42	3164.44	1663.02	832.892	791.934		2463.64	3918.65	3084	2312.4	3919.25	3131.55	4406.72			2077.2			3258.21		4581.97	3371.33	4827.02	3329.11	2211.33	6859.65	2789.15		3927.38	3976.55	4680.03	3174.69	2368.51	2585.94			3433.16
P16152	P16152	CBR1_HUMAN	CBR1	Carbonyl reductase [NADPH] 1	5499.37	5118.24	4512.78	5870.55	5112.51	5310.55	5483.01	5245.57	6542.1	5122.25	4515.16	5253	4585.84	7186.14	4312.04	5448.9	5127.69	5617.34	5471.46	4884.77	3845.96	5015.02	5318.47	5218.42	2808.69	7983.45	5105.55	4173.97	4321.89	4415.21	4898.32	5496.34	4154.73	4373.52	4581.14	5911.36	5293	4408.91	3475.66	4695.51	3989.38	4045.22	7612.13	5720.52	4146.63
P16220-1	P16220-1					1266.12		1203.27	1037.93	973.901		1253.97	618.395			1242.06	1696.63	1356.16	1173.62	935.906	1371.11	1069.03	1143.87		843.23			886.643			1093.49	1123.46	893.88	1112.8		1123.29	1249.56	1695.18				730.982	1280.63	1754.55	1863.48	1084.54			701.888
P16401	P16401	H15_HUMAN	HIST1H1B	Histone H1.5		53299.5		38608.1	30117.8	40313.9		30488.5	38734.4	71807.5	71111.5	43323.5	48685.6		46482.8	44660.1	29165	16852.1	49524.1	44761.2	47707.9	2939.51	1220.71	36591.3			34783.5		54021.2	35285.3	44390	48898.4	36467.6	41429.5	41695.6	5363.22	38229.4	32181.5	35137.3	54580.1	57268.7	30065.8			22625.2
P16403	P16403	H12_HUMAN	HIST1H1C	Histone H1.2		123843		67862.5	90128.5	89108	5509.68	106012	94376.3	128674	136337	73715.7	110586	3670.47	90214.6	133956	103870	32642.5	111640	106948	101363	6945.15	2485.05	76588.1	3521.79	3699.66	79420.2	2076.27	109670	91641.4	94920.4	84470	82072.8	106826	75375.1	6105.33	120170	79191.2	77594.1	98844.5	99681.1	82529.8	10836.8	5465.06	51170.6
P16435	P16435	NCPR_HUMAN	POR	NADPH--cytochrome P450 reductase	4536.06	2454.36		2977.03	2462.36	3374.34	2142.36	2681.88	2367.57		5158.55	2377.54	2876.08		2324.78	2748.85	2398.11	2365.25	4041.39	3936.66	2107.48	2708.04		2370.01			1441.57	1690.52	2215.54	2690.76	1378.89	2332.06	1972.74	3116.83	1841.69		2885.25	2332.49		3842.43	1454.93	2240.49			1443.58
P16615-2	P16615-2	AT2A2_HUMAN	ATP2A2	Isoform of P16615, Isoform 2 of Sarcoplasmic/endoplasmic reticulum calcium ATPase 2	7666.36	4278.81	3760.97	3238.25	3915.85	2993.17	4714.71	4181.42	4415.34	6424.25	4637.46	3753.3	3112.98	6878.93	4207.14	4418.3	4075.31	4264.34	3540.27	4142.85	3939.26	3832.82	2223.02	5325.09		4658.26	3522.18	3150.84	4171.86	4526.3	4655.01	4349.78	4999.97	4429.66	3728.43		6734.04	4624.58	3599.24	3695.22	4882.36	4014.37		4622.88	3618.87
P16949	P16949	STMN1_HUMAN	STMN1	Stathmin	5771.89	6303.88	6825.79	4451.36	2990.52	4268.76	8188.89	3337.34	5455.83		4585.69	5571.2	4209.69		3592.56	4539.19			4079.49		5310.28		7234.58	7487.15					5305.48	5994.27		4221.93	2070.82	5062.97	3202.81	7426.22	4436.68			9746.33	7061.1			6840.37
P16989	P16989	YBOX3_HUMAN	YBX3	Y-box-binding protein 3
P17096	P17096	HMGA1_HUMAN	HMGA1	High mobility group protein HMG-I/HMG-Y		1591.38		2704.62	1540.88			1899.63	1283.57		2346.43	1681.69	899.223		1765.27	1736.5		1385	2241.95		1757.46			2046.42			847.826		2474.7	2644.3	1046.32	2736.06	1209.72	1843.76	2309.78		3873.12	2035.79	2732.57	1429.22		949.275			1387.6
P17174	P17174	AATC_HUMAN	GOT1	Aspartate aminotransferase, cytoplasmic	3338.38	4386.2	3781.25	4243.4	3605.22	3358.44	5023.21	3745.42	4448.71	4410.4	4048.03	3376.67	2731.76	5609.08	3569.67	3836.78	4528.27	4067.92	4653.65	2140.26	3794.56	2315.61	3561.81	4476.76		3156.37	3442.51	3772	3020.28	3256.12	2996.12	3076.81	2858.54	3707.2	3449.93	3605.41	3320.25	3782.94	4081.77	3220.76	2953.15	3441.26	4538.72	4260.76	3211.08
P17275	P17275	JUNB_HUMAN	JUNB	Transcription factor jun-B		1514.95		1953.07	1591.54			1686.4	1194.35		1962.41	1017.65	1580.59			1681.15	1611.06		2607.36		1076.19						1422.6		1659.02	2595.7	1009.41	1875.81	1230.82	1759.19	2177.69		2598.41			2675.75					807.051
P17301	P17301	ITA2_HUMAN	ITGA2	Integrin alpha-2												1216.93	1020.71			495.521											495.141			868.645		853.238	720.533		498.797
P17480-2	P17480-2	UBF1_HUMAN	UBTF	Isoform of P17480, Isoform UBF2 of Nucleolar transcription factor 1		1239.32		1859.85	1116.46	1385.27		2082.78	2174.82		2341.93	1281.77	1985.98		2083.95	1067.3		1308.08	1283.4		1400.74	1323.78		1508.99			1825.88	675.154	1002.18	1875.13	2416.84			2094.36	1800.82
P17612-2	P17612-2	KAPCA_HUMAN	PRKACA	Isoform of P17612, Isoform 2 of cAMP-dependent protein kinase catalytic subunit alpha		1325.97	792.943	1065.94	425.667	647.29	812.414	399.885	1174.35			893.503	1141.66		1255.19	402.328	1103.77	598.998			525.878			805.557			663.183						429.655	496.733	320.751			356.029			1421.11	822.697			731.778
P17655	P17655	CAN2_HUMAN	CAPN2	Calpain-2 catalytic subunit	2546.51	2047.41	1754.22	1599.52	1808.61	1793.79	3066.91	2463.76	2260.55	1396.66	1708.24	2534.17	2257.97		2223.35	2243.01	1984.74	1412.62	2447.77	3162.74	1594.94	2706.84	2096.27	2657.93	3358.8	5107.5	1722.5	2003.23	2720.16	1899.78	1706.91	2087.25	2108.3	1444.23	1712.7	2128.99	1762.24	2177.25		2566.1	1581.67	1537.63		4912.74	2299.69
P17812	P17812	PYRG1_HUMAN	CTPS1	CTP synthase 1	4612.94	4226.23	5142.5	2292.88	3794.18	3298.31	4435.19	5003.46	4651.61	3524.35	3590.48	4304.95	3955.07	4355.96	3909.39	3557.61	2709.1	3496.32	4713.53	2790.59	3136.24	4002.99	3164.5	3115.17	3258.04	4518.1	2612.32	3651.68	3165.78	2574.15	2625.09	2411.39	8024.28	2906.87	3378.15	5876.01	3924.45	5929.49	3017	4469.8	3430.03	3369.79	3079.89	3598.13	3386.81
P17844	P17844	DDX5_HUMAN	DDX5	Probable ATP-dependent RNA helicase DDX5	14362.9	17776	18007	16860.3	16195.9	20395	15124.7	18651.6	19032.8	17322.7	19846.1	14069.5	18266.2	13512.5	23622	19568.4	17797.5	19317.7	17142.2	13585.3	18935.6	17439.6	18016.9	15251.4	18855.3	19205.8	15487	18890.1	14008.8	14600.3	19705.7	18749.7	18920.7	19099.3	17766.2	18266.1	17472.7	19008.8	17155.8	16639.3	15900.1	19829.4	14858.3	12327.5	14962.6
P17858	P17858	PFKAL_HUMAN	PFKL	ATP-dependent 6-phosphofructokinase, liver type		1738.61	2238.74	2205.09	1352.85	1709.01		1129.6	2051.91		1466.3	1306.47	1636.21		1036.65	1701.41	1685.57	1119.22	1978.12								1370.36	1465.84	1356.57	1438.91	1218.41		1145.84	1688.45	1313.65										1137.28
P17931	P17931	LEG3_HUMAN	LGALS3	Galectin-3	4393.68	5018.51	5830.76	5420.94	4404.01	5180.51	3716.31	5072.72	4762.84	7193.39	4495.44	5706.37	4455.07	6076.99	3227.7	5924.25	4492.8	3975.64	4154.96		3636.64	7965.07	4447.77	2468.65			5475.22	3607.48	3560.23	6555.67	4428.85	5374.84	2134.04	2364.36	3434.16	3384.05	5194.71	4469.52	3705.96	3405.19	3263	3028.34	7842.43		3864.94
P17980	P17980	PRS6A_HUMAN	PSMC3	26S protease regulatory subunit 6A	8515.55	5472.69	5863.4	6678.32	5055.04	5445.82	5992.63	5598.24	5899.7	14367.7	6001.13	4960.58	6429.27	5188.62	5305.78	5202.96	5075.32	5459.15	5870.72	7814.05	4694.89	6743.6	5917.95	5076.38		11159	5385.39	5058.51	4858.26	5660.53	4523.86	5678.34	5257.44	5125.7	5215.6	6929.53	5189.56	5044.35	5424.66	5368.16	5454.94	4795.28		4827.33	5339.24
P17987	P17987	TCPA_HUMAN	TCP1	T-complex protein 1 subunit alpha	9804.22	9641.23	12666.5	11231.2	11531.2	10468.3	10185.3	9412.65	12048.7	8477.56	9095.88	10214.1	12942.3	11449.5	11984.9	10777.9	11277.8	10711.2	10200.1	11497.6	11059.4	13890.6	13555.1	11118.7	12743.5	11421.5	10884.6	13169.3	12049.2	10990.6	9754.09	9820.49	12313.8	8970.06	10671.5	12071.7	7923.13	8421.74	10603.1	11208.2	10772	13901.2	7324.63	12845.6	12042.8
P18031	P18031	PTN1_HUMAN	PTPN1	Tyrosine-protein phosphatase non-receptor type 1	1903.52	1455.21	2366.47	1545.15	1544.34	2214.21	1883.51	1433.96				546.108			1252.11			1371.4	2222.27		2664.94			2540.88				959.762	1647.54				1531.54	2397.88	1431.08										732.517
P18077	P18077	RL35A_HUMAN	RPL35A	60S ribosomal protein L35a	10348.8	7713.56	8231.89	9391.66	9018.16	7482.27	6410.68	8446.62	9505.49	6446.25	7064.39	6506.05	6967.05	3359.64	8235.61	7669.34	7660.79	7919.61	8473.22	9859.3	8545.06	8814.28	8104.27	11121.3	8955.89	9526.12	6312.01	7366.77	8612.54	9414.96	8580.69	8613.75	7955.7	6407.81	8417.18	4947.16	5319.89	8821.94	8138.1	9042.49	7871.98	8494.97	7065.3		8562
P18085	P18085	ARF4_HUMAN	ARF4	ADP-ribosylation factor 4	12517.9	14345.3	5751.9	11883	12147	9962.49	11273.8	10430	13342.6	15442	13096.3	14374.6	10121.4	9770.48	9888.21	8016.48	8280.81	9174.8	7045.71	11204.4	11059.1	5650.74	4930.19	11131.4	8289.11	10204.9	9277.85	6730.05	10030.3	9022.99	11986.2	8131.37	10659	7629.08	8315.87	2815.84	10361.6	11397.8	5793.31	8846	10496.8	12249.1	13603.5	9278.47	8236.08
P18124	P18124	RL7_HUMAN	RPL7	60S ribosomal protein L7	32254.2	25326.3	22978.2	23982.6	28692.3	20756.7	20141.1	24242.6	24479	15182	21749.2	23564.7	23705	13191.5	26590.1	23340.7	23650.1	25912.9	24793.9	21995.8	20961	22767.7	23305.6	25011.4	20241.7	22771.8	19682.8	22964.9	22346.6	19138.8	18073.9	18120.9	22831.3	19080	19192.2	25845.2	16024.2	19628.9	19236.7	19976.7	22316.2	20759.8	8733.36	13266.1	21349.6
P18206-2	P18206-2	VINC_HUMAN	VCL	Isoform of P18206, Isoform 1 of Vinculin	9665.18	14078.9	8980.67	11081.7	12794.5	10985.2	8983.01	11870.3	9309.2	10824.2	12533.3	15617.2	8471.46	14905.2	14073.7	8965.1	9314.85	12356.3	9971.1	8968.12	12949.3	10289.6	8309.46	11423.1	10511.2	10928.8	10245	9760.38	11737.2	13691.4	13214	11574	12988.9	8542.79	10346.8	8890.57	10377.3	11952.9	14606.7	9794.46	9348.58	11834.5	9476.73	8946.23	10584.4
P18583-2	P18583-2	SON_HUMAN	SON	Isoform of P18583, Isoform A of Protein SON		2610.52	2457.53	2136.02	1812.67	1880.52		1673.28	2396.31		2535.45	1771.22	1936.86		1512.46	2863.24	2021.11	1255.84	1684.05		2496.9		2197.64	2061.67	1993.12		1750.62	1471.42	1914.91	2374.97	2194.74		1432.64	1980.51	1538.74		1790.21	2281.34	2072.82	2129.71		1391.07			1376.52
P18615-3	P18615-3	NELFE_HUMAN	NELFE	Isoform of P18615, Isoform 2 of Negative elongation factor E		1601.52		2847.17	1625.5			1248.28	2103		2757.86	1620.93	2585.22	1949.14	1544.22		1761.49	1337.9	1518.99		961.29						976.458		1326.81				1698.74	2124.67	1608.66	487.293		1429.02	1951.1		1401.84	1003.64			1490.49
P18621-3	P18621-3	RL17_HUMAN	RPL17	Isoform of P18621, Isoform 3 of 60S ribosomal protein L17	26232.4	18825.6	19581	16951.3	21576.9	18325.3	17378	18937.2	18959.9	12816	15649.7	17408.3	19697.8	8709.44	15831.2	14410.9	13942.5	16431.3	14367.2	12305.6	12733.8	18989.2	7640.09	19933.3	17291.1	19058.9	6900.48	8110.78	7451.47	10036.3	10315.2	11349.5	12623.1	16428.4	18603.8	19486.3	12046.5	10785.6	12106.2	11961.6	10828.6	14490.2	16241.1	17181.9	16469
P18669	P18669	PGAM1_HUMAN	PGAM1	Phosphoglycerate mutase 1	6804.62	8180.49	6993.41	7587.81	6331.34	6749.3	6803.44	7022.41	8654.3	5789.07	7246.89	7408.71	5861.94	5827.33	4914.77	5239.85	6902.73	5819.33	5960.54	5909.08	5472.67	6250.3	5733.51	5731.98	4700.61	6964.26	4252.99	4415.62	3895.88	4600.64	5550.74	6712.41	4066.79	4941.34	3838.41	5209.67	4946.2	5922.97	8285.17	7050.27	6306.5	5051.95	7481.21	7444.37	5445.8
P18754-2	P18754-2	RCC1_HUMAN	RCC1	Isoform of P18754, Isoform 2 of Regulator of chromosome condensation	5219.64	6470.73	3220.27	4081.11	4858.27	6580.95	4414.53	7306.01	5320.27	8220.68	6002.52	4213.49	5180.35	3267.04	3905.16	3660.25	4592.5	5215.37	2820.08	4390.26	2665.93		4264.32	5973.79			1639.17		3922.79	4797.79	2561.27	2278.62		4426.72	4973.08			2906.94	2836.7	4258.8		2808.76			3599.01
P18887	P18887	XRCC1_HUMAN	XRCC1	DNA repair protein XRCC1	2269.39	2541.04	2708.67			2949.35		1761.39			3871.58	4127.44	2697.17		2403.72	2415.61	3065.14	1856.65	2114.09															1361.6	1520.78			1931.8	1833.61		2566	1619.26			2655.44
P19256-2	P19256-2	LFA3_HUMAN	CD58	Isoform of P19256, Isoform 2 of Lymphocyte function-associated antigen 3				1425.53	1522.3	2375.86		1393.67	1250.99		997.1	1183.28	1534.79		871.847			1348.28	1752.19		1430.06			680.244			1692.64											796.289	575.178			1600.96			1080.51
P19338	P19338	NUCL_HUMAN	NCL	Nucleolin	46343.3	29401.5	27618.7	32667.3	32903.3	34605.4	31014.7	38663.8	35449.9	23523.1	39799.4	31738.6	37797	31080.9	32921.3	42711.1	32498.5	43469.3	34121.1	29308.1	36554.8	31946.6	34354.3	28669.8	31241.7	31865.5	33483.6	32775.1	32775	26488	29889.1	27385.3	30193.4	40805.9	32885.9	38355.1	30188.4	32188.2	29527	28843.6	37100.7	29075.2	19309.5	21980.6	39988.1
P19387	P19387	RPB3_HUMAN	POLR2C	DNA-directed RNA polymerase II subunit RPB3					531.384	562.946		817.911					943.69		1331.55	1594.96	1284.52	630.424			625.791						1170.9	708.811	972.582	1248.97	1203.51	860.807	1219.84	787.747	977.073			1037.69	1223.26	1534.96	773.002				849.661
P19388	P19388	RPAB1_HUMAN	POLR2E	DNA-directed RNA polymerases I, II, and III subunit RPABC1		885.401		747.96	995.558	1164.51	2541.63	1335.13	1077.67			755.228	1035.11		1247.03	532.766	1757.24	718.275	1908.1	657.55	807.281	1240.41	1707.06	1118.46			753.632	1172.97	1345.05	1080.48	679.69	1248.16	1105.29		1278.27	1749.94	1123.55	1236.51	1294.48	2404.56	903.539	659.241			1001.89
P19404	P19404	NDUV2_HUMAN	NDUFV2	NADH dehydrogenase [ubiquinone] flavoprotein 2, mitochondrial		1171.45			794.633	1484.33			1496.48	1842.37		1031.28	1021.68		749.878	1078.49		668.633						2630.23			1097.65		1424.05	1568.98	1509.5			754.163	1914.35			1241.06			1703.47			2086.5	1129.14
P19525	P19525	E2AK2_HUMAN	EIF2AK2	Interferon-induced, double-stranded RNA-activated protein kinase	1301.19	741.221	1928.5	1149.77	986.619	934.54		829.449	1103.53		1213.33	1900.64	623.924		1481.39	1367.12	858.085	964.093	780.194		1214.09		777.768				1216.49	762.7	882.387	1032.34	1311.65		1133.95		852.092		1752.23	1114.87		1210.54	994.599	1237.9			788.69
P19623	P19623	SPEE_HUMAN	SRM	Spermidine synthase	7066.36	8070.09	8420.18	5453.67	10431.5	7869.22	9511.62	10227	9010.21	6571.45	7634.37	8770.72	9001.14	8390.18	7115.24	6826.73	5918.55	9561.98	6213.95	7646.9	3553.32	9947.38	3510.38	4210.68	4654.59		2474.39	3514.06	2361.46	2523.44	5693.04	2092.97	3629.66	4320.94	3336.59		6879.71	3772.34	2573.62		3894.85	4326.45		5638.23	5398.24
P19784	P19784	CSK22_HUMAN	CSNK2A2	Casein kinase II subunit alpha'	2815.78	1425.93	1331.66	1404.94	1714.31	1884.6	1445.03	1353.36	1121.4	1306.22	3346.17	1333.29	1680.99		1192.32	1197.77	1143.02	895.735			1056.94	1390.65		1418.73			790.899		953.757	1641.34	1737.75		1198.99	1451.71				1161.14				1684.43			978.751
P19971	P19971	TYPH_HUMAN	TYMP	Thymidine phosphorylase					1528.19	1216.33		1734.75						4209.79	1387.27	1047.13	2227.36	1506.93	1494.44	1305.86							700.861		497.8	1103.12				940.228					1955.1						895.282
P20020-1	P20020-1					850.186		909.525	522.303	636.613					1085.89	1064.75	1106.52		481.71	375.493	707.743	446.769	379.463		190.652		741.147				522.641		331.349		952.267		246.665		572.286					207.731					480.577
P20042	P20042	IF2B_HUMAN	EIF2S2	Eukaryotic translation initiation factor 2 subunit 2	11428.1	9531.01	7278.82	8671.55	9176.05	8157.29	7269.43	9073.24	8961.09	8029.56	8773.41	7808.67	8947.4	8954.16	8473.42	9882.13	9801.41	9353.36	8450.97	7671.02	9578.03	8566.92	9368.27	8387.06	10301.7	11277.6	10174.4	8417.74	9748.14	10033.1	8398.71	8053.91	8656.6	7896.78	8307.65	10500.7	9381.83	9436.14	8862.98	7574.63	8451.28	9152.16		4878.01	10613.3
P20073-2	P20073-2	ANXA7_HUMAN	ANXA7	Isoform of P20073, Isoform 2 of Annexin A7		2756.91	3351.88	2542.21	2116.92	2210.33		2662.68	2363.47		2415.93	2383.18	2334.73	3117.64	1567.72	2542.47	2080.22	2253.36	1964.83	1263.49	2392.76		1460.77	2484.36			1815.02	2122.52	2260.03	2270.52	2171.52	2767.26	1520.73	2271.48	2642.66		1117.73	1363.6	2049.67	2099.12	1266.62	2488.21		2539.06	1817.22
P20290-2	P20290-2	BTF3_HUMAN	BTF3	Isoform of P20290, Isoform 2 of Transcription factor BTF3	5369.09	3919.65	4067.53	4814.61	4201.1	4117.7	6451.33	4290.16	4481.31	3602.32	4400.17	3938.93	5160.19	3895.73	4033.8	3461.5	4968.12	4017.65	3447.86			7614.27	1793.43		10033.6	4670.1		5511.94				2813.76			1105.4	3382.35				2147.67					873.073
P20339-2	P20339-2	RAB5A_HUMAN	RAB5A	Isoform of P20339, Isoform 2 of Ras-related protein Rab-5A		640.396		1421.57	1890.15	1468.14		1350.51	1156.18			1010.37	980.875	1573.8	1366.43		1011.59	1081.39	514.995		1405.98			944.476			1924.3	1677.61	1020.6	1570.48	1454.35	1243.67	2182.18	1192.92	989.851		2096.52	1605.66		752.361	1089.89	966.544	3491.86	3017.43	1590.99
P20340-2	P20340-2	RAB6A_HUMAN	RAB6A	Isoform of P20340, Isoform 2 of Ras-related protein Rab-6A	5108.05	6076.9	2618.95	4362.82	5299.28	4067.7	4244.68	3505.47	5474.75	4794.15	5220.07	6059.83	4590.77	3556.64	5698.21	5139.99	4295.26	6201.41	5626.1		4028.03	3321.92		3802.66			3746.64	3286.21	3430.23	3849.01	3321.21	3257.55	2782.51	6555.82	4184.93		3623.63	4598.78	5142.31	2618.69	3917.92	4580.06	5060.87	6435.02	3864.97
P20618	P20618	PSB1_HUMAN	PSMB1	Proteasome subunit beta type-1	4419.41	4935.67	7502.64	4031.42	6045.09	5913.27	4702.44	5530.04	6425.07	5022.69	6516.87	6073.29	5845.85	9907.99	4307.53	4967.47	6817.58	5441.88	5536.37	4290.66	4358.82	9710.18	4759.12	3772.92	2175.54		4755.22	4065.74	4395.09	3534.41	3994.81	5155.19	4041.15	6888.05	3687.79	4575.35	4002.98	5041.06	4724.5	5362.57	4622.44	5379.53	19473.9	4443.24	5357.29
P20674	P20674	COX5A_HUMAN	COX5A	Cytochrome c oxidase subunit 5A, mitochondrial		5044		4676.81	4431.63	4468.84	4215.38	3268.73	4102.34	7156.02	4164.94	4334.25	4048.56		2864.52	3952.91	2707.62	2433.66	1313.34	3198.68				2786.66			2366.76		1651.36	2800.71	2655.05	2265.65	2545.49	3311.5	2671.87			2590.22	1924.97	2376.59	1948.48	2361.57	8092.54	8271.06	2052.22
P20700	P20700	LMNB1_HUMAN	LMNB1	Lamin-B1	6434.35	9597.91	6122.9	4934.3	7908.32	9246.89	7886.41	5838.95	8293.35	6849.83	10835.4	7609.76	8978.53	6557.24	7296.51	9250.58	7339.67	5290.99	10245.1	8154.99	8331.8	4619.64	3504.11	7469.83	5848.21		8754.5	5614.04	6410.71	7016.85	10427.7	8809.81	6534.06	10864.7	8164.43	7041.84	8739.47	7682.8	7694.1	6884.8	8960.5	6969.99	11530.6	11278.8	7537.55
P20810-10	P20810-10	ICAL_HUMAN	CAST	Isoform of P20810, Isoform 10 of Calpastatin	5790.42	8747.3	5569.45	5911.34	6746.02	5343.13	5485.31	6233.63	7872.89		8732.56	6381.72	9191.75	5288.43	4438.05	5567.31	7723.88	7032.62	6007.95	5644.27	6858.28	5998.65	9877.55	6428.31	7980.18	5110.77	8357.42	7869.28	4720.88	6313.94	7032.98	4183.21	5833.78	3735.63	6756.35	5827.77	6605.31	4640.99	3936.86	4677.08	6961.82	5380.54		5588.17	4999.22
P20839-3	P20839-3	IMDH1_HUMAN	IMPDH1	Isoform of P20839, Isoform 3 of Inosine-5'-monophosphate dehydrogenase 1		1178.67			993.798				1353.59			954.548	1000.96
P20962	P20962	PTMS_HUMAN	PTMS	Parathymosin	12657.6	15401	15888.6	12901.1	12335.7	12595.3		14519.2	18725.8	8001.41	16062.8	20389.8	15295.6	8817.3	6337.1	7596.79	4449.27	2642.12	5290.17	13274.9	10431	14409.9	6580.4	11356.4	5635.83	5364.11	5085.49	2169.4	2374.23	7019	6910.71	5259.05	8297.17	3672.46	5961.58		1624.55	4609.07	3389.53	4094.07	3373.4	8238.25	4926.86	5688.36	4255.41
P21127-10	P21127-10	CD11B_HUMAN	CDK11B	Isoform of P21127, Isoform SV11 of Cyclin-dependent kinase 11B		2744.7			1489.03	1524.52		1683.28				1088.38	1919.58				1492.42																		1454.31	5741.98		1485.15
P21266	P21266	GSTM3_HUMAN	GSTM3	Glutathione S-transferase Mu 3	3322.06	3349.86	2583.49	2403.84	2792.39	2646.24	3237.77	2213.95	3663.17	6360.82	3414.96	3345.26	2852.86	2659.06	3687.55	2800.94	2226.54	2423.38	2058.26		2816.48	4002.89	2506.32	2854.47			2533.74	3308.65	2843.11	3489.24	3468.23	2605.22	1961.91	3759.78	2133.22	4875.11	6717.59	2918.12	4020.72	3150.19	4064.7	2157.45	4079.93	4400.48	3205.34
P21291	P21291	CSRP1_HUMAN	CSRP1	Cysteine and glycine-rich protein 1	14557	19529.3	8160.47	19571.6	23854.1	12004.5	9773.73	16506	13253	11612.9	10845.4	43924.3	10827.9	9312.69	18190.1	9156.28	14743.7	21917.4	12755.5	12575	17243.6	11081.4	4787.17	13251.5	9231.88	15719.6	10802.2	9876.34	13364.2	6756.6	13636	6795.31	23446.8	8840.49	13471.8	4923.83	6991.64	14020.1	15929.6	10138.2	8793.59	18330.5	13749.5	7688.56	15011.5
P21333-2	P21333-2	FLNA_HUMAN	FLNA	Isoform of P21333, Isoform 2 of Filamin-A	24272.1	49495.2	27332.9	63933.1	46794.6	49573.6	38693.7	49389.1	45739.5	34488.3	54145.8	84663.4	48127.4	20808.7	42956.3	46593.5	49155.5	34955	36165.4	37020.2	32414.7	28476.9	19595	36262.9	28466.8	23792.3	47248.8	25988.2	55288.6	34407.2	38348.5	33442.2	53828.4	39042.1	39502.1	27655.6	34934.7	41332.6	43584.7	47380	39513.6	39351.5	31568.6	24354.5	38041.8
P21399	P21399	ACOC_HUMAN	ACO1	Cytoplasmic aconitate hydratase	741.21	495.308		1460.46	999.885	1174.35	1555.04	754.253	1228.99		856.348	1431.07	868.494	774.238	711.745	1454.9	1069.07	1510.27	1662.79		1108.43	1119.41		1044.14			959.114	967.087	1143.2	1045.58	1212.01	1118.74	1030.91	780.217	1058.55		2152.71	1070.57			456.361	1577.74			1670.55
P21796	P21796	VDAC1_HUMAN	VDAC1	Voltage-dependent anion-selective channel protein 1		7168.73	2459.34	5049.11	8628.76	9716.65	9229	7116.55	7139.96	12522.4	8387.53	8840.07	8559.93	6239.26	7069.73	9908.43	6874.84	7712.64	6550.04	8725.02	6330.43			6925.58			5651.19		4662.01	6897.95	5970.37	6576.2	6582.58	9523.44	7631.77		8286.07	6984.07	5937.11	6153.44	8323.86	6977.83	27272.7	27137.9	6756.03
P21912	P21912	SDHB_HUMAN	SDHB	Succinate dehydrogenase [ubiquinone] iron-sulfur subunit, mitochondrial	2746.37	2629.76		1881.65	2435.04	2494.94	3337.24	1418.89	2366.5	4128.11	3091.24	2544.44	2391.55		1893.98	2924.09	2372.84	2603.86	2568.81		2222.01			2821.41			2225.04	2016.89	2210.04		3001.66	2601.15	1901.48		2948.57		1695.62	3220.32		2606.5		2508.51	8925.12	5642.14	2247
P22033	P22033	MUTA_HUMAN	MUT	Methylmalonyl-CoA mutase, mitochondrial		2953.28		2580.64	1818.54				2619.72			3678.65	2195.39		2004.6	2216.13		1644.78	2270.25	2687.25	2391.6						2681.97		2204.38		2458.11	2405.53		2329.02	2554.6		3706.89		3693.18		3126.25	2275.99		3997.05	1984.74
P22059	P22059	OSBP1_HUMAN	OSBP	Oxysterol-binding protein 1		817.064		502.128	468.677	740.754		1058.89	600.067			785.851	844.517		654.632	1398.3	1313.39	963.16	370.239		1066.37			858.373			1022.39	1595.24	682.42	1046.59		1304.57	920.805				1229.89	562.264		1065.22	1363.36	718.51			1000.91
P22061-2	P22061-2	PIMT_HUMAN	PCMT1	Isoform of P22061, Isoform 2 of Protein-L-isoaspartate(D-aspartate) O-methyltransferase	1669.58	1192.66	2483.48	1467.98	1438.85	1394.53		856.192	2090.02			1403.1	959.242		1619.59	1477.01	1065.72	1148.72			1092.55			1169.63	1442.76		1248.53	620.586	1091.5	944.325								902.506				795.925			901.164
P22087	P22087	FBRL_HUMAN	FBL	rRNA 2'-O-methyltransferase fibrillarin	10084.2	7155.74	8493.71	10133.9	9000.44	9581.4	8956.77	10153.1	9636.36	6814.53	10098.7	7463.56	8729.94	5943.11	9674.72	11632	8074.66	9317.74	9242.56	8320.59	10176.2	9397.24	11213.9	11002.9	8569.1	12574	8554.86	10128.3	10081.6	10049.2	9723.66	11327.8	8440.6	10501.6	9782.79	14037	8670.1	9899.16	10671.5	12032.4	10553.1	7204.67	6564.11	5587.22	10847.4
P22102	P22102	PUR2_HUMAN	GART	Trifunctional purine biosynthetic protein adenosine-3	4098.1	3430.42	4264.15	4371.42	4071.19	3988.45	2945.66	3725.8	5848.84	4448.58	4458.93	2976.49	4705.98	4355.17	4792.74	4906.92	4346.37	3883.55	4278.69	5506.4	4566.8	4671.06	4765.42	3953.65	4234.61	5185.2	3795.25	4421.09	3010.23	4787.01	2754.83	3888.06	3685.08	4151.93	3059.47	4192.09	2381.89	3037.83	2325.93	3587.09	3263.47	3694.16	5440.74	4117.5	3861.44
P22234-2	P22234-2	PUR6_HUMAN	PAICS	Isoform of P22234, Isoform 2 of Multifunctional protein ADE2	7262.32	7438.81	7910.29	6739.46	7602.13	7417.7	8523.32	7373.46	5444.74	5131.22	7901	5340.85	4878.8	7275.39	7715	7658.31	7473.27	4250.15	7234.27	4721.71	8216.23	3382.34	7956.18	7983.76	8391.05	11269.3	4608.76	7221.83	7257.39	7615.71	6012.5	7626.69	6646.18	7096.49	7772.19	8504.05	6676.15	4979.13	5500.07	9110.24	7886.36	6165.2	23085.8	8997.69	4820.92
P22307-4	P22307-4	NLTP_HUMAN	SCP2	Isoform of P22307, Isoform 4 of Non-specific lipid-transfer protein		3821.77	3198.31	2357.57	2396.43	4390.44	3273.19	2778.82	3259.65	4438.46	2801.31	5268.9	3531.15		2779.76	1612.96	1096.85	3135.01	2093.42	935.537	2537.51	4284.46		2834.92			3482.13		2997.65	3733.73	4118.08	3710.24	3490.89	2654.34	2938.53		4024.84	2792.94	2858.64	3463.65	2713.11	2451.14	10093.6	6922.86	2856.54
P22314-2	P22314-2	UBA1_HUMAN	UBA1	Isoform of P22314, Isoform 2 of Ubiquitin-like modifier-activating enzyme 1	7336.89	8872.3	10084	8906.92	8151.21	10155.1	9737.56	8613.33	10498.5	10322.8	10489.5	12732.8	10194	12295.6	8393.11	12256.1	9105.38	8826.6	8715.7	9167.86	7416.23	10376.4	8795.96	9156.11	8252.29	8201.5	10604.7	10182.8	11652.5	9914.74	8858.45	10041.1	10179.1	9046.53	10492.2	10655.2	8317.64	9278.79	8092.81	12204.4	11239.4	9096.73	8949.81	10247.1	9580.85
P22392-2	P22392-2	NDKB_HUMAN	NME2	Isoform of P22392, Isoform 3 of Nucleoside diphosphate kinase B	21451.8	26689.6	23781.5	29399.3	28945.3	25820	22656.5	29635.4	31789.3	19590.5	24130.3	20964.8	22902.7	16641.9	17360	15409.5	13090.3	15337.3	12362.9	17315	17493	25795.3	15696.1	23443.5	14697.7	18584	10068	6990.8	7703.31	18811.3	15866.2	14062.2	13031.6	6813.93	10548.1	13622.7	13285.5	13054.1	8834.94	10649.3	9200.57	17224.2	20249	12866.9	8977.14
P22626-2	P22626-2	ROA2_HUMAN	HNRNPA2B1	Isoform of P22626, Isoform A2 of Heterogeneous nuclear ribonucleoproteins A2/B1	56488.8	77483.1	66966.1	73385.1	70968.4	84278.8	53234.2	71608.4	90587.2	54350.3	81257.6	73754.9	78513.9	47230.1	66579.3	68552	51365.6	63107.6	65474.4	53826.5	47029.1	43770.4	30502.5	31375.9	30261.9	33171.4	26132.2	34753.7	32898.5	42273.9	35872.9	36769.8	34593	50294.4	34158.9	47535.4	55570	39625.8	39709.7	44884.9	37356.4	46205.1	35788.1	51940.9	36125
P22694-2	P22694-2	KAPCB_HUMAN	PRKACB	Isoform of P22694, Isoform 2 of cAMP-dependent protein kinase catalytic subunit beta		886.209		876.119	715.744	360.219		945.012					1668.58					685.961														1046.4
P22695	P22695	QCR2_HUMAN	UQCRC2	Cytochrome b-c1 complex subunit 2, mitochondrial		2346.65		2150.58	1595.13	2279.13	5029.66		2920.62	2039.47	2719.34	2408.3	2001.31		2261.4	2235.93	2069.05	1898.86	1956.19	4579.81	2606.24		5209.27	3141.61			2505.18	2703.13	2090.63	2246.76	2115.85	3938.07	1139.84	2156.24	3202.57		3125.92	1777.86	2232.28	1819.14	2116.44	2029.63	10261.8	7385.51	1860.11
P23193	P23193	TCEA1_HUMAN	TCEA1	Transcription elongation factor A protein 1		1678.42		1504.29	1065.54	1518.18		1121.58	993.604		1661.12	968.646	1631.67		972.456	1554.25	1937.77	1007.79	875.294		535.896			1330.34	2192.25		1393.4		1288.7	1838.74	1706.7				1135.13		1157.48	830.461		1032.42	1565.94	1012.44		1782.78	1023.33
P23229-2	P23229-2	ITA6_HUMAN	ITGA6	Isoform of P23229, Isoform Alpha-6X1A of Integrin alpha-6		571.79	1289.82			414.988		115.066	447.809				457.681								604.907												465.733
P23246	P23246	SFPQ_HUMAN	SFPQ	Splicing factor, proline- and glutamine-rich	6917.49	14694.2	10599.1	10766.6	14298.2	16129.9	11335.7	14580	13804.3	13114	16307.5	14290.3	15747.8	10993.1	14408.4	13632.6	11202.1	10699.5	12391.4	12082.1	13907.3	7442.88	6433.4	6723.88	7870.68	9581.71	5693.51	7097.55	6854.87	8180.63	10335.7	7872.78	11055.4	14513.9	11152	8703.55	9882.26	10566.7	10603.4	8501.4	11296	10203.3	6982.69	5868.6	11526.7
P23284	P23284	PPIB_HUMAN	PPIB	Peptidyl-prolyl cis-trans isomerase B	22064.8	5040.18	12356.6	17513.5	9676.21	21816.7	25512.1	9368.66	17830.5	21966.6	9378.16	21111.8	5134.79	18208.7	9631.26	9569.23	5203.5	12611.1	9315.82	10994.8	10122.8	11837.7	13100.4	14317.1	15983.1	24173.7	12291.8	19931	5913.51	7085.03	8548.45	10811.4	9041.85	13859.6	5017.64	5584.49	5468.95	11680.4	7506.57	8453.67	7313.48	12332.5	28831.3	28952.9	7705.21
P23368	P23368	MAOM_HUMAN	ME2	NAD-dependent malic enzyme, mitochondrial		2016.65		3049.37			3785.09	2387.8	2806.31			2069.33	1977.8		1908.4	2261.96	1667.31	1438.69						2377.66			1256.81		1490.79		1370.02				2139.11		2749.47	1967.8					6271.03		1497.03
P23381	P23381	SYWC_HUMAN	WARS	Tryptophan--tRNA ligase, cytoplasmic	3572.18	4217.13	2269.29	2704.11	2812.61	3530.25	2917.53	2475.88	2646.43	2517	2653.98	1833.75	2702.78	4354.94	3544.79	1612.67	3978.27	2223.09	3877.42	3762.23	2935.87	3724.02	1877.78	4298.22	3648.88	3750.04	2514.89	2984.54	2888.91	3432.91	3663.9	3968.14	3166.68	2814.43	2223.02	3092.31	2846.78	2253.42	5175.39	2696.64	3170.03	2414.15		2176.49	3954.74
P23396	P23396	RS3_HUMAN	RPS3	40S ribosomal protein S3	39116.9	26275.8	25165.6	27216.1	30863	28418.6	25581.1	28509.2	27507.1	17016.8	24185.8	18632.3	27352.8	15727.8	32233.3	28393.6	28034.1	32218.1	28861.5	28078.8	28612.9	27800.6	26494	25358.2	21438.8	20097.8	21352.4	25480.6	24672.4	23716	24515.5	24459.5	27026.8	27359.4	26025.8	28225.7	17776.7	27047.7	27011.8	28287.5	26728.5	28450.1	11035.2	15952.8	28929.5
P23526	P23526	SAHH_HUMAN	AHCY	Adenosylhomocysteinase	8643.19	9417.3	10531.3	9916.35	10323.5	9217.48	8515.32	9405.57	9679.86	9004.96	10751.7	11473.7	9789.08	8348.98	9594.66	10597.4	10916.7	12134.2	9712.81	8090.99	6980.85	8180.36	9263.61	8634.54	8547.99	10838.8	5679.11	7699.78	10834.4	10641	9757.52	11269.1	6779.08	7253.56	6666.6	8151.94	9339.73	6900.05	7793.29	8836.61	7326.23	5485.05	13640.4	9117.98	7227.06
P23528	P23528	COF1_HUMAN	CFL1	Cofilin-1	34955.1	95204.8	56044.5	93347.3	99481.1	93536.9	68529.1	89716.3	102512	91637	73946.7	144391	88930.1	66069	70581.6	64892.3	77310.4	109543	92209.2	78525.5	92496	46837.4	60677.3	79749.5	81856.3	58021.5	90575.6	62511.4	100771	75859.5	93208	92529.3	85325.7	88390.3	74914.7	46203.1	57722.9	90992.9	109026	67286.9	82108.4	102776	203281	170888	89226.6
P23588	P23588	IF4B_HUMAN	EIF4B	Eukaryotic translation initiation factor 4B		2234.17		2031.49	894.746	791.924	1827.42	1207.65	1075.57			1571.54	1527.26											2305.27																		1516.75
P23786	P23786	CPT2_HUMAN	CPT2	Carnitine O-palmitoyltransferase 2, mitochondrial		6437.95		4397.89	7164.56	4825.5	4552	5624.66	5961.34			6206.17	4300.67		3293.8	2559.81	3105.6	4604.07									1918.72								1501.46									2599.73	1279.11
P23919-2	P23919-2	KTHY_HUMAN	DTYMK	Isoform of P23919, Isoform 2 of Thymidylate kinase		2301.4		2178.79	1577.15	1975.69		2188.84	2276.46		2409.2	2512.43	1908.59		1974.42	1848.02	2218.6	2638.66	1205.88		2812.71							1195.26			1232.47		1442.08	2019.5	1345.31		2002.17	1695.85		1581.21	1348.22				1765.84
P23921	P23921	RIR1_HUMAN	RRM1	Ribonucleoside-diphosphate reductase large subunit	2920.8	2639.46	5034.86	2373.18	2925.05	2367.5	3277.91	2216.07	4130.56	3419.95	3052.45	2273.76	2108.42	3252.69	2791.24	1429.74	1926.62	2295.11	2034.01	1616.74	3136.18	4800.06	3888.22	2886.34	2777.33	6666.27	3420.36	3358.49	1908.6	1948.5	2786.07	6015.2	2925.69	1759.14	2972.89	3707.47	4580.73	2783.11	2792.71	1762.95	2584.57	2517.96		2883.63	3675.15
P24534	P24534	EF1B_HUMAN	EEF1B2	Elongation factor 1-beta	14728.3	10779.2	9543.65	8968.08	11747.3	11759.7	8866.57	11174.5	12839.1	8094.1	8279.2	15180.1	11278.9	9910.15	12405.6	8349.83	10919.2	16511.4	10281.8	9521.01	9063.52	12111.3	8796.46	9353.79	9977.41	8835.38	8833.7	10574.8	9648.18	8576.62	8047.61	9367.2	8849.79	12667.5	7304	8559.38	5289.23	10941.7	9524.55	11115.9	7274.61	9282.4	2610.84	7258.59	10413
P24539	P24539	AT5F1_HUMAN	ATP5F1	ATP synthase F(0) complex subunit B1, mitochondrial		3813.93		5363.43	3784.03	5049.82	9051.27	4652.37	5215.7	8602.88	4495.01	5653.71	3129.87		3806.57	3655.64	3664.62	3200.5	4092.47		3647.65	3198.44		2118.58			2285.6	6183.57	1588.45		3341.44	2384.56	2192.38	4449.17	2514.89		2464.68	2047.31		4047.36	3016	3132.01	12299.1	11259.5	2159.18
P24666	P24666	PPAC_HUMAN	ACP1	Low molecular weight phosphotyrosine protein phosphatase	2978.96	4863.93	4276.29	4513.99	6859.88	6264.6	5398.52	5168.28	6075.17	6426.29	4931.65	10957.5	5641.15	4999.71	5286.43	3583.59	6821.52	4725.29	6270.33	4214.87	5824.51	4241.26	2845.68	4894.5	4110.4	4638.75	4514.86	4737.94	4063.8	4991.63	3827.12	6507.24	4235.24	5483.91	5322.56	4930.7	5220.02	6134.71	6030.15	5277.73	4235.45	4951.92	4854.97	5670.36	5133.84
P24752	P24752	THIL_HUMAN	ACAT1	Acetyl-CoA acetyltransferase, mitochondrial		3700.58		5343.41	3812.56	4067.24	4348.31	3703.16	4930.97	4312.64	4870.59	4145.36	3298.4		2157.15	3727.8	3082.22	3847.2	3160.86	5045.59	3358.44			4398.07			5048.66		3059.29	3498.25	2809.11	4190.09	3926.91	4367.45	3412.15		4440.31	3095.81	3818.99	2045.65	3208.76	3314.67	16568.7	14380.5	4402.23
P24928	P24928	RPB1_HUMAN	POLR2A	DNA-directed RNA polymerase II subunit RPB1								766.803			974.96	616.258	702.972		932.072		571.142						924.66	899.372			923.783				551.109		1111.9	1199.47	969.064					383.819
P24941-2	P24941-2	CDK2_HUMAN	CDK2	Isoform of P24941, Isoform 2 of Cyclin-dependent kinase 2	1835.8	2033.59	1125.17	994.436	1982.16	1233.35		1847.41	1603.07	1920.55	1852.45	2005.98	1173.41	2808.87	2003.21		1101.63	1463.66	2360.93	2138.8	2490.44	1920.14		2566.9	2213.92		1048	1939.74	1629.82	2132.95	2047.7	1589.07	1605.98	2333.36	2149.72	2174.87	2532.09	2117.69	1192.7	1099.61	740.562	2385.65			1588.4
P25325-2	P25325-2	THTM_HUMAN	MPST	Isoform of P25325, Isoform 2 of 3-mercaptopyruvate sulfurtransferase					816.372	869.815						714.607																	1387					1030.77				1323.72
P25398	P25398	RS12_HUMAN	RPS12	40S ribosomal protein S12	11338.8	6258.74	9625.31	5451.51	7995.97	6516.16	5478.28	6821.97	7526.08	5665.19	8260.55	5764.07	7251.92	6848.67	9164.53	8298.28	7975.94	7919.56	9105.41	18170.3	8651.5	10644.1	8673.73	8811.93	9364.43	9062.98	10000	13127.1	10550.7	8196.81	9495.45	8479.15	12641.1	8735.47	9750.14	11012.5	6794.31	9079.62	11375.7	10614.8	9819.49	11604.8	6982.29	6968.69	10933.9
P25685	P25685	DNJB1_HUMAN	DNAJB1	DnaJ homolog subfamily B member 1	1624.3	2771.56	1738.4	2527.78	2255.73	2891.34	1714.45	3242.05	2445.52	3161.68	3839.78	2236.67	2560.41	2169.27	2921	3662.3	2100.89	2380.89	2250.02	2511.57	2681.69	2953.93	3531.35	2629.87	2937.35		2557.99	2424.19	2020.54	2077.39	2310.75	3453.4	2521.78	1801.71	3580.65	1686.29	2482.18	3041.77	3466.7	2707.37	3511.48	2441.39	4059.9	2753.43	2006.97
P25705	P25705	ATPA_HUMAN	ATP5A1	ATP synthase subunit alpha, mitochondrial		16490.9	2521.01	17480.4	13862.8	15903.4	14525.8	15627	16390.2	19990.2	17080.9	16487.2	13316.8	1498.09	13931.3	9731.07	12613.1	12270.9	12528.5	15500.7	15441.9	4028.69		18367.9		1136.95	17651	1710.14	13764.8	16489.5	13664	17165.6	15042	16662.6	15336.5	3195.88	14282.3	13542.2	12704	12418.8	11752.7	15822.9	56795.9	35859.1	13431.3
P25786-2	P25786-2	PSA1_HUMAN	PSMA1	Isoform of P25786, Isoform Long of Proteasome subunit alpha type-1	6604.02	6853.65	10599.3	8025.71	8922.08	7248.37	7021.98	6712.82	7392.66	19146.2	7800.26	7892.69	9138.49	10693	5301.68	7826.99	10018.4	8672.18	6310.42	12488.8	8650.42	8847.74	7121.95	7088.32	3425.58	6509.05	9815.43	11684.1	10657.7	10636.4	7107.97	8835.87	8791.81	7936.64	10162.7	7519.09	7630.17	6214.45	7695.63	8262.66	10493.7	8360.74		3230.98	10842.7
P25787	P25787	PSA2_HUMAN	PSMA2	Proteasome subunit alpha type-2	2632.99	1857.61	3502.04	1279.23	1742.08	1846.1	2233.36	1903.93	2475.62		2870.93	2240.55	2949.79	4177.4	2676.48	1846.97	2555.24	2689.6	2175.26	2918.23	1783.95	3013.71	1961.77	3109.27	1057.38	1136.62	3047.93	3330.36	3182.96	3220.82	2437.32	2227.36	2576.6	2872	2807.47	2361.33	2703.58	2888.28	3798.3	3083.92	3696.84	2683.48		2413.95	2867.46
P25788-2	P25788-2	PSA3_HUMAN	PSMA3	Isoform of P25788, Isoform 2 of Proteasome subunit alpha type-3	5072.57	5774.91	7748.52	5510.12	5902.75	4867.1	4157.98	4557.76	5949.52	3640.8	5560.78	4871.05	6402.29	9156.24	4902.94	5505.49	5143.92	4994.5	4834.96	4452.07	4084.31	5814.43	5463.44	5050.65		3975.43	4904.03	3878.65	4322.69	5162.66	4080.34	4452.42	4765.99	4736.93	4482.19	3360.92	2894.29	4061.6	2922.05	5051.41	4382.27	4849.79		4260.54	4815.46
P25789	P25789	PSA4_HUMAN	PSMA4	Proteasome subunit alpha type-4	3614.01	3781.1	4826.34	4376.29	5134.19	4275.09	4051.32	4534.16	4267.32		3494.08	3649.39	5424.67	4206.74	2929.11	3333.5	2215.4	4003.14	3573.35		2877.53	3836.77		1666.29			1355.52	2694.61	1579.83	1446.47	1720.74		2701.52	2748.99	2018.67			2721.96		1816.12	2148.21	2685.42			2456.69
P26006-1	P26006-1	ITA3_HUMAN	ITGA3	Isoform of P26006, Isoform 2 of Integrin alpha-3		897.582				1075.76		835.168	987.93								895.675																658.34		294.99			355.026
P26038	P26038	MOES_HUMAN	MSN	Moesin	24938	32992.8	23237.1	48494.2	31260.8	46772.4	27807.7	29995.6	35032.2	31501.5	40561.5	63643.9	36655.9	15787.1	24558.8	21014.3	23326.7	28432.5	20246.7	20378.6	20803.1	25825	11766.3	18576.4	17741.4	17388.4	18182.7	18511.9	18123.1	18507.2	24108.9	21553.3	19263.4	17396.2	14672.7	19546.9	22728.5	16555.2	21228.5	24126.9	21084.8	23429	15484.2	28800.7	15551.1
P26196	P26196	DDX6_HUMAN	DDX6	Probable ATP-dependent RNA helicase DDX6	3175.57	2995.11	3900.58	3201.34	2583.76	2843.27	1641.89	2164.05	2235.36	2139.77	3369.36	2556.25	3131.64	1726.49	3208.51	2083.04	2419.68	2143.36	2518.7	3336.34	2289.36	7225.85	995.955	2878.34	2284.99	2115.49	1761.42	1516.62	1987.26	1664.29	1911.81	2680.21	1913.57	2260.85	2191.23	2774.04	1965.04	2473.4	3245.19		3102.97	2405.99			2080.85
P26232-2	P26232-2	CTNA2_HUMAN	CTNNA2	Isoform of P26232, Isoform 2 of Catenin alpha-2		1072.33			946.763			1046.24			1526	434.531	1618.06		978.185		1108.29	418.324			1467.32						564.745		605.625	1234.14	1494.98	1410.92	896.402	505.831	1038.96		1176.98	1358.47	2474.87	2257.96	1084.69	1303.92			754.349
P26358-2	P26358-2	DNMT1_HUMAN	DNMT1	Isoform of P26358, Isoform 2 of DNA (cytosine-5)-methyltransferase 1		1422.86	4867.9	2731.69	1565.28	2252.71		2416.92	2464.52		3471.33	2067.17	2323.57		2134.48	2904.91	1893.62	1595.85	1122.69					2379.41			1776.24	1814.14	1859.24	1882.45	2286.72	2414.02	1767.56	1216.68	2120.69		1249.88	2115.95	2064.35	1632.78	2239	2086.27			1473.56
P26368-2	P26368-2	U2AF2_HUMAN	U2AF2	Isoform of P26368, Isoform 2 of Splicing factor U2AF 65 kDa subunit	5147.1	4916.78	5966.6	4234.88	4816.14	5345.39	4906.53	6502.83	6440.53	5492.57	6530.09	4162.81	6328.83	4878.81	5340.94	5441.65	4680.05	4904.07	6115.38	4548.08	5232.78	6039.59	4190.71	4800.91	5089.49	5053.84	4742.17	5253.82	5749.94	5550.19	5465.97	4746.98	5918.12	5001.68	4627.94	7705.4	5971.67	5396.52	5425.4	7186.48	6386.98	5032.18	6262.24	6306.33	5794.24
P26373	P26373	RL13_HUMAN	RPL13	60S ribosomal protein L13	18943.8	14780.3	14012.6	15804.5	15463	14451.3	12579.5	14473	16384.5	9912.58	12221.4	13167.2	13745.7	7905.59	13123	10299.2	11185.8	12957.8	15363.8	12258.9	9962.42	13016.8	13074.2	13163.1	13061.2	12853.3	5513.9	8114.67	11205.4	11767.9	8043.55	12343.9	9487.68	12589.4	8079.72	13243.3	11918.7	7815.38	9175.23	12431.6	7892.21	10128	9272.15	10355.6	8989.69
P26447	P26447	S10A4_HUMAN	S100A4	Protein S100-A4	1611.84	4383.05	5931.14	4867.07		2785.93		2588.15	6114.57	3431.94	4321.7	1309.68	4331.59	2431.72	3065.5	3609.85	612.949	1174.58	3186.66	4110.3	2028.15	3809.97			723.698		3403.31	2261.39	761.349	2881.95	1100.54		685.517	6773.72	2856.83	4206.57	2586.95	1792.95	1804.22	1939.13					1500.95
P26583	P26583	HMGB2_HUMAN	HMGB2	High mobility group protein B2		3133.1	1871.38	2197.53	2786.13	3142.28		2041.84	2194.02	2750.94	3333.8	2184.34	2623.87		1713.2	1922.02	1706.64	1179.13	2368.17	1476.52	952.764											2079.71	823.496		1036.95			863.952		1731.93
P26599-2	P26599-2	PTBP1_HUMAN	PTBP1	Isoform of P26599, Isoform 2 of Polypyrimidine tract-binding protein 1	7782.44	6630.63	7379.31	6097.55	6080.39	6817.57	6985	7038.32	7992.32	7828.01	9049.07	7389.52	6676.36	7653.35	10271.7	8586.11	7153.31	6266.32	8759.95	9752.97	6535.74	7350.93	6969.65	7705.86	8568.01	6030.2	6400.48	7381.95	6292.45	7298.69	6488.88	7779.34	5945.7	7783.7	6130.87	8523.37	7640.35	7439.23	8530.14	7299.14	7678.82	6931.05	6805.49	8561.8	6211.24
P26639	P26639	SYTC_HUMAN	TARS	Threonine--tRNA ligase, cytoplasmic	20405.7	17347.1	14617.6	16132.8	16371.6	15390.7	13346.1	17103.4	16559.6	14452.4	16995.6	13553	16959.9	12464.6	13309.9	14144.7	13932.4	16707.7	13082.5	11325.9	13776.6	13372	10116.8	10372.1	11583.6	9090.11	10096.8	10210.7	9801.3	10269.6	11701.9	11557.3	13070.8	9787.3	10517.5	8319.73	7176.21	11208.7	9949.11	10072.4	9746.94	10076.1	11134.6	9543.94	10141.3
P26640	P26640	SYVC_HUMAN	VARS	Valine--tRNA ligase	2969.36	3576.47	4147.13	5990.07	3624.98	4272.04	3061.58	5690.4	3769.42	3831.05	3929.99	3467.62	3339.2	4683.75	4109.84	4001.55	5040.54	3897.92	4562.55	6765.41	3541.03	4370.12	4398.07	5869.3	4161.46	6179.86	3968.86	5437.05	3729.66	4748.42	4166.12	5148.09	4664.57	3894.2	2723.89	4928.99	3672.78	3934.85	3331.2	6141.64	2471.1	4308.78	3253.41	5710.43	5360.87
P26641	P26641	EF1G_HUMAN	EEF1G	Elongation factor 1-gamma	25534.8	19142.6	17441.5	16042.7	18442.3	17211.5	14603.9	18029	20459.2	13533.1	12881.8	23450.7	16817.7	19626.1	23774	16463.7	19443.4	24948.1	19246.6	14163.1	16095.4	18586.4	18881.5	19259.3	18266.5	18917.2	18344.4	24625.6	20346.7	19734.7	17410.1	18700.3	12310.2	18917.2	15667.8	16453.9	11256.2	19491.7	20094.4	19033.7	16664.8	19515.3	10376.9	14973.8	25481.5
P26885	P26885	FKBP2_HUMAN	FKBP2	Peptidyl-prolyl cis-trans isomerase FKBP2	7976.32	2887.87	4734.4	6231.26	3110.62	4607.01	6317.02	2406.8	4376.4	8304.37	3724.14	5342.75	2355.94	7157.27	3925.66	6530.87	1811.79	3582.15	4458.6	1832.84	2506.14			2349.45		4674.04	2824.46	3434.94	1960.1	2775.8	1796.48	2784.77	2145.16	6980.24	2676.89		2587.94	3238.25	3709.29	1387.98	3964.32	3887.46		6543.49	2188.24
P27105	P27105	STOM_HUMAN	STOM	Erythrocyte band 7 integral membrane protein		1727.6		3989.67	2400.93	1831.67		1953.31	2917.51	1954.27	2735.39	1223.48	1379.42		3120.23	2391.45	2112.88	2405.15	1973.7	2866	3814.86			3590.86	5143.42		2376.71	1909.63	1190.79	1207.65	2604.81	2156.32	2067.76	1084.05	1828.85		3515.32	2160.09	1174.76	1983.38	1895.8	2988.46	2652.44	2296.38	2211.65
P27348	P27348	1433T_HUMAN	YWHAQ	14-3-3 protein theta	10529.2	10697	4687.56	8368.26	7858.35	11267	8215.18	9127.74	9463.21	9250.98	8779.91	29877	9388.55	9786.91	14098.7	11534.6	11784.2	11086	11249.3	9900.81	9628.88	5627.59	9494.61	9149.64	7933	5524.33	18044.4	8959.03	12536.4	13617.9	13857.2	13849.8	9947.77	11441.7	10907.4	6301.85	10966.5	13203.1	12895.5	13678.1	11374.6	13704.6	9347.27	8610.83	15761.3
P27635	P27635	RL10_HUMAN	RPL10	60S ribosomal protein L10	4813.82	4035.34	2562.11	3862.48	4769.71	3499.66	3710.91	3191.95	4476.35	2548.54	3336.4	2875.7	3465.68	3386.49	2514.87	1604.13	2059.49	3054.55	2210.64	4482.93	3518.93	5126.67	2423.01	3245.06	3072.77	2366.19	3042.91	3239.29	3555.98	3375.68	3998.94	4492.85	3391.73	2969.01	2513.15	3519.32	1531.62	3482.4	2516.65	1657.09	1103.96	1932.43			1707.07
P27694	P27694	RFA1_HUMAN	RPA1	Replication protein A 70 kDa DNA-binding subunit	2549.86	3142.53	3353.52	2602.9	2796.88	3290.92	3192.49	2563.37	2845.56	4072.12	2501.06	2935.94	2810.36	2577.87	3895.95	2669.36	2058.99	3284.48	2944.47	3327.74	3864.25	3672.46	2861.24	4014.1	2037.91	5698.21	4292.16	3314.1	3181.27	3121.69	3504.56	3652.56	2508.71	3403.75	3703.74	2887.22	3891.16	3657.48	3810.11	4720.6	4430.39	3159.72	5685.98	3623.52	3425.53
P27695	P27695	APEX1_HUMAN	APEX1	DNA-(apurinic or apyrimidinic site) lyase	7139.2	6632.33	8993	8220.39	8604.89	8516.97	5354.28	7263.51	8443.93	8227.59	7662.66	7659.54	6404.73	9071.45	7546.92	7774.7	8301.25	8116.31	7515.98	6002.76	5667.47	6354.27		5012.04	2942.85	2826.84	4385.7	4428.53	5175.79	6051.93	4500.57	4376.89	3965.49	8347.96	3090.23	7506.88	5852.22	3583.54	7176.07	6227.89	7408.64	6468.91	7948.05	5978.74	7220.34
P27708	P27708	PYR1_HUMAN	CAD	CAD protein		2871.98	4282	2570.33	2274.01	2084.85	2816.84	2792.13	3367.56	3751.5	3661.48	4648.95	2625.49	4345.6	3659.93	3061.86	2957.74	2749.74	3920.15	4466.19	3419.5	6213.2	3535.02	3123.13	3505.26	2755.11	2597.86	3718.82	3656.25	3017.79	3079.25	3353.3	3484.52	2520.83	2831.6	6108.69	2122.6	2705.02	3796.4	2810.07	2970.1	2732.98		4165.61	3331.15
P27797	P27797	CALR_HUMAN	CALR	Calreticulin	26943.7	7680.16	20866	11605.7	5853.78	17215.5	19538.5	7170.95	14725.1	16023.7	13493.4	16726	5273.9	11378.2	7028.29	6018.51	4973.15	5864.51	6415.97		4259.93	8375.06		3584.99	3848.5	4439.43	4812.77	6798.44	2142.86		1613.25	3030.56	2917.49	7863.61	3354			3745.14	4393.82	2951.15	5184.56	5434.85	9916.22	9112.55	1879.82
P27816	P27816	MAP4_HUMAN	MAP4	Microtubule-associated protein 4	8404.09	10108.7	7737.87	10507.4	9544.52	8562.95	9055.11	6931.04	8739.8	6960.6	8445.7	10735.2	9768.69	11252.6	8983.05	8987.43	8065.02	5720.22	9363.22	10369.1	8522.26	10773	9297.38	9914.65	11066.2	7973.23	7565.43	8882.22	10935.1	9528.82	10406.8	10921.2	9168.61	7132.53	9946.8	10835.4	10767.7	8323.68	8184.53	10714.2	9631.89	8377.69	6432.47	5741.64	8452.88
P27824-2	P27824-2	CALX_HUMAN	CANX	Isoform of P27824, Isoform 2 of Calnexin	13319.1	2884.59	8054.19	4094.78	3184.11	5252.3	5488	3331.86	4276.74	7500.96	7306.18	4589.96	2764.21	5547.9	2991.38	5557.29	964.607	3043.81	2787.77	2907.57	2709.45	6790.36	4848.08	2633.54	4852.75	7529.34	2548.95	2907	1602.69	3201.36		3315.98	2085.69	5157.37	2277.87	5375.6	3087.99	4414.31		2478.04	5435.13	1936.67	7215.07	7239.61	2361.79
P28066	P28066	PSA5_HUMAN	PSMA5	Proteasome subunit alpha type-5	4075.96	5009.53	6902.34	4668.64	4751.29	4007.87	3982.9	4245.1	5813.71	4958.98	4521.82	4541.29	4683.75	9088.68	4898.07	5115.3	5399.17	4733.54	6404.91	4032.04	3060.51	4302.42	3729.35	3148.89	5429.49	7480.38	2821.23	3343.78	3255.27	4001.5	2554.97	3202.39	3110.73	2895.07	4442.22	4689.35	5213.53	3667.04	3425.78	3387.93	4770.58	4701.99	4706.32	4735.19	2945.3
P28070	P28070	PSB4_HUMAN	PSMB4	Proteasome subunit beta type-4		1936.45	4516.16	2355.14	2192.45	1738.69		2241.66	1690.13		3250.77	1087.11	2302.78	4761.96	2984.11	3979.65	2917.6	3945.7	3012.41	7171.31	4131.62	5543.19	3753.46	5144.41			5381	3845.61	3276.19	3494.94	455.357	3951.4	3895.74	3119.21	3968.79		3706.88	3344.55	3356.45	1911.43	3991.45	4018.57			2343.64
P28072	P28072	PSB6_HUMAN	PSMB6	Proteasome subunit beta type-6	12767.6	10581	14564.5	10093.3	10591.9	9629.66	9420.8	10381.2	11854.5	8984.7	11410.3	9924.5	9502.24	16656.7	9471.3	11343.7	9748.56	9501.24	9742.72	11799.1	9304.91	13042.2	10377.5	14215.8	9688.25	9026.83	10811.8	11381.1	8915.57	13227.9	11305.8	8680.56	11753.1	9801.45	9389.25	8821.71	9789.96	10811.1	8887.72	9840.42	12403	11244.4	12407.3	11529.4	9976.81
P28074	P28074	PSB5_HUMAN	PSMB5	Proteasome subunit beta type-5	4317.11	4352.82	5688.79	3093.96	5154.23	3717.96	4295.12	3574.99	5626.96	3270.87	4535.12	3925.07	5397.5	7642.06	3361.5	5557.27	5166.73	4403.16	5014.6	5031.81	4870.49	5800.02	3042.4	3618.82	5678.47	3484.45	4796.65	4526.67	5371.76	4694.68	3530.91	4764.05	3813.26	3499.94	5101.88	3993.85	5989.51	3461.95	2554	4781.41	6044.91	5220.34		3899.85	2929.02
P28288	P28288	ABCD3_HUMAN	ABCD3	ATP-binding cassette sub-family D member 3	1248.55	1260.32		1637.69	870.95	899.446		1661.16	1461.65	3716.21		1345.88	1532.61		1492.09			741.77									804.696								2209.9				1831.98	1637.44				1786.06	1101.21
P28290-2	P28290-2	SSFA2_HUMAN	SSFA2	Isoform of P28290, Isoform 2 of Sperm-specific antigen 2		1035.93		1904.96	1515.35	992.154				948.651		1146.31	913.616			1975.31		679.51	839.621		1384.04						1490.25		732.239	1034.02			1036.33	892.826	1429.38
P28331-2	P28331-2	NDUS1_HUMAN	NDUFS1	Isoform of P28331, Isoform 2 of NADH-ubiquinone oxidoreductase 75 kDa subunit, mitochondrial		999.28		1310.27	867.193	1041.76		880.679	842.407		1177.56	724.784	1060.42			568.994		537.622	1075.65			1687.22					177.643							485.184		813.237
P28340	P28340	DPOD1_HUMAN	POLD1	DNA polymerase delta catalytic subunit		544.991	600.57	1134.96	864.481	486.588	1810.84	699.421	1477.15		1823.48	882.455	1010.86	909.762	873.76	1571.91	752.28	865.097	836.943	2354.88	1226.83	732.498		451.052	5361.71	2357.22	1017.38	1056.71	406.656	1462.91	178.206	1265.21	998.955		1233.79			377.577	818.217	639.69		1780.94		2199.33	829.911
P28482	P28482	MK01_HUMAN	MAPK1	Mitogen-activated protein kinase 1		2020.21	2023.97	2081.48	2063.97	2020.78	2223.25	1716.6	1956.48	2021.67	1303.6	1732.52	1830.28	1196.84	1561.42		1476.72	1535.47	1860.94	4451.07	2006.71	2569.97	2563.56	1863.44			1560.07	1110	1968.05	1918.91	2585.87	2747.2	1407.95	499.364	1140.63	1837.95	1598.22	1605.47	2514.81	1645.43	1539.4	1796.24			1037.05
P28838-2	P28838-2	AMPL_HUMAN	LAP3	Isoform of P28838, Isoform 2 of Cytosol aminopeptidase		3279.62	3099.16	3117.67	2856.31	3068.04	2516.4	4011.7	4140	3102.05	2254.89	3096.48	3158.74		2017.52	3269.89	3005.85	4436.13	2850.36		1357.81	3518.71					1380.7	1456.77	1731.35	1290.77	1253.55		1733.14	2317.78	1738.55		1605.93	2135.62	2163.3	1073.43		2793.03	3854.81	5094.97	1846.36
P29144	P29144	TPP2_HUMAN	TPP2	Tripeptidyl-peptidase 2	1524.17	1784.73	1858.48	1832.59	1253.52	1485.12		1726.41	1654.64		5244.49	1409.74	2193.68	785.973	1120.29	1311.17	1354.16	1199.23	1438.09		916.211	2306.64	2895.29	1337.67			1184.9	1554.69	1275.7	1479.02	1216.49	1939.71	1155.73	1325.34	1501.73		1168.05	1215.45	2522.04		1193.11	1316.61		3358.67	1254.19
P29218-3	P29218-3	IMPA1_HUMAN	IMPA1	Isoform of P29218, Isoform 3 of Inositol monophosphatase 1		593.207			944.485	662.784		1090.67	852.938			723.548	1017.87	1019.73	810.488		828.122							1109.37			709.297	753.653	378.409	1053.39					831.598			410.371				780.336			440.199
P29372-2	P29372-2	3MG_HUMAN	MPG	Isoform of P29372, Isoform 2 of DNA-3-methyladenine glycosylase													892.969			998.975	249.932	364.347									411.573			375.898															449.262
P29401-2	P29401-2	TKT_HUMAN	TKT	Isoform of P29401, Isoform 2 of Transketolase	16584.6	33199.2	20316.2	32019.1	33760.9	19560.5	17647.7	20724.1	27250.2	16250.4	24491.5	24183.2	23967.2	23156.1	26755.6	28196.2	19961.1	12576.7	27547.1	17649.8	24641.6	18089.5	12912.2	19069.2	13453.4	15717	19420.3	15249.5	16276.3	18341.2	21658.5	18645	16999.4	23330.3	18416.5	22778.2	37122.4	20526	16487.4	21974.2	28664.4	23752.5	16593.2	19001.8	21917.3
P29558-2	P29558-2	RBMS1_HUMAN	RBMS1	Isoform of P29558, Isoform 2 of RNA-binding motif, single-stranded-interacting protein 1		3880.98	3949.82	1636.6	2609.51	2677.86		3233.58	2355.88		3895.76	2698.86	1758.47	3052.01	3896.58	2218.2	3367.84	1357.57	2138.62		2134.65	1088.65		3313.2		2613.72			1682.44	4293.95	2365.7	2001.16	2310.05	2913.94	2087.55	1088.46	3219.14	1566.96	2348.73	3623.27	4704.26	1607.94			1975.13
P29966	P29966	MARCS_HUMAN	MARCKS	Myristoylated alanine-rich C-kinase substrate	1607.12	3105.73		1460.3	1582.74	1152.73		1542.06	1256.58	1635.51	2702.97	1643.46	1284.92		4598.08	1865.12	3150.9	1545.19	3177.21	5347.67	3682			4049			1771.62	1872.13	5171.87	3972.61	3245.09	4455.67	3290.79	3372.98	2716.3		2858.79	988.683	2695.85	2163.42	3044.88				1661.51
P29992	P29992	GNA11_HUMAN	GNA11	Guanine nucleotide-binding protein subunit alpha-11		623.88		765.507	739.477	846.569		919.168	1294.62		1920.5	1229.39	1250.07		1692.36	1061.67	1450.73	1065.05	795.614		1240.94	1301.17		1451.25			828.783	775.886	942.643	1114.06	697.647		1489.2	331.932	942.892		762.229	1241.67	910.015	1415.2		1171.46			1112.47
P30040	P30040	ERP29_HUMAN	ERP29	Endoplasmic reticulum resident protein 29	8442.52	3484.14	7084.67	4388.71	2897.27	5656.43	5481.73	3073.95	5018.02	5849.92	4652.73	4332.42	3016.9	5556.03	3077.11	3704.98	1965.46	2848.18	4977.54	3660.61	4092.18	2937.82	3619.55	4040.58	6695.36	7214.13	3952.54	7285.96	2206.99	2454.29		5559.02	2627.13	6314.94	1918.13	1711.23	3364.74	4564.47	3417.43	2877.25	4197.04	3018.04	5400.97	9079.36	1956.37
P30041	P30041	PRDX6_HUMAN	PRDX6	Peroxiredoxin-6	21925.9	30272.4	33488.9	30417	30427.3	41061.5	29024.3	30540.6	41818.9	32504.5	28552.1	32958.1	32154.7	29635.8	32026.2	28372.6	32085.6	35271.7	33339.8	25368	26342.6	22567.8	16734	24353.7	26924.4	18996.9	19421.7	23528.2	24741.1	27768.9	24202.8	19394.7	26843.2	32623.8	22361.7	23125.2	22156.4	28206.7	26536	29055.8	23178	27818.4	21778.6	30307.1	30103.1
P30043	P30043	BLVRB_HUMAN	BLVRB	Flavin reductase (NADPH)		2116.72		2349.19	1118.24	1384.96			1420.07			1117.63		1208.44				1715.37	1322.51		1198.3	2008.32		1361.87			1445.51		1417.74	1494.63	1529.69			533.577	1144.53							630.745			1017.99
P30044-2	P30044-2	PRDX5_HUMAN	PRDX5	Isoform of P30044, Isoform Cytoplasmic+peroxisomal of Peroxiredoxin-5, mitochondrial	11687.6	33846.8	13864	21772	18225.7	22862.2	22753.1	20196	24505.4	19152.6	19017.9	28176	21904.3	11354.5	15111.2	21343.5	23678.1	17752.3	19416.9	13813.3	21161	13941.7	15480.5	13548.4	14248.1	8723.15	19214.4	10557.9	11665	21490.8	18918.2	18244.9	8954.57	16857.3	13449.7	14264.1	14398.9	13557.3	15808.2	15416.2	20789.1	16953.4	40523.7	29860	19084.7
P30046	P30046	DOPD_HUMAN	DDT	D-dopachrome decarboxylase	2664.74	3379.73	3204.03	3675.08	3501.57	3814.53	5282.22	2914.28	3641.88	4856.29	3765.93	3206.19	3708.89	5899.73	4393.74	3435.69	4670.51	4648.95	5096.35	17472.1	3335.88	1483.99	1913.79	2291.65	4433.56	1905.01	2868.62	3326.22	2389.94	3121.77	3417.47	3332.64	3104.49	4719.96	2664.3	3963.26	2721.17	4544.39	2779.92	3249.9	2822.09	4275.1	3239.95		2074.08
P30048-2	P30048-2	PRDX3_HUMAN	PRDX3	Isoform of P30048, Isoform 2 of Thioredoxin-dependent peroxide reductase, mitochondrial		2837.18		2175.29	4112.15	4399.18	3033.49	2970.13	4315.92	4660.79	5491.27	4211	3368.39		3504.18	4367.51	2391.3	3945.45	2997.03	1963.05	2325.47	2026.19		2545.49	2101.26		3123.07		1881.23	3336.47	2324.95	1892.15	3135.61	4826.63	3150.29	3511.2	3364.32	2612.45	5109.19	3685.61	2617.66	4967.48	9814.33	7953.8	3503.94
P30049	P30049	ATPD_HUMAN	ATP5D	ATP synthase subunit delta, mitochondrial		6720.91		8058.79	6021.63	5164.5	6897.44	5315.11	6316.21	6082.8	5710.34	6829.08	5385.74		4271.8	4104.27	5769.28	2560.26	4710.41	6334.98	4117.62			5658.51			3001.59		5024.23	5273.79	3588.49	7438.65	4169.78	2683.47	3188.19		5527.61	7458.16	6422.28	5643.29	4819.76	4129.84	16159.5	8934.43	2755.45
P30050	P30050	RL12_HUMAN	RPL12	60S ribosomal protein L12	13601	9419.06	10591	10204.5	11471.4	9331.28	8673.65	10870.5	9788.86	7155.57	8959.67	10575.8	12281.3	5589.51	6456.67	5413.09	6378.9	7039.53	9039.82	12216.1	10112.2	13173.6	10295.5	13851	7548.54	13562.4	11558.5	15191.4	10581.6	9497.21	10941.5	10939.9	7846.75	8320.27	8822.02	11302.9	5702.09	8957.87	7315.38	8019.94	7521.34	8914.97	3184.92	9125.55	8857
P30084	P30084	ECHM_HUMAN	ECHS1	Enoyl-CoA hydratase, mitochondrial		2669.69		1455.14	1379.78	2118.07	2003.66	1788.97	2219.68	3034.57	2315.46	1775.7	2294.54		1647.65	2063.14	1403.77	1538.2	2631.89	1133.46	1749.08	4467.93		1958.15			1635.27		1373.77	2551.43	994.476		1557.11	4494.89	1987.45	2137.39	2035.91	1409.89	2109.54	2164.63	2727.23	1745.31	6125.03	5544.1	1841.06
P30085-3	P30085-3				3549	3187.16	3538.91	2219.86	3402.72	3116.59	2872.06	2980.14	3266.19	2237.41	2626.52	4438.66	2483.72	3999.81	2729.34	2226.18	2760.22	2763.94	3198.95	2593.33	2963.78	2653.45	2347.29	2978.73			3705.64	2685.62	2517.18	3860.29	2619.47	3464.03	3022.42	2046.26	3134.42	4366.74	3167.04	2655.08	2796.62	3100.55	2987.01	3568.4	3600.31		3201.4
P30086	P30086	PEBP1_HUMAN	PEBP1	Phosphatidylethanolamine-binding protein 1	9087.01	3564.61	5527.41	6725.84	4665.35	5102.11	4796.79	4369.56	5209.08	4289.43	4924.3	4895.68	5287.72	9246.26	3073.6	3289.57	3837.5	4215.68	4368.28	3834.86	3546.42	9707.31	3056.69	3922.33		5471.03	2778.8	3660.1	4441.57	4322.47	2957.26	4230.18	2917.41	2923.75	3874.76	3534.71	3529.99	4060.37	5717.95	2741.38	4745.19	2591.48	2890.03	3321.77	3467.32
P30101	P30101	PDIA3_HUMAN	PDIA3	Protein disulfide-isomerase A3	16985.4	4267.53	8085.14	8480.28	5481.62	13470.9	11918	5833.98	10447.3	12259.8	5339.18	10476.7	2932.04	8920.24	4467.64	7397.92	3411.6	6364.11	3573.25	5957.42	5085.94	5488.81	6093.71	6102.45	8406.56	8244.97	5011.13	5543.33	2371.31	3848.78	3059.45	4887.55	3501.27	4293.32	2449.8		4381.14	4872.93	4358.64	4215.23	3469.31	5340.89	10693.5	12280.3	3101.99
P30153	P30153	2AAA_HUMAN	PPP2R1A	Serine/threonine-protein phosphatase 2A 65 kDa regulatory subunit A alpha isoform	5323.02	3331.69	4865.54	4157.83	3215.74	4188.61	6566.94	4135.98	3869.62	5604.57	4100.14	3665.08	4337.26	5662.62	2788.1	4459.22	3698.24	3097.86	3753.24	4381.41	3088.99	4509.41	4578.52	3251.98		7902.78	2544.5	3714.25	2748.39	4426.73	6644.4	3743.93	3568.67	2274.27	2827.96	5400.84	3315.93	3587.15	4186.04	4420.04	3085.15	2991.18	10016.6	3486.43	2351.22
P30154-2	P30154-2	2AAB_HUMAN	PPP2R1B	Isoform of P30154, Isoform 2 of Serine/threonine-protein phosphatase 2A 65 kDa regulatory subunit A beta isoform		819.808		1486.25								855.303					767.755										864.775	528.723										452.456							867.566
P30260-2	P30260-2	CDC27_HUMAN	CDC27	Isoform of P30260, Isoform 2 of Cell division cycle protein 27 homolog		1508.35	1174.34	785.209	1359.24	1098.73		1312.77	2146.72	1444.78		543.518	1773.95	1552.65	1242.24	264.049	892.886	1133.9	979.283		1335.46		1144.46	884.202			1238.68	899.849	1069.54	765.479	1175.25	915.24	1514.75	1118.05	1240.08	1811.57	1001.66	951.685	1727.42		1681.85	723.196			1339.93
P30405-2	P30405-2	PPIF_HUMAN	PPIF	Isoform of P30405, Isoform 2 of Peptidyl-prolyl cis-trans isomerase F, mitochondrial								2497.57	2861.66			2670.69	2913.21		2704.96			3258.74			3254.13						1875.22		2491.24				2258.77	3837.66	2331.94		4568.93	3441.37						4678.61	2950.78
P30419	P30419	NMT1_HUMAN	NMT1	Glycylpeptide N-tetradecanoyltransferase 1	2791.49	3937.78	4171.89	3874.17	3816.89	3821.23	3726.63	3953.99	4529.3		4688	2703.74	3479.08	3521.14	3550.31	3562.02	4251.48	3385.92	4538.24	4632.91	3183.52	4079.47	2735.91	2998.33	5882.7	3321.32	3895.1	4473.35	2878.29	3930.55	3942.42	2959.52	4001.47	4295.45	3555.3	3600.57	4568.35	3756.81	4634.95	5853.95	4280.1	3997.19	3858.47	2966.69	3645.92
P30519	P30519	HMOX2_HUMAN	HMOX2	Heme oxygenase 2		486.526		488.619	434.676	896.019					946.492	548.161			550.358	1953.43		508.306		1537.31				686.249			606.714	534.224	345.631	679.793			542.181	467.538	669.889			1458.66			1001.5	675.2			839.245
P30520	P30520	PURA2_HUMAN	ADSS	Adenylosuccinate synthetase isozyme 2	3149.25	4348.17	4635.97	3475.55	3679.07	4428.98	4130.62	4356.78	3751.64		3091.04	3282.52	3874.24	4600.69	4800.02	3558.05	4354.38	3809.63	2975.69	4602.84	4296.84	3873.46	4720.81	4261.75	6016.85	3922.85	3828.25	3937.43	4216.48	4041.19	3902.52	3440.37	4169.71	3773.57	4064.48	3404.66	2717.53	4088.92	3644.65	5194.95	2887.8	3953.03		4792.18	4538.27
P30566	P30566	PUR8_HUMAN	ADSL	Adenylosuccinate lyase	1817.13	2097.38	3674.17	3209.35	2772.68	2837.51	4771.43	2737.45	2540.34	2698.04	2534.94	2236.65	2914.97	2739.86	2611.27	3182.1	2475.48	2497.33	2054.41	3042.31	2702.82		3272.53	1411.9	3115.5		2336.83	1845.34	1686.2	1693.61	1715.72	2160.96	2284.84	2460.92	2085.87		2414.82	1449.43	3025.41	2752.48	1915.9	1767.56			1836.29
P30622-1	P30622-1	CLIP1_HUMAN	CLIP1	Isoform of P30622, Isoform 2 of CAP-Gly domain-containing linker protein 1		1318.17		1403.02	1521.03	1516.3	1415.31	1632.19	1968.64		2086.28	1584.1	1300.37	8836.91	1113.57	2566.59	1813.92	1143.22	1770.74		832.043	4658.68	2118.89	1554.08	2095.71		1506.55	1141.08	1359.8	2026.29	1515.99	1792.45	1435.79	2035.25	1986.62			1284.01	2432.37	1146.97	2343.34	1661.49			1371.25
P30626-2	P30626-2	SORCN_HUMAN	SRI	Isoform of P30626, Isoform 2 of Sorcin	4128.54	6033.78	6071.53	5969.35	5979.39	5853.81	6348.04	6414.71	8297.09	6553.37	8369.59	6594.68	6303.77	8770.25	6510.97	4972.71	3990.3	7613.72	9252.69	8274.85	6964.31	4802.5	5639.22	5805.73	5703.53	10586.5	8767.64	8687.21	6182.69	5314.44	3370.53	10210.8	5480.76	11004.5	8836.96	5316.63	8146.28	4215.69	6314.66	6275.39	9763.13	4618.44	9373.45	6067.61	7282.34
P30740	P30740	ILEU_HUMAN	SERPINB1	Leukocyte elastase inhibitor		1617.09	1577.79	2319.23	1836.83	1549.03		1417.89	2530.57	2038.05		1919.79	1876.81	2062.82	1555.94	1747.68	1360.29	907.22	1585.4	2443.49	1815.73			1415.11			1536.58	2540.53	1569.29	2297.72	1709.33	2254.21	1919.49	1648.5	2035.21			1488.47	1808.41	1908.65		885.854	1371.45		1590.74
P30837	P30837	AL1B1_HUMAN	ALDH1B1	Aldehyde dehydrogenase X, mitochondrial		2387.02		1893.67	2565.15	2003.25	1998.33	2250.49	2393.63	2070.48	2340.46	3869.44	1391.13		3675.4	1711.16	1445.91	2382.64	1391.38	880.587	2672.46			2463.96			1477.49		2303.27	1358.08	2901.05	1514.24	2297.65		1903.44			2258.8	1491.27			2983.47	4637.84	2321.33	1273.95
P30876	P30876	RPB2_HUMAN	POLR2B	DNA-directed RNA polymerase II subunit RPB2					812.361			1376.78	1865.14						1456.77		1309.91	1058.92			1941.69						919.496		1476.14			936.428		1159.3	1772.18		2148.26	868.255							1244.24
P31040	P31040	SDHA_HUMAN	SDHA	Succinate dehydrogenase [ubiquinone] flavoprotein subunit, mitochondrial		2902.18		2623.91	2043.97	2061.86	3602.32	1801.4	2674.81		4540.64	1909.26	3877.01		1655.08	3938.74	1709.11	1143.63			3075.78			2684.76			814.111		1505.93	1909.39	2209.24	3028.27	1291.04	1764.24	1974.99	6387.17	2405.03	2605.68	2411.45				5009.77	4675.95	1324.1
P31150	P31150	GDIA_HUMAN	GDI1	Rab GDP dissociation inhibitor alpha	879.615	1551.57		1401.52	1413.6	1246.27	1362.17	1050.46	1493.8		1420.11	1040.15	1223.28	1610.64	1502.79	277.016	879.23	1056.84	1179.89		645.74		1079.15	699.827			1414.04	1423.73	1294.28	843.967	1561.49	565.276	1113.84	1037.27	1240.9	981.892	644.812	1439.48		851.354	459.954	680.886			724.217
P31153	P31153	METK2_HUMAN	MAT2A	S-adenosylmethionine synthase isoform type-2	4323.28	4656.71	6162.41	5004.32	3559.48	4478.05	6065.62	4047.9	5042.15	4982.19	5489.48	3867.02	5400.95	6139.46	4488.27	6012.88	4166.73	3559.28	4751.69	3446.72	4711.14	5780.29	3859.07	3938.04	2499.14	5219.97	2856.51	3968.12	3184.45	4070.66	3688.3	3401.24	3982.42	5050.78	4567.8	6054.85	3890.85	5019.24	5564.37	5147.04	3109.65	3354.01	3019.51	4472.02	3710.2
P31327-3	P31327-3	CPSM_HUMAN	CPS1	Isoform of P31327, Isoform 3 of Carbamoyl-phosphate synthase [ammonia], mitochondrial		7370.77	1927.91	6601.42	7972.91	4164.38	6183.37	5328.96	7999.61	8401.52	9452.8	10947.8	5893.89		7524.39	8550.82	5192.74	5321.56	9119.01	7060.24	6914.65	6971.53		8500.23	11166.6		5240.92	2858.1	3932.73	5585.82	3734.53	7171.12	8443.28	7431.54	8366.26		4128.17	5518.93	2745.38	7510.44	7809.89	5663.41	21488.7	27412.4	3435.09
P31350-2	P31350-2	RIR2_HUMAN	RRM2	Isoform of P31350, Isoform 2 of Ribonucleoside-diphosphate reductase subunit M2		1125.67		398.572	2206.31			1911.87			2086.51	4274.47			2026.17	1796.31		114.77	1706.18	6798.94	1794.37			2465.98					2015.19	1827.14	779.471	3324.93	1796.6	1904.38	2260.88					1999.5	3022.76
P31483	P31483	TIA1_HUMAN	TIA1	Nucleolysin TIA-1 isoform p40		2148.97			2404.27	2895.29		2841.03	2914.61			2714.58	2078.26		1254			809.875			973.147			1968.16							2392.25		841.521					1256.94				1528.79			512.754
P31689	P31689	DNJA1_HUMAN	DNAJA1	DnaJ homolog subfamily A member 1	3539.92	5281.76	6051.67	6525.33	6407.74	6543.99	6648.67	7402.06	6866.28	6599.79	5280.66	6464.73	5312.85	5243.63	11066.6	4383.66	4679.77	9471.31	6332.55	7093.39	9130.21	9941.25	6334.1	7837.96	5799.63	6839.37	5396.31	6558.11	7609.72	4319.24	9333.1	9722.87	7517.76	5218.14	5833.54	5089.34	7013.83	11576.8	6941.23	5224.21	4003.12	8135.5	7559.75	3872.26	7026.33
P31930	P31930	QCR1_HUMAN	UQCRC1	Cytochrome b-c1 complex subunit 1, mitochondrial		5119.21		4692.73	3877.99	5298.69	4642.36	2014.94	5227.65	4620.74	4735.96	5372.44	4626.3		3116.3	4517.88	3580.22	3372.1	3803.59	6961.89	2931.5	7763.1		5114.01			3611.97		4637.59	4395.24	4158.36	5121.79	2278.91	3696.11	3750.29	15011.7	5024.99	3711.89	3196.7	3251.52	4959.87	5270.47	12634.9	11743.5	4325.21
P31937	P31937	3HIDH_HUMAN	HIBADH	3-hydroxyisobutyrate dehydrogenase, mitochondrial		1179.74		967.811	1151.17	915.431		856.644	977.457			1530.51			1369.16			648.393	1678.65					755.378			945.08		802.263	2159.53		979.325	775.331	1544.56			2150.06	1991.63	2808.14	1391.36	1544.67		4723.95	4789.04	1276.79
P31939	P31939	PUR9_HUMAN	ATIC	Bifunctional purine biosynthesis protein PURH	6846.86	7887.85	9309.83	8696.45	8479.62	8420.53	8967.59	8336.57	9943.99	8666.23	8067.83	8715.13	8826.96	10024.4	10063.8	9732.17	9011.01	11405	8516.35	9722.46	7847.49	9153.35	8573.2	9867.01	9082.95	10795.2	10816.5	12387.4	7121.4	9607.57	8939.57	7431.37	9344.54	9564.42	8042.97	8734.57	7617.31	8467.74	9901.46	9083.72	9758.42	9001.35	10611.4	8993.82	9461.29
P31942-2	P31942-2	HNRH3_HUMAN	HNRNPH3	Isoform of P31942, Isoform 2 of Heterogeneous nuclear ribonucleoprotein H3	3168.83	5587	5499.2	5959.55	3491.23	5958.34	5094.09	4824.2	6583.78	5250.55	8187.95	4165.41	5967.01	4780.76	5538.02	5940.79	5563.87	4329.98	5636.56	7136.12	6232.93	8287.67	4521.2	4814.57	4887.09	4434.99	5615.11	5420.76	5697.64	6498.19	6384.75	5403.32	4832.35	4474.54	7012.1	3616.12	4111.29	5868.65	5100.59	4614.16	6958.16	5470.91		6546.02	7187.94
P31943	P31943	HNRH1_HUMAN	HNRNPH1	Heterogeneous nuclear ribonucleoprotein H	3320.74	7345.13	5724.81	5115.93	6649.48	5326.1	5829.2	6748.01	5505.17	6242.39	7256.24	5796.21	7216.7	5995.31	5377.23	5407.64	5261.78	4045.16	6938.23	5163.62	7111.54	11954	5541.22	6687.4	2626.54	8805.22	6077.35	4073.92	5548.2	5762.62	6161.14	6951.52	6939.68	7179.37	6444.71	4969.51	5678.89	4966.41	6251.6	6584.54	4583.89	5187.56	4852.5	7261.87	6511.93
P31946-2	P31946-2	1433B_HUMAN	YWHAB	Isoform of P31946, Isoform Short of 14-3-3 protein beta/alpha	8850.33	15610.7	9062.2	12374.5	11235.2	12210	10847.2	11314.8	13704.8	11313.3	12929.7	14739.9	13011.1	15287.8	17693.7	11525.4	10679.8	15191.8	14660.7	12260.4	12550.9	8586.58	5801.18	10797	14789	14193.2	12209.8	14653	19145.1	11382.3	13402.8	15344.8	9685.81	14658	19734.6	13168.2	18082	16477.9	20096	18834.5	14484	12961	12108	15636.2	11873.4
P31947	P31947	1433S_HUMAN	SFN	14-3-3 protein sigma	6970.53	10523.2	6462.77	8452.09	7860.54	9461.73	9595.29	6072.12	10281.5	7236.45	5383.67	11264.4	8159.23	4333.62	3381.55	6822.56	4418.07	2884.68	2362.89	6587.15	7555.15	3072.37	5850.82	5172.72			4741.17	2475.44	4905.47	7959.53	3824.93	4820.99	3883.7	1388.14	4166.2		2120.06	4833.61	4686.21		2400.68	2899.06			3004.65
P31948	P31948	STIP1_HUMAN	STIP1	Stress-induced-phosphoprotein 1	14758.8	14729.7	18366.1	20050.2	18684.2	18793	15071.7	15285.9	17741.6	14194.4	13422.3	16064.7	18321.5	18222.9	17027.8	18073.4	14621.6	21793	14869.8	12329.7	15359	11387.1	10890.2	8745.19	13167.3	9963.95	12102.7	14581.4	14436.4	15099.4	13299.3	10577.6	10007.7	16134.9	15972.1	11845.4	9981.62	18445.2	15646.9	14392.8	16201	15060.9	10861.7	15902.5	17640.3
P31949	P31949	S10AB_HUMAN	S100A11	Protein S100-A11	20644.5	24737	15531.7	14107.2	13056.1	18797.6	20461	16484.3	22939.1	20980.9	18969.2	15854.3	21193.6	16331.3	8846.44	13022.4	11449.1	7297.85	8799.1	14092.6	11096.7	16224.7	14965.6	10926	12885.6	5851.5	12106.4	6508.55	9363.98	18428	10454.4	12085.4	13968.3	6279.42	11655.3	4478.13	6898.23	9459.53	4335.62	6567.36	6918.22	13924.3	14701.3	6077.85	8326.88
P32004-2	P32004-2	L1CAM_HUMAN	L1CAM	Isoform of P32004, Isoform 2 of Neural cell adhesion molecule L1		2775.1		2849.9	1513.61	2788.82	2978.9	2426.07	2683.24		3424.15	2578.21	2283.46		896.192	3026.24	3485.63	1209.21	2753.95	2837.69	1472.04	1582.3		2127.06			2157.73	1188.48	1553.15	1623.48	1210.95	2194	1211.31	1425.18	2129.73			1034.9	2463.38		1102.86	2017.33		3367.66	1887.04
P32119	P32119	PRDX2_HUMAN	PRDX2	Peroxiredoxin-2	8004.59	7301	7882.11	6751.38	8762.34	10515.5	11149	6108.99	9112.24	8214.94	8983.57	10280.9	8060.57	16004.5	8334.77	8941.18	8016.23	9832.35	8618.78	7968.03	8271.38	5948.19	5623.92	8689.78	7151.75	6732.87	9381.72	9539.12	7309.77	8614.77	5825.62	7608.57	6429.91	5654.3	8698.61	6283.69	6282.09	9225.57	7523.88	6477.81	11135.8	7705.6	9864.55	9613.12	7473.9
P32322	P32322	P5CR1_HUMAN	PYCR1	Pyrroline-5-carboxylate reductase 1, mitochondrial		415.431				463.493							355.944		1257.79			368.471		3334.6	627.632			618.938			641.546	338.268	592.565		1153.92	665.314	480.35		929.717	477.322		1092.8				629.302		1418.7	783.841
P32969	P32969	RL9_HUMAN	RPL9	60S ribosomal protein L9	16858	15469.1	20045.8	15957.9	17235.8	16729.8	12679.8	16815.3	14254.2	11240.2	9451.7	13469.7	18497	8666.86	17501.1	15769.3	14907.9	16802.1	18515.2	12989	10682.4	13483.1	8234.31	5637.95	9572.72	5847.03	4765.96	6050.66	6196.75	6389.66	6309.35	7166.82	11026.1	12980.7	7218.47	7007.44	4973.57	8275.37	6883.2	6939.44	6400.96	8956.66		7612.39	9074.93
P33176	P33176	KINH_HUMAN	KIF5B	Kinesin-1 heavy chain	5177.86	4804.56	5095.73	4757.92	4839.29	4490.76	4422.46	4895.1	4521.35	4490.56	5261.69	4457.08	4228.94	5138.52	4667.59	4048.89	4633.85	4071.9	4228.18	5812.11	4650.85	4307.03	4160.75	4664.56	6104.62	4927.53	3742.81	3608.51	4146.95	4640.98	3524.76	3392.72	5238.02	4122.71	3834.02	3580.05	4541.52	4201.64	4481.69	4107.14	3559.71	4184.68		10514.7	3715.34
P33240-2	P33240-2	CSTF2_HUMAN	CSTF2	Isoform of P33240, Isoform 2 of Cleavage stimulation factor subunit 2		1847.23		1925.64	892.434	1246.63		692.254			2238.36	759.086	1560.56		1762.46	1954.35		738.814	1382.22		953.807						680.155		1249.25				872.91	652.304	1314.77			1440.33	1256.06		1218.95	935.261			768.912
P33316-2	P33316-2	DUT_HUMAN	DUT	Isoform of P33316, Isoform 2 of Deoxyuridine 5'-triphosphate nucleotidohydrolase, mitochondrial	2435.86	3110.26	3235.13	4730.77	3006.26	3398.41		3862.19	3931.6	5604.66		3994.09	4386.42		1242.84	2115.55		1467.94	2927.28	2165.4	4297.42			3088.19			1989.22			2293.84	5178.94		3052.85	3561.97	1554.57			1198.23				2095.12			2326.66
P33527-2	P33527-2	MRP1_HUMAN	ABCC1	Isoform of P33527, Isoform 2 of Multidrug resistance-associated protein 1		724.986		964.876	882.959	342.802		674.349				827.271	808.413		575.193	1139.84		957.298		1266.08	1047.86						1030.4		1247.92	823.914		967.831						1083.47				1050.49			1029.61
P33897	P33897	ABCD1_HUMAN	ABCD1	ATP-binding cassette sub-family D member 1				1855.75	818.651	1461.81		679.608				1068.17						1371.15						881.195			1119.85		501.583				750.522					835.291
P33991	P33991	MCM4_HUMAN	MCM4	DNA replication licensing factor MCM4	3146.49	3038.35	3252.37	3358.63	1936.01	2876.37	1874.17	1760.07	3317.15	3587.58	3573.91	2601.67	2974.84		2320.73	3809.54	3785.45	1194.14	2244.02	2469.98	2332.74	3152.06	2146.32	3075.67		5170.84	2407.42	2585.11	2251.66	2028.22	2362.86		1719.35	1303.04	1519.64	2525.26		2047.66	3116.21	2956.04	2846.29	2040.66	10867.3		1851.11
P33992	P33992	MCM5_HUMAN	MCM5	DNA replication licensing factor MCM5	2056.56	4208.58	3135.27	4932.07	3125.55	3424.37	5089.96	2699.19	3928.41	4579.34	3308.02	3833.45	4066.84	3345.81	3378.93	5188.15	3743.43	1646.55	3403.81	2693.7	3597.11	2978.47	2520.33	3918.25			3419.83	3725.43	2101.51	2723.65	3948.65	2628.37	2611.5	4549.77	4033.66	4606.3	2797.81	3341.18	3730.13	3874.25	4215.4	3308.32	5209.13		2665.08
P33993	P33993	MCM7_HUMAN	MCM7	DNA replication licensing factor MCM7	2855	4909.7	4926.67	6010.68	3615.6	4904.41	3754.13	2949.8	4215.1	3474.88	4443.99	4798.93	5483.55	4054.07	3960.76	5916.17	3890.24	1567.65	4592.47	3989.66	2784.82	3614.82	2858.92	3650.65	7204.39		3962.92	3178.77	2860.75	2323.36	3442.35	2754.5	2440.87	4975.69	3096.42	3953.41	2841.87	4287.11	4545.22	3712.87	4141.85	3732.94		3146.19	3634.39
P34896-2	P34896-2	GLYC_HUMAN	SHMT1	Isoform of P34896, Isoform 2 of Serine hydroxymethyltransferase, cytosolic		2193.75			1349.21	1301.25			1830.18			967.393			1619.42	606.052		995.902	2023.25		940.477		1297.71	2404.21			1463.29	1167.14	944.015	1180.97	1597.18		1641.57		1087.48			1464.85				1068.53			1027.18
P34897-3	P34897-3	GLYM_HUMAN	SHMT2	Isoform of P34897, Isoform 3 of Serine hydroxymethyltransferase, mitochondrial		7479.33	2565.17	8637.94	7721.18	7664.31	9188.39	9739.97	8167.4	11127.9	9527.52	8785.58	7743.72		9356.29	7467.76	10766	10275.4	9068.05	8029.79	8799.72	3322.67		10104.1			7468.79	1332.69	6331.33	6057.56	7943.85	7733.31	8584.49	11768.8	6886.32		5906.8	9169.19	7289.39	9316.82	4698.8	8872.46	29698.4	25433.7	9547.79
P34932	P34932	HSP74_HUMAN	HSPA4	Heat shock 70 kDa protein 4	7207.8	5254.3	7216.49	5908.75	7607.86	5963.46	6138.33	6316.23	6627.22	5466.72	6399.1	6121.67	8055.33	7221.66	5573.14	8331.52	6480.52	7081.82	6143.41	7089.98	7591.17	7045.09	6422.73	5265.92	7462.03	4749.37	7238.37	6673.85	5222.77	7336.53	5670.45	6283.59	6157.35	7663.9	8147.75	7364.21	7969.73	6538.69	6079.31	6195.22	7354.41	5935.71	6012.9	9276.05	6140.11
P34949	P34949	MPI_HUMAN	MPI	Mannose-6-phosphate isomerase					155.385	543.512		580.001				435.204					461.161	724.614						1166.59			320.605	593.677		482.884		59.0564			147.397			284.535
P35221	P35221	CTNA1_HUMAN	CTNNA1	Catenin alpha-1	4137.49	4128.93	3999.07	4149.88	4219.09	3381.79	3781.41	3287.65	3628.85	5393.17	5970.91	3714.6	3402.41	3621.72	4039.46	3572.63	3912.66	3536.9	3652.44	4512.51	3812.13	4984.48	2677.85	4236.51			3225.74	2553.57	3724.93	3722.02	3932.73	4664.21	4269.63	3918.9	4412.19	3304.16	5060.7	4348.68	3325.66	3530.1	3449.48	2859.86	3901.43	3717.98	3080.35
P35232	P35232	PHB_HUMAN	PHB	Prohibitin		7212.1	9606.92	4561.69	6037.86	7025.9	6263.83	10519	6687.3	7440.93	10038.2	7540.82	6786	4041.32	7674.69	6381.89	7962.62	4941.76	6389.7	7832.37	8061.96			6150.97			5283.04	2279.34	5505.55	7643.18	4556.59	6641.55	5849.48	10222.4	5737.95	3862.84	7037.23	5788.02	6477.6	6033.08	6789.76	7778.04	19649	23557.4	6853.65
P35237	P35237	SPB6_HUMAN	SERPINB6	Serpin B6	3142.44	4747.17	6336.57	5996.82	2770.84	3132.44	5197.44	3891.6	3736.24	3264.01	4873.54	5203.19	5140.8	5182.95	3040.54	5195.17	4957.44	3139.15	3865.06	3560.21	2624.39	4400.65	6066.55	3584.86	4454.28	4113.35	6415.77	3606.25	3234.97	7065.19	3967.92	5024.69	3057.82	3051.3	5626.06	4190.29	5354.64	3765.08	4973	3730.35	5252.81	3078.39		6648.06	3905.56
P35241	P35241	RADI_HUMAN	RDX	Radixin		4426.91	3428.35	4045.72	4634.21	3909.63		2968.4	5394.19		5617.53	3378.25	3498.69	2390.26	4133.01	3768.22	3590.74	2080.48	4992.82	2975.53	3240.48	6195.91	2428.41	3504.72		1961.84	2470.34	2347.99	1837.92	3276.19	2932.13	2638.56	2992.07	2681.84	2866.44	3781.29	1613.74	3427.4	2061.71	1918	2944.92	3080.09		3683.13	3104.15
P35244	P35244	RFA3_HUMAN	RPA3	Replication protein A 14 kDa subunit		1940.81	1332.74	1171.51	1587.65	2393.01	1735.02	2137.96	1789.17	2697.75		2084.25	1740.78		768.102	635.389		675.072			1221.86	2910.84	662.869				748.918						963.698	610.027	1142.48	1634.93									1266.05
P35249	P35249	RFC4_HUMAN	RFC4	Replication factor C subunit 4	3088.05	2441.29			1768.51	2459.27		1849.98				2202.64	1398.9			2085.47	2536.79										1856.98						1793.24							2426.97
P35250	P35250	RFC2_HUMAN	RFC2	Replication factor C subunit 2	910.242	1949.44	2602.2	2682.27	1992.14	2426.1	2674.34	2380.51	2148.74		2488.12	2552.58	1999.62		3254.76	3129.97	2097.2	1442.06	2942.85	1759.83	2431.23	4277.64	2947.96	2270.67	2664.35		2225.71	2451.58	2876.64	2329.9	2832.45	2684.37	1946.4	3450.96	2864.29	1667.81	2225.63	2758.26	1789.45	2888.13	1687.03	2106.19			2486.94
P35251-2	P35251-2	RFC1_HUMAN	RFC1	Isoform of P35251, Isoform 2 of Replication factor C subunit 1																731.166
P35268	P35268	RL22_HUMAN	RPL22	60S ribosomal protein L22	31946.8	27383.9	26213.5	18861	28120.3	24881.6	20668.9	29770.5	25962.7	16232.1	18782.4	24398.1	25902.5	17825.9	30974	24159	27376.3	30943.6	28297.3	29966.7	29393.4	29129.1	31693.9	35135.4	24934.4	29681.8	28314.8	34248.9	30386.2	25797.2	30454.2	29218.6	30088.9	26519.4	28025.4	33122.4	23153.1	30596.4	29666.7	30608.4	30959.6	32530.2	11320.8	17216.8	35051.5
P35269	P35269	T2FA_HUMAN	GTF2F1	General transcription factor IIF subunit 1		1828.52	966.639	1393.11	1094.29	1583.05		820.959	1824.09		2697.61	1397.2	1711.58	2153.2	852.01	894.265	1415.96	1291.44	695.01	4024.82	1403.92	3256.65	2393.03	1249.52	3092.67		1952.64	2110.25	1341.37	1635.22	1203.54	1275.94	1069.45	1797.91	1108.81		1410.05	1286.32	1556.69		1302.65				1274.58
P35270	P35270	SPRE_HUMAN	SPR	Sepiapterin reductase	1112.74	1279.8		1409.5	1001.41	2581.79	1925.36	1577.41	1868.69	1181.78	979.731	4414.79	1594.82	1631.7	1521.7	1339.51	2457.78	2684.53	1703.64	1717.06	967.387	2193.57					1369.92	1949.17	1140.38	1607.34	1509.33		1620.53	2095.78	1426.82			2065.91	1704.38	1755.61	429.897		2886.48		1518.92
P35527	P35527	K1C9_HUMAN	KRT9	Keratin, type I cytoskeletal 9			2950.37	596.068	914.252		6245.73	899.523	389.08		5847.26	524.788	558.205	16131.1	392.496						601.048		1507.69	1167.29		2410.08	711.716	523.834		23847.5			948.765	1049.2	571.577				7293.04	1124.56	565.622		1977.66
P35573	P35573	GDE_HUMAN	AGL	Glycogen debranching enzyme		2455.16	2030.77	1577.68	1411.6		2853.16	1676.03	1764.17			1373.15	1640.87	1517.02	1766.23	1228.52	1871.23	1465.64		3321.71	1597.75			1279.52			1339.14			1174.08			2069.53	859.711	1617.88		1878.66	1346.4	1582.93		1897.29	1689.39		4434.37	1023.4
P35579	P35579	MYH9_HUMAN	MYH9	Myosin-9	8075.83	29465	6964.07	24057.9	23079.3	16606	15905.1	27795.5	19965.7	19906.5	23247.3	31242.2	19090.8	10715.9	24711.6	16030.8	23010.4	20829.9	20612.1	16846.5	23799.4	9828.26	6389.09	16325.6	21745.2	7899.7	19298.1	10746.7	23727.4	17430	25563.8	19465.3	25222.8	17955.8	19398.1	10420.5	19705.9	23260.2	32459.8	18901.3	21112.8	21368.9	43186.4	17427.8	18010.3
P35606-2	P35606-2	COPB2_HUMAN	COPB2	Isoform of P35606, Isoform 2 of Coatomer subunit beta'	5831.55	4900.96	5461.23	4963.06	4412.91	4730.63	4676.31	3758.72	4426.27	4911.99	4546.95	4666.38	3752.21	12808.2	3889.78	3701.56	3892.24	3366.23	3967.98	3821	2955.05	3908.07	7696.39	4904.4	7434.73	6404.43	2620.19	2951.9	3183.3	4730.45	3299.59	3567.43	3566.95	2610.01	2885.88	7569.76	3139.63	3419.37	3709.67	3368.63	2805.21	4357		4180.78	2762.98
P35613-2	P35613-2	BASI_HUMAN	BSG	Isoform of P35613, Isoform 2 of Basigin	4373.1	9024.23	6563.57	6658.44	10596.7	8521.92	5805.5	8998.62	10498	6826.87	10987.4	11139.3	9806.27		8942.63	8580.03	6069.99	6418.68	6579.23	8000.29	6303.95	5918.19		13631.5	12373.3		3228.37	1686.07	9378.01	7655.99	9997	10803.1	4844.02	7052.72	4165.2		4046.38	5975.74	8117.45	8785.54	9741.65	5675.89	6338.71	7128.29	4173.7
P35637-2	P35637-2	FUS_HUMAN	FUS	Isoform of P35637, Isoform Short of RNA-binding protein FUS	7654.09	18286.2	10280.3	16899.3	15669.2	13708.4	8285.07	13899	15079.2	9634.13	14410.8	14343.6	15719.6	10095.8	14129.8	14378.2	10820	12272.4	11706.3	10716.9	10562.8	8829.64	7094.13	10300.6	6962.97	10998.3	7454.23	5549.04	9279.27	8927.65	10502.4	8689.72	9903.59	12453.5	9289.38	8023.03	11893.6	9910.77	11366.7	13039.1	12030.1	9533.76	8922.97	6838.2	8882.71
P35658-2	P35658-2	NU214_HUMAN	NUP214	Isoform of P35658, Isoform 2 of Nuclear pore complex protein Nup214	2053.29	1784.74	2366.24	1420.7	1726.17	1995.1		1804.82	2190.98			1490.69	1683.83		1226.35	2395.62	2197.39	1233.91	2409.71			1952.25		1326.54			1795.22	1372.44	1519.53	2063.07	1816.36	1654.51	1074.14	1442.7	1433.29		2134.13	1046.67		3115.45	1682.74	1229.47			1310.21
P35659	P35659	DEK_HUMAN	DEK	Protein DEK	2903.35	2531.72	2236.87	2759.88	2902	1637.19		2736.2	1651.07	4318.84	3241.75	2756.82	2266.69		3911.82	2869.52	2949.4	1732.1	3707.25		2263.98			3868.33			1047.46	1127.95	2203.19	2054.96	2210.62	4465.79	2453.99	3461.33	2724.62		5124.58	1668.53	2973.44	2324.93	2538.39	1823.68		6749.07	1504.18
P35754	P35754	GLRX1_HUMAN	GLRX	Glutaredoxin-1		1707.27	2671.48	1142.19	2040.04	1795.77		1612.14	1330.29		1628.06	1763.74	1820.04	4297.25	829.123	945.787	1841.96	1787.73	1912.03			3167.14		2205.36			2069.09	1994.73	1369.1	4618.97	1284.17	1886.51	1348.04	1923.59	1511.7	2806.26	3258.46	2063.86	1458.03		1773.48	1970.59			1639.49
P35998	P35998	PRS7_HUMAN	PSMC2	26S protease regulatory subunit 7	5571.45	5160.47	5625.56	5736.47	5427.43	5313.02	5678.99	5863.26	6050.92	6204.88	5646.02	4906.65	5983.89	5252.14	5116.04	5361.5	4943.29	5321.64	5659.81	4413.84	5549.92	5621.99	4618.88	4996.37	4665	7790.2	5406.92	6286.84	5439.75	5592.87	4367.1	5185.63	5467.97	5704.22	4471.24	5265.73	5936.84	4562.55	5279.94	5263.49	5347.98	4933.83	4064.96	6605.73	5018.55
P36404-2	P36404-2	ARL2_HUMAN	ARL2	Isoform of P36404, Isoform 2 of ADP-ribosylation factor-like protein 2		1984.69		3152.96	2129.75	2347.67		2082.73	2125.5		2963.13	1514.47	1787.92		1798.4			1293.27	1970.84		1980.9												1104.95		1513.23			1402.83				1255.91	3410.86		1162.8
P36405	P36405	ARL3_HUMAN	ARL3	ADP-ribosylation factor-like protein 3	3825.85	2960.03	2699.3	2803.13	4526.97	3658.01	2371.21	2502.55	3721.82	3236.36	4058.95	2603.98	3306.89		2547.88	3837.67	2614.68	2899.69	3407.24								2016.13			2727.09			3024.21		2078.99		4519.85	2965.88	2568.9		2320.25	3746.46			2279.8
P36507	P36507	MP2K2_HUMAN	MAP2K2	Dual specificity mitogen-activated protein kinase kinase 2		1715.13		1878.23	2057.07	2201.51		2794.63	2103.03	1797.34	2108.57	1958.04	1887.4	3531.84	1526.94			1352.92	903.294	3455.94							1302.73	1419.02	1983.42	1538.31			3296.4				2525.84	3133.65	1688.71		2467.11	1672.49			1884.55
P36542	P36542	ATPG_HUMAN	ATP5C1	ATP synthase subunit gamma, mitochondrial	998.195	2971.42	605.551	3923.08	2911.32	4007.67	1864.05	3331.08	2668.79	4089.63	3838.38	3364.54	2752.43		2000.14	2051.12	1836.83	2535.05	2165.84		1201.12						619.684	874.594		633.326				1551.82	869.447			1344.56		1503.54		1658.22		3598.63	938.365
P36578	P36578	RL4_HUMAN	RPL4	60S ribosomal protein L4	22516.4	17464.8	17351.5	15937.5	21141.3	15613.9	14678.2	18037.9	15566.9	9949.53	14944.9	15146.9	15781.6	6327.12	18279.9	17710.6	13746.5	18152.5	17127.2	14050.4	15724.3	17046.1	16050.8	18460.3	13746.3	20289.6	15869.2	22142.5	16211	16352.7	14207.6	17113.6	19933.9	20243.4	19897.2	16192.9	9846.21	17376.7	15323.1	15340.7	15886.5	18634	5082.36	5737.8	17552.8
P36639-2	P36639-2	8ODP_HUMAN	NUDT1	Isoform of P36639, Isoform p22 of 7,8-dihydro-8-oxoguanine triphosphatase		1125.2		1035.61	1146.81	1281.08		822.462	2741.73			973.595	1467.4		1567.9			1077.63		1471.34	1043.03			1663.1									979.695		541.549		1012.98	876.83	1119.92
P36776-2	P36776-2	LONM_HUMAN	LONP1	Isoform of P36776, Isoform 2 of Lon protease homolog, mitochondrial		1771.21		2112.83	2002.99	1750.95	2513.37	1872.17	2325.16	2952.07	1578.02	1867.46	2096.87		2353.62	2607.81	1893.29	1843.01	2007.62	1909.29	1771.52			1879.28	3002.98		1612.18		1754.18	2128.99	1849.62	4206.06	2136.73	2282.13	1663.97			1955.31	1636.94	2315.41	2761.84	1967.88	4485.2	5760.48	1934.11
P36871	P36871	PGM1_HUMAN	PGM1	Phosphoglucomutase-1		2861.08	2272.08	1807.98	2239.56	2402.28	3080.41	2049.83	2927.45	2175.98	2545.53	2371.05	1604.76	2772.94	2514.32	2254.23	2202.16	2303.07	3720.19		2307.08						1497.13	1398.15	1454.57	1725.46	1361.37		5098.87	2363.36	1521.63		2942.12	1887.65	3217.93		2601.58	1552.4			1814.19
P36873-2	P36873-2	PP1G_HUMAN	PPP1CC	Isoform of P36873, Isoform Gamma-2 of Serine/threonine-protein phosphatase PP1-gamma catalytic subunit	3770.11	2583.25	3497.55	2481.46	3470.42	3398.1		3602.77	2991.9		3796.87	2218.05	3066.8	3366.01	3620	2860.04	2537.84	2967.76	2374.05		1973.32	3726.91	2252.18	4139.67		2291.85	2108.01	1995.78	2088.36	2557.11	2797.85	2691.96	3365.88	2694.88	3161.95			3437.25	2455.73	1707.11	1540.23	2957.13		1237.47	2468.96
P36915	P36915	GNL1_HUMAN	GNL1	Guanine nucleotide-binding protein-like 1	1414.19				1343.16								1406.86																				747.042
P36952	P36952	SPB5_HUMAN	SERPINB5	Serpin B5	9524.78	12784.8	9615.57	8881.43	5282.89	11814.7	13468.6	6667.6	10281.5	10720.7	12624.3	15815.2	14127.7	8756.22	4244.82	6288.43	10010.7	5977.69	8610.39	8208.53	7332.2	6471.97	9322.17	5251.81	4202.08	4871.94	9636.12	5996.41	8115.21	13568.3	7194.71	11441.8	5845.71	6308.08	8354.3	4517.5	13148.4	5288.84	7037.69	10802.5	12466.2	6620.63	9315.2	7314.88	9029.31
P36957	P36957	ODO2_HUMAN	DLST	Dihydrolipoyllysine-residue succinyltransferase component of 2-oxoglutarate dehydrogenase complex, mitochondrial		2295.79		1898.63	1385.3	1884.25		1312.32	1421.78	3981.86	2213.41	1515.6	980.528	2693.89	1286.82	2124.75	1897.97	1611.89	1613.54	2370.98	1120.73			1415.6			1318.56	1630.31	1270.03	2193.45	1885.49	1936.8	1888.04	1782.44	2159.96		2979.94	1491.22	2412.86	1815.72	1595.55	984.531	8109.33	3514.78	1627.71
P36969-2	P36969-2	GPX4_HUMAN	GPX4	Isoform of P36969, Isoform Cytoplasmic of Phospholipid hydroperoxide glutathione peroxidase, mitochondrial					1204.01	1614.98		495.303	1920.07			1600.39						532.62				2740.15												1523.24
P37108	P37108	SRP14_HUMAN	SRP14	Signal recognition particle 14 kDa protein	7928.27	5322.59	4845.92	7629.17	6876.23	6922.02	3183.03	5553.89	6332.07	4889.41	4617.12	6384.88	6322.93	4506.91	5336.41	5926.78	6192.01	4793.58	6650.05	8575.47	6812.78	6858.5	3935.78	6600.17	3300.41	6005.86	5228.24	5705.43	5652.06	5160.25	7296.94	5846.39	5010.42	5993.62	5170.37	5902.01	5646.74	4130.12	5117.78	6601.83	10056.6	5963.87	7422.11	4113.42	5791.62
P37198	P37198	NUP62_HUMAN	NUP62	Nuclear pore glycoprotein p62		2405.89	3268.59	2237.16	2239.51	1960.49	2491.76	1665.39		2466.18	2409.78	1705.94	2242.19	2707.01	1887.51	1815.99	2246.7	1502.2	2820.07		1380.56	2743.72	2991.82				1956.99	1892.84	1961.03	3230.29	1756.66	2079.55	2265.15	1371.67	2056.79		2719.6	2022.13	2762.25	2246.45	1998.41	1675.52			1765.49
P37235	P37235	HPCL1_HUMAN	HPCAL1	Hippocalcin-like protein 1		2494.21	1450.66	3215.41	2652.68	2940.85	3938	2423.69	2866.97	2586.12	2594.52	3897.33	3383.79		2051.62	2603.39		1656.75	1469.11		1925.12			1644.21			1394.92		2616.22	1793.65	1461.31		1911.57					1737.05			2090.66	1850.45			1645.37
P37802-2	P37802-2	TAGL2_HUMAN	TAGLN2	Isoform of P37802, Isoform 2 of Transgelin-2	39449.8	80270.2	41467.8	64809.6	81622.1	74049.2	59810.5	71115.2	74084.1	48719.1	50637.5	113792	64738.6	27147.1	46012.9	27450.9	50513.8	52419.9	41989.5	26674.3	42328.5	26929.9	28143.8	31965.4	25398.8	25132.9	37338.9	23000	28806.7	38801.7	38487.3	28188.5	48011.6	28393.3	34724.6	24466.4	22100.2	35330.9	22395.8	26172.2	22412.1	39911.3	30738.1	31333.8	31332.1
P37837	P37837	TALDO_HUMAN	TALDO1	Transaldolase	3893.97	9845.3	6397	7418.32	10469.7	7973.88	7458.56	3423.05	7547.46	7264.27	6005.6	10078.4	7284.1	9723.01	7262.71	9549.5	9258.22	5821.48	9470.29	9291.03	6868.69	8877.97	7882.35	5938.77	4921.92	6722.18	7374.69	7380.04	6371.9	8527.69	6705.84	6525.25	5572.67	7587.62	6528.66	7956.67	8714.22	6700.1	8342.81	7032.64	8096.8	8137.73	8841.94	6960.73	8549.5
P37840-2	P37840-2	SYUA_HUMAN	SNCA	Isoform of P37840, Isoform 2-4 of Alpha-synuclein			2510.26	970.567	1073.14	672.019					1837.98		933.273		884.95	1731.2		763.332									785.223	918.479	1480.57	622.457		1697.47	655.661	813.491	1069.58	1115.2	1627.06	1019.52	1492.24	469.68	628.191				785.543
P38117	P38117	ETFB_HUMAN	ETFB	Electron transfer flavoprotein subunit beta		5662.94		5599.91	5920.15	7743.4	6592.46	5574.53	6542.98	6908.65	5103.18	6485.87	5945.97		5526.21	6687.73	4519.68	6718.98	6684.18	5045.32	5267.59			5306.68			4845.71		4227.98	5287.54	5039.81	6029.54	4958.14	5346.66	6341.87	2525.49	7345.69	6289.58	6610.47	6186.93	5058.04	6126.51	14348.4	19990.2	5921.5
P38159	P38159	RBMX_HUMAN	RBMX	RNA-binding motif protein, X chromosome	9148.86	8171.78	9174.45	8053.37	7974.34	9170.76	6918.77	8275.76	8580.25	10074.8	9460.04	7246.97	9028.91	4721.45	8166.62	8551.19	8755.97	7769.68	7775.57	7149.86	9910.19	7873.78	6044.63	4977.8	6138.34	6350.55	7037.41	7127.49	6880.79	7020.79	7882.35	6287.09	6876.78	9862.79	7913.85	8480.54	8400.49	7446.39	7058.21	7832.35	9398.29	7619.39	6270.04	6157.03	7688.93
P38432	P38432	COIL_HUMAN	COIL	Coilin				827.362							767.142					899.758		229.886									188.59		443.368				477.705		1045.69
P38606-2	P38606-2	VATA_HUMAN	ATP6V1A	Isoform of P38606, Isoform 2 of V-type proton ATPase catalytic subunit A		1122.56	1016.46	1211.41	889.975	1279.64	2033.97	1066.82	743.81			897.315	1097.6		1124.12	1025.84	997.189		681.924		783.65			649.131	1468.17		873.113	763.32	740.075	1251.3	1071.96		821.57	552.883				506.004		888.411		1008.06			777.493
P38646	P38646	GRP75_HUMAN	HSPA9	Stress-70 protein, mitochondrial		18526.1	5478.43	17288.4	26060.8	21500.7	18966.6	24681.7	18663.8	23272.8	27941	15685.1	22534.3		22567.6	30473.8	18502.3	23606.7	19298.1	18241.5	23750.3	3374.92		21107.4	9935.21		21764.5	3034.4	15625.6	19520.5	18776.5	18272.2	19542.9	33080.8	23646.8	5668.14	26064.6	18944.9	15884.1	19216.9	28259.1	21874.2	62686.1	75231.1	22989.1
P38919	P38919	IF4A3_HUMAN	EIF4A3	Eukaryotic initiation factor 4A-III	5290.02	6884.29	7598.87	4892.62	5258.29	3806.43	5171.07	4586.92	5980.01	6921.58	7461.67	4376.47	5110.86	4091.64	4547.3	6710.14	5976.06	4445.41	7804.16	5835.82	6709.48	5820.59	4330.22	4384.49			3445.76	4040.36	2916.08	4421.06	2986.07	3259.96	3931	4124.49	5384.66	5160.32	3800.05	6132.84	4714.75	4464.16	4359.48	4399.87			3562.64
P39019	P39019	RS19_HUMAN	RPS19	40S ribosomal protein S19	32037.5	23424.8	22118.9	26210.3	25638.7	23238.6	19271	24647.3	25776.8	13783	21271.5	16860	22414.3	10095.6	21667.1	19925.4	18321.9	21943.3	19101.5	19959.3	18407.2	22739.8	15018.5	16540.5	18355.2	17173.9	13257.2	14927.7	14083.6	18051.3	16146.2	13607.7	19695.7	17141.1	14687.4	14885.6	15737.5	19101.8	15802.8	15136.5	15071.2	20861.5	11264	12808.2	17752.1
P39023	P39023	RL3_HUMAN	RPL3	60S ribosomal protein L3	5337.11	6213.29	4941.43	5518.87	5515.15	5780.63	4399.63	5179.39	6632.57	3819.19	5706.03	5050.24	5381.69		1250.91	982.23		348.036		4187.53	2337.2	5484.42	2269.58	1540.72					539.251	1472.41	2061.93	1309.5	2169.24		842.304							1712.72			621.674
P39656	P39656	OST48_HUMAN	DDOST	Dolichyl-diphosphooligosaccharide--protein glycosyltransferase 48 kDa subunit	7256.18	1978.12	3211.11	1928.98	1883.88	3854.27	3786.78	1883.86	3163.52	4278.25	2386.44	3295.04	1700.45	5520.42	2353.54	2254.42		1941.28	2705.73		1865.24	3946.81	4360.32	2383.23		4541.37	2341.31	3693.61	2210.76	2486.33	855.183	1723.4		2644.55	982.936		2114.23	1837.31	1701.62	2034.48	2196.66	2365.36		5338.82	1289.9
P39687	P39687	AN32A_HUMAN	ANP32A	Acidic leucine-rich nuclear phosphoprotein 32 family member A	5627.35	8320.8	7233.34	9462.81	8425.14	10140.4	6279.81	11015.8	7525.58	6128.09	4605.8	8359.52	7923.7	5855.53	6267.11	8070.75	6220.09	7673.11	5441.66	7653.17	7776.18	9761.74	5872.4	10516.5	5691.94	9472.38	10672.3	9353.2	7954.19	8371.31	10975.5	7598.4	7973.17	9159.71	5730.1	7549.52	5915.08	8206.88	6439.16	7335.15	6696.19	10874.4	5593.35	6937.96	8666.66
P39748	P39748	FEN1_HUMAN	FEN1	Flap endonuclease 1	8057.66	10744.5	7423.83	7517.23	7759.97	7554.12	7296.9	6342.43	8073.09	9749.62	8435.21	9009.44	8204.41	5973.47	8320.23	9175.09	8663.07	7717.23	8872.38	7647.34	7988.37	8037.15	7494.66	7687.24	9383.05	6252.29	7916.93	6366.01	6720.88	7257.2	6225.35	8740.27	4267.77	9691.08	8646.04	8423.83	5996.35	9529.17	8310.74	8856.66	7885.55	6597.5	5774.46	6480.25	8197.86
P40121	P40121	CAPG_HUMAN	CAPG	Macrophage-capping protein	3775.8	3288.81	4823.58	7258.08	2751.15	3478.85	6968.15	2909.83	3598.01	4745.27	4484.08	11980.5	4085.34	2967.86	1646.01	2562.88	3171.21	1800.07	1483.5	2696.28	2034.19	2882.14	5616.59	1439.61		2669.27	4016.5	3054.97	2572.57	3889.07	2979.04	2627.48	1835.66	1298.37	3923.58	2320.96	2403.03	2698.64	2978.72	2859.97	4325.52	1684.48	2353.87	3663.52	2062.46
P40123-2	P40123-2	CAP2_HUMAN	CAP2	Isoform of P40123, Isoform 2 of Adenylyl cyclase-associated protein 2		1179.29				794.603			1624.88			609.712			1049.04			380.632			834.08			809.438		839.394	1438.76	602.703			799.758	941.256	1328.67	355.301	655.638	1524.97	661.714	575.299		1360.1		1055.39			721.637
P40222	P40222	TXLNA_HUMAN	TXLNA	Alpha-taxilin		2293.51		1594.85	1842.36	2153.49	2587.14	2517.48	2166.18			2097.46	1610.67	3099.22	2399.18	1855.97	1029.9	1512.8	2248.14	1268.5	2880.92	2446.98	2027.21	1605.46			1754.68	1612.98	1434.17	1805.35	2037.12	1405.39	1875.25		2188.28		2146.95	2398.42	2008.88	1787	1568.73	1774.83		2420.52	2178.09
P40227	P40227	TCPZ_HUMAN	CCT6A	T-complex protein 1 subunit zeta	8498.09	9331.07	13882.1	11863.3	12525.7	11016.1	8907.11	9560.07	13108.3	8998.81	8620	10374.1	14117	9676.13	9756.53	9765.21	10173.9	9578.17	9631.49	8297.17	9925.06	11727.8	8441.46	9346.66	7936.75	7932.86	10419.8	10752.5	10564.6	10807.3	9688.63	7231.63	11152	9594.78	9508.77	8564	6957.88	9200.51	9353.49	9026.28	9257.44	10924.8	7763.71	9899.6	11281.8
P40261	P40261	NNMT_HUMAN	NNMT	Nicotinamide N-methyltransferase		942.167	1552.01	1358.89	541.413	659.582		859.502	1674.42				990.891		1140.93			837.023										620.448					703.521
P40429	P40429	RL13A_HUMAN	RPL13A	60S ribosomal protein L13a	19263.9	13997.6	13947.5	13502.5	14671.1	14680.2	11360.1	15875	13519.1	9557.71	12198.6	11575.4	13875.4	10591.8	18540.9	17249.9	17577.1	18535.4	20754.2	22676.9	21620.1	18532.9	18621	22996.7	15923	20311.9	18923.1	19639.9	20473.3	17937	18525.3	18399.9	20454.1	15937.7	19385.6	18159.5	11845.4	19457.9	15883.5	20145.4	17289.3	23268	6370.78	11001.2	19840.5
P40616-2	P40616-2	ARL1_HUMAN	ARL1	Isoform of P40616, Isoform 2 of ADP-ribosylation factor-like protein 1	1695.31	2289.02	3114.67	2902.56	1476.31	1972.19		2224.11	2206.09	2698.57	3754.99	3437.4	2846.81	2116.49	1806.51	2923.39	1877.29	1915.16	1808.23			957.952		724.384			1378.22	1917.54	1779.7	2117.49			645.652	2054.44			1141.63	1698.44				1866.18			2255.81
P40692	P40692	MLH1_HUMAN	MLH1	DNA mismatch repair protein Mlh1													678.331									753.787						825.769									1427.22	985.467							708.126
P40763-2	P40763-2	STAT3_HUMAN	STAT3	Isoform of P40763, Isoform Del-701 of Signal transducer and activator of transcription 3		1951.24	1845.56	3296.55	2732.27	2010.17	2185.16		2595.83			2547.95	3060.41	2043.77	1293.06	2335.84	1800.29	2069.89	1443.27	2961.33	1608.42	2354.94		3204.34			1850.01	2343.81	1436.08		1894		2216.58	1953.3	1742.44	540.446		2290.02	1700.65	2328.29	2358.54	2045.62			1705.34
P40818	P40818	UBP8_HUMAN	USP8	Ubiquitin carboxyl-terminal hydrolase 8					1012.97	666.942		671.219										518.576									381.51	584.074					669.295									946.972			455.88
P40925-3	P40925-3	MDHC_HUMAN	MDH1	Isoform of P40925, Isoform 3 of Malate dehydrogenase, cytoplasmic	11511.5	15317.8	13885.3	12875.4	15795.2	13713.9	12586.9	11566.7	18519.2	10746.5	12078.6	47859.9	14924.9	11278.6	12754.8	14781.8	12118.5	14457.5	11246.6	11896.8	12497	10373.2	9180.94	11148.6	8690.52	9858.74	11482.1	8683.65	6245.23	11846.2	8915.43	7916.36	12724.4	9191.34	9163.54	8235.61	6313.85	11596.6	8108.46	9595.31	9424.99	12405.2	13015.2	8769.05	12765.8
P40926	P40926	MDHM_HUMAN	MDH2	Malate dehydrogenase, mitochondrial	2691.68	9046.94	1993.26	8179.9	10766.3	10881.3	12718.8	9616.86	10068.9	10714.5	10342.4	11208.5	9861.13	7789.19	11080.9	10771.5	9544.62	12832.3	9182.83	9387.24	10263.4	16776.2	3945.09	12746.2	6493.02		13184.9	3155.45	9953.29	9925.04	8089.66	11274.4	11493.6	12184.7	9039.09	4031.05	17814.4	12256.4	11364.2	9025.6	12557.5	11881.1	36476.4	36220.8	11373.4
P40937-2	P40937-2	RFC5_HUMAN	RFC5	Isoform of P40937, Isoform 2 of Replication factor C subunit 5		1421.59		1112.8	1205.53	2043.05		842.104	3591.24			1611.34	1431.68		1369.29	3430.93	1518.12	817.763																1486.57				1904.85				1466.55			889.796
P40938	P40938	RFC3_HUMAN	RFC3	Replication factor C subunit 3		836.001	1229.99	1472.22	849.922	631.338		926.13	639.132			1051.92	1175.35			1210.35	449.2	503.952	1100.95	729.834	469.176			1066.8		1246.73	750.783	1248.27	1060.39	769.788	559.421	939.728	776.482	563.674	1132.92			912.963	567.557	900.284		394.155			1053.75
P40939	P40939	ECHA_HUMAN	HADHA	Trifunctional enzyme subunit alpha, mitochondrial		4664.29		4275.07	3750.61	4219.84	8548.94	4344.85	4927.63	5494.05	5665.65	9284.66	3907.63	2076.76	3334.63	4468.23	3615.64	3539.69	3984.58	4702	3388.52			3694.39			2851.32		2677.03	3013.26	3741.85	4976.92	3182.91	3797.17	4120.85		4753.4	2891.15	6604.33	3920.19	3770.16	3332.41	12614.2	9694.09	2875.65
P41091	P41091	IF2G_HUMAN	EIF2S3	Eukaryotic translation initiation factor 2 subunit 3	9542.12	5929.84	6028.29	7695.87	5410.59	6487.8	5717.15	6792.83	5820.61	5600.53	5887.77	5817.03	6271.76	4072.32	5192.63	6833.14	5505.33	6011.35	5192.79	4275.23	5447.53	5962.78	7312.78	7802.51	5952.12	6553.4	6382.68	6653.26	6272.53	5542.09	5713.15	6443.16	5790.58	5182.96	5170.36	5598.24	6575.46	6195.09	4879.85	5703.92	6706.32	5982.9		2515.9	5682.52
P41214	P41214	EIF2D_HUMAN	EIF2D	Eukaryotic translation initiation factor 2D		629.23	729.761			513.296					245.629		537.638					435.915					1328.38	786.239			1084.42					788.82		781.039	766.753										432.236
P41223-2	P41223-2	BUD31_HUMAN	BUD31	Isoform of P41223, Isoform 2 of Protein BUD31 homolog				950.497	412.286			892.279	929.444		1554.06	473.01	812.89				1232.36				1917.77						1529.05			848.704					1128.99
P41227	P41227	NAA10_HUMAN	NAA10	N-alpha-acetyltransferase 10	2336.83	1815.43	1304.72	1354.54	1179.13	1923.87	3360.7	1856.53	1538.82	1345.53	1851.97	1731.37	1368.72		2374.72	1254.04	1514.92	2130.73	1800.68	2866.57	1950.37	3330.87		1867.13			1418.24	1388.4	2130.44	2001.99	1239.18	2278.6	1793.46		2533.77	1388.11	2040.69	998.533	1582.02	2286.42	2652.7	1281.49			1914.42
P41240	P41240	CSK_HUMAN	CSK	Tyrosine-protein kinase CSK					410.743	746.756	1589.37	628.364				1090.52					937.124	969.626			944.778		411.067					443.485	414.326	627.967			906.844	1057.56				816.74	598.025			637.507			626.052
P41250	P41250	SYG_HUMAN	GARS	Glycine--tRNA ligase	8513.59	5725.05	5731.21	5619.16	6133.88	6567.81	5725.36	6617.1	5765.23	6866.27	6990.08	4690.42	5974.29	6074.26	6132.13	6359.66	6843.74	6112.81	5678.84	5955.52	5292.34	4282.29	3366.09	4488.93	6768.49	4555.46	4217.04	4840.09	4419.3	5568.97	4392.25	5460.75	5416.18	5288.2	4102.85	4144.51	4235.94	4586.53	6008.16	5708.52	5226.53	4575.44	3166.1	9078.31	4399.33
P41252	P41252	SYIC_HUMAN	IARS	Isoleucine--tRNA ligase, cytoplasmic	10155.2	7599.96	6943.16	7087.19	8150.14	7093.96	7152.65	5667.49	7278.73	7284.72	7135.82	6381.48	6798.4	5954.02	7873.03	6625.11	8312.16	8272.44	7659.08	6651.9	7338.22	6799.75	6403.14	6415.78	8396.08	5664.53	6861.92	7570.2	6118.8	5844.43	6715.72	5957.35	6241.59	4065.25	6251.85	8428.29	7392.31	6192.01	6573.42	6810.46	7741.24	7177.53		7871.15	7420.48
P41567	P41567	EIF1_HUMAN	EIF1	Eukaryotic translation initiation factor 1	5386.82	7345.98	4081.12	6677.7	6837.67	7469.54	5210.4	10365.6	7469.41	5023.82	12419.2	5139.14	8015.43	5875.42	6597.44	5940.97	7597.93	3682.31	7879.82	8363.87	8592.25	7909.75	4913	7654.49	4058.56	6350.58	8166.96	4283.28	9335.07	5919.8	11028.4	7519.1	9014.74	6040.79	7032.77	7252.99	7713.42	6266.37	10401.8	9055.7	6249.38	6242.21		5477.57	7546.27
P42126-2	P42126-2	ECI1_HUMAN	ECI1	Isoform of P42126, Isoform 2 of Enoyl-CoA delta isomerase 1, mitochondrial		2733.82		2497.68	2435.62	2652.54	4312.73	3018.39	4005.47	3853.54	3103.51	2780.18	2594.61		3524.28	3716.98	2108.91	3166.77	3562.41	5509.02	2464.04			3796.88		4001.44	2393.77		2760.59	3163.06	4110.78	3530.93	3177.87	4059.94	3504.46	2028.02	3779.22	3919.56	3282.2	3563.69	3840.11	2664.51	8544.23	8917.39	3710.08
P42166	P42166	LAP2A_HUMAN	TMPO	Lamina-associated polypeptide 2, isoform alpha	5575.64	8350.59	6360.9	6005.38	5781.47	7436.17	3820.95	6810.71	7934.61	8101.49	7787.1	7505.52	6446.62	5530.09	7938.19	6618.34	8290.21	6889.28	6483.29	8439.16	10043.8	5178.62	5029.01	5855.63	5427.89	8632.76	6972.66	5577.67	6544.62	6241.83	9984.9	5956.91	6239.13	6072.5	6557.35	2840.25	10192.3	6543.94	8436.23	8094.77	6662.56	7908.92	5517.8	6040.64	6757.97
P42167	P42167	LAP2B_HUMAN	TMPO	Isoform of P42166, Lamina-associated polypeptide 2, isoforms beta/gamma	1955.22	2664.87	1751.59	2091.25	1033.62			1919.87		2549.26	2631.7	2073.45	1482.25					719.217	1179.36			1953.48															1714.57
P42224	P42224	STAT1_HUMAN	STAT1	Signal transducer and activator of transcription 1-alpha/beta	1098.17	2119.8	3463.37	2779.04	2648.98	2943.06	2245.11	2814.25	3302.14	3404.18	3753.18	2939.32	3208.92	2466.16	2629.65	2212.33	3248.21	2067.77	2347.42	3189.68	2533.3	2743.91	2688.45	1738.59			2214.13	2390.99	2626.26	2558.78	2415.55	2435.92	2521.42	2611.67	2259.4		4090.45	2453.99	2660.44		1209.55	2820.4	2311.75	2503.69	1855
P42229-2	P42229-2	STA5A_HUMAN	STAT5A	Isoform of P42229, Isoform 2 of Signal transducer and activator of transcription 5A		815.337			610.319	620.049		1291.45			2124.97		1029.43						465.626					1113.02			899.44		718.696	1501.76	496.327		610.264		1041.12			694.403
P42285	P42285	SK2L2_HUMAN	SKIV2L2	Superkiller viralicidic activity 2-like 2	4064.59	1994.21	2544.37	1654.03	1872.33	2537.08		1831.58	2720.68		2603.83	1734.92	1932.86	2198.41	2090.05	1857.31	1985.89	1996.39	1235.85		2493.81	1491.34	2194.58	1788.16		2505.59	1834.63	1808.56	1796.42	1321.8	2458.17	1625.25	1555.94	2403.39	2447.67	3941.51	994.487	2029.36	1801.5	3581.26	2072.19	2326.96			1804.06
P42677	P42677	RS27_HUMAN	RPS27	40S ribosomal protein S27	6277.42	5241.54	4639.71	4725.73	4539.82	3756.14	3249.72	4088.04	4225.13	3166.67	3516.91	2764.09	3034.62	1543.11	4186.09	4250.89	3842.1	3701.95	2504.59	3154.62	3546.56	3426.98	5289.3	5196.91	8353.78	3844.32	3466.55	2473.77	3341.05	2819.66	3726.71	3682.56	1938.19	2119.94	2750.92	2516.08	1851.12	1653.8	3273.02	1631.35	1176.37	3827.75			2285.48
P42696-2	P42696-2	RBM34_HUMAN	RBM34	Isoform of P42696, Isoform 2 of RNA-binding protein 34				1376.93	1066.95	926.091						1105.34			1071.24									1503						1690.55															1142.62
P42704	P42704	LPPRC_HUMAN	LRPPRC	Leucine-rich PPR motif-containing protein, mitochondrial		3899.26	2989.22	4152.41	4099.56	3442.47	3569.58	5018.77	4318.68	5908.17	5583	4243.06	4282.65		4164.98	4977.37	3991.75	3949.85	3610.96	5504.95	3566.56	5472.48		4340.24			4417.15	5977.9	3773.67	4169.66	4015.33	5035.66	4675.71	5129.15	4258.44	8024.83	4120.75	3756.09	4954.86	4537.27	4862.4	4350.49	12582.2	10514.3	3711
P42765	P42765	THIM_HUMAN	ACAA2	3-ketoacyl-CoA thiolase, mitochondrial		2489.77		2162.34	1892.56	3288.11	3427.99	2428.58	2765.7	3334.35	3512.84	3208.03	2797.4	1801.4	2283.78	2715.71	2662.2	2061.27	2387.47	4641.14	2681.08			3716.4			3291.43		3157.11	4627.61	3689.21	4067.94	2359.93	3045.72	4160.78		4909.7	2249.35	3372.34	3743.09	4142.85	2798.9	8907.62	5795.96	3330.99
P42766	P42766	RL35_HUMAN	RPL35	60S ribosomal protein L35	18990.7	12435.2	14115.5	14761.6	14202.4	12965.2	9830.87	12759.5	13436.2	8076.61	11354.1	10746.2	14894.6		12025.9	9980.13	6053.15	5676.06	6984.38	14547.8	13296.3	13773.1	11492.2	17560.6	10841	11645.4	6696.81	5127.07	6675.82	11126	11324.3	6624.26	13133.1	4968.44	8240.37	7685.07	3479.41	9836.02	4183.58	5821.72	5882.07	12241.5		4499.54	7069.47
P42771	P42771	CDN2A_HUMAN	CDKN2A	Cyclin-dependent kinase inhibitor 2A	2303.83	4965.44	668.826	3125.26	3488.34	2604.64	4145.2	5048.48	3985.26	5664.32	4218.09	2330.84	2901.47	3427.62	5619.28	3904.2	5294.15	5272.02	6430.02	5759.69	5128.35	3318.08	1388.7	4989.24		4074.35	3395.28	2765.26	9602.01	4892.26	4553.05	8982.29	6582.02	3655.64	4413.65	2390.82	2898.83	6461.15	3041.7	2296.1	2910.95	3118.08			2283.51
P43034	P43034	LIS1_HUMAN	PAFAH1B1	Platelet-activating factor acetylhydrolase IB subunit alpha	4499.73	4612.39	3902.63	5148.51	4561.93	4271.55	3792.6	4070.53	4999.62	4402.44	4354.14	3362.15	3394.36	5650.43	5450.88	4010.06	4881.21	4255.33	4449.83	6450.51	3442.86	5319.94	5452.62	4694.12	4969.85	4855.66	4159.53	4233.3	3939.12	4113.99	5386.03	5921.8	4961.29	3245.24	5035.82	4521.67	4459.94	4842.28	5782.49	4738.63	5407.67	3644.63		5542.5	3508.7
P43121	P43121	MUC18_HUMAN	MCAM	Cell surface glycoprotein MUC18		2627.61		1687.26	2312.01	1573.01		1886.5	2119.01			1956.77			1560		2104.27	1967.04	1387.08	2693.1	2117.68			1380.14	1758.67		1434.53	533.672	801.134	1539.14	1527.51	1422.43	1531.76					1870.32	1912.39	1543.77		1858.39			1029.19
P43243	P43243	MATR3_HUMAN	MATR3	Matrin-3	4327.73	7054.97	5824.4	5935.54	6052.7	6148.62	7296.57	6383.52	6416.65	4786.89	6622.67	4803.34	6451.37	6178.53	7320.68	6985.66	5790.32	5982.14	6884.8	9184.53	7004.15	8216.18	5901.17	6413.29	5067.76	5840.5	7199.85	6112.92	5334.53	6202.12	6741.57	6545.72	5764.73	6647.84	6824.65	6823.46	7712.01	7152.32	6056.51	6609.97	7074.08	6356.43	6798.77	6914.09	6481.62
P43246	P43246	MSH2_HUMAN	MSH2	DNA mismatch repair protein Msh2	2099.2	1793.01		1671.85	1637.09	2043.2	1714.5	1412.74	1771.62		2515.1	3854.8	2386.1	2078.89	1428.19	1840.12	1245.16	1274.3	1510.86	3156.03	1533.33		2177.74	1542.95			1706.84	1327.7	1614.09	2092.88	2037.37	2074.66	1304.2	1806.81	1615.7	2636.95	2066.89	1759.68	2072.79	1707.55	1667.29	1444.68			1239.72
P43304-2	P43304-2	GPDM_HUMAN	GPD2	Isoform of P43304, Isoform 2 of Glycerol-3-phosphate dehydrogenase, mitochondrial		2475.81		3063.33	2317.79	3369.62		3006.24	2985.45		2551.94	2215.78	2374.26		3089.64	2535.24	2114.86	1660.16	3034.86		2864.71			3456.99			2624.51	1121.41	2176.36	2486.15	2439.12	3511.06	2588.27	3192.73	2769.63		4601.99	2491.05	3466.99	3024.1	3826.96	3080.03	7346	5542.24	2456.77
P43307	P43307	SSRA_HUMAN	SSR1	Translocon-associated protein subunit alpha	6304.69	3429.26	4166.38	5379.37	2039.05	3632.7	4725.41	1193.32			2651.75	3824.73	961.099	7431.22	1957.54	2925		2230.62	1775.78		1986.45		3583.33	5569.16		7169.93	3011.35	3955.87	1241.45	3234.25				3239.52				2476.2				1632.12		6210.6	1268.32
P43355	P43355	MAGA1_HUMAN	MAGEA1	Melanoma-associated antigen 1				1543.9																										704.689	1361.01				1204.53					1011.99
P43487-2	P43487-2	RANG_HUMAN	RANBP1	Isoform of P43487, Isoform 2 of Ran-specific GTPase-activating protein	8051.94	6694.11	6359.83	6381.17	7411.85	6042.12	5823.23	7436.02	6686.77	5251.38	6530.52	7053.49	7095.37	7601.63	8334.14	8116.21	7838.36	9050.31	7927.25	6456.43	8609.9	6430.8	5000.8	5311.34	7602.99	6173.09	6974.68	6631.14	7154.92	6055.59	6680.01	5903.31	7359.43	7500.38	5566.32	6021.51	6496.79	5963.88	7102.13	8601.45	6044.75	7874.03	6109.73	5503.18	8446.56
P43490	P43490	NAMPT_HUMAN	NAMPT	Nicotinamide phosphoribosyltransferase	1013.47	1873.62	2010.32	2610.43	2050.91	2112.08		2353.54	2193.16	1158.25	3113.81	1595.55	2134.65	1581.77	1719.12	2170.93	2695.46	2492.82	3315.32	1993.37	2494.25	2319.14		2838.14			3557.42	2153.93	3317.98	2525.91	3227.75	1322.22	2141.33	2260.04	1970.04	2181.92	4402.28	2106.68	2790.88	1691.17	2774.1	2944.52			2690.93
P43686	P43686	PRS6B_HUMAN	PSMC4	26S protease regulatory subunit 6B	1617.75	1233.08	1284.38	1682.98	1145.47	916.825	1559.31	1392.6	1466.63			924.664	1654.42	1890.96	1001.7	1376.32		641.949		2328.88	1662.88	2398.77		1414.51			1468.67	1137.5	893.106		1317.16		1109.13	1009.94	1053.1	1287.9	898.955	824.649
P45880-1	P45880-1	VDAC2_HUMAN	VDAC2	Isoform of P45880, Isoform 1 of Voltage-dependent anion-selective channel protein 2		6679.65	2265.7	5843.68	7131.12	8134.8	9039.26	7892.55	5552.5	11205.9	6082.34	7663.29	5705.38	5474.86	7031.9	6348.55	6101.17	8196.8	5625.31	4715.92	7720.02	28993.4		7334.32			6317.89	1772.61	6577.69	6514.26	7004.02	6415.11	7029.44	7737.86	6829.2	4929.86	8451.78	6544.09	7891.89	6391.91	6903.57	7863.58	28634.3	31409.9	6000.22
P45973	P45973	CBX5_HUMAN	CBX5	Chromobox protein homolog 5	2346.64	3130.48	3704.54	3700.43	3224.27	3310.36		2629.37	2967.52	7829.84	3269.29	2804.66	2601.75	2869.51	3630.57	5261.84	3219.8	3018.41	2963.62	9851.18	3820.49	4015.38	2161.82	2395.6	5804.27		3559.54	2479.59	3268.73	2928.38	4571.62	3081.6		2744.4	2208.76		4243.08	3071.09	6823.36	3102.07		2595.99			4257.91
P45974-2	P45974-2	UBP5_HUMAN	USP5	Isoform of P45974, Isoform Short of Ubiquitin carboxyl-terminal hydrolase 5	2374.97	4280.59	2433.17	3306.85	3878.74	3499.07	3884.06	4953.57	4521.69	3628.97	4346.94	3121.8	3658.35	5230.09	4029.65	3842.84	3246.9	2998.4	3927.31	5340.74	4485.46	3753	4399.09	3563.97	5476.47	6572.56	3878.75	2612.45	3521.73	4160.98	3271.4	5428.2	3380.87	3059.94	3201.91	3219.64	4923.59	3987.69	4092.75	3161.62	4008.57	4471.35		2943.32	3849.52
P46013	P46013	KI67_HUMAN	MKI67	Antigen KI-67	5186.34	4211.04	4209.01		5348.55	4120.26	3921.34	4594.23	5508.31	4305.52	5496.94	3390.83	4121.35	3082.75	5434.39	2806.37	4449.67	2953.38	6147.98	4663.02	5730.59	4947.33	3659.2	2789.96		6347.31	3994.16	3319.83	5072	4159.09	5209.31	5427.15	5277.88	3058.96	5371.21	4855.89	3682.46	4492.61	4627.04	4273.12	3998.48	4041.91		3600.39	3416.07
P46060	P46060	RAGP1_HUMAN	RANGAP1	Ran GTPase-activating protein 1	3379.86	2886.16	4590.15	3770.51	2831.46	3315.59	3704.05	3863.39	3605.16	2900.42	3992.62	2995.55	3569.56	4512.58	3532.42	4125.33	3990.9	2931.33	3022.55	5303.16	3563.9	3966.2	5013.62	3012.98	2392.24	3363.24	4228.04	4465.15	3982.15	3995.31	3816.62	3698.38	3382.42	4383.29	4857.86	2709.97	3388.62	4035.54	3647.32	4243.49	3784.26	4061.04			4164.88
P46063	P46063	RECQ1_HUMAN	RECQL	ATP-dependent DNA helicase Q1		1701.51	1292.6	1736.13	1589.1	1346.78		1391.83	1848.57			1344.78	1448.98		1121.51	877.182	2537.25	877.18	1571.44		1063.93						1113.84	728.686	1029.53	1433.86	1391.26	1766.44	1001.7	2354.76	1431.06			845.682				389.966	5045.24		883.672
P46087-2	P46087-2	NOP2_HUMAN	NOP2	Isoform of P46087, Isoform 2 of Probable 28S rRNA (cytosine(4447)-C(5))-methyltransferase	5544.04	3016.2	3744.3	3113.89	3489.7	3897.82	5214.29	4010.42	3508.74	4782.14	5237.54	2779.26	3558.6	2937.43	3251.81	4813.68	3802.63	4776.95	3690.89	4553.76	3210.55	5447.97	4791.09	4640.53	4770.16	7054.53	3730.29	3676.37	3496.46	3722.88	3321.53	3409.86	3242.1	4296.76	3996.28	5351.77	2864.82	3953.8	3575.84	4383.3	3089.52	3449.88	3456.08	3898.96	4686.26
P46100	P46100	ATRX_HUMAN	ATRX	Transcriptional regulator ATRX		698.126		800.743	242.037	510.645	1209.8					557.839						426.223			241.215								497.287				334.09					338.089	1595.96						339.843
P46108-2	P46108-2	CRK_HUMAN	CRK	Isoform of P46108, Isoform Crk-I of Adapter molecule crk		4297.74		2477.68	2679.36	3504.82		2450.13	2679.2	2681.32	2431.49	2897.16	3368.7	2398.9	2944.85	2761.23	2192.65	3427.24	3441.24	2731.18	2851.46	2251.57	3673.44	2242.75			2086.26	1575.31	2485.96	2396.45	2172.51	3293.07	2341.15	2191.32			3140.39	2868.97	3349.15		2211.26	2244.3			1986.06
P46109	P46109	CRKL_HUMAN	CRKL	Crk-like protein		1496.68			1039.2	1271.65		1229.42	1585.82				1325.43		2112.97	2515.67	2138.22	1929.87	1888.18		2172.13		1855.87	1901.37			2164.45	2762.91	1957.16	1155.04	1568		2175.49	1761.75	2139.36			2504.45		2396.25	2146.77	2607.57			1743.16
P46379-2	P46379-2	BAG6_HUMAN	BAG6	Isoform of P46379, Isoform 2 of Large proline-rich protein BAG6		2815.85	4715.5	2642.83	2130.54	2961.96		2762.96	2603.72	3504.54	2927.69	3005.81	2129.61		2455.72	2631.83	2527.56	1850.34	2539.63		3020.85			1709			2227.89	3905.02	2855.55		2903.14	2480.3	3232.86	2856.25	2825.05	1458.38	3117.98	2862.72	3340.9	2668.98		2037.99			2572.94
P46459	P46459	NSF_HUMAN	NSF	Vesicle-fusing ATPase	2126.39	3281.32	3592.67	3529.64	2916.61	2879.86	2832.28	2613.23	2999.58	4902.56	3063.24	2744.58	1437.99	2692.85	2309.73	2377.36	2937.96	3139.56	2420.6	3600.37	2411.81	2449.26	6734.93	2708.02		5209.92	1660.69	2405.62	3172.07	2185.14	2459.03	2494.87	2807.24	2369.63	2566.19		4156.64	2018.68	2642.3	2868.05	2815.47	2440.09			2208.26
P46734-2	P46734-2	MP2K3_HUMAN	MAP2K3	Isoform of P46734, Isoform 1 of Dual specificity mitogen-activated protein kinase kinase 3					372.457			512.235				695.981																	364.889	1048.9	257.623		603.121
P46776	P46776	RL27A_HUMAN	RPL27A	60S ribosomal protein L27a	45757.7	35400	29634.2	33331.5	39043.8	32320.7	29131.4	35678.1	35340.3	21207.1	27702.1	30687.9	38005.9	13997	37488.4	32658.5	33862	37101.7	34235.6	22268.3	29406.8	30853	17610.8	16503	21692.2	34813.6	20008.1	21024.7	38401.8	18406.2	33798.5	19274.1	21803.3	22584.6	19058.5	20360.3	21587.1	20827.3	23506.3	21541	22038.6	24072.9	10005.7	9230.1	25684.8
P46777	P46777	RL5_HUMAN	RPL5	60S ribosomal protein L5	7950.9	5096.72	5975.15	5042.39	6919.99	6227.16	5598.98	6361.01	6420.42	3332.14	6019.14	5120.34	5920.29	2925.85	7089.41	6808.88	6747.51	6314.55	6168.23	7173.35	5709.25	5959.95	6346.03	7163.65	6253.75	6223.41	6259	5401.22	6166.31	6300.23	4875.5	4225.64	5482.17	6094.15	4019.3	6505.38	5008.17	6820.18	5390.12	4974.01	5982.25	5749.89		3620.16	6285.46
P46778	P46778	RL21_HUMAN	RPL21	60S ribosomal protein L21	7756.1	6585.26	7735.71	6364.16	7290.44	6498.93	7733.74	7338.75	7664.96	7515.75	6687.96	6330.49	7339.65	4100.05	5768.14	7561.37	7781.84	6208.92	5059.27	24819	6082.35	13855	9863.87	11644.1	4298.47	7367.37	3716.73	4863.33	4927.39	3269.48	8366.83	11706.1	9500.03	4974.5	4784.81	6348.06	4448.35	4089.72	5872.18	6155.18	2649.66	7298.95	8255.25	3984.48	4739.47
P46779-2	P46779-2	RL28_HUMAN	RPL28	Isoform of P46779, Isoform 2 of 60S ribosomal protein L28	8152.47	6718.64	6451.02	7335.49	8022.76	6495.23	6291.77	7443.87	6971.75	5486.67	6190.57	5765.43	7013.33	2868.47	3910.6	4206.2	5748.32	3008	7399.37	4124.49	3292.01	4020.77	1815.86	2904.21	2121.01		1365.55	2683.76	3018.97	1600.84	1901.47		2679.94	5479.55	3938.54	1889.25	3513.35	2294.91		5169.96	2692.71	3564.05			4138.27
P46781	P46781	RS9_HUMAN	RPS9	40S ribosomal protein S9	26539.2	22351.8	23232.7	20833.9	26294.5	21689.4	17296.7	22162.4	21892.3	15532.1	23862.5	13887.4	21706.2	8366.08	18703.1	23292.9	17815.8	22527.1	17386.3	11080.6	10907.3	14256.7	7499	7613.18	11992.2	14240.6	11740.9	7957.91	10632.8	11437.6	8064.15	5561.77	8783.84	13508.8	7157.84	9764.16	5674.88	12110.1	7590.58	10580.2	13062.6	11986.3	4836.29	7489.93	12592.8
P46782	P46782	RS5_HUMAN	RPS5	40S ribosomal protein S5	2006.16	1741.59	1914.3	1733.51	2053.26	1887.5		1262.12	2614.59		3301.33	1222.67	1806.68		1358.98	1859.07	1720.86	2376.92		8934.64	2745.94	4831.95	2597.49	2381.76	2228.14		2201.95	2840.65	2264.23	1415.9	1713.5	1371.27	1988.6	1764.7	1897.38	2061.17	2219.96	1883.13	1686.96	2270.72	2143.76	2918.29			1865.22
P46783	P46783	RS10_HUMAN	RPS10	40S ribosomal protein S10	10647.9	9201.61	8070.27	7570.53	8150.07	8378.03	9417.16	9365.12	7895.27	5878.35	8689.16	6425.03	10019.4	4106.88	8734.01	7271.6	6654.52	7627.66	7025.69	3413.44	4703.53	6010.07	3742.85	3496.56	9269.31	5958.93	2577.31	7206.21	2995.32	3791.89	3997.82	6052.01	4434.61	4309.38	4876.75	8791.16	4489.52	3923.03	5230.26	4775.67	5283.67	4591.27	6021.31	5475.79	4621.08
P46926	P46926	GNPI1_HUMAN	GNPDA1	Glucosamine-6-phosphate isomerase 1	3214.36	3570.17	3755.26	3604.55	2989.03	2662.49	5074.85	2159.03	3051.93		3722.47	3886.18	2536.87	3802.38	2918.37	2929.87	2912.25	3044.98	2308.86		2354.55		2442.88	1966.73	3075.8	3477.94	2333.19	2955.25	2459.88	3353.51	2042.02	2536.91	2633.19	2920.76	2110.82	2773.46	4265.74	2604.39	3363.92	2211.39	2497.32	1751.73		4957.9	2596.37
P46940	P46940	IQGA1_HUMAN	IQGAP1	Ras GTPase-activating-like protein IQGAP1	4799.04	8373.15	2771.97	10202.8	10891	9042.58	10561.9	10763.7	9517.55	8567.2	6657.02	11759.6	6984.68	3341	7939.57	6815.2	7254.54	10129.6	6597.92	7225.11	6687.18	3266.1		8771.98	9652.18	5971.38	7167.27	3752.12	5788.66	6556.51	8099.8	6712.71	11234.2	6399.36	6243.39	4865.34	5222.79	8166.39	7872.08	8472.9	7117.6	9584.9	15520.9	7810.77	8285.44
P46976-2	P46976-2	GLYG_HUMAN	GYG1	Isoform of P46976, Isoform GN-1 of Glycogenin-1		379.168				623.458		513.039				536.722						398.427				1581.87						783.519										144.255							601.341
P46977-2	P46977-2	STT3A_HUMAN	STT3A	Isoform of P46977, Isoform 2 of Dolichyl-diphosphooligosaccharide--protein glycosyltransferase subunit STT3A	1937.07	1958.3	1793.1	1410.39		1720	2469.54		1707.39	1480.61		1322.83		3293.47													323.584							1517.1
P47712	P47712	PA24A_HUMAN	PLA2G4A	Cytosolic phospholipase A2		870.143	499.501	611.831	809.712		1032.86	793.914	1446.02		1277.58	586.673	1230.64	2928.68	1299.63		1095.44	1360.85	1960.53	383.24	1178.8			767.846			685.573	1562.66	703.954	860.555			972.14	474.409	590.342	1211.68		1014.62		1018.15		770.908			924.127
P47755	P47755	CAZA2_HUMAN	CAPZA2	F-actin-capping protein subunit alpha-2	2794.78	1872.17	1569.35	1911.34	2341.31	1480.65	1667.38	1460.84	1914.51	2449.74		2548.95	3042.46	1519.95	1890.52	1073.44	1100.9	1529.71	2039.08	1774.68	3344.85	2515.11	495.953	1251.16	1897.36		3146.8	3005.46	2974.3	2272.01	2047.93	1647.73	1633.91	2723.15	1654.91	1125.55	3859.22	2477.62	2019.78	940.611	1491.53	1728.67		1589.54	1832.35
P47756-2	P47756-2	CAPZB_HUMAN	CAPZB	Isoform of P47756, Isoform 2 of F-actin-capping protein subunit beta	7529.78	13419.9	8206.04	7940.3	11261.8	10099.6	8997.78	10445.1	11920.8	6952.6	9058.95	11758	8931.4	12260.8	9239.63	7895.23	7837.39	10861.8	8416.77	5966.58	8085.4	6648.02	8715.68	8737.57	9089.77	5666.28	8604.88	6420.08	7826.32	8233.87	7791.63	7879.17	8192.43	8185.65	7010.27	7104.44	7254.9	7489.04	6891.61	7195.07	6803.92	7825.81	7771.16	5979.58	7313.22
P47897	P47897	SYQ_HUMAN	QARS	Glutamine--tRNA ligase	1825.93	1627.26	741.874	1873.74	1428.93	1773.13	529.648	1784.95	2324.42		1406.01	2020.8	1841.46	2842.58	1443.67	1861.18	1566.55	1511.31	1599.1	4571.56	1704.26	3310.93	1814.79	1712.04		1885.87	3245.73	2763.8	1898.71	1741	2852.67	2332.94	2429.54	659.503	1161.95	2711.66		1964.27	2470.1	1420.45	1112.15	1348.77	1069.57	3419.53	994.073
P47914	P47914	RL29_HUMAN	RPL29	60S ribosomal protein L29	14010.9	9656.63	9028.77	8302.03	9052.09	8891.94	7659.22	9647.76	8476.12	5324.82	6767.32	7498.95	9244.45	4863.2	9351.54	8402.62	6506.49	8914.56	10061.4	16114	10543.8	16383.4	10628.9	11774.9	12174.1	12336.3	10305.3	8848.43	8475.39	8563.98	7912.84	10082.9	11929.9	7037.32	7608.58	7885.77	4916.19	9622.07	5570.22	8460.78	7367.37	11947.7	3955.32	5214.92	10270.2
P47985	P47985	UCRI_HUMAN	UQCRFS1	Cytochrome b-c1 complex subunit Rieske, mitochondrial		4721.21		4750.3	4849.28	4737.06	5817.22	2204.83	5536.89	5399.93	4626.62	5338.38	4069.34		3779.75	5242.3	3163.24	4365.84	4405.02	3118.93	2570.48			2624.39			4630.85			2803.79	3272.59	5156.52		2739.32	2165.89	6338.83	5605.48	2204.07			2691.97	2743.93		9167.45	2467.2
P48047	P48047	ATPO_HUMAN	ATP5O	ATP synthase subunit O, mitochondrial		5200.14	2048.85	7033.24	4872.51	5533.84	7393.7	5742.94	5150.95	7160.22	5801.87	5860.27	5346.6		4466.6	5136.03	4223.23	4407.44	4755.71	5467.51	5071.01	8898.92		6293.44			5449.44		3866.85	4563.93	5244.1	5070.78	5354.76	6292.11	4639.3	11974.5	4726.16	5010.93	4888.54	4544.49	4674.35	5191.12	21160.3	12565.9	5323.05
P48147	P48147	PPCE_HUMAN	PREP	Prolyl endopeptidase			2898.06	1830.13	1180.39	1228.69		991.952			5312.4	1924.08		4247.1	1293.13			1568.06	1448.57		1326.52			995.2			1068	1043.71	1143.74	902.375			1708.64	1425.24	1919.65		2974.63	1402.13	1907.17			1678.44			1062.22
P48163	P48163	MAOX_HUMAN	ME1	NADP-dependent malic enzyme		2002.2			1986.35	1753.67		1531.09	2028.59			1178.19	1560.03	1787.79	1538.97		1583.67				1929.63	1983.52					1359.94		1971.69				1635.63									1796.72
P48444	P48444	COPD_HUMAN	ARCN1	Coatomer subunit delta	1916.04	2271.35	1936.72	1838.94	1603.51	1888.65		2196.22	2389.34	2069.79	2697.77	1912.71	2006.25	3752.44	1731.02	1950.97	2453.7	1781.37	1974.39		1764.61	1069.62	2590.84	1895.58			1701.48	2106.12	1880.12	1838.61	2343.15	2953.85	2074.27	1448.48	1737.53	2959.88	1598.43	2011.15	1677.18		1896.69	1878.88			1620.49
P48506	P48506	GSH1_HUMAN	GCLC	Glutamate--cysteine ligase catalytic subunit	501.577	2247.8		8406.76	2111.08	2151.45	1089.07		1845.57		1669.11	2076.52	2224.11	4660.27		2204		1349.93			1684.18	2798.42		1709.58			1893.6	1236.88	1733.72	2359.52				3127.56	1716.29		4731.52	1803.16	3961.75		1856.73	2376.79			1702.71
P48507	P48507	GSH0_HUMAN	GCLM	Glutamate--cysteine ligase regulatory subunit	4294.82	6964.2	13445	5826.24	8159.77	8129.43	4724.14	6724.26	6490.76	5937.78	5953.76	5124.42	9369.46	6949.84	5919.65	5041.52	5384.24	5230.06	8983.97	13064.3	5931.69	7372.49	7247.53	8055.05	6994.41	2416.7	6425.58	6000.12	9901.29	6322.39	6613.97	5514.8	5293.57	11936.4	5747.6	5784.62	12484.4	6734.03	5655.23	8362.03	7044.23	6334.6		6117.85	8957.01
P48556	P48556	PSMD8_HUMAN	PSMD8	26S proteasome non-ATPase regulatory subunit 8	2104.65	1231.09		753.829	977.475	1415.68	1255.86	1090.89	1941.18	3257.84		1761.1	1297.88	1047.39	1017.14	2478.75	832.351	1201	859.428	439.928	1211.52	1669.23		2101.58			1263.57	709.835	1157.81	2306.78	1307.26	1484.84	1280.31	1083.53	755.395		1678.4	1936.92	2054.9	995.009	1081.67	1623.49	2513.57	1939.08	1022.67
P48637	P48637	GSHB_HUMAN	GSS	Glutathione synthetase		1824.94	2980.25	1039.5	779.247	695.527	1110.57	969.908	1106.18			720.213	1744.72	1865	994.76	1381.98	1470.02	1090.19	1160.19		825.037	1353.03					681.227		500.031	1028.28	1040.96		924.196	1020.29	736.568			911.811	1297.95		527.583	1048.91			962.527
P48643	P48643	TCPE_HUMAN	CCT5	T-complex protein 1 subunit epsilon	8403.48	9131.93	11678.4	10149.5	10024.2	10003.3	8134.84	9670.08	10855.7	8025.87	8210.56	9728.03	11282.4	11366.1	8511.82	9128.79	11257.4	10443.3	11388.1	9282.23	9414.89	9367.91	9417.69	8230.88	14423.2	10875.6	8748.38	14097	12406.8	9758.06	9278.29	9017.42	9398.12	9968.54	10962.8	9796.02	7831.83	9459.98	10386.7	10716.1	10354.8	10034.7	9184.45	11422.4	11631.8
P48735-2	P48735-2	IDHP_HUMAN	IDH2	Isoform of P48735, Isoform 2 of Isocitrate dehydrogenase [NADP], mitochondrial		511.13				920.78			1185.88			1066.33						855.36															1018.57
P48739-2	P48739-2	PIPNB_HUMAN	PITPNB	Isoform of P48739, Isoform 2 of Phosphatidylinositol transfer protein beta isoform		4041.86	2264.5	2957.03	2760.83	3500.55	2482.77	5210.46	3397.95	2582.9	3185.57	2690.51	3987.57	2580.37	3586.77	2770.59	3184.3	3344.65	3514.71	4276.02	2954.58	2560.97	2916.07	3657.67	3494.54		3094.66	2405.77	3497.31	2923.59	2694.71	4184.17	4192.94	3174.33	3542.53	3567.46	3537.33	3995.69	3984.23	3762.57	3378.44	3233.71	6904.11	3247.52	3069.82
P48960-2	P48960-2	CD97_HUMAN	CD97	Isoform of P48960, Isoform 2 of CD97 antigen		995.615	443.377	1373.32	1708.31	2090.88	2082.14	1531.65	1920.63	1258.52	1810.33	566.469	1912.14		1402.49	1754.16	1424.16	1568.27	1638.05		1517.45			1453.48	2699.08		2204.6	853.668	1359.42	1279.14	1100.2	2135.74	1525.66	644.369	1542.73		1123.53	1898.28	962.982	840.892	1435.8	1523.85		2170.44	1088.04
P49005	P49005	DPOD2_HUMAN	POLD2	DNA polymerase delta subunit 2				3005.29	2508.13			3104.45				1046.41	873.443		642.904	1370.38	583.115	1156.36				1235.6					587.165								983.192			1221.78							601.316
P49006	P49006	MRP_HUMAN	MARCKSL1	MARCKS-related protein		1356.54			492.422			583.774	1048.7		1559.98	1155.99			747.513									1440.15					199.51	541.895		879.968						268.836							301.292
P49189-3	P49189-3					3267.95	1812.16	3027.81	3403.53	4025.39	4681.21	2965.44	3375.88	3752.74	3379.03	4108	2704.98	5109.51	2578.37	2663.77	2416.75	2955.33	3111.35	4926.31	2580.11	5005.44	3522.7	3704.88	3632.14	8339.23	3274.97	3085.13	3183.15	4234.07	2756.33	2816.12	3152.83	3013.85	3609.04	4294.29	5006.3	3133.98	3635.78	3401.73	3384.88	3259.01	1517.87	5412.7	3344.48
P49207	P49207	RL34_HUMAN	RPL34	60S ribosomal protein L34	12358.1	6893.39	6923.51	7986.83	8661.24	5813.6	5918.96	6754.43	8550.23	5192.82	6595.36	5833.28	7542.99						3462.73	3405.35																	2692.82	1324.7	2034.51
P49257	P49257	LMAN1_HUMAN	LMAN1	Protein ERGIC-53	3276.65		3064.39		1840.9	3167.3	3307.89			2950.02				9315.22					1754.92					2132.16	1878.75	3968.16	2188.51	2179.86					1696.83	2416.04			3327.15	2044.54				2068.92
P49321	P49321	NASP_HUMAN	NASP	Nuclear autoantigenic sperm protein	5495.67	5616.85	5603.89	3512.44	5022.98	5560.41	6251.18	4827.48	6112.49	6471.86	5906.38	5720.9	6253.78	5982.25	4266.08	5919.93	6908.54	4497.88	4013.24	11363.1	6736.84	11181.2	6916.22	7441.9	4898.62	6215.14	7985.95	5912.76	4506.74	5289.26	6422.46	10279.4	4469.26	4562.12	6096.04	5207.69	6488.86	5007.61	7200.74	8981.18	7478.85	5996.12	10573.6	6430.46	5555.25
P49327	P49327	FAS_HUMAN	FASN	Fatty acid synthase	4243.14	7820.03	7254.96	6475.19	6539.39	4781.71	5680.48	5923.57	7412.74	5957.61	5401.78	4160.24	6281.3	9415.33	7983.74	6153.04	7547.01	5005.99	6993.9	8452.13	6066.41	6301.96	10124	7574.45	8159.54	5631.95	5512.45	8017.21	5572.9	6623.61	6304.81	6860.47	6281.34	6496.07	5864.51	9024.65	4753.13	7262.35	6402.53	7417.19	4187.71	6057.65	6630.89	5197.03	7057.82
P49368	P49368	TCPG_HUMAN	CCT3	T-complex protein 1 subunit gamma	9668.75	10324.6	13405.4	12229.1	13690.7	11938.9	9423.88	10612	11631.8	8997.17	9650.86	11126.2	13310.3	11148.5	10400.9	11345.1	10952.8	10502.7	9734.01	10185.2	10742.7	13096.8	11348.1	8523.04	11867	10301.9	10470.8	12643.1	9942.7	9462.41	9836.11	8739.12	10876.3	9553.79	9535.56	8759.46	7451.78	8885.31	8545.47	9885.75	7789.35	10838.3	8812.14	10619.9	10146.8
P49406	P49406	RM19_HUMAN	MRPL19	39S ribosomal protein L19, mitochondrial		2152.82			1927.05	1471.04			1971.82		1864.76	1549.73	1486.14		1509.16	3374.71		1250.64	1477.37								1381.31								1483.26			623.778
P49411	P49411	EFTU_HUMAN	TUFM	Elongation factor Tu, mitochondrial		10461.8	1965.64	12178.3	10303.9	9640.76	9673.8	10062.5	10771.3	12525	11558.4	10235.9	9363.31		10196.1	14077.3	7181.86	10388.9	10103.2	8174.81	10800.1			11128.7			8419.19	2780.71	9753.27	11621.1	9668.61	9512.63	8472.92	14296	10284.2	3788.21	12812.7	10258.6	9649.17	9186.46	7889.83	10908.3	37613.6	22931.8	9882.01
P49419	P49419	AL7A1_HUMAN	ALDH7A1	Alpha-aminoadipic semialdehyde dehydrogenase	1711.85	2178.67	1650.26	1805.17	1931.95	2328.32	3106.51	1720.55	1892.23	3562.79	2206.59	1989.14	2089.72	1606.15	2360.06	2484.58	2950.38	2218.89	1830.22	6756.56	1708.55	2439.37		2488.25		3004.44	2830.52	2285.65	1665.59	2409.44	2519.85	2431.5	3096.15	2639.51	3066.44		2754.41	2256.94	2717.05	2392.33	1987.09	1853.89	5829.5	6254	2025.57
P49427	P49427	UB2R1_HUMAN	CDC34	Ubiquitin-conjugating enzyme E2 R1													3387.19		2602.97			3197.84	2965.34										2190.7				2595.23		2352.45		2583.7	3318.82
P49458	P49458	SRP09_HUMAN	SRP9	Signal recognition particle 9 kDa protein	4173.92	3223.71	2342.36	2545.89	3722.29	3289.15	2554.79	3133.75	2674.15	2737.67	2939.07	3315.3	2906.02	1886.1	2090.4	1814.47	1552.37	1671.38	1383.73		1299.13	1976.18					530.612	466.988					581.84					655.576							731.973
P49459	P49459	UBE2A_HUMAN	UBE2A	Ubiquitin-conjugating enzyme E2 A								1302.87																		1800.03																689.873
P49585	P49585	PCY1A_HUMAN	PCYT1A	Choline-phosphate cytidylyltransferase A		1757.64		1486.26	1428.52	1364.81		1792.39			1348.65	1296.08			1434.11	1379.94	1337.03	1070.07	2077.2	1707.94	1495.76			1745.07			1365.59	1016.14	945.131		1810.62	1984.33	1442.91		1226.4		2340.21	1432.83	1732.28		777.26	1587.5			783.613
P49588	P49588	SYAC_HUMAN	AARS	Alanine--tRNA ligase, cytoplasmic		4923.91	5285.19	5282.63	4451.5	4689.08	5151.79	4900.5	4461.35	6608.42	4253.33	2774.32	3674.09	5278.96	5074.73	4261.49	6203.94	3966.36	5578.31	6952.5	6466.85	4179.48	5867.91	3964.64	3113.07	13147.6	3264.09	4066.38	4167.58	5458	5223.45	4149.99	3899.21	6738.98	4414.7	3689.26	4636.65	4552.79	7715.13	6177.47	5248	5087.21	8075.62	4713.25	5062.33
P49589-3	P49589-3	SYCC_HUMAN	CARS	Isoform of P49589, Isoform 3 of Cysteine--tRNA ligase, cytoplasmic	3130.57	2821.74	3362.14	2434.52	2411.01	2690.77	3649.57	2431.24	3016.76		3080.56	1679.75	2209.29	3637.16	2970.6	2157.09	2717.83	2563.55	2764.9	2882.58	2267.56		3253.18	3854.25	3345.33		2281.2	3045.35	2519.71	2994.25	2963.61	3300.14	3446.88	1778.32	2189.68	3583.97	2340.38	2275.7	1311.97	3418.69	2265.34	2831.67		3151.14	2455.47
P49591	P49591	SYSC_HUMAN	SARS	Serine--tRNA ligase, cytoplasmic	5403.23	5098.65	4330.6	3405.34	5508.75	4932.92	3457.94	6942.25	4739.51	4157.37	2923.65	4426.7	5128.9	3902.16	5775.16	4962.94	5151.37	5461.49	5555.76	6869.77	5807.29	3407.33	5282	6461.86	4422.37	3543.23	6500.68	4639.68	5597.17	5952.31	4352.46	4480.38	5519.92	4026.71	5837.45	4818.82	5657.54	4220.13	4297.58	5439.83	5219.11	4372.39	3516.5	5003.54	5325.57
P49642	P49642	PRI1_HUMAN	PRIM1	DNA primase small subunit		732.921			1580.34	547.158			964.489				413.975			2330.08		1189.1	2954.48								2285.45								1412.37										872.605
P49643	P49643	PRI2_HUMAN	PRIM2	DNA primase large subunit		815.282	1300.4		774.999	721.914		596.57	592.121			900.465	1213.79		790.929			527.281	850.838		960.695			1315.36			520.818	934.311	1041.47				219.935	1078.22	1558.12			862.931		1387.06		1267.36			564.125
P49720	P49720	PSB3_HUMAN	PSMB3	Proteasome subunit beta type-3	2154.65	2222.47	3629.18	2829.49	2083.11	2375.12	2627.45	2242.04	2967.32	7830.49	5653.69	1750.31	2784.36	4794.71	1685.81	2575.69	2249.02	2425.16	3376.72	1963.73	2557.22	2011.68	3039.37	1936.81		2254.81	1942.88	2701.71	2017.42	2604.71	2257.92	2465.28	2778.38	1685.72	1852.84		1914.65	1795.22	3568.63	4158.54	3129.3	2067.8		1651.05	2519.44
P49721	P49721	PSB2_HUMAN	PSMB2	Proteasome subunit beta type-2	2177.15	900.281	2625.01	1445.63	1471.78	1454.51	2316.06	2068.99	1947.96		2127.55	1060.64	1341.24	3271.24	1222.25	1626.3		1059.15	1165.46		592.724			1716.37	2340.06	1770.48	1205.04	1581.88	977.35	1202.21	1312.48		1441.05		1594.85	1174.94		678.021							811.194
P49736	P49736	MCM2_HUMAN	MCM2	DNA replication licensing factor MCM2	2874.8	4923.53	4394.92	6145.68	4362.03	5562.24	3335.16	3121.4	4114.71	6573.42	5203.02	4884.89	4703.01	3205.67	4457.36	7354.2	4947.92	2085.19	5187.73	4029.57	2549.37	4693.77	2884.85	4961.1	6048.58	3785.57	4522.66	4839.9	2609.17	2995.27	5143.04	3179.4	2703.26	4071.88	4777.33	5170.78	3638.54	4512.98	5002.53	5744.43	6000.39	3724.61	5808.06	2679.02	4134.22
P49748-3	P49748-3	ACADV_HUMAN	ACADVL	Isoform of P49748, Isoform 3 of Very long-chain specific acyl-CoA dehydrogenase, mitochondrial		4059.67		2465.62	2300.58	4004.44	3274.81	3363.11	4275.39	3748.39	3949.81	3213.51	2870.47	3039.72	2993.7	3153.82	2951.34	1813.15	3828.27		1922.46	3766.59		2883.59			2212.64		2256.36	3671.95	2628.7	3282.27	1848.15	3180.38	3717.8		2349.55	2754.85	3907.24	3183.8	2029.09	2368.97	11752.1	6193.6	2712.41
P49750-1	P49750-1							820.449					665.002																								366.158									351.638
P49755	P49755	TMEDA_HUMAN	TMED10	Transmembrane emp24 domain-containing protein 10						829.313		1086.73
P49756	P49756	RBM25_HUMAN	RBM25	RNA-binding protein 25	1469.45	1835.5	1884.43	1440.55	1484.55	1534.15		1985.18	1684.39		1298.66	1308.46	2410.74		1420.14	2006.56		1971.09	1506.31		1307.66	4143.76							1378.21				1326.16	1768.7	1128.66					1826.78	1135.75	857.965	3640.67		1055.01
P49770	P49770	EI2BB_HUMAN	EIF2B2	Translation initiation factor eIF-2B subunit beta	2291.87	1658.95			1600.89	1546.26		1785.36				1972.45	1586.62		2035.49	1316.24	1907.93	1401.25			1648.21			1437.98		1786.8	1642.48	1984.45	1399.13		966.578	1748.56	1148.61	2066.09				2625.14	2758.39	1020.51	1589.83	2062.06			2036.33
P49773	P49773	HINT1_HUMAN	HINT1	Histidine triad nucleotide-binding protein 1		3589.13	4902.54	2781.77	3960.75	3342.12	4804.47	2800.44	3693.81	3995.45	3847.1	3307.38	4625.23		1507.08			528.42
P49790-2	P49790-2	NU153_HUMAN	NUP153	Isoform of P49790, Isoform 2 of Nuclear pore complex protein Nup153		884.45	2612.16									790.108	1291.69					496.115			1206.83						364.889		676.09		918.688						851.602					429.534			863.322
P49792	P49792	RBP2_HUMAN	RANBP2	E3 SUMO-protein ligase RanBP2		2491.38	2319.89	2626.22	2286.55	2341.64	3149.88	2723.96	2781.7		3265.08	2077.61	2356.67	2671.87	2383.3	2988.38	2479.02	1882.88	2644.47	3836	2775.37	2342.62	3653.38	2742.82	3358.72		2142.84	1874.24	2196.09	2425.19	2492.57	2448.49	2222.74	2218.49	2003.21		3703.62	2132.46	2185.01	3103.01	2383.38	1549.75			1868.44
P49821-2	P49821-2	NDUV1_HUMAN	NDUFV1	Isoform of P49821, Isoform 2 of NADH dehydrogenase [ubiquinone] flavoprotein 1, mitochondrial		1066.35		689.437	504.733	737.773			1228.6	1636.36		691.752	1124.29					533.738																										2654.23
P49840	P49840	GSK3A_HUMAN	GSK3A	Glycogen synthase kinase-3 alpha		2109.04		1508.63	3294.74	4736.43				4628.15	2975.57		2331.74		2493.62	2040.35	3202.01	2772.15	1608.21		2198.16	1937.33		3316.2		3034.46	2487.66	441.249	2626.38	3211.84	4170.56	2386.72	3039.88				1992.03	3516.47	3483.04	1206.9	1811.26	2306.27	12777.4		2682.94
P49841-2	P49841-2	GSK3B_HUMAN	GSK3B	Isoform of P49841, Isoform 2 of Glycogen synthase kinase-3 beta		902.136			831.021			1015.19	676.826				463.66		649.894	672.692		585.012	909.359					393.251					607.945	546.336	1295.95		381.864	762.44	691.09	817.075		501.108		573.224		608.595			430.779
P49903	P49903	SPS1_HUMAN	SEPHS1	Selenide, water dikinase 1		632.14				775.758						871.872	1227.93		743.524		877.109	393.59
P49915	P49915	GUAA_HUMAN	GMPS	GMP synthase [glutamine-hydrolyzing]	3137.3	3722.23	3871.59	4294.64	3697.22	3499.59	3662.71	3940.06	4761.76	5394.33	4593.98	3759.25	4160.35	3989.7	3869.99	4983.87	3631.17	2929.9	3845.84	1278.97	3221.01	4438.27	2582.58	3173.89	5402.53	3014.89	3796.36	3986.53	3759.68	4073.62	3346.47	3998.4	4010.07	4608.28	3798.69	3493.41	3450.39	3340.15	4601.97	4823.44	3006.38	3567.26		1870.68	3733.18
P49959-2	P49959-2	MRE11_HUMAN	MRE11A	Isoform of P49959, Isoform 2 of Double-strand break repair protein MRE11A		1699.49		1116.43	988.924			654.781	1214.83		1945.08	868.731	954.148		1381.5	1790.57	1440.13	1042.16			844.606		2453.89				1654.11	1950.02	1269.1		1119.2		1462.22	1629.23	1602.53	1627.12		1589.82			1510.94				1212.68
P50213	P50213	IDH3A_HUMAN	IDH3A	Isocitrate dehydrogenase [NAD] subunit alpha, mitochondrial		2517.63		3579.4	3850.86	4232.72	3858.3	2863.19	3276.73	4020.76	2620.65	3960.11	2133.21		952.349	2963.96	1856.92	3487.95	1971.72		2613.81			5173.22			2483.44	842.848	1335.84	3697.34	4045.61	3301.84	3356.83	3098.39	3611.85			3075.55	1484.7	3213.46	1803.25	4076.16	13206.7	13734.8	2040.98
P50395	P50395	GDIB_HUMAN	GDI2	Rab GDP dissociation inhibitor beta	5870.48	6764.53	7173.8	6837.64	6589.8	6638.11	6595.52	5956.79	6712.94	7892.35	6886.04	6367.56	7225.7	6606.42	7052.48	7362.1	6210.95	6819.08	5938.75	5901.33	4741.79	7077.09	4500.18	5380.45	7336.5	6701.78	5261.47	5595.46	4860.65	6297.55	5197.1	7215.04	5881.38	4926.73	5916.05	6409.1	5948.49	5572.89	6330.87	5642.25	6277.86	5673.11	7015.4	7349.84	5738.69
P50402	P50402	EMD_HUMAN	EMD	Emerin	6207.64	4411.4	2831.35	6114.77	3998.43	3196.29	3386.93	3884.39	3641.58	4813.55	3489.14	6025.12	4412.65		2781.48	5552.39	2286.51	3338.99	2578.25	3203.23		1249.88					1104.16	2966.27			1717.15		1169.53	1187.64			2094.14	1006.59							1330.88
P50416	P50416	CPT1A_HUMAN	CPT1A	Carnitine O-palmitoyltransferase 1, liver isoform		2600.58		2382	2286.07	1859.2		2505.11	2082.52	3347.15		2816.36	2526.86		2624.59	4096.89	3596.35	2211.51	1745.98		2087.58			3138.3			2600.94	1505.03	2464.49	2411.42	2330.51	2699.5	1513.65	1947.79	3143.64		2348.2	2619.06	3155.77	3400.92		1747.79	6440.57	5529.99	2156.01
P50454	P50454	SERPH_HUMAN	SERPINH1	Serpin H1	9208.49	3287.32	5858.69	3427.4	2690.12	8135.42	7932.86	2895.14	7833.84	8280.52	4999.18	8509.79	2525.49	5943.24	4154.54	3609.15	2688.16	2938.64	2952.24		2628.46	2020.85	1635.59	3578.04	8189.2	5102.85	3801.04	2539.7	3134.45	2657.8	2876.83	3552.78	1879.15	4902.7	2327.21		3741.43	5107.48	6940.19	2909.58	2091.39	4178.09	9451.75	7713.98	1787.15
P50502	P50502	F10A1_HUMAN	ST13	Hsc70-interacting protein	6851.81	6825.39	6987.06	11052.4	8996.83	7455.36	5977.26	8239.44	8667.77	6811.6	6787.61	7864.37	8162.36	7099.01	7532.52	10257.9	7463.42	9752.23	7988.11	9144.25	9220.46	7257.02	8584.6	7427.06	7283.8	8973.6	9364.64	8091.16	9134.74	9192.74	7687.6	8423.03	7924.85	8371.33	9363.49	7968.62	6683.59	7852.49	7222.96	8715.06	9133.66	9997.55	8822.04	6547.58	9268.03
P50552	P50552	VASP_HUMAN	VASP	Vasodilator-stimulated phosphoprotein	3653.03	3654.57	3783.29	2499.79	2678.99	2293.2	3939.1	3519.17	3312.33	5354.13	3400.63	3824.47	3707.01		1993.01	2862.21	3156.71	2599.23	2189.65								2080.61			2921.36	1633.36		884.37	1413.33	1355.99	2149.06	2657.83	2164.74				1800.11			1048.93
P50570-2	P50570-2	DYN2_HUMAN	DNM2	Isoform of P50570, Isoform 2 of Dynamin-2	922.492	3150.37	2489.52	2458.63	2491.56	2522.47		3162.15	3491.65		3788.33	3569.32	2030.29	3516.89	2984.68	2814.92	3926.42	2707.96	2330.8		1925.27					3794.29	1887.68	1937.35	1943.16	4095.72	5496.9		2287.78	3028.4	2856.82	3187.13	2661.54	2223.56	3862.05	2886.64	2381.73	3481.13		4488.1	2616.81
P50579-3	P50579-3	MAP2_HUMAN	METAP2	Isoform of P50579, Isoform 3 of Methionine aminopeptidase 2		4573.2		5749.61	3031.27				1003.34													755.819
P50750-2	P50750-2	CDK9_HUMAN	CDK9	Isoform of P50750, Isoform 2 of Cyclin-dependent kinase 9					1126.35	789.81		902.798	1050.19			1053.81						772.41															1554.22
P50851-2	P50851-2	LRBA_HUMAN	LRBA	Isoform of P50851, Isoform 2 of Lipopolysaccharide-responsive and beige-like anchor protein				870.901	1644.91	1700.48					2328.85		1521.52		1357.17	1496.58	1543.56	914.192	1152.29			1210.02		1024.35			1245.84		837.059	1492.44			1183.18	1292.87	1487.62			1151.66			1433.48	410.818	3924.27	2530.34
P50914	P50914	RL14_HUMAN	RPL14	60S ribosomal protein L14	18855.2	16060.9	13460.9	16893.8	16527.6	15503.1	11661.8	14757.9	13517.2	8453.42	11808.7	12437.3	17217.1	6480.06	10830.5	16068.2	8787.6	12296.8	13141.5	7005.03	17249.1	11594	10607.2	13748	9234.23	16137.7	10640.4	17216.8	9031.46	10820.9	10047.4	6002.92	14794	14191.9	13059.1	19739.4	9488	13173.6	8573.43	11471.7	13239.1	14515.9		8035.75	9268.82
P50990	P50990	TCPQ_HUMAN	CCT8	T-complex protein 1 subunit theta	19249.9	17912	20431.4	20514.3	20661	18780.3	17441.6	19461.8	22271.6	14272.2	16495.3	19691.6	21084.7	22269.1	19793	19919	20286.2	21877.4	18799.8	17933.2	20666.3	18688.7	21263.8	20783.1	23123.1	16991.1	18738.5	21298.1	21844.8	20889	18339.5	16954.2	21783	17155.4	21038.3	15417.5	13564.8	16623.9	16730.3	17022.9	14854.9	22635.5	15121.1	21195.6	21329.5
P50991	P50991	TCPD_HUMAN	CCT4	T-complex protein 1 subunit delta	6014.66	5712.49	7724.34	5908.17	5776.92	6179.38	5701.63	6355.48	6114.49	5442.94	7291.12	5513.9	7687	9691.74	5322.82	6669	6274.01	6107.09	7474.13	8837.66	6584.84	8860.31	9154.39	7834.57	13528.4	9735.1	6153.93	6810.48	8143.28	7886.91	7868.36	8961.82	6010.1	5099.91	6333.68	8728.34	8226.01	6223.19	6850.51	5273.22	6212.66	7113.43	5832.05	9702.08	6497.19
P50995-2	P50995-2	ANX11_HUMAN	ANXA11	Isoform of P50995, Isoform 2 of Annexin A11		2890.87	2881.11	3147.69	2155.42	1954.38	2744.06	2609.03	2807.94		2162.77	3649.37	2907.75	3555.29	1931.22	3554.23	1927.93	2325.37	1375.07	3876.56	1906.12	2320.42	2215.13	2517.24	4816.96	5238.74	2243.31	1793.08	2275.38	2885.91	2442.69	2816.83	4036.81	1631.37	2776.39	3202	1771.88	2488.2	2207.19	1554.44	2404.99	2794.4		2509.74	2473.65
P51003-2	P51003-2	PAPOA_HUMAN	PAPOLA	Isoform of P51003, Isoform 2 of Poly(A) polymerase alpha						653.846						861.673	1386.6					151.361
P51114	P51114	FXR1_HUMAN	FXR1	Fragile X mental retardation syndrome-related protein 1		2302.22		2525.6	1854.74		2676.03	1175.21	1853.48				1174.46
P51116	P51116	FXR2_HUMAN	FXR2	Fragile X mental retardation syndrome-related protein 2					762.328	1106.48		1370.48					1012.31											1094.97			346.445			981.108			842.599	1247.33	736.658			1039.73			1079.51	900.517			899.864
P51148-2	P51148-2	RAB5C_HUMAN	RAB5C	Isoform of P51148, Isoform 2 of Ras-related protein Rab-5C	6502.25	6151.71	5585.54	5598.71	6570.56	7303.16	7388.03	5283.45	7834.95	6140.91	6202.51	6486.1	5434.99	5862.46	5192.58	5925.7	5957.82	7366.59	7084.45	5574.05	5950.21	3793.43	4060.49	6368.14		17793.6	4608.3	4217.02	4682.45	6017.47	5774.4	5451.1	5743.25	6509.84	6713.18	3822.15	6812.57	6067.51	4915.83	4678.64	7412.26	6322.88	9889.85	9120.87	4404.86
P51149	P51149	RAB7A_HUMAN	RAB7A	Ras-related protein Rab-7a	3899.59	5053.98	4159.97	5207.43	4466.79	3898.89	3584.4	3659.3	4946.28	7149.21	3991.9	3622.88	4094.19	5753.2	3306.5	3466.59	3614.54	3377.7	3731.72	3077.61	2198.33	1828.67	2725.58	3774.87		4315.7	4363.47	2896.41	4783.21	5028.9	4638.51	5201.87	5281.25	4951.49	4216.78	2071.44	3624.9	4564.64	4454.11	4054.61	2463.58	5111.55	6998.61	7440.95	4709.6
P51153	P51153	RAB13_HUMAN	RAB13	Ras-related protein Rab-13		2453.44		2207.38	2724.13	2632.97		1565.42	1700.18			2207.65			1251.28			1324.91	1593.25								1003.95						1127.03	1405.96											906.349
P51397	P51397	DAP1_HUMAN	DAP	Death-associated protein 1				1057.57	1158.61	1909.01		986.466	1114.04			1358.49	812.42			576.747	513.962	884.877		1758.12
P51398-2	P51398-2	RT29_HUMAN	DAP3	Isoform of P51398, Isoform 2 of 28S ribosomal protein S29, mitochondrial		2233.29		1740.47	2077.77	1908.67	3144.75	2289.06	1725.96	2085.27	1795.89	1688.61	1761.27		2618.07	1903.95	2299.39	1442.36	1452.3		1736.81			2126.02			2348.38		1363.44	2171.07	2541.68	3128.91	1768.81	1829.78	2617.5		3001.54	1889.05	3239.17	1433.25	2339.82	1681.89	7806.14	5591.73	2808.26
P51452	P51452	DUS3_HUMAN	DUSP3	Dual specificity protein phosphatase 3		1975.24		1587.31	2292.17	2258.16		2115.84	1924.39		2424.68	1719.88	2101.39	1675.17	2838.06	1256.1	2112.28	1449.09	1943.44	1307.8	1405.94	2045.08	2086.24	1808.18			1946.37	2434.57	1443.78	1527.22	2206.45	2181.81	1983.84	1847.62	2028.13	2529.95	2914.58	1865.26	1328.58		2196.07	1793.53	2805.74		1768.96
P51531-2	P51531-2	SMCA2_HUMAN	SMARCA2	Isoform of P51531, Isoform Short of Probable global transcription activator SNF2L2		1023.44			596.954							852.197	750.373				1164.31	660.169	1485.9					316.826					709.715	712.46		676.949			751.16		812.573	1141.05				889.051			653.999
P51532-2	P51532-2	SMCA4_HUMAN	SMARCA4	Isoform of P51532, Isoform 2 of Transcription activator BRG1		1915.33	2934.43	1429.63	1446.79	1843.47		1552.33	1725.15	2597.73	2564.56	1738.98	1726.28	2556.94	1554.3	1380.3	2271.42	968.376	1068.05		1460.4	1613.69		1239.74			1438	1645.33	926.552	1468.41	1024.59	2016.05	1703.5	1352.5	1259.7	3652.67	1660.73	1566.3	1540.19	941.505		1574.47			923.127
P51570	P51570	GALK1_HUMAN	GALK1	Galactokinase	1086.69	834.67		1109.66	1264.17	1198.47		1355.9	1221.12			1445.89	1001.66		734.04	1810.83	1932.36	1264.74		998.923			1340.46	1273.59	2272.7	453.801	1179.84	1395.75	604.386	1097.2	841.209		1168.92		1389.16	365.44	909.846	1443.84	1653.22	833.892		1335.6			1073.05
P51571	P51571	SSRD_HUMAN	SSR4	Translocon-associated protein subunit delta	5963.84		4094.3	2596.94	1145.09	2023.84	3749.98	1317.98	1654.37		2813.95	2471.62	1079.35	2694.82	1272	1689.06		1088.2	868.872		1687.56	2564.34		776.195		3226.81	1142.93	1815.89				1188.07				2690.31
P51572-2	P51572-2	BAP31_HUMAN	BCAP31	Isoform of P51572, Isoform 2 of B-cell receptor-associated protein 31		14274	10083.9	9382.39	7655.45	3961.82		4045.63	12088.7			2876.09	3407.47				4179.96							2650.52			946.307			2241.19												2101.68
P51580	P51580	TPMT_HUMAN	TPMT	Thiopurine S-methyltransferase			1256.62		981.696			870.411				525.529	483.213		659.691				798.076								800.89			765.217											390.821	625.016
P51610-2	P51610-2	HCFC1_HUMAN	HCFC1	Isoform of P51610, Isoform 2 of Host cell factor 1		2058.03	2521.73	1647.69	1288.82	1683.29		1489.11	2006.94	3842.73	1909.26	1767.45	1496.65		1302.73	1649.29	1361.31	1260.71	1894	1423.38	1961.03		2038.21	1384.14			1292.99	1613.55	1482.35	1473.36	1515.67	1761.3	1544.67	1698	1911.78	1510.24		1501.62	1453.72	1429.2	2845.86	1539.07		1584.34	1563.22
P51636-2	P51636-2	CAV2_HUMAN	CAV2	Isoform of P51636, Isoform Beta of Caveolin-2		1870.22
P51648-2	P51648-2	AL3A2_HUMAN	ALDH3A2	Isoform of P51648, Isoform 2 of Fatty aldehyde dehydrogenase	3444.15	3785.19	1650.01	3345.31	2898.47	2493.4	2943.36	1781.39	2918.87	3124.36	3448.48	1961.98	3877.32	4491.01	2879.89	3456.45	3490.77	2081.94	3661.87	3679.7	2883.93		2279.5	2032.44			2711.7	2093.65	2308.86	2198.85	3299.25	4217.04	1888.54	3026.1	2350.78		6040.64	2318.85	2897.82	3693.4	5024.67	3248.82	2871.67	3016.36	2687.22
P51659	P51659	DHB4_HUMAN	HSD17B4	Peroxisomal multifunctional enzyme type 2		2690.91	3516.5	2036.98	2012.64	2876.07		2363.56	2658.18	3669.78	3387.84	2813.99	3054.3	4101.02	2518.68	2693.14	2534.22	1801.66	1656.45	2420.71	2485.56	1220.76		3004.96	4096.65	2958.89	2368.85	2293.06	1713.33	3353.24	2325.98	2164.8	2502.8	3241.83	2793		3212.55	2019.69	3232.89	3062.84	2752.95	2317.71	9015.22	5946.64	1619.81
P51665	P51665	PSMD7_HUMAN	PSMD7	26S proteasome non-ATPase regulatory subunit 7	2299.16	2813.95	2893.05	2492.21	1855.44	2052.38	3213.74	2147.1	1955.24		2466.78	2431.04	1918.5		2468.79	2793.03	2773.2	1707.46	2108.05		1220.09	1440.23	4467.49				2166.35	1886.54						1239.98	2120.38			1715.02	2676.11		1646.47	876.293	4002.9		1238.74
P51809-2	P51809-2	VAMP7_HUMAN	VAMP7	Isoform of P51809, Isoform 2 of Vesicle-associated membrane protein 7				998.952	703.761	797.129									1023.09		527.8	682.921											1422.18
P51812	P51812	KS6A3_HUMAN	RPS6KA3	Ribosomal protein S6 kinase alpha-3		1549.85		2630.79	1526.73	1275.1		1793.51	1395.59			2365.3	1565.82		1219.4	1882.08	1671.21	990.052	2301.13			2166.55		3141.05			986.113		1553.5		1566.67	2219.7	1312.05	2359.99	1786.11		1363.79	1734.18		2273.81		1921.32			1315.92
P51858-2	P51858-2	HDGF_HUMAN	HDGF	Isoform of P51858, Isoform 2 of Hepatoma-derived growth factor	193058	32661.1	142856	90668.8	43051.3	63326.8	242166	58731.5	55139.7	54806.8	82163.6	51177.1	81799.3		57113	26935.3	17546.3	19232.1			25233.1		8673.03	6158.82	20387		14655.8		12174.1	27050	26052.3		19540.3	54705.7	40977.5	57451.8		18384.8				15834.9			10873.2
P51970	P51970	NDUA8_HUMAN	NDUFA8	NADH dehydrogenase [ubiquinone] 1 alpha subcomplex subunit 8		1079.03		1709.05	782.192	768.548		596.761	1036.77			943.964	992.179		1509.93	2461.61	758.841	850.775						1657.27			1051.84		1063.96	796.132	2277.37						1358.53				1644.38	924.225	3425.09		910.084
P51991	P51991	ROA3_HUMAN	HNRNPA3	Heterogeneous nuclear ribonucleoprotein A3	7557.37	9376.87	8269.1	8546.67	6433.06	8302.09	7664.32	5543.3	8835.46	8339.93	9390.2	6254.17	9217.15	5622.37	4163.46	4370.83	7121.11	7925.86	6932.36	3741.68	3575.24	7660.14	6061.13	4639.5	7296.98	7070.29	9517.55	6327.38	7416.39	3283	3714.03	6809.72	3685.13	7660.58	8620.74	7475.24	6516.13	4081.91	6354.74	5222.51	4130.62	3068.2	10286.1	7464.07	2574.81
P52209-2	P52209-2	6PGD_HUMAN	PGD	Isoform of P52209, Isoform 2 of 6-phosphogluconate dehydrogenase, decarboxylating	12891.5	19239.4	14400	10257.8	14712.7	13204.7	12235.8	10252.2	16747.8	15872.9	10958.1	13072.1	13585.6	17860.7	9584.82	9383.15	10129.3	9430.92	11954.2	12134.7	11199.6	11462.8	10172.7	10289	14547.6	12648.5	9954.1	9408.09	11791.4	14011.9	11497.7	10734.7	10125.3	16421.4	8944.82	8137.07	25724.9	11376.3	15647.8	10758.5	9334.52	13139.4	10404.4	10073.1	13220.6
P52272	P52272	HNRPM_HUMAN	HNRNPM	Heterogeneous nuclear ribonucleoprotein M	4549.11	5946.89	5927.77	5842.91	8010.95	7577.65	4507.1	6960.83	7606.85	7181.73	9213.11	7624.53	7934.28	7214.4	8389.67	8365.51	8034.34	8210.47	7675.11	6161.54	6867.45	6859.76	6764.28	7111.82	5045.88	10154.2	6652.17	8035.83	7286.12	8164.23	6883.18	7776.91	7806.36	6856.88	7640.92	2994.83	7206.21	6991.81	7883.26	8159.6	8843.23	7005.91	7343.78	7889.52	7123.69
P52292	P52292	IMA1_HUMAN	KPNA2	Importin subunit alpha-1	5072.74	4307.95	5671.78	3195.8	5604.67	5991.94	4558.63	5724.06	6365.77	5374.58	5744.18	2229.66	4632.86	5551.71	6548.1	3065.71	5715.46	6096.19	5980.61	6726.59	6321.75	8095.55	6508	1967.94	5624.3	4817.77	6447.16	6647.76	4510.01	5276.48	7717.73	6450.28	8150.06	4321.29	6469.65	6661.56	5178.29	6905.85	6091.53	3478.51	2920.84	6255.2	6733.07	3459.23	6731.88
P52294	P52294	IMA5_HUMAN	KPNA1	Importin subunit alpha-5
P52298-3	P52298-3	NCBP2_HUMAN	NCBP2	Isoform of P52298, Isoform 3 of Nuclear cap-binding protein subunit 2	3284.6	2740.69			3169.89	2252.83		2757.16		3016.42	2448.5	3092.56	2412.97	3480.16	2525.74	2951.3	2452.64	1321.76	3129.85		1970.46		2659.9				2693.3	2085.54	1992.29	2243.03	2420.32	2797.38	1944.34	2454.07	2684.17		2639.47	1939.33	2137.22	3025.8		2655.56			3114.05
P52306-5	P52306-5	GDS1_HUMAN	RAP1GDS1	Isoform of P52306, Isoform 5 of Rap1 GTPase-GDP dissociation stimulator 1		1045.46		1879.06	1002.08	1043		1108.48	852.98			1297.89	1250.1	967.469	1256.23			678.367	1369.01	2169.06	1661.64			906.155			661.154	1634.26	511.036		1625.58		1153.08	798.457	1136.69										1120.94
P52434	P52434	RPAB3_HUMAN	POLR2H	DNA-directed RNA polymerases I, II, and III subunit RPABC3	943.579	882.04		882.415	868.821	917.947			1322.33	1139.93	2011.88	676.603	891.405			601.087		412.461		1977.96	595.232	2246.35					736.209	530.875						715.038	766.519									1313.08
P52435	P52435	RPB11_HUMAN	POLR2J	DNA-directed RNA polymerase II subunit RPB11-a		1640.71			1307.21	1117.28		1367.41			1837.22				1400.02	1286.83	1653.26	813.196											1028.88				1013.41	1595.54	1012.63			1478.34			1594.07				1345.44
P52565	P52565	GDIR1_HUMAN	ARHGDIA	Rho GDP-dissociation inhibitor 1	10218.5	13196.7	10413.1	16750.3	12495.8	13486.3	12682.6	12705	12719.6	12331.4	10719.2	13216.8	10881.3	11257.3	11970.7	11637.2	18536.9	16277.5	15392.5	13209.8	14583.9	10753.7	9909.85	13607	11239.3	12924.1	15238.6	15626.6	11610	13704.7	14199.8	15266.5	16116.7	11307.2	14384.2	11870.7	14165.8	17691.9	14559.1	17110.7	11365.3	15545	13806.4	10123.9	15633.1
P52597	P52597	HNRPF_HUMAN	HNRNPF	Heterogeneous nuclear ribonucleoprotein F	1496.21	1497.39	1367.55	939.378	1387.6	1184.67	798.852	1875.55	2743.9		2221.83	2135.51	1915.64	3653.62	2261.22	3009.01	2186.05	1935.08	3669.68	3565.83	3200.01	2314.98	2749.06	1856			2008.11	1666.08	2590.33	2439.82	1738.63	2343.22	1634.66	1718.57	1465.2	2322.38	1523.53	2352	1613.26	2749.9	2087.57	2278.96	972.394		2623.49
P52701-3	P52701-3	MSH6_HUMAN	MSH6	Isoform of P52701, Isoform 3 of DNA mismatch repair protein Msh6		2239.23	2683.16	2495.97	2207.61	2311.36		1620.62	2010.48		2794.52	4597.49	2151.77		2312.87	2912.67	1935.22	1690.17	2138.45		1785.67			1766.62			1593.75	2134.25	2221.66	1816.61	2788.89	2603.84	1838.24	2181.11	2711.77		2790.52	1678.98	2336.39	2469.43	2223.31	2096.63	1866.31		1970.85
P52732	P52732	KIF11_HUMAN	KIF11	Kinesin-like protein KIF11	8727.09	2543.42	2598.55	4260.87	2188.96	3086.92	3544.42	2465.66	2888.6	2044.27	3304.8	2468.52	2968.48	2494.75	2524.14	1505.49	1971.92	2566.83	2748.63	1129.35	3141.79	4004.26	3280.85	2508.29	2972.82	3526.88	3734.32	2545.66	2606.35	2762.1	2725.47	2727.65	2304.01	2412.94	2476.64	2724.62	3917.5	2526.6	2264.16	1325.08	1990.71	2162.3		6316.24	1967.48
P52788	P52788	SPSY_HUMAN	SMS	Spermine synthase		954.943	1813.59		887.059	2182.02						1145.62		3054.07	1049.88			725.892	861.226								464.202	1159.07			977.214							428.628	2014.04						751.91
P52789	P52789	HXK2_HUMAN	HK2	Hexokinase-2				1443.03		1204.66		640.875	1380.3			1217	1043.21		2136.45		1841.81	954.886	1389.93		1211.77			1539.83			954.159		1036.3		795.226			1456.58	1046.92			1941.69					1846	3395	987.883
P52815	P52815	RM12_HUMAN	MRPL12	39S ribosomal protein L12, mitochondrial		8165.61		8546.69	6950.55	6432.35	9188.48	8512.33	6112.85	10317.6	9247.34	5748.92	6189.95		8200.93	10949.4	7281.01	7211.67	8564.91	10415.9	8364.75			10818.2	4100.11		10405.1		5436.12	5610.14	8764.68	9140.82	7574.14	10284.8	8505.06		14329.8	9435.91	8003.23	7579.87	8505.72	10043.9	31751.7	21968.9	11311
P52888	P52888	THOP1_HUMAN	THOP1	Thimet oligopeptidase		1821.83	3701.35	1584.48	1505.65	1630.21		2263.72	2301.13	4923.98	2789.43	1532.86	2097.74		1896.78	1129.27	1715.66	1342.26	1097.77									2059.44	2138.74	2515.31	2464.68	3643.3	1487.56	1605.87		5664.47	3241.38	1530.48		1959.88	3262.23	1642.74	4510.9		1233.36
P52907	P52907	CAZA1_HUMAN	CAPZA1	F-actin-capping protein subunit alpha-1	6534.23	17294.5	11381.9	9186.34	16355.3	14997.5	14909.7	14314.3	16063.2	11590.1	10327.5	17553.8	12562.8	14832.7	12047.4	7173.76	8172.4	13449.8	12600.1	12777.2	16695.8	18071.5	11785.4	18784	19007.5	15931.9	9743.79	9395.9	10066.9	13722.4	12007.8	8939.66	11685.4	9423.79	10407.8	7048.12	8999.81	10096.2	6267.41	8966.06	6401.73	10340.7	8943.22	4549.67	8796.8
P52943-2	P52943-2	CRIP2_HUMAN	CRIP2	Isoform of P52943, Isoform 2 of Cysteine-rich protein 2	3607.76	6165.42	3537.62	4755.81	7420.17	3770.23	4594.42	5046.03	7201.58	5498.2	3977.98	5337.04	3825.26	4982.54	6807.04	5234.98	5759.08	5195.18	6227.48	6156.01	6206.67	5043.9	3959.72	5485.07		4605.12	5492.73	5656.54	4584.47	5041.94	5954.57	6682.45	5387.42	3611.19	3874.91	7211.89	6971.41	4857.83	5146.35	4308.25	5828.13	6922.68	4874.58		3925.88
P52948-5	P52948-5	NUP98_HUMAN	NUP98	Isoform of P52948, Isoform 5 of Nuclear pore complex protein Nup98-Nup96		2510.07	2742.6	1266.84	1539.79	1879.75	1867.94	2315.71	2703.36		3363.26	2048.07	1928.35		1737.14	1867.94	2021.51	1749.54	2269.32		2318.64	2668.52	4689.14	1392.64			1298.8	3157.26	1061.95	1584.84	1932.32	3457.89	1856.87	1249.49	1543.61			2120.37	1666.22	2045.23	2457.99	2026.75			1805.4
P53004	P53004	BIEA_HUMAN	BLVRA	Biliverdin reductase A	2294.96	2988.16	1868.24	2272.37	2105.84	2963.12	3419.45	2481.99	2896.2	4024.58	4514.05	2974.44	2963.46	3095.31	1898.88	2227.44	2312.34	2574.36	3215.83	3608.57	2453	3090.44	3414.71	1606.84		3190.69	3249.79	3402.73	2560.34	3437.52	2706.35	3371.8	2110.78	2004.34	3736.81	2090.9	3632.2	3133.9	3685.09	2439.65	3152.78	1679.41		3756.2	2018.1
P53007	P53007	TXTP_HUMAN	SLC25A1	Tricarboxylate transport protein, mitochondrial		1511.5		1213.55	1175.77	1218.63			1289.03		1055.97	1102.84	364.52		1002.28	1106.42	1153.28	898.317			1702.58			1425.58			1349.6		834.425	923.267	876.628		858.913	1960.33	1353.95			1034.18		537.999	878.789		6092.23	3998.29	946.476
P53041	P53041	PPP5_HUMAN	PPP5C	Serine/threonine-protein phosphatase 5		1714.22	2357.67	1449.44	1527.07	1500.35		1103.96	1484.06		1465.11	1308.97	2417.83		1348.49	1506	1578.7	2144.77	1080.21		979.838	863.317	1177.62	1652.16			1836.89	1441.58	1936.74	1070.51	1771.13		2218.2	893.622	2112.06			1662.07			1792.65	1537.36			1653.57
P53350	P53350	PLK1_HUMAN	PLK1	Serine/threonine-protein kinase PLK1				882.563	1556.3	1634.33		1691.79	1909.53	2000.4	1821.76		1614.31		2371.94		2000.54	1204.72	3493.05		2379.57						974.821		1921.13	1831.91	2250.55		1969.16	1066.1	2292.17			1445.78	3672.29			2307.24		4023.13	1697.89
P53365-2	P53365-2	ARFP2_HUMAN	ARFIP2	Isoform of P53365, Isoform 2 of Arfaptin-2		1487.24			1128.1	895.534	2051.97	1143.18	2024.94	1885.61		918.996			1301.04			1595.46	1474.04	1511.79	961.564	2072.86		1465.1			854.96	1529.12	1809.93	1388.95	1808.54	1405.91	967.218	1364.3	2241.14	1819.83	1680.87	1948.92				839.953			1489.02
P53367-2	P53367-2	ARFP1_HUMAN	ARFIP1	Isoform of P53367, Isoform A of Arfaptin-1		2717.96	1908.96	1498.06	1525.36	1485.95		1434.42	2605.18	3018.11		1321.23	1016.66		1609.12	1879.06	1268.8	1388.53	2261.07					2201.73	3603.92		2103.41		1474.57	1312.72	1722.86	2094.32	902.001	1443.33			2153.74	1779.55		1880.79	900.187	2324.33	2447.49	3007.9	1626.31
P53396	P53396	ACLY_HUMAN	ACLY	ATP-citrate synthase	8275	11377.3	11070	10320.1	19481.6	11242.1	9675.06	12873.1	12456	9420.58	9736.39	8496.4	10001.1	15455.8	12150.2	10097.2	14147.2	13313.9	12842.3	12233.9	13070.9	10408.8	12048.1	13298.4	10155.9	13866.2	15476.5	16252.7	9982.44	11907.4	12514	12627.5	13885	10208.6	10042.3	11356	13642.6	13673.5	11992.7	11741.8	9231.91	12280.2	8581.98	8535.17	13843.3
P53609-2	P53609-2	PGTB1_HUMAN	PGGT1B	Isoform of P53609, Isoform 2 of Geranylgeranyl transferase type-1 subunit beta									1776.17						1873.54			1663.81	2542.68		1137.34			942.975			1088.65				1481.75				1204.11
P53611	P53611	PGTB2_HUMAN	RABGGTB	Geranylgeranyl transferase type-2 subunit beta	1874.44	1384.09	2012.51	2295	1731.64	2263.16		3362.19	2098		1833.12	1073.26	2370.04		2322.19	887.304	1814.18	1911.92			2318.13	1430.46	2065.87	2631.33	1251.2	2000.15	2298.98	2248.09	2407.58	1789	2087.15	1898.96	2482.24	2186.6	2441			1915.66	2180.04	2493.68	1770.98	2280.96			2381.7
P53618	P53618	COPB_HUMAN	COPB1	Coatomer subunit beta	3155.46	3054.01	2729.81	2980.75	3420.06	2724.79	2469.7	2502.97	3404.26		3060.16	2681.16	3339.51	2924.33	3104.6	2217.55	3301.15	2676.62	2534.35	3612.18	3521.6	4194.2	4884.93	3164.31		5655.16	3194.89	2986.41	2747.28	3285.34	3197.64	2569.26	3620.12	1706.22	3371.09	3513.49	4001.14	3372.37	4555.98	2639.11	2892.41	3044.06		3209.99	3028.57
P53621-2	P53621-2	COPA_HUMAN	COPA	Isoform of P53621, Isoform 2 of Coatomer subunit alpha	4347.11	4784.86	4782.25	4343.66	4434.4	4941.73	4462.36	3452.82	4505.42	4021.32	4672.96	4678.92	4049.18	3999.27	4354.91	4126.81	3768.69	3925.92	4085.97	3250.84	4497.96	4483.25	3814.05	4636.41	5154.74	4922.71	3668.05	3869.11	4122.72	4978.52	4214.11	3726.49	5228.99	3720.53	3920.29	3875.3	4124	3915.64	5006.56	4250.87	4020.48	4423.23	4589.7	5087.86	3669.19
P53701	P53701	CCHL_HUMAN	HCCS	Cytochrome c-type heme lyase		1009.57			743.629	1313.77		1080.66	732.857	2477.48	1620.76	1244.57	941.357		1106.71	1131.85		695.543			1024.34						1062.68		1417.03	1387.65				943.326	885.529		395.143			1188.55	1349.03	650.129	3083.2		800.933
P53985	P53985	MOT1_HUMAN	SLC16A1	Monocarboxylate transporter 1		2136.32		1606.35	1911.53	1891.38		1964.73	2195.94	1319.97	2417.38	2892.83	2336.55	1214.21	2576.34	2411.91	1726.13	2468.35	1890.82		1686.98			1340.04			1403.72		2234.7	1942.12	1876.63	1452.76	1863.53	2642.43	2327.4		1953.51	1418.4	1128.76	2790.43	1980.96	2548.13			2359.81
P53992	P53992	SC24C_HUMAN	SEC24C	Protein transport protein Sec24C	1121.59	1983.53	538.263	1843.6	1464.98	1416.69	1555.02	1968.33	1400.32		2366.79	1196.33	1485.52	1248.53	1036.52	1437.44	1574.09	1685.36	1553.5	1741.58	1861.84	2407.4		1405.34			1241.2	1584.25	982.393	1337.57	1112.5	1387.99	1086.57	2000.35	1485.89		2480.48	1599.74	1133.24	1395.48	1572.73	1580.78			1059.04
P53999	P53999	TCP4_HUMAN	SUB1	Activated RNA polymerase II transcriptional coactivator p15	48907.9	49062.9	33650.3	41213.9	49229	47490.5	26348.8	45704.2	46895.9	54221.4	43808.8	41400.6	47668.1	37375.3	34839.4	44833.8	42360.4	49722.1	44646.2	43508.3	52254.6	42357.4	37394.6	50211.7	31593.3	36995.8	48275.4	43751.3	42836.1	41799.8	48973.9	47904	46693.7	38002.3	47367.5	33072.4	38493.1	43434.2	35194.2	43753.5	35399.9	41062.1	16782	20898.8	46269.7
P54105	P54105	ICLN_HUMAN	CLNS1A	Methylosome subunit pICln	5344.12	4028.21	5630.3	4079.06	3895.95	4127.72	4368.75	3845.46	3780.77	1704.1	4575.89	3372.66	3772.9	4438.72	3289.29	4450.44	4186.63	4619.95	4291.17	3514.84	4085.03	4187.55	2288.97	2834.06	3698.77	3865.85	3074.58	3808.59	3742.83	3118.9	3271.46	3745.89	2082.94	3923.08	3029.9	4159.92	1747.93	3310.64	3551.76	3645.12	2378.7	4451.81		4762.14	5333.97
P54136	P54136	SYRC_HUMAN	RARS	Arginine--tRNA ligase, cytoplasmic	5904.95	3434.49	4610.53	4285.17	5145.09	4027.21	4029.64	4296.06	4686.78	3877.97	4173.32	3613.54	4692.61	4371.54	3959.85	4233.54	3922.09	4521.99	3927.37	6596.45	4396.88	4630.86	6024.3	5128.05	5865.5	6997.03	4332.2	5041.96	3287.53	5140.88	5925.86	3843.76	4085.29	4679.92	4112.39	5642.87	5579.32	3828.23	3899.64	4791.31	4373.44	4449.37		6504.74	4243.08
P54577	P54577	SYYC_HUMAN	YARS	Tyrosine--tRNA ligase, cytoplasmic	9213.97	8524.98	7085.66	5478.4	7997.2	7899.21	7357.63	7626.86	6719.24	6729.73	6592.26	7104.54	6487.12	6633.69	7580.81	6815.31	6052.7	8820	6866.51	7162.28	8958.8	6643.41	7141.75	8361.77	7395.92	7446.98	6828.08	7366.03	6211.08	8317.99	8387.94	7521.63	7893.12	6671.89	6377.91	7425.7	8019.58	7533.16	7341.66	8773.6	7941.22	8477.86	6468.63	6854.05	8056.81
P54578	P54578	UBP14_HUMAN	USP14	Ubiquitin carboxyl-terminal hydrolase 14	4053.47	4672.08	5160.11	5170.53	5596.41	6616.86	5465.91	6024.57	5500.46	5186.21	6530.73	4779.92	5886.08	4478.3	4832.85	4570.33	4828.55	4308.04	5311.46	4860.6	4935.1	4217.61	5317.27	4836.49	3843.78	3841.03	5620.69	6069.62	5101.86	5574.4	4359.07	4681.01	6102.72	6699.87	4112.62	4384.73	5405.14	5400.27	6506.45	4950.67	5755	4979.06	4322.31	5917.24	5407.03
P54619-2	P54619-2	AAKG1_HUMAN	PRKAG1	Isoform of P54619, Isoform 2 of 5'-AMP-activated protein kinase subunit gamma-1	2129.55	2040.59			2048.42	1843.92		1468.4	3218.51		2382.86	2381.18		2751.35	1363.75	2792.56	1945.91	1297.04	1679.71		1618.55	1744.15			3149.66		772.634	1163.37		1289.37			1136.64	1182.73	1488.61		1854.16	915.492		2000.89	1656.17	1451.35			1378.47
P54652	P54652	HSP72_HUMAN	HSPA2	Heat shock-related 70 kDa protein 2									795.129			865.051			1293.19		282.833	1699.88										1053.83			1095.46		1076.02					1234.51				1171.1			936.443
P54709	P54709	AT1B3_HUMAN	ATP1B3	Sodium/potassium-transporting ATPase subunit beta-3		1264.93		1636.93	1973.35	2599.79		1729.25	2003.56		3072.7	1657.31	2239.89		1972.15	2135.67			2559.62		1228.62	2396.7					1378.83	1102.09				1754.47	1487.59	1699.54	1216.24		2037.48		2471.77			1214.38			2160.83
P54727	P54727	RD23B_HUMAN	RAD23B	UV excision repair protein RAD23 homolog B	3762.35	7873.29	5645.6	5349.2	5921.21	6226.88	7032.3	5461.85	6255.45	7607.6	4546	6513.83	6268.51	7241.76	7259.56	5496.01	7907.74	6410.57	7352.01	7120.02	7991.56	7015.51	6100.5	5302.33	9150.89		7364.57	6788.7	7623.59	6209.62	7612.07	7699.33	5824.25	3679.42	7201.26	7224.12	8777.95	4795.31	6097.03	5991.14	7754.31	7403.7	4259.54	6746.33	7343.61
P54819-2	P54819-2	KAD2_HUMAN	AK2	Isoform of P54819, Isoform 2 of Adenylate kinase 2, mitochondrial	6200.81	6343.04	6288.25	5116.41	5511.4	7669.9	7189.25	9300.46	7732.19	10089.7	9574.09	7089.17	8051.97	8085.4	7978.29	11548.6	5049.54	9964.46	9978.08	10444	9151.86	7449.28	7633.55	9950.02	8036.23	10588	8822.28	5178.98	8890.28	9920.39	10569.4	10893.7	8340.78	11160.3	10324.4	7192.77	11817.5	8244.15	7973.55	8655.57	11520.5	7658.88	8592.83	13694.1	8889.96
P54886	P54886	P5CS_HUMAN	ALDH18A1	Delta-1-pyrroline-5-carboxylate synthase		2229.37		2172.79	2182.8	1907.43	2423.49	1518.71	1944.29	2903.04	2582.59	2190.26	2245.23		1891.72	2266.88		1690.6	1017.29		1562.02			2103.24			2376.17		2485.69	1995.36	1590.94		1671.17	2824.89	2705.89		2378.36	1507.14	2863.58		1900.55	1044.11	5577.31	7604.37	1533.55
P54920	P54920	SNAA_HUMAN	NAPA	Alpha-soluble NSF attachment protein	3573.52	3391.96	1423.06	3890.66	2585.4	2160.14	2783.8	2816.88	2867.75	2283.01	3013.75	2539.16	2694.31	5191.65	2074.76	2927.74	2649.73	1778.91	3169.17	899.676	2368.63	2758.28		2774.87			2189.99	2224.67	1867.1	1433.49	1608.05	2442.88	2640.5	1785.99	2605.7		1768.12	2469.14	2604.73	1970.85	2224.95	2787.04	1851	3950.47	2075.12
P55010	P55010	IF5_HUMAN	EIF5	Eukaryotic translation initiation factor 5	7086.13	4905.35	5028.61	4887.21	5123.68	4066.27	3713	5742.55	5336.94	6273.89	6183.48	4631.83	4685.75	5990.32	6235.23	5828.72	6130.05	6096.22	5398.41	6636.46	5680.18	4315.48	7082.64	4088.87	4127.48	5343.79	5815.92	7501.2	5393.01	5186.9	5662.71	4822.8	5712.31	6135.82	5532.75	4098.22	5080.85	5334.98	5254.19	5086.62	5258.79	4180.6			5184.53
P55036	P55036	PSMD4_HUMAN	PSMD4	26S proteasome non-ATPase regulatory subunit 4	2251.27	3945.73	3826.84	3913.23	4083.98	3965.57	2580.66	2928.28	4869.17	2193.8	5284.52	3565.01	3687.08	5213.61	3320	3583.79	4286.13	3629.13	3732.11	5281.6	3667.61	6304.75	4012.63	4194.02	5039.4	3780.4	3330.37	4753.21	5025.47	3976.37	4180.15	4814.57	4197.35	4044.26	4740.52	3895.34	3794.58	3459.77	4240.46	4801.62	3634.88	3554.84	1894.45	2470.82	4520.35
P55060	P55060	XPO2_HUMAN	CSE1L	Exportin-2	4089.53	5481.69	5241.57	5465.25	4848.07	5357.3	5979.15	4880.08	6150.02	4863.97	6491.43	5031.9	5949.62	6310.77	4471.35	6957.63	5411.02	4918.49	5229.45	5456.25	5120.5	5053.16	5039.85	5121.14	7203.59	6900.3	5836.69	6922.53	5257.03	4994.86	4890.81	5169.43	4284.03	5796.77	5022.19	5024.76	8130.48	4792.06	5830.68	7078.44	5797.51	4665.79	4066.67	6179.73	5342.02
P55072	P55072	TERA_HUMAN	VCP	Transitional endoplasmic reticulum ATPase	15388.1	19432.5	15980.2	17971	27772.3	21414.5	21315.6	19884.5	29443.1	16918.7	16027.1	23286.3	19436.2	20800.1	24616.6	18349.7	20100.5	25455.3	28564.4	17847.5	21879.9	21356.2	18656.1	18687.1	17962	21752.1	14975.6	21153.5	20148.4	18453.1	24365.4	23565.9	20911.1	22027	17226.9	15082.3	32670.8	25962.6	18763.3	15727.4	17897.5	27373.9	15822.9	16312.1	24414
P55084-2	P55084-2	ECHB_HUMAN	HADHB	Isoform of P55084, Isoform 2 of Trifunctional enzyme subunit beta, mitochondrial		12000.4	3417.7	11871.8	10340.1	12423.5	12370.6	10102.6	13319.1	14789.6	14887.4	30004.7	10994.3		10976.1	12283.6	10804.8	11415.6	10919	13926.8	11184	8713.93		11603.5	10262		10525.5		9694.84	15966.8	11263.5	13280.3	11291.2	13632.4	12280.7		13366	9878.29	11032.1	11843.8	10569.8	11962	30043.2	26792.5	10674
P55145	P55145	MANF_HUMAN	MANF	Mesencephalic astrocyte-derived neurotrophic factor	4610.25		2802.91	2876.33	2163.2	3004.99	3222.33		3408.94		2411.32	3370.3	2510.46	5006.84	1554.57	2514.52	2025.82	2580.03			2069.73	3389	3902.7	2313.94			2417.04	3394.72					2493.85	2879.82	1770.22		3025.86	2917.12						2467.75	1764.72
P55209	P55209	NP1L1_HUMAN	NAP1L1	Nucleosome assembly protein 1-like 1	14223.6	9344.25	8597.99	10651.5	8337.27	8401.61	7552.37	10155.8	8708.03	12005.5	9502.96	10279.6	10250	5319.4	7558.18	6591.23	5315.53	9776.79	4814.3	5893.99	4579.12	7676.24	4161.09	3943.26	3093.5	7226.71	3692.38	5549.95	4066.44	4947.96	3726.33	4338.24	5535.91	7483.3	6008	5332.53	4459.56	5267.7	4972.8	4633.46	6988.06	5149.01	4772.47	6411.97	5109.04
P55263	P55263	ADK_HUMAN	ADK	Adenosine kinase		2388.05	1991.4	2469.1	990.896	1927.66		1326.02	2353.71			2577.63	2829.96											593.543
P55265-4	P55265-4	DSRAD_HUMAN	ADAR	Isoform of P55265, Isoform 4 of Double-stranded RNA-specific adenosine deaminase		4519.43		4716.38	4859.48	4261.54		4615.93	5700.69		7987.63	2104.32	5260.54	3649.99	4884.64		3704.38	2685.1	3320.8		2156.9		4916.4				2609.33		2980.94		2519.12		2919.94		729.465		2104.47	759.181				1479.34			3415.17
P55327-2	P55327-2	TPD52_HUMAN	TPD52	Isoform of P55327, Isoform 2 of Tumor protein D52	3778.73	3964.75	5563.45	5547.33	3964.83	3511.66	3789.16	5075.32	3315.93	5082.37	9435.55	6238.52	4738.25	3508.95	4625.51	5298.9	4846.51	4687.03	4242.59	4406.42	4423.62	4253.37	3644.66	4502.5	2847.2	4828.44	5462.85	3612.22	4961.53	3683.23	4528.41	3766.85	4921.48	4374.79	7166.47	5095.91	3967.02	4152.81	6381.49	5426.32	6168.82	4221.4	5063.49	7974.06	4307.46
P55735	P55735	SEC13_HUMAN	SEC13	Protein SEC13 homolog		3701.37	5353.74	2887.65	3024.43	4397.06		3738.47	4082.54	3424.35	3376.11	4233.62	2205.45	4216.34	3040.66	2992.47	1874.22	3659.01	2508.21					2813.64			2300.04	3004.2	1923.97	2983.39			3333.69	3497.95	2408.35		3068.29	3060.88	2149.89		4308.07	2802.66			2805.94
P55769	P55769	NH2L1_HUMAN	NHP2L1	NHP2-like protein 1	4868.04	3086.22	3430.46	3220.5	3576.05	4127.16	4082.73	4179.11	3604.1	3446.53	6654.18	2370.78	3211.92	7152.18	3529.66	3114.53	3528.12	3590.41	3059.22	1515.63	3165.98	2844.91	4497.34	3038.82	3476.43		2736.06	3098.74	3289.88	2738.33	3812.99	3515.56	3676.26	3097.66	4373.23	4837.53	3532.11	3390.25	2997.91	2059.51	4191.43	3376.45			3805.85
P55786	P55786	PSA_HUMAN	NPEPPS	Puromycin-sensitive aminopeptidase	2981.37	4276.64	3664.21	4281.79	3940	3848.15	4590.69	3995.98	4043.51	4406.88	3998.06	3124.33	3806.7	5039.25	3845.28	3888.32	3368.62	3352.96	4213.83	2979.24	4212.8	3399.66	2935.08	3524.06	4099.08	2928.59	4088.56	3646.38	3241.4	3677.16	3672.79	4101.04	3546.19	3947.95	3666.89	4304.43	5652.09	4250.02	3945.29	4478.7	3738.75	3646.76	3131.85	4679.71	4451.81
P55809	P55809	SCOT1_HUMAN	OXCT1	Succinyl-CoA:3-ketoacid coenzyme A transferase 1, mitochondrial		10036.6		5753.53	8888.36	8721.39	9785.16	9948.96	9104.66	11240.8	10270.5	10533.2	9366.73		8044.57	10422.4	6438.42	10900	8551.97	10054.5	10141.5			9326.66			7843.31		8313.18	10738.2	7974.38	12030.6	10320.7	12077	10945		6685.6	9402.7	8215.5	9288	9618.53	11731.6	38522.9	28183.9	7990.63
P55884-2	P55884-2	EIF3B_HUMAN	EIF3B	Isoform of P55884, Isoform 2 of Eukaryotic translation initiation factor 3 subunit B	6840.64	4646.13	6595.46	6087.4	5927.32	5503.65	5282.16	6531.99	5321.09	4252.41	5092.84	4891.15	5066.52	6206.17	4787.41	5647.33	4279.42	5770.26	4138.29	4540.14	4831.24	6171.02	3822.05	4540.31	5464.69	5777.43	3350.57	4690.86	3949.17	3890.07	3736.66	4871.63	4610.73	4523.23	4553.86	4510.2	4693.42	4472.91	4611.6	4886.52	3439.32	4298.2			4508.09
P56134-2	P56134-2	ATPK_HUMAN	ATP5J2	Isoform of P56134, Isoform 2 of ATP synthase subunit f, mitochondrial		1434.22	933.661	1980.8	1464.46	1342.45		1670.78	1358.94		2155.04	1150.92	1871.81		2587.93	1736.48	1820.46	1677.72	1885.1	1189.22	845.498			2261.22			1293.86	534.997	1364.16				1657.19	1026.01	1412.61			1246.73	3467.76		1378.39	1710.93	6852.11	2933.17	1369.36
P56181-2	P56181-2	NDUV3_HUMAN	NDUFV3	Isoform of P56181, Isoform 2 of NADH dehydrogenase [ubiquinone] flavoprotein 3, mitochondrial									1592.67				1559.56		1238.21			798.414						1124.1			1541.24				1049.61				1246.36					1333.42		1292.2	3549.25	2334.54	832.645
P56182	P56182	RRP1_HUMAN	RRP1	Ribosomal RNA processing protein 1 homolog A		1705.37	3039.59	2292.25	2048.62	1721.78		2401.78	2459.83		2398.7	956.628	2119.96		1956.59	1619.18	2475.99	2029.27		3920.55	2285.26	1082.5		1936.15			2823.01	2036.09	2627.73	2076.26	1217.06	2143.69	1665.71	1728.8	2093.84		3045.1	2491.94	4126.5	5020.56	2953.05	2048.59			1673.89
P56192	P56192	SYMC_HUMAN	MARS	Methionine--tRNA ligase, cytoplasmic	4394.14	3570	3035.91	4623.73	3679.2	2595.23	4077.31	2903.87	3429.27	3691.47	3800.21	2547.42	3823.67	2545.26	2541.51	3162.72	3004.19	2449.7	2760.63	4911.62	3114.84	3153.02	3099.39	3216.34	5190.07	3763.97	2871.72	3384.18	2561.49	3598.87	2798.31	3142.57	3627.45	2933.03	3182.26	4942.68	4143.86	2515.28	3872.74	3960.38	3774.96	2763.35			2619.81
P56199	P56199	ITA1_HUMAN	ITGA1	Integrin alpha-1				622.85	461.833	615.283			689.052			776.695	1104.65		523.834		466.51	340.871									467.986			630.059	724.213
P56211	P56211	ARP19_HUMAN	ARPP19	cAMP-regulated phosphoprotein 19		2461.28		4069.56	3538.03	3865.18	2028.56	2891.34	2537.76	2878.59		3271.6	1656.38		2028.33	2051.9	4793.96	3366.6	1964	8985.51	3669.27	3965.53		3681.27	4023.83		5212.95	3995.88	3697.68	3261.11	4371.37	2804.97	3681.09	1852.03	3094.9		2736.48	3595.86	3057.35	3412.38	4013.07	4913.49		1510.22	4400.12
P56385	P56385	ATP5I_HUMAN	ATP5I	ATP synthase subunit e, mitochondrial		5718.69	2154.9	9191.61	6974.91	5612.29	8370.97	7091.27	7377.97	10378.4	6256.23	7018.69	7384.41		6232.72	6011.07	6715.31	6206.2	7233.59	9614.72	6485.84			6894.81			8031.77		4590.56	5454.63	6815.06	7395.66	5726.09	7023.6	5683.61		6587.09	6129.27	4215.12	4392.11	5644.49	7514.74	23415.8	13534.3	7173.07
P56537	P56537	IF6_HUMAN	EIF6	Eukaryotic translation initiation factor 6	3162.81	3533.79	3547.4	2598.2	2577.03	2093.51	2367.8	2916.83	3233.79	1669.43	3873.56	1885.91	2051.12	19836.1	2633.82	2564.87	2100.04	1873.01	2877.18	3106.72	2725.29	4342.99	3527.89	3585.41	3761.16		1910.34	2079.55	2412.02	2970.11	2270.94	3335.51	1938.59	2068.52	2393.9	3130.66	1687.56	1724.82	2424.09	2036.71	1842.7	1327.41			1811.97
P56545-2	P56545-2	CTBP2_HUMAN	CTBP2	Isoform of P56545, Isoform 2 of C-terminal-binding protein 2		2465.08	2865		1129.63	2565.82		1934.64			2977.29	1414.14	1532.86		2277.54	2434.13	2572.08	1425.01			1636.89		2088.48	1928.65			1706.09	1914.38	1643.12			2679.68		1953.04				1761.63		2593.93	2076.25	1306.77			1146.5
P56556	P56556	NDUA6_HUMAN	NDUFA6	NADH dehydrogenase [ubiquinone] 1 alpha subcomplex subunit 6									699.241
P57076	P57076	CU059_HUMAN	C21orf59	UPF0769 protein C21orf59		560.334		501.773				794.154	768.442								527.364	697.905	648.966		1083.5			726.957			463.581		434.963				649.581		1003.84							549.53			724.201
P57081-2	P57081-2	WDR4_HUMAN	WDR4	Isoform of P57081, Isoform 2 of tRNA (guanine-N(7)-)-methyltransferase non-catalytic subunit WDR4		1523.85		2411.85	1278.74			938.879	1962.65		1831.53		1424.38		1298.31		1014.71	1705.71	2054.64		1658.19	2052.03		1355.15			1956.72	1711.55	1774.36	2185.05	1754.25			2209.2	1960.7	1076.3		1437.71		2463.76	1806.61	1276.76			1722.12
P57088	P57088	TMM33_HUMAN	TMEM33	Transmembrane protein 33	1348.39	1208.78	1605.47	2000.38	829.637	2056.7		995.891	1485.99	1336.25	2231.67	1576.84	1607.72					1120.03									1221.03	1686.88	728.954	1309.93			1463.19	1926.78	946.889			1728.8				1141.77			1124.6
P57678	P57678	GEMI4_HUMAN	GEMIN4	Gem-associated protein 4								1588.18	1595.45				1875.46					1508.81	2036.47							2422.88		2307.21					2210.94		1464.18		1821.31	1495.13	1920.68			1736.79			2408
P57740	P57740	NU107_HUMAN	NUP107	Nuclear pore complex protein Nup107		3350.03		4189.61	2414.85	2112			2652.58	3042.64		2488.77	2407.8	3372.39	2318.95	2826.82	2358.72	1714.36	2507.35	2622.87	2322.8	3171.57		2803.82		2430.18	2080.22	2370.33	2823.75	2478.18	2389.6	1761	2408.88	3227.6	2842.72		3214.66	2532.42	3058.97	3670.17	1893.24	2250.28		2045.55	2404.96
P57772	P57772	SELB_HUMAN	EEFSEC	Selenocysteine-specific elongation factor						928.958						612.521			719.916		925.144							815.47			956.681	1212.54	519.783					736.991	1018.85				1416.91						909.879
P58107	P58107	EPIPL_HUMAN	EPPK1	Epiplakin	5024.38	5908.74	4643.55	4847.27	7783.41	6769.79	5391.6	6783.21	7736.72	7736.59	5346.26	7458.16	5629.37	4791.57	9291.97	4969.91	6557.42	5839.18	6316.89	3876.99	8881.4	7285	5402.76	7196.89	5935.33		4803.74	8844.17	6901.47	4046.5	9435.63	5263.4	14268.3	3119.14	4827.74		5332.35	7350.29	10467.6	7434.41	5172.67	9162.17	12741.8	5456.3	4248.33
P58546	P58546	MTPN_HUMAN	MTPN	Myotrophin	1213.17	1665.21	1830.86	1743.79	2403.51	2093.83	843.505	1549.49	2379.06	1939.67	1891.8	1962.9	1999.23	3700.45	1263.7	1148.65	1226.89	1101.06	1844.98		2101.51	1857.92	1613.92	2140.52		2309.95	2570.04	980.296	2287.72	1379.83	1586.44	2129.7	1726.22	1209.84	1110.91	657.636	1192.38	1407	1484.48	1461.11	1404.44	1689.09			670.464
P59998	P59998	ARPC4_HUMAN	ARPC4	Actin-related protein 2/3 complex subunit 4	9671.11	12796.7	8294.68	9958.72	10351	9842.71	8908.22	9965.8	10025.3	8545.73	8747.37	13610.2	9324.37	9504.57	11031.2	10265.8	9750.22	10095.3	10198.3	8218.46	9912.32	7933.02	6397.87	8835.62	9135.66	8647.18	9959.14	7976.7	9824.36	10391	9564.51	11838.8	10710.2	10248.8	9683.46	9635.14	9087.62	10406.7	10792.3	8468.08	9087.88	10133.8	6527.78	8118.7	8427.51
P60059	P60059	SC61G_HUMAN	SEC61G	Protein transport protein Sec61 subunit gamma	1461.01	772.403	910.562		724.324	684.825		742.459							1064.93			394.575	721.796	2499.42				439.322		2405.04	569.209		632.739			2040.44	962.175		839.135		1658.01	512.793				721.71			693.845
P60174-3	P60174-3				16755.9	27737.1	30513.8	17919.3	28372.2	35204.5	26684.4	37252	33103.2	26426.7	28596.3	31383.7	23333	33524.7	24555.4	25150	27416.6	25030.9	24808.9	27472	24492.3	23686.2	20651.3	29144	16889.2	14339.1	28637.6	21573.7	22215	26993.3	22302.2	31046.7	23309.6	22605.4	20031.2	16723.1	20798	24850.9	25628.4	19442.1	20792.4	21910.4	15289.8	11425.7	26279
P60228	P60228	EIF3E_HUMAN	EIF3E	Eukaryotic translation initiation factor 3 subunit E	3519.61	3168.47	2436	3130.95	2597.84	3025.44	4330.73	2912.65	2703.04		2781.72	2542.38	2815.39	2833.92	3151.48	3020.91	3790.71	2321.77	1912.11	2726.75	3317.61	2718.38	2495.88	3891.02	2881.29		2777.1	2616.46	2774.42	2281.84	2816.3	1898.44	2288.69	3141.95	3202.46	2370.28	3202.69	3189.82	3143.92	2550.56	3281.92	3172.06		2815.6	2100.03
P60468	P60468	SC61B_HUMAN	SEC61B	Protein transport protein Sec61 subunit beta	3764.09	2538.4			1641.4	4282.68		2096.6	2404.74	3567.57		1255.1	1738.7		2394.17		1496.22	1596.83	1851.6		1018.2			1900.26			1959.65	2015.32	1313.2	1107.22	934.425	1659.17	1192.17	2417.89	1484.71			1901.64				1611.02			1772.81
P60510	P60510	PP4C_HUMAN	PPP4C	Serine/threonine-protein phosphatase 4 catalytic subunit		1164.54	1344.45	998.009	1580.15	1021.82	1457.08	883.741	2531.96		1900.98	1288.35	1255.49		996.73		2721.19	1046.17	818.176		1388.37		1661.34			1887.61	880.599	1580.35	752.31	936.247	1016.78	1982.5	1017.69	1938.3	974.734		1211.14	1036.38	2949.13	2251.2		1106.74			1239.04
P60660-2	P60660-2	MYL6_HUMAN	MYL6	Isoform of P60660, Isoform Smooth muscle of Myosin light polypeptide 6	6654.48	39531.3	8248.86	31691.2	36027.9	25649.9	21094.8	40582.7	31456.7	23830	30171.4	49308.1	24835.8	10535.8	36584.8	22249	32504.1	29744.7	26050.5	19942.2	28241.1	9918.75	8059.15	33759.4	21351.8	11207	25681.1	14049.2	27050	24153.3	18575.1	31082.7	17303.6	17227.9	18223.4	16117	27801.7	26639.2	28338.8	23711.7	18670.9	19437.3	61107.6	27249.3	15506.8
P60709	P60709	ACTB_HUMAN	ACTB	Actin, cytoplasmic 1	149889	342377	253430	284745	321388	356558	258223	276263	364944	242713	372267	522057	369724	158654	263770	243231	258851	214524	249735	313812	238986	254353	192751	235800	239900	181305	197073	166077	221258	202212	279583	240207	277871	207248	210362	147629	191517	189312	195796	210145	188715	232339	246207	187034	225842
P60842	P60842	IF4A1_HUMAN	EIF4A1	Eukaryotic initiation factor 4A-I	21275.2	26978.5	22903.8	31863.6	29416.1	29086.7	20406.6	32380	28318.1	25317.8	30085.9	21080.7	27827.3	26400.5	30695.8	26660	28981.6	28507.8	24373.4	24973.3	25543.6	23791	22797.7	29773.8	22273.9	25014.3	25837.5	25444.6	24640.8	27494.6	29312	26171.8	30426	31142.3	28145.5	25805.2	21659.9	28797.7	31033	34865.4	24716.8	30074.1	19519.7	21001.8	30868.6
P60866	P60866	RS20_HUMAN	RPS20	40S ribosomal protein S20	4592.12	2042.03	2607.02		1401.54	2110.11		2111.28	2023.92	2126.31	2535.99	1232.88	2663.59		1825.55	875.877	712.512	1170.45	1251.18		905.674	2437.1			3876.13				689.413					1580.9	1672.68	2514.44	1016.46	232.638					3269.49
P60891	P60891	PRPS1_HUMAN	PRPS1	Ribose-phosphate pyrophosphokinase 1		527.357		2045.89	864.187	1046.73		752.29	823.368		1733.96	845.587	865.931					116.688				3651.13													635.149
P60900	P60900	PSA6_HUMAN	PSMA6	Proteasome subunit alpha type-6	4829.16	6118.77	8825.8	6262.64	7793.74	7502.16	5271.92	6947.98	7539.39	4770.48	7540.78	7724.96	8250.17	11519.2	6335.75	7739.38	6356.71	6063.55	6165.35	5566.42	6189.47	7299.66	5415.22	5738.97	5370.36	6187.43	5557.49	5485.05	3891.08	7227.14	5696.24	4732.8	6420.18	6214.85	5229.21	8658.22	9013.62	6491.22	5769.17	6301.35	6165.79	6663.34	8182.69	10442.6	6211.78
P60903	P60903	S10AA_HUMAN	S100A10	Protein S100-A10	48283.1	46820.5	16243.2	25491.7	33120.5	36482.9	38928	35019.9	29261.5	20485.4	22374.1	48102.8	38256.2	30316.1	33731.3	26349.4	34695.2	25533.2	43790.6	12826.5	14367	18840.9	8658.35	3222.56	8423.77		20656.2	18236.6	16823.1	24101.5	21571.1	18354.6	14502.1	65877.4	18411	12957.3	15169.2	19553.9	6412.55	16914.7	11648.1	20679.1		15287.3	27223
P60953	P60953	CDC42_HUMAN	CDC42	Cell division control protein 42 homolog	3672.36	2646.92	2380.79	2328.39	2278.62	1785.11	2308.82	3074.97	2955.67	3735.6	4117.32	2979.11	1509.59	5205.3	3225	3024.51	2875.32	3944.84	3862.57	3034.77	3096.13	2112.15	2167.76	2129.06		4978.55	2839.9	3565.39	2315.35	2821.41	3469.33	3458.73	2719.07	3300.96	3498.99		3374.32	3653.34	2373.35	1358.46	2664.33	3900.7		4011.11	2980.81
P60981-2	P60981-2	DEST_HUMAN	DSTN	Isoform of P60981, Isoform 2 of Destrin	7483.92	17452.3	9205.42	16221.4	19914	11858.5	10547.2	14086.3	18443.2	13937.5	11601.5	19132	13745.4	13459	17873.5	11611.5	16080.3	14421.4	16435.1	14498	13611.2	12018.1	8667.08	12370.6	14678.8	9066.78	15697.2	11884.4	13554.9	10924.9	15577.3	13089.1	14650.6	14837.5	14729	6373.9	13085.4	16786.7	21259.8	12331.5	11317.3	16820.9	28431.6	22724.1	12956
P60983	P60983	GMFB_HUMAN	GMFB	Glia maturation factor beta		1585.75		1703.59	1090.86	1209.24			1596.86			1569.13			1030.59	459.312	1581	1278.15	885.702		772.97	1124.24		1352.04			880.245		1139.13	1465.13			1541.21	1298.85	1236.66			1330.93				890.105			1042.83
P61006	P61006	RAB8A_HUMAN	RAB8A	Ras-related protein Rab-8A	1318.51	1057.73		758.391	1129.13	1166.72		956.33				1662.85	915.507		1319.25		1182.93	885.003	1129.18		795.948						1024.27		669.751		832.515		1250.64	1015.3	1492.19		1810.55	1391.68			1247.62	712.399		1529.16	764.544
P61009	P61009	SPCS3_HUMAN	SPCS3	Signal peptidase complex subunit 3	1674.4	745.578	1316.03		846.84	1374.24	1298.71	1314.39				977.032		1252.31	562.837			788.404			701.14			843.948				1154.8	490.818					1098.02								1064.73		1168.99
P61011	P61011	SRP54_HUMAN	SRP54	Signal recognition particle 54 kDa protein	2404.09	2054.96	1598.87	2145.59	1778.06	1662.64		2224.55	1853.95			1361.71	1492.6	2267.01	2083.27	1552.92	2304.98	1217.1	2051.46	3404.39	969.914		2161.26	1700.38			1299.47	1494.83	1651.13	1398.9	1480.25	1688.46	1520.53	1350.2	1571.39		3142	1192.74			1813.51	1517.63		2685.16	1585.66
P61019-2	P61019-2	RAB2A_HUMAN	RAB2A	Isoform of P61019, Isoform 2 of Ras-related protein Rab-2A	3430.96	3142.66	2369.63	3122.4	2555.62	2301.93		3164.54	2622.39	1423.02	4174.61	2853.69	3570.45	2680.55	2673.99	2412.03	3059.79	3498.69	3082.45	3150.66	3004.78	2107.27	1679.07	3892.5		2144.94	4004.3	2530.26	3918.15	3291.44	3280.32	3081.23	3873.09	2518.48	2979.66		2991.03	2843.02	3249.35	3414.25	3882.47	2553.29	5066.25	9229.61	3418.36
P61020	P61020	RAB5B_HUMAN	RAB5B	Ras-related protein Rab-5B			3944.19	4660.76			6306.87						2093.31			3749.16								3169.77					3035.33			3096.56	3802.26		3755.45		4752.09	2190.67
P61024	P61024	CKS1_HUMAN	CKS1B	Cyclin-dependent kinases regulatory subunit 1		3668.99		1409.94	2339.3	2785.51		2304.52	3163.34		2749.39	3125.86	2151.22	1915.01	2572.42	1983.59	2924.79	2644.38	3957.29		2778.06			1156.98			818.389		1351.8		1334.2			3333.02	2301.87			2197.88				1441.63			1585.95
P61026	P61026	RAB10_HUMAN	RAB10	Ras-related protein Rab-10		1886.77		3128.47	2000.77	2272.58		2363.47	2583.95			2593.99	2595.75		2818.56	2557.21	2508.36	2298.53	2154.7		1215.32				2492.74		790.474	1863.1		1349.41			1146.78	1626.66			1500.56	1092.03		2474.72	2164.85	2082.05		3468.23	1321.93
P61077-2	P61077-2	UB2D3_HUMAN	UBE2D3	Isoform of P61077, Isoform 2 of Ubiquitin-conjugating enzyme E2 D3	4477.22	5318.92	4302.35	5058.51	5124.2	4811.9	3949.83	4903.88	6577.48	4737.26	5896.72	4977.56	4884.8	4398.26	4971.8	4622.51	6098.93	5843.44	6882.74	4784.63	4833.45	3467.9	4625.79	4781.96			3893.28	4237.07	6015.66	5289.89	5930.59	6020.32	5680.68	6505.3	5004.5	3125.76	4343.11	4318.77	5316.71	5763.13	4131.93	5122.25	6494.77	4583.38	5878.3
P61081	P61081	UBC12_HUMAN	UBE2M	NEDD8-conjugating enzyme Ubc12	5169.61	3090.51	4822.23	3573.31	3661.54	3391.58		3486.17	3310.89		4122.13	4052.34	3569.31		2527.67	2554.9	3842.93	3207.51	3760.49	2631.09													1333.55	1806.35				1434.97					3441.52		1523.73
P61086	P61086	UBE2K_HUMAN	UBE2K	Ubiquitin-conjugating enzyme E2 K		1661.46			910.682	1296.38		1286.07				1264.07			1825.69			1057.69			1175.06			1267.43			1380.67	1477.07	2014.85	1664.9	1400.56		1494.29		1209.58			1523.25	1434.36			1132.8			1098.18
P61088	P61088	UBE2N_HUMAN	UBE2N	Ubiquitin-conjugating enzyme E2 N	6751.11	11681.6	9183.28	10788.3	9958.42	11070.7	7101.4	7796.73	10847.4	8622.46	9810	10546.1	10393.2	9170.39	6597.42	8129.09	9057.85	6588.93	6388.09	7626.7	8421.33	8291.9	7181.15	7829.96	12727.2	6572.8	7888.58	11263.3	7563.47	10119.9	8402.11	10103.8	10286	9586.05	8334.05	10728.8	12803.8	7637.51	9908.91	9056.02	5200.39	8177	9963.16	7437.58	6190.19
P61106	P61106	RAB14_HUMAN	RAB14	Ras-related protein Rab-14	3088.38	6126.48	4292.6	4265.28	4354.08	6112.28	4445.04	4087.75	5513.3	6822.58	5305.33	4540.16	5599	8321.99	5612.32	4897.41	5474.96	5394.36	5692.49	9236.39	5969.56	3060.78	2857.87	4469.46	2054.72	2038.7	6097.71	3430.1	5824.09	4916.54	6611.9	6694.15	3466.37	4563.14	5377.25		2948.09	6152.78	5048.89	6891.97	4899.08	6031.12	12246.8	14101	5084.87
P61158	P61158	ARP3_HUMAN	ACTR3	Actin-related protein 3	4055.16	3255.33	3219.67	3097.09	2752.15	3554.39	4959.93	3460.25	4206.8	5828.73	2460.56	3204.46	2407.61	3323	2821.97	2898.91	1565.72	2270.84	1766.55		1842.81			1496.06			1665.66	2098.78	1834.86	2405.79	2579.08	2049.64	2319.44	1900.86	1497.72		2215.58	2003.65	2212.93		1808.07	2252.25			1189.71
P61163	P61163	ACTZ_HUMAN	ACTR1A	Alpha-centractin		1429.29	2722.95	1684.39	925.74	1526.75		1447.02	2077.32		2015.72	1805.87	2127.08		2057.91	2769.43	1833.25	1262.81	1333.75		546.57			1425.9	2731.28		1335.34	1769.93					921.363	1285.43	1702.54		935.385		1868.05	1278.29	1157.74	1480.27			951.507
P61201	P61201	CSN2_HUMAN	COPS2	COP9 signalosome complex subunit 2	6800.48	2490.71	4546.87	3412.29	2934.04	2786.69	3827.18	3229.86	3500.55	2957.77		2987	3056.99	3761.32	3241.58	3029.32	2486.38	2952.97	2280.96	3141.03	2907.54		2704.7	2673.9	4415.46		2567.01	4064.16	2402.47	2589.84	3048.14	3064.51	2255.05	1987.54	2386.02		2356.6	2517.13	2409.44	2220.51	2326.68	3049.94			2449.49
P61221	P61221	ABCE1_HUMAN	ABCE1	ATP-binding cassette sub-family E member 1	2879.47	2934.29	2026.18	2598.75	2427.54	3648.29	3317.14	3154.06	2944.81	6307.66	3198.91	3035.57	3385.54	3649.37	3004.24	3369.09	2898.94	2510.96	2764.31	3456.67	2543.44	2849.61	2466.33	3191.12	6065.92		2719.29	2760.86	2956.09	3109.03	2435.58	3191.17	2324.09	3074.14	2744.17	3458.54	2365.69	1995.59	2816.52	3603.08	3718.7	2768.37		5121.73	2729.05
P61247	P61247	RS3A_HUMAN	RPS3A	40S ribosomal protein S3a	17641.1	11208	13695.6	13118.8	12704.8	12011.3	12298.3	13478.2	13247.5	7560.59	11589.5	8760.76	12521.2	5536.87	10614.3	9965.44	7220.12	7828.63	8974.3	9029.68	6218.23	7663.48	4515.89	5689.98			5246.09	4743.8	5264.78	6317.42	4561.27	3836.4	6260.02	8683.02	5453.38	4996.01	5404.7	5742.94	4823.21	6831.94	7417.24	7663.87	7808.07	5790.03	6601.28
P61254	P61254	RL26_HUMAN	RPL26	60S ribosomal protein L26	28377.8	22420.6	19623.9	23042.1	23315	21644.3	15589.4	24500.6	21721.8	12315.5	20456.5	22556.5	21664.2	11637.1	21183.9	18029.8	17005.3	21013.6	15386.1	14285.4	7340.42	13941.3	2037.31	2568.22	6853.71		2972.96	4007.21	2848.79	4596.17	4489.89	3992.44	6636.68	9855.02	6638.4	6100.47	4587.81	6382.65	7775.85	7798.53	7972.6	10120.6		7256.17	10166.1
P61289-2	P61289-2	PSME3_HUMAN	PSME3	Isoform of P61289, Isoform 2 of Proteasome activator complex subunit 3	5169.4	3547.9	5566.59	3828.62	4066.02	4346.4	3316.13	4863.5	4710.15	5624.55	5815.63	2880.76	3790.91	5556.23	6213.36	4533.6	4680.97	6008.37	5242.36	3427.51	5343.36	5466.05	9496.23	7032.71	10239.3	7445.59	4838.3	5296.75	4352.01	4882.89	4046.92	5640.32	5421.03	4354.94	4401.15	4999.95	6094.89	5187.78	5611.63	5297.54	4285.43	5531.46	5054.96	2437.16	5496.99
P61313	P61313	RL15_HUMAN	RPL15	60S ribosomal protein L15	23492.6	16700	17131.5	17531.6	18134.8	18327.2	15323.5	16615.6	17789	15038	14560.7	15459.1	17461.7	4603.82	11494.1	10775.3	9117.82	6658.37	7790.87	11248.4	6894.14	11534.7	10354.5	9639.87	12106.3	8536.63	5281.14	4326.06	4464.82	9197.39	10042.5	7692.4	8575.91	6277.76	6030.77	6600.13		7642.02	2504.6	5032.52	5849.79	8962.25			6153.04
P61326	P61326	MGN_HUMAN	MAGOH	Protein mago nashi homolog	9466.46	9903.38	12033.3	6105.06	9774.87	9787.56	9418.65	11000.1	10447.6	10071	7483.07	7940.65	10401.8	7519.44	7960.51	8660.27	8839.86	6878.15	7391.99	7993.51	8894.29	6840.25	13019.9	8372.42	7805.69	12568.1	6526.71	11358.7	5578.57	9377.57	8348.75	1971.6	9028.28	12966.2	8149.45	12192.9	10820.4	7743.76	9115.8	10219	10262.1	10828.2	7176.67	8674.49	7431.02
P61353	P61353	RL27_HUMAN	RPL27	60S ribosomal protein L27	26573.6	20300.7	20032.2	19153.5	23137.8	20869.2	17663.9	21624.6	19776.9	13796.3	16105.8	18017.4	21389.8	12470.6	15164.4	20958.1	20464.8	19593	15890.7	20172.2	21695.1	24624.3	20362.1	26109.4	14409.2	23584.4	21206.7	22425.8	24837	15400.4	21642.5	21663.6	25343.3	19121.9	22201.2	23799.7	17074.1	21404.9	16901.2	21203.1	18470.5	23711.8	11632.5	8360.68	16532.2
P61421	P61421	VA0D1_HUMAN	ATP6V0D1	V-type proton ATPase subunit d 1		2845.93	2437.86	2400.67	3234.55	2446.9	2457.69	1841.96	3220.25	3741.24	2671.28	2987.95	2119.39		2471.74	2411.45	1820.4	3273.8	2746.98	2915.36	2522.32			1560.72			1454.72		1598.2	2180.24	1714.79	2076.32	2286.45	3422.49	2053.59		3972.14	2631.54	2486.79		2214.93	2803.97	6132.51	4959.76	2329.23
P61457	P61457	PHS_HUMAN	PCBD1	Pterin-4-alpha-carbinolamine dehydratase									2651.89	3952.44		2302.44	2533.04			2279.74	2251.6	2539.24
P61604	P61604	CH10_HUMAN	HSPE1	10 kDa heat shock protein, mitochondrial	5567.93	45934.5	7660.95	61512.2	64803.6	60788.1	61654.2	63543.3	59713.4	77317.6	53927.3	60076.9	63625.7	3961.4	47075.5	66039.1	34896.3	74895.3	39977	50623.9	52917	2966.78	2528.08	53656.2	7660.58	4184.14	62575.8	3644.8	48250.9	47355	49154.2	49131.2	46668.8	66462.7	56452	6641.05	55498.3	54050.6	49042.4	52706.7	50506.5	61992.1	221906	180675	68280.9
P61758	P61758	PFD3_HUMAN	VBP1	Prefoldin subunit 3		1709.88	3607.44	823.084	1122.04	1415.16		2320.22	1825.16		2027.15	1148.93	1613.28		1362.7	1176.5		1454.29									703.267											421.373				1036.53
P61764-2	P61764-2	STXB1_HUMAN	STXBP1	Isoform of P61764, Isoform 2 of Syntaxin-binding protein 1				3027.12					1453.65			1052.04			2236.22		886.786	3158.68			1052.14													1715.29							972.21				1204.31
P61803	P61803	DAD1_HUMAN	DAD1	Dolichyl-diphosphooligosaccharide--protein glycosyltransferase subunit DAD1	3480.92	1509.83	2206.58	2583.87	1457.46	3200.31	2282.51	1794.29				1228.81	815.616		1498.36		1215.61	1315.98	1802.07		1494.95						558.01		918.032	1634.77		941.103	1321.59	1505.84	1278.8						1547.37	1266.36
P61923	P61923	COPZ1_HUMAN	COPZ1	Coatomer subunit zeta-1	2904.06	2129.47	2994.34	1949.52	2697.29	2941.72		1385.02	2849.52	2629.74	2359.59	2156	1467.18		1907.19	1778.38	2949.88	1976.51	3497.34	2693.65	2616.57	2546.3	1765.73	1815.96			1876.34	2300.03	2207.95	2695.27	2270.98	2445.76	2438.04	2176.78	2056.34		2354.07	2370.45	4207.91	2632.67	3384.41	2878.12			2238.06
P61956-2	P61956-2	SUMO2_HUMAN	SUMO2	Isoform of P61956, Isoform 2 of Small ubiquitin-related modifier 2	5675.63	10149.9	7515.33	8735.04	8215.8	10525.2	6063.5	8645.73	10979.3	8924.54	10770.1	8482.47	9765.96	7957.96	8953.63	11263.3	8398.36	8323.27	9066.2	7687.72	8904.57	9498.32	9883.96	8708.58	5410.24	7591.55	12693.6	7203.8	9095.99	12017.7	7287.18	10580.6	9490.75	10957.3	8111.83	5198.44	8306.07	12447.5	6146.74	8598.54	9013.06	7534.88	11186.2	7768.8	11372.3
P61960	P61960	UFM1_HUMAN	UFM1	Ubiquitin-fold modifier 1		1571.58		1014.65	941.345	1223.21		999.857	1235.13			915.928	1420.42		1512.18	1353.15	1986.74	1676.12	1230.95	1408.29	1663.49	2196.59	1823.65	1598.69		2461.47	691.563	2103.7	1436.79	815.984	361.114	1288.27	1066.65	2455.72	736.569	1369.45	893.455	1225.1	2107.08	877.94	1345.97	1131.8			1382.28
P61962	P61962	DCAF7_HUMAN	DCAF7	DDB1- and CUL4-associated factor 7		1062.11	1100.24		807.023	757.4		1177.87				689.306	745.994		1097.64		856.286	495.26									453.15			1505.82															832.632
P61964	P61964	WDR5_HUMAN	WDR5	WD repeat-containing protein 5		1663.51	1599.04	1154.22	1319.87	1615.36	1456.76	1897.41	1576.92		1471.24	1492.5	1735.7		1118.68	1525.63	1962.72	1638.18	2032.47	1491.75	2319.1		1386.98	2073			1807.1	1685.18	1652.8	1563.82	2957.53		995.767	2609.52	1680.18		1177.34	1612.09	1820.65		2440.82	1642.34			1806.43
P61978-3	P61978-3	HNRPK_HUMAN	HNRNPK	Isoform of P61978, Isoform 3 of Heterogeneous nuclear ribonucleoprotein K	8749.82	11837.3	10184.1	10084.2	11058.8	10480.7	7423.65	9697.86	14737.3	9196.5	14452.8	11490.5	12818.2	5299.97	12074.7	12265	8237.31	6196.99	10357.1	13050	11676.6	10073.3	5625.04	11566.1	11256.1	7790.08	7957.07	9531.48	8979.74	10757.9	13056.2	9875.84	11346.4	7667	9110.8	11978.6	8972.02	10665.2	10713.9	8774.79	9358.99	10561.3	6334.07	12322.8	9222.24
P61981	P61981	1433G_HUMAN	YWHAG	14-3-3 protein gamma	13128.1	17283.2	10960.9	13969.5	17309.1	18802.1	14160.6	16645.1	18889.4	13987.3	17075.8	17717.8	15252.6	13593.2	13067.2	11189.7	11062.2	9618.88	9063.52	11263.8	12680.6	9460.19	10390.1	14995.2	10566.6	8345.9	12687	5841.07	9238.57	9395.25	11096	10620.3	14137.3	9064.5	8319.51	5626.33	10493.3	13605.9	4829.09	7812.93	5659.51	13993.3	10203.6	6944.94	8195.17
P62070-2	P62070-2	RRAS2_HUMAN	RRAS2	Isoform of P62070, Isoform 2 of Ras-related protein R-Ras2									450.436						839.846
P62081	P62081	RS7_HUMAN	RPS7	40S ribosomal protein S7	16110.7	13026.4	11221.4	11710.5	12163.8	12883.3	9555.76	13495.5	10149.5	10205.7	12607.1	8570.24	11494.2	11663.6	14660.6	13236.9	13747.2	13323.8	13885.9	12009	12700.4	14415.2	10887.7	10360.8	10340.1	11164.8	10152.5	9876.84	10667.9	9064.29	12510.4	12417.5	13847.5	14497.1	12606.8	13210.9	9266.09	13454.4	12032.4	12092	12582.7	14423.7	3346.43	6245.11	12851.7
P62136	P62136	PP1A_HUMAN	PPP1CA	Serine/threonine-protein phosphatase PP1-alpha catalytic subunit	3664.82	4525.83	4255.17	3915.95	4066.39	4228.17	3868.74	4089.35	4338.83	3517.3	4500.78	4079.93	3618.81		3243.43	3428.55	3656.14	2726.38	4090.2		3919.91	5625.84			5159.22		3704.71	3827.35	3403.02	3383.51	2503.31	4532.22	2474.5	2243.13	3140.3	5247.94	4990.45	3979.69	4661.56	3442.71	6572.29	2960.47	2823.45		3104.68
P62140	P62140	PP1B_HUMAN	PPP1CB	Serine/threonine-protein phosphatase PP1-beta catalytic subunit	5515.62	2968.42	1724.1	2711.25	1270.29	1979.28	1994.05	2006.38	2093.14	3188.36	3359.42	2092.38	2121.58	2684	1794.32	2775.37	2027.92	1976.57	2315.87	6265.36	1918.71	3610.61	2378.65	3093.93	3268.91	3451.86	2482.76	2061.48	2215.74	1905.32	2549.37	3200.88	2045.41	1106.09	2457.83	1957.88	2497.98	2401.11	2955.9	2755.96	2979.94	1731.21			1823.02
P62166-2	P62166-2	NCS1_HUMAN	NCS1	Isoform of P62166, Isoform 2 of Neuronal calcium sensor 1					760.935	1111.77									481.358												608.08		672.358
P62191-2	P62191-2	PRS4_HUMAN	PSMC1	Isoform of P62191, Isoform 2 of 26S protease regulatory subunit 4		2449.7	3112.67	4132.64	2952.17	2470.73	2438.92	2707.1	3468.74	1556.11	2678.32	2985.77	2596.57	2911.41	2594.98	2575.19	1798.6	2554.59	2622.78	2239.06	2563.79	2217.25	2860.77	2349.73		2002.7	2712.5	3238.11	2818.94	3179.2	1798.05	3032.49	2510.65	2441.71	1868.94	1068.19	2662.05	2239.26	2578.86	1716.16	2644.79	2097.15		3215.61	2452.42
P62195	P62195	PRS8_HUMAN	PSMC5	26S protease regulatory subunit 8	3854.51	6496.81	5421.64	6231.24	5624.04	5283.68	4438.09	6271.44	6145.31	4725.27	6446.91	5749.68	6622.3	6360.41	6164.76	5795.39	5707.12	5182.74	4060.32	3002.89	5477.79	6257.01	5647.03	5024.09	4877.86	6505.01	6063.41	5289.34	5198.52	5893.25	5528.38	4745.91	5911.15	5336.56	5633.36	5703.56	5866.78	4921.58	4868.87	4149.56	6424.93	5611.25		2651.08	4937.09
P62241	P62241	RS8_HUMAN	RPS8	40S ribosomal protein S8	69934.7	45125.4	47950.1	44832.9	48792	40527.4	46586.1	50508.5	43683.8	27444.9	39641.9	31959.8	46619.5	31650.8	55038.7	47125.6	55722	54377.3	53883.3	50462	56233.7	62606.9	54260.6	57801.1	36639	47561.2	54288.1	54768.4	55080.1	47349.9	54350.8	44887.3	52457.8	48977.7	51294.9	53888.8	40354.3	51668.6	50117.4	65097.2	46581.6	53416.2	22374.8	30310.4	56600.8
P62244	P62244	RS15A_HUMAN	RPS15A	40S ribosomal protein S15a	21436.4	19313.1	15104.5	14953.6	19102.6	19243.2	13436.3	19936.4	20122.2	10664.9	21085.6	12280.6	18208.5	6615.37	15729.7	17004.8	14964.2	16330	16958.6	7026.74	6805.95	9245.2	5811.39	21609.3	6864.45	6102.77	4132.37	6469.06	2449.91	4185.27	31058.9		6172.4	12195.2	6340	3915.38	26501.1	22273.1	9111.54	5873.65	5974.05	9398.17		6111.55	7200.22
P62249	P62249	RS16_HUMAN	RPS16	40S ribosomal protein S16	19251.9	17580.9	15764.1	14491.9	15848.2	15657.2	12872.3	14277.5	13089.9	9015.88	12584.7	11098.1	15221	8576.48	19543.2	13466.6	15794.3	16543.3	14819.7	7738.69	13188.3	12532.5	9883.53	12330.8	4730.26	8828.43	11866.6	12749.2	12194.5	12683	11067.3	10418.6	14727.6	13724.4	13273	13748.7	7789.83	14561.9	12537	13544.3	15072.3	17213.5	5740.85	7553.38	15992.1
P62256-2	P62256-2	UBE2H_HUMAN	UBE2H	Isoform of P62256, Isoform 2 of Ubiquitin-conjugating enzyme E2 H		1236.23		612.29	1988.47	1031.59	1584.23	1239.44	1600.36		1370.32	733.053	767.498	1724.76	884.686			852.872
P62258	P62258	1433E_HUMAN	YWHAE	14-3-3 protein epsilon	33739.1	40283.5	24791.2	38267.5	39452.7	37463.6	36486.6	40102.7	43182.1	35727.6	40664.2	40549.8	42285.3	41748.3	40902.3	41923.4	43562.2	43843.5	37104.7	30122.5	41113.1	28175.5	29585.4	38336.4	32799.2	34260.3	47186.9	29648.6	33042.8	47895.2	39462.3	38116.4	40234.1	34140	35973.9	27047.8	40094.9	40700.2	39845.6	32783.2	36532.3	43058.1	34007	27374.8	50529.6
P62263	P62263	RS14_HUMAN	RPS14	40S ribosomal protein S14	17709.6	17423.1	14266.4	15789.5	16357.2	14576.7	11840.8	14025.3	15370.6	8578.04	12893.3	9766.57	16119.4	9140.99	10152	9200.59	16383.7	15474.8	7258.82	15437.8	8747.66	17989.1	10522.2	11015.5	13037	6404.64	5049.95	18687.3	6861.79	9448.68	8679.98	7259.32	6975.73	17321.9	9668.59	18712.9	14767.2	6494.56	17458.6	13792.7	18434	8962.54	50908.6	15046.8	3625.43
P62266	P62266	RS23_HUMAN	RPS23	40S ribosomal protein S23	15961.8	11291.1	9924.82	10695	13224.4	10308.5	9434.07	11323.1	12729.4	8193.79	13853.6	8518.49	13629.5	6731.06	12926	10143.2	8401.57	12370	8808.18	6582.2	9561.07	10734.1	9563.95	8794.11	6710.74	8161.09	9631.96	11864.1	10424.6	8458.52	10188.9	5915.06	10070.9	12260.5	10289.3	9678.78	7919.13	12701.1	7446.04	10105.7	7880.17	10809.9	7475.99	5675.58	11362.8
P62269	P62269	RS18_HUMAN	RPS18	40S ribosomal protein S18	18176.2	15264.4	15405.3	18484.6	17251.8	16659.8	12206.9	14624.9	18227.4	8990.75	13888.5	11380.6	15233	5717.42	10906.3	10159.4	8721.73	8743.04	9894.68	10955.9	8130.64	13514.8	8227.72	9879.04	13449.2	14059.9	6138.79	8164.74	5017.24	8788.67	10693.2	7182.98	8451.91	5838.42	6724.19	10893.5	6606.95	8603.71	11768.2	7400.87	5975.26	9548.02	17326.9	7570.61	7213.26
P62277	P62277	RS13_HUMAN	RPS13	40S ribosomal protein S13	17960.5	13584	15597.3	16624.6	16799.3	14701.6	14075.1	14925.7	16658.4	10097.2	14938.4	10909.4	14730	8205.3	16428	18692.7	16286.4	16206	12181.9	13335.1	13995.3	14417.2	9297.58	14900.2	11566	15306.2	12742.9	17195.4	14334.3	11341.2	15595.8	12822.6	15512.2	12922.2	14482.4	21708.5	11982.9	12940.8	17978.1	17489.1	16656.5	15712.6	4794.46	12025.4	14899.5
P62280	P62280	RS11_HUMAN	RPS11	40S ribosomal protein S11	15328.5	13525.4	11857.9	15041.4	12520	12129.8	12617.5	13622.5	13632.9	8587.67	12185.9	9369.45	13159.5	6887.8	12315.3	11537.1	8108.87	9829.05	6844.2	13203.5	11876	14207.6	12926.3	12700.1	8624.75	11809.1	10167.8	9082.1	10096.7	12196.9	11875.5	9701.58	12745.5	6943.34	11211.3	8777.37	7111.27	11404.6	7263.24	8368.13	9432.36	13027.2	15683.6	3260.71	10089.6
P62304	P62304	RUXE_HUMAN	SNRPE	Small nuclear ribonucleoprotein E	5508.35	5201.07	5376.53	4823.75	4110.26	4860.93	4408.11	4880.22	4095.25	3431.76	4920.97	4146.64	4633.73	5774.01	6166.49	5583.85	5735.83	3966.07	5248.4	3962.55	5507.01	5687.65	2975.38	3264.38	3459.67	2210.05	3499.82	4710.14	3816.15	4037.76	5121.22	4964.02	4368.2	4247.33	3609.86	4834.23	3728.67	4561.54	7405.27	6725.94	6167.17	6053.98		5778.05	5773.4
P62306	P62306	RUXF_HUMAN	SNRPF	Small nuclear ribonucleoprotein F		3021.53	2909.71	2783.2	3225.94	2674.12	2527.66	3175.99	3362.3		3708.61	2434.89	3041.82		3027.27	3518.31		3800.75		4696.41																2220.27									2499.8
P62310	P62310	LSM3_HUMAN	LSM3	U6 snRNA-associated Sm-like protein LSm3	4890.53	4641.81	4680.24	3465.15	6655.39	4897.02	3081.57	3743.44	4252.06	2690.05	5541.83	3291.54	5018.64	6872.09	4736.19	5909.91	4313.01	3871.5	4309.51	3439.45	5246.73	4119.74	4176.55	4110.37	3657.08	5734.55	4740.56	5248.22	6390.87	5324.98	5153.41	4662.53	4679.54	5910.41	3849.67	3636.9	6001.08	4024.71	5344.16	6038.67	3807.98	5972.09	3253.95		5656.93
P62314	P62314	SMD1_HUMAN	SNRPD1	Small nuclear ribonucleoprotein Sm D1		2834.43	4695.73	2090.76	2391.3			2629.48	2810.94	3435.93		1185.17	2732.29					683.335	2702.59			4052.24		1180.52			535.705									6153.82			1564.1
P62316	P62316	SMD2_HUMAN	SNRPD2	Small nuclear ribonucleoprotein Sm D2	3008.09	2878.95	3038.87	2967.3	2797.98	2563.11	2057.77	2759.24	3691.41		3088.74	2599.26	4891.03		1169.81	2868.74		546.596		2869.82	1305.85	1721.29		1949.44			879.136		430.795	2382.26	1426.76	1257.36	1509					1323.41				1561.49			567.493
P62318-2	P62318-2	SMD3_HUMAN	SNRPD3	Isoform of P62318, Isoform 2 of Small nuclear ribonucleoprotein Sm D3	9558.75	11435.6	12345	10372.1	11036	11880.1	9493.19	10688.2	12076.6	9561.61	12433.7	9492.59	14683.7	10654.4	12356.5	13551.9	9982.05	12390.8	12845.5	7736.05	11183.9	9524.1	7146.4	8326.11	10165.3	8665.86	6865.09	9321.14	8629.65	8930.86	8205.21	9091.63	8223.21	15939.1	10010.3	10152.7	9056.77	10474.1	10213	10357	10953.2	10491.4	3593.41	7678.12	10060.7
P62328	P62328	TYB4_HUMAN	TMSB4X	Thymosin beta-4	14740.7	21572.6	16041.2	27792.8	14797.6	31096.2	20642.1	16823.2	15969.2	14417.8	22520.7	30012.5	26748.7	10946.8	12707.6	22449	15064.4	12474.5	12868.1	17575.4	16096.3	18025	10347.5	16364.4	8334.65	7542.58	24974.4	13422.4	24784.3	18680.1	17353.7	20596.4	15312.9	11699.3	22503	10304.7	18085.1	15111.1	14364	19867.5	22390.2	17587.1	13523.2	12679.4	15866.7
P62330	P62330	ARF6_HUMAN	ARF6	ADP-ribosylation factor 6		2980.09		2853.9	2267.5	2476.27	3831.72	2966.52	2565.89		3421.53	2459.3	2521.73		2734.1	2924.75	3018.87	2249.51	1778.92		1895.11						1202.39				1661.28							1201.11	2785.99		2215.65	1330.26			1102.34
P62333	P62333	PRS10_HUMAN	PSMC6	26S protease regulatory subunit 10B	1428.4	1727.09	2198	2324.9	1283.44	1566.19	1905.44	1594.52	1720.85	2152.47	1964.59	1291.61	1909.4	1951.16	1770.24	1635.87	1976.35	1514.81	1454.68	3070.38	1977.67	3949.07	1940.57	1876.39	1799.2	2063.08	1838.3	2256.33	1969.35	2196.24	2190.79	1776.57	1280.83	1571.29	1783.72	895.857	1444.07	1994.52	1988.1	2089.98	1133.08	2020.57	2336.62	1541.04	1656.63
P62424	P62424	RL7A_HUMAN	RPL7A	60S ribosomal protein L7a	23506.7	17146.9	18997.7	17253.7	19387.5	16961.4	15721.5	18352.3	16389.1	11280.8	14440.1	16135	18246.9	10073.2	19179.9	16166.2	17395.1	20580.8	19218.6	15210.7	19791.3	20296.1	19502.4	20469.4	15016.7	19628.8	17373.5	19030.2	17457.9	16665.9	18182	17836.1	19615.5	15545.3	19167.7	21924.9	14101.5	18539.4	15098.4	18782	16997.4	18775.4	6765.96	8487.45	19210.3
P62487	P62487	RPB7_HUMAN	POLR2G	DNA-directed RNA polymerase II subunit RPB7	1192.83	1598	1049.7	926.122		649.94		1442.42			1517.46	381.081	1113.2		1229.53	1764.21	1697.07	951.411		2386.49		1485.47	1416.67	1514.21	2422.53	878.503	1345.23	1124.75	1616.29	1318.89	1769.23	1824.44	1159.52	1091.77	1292.92	1336.45	1694.34	1296.31		1361	1279.88	1301.94		1404.34	1198.8
P62495	P62495	ERF1_HUMAN	ETF1	Eukaryotic peptide chain release factor subunit 1	7682.54	6220.6	6144.16	6636.4	8415.76	5523.49	6910.57	7359.22	6796.97	7838.42	5904	5901.71	6960.31	7238.17	6334.64	7631.75	6790.96	7270.04	6402.7	6665.24	6890.54	7675.8	5791.75	7308.19	9542.01	6633.9	6303	6652.98	4863.64	6109.59	5779.77	5669.89	7106.83	7513.78	6807.69	5348.7	6629.65	6857.46	5200.51	6335.56	6984.27	6682.16	4580.7	9321.16	6742.48
P62701	P62701	RS4X_HUMAN	RPS4X	40S ribosomal protein S4, X isoform	16497.9	12744.7	12831.4	11344.4	13394.7	11866.2	10317.2	11092.8	12649	8256.79	11072.8	9595.51	11919.5	7670.45	15503	12254.4	11292.3	13499.5	11058.2	10024.5	11063.9	10402.3	9120.05	7829.74	22377.7	11346.9	8873.38	9698.27	9551.79	7720	10609.6	9160.77	12613.3	11865.5	10169.3	10454.9	8301.18	10139.4	8662.64	8526.83	12066.1	11832.3	8975.29	8673.7	11671.9
P62750	P62750	RL23A_HUMAN	RPL23A	60S ribosomal protein L23a	44930.7	33526.6	33664.2	27707.4	34182.4	33756.1	30230.4	30982	32190.1	20364.7	34184.2	31702.9	34282.5	19162.3	38061	29674.8	36479.6	38264.7	38075	48453.2	37697.3	42744	38497	39939.5	36298.9	36270.5	41751.9	35075.8	36968.4	32384.8	35608.1	39814	40465.8	35764.4	35373.1	45758.8	30015.6	39639.4	33846.4	39263.4	35402	34078.2	16733.5	23648.7	40714.2
P62753	P62753	RS6_HUMAN	RPS6	40S ribosomal protein S6	28748.8	23903.8	24907	30561.6	28027.8	27983.7	23583.1	26229.6	25039	15788	24295.9	18913	26647.1	19909.6	19046	27430.3	28745.6	27364	31036.3	33485.9	32008.2	34028.8	32455.4	26958.6	30323.3	31747.2	30372.7	33597.5	30800.1	21464.7	34755.4	35985.2	33154.6	27582.2	29498.2	32729.7	22535.7	26971.6	28968.6	30564	28615.8	27114.4	12309.5	20291.6	31001.8
P62805	P62805	H4_HUMAN	HIST1H4A	Histone H4	2831.06	113168	6462.62	93130.6	82881.7	220151	7942.13	105310	133279	433059	171948	98739.3	140989	7673.71	117696	161796	130498	74523.9	124215	88227.2	97818.7	8266.87	4037.33	55048	29079.6		54405.3	8213.71	79762.3	72215.4	86925.6	72885.8	65554	122600	75140.4	9295.02	88915.3	78110.9	105651	108301	82199.9	77935.2	12614.4		57990.6
P62820	P62820	RAB1A_HUMAN	RAB1A	Ras-related protein Rab-1A	13164	21930.5	12354	20524.2	19218.9	17194.2	15641.6	15755.4	20609.2	17556.7	19274.6	33350.4	18629.1	13445.5	18492.4	17993.7	18825.4	23076.2	14781.1	12933.3	15547.5	7506.56	5582.06	9478.13	7607.16	8252.03	9603.37	7576.67	10086.8	11406.1	12591.2	10553	13479.4	14494.6	11968.4	6053.62	8140.23	14078.7	12258	10710	12727.7	15746.9	18134.8	19850.8	13325.5
P62826	P62826	RAN_HUMAN	RAN	GTP-binding nuclear protein Ran	26082.7	44714.2	27733.9	38139.1	47321.5	42519	28668.6	49972.3	50520.4	29584.7	38538	44158.2	43462.7	36688	41925.6	40866.4	44767.5	48265.7	43265.5	45420.4	42861.3	35619.8	24226.7	35993	27812.3	29431	35589.8	27815.3	32177.4	36293.2	38773.5	33101.1	40024.7	46273	32872.2	28601.8	39705.2	40710.2	28667.1	32517.5	31445.1	42004.3	23196.7	30449.1	45519.6
P62829	P62829	RL23_HUMAN	RPL23	60S ribosomal protein L23	9765.3	6274.28	4473.86	5602.98	5802.94	6068.74	5711.13	6178.47	6785.14	5432.16	7051.05	6682.16	6011.53	5289.57	7444.53	7385.67	7498.29	8091.37	9013.58	10387.8	7187.12	7555.45	7738.72	8349.55	9218.19	8477.57	5873.63	8396.21	6602.64	6587.42	7322.9	8099.16	6154.08	6953.91	5587.73	9883.71	7650.32	7404.82	7010.69	6977.91	4730.2	8317.73	5065.05	4057.57	8072.29
P62834	P62834	RAP1A_HUMAN	RAP1A	Ras-related protein Rap-1A				2315.7	2177.83	1916.95		2227.72				2196.16						1953.55						1585.35			1993.85		1998.21		2758.99				2058.35		1208.32								1096.57
P62841	P62841	RS15_HUMAN	RPS15	40S ribosomal protein S15				940.935	958.409	636.174																																				230.292
P62847-2	P62847-2	RS24_HUMAN	RPS24	Isoform of P62847, Isoform 2 of 40S ribosomal protein S24	6595.1	5304.82	5334.8	4993.75	4904.22	5948.57	4606.35	4602.2	5762.03	4093.79	5620.82	3426.2	5019.9	3580.59	6025.52	4922.31	5806.62	5282.8	4212.78	6272.22	5481.45	6045.48	4459.39	4947.14	7663.7	6864.97	4676.2	5708.14	4237.85	4640.79	3458.95	3676.59	3779.76	4404.26	3741.35	4248.95	4039.78	4478.43	4767.84	4084.38	4941.04	4796.46	4514.79	5615.61	3767.45
P62851	P62851	RS25_HUMAN	RPS25	40S ribosomal protein S25	25851.3	20803.8	18646	18825.2	23098.8	18680.1	17656.7	20076.2	19794.4	12535.8	18929.3	13926.6	20394.1	12832.7	23573.9	22037.2	22661.1	24156.8	23080.9	14923.6	23835.8	18484	20992.1	20817.5	13799.9	21958.4	22370.7	23872.7	23075.1	21490.2	20424.4	18192.8	22999.6	20264.1	19537.8	24242.6	15878.5	22283.9	19879	19195.5	20644.3	23133.2	7739.32	15699.1	24204.9
P62854	P62854	RS26_HUMAN	RPS26	40S ribosomal protein S26	1310.35	931.164	2230.63	587.019	745.089	796.331	852.962	802.552	2673.87		1854.64	654.261	882.209		1471.8	894.793	1791.37	671.493	634.35	1780.54	1378.65	1845.6	1047.93	1274.06	1900.98		976.476	1202.87	1355.73	1279.16	1318.6	1713.7	1113.65	505.883	749.845	882.444	1408.13	904.532		898.869	897.817	1043.01		1433.04	991.054
P62857	P62857	RS28_HUMAN	RPS28	40S ribosomal protein S28	11869.6	11744.9	13904.4	12383.2	12954.3	12449.2	11046.5	11983.1	12411.1	9226.13	9075.38	9967.51	12436	4967.25	9625.22	7655.19	6285.64	6724.5	5644.28	7172.96	7141.38	13123.5	8662.44	9716.92	7527.58	8159.18	4803.82	6774.85	4835.11	7715.77	7014.3	7173.4	9406.6	9923.48	6970.32	5668.13	5785.9	9146.04	13473.4	7475.36	4972.23	8677.75	4455.92	5235.54	7413.66
P62861	P62861	RS30_HUMAN	FAU	Isoform of P35544, 40S ribosomal protein S30	20299.3	17858.3	16801.6	16407.9	19559.6	17405.5	13788	18488.9	17543.8	11698.8	15782.8	13885	17265.2	11754.1	18713.1	19830.6	16144.2	19318.7	17201.9	12398.5	17903.7	21501.8	14122.6	13707	13128.7	13482.8	15853.4	18968.6	14340.6	15645	16321.1	14337.4	17146.5	15707.3	15923	16452.3	11409.9	17428	18947.3	16615.2	18467.2	19750.3	8039.68	11743.4	18600.2
P62873-2	P62873-2	GBB1_HUMAN	GNB1	Isoform of P62873, Isoform 2 of Guanine nucleotide-binding protein G(I)/G(S)/G(T) subunit beta-1	2586.63	4801.52	2874.02	4692.88	4712.4	3512.5	3960.51	3298.47	4498.35	3862.28	4525.95	4346.59	4567.72	3906.84	5351.17	4277.08	3807.5	1313.22	4077.48	3745.36	3255.71	2299.79			5476.23					1623.06	2125.12	2003.51	1510.61	3017.77	1518.44		3236.69	2502.61		2797.07		1966.52			1316.65
P62877	P62877	RBX1_HUMAN	RBX1	E3 ubiquitin-protein ligase RBX1		1656.06	1425.93	1930.87	1155.79	1865.55		1126.27	1475.5		1720.19	1759.6	1072.76	677.7	1676.75	1667.25	1305.01	1358.34	717.628	2663.22	866.936	2426.24		1721.5			1843.75	1333.33	1013.43	1160.38	1418.59	1754.26	1449.08	1023.76	910.802		1827.89	834.241	1175.83	1373.44		1210.42			1179.93
P62888	P62888	RL30_HUMAN	RPL30	60S ribosomal protein L30	8239.94	5031.9	4920.52	3825.76	4929.02	4903.84	3173.41	4570.53	4723.25	3466.18	4343.14	3392.84	4362.55		5643.92	3996	3325.12	3869	4391.11	3634.71	3203.57	5049.02		3995.08		3485.48	3587.77	3239.11	2544.06	3300.4	4712.2	4099.31	4170.67	2203.66	2812.34	2073.49		2912.76	2596.96	2856.69	903.734	2844.68			2807.27
P62899	P62899	RL31_HUMAN	RPL31	60S ribosomal protein L31	6246.95	5478.33	5447.75	5282.84	6578.52	4939.28	3118.59	5515.81	7987	4363.07	5870.06	5078.73	5970.12	3676.28	7883.07	7155.72	7406.33	4646.44	6661.1	6284.48	6730.18	5601.7	4567.79	5440.05	4764.05	4624.66	5604.8	5110.01	4453.63	5332.11	5545.72	5207.76	6773.16	4605.73	5324.89	5233.17	3860.09	5378.03	6668.3	5462.54	6723.4	6193	2320.95	3499.03	7089.14
P62906	P62906	RL10A_HUMAN	RPL10A	60S ribosomal protein L10a	6171.23	3798.42	3323.05	3564.18	4055.35	3590.55	4280.55	3988.94	4917.61	4310.67	5089.51	3334.74	3786.89		3182.82	1962.83	2016.43	3147.89	3190.16		3595.06	9206.9	3443.62	2007.88		4527.34	2186.18	2212.89	2484.92	2183.29	1816.15		1934.45	3228.67	2630.68	5074.21	3445.11	2347.61	2602.96	824.13	2362.17	3209.06		2894.83	2509.49
P62910	P62910	RL32_HUMAN	RPL32	60S ribosomal protein L32	10834.5	8381.55	8968.47	9292.97	6982.77	7451.22	6714.98	6939.48	6865.54	3375.78	6362.19	5540.45	7182.11	2185.58	6840.21	6928.09	6844.28	7097.98	5369.51	4388.27	7293.89	7227.74	5151.82	8498.14	3851.82	6271.12	6324.18	5327.11	5233.14	6106.9	6702.39	6348.76	5746.76	4212.06	5424.78	7159.43	3342.96	4856.09	5514.93	5519.59	2386.04	4952.07			4808.68
P62913-2	P62913-2	RL11_HUMAN	RPL11	Isoform of P62913, Isoform 2 of 60S ribosomal protein L11	19020.6	14167.8	10941.5	12575.6	16281.7	13388.4	11525.4	15049.1	13245	8388.67	11124.1	12984.1	16012.7	8480.85	15133.6	12230.7	16597.7	15305.2	16896.6	16357.7	12424.1	22590	14328.9	18936.4	11722	11397.1	15665.2	15001.3	14199	14197.4	18377.7	16927.4	16141.6	13032.8	13097.9	16684.8	10461.2	15531.3	14679.8	15046.5	9478.04	11654.4	5810.65	5963.64	15496.4
P62917	P62917	RL8_HUMAN	RPL8	60S ribosomal protein L8	9317.79	5681.79	6978.15	6676.84	5408.23	4526.7	4531.17	4651.47	5909.93	3736.63	4846.03	4813.66	6610.77	4020.32	7099.52	5831.59	6806.38	5671.92	6821.65	6276.71		2572.41		2405.1	13942	8788.7		6189.71				726.067		685.017	1309.44			722.717						1188.79	1340.53
P62937	P62937	PPIA_HUMAN	PPIA	Peptidyl-prolyl cis-trans isomerase A	60919.2	86693.3	55838.6	78960.6	83822.9	78028.7	73646.5	90550.2	96513.2	75421.7	75200.9	89889.7	84427.7	65419.6	74858.8	94881.5	85974	90753.2	74912.6	69794.6	67602.3	67935.7	41077.9	55934.8	50374.4	38341.9	79061.6	61366.4	48443.9	53420.9	50359.5	54842	60927	64571.5	69973.6	42355.6	69412.3	66270.9	60943.5	58720.9	69425.4	61999.6	44234.1	63026	78444.9
P62942	P62942	FKB1A_HUMAN	FKBP1A	Peptidyl-prolyl cis-trans isomerase FKBP1A	12737.3	7073.72	9681.91	9299.37	7140.36	9209.29	14222.2	7899.97	9629.27	7946.28	10449.8	10858.1	8324.28	7209	8645.49	10841.2	6941.9	9999.72	9799.16	12341.8	8513.24	8453.82	7721.13	10370.2	5631.73	6944.37	10957.4	6673.45	10178.2	8107.51	9410.14	10920.5	8147.57	5636.73	7669.05	3690.79	6299.8	7324.07	8014.27	7620.71	7236.72	8723.03	7757.02	6044.31	8893.08
P62993	P62993	GRB2_HUMAN	GRB2	Growth factor receptor-bound protein 2	1664.78	1850.69		1878.88	1700.96	2101.35	2580.02	1336.45	2336.09	2818.64	2722.7	1234.79	1821.61		2183.87	1587.74	1215.33	2253.04	2002.56	2389.87	2758.79	4156.36		1508.88	3125.48	2756.46	2141.66	1736.4	1217.38	1955.9	1798.1	2962.34	1648.43	1940.09	2055.61	3279.56	3418.62	2596.93	2015.32	1434.13		2210.96			1485.54
P62995	P62995	TRA2B_HUMAN	TRA2B	Transformer-2 protein homolog beta		1307.82	2651.36	1513.65	1455.18	1198.95	1861.79	2380.85	3217.09	2562.15	2046.87	2299.67	2457.41	1573.75	2318.45	2538.54	2700.62	1799.92	2915.55		2174.83	1382.97	824.021		2922.74		596.569	724.733			1903.88		817.891		1256.67	1344.83	1895.77	1109.02	2018.94			1429.33			944.704
P63000-2	P63000-2	RAC1_HUMAN	RAC1	Isoform of P63000, Isoform B of Ras-related C3 botulinum toxin substrate 1	3112.02	3573.3	1953.09	4611.63	4409.62	4081.27	2637.91	3502.49	2914.26	1685.34	4426.15	3243.66	3077.09		2959.84	3276.72	2658.43	3352.51	2938.54		3535.83	1070.86	1309.13	4108.68	820.314	2394.49	3312.09	1993.42	3766.99	3147.58	4023.31	2905.29	4405.9	1663.58	2451.26		3448.46	3348.11		2376.41	2103.87	2896.68		2485.75	1963.76
P63010-2	P63010-2	AP2B1_HUMAN	AP2B1	Isoform of P63010, Isoform 2 of AP-2 complex subunit beta		3035.12	2101.9	2869.38	2672.79	2675.26	3808.17	2784.06	3197.51	3308.24	3340.98	2504.44	2755.63	2471.31	2874.87	2244.05	3522.92	1849.53	2622.06	2695.37	3109.95	2841.61	4573.24	3238.89	2267.02		2361.95	2304	2262.65	4246.47	3472.93	4049.95	2349.81	3592.78	3097.88		3185.41	3093.35	3682.35	2465.92	2975.71	2749.72	2251.5	3688.38	2535.93
P63092-4	P63092-4	GNAS2_HUMAN	GNAS	Isoform of Q5JWF2, Isoform 4 of Guanine nucleotide-binding protein G(s) subunit alpha isoforms short		11298.9	5116.67	9996.59	10153.2	9985.85	6118.79	7836.47	8815.53	6409.49	10975	10727.3	9158	7251.47	9496.12	7771.04	8115.84	7449.3	8366.37	4971.66	7380.59			6510.21	4787.14		5851.03	3460.84	7286.45	6729.56	7409.77	5573.32	7011.43	11797.2	8218.26		7897.75	8245.81	9758.31	8467.58		5449.91	9674.38	3892.06	6652.61
P63098	P63098	CANB1_HUMAN	PPP3R1	Calcineurin subunit B type 1	1819.91	3120.64	2850.03	2658.27	2733.88	3447.12	3628.9	2796.55	3062.13	3729.29	2760.55	3855.64	2211.05	3352.69	2802.26	2807.7	2317.32	2899.95	2747.6	5283.75	2801.77	3665.95	2440.96	3980.4		2553.1	2918.31	2743.13	2470.02	2863.4	2307.71	3494.33	3139.6	3465.36	2322.77	3019.58	2985.13	2721.74	2690.38	3969.79	3492.68	3820.88		4658.13	2420.59
P63104	P63104	1433Z_HUMAN	YWHAZ	14-3-3 protein zeta/delta	23722.5	26137.4	13983.9	25091.8	22382.8	21050.7	19983.3	26053.7	23016.2	17093.2	28648.1	25999.3	28897.2	19157.4	20224.8	22871.6	23840.7	14464.3	19865.1	24682.6	21605.9	16838.4	16084.2	18770.6	16419	15277.1	25111.1	15746.4	22360.6	23089.3	23719.2	19150.6	24671.4	21303.2	23425.3	14272.2	19079.8	21959.6	21384.3	16504.2	23332.6	24881.2	15398.8	21307.5	22886
P63151-2	P63151-2	2ABA_HUMAN	PPP2R2A	Isoform of P63151, Isoform 2 of Serine/threonine-protein phosphatase 2A 55 kDa regulatory subunit B alpha isoform	3211.53	2893.88	4226.35	3005.64	2842.19	2969.79	4378.6	2671.57	3432.47	3991.7	4884.12	3173.45	3827.11	6928.32	3272.61	3911.06	3395.13	3240.06	3586.94	4149.71	3645.55	2841.26	4290.74	3472.84		2739.06	3518.78	4302.73	3813.03	3569.65	3351.43	3570.14	2754.07	2629.37	3559.68	3631.04	3935.33	2469.05	2738.47	3800.93	4062.5	3710.89		4432.57	3272.02
P63167	P63167	DYL1_HUMAN	DYNLL1	Dynein light chain 1, cytoplasmic	1271.36	2298.78	2129.85	1810.72	2595.59	2277.01	2776.08	1660.54	2906.53	2337.44	2083.57	2924.74	2185.21					719.745				5223.25												529.323		2087.7
P63173	P63173	RL38_HUMAN	RPL38	60S ribosomal protein L38	10340.7	7825.36	5149.32	7052.6	8770.13	8332.39	7375.22	8816.13	7542.67	6023.19	6497.49	7081.3	8256.25	3959.99	8469.18	7355.66	6901.84	8966.87	8630.89	4589.2	7416.83	4171.18	8068.43	5872.35	6690.67	4422.8	4546.97	4654.8	5551.44	6053.59	6303.2	5964.37	7503.99	6403.55	6407.57	8666.12	5209.29	6213.21	5919.64	7523.73	6783.67	6521.28			6481.45
P63208	P63208	SKP1_HUMAN	SKP1	S-phase kinase-associated protein 1	2404.5	1853	2729.26	1687.73	1873.68	2091.69		1561.89	3253.54	3188.89	2841.19	1731.05	1910.71	3906.42	2670.3	1587.22	1480.45	1151	1570.77	1228.57	2966.26	1250.56	2518.11	1877.49			1846.8	1504.01	2247.77	1925.4	2915.79	2259.24	1469.27	1454.2	2219.33	1868.3	1840.55	2152.7	2405.19	1883.47	2160.26	1494.35		2064.88	1228.22
P63220	P63220	RS21_HUMAN	RPS21	40S ribosomal protein S21	6374.19	5785.16	5106.12	6857.46	6093.34	5495.99	6745.69	5672.63	7242.02	6126.1	5593.89	4728.02	7135.96		4874.94	12849	3028.28	2768.69	2178.05	4624.55	2817.33	6707.98	3575.65	5221.43			4011.18	2829.3	2547.06	3976.67	3283.46	3715.74	4258.91		3158.89	9234.57	2465.75	3000.8	2420.15	3329.16	7389.79	4142.56			2666.55
P63244	P63244	GBLP_HUMAN	GNB2L1	Guanine nucleotide-binding protein subunit beta-2-like 1	22035.2	15865.1	17798	16576.6	17285.5	15258.6	15742	16176.5	15093.8	13230	15443	11886	15337.2	9607.56	18954.5	16120.7	15178.2	16516.8	14909.7	13764.5	14145.7	14973.2	17833.8	15445.4	18808.7	18880.6	13425.3	14940.6	13225.5	12728.5	14931.1	14298.6	13585.1	12216.6	12707.1	15212.4	9704.03	13334.9	13180.9	13705.8	11298.7	14103.4	7884.34	12126.7	13059.4
P63261	P63261	ACTG_HUMAN	ACTG1	Actin, cytoplasmic 2		2480.2	3261.44	2038.22	2359.22	2492.5	4159	3197.35	3363.29		2648.64	4662.17	2924.94		4601.53	4736.37	5275.07	3575.82	6234.57	16868.7	5800.48	6295.12	4939.75	4801.88	3928.68	5197.76	4800.49	4344.45	3913.59	5525.48	5809.23	7315.63	6212.12	4834.88	5990.47	5215.04	5076.89	8206.8	7561.14	7795.31	6004.28	4739.42	3677.45	3710.14	5059.96
P63272	P63272	SPT4H_HUMAN	SUPT4H1	Transcription elongation factor SPT4	1750.25	1766.58		1807.29	1938.04	1989.91		931.361	2373.21		2910.91	1792.96	2261.46	1537.28		2012.98	2406.01	1738.73	2087.35		1853.75			1592.84			2124.77	2025.57	2092.44	2275.96	1717.66	971.036	1726.97	1291.78	1958.47		1331.12	1995.92	1468.78	1478.66	1251.9				1679.31
P63279	P63279	UBC9_HUMAN	UBE2I	SUMO-conjugating enzyme UBC9	6031.66	6381.79	5508.21	6382.73	5777.8	5320.94	5623.77	5753.61	6609.24	5241.83	6120.42	6251.44	6410.36	5656.07	6870.03	4657.55	4605.86	4929.55	5008.62	4837.43	2986.73	10460.6							1564.72	2107.57		3298.67	2400.16	2506.15	4751.41	8522.93	4925.56	2340.71	1902.91		1452.43	2337.59		7633.17	1709.53
P63313	P63313	TYB10_HUMAN	TMSB10	Thymosin beta-10	6871.37	14846.8	4358.71	10626.5	8882.03	11977.9	9416.62	11351	9663.76	6540.3	11371.6	30559.7	10897.9	9940.04	11316.9	9091.29	13322.7	10395.1	12526.1	13347	12728.4	9488.37	6515.24	12115.3	4049.3	3618.21	13525.6	8524.45	15635	15447.7	16342.5	22112.2	11172.8	10071.7	14884	8278.02	9576.17	11518.8	12546.8	10525.6	8012.24	9951.08	7382.06	8145.71	10353.5
P67775	P67775	PP2AA_HUMAN	PPP2CA	Serine/threonine-protein phosphatase 2A catalytic subunit alpha isoform	5215.11	4235.49	4951.12	4777.95	6038.15	4736.45	3403.39	4111.05	5440.9	4334.9	4040.19	4313.75	5992.39	4528.07	4167.03	5281.54	3066.77	4096.84	4638.19	2324.58	2947.03	4146.75	1756.1	2012.18			1456.4	2065.75	1791.68	1894.8	2729.13	2669.47	2543.09	2919.69	3307.57			2492.72	2951.44	3927.06	2751.65	3609.53			2766.7
P67809	P67809	YBOX1_HUMAN	YBX1	Nuclease-sensitive element-binding protein 1	5114.78	2616.98	1955.48	2400.67	2974.08	2220.01		4323.17	2110.6	2287.23	4795.2	2890.49	2383.82		2605.89	1506.43	2085.99	819.371	2751.56	6240.41	1548.7	2953.64	3645.37	2824.95			794.672	1266.88	1356.84	1585.04	2739.37	3268.9	2197.83	2278.2	1693.59	2791.33	1201.73	2299.73	3299.06	1675.79	1850.45	1073.8	5568.53	2477.29	1931.51
P67870	P67870	CSK2B_HUMAN	CSNK2B	Casein kinase II subunit beta	4315.62	4831.83	4467.51	4255.44	3817.64	4129.7		4081.9	3710.87			4606.21	4054.76						3405.6			5600.44													1485.72				2658.03					2982.51
P67936	P67936	TPM4_HUMAN	TPM4	Tropomyosin alpha-4 chain	5191.39	35357.1	17626.5	26406.2	30791.9	16529.9	16073.7	21141.9	24137.7	17855.1	27495	40007.4	29343.9	8404.04	42742.9	19479.8	33389.7	18025.9	33193.1	13474	17530.4	6662.34	4631.62	8603.04	12702.6	5915.84	6394.08	4427.82	12934.6	10690.2	20664.9	8812.49	23638	17947.8	9090.37	8461.43	7873.75	11411.8	14642.5	8940.32	10665.6	14678	14851.8	4512.92	10219.4
P68032	P68032	ACTC_HUMAN	ACTC1	Actin, alpha cardiac muscle 1						208.134						419.419
P68036-3	P68036-3	UB2L3_HUMAN	UBE2L3	Isoform of P68036, Isoform 3 of Ubiquitin-conjugating enzyme E2 L3		2372.63	4357.74	3533.84	2502.58	2510.19	4255.08	2228.7	2885.68	2419.36	2664.89	2197.88	2791.33					1783.46	1608.05			4712.11									3270.62	1920.65		748.635	1722.87	3413.39	4616.86	1063.25
P68104	P68104	EF1A1_HUMAN	EEF1A1	Elongation factor 1-alpha 1	204935	162007	165144	187446	184424	149315	153955	133255	176482	145607	139023	215840	180867	112275	147101	140388	141877	136238	148341	142408	150801	168385	130473	137635	145394	151840	116155	148860	154746	118050	130860	145000	152825	164758	147486	129342	125574	173670	170919	118097	130837	135113	100412	110552	138096
P68363	P68363	TBA1B_HUMAN	TUBA1B	Tubulin alpha-1B chain	26061.2	33043.7	36447	24058.8	24830.7	25849.5	30165.1	26512.2	25935.2	23724.9	24522.3	33707.2	29804.6	24710.8	23387.3	22165.5	24033.2	18826.9	24847.9	17154.9	15945.7	28348.7	20545.5	17303.9	21978.9	16841.4	19673.3	38503.5	23637.2	24369.9	24366.9	23694.4	22354.9	17560.3	18107.9	18984.6	25641.5	19554.8	18655	16134.1	15025.6	18764.5	23876.1	18461.9	24940.9
P68366-2	P68366-2	TBA4A_HUMAN	TUBA4A	Isoform of P68366, Isoform 2 of Tubulin alpha-4A chain	5275.13	3428.41	6114.94	3454.43	2931.41	4225.99	3795.16	3768.24	3617	3219.8	4619.7	2993.83	3140.35	4903.88	2834.34	3980.76	5286.19	4553.63	6451.95	2396.86	4171.38	5839.84	7231.81	3510.74	6469.33	2812.16	6649.11	5888.6	4568.61	4999.06	4920.46	5564.77	3560.7	2263.83	4681.36	4397.28	5305.56	4972.06	3497.26	4310.24	6009.93	3629.49	1978.55	3835.3	3451.91
P68371	P68371	TBB4B_HUMAN	TUBB4B	Tubulin beta-4B chain	40066.4	57245.8	52993.5	44166.8	58657.9	57872.8	55576.2	45586	52919.7	46443.8	41970.7	66543.9	55127.5	43533.5	48176.3	57746.5	54862.5	63534.8	71163.7	35837.4	60468.9	62760.5	70233.5	54809.5	46827.5	42418.8	77860.7	75600.5	66369.3	60570.6	62111.5	96015.4	48018.3	35590.6	58520.2	51108.5	60126.9	49970.5	63042.7	55808.7	42399.9	47129.9	32230.4	33061.2	64202.6
P68400	P68400	CSK21_HUMAN	CSNK2A1	Casein kinase II subunit alpha	1433.28	1300.83	1522.94	1205.34	1249.75	1209.48	1375.95	1180.22	1604.44	2091.06	761.7	800.544	1206.69		1218.63	1110.55	1164.16	1214.33	1816.46		1262.12	1761.57		1632.75			1266.12	1361.1	1196.49	1352.62	1097.55		1311.99	1810.6	765.44		2192.75	1314.09			1926.21	1041.35		2514.89	1333.02
[truncated: 1,352 more rows]
[truncated: 389 more columns]
