# Supplementary material for: quantms: a cloud-based pipeline for quantitative proteomics enables the reanalysis of public proteomics data
Source: Nat Methods. 2024 Jul 4;21(9):1603–7. doi: 10.1038/s41592-024-02343-1 (PMC11399091; doi:10.1038/s41592-024-02343-1)
Supplement: Supplementary file 4 — Source data for the figures shown in the Supplementary Notes. [file 41592_2024_2343_MOESM4_ESM.zip › source_data_supplementary/SuppFigure21/u2os_DR.csv]

Protein	LogIntensities	Annotation	rank
TMPSD_HUMAN;TRY1_HUMAN	16.2516687164704	Newly quantified	0
XPP3_HUMAN	15.7686129245579	Newly quantified	1
ACTBL_HUMAN	15.5913786010264	Common	2
MROH8_HUMAN	15.5604509461979	Newly quantified	3
HSP77_HUMAN	15.313718833582	Newly quantified	4
H10_HUMAN	15.2252795254207	Common	5
KATL2_HUMAN	15.0062443248478	Common	6
SYNE1_HUMAN	14.9391118121091	Newly quantified	7
RALYL_HUMAN	14.9080783681549	Common	8
H2A2B_HUMAN	14.9060116110548	Common	9
RS25_HUMAN	14.2571313209963	Common	10
RUXGL_HUMAN;RUXG_HUMAN	14.2387005872511	Common	11
TRNK1_HUMAN	14.2164584652578	Newly quantified	12
NUCL_HUMAN	14.1609165348831	Common	13
H37_HUMAN	14.1327922995214	Newly quantified	14
PRDX1_HUMAN	13.9021923090829	Common	15
RL38_HUMAN	13.803316979211	Common	16
TBB4B_HUMAN	13.7944201898291	Common	17
SEM4C_HUMAN	13.7845424164461	Newly quantified	18
K2026_HUMAN	13.616551998108001	Common	19
S10AA_HUMAN	13.616037652698	Common	20
PO6F2_HUMAN	13.612266176238801	Newly quantified	21
H11_HUMAN	13.5836296348081	Common	22
DERL1_HUMAN	13.5558741690543	Common	23
HYAS1_HUMAN	13.49783979978605	Common	24
RL11_HUMAN	13.4926494472854	Common	25
UBS3B_HUMAN	13.4345152735677	Common	26
ABCB6_HUMAN	13.4122131279261	Newly quantified	27
EF1A1_HUMAN;EF1A3_HUMAN	13.3651928791294	Common	28
YI025_HUMAN	13.3541399372185	Common	29
ZHANG_HUMAN	13.3482370305107	Newly quantified	30
MRCKA_HUMAN	13.3332375619169	Newly quantified	31
TBA4B_HUMAN	13.3203225964838	Common	32
CROCC_HUMAN	13.3172737317807	Newly quantified	33
UBP6_HUMAN	13.31525245126435	Newly quantified	34
SRSF7_HUMAN	13.2875261035102	Common	35
THIO_HUMAN	13.2866421241825	Common	36
RL1D1_HUMAN	13.2587301051206	Common	37
PCSK6_HUMAN	13.2472112376401	Newly quantified	38
SC61B_HUMAN	13.2367831284549	Common	39
ZN75D_HUMAN	13.1866583742323	Newly quantified	40
RS14_HUMAN	13.1713253219896	Common	41
RALY_HUMAN	13.1492205406533	Common	42
HMGB3_HUMAN	13.1330658902701	Common	43
ACTB_HUMAN;ACTG_HUMAN	13.1123704644117	Common	44
GAB1_HUMAN	13.098907836688301	Newly quantified	45
ERH_HUMAN	13.0884869348438	Common	46
ANXA2_HUMAN	13.0869460799547	Common	47
PTBP1_HUMAN	13.0844500934738	Common	48
HNRPU_HUMAN	13.0733185330379	Common	49
FIL1L_HUMAN	13.0716817772001	Common	50
PHF5A_HUMAN	13.0658526586735	Common	51
FUBP1_HUMAN	12.9605538552676	Newly quantified	52
S352B_HUMAN;S35E2_HUMAN	12.95971823730385	Common	53
HNRPC_HUMAN	12.956197053253	Common	54
RL13_HUMAN	12.9546337794156	Common	55
DAD1_HUMAN	12.9460229020217	Common	56
HSP7C_HUMAN	12.9402244767156	Common	57
MIPEP_HUMAN	12.92626189110445	Newly quantified	58
VAMP5_HUMAN	12.92407361252905	Newly quantified	59
RS12_HUMAN	12.9140401642732	Common	60
TBB5_HUMAN	12.841837020377	Common	61
HNRH3_HUMAN	12.8355214328058	Common	62
UCP4_HUMAN	12.8333780856218	Newly quantified	63
RSMB_HUMAN	12.8259881593049	Newly quantified	64
K2C73_HUMAN	12.815379316289	Newly quantified	65
DDX5_HUMAN	12.8071284054718	Common	66
SRSF2_HUMAN	12.7899062901331	Common	67
RS3_HUMAN	12.7743920510486	Common	68
CC195_HUMAN	12.770282810873649	Newly quantified	69
PSA4_HUMAN	12.7691148031029	Common	70
UBL5_HUMAN	12.7636040510774	Common	71
HNRPM_HUMAN	12.7608532773429	Common	72
LDHB_HUMAN	12.7473201800352	Common	73
M3K15_HUMAN;M3K5_HUMAN	12.7435384317206	Newly quantified	74
LSM3_HUMAN	12.7392244457562	Common	75
H4_HUMAN	12.7107724696264	Common	76
RACK1_HUMAN	12.6834653872233	Common	77
CALM1_HUMAN;CALM2_HUMAN;CALM3_HUMAN	12.6730567321416	Common	78
TRA2B_HUMAN	12.6727808647686	Common	79
ATPB_HUMAN	12.6672372400833	Common	80
NONO_HUMAN	12.6601207557067	Common	81
RL18_HUMAN	12.6598985040673	Common	82
RS16_HUMAN	12.6558599563992	Common	83
SPA5L_HUMAN	12.6409097596526	Newly quantified	84
SRSF1_HUMAN	12.6397975237918	Common	85
VDAC2_HUMAN	12.6289902516126	Common	86
HNRPK_HUMAN	12.6252757230168	Common	87
MYL4_HUMAN	12.619774465697	Newly quantified	88
RUXF_HUMAN	12.6013960634568	Common	89
H33_HUMAN	12.5998932700835	Common	90
NPM_HUMAN	12.5934364507068	Common	91
DYL1_HUMAN	12.588282430499	Common	92
RS11_HUMAN	12.5782134391825	Common	93
CH10_HUMAN	12.5538892329809	Common	94
GBB1_HUMAN;GBB2_HUMAN	12.5531528534099	Common	95
SIPA1_HUMAN	12.5527540483738	Common	96
MYPN_HUMAN	12.5496867946777	Newly quantified	97
NH2L1_HUMAN	12.5464220128997	Common	98
SF3B6_HUMAN	12.5414829561085	Common	99
KDM4B_HUMAN	12.52857445080345	Newly quantified	100
RL12_HUMAN	12.5156523238031	Common	101
VIME_HUMAN	12.5071396833653	Common	102
PABP2_HUMAN	12.5002297776207	Common	103
SKT_HUMAN	12.494040091109	Newly quantified	104
KLHL5_HUMAN	12.4903834626789	Newly quantified	105
H2AX_HUMAN	12.4811156327019	Common	106
6PGD_HUMAN	12.4763629556564	Common	107
RS18_HUMAN	12.4758784904061	Common	108
PCBP1_HUMAN	12.4718296312259	Common	109
HS90A_HUMAN	12.4521958713572	Common	110
TRFM_HUMAN	12.45099962652	Newly quantified	111
APC16_HUMAN	12.4479923368506	Common	112
SFPQ_HUMAN	12.4424007314212	Common	113
PP1G_HUMAN	12.4305663269695	Common	114
NKX23_HUMAN	12.4284907912042	Newly quantified	115
LMX1A_HUMAN	12.42791566033725	Newly quantified	116
P4K2B_HUMAN	12.4246896435469	Newly quantified	117
INCA1_HUMAN	12.4231619084861	Newly quantified	118
TEX47_HUMAN	12.4153150838895	Newly quantified	119
MAP1S_HUMAN	12.4089144488626	Newly quantified	120
TNG6_HUMAN	12.4050769299745	Newly quantified	121
SMD1_HUMAN	12.4046415712535	Common	122
MRP6_HUMAN	12.4038017769101	Newly quantified	123
LAP2B_HUMAN	12.4027771309481	Newly quantified	124
HSPB1_HUMAN	12.398865440378	Common	125
APEX1_HUMAN	12.3973012135159	Common	126
VTNC_HUMAN	12.3934917262498	Common	127
UBX11_HUMAN	12.36919401579	Newly quantified	128
TENA_HUMAN	12.36480519712515	Newly quantified	129
PRP19_HUMAN	12.3641501579214	Common	130
KCAB3_HUMAN	12.3594594047941	Newly quantified	131
RBMX_HUMAN	12.3593696246576	Common	132
RHG08_HUMAN	12.356210129044399	Newly quantified	133
LMNA_HUMAN	12.3509282405702	Common	134
RU2A_HUMAN	12.3478065530499	Common	135
PHB1_HUMAN	12.3474253276214	Newly quantified	136
CADH6_HUMAN	12.3440640626483	Newly quantified	137
MMP3_HUMAN	12.3429294288748	Common	138
DTD2_HUMAN	12.3396421024036	Newly quantified	139
LSM7_HUMAN	12.3373196650756	Common	140
TAGL2_HUMAN	12.3208996289368	Common	141
RPAB2_HUMAN	12.3196911836898	Common	142
PHB2_HUMAN	12.3146546685982	Common	143
RL27A_HUMAN	12.3034233140187	Common	144
HDGF_HUMAN	12.299126006153	Common	145
RAN_HUMAN	12.2987302440919	Common	146
KPYM_HUMAN	12.2955116420735	Common	147
RS7_HUMAN	12.2925073884509	Common	148
ERCC5_HUMAN	12.29237639399835	Newly quantified	149
CC175_HUMAN	12.292127338011	Common	150
RL7A_HUMAN	12.280548416759	Common	151
DMD_HUMAN	12.2738373626811	Newly quantified	152
RLA0_HUMAN	12.2738018877177	Common	153
RL37_HUMAN	12.2603301799307	Common	154
ELAV1_HUMAN	12.2489704246226	Common	155
NDKA_HUMAN	12.248164567777	Common	156
DYL2_HUMAN	12.2463861485877	Common	157
AMPE_HUMAN	12.2393345889278	Newly quantified	158
PSA1_HUMAN	12.2392223376852	Common	159
EMC6_HUMAN	12.2373168059155	Common	160
PGRC1_HUMAN	12.2364028581311	Common	161
CTNA3_HUMAN	12.2294712662453	Newly quantified	162
RBM8A_HUMAN	12.2220682779405	Common	163
BT3A1_HUMAN	12.2102757089278	Newly quantified	164
SSRA_HUMAN	12.2098957983355	Common	165
PPIB_HUMAN	12.2040564659325	Common	166
DICER_HUMAN	12.1940934087888	Newly quantified	167
TRY3_HUMAN	12.1924303092119	Common	168
PPME1_HUMAN	12.1898038183972	Common	169
MYT1L_HUMAN	12.17959443271215	Newly quantified	170
RL36_HUMAN	12.175254064223	Common	171
MTMRB_HUMAN	12.1746569349938	Common	172
SELS_HUMAN	12.17303047138635	Newly quantified	173
WFKN2_HUMAN	12.1724425434469	Common	174
RL30_HUMAN	12.1686503556424	Common	175
RIC1_HUMAN	12.16200704955	Newly quantified	176
KHDR1_HUMAN	12.1457572027428	Common	177
RHG10_HUMAN	12.1450129683311	Newly quantified	178
CELR2_HUMAN	12.1443749392339	Newly quantified	179
ZFP14_HUMAN	12.1435863887226	Newly quantified	180
NOP10_HUMAN	12.1348443283537	Common	181
XRCC5_HUMAN	12.1253566109692	Common	182
MYLK2_HUMAN;MYLK3_HUMAN;MYLK4_HUMAN	12.1159505505173	Newly quantified	183
SRSF6_HUMAN	12.1114507020009	Common	184
PDIA3_HUMAN	12.1113616580261	Common	185
APOA1_HUMAN	12.1090636426264	Newly quantified	186
RL8_HUMAN	12.1069167791709	Common	187
INGR1_HUMAN	12.104495059321	Newly quantified	188
RS9_HUMAN	12.1040656820099	Common	189
COX2_HUMAN	12.1016212142037	Common	190
RL24_HUMAN	12.1003363967301	Common	191
SRP14_HUMAN	12.0973809661211	Common	192
DEK_HUMAN	12.09637059838	Common	193
SUMO2_HUMAN	12.0940870360686	Common	194
SRP09_HUMAN	12.0916544241419	Common	195
LASP1_HUMAN	12.090718726193	Common	196
PP4C_HUMAN	12.0889783092525	Common	197
SNRPA_HUMAN	12.0855646199172	Common	198
COQ6_HUMAN	12.0811968253642	Newly quantified	199
S10A6_HUMAN	12.080863426453849	Newly quantified	200
PDGFD_HUMAN	12.080242368626	Common	201
RL34_HUMAN	12.0775673228457	Common	202
ILF2_HUMAN	12.0771601194038	Common	203
RSLAB_HUMAN	12.07320421990245	Newly quantified	204
RL35_HUMAN	12.0687656247858	Common	205
EXOS5_HUMAN	12.0685158376794	Common	206
MCM5_HUMAN	12.0659076658677	Common	207
CC105_HUMAN	12.0594341276105	Newly quantified	208
PPM1H_HUMAN	12.0560048473377	Newly quantified	209
CPSF7_HUMAN	12.0534284738499	Common	210
TYK2_HUMAN	12.05071797720745	Newly quantified	211
DRC4_HUMAN	12.0500375454246	Newly quantified	212
PGK1_HUMAN	12.0491941596982	Common	213
VP13B_HUMAN	12.04409402340595	Newly quantified	214
RTCB_HUMAN	12.0396007526548	Common	215
TBCK_HUMAN	12.0390366763968	Newly quantified	216
C1D_HUMAN	12.0289293418755	Common	217
TENR_HUMAN	12.0114724028711	Newly quantified	218
RL32_HUMAN	12.0045813775893	Common	219
ECHB_HUMAN	11.9893613762681	Common	220
SORCN_HUMAN	11.9858769306761	Common	221
ARPC4_HUMAN	11.9752732251631	Common	222
HMGB1_HUMAN	11.9751016304652	Common	223
IPYR2_HUMAN	11.9696312821738	Common	224
TBA4A_HUMAN	11.961734447069	Common	225
ZC3H6_HUMAN	11.9611320440085	Newly quantified	226
MEP50_HUMAN	11.9588982461208	Common	227
CC154_HUMAN	11.957606431396751	Newly quantified	228
CAC1S_HUMAN	11.9557983213956	Newly quantified	229
MSH2_HUMAN	11.954807505988	Common	230
COX5A_HUMAN	11.9543323727593	Common	231
PP1B_HUMAN	11.950160785442	Common	232
LV949_HUMAN	11.9498023391894	Newly quantified	233
H2AV_HUMAN;H2AZ_HUMAN	11.9484601303255	Common	234
COX6C_HUMAN	11.9431494457426	Common	235
RL3_HUMAN	11.9416890919868	Common	236
RL4_HUMAN	11.9402591641853	Common	237
DDX21_HUMAN	11.9346298509478	Common	238
DHX9_HUMAN	11.9342750224314	Common	239
AN32A_HUMAN	11.9324445438599	Common	240
AN32B_HUMAN	11.9316927777007	Common	241
RS28_HUMAN	11.9283639732831	Common	242
ATPG_HUMAN	11.9228623952144	Common	243
SRCN1_HUMAN	11.9223374748015	Newly quantified	244
XRCC6_HUMAN	11.9175128409122	Common	245
RS10_HUMAN	11.9133071303145	Common	246
K2C8_HUMAN	11.9120592156076	Common	247
HNRH1_HUMAN	11.9075803059412	Common	248
DDX17_HUMAN	11.9056850513529	Common	249
TYB10_HUMAN;TYB4_HUMAN	11.902110337011202	Common	250
AT5EL_HUMAN;ATP5E_HUMAN	11.8941399351063	Common	251
TBB2B_HUMAN	11.8926882211327	Common	252
EXOS6_HUMAN	11.8902764924516	Common	253
AKCL2_HUMAN	11.8900486571511	Newly quantified	254
NSD1_HUMAN	11.8853208056731	Newly quantified	255
NDUBB_HUMAN	11.8831018888648	Common	256
MATR3_HUMAN	11.8785758038348	Common	257
RS3A_HUMAN	11.8779338800093	Common	258
RL10A_HUMAN	11.8750506814177	Common	259
H1X_HUMAN	11.8730174498529	Common	260
AN32E_HUMAN	11.8707630728335	Common	261
RS19_HUMAN	11.8692770585367	Common	262
CRTC3_HUMAN	11.8676100775103	Newly quantified	263
LRC72_HUMAN	11.8657405767031	Newly quantified	264
1433Z_HUMAN	11.864359066674	Common	265
RHOC_HUMAN	11.8634100832458	Common	266
HMGB2_HUMAN	11.8619485766041	Common	267
TPM3_HUMAN	11.861234823878	Common	268
CCDC7_HUMAN	11.8607930466225	Newly quantified	269
ENOA_HUMAN	11.8597162268447	Common	270
ILF3_HUMAN	11.8592411973701	Common	271
H2AY_HUMAN	11.8549111557381	Common	272
CSTF2_HUMAN	11.8496562180535	Common	273
ROA3_HUMAN	11.841788278197	Common	274
ZNT7_HUMAN	11.8417734626615	Common	275
ZN487_HUMAN	11.8386453680115	Newly quantified	276
TCPQ_HUMAN	11.8360764617663	Common	277
SRSF9_HUMAN	11.8353437025394	Common	278
HNRPL_HUMAN	11.8289851304514	Common	279
CREB1_HUMAN	11.826272783095	Common	280
LEG1_HUMAN	11.8120066182535	Common	281
PCNA_HUMAN	11.8032416919074	Common	282
RL6_HUMAN	11.8022761006909	Common	283
SF01_HUMAN	11.7972236769963	Common	284
PLXB3_HUMAN	11.794804841121149	Newly quantified	285
ATF4_HUMAN	11.7940105607993	Newly quantified	286
APOE_HUMAN	11.7921327997524	Common	287
K1C18_HUMAN	11.7917514731077	Common	288
ROA1_HUMAN	11.7912833694352	Common	289
FABP5_HUMAN	11.7892433362913	Common	290
C144A_HUMAN	11.788993333428401	Common	291
DHRS2_HUMAN	11.7817523849973	Common	292
RL7_HUMAN	11.7800639349311	Common	293
RAB7A_HUMAN	11.7782411894005	Common	294
C1TC_HUMAN	11.7760748773989	Common	295
RL13A_HUMAN	11.775896444774	Common	296
AP2M1_HUMAN	11.772525076264	Common	297
PRDM2_HUMAN	11.7702261404497	Newly quantified	298
MTMR6_HUMAN	11.769424564244	Newly quantified	299
TMED9_HUMAN	11.7656080159973	Common	300
STAR3_HUMAN	11.7641674663122	Newly quantified	301
LDHA_HUMAN	11.7598384061636	Common	302
LEUK_HUMAN	11.7574431549005	Newly quantified	303
RBBP4_HUMAN	11.7561323025466	Common	304
TNPO1_HUMAN	11.7501096514719	Common	305
CD2B2_HUMAN	11.7484003508368	Common	306
PPIH_HUMAN	11.7454949213385	Common	307
RPN1_HUMAN	11.7448376741294	Common	308
MCTS1_HUMAN	11.743386564478751	Common	309
ATP5I_HUMAN	11.7382784688589	Common	310
CLH1_HUMAN	11.7377758947813	Common	311
AP3B2_HUMAN	11.73464950450975	Newly quantified	312
RFA3_HUMAN	11.7330370617556	Common	313
FBX38_HUMAN	11.7302991956864	Common	314
ERG28_HUMAN	11.7270481522199	Common	315
RL22_HUMAN	11.7258840654488	Common	316
CAPZB_HUMAN	11.7222200552337	Common	317
RL23A_HUMAN	11.7182093292723	Common	318
PTN21_HUMAN	11.7178241621158	Newly quantified	319
RL31_HUMAN	11.7126113952138	Common	320
LYN_HUMAN	11.7119672697744	Newly quantified	321
PRDX3_HUMAN	11.7110377546648	Common	322
CSK2B_HUMAN	11.7105972890494	Common	323
TEX44_HUMAN	11.7086644139222	Newly quantified	324
PIP_HUMAN	11.7026379806498	Common	325
SGMR2_HUMAN	11.7012847056622	Common	326
CX7A2_HUMAN	11.6956610124205	Common	327
HNRPR_HUMAN	11.6931263331677	Common	328
ADT2_HUMAN	11.6917559754241	Common	329
SH2B2_HUMAN	11.6915386737665	Newly quantified	330
RAI3_HUMAN	11.6895153382023	Common	331
LSM6_HUMAN	11.6828923379621	Common	332
RRP1_HUMAN	11.6795935706316	Common	333
DX39B_HUMAN	11.6792130443365	Common	334
LLPH_HUMAN	11.6782116349791	Common	335
CNGA2_HUMAN	11.6758858858774	Common	336
FSCN1_HUMAN	11.6718771137046	Common	337
MCM6_HUMAN	11.6714015608522	Common	338
HSPB8_HUMAN	11.67140093398295	Newly quantified	339
OST48_HUMAN	11.6655295970065	Common	340
DHCR7_HUMAN	11.6651476991647	Common	341
ROA2_HUMAN	11.6623239012417	Common	342
RS26_HUMAN	11.6601521696524	Common	343
PUF60_HUMAN	11.6601492162591	Common	344
HNRPF_HUMAN	11.657741630167	Common	345
S10AB_HUMAN	11.656482334656	Common	346
FUS_HUMAN	11.6510250937303	Common	347
QRIC2_HUMAN	11.648158130427301	Newly quantified	348
RL36A_HUMAN	11.6475180901536	Common	349
TGRM2_HUMAN	11.6473951902997	Common	350
M3K3_HUMAN	11.64738051860685	Newly quantified	351
GAR1_HUMAN	11.6455059998355	Common	352
CXA8_HUMAN	11.6449288185688	Newly quantified	353
TKT_HUMAN	11.6434696423634	Common	354
CB073_HUMAN	11.64280502635975	Newly quantified	355
RPGF1_HUMAN	11.6410279296976	Newly quantified	356
EF1G_HUMAN	11.6400636852287	Common	357
CR025_HUMAN	11.63212700156045	Newly quantified	358
RS24_HUMAN	11.6279968633691	Common	359
EX3L4_HUMAN	11.6270382029091	Newly quantified	360
HMGA1_HUMAN	11.6245430726301	Common	361
UDB10_HUMAN	11.6240408817487	Newly quantified	362
RL17_HUMAN	11.623636740608	Common	363
SRS10_HUMAN	11.6227851011806	Common	364
CEP85_HUMAN	11.6184422059341	Common	365
MAST1_HUMAN;MAST3_HUMAN	11.6179056491672	Newly quantified	366
IF4A1_HUMAN	11.6169164422561	Common	367
IF4H_HUMAN	11.6109019304502	Common	368
NOP2_HUMAN	11.6091937755509	Common	369
CNN2_HUMAN	11.6086859110751	Common	370
ASTRC_HUMAN	11.608069715507149	Common	371
MOES_HUMAN	11.6002905422908	Common	372
DHX15_HUMAN	11.5979008614859	Common	373
STIP1_HUMAN	11.5977130994023	Common	374
SYPL1_HUMAN	11.5960044439669	Common	375
PPM1G_HUMAN	11.5885499602381	Common	376
RS8_HUMAN	11.5863222058185	Common	377
MSH6_HUMAN	11.5851842048781	Common	378
LCMT1_HUMAN	11.5836378725363	Newly quantified	379
TM109_HUMAN	11.5798817903506	Common	380
IREB2_HUMAN	11.5779336292721	Newly quantified	381
CYGB_HUMAN	11.5778162885532	Newly quantified	382
SRRM2_HUMAN	11.5770637035331	Common	383
ATPK_HUMAN	11.5760344075676	Common	384
G3P_HUMAN	11.5734908893844	Common	385
GMFB_HUMAN	11.5725697797794	Common	386
RL14_HUMAN	11.5725421049049	Common	387
NEP1_HUMAN	11.5722502228038	Common	388
ASB15_HUMAN	11.569601934404801	Newly quantified	389
NHP2_HUMAN	11.5675147871267	Common	390
ATPA_HUMAN	11.5653376560748	Common	391
EIF3K_HUMAN	11.5606742621996	Common	392
BAF_HUMAN	11.5598817357131	Common	393
RS15A_HUMAN	11.5551175034974	Common	394
RINI_HUMAN	11.5540077082015	Common	395
DYH10_HUMAN	11.55264092082	Newly quantified	396
RB11B_HUMAN	11.5523245651252	Common	397
NOS2_HUMAN	11.5503058050045	Newly quantified	398
JMY_HUMAN	11.54997701208315	Newly quantified	399
RL15_HUMAN	11.5480418341141	Common	400
FEN1_HUMAN	11.5449735379249	Common	401
EWS_HUMAN	11.5415275008822	Common	402
COF1_HUMAN	11.5405985989703	Common	403
PCDGD_HUMAN	11.537184144188451	Newly quantified	404
APOL5_HUMAN	11.5329115295854	Newly quantified	405
LMAN2_HUMAN	11.5313862673802	Common	406
HS71A_HUMAN;HS71B_HUMAN	11.5303356097857	Common	407
PRKDC_HUMAN	11.5301073727281	Common	408
CLCA_HUMAN	11.5256340764331	Common	409
SERA_HUMAN	11.5249156133672	Common	410
NRM_HUMAN	11.521822145495	Common	411
TCEA2_HUMAN	11.5210839397258	Newly quantified	412
CBX1_HUMAN	11.5204283540724	Common	413
CFA70_HUMAN	11.516975645063	Newly quantified	414
FGF20_HUMAN	11.5122488931748	Newly quantified	415
ATPO_HUMAN	11.5115086399023	Common	416
CBX3_HUMAN	11.5093983281045	Common	417
TCEA1_HUMAN	11.5042235968075	Common	418
SUMO1_HUMAN	11.502789749961	Common	419
PSB6_HUMAN	11.499496152062	Common	420
GLYM_HUMAN	11.4986606818748	Common	421
KRT85_HUMAN	11.4953752130545	Newly quantified	422
PLP2_HUMAN	11.494808567041	Common	423
MCM7_HUMAN	11.4895773873692	Common	424
TERA_HUMAN	11.4890463995017	Common	425
HAT1_HUMAN	11.4864808137525	Common	426
LMNB1_HUMAN	11.4845628851783	Common	427
CCN1_HUMAN	11.4838766783844	Common	428
DPYL2_HUMAN	11.4837668762804	Common	429
RAB1A_HUMAN	11.4831646300756	Common	430
PDIA1_HUMAN	11.481240958829	Common	431
ALDR_HUMAN	11.4805702062152	Common	432
SARNP_HUMAN	11.4754243444072	Common	433
MDHM_HUMAN	11.4723836863819	Common	434
RS4X_HUMAN	11.4708714677067	Common	435
STMN1_HUMAN	11.4686617856412	Common	436
ALS2_HUMAN	11.4675080546684	Newly quantified	437
CH074_HUMAN	11.46581744136755	Newly quantified	438
RPAB1_HUMAN	11.4647758854903	Common	439
RU17_HUMAN	11.4642773480825	Common	440
MRO2B_HUMAN	11.4595879655091	Common	441
LAT1_HUMAN	11.4588590213515	Common	442
MYH11_HUMAN	11.4564048983525	Newly quantified	443
ERP29_HUMAN	11.4540202997479	Common	444
K1210_HUMAN	11.45008864987065	Newly quantified	445
RL27_HUMAN	11.4498316927667	Common	446
PABP1_HUMAN	11.4480294209513	Common	447
PPIL1_HUMAN	11.447226967564	Common	448
CDV3_HUMAN	11.4436084612693	Common	449
BIP_HUMAN	11.440058698265	Common	450
PI51A_HUMAN;PIPSL_HUMAN	11.4359272175406	Newly quantified	451
IF4A3_HUMAN	11.4348693108839	Common	452
CDK17_HUMAN	11.43245707967515	Newly quantified	453
GTR1_HUMAN	11.4322069292432	Common	454
RANG_HUMAN	11.4321893141289	Common	455
SPEG_HUMAN	11.4321740609104	Newly quantified	456
BFSP1_HUMAN	11.4317433966017	Newly quantified	457
ZBT39_HUMAN	11.43144872308535	Common	458
IF2B3_HUMAN	11.4307565929869	Common	459
RAP2C_HUMAN	11.43071375094225	Newly quantified	460
FLNA_HUMAN	11.4286833413735	Common	461
SAHH_HUMAN	11.4280887531595	Common	462
ATLA1_HUMAN	11.4229309675429	Common	463
PPIE_HUMAN	11.4217609547209	Common	464
NOP56_HUMAN	11.42138857653	Common	465
EFCB5_HUMAN	11.41606383649975	Newly quantified	466
KHDR3_HUMAN	11.4153055562844	Common	467
MRT4_HUMAN	11.4087795085433	Common	468
PROF2_HUMAN	11.4063962799577	Common	469
CARL1_HUMAN	11.405021079145449	Newly quantified	470
KISHA_HUMAN	11.4048790927582	Common	471
ERGI3_HUMAN	11.4029064439912	Common	472
EF2_HUMAN	11.40101526187	Common	473
STMN2_HUMAN	11.4005111367105	Common	474
MK01_HUMAN	11.4000663347775	Common	475
TOP1_HUMAN	11.3967497185136	Common	476
GPX8_HUMAN	11.3929133441161	Common	477
PA1B3_HUMAN	11.3920274444379	Common	478
ADAL_HUMAN	11.3903419479296	Newly quantified	479
RBM10_HUMAN	11.3885066693649	Common	480
RL35A_HUMAN	11.3881075978217	Common	481
RL40_HUMAN;RS27A_HUMAN;UBB_HUMAN;UBC_HUMAN	11.3869345620915	Common	482
3MG_HUMAN	11.3865129900481	Common	483
ASCC2_HUMAN	11.3850034544766	Newly quantified	484
SCD_HUMAN	11.38421773085	Newly quantified	485
MTDC_HUMAN	11.3834094100738	Common	486
MGN_HUMAN	11.3831259856598	Newly quantified	487
DPM3_HUMAN	11.3812728184066	Common	488
SET_HUMAN	11.3811708150356	Common	489
CHTOP_HUMAN	11.3807597436741	Common	490
FA83H_HUMAN	11.38059040982475	Newly quantified	491
UBXN1_HUMAN	11.3801913387832	Common	492
DDX1_HUMAN	11.3767701638827	Common	493
RIOX1_HUMAN	11.3755577265347	Common	494
DDX50_HUMAN	11.3740680571036	Common	495
LMAN1_HUMAN	11.3740077970798	Common	496
MYLK_HUMAN	11.3735950732805	Common	497
WDR1_HUMAN	11.3724321292937	Common	498
CNN3_HUMAN	11.3723706714655	Common	499
LC7L2_HUMAN	11.3681276437573	Common	500
TECTA_HUMAN	11.3663249416589	Newly quantified	501
RFA2_HUMAN	11.3655114997928	Common	502
UB2V1_HUMAN	11.3647415120632	Common	503
CRIP2_HUMAN	11.363129022224449	Common	504
CCAR2_HUMAN	11.3597447337109	Common	505
SG2A2_HUMAN	11.35946010184675	Common	506
DDX23_HUMAN	11.3591111385872	Common	507
PP1A_HUMAN	11.3567583610131	Common	508
CSKP_HUMAN	11.3553976100259	Newly quantified	509
PWP2_HUMAN	11.3551733449636	Common	510
TPPC3_HUMAN	11.3530434644368	Common	511
RFC4_HUMAN	11.352773466356	Common	512
RL5_HUMAN	11.3493744206182	Common	513
TASO2_HUMAN	11.3429587622411	Newly quantified	514
MBOA7_HUMAN	11.3427054078774	Common	515
CU062_HUMAN	11.3425247653908	Newly quantified	516
BCAP_HUMAN	11.3414866543596	Newly quantified	517
PRSR2_HUMAN	11.3408812871148	Newly quantified	518
WDR81_HUMAN	11.33933143578355	Common	519
ITB1_HUMAN	11.337223847366	Common	520
RT16_HUMAN	11.3360489092751	Common	521
LYSC_HUMAN	11.3338815833296	Common	522
KDM3A_HUMAN	11.3297202349211	Newly quantified	523
RSSA_HUMAN	11.3288274388969	Common	524
NOC2L_HUMAN	11.3255792917409	Common	525
SP16H_HUMAN	11.3241054100582	Common	526
TYY1_HUMAN	11.3213205757982	Common	527
U2AF1_HUMAN	11.318985697991	Newly quantified	528
RBM3_HUMAN	11.3183487217728	Common	529
TBB6_HUMAN	11.315979315342	Common	530
TOM6_HUMAN	11.31401786647095	Newly quantified	531
RECQ1_HUMAN	11.3123910705644	Common	532
K1C17_HUMAN	11.3110027025569	Common	533
FBRL_HUMAN	11.3087936849554	Common	534
AHSA1_HUMAN	11.3085959322085	Common	535
SYDC_HUMAN	11.3052452835951	Common	536
XPO2_HUMAN	11.3044098988448	Common	537
API5_HUMAN	11.2966157079683	Common	538
SART3_HUMAN	11.2964597275638	Common	539
FUBP2_HUMAN	11.2921553818219	Common	540
HNRDL_HUMAN	11.2892893306061	Common	541
KTHY_HUMAN	11.2880887231773	Common	542
RLA1_HUMAN	11.2880282799925	Newly quantified	543
JUPI2_HUMAN	11.2871682827166	Common	544
MICB_HUMAN	11.287035530934	Newly quantified	545
SSRP1_HUMAN	11.2858470562443	Common	546
WDR46_HUMAN	11.2850674373916	Common	547
TR150_HUMAN	11.2831819794203	Common	548
HNRL1_HUMAN	11.2818429276585	Common	549
RL23_HUMAN	11.2813946144211	Common	550
GNL3_HUMAN	11.2810327798705	Common	551
ACSL3_HUMAN	11.2798549054092	Common	552
DDB1_HUMAN	11.2765156943844	Common	553
DEN1A_HUMAN	11.2734364017591	Newly quantified	554
DNMT1_HUMAN	11.2725581638842	Common	555
PUR6_HUMAN	11.2723636430129	Common	556
M3K10_HUMAN	11.2708344680464	Newly quantified	557
CATB_HUMAN	11.269580910630701	Common	558
COA3_HUMAN	11.26932705721445	Common	559
STK10_HUMAN	11.2671495069413	Newly quantified	560
RS6_HUMAN	11.2669947360579	Common	561
RL18A_HUMAN	11.265695227629	Common	562
RUVB1_HUMAN	11.263035170842	Common	563
RTRAF_HUMAN	11.2629979500897	Common	564
MYEF2_HUMAN	11.2620815455784	Common	565
ROAA_HUMAN	11.2604706366906	Common	566
H2B1K_HUMAN	11.2604279386352	Common	567
LDB1_HUMAN;LDB2_HUMAN	11.2599692698941	Newly quantified	568
MIDN_HUMAN	11.2584300649914	Newly quantified	569
TITIN_HUMAN	11.2555239497176	Newly quantified	570
K1C15_HUMAN	11.2466717597744	Newly quantified	571
SNR27_HUMAN	11.2442427154248	Common	572
HBB_HUMAN;HBD_HUMAN	11.2409667303228	Newly quantified	573
ARP2_HUMAN	11.2407147975908	Common	574
MTREX_HUMAN	11.2396416676615	Common	575
ANXA1_HUMAN	11.2395714040006	Common	576
HMGN4_HUMAN	11.2383155296941	Common	577
H12_HUMAN	11.2360752720281	Common	578
U3IP2_HUMAN	11.2358177579021	Common	579
CRBG3_HUMAN	11.231769425811851	Newly quantified	580
RBM39_HUMAN	11.2309568821429	Common	581
IGLC2_HUMAN;IGLC3_HUMAN	11.23087765220355	Newly quantified	582
S10A2_HUMAN	11.2293019558745	Common	583
RAVR2_HUMAN	11.22899274322695	Common	584
PALM3_HUMAN	11.2284657180845	Newly quantified	585
EIF3C_HUMAN;EIFCL_HUMAN	11.2260664317185	Common	586
PRDX5_HUMAN	11.2259964242014	Common	587
LYPA1_HUMAN	11.2255296416628	Common	588
MXRA7_HUMAN	11.22546252283945	Newly quantified	589
CISY_HUMAN	11.2250295733689	Common	590
SPF30_HUMAN	11.2241842195734	Common	591
ANM1_HUMAN	11.2233124583164	Common	592
RS27_HUMAN	11.2224564820371	Common	593
ARPC5_HUMAN	11.22133420983925	Common	594
HLAG_HUMAN	11.21984535146165	Common	595
DPOE3_HUMAN	11.219368765358	Common	596
IMA1_HUMAN	11.2185899623568	Common	597
ODP2_HUMAN	11.2157582094988	Common	598
ALG1_HUMAN	11.214391237400001	Common	599
EPIPL_HUMAN	11.2143087113033	Newly quantified	600
RL7L_HUMAN	11.2140586575593	Common	601
CH60_HUMAN	11.2133122286217	Common	602
LMF2_HUMAN	11.213188365547001	Common	603
RBM42_HUMAN	11.2129690616562	Common	604
MCM4_HUMAN	11.2127530790679	Common	605
MCM2_HUMAN	11.2109311179528	Common	606
MTCH2_HUMAN	11.2079982353759	Common	607
PCD23_HUMAN	11.206793735340849	Newly quantified	608
LRC59_HUMAN	11.2066113115751	Common	609
RP25L_HUMAN	11.2065639386021	Common	610
ING4_HUMAN	11.20591914491375	Newly quantified	611
ENPL_HUMAN	11.2029986323372	Common	612
RMXL1_HUMAN	11.2028299766338	Common	613
YTDC2_HUMAN	11.19579873699545	Common	614
EZRI_HUMAN	11.1940054231294	Common	615
HXK1_HUMAN	11.1939417959168	Common	616
U2AF2_HUMAN	11.1919318188846	Common	617
KRI1_HUMAN	11.1906562837956	Common	618
SRRT_HUMAN	11.1900510869991	Common	619
PCNP_HUMAN	11.1885597604135	Common	620
SF3B2_HUMAN	11.1855120291463	Common	621
CO1A1_HUMAN	11.1850184511513	Common	622
HS90B_HUMAN	11.1846252662035	Common	623
ZA2G_HUMAN	11.1817583374821	Common	624
PARP1_HUMAN	11.1815515741413	Common	625
LGUL_HUMAN	11.1813843393115	Common	626
IMB1_HUMAN	11.1800413878253	Common	627
RPAB5_HUMAN	11.1790240196364	Common	628
DNJC9_HUMAN	11.1775218728635	Common	629
DEST_HUMAN	11.1742967652278	Common	630
DDX42_HUMAN	11.1717655009959	Common	631
CPSF6_HUMAN	11.1692069339565	Common	632
EXOS2_HUMAN	11.1683840614386	Common	633
GRB2_HUMAN	11.1655146397459	Common	634
DEN2A_HUMAN;DEN2C_HUMAN;DEN2D_HUMAN	11.16184166506995	Newly quantified	635
SON_HUMAN	11.1609297840437	Common	636
ICLN_HUMAN	11.1608523137977	Common	637
HDAC1_HUMAN	11.1607897672271	Common	638
COX7B_HUMAN	11.158286078668649	Newly quantified	639
COX41_HUMAN	11.1576380579384	Common	640
RASN_HUMAN	11.1571470808346	Newly quantified	641
CF195_HUMAN	11.1562080047659	Newly quantified	642
AT2A2_HUMAN	11.1560532132315	Common	643
EYA3_HUMAN	11.1550015580821	Newly quantified	644
TXIP1_HUMAN	11.1542170161315	Newly quantified	645
5MP2_HUMAN	11.1519278330227	Newly quantified	646
H2A2A_HUMAN;H2A2C_HUMAN	11.151225646461	Common	647
CG050_HUMAN	11.1506876627848	Common	648
PSA5_HUMAN	11.1483500379606	Common	649
BT3L4_HUMAN	11.1478902165829	Common	650
WDR18_HUMAN	11.1478562044401	Common	651
MSH3_HUMAN	11.1476485865299	Newly quantified	652
CPSF2_HUMAN	11.1472776372653	Common	653
EZHIP_HUMAN	11.1448902559578	Common	654
NLE1_HUMAN	11.1442449279304	Common	655
DNJC8_HUMAN	11.1424202981187	Common	656
TGT_HUMAN	11.1420074348638	Common	657
BAG2_HUMAN	11.1404173316708	Common	658
UFD1_HUMAN	11.1404165253794	Common	659
S26A6_HUMAN	11.138484661883	Newly quantified	660
MCM3_HUMAN	11.1383561859126	Common	661
ABT1_HUMAN	11.1357721398149	Common	662
NC2B_HUMAN	11.1339350263844	Common	663
RAB6A_HUMAN	11.1304560657746	Common	664
COIL_HUMAN	11.1304488202177	Common	665
STEA3_HUMAN	11.12968258980385	Common	666
PPIA_HUMAN	11.1291458621511	Common	667
AFF1_HUMAN	11.1270699470048	Common	668
ADH7_HUMAN	11.12562328855375	Newly quantified	669
PHAX_HUMAN	11.1252725183166	Common	670
P5CS_HUMAN	11.1224698491105	Common	671
HDGR2_HUMAN	11.1223302300891	Common	672
TBL1R_HUMAN	11.1182539072095	Common	673
QCR1_HUMAN	11.1167974237489	Common	674
ML12A_HUMAN;ML12B_HUMAN	11.1160431940012	Common	675
SF3A1_HUMAN	11.1154555259247	Common	676
KIF5C_HUMAN	11.1154190693051	Newly quantified	677
IL3_HUMAN	11.11443973485935	Newly quantified	678
DNJB1_HUMAN	11.1139606752904	Common	679
SNX2_HUMAN	11.1130719311074	Common	680
MK03_HUMAN	11.1119606847127	Common	681
LONP2_HUMAN	11.11079698353935	Newly quantified	682
ORML1_HUMAN;ORML2_HUMAN;ORML3_HUMAN	11.1092497495195	Newly quantified	683
WDR87_HUMAN	11.107830325004851	Newly quantified	684
MARK1_HUMAN;MARK2_HUMAN;MARK3_HUMAN	11.10679690381965	Newly quantified	685
EXTL3_HUMAN	11.1064535873045	Newly quantified	686
BAP18_HUMAN	11.1045767031148	Common	687
CDK9_HUMAN	11.1044085640993	Common	688
LDHD_HUMAN	11.1034353004242	Newly quantified	689
TMA7_HUMAN	11.1025938102887	Common	690
DDX47_HUMAN	11.1021859327356	Common	691
DYH9_HUMAN	11.09704833108815	Newly quantified	692
MLEC_HUMAN	11.0940868304549	Common	693
SMU1_HUMAN	11.0921096507203	Common	694
HINT1_HUMAN	11.0918208935982	Common	695
THOC4_HUMAN	11.0911709054256	Common	696
BRX1_HUMAN	11.0883902602146	Common	697
SCO1_HUMAN	11.08831282902465	Common	698
RAE1L_HUMAN	11.0853254516256	Common	699
SNUT2_HUMAN	11.0853203694464	Common	700
COMT_HUMAN	11.0849621236277	Common	701
HDAC2_HUMAN	11.0841569881001	Common	702
RAP1A_HUMAN;RAP1B_HUMAN	11.0838816550488	Common	703
WASH2_HUMAN;WASH3_HUMAN	11.0834999669964	Common	704
RPAB3_HUMAN	11.0809134734131	Common	705
NEST_HUMAN	11.0807226034908	Common	706
HM13_HUMAN	11.0805405791757	Common	707
RBCC1_HUMAN	11.0790046064663	Newly quantified	708
K1C24_HUMAN	11.0778369075588	Newly quantified	709
T3HPD_HUMAN	11.0765782408305	Common	710
SMCA1_HUMAN	11.0750193824541	Common	711
CLIC1_HUMAN	11.0748471215783	Common	712
HSP74_HUMAN	11.0747196619126	Common	713
SAP18_HUMAN	11.0741173113734	Common	714
LYPA2_HUMAN	11.0739993706433	Common	715
ACL6A_HUMAN	11.073549240718	Common	716
LSM8_HUMAN	11.0710835064122	Common	717
CA043_HUMAN	11.0709431897328	Newly quantified	718
HMCS1_HUMAN	11.0690763324624	Common	719
WDR82_HUMAN	11.0684789195324	Common	720
S47A2_HUMAN	11.0668658989318	Newly quantified	721
ATPMK_HUMAN	11.0665356816236	Newly quantified	722
RUVB2_HUMAN	11.0664714121138	Common	723
YES_HUMAN	11.0617464153965	Common	724
ZFR_HUMAN	11.0595929747087	Common	725
IMP4_HUMAN	11.0574538231023	Common	726
MYCBP_HUMAN	11.05699113052565	Common	727
XPO1_HUMAN	11.0522382172418	Common	728
MOGS_HUMAN	11.0502840178819	Common	729
CEBPZ_HUMAN	11.0479536693326	Common	730
SC16B_HUMAN	11.04661617668355	Newly quantified	731
TFR1_HUMAN	11.0442903629128	Common	732
RRP1B_HUMAN	11.0436244251124	Common	733
PSA3_HUMAN	11.0431678734716	Common	734
DDX49_HUMAN	11.042654405786	Common	735
GOGA3_HUMAN	11.0414789302974	Common	736
ACTN2_HUMAN	11.0398349720987	Common	737
PDLI4_HUMAN	11.0388822644737	Common	738
TPPC4_HUMAN	11.0388229899571	Common	739
DDA1_HUMAN	11.038800297235799	Common	740
AP1S1_HUMAN	11.0373785504745	Common	741
MYH9_HUMAN	11.0348979552327	Common	742
H2AW_HUMAN	11.0345713673777	Common	743
AATM_HUMAN	11.0344581886264	Common	744
HNRC1_HUMAN;HNRC3_HUMAN;HNRC4_HUMAN	11.03407682791245	Common	745
ODO2_HUMAN	11.0333281420277	Common	746
TSP1_HUMAN	11.0331346361153	Common	747
CALX_HUMAN	11.0330890843308	Common	748
SAR1A_HUMAN	11.0320632468145	Common	749
RBM4_HUMAN	11.0320610675682	Common	750
EMAL6_HUMAN	11.0317996012758	Common	751
ANXA7_HUMAN	11.0314177827844	Common	752
NUP93_HUMAN	11.0308556111172	Common	753
UB2D3_HUMAN	11.0306473749889	Common	754
M3K19_HUMAN	11.0289943642487	Common	755
CAZA1_HUMAN	11.0278870599604	Common	756
GTPB4_HUMAN	11.0271475509178	Newly quantified	757
AP2A1_HUMAN	11.0262879444814	Common	758
VTA1_HUMAN	11.0259262309058	Common	759
TADBP_HUMAN	11.0256862155625	Common	760
SLX9_HUMAN	11.0249367445479	Newly quantified	761
SPT4H_HUMAN	11.0248859846057	Common	762
RU1C_HUMAN	11.0247944149834	Common	763
PA2G4_HUMAN	11.0238651181368	Common	764
STT3B_HUMAN	11.0235469582134	Common	765
ATIF1_HUMAN	11.0229998371538	Common	766
PUS7L_HUMAN	11.0188134609445	Newly quantified	767
MUC16_HUMAN	11.01741139280055	Newly quantified	768
TCPB_HUMAN	11.0171673745966	Common	769
PROF1_HUMAN	11.016829593819	Common	770
PFD1_HUMAN	11.0165734730325	Common	771
CYTA_HUMAN	11.016461583122	Common	772
RFOX1_HUMAN;RFOX2_HUMAN	11.0146927255758	Common	773
TOM20_HUMAN	11.0141340057895	Common	774
PRS7_HUMAN	11.0138217623686	Common	775
PGAM5_HUMAN	11.0134308541039	Common	776
PDLI7_HUMAN	11.0133800268759	Common	777
RAB1B_HUMAN	11.0124222153286	Common	778
TCPA_HUMAN	11.0115373469659	Common	779
ARPC3_HUMAN	11.0098820240101	Common	780
CCAR1_HUMAN	11.0098699615401	Common	781
SF3B3_HUMAN	11.0094322584097	Common	782
RBM12_HUMAN	11.0077179574607	Common	783
WDR33_HUMAN	11.0070672977029	Common	784
CAVN1_HUMAN	11.0040778111065	Common	785
RL28_HUMAN	11.0028563412062	Common	786
PLEC_HUMAN	11.0022096228904	Common	787
RPA49_HUMAN	11.0015609666007	Common	788
TMM33_HUMAN	10.9984738292603	Common	789
RPF2_HUMAN	10.9978380429157	Common	790
KIF2A_HUMAN	10.9920184070333	Common	791
PRS4_HUMAN	10.9899789709857	Common	792
DDX27_HUMAN	10.9893627622604	Common	793
PSD4_HUMAN	10.98898389590595	Newly quantified	794
PEF1_HUMAN	10.9886947097567	Common	795
TXD12_HUMAN	10.9871297747279	Common	796
MCES_HUMAN	10.9870969291767	Common	797
TONSL_HUMAN	10.9865611476179	Common	798
DDX54_HUMAN	10.9860573187001	Common	799
LMNB2_HUMAN	10.9839059337189	Common	800
TM9S2_HUMAN	10.9835601480535	Common	801
CHERP_HUMAN	10.983398950271	Common	802
TIF1B_HUMAN	10.9832708854445	Common	803
RFC5_HUMAN	10.9829454077146	Common	804
PSMD8_HUMAN	10.9819864805211	Common	805
JAK3_HUMAN	10.98020613224855	Common	806
DSRAD_HUMAN	10.9801146950729	Common	807
SPO11_HUMAN	10.97968615832975	Newly quantified	808
TCPH_HUMAN	10.9795712241073	Common	809
ACINU_HUMAN	10.9789656683489	Common	810
PIN4_HUMAN	10.978426113797	Common	811
PRP8_HUMAN	10.9739503152639	Common	812
HBA_HUMAN	10.9735459458873	Common	813
ARP3_HUMAN	10.9732200249427	Common	814
DENR_HUMAN	10.9704271506867	Common	815
S61A1_HUMAN	10.9686838228802	Common	816
BAP31_HUMAN	10.9678652412853	Common	817
MOB1A_HUMAN;MOB1B_HUMAN	10.9641609609198	Common	818
IMA4_HUMAN	10.9609958753358	Common	819
SREK1_HUMAN	10.9607988760017	Common	820
UBF1_HUMAN	10.9604878995342	Common	821
IF2A_HUMAN	10.9601343370395	Common	822
RS21_HUMAN	10.959582143882	Common	823
MBB1A_HUMAN	10.9583995273673	Common	824
RNPS1_HUMAN	10.956820076931	Common	825
HNRPD_HUMAN	10.9566129028926	Common	826
CADH2_HUMAN	10.9560124403803	Common	827
CAN7_HUMAN	10.9559548903081	Newly quantified	828
ECHA_HUMAN	10.9551844562806	Common	829
NDUAC_HUMAN	10.954657258671851	Newly quantified	830
LSG1_HUMAN	10.9543549667493	Common	831
OGA_HUMAN	10.9535202951327	Common	832
PSMD9_HUMAN	10.9527362869168	Common	833
CCD17_HUMAN	10.9497197362618	Newly quantified	834
ERLEC_HUMAN	10.9477136939827	Newly quantified	835
TMCO1_HUMAN	10.9459484205182	Common	836
TGS1_HUMAN	10.9455060316176	Common	837
RAB13_HUMAN	10.9452548060515	Common	838
HNRL2_HUMAN	10.9433436982514	Common	839
RS13_HUMAN	10.9423153074254	Common	840
RPAB4_HUMAN	10.9407588791628	Common	841
FBLI1_HUMAN	10.9404663381663	Newly quantified	842
LRP2_HUMAN	10.93750720576	Newly quantified	843
MAL2_HUMAN	10.9358749388006	Newly quantified	844
CGBP1_HUMAN	10.9358671940377	Newly quantified	845
IMP3_HUMAN	10.9328004237978	Common	846
FUBP3_HUMAN	10.9325249281145	Common	847
TMED2_HUMAN	10.9321604016526	Common	848
LANC1_HUMAN	10.9314128137171	Common	849
SMD2_HUMAN	10.931347153807	Common	850
TMX1_HUMAN	10.9311260399021	Common	851
SSRD_HUMAN	10.9298523713206	Common	852
NU155_HUMAN	10.9296371143064	Common	853
RT07_HUMAN	10.9288198251001	Common	854
ZNRD2_HUMAN	10.92864479996895	Common	855
PRS8_HUMAN	10.9266695541492	Common	856
UFC1_HUMAN	10.92645255876025	Common	857
NUP35_HUMAN	10.9257106347352	Common	858
MAP4_HUMAN	10.9255822390512	Common	859
CLSPN_HUMAN	10.922532822275	Common	860
NASP_HUMAN	10.9194507480135	Common	861
TRA2A_HUMAN	10.9192966479624	Common	862
HAKAI_HUMAN	10.918416136072	Newly quantified	863
PLCB2_HUMAN	10.9169619494183	Common	864
PGTB2_HUMAN	10.91616883997155	Common	865
MCU_HUMAN	10.9160966378779	Common	866
AT5F1_HUMAN	10.9159116204314	Common	867
TEAD1_HUMAN	10.9149024160344	Newly quantified	868
EBP2_HUMAN	10.9138219738755	Common	869
SC11A_HUMAN	10.9125181009191	Common	870
MGST2_HUMAN	10.9110822024575	Newly quantified	871
RPB3_HUMAN	10.911023460315	Common	872
CSN1_HUMAN	10.9105153849614	Common	873
INT11_HUMAN	10.9084564796188	Common	874
SND1_HUMAN	10.9072065722991	Common	875
ARL3_HUMAN	10.9070825767579	Common	876
GPAM1_HUMAN	10.9048387559836	Common	877
SNW1_HUMAN	10.9043410406684	Common	878
TPM4_HUMAN	10.9041703193574	Common	879
VINC_HUMAN	10.9016121658469	Common	880
PRS6A_HUMAN	10.9005822766489	Common	881
PININ_HUMAN	10.8991807679203	Common	882
WBP11_HUMAN	10.8989027975681	Common	883
RBM14_HUMAN	10.8988932592897	Common	884
PAPS1_HUMAN	10.8981603450361	Common	885
UXS1_HUMAN	10.8979620212006	Newly quantified	886
HNRH2_HUMAN	10.8927985701371	Common	887
TOM70_HUMAN	10.8912122813677	Common	888
ERP44_HUMAN	10.8884284485042	Common	889
NDUB3_HUMAN	10.88768232811265	Common	890
ZCCHL_HUMAN	10.887309687739	Newly quantified	891
PR40A_HUMAN	10.8855860605921	Common	892
EMD_HUMAN	10.8846235520727	Common	893
XRN2_HUMAN	10.8840641461741	Common	894
GTF2I_HUMAN	10.8838457811626	Common	895
SHRPN_HUMAN	10.8835066763108	Newly quantified	896
SNAA_HUMAN	10.8811402557679	Common	897
ZN207_HUMAN	10.8801652687301	Common	898
PSA6_HUMAN	10.8790153810794	Common	899
TMM65_HUMAN	10.8775663783194	Common	900
ZN622_HUMAN	10.875878714031451	Common	901
RCC2_HUMAN	10.875631393303	Common	902
AP1G1_HUMAN	10.8715722525899	Common	903
PSA7_HUMAN	10.8701721133444	Common	904
RT28_HUMAN	10.8697462224083	Common	905
PABP4_HUMAN	10.8697340424678	Common	906
C8AP2_HUMAN	10.8680591598835	Newly quantified	907
SYNJ1_HUMAN	10.8669133472662	Common	908
FAS_HUMAN	10.8664145655715	Common	909
SR140_HUMAN	10.8655820684936	Common	910
1433B_HUMAN	10.8650370530739	Common	911
TPSN_HUMAN	10.8643242438231	Common	912
RD23B_HUMAN	10.8641599524685	Common	913
DHC24_HUMAN	10.8637188617045	Common	914
SYQ_HUMAN	10.8628652149065	Common	915
ACTN4_HUMAN	10.8621957693657	Common	916
GRP75_HUMAN	10.8616383292824	Common	917
STT3A_HUMAN	10.861305642027	Common	918
VRK1_HUMAN	10.8604132142794	Common	919
UBP5_HUMAN	10.8593076234248	Common	920
YTDC1_HUMAN	10.8562331821865	Common	921
WDR17_HUMAN	10.8549737826922	Newly quantified	922
FOXK1_HUMAN	10.8549602340621	Common	923
UCRI_HUMAN	10.8546392485754	Common	924
TLN1_HUMAN	10.8525391069206	Common	925
NOP58_HUMAN	10.8493330841437	Common	926
RL26_HUMAN	10.8487740214359	Common	927
CPSF1_HUMAN	10.8486691272195	Common	928
DDX18_HUMAN	10.8469319771589	Common	929
2A5G_HUMAN	10.8440738137453	Common	930
NCPR_HUMAN	10.8424385136668	Common	931
IR3IP_HUMAN	10.8418907882278	Newly quantified	932
EMC8_HUMAN	10.839720501893	Common	933
DNJC3_HUMAN	10.839545278457	Common	934
PTN1_HUMAN	10.8386102156078	Common	935
CHIP_HUMAN	10.8384546245631	Common	936
CEPT1_HUMAN	10.837965530557899	Common	937
HP1B3_HUMAN	10.8379307360803	Common	938
MTA2_HUMAN	10.837101221445	Common	939
PTN2_HUMAN	10.8370844587504	Common	940
FXL12_HUMAN	10.8335394332449	Common	941
ALDOA_HUMAN	10.8324068421342	Common	942
IMDH2_HUMAN	10.8294039417635	Common	943
SVEP1_HUMAN	10.82845337439195	Newly quantified	944
AFF4_HUMAN	10.827079862219	Common	945
CUTA_HUMAN	10.8255989377453	Common	946
APMAP_HUMAN	10.8247932309083	Common	947
YTHD2_HUMAN	10.82458415778365	Common	948
FADS2_HUMAN	10.8241738083144	Common	949
T2AG_HUMAN	10.8240333552567	Common	950
RS20_HUMAN	10.8238482371334	Common	951
PRPF3_HUMAN	10.8232998439202	Common	952
GSTO1_HUMAN	10.8205691525723	Common	953
DEFI6_HUMAN	10.8188010182762	Newly quantified	954
RAB2A_HUMAN	10.8183698958032	Common	955
HACL1_HUMAN	10.8183263823438	Newly quantified	956
RFC2_HUMAN	10.8178830966407	Common	957
GALK1_HUMAN	10.8169796051917	Common	958
KIF2C_HUMAN	10.8165058362219	Common	959
LARP1_HUMAN	10.8149984069592	Common	960
PSIP1_HUMAN	10.8141789049005	Common	961
NUP98_HUMAN	10.8140863558403	Common	962
CCDC9_HUMAN	10.8129075113922	Newly quantified	963
NECP1_HUMAN	10.8127769874097	Newly quantified	964
ATP5J_HUMAN	10.8116662236067	Common	965
UBE2K_HUMAN	10.8109893437346	Common	966
G3BP1_HUMAN	10.8109816614447	Common	967
EIF3G_HUMAN	10.8109027085974	Common	968
STML2_HUMAN	10.8100893369401	Common	969
PSDE_HUMAN	10.8097257925385	Common	970
MTCH1_HUMAN	10.80781762531345	Common	971
RL21_HUMAN	10.8065967842668	Common	972
IMUP_HUMAN	10.8046326549662	Newly quantified	973
LAS1L_HUMAN	10.8023838225772	Common	974
UT14A_HUMAN	10.8017294402444	Common	975
CHM1A_HUMAN	10.8011217810045	Newly quantified	976
ACTN1_HUMAN	10.8010471013517	Common	977
PARN_HUMAN	10.8006688104009	Common	978
EIF3I_HUMAN	10.8005099798555	Common	979
PAIP1_HUMAN	10.7996711020343	Common	980
SH3G1_HUMAN	10.797248271845302	Common	981
CHD4_HUMAN	10.796211382704	Common	982
EFTU_HUMAN	10.7961511455379	Common	983
LC7L3_HUMAN	10.7959578508523	Common	984
NOL9_HUMAN	10.7959242483398	Common	985
CHRC1_HUMAN	10.7958010342766	Newly quantified	986
UBP7_HUMAN	10.7956616863718	Common	987
ARF5_HUMAN	10.7955394930508	Common	988
EIF3F_HUMAN	10.7947091430211	Common	989
VAPB_HUMAN	10.7925818574332	Common	990
SMRD2_HUMAN	10.7920924867484	Common	991
SMRC2_HUMAN	10.7911672071551	Common	992
ORN_HUMAN	10.7899189847688	Common	993
NEUL1_HUMAN	10.7889889479842	Newly quantified	994
CYRIB_HUMAN	10.7886246887526	Newly quantified	995
MRE11_HUMAN	10.7881427904416	Common	996
NIPS2_HUMAN	10.7880450351897	Common	997
RBM34_HUMAN	10.7879769103292	Common	998
TRAP1_HUMAN	10.7877479356244	Common	999
U520_HUMAN	10.7872368504653	Common	1000
COX5B_HUMAN	10.7872048074235	Common	1001
CPNE3_HUMAN	10.7869386271296	Common	1002
DBR1_HUMAN	10.7868711446377	Common	1003
S23IP_HUMAN	10.7859952912302	Common	1004
CATAC_HUMAN	10.7851252344577	Newly quantified	1005
K1C10_HUMAN	10.784799849587	Common	1006
HIRP3_HUMAN	10.7839847957228	Common	1007
ENPLL_HUMAN	10.782877237504099	Newly quantified	1008
XRCC1_HUMAN	10.7812171307038	Common	1009
MRP_HUMAN	10.7808311392469	Common	1010
MYL6_HUMAN	10.7796141869212	Common	1011
KAD3_HUMAN	10.7787009986153	Common	1012
KIF4A_HUMAN	10.7768058088946	Common	1013
MFAP1_HUMAN	10.776351237824	Common	1014
RRS1_HUMAN	10.7746061314185	Common	1015
TOIP1_HUMAN	10.7745806335345	Common	1016
RAMAC_HUMAN	10.7716464745432	Common	1017
CP135_HUMAN	10.770289111363951	Common	1018
TCPE_HUMAN	10.7694716426196	Common	1019
CT451_HUMAN;CT453_HUMAN;CT455_HUMAN;CT456_HUMAN;CT457_HUMAN	10.7693266892027	Common	1020
GBG5B_HUMAN;GBG5_HUMAN	10.7691069503924	Newly quantified	1021
NU107_HUMAN	10.7677200766595	Common	1022
ZC3HF_HUMAN	10.7675541009427	Common	1023
1433E_HUMAN	10.7666083182548	Common	1024
HPBP1_HUMAN	10.7663697354372	Common	1025
SCAF4_HUMAN	10.766077380625799	Common	1026
CC174_HUMAN	10.7641597968614	Newly quantified	1027
NCBP2_HUMAN	10.7637190695811	Common	1028
BHE40_HUMAN	10.76337547277475	Common	1029
PR38A_HUMAN	10.7631098506149	Common	1030
PEBP1_HUMAN	10.7629200204168	Common	1031
PAIRB_HUMAN	10.7625776928114	Common	1032
GLRX3_HUMAN	10.7618811095866	Common	1033
PROB1_HUMAN	10.76176617013845	Newly quantified	1034
SQSTM_HUMAN	10.7609956198006	Common	1035
SMC3_HUMAN	10.7608450810771	Common	1036
NXF1_HUMAN	10.7602236620067	Common	1037
ID1_HUMAN	10.76016072061425	Common	1038
SAR1B_HUMAN	10.7598269390892	Common	1039
QKI_HUMAN	10.7579237458377	Common	1040
RT34_HUMAN	10.7568348131205	Common	1041
CENPX_HUMAN	10.7540900553578	Common	1042
RB33B_HUMAN	10.7538942824567	Newly quantified	1043
TOP2B_HUMAN	10.7534087505789	Common	1044
SIA7A_HUMAN	10.7519467964087	Newly quantified	1045
PLPP2_HUMAN	10.75167615428285	Common	1046
CTBP2_HUMAN	10.7511524893986	Common	1047
PMM2_HUMAN	10.7498142193212	Common	1048
DPCD_HUMAN	10.749805866532299	Newly quantified	1049
TXND5_HUMAN	10.74865376304	Common	1050
CKAP4_HUMAN	10.7481521113314	Common	1051
KITH_HUMAN	10.7466879123317	Common	1052
RCC1_HUMAN	10.7462568804525	Common	1053
LDAH_HUMAN	10.743901523384249	Newly quantified	1054
DPOD1_HUMAN	10.7438487932052	Common	1055
IAH1_HUMAN	10.7437344297509	Newly quantified	1056
NDUA4_HUMAN	10.7421469570165	Common	1057
LAP2A_HUMAN	10.7419010800291	Common	1058
UBA1_HUMAN	10.7418878968452	Common	1059
ETFB_HUMAN	10.7396543152117	Common	1060
SRPRB_HUMAN	10.7384483799426	Common	1061
SEC20_HUMAN	10.73805648080955	Newly quantified	1062
TRNT1_HUMAN	10.7360247242685	Newly quantified	1063
VPS72_HUMAN	10.7360049290145	Common	1064
KI18B_HUMAN	10.7347483717565	Common	1065
PRDX2_HUMAN	10.7332463865862	Common	1066
SF3A2_HUMAN	10.7320219217639	Common	1067
TRPM6_HUMAN	10.7318659795674	Newly quantified	1068
THOC6_HUMAN	10.7314179102901	Common	1069
TFDP1_HUMAN	10.73061025623605	Newly quantified	1070
MAF_HUMAN	10.7296435470722	Newly quantified	1071
NECT2_HUMAN	10.7293823845903	Common	1072
DMBT1_HUMAN	10.7275726582803	Newly quantified	1073
NOLC1_HUMAN	10.726193162027	Common	1074
SDS3_HUMAN	10.7254071378282	Common	1075
S10A8_HUMAN	10.725326404919851	Newly quantified	1076
RPA34_HUMAN	10.7246982030831	Common	1077
BRMS1_HUMAN	10.72442297252535	Common	1078
SPF45_HUMAN	10.7237977400408	Common	1079
HMGN5_HUMAN	10.7237003211889	Common	1080
MO4L2_HUMAN	10.7233453937448	Common	1081
SRFB1_HUMAN	10.7233212855139	Common	1082
CAND1_HUMAN	10.7201487345823	Common	1083
RBP56_HUMAN	10.719540628186	Common	1084
G6PD_HUMAN	10.7191400676938	Common	1085
WDR5_HUMAN	10.7184009502469	Common	1086
ICT1_HUMAN	10.7180897812403	Common	1087
ANXA6_HUMAN	10.717798654406	Common	1088
SPB1_HUMAN	10.7152711813308	Common	1089
UB2L3_HUMAN	10.7151204952086	Common	1090
RPB4_HUMAN	10.7141430131105	Common	1091
SRSF3_HUMAN	10.7131474735824	Common	1092
GANAB_HUMAN	10.7129446467456	Common	1093
IGHG1_HUMAN	10.71227399116575	Newly quantified	1094
UBC12_HUMAN	10.7113701121087	Common	1095
DDX46_HUMAN	10.7110263417507	Common	1096
RS2_HUMAN	10.71082134116	Common	1097
UB2E1_HUMAN;UB2E2_HUMAN;UB2E3_HUMAN	10.71064726526165	Newly quantified	1098
RBBP7_HUMAN	10.7106096082804	Common	1099
RM17_HUMAN	10.7105635828608	Common	1100
PELP1_HUMAN	10.7089568892614	Common	1101
PNPT1_HUMAN	10.7086051491614	Common	1102
TSN_HUMAN	10.7083890136751	Common	1103
DPOD2_HUMAN	10.708119684863	Common	1104
TBA1A_HUMAN	10.707930856583	Common	1105
AROS_HUMAN	10.7066826065072	Common	1106
SPF27_HUMAN	10.706568866871	Common	1107
RLA2_HUMAN	10.7057673538358	Common	1108
PRDX6_HUMAN	10.7054539556814	Common	1109
RAB14_HUMAN	10.703893190794	Common	1110
ZYX_HUMAN	10.7034268616332	Common	1111
TBL3_HUMAN	10.7022705115063	Common	1112
ARC1B_HUMAN	10.702035716876399	Common	1113
DOPD_HUMAN	10.69908729242935	Newly quantified	1114
SPEE_HUMAN	10.6983900897705	Common	1115
FDFT_HUMAN	10.698350594375	Common	1116
DPM1_HUMAN	10.6974123858345	Common	1117
VMA21_HUMAN	10.6957813200596	Common	1118
COPA_HUMAN	10.6946629980461	Common	1119
TCPW_HUMAN	10.6939797016963	Newly quantified	1120
RAB10_HUMAN	10.6939326793144	Common	1121
CDC16_HUMAN	10.6915483099682	Common	1122
PURA2_HUMAN	10.6913412676016	Common	1123
ZN638_HUMAN	10.6902103833441	Common	1124
AAPK1_HUMAN	10.6889742385531	Common	1125
SOX9_HUMAN	10.68894205596855	Common	1126
HNRPQ_HUMAN	10.6871638872602	Common	1127
L10K_HUMAN	10.6865000673895	Common	1128
ST65G_HUMAN	10.6864874701411	Common	1129
FADS1_HUMAN	10.68604427897705	Common	1130
U2AFL_HUMAN	10.6858559276346	Newly quantified	1131
RPAC2_HUMAN	10.6857482342509	Common	1132
MK13_HUMAN	10.68484694136475	Newly quantified	1133
CCD86_HUMAN	10.6834969083996	Common	1134
MED18_HUMAN	10.6830610654014	Common	1135
UTP18_HUMAN	10.6827087053745	Common	1136
PSME3_HUMAN	10.6815011596076	Common	1137
DIK1C_HUMAN	10.6807359817733	Newly quantified	1138
CIP4_HUMAN	10.6801057298344	Common	1139
PAR12_HUMAN	10.679544916135	Newly quantified	1140
CI040_HUMAN	10.6791981289016	Common	1141
TIA1_HUMAN	10.6747825202543	Common	1142
ELOB_HUMAN	10.6746130840098	Common	1143
NNTM_HUMAN	10.673181613785	Common	1144
ELP3_HUMAN	10.671980988651	Common	1145
UBP14_HUMAN	10.6719239613594	Common	1146
PRS10_HUMAN	10.6713194880598	Common	1147
MDHC_HUMAN	10.6685177523842	Common	1148
OCAD1_HUMAN	10.6671996668797	Common	1149
DDX3X_HUMAN	10.6663453675009	Common	1150
LUC7L_HUMAN	10.6659805584239	Common	1151
NB5R3_HUMAN	10.664636284275	Common	1152
S22A8_HUMAN	10.66340722286075	Newly quantified	1153
AIMP2_HUMAN	10.6627711423704	Common	1154
AP1M1_HUMAN	10.6614341656797	Common	1155
CA174_HUMAN	10.6608946033233	Common	1156
SF3B1_HUMAN	10.6589175481552	Common	1157
YBOX1_HUMAN	10.6589052916425	Common	1158
RFA1_HUMAN	10.6584239409996	Common	1159
SAFB1_HUMAN	10.6573223302874	Common	1160
MPH6_HUMAN	10.6570859913321	Common	1161
MED20_HUMAN	10.6570258839242	Common	1162
SCMC1_HUMAN	10.6561593688164	Common	1163
HM20A_HUMAN	10.6558776218929	Common	1164
FLNC_HUMAN	10.6543403379571	Common	1165
NEUA_HUMAN	10.6538998218369	Common	1166
NSDHL_HUMAN	10.6535203728814	Common	1167
FHL1_HUMAN	10.6528556334068	Common	1168
CCDC6_HUMAN	10.6508273880382	Newly quantified	1169
SMCE1_HUMAN	10.6501143892436	Common	1170
PLRKT_HUMAN	10.6495104390123	Common	1171
SF3B4_HUMAN	10.6487931690282	Common	1172
PP2BA_HUMAN	10.648431523317	Common	1173
FLNB_HUMAN	10.6468160075705	Common	1174
PLPP_HUMAN	10.6463499611336	Newly quantified	1175
ZMYM2_HUMAN	10.6459253320106	Common	1176
PRRC1_HUMAN	10.64401503270955	Newly quantified	1177
BPIA1_HUMAN	10.6435732320438	Newly quantified	1178
THOC5_HUMAN	10.6432765220717	Common	1179
1433T_HUMAN	10.6432585934985	Common	1180
5NT3B_HUMAN	10.64238236393195	Newly quantified	1181
MCMBP_HUMAN	10.6415484015681	Common	1182
ERI3_HUMAN	10.6412182970698	Newly quantified	1183
TCOF_HUMAN	10.6391086102133	Common	1184
ITA3_HUMAN	10.6384111666929	Common	1185
ABC3B_HUMAN	10.6377698117624	Common	1186
ACOX3_HUMAN	10.63731464540355	Newly quantified	1187
DHB12_HUMAN	10.6365379398737	Common	1188
LX12B_HUMAN	10.63644842543105	Newly quantified	1189
STR3N_HUMAN	10.6353717103808	Newly quantified	1190
IF2B_HUMAN	10.6349361320528	Common	1191
RERE_HUMAN	10.6347933623278	Newly quantified	1192
SMHD1_HUMAN	10.6345460501302	Common	1193
EIF3A_HUMAN	10.6337703707843	Common	1194
SRSF4_HUMAN	10.6336256188534	Common	1195
DGKA_HUMAN	10.6322838114293	Newly quantified	1196
CQ080_HUMAN	10.63087264611135	Newly quantified	1197
NDUC2_HUMAN	10.6304995712703	Common	1198
SAE2_HUMAN	10.6303126266414	Common	1199
PPWD1_HUMAN	10.6295434020277	Common	1200
SURF4_HUMAN	10.6292280209952	Common	1201
SEPT7_HUMAN	10.6290828690062	Common	1202
BEGIN_HUMAN	10.629008991764099	Newly quantified	1203
U5S1_HUMAN	10.6286637078047	Common	1204
TPR_HUMAN	10.6283855264877	Common	1205
CELF1_HUMAN	10.6283139479284	Newly quantified	1206
LIN7C_HUMAN	10.6276487423896	Common	1207
DCTN2_HUMAN	10.6242771661861	Common	1208
ALG2_HUMAN	10.6242053184758	Newly quantified	1209
BAZ1B_HUMAN	10.6236427038752	Common	1210
ANT3_HUMAN	10.6232766842021	Common	1211
SLX4_HUMAN	10.6224704347483	Newly quantified	1212
TF3C2_HUMAN	10.6221237968323	Common	1213
TACC3_HUMAN	10.622066566945051	Newly quantified	1214
NUP88_HUMAN	10.6208606605364	Common	1215
IPO7_HUMAN	10.6204787583781	Common	1216
IF4G2_HUMAN	10.6200935439824	Common	1217
PDIP3_HUMAN	10.6188398364074	Common	1218
RNH2C_HUMAN	10.6187372243111	Common	1219
NDK7_HUMAN	10.6175277290708	Common	1220
COG7_HUMAN	10.61722344467195	Newly quantified	1221
SBDS_HUMAN	10.6168670514274	Common	1222
SYYC_HUMAN	10.6166306658974	Common	1223
EDF1_HUMAN	10.616447951798	Common	1224
P20L1_HUMAN	10.6154927222579	Common	1225
IWS1_HUMAN	10.6136956542896	Common	1226
PUM3_HUMAN	10.6134103112144	Common	1227
IL18_HUMAN	10.6132510403281	Common	1228
CD63_HUMAN	10.6126064509456	Common	1229
KI13B_HUMAN	10.6123193137054	Newly quantified	1230
EXOS9_HUMAN	10.6122417934613	Newly quantified	1231
KCRB_HUMAN	10.6110883109673	Common	1232
NOP16_HUMAN	10.6108161579378	Common	1233
THIM_HUMAN	10.6089979707373	Common	1234
CSTFT_HUMAN	10.606161122235651	Common	1235
PFD2_HUMAN	10.6058578366302	Common	1236
SNAG_HUMAN	10.6054611009439	Common	1237
LPPRC_HUMAN	10.6042451195106	Common	1238
SNP29_HUMAN	10.6037197076876	Common	1239
CD11B_HUMAN	10.6032628366955	Common	1240
CAPR1_HUMAN	10.6019091897907	Common	1241
ARI1A_HUMAN	10.6007078095989	Common	1242
DNLI4_HUMAN	10.59985097753805	Newly quantified	1243
ERLN1_HUMAN	10.5997573927307	Common	1244
TXTP_HUMAN	10.5995441354329	Common	1245
SMC1A_HUMAN	10.5991622948432	Common	1246
AT1A1_HUMAN	10.5989163568953	Common	1247
CEP83_HUMAN	10.59809420799515	Newly quantified	1248
DNJA3_HUMAN	10.59744116092525	Common	1249
SAAL1_HUMAN	10.5971523931651	Common	1250
RPB7_HUMAN	10.5961810277612	Common	1251
BTF3_HUMAN	10.5947048021412	Common	1252
MAGD1_HUMAN	10.5945821493858	Newly quantified	1253
AP1S2_HUMAN	10.593441138791501	Common	1254
CENPA_HUMAN	10.5934102171775	Common	1255
RMD3_HUMAN	10.5931584398796	Common	1256
TCPG_HUMAN	10.5924060840135	Common	1257
ENY2_HUMAN	10.5921973626291	Common	1258
NCBP3_HUMAN	10.5911230569486	Common	1259
NP1L1_HUMAN	10.5910424356211	Common	1260
INT10_HUMAN	10.5898119722455	Common	1261
WDFY1_HUMAN	10.5895484205629	Common	1262
SAM50_HUMAN	10.5894526544637	Common	1263
PSF2_HUMAN	10.589103325386	Common	1264
TCAL4_HUMAN	10.5880185464801	Common	1265
AL7A1_HUMAN	10.5869852688878	Common	1266
AHNK_HUMAN	10.5868396030628	Common	1267
PSPC1_HUMAN	10.5860255505425	Common	1268
VA0D1_HUMAN	10.5851631457103	Common	1269
RRP5_HUMAN	10.5849334485153	Common	1270
FKBP9_HUMAN	10.582542223055299	Common	1271
DCA13_HUMAN	10.5814829556988	Common	1272
CENPH_HUMAN	10.58115370395365	Common	1273
TRI11_HUMAN	10.5810813974383	Common	1274
NOL12_HUMAN	10.5799244627317	Common	1275
COPB_HUMAN	10.5796322898955	Common	1276
MPLKI_HUMAN	10.5789843760062	Newly quantified	1277
CP4F2_HUMAN;CP4F3_HUMAN	10.5787321382967	Newly quantified	1278
HS105_HUMAN	10.5774220716552	Common	1279
RAB5C_HUMAN	10.5773971790889	Common	1280
CDSN_HUMAN	10.576950702253999	Newly quantified	1281
PCBP2_HUMAN	10.5757239353029	Common	1282
GSTP1_HUMAN	10.5753106346934	Common	1283
SYEP_HUMAN	10.5752982478043	Common	1284
SMRC1_HUMAN	10.5743066649021	Common	1285
PUR8_HUMAN	10.573993609778	Common	1286
EXOSX_HUMAN	10.5716229266642	Common	1287
NOL11_HUMAN	10.5702657509431	Common	1288
SPTB2_HUMAN	10.5696396196922	Common	1289
MD2L1_HUMAN	10.5688885050032	Common	1290
BMI1_HUMAN	10.5686924419469	Common	1291
EXOS4_HUMAN	10.5684233998821	Common	1292
COPD_HUMAN	10.5681119306845	Common	1293
TCPD_HUMAN	10.5680046752569	Common	1294
VATB2_HUMAN	10.567562854467	Common	1295
TCPZ_HUMAN	10.5675407052476	Common	1296
SYVC_HUMAN	10.5657672812764	Common	1297
NECD_HUMAN	10.5654161902853	Newly quantified	1298
TEBP_HUMAN	10.564874417924	Newly quantified	1299
PBIP1_HUMAN	10.5647504869226	Newly quantified	1300
ZN529_HUMAN	10.563319485464	Newly quantified	1301
YJU2_HUMAN	10.5630473555884	Common	1302
HCFC1_HUMAN	10.5629097318076	Common	1303
LSM2_HUMAN	10.5629021388907	Common	1304
ATN1_HUMAN	10.56011684036525	Common	1305
ANM5_HUMAN	10.5591947540706	Common	1306
ACLY_HUMAN	10.558243587115	Common	1307
PRS6B_HUMAN	10.5574101692664	Common	1308
DHX36_HUMAN	10.5570795396085	Common	1309
MYADM_HUMAN	10.557074983045	Common	1310
GRWD1_HUMAN	10.5570309108036	Common	1311
RHOG_HUMAN	10.5569726233926	Common	1312
MED25_HUMAN	10.5559958571176	Newly quantified	1313
MUSK_HUMAN	10.5553759096523	Newly quantified	1314
RT23_HUMAN	10.5545934947011	Common	1315
SRSF5_HUMAN	10.5545591328786	Common	1316
KAD1_HUMAN	10.5544337564977	Common	1317
MLF2_HUMAN	10.552877769108	Common	1318
NELFA_HUMAN	10.5526184589458	Common	1319
PDS5A_HUMAN	10.5525679418287	Common	1320
MAGT1_HUMAN	10.5518968210831	Common	1321
GGH_HUMAN	10.55164295885275	Newly quantified	1322
AIP_HUMAN	10.551126837027	Common	1323
NACC1_HUMAN	10.5506498460595	Common	1324
SYK_HUMAN	10.5503176627192	Common	1325
CBX8_HUMAN	10.5496631474516	Common	1326
I20L2_HUMAN	10.54835162947945	Common	1327
PARI_HUMAN	10.5473964527549	Newly quantified	1328
CDC45_HUMAN	10.5470667843082	Common	1329
ATPD_HUMAN	10.5461156604092	Common	1330
TMM43_HUMAN	10.5453531463786	Common	1331
CHM1B_HUMAN	10.5452942557967	Newly quantified	1332
TXNL1_HUMAN	10.5442079528262	Common	1333
NAT10_HUMAN	10.5438980188119	Common	1334
EMAL5_HUMAN	10.5432150588433	Newly quantified	1335
SPSY_HUMAN	10.5428413985373	Common	1336
PRAF2_HUMAN	10.5415475148074	Common	1337
DYH6_HUMAN	10.5400553316105	Newly quantified	1338
TMM81_HUMAN	10.5373712487051	Newly quantified	1339
LSM4_HUMAN	10.5362281809032	Common	1340
TFG_HUMAN	10.5332665622886	Common	1341
HOOK2_HUMAN	10.5329065051564	Newly quantified	1342
PML_HUMAN	10.5309273174334	Common	1343
MS18A_HUMAN	10.5306996475693	Common	1344
NUDC1_HUMAN	10.5303715589392	Common	1345
GHITM_HUMAN	10.5300776796979	Common	1346
TPIS_HUMAN	10.5299498826	Common	1347
DEOC_HUMAN	10.5282525610326	Newly quantified	1348
NAT14_HUMAN	10.52719507472425	Newly quantified	1349
IASPP_HUMAN	10.5270407586818	Common	1350
DYHC1_HUMAN	10.5262859693402	Common	1351
PTN11_HUMAN	10.525226168183	Newly quantified	1352
CC141_HUMAN	10.5237610491924	Newly quantified	1353
MBD3_HUMAN	10.5229081097548	Common	1354
PESC_HUMAN	10.5224097528674	Common	1355
IFIH1_HUMAN	10.5218114220479	Newly quantified	1356
SEN34_HUMAN	10.5207014069689	Common	1357
PSMD2_HUMAN	10.519405882727	Common	1358
LPP_HUMAN	10.5193367422678	Newly quantified	1359
SEPT2_HUMAN	10.5184741796259	Common	1360
SYJ2B_HUMAN	10.5181816535518	Common	1361
BRI3B_HUMAN	10.517002231423	Common	1362
STN1_HUMAN	10.5168199502511	Newly quantified	1363
DHSO_HUMAN	10.5167995625124	Common	1364
EIF1B_HUMAN;EIF1_HUMAN	10.51654243119405	Common	1365
ATD3B_HUMAN	10.516379610367	Common	1366
RPC5_HUMAN	10.5143560186528	Common	1367
CHAP1_HUMAN	10.5142648895075	Common	1368
ISY1_HUMAN	10.5140722247236	Common	1369
CDC73_HUMAN	10.5129232207461	Common	1370
SRRM1_HUMAN	10.5129196724409	Common	1371
CSK21_HUMAN	10.511811363004	Common	1372
BOP1_HUMAN	10.5116374814582	Common	1373
PDXD1_HUMAN	10.5115659052095	Common	1374
ARGL1_HUMAN	10.5107842134145	Common	1375
LAMP1_HUMAN	10.5107440086151	Common	1376
NUMA1_HUMAN	10.5105851164923	Common	1377
THOC3_HUMAN	10.5095721323334	Common	1378
EI2BD_HUMAN	10.5090759100875	Common	1379
ADA10_HUMAN	10.5082292005735	Common	1380
RBM25_HUMAN	10.50816416252	Common	1381
BACH_HUMAN	10.5073025902785	Common	1382
IPO5_HUMAN	10.5069822615317	Common	1383
TRM2A_HUMAN	10.5066463197991	Common	1384
TBCB_HUMAN	10.5061615675153	Common	1385
PMF1_HUMAN	10.5057174531658	Common	1386
NDUF4_HUMAN	10.5046374552889	Newly quantified	1387
CND2_HUMAN	10.5036129137184	Common	1388
ROA0_HUMAN	10.5035438732205	Common	1389
PBX2_HUMAN	10.5031473252617	Common	1390
OGFR_HUMAN	10.5031211525766	Common	1391
BMS1_HUMAN	10.5015055884563	Common	1392
DHX16_HUMAN	10.5011012328619	Common	1393
HLAA_HUMAN	10.5007231488832	Newly quantified	1394
CIP2A_HUMAN	10.5002034360325	Common	1395
2AAA_HUMAN	10.5000464410628	Common	1396
ARFG1_HUMAN	10.4995469648102	Common	1397
PARP2_HUMAN	10.4993624177738	Common	1398
LA_HUMAN	10.4993244351288	Common	1399
SMAP1_HUMAN	10.49822596454025	Common	1400
NUP50_HUMAN	10.4981595382136	Common	1401
RRP12_HUMAN	10.4977258606299	Common	1402
P121A_HUMAN;P121C_HUMAN	10.4975731996741	Common	1403
ATLA2_HUMAN	10.4970591338992	Common	1404
BCLF1_HUMAN	10.4962394036933	Common	1405
DDX52_HUMAN	10.495956142147	Common	1406
SC22B_HUMAN	10.4932955242071	Common	1407
ENL_HUMAN	10.4931319857155	Common	1408
DIM1_HUMAN	10.4924110154805	Common	1409
CMS1_HUMAN	10.49166619568	Common	1410
RAGP1_HUMAN	10.4892167677031	Common	1411
ACSA_HUMAN	10.48858677893935	Newly quantified	1412
ABD12_HUMAN	10.48663353909425	Common	1413
TM9S4_HUMAN	10.4836739830836	Common	1414
OSBL8_HUMAN	10.4830700894562	Common	1415
IF2G_HUMAN	10.4818380726572	Common	1416
HINT2_HUMAN	10.4815648135718	Common	1417
ATAD2_HUMAN	10.4813508080384	Common	1418
MARE2_HUMAN	10.4799108480988	Common	1419
IF2B2_HUMAN	10.4795030428183	Common	1420
CTBL1_HUMAN	10.4792201134686	Common	1421
TIM10_HUMAN	10.4778175474282	Newly quantified	1422
SC22A_HUMAN	10.4775205633965	Newly quantified	1423
IF4G1_HUMAN	10.4774316599366	Common	1424
ETHE1_HUMAN	10.4759801875181	Common	1425
GDIR1_HUMAN	10.4752406930622	Common	1426
RPR1B_HUMAN	10.4752003270397	Common	1427
DREB_HUMAN	10.4739340394677	Common	1428
QCR7_HUMAN	10.47389108488115	Common	1429
CHP1_HUMAN	10.4731616490182	Common	1430
RMXL2_HUMAN	10.471843853353805	Newly quantified	1431
TM160_HUMAN	10.471497260701451	Newly quantified	1432
E41L2_HUMAN	10.47017513003125	Common	1433
HUTH_HUMAN	10.4699947127113	Common	1434
INO80_HUMAN	10.4694026865425	Newly quantified	1435
CSRP2_HUMAN	10.4686638933659	Common	1436
PRI1_HUMAN	10.4680601654718	Common	1437
LUZP2_HUMAN	10.46799472438885	Newly quantified	1438
FXR1_HUMAN	10.4674339505449	Common	1439
SC24C_HUMAN	10.4666592507131	Common	1440
CO1A2_HUMAN	10.465201378050601	Newly quantified	1441
CCZ1B_HUMAN;CCZ1_HUMAN	10.4644687171673	Common	1442
TMED1_HUMAN	10.4619329003592	Common	1443
CATD_HUMAN	10.4616663886348	Common	1444
UBP42_HUMAN	10.4612885651302	Common	1445
ILKAP_HUMAN	10.4601138045552	Common	1446
BABA1_HUMAN	10.4596102946231	Newly quantified	1447
SRGP3_HUMAN	10.4589375031008	Newly quantified	1448
NTF2_HUMAN	10.4587672703445	Common	1449
CSN3_HUMAN	10.4575368577232	Common	1450
SSF1_HUMAN	10.4547201600486	Common	1451
TF2H4_HUMAN	10.4543474286884	Common	1452
YBOX3_HUMAN	10.4541554175415	Common	1453
CDC42_HUMAN	10.4539163619048	Common	1454
CO4A1_HUMAN	10.453625926262148	Newly quantified	1455
AK1A1_HUMAN	10.4531132255626	Common	1456
RPP30_HUMAN	10.4529343500041	Common	1457
VDAC1_HUMAN	10.4523464397442	Common	1458
CA112_HUMAN	10.4522698453146	Common	1459
NAGK_HUMAN	10.4521520660496	Common	1460
MMTA2_HUMAN	10.4509230313391	Common	1461
TDIF2_HUMAN	10.4505789977257	Common	1462
RM22_HUMAN	10.4498695287474	Common	1463
NUDC_HUMAN	10.4493293889602	Common	1464
OX1R_HUMAN	10.4481975528085	Newly quantified	1465
TX264_HUMAN	10.44552138642645	Common	1466
PLXB2_HUMAN	10.4453022988751	Common	1467
ATP5L_HUMAN	10.444512101811	Common	1468
UTP6_HUMAN	10.4438322767615	Common	1469
UBE2S_HUMAN	10.4422116130238	Common	1470
RM41_HUMAN	10.4416937473338	Common	1471
REEP5_HUMAN	10.4408470110927	Common	1472
TBB2A_HUMAN	10.440776795907649	Common	1473
RGAP1_HUMAN	10.4399044551356	Common	1474
WDR43_HUMAN	10.4374946469963	Common	1475
CDC5L_HUMAN	10.4368968620773	Common	1476
SCRB1_HUMAN	10.4368826376618	Newly quantified	1477
ANKE1_HUMAN	10.4367965807272	Newly quantified	1478
IGJ_HUMAN	10.4365078961303	Common	1479
TMOD3_HUMAN	10.43627861888895	Common	1480
SMC4_HUMAN	10.4360058506299	Common	1481
FKB10_HUMAN	10.43559033634545	Common	1482
SAP30_HUMAN	10.43527155470635	Common	1483
ARC1A_HUMAN	10.4351870077389	Common	1484
S30BP_HUMAN	10.4332957581183	Common	1485
2ABA_HUMAN	10.4331172943626	Common	1486
IF5A1_HUMAN	10.4330829806013	Common	1487
RM53_HUMAN	10.4327975919218	Common	1488
HTSF1_HUMAN	10.4314499903778	Common	1489
RBM28_HUMAN	10.4307655374905	Common	1490
G6PI_HUMAN	10.4306355710974	Common	1491
EMC2_HUMAN	10.4306265991932	Common	1492
MED30_HUMAN	10.4304118350993	Common	1493
RBP2_HUMAN	10.4300044878303	Common	1494
SH3L3_HUMAN	10.430002855310601	Common	1495
MAT2B_HUMAN	10.4296973781679	Common	1496
CSTF3_HUMAN	10.4290566375603	Common	1497
TALDO_HUMAN	10.4288667006287	Common	1498
NICA_HUMAN	10.4287255688433	Common	1499
RER1_HUMAN	10.42786316739	Common	1500
A7L3B_HUMAN	10.4277034385746	Common	1501
XPO5_HUMAN	10.4261911157894	Common	1502
P5CR3_HUMAN	10.4256085415332	Common	1503
ZBTB1_HUMAN	10.4255723788431	Common	1504
CAF1B_HUMAN	10.4242617549146	Common	1505
RED_HUMAN	10.4240590518501	Common	1506
CTSL2_HUMAN	10.4229241237846	Common	1507
PLOD1_HUMAN	10.4225220617537	Common	1508
BAG6_HUMAN	10.4215772777907	Common	1509
ETV6_HUMAN	10.420985382375	Common	1510
DHB4_HUMAN	10.4207155474631	Common	1511
SMAD2_HUMAN;SMAD3_HUMAN;SMAD9_HUMAN	10.4190270468478	Newly quantified	1512
IGHA1_HUMAN	10.41879581168805	Common	1513
PCYXL_HUMAN	10.418432835080651	Common	1514
FKBP4_HUMAN	10.4168159363389	Common	1515
ASNS_HUMAN	10.4161608139939	Common	1516
LSS_HUMAN	10.4157715897203	Newly quantified	1517
TM147_HUMAN	10.4149220181765	Newly quantified	1518
MYL1_HUMAN;MYL3_HUMAN	10.41418854057365	Newly quantified	1519
IF4A2_HUMAN	10.4135520299017	Common	1520
DCTP1_HUMAN	10.4130935563129	Common	1521
WDR48_HUMAN	10.4126248419681	Common	1522
COR1B_HUMAN	10.4125591666399	Common	1523
PRP31_HUMAN	10.4125316566037	Common	1524
TP53B_HUMAN	10.4117649926598	Common	1525
EMC7_HUMAN	10.4117313610152	Newly quantified	1526
RPN2_HUMAN	10.4108975664313	Common	1527
THY1_HUMAN	10.41075841134585	Common	1528
ZN148_HUMAN	10.4096205581959	Common	1529
CD9_HUMAN	10.4091432236235	Common	1530
CDK1_HUMAN	10.4087123725816	Common	1531
GRAN_HUMAN	10.4076551215108	Newly quantified	1532
RRP36_HUMAN	10.406734709864	Common	1533
ZN598_HUMAN	10.4065031080062	Common	1534
C1QBP_HUMAN	10.405535444496	Common	1535
RM10_HUMAN	10.4050503942869	Common	1536
VIGLN_HUMAN	10.4028628405436	Common	1537
TPPC8_HUMAN	10.4028346984712	Newly quantified	1538
PPR18_HUMAN	10.4027145685575	Common	1539
PYR1_HUMAN	10.4027078138618	Common	1540
CCNK_HUMAN	10.4019275937467	Common	1541
TIM23_HUMAN	10.4007667989784	Newly quantified	1542
CCNH_HUMAN	10.40021395723785	Common	1543
ANM6_HUMAN	10.3998450562969	Common	1544
GANP_HUMAN	10.3993018901269	Common	1545
RT02_HUMAN	10.3982305633473	Common	1546
PLPHP_HUMAN	10.3973283272484	Common	1547
CLIC4_HUMAN	10.3971633424102	Common	1548
POP1_HUMAN	10.3969903326906	Common	1549
LTOR3_HUMAN	10.3961540979751	Common	1550
S2513_HUMAN	10.3961266167451	Newly quantified	1551
DNLI3_HUMAN	10.3937337818848	Common	1552
ERCC1_HUMAN	10.3917642087962	Common	1553
WRIP1_HUMAN	10.3914050890648	Common	1554
ABHEB_HUMAN	10.3907866120854	Common	1555
ITB2_HUMAN;ITB7_HUMAN	10.3901043528385	Newly quantified	1556
SMCA4_HUMAN	10.3889686211251	Common	1557
WDR55_HUMAN	10.388476888793	Common	1558
SPC24_HUMAN	10.3884596003487	Common	1559
PARG_HUMAN	10.388337006121649	Common	1560
NDUB4_HUMAN	10.3877165118551	Common	1561
TM230_HUMAN	10.38638583703895	Newly quantified	1562
ZAR1_HUMAN	10.3862605783159	Newly quantified	1563
TPM2_HUMAN	10.3844631209703	Common	1564
CC50A_HUMAN	10.3837986407841	Newly quantified	1565
NEUL_HUMAN	10.3837068939871	Common	1566
CYTC_HUMAN	10.382368328692	Common	1567
KAP0_HUMAN	10.3816429601924	Common	1568
EXOS3_HUMAN	10.3796393862215	Common	1569
CCND2_HUMAN	10.3792470174324	Common	1570
CCS_HUMAN	10.3787467657794	Newly quantified	1571
CD99_HUMAN	10.378139626794951	Common	1572
PUR1_HUMAN	10.3780648872962	Common	1573
DAXX_HUMAN	10.3778423313906	Common	1574
MD1L1_HUMAN	10.3774533411038	Common	1575
RIR2_HUMAN	10.3770350102562	Common	1576
SLTM_HUMAN	10.3745159337962	Common	1577
VPS4A_HUMAN	10.3733368239225	Common	1578
MIRO2_HUMAN	10.3728822559105	Common	1579
FA50A_HUMAN	10.3722125468989	Common	1580
MEF2D_HUMAN	10.3720329577309	Common	1581
MARE1_HUMAN	10.3720240828581	Common	1582
PSD13_HUMAN	10.371540766071	Common	1583
S27A4_HUMAN	10.3704991182472	Common	1584
UHRF1_HUMAN	10.3702495913346	Common	1585
VATC1_HUMAN	10.370154721711	Common	1586
GALT2_HUMAN	10.369021536022	Common	1587
TRM1_HUMAN	10.3671735902097	Common	1588
CUL2_HUMAN	10.3665422984565	Common	1589
PPHLN_HUMAN	10.3665374622211	Common	1590
MDC1_HUMAN	10.3665242841764	Common	1591
PKCB1_HUMAN	10.365661158822	Common	1592
MCE1_HUMAN	10.3655364322761	Common	1593
OS9_HUMAN	10.3642576608123	Newly quantified	1594
SPCS2_HUMAN	10.3629789134204	Common	1595
CIAO1_HUMAN	10.36238211472795	Common	1596
DNJA1_HUMAN	10.3617789548835	Common	1597
RFT1_HUMAN	10.3609232086104	Common	1598
PYC_HUMAN	10.35919880194485	Newly quantified	1599
SERPH_HUMAN	10.359012020069	Common	1600
IGKC_HUMAN	10.35864324582155	Newly quantified	1601
MAGC1_HUMAN	10.3580696736537	Common	1602
LIMS1_HUMAN	10.35779959369795	Common	1603
CRNL1_HUMAN	10.3574563758767	Common	1604
ESYT1_HUMAN	10.3564547616513	Common	1605
NPTN_HUMAN	10.3563024735755	Common	1606
PURA_HUMAN	10.3562511511003	Common	1607
YKT6_HUMAN	10.3547955638631	Common	1608
TYSY_HUMAN	10.3544096003776	Common	1609
WIPI2_HUMAN	10.3534370844613	Newly quantified	1610
NDUV2_HUMAN	10.3531105036696	Common	1611
UTP23_HUMAN	10.3528511015121	Newly quantified	1612
MEN1_HUMAN	10.3513509319933	Common	1613
CSN8_HUMAN	10.3512233614407	Common	1614
TOE1_HUMAN	10.3500557320307	Common	1615
RU2B_HUMAN	10.3500057483957	Common	1616
PFD4_HUMAN	10.3499493321793	Common	1617
SMCA5_HUMAN	10.3492662853304	Common	1618
SNF5_HUMAN	10.3484367961572	Common	1619
TM214_HUMAN	10.3471795119307	Common	1620
CTCF_HUMAN	10.3467846643401	Common	1621
NOL4L_HUMAN;NOL4_HUMAN	10.3440295090119	Common	1622
RDH11_HUMAN	10.3432229507051	Common	1623
CDC27_HUMAN	10.3430095027999	Common	1624
ACTZ_HUMAN	10.3397757436102	Common	1625
HTAI2_HUMAN	10.33974410410315	Newly quantified	1626
ALKB5_HUMAN	10.3396786357728	Common	1627
NAB2_HUMAN	10.3387547666388	Common	1628
NRF1_HUMAN	10.3386203814755	Common	1629
PSMG1_HUMAN	10.3384849558425	Common	1630
GRSF1_HUMAN	10.3382473240326	Common	1631
GDIB_HUMAN	10.3379209711673	Common	1632
TPM1_HUMAN	10.3377112941338	Common	1633
PKN2_HUMAN	10.3373818693586	Common	1634
NUP43_HUMAN	10.3373538871239	Common	1635
ITSN1_HUMAN	10.3373462741605	Newly quantified	1636
CEP44_HUMAN	10.3373462741605	Newly quantified	1637
CSTF1_HUMAN	10.3372051479298	Common	1638
HAP28_HUMAN	10.3371910828109	Common	1639
TF3C4_HUMAN	10.336555945032	Common	1640
DHX58_HUMAN	10.334858313178	Newly quantified	1641
GNAI2_HUMAN	10.3346521509631	Common	1642
BRD3_HUMAN	10.3332745252684	Common	1643
KDM1A_HUMAN	10.3330922943262	Common	1644
VATE1_HUMAN	10.3326156478409	Newly quantified	1645
ERF_HUMAN	10.3325470850951	Newly quantified	1646
RO52_HUMAN	10.3322925370235	Common	1647
TMX2_HUMAN	10.3322666977707	Common	1648
HSDL1_HUMAN	10.3321095279454	Common	1649
TSPO_HUMAN	10.33208702993865	Common	1650
RS17_HUMAN	10.3319536834774	Common	1651
PP2AA_HUMAN	10.3319183372689	Common	1652
JUN_HUMAN	10.3315158131401	Common	1653
PHF6_HUMAN	10.3310105770941	Common	1654
TIM14_HUMAN	10.3307089207911	Common	1655
BLVRB_HUMAN	10.3305111262118	Common	1656
CIRBP_HUMAN	10.3299390612167	Common	1657
FA76B_HUMAN	10.3294255304281	Newly quantified	1658
CTR9_HUMAN	10.3261628192741	Common	1659
PRC2A_HUMAN	10.3261355737384	Common	1660
PGRC2_HUMAN	10.3250949388493	Common	1661
AMRA1_HUMAN	10.3246382528976	Common	1662
PCBP4_HUMAN	10.3244648683687	Newly quantified	1663
MMP14_HUMAN	10.32375240618825	Newly quantified	1664
ABRX1_HUMAN	10.3236531425372	Newly quantified	1665
SSBP_HUMAN	10.3236349044949	Common	1666
CAV1_HUMAN	10.3230075359353	Common	1667
TOPK_HUMAN	10.3229923690748	Common	1668
PNO1_HUMAN	10.3218699901206	Common	1669
CARME_HUMAN	10.32165069485115	Common	1670
MIC60_HUMAN	10.3215439107396	Common	1671
THOC1_HUMAN	10.3212612244464	Common	1672
PLD3_HUMAN	10.31972913284855	Newly quantified	1673
IF6_HUMAN	10.3189549023291	Common	1674
VATG1_HUMAN	10.3187782551635	Common	1675
ERLN2_HUMAN	10.3182309462635	Common	1676
ESTD_HUMAN	10.3178556408406	Common	1677
TM10C_HUMAN	10.3174389488806	Common	1678
CTF8_HUMAN	10.31739692215935	Common	1679
ZC3HE_HUMAN	10.3165548262052	Common	1680
PAX5_HUMAN	10.316482197985	Newly quantified	1681
PPIL2_HUMAN	10.3153821664601	Common	1682
SYMPK_HUMAN	10.3152659045416	Common	1683
UFL1_HUMAN	10.314252405632	Common	1684
WDR76_HUMAN	10.3140775742706	Common	1685
NSA2_HUMAN	10.3124274962457	Common	1686
ES8L2_HUMAN	10.3116482004659	Common	1687
MIA2_HUMAN	10.3115230801098	Common	1688
STRN_HUMAN	10.31105956159935	Common	1689
TERF2_HUMAN	10.310999053177	Common	1690
TOP2A_HUMAN	10.3109640423166	Common	1691
NDUV1_HUMAN	10.310819968785498	Common	1692
EF1B_HUMAN	10.3104402453708	Common	1693
ZN512_HUMAN	10.3103514933043	Common	1694
PSB5_HUMAN	10.3093362648742	Common	1695
NDUBA_HUMAN	10.3092446296495	Common	1696
PDIA6_HUMAN	10.3078837028562	Common	1697
CUL4A_HUMAN	10.3066879654851	Common	1698
CFA20_HUMAN	10.3054154948849	Common	1699
UFM1_HUMAN	10.301657965381349	Common	1700
EIF3L_HUMAN	10.3014723276839	Common	1701
FL2D_HUMAN	10.3013389971628	Common	1702
KPRP_HUMAN	10.298683394807	Common	1703
DCAKD_HUMAN	10.298403296025999	Common	1704
TF3C5_HUMAN	10.2983556601501	Common	1705
RB12B_HUMAN	10.2973850467907	Common	1706
PPID_HUMAN	10.2965895113959	Common	1707
SYMC_HUMAN	10.2953822438369	Common	1708
SEPT9_HUMAN	10.2952145830234	Common	1709
TIM21_HUMAN	10.2938764908281	Newly quantified	1710
PUS1_HUMAN	10.2927116967934	Newly quantified	1711
ASH2L_HUMAN	10.2925903937281	Common	1712
BANP_HUMAN	10.2925739084376	Newly quantified	1713
BMP8A_HUMAN;BMP8B_HUMAN	10.291121146369	Newly quantified	1714
CDK19_HUMAN;CDK8_HUMAN	10.2907857582812	Common	1715
WDR75_HUMAN	10.2906962127947	Common	1716
OSB10_HUMAN	10.289709128805	Common	1717
HACD3_HUMAN	10.2886807688147	Common	1718
THYN1_HUMAN	10.2884282403335	Common	1719
SOX18_HUMAN	10.28826169708525	Newly quantified	1720
KTN1_HUMAN	10.2882442483364	Common	1721
NF2IP_HUMAN	10.288038232785	Common	1722
RGPD4_HUMAN	10.2875322698656	Newly quantified	1723
RET1_HUMAN	10.2869520900613	Common	1724
NU133_HUMAN	10.2858704636293	Common	1725
ECM1_HUMAN	10.285834711785409	Newly quantified	1726
JUPI1_HUMAN	10.2855266509894	Common	1727
SKAP_HUMAN	10.28543776516945	Common	1728
TRPC7_HUMAN	10.28516979614902	Newly quantified	1729
TF65_HUMAN	10.2851261092561	Newly quantified	1730
CHD1L_HUMAN	10.2849555878878	Common	1731
PRP4_HUMAN	10.2843755022438	Common	1732
TAF12_HUMAN	10.2842335483684	Common	1733
CKLF6_HUMAN	10.283874627210299	Common	1734
K1C25_HUMAN	10.28356276652201	Newly quantified	1735
NUP37_HUMAN	10.283389591517	Common	1736
ASPH_HUMAN	10.2826825433879	Common	1737
HERC4_HUMAN	10.2825577886078	Common	1738
ATX2L_HUMAN	10.2820511330215	Common	1739
ORC4_HUMAN	10.2811265068867	Common	1740
CENPP_HUMAN	10.2805601925296	Common	1741
DNM3B_HUMAN	10.2805436739801	Newly quantified	1742
UBE2N_HUMAN	10.2802165611346	Common	1743
AT1B1_HUMAN	10.2800113897407	Common	1744
ARL1_HUMAN	10.2795528736258	Common	1745
TXD17_HUMAN	10.2772357532664	Common	1746
TGM1_HUMAN	10.276035364583851	Newly quantified	1747
DDX24_HUMAN	10.2759443394442	Common	1748
LEG7_HUMAN	10.2757249010221	Newly quantified	1749
MIER3_HUMAN	10.275654713498	Common	1750
VAPA_HUMAN	10.2754193660216	Common	1751
CKS2_HUMAN	10.2752270609095	Common	1752
TM199_HUMAN	10.2747338593531	Newly quantified	1753
TACO1_HUMAN	10.2746582951932	Newly quantified	1754
TRIR_HUMAN	10.2718316975771	Common	1755
NSF_HUMAN	10.2712062788846	Common	1756
PR38B_HUMAN	10.2705773662396	Common	1757
HARS1_HUMAN	10.2705564836905	Newly quantified	1758
MIC19_HUMAN	10.2688194599072	Common	1759
TOLIP_HUMAN	10.2686709652594	Newly quantified	1760
SAFB2_HUMAN	10.2686406206071	Common	1761
COPB2_HUMAN	10.2677771436774	Common	1762
THIL_HUMAN	10.2673717751511	Common	1763
NFIB_HUMAN	10.2666039931742	Common	1764
RBM22_HUMAN	10.2647804147087	Common	1765
NCOR2_HUMAN	10.2640297164744	Common	1766
APC_HUMAN	10.263408514324386	Newly quantified	1767
ITA6_HUMAN	10.2628912623773	Common	1768
MAGD2_HUMAN	10.2625863662007	Common	1769
GT251_HUMAN	10.2625498625668	Common	1770
THTM_HUMAN	10.2622094855592	Common	1771
LMCD1_HUMAN	10.2603322333497	Common	1772
MPRI_HUMAN	10.2597756625163	Common	1773
PNKP_HUMAN	10.2588301563315	Common	1774
1433G_HUMAN	10.2586270961746	Common	1775
ACTA_HUMAN;ACTH_HUMAN	10.2584644200012	Common	1776
CCNB2_HUMAN	10.2584476816997	Common	1777
UTP25_HUMAN	10.2575767537264	Newly quantified	1778
SPN90_HUMAN	10.256369931315	Newly quantified	1779
SGPL1_HUMAN	10.2556792424956	Common	1780
COTL1_HUMAN	10.25550868423585	Common	1781
SNF8_HUMAN	10.2553548669786	Common	1782
CK098_HUMAN	10.2551153933165	Common	1783
LBR_HUMAN	10.2550081733992	Common	1784
PAK4_HUMAN	10.2537304987595	Common	1785
ZFAN3_HUMAN	10.253393057542151	Newly quantified	1786
ABI1_HUMAN	10.2526265381103	Common	1787
QRIC1_HUMAN	10.2514670875443	Newly quantified	1788
PA1B2_HUMAN	10.2513956567427	Newly quantified	1789
ARF6_HUMAN	10.2512060457104	Common	1790
BUB3_HUMAN	10.2502737228605	Common	1791
QCR8_HUMAN	10.249513106775499	Common	1792
EXC6B_HUMAN	10.2493803382854	Common	1793
NDUB5_HUMAN	10.2493072208849	Common	1794
VP26A_HUMAN	10.2491906948225	Common	1795
CC124_HUMAN	10.2486126755903	Common	1796
UBE4B_HUMAN	10.2463945021258	Common	1797
VPS35_HUMAN	10.2459892774671	Common	1798
CSN6_HUMAN	10.2446650455269	Common	1799
AUP1_HUMAN	10.2436116528344	Common	1800
NTRI_HUMAN	10.2435641041501	Newly quantified	1801
SOAT1_HUMAN	10.2435078607961	Common	1802
TTC9C_HUMAN	10.24241552934945	Newly quantified	1803
PUM1_HUMAN;PUM2_HUMAN	10.2418117549478	Newly quantified	1804
AATC_HUMAN	10.241718140932585	Newly quantified	1805
SYNC_HUMAN	10.241702687108	Common	1806
AP2B1_HUMAN	10.241601469145	Common	1807
NC2A_HUMAN	10.2399425554569	Common	1808
NSE3_HUMAN	10.2397316153426	Common	1809
CD44_HUMAN	10.2394112704583	Common	1810
ARF1_HUMAN;ARF3_HUMAN	10.2393064532426	Common	1811
TIPRL_HUMAN	10.2383197611658	Common	1812
ZN462_HUMAN	10.235893306075344	Newly quantified	1813
CTNA1_HUMAN	10.2357982419815	Common	1814
CO4A2_HUMAN	10.2336729346751	Common	1815
ADNP_HUMAN	10.2315787607762	Common	1816
ZMYM3_HUMAN	10.2303969795746	Common	1817
NOP14_HUMAN	10.2294736337461	Common	1818
EI2BE_HUMAN	10.229163018175651	Common	1819
KLF16_HUMAN	10.22905172007755	Newly quantified	1820
CBR3_HUMAN	10.2280867168725	Newly quantified	1821
DPOA2_HUMAN	10.2278687726757	Common	1822
STAG1_HUMAN	10.2278149053591	Common	1823
UTP11_HUMAN	10.2264802470347	Common	1824
CCD12_HUMAN	10.2257883240419	Common	1825
TIAR_HUMAN	10.2251728593908	Common	1826
GPI8_HUMAN	10.2248313837337	Common	1827
PRPS1_HUMAN;PRPS2_HUMAN	10.22452694373595	Common	1828
KAD6_HUMAN	10.2241964529276	Common	1829
KBTB4_HUMAN	10.2241712427455	Newly quantified	1830
BRE1B_HUMAN	10.223195297835	Common	1831
FBX7_HUMAN	10.2231136045577	Newly quantified	1832
PSMD3_HUMAN	10.2225616226046	Common	1833
SYFB_HUMAN	10.2220487508355	Common	1834
ODPB_HUMAN	10.2213929243448	Common	1835
EF1A2_HUMAN	10.2203780909863	Common	1836
NELFB_HUMAN	10.2193441537696	Common	1837
DPOD3_HUMAN	10.2179489488586	Common	1838
ERG1_HUMAN	10.21770609680795	Common	1839
PSB2_HUMAN	10.2172765776834	Common	1840
TR112_HUMAN	10.2160430733041	Common	1841
SNX12_HUMAN	10.2156822252877	Newly quantified	1842
ARFG2_HUMAN	10.2146345968909	Common	1843
CUTC_HUMAN	10.213443967581	Common	1844
SUCA_HUMAN	10.213343096532899	Newly quantified	1845
SPT5H_HUMAN	10.2122146495795	Common	1846
MET7B_HUMAN	10.2119291094132	Newly quantified	1847
C2AIL_HUMAN	10.2118810927294	Common	1848
RPC7_HUMAN	10.21177472294725	Common	1849
RAP2B_HUMAN	10.211221594801	Common	1850
FUMH_HUMAN	10.2103865056414	Common	1851
CSDE1_HUMAN	10.2103725471058	Common	1852
CT2NL_HUMAN	10.2098009311977	Common	1853
SPNDC_HUMAN	10.20952456344885	Newly quantified	1854
SLD5_HUMAN	10.2084673400011	Common	1855
PPM1D_HUMAN	10.2081989588178	Common	1856
CANB1_HUMAN	10.2077748534109	Common	1857
F133B_HUMAN	10.20709901738555	Common	1858
PEX3_HUMAN	10.206295864693	Common	1859
PSF3_HUMAN	10.2056397431599	Common	1860
ADDA_HUMAN	10.2045418706034	Common	1861
TIM16_HUMAN	10.2040522448863	Common	1862
MGAT2_HUMAN	10.2040243602115	Common	1863
TECR_HUMAN	10.2039130847574	Common	1864
EIF3D_HUMAN	10.2037950095249	Common	1865
QPCTL_HUMAN	10.20368884312675	Common	1866
B4GT5_HUMAN	10.2022030960601	Common	1867
SAS10_HUMAN	10.2016922306947	Common	1868
RL10_HUMAN	10.2012108156881	Common	1869
CGAT1_HUMAN	10.201204730135675	Newly quantified	1870
JADE3_HUMAN	10.2010616002644	Newly quantified	1871
ITB5_HUMAN	10.200139250665249	Common	1872
MOB2_HUMAN	10.1995240456145	Newly quantified	1873
RADI_HUMAN	10.199493999597	Common	1874
SEC13_HUMAN	10.1994009596355	Common	1875
RAVR1_HUMAN	10.1992875021176	Common	1876
TF2B_HUMAN	10.1992749058326	Common	1877
MAX_HUMAN	10.199170686511	Common	1878
UN45A_HUMAN	10.1970330396777	Common	1879
LRC40_HUMAN	10.1969793591391	Common	1880
TNNI3_HUMAN	10.1968400109788	Newly quantified	1881
WDR70_HUMAN	10.1964847218928	Common	1882
PATZ1_HUMAN	10.196425887894	Common	1883
INT9_HUMAN	10.196251288341	Common	1884
BYST_HUMAN	10.1959384381444	Common	1885
ZN185_HUMAN	10.1955839167368	Common	1886
QORX_HUMAN	10.1948289099377	Common	1887
PAF1_HUMAN	10.1940988388116	Common	1888
RM19_HUMAN	10.1939844291484	Common	1889
CEIP2_HUMAN	10.1939393865364	Common	1890
RBM26_HUMAN	10.1939168860399	Common	1891
NUCB1_HUMAN	10.1933846143469	Common	1892
SUGP1_HUMAN	10.1929971247297	Common	1893
BCCIP_HUMAN	10.1922287538277	Common	1894
CP51A_HUMAN	10.1916040409783	Common	1895
ACOT1_HUMAN;ACOT2_HUMAN	10.1915886125008	Newly quantified	1896
NDUA6_HUMAN	10.1908680755899	Common	1897
EMC1_HUMAN	10.1905136556401	Common	1898
S12A2_HUMAN	10.1902290634556	Common	1899
DHRS7_HUMAN	10.1895869320581	Common	1900
KIN17_HUMAN	10.189566843183751	Common	1901
TLE3_HUMAN	10.1889296959407	Common	1902
AQR_HUMAN	10.1883539730462	Common	1903
VAS1_HUMAN	10.1869358522511	Common	1904
RM24_HUMAN	10.185891098190801	Common	1905
MTD2L_HUMAN	10.1853159014494	Newly quantified	1906
KBP_HUMAN	10.1852731200561	Newly quantified	1907
IMPA3_HUMAN	10.1850280025904	Common	1908
BRE1A_HUMAN	10.1840734840819	Common	1909
DYN3_HUMAN	10.18405172753395	Common	1910
TBC24_HUMAN	10.18276818588305	Newly quantified	1911
GABPA_HUMAN	10.182651385588699	Common	1912
WDHD1_HUMAN	10.1821758112236	Common	1913
LTOR1_HUMAN	10.1820302925041	Common	1914
PARK7_HUMAN	10.1815336092668	Common	1915
NOG2_HUMAN	10.180186742761	Common	1916
GLSK_HUMAN	10.1800358992522	Common	1917
ZCH18_HUMAN	10.1797819923241	Common	1918
SMRD1_HUMAN	10.1796611932892	Common	1919
DDX10_HUMAN	10.1794452945096	Common	1920
NOMO1_HUMAN	10.1788135284068	Common	1921
RCL1_HUMAN	10.1785518081591	Common	1922
RM43_HUMAN	10.1778334446937	Common	1923
CDC37_HUMAN	10.1774900576805	Common	1924
RABP2_HUMAN	10.1764299991122	Newly quantified	1925
K2C1_HUMAN	10.1760663472392	Common	1926
KC1A_HUMAN	10.1755852947418	Common	1927
RD23A_HUMAN	10.1751201003073	Newly quantified	1928
RCOR1_HUMAN	10.1744307150782	Common	1929
SYCP2_HUMAN	10.1743039999916	Newly quantified	1930
DHE3_HUMAN	10.174190460849	Common	1931
OSBP1_HUMAN	10.1734475221057	Newly quantified	1932
MCA3_HUMAN	10.1732413427356	Newly quantified	1933
VANG2_HUMAN	10.17272421791195	Newly quantified	1934
RETR3_HUMAN	10.17258712308815	Newly quantified	1935
SDA1_HUMAN	10.1722212047748	Common	1936
CTF18_HUMAN	10.1718694292779	Common	1937
SRP54_HUMAN	10.1716336784322	Common	1938
RNBP6_HUMAN	10.1715894529837	Common	1939
GGA2_HUMAN	10.1704105889328	Common	1940
WASF2_HUMAN	10.1698326871347	Common	1941
SCRIB_HUMAN	10.1680023745857	Common	1942
MUC5B_HUMAN	10.1667305688263	Newly quantified	1943
SWP70_HUMAN	10.1662035954847	Common	1944
CISD2_HUMAN	10.1654077935098	Common	1945
FIP1_HUMAN	10.1650345077585	Common	1946
ETFA_HUMAN	10.1645178794823	Common	1947
HIRA_HUMAN	10.163728920538	Common	1948
RPB9_HUMAN	10.1628155579719	Common	1949
EXOC8_HUMAN	10.1623827985125	Newly quantified	1950
ITA4_HUMAN	10.1621435260386	Newly quantified	1951
EXOC5_HUMAN	10.1617211879938	Common	1952
PDCD4_HUMAN	10.16163310083035	Common	1953
SAMD1_HUMAN	10.161221352924251	Common	1954
LARP7_HUMAN	10.1603740645704	Common	1955
T2EA_HUMAN	10.1602872305893	Common	1956
NDKB_HUMAN	10.1602293177528	Newly quantified	1957
GPDM_HUMAN	10.1591224328329	Common	1958
ODR4_HUMAN	10.1587705407651	Common	1959
SEH1_HUMAN	10.1569597391939	Common	1960
CLCN7_HUMAN	10.156900727114849	Common	1961
L1CAM_HUMAN	10.1563746237781	Common	1962
RXRB_HUMAN	10.1555350925706	Common	1963
KIF3C_HUMAN	10.1554428321628	Newly quantified	1964
DYR_HUMAN	10.1546199183989	Common	1965
NBN_HUMAN	10.1542783207838	Common	1966
SC23A_HUMAN	10.1542498867378	Common	1967
BCAM_HUMAN	10.1541697365167	Common	1968
NCOA2_HUMAN	10.1527060573572	Newly quantified	1969
CYH2_HUMAN;CYH3_HUMAN	10.1516894011439	Newly quantified	1970
TP4A1_HUMAN	10.1513354743943	Newly quantified	1971
MYG1_HUMAN	10.1513011656338	Common	1972
NOL10_HUMAN	10.1510447695214	Common	1973
NPM3_HUMAN	10.150693172216435	Common	1974
PRP17_HUMAN	10.1501781201187	Common	1975
TREF1_HUMAN	10.1496771132747	Newly quantified	1976
DJB11_HUMAN	10.1482278810353	Common	1977
CBPA4_HUMAN	10.147781368242365	Newly quantified	1978
AAAT_HUMAN	10.1472636984973	Common	1979
PSB1_HUMAN	10.1470575873234	Common	1980
ILK_HUMAN	10.146873882638	Common	1981
CTBP1_HUMAN	10.1464007314306	Common	1982
QSOX1_HUMAN	10.1459472991533	Common	1983
PHC2_HUMAN	10.143888104026601	Common	1984
RM27_HUMAN	10.14324511329475	Common	1985
TBCA_HUMAN	10.1423509785015	Common	1986
DGCR8_HUMAN	10.142300947213101	Newly quantified	1987
CASPE_HUMAN	10.1422331071888	Common	1988
IF5_HUMAN	10.1421676849328	Common	1989
CBS_HUMAN	10.1417686734735	Newly quantified	1990
TFAM_HUMAN	10.1408275268939	Common	1991
VP37C_HUMAN	10.1398013578946	Newly quantified	1992
UFO_HUMAN	10.1390044093632	Common	1993
PINX1_HUMAN	10.1365008403291	Newly quantified	1994
GCFC2_HUMAN	10.135794231047601	Common	1995
STX6_HUMAN	10.1351279397963	Newly quantified	1996
EDC4_HUMAN	10.1342900961381	Common	1997
NCEH1_HUMAN	10.1340401220248	Newly quantified	1998
[truncated: 2,460 more rows]
