# Supplementary material for: quantms: a cloud-based pipeline for quantitative proteomics enables the reanalysis of public proteomics data
Source: Nat Methods. 2024 Jul 4;21(9):1603–7. doi: 10.1038/s41592-024-02343-1 (PMC11399091; doi:10.1038/s41592-024-02343-1)
Supplement: Supplementary file 4 — Source data for the figures shown in the Supplementary Notes. [file 41592_2024_2343_MOESM4_ESM.zip › source_data_supplementary/SuppFigure21/u2os_protein_expression.csv]

RUN	Protein	LogIntensities	originalRUN	GROUP	SUBJECT	TotalGroupMeasurements	NumMeasuredFeature	MissingPercentage	more50missing	NumImputedFeature
1	1433B_HUMAN	10.83779537598	20200912_TIMS3_nLC10_FaCo_SA_AF41B-6classes_mixed_01_D4_1_1741	mixed	1	18	5	0.166666666666667	FALSE	1
2	1433B_HUMAN	10.5685684298505	20200912_TIMS3_nLC10_FaCo_SA_AF41B-6classes_mixed_04_D10_1_1744	mixed	2	18	5	0.166666666666667	FALSE	1
3	1433B_HUMAN	10.4790781323707	20200912_TIMS3_nLC10_FaCo_SA_AF41B-6classes_mixed_02_D6_1_1742	mixed	3	18	5	0.166666666666667	FALSE	1
4	1433B_HUMAN	10.9903208429414	20200912_TIMS3_nLC10_FaCo_SA_AF41B-6classes_class2_03_J8_1_1727	nuclei classes 2	16	18	5	0.166666666666667	FALSE	1
5	1433B_HUMAN	11.0327995226804	20200912_TIMS3_nLC10_FaCo_SA_AF41B-6classes_class2_02_J6_1_1726	nuclei classes 2	17	18	5	0.166666666666667	FALSE	1
6	1433B_HUMAN	11.052042370219	20200912_TIMS3_nLC10_FaCo_SA_AF41B-6classes_class2_01_J4_1_1718	nuclei classes 2	18	18	6	0	FALSE	0
7	1433B_HUMAN	10.0393321595968	20200912_TIMS3_nLC10_FaCo_SA_AF41B-6classes_class3_03_F14_1_1725	nuclei classes 3	13	18	3	0.5	TRUE	3
8	1433B_HUMAN	10.7462970077575	20200912_TIMS3_nLC10_FaCo_SA_AF41B-6classes_class3_02_F12_1_1724	nuclei classes 3	14	18	5	0.166666666666667	FALSE	1
9	1433B_HUMAN	10.4598662909144	20200912_TIMS3_nLC10_FaCo_SA_AF41B-6classes_class3_01_F10_1_1717	nuclei classes 3	15	18	4	0.333333333333333	FALSE	2
10	1433B_HUMAN	11.3105361859649	20200912_TIMS3_nLC10_FaCo_SA_AF41B-6classes_class4_03_D8_1_1728	nuclei classes 4	10	18	6	0	FALSE	0
11	1433B_HUMAN	11.2402773008658	20200912_TIMS3_nLC10_FaCo_SA_AF41B-6classes_class4_02_D6_1_1721	nuclei classes 4	11	18	6	0	FALSE	0
12	1433B_HUMAN	11.3244173093393	20200912_TIMS3_nLC10_FaCo_SA_AF41B-6classes_class4_01_D4_1_1714	nuclei classes 4	12	18	5	0.166666666666667	FALSE	1
13	1433B_HUMAN	10.6076613599641	20200912_TIMS3_nLC10_FaCo_SA_AF41B-6classes_class5_03_D14_1_1729	nuclei classes 5	7	18	4	0.333333333333333	FALSE	2
14	1433B_HUMAN	10.3478009404625	20200912_TIMS3_nLC10_FaCo_SA_AF41B-6classes_class5_02_D12_1_1722	nuclei classes 5	8	18	4	0.333333333333333	FALSE	2
15	1433B_HUMAN	10.8650370530739	20200912_TIMS3_nLC10_FaCo_SA_AF41B-6classes_class5_01_D10_1_1715	nuclei classes 5	9	18	4	0.333333333333333	FALSE	2
16	1433B_HUMAN	10.4825145259925	20200912_TIMS3_nLC10_FaCo_SA_AF41B-6classes_class6_03_F8_1_1730	nuclei classes 6	4	18	5	0.166666666666667	FALSE	1
17	1433B_HUMAN	10.6271973449018	20200912_TIMS3_nLC10_FaCo_SA_AF41B-6classes_class6_02_F6_1_1723	nuclei classes 6	5	18	5	0.166666666666667	FALSE	1
18	1433B_HUMAN	10.924633989477	20200912_TIMS3_nLC10_FaCo_SA_AF41B-6classes_class6_01_F4_1_1716	nuclei classes 6	6	18	5	0.166666666666667	FALSE	1
1	1433E_HUMAN	10.4102764787668	20200912_TIMS3_nLC10_FaCo_SA_AF41B-6classes_mixed_01_D4_1_1741	mixed	1	48	12	0.25	FALSE	4
2	1433E_HUMAN	9.69591826042762	20200912_TIMS3_nLC10_FaCo_SA_AF41B-6classes_mixed_04_D10_1_1744	mixed	2	48	8	0.5	TRUE	8
3	1433E_HUMAN	10.5086910801367	20200912_TIMS3_nLC10_FaCo_SA_AF41B-6classes_mixed_02_D6_1_1742	mixed	3	48	12	0.25	FALSE	4
4	1433E_HUMAN	11.0676503862889	20200912_TIMS3_nLC10_FaCo_SA_AF41B-6classes_class2_03_J8_1_1727	nuclei classes 2	16	48	15	0.0625	FALSE	1
5	1433E_HUMAN	10.6000643939682	20200912_TIMS3_nLC10_FaCo_SA_AF41B-6classes_class2_02_J6_1_1726	nuclei classes 2	17	48	12	0.25	FALSE	4
6	1433E_HUMAN	10.7856886540329	20200912_TIMS3_nLC10_FaCo_SA_AF41B-6classes_class2_01_J4_1_1718	nuclei classes 2	18	48	13	0.1875	FALSE	3
7	1433E_HUMAN	9.6887238342602	20200912_TIMS3_nLC10_FaCo_SA_AF41B-6classes_class3_03_F14_1_1725	nuclei classes 3	13	48	8	0.5	TRUE	8
8	1433E_HUMAN	10.843725094413	20200912_TIMS3_nLC10_FaCo_SA_AF41B-6classes_class3_02_F12_1_1724	nuclei classes 3	14	48	15	0.0625	FALSE	1
9	1433E_HUMAN	10.1605292492939	20200912_TIMS3_nLC10_FaCo_SA_AF41B-6classes_class3_01_F10_1_1717	nuclei classes 3	15	48	12	0.25	FALSE	4
10	1433E_HUMAN	10.9872414907675	20200912_TIMS3_nLC10_FaCo_SA_AF41B-6classes_class4_03_D8_1_1728	nuclei classes 4	10	48	15	0.0625	FALSE	1
11	1433E_HUMAN	11.174983075163	20200912_TIMS3_nLC10_FaCo_SA_AF41B-6classes_class4_02_D6_1_1721	nuclei classes 4	11	48	16	0	FALSE	0
12	1433E_HUMAN	11.2002693352329	20200912_TIMS3_nLC10_FaCo_SA_AF41B-6classes_class4_01_D4_1_1714	nuclei classes 4	12	48	15	0.0625	FALSE	1
13	1433E_HUMAN	10.5194250326976	20200912_TIMS3_nLC10_FaCo_SA_AF41B-6classes_class5_03_D14_1_1729	nuclei classes 5	7	48	13	0.1875	FALSE	3
14	1433E_HUMAN	10.2319194757742	20200912_TIMS3_nLC10_FaCo_SA_AF41B-6classes_class5_02_D12_1_1722	nuclei classes 5	8	48	11	0.3125	FALSE	5
15	1433E_HUMAN	10.8830223960548	20200912_TIMS3_nLC10_FaCo_SA_AF41B-6classes_class5_01_D10_1_1715	nuclei classes 5	9	48	14	0.125	FALSE	2
16	1433E_HUMAN	10.6025553821372	20200912_TIMS3_nLC10_FaCo_SA_AF41B-6classes_class6_03_F8_1_1730	nuclei classes 6	4	48	13	0.1875	FALSE	3
17	1433E_HUMAN	10.3424952233063	20200912_TIMS3_nLC10_FaCo_SA_AF41B-6classes_class6_02_F6_1_1723	nuclei classes 6	5	48	13	0.1875	FALSE	3
18	1433E_HUMAN	10.7666083182548	20200912_TIMS3_nLC10_FaCo_SA_AF41B-6classes_class6_01_F4_1_1716	nuclei classes 6	6	48	14	0.125	FALSE	2
1	1433F_HUMAN	9.56737523403096	20200912_TIMS3_nLC10_FaCo_SA_AF41B-6classes_mixed_01_D4_1_1741	mixed	1	21	6	0.142857142857143	FALSE	1
2	1433F_HUMAN	8.0286154303606	20200912_TIMS3_nLC10_FaCo_SA_AF41B-6classes_mixed_04_D10_1_1744	mixed	2	21	2	0.714285714285714	TRUE	5
3	1433F_HUMAN	9.99055645565695	20200912_TIMS3_nLC10_FaCo_SA_AF41B-6classes_mixed_02_D6_1_1742	mixed	3	21	6	0.142857142857143	FALSE	1
4	1433F_HUMAN	10.1105432043069	20200912_TIMS3_nLC10_FaCo_SA_AF41B-6classes_class2_03_J8_1_1727	nuclei classes 2	16	21	6	0.142857142857143	FALSE	1
5	1433F_HUMAN	10.1709186307217	20200912_TIMS3_nLC10_FaCo_SA_AF41B-6classes_class2_02_J6_1_1726	nuclei classes 2	17	21	5	0.285714285714286	FALSE	2
6	1433F_HUMAN	10.3070694269902	20200912_TIMS3_nLC10_FaCo_SA_AF41B-6classes_class2_01_J4_1_1718	nuclei classes 2	18	21	6	0.142857142857143	FALSE	1
7	1433F_HUMAN	9.48570592875953	20200912_TIMS3_nLC10_FaCo_SA_AF41B-6classes_class3_03_F14_1_1725	nuclei classes 3	13	21	4	0.428571428571429	FALSE	3
8	1433F_HUMAN	9.91987713705102	20200912_TIMS3_nLC10_FaCo_SA_AF41B-6classes_class3_02_F12_1_1724	nuclei classes 3	14	21	5	0.285714285714286	FALSE	2
9	1433F_HUMAN	9.53426094937853	20200912_TIMS3_nLC10_FaCo_SA_AF41B-6classes_class3_01_F10_1_1717	nuclei classes 3	15	21	4	0.428571428571429	FALSE	3
10	1433F_HUMAN	10.2072019638288	20200912_TIMS3_nLC10_FaCo_SA_AF41B-6classes_class4_03_D8_1_1728	nuclei classes 4	10	21	7	0	FALSE	0
11	1433F_HUMAN	10.5134147877594	20200912_TIMS3_nLC10_FaCo_SA_AF41B-6classes_class4_02_D6_1_1721	nuclei classes 4	11	21	6	0.142857142857143	FALSE	1
12	1433F_HUMAN	10.4037995323988	20200912_TIMS3_nLC10_FaCo_SA_AF41B-6classes_class4_01_D4_1_1714	nuclei classes 4	12	21	7	0	FALSE	0
13	1433F_HUMAN	9.41195714356791	20200912_TIMS3_nLC10_FaCo_SA_AF41B-6classes_class5_03_D14_1_1729	nuclei classes 5	7	21	4	0.428571428571429	FALSE	3
14	1433F_HUMAN	8.95576341229435	20200912_TIMS3_nLC10_FaCo_SA_AF41B-6classes_class5_02_D12_1_1722	nuclei classes 5	8	21	3	0.571428571428571	TRUE	4
15	1433F_HUMAN	10.0235835914073	20200912_TIMS3_nLC10_FaCo_SA_AF41B-6classes_class5_01_D10_1_1715	nuclei classes 5	9	21	6	0.142857142857143	FALSE	1
16	1433F_HUMAN	10.2835360019693	20200912_TIMS3_nLC10_FaCo_SA_AF41B-6classes_class6_03_F8_1_1730	nuclei classes 6	4	21	6	0.142857142857143	FALSE	1
17	1433F_HUMAN	9.95186548979755	20200912_TIMS3_nLC10_FaCo_SA_AF41B-6classes_class6_02_F6_1_1723	nuclei classes 6	5	21	4	0.428571428571429	FALSE	3
18	1433F_HUMAN	9.94894725023276	20200912_TIMS3_nLC10_FaCo_SA_AF41B-6classes_class6_01_F4_1_1716	nuclei classes 6	6	21	7	0	FALSE	0
1	1433G_HUMAN	9.79900188813702	20200912_TIMS3_nLC10_FaCo_SA_AF41B-6classes_mixed_01_D4_1_1741	mixed	1	33	8	0.272727272727273	FALSE	3
2	1433G_HUMAN	8.77518062744031	20200912_TIMS3_nLC10_FaCo_SA_AF41B-6classes_mixed_04_D10_1_1744	mixed	2	33	7	0.363636363636364	FALSE	4
3	1433G_HUMAN	10.1852846283071	20200912_TIMS3_nLC10_FaCo_SA_AF41B-6classes_mixed_02_D6_1_1742	mixed	3	33	9	0.181818181818182	FALSE	2
4	1433G_HUMAN	9.6934487039276	20200912_TIMS3_nLC10_FaCo_SA_AF41B-6classes_class2_03_J8_1_1727	nuclei classes 2	16	33	8	0.272727272727273	FALSE	3
5	1433G_HUMAN	10.2586270961746	20200912_TIMS3_nLC10_FaCo_SA_AF41B-6classes_class2_02_J6_1_1726	nuclei classes 2	17	33	9	0.181818181818182	FALSE	2
6	1433G_HUMAN	10.3717133450241	20200912_TIMS3_nLC10_FaCo_SA_AF41B-6classes_class2_01_J4_1_1718	nuclei classes 2	18	33	10	0.0909090909090909	FALSE	1
7	1433G_HUMAN	9.38573693664858	20200912_TIMS3_nLC10_FaCo_SA_AF41B-6classes_class3_03_F14_1_1725	nuclei classes 3	13	33	6	0.454545454545455	FALSE	5
8	1433G_HUMAN	9.57425037967378	20200912_TIMS3_nLC10_FaCo_SA_AF41B-6classes_class3_02_F12_1_1724	nuclei classes 3	14	33	7	0.363636363636364	FALSE	4
9	1433G_HUMAN	9.92486543434238	20200912_TIMS3_nLC10_FaCo_SA_AF41B-6classes_class3_01_F10_1_1717	nuclei classes 3	15	33	9	0.181818181818182	FALSE	2
10	1433G_HUMAN	10.2897083872625	20200912_TIMS3_nLC10_FaCo_SA_AF41B-6classes_class4_03_D8_1_1728	nuclei classes 4	10	33	9	0.181818181818182	FALSE	2
11	1433G_HUMAN	10.7868567451569	20200912_TIMS3_nLC10_FaCo_SA_AF41B-6classes_class4_02_D6_1_1721	nuclei classes 4	11	33	9	0.181818181818182	FALSE	2
12	1433G_HUMAN	10.741427036992	20200912_TIMS3_nLC10_FaCo_SA_AF41B-6classes_class4_01_D4_1_1714	nuclei classes 4	12	33	10	0.0909090909090909	FALSE	1
13	1433G_HUMAN	9.00055587207783	20200912_TIMS3_nLC10_FaCo_SA_AF41B-6classes_class5_03_D14_1_1729	nuclei classes 5	7	33	7	0.363636363636364	FALSE	4
14	1433G_HUMAN	9.50362386311839	20200912_TIMS3_nLC10_FaCo_SA_AF41B-6classes_class5_02_D12_1_1722	nuclei classes 5	8	33	8	0.272727272727273	FALSE	3
15	1433G_HUMAN	10.4506319011409	20200912_TIMS3_nLC10_FaCo_SA_AF41B-6classes_class5_01_D10_1_1715	nuclei classes 5	9	33	8	0.272727272727273	FALSE	3
16	1433G_HUMAN	9.78025399376871	20200912_TIMS3_nLC10_FaCo_SA_AF41B-6classes_class6_03_F8_1_1730	nuclei classes 6	4	33	10	0.0909090909090909	FALSE	1
17	1433G_HUMAN	10.3759130854066	20200912_TIMS3_nLC10_FaCo_SA_AF41B-6classes_class6_02_F6_1_1723	nuclei classes 6	5	33	11	0	FALSE	0
18	1433G_HUMAN	10.4159173908471	20200912_TIMS3_nLC10_FaCo_SA_AF41B-6classes_class6_01_F4_1_1716	nuclei classes 6	6	33	9	0.181818181818182	FALSE	2
1	1433S_HUMAN	9.1866752602807	20200912_TIMS3_nLC10_FaCo_SA_AF41B-6classes_mixed_01_D4_1_1741	mixed	1	27	7	0.222222222222222	FALSE	2
2	1433S_HUMAN	8.18144633301032	20200912_TIMS3_nLC10_FaCo_SA_AF41B-6classes_mixed_04_D10_1_1744	mixed	2	27	3	0.666666666666667	TRUE	6
3	1433S_HUMAN	9.16228604210877	20200912_TIMS3_nLC10_FaCo_SA_AF41B-6classes_mixed_02_D6_1_1742	mixed	3	27	6	0.333333333333333	FALSE	3
4	1433S_HUMAN	11.1868701356166	20200912_TIMS3_nLC10_FaCo_SA_AF41B-6classes_class2_03_J8_1_1727	nuclei classes 2	16	27	9	0	FALSE	0
5	1433S_HUMAN	8.65840629576981	20200912_TIMS3_nLC10_FaCo_SA_AF41B-6classes_class2_02_J6_1_1726	nuclei classes 2	17	27	4	0.555555555555556	TRUE	5
6	1433S_HUMAN	8.5895320471735	20200912_TIMS3_nLC10_FaCo_SA_AF41B-6classes_class2_01_J4_1_1718	nuclei classes 2	18	27	5	0.444444444444444	FALSE	4
7	1433S_HUMAN	7.97281045692659	20200912_TIMS3_nLC10_FaCo_SA_AF41B-6classes_class3_03_F14_1_1725	nuclei classes 3	13	27	3	0.666666666666667	TRUE	6
8	1433S_HUMAN	8.90098130295216	20200912_TIMS3_nLC10_FaCo_SA_AF41B-6classes_class3_02_F12_1_1724	nuclei classes 3	14	27	7	0.222222222222222	FALSE	2
9	1433S_HUMAN	8.2927489796916	20200912_TIMS3_nLC10_FaCo_SA_AF41B-6classes_class3_01_F10_1_1717	nuclei classes 3	15	27	3	0.666666666666667	TRUE	6
10	1433S_HUMAN	9.51765270287119	20200912_TIMS3_nLC10_FaCo_SA_AF41B-6classes_class4_03_D8_1_1728	nuclei classes 4	10	27	8	0.111111111111111	FALSE	1
11	1433S_HUMAN	9.79351726557296	20200912_TIMS3_nLC10_FaCo_SA_AF41B-6classes_class4_02_D6_1_1721	nuclei classes 4	11	27	8	0.111111111111111	FALSE	1
12	1433S_HUMAN	9.46225662352295	20200912_TIMS3_nLC10_FaCo_SA_AF41B-6classes_class4_01_D4_1_1714	nuclei classes 4	12	27	6	0.333333333333333	FALSE	3
13	1433S_HUMAN	8.2707783315985	20200912_TIMS3_nLC10_FaCo_SA_AF41B-6classes_class5_03_D14_1_1729	nuclei classes 5	7	27	3	0.666666666666667	TRUE	6
14	1433S_HUMAN	8.67699081030544	20200912_TIMS3_nLC10_FaCo_SA_AF41B-6classes_class5_02_D12_1_1722	nuclei classes 5	8	27	5	0.444444444444444	FALSE	4
15	1433S_HUMAN	8.45105232316976	20200912_TIMS3_nLC10_FaCo_SA_AF41B-6classes_class5_01_D10_1_1715	nuclei classes 5	9	27	4	0.555555555555556	TRUE	5
16	1433S_HUMAN	8.63909166900975	20200912_TIMS3_nLC10_FaCo_SA_AF41B-6classes_class6_03_F8_1_1730	nuclei classes 6	4	27	4	0.555555555555556	TRUE	5
17	1433S_HUMAN	8.70687292720521	20200912_TIMS3_nLC10_FaCo_SA_AF41B-6classes_class6_02_F6_1_1723	nuclei classes 6	5	27	4	0.555555555555556	TRUE	5
18	1433S_HUMAN	9.26310412115925	20200912_TIMS3_nLC10_FaCo_SA_AF41B-6classes_class6_01_F4_1_1716	nuclei classes 6	6	27	7	0.222222222222222	FALSE	2
1	1433T_HUMAN	10.5680151064295	20200912_TIMS3_nLC10_FaCo_SA_AF41B-6classes_mixed_01_D4_1_1741	mixed	1	18	6	0	FALSE	0
2	1433T_HUMAN	9.21067371499731	20200912_TIMS3_nLC10_FaCo_SA_AF41B-6classes_mixed_04_D10_1_1744	mixed	2	18	3	0.5	TRUE	3
3	1433T_HUMAN	10.3911281854101	20200912_TIMS3_nLC10_FaCo_SA_AF41B-6classes_mixed_02_D6_1_1742	mixed	3	18	6	0	FALSE	0
4	1433T_HUMAN	10.6799554661407	20200912_TIMS3_nLC10_FaCo_SA_AF41B-6classes_class2_03_J8_1_1727	nuclei classes 2	16	18	6	0	FALSE	0
5	1433T_HUMAN	10.6322340074486	20200912_TIMS3_nLC10_FaCo_SA_AF41B-6classes_class2_02_J6_1_1726	nuclei classes 2	17	18	6	0	FALSE	0
6	1433T_HUMAN	10.8852931935946	20200912_TIMS3_nLC10_FaCo_SA_AF41B-6classes_class2_01_J4_1_1718	nuclei classes 2	18	18	6	0	FALSE	0
7	1433T_HUMAN	9.61931145791585	20200912_TIMS3_nLC10_FaCo_SA_AF41B-6classes_class3_03_F14_1_1725	nuclei classes 3	13	18	5	0.166666666666667	FALSE	1
8	1433T_HUMAN	10.5028028709371	20200912_TIMS3_nLC10_FaCo_SA_AF41B-6classes_class3_02_F12_1_1724	nuclei classes 3	14	18	5	0.166666666666667	FALSE	1
9	1433T_HUMAN	10.4178760775163	20200912_TIMS3_nLC10_FaCo_SA_AF41B-6classes_class3_01_F10_1_1717	nuclei classes 3	15	18	5	0.166666666666667	FALSE	1
10	1433T_HUMAN	11.3889722312468	20200912_TIMS3_nLC10_FaCo_SA_AF41B-6classes_class4_03_D8_1_1728	nuclei classes 4	10	18	6	0	FALSE	0
11	1433T_HUMAN	11.2541959518303	20200912_TIMS3_nLC10_FaCo_SA_AF41B-6classes_class4_02_D6_1_1721	nuclei classes 4	11	18	6	0	FALSE	0
12	1433T_HUMAN	11.0404860287346	20200912_TIMS3_nLC10_FaCo_SA_AF41B-6classes_class4_01_D4_1_1714	nuclei classes 4	12	18	6	0	FALSE	0
13	1433T_HUMAN	10.172004124105	20200912_TIMS3_nLC10_FaCo_SA_AF41B-6classes_class5_03_D14_1_1729	nuclei classes 5	7	18	4	0.333333333333333	FALSE	2
14	1433T_HUMAN	10.3419384950001	20200912_TIMS3_nLC10_FaCo_SA_AF41B-6classes_class5_02_D12_1_1722	nuclei classes 5	8	18	4	0.333333333333333	FALSE	2
15	1433T_HUMAN	11.1602249105473	20200912_TIMS3_nLC10_FaCo_SA_AF41B-6classes_class5_01_D10_1_1715	nuclei classes 5	9	18	6	0	FALSE	0
16	1433T_HUMAN	10.4587207301881	20200912_TIMS3_nLC10_FaCo_SA_AF41B-6classes_class6_03_F8_1_1730	nuclei classes 6	4	18	5	0.166666666666667	FALSE	1
17	1433T_HUMAN	10.7049086282928	20200912_TIMS3_nLC10_FaCo_SA_AF41B-6classes_class6_02_F6_1_1723	nuclei classes 6	5	18	5	0.166666666666667	FALSE	1
18	1433T_HUMAN	10.6432585934985	20200912_TIMS3_nLC10_FaCo_SA_AF41B-6classes_class6_01_F4_1_1716	nuclei classes 6	6	18	4	0.333333333333333	FALSE	2
1	1433Z_HUMAN	11.4145620434995	20200912_TIMS3_nLC10_FaCo_SA_AF41B-6classes_mixed_01_D4_1_1741	mixed	1	69	15	0.347826086956522	FALSE	8
2	1433Z_HUMAN	10.9177214999713	20200912_TIMS3_nLC10_FaCo_SA_AF41B-6classes_mixed_04_D10_1_1744	mixed	2	69	17	0.260869565217391	FALSE	6
3	1433Z_HUMAN	11.8636323633117	20200912_TIMS3_nLC10_FaCo_SA_AF41B-6classes_mixed_02_D6_1_1742	mixed	3	69	21	0.0869565217391305	FALSE	2
4	1433Z_HUMAN	12.3267237337164	20200912_TIMS3_nLC10_FaCo_SA_AF41B-6classes_class2_03_J8_1_1727	nuclei classes 2	16	69	20	0.130434782608696	FALSE	3
5	1433Z_HUMAN	11.8301795361133	20200912_TIMS3_nLC10_FaCo_SA_AF41B-6classes_class2_02_J6_1_1726	nuclei classes 2	17	69	19	0.173913043478261	FALSE	4
6	1433Z_HUMAN	12.0001658492242	20200912_TIMS3_nLC10_FaCo_SA_AF41B-6classes_class2_01_J4_1_1718	nuclei classes 2	18	69	18	0.217391304347826	FALSE	5
7	1433Z_HUMAN	11.3146099494399	20200912_TIMS3_nLC10_FaCo_SA_AF41B-6classes_class3_03_F14_1_1725	nuclei classes 3	13	69	18	0.217391304347826	FALSE	5
8	1433Z_HUMAN	11.9158932280334	20200912_TIMS3_nLC10_FaCo_SA_AF41B-6classes_class3_02_F12_1_1724	nuclei classes 3	14	69	21	0.0869565217391305	FALSE	2
9	1433Z_HUMAN	11.4932287920607	20200912_TIMS3_nLC10_FaCo_SA_AF41B-6classes_class3_01_F10_1_1717	nuclei classes 3	15	69	19	0.173913043478261	FALSE	4
10	1433Z_HUMAN	12.3417426213425	20200912_TIMS3_nLC10_FaCo_SA_AF41B-6classes_class4_03_D8_1_1728	nuclei classes 4	10	69	22	0.0434782608695652	FALSE	1
11	1433Z_HUMAN	12.3465025433229	20200912_TIMS3_nLC10_FaCo_SA_AF41B-6classes_class4_02_D6_1_1721	nuclei classes 4	11	69	21	0.0869565217391305	FALSE	2
12	1433Z_HUMAN	11.9819776764984	20200912_TIMS3_nLC10_FaCo_SA_AF41B-6classes_class4_01_D4_1_1714	nuclei classes 4	12	69	18	0.217391304347826	FALSE	5
13	1433Z_HUMAN	11.5479150519699	20200912_TIMS3_nLC10_FaCo_SA_AF41B-6classes_class5_03_D14_1_1729	nuclei classes 5	7	69	18	0.217391304347826	FALSE	5
14	1433Z_HUMAN	11.4448845353834	20200912_TIMS3_nLC10_FaCo_SA_AF41B-6classes_class5_02_D12_1_1722	nuclei classes 5	8	69	17	0.260869565217391	FALSE	6
15	1433Z_HUMAN	11.864359066674	20200912_TIMS3_nLC10_FaCo_SA_AF41B-6classes_class5_01_D10_1_1715	nuclei classes 5	9	69	18	0.217391304347826	FALSE	5
16	1433Z_HUMAN	11.6704805301021	20200912_TIMS3_nLC10_FaCo_SA_AF41B-6classes_class6_03_F8_1_1730	nuclei classes 6	4	69	18	0.217391304347826	FALSE	5
17	1433Z_HUMAN	11.6094570478856	20200912_TIMS3_nLC10_FaCo_SA_AF41B-6classes_class6_02_F6_1_1723	nuclei classes 6	5	69	16	0.304347826086957	FALSE	7
18	1433Z_HUMAN	11.8645105963164	20200912_TIMS3_nLC10_FaCo_SA_AF41B-6classes_class6_01_F4_1_1716	nuclei classes 6	6	69	17	0.260869565217391	FALSE	6
1	2A5D_HUMAN	8.5269280570103	20200912_TIMS3_nLC10_FaCo_SA_AF41B-6classes_mixed_01_D4_1_1741	mixed	1	24	3	0.625	TRUE	5
2	2A5D_HUMAN	8.15342728314571	20200912_TIMS3_nLC10_FaCo_SA_AF41B-6classes_mixed_04_D10_1_1744	mixed	2	24	2	0.75	TRUE	6
3	2A5D_HUMAN	8.95760855567792	20200912_TIMS3_nLC10_FaCo_SA_AF41B-6classes_mixed_02_D6_1_1742	mixed	3	24	6	0.25	FALSE	2
4	2A5D_HUMAN	8.8001758953182	20200912_TIMS3_nLC10_FaCo_SA_AF41B-6classes_class2_03_J8_1_1727	nuclei classes 2	16	24	4	0.5	TRUE	4
5	2A5D_HUMAN	9.01143658032745	20200912_TIMS3_nLC10_FaCo_SA_AF41B-6classes_class2_02_J6_1_1726	nuclei classes 2	17	24	5	0.375	FALSE	3
6	2A5D_HUMAN	9.86708663979724	20200912_TIMS3_nLC10_FaCo_SA_AF41B-6classes_class2_01_J4_1_1718	nuclei classes 2	18	24	7	0.125	FALSE	1
7	2A5D_HUMAN	7.21935525043469	20200912_TIMS3_nLC10_FaCo_SA_AF41B-6classes_class3_03_F14_1_1725	nuclei classes 3	13	24	1	0.875	TRUE	7
8	2A5D_HUMAN	9.1481811006118	20200912_TIMS3_nLC10_FaCo_SA_AF41B-6classes_class3_02_F12_1_1724	nuclei classes 3	14	24	8	0	FALSE	0
9	2A5D_HUMAN	9.19788930678466	20200912_TIMS3_nLC10_FaCo_SA_AF41B-6classes_class3_01_F10_1_1717	nuclei classes 3	15	24	5	0.375	FALSE	3
10	2A5D_HUMAN	10.1023264218123	20200912_TIMS3_nLC10_FaCo_SA_AF41B-6classes_class4_03_D8_1_1728	nuclei classes 4	10	24	8	0	FALSE	0
11	2A5D_HUMAN	10.0831052811231	20200912_TIMS3_nLC10_FaCo_SA_AF41B-6classes_class4_02_D6_1_1721	nuclei classes 4	11	24	8	0	FALSE	0
12	2A5D_HUMAN	9.95509882085426	20200912_TIMS3_nLC10_FaCo_SA_AF41B-6classes_class4_01_D4_1_1714	nuclei classes 4	12	24	7	0.125	FALSE	1
13	2A5D_HUMAN	8.65013900576227	20200912_TIMS3_nLC10_FaCo_SA_AF41B-6classes_class5_03_D14_1_1729	nuclei classes 5	7	24	4	0.5	TRUE	4
14	2A5D_HUMAN	8.60690946397114	20200912_TIMS3_nLC10_FaCo_SA_AF41B-6classes_class5_02_D12_1_1722	nuclei classes 5	8	24	3	0.625	TRUE	5
15	2A5D_HUMAN	9.7849918376308	20200912_TIMS3_nLC10_FaCo_SA_AF41B-6classes_class5_01_D10_1_1715	nuclei classes 5	9	24	8	0	FALSE	0
16	2A5D_HUMAN	9.5503511567095	20200912_TIMS3_nLC10_FaCo_SA_AF41B-6classes_class6_03_F8_1_1730	nuclei classes 6	4	24	6	0.25	FALSE	2
17	2A5D_HUMAN	7.95438532359073	20200912_TIMS3_nLC10_FaCo_SA_AF41B-6classes_class6_02_F6_1_1723	nuclei classes 6	5	24	3	0.625	TRUE	5
18	2A5D_HUMAN	9.62980001911433	20200912_TIMS3_nLC10_FaCo_SA_AF41B-6classes_class6_01_F4_1_1716	nuclei classes 6	6	24	5	0.375	FALSE	3
2	2A5E_HUMAN	9.30957502467478	20200912_TIMS3_nLC10_FaCo_SA_AF41B-6classes_mixed_04_D10_1_1744	mixed	2	9	1	0.666666666666667	TRUE	2
3	2A5E_HUMAN	8.35926489791297	20200912_TIMS3_nLC10_FaCo_SA_AF41B-6classes_mixed_02_D6_1_1742	mixed	3	9	1	0.666666666666667	TRUE	2
4	2A5E_HUMAN	9.66749721886193	20200912_TIMS3_nLC10_FaCo_SA_AF41B-6classes_class2_03_J8_1_1727	nuclei classes 2	16	9	2	0.333333333333333	FALSE	1
5	2A5E_HUMAN	8.69990421890376	20200912_TIMS3_nLC10_FaCo_SA_AF41B-6classes_class2_02_J6_1_1726	nuclei classes 2	17	9	2	0.333333333333333	FALSE	1
6	2A5E_HUMAN	10.2537304987595	20200912_TIMS3_nLC10_FaCo_SA_AF41B-6classes_class2_01_J4_1_1718	nuclei classes 2	18	9	3	0	FALSE	0
7	2A5E_HUMAN	10.1424962908916	20200912_TIMS3_nLC10_FaCo_SA_AF41B-6classes_class3_03_F14_1_1725	nuclei classes 3	13	9	3	0	FALSE	0
8	2A5E_HUMAN	10.0588900653397	20200912_TIMS3_nLC10_FaCo_SA_AF41B-6classes_class3_02_F12_1_1724	nuclei classes 3	14	9	3	0	FALSE	0
9	2A5E_HUMAN	10.1320389600744	20200912_TIMS3_nLC10_FaCo_SA_AF41B-6classes_class3_01_F10_1_1717	nuclei classes 3	15	9	3	0	FALSE	0
10	2A5E_HUMAN	10.0419328228703	20200912_TIMS3_nLC10_FaCo_SA_AF41B-6classes_class4_03_D8_1_1728	nuclei classes 4	10	9	3	0	FALSE	0
11	2A5E_HUMAN	9.48692333156259	20200912_TIMS3_nLC10_FaCo_SA_AF41B-6classes_class4_02_D6_1_1721	nuclei classes 4	11	9	2	0.333333333333333	FALSE	1
12	2A5E_HUMAN	8.91572608287739	20200912_TIMS3_nLC10_FaCo_SA_AF41B-6classes_class4_01_D4_1_1714	nuclei classes 4	12	9	2	0.333333333333333	FALSE	1
14	2A5E_HUMAN	10.1711711473911	20200912_TIMS3_nLC10_FaCo_SA_AF41B-6classes_class5_02_D12_1_1722	nuclei classes 5	8	9	2	0.333333333333333	FALSE	1
15	2A5E_HUMAN	10.5195197074079	20200912_TIMS3_nLC10_FaCo_SA_AF41B-6classes_class5_01_D10_1_1715	nuclei classes 5	9	9	3	0	FALSE	0
16	2A5E_HUMAN	9.56560570801609	20200912_TIMS3_nLC10_FaCo_SA_AF41B-6classes_class6_03_F8_1_1730	nuclei classes 6	4	9	3	0	FALSE	0
17	2A5E_HUMAN	9.16019980081278	20200912_TIMS3_nLC10_FaCo_SA_AF41B-6classes_class6_02_F6_1_1723	nuclei classes 6	5	9	2	0.333333333333333	FALSE	1
18	2A5E_HUMAN	9.00844982201964	20200912_TIMS3_nLC10_FaCo_SA_AF41B-6classes_class6_01_F4_1_1716	nuclei classes 6	6	9	3	0	FALSE	0
1	2A5G_HUMAN	11.3719727846458	20200912_TIMS3_nLC10_FaCo_SA_AF41B-6classes_mixed_01_D4_1_1741	mixed	1	3	1	0	FALSE	0
3	2A5G_HUMAN	10.8502586848346	20200912_TIMS3_nLC10_FaCo_SA_AF41B-6classes_mixed_02_D6_1_1742	mixed	3	3	1	0	FALSE	0
6	2A5G_HUMAN	10.8253442943121	20200912_TIMS3_nLC10_FaCo_SA_AF41B-6classes_class2_01_J4_1_1718	nuclei classes 2	18	3	1	0	FALSE	0
7	2A5G_HUMAN	11.1434813673758	20200912_TIMS3_nLC10_FaCo_SA_AF41B-6classes_class3_03_F14_1_1725	nuclei classes 3	13	3	1	0	FALSE	0
9	2A5G_HUMAN	11.2365263110526	20200912_TIMS3_nLC10_FaCo_SA_AF41B-6classes_class3_01_F10_1_1717	nuclei classes 3	15	3	1	0	FALSE	0
11	2A5G_HUMAN	10.673310532053	20200912_TIMS3_nLC10_FaCo_SA_AF41B-6classes_class4_02_D6_1_1721	nuclei classes 4	11	3	1	0	FALSE	0
12	2A5G_HUMAN	10.7677192493079	20200912_TIMS3_nLC10_FaCo_SA_AF41B-6classes_class4_01_D4_1_1714	nuclei classes 4	12	3	1	0	FALSE	0
13	2A5G_HUMAN	9.82422462157344	20200912_TIMS3_nLC10_FaCo_SA_AF41B-6classes_class5_03_D14_1_1729	nuclei classes 5	7	3	1	0	FALSE	0
16	2A5G_HUMAN	10.8440738137453	20200912_TIMS3_nLC10_FaCo_SA_AF41B-6classes_class6_03_F8_1_1730	nuclei classes 6	4	3	1	0	FALSE	0
17	2A5G_HUMAN	11.0308961509406	20200912_TIMS3_nLC10_FaCo_SA_AF41B-6classes_class6_02_F6_1_1723	nuclei classes 6	5	3	1	0	FALSE	0
18	2A5G_HUMAN	11.395702035213	20200912_TIMS3_nLC10_FaCo_SA_AF41B-6classes_class6_01_F4_1_1716	nuclei classes 6	6	3	1	0	FALSE	0
1	2AAA_HUMAN	10.2835637876605	20200912_TIMS3_nLC10_FaCo_SA_AF41B-6classes_mixed_01_D4_1_1741	mixed	1	66	16	0.272727272727273	FALSE	6
2	2AAA_HUMAN	9.48980374244677	20200912_TIMS3_nLC10_FaCo_SA_AF41B-6classes_mixed_04_D10_1_1744	mixed	2	66	11	0.5	TRUE	11
3	2AAA_HUMAN	10.5862112073546	20200912_TIMS3_nLC10_FaCo_SA_AF41B-6classes_mixed_02_D6_1_1742	mixed	3	66	18	0.181818181818182	FALSE	4
4	2AAA_HUMAN	10.5000464410628	20200912_TIMS3_nLC10_FaCo_SA_AF41B-6classes_class2_03_J8_1_1727	nuclei classes 2	16	66	19	0.136363636363636	FALSE	3
5	2AAA_HUMAN	10.5709037894206	20200912_TIMS3_nLC10_FaCo_SA_AF41B-6classes_class2_02_J6_1_1726	nuclei classes 2	17	66	20	0.0909090909090909	FALSE	2
6	2AAA_HUMAN	10.7726718677718	20200912_TIMS3_nLC10_FaCo_SA_AF41B-6classes_class2_01_J4_1_1718	nuclei classes 2	18	66	19	0.136363636363636	FALSE	3
7	2AAA_HUMAN	9.64280889532739	20200912_TIMS3_nLC10_FaCo_SA_AF41B-6classes_class3_03_F14_1_1725	nuclei classes 3	13	66	15	0.318181818181818	FALSE	7
8	2AAA_HUMAN	10.4946283457324	20200912_TIMS3_nLC10_FaCo_SA_AF41B-6classes_class3_02_F12_1_1724	nuclei classes 3	14	66	20	0.0909090909090909	FALSE	2
9	2AAA_HUMAN	10.191329956724	20200912_TIMS3_nLC10_FaCo_SA_AF41B-6classes_class3_01_F10_1_1717	nuclei classes 3	15	66	16	0.272727272727273	FALSE	6
10	2AAA_HUMAN	10.6046774700094	20200912_TIMS3_nLC10_FaCo_SA_AF41B-6classes_class4_03_D8_1_1728	nuclei classes 4	10	66	21	0.0454545454545454	FALSE	1
11	2AAA_HUMAN	11.00801993605	20200912_TIMS3_nLC10_FaCo_SA_AF41B-6classes_class4_02_D6_1_1721	nuclei classes 4	11	66	21	0.0454545454545454	FALSE	1
12	2AAA_HUMAN	10.8411610943292	20200912_TIMS3_nLC10_FaCo_SA_AF41B-6classes_class4_01_D4_1_1714	nuclei classes 4	12	66	20	0.0909090909090909	FALSE	2
13	2AAA_HUMAN	9.9886559788729	20200912_TIMS3_nLC10_FaCo_SA_AF41B-6classes_class5_03_D14_1_1729	nuclei classes 5	7	66	17	0.227272727272727	FALSE	5
14	2AAA_HUMAN	9.5396388802426	20200912_TIMS3_nLC10_FaCo_SA_AF41B-6classes_class5_02_D12_1_1722	nuclei classes 5	8	66	13	0.409090909090909	FALSE	9
15	2AAA_HUMAN	10.5947093493749	20200912_TIMS3_nLC10_FaCo_SA_AF41B-6classes_class5_01_D10_1_1715	nuclei classes 5	9	66	20	0.0909090909090909	FALSE	2
16	2AAA_HUMAN	10.4528034969003	20200912_TIMS3_nLC10_FaCo_SA_AF41B-6classes_class6_03_F8_1_1730	nuclei classes 6	4	66	15	0.318181818181818	FALSE	7
17	2AAA_HUMAN	10.3148574109563	20200912_TIMS3_nLC10_FaCo_SA_AF41B-6classes_class6_02_F6_1_1723	nuclei classes 6	5	66	18	0.181818181818182	FALSE	4
18	2AAA_HUMAN	10.540207906874	20200912_TIMS3_nLC10_FaCo_SA_AF41B-6classes_class6_01_F4_1_1716	nuclei classes 6	6	66	20	0.0909090909090909	FALSE	2
2	2AAB_HUMAN	8.51395425811022	20200912_TIMS3_nLC10_FaCo_SA_AF41B-6classes_mixed_04_D10_1_1744	mixed	2	9	1	0.666666666666667	TRUE	2
3	2AAB_HUMAN	8.13095434745628	20200912_TIMS3_nLC10_FaCo_SA_AF41B-6classes_mixed_02_D6_1_1742	mixed	3	9	1	0.666666666666667	TRUE	2
4	2AAB_HUMAN	8.5153177718644	20200912_TIMS3_nLC10_FaCo_SA_AF41B-6classes_class2_03_J8_1_1727	nuclei classes 2	16	9	3	0	FALSE	0
5	2AAB_HUMAN	7.99335721951576	20200912_TIMS3_nLC10_FaCo_SA_AF41B-6classes_class2_02_J6_1_1726	nuclei classes 2	17	9	1	0.666666666666667	TRUE	2
6	2AAB_HUMAN	8.4383906283568	20200912_TIMS3_nLC10_FaCo_SA_AF41B-6classes_class2_01_J4_1_1718	nuclei classes 2	18	9	2	0.333333333333333	FALSE	1
8	2AAB_HUMAN	8.2602491800271	20200912_TIMS3_nLC10_FaCo_SA_AF41B-6classes_class3_02_F12_1_1724	nuclei classes 3	14	9	1	0.666666666666667	TRUE	2
10	2AAB_HUMAN	9.00895703882852	20200912_TIMS3_nLC10_FaCo_SA_AF41B-6classes_class4_03_D8_1_1728	nuclei classes 4	10	9	3	0	FALSE	0
11	2AAB_HUMAN	9.82919722533616	20200912_TIMS3_nLC10_FaCo_SA_AF41B-6classes_class4_02_D6_1_1721	nuclei classes 4	11	9	3	0	FALSE	0
12	2AAB_HUMAN	8.46108816578921	20200912_TIMS3_nLC10_FaCo_SA_AF41B-6classes_class4_01_D4_1_1714	nuclei classes 4	12	9	2	0.333333333333333	FALSE	1
15	2AAB_HUMAN	8.01409890328957	20200912_TIMS3_nLC10_FaCo_SA_AF41B-6classes_class5_01_D10_1_1715	nuclei classes 5	9	9	2	0.333333333333333	FALSE	1
16	2AAB_HUMAN	8.27449827262216	20200912_TIMS3_nLC10_FaCo_SA_AF41B-6classes_class6_03_F8_1_1730	nuclei classes 6	4	9	1	0.666666666666667	TRUE	2
17	2AAB_HUMAN	7.73578917476207	20200912_TIMS3_nLC10_FaCo_SA_AF41B-6classes_class6_02_F6_1_1723	nuclei classes 6	5	9	1	0.666666666666667	TRUE	2
18	2AAB_HUMAN	8.56548233858948	20200912_TIMS3_nLC10_FaCo_SA_AF41B-6classes_class6_01_F4_1_1716	nuclei classes 6	6	9	2	0.333333333333333	FALSE	1
1	2ABA_HUMAN	10.3683095430395	20200912_TIMS3_nLC10_FaCo_SA_AF41B-6classes_mixed_01_D4_1_1741	mixed	1	24	6	0.25	FALSE	2
2	2ABA_HUMAN	8.81189924174337	20200912_TIMS3_nLC10_FaCo_SA_AF41B-6classes_mixed_04_D10_1_1744	mixed	2	24	2	0.75	TRUE	6
3	2ABA_HUMAN	10.5391703882483	20200912_TIMS3_nLC10_FaCo_SA_AF41B-6classes_mixed_02_D6_1_1742	mixed	3	24	6	0.25	FALSE	2
4	2ABA_HUMAN	10.5894826056888	20200912_TIMS3_nLC10_FaCo_SA_AF41B-6classes_class2_03_J8_1_1727	nuclei classes 2	16	24	7	0.125	FALSE	1
5	2ABA_HUMAN	10.4768752755692	20200912_TIMS3_nLC10_FaCo_SA_AF41B-6classes_class2_02_J6_1_1726	nuclei classes 2	17	24	7	0.125	FALSE	1
6	2ABA_HUMAN	10.8417563273636	20200912_TIMS3_nLC10_FaCo_SA_AF41B-6classes_class2_01_J4_1_1718	nuclei classes 2	18	24	8	0	FALSE	0
7	2ABA_HUMAN	10.0336929877165	20200912_TIMS3_nLC10_FaCo_SA_AF41B-6classes_class3_03_F14_1_1725	nuclei classes 3	13	24	6	0.25	FALSE	2
8	2ABA_HUMAN	10.6178501435155	20200912_TIMS3_nLC10_FaCo_SA_AF41B-6classes_class3_02_F12_1_1724	nuclei classes 3	14	24	7	0.125	FALSE	1
9	2ABA_HUMAN	9.84159530566069	20200912_TIMS3_nLC10_FaCo_SA_AF41B-6classes_class3_01_F10_1_1717	nuclei classes 3	15	24	5	0.375	FALSE	3
10	2ABA_HUMAN	10.6558032480445	20200912_TIMS3_nLC10_FaCo_SA_AF41B-6classes_class4_03_D8_1_1728	nuclei classes 4	10	24	8	0	FALSE	0
11	2ABA_HUMAN	10.7648270067642	20200912_TIMS3_nLC10_FaCo_SA_AF41B-6classes_class4_02_D6_1_1721	nuclei classes 4	11	24	8	0	FALSE	0
12	2ABA_HUMAN	10.5735661339129	20200912_TIMS3_nLC10_FaCo_SA_AF41B-6classes_class4_01_D4_1_1714	nuclei classes 4	12	24	8	0	FALSE	0
13	2ABA_HUMAN	10.3795496133594	20200912_TIMS3_nLC10_FaCo_SA_AF41B-6classes_class5_03_D14_1_1729	nuclei classes 5	7	24	6	0.25	FALSE	2
14	2ABA_HUMAN	8.84715864067737	20200912_TIMS3_nLC10_FaCo_SA_AF41B-6classes_class5_02_D12_1_1722	nuclei classes 5	8	24	2	0.75	TRUE	6
15	2ABA_HUMAN	10.4201318034894	20200912_TIMS3_nLC10_FaCo_SA_AF41B-6classes_class5_01_D10_1_1715	nuclei classes 5	9	24	8	0	FALSE	0
16	2ABA_HUMAN	10.4331172943626	20200912_TIMS3_nLC10_FaCo_SA_AF41B-6classes_class6_03_F8_1_1730	nuclei classes 6	4	24	8	0	FALSE	0
17	2ABA_HUMAN	10.0299301350608	20200912_TIMS3_nLC10_FaCo_SA_AF41B-6classes_class6_02_F6_1_1723	nuclei classes 6	5	24	6	0.25	FALSE	2
18	2ABA_HUMAN	10.410653324276	20200912_TIMS3_nLC10_FaCo_SA_AF41B-6classes_class6_01_F4_1_1716	nuclei classes 6	6	24	6	0.25	FALSE	2
1	3BP1_HUMAN;BGIN_HUMAN	11.5221991036813	20200912_TIMS3_nLC10_FaCo_SA_AF41B-6classes_mixed_01_D4_1_1741	mixed	1	3	1	0	FALSE	0
2	3BP1_HUMAN;BGIN_HUMAN	11.4748836947946	20200912_TIMS3_nLC10_FaCo_SA_AF41B-6classes_mixed_04_D10_1_1744	mixed	2	3	1	0	FALSE	0
3	3BP1_HUMAN;BGIN_HUMAN	11.6393656212871	20200912_TIMS3_nLC10_FaCo_SA_AF41B-6classes_mixed_02_D6_1_1742	mixed	3	3	1	0	FALSE	0
1	3BP2_HUMAN	9.37538567692099	20200912_TIMS3_nLC10_FaCo_SA_AF41B-6classes_mixed_01_D4_1_1741	mixed	1	3	1	0	FALSE	0
3	3BP2_HUMAN	9.12056268382565	20200912_TIMS3_nLC10_FaCo_SA_AF41B-6classes_mixed_02_D6_1_1742	mixed	3	3	1	0	FALSE	0
4	3BP2_HUMAN	10.7112075315362	20200912_TIMS3_nLC10_FaCo_SA_AF41B-6classes_class2_03_J8_1_1727	nuclei classes 2	16	3	1	0	FALSE	0
8	3BP2_HUMAN	9.86694984978693	20200912_TIMS3_nLC10_FaCo_SA_AF41B-6classes_class3_02_F12_1_1724	nuclei classes 3	14	3	1	0	FALSE	0
10	3BP2_HUMAN	9.64354887567269	20200912_TIMS3_nLC10_FaCo_SA_AF41B-6classes_class4_03_D8_1_1728	nuclei classes 4	10	3	1	0	FALSE	0
12	3BP2_HUMAN	9.27274068950989	20200912_TIMS3_nLC10_FaCo_SA_AF41B-6classes_class4_01_D4_1_1714	nuclei classes 4	12	3	1	0	FALSE	0
15	3BP2_HUMAN	9.44705321666719	20200912_TIMS3_nLC10_FaCo_SA_AF41B-6classes_class5_01_D10_1_1715	nuclei classes 5	9	3	1	0	FALSE	0
16	3BP2_HUMAN	10.5377231961024	20200912_TIMS3_nLC10_FaCo_SA_AF41B-6classes_class6_03_F8_1_1730	nuclei classes 6	4	3	1	0	FALSE	0
1	3MG_HUMAN	11.0132565838319	20200912_TIMS3_nLC10_FaCo_SA_AF41B-6classes_mixed_01_D4_1_1741	mixed	1	15	5	0	FALSE	0
2	3MG_HUMAN	10.4319388678965	20200912_TIMS3_nLC10_FaCo_SA_AF41B-6classes_mixed_04_D10_1_1744	mixed	2	15	4	0.2	FALSE	1
3	3MG_HUMAN	10.7632724077473	20200912_TIMS3_nLC10_FaCo_SA_AF41B-6classes_mixed_02_D6_1_1742	mixed	3	15	4	0.2	FALSE	1
4	3MG_HUMAN	11.1090789251959	20200912_TIMS3_nLC10_FaCo_SA_AF41B-6classes_class2_03_J8_1_1727	nuclei classes 2	16	15	4	0.2	FALSE	1
5	3MG_HUMAN	11.6540902192872	20200912_TIMS3_nLC10_FaCo_SA_AF41B-6classes_class2_02_J6_1_1726	nuclei classes 2	17	15	5	0	FALSE	0
6	3MG_HUMAN	11.6716971749531	20200912_TIMS3_nLC10_FaCo_SA_AF41B-6classes_class2_01_J4_1_1718	nuclei classes 2	18	15	5	0	FALSE	0
7	3MG_HUMAN	10.9536809841644	20200912_TIMS3_nLC10_FaCo_SA_AF41B-6classes_class3_03_F14_1_1725	nuclei classes 3	13	15	4	0.2	FALSE	1
8	3MG_HUMAN	11.53095678876	20200912_TIMS3_nLC10_FaCo_SA_AF41B-6classes_class3_02_F12_1_1724	nuclei classes 3	14	15	5	0	FALSE	0
9	3MG_HUMAN	11.8355176192549	20200912_TIMS3_nLC10_FaCo_SA_AF41B-6classes_class3_01_F10_1_1717	nuclei classes 3	15	15	5	0	FALSE	0
10	3MG_HUMAN	11.2969311896979	20200912_TIMS3_nLC10_FaCo_SA_AF41B-6classes_class4_03_D8_1_1728	nuclei classes 4	10	15	5	0	FALSE	0
11	3MG_HUMAN	11.3865129900481	20200912_TIMS3_nLC10_FaCo_SA_AF41B-6classes_class4_02_D6_1_1721	nuclei classes 4	11	15	5	0	FALSE	0
12	3MG_HUMAN	11.6332311106836	20200912_TIMS3_nLC10_FaCo_SA_AF41B-6classes_class4_01_D4_1_1714	nuclei classes 4	12	15	5	0	FALSE	0
13	3MG_HUMAN	11.3469909747299	20200912_TIMS3_nLC10_FaCo_SA_AF41B-6classes_class5_03_D14_1_1729	nuclei classes 5	7	15	5	0	FALSE	0
14	3MG_HUMAN	10.6444629513263	20200912_TIMS3_nLC10_FaCo_SA_AF41B-6classes_class5_02_D12_1_1722	nuclei classes 5	8	15	4	0.2	FALSE	1
15	3MG_HUMAN	11.8053106161661	20200912_TIMS3_nLC10_FaCo_SA_AF41B-6classes_class5_01_D10_1_1715	nuclei classes 5	9	15	5	0	FALSE	0
16	3MG_HUMAN	11.4915251060954	20200912_TIMS3_nLC10_FaCo_SA_AF41B-6classes_class6_03_F8_1_1730	nuclei classes 6	4	15	5	0	FALSE	0
17	3MG_HUMAN	10.7224792127951	20200912_TIMS3_nLC10_FaCo_SA_AF41B-6classes_class6_02_F6_1_1723	nuclei classes 6	5	15	5	0	FALSE	0
18	3MG_HUMAN	11.3144693920708	20200912_TIMS3_nLC10_FaCo_SA_AF41B-6classes_class6_01_F4_1_1716	nuclei classes 6	6	15	5	0	FALSE	0
1	4F2_HUMAN	9.07834389740079	20200912_TIMS3_nLC10_FaCo_SA_AF41B-6classes_mixed_01_D4_1_1741	mixed	1	45	8	0.466666666666667	FALSE	7
2	4F2_HUMAN	9.26329310141637	20200912_TIMS3_nLC10_FaCo_SA_AF41B-6classes_mixed_04_D10_1_1744	mixed	2	45	6	0.6	TRUE	9
3	4F2_HUMAN	9.13087611114492	20200912_TIMS3_nLC10_FaCo_SA_AF41B-6classes_mixed_02_D6_1_1742	mixed	3	45	7	0.533333333333333	TRUE	8
4	4F2_HUMAN	9.76632222360338	20200912_TIMS3_nLC10_FaCo_SA_AF41B-6classes_class2_03_J8_1_1727	nuclei classes 2	16	45	10	0.333333333333333	FALSE	5
5	4F2_HUMAN	10.0110780198863	20200912_TIMS3_nLC10_FaCo_SA_AF41B-6classes_class2_02_J6_1_1726	nuclei classes 2	17	45	12	0.2	FALSE	3
6	4F2_HUMAN	10.2251041015213	20200912_TIMS3_nLC10_FaCo_SA_AF41B-6classes_class2_01_J4_1_1718	nuclei classes 2	18	45	14	0.0666666666666667	FALSE	1
7	4F2_HUMAN	8.78632780378778	20200912_TIMS3_nLC10_FaCo_SA_AF41B-6classes_class3_03_F14_1_1725	nuclei classes 3	13	45	8	0.466666666666667	FALSE	7
8	4F2_HUMAN	9.95342398299307	20200912_TIMS3_nLC10_FaCo_SA_AF41B-6classes_class3_02_F12_1_1724	nuclei classes 3	14	45	13	0.133333333333333	FALSE	2
9	4F2_HUMAN	9.81901133958781	20200912_TIMS3_nLC10_FaCo_SA_AF41B-6classes_class3_01_F10_1_1717	nuclei classes 3	15	45	12	0.2	FALSE	3
10	4F2_HUMAN	9.670479403522	20200912_TIMS3_nLC10_FaCo_SA_AF41B-6classes_class4_03_D8_1_1728	nuclei classes 4	10	45	10	0.333333333333333	FALSE	5
11	4F2_HUMAN	10.2805421379828	20200912_TIMS3_nLC10_FaCo_SA_AF41B-6classes_class4_02_D6_1_1721	nuclei classes 4	11	45	13	0.133333333333333	FALSE	2
12	4F2_HUMAN	10.8869341545086	20200912_TIMS3_nLC10_FaCo_SA_AF41B-6classes_class4_01_D4_1_1714	nuclei classes 4	12	45	14	0.0666666666666667	FALSE	1
13	4F2_HUMAN	9.12964383786102	20200912_TIMS3_nLC10_FaCo_SA_AF41B-6classes_class5_03_D14_1_1729	nuclei classes 5	7	45	7	0.533333333333333	TRUE	8
14	4F2_HUMAN	9.41282341455111	20200912_TIMS3_nLC10_FaCo_SA_AF41B-6classes_class5_02_D12_1_1722	nuclei classes 5	8	45	8	0.466666666666667	FALSE	7
15	4F2_HUMAN	10.4285680638431	20200912_TIMS3_nLC10_FaCo_SA_AF41B-6classes_class5_01_D10_1_1715	nuclei classes 5	9	45	13	0.133333333333333	FALSE	2
16	4F2_HUMAN	10.1303627829915	20200912_TIMS3_nLC10_FaCo_SA_AF41B-6classes_class6_03_F8_1_1730	nuclei classes 6	4	45	12	0.2	FALSE	3
17	4F2_HUMAN	9.96910696037821	20200912_TIMS3_nLC10_FaCo_SA_AF41B-6classes_class6_02_F6_1_1723	nuclei classes 6	5	45	11	0.266666666666667	FALSE	4
18	4F2_HUMAN	10.6478741674084	20200912_TIMS3_nLC10_FaCo_SA_AF41B-6classes_class6_01_F4_1_1716	nuclei classes 6	6	45	13	0.133333333333333	FALSE	2
1	5MP1_HUMAN	9.44856086134426	20200912_TIMS3_nLC10_FaCo_SA_AF41B-6classes_mixed_01_D4_1_1741	mixed	1	21	3	0.571428571428571	TRUE	4
2	5MP1_HUMAN	8.62781895033836	20200912_TIMS3_nLC10_FaCo_SA_AF41B-6classes_mixed_04_D10_1_1744	mixed	2	21	1	0.857142857142857	TRUE	6
3	5MP1_HUMAN	9.692640327555	20200912_TIMS3_nLC10_FaCo_SA_AF41B-6classes_mixed_02_D6_1_1742	mixed	3	21	4	0.428571428571429	FALSE	3
4	5MP1_HUMAN	9.81684637234771	20200912_TIMS3_nLC10_FaCo_SA_AF41B-6classes_class2_03_J8_1_1727	nuclei classes 2	16	21	5	0.285714285714286	FALSE	2
5	5MP1_HUMAN	9.78058066782232	20200912_TIMS3_nLC10_FaCo_SA_AF41B-6classes_class2_02_J6_1_1726	nuclei classes 2	17	21	5	0.285714285714286	FALSE	2
6	5MP1_HUMAN	9.66945557825393	20200912_TIMS3_nLC10_FaCo_SA_AF41B-6classes_class2_01_J4_1_1718	nuclei classes 2	18	21	4	0.428571428571429	FALSE	3
7	5MP1_HUMAN	9.42794359523006	20200912_TIMS3_nLC10_FaCo_SA_AF41B-6classes_class3_03_F14_1_1725	nuclei classes 3	13	21	3	0.571428571428571	TRUE	4
8	5MP1_HUMAN	9.34575314422303	20200912_TIMS3_nLC10_FaCo_SA_AF41B-6classes_class3_02_F12_1_1724	nuclei classes 3	14	21	3	0.571428571428571	TRUE	4
9	5MP1_HUMAN	8.46413155677548	20200912_TIMS3_nLC10_FaCo_SA_AF41B-6classes_class3_01_F10_1_1717	nuclei classes 3	15	21	1	0.857142857142857	TRUE	6
10	5MP1_HUMAN	10.4432917531447	20200912_TIMS3_nLC10_FaCo_SA_AF41B-6classes_class4_03_D8_1_1728	nuclei classes 4	10	21	6	0.142857142857143	FALSE	1
11	5MP1_HUMAN	9.53318662011568	20200912_TIMS3_nLC10_FaCo_SA_AF41B-6classes_class4_02_D6_1_1721	nuclei classes 4	11	21	4	0.428571428571429	FALSE	3
12	5MP1_HUMAN	9.84356074844944	20200912_TIMS3_nLC10_FaCo_SA_AF41B-6classes_class4_01_D4_1_1714	nuclei classes 4	12	21	5	0.285714285714286	FALSE	2
13	5MP1_HUMAN	9.2105913993504	20200912_TIMS3_nLC10_FaCo_SA_AF41B-6classes_class5_03_D14_1_1729	nuclei classes 5	7	21	3	0.571428571428571	TRUE	4
14	5MP1_HUMAN	8.677662947137	20200912_TIMS3_nLC10_FaCo_SA_AF41B-6classes_class5_02_D12_1_1722	nuclei classes 5	8	21	1	0.857142857142857	TRUE	6
15	5MP1_HUMAN	9.6934706397817	20200912_TIMS3_nLC10_FaCo_SA_AF41B-6classes_class5_01_D10_1_1715	nuclei classes 5	9	21	6	0.142857142857143	FALSE	1
16	5MP1_HUMAN	9.72930369736597	20200912_TIMS3_nLC10_FaCo_SA_AF41B-6classes_class6_03_F8_1_1730	nuclei classes 6	4	21	4	0.428571428571429	FALSE	3
17	5MP1_HUMAN	9.57708979962907	20200912_TIMS3_nLC10_FaCo_SA_AF41B-6classes_class6_02_F6_1_1723	nuclei classes 6	5	21	3	0.571428571428571	TRUE	4
18	5MP1_HUMAN	9.26107214372461	20200912_TIMS3_nLC10_FaCo_SA_AF41B-6classes_class6_01_F4_1_1716	nuclei classes 6	6	21	3	0.571428571428571	TRUE	4
1	5MP2_HUMAN	10.6939775631507	20200912_TIMS3_nLC10_FaCo_SA_AF41B-6classes_mixed_01_D4_1_1741	mixed	1	39	12	0.0769230769230769	FALSE	1
2	5MP2_HUMAN	10.1748576790654	20200912_TIMS3_nLC10_FaCo_SA_AF41B-6classes_mixed_04_D10_1_1744	mixed	2	39	9	0.307692307692308	FALSE	4
3	5MP2_HUMAN	10.9930396954405	20200912_TIMS3_nLC10_FaCo_SA_AF41B-6classes_mixed_02_D6_1_1742	mixed	3	39	12	0.0769230769230769	FALSE	1
4	5MP2_HUMAN	11.1519278330227	20200912_TIMS3_nLC10_FaCo_SA_AF41B-6classes_class2_03_J8_1_1727	nuclei classes 2	16	39	11	0.153846153846154	FALSE	2
5	5MP2_HUMAN	11.1177528481473	20200912_TIMS3_nLC10_FaCo_SA_AF41B-6classes_class2_02_J6_1_1726	nuclei classes 2	17	39	13	0	FALSE	0
6	5MP2_HUMAN	11.3275250401691	20200912_TIMS3_nLC10_FaCo_SA_AF41B-6classes_class2_01_J4_1_1718	nuclei classes 2	18	39	13	0	FALSE	0
7	5MP2_HUMAN	10.25134111782	20200912_TIMS3_nLC10_FaCo_SA_AF41B-6classes_class3_03_F14_1_1725	nuclei classes 3	13	39	9	0.307692307692308	FALSE	4
8	5MP2_HUMAN	11.1653739429846	20200912_TIMS3_nLC10_FaCo_SA_AF41B-6classes_class3_02_F12_1_1724	nuclei classes 3	14	39	12	0.0769230769230769	FALSE	1
9	5MP2_HUMAN	10.4758588654594	20200912_TIMS3_nLC10_FaCo_SA_AF41B-6classes_class3_01_F10_1_1717	nuclei classes 3	15	39	11	0.153846153846154	FALSE	2
10	5MP2_HUMAN	11.4885873697868	20200912_TIMS3_nLC10_FaCo_SA_AF41B-6classes_class4_03_D8_1_1728	nuclei classes 4	10	39	12	0.0769230769230769	FALSE	1
11	5MP2_HUMAN	11.2581600214619	20200912_TIMS3_nLC10_FaCo_SA_AF41B-6classes_class4_02_D6_1_1721	nuclei classes 4	11	39	12	0.0769230769230769	FALSE	1
12	5MP2_HUMAN	11.2458892296649	20200912_TIMS3_nLC10_FaCo_SA_AF41B-6classes_class4_01_D4_1_1714	nuclei classes 4	12	39	13	0	FALSE	0
13	5MP2_HUMAN	10.864008892084	20200912_TIMS3_nLC10_FaCo_SA_AF41B-6classes_class5_03_D14_1_1729	nuclei classes 5	7	39	11	0.153846153846154	FALSE	2
14	5MP2_HUMAN	10.4798789108811	20200912_TIMS3_nLC10_FaCo_SA_AF41B-6classes_class5_02_D12_1_1722	nuclei classes 5	8	39	9	0.307692307692308	FALSE	4
15	5MP2_HUMAN	11.1511315981973	20200912_TIMS3_nLC10_FaCo_SA_AF41B-6classes_class5_01_D10_1_1715	nuclei classes 5	9	39	12	0.0769230769230769	FALSE	1
16	5MP2_HUMAN	11.2764645828024	20200912_TIMS3_nLC10_FaCo_SA_AF41B-6classes_class6_03_F8_1_1730	nuclei classes 6	4	39	12	0.0769230769230769	FALSE	1
17	5MP2_HUMAN	10.8502264475094	20200912_TIMS3_nLC10_FaCo_SA_AF41B-6classes_class6_02_F6_1_1723	nuclei classes 6	5	39	11	0.153846153846154	FALSE	2
18	5MP2_HUMAN	11.2745980458798	20200912_TIMS3_nLC10_FaCo_SA_AF41B-6classes_class6_01_F4_1_1716	nuclei classes 6	6	39	12	0.0769230769230769	FALSE	1
5	5NT1A_HUMAN	9.95382033906068	20200912_TIMS3_nLC10_FaCo_SA_AF41B-6classes_class2_02_J6_1_1726	nuclei classes 2	17	3	1	0	FALSE	0
6	5NT1A_HUMAN	9.64177598682784	20200912_TIMS3_nLC10_FaCo_SA_AF41B-6classes_class2_01_J4_1_1718	nuclei classes 2	18	3	1	0	FALSE	0
9	5NT1A_HUMAN	9.48784901453141	20200912_TIMS3_nLC10_FaCo_SA_AF41B-6classes_class3_01_F10_1_1717	nuclei classes 3	15	3	1	0	FALSE	0
11	5NT1A_HUMAN	8.46206491574413	20200912_TIMS3_nLC10_FaCo_SA_AF41B-6classes_class4_02_D6_1_1721	nuclei classes 4	11	3	1	0	FALSE	0
2	5NT3B_HUMAN	10.5601844310036	20200912_TIMS3_nLC10_FaCo_SA_AF41B-6classes_mixed_04_D10_1_1744	mixed	2	3	1	0	FALSE	0
4	5NT3B_HUMAN	11.6371607435021	20200912_TIMS3_nLC10_FaCo_SA_AF41B-6classes_class2_03_J8_1_1727	nuclei classes 2	16	3	1	0	FALSE	0
5	5NT3B_HUMAN	11.1956097843711	20200912_TIMS3_nLC10_FaCo_SA_AF41B-6classes_class2_02_J6_1_1726	nuclei classes 2	17	3	1	0	FALSE	0
6	5NT3B_HUMAN	10.2106802810831	20200912_TIMS3_nLC10_FaCo_SA_AF41B-6classes_class2_01_J4_1_1718	nuclei classes 2	18	3	1	0	FALSE	0
7	5NT3B_HUMAN	10.7511633223336	20200912_TIMS3_nLC10_FaCo_SA_AF41B-6classes_class3_03_F14_1_1725	nuclei classes 3	13	3	1	0	FALSE	0
10	5NT3B_HUMAN	10.3452309102663	20200912_TIMS3_nLC10_FaCo_SA_AF41B-6classes_class4_03_D8_1_1728	nuclei classes 4	10	3	1	0	FALSE	0
11	5NT3B_HUMAN	9.99876547192306	20200912_TIMS3_nLC10_FaCo_SA_AF41B-6classes_class4_02_D6_1_1721	nuclei classes 4	11	3	1	0	FALSE	0
12	5NT3B_HUMAN	10.2573608210726	20200912_TIMS3_nLC10_FaCo_SA_AF41B-6classes_class4_01_D4_1_1714	nuclei classes 4	12	3	1	0	FALSE	0
16	5NT3B_HUMAN	11.893029257001	20200912_TIMS3_nLC10_FaCo_SA_AF41B-6classes_class6_03_F8_1_1730	nuclei classes 6	4	3	1	0	FALSE	0
17	5NT3B_HUMAN	12.2321244157897	20200912_TIMS3_nLC10_FaCo_SA_AF41B-6classes_class6_02_F6_1_1723	nuclei classes 6	5	3	1	0	FALSE	0
18	5NT3B_HUMAN	10.5336014055303	20200912_TIMS3_nLC10_FaCo_SA_AF41B-6classes_class6_01_F4_1_1716	nuclei classes 6	6	3	1	0	FALSE	0
4	5NTC_HUMAN	9.06626446320448	20200912_TIMS3_nLC10_FaCo_SA_AF41B-6classes_class2_03_J8_1_1727	nuclei classes 2	16	12	2	0.5	TRUE	2
5	5NTC_HUMAN	8.23649313558726	20200912_TIMS3_nLC10_FaCo_SA_AF41B-6classes_class2_02_J6_1_1726	nuclei classes 2	17	12	1	0.75	TRUE	3
6	5NTC_HUMAN	8.57225600953033	20200912_TIMS3_nLC10_FaCo_SA_AF41B-6classes_class2_01_J4_1_1718	nuclei classes 2	18	12	2	0.5	TRUE	2
8	5NTC_HUMAN	9.03065932336602	20200912_TIMS3_nLC10_FaCo_SA_AF41B-6classes_class3_02_F12_1_1724	nuclei classes 3	14	12	2	0.5	TRUE	2
9	5NTC_HUMAN	8.89492649512018	20200912_TIMS3_nLC10_FaCo_SA_AF41B-6classes_class3_01_F10_1_1717	nuclei classes 3	15	12	2	0.5	TRUE	2
10	5NTC_HUMAN	9.22250208041072	20200912_TIMS3_nLC10_FaCo_SA_AF41B-6classes_class4_03_D8_1_1728	nuclei classes 4	10	12	4	0	FALSE	0
11	5NTC_HUMAN	8.94153079616116	20200912_TIMS3_nLC10_FaCo_SA_AF41B-6classes_class4_02_D6_1_1721	nuclei classes 4	11	12	3	0.25	FALSE	1
12	5NTC_HUMAN	8.7857794548749	20200912_TIMS3_nLC10_FaCo_SA_AF41B-6classes_class4_01_D4_1_1714	nuclei classes 4	12	12	3	0.25	FALSE	1
14	5NTC_HUMAN	7.80318715542464	20200912_TIMS3_nLC10_FaCo_SA_AF41B-6classes_class5_02_D12_1_1722	nuclei classes 5	8	12	1	0.75	TRUE	3
15	5NTC_HUMAN	8.2367337713973	20200912_TIMS3_nLC10_FaCo_SA_AF41B-6classes_class5_01_D10_1_1715	nuclei classes 5	9	12	1	0.75	TRUE	3
16	5NTC_HUMAN	9.16201971138106	20200912_TIMS3_nLC10_FaCo_SA_AF41B-6classes_class6_03_F8_1_1730	nuclei classes 6	4	12	2	0.5	TRUE	2
17	5NTC_HUMAN	8.3796849380061	20200912_TIMS3_nLC10_FaCo_SA_AF41B-6classes_class6_02_F6_1_1723	nuclei classes 6	5	12	1	0.75	TRUE	3
18	5NTC_HUMAN	7.99631144041531	20200912_TIMS3_nLC10_FaCo_SA_AF41B-6classes_class6_01_F4_1_1716	nuclei classes 6	6	12	1	0.75	TRUE	3
1	6PGD_HUMAN	11.6966935657001	20200912_TIMS3_nLC10_FaCo_SA_AF41B-6classes_mixed_01_D4_1_1741	mixed	1	45	11	0.266666666666667	FALSE	4
2	6PGD_HUMAN	11.150732985769	20200912_TIMS3_nLC10_FaCo_SA_AF41B-6classes_mixed_04_D10_1_1744	mixed	2	45	10	0.333333333333333	FALSE	5
3	6PGD_HUMAN	12.2433574440733	20200912_TIMS3_nLC10_FaCo_SA_AF41B-6classes_mixed_02_D6_1_1742	mixed	3	45	14	0.0666666666666667	FALSE	1
4	6PGD_HUMAN	12.5755407094015	20200912_TIMS3_nLC10_FaCo_SA_AF41B-6classes_class2_03_J8_1_1727	nuclei classes 2	16	45	14	0.0666666666666667	FALSE	1
5	6PGD_HUMAN	12.5447048882986	20200912_TIMS3_nLC10_FaCo_SA_AF41B-6classes_class2_02_J6_1_1726	nuclei classes 2	17	45	15	0	FALSE	0
6	6PGD_HUMAN	12.4763629556564	20200912_TIMS3_nLC10_FaCo_SA_AF41B-6classes_class2_01_J4_1_1718	nuclei classes 2	18	45	12	0.2	FALSE	3
7	6PGD_HUMAN	11.7993590410298	20200912_TIMS3_nLC10_FaCo_SA_AF41B-6classes_class3_03_F14_1_1725	nuclei classes 3	13	45	12	0.2	FALSE	3
8	6PGD_HUMAN	12.455737519999	20200912_TIMS3_nLC10_FaCo_SA_AF41B-6classes_class3_02_F12_1_1724	nuclei classes 3	14	45	14	0.0666666666666667	FALSE	1
9	6PGD_HUMAN	11.9779054366369	20200912_TIMS3_nLC10_FaCo_SA_AF41B-6classes_class3_01_F10_1_1717	nuclei classes 3	15	45	13	0.133333333333333	FALSE	2
10	6PGD_HUMAN	13.3853465825334	20200912_TIMS3_nLC10_FaCo_SA_AF41B-6classes_class4_03_D8_1_1728	nuclei classes 4	10	45	15	0	FALSE	0
11	6PGD_HUMAN	13.0126776953381	20200912_TIMS3_nLC10_FaCo_SA_AF41B-6classes_class4_02_D6_1_1721	nuclei classes 4	11	45	15	0	FALSE	0
12	6PGD_HUMAN	12.7918734725544	20200912_TIMS3_nLC10_FaCo_SA_AF41B-6classes_class4_01_D4_1_1714	nuclei classes 4	12	45	13	0.133333333333333	FALSE	2
13	6PGD_HUMAN	12.1735378287623	20200912_TIMS3_nLC10_FaCo_SA_AF41B-6classes_class5_03_D14_1_1729	nuclei classes 5	7	45	14	0.0666666666666667	FALSE	1
14	6PGD_HUMAN	11.7306531473829	20200912_TIMS3_nLC10_FaCo_SA_AF41B-6classes_class5_02_D12_1_1722	nuclei classes 5	8	45	12	0.2	FALSE	3
15	6PGD_HUMAN	12.384739541824	20200912_TIMS3_nLC10_FaCo_SA_AF41B-6classes_class5_01_D10_1_1715	nuclei classes 5	9	45	14	0.0666666666666667	FALSE	1
16	6PGD_HUMAN	12.4823064124088	20200912_TIMS3_nLC10_FaCo_SA_AF41B-6classes_class6_03_F8_1_1730	nuclei classes 6	4	45	13	0.133333333333333	FALSE	2
17	6PGD_HUMAN	12.2365537377677	20200912_TIMS3_nLC10_FaCo_SA_AF41B-6classes_class6_02_F6_1_1723	nuclei classes 6	5	45	13	0.133333333333333	FALSE	2
18	6PGD_HUMAN	12.5635367410947	20200912_TIMS3_nLC10_FaCo_SA_AF41B-6classes_class6_01_F4_1_1716	nuclei classes 6	6	45	14	0.0666666666666667	FALSE	1
4	6PGL_HUMAN	9.89262367565606	20200912_TIMS3_nLC10_FaCo_SA_AF41B-6classes_class2_03_J8_1_1727	nuclei classes 2	16	3	1	0	FALSE	0
10	6PGL_HUMAN	8.42308990239344	20200912_TIMS3_nLC10_FaCo_SA_AF41B-6classes_class4_03_D8_1_1728	nuclei classes 4	10	3	1	0	FALSE	0
11	6PGL_HUMAN	9.00148639418899	20200912_TIMS3_nLC10_FaCo_SA_AF41B-6classes_class4_02_D6_1_1721	nuclei classes 4	11	3	1	0	FALSE	0
12	6PGL_HUMAN	7.76229898108777	20200912_TIMS3_nLC10_FaCo_SA_AF41B-6classes_class4_01_D4_1_1714	nuclei classes 4	12	3	1	0	FALSE	0
15	6PGL_HUMAN	9.08093179279759	20200912_TIMS3_nLC10_FaCo_SA_AF41B-6classes_class5_01_D10_1_1715	nuclei classes 5	9	3	1	0	FALSE	0
3	A16A1_HUMAN	10.0613499061417	20200912_TIMS3_nLC10_FaCo_SA_AF41B-6classes_mixed_02_D6_1_1742	mixed	3	3	1	0	FALSE	0
4	A16A1_HUMAN	9.63224284203143	20200912_TIMS3_nLC10_FaCo_SA_AF41B-6classes_class2_03_J8_1_1727	nuclei classes 2	16	3	1	0	FALSE	0
5	A16A1_HUMAN	8.60072747168398	20200912_TIMS3_nLC10_FaCo_SA_AF41B-6classes_class2_02_J6_1_1726	nuclei classes 2	17	3	1	0	FALSE	0
6	A16A1_HUMAN	9.73220787814314	20200912_TIMS3_nLC10_FaCo_SA_AF41B-6classes_class2_01_J4_1_1718	nuclei classes 2	18	3	1	0	FALSE	0
10	A16A1_HUMAN	9.13820857506181	20200912_TIMS3_nLC10_FaCo_SA_AF41B-6classes_class4_03_D8_1_1728	nuclei classes 4	10	3	1	0	FALSE	0
11	A16A1_HUMAN	9.40968823927826	20200912_TIMS3_nLC10_FaCo_SA_AF41B-6classes_class4_02_D6_1_1721	nuclei classes 4	11	3	1	0	FALSE	0
12	A16A1_HUMAN	9.58064677415303	20200912_TIMS3_nLC10_FaCo_SA_AF41B-6classes_class4_01_D4_1_1714	nuclei classes 4	12	3	1	0	FALSE	0
13	A16A1_HUMAN	9.871119667835	20200912_TIMS3_nLC10_FaCo_SA_AF41B-6classes_class5_03_D14_1_1729	nuclei classes 5	7	3	1	0	FALSE	0
17	A16A1_HUMAN	8.71344954827989	20200912_TIMS3_nLC10_FaCo_SA_AF41B-6classes_class6_02_F6_1_1723	nuclei classes 6	5	3	1	0	FALSE	0
11	A1AG1_HUMAN	9.00511658357587	20200912_TIMS3_nLC10_FaCo_SA_AF41B-6classes_class4_02_D6_1_1721	nuclei classes 4	11	3	1	0	FALSE	0
13	A1AG1_HUMAN	9.30905999437989	20200912_TIMS3_nLC10_FaCo_SA_AF41B-6classes_class5_03_D14_1_1729	nuclei classes 5	7	3	1	0	FALSE	0
14	A1AG1_HUMAN	10.8627843852618	20200912_TIMS3_nLC10_FaCo_SA_AF41B-6classes_class5_02_D12_1_1722	nuclei classes 5	8	3	1	0	FALSE	0
8	A1AT_HUMAN	9.5271231944363	20200912_TIMS3_nLC10_FaCo_SA_AF41B-6classes_class3_02_F12_1_1724	nuclei classes 3	14	3	1	0	FALSE	0
11	A1AT_HUMAN	9.89316218806208	20200912_TIMS3_nLC10_FaCo_SA_AF41B-6classes_class4_02_D6_1_1721	nuclei classes 4	11	3	1	0	FALSE	0
14	A1AT_HUMAN	8.78590406620074	20200912_TIMS3_nLC10_FaCo_SA_AF41B-6classes_class5_02_D12_1_1722	nuclei classes 5	8	3	1	0	FALSE	0
3	A4_HUMAN	8.61579343119758	20200912_TIMS3_nLC10_FaCo_SA_AF41B-6classes_mixed_02_D6_1_1742	mixed	3	3	1	0	FALSE	0
4	A4_HUMAN	8.62689560701379	20200912_TIMS3_nLC10_FaCo_SA_AF41B-6classes_class2_03_J8_1_1727	nuclei classes 2	16	3	1	0	FALSE	0
5	A4_HUMAN	9.60711806849561	20200912_TIMS3_nLC10_FaCo_SA_AF41B-6classes_class2_02_J6_1_1726	nuclei classes 2	17	3	1	0	FALSE	0
6	A4_HUMAN	9.20630462930783	20200912_TIMS3_nLC10_FaCo_SA_AF41B-6classes_class2_01_J4_1_1718	nuclei classes 2	18	3	1	0	FALSE	0
10	A4_HUMAN	9.58062287277647	20200912_TIMS3_nLC10_FaCo_SA_AF41B-6classes_class4_03_D8_1_1728	nuclei classes 4	10	3	1	0	FALSE	0
11	A4_HUMAN	9.33964210240362	20200912_TIMS3_nLC10_FaCo_SA_AF41B-6classes_class4_02_D6_1_1721	nuclei classes 4	11	3	1	0	FALSE	0
12	A4_HUMAN	8.77673517986879	20200912_TIMS3_nLC10_FaCo_SA_AF41B-6classes_class4_01_D4_1_1714	nuclei classes 4	12	3	1	0	FALSE	0
13	A4_HUMAN	8.54619479070949	20200912_TIMS3_nLC10_FaCo_SA_AF41B-6classes_class5_03_D14_1_1729	nuclei classes 5	7	3	1	0	FALSE	0
15	A4_HUMAN	8.92382667744805	20200912_TIMS3_nLC10_FaCo_SA_AF41B-6classes_class5_01_D10_1_1715	nuclei classes 5	9	3	1	0	FALSE	0
4	A7L3B_HUMAN	10.101541860295	20200912_TIMS3_nLC10_FaCo_SA_AF41B-6classes_class2_03_J8_1_1727	nuclei classes 2	16	3	1	0	FALSE	0
5	A7L3B_HUMAN	10.0284852899471	20200912_TIMS3_nLC10_FaCo_SA_AF41B-6classes_class2_02_J6_1_1726	nuclei classes 2	17	3	1	0	FALSE	0
6	A7L3B_HUMAN	10.8752489832853	20200912_TIMS3_nLC10_FaCo_SA_AF41B-6classes_class2_01_J4_1_1718	nuclei classes 2	18	3	1	0	FALSE	0
8	A7L3B_HUMAN	10.5372500607113	20200912_TIMS3_nLC10_FaCo_SA_AF41B-6classes_class3_02_F12_1_1724	nuclei classes 3	14	3	1	0	FALSE	0
9	A7L3B_HUMAN	9.27428863791597	20200912_TIMS3_nLC10_FaCo_SA_AF41B-6classes_class3_01_F10_1_1717	nuclei classes 3	15	3	1	0	FALSE	0
10	A7L3B_HUMAN	11.0788960739491	20200912_TIMS3_nLC10_FaCo_SA_AF41B-6classes_class4_03_D8_1_1728	nuclei classes 4	10	3	1	0	FALSE	0
11	A7L3B_HUMAN	10.3890430349053	20200912_TIMS3_nLC10_FaCo_SA_AF41B-6classes_class4_02_D6_1_1721	nuclei classes 4	11	3	1	0	FALSE	0
12	A7L3B_HUMAN	9.96516867833082	20200912_TIMS3_nLC10_FaCo_SA_AF41B-6classes_class4_01_D4_1_1714	nuclei classes 4	12	3	1	0	FALSE	0
15	A7L3B_HUMAN	10.8226867867004	20200912_TIMS3_nLC10_FaCo_SA_AF41B-6classes_class5_01_D10_1_1715	nuclei classes 5	9	3	1	0	FALSE	0
17	A7L3B_HUMAN	10.4277034385746	20200912_TIMS3_nLC10_FaCo_SA_AF41B-6classes_class6_02_F6_1_1723	nuclei classes 6	5	3	1	0	FALSE	0
18	A7L3B_HUMAN	10.7892922025644	20200912_TIMS3_nLC10_FaCo_SA_AF41B-6classes_class6_01_F4_1_1716	nuclei classes 6	6	3	1	0	FALSE	0
1	AAAS_HUMAN	9.5766682449263	20200912_TIMS3_nLC10_FaCo_SA_AF41B-6classes_mixed_01_D4_1_1741	mixed	1	21	5	0.285714285714286	FALSE	2
2	AAAS_HUMAN	9.02454512962513	20200912_TIMS3_nLC10_FaCo_SA_AF41B-6classes_mixed_04_D10_1_1744	mixed	2	21	4	0.428571428571429	FALSE	3
3	AAAS_HUMAN	9.15770792847163	20200912_TIMS3_nLC10_FaCo_SA_AF41B-6classes_mixed_02_D6_1_1742	mixed	3	21	5	0.285714285714286	FALSE	2
4	AAAS_HUMAN	9.93600322192716	20200912_TIMS3_nLC10_FaCo_SA_AF41B-6classes_class2_03_J8_1_1727	nuclei classes 2	16	21	5	0.285714285714286	FALSE	2
5	AAAS_HUMAN	9.78458860661415	20200912_TIMS3_nLC10_FaCo_SA_AF41B-6classes_class2_02_J6_1_1726	nuclei classes 2	17	21	6	0.142857142857143	FALSE	1
6	AAAS_HUMAN	10.2354234878729	20200912_TIMS3_nLC10_FaCo_SA_AF41B-6classes_class2_01_J4_1_1718	nuclei classes 2	18	21	6	0.142857142857143	FALSE	1
7	AAAS_HUMAN	9.01869918690806	20200912_TIMS3_nLC10_FaCo_SA_AF41B-6classes_class3_03_F14_1_1725	nuclei classes 3	13	21	4	0.428571428571429	FALSE	3
8	AAAS_HUMAN	9.89020143239545	20200912_TIMS3_nLC10_FaCo_SA_AF41B-6classes_class3_02_F12_1_1724	nuclei classes 3	14	21	7	0	FALSE	0
9	AAAS_HUMAN	9.04769816573219	20200912_TIMS3_nLC10_FaCo_SA_AF41B-6classes_class3_01_F10_1_1717	nuclei classes 3	15	21	4	0.428571428571429	FALSE	3
10	AAAS_HUMAN	10.2671804460512	20200912_TIMS3_nLC10_FaCo_SA_AF41B-6classes_class4_03_D8_1_1728	nuclei classes 4	10	21	7	0	FALSE	0
11	AAAS_HUMAN	10.0708414097397	20200912_TIMS3_nLC10_FaCo_SA_AF41B-6classes_class4_02_D6_1_1721	nuclei classes 4	11	21	7	0	FALSE	0
12	AAAS_HUMAN	9.91065878448057	20200912_TIMS3_nLC10_FaCo_SA_AF41B-6classes_class4_01_D4_1_1714	nuclei classes 4	12	21	6	0.142857142857143	FALSE	1
13	AAAS_HUMAN	9.83931886091862	20200912_TIMS3_nLC10_FaCo_SA_AF41B-6classes_class5_03_D14_1_1729	nuclei classes 5	7	21	6	0.142857142857143	FALSE	1
14	AAAS_HUMAN	8.83858845779041	20200912_TIMS3_nLC10_FaCo_SA_AF41B-6classes_class5_02_D12_1_1722	nuclei classes 5	8	21	4	0.428571428571429	FALSE	3
15	AAAS_HUMAN	9.96053789823496	20200912_TIMS3_nLC10_FaCo_SA_AF41B-6classes_class5_01_D10_1_1715	nuclei classes 5	9	21	7	0	FALSE	0
16	AAAS_HUMAN	9.77192648335664	20200912_TIMS3_nLC10_FaCo_SA_AF41B-6classes_class6_03_F8_1_1730	nuclei classes 6	4	21	5	0.285714285714286	FALSE	2
17	AAAS_HUMAN	9.30795424391001	20200912_TIMS3_nLC10_FaCo_SA_AF41B-6classes_class6_02_F6_1_1723	nuclei classes 6	5	21	5	0.285714285714286	FALSE	2
18	AAAS_HUMAN	9.71408224869495	20200912_TIMS3_nLC10_FaCo_SA_AF41B-6classes_class6_01_F4_1_1716	nuclei classes 6	6	21	5	0.285714285714286	FALSE	2
1	AAAT_HUMAN	9.89193857123244	20200912_TIMS3_nLC10_FaCo_SA_AF41B-6classes_mixed_01_D4_1_1741	mixed	1	18	3	0.5	TRUE	3
2	AAAT_HUMAN	10.3771778089731	20200912_TIMS3_nLC10_FaCo_SA_AF41B-6classes_mixed_04_D10_1_1744	mixed	2	18	4	0.333333333333333	FALSE	2
3	AAAT_HUMAN	10.0716800815027	20200912_TIMS3_nLC10_FaCo_SA_AF41B-6classes_mixed_02_D6_1_1742	mixed	3	18	5	0.166666666666667	FALSE	1
4	AAAT_HUMAN	10.6980239717183	20200912_TIMS3_nLC10_FaCo_SA_AF41B-6classes_class2_03_J8_1_1727	nuclei classes 2	16	18	6	0	FALSE	0
5	AAAT_HUMAN	10.3966308311808	20200912_TIMS3_nLC10_FaCo_SA_AF41B-6classes_class2_02_J6_1_1726	nuclei classes 2	17	18	5	0.166666666666667	FALSE	1
6	AAAT_HUMAN	10.2563579984778	20200912_TIMS3_nLC10_FaCo_SA_AF41B-6classes_class2_01_J4_1_1718	nuclei classes 2	18	18	6	0	FALSE	0
7	AAAT_HUMAN	8.99855803595505	20200912_TIMS3_nLC10_FaCo_SA_AF41B-6classes_class3_03_F14_1_1725	nuclei classes 3	13	18	3	0.5	TRUE	3
8	AAAT_HUMAN	10.1472636984973	20200912_TIMS3_nLC10_FaCo_SA_AF41B-6classes_class3_02_F12_1_1724	nuclei classes 3	14	18	5	0.166666666666667	FALSE	1
9	AAAT_HUMAN	9.92057314607881	20200912_TIMS3_nLC10_FaCo_SA_AF41B-6classes_class3_01_F10_1_1717	nuclei classes 3	15	18	4	0.333333333333333	FALSE	2
10	AAAT_HUMAN	10.1359954704944	20200912_TIMS3_nLC10_FaCo_SA_AF41B-6classes_class4_03_D8_1_1728	nuclei classes 4	10	18	4	0.333333333333333	FALSE	2
11	AAAT_HUMAN	10.1160639227102	20200912_TIMS3_nLC10_FaCo_SA_AF41B-6classes_class4_02_D6_1_1721	nuclei classes 4	11	18	6	0	FALSE	0
12	AAAT_HUMAN	10.3612667576856	20200912_TIMS3_nLC10_FaCo_SA_AF41B-6classes_class4_01_D4_1_1714	nuclei classes 4	12	18	6	0	FALSE	0
13	AAAT_HUMAN	9.5979757477852	20200912_TIMS3_nLC10_FaCo_SA_AF41B-6classes_class5_03_D14_1_1729	nuclei classes 5	7	18	4	0.333333333333333	FALSE	2
14	AAAT_HUMAN	10.1343392730657	20200912_TIMS3_nLC10_FaCo_SA_AF41B-6classes_class5_02_D12_1_1722	nuclei classes 5	8	18	5	0.166666666666667	FALSE	1
15	AAAT_HUMAN	10.5707089928501	20200912_TIMS3_nLC10_FaCo_SA_AF41B-6classes_class5_01_D10_1_1715	nuclei classes 5	9	18	6	0	FALSE	0
16	AAAT_HUMAN	9.95419392654948	20200912_TIMS3_nLC10_FaCo_SA_AF41B-6classes_class6_03_F8_1_1730	nuclei classes 6	4	18	4	0.333333333333333	FALSE	2
17	AAAT_HUMAN	10.4524869877197	20200912_TIMS3_nLC10_FaCo_SA_AF41B-6classes_class6_02_F6_1_1723	nuclei classes 6	5	18	6	0	FALSE	0
18	AAAT_HUMAN	10.4280729956697	20200912_TIMS3_nLC10_FaCo_SA_AF41B-6classes_class6_01_F4_1_1716	nuclei classes 6	6	18	6	0	FALSE	0
11	AACS_HUMAN	9.9896371440066	20200912_TIMS3_nLC10_FaCo_SA_AF41B-6classes_class4_02_D6_1_1721	nuclei classes 4	11	3	1	0	FALSE	0
12	AACS_HUMAN	10.6794611624114	20200912_TIMS3_nLC10_FaCo_SA_AF41B-6classes_class4_01_D4_1_1714	nuclei classes 4	12	3	1	0	FALSE	0
16	AACS_HUMAN	9.86945084942999	20200912_TIMS3_nLC10_FaCo_SA_AF41B-6classes_class6_03_F8_1_1730	nuclei classes 6	4	3	1	0	FALSE	0
1	AAKG1_HUMAN	8.56306062589655	20200912_TIMS3_nLC10_FaCo_SA_AF41B-6classes_mixed_01_D4_1_1741	mixed	1	24	3	0.625	TRUE	5
3	AAKG1_HUMAN	8.86916573668187	20200912_TIMS3_nLC10_FaCo_SA_AF41B-6classes_mixed_02_D6_1_1742	mixed	3	24	4	0.5	TRUE	4
4	AAKG1_HUMAN	9.74124753514567	20200912_TIMS3_nLC10_FaCo_SA_AF41B-6classes_class2_03_J8_1_1727	nuclei classes 2	16	24	6	0.25	FALSE	2
5	AAKG1_HUMAN	8.82894887020756	20200912_TIMS3_nLC10_FaCo_SA_AF41B-6classes_class2_02_J6_1_1726	nuclei classes 2	17	24	4	0.5	TRUE	4
6	AAKG1_HUMAN	9.37111190554246	20200912_TIMS3_nLC10_FaCo_SA_AF41B-6classes_class2_01_J4_1_1718	nuclei classes 2	18	24	6	0.25	FALSE	2
7	AAKG1_HUMAN	7.9326291296945	20200912_TIMS3_nLC10_FaCo_SA_AF41B-6classes_class3_03_F14_1_1725	nuclei classes 3	13	24	1	0.875	TRUE	7
8	AAKG1_HUMAN	9.33035606281964	20200912_TIMS3_nLC10_FaCo_SA_AF41B-6classes_class3_02_F12_1_1724	nuclei classes 3	14	24	5	0.375	FALSE	3
9	AAKG1_HUMAN	8.8041323134982	20200912_TIMS3_nLC10_FaCo_SA_AF41B-6classes_class3_01_F10_1_1717	nuclei classes 3	15	24	3	0.625	TRUE	5
10	AAKG1_HUMAN	9.63000044243138	20200912_TIMS3_nLC10_FaCo_SA_AF41B-6classes_class4_03_D8_1_1728	nuclei classes 4	10	24	8	0	FALSE	0
11	AAKG1_HUMAN	9.93485874904988	20200912_TIMS3_nLC10_FaCo_SA_AF41B-6classes_class4_02_D6_1_1721	nuclei classes 4	11	24	8	0	FALSE	0
12	AAKG1_HUMAN	9.25074374949831	20200912_TIMS3_nLC10_FaCo_SA_AF41B-6classes_class4_01_D4_1_1714	nuclei classes 4	12	24	7	0.125	FALSE	1
13	AAKG1_HUMAN	9.27998377359941	20200912_TIMS3_nLC10_FaCo_SA_AF41B-6classes_class5_03_D14_1_1729	nuclei classes 5	7	24	4	0.5	TRUE	4
14	AAKG1_HUMAN	8.24332260402888	20200912_TIMS3_nLC10_FaCo_SA_AF41B-6classes_class5_02_D12_1_1722	nuclei classes 5	8	24	2	0.75	TRUE	6
15	AAKG1_HUMAN	9.26320200874915	20200912_TIMS3_nLC10_FaCo_SA_AF41B-6classes_class5_01_D10_1_1715	nuclei classes 5	9	24	6	0.25	FALSE	2
16	AAKG1_HUMAN	9.39942086199454	20200912_TIMS3_nLC10_FaCo_SA_AF41B-6classes_class6_03_F8_1_1730	nuclei classes 6	4	24	5	0.375	FALSE	3
17	AAKG1_HUMAN	8.90411913943496	20200912_TIMS3_nLC10_FaCo_SA_AF41B-6classes_class6_02_F6_1_1723	nuclei classes 6	5	24	4	0.5	TRUE	4
18	AAKG1_HUMAN	9.29554177978788	20200912_TIMS3_nLC10_FaCo_SA_AF41B-6classes_class6_01_F4_1_1716	nuclei classes 6	6	24	6	0.25	FALSE	2
4	AAMP_HUMAN	9.50559471186931	20200912_TIMS3_nLC10_FaCo_SA_AF41B-6classes_class2_03_J8_1_1727	nuclei classes 2	16	3	1	0	FALSE	0
5	AAMP_HUMAN	8.23452883258796	20200912_TIMS3_nLC10_FaCo_SA_AF41B-6classes_class2_02_J6_1_1726	nuclei classes 2	17	3	1	0	FALSE	0
6	AAMP_HUMAN	9.68898051093573	20200912_TIMS3_nLC10_FaCo_SA_AF41B-6classes_class2_01_J4_1_1718	nuclei classes 2	18	3	1	0	FALSE	0
7	AAMP_HUMAN	9.12242437855114	20200912_TIMS3_nLC10_FaCo_SA_AF41B-6classes_class3_03_F14_1_1725	nuclei classes 3	13	3	1	0	FALSE	0
8	AAMP_HUMAN	9.02330573943003	20200912_TIMS3_nLC10_FaCo_SA_AF41B-6classes_class3_02_F12_1_1724	nuclei classes 3	14	3	1	0	FALSE	0
10	AAMP_HUMAN	9.68588700675647	20200912_TIMS3_nLC10_FaCo_SA_AF41B-6classes_class4_03_D8_1_1728	nuclei classes 4	10	3	1	0	FALSE	0
11	AAMP_HUMAN	9.70541455016863	20200912_TIMS3_nLC10_FaCo_SA_AF41B-6classes_class4_02_D6_1_1721	nuclei classes 4	11	3	1	0	FALSE	0
12	AAMP_HUMAN	9.91162247943259	20200912_TIMS3_nLC10_FaCo_SA_AF41B-6classes_class4_01_D4_1_1714	nuclei classes 4	12	3	1	0	FALSE	0
15	AAMP_HUMAN	9.3704250868269	20200912_TIMS3_nLC10_FaCo_SA_AF41B-6classes_class5_01_D10_1_1715	nuclei classes 5	9	3	1	0	FALSE	0
16	AAMP_HUMAN	9.90625893837984	20200912_TIMS3_nLC10_FaCo_SA_AF41B-6classes_class6_03_F8_1_1730	nuclei classes 6	4	3	1	0	FALSE	0
17	AAMP_HUMAN	9.84789953314143	20200912_TIMS3_nLC10_FaCo_SA_AF41B-6classes_class6_02_F6_1_1723	nuclei classes 6	5	3	1	0	FALSE	0
18	AAMP_HUMAN	9.90544125459427	20200912_TIMS3_nLC10_FaCo_SA_AF41B-6classes_class6_01_F4_1_1716	nuclei classes 6	6	3	1	0	FALSE	0
1	AAPK1_HUMAN	10.2270757286367	20200912_TIMS3_nLC10_FaCo_SA_AF41B-6classes_mixed_01_D4_1_1741	mixed	1	9	3	0	FALSE	0
2	AAPK1_HUMAN	9.52256486320822	20200912_TIMS3_nLC10_FaCo_SA_AF41B-6classes_mixed_04_D10_1_1744	mixed	2	9	1	0.666666666666667	TRUE	2
3	AAPK1_HUMAN	10.0710493078756	20200912_TIMS3_nLC10_FaCo_SA_AF41B-6classes_mixed_02_D6_1_1742	mixed	3	9	3	0	FALSE	0
4	AAPK1_HUMAN	10.8291657008054	20200912_TIMS3_nLC10_FaCo_SA_AF41B-6classes_class2_03_J8_1_1727	nuclei classes 2	16	9	3	0	FALSE	0
5	AAPK1_HUMAN	10.3377058327805	20200912_TIMS3_nLC10_FaCo_SA_AF41B-6classes_class2_02_J6_1_1726	nuclei classes 2	17	9	2	0.333333333333333	FALSE	1
6	AAPK1_HUMAN	10.6889742385531	20200912_TIMS3_nLC10_FaCo_SA_AF41B-6classes_class2_01_J4_1_1718	nuclei classes 2	18	9	2	0.333333333333333	FALSE	1
7	AAPK1_HUMAN	9.726059826102	20200912_TIMS3_nLC10_FaCo_SA_AF41B-6classes_class3_03_F14_1_1725	nuclei classes 3	13	9	1	0.666666666666667	TRUE	2
8	AAPK1_HUMAN	10.7221910549299	20200912_TIMS3_nLC10_FaCo_SA_AF41B-6classes_class3_02_F12_1_1724	nuclei classes 3	14	9	3	0	FALSE	0
9	AAPK1_HUMAN	10.3584435830758	20200912_TIMS3_nLC10_FaCo_SA_AF41B-6classes_class3_01_F10_1_1717	nuclei classes 3	15	9	3	0	FALSE	0
10	AAPK1_HUMAN	11.2311118450451	20200912_TIMS3_nLC10_FaCo_SA_AF41B-6classes_class4_03_D8_1_1728	nuclei classes 4	10	9	3	0	FALSE	0
11	AAPK1_HUMAN	10.7948041087644	20200912_TIMS3_nLC10_FaCo_SA_AF41B-6classes_class4_02_D6_1_1721	nuclei classes 4	11	9	3	0	FALSE	0
12	AAPK1_HUMAN	10.622597150752	20200912_TIMS3_nLC10_FaCo_SA_AF41B-6classes_class4_01_D4_1_1714	nuclei classes 4	12	9	3	0	FALSE	0
13	AAPK1_HUMAN	10.5735674029667	20200912_TIMS3_nLC10_FaCo_SA_AF41B-6classes_class5_03_D14_1_1729	nuclei classes 5	7	9	3	0	FALSE	0
14	AAPK1_HUMAN	9.71905893585162	20200912_TIMS3_nLC10_FaCo_SA_AF41B-6classes_class5_02_D12_1_1722	nuclei classes 5	8	9	2	0.333333333333333	FALSE	1
15	AAPK1_HUMAN	11.1485779300063	20200912_TIMS3_nLC10_FaCo_SA_AF41B-6classes_class5_01_D10_1_1715	nuclei classes 5	9	9	3	0	FALSE	0
16	AAPK1_HUMAN	10.7429044642095	20200912_TIMS3_nLC10_FaCo_SA_AF41B-6classes_class6_03_F8_1_1730	nuclei classes 6	4	9	3	0	FALSE	0
17	AAPK1_HUMAN	10.7067917962059	20200912_TIMS3_nLC10_FaCo_SA_AF41B-6classes_class6_02_F6_1_1723	nuclei classes 6	5	9	2	0.333333333333333	FALSE	1
18	AAPK1_HUMAN	10.6230110045925	20200912_TIMS3_nLC10_FaCo_SA_AF41B-6classes_class6_01_F4_1_1716	nuclei classes 6	6	9	3	0	FALSE	0
1	AASD1_HUMAN	9.30642566582931	20200912_TIMS3_nLC10_FaCo_SA_AF41B-6classes_mixed_01_D4_1_1741	mixed	1	6	1	0.5	TRUE	1
3	AASD1_HUMAN	10.2284305766727	20200912_TIMS3_nLC10_FaCo_SA_AF41B-6classes_mixed_02_D6_1_1742	mixed	3	6	2	0	FALSE	0
4	AASD1_HUMAN	9.03233599094793	20200912_TIMS3_nLC10_FaCo_SA_AF41B-6classes_class2_03_J8_1_1727	nuclei classes 2	16	6	1	0.5	TRUE	1
5	AASD1_HUMAN	9.50451870384942	20200912_TIMS3_nLC10_FaCo_SA_AF41B-6classes_class2_02_J6_1_1726	nuclei classes 2	17	6	2	0	FALSE	0
7	AASD1_HUMAN	9.00107848400762	20200912_TIMS3_nLC10_FaCo_SA_AF41B-6classes_class3_03_F14_1_1725	nuclei classes 3	13	6	1	0.5	TRUE	1
8	AASD1_HUMAN	10.6492205823747	20200912_TIMS3_nLC10_FaCo_SA_AF41B-6classes_class3_02_F12_1_1724	nuclei classes 3	14	6	2	0	FALSE	0
10	AASD1_HUMAN	9.837414544815	20200912_TIMS3_nLC10_FaCo_SA_AF41B-6classes_class4_03_D8_1_1728	nuclei classes 4	10	6	1	0.5	TRUE	1
11	AASD1_HUMAN	8.47778347636974	20200912_TIMS3_nLC10_FaCo_SA_AF41B-6classes_class4_02_D6_1_1721	nuclei classes 4	11	6	1	0.5	TRUE	1
12	AASD1_HUMAN	9.5018945272284	20200912_TIMS3_nLC10_FaCo_SA_AF41B-6classes_class4_01_D4_1_1714	nuclei classes 4	12	6	2	0	FALSE	0
13	AASD1_HUMAN	9.58820676737989	20200912_TIMS3_nLC10_FaCo_SA_AF41B-6classes_class5_03_D14_1_1729	nuclei classes 5	7	6	1	0.5	TRUE	1
14	AASD1_HUMAN	9.1081071001617	20200912_TIMS3_nLC10_FaCo_SA_AF41B-6classes_class5_02_D12_1_1722	nuclei classes 5	8	6	1	0.5	TRUE	1
15	AASD1_HUMAN	10.1762635839468	20200912_TIMS3_nLC10_FaCo_SA_AF41B-6classes_class5_01_D10_1_1715	nuclei classes 5	9	6	2	0	FALSE	0
16	AASD1_HUMAN	9.6438761855822	20200912_TIMS3_nLC10_FaCo_SA_AF41B-6classes_class6_03_F8_1_1730	nuclei classes 6	4	6	1	0.5	TRUE	1
17	AASD1_HUMAN	9.31731749724907	20200912_TIMS3_nLC10_FaCo_SA_AF41B-6classes_class6_02_F6_1_1723	nuclei classes 6	5	6	1	0.5	TRUE	1
10	AATC_HUMAN	12.2131047746647	20200912_TIMS3_nLC10_FaCo_SA_AF41B-6classes_class4_03_D8_1_1728	nuclei classes 4	10	3	1	0	FALSE	0
11	AATC_HUMAN	10.6947755579145	20200912_TIMS3_nLC10_FaCo_SA_AF41B-6classes_class4_02_D6_1_1721	nuclei classes 4	11	3	1	0	FALSE	0
12	AATC_HUMAN	9.78866072395067	20200912_TIMS3_nLC10_FaCo_SA_AF41B-6classes_class4_01_D4_1_1714	nuclei classes 4	12	3	1	0	FALSE	0
15	AATC_HUMAN	9.61142079183291	20200912_TIMS3_nLC10_FaCo_SA_AF41B-6classes_class5_01_D10_1_1715	nuclei classes 5	9	3	1	0	FALSE	0
1	AATF_HUMAN	9.71991071560541	20200912_TIMS3_nLC10_FaCo_SA_AF41B-6classes_mixed_01_D4_1_1741	mixed	1	48	12	0.25	FALSE	4
2	AATF_HUMAN	9.09740448632331	20200912_TIMS3_nLC10_FaCo_SA_AF41B-6classes_mixed_04_D10_1_1744	mixed	2	48	7	0.5625	TRUE	9
3	AATF_HUMAN	9.96413398986724	20200912_TIMS3_nLC10_FaCo_SA_AF41B-6classes_mixed_02_D6_1_1742	mixed	3	48	14	0.125	FALSE	2
4	AATF_HUMAN	10.0268174266743	20200912_TIMS3_nLC10_FaCo_SA_AF41B-6classes_class2_03_J8_1_1727	nuclei classes 2	16	48	14	0.125	FALSE	2
5	AATF_HUMAN	9.97598939624422	20200912_TIMS3_nLC10_FaCo_SA_AF41B-6classes_class2_02_J6_1_1726	nuclei classes 2	17	48	13	0.1875	FALSE	3
6	AATF_HUMAN	9.80429583495026	20200912_TIMS3_nLC10_FaCo_SA_AF41B-6classes_class2_01_J4_1_1718	nuclei classes 2	18	48	14	0.125	FALSE	2
7	AATF_HUMAN	9.22820395194394	20200912_TIMS3_nLC10_FaCo_SA_AF41B-6classes_class3_03_F14_1_1725	nuclei classes 3	13	48	9	0.4375	FALSE	7
8	AATF_HUMAN	10.2708707783559	20200912_TIMS3_nLC10_FaCo_SA_AF41B-6classes_class3_02_F12_1_1724	nuclei classes 3	14	48	14	0.125	FALSE	2
9	AATF_HUMAN	9.48482926342223	20200912_TIMS3_nLC10_FaCo_SA_AF41B-6classes_class3_01_F10_1_1717	nuclei classes 3	15	48	11	0.3125	FALSE	5
10	AATF_HUMAN	10.3587074575675	20200912_TIMS3_nLC10_FaCo_SA_AF41B-6classes_class4_03_D8_1_1728	nuclei classes 4	10	48	16	0	FALSE	0
11	AATF_HUMAN	10.2877471019012	20200912_TIMS3_nLC10_FaCo_SA_AF41B-6classes_class4_02_D6_1_1721	nuclei classes 4	11	48	16	0	FALSE	0
12	AATF_HUMAN	10.1672786897787	20200912_TIMS3_nLC10_FaCo_SA_AF41B-6classes_class4_01_D4_1_1714	nuclei classes 4	12	48	14	0.125	FALSE	2
13	AATF_HUMAN	9.39846759474249	20200912_TIMS3_nLC10_FaCo_SA_AF41B-6classes_class5_03_D14_1_1729	nuclei classes 5	7	48	11	0.3125	FALSE	5
14	AATF_HUMAN	8.92934953196912	20200912_TIMS3_nLC10_FaCo_SA_AF41B-6classes_class5_02_D12_1_1722	nuclei classes 5	8	48	6	0.625	TRUE	10
15	AATF_HUMAN	9.80870690349821	20200912_TIMS3_nLC10_FaCo_SA_AF41B-6classes_class5_01_D10_1_1715	nuclei classes 5	9	48	13	0.1875	FALSE	3
16	AATF_HUMAN	9.38010577533671	20200912_TIMS3_nLC10_FaCo_SA_AF41B-6classes_class6_03_F8_1_1730	nuclei classes 6	4	48	12	0.25	FALSE	4
17	AATF_HUMAN	9.05494526844758	20200912_TIMS3_nLC10_FaCo_SA_AF41B-6classes_class6_02_F6_1_1723	nuclei classes 6	5	48	8	0.5	TRUE	8
18	AATF_HUMAN	9.36105231767025	20200912_TIMS3_nLC10_FaCo_SA_AF41B-6classes_class6_01_F4_1_1716	nuclei classes 6	6	48	11	0.3125	FALSE	5
1	AATM_HUMAN	10.5646026616204	20200912_TIMS3_nLC10_FaCo_SA_AF41B-6classes_mixed_01_D4_1_1741	mixed	1	33	10	0.0909090909090909	FALSE	1
2	AATM_HUMAN	10.1697532428893	20200912_TIMS3_nLC10_FaCo_SA_AF41B-6classes_mixed_04_D10_1_1744	mixed	2	33	8	0.272727272727273	FALSE	3
3	AATM_HUMAN	10.2948540833299	20200912_TIMS3_nLC10_FaCo_SA_AF41B-6classes_mixed_02_D6_1_1742	mixed	3	33	10	0.0909090909090909	FALSE	1
4	AATM_HUMAN	10.958032434169	20200912_TIMS3_nLC10_FaCo_SA_AF41B-6classes_class2_03_J8_1_1727	nuclei classes 2	16	33	11	0	FALSE	0
5	AATM_HUMAN	10.83154286693	20200912_TIMS3_nLC10_FaCo_SA_AF41B-6classes_class2_02_J6_1_1726	nuclei classes 2	17	33	9	0.181818181818182	FALSE	2
6	AATM_HUMAN	11.0543025800134	20200912_TIMS3_nLC10_FaCo_SA_AF41B-6classes_class2_01_J4_1_1718	nuclei classes 2	18	33	10	0.0909090909090909	FALSE	1
7	AATM_HUMAN	10.0605070155473	20200912_TIMS3_nLC10_FaCo_SA_AF41B-6classes_class3_03_F14_1_1725	nuclei classes 3	13	33	7	0.363636363636364	FALSE	4
8	AATM_HUMAN	10.629239735495	20200912_TIMS3_nLC10_FaCo_SA_AF41B-6classes_class3_02_F12_1_1724	nuclei classes 3	14	33	11	0	FALSE	0
9	AATM_HUMAN	10.1318276069885	20200912_TIMS3_nLC10_FaCo_SA_AF41B-6classes_class3_01_F10_1_1717	nuclei classes 3	15	33	9	0.181818181818182	FALSE	2
10	AATM_HUMAN	11.6296271352057	20200912_TIMS3_nLC10_FaCo_SA_AF41B-6classes_class4_03_D8_1_1728	nuclei classes 4	10	33	11	0	FALSE	0
11	AATM_HUMAN	11.2605875513674	20200912_TIMS3_nLC10_FaCo_SA_AF41B-6classes_class4_02_D6_1_1721	nuclei classes 4	11	33	11	0	FALSE	0
12	AATM_HUMAN	11.4173352607961	20200912_TIMS3_nLC10_FaCo_SA_AF41B-6classes_class4_01_D4_1_1714	nuclei classes 4	12	33	11	0	FALSE	0
13	AATM_HUMAN	10.5483984111478	20200912_TIMS3_nLC10_FaCo_SA_AF41B-6classes_class5_03_D14_1_1729	nuclei classes 5	7	33	10	0.0909090909090909	FALSE	1
14	AATM_HUMAN	10.3189454375601	20200912_TIMS3_nLC10_FaCo_SA_AF41B-6classes_class5_02_D12_1_1722	nuclei classes 5	8	33	9	0.181818181818182	FALSE	2
15	AATM_HUMAN	11.1294194094184	20200912_TIMS3_nLC10_FaCo_SA_AF41B-6classes_class5_01_D10_1_1715	nuclei classes 5	9	33	11	0	FALSE	0
16	AATM_HUMAN	11.0795528127173	20200912_TIMS3_nLC10_FaCo_SA_AF41B-6classes_class6_03_F8_1_1730	nuclei classes 6	4	33	10	0.0909090909090909	FALSE	1
17	AATM_HUMAN	11.0344581886264	20200912_TIMS3_nLC10_FaCo_SA_AF41B-6classes_class6_02_F6_1_1723	nuclei classes 6	5	33	9	0.181818181818182	FALSE	2
18	AATM_HUMAN	11.258659318905	20200912_TIMS3_nLC10_FaCo_SA_AF41B-6classes_class6_01_F4_1_1716	nuclei classes 6	6	33	11	0	FALSE	0
1	ABC3B_HUMAN	10.468924820638	20200912_TIMS3_nLC10_FaCo_SA_AF41B-6classes_mixed_01_D4_1_1741	mixed	1	33	9	0.181818181818182	FALSE	2
2	ABC3B_HUMAN	8.82036307155906	20200912_TIMS3_nLC10_FaCo_SA_AF41B-6classes_mixed_04_D10_1_1744	mixed	2	33	3	0.727272727272727	TRUE	8
3	ABC3B_HUMAN	10.3262971490916	20200912_TIMS3_nLC10_FaCo_SA_AF41B-6classes_mixed_02_D6_1_1742	mixed	3	33	8	0.272727272727273	FALSE	3
4	ABC3B_HUMAN	10.7380987608911	20200912_TIMS3_nLC10_FaCo_SA_AF41B-6classes_class2_03_J8_1_1727	nuclei classes 2	16	33	10	0.0909090909090909	FALSE	1
5	ABC3B_HUMAN	10.2426352158536	20200912_TIMS3_nLC10_FaCo_SA_AF41B-6classes_class2_02_J6_1_1726	nuclei classes 2	17	33	7	0.363636363636364	FALSE	4
6	ABC3B_HUMAN	10.5971874623819	20200912_TIMS3_nLC10_FaCo_SA_AF41B-6classes_class2_01_J4_1_1718	nuclei classes 2	18	33	10	0.0909090909090909	FALSE	1
7	ABC3B_HUMAN	10.2359816755803	20200912_TIMS3_nLC10_FaCo_SA_AF41B-6classes_class3_03_F14_1_1725	nuclei classes 3	13	33	10	0.0909090909090909	FALSE	1
8	ABC3B_HUMAN	11.0146349117468	20200912_TIMS3_nLC10_FaCo_SA_AF41B-6classes_class3_02_F12_1_1724	nuclei classes 3	14	33	10	0.0909090909090909	FALSE	1
9	ABC3B_HUMAN	10.6987357481504	20200912_TIMS3_nLC10_FaCo_SA_AF41B-6classes_class3_01_F10_1_1717	nuclei classes 3	15	33	9	0.181818181818182	FALSE	2
10	ABC3B_HUMAN	10.770978635447	20200912_TIMS3_nLC10_FaCo_SA_AF41B-6classes_class4_03_D8_1_1728	nuclei classes 4	10	33	10	0.0909090909090909	FALSE	1
11	ABC3B_HUMAN	11.1513324188568	20200912_TIMS3_nLC10_FaCo_SA_AF41B-6classes_class4_02_D6_1_1721	nuclei classes 4	11	33	11	0	FALSE	0
12	ABC3B_HUMAN	10.6751958690309	20200912_TIMS3_nLC10_FaCo_SA_AF41B-6classes_class4_01_D4_1_1714	nuclei classes 4	12	33	11	0	FALSE	0
13	ABC3B_HUMAN	10.6377698117624	20200912_TIMS3_nLC10_FaCo_SA_AF41B-6classes_class5_03_D14_1_1729	nuclei classes 5	7	33	8	0.272727272727273	FALSE	3
14	ABC3B_HUMAN	10.2623696465595	20200912_TIMS3_nLC10_FaCo_SA_AF41B-6classes_class5_02_D12_1_1722	nuclei classes 5	8	33	8	0.272727272727273	FALSE	3
15	ABC3B_HUMAN	11.0774136749055	20200912_TIMS3_nLC10_FaCo_SA_AF41B-6classes_class5_01_D10_1_1715	nuclei classes 5	9	33	9	0.181818181818182	FALSE	2
16	ABC3B_HUMAN	10.2143330410373	20200912_TIMS3_nLC10_FaCo_SA_AF41B-6classes_class6_03_F8_1_1730	nuclei classes 6	4	33	9	0.181818181818182	FALSE	2
17	ABC3B_HUMAN	9.95754763253146	20200912_TIMS3_nLC10_FaCo_SA_AF41B-6classes_class6_02_F6_1_1723	nuclei classes 6	5	33	7	0.363636363636364	FALSE	4
18	ABC3B_HUMAN	10.438306384203	20200912_TIMS3_nLC10_FaCo_SA_AF41B-6classes_class6_01_F4_1_1716	nuclei classes 6	6	33	9	0.181818181818182	FALSE	2
1	ABC3C_HUMAN	10.5387223490202	20200912_TIMS3_nLC10_FaCo_SA_AF41B-6classes_mixed_01_D4_1_1741	mixed	1	9	2	0.333333333333333	FALSE	1
3	ABC3C_HUMAN	10.0182442759548	20200912_TIMS3_nLC10_FaCo_SA_AF41B-6classes_mixed_02_D6_1_1742	mixed	3	9	2	0.333333333333333	FALSE	1
4	ABC3C_HUMAN	10.2545299167618	20200912_TIMS3_nLC10_FaCo_SA_AF41B-6classes_class2_03_J8_1_1727	nuclei classes 2	16	9	3	0	FALSE	0
5	ABC3C_HUMAN	10.2603436501582	20200912_TIMS3_nLC10_FaCo_SA_AF41B-6classes_class2_02_J6_1_1726	nuclei classes 2	17	9	3	0	FALSE	0
6	ABC3C_HUMAN	10.2930594274523	20200912_TIMS3_nLC10_FaCo_SA_AF41B-6classes_class2_01_J4_1_1718	nuclei classes 2	18	9	3	0	FALSE	0
7	ABC3C_HUMAN	9.0931471913648	20200912_TIMS3_nLC10_FaCo_SA_AF41B-6classes_class3_03_F14_1_1725	nuclei classes 3	13	9	1	0.666666666666667	TRUE	2
8	ABC3C_HUMAN	10.0253663683989	20200912_TIMS3_nLC10_FaCo_SA_AF41B-6classes_class3_02_F12_1_1724	nuclei classes 3	14	9	2	0.333333333333333	FALSE	1
9	ABC3C_HUMAN	9.17076595697842	20200912_TIMS3_nLC10_FaCo_SA_AF41B-6classes_class3_01_F10_1_1717	nuclei classes 3	15	9	1	0.666666666666667	TRUE	2
10	ABC3C_HUMAN	11.5015782470552	20200912_TIMS3_nLC10_FaCo_SA_AF41B-6classes_class4_03_D8_1_1728	nuclei classes 4	10	9	3	0	FALSE	0
11	ABC3C_HUMAN	11.5592901313362	20200912_TIMS3_nLC10_FaCo_SA_AF41B-6classes_class4_02_D6_1_1721	nuclei classes 4	11	9	3	0	FALSE	0
12	ABC3C_HUMAN	10.9813964108916	20200912_TIMS3_nLC10_FaCo_SA_AF41B-6classes_class4_01_D4_1_1714	nuclei classes 4	12	9	3	0	FALSE	0
13	ABC3C_HUMAN	9.14901226072456	20200912_TIMS3_nLC10_FaCo_SA_AF41B-6classes_class5_03_D14_1_1729	nuclei classes 5	7	9	2	0.333333333333333	FALSE	1
14	ABC3C_HUMAN	8.80971282071116	20200912_TIMS3_nLC10_FaCo_SA_AF41B-6classes_class5_02_D12_1_1722	nuclei classes 5	8	9	1	0.666666666666667	TRUE	2
15	ABC3C_HUMAN	10.0590166308233	20200912_TIMS3_nLC10_FaCo_SA_AF41B-6classes_class5_01_D10_1_1715	nuclei classes 5	9	9	3	0	FALSE	0
16	ABC3C_HUMAN	10.6491736864468	20200912_TIMS3_nLC10_FaCo_SA_AF41B-6classes_class6_03_F8_1_1730	nuclei classes 6	4	9	3	0	FALSE	0
17	ABC3C_HUMAN	10.1038789167255	20200912_TIMS3_nLC10_FaCo_SA_AF41B-6classes_class6_02_F6_1_1723	nuclei classes 6	5	9	2	0.333333333333333	FALSE	1
18	ABC3C_HUMAN	9.57357134779076	20200912_TIMS3_nLC10_FaCo_SA_AF41B-6classes_class6_01_F4_1_1716	nuclei classes 6	6	9	2	0.333333333333333	FALSE	1
1	ABCB6_HUMAN	12.6951679069019	20200912_TIMS3_nLC10_FaCo_SA_AF41B-6classes_mixed_01_D4_1_1741	mixed	1	3	1	0	FALSE	0
5	ABCB6_HUMAN	13.4259082121398	20200912_TIMS3_nLC10_FaCo_SA_AF41B-6classes_class2_02_J6_1_1726	nuclei classes 2	17	3	1	0	FALSE	0
6	ABCB6_HUMAN	13.2933420675359	20200912_TIMS3_nLC10_FaCo_SA_AF41B-6classes_class2_01_J4_1_1718	nuclei classes 2	18	3	1	0	FALSE	0
7	ABCB6_HUMAN	12.9877526095039	20200912_TIMS3_nLC10_FaCo_SA_AF41B-6classes_class3_03_F14_1_1725	nuclei classes 3	13	3	1	0	FALSE	0
8	ABCB6_HUMAN	13.3271902428067	20200912_TIMS3_nLC10_FaCo_SA_AF41B-6classes_class3_02_F12_1_1724	nuclei classes 3	14	3	1	0	FALSE	0
10	ABCB6_HUMAN	13.4407126791444	20200912_TIMS3_nLC10_FaCo_SA_AF41B-6classes_class4_03_D8_1_1728	nuclei classes 4	10	3	1	0	FALSE	0
11	ABCB6_HUMAN	13.4600759306618	20200912_TIMS3_nLC10_FaCo_SA_AF41B-6classes_class4_02_D6_1_1721	nuclei classes 4	11	3	1	0	FALSE	0
12	ABCB6_HUMAN	13.4122131279261	20200912_TIMS3_nLC10_FaCo_SA_AF41B-6classes_class4_01_D4_1_1714	nuclei classes 4	12	3	1	0	FALSE	0
3	ABCB7_HUMAN	9.52940290506432	20200912_TIMS3_nLC10_FaCo_SA_AF41B-6classes_mixed_02_D6_1_1742	mixed	3	6	1	0.5	TRUE	1
4	ABCB7_HUMAN	9.60888711186546	20200912_TIMS3_nLC10_FaCo_SA_AF41B-6classes_class2_03_J8_1_1727	nuclei classes 2	16	6	1	0.5	TRUE	1
6	ABCB7_HUMAN	9.96269352919074	20200912_TIMS3_nLC10_FaCo_SA_AF41B-6classes_class2_01_J4_1_1718	nuclei classes 2	18	6	1	0.5	TRUE	1
8	ABCB7_HUMAN	9.52909733766578	20200912_TIMS3_nLC10_FaCo_SA_AF41B-6classes_class3_02_F12_1_1724	nuclei classes 3	14	6	1	0.5	TRUE	1
10	ABCB7_HUMAN	9.7541737567	20200912_TIMS3_nLC10_FaCo_SA_AF41B-6classes_class4_03_D8_1_1728	nuclei classes 4	10	6	1	0.5	TRUE	1
11	ABCB7_HUMAN	9.8227593726483	20200912_TIMS3_nLC10_FaCo_SA_AF41B-6classes_class4_02_D6_1_1721	nuclei classes 4	11	6	1	0.5	TRUE	1
12	ABCB7_HUMAN	9.93132282952295	20200912_TIMS3_nLC10_FaCo_SA_AF41B-6classes_class4_01_D4_1_1714	nuclei classes 4	12	6	2	0	FALSE	0
14	ABCB7_HUMAN	10.2455620614621	20200912_TIMS3_nLC10_FaCo_SA_AF41B-6classes_class5_02_D12_1_1722	nuclei classes 5	8	6	1	0.5	TRUE	1
16	ABCB7_HUMAN	9.75005381450471	20200912_TIMS3_nLC10_FaCo_SA_AF41B-6classes_class6_03_F8_1_1730	nuclei classes 6	4	6	1	0.5	TRUE	1
18	ABCB7_HUMAN	10.6588987676179	20200912_TIMS3_nLC10_FaCo_SA_AF41B-6classes_class6_01_F4_1_1716	nuclei classes 6	6	6	1	0.5	TRUE	1
1	ABCD3_HUMAN	9.13739356217611	20200912_TIMS3_nLC10_FaCo_SA_AF41B-6classes_mixed_01_D4_1_1741	mixed	1	12	3	0.25	FALSE	1
3	ABCD3_HUMAN	9.43538748643319	20200912_TIMS3_nLC10_FaCo_SA_AF41B-6classes_mixed_02_D6_1_1742	mixed	3	12	3	0.25	FALSE	1
4	ABCD3_HUMAN	9.89999041641977	20200912_TIMS3_nLC10_FaCo_SA_AF41B-6classes_class2_03_J8_1_1727	nuclei classes 2	16	12	4	0	FALSE	0
5	ABCD3_HUMAN	9.24317211125822	20200912_TIMS3_nLC10_FaCo_SA_AF41B-6classes_class2_02_J6_1_1726	nuclei classes 2	17	12	2	0.5	TRUE	2
6	ABCD3_HUMAN	9.68663218384749	20200912_TIMS3_nLC10_FaCo_SA_AF41B-6classes_class2_01_J4_1_1718	nuclei classes 2	18	12	3	0.25	FALSE	1
7	ABCD3_HUMAN	8.33623938459619	20200912_TIMS3_nLC10_FaCo_SA_AF41B-6classes_class3_03_F14_1_1725	nuclei classes 3	13	12	1	0.75	TRUE	3
8	ABCD3_HUMAN	9.67251315626839	20200912_TIMS3_nLC10_FaCo_SA_AF41B-6classes_class3_02_F12_1_1724	nuclei classes 3	14	12	3	0.25	FALSE	1
9	ABCD3_HUMAN	8.15472571953149	20200912_TIMS3_nLC10_FaCo_SA_AF41B-6classes_class3_01_F10_1_1717	nuclei classes 3	15	12	1	0.75	TRUE	3
10	ABCD3_HUMAN	9.93975530678701	20200912_TIMS3_nLC10_FaCo_SA_AF41B-6classes_class4_03_D8_1_1728	nuclei classes 4	10	12	3	0.25	FALSE	1
11	ABCD3_HUMAN	9.24582596329005	20200912_TIMS3_nLC10_FaCo_SA_AF41B-6classes_class4_02_D6_1_1721	nuclei classes 4	11	12	4	0	FALSE	0
12	ABCD3_HUMAN	9.47012787077815	20200912_TIMS3_nLC10_FaCo_SA_AF41B-6classes_class4_01_D4_1_1714	nuclei classes 4	12	12	3	0.25	FALSE	1
13	ABCD3_HUMAN	9.05984935126997	20200912_TIMS3_nLC10_FaCo_SA_AF41B-6classes_class5_03_D14_1_1729	nuclei classes 5	7	12	2	0.5	TRUE	2
14	ABCD3_HUMAN	8.45470296626109	20200912_TIMS3_nLC10_FaCo_SA_AF41B-6classes_class5_02_D12_1_1722	nuclei classes 5	8	12	1	0.75	TRUE	3
15	ABCD3_HUMAN	9.47398878397336	20200912_TIMS3_nLC10_FaCo_SA_AF41B-6classes_class5_01_D10_1_1715	nuclei classes 5	9	12	4	0	FALSE	0
16	ABCD3_HUMAN	9.88201320862949	20200912_TIMS3_nLC10_FaCo_SA_AF41B-6classes_class6_03_F8_1_1730	nuclei classes 6	4	12	2	0.5	TRUE	2
17	ABCD3_HUMAN	9.27252746808143	20200912_TIMS3_nLC10_FaCo_SA_AF41B-6classes_class6_02_F6_1_1723	nuclei classes 6	5	12	2	0.5	TRUE	2
18	ABCD3_HUMAN	9.89553985587387	20200912_TIMS3_nLC10_FaCo_SA_AF41B-6classes_class6_01_F4_1_1716	nuclei classes 6	6	12	3	0.25	FALSE	1
1	ABCE1_HUMAN	8.15020735804778	20200912_TIMS3_nLC10_FaCo_SA_AF41B-6classes_mixed_01_D4_1_1741	mixed	1	39	5	0.615384615384615	TRUE	8
2	ABCE1_HUMAN	7.72171013971266	20200912_TIMS3_nLC10_FaCo_SA_AF41B-6classes_mixed_04_D10_1_1744	mixed	2	39	3	0.769230769230769	TRUE	10
3	ABCE1_HUMAN	8.6606731188833	20200912_TIMS3_nLC10_FaCo_SA_AF41B-6classes_mixed_02_D6_1_1742	mixed	3	39	7	0.461538461538462	FALSE	6
4	ABCE1_HUMAN	9.03226995586592	20200912_TIMS3_nLC10_FaCo_SA_AF41B-6classes_class2_03_J8_1_1727	nuclei classes 2	16	39	7	0.461538461538462	FALSE	6
5	ABCE1_HUMAN	8.83395843992241	20200912_TIMS3_nLC10_FaCo_SA_AF41B-6classes_class2_02_J6_1_1726	nuclei classes 2	17	39	6	0.538461538461538	TRUE	7
6	ABCE1_HUMAN	9.67410764168489	20200912_TIMS3_nLC10_FaCo_SA_AF41B-6classes_class2_01_J4_1_1718	nuclei classes 2	18	39	10	0.230769230769231	FALSE	3
7	ABCE1_HUMAN	7.46223925614055	20200912_TIMS3_nLC10_FaCo_SA_AF41B-6classes_class3_03_F14_1_1725	nuclei classes 3	13	39	2	0.846153846153846	TRUE	11
8	ABCE1_HUMAN	9.22752644832845	20200912_TIMS3_nLC10_FaCo_SA_AF41B-6classes_class3_02_F12_1_1724	nuclei classes 3	14	39	8	0.384615384615385	FALSE	5
9	ABCE1_HUMAN	8.22333319836045	20200912_TIMS3_nLC10_FaCo_SA_AF41B-6classes_class3_01_F10_1_1717	nuclei classes 3	15	39	4	0.692307692307692	TRUE	9
10	ABCE1_HUMAN	10.2312717330549	20200912_TIMS3_nLC10_FaCo_SA_AF41B-6classes_class4_03_D8_1_1728	nuclei classes 4	10	39	11	0.153846153846154	FALSE	2
11	ABCE1_HUMAN	10.0418846866218	20200912_TIMS3_nLC10_FaCo_SA_AF41B-6classes_class4_02_D6_1_1721	nuclei classes 4	11	39	11	0.153846153846154	FALSE	2
12	ABCE1_HUMAN	10.0876179354442	20200912_TIMS3_nLC10_FaCo_SA_AF41B-6classes_class4_01_D4_1_1714	nuclei classes 4	12	39	12	0.0769230769230769	FALSE	1
13	ABCE1_HUMAN	7.9032151496176	20200912_TIMS3_nLC10_FaCo_SA_AF41B-6classes_class5_03_D14_1_1729	nuclei classes 5	7	39	3	0.769230769230769	TRUE	10
14	ABCE1_HUMAN	7.63804206662844	20200912_TIMS3_nLC10_FaCo_SA_AF41B-6classes_class5_02_D12_1_1722	nuclei classes 5	8	39	3	0.769230769230769	TRUE	10
15	ABCE1_HUMAN	9.64625030453899	20200912_TIMS3_nLC10_FaCo_SA_AF41B-6classes_class5_01_D10_1_1715	nuclei classes 5	9	39	8	0.384615384615385	FALSE	5
16	ABCE1_HUMAN	8.90478411794744	20200912_TIMS3_nLC10_FaCo_SA_AF41B-6classes_class6_03_F8_1_1730	nuclei classes 6	4	39	6	0.538461538461538	TRUE	7
17	ABCE1_HUMAN	9.00473389139011	20200912_TIMS3_nLC10_FaCo_SA_AF41B-6classes_class6_02_F6_1_1723	nuclei classes 6	5	39	7	0.461538461538462	FALSE	6
18	ABCE1_HUMAN	9.81322068094281	20200912_TIMS3_nLC10_FaCo_SA_AF41B-6classes_class6_01_F4_1_1716	nuclei classes 6	6	39	10	0.230769230769231	FALSE	3
1	ABCF1_HUMAN	8.93918727328113	20200912_TIMS3_nLC10_FaCo_SA_AF41B-6classes_mixed_01_D4_1_1741	mixed	1	30	6	0.4	FALSE	4
2	ABCF1_HUMAN	9.08642352179634	20200912_TIMS3_nLC10_FaCo_SA_AF41B-6classes_mixed_04_D10_1_1744	mixed	2	30	5	0.5	TRUE	5
3	ABCF1_HUMAN	9.75480543225289	20200912_TIMS3_nLC10_FaCo_SA_AF41B-6classes_mixed_02_D6_1_1742	mixed	3	30	8	0.2	FALSE	2
4	ABCF1_HUMAN	10.2009217463881	20200912_TIMS3_nLC10_FaCo_SA_AF41B-6classes_class2_03_J8_1_1727	nuclei classes 2	16	30	9	0.1	FALSE	1
5	ABCF1_HUMAN	10.119843728211	20200912_TIMS3_nLC10_FaCo_SA_AF41B-6classes_class2_02_J6_1_1726	nuclei classes 2	17	30	10	0	FALSE	0
6	ABCF1_HUMAN	9.77254234301271	20200912_TIMS3_nLC10_FaCo_SA_AF41B-6classes_class2_01_J4_1_1718	nuclei classes 2	18	30	9	0.1	FALSE	1
7	ABCF1_HUMAN	8.41063627195331	20200912_TIMS3_nLC10_FaCo_SA_AF41B-6classes_class3_03_F14_1_1725	nuclei classes 3	13	30	3	0.7	TRUE	7
8	ABCF1_HUMAN	9.87355409632581	20200912_TIMS3_nLC10_FaCo_SA_AF41B-6classes_class3_02_F12_1_1724	nuclei classes 3	14	30	9	0.1	FALSE	1
9	ABCF1_HUMAN	8.94390103770886	20200912_TIMS3_nLC10_FaCo_SA_AF41B-6classes_class3_01_F10_1_1717	nuclei classes 3	15	30	6	0.4	FALSE	4
10	ABCF1_HUMAN	10.3267790527373	20200912_TIMS3_nLC10_FaCo_SA_AF41B-6classes_class4_03_D8_1_1728	nuclei classes 4	10	30	10	0	FALSE	0
11	ABCF1_HUMAN	9.93374561872209	20200912_TIMS3_nLC10_FaCo_SA_AF41B-6classes_class4_02_D6_1_1721	nuclei classes 4	11	30	10	0	FALSE	0
12	ABCF1_HUMAN	10.182917732792	20200912_TIMS3_nLC10_FaCo_SA_AF41B-6classes_class4_01_D4_1_1714	nuclei classes 4	12	30	9	0.1	FALSE	1
13	ABCF1_HUMAN	8.92016784978179	20200912_TIMS3_nLC10_FaCo_SA_AF41B-6classes_class5_03_D14_1_1729	nuclei classes 5	7	30	4	0.6	TRUE	6
14	ABCF1_HUMAN	9.43399371543241	20200912_TIMS3_nLC10_FaCo_SA_AF41B-6classes_class5_02_D12_1_1722	nuclei classes 5	8	30	7	0.3	FALSE	3
15	ABCF1_HUMAN	10.1003637957295	20200912_TIMS3_nLC10_FaCo_SA_AF41B-6classes_class5_01_D10_1_1715	nuclei classes 5	9	30	9	0.1	FALSE	1
16	ABCF1_HUMAN	10.3283896274366	20200912_TIMS3_nLC10_FaCo_SA_AF41B-6classes_class6_03_F8_1_1730	nuclei classes 6	4	30	9	0.1	FALSE	1
17	ABCF1_HUMAN	9.98066630031619	20200912_TIMS3_nLC10_FaCo_SA_AF41B-6classes_class6_02_F6_1_1723	nuclei classes 6	5	30	9	0.1	FALSE	1
18	ABCF1_HUMAN	10.3753080083784	20200912_TIMS3_nLC10_FaCo_SA_AF41B-6classes_class6_01_F4_1_1716	nuclei classes 6	6	30	10	0	FALSE	0
1	ABCF3_HUMAN	8.952375653895	20200912_TIMS3_nLC10_FaCo_SA_AF41B-6classes_mixed_01_D4_1_1741	mixed	1	6	1	0.5	TRUE	1
2	ABCF3_HUMAN	9.02564299213322	20200912_TIMS3_nLC10_FaCo_SA_AF41B-6classes_mixed_04_D10_1_1744	mixed	2	6	1	0.5	TRUE	1
3	ABCF3_HUMAN	8.50235810330265	20200912_TIMS3_nLC10_FaCo_SA_AF41B-6classes_mixed_02_D6_1_1742	mixed	3	6	1	0.5	TRUE	1
4	ABCF3_HUMAN	9.53757328841879	20200912_TIMS3_nLC10_FaCo_SA_AF41B-6classes_class2_03_J8_1_1727	nuclei classes 2	16	6	1	0.5	TRUE	1
5	ABCF3_HUMAN	10.0483012853243	20200912_TIMS3_nLC10_FaCo_SA_AF41B-6classes_class2_02_J6_1_1726	nuclei classes 2	17	6	2	0	FALSE	0
6	ABCF3_HUMAN	9.5289941516124	20200912_TIMS3_nLC10_FaCo_SA_AF41B-6classes_class2_01_J4_1_1718	nuclei classes 2	18	6	1	0.5	TRUE	1
7	ABCF3_HUMAN	8.9816676036646	20200912_TIMS3_nLC10_FaCo_SA_AF41B-6classes_class3_03_F14_1_1725	nuclei classes 3	13	6	2	0	FALSE	0
8	ABCF3_HUMAN	9.45705439893371	20200912_TIMS3_nLC10_FaCo_SA_AF41B-6classes_class3_02_F12_1_1724	nuclei classes 3	14	6	2	0	FALSE	0
9	ABCF3_HUMAN	8.13283243842294	20200912_TIMS3_nLC10_FaCo_SA_AF41B-6classes_class3_01_F10_1_1717	nuclei classes 3	15	6	1	0.5	TRUE	1
10	ABCF3_HUMAN	9.71438453047307	20200912_TIMS3_nLC10_FaCo_SA_AF41B-6classes_class4_03_D8_1_1728	nuclei classes 4	10	6	2	0	FALSE	0
11	ABCF3_HUMAN	9.22072423130292	20200912_TIMS3_nLC10_FaCo_SA_AF41B-6classes_class4_02_D6_1_1721	nuclei classes 4	11	6	1	0.5	TRUE	1
12	ABCF3_HUMAN	9.81917546379923	20200912_TIMS3_nLC10_FaCo_SA_AF41B-6classes_class4_01_D4_1_1714	nuclei classes 4	12	6	2	0	FALSE	0
13	ABCF3_HUMAN	9.27316524538066	20200912_TIMS3_nLC10_FaCo_SA_AF41B-6classes_class5_03_D14_1_1729	nuclei classes 5	7	6	1	0.5	TRUE	1
15	ABCF3_HUMAN	9.0048755100316	20200912_TIMS3_nLC10_FaCo_SA_AF41B-6classes_class5_01_D10_1_1715	nuclei classes 5	9	6	1	0.5	TRUE	1
16	ABCF3_HUMAN	9.02568784519163	20200912_TIMS3_nLC10_FaCo_SA_AF41B-6classes_class6_03_F8_1_1730	nuclei classes 6	4	6	1	0.5	TRUE	1
17	ABCF3_HUMAN	9.98100244339181	20200912_TIMS3_nLC10_FaCo_SA_AF41B-6classes_class6_02_F6_1_1723	nuclei classes 6	5	6	2	0	FALSE	0
18	ABCF3_HUMAN	9.71365741725686	20200912_TIMS3_nLC10_FaCo_SA_AF41B-6classes_class6_01_F4_1_1716	nuclei classes 6	6	6	2	0	FALSE	0
1	ABD12_HUMAN	11.7183567633536	20200912_TIMS3_nLC10_FaCo_SA_AF41B-6classes_mixed_01_D4_1_1741	mixed	1	3	1	0	FALSE	0
3	ABD12_HUMAN	12.3606303078233	20200912_TIMS3_nLC10_FaCo_SA_AF41B-6classes_mixed_02_D6_1_1742	mixed	3	3	1	0	FALSE	0
10	ABD12_HUMAN	10.9368271585314	20200912_TIMS3_nLC10_FaCo_SA_AF41B-6classes_class4_03_D8_1_1728	nuclei classes 4	10	3	1	0	FALSE	0
11	ABD12_HUMAN	10.0364399196571	20200912_TIMS3_nLC10_FaCo_SA_AF41B-6classes_class4_02_D6_1_1721	nuclei classes 4	11	3	1	0	FALSE	0
2	ABHDA_HUMAN	8.33900011557958	20200912_TIMS3_nLC10_FaCo_SA_AF41B-6classes_mixed_04_D10_1_1744	mixed	2	12	2	0.5	TRUE	2
3	ABHDA_HUMAN	8.61707329619325	20200912_TIMS3_nLC10_FaCo_SA_AF41B-6classes_mixed_02_D6_1_1742	mixed	3	12	2	0.5	TRUE	2
4	ABHDA_HUMAN	9.53186612695071	20200912_TIMS3_nLC10_FaCo_SA_AF41B-6classes_class2_03_J8_1_1727	nuclei classes 2	16	12	3	0.25	FALSE	1
5	ABHDA_HUMAN	9.32369409940885	20200912_TIMS3_nLC10_FaCo_SA_AF41B-6classes_class2_02_J6_1_1726	nuclei classes 2	17	12	3	0.25	FALSE	1
6	ABHDA_HUMAN	9.00285311003046	20200912_TIMS3_nLC10_FaCo_SA_AF41B-6classes_class2_01_J4_1_1718	nuclei classes 2	18	12	3	0.25	FALSE	1
7	ABHDA_HUMAN	8.47013878044769	20200912_TIMS3_nLC10_FaCo_SA_AF41B-6classes_class3_03_F14_1_1725	nuclei classes 3	13	12	2	0.5	TRUE	2
8	ABHDA_HUMAN	8.45678243628794	20200912_TIMS3_nLC10_FaCo_SA_AF41B-6classes_class3_02_F12_1_1724	nuclei classes 3	14	12	2	0.5	TRUE	2
9	ABHDA_HUMAN	8.19854588622178	20200912_TIMS3_nLC10_FaCo_SA_AF41B-6classes_class3_01_F10_1_1717	nuclei classes 3	15	12	1	0.75	TRUE	3
10	ABHDA_HUMAN	9.59225536426897	20200912_TIMS3_nLC10_FaCo_SA_AF41B-6classes_class4_03_D8_1_1728	nuclei classes 4	10	12	4	0	FALSE	0
11	ABHDA_HUMAN	9.33182174213593	20200912_TIMS3_nLC10_FaCo_SA_AF41B-6classes_class4_02_D6_1_1721	nuclei classes 4	11	12	4	0	FALSE	0
12	ABHDA_HUMAN	8.74743155158446	20200912_TIMS3_nLC10_FaCo_SA_AF41B-6classes_class4_01_D4_1_1714	nuclei classes 4	12	12	3	0.25	FALSE	1
13	ABHDA_HUMAN	8.56700299487749	20200912_TIMS3_nLC10_FaCo_SA_AF41B-6classes_class5_03_D14_1_1729	nuclei classes 5	7	12	2	0.5	TRUE	2
15	ABHDA_HUMAN	9.22264612644045	20200912_TIMS3_nLC10_FaCo_SA_AF41B-6classes_class5_01_D10_1_1715	nuclei classes 5	9	12	3	0.25	FALSE	1
16	ABHDA_HUMAN	9.14548815783936	20200912_TIMS3_nLC10_FaCo_SA_AF41B-6classes_class6_03_F8_1_1730	nuclei classes 6	4	12	3	0.25	FALSE	1
17	ABHDA_HUMAN	8.9053451477744	20200912_TIMS3_nLC10_FaCo_SA_AF41B-6classes_class6_02_F6_1_1723	nuclei classes 6	5	12	2	0.5	TRUE	2
18	ABHDA_HUMAN	9.50742298901321	20200912_TIMS3_nLC10_FaCo_SA_AF41B-6classes_class6_01_F4_1_1716	nuclei classes 6	6	12	4	0	FALSE	0
1	ABHEB_HUMAN	9.93979867163274	20200912_TIMS3_nLC10_FaCo_SA_AF41B-6classes_mixed_01_D4_1_1741	mixed	1	21	4	0.428571428571429	FALSE	3
2	ABHEB_HUMAN	9.23705624369314	20200912_TIMS3_nLC10_FaCo_SA_AF41B-6classes_mixed_04_D10_1_1744	mixed	2	21	2	0.714285714285714	TRUE	5
3	ABHEB_HUMAN	9.78197688682318	20200912_TIMS3_nLC10_FaCo_SA_AF41B-6classes_mixed_02_D6_1_1742	mixed	3	21	5	0.285714285714286	FALSE	2
4	ABHEB_HUMAN	10.2927605746241	20200912_TIMS3_nLC10_FaCo_SA_AF41B-6classes_class2_03_J8_1_1727	nuclei classes 2	16	21	7	0	FALSE	0
5	ABHEB_HUMAN	10.3471686551343	20200912_TIMS3_nLC10_FaCo_SA_AF41B-6classes_class2_02_J6_1_1726	nuclei classes 2	17	21	6	0.142857142857143	FALSE	1
6	ABHEB_HUMAN	10.3907866120854	20200912_TIMS3_nLC10_FaCo_SA_AF41B-6classes_class2_01_J4_1_1718	nuclei classes 2	18	21	5	0.285714285714286	FALSE	2
7	ABHEB_HUMAN	9.83542728555879	20200912_TIMS3_nLC10_FaCo_SA_AF41B-6classes_class3_03_F14_1_1725	nuclei classes 3	13	21	5	0.285714285714286	FALSE	2
8	ABHEB_HUMAN	10.5264799582561	20200912_TIMS3_nLC10_FaCo_SA_AF41B-6classes_class3_02_F12_1_1724	nuclei classes 3	14	21	6	0.142857142857143	FALSE	1
9	ABHEB_HUMAN	9.88350155602374	20200912_TIMS3_nLC10_FaCo_SA_AF41B-6classes_class3_01_F10_1_1717	nuclei classes 3	15	21	4	0.428571428571429	FALSE	3
10	ABHEB_HUMAN	11.5236416931911	20200912_TIMS3_nLC10_FaCo_SA_AF41B-6classes_class4_03_D8_1_1728	nuclei classes 4	10	21	7	0	FALSE	0
11	ABHEB_HUMAN	10.9284322762806	20200912_TIMS3_nLC10_FaCo_SA_AF41B-6classes_class4_02_D6_1_1721	nuclei classes 4	11	21	7	0	FALSE	0
12	ABHEB_HUMAN	10.7529857103355	20200912_TIMS3_nLC10_FaCo_SA_AF41B-6classes_class4_01_D4_1_1714	nuclei classes 4	12	21	7	0	FALSE	0
13	ABHEB_HUMAN	10.4549802123143	20200912_TIMS3_nLC10_FaCo_SA_AF41B-6classes_class5_03_D14_1_1729	nuclei classes 5	7	21	6	0.142857142857143	FALSE	1
14	ABHEB_HUMAN	9.93035260614912	20200912_TIMS3_nLC10_FaCo_SA_AF41B-6classes_class5_02_D12_1_1722	nuclei classes 5	8	21	5	0.285714285714286	FALSE	2
15	ABHEB_HUMAN	10.6676094644216	20200912_TIMS3_nLC10_FaCo_SA_AF41B-6classes_class5_01_D10_1_1715	nuclei classes 5	9	21	7	0	FALSE	0
16	ABHEB_HUMAN	10.2872703260994	20200912_TIMS3_nLC10_FaCo_SA_AF41B-6classes_class6_03_F8_1_1730	nuclei classes 6	4	21	5	0.285714285714286	FALSE	2
17	ABHEB_HUMAN	10.2053867329118	20200912_TIMS3_nLC10_FaCo_SA_AF41B-6classes_class6_02_F6_1_1723	nuclei classes 6	5	21	6	0.142857142857143	FALSE	1
18	ABHEB_HUMAN	10.7011176358635	20200912_TIMS3_nLC10_FaCo_SA_AF41B-6classes_class6_01_F4_1_1716	nuclei classes 6	6	21	6	0.142857142857143	FALSE	1
1	ABHGA_HUMAN	9.63409678462374	20200912_TIMS3_nLC10_FaCo_SA_AF41B-6classes_mixed_01_D4_1_1741	mixed	1	3	1	0	FALSE	0
6	ABHGA_HUMAN	9.06263784788787	20200912_TIMS3_nLC10_FaCo_SA_AF41B-6classes_class2_01_J4_1_1718	nuclei classes 2	18	3	1	0	FALSE	0
10	ABHGA_HUMAN	9.19953925173173	20200912_TIMS3_nLC10_FaCo_SA_AF41B-6classes_class4_03_D8_1_1728	nuclei classes 4	10	3	1	0	FALSE	0
18	ABHGA_HUMAN	9.50098418666973	20200912_TIMS3_nLC10_FaCo_SA_AF41B-6classes_class6_01_F4_1_1716	nuclei classes 6	6	3	1	0	FALSE	0
3	ABI1_HUMAN	9.9386810646629	20200912_TIMS3_nLC10_FaCo_SA_AF41B-6classes_mixed_02_D6_1_1742	mixed	3	9	3	0	FALSE	0
4	ABI1_HUMAN	9.66143822506367	20200912_TIMS3_nLC10_FaCo_SA_AF41B-6classes_class2_03_J8_1_1727	nuclei classes 2	16	9	2	0.333333333333333	FALSE	1
5	ABI1_HUMAN	10.3388973328553	20200912_TIMS3_nLC10_FaCo_SA_AF41B-6classes_class2_02_J6_1_1726	nuclei classes 2	17	9	2	0.333333333333333	FALSE	1
6	ABI1_HUMAN	9.5857925894721	20200912_TIMS3_nLC10_FaCo_SA_AF41B-6classes_class2_01_J4_1_1718	nuclei classes 2	18	9	2	0.333333333333333	FALSE	1
8	ABI1_HUMAN	10.1130696499824	20200912_TIMS3_nLC10_FaCo_SA_AF41B-6classes_class3_02_F12_1_1724	nuclei classes 3	14	9	3	0	FALSE	0
9	ABI1_HUMAN	9.39267412038612	20200912_TIMS3_nLC10_FaCo_SA_AF41B-6classes_class3_01_F10_1_1717	nuclei classes 3	15	9	2	0.333333333333333	FALSE	1
10	ABI1_HUMAN	10.6751314751525	20200912_TIMS3_nLC10_FaCo_SA_AF41B-6classes_class4_03_D8_1_1728	nuclei classes 4	10	9	2	0.333333333333333	FALSE	1
11	ABI1_HUMAN	10.3472067445457	20200912_TIMS3_nLC10_FaCo_SA_AF41B-6classes_class4_02_D6_1_1721	nuclei classes 4	11	9	3	0	FALSE	0
12	ABI1_HUMAN	10.0489779251184	20200912_TIMS3_nLC10_FaCo_SA_AF41B-6classes_class4_01_D4_1_1714	nuclei classes 4	12	9	2	0.333333333333333	FALSE	1
13	ABI1_HUMAN	9.42594933416057	20200912_TIMS3_nLC10_FaCo_SA_AF41B-6classes_class5_03_D14_1_1729	nuclei classes 5	7	9	1	0.666666666666667	TRUE	2
15	ABI1_HUMAN	10.6309287272491	20200912_TIMS3_nLC10_FaCo_SA_AF41B-6classes_class5_01_D10_1_1715	nuclei classes 5	9	9	3	0	FALSE	0
16	ABI1_HUMAN	10.6286203619312	20200912_TIMS3_nLC10_FaCo_SA_AF41B-6classes_class6_03_F8_1_1730	nuclei classes 6	4	9	2	0.333333333333333	FALSE	1
17	ABI1_HUMAN	10.2526265381103	20200912_TIMS3_nLC10_FaCo_SA_AF41B-6classes_class6_02_F6_1_1723	nuclei classes 6	5	9	2	0.333333333333333	FALSE	1
18	ABI1_HUMAN	10.8588673090876	20200912_TIMS3_nLC10_FaCo_SA_AF41B-6classes_class6_01_F4_1_1716	nuclei classes 6	6	9	3	0	FALSE	0
5	ABI2_HUMAN	10.2207415723542	20200912_TIMS3_nLC10_FaCo_SA_AF41B-6classes_class2_02_J6_1_1726	nuclei classes 2	17	3	1	0	FALSE	0
10	ABI2_HUMAN	9.15299612181184	20200912_TIMS3_nLC10_FaCo_SA_AF41B-6classes_class4_03_D8_1_1728	nuclei classes 4	10	3	1	0	FALSE	0
12	ABI2_HUMAN	9.04893551538606	20200912_TIMS3_nLC10_FaCo_SA_AF41B-6classes_class4_01_D4_1_1714	nuclei classes 4	12	3	1	0	FALSE	0
13	ABI2_HUMAN	9.40918781321948	20200912_TIMS3_nLC10_FaCo_SA_AF41B-6classes_class5_03_D14_1_1729	nuclei classes 5	7	3	1	0	FALSE	0
15	ABI2_HUMAN	9.79294029917579	20200912_TIMS3_nLC10_FaCo_SA_AF41B-6classes_class5_01_D10_1_1715	nuclei classes 5	9	3	1	0	FALSE	0
1	ABLM1_HUMAN	7.92203699749959	20200912_TIMS3_nLC10_FaCo_SA_AF41B-6classes_mixed_01_D4_1_1741	mixed	1	12	1	0.75	TRUE	3
4	ABLM1_HUMAN	8.20272555301319	20200912_TIMS3_nLC10_FaCo_SA_AF41B-6classes_class2_03_J8_1_1727	nuclei classes 2	16	12	1	0.75	TRUE	3
6	ABLM1_HUMAN	9.07884395552735	20200912_TIMS3_nLC10_FaCo_SA_AF41B-6classes_class2_01_J4_1_1718	nuclei classes 2	18	12	4	0	FALSE	0
7	ABLM1_HUMAN	8.10769065498962	20200912_TIMS3_nLC10_FaCo_SA_AF41B-6classes_class3_03_F14_1_1725	nuclei classes 3	13	12	1	0.75	TRUE	3
8	ABLM1_HUMAN	9.01599211137851	20200912_TIMS3_nLC10_FaCo_SA_AF41B-6classes_class3_02_F12_1_1724	nuclei classes 3	14	12	3	0.25	FALSE	1
9	ABLM1_HUMAN	8.61958805341952	20200912_TIMS3_nLC10_FaCo_SA_AF41B-6classes_class3_01_F10_1_1717	nuclei classes 3	15	12	2	0.5	TRUE	2
10	ABLM1_HUMAN	9.30952267620008	20200912_TIMS3_nLC10_FaCo_SA_AF41B-6classes_class4_03_D8_1_1728	nuclei classes 4	10	12	3	0.25	FALSE	1
11	ABLM1_HUMAN	9.80085449876841	20200912_TIMS3_nLC10_FaCo_SA_AF41B-6classes_class4_02_D6_1_1721	nuclei classes 4	11	12	4	0	FALSE	0
12	ABLM1_HUMAN	9.32482455608556	20200912_TIMS3_nLC10_FaCo_SA_AF41B-6classes_class4_01_D4_1_1714	nuclei classes 4	12	12	4	0	FALSE	0
14	ABLM1_HUMAN	7.7214866191681	20200912_TIMS3_nLC10_FaCo_SA_AF41B-6classes_class5_02_D12_1_1722	nuclei classes 5	8	12	1	0.75	TRUE	3
15	ABLM1_HUMAN	9.62248034883991	20200912_TIMS3_nLC10_FaCo_SA_AF41B-6classes_class5_01_D10_1_1715	nuclei classes 5	9	12	3	0.25	FALSE	1
16	ABLM1_HUMAN	9.49284480980339	20200912_TIMS3_nLC10_FaCo_SA_AF41B-6classes_class6_03_F8_1_1730	nuclei classes 6	4	12	4	0	FALSE	0
17	ABLM1_HUMAN	8.21789085622468	20200912_TIMS3_nLC10_FaCo_SA_AF41B-6classes_class6_02_F6_1_1723	nuclei classes 6	5	12	1	0.75	TRUE	3
18	ABLM1_HUMAN	9.97759086031616	20200912_TIMS3_nLC10_FaCo_SA_AF41B-6classes_class6_01_F4_1_1716	nuclei classes 6	6	12	2	0.5	TRUE	2
3	ABR_HUMAN;BCR_HUMAN	7.97978774340484	20200912_TIMS3_nLC10_FaCo_SA_AF41B-6classes_mixed_02_D6_1_1742	mixed	3	3	1	0	FALSE	0
4	ABR_HUMAN;BCR_HUMAN	8.54212136665279	20200912_TIMS3_nLC10_FaCo_SA_AF41B-6classes_class2_03_J8_1_1727	nuclei classes 2	16	3	1	0	FALSE	0
8	ABR_HUMAN;BCR_HUMAN	8.2842745079162	20200912_TIMS3_nLC10_FaCo_SA_AF41B-6classes_class3_02_F12_1_1724	nuclei classes 3	14	3	1	0	FALSE	0
10	ABR_HUMAN;BCR_HUMAN	8.62717847785242	20200912_TIMS3_nLC10_FaCo_SA_AF41B-6classes_class4_03_D8_1_1728	nuclei classes 4	10	3	1	0	FALSE	0
12	ABR_HUMAN;BCR_HUMAN	8.50889416093849	20200912_TIMS3_nLC10_FaCo_SA_AF41B-6classes_class4_01_D4_1_1714	nuclei classes 4	12	3	1	0	FALSE	0
6	ABRX1_HUMAN	9.39037022837314	20200912_TIMS3_nLC10_FaCo_SA_AF41B-6classes_class2_01_J4_1_1718	nuclei classes 2	18	3	1	0	FALSE	0
10	ABRX1_HUMAN	10.5926993956104	20200912_TIMS3_nLC10_FaCo_SA_AF41B-6classes_class4_03_D8_1_1728	nuclei classes 4	10	3	1	0	FALSE	0
11	ABRX1_HUMAN	10.9317690138377	20200912_TIMS3_nLC10_FaCo_SA_AF41B-6classes_class4_02_D6_1_1721	nuclei classes 4	11	3	1	0	FALSE	0
12	ABRX1_HUMAN	10.3236531425372	20200912_TIMS3_nLC10_FaCo_SA_AF41B-6classes_class4_01_D4_1_1714	nuclei classes 4	12	3	1	0	FALSE	0
15	ABRX1_HUMAN	9.95538571396801	20200912_TIMS3_nLC10_FaCo_SA_AF41B-6classes_class5_01_D10_1_1715	nuclei classes 5	9	3	1	0	FALSE	0
1	ABT1_HUMAN	10.880767696024	20200912_TIMS3_nLC10_FaCo_SA_AF41B-6classes_mixed_01_D4_1_1741	mixed	1	12	3	0.25	FALSE	1
2	ABT1_HUMAN	9.86458885703081	20200912_TIMS3_nLC10_FaCo_SA_AF41B-6classes_mixed_04_D10_1_1744	mixed	2	12	2	0.5	TRUE	2
3	ABT1_HUMAN	10.9802868350502	20200912_TIMS3_nLC10_FaCo_SA_AF41B-6classes_mixed_02_D6_1_1742	mixed	3	12	4	0	FALSE	0
4	ABT1_HUMAN	11.1357721398149	20200912_TIMS3_nLC10_FaCo_SA_AF41B-6classes_class2_03_J8_1_1727	nuclei classes 2	16	12	4	0	FALSE	0
5	ABT1_HUMAN	10.845585200086	20200912_TIMS3_nLC10_FaCo_SA_AF41B-6classes_class2_02_J6_1_1726	nuclei classes 2	17	12	4	0	FALSE	0
6	ABT1_HUMAN	11.3497650777016	20200912_TIMS3_nLC10_FaCo_SA_AF41B-6classes_class2_01_J4_1_1718	nuclei classes 2	18	12	4	0	FALSE	0
7	ABT1_HUMAN	10.7943302465342	20200912_TIMS3_nLC10_FaCo_SA_AF41B-6classes_class3_03_F14_1_1725	nuclei classes 3	13	12	3	0.25	FALSE	1
8	ABT1_HUMAN	11.3906979599075	20200912_TIMS3_nLC10_FaCo_SA_AF41B-6classes_class3_02_F12_1_1724	nuclei classes 3	14	12	4	0	FALSE	0
9	ABT1_HUMAN	10.8608186327263	20200912_TIMS3_nLC10_FaCo_SA_AF41B-6classes_class3_01_F10_1_1717	nuclei classes 3	15	12	3	0.25	FALSE	1
10	ABT1_HUMAN	11.9554177557522	20200912_TIMS3_nLC10_FaCo_SA_AF41B-6classes_class4_03_D8_1_1728	nuclei classes 4	10	12	4	0	FALSE	0
11	ABT1_HUMAN	11.7241687256797	20200912_TIMS3_nLC10_FaCo_SA_AF41B-6classes_class4_02_D6_1_1721	nuclei classes 4	11	12	4	0	FALSE	0
12	ABT1_HUMAN	11.6728830307932	20200912_TIMS3_nLC10_FaCo_SA_AF41B-6classes_class4_01_D4_1_1714	nuclei classes 4	12	12	4	0	FALSE	0
13	ABT1_HUMAN	10.437536974822	20200912_TIMS3_nLC10_FaCo_SA_AF41B-6classes_class5_03_D14_1_1729	nuclei classes 5	7	12	4	0	FALSE	0
14	ABT1_HUMAN	9.9579826849063	20200912_TIMS3_nLC10_FaCo_SA_AF41B-6classes_class5_02_D12_1_1722	nuclei classes 5	8	12	3	0.25	FALSE	1
15	ABT1_HUMAN	11.2416354650774	20200912_TIMS3_nLC10_FaCo_SA_AF41B-6classes_class5_01_D10_1_1715	nuclei classes 5	9	12	4	0	FALSE	0
16	ABT1_HUMAN	11.450874357739	20200912_TIMS3_nLC10_FaCo_SA_AF41B-6classes_class6_03_F8_1_1730	nuclei classes 6	4	12	3	0.25	FALSE	1
17	ABT1_HUMAN	9.72121695724611	20200912_TIMS3_nLC10_FaCo_SA_AF41B-6classes_class6_02_F6_1_1723	nuclei classes 6	5	12	1	0.75	TRUE	3
18	ABT1_HUMAN	10.6131486754023	20200912_TIMS3_nLC10_FaCo_SA_AF41B-6classes_class6_01_F4_1_1716	nuclei classes 6	6	12	3	0.25	FALSE	1
1	ACACA_HUMAN	9.06279817671132	20200912_TIMS3_nLC10_FaCo_SA_AF41B-6classes_mixed_01_D4_1_1741	mixed	1	24	3	0.625	TRUE	5
2	ACACA_HUMAN	8.36691930215497	20200912_TIMS3_nLC10_FaCo_SA_AF41B-6classes_mixed_04_D10_1_1744	mixed	2	24	1	0.875	TRUE	7
3	ACACA_HUMAN	9.11300010771979	20200912_TIMS3_nLC10_FaCo_SA_AF41B-6classes_mixed_02_D6_1_1742	mixed	3	24	3	0.625	TRUE	5
4	ACACA_HUMAN	9.65667022792325	20200912_TIMS3_nLC10_FaCo_SA_AF41B-6classes_class2_03_J8_1_1727	nuclei classes 2	16	24	6	0.25	FALSE	2
5	ACACA_HUMAN	9.37523093249838	20200912_TIMS3_nLC10_FaCo_SA_AF41B-6classes_class2_02_J6_1_1726	nuclei classes 2	17	24	5	0.375	FALSE	3
6	ACACA_HUMAN	9.55688309967914	20200912_TIMS3_nLC10_FaCo_SA_AF41B-6classes_class2_01_J4_1_1718	nuclei classes 2	18	24	5	0.375	FALSE	3
7	ACACA_HUMAN	8.1774982493158	20200912_TIMS3_nLC10_FaCo_SA_AF41B-6classes_class3_03_F14_1_1725	nuclei classes 3	13	24	1	0.875	TRUE	7
8	ACACA_HUMAN	9.71935680010133	20200912_TIMS3_nLC10_FaCo_SA_AF41B-6classes_class3_02_F12_1_1724	nuclei classes 3	14	24	7	0.125	FALSE	1
9	ACACA_HUMAN	8.80865173938724	20200912_TIMS3_nLC10_FaCo_SA_AF41B-6classes_class3_01_F10_1_1717	nuclei classes 3	15	24	3	0.625	TRUE	5
10	ACACA_HUMAN	9.92227479164299	20200912_TIMS3_nLC10_FaCo_SA_AF41B-6classes_class4_03_D8_1_1728	nuclei classes 4	10	24	8	0	FALSE	0
11	ACACA_HUMAN	9.8916048965843	20200912_TIMS3_nLC10_FaCo_SA_AF41B-6classes_class4_02_D6_1_1721	nuclei classes 4	11	24	7	0.125	FALSE	1
12	ACACA_HUMAN	10.157523831749	20200912_TIMS3_nLC10_FaCo_SA_AF41B-6classes_class4_01_D4_1_1714	nuclei classes 4	12	24	8	0	FALSE	0
13	ACACA_HUMAN	8.96361519589066	20200912_TIMS3_nLC10_FaCo_SA_AF41B-6classes_class5_03_D14_1_1729	nuclei classes 5	7	24	3	0.625	TRUE	5
14	ACACA_HUMAN	8.43836261316567	20200912_TIMS3_nLC10_FaCo_SA_AF41B-6classes_class5_02_D12_1_1722	nuclei classes 5	8	24	1	0.875	TRUE	7
15	ACACA_HUMAN	9.92103041891772	20200912_TIMS3_nLC10_FaCo_SA_AF41B-6classes_class5_01_D10_1_1715	nuclei classes 5	9	24	6	0.25	FALSE	2
16	ACACA_HUMAN	9.93287399056952	20200912_TIMS3_nLC10_FaCo_SA_AF41B-6classes_class6_03_F8_1_1730	nuclei classes 6	4	24	6	0.25	FALSE	2
17	ACACA_HUMAN	9.76449426328204	20200912_TIMS3_nLC10_FaCo_SA_AF41B-6classes_class6_02_F6_1_1723	nuclei classes 6	5	24	6	0.25	FALSE	2
18	ACACA_HUMAN	10.2756381451771	20200912_TIMS3_nLC10_FaCo_SA_AF41B-6classes_class6_01_F4_1_1716	nuclei classes 6	6	24	8	0	FALSE	0
1	ACAD9_HUMAN	7.162186519913	20200912_TIMS3_nLC10_FaCo_SA_AF41B-6classes_mixed_01_D4_1_1741	mixed	1	18	1	0.833333333333333	TRUE	5
2	ACAD9_HUMAN	8.73379938577937	20200912_TIMS3_nLC10_FaCo_SA_AF41B-6classes_mixed_04_D10_1_1744	mixed	2	18	2	0.666666666666667	TRUE	4
3	ACAD9_HUMAN	9.29990957400021	20200912_TIMS3_nLC10_FaCo_SA_AF41B-6classes_mixed_02_D6_1_1742	mixed	3	18	3	0.5	TRUE	3
4	ACAD9_HUMAN	9.40441839968418	20200912_TIMS3_nLC10_FaCo_SA_AF41B-6classes_class2_03_J8_1_1727	nuclei classes 2	16	18	3	0.5	TRUE	3
5	ACAD9_HUMAN	8.97939434071248	20200912_TIMS3_nLC10_FaCo_SA_AF41B-6classes_class2_02_J6_1_1726	nuclei classes 2	17	18	3	0.5	TRUE	3
6	ACAD9_HUMAN	9.87457735558681	20200912_TIMS3_nLC10_FaCo_SA_AF41B-6classes_class2_01_J4_1_1718	nuclei classes 2	18	18	4	0.333333333333333	FALSE	2
7	ACAD9_HUMAN	7.74997341220367	20200912_TIMS3_nLC10_FaCo_SA_AF41B-6classes_class3_03_F14_1_1725	nuclei classes 3	13	18	1	0.833333333333333	TRUE	5
8	ACAD9_HUMAN	9.41307018684018	20200912_TIMS3_nLC10_FaCo_SA_AF41B-6classes_class3_02_F12_1_1724	nuclei classes 3	14	18	4	0.333333333333333	FALSE	2
9	ACAD9_HUMAN	9.2730199945537	20200912_TIMS3_nLC10_FaCo_SA_AF41B-6classes_class3_01_F10_1_1717	nuclei classes 3	15	18	3	0.5	TRUE	3
10	ACAD9_HUMAN	10.0249396107993	20200912_TIMS3_nLC10_FaCo_SA_AF41B-6classes_class4_03_D8_1_1728	nuclei classes 4	10	18	5	0.166666666666667	FALSE	1
11	ACAD9_HUMAN	10.0173842005561	20200912_TIMS3_nLC10_FaCo_SA_AF41B-6classes_class4_02_D6_1_1721	nuclei classes 4	11	18	6	0	FALSE	0
12	ACAD9_HUMAN	10.0062215315264	20200912_TIMS3_nLC10_FaCo_SA_AF41B-6classes_class4_01_D4_1_1714	nuclei classes 4	12	18	5	0.166666666666667	FALSE	1
13	ACAD9_HUMAN	8.743601869412	20200912_TIMS3_nLC10_FaCo_SA_AF41B-6classes_class5_03_D14_1_1729	nuclei classes 5	7	18	2	0.666666666666667	TRUE	4
14	ACAD9_HUMAN	8.91419584084064	20200912_TIMS3_nLC10_FaCo_SA_AF41B-6classes_class5_02_D12_1_1722	nuclei classes 5	8	18	3	0.5	TRUE	3
15	ACAD9_HUMAN	9.64804761472739	20200912_TIMS3_nLC10_FaCo_SA_AF41B-6classes_class5_01_D10_1_1715	nuclei classes 5	9	18	4	0.333333333333333	FALSE	2
16	ACAD9_HUMAN	10.0984730520803	20200912_TIMS3_nLC10_FaCo_SA_AF41B-6classes_class6_03_F8_1_1730	nuclei classes 6	4	18	5	0.166666666666667	FALSE	1
17	ACAD9_HUMAN	9.81117011903831	20200912_TIMS3_nLC10_FaCo_SA_AF41B-6classes_class6_02_F6_1_1723	nuclei classes 6	5	18	4	0.333333333333333	FALSE	2
18	ACAD9_HUMAN	9.67958776094094	20200912_TIMS3_nLC10_FaCo_SA_AF41B-6classes_class6_01_F4_1_1716	nuclei classes 6	6	18	3	0.5	TRUE	3
1	ACADM_HUMAN	9.29518614696537	20200912_TIMS3_nLC10_FaCo_SA_AF41B-6classes_mixed_01_D4_1_1741	mixed	1	27	5	0.444444444444444	FALSE	4
2	ACADM_HUMAN	8.78340523938874	20200912_TIMS3_nLC10_FaCo_SA_AF41B-6classes_mixed_04_D10_1_1744	mixed	2	27	3	0.666666666666667	TRUE	6
3	ACADM_HUMAN	9.96572245089743	20200912_TIMS3_nLC10_FaCo_SA_AF41B-6classes_mixed_02_D6_1_1742	mixed	3	27	7	0.222222222222222	FALSE	2
4	ACADM_HUMAN	9.37436100618267	20200912_TIMS3_nLC10_FaCo_SA_AF41B-6classes_class2_03_J8_1_1727	nuclei classes 2	16	27	6	0.333333333333333	FALSE	3
5	ACADM_HUMAN	9.61599908146104	20200912_TIMS3_nLC10_FaCo_SA_AF41B-6classes_class2_02_J6_1_1726	nuclei classes 2	17	27	6	0.333333333333333	FALSE	3
6	ACADM_HUMAN	10.06351556166	20200912_TIMS3_nLC10_FaCo_SA_AF41B-6classes_class2_01_J4_1_1718	nuclei classes 2	18	27	8	0.111111111111111	FALSE	1
7	ACADM_HUMAN	8.38632018795311	20200912_TIMS3_nLC10_FaCo_SA_AF41B-6classes_class3_03_F14_1_1725	nuclei classes 3	13	27	2	0.777777777777778	TRUE	7
8	ACADM_HUMAN	9.56462900921227	20200912_TIMS3_nLC10_FaCo_SA_AF41B-6classes_class3_02_F12_1_1724	nuclei classes 3	14	27	6	0.333333333333333	FALSE	3
9	ACADM_HUMAN	8.93361891211945	20200912_TIMS3_nLC10_FaCo_SA_AF41B-6classes_class3_01_F10_1_1717	nuclei classes 3	15	27	3	0.666666666666667	TRUE	6
10	ACADM_HUMAN	10.6635937484118	20200912_TIMS3_nLC10_FaCo_SA_AF41B-6classes_class4_03_D8_1_1728	nuclei classes 4	10	27	8	0.111111111111111	FALSE	1
11	ACADM_HUMAN	10.1094850250315	20200912_TIMS3_nLC10_FaCo_SA_AF41B-6classes_class4_02_D6_1_1721	nuclei classes 4	11	27	9	0	FALSE	0
12	ACADM_HUMAN	9.84573805396486	20200912_TIMS3_nLC10_FaCo_SA_AF41B-6classes_class4_01_D4_1_1714	nuclei classes 4	12	27	6	0.333333333333333	FALSE	3
13	ACADM_HUMAN	9.14623667798842	20200912_TIMS3_nLC10_FaCo_SA_AF41B-6classes_class5_03_D14_1_1729	nuclei classes 5	7	27	5	0.444444444444444	FALSE	4
14	ACADM_HUMAN	9.14345556772599	20200912_TIMS3_nLC10_FaCo_SA_AF41B-6classes_class5_02_D12_1_1722	nuclei classes 5	8	27	5	0.444444444444444	FALSE	4
15	ACADM_HUMAN	9.85721218197644	20200912_TIMS3_nLC10_FaCo_SA_AF41B-6classes_class5_01_D10_1_1715	nuclei classes 5	9	27	7	0.222222222222222	FALSE	2
16	ACADM_HUMAN	9.77718785459781	20200912_TIMS3_nLC10_FaCo_SA_AF41B-6classes_class6_03_F8_1_1730	nuclei classes 6	4	27	5	0.444444444444444	FALSE	4
17	ACADM_HUMAN	8.95726918780604	20200912_TIMS3_nLC10_FaCo_SA_AF41B-6classes_class6_02_F6_1_1723	nuclei classes 6	5	27	3	0.666666666666667	TRUE	6
18	ACADM_HUMAN	10.1436764926957	20200912_TIMS3_nLC10_FaCo_SA_AF41B-6classes_class6_01_F4_1_1716	nuclei classes 6	6	27	7	0.222222222222222	FALSE	2
1	ACADV_HUMAN	9.79920254926252	20200912_TIMS3_nLC10_FaCo_SA_AF41B-6classes_mixed_01_D4_1_1741	mixed	1	42	13	0.0714285714285714	FALSE	1
2	ACADV_HUMAN	9.54713582838995	20200912_TIMS3_nLC10_FaCo_SA_AF41B-6classes_mixed_04_D10_1_1744	mixed	2	42	8	0.428571428571429	FALSE	6
3	ACADV_HUMAN	9.75226311944538	20200912_TIMS3_nLC10_FaCo_SA_AF41B-6classes_mixed_02_D6_1_1742	mixed	3	42	12	0.142857142857143	FALSE	2
4	ACADV_HUMAN	10.3961882750363	20200912_TIMS3_nLC10_FaCo_SA_AF41B-6classes_class2_03_J8_1_1727	nuclei classes 2	16	42	13	0.0714285714285714	FALSE	1
5	ACADV_HUMAN	10.1199381269587	20200912_TIMS3_nLC10_FaCo_SA_AF41B-6classes_class2_02_J6_1_1726	nuclei classes 2	17	42	12	0.142857142857143	FALSE	2
6	ACADV_HUMAN	10.1366962419385	20200912_TIMS3_nLC10_FaCo_SA_AF41B-6classes_class2_01_J4_1_1718	nuclei classes 2	18	42	11	0.214285714285714	FALSE	3
7	ACADV_HUMAN	9.10255217666029	20200912_TIMS3_nLC10_FaCo_SA_AF41B-6classes_class3_03_F14_1_1725	nuclei classes 3	13	42	5	0.642857142857143	TRUE	9
8	ACADV_HUMAN	9.99060795417421	20200912_TIMS3_nLC10_FaCo_SA_AF41B-6classes_class3_02_F12_1_1724	nuclei classes 3	14	42	12	0.142857142857143	FALSE	2
9	ACADV_HUMAN	9.70988204224474	20200912_TIMS3_nLC10_FaCo_SA_AF41B-6classes_class3_01_F10_1_1717	nuclei classes 3	15	42	11	0.214285714285714	FALSE	3
10	ACADV_HUMAN	10.70845924439	20200912_TIMS3_nLC10_FaCo_SA_AF41B-6classes_class4_03_D8_1_1728	nuclei classes 4	10	42	13	0.0714285714285714	FALSE	1
11	ACADV_HUMAN	10.1071964341185	20200912_TIMS3_nLC10_FaCo_SA_AF41B-6classes_class4_02_D6_1_1721	nuclei classes 4	11	42	13	0.0714285714285714	FALSE	1
12	ACADV_HUMAN	10.3466079649662	20200912_TIMS3_nLC10_FaCo_SA_AF41B-6classes_class4_01_D4_1_1714	nuclei classes 4	12	42	13	0.0714285714285714	FALSE	1
13	ACADV_HUMAN	9.90629433247255	20200912_TIMS3_nLC10_FaCo_SA_AF41B-6classes_class5_03_D14_1_1729	nuclei classes 5	7	42	12	0.142857142857143	FALSE	2
14	ACADV_HUMAN	9.51458294461917	20200912_TIMS3_nLC10_FaCo_SA_AF41B-6classes_class5_02_D12_1_1722	nuclei classes 5	8	42	8	0.428571428571429	FALSE	6
15	ACADV_HUMAN	10.1041233722635	20200912_TIMS3_nLC10_FaCo_SA_AF41B-6classes_class5_01_D10_1_1715	nuclei classes 5	9	42	13	0.0714285714285714	FALSE	1
16	ACADV_HUMAN	10.4145761386787	20200912_TIMS3_nLC10_FaCo_SA_AF41B-6classes_class6_03_F8_1_1730	nuclei classes 6	4	42	13	0.0714285714285714	FALSE	1
17	ACADV_HUMAN	10.2694554296517	20200912_TIMS3_nLC10_FaCo_SA_AF41B-6classes_class6_02_F6_1_1723	nuclei classes 6	5	42	11	0.214285714285714	FALSE	3
18	ACADV_HUMAN	10.4506179130977	20200912_TIMS3_nLC10_FaCo_SA_AF41B-6classes_class6_01_F4_1_1716	nuclei classes 6	6	42	12	0.142857142857143	FALSE	2
1	ACBP_HUMAN	8.78889940983118	20200912_TIMS3_nLC10_FaCo_SA_AF41B-6classes_mixed_01_D4_1_1741	mixed	1	3	1	0	FALSE	0
3	ACBP_HUMAN	9.17218328238118	20200912_TIMS3_nLC10_FaCo_SA_AF41B-6classes_mixed_02_D6_1_1742	mixed	3	3	1	0	FALSE	0
5	ACBP_HUMAN	8.11445948047781	20200912_TIMS3_nLC10_FaCo_SA_AF41B-6classes_class2_02_J6_1_1726	nuclei classes 2	17	3	1	0	FALSE	0
10	ACBP_HUMAN	9.73031393887528	20200912_TIMS3_nLC10_FaCo_SA_AF41B-6classes_class4_03_D8_1_1728	nuclei classes 4	10	3	1	0	FALSE	0
11	ACBP_HUMAN	9.42601862965017	20200912_TIMS3_nLC10_FaCo_SA_AF41B-6classes_class4_02_D6_1_1721	nuclei classes 4	11	3	1	0	FALSE	0
12	ACBP_HUMAN	9.87962355674996	20200912_TIMS3_nLC10_FaCo_SA_AF41B-6classes_class4_01_D4_1_1714	nuclei classes 4	12	3	1	0	FALSE	0
15	ACBP_HUMAN	9.20167761738786	20200912_TIMS3_nLC10_FaCo_SA_AF41B-6classes_class5_01_D10_1_1715	nuclei classes 5	9	3	1	0	FALSE	0
1	ACD_HUMAN	9.66610782287129	20200912_TIMS3_nLC10_FaCo_SA_AF41B-6classes_mixed_01_D4_1_1741	mixed	1	6	2	0	FALSE	0
2	ACD_HUMAN	9.69988518752697	20200912_TIMS3_nLC10_FaCo_SA_AF41B-6classes_mixed_04_D10_1_1744	mixed	2	6	2	0	FALSE	0
3	ACD_HUMAN	10.4026377857726	20200912_TIMS3_nLC10_FaCo_SA_AF41B-6classes_mixed_02_D6_1_1742	mixed	3	6	2	0	FALSE	0
4	ACD_HUMAN	10.1348410450117	20200912_TIMS3_nLC10_FaCo_SA_AF41B-6classes_class2_03_J8_1_1727	nuclei classes 2	16	6	1	0.5	TRUE	1
5	ACD_HUMAN	10.2768377139682	20200912_TIMS3_nLC10_FaCo_SA_AF41B-6classes_class2_02_J6_1_1726	nuclei classes 2	17	6	2	0	FALSE	0
6	ACD_HUMAN	9.98101483511787	20200912_TIMS3_nLC10_FaCo_SA_AF41B-6classes_class2_01_J4_1_1718	nuclei classes 2	18	6	1	0.5	TRUE	1
7	ACD_HUMAN	10.3266117231987	20200912_TIMS3_nLC10_FaCo_SA_AF41B-6classes_class3_03_F14_1_1725	nuclei classes 3	13	6	1	0.5	TRUE	1
8	ACD_HUMAN	10.1776418143169	20200912_TIMS3_nLC10_FaCo_SA_AF41B-6classes_class3_02_F12_1_1724	nuclei classes 3	14	6	2	0	FALSE	0
9	ACD_HUMAN	9.92999174124492	20200912_TIMS3_nLC10_FaCo_SA_AF41B-6classes_class3_01_F10_1_1717	nuclei classes 3	15	6	1	0.5	TRUE	1
10	ACD_HUMAN	10.9589997725758	20200912_TIMS3_nLC10_FaCo_SA_AF41B-6classes_class4_03_D8_1_1728	nuclei classes 4	10	6	2	0	FALSE	0
11	ACD_HUMAN	10.3613165460973	20200912_TIMS3_nLC10_FaCo_SA_AF41B-6classes_class4_02_D6_1_1721	nuclei classes 4	11	6	2	0	FALSE	0
12	ACD_HUMAN	10.0964029837883	20200912_TIMS3_nLC10_FaCo_SA_AF41B-6classes_class4_01_D4_1_1714	nuclei classes 4	12	6	2	0	FALSE	0
13	ACD_HUMAN	9.8759997419112	20200912_TIMS3_nLC10_FaCo_SA_AF41B-6classes_class5_03_D14_1_1729	nuclei classes 5	7	6	1	0.5	TRUE	1
15	ACD_HUMAN	10.1652970705427	20200912_TIMS3_nLC10_FaCo_SA_AF41B-6classes_class5_01_D10_1_1715	nuclei classes 5	9	6	2	0	FALSE	0
16	ACD_HUMAN	9.81824957299069	20200912_TIMS3_nLC10_FaCo_SA_AF41B-6classes_class6_03_F8_1_1730	nuclei classes 6	4	6	1	0.5	TRUE	1
17	ACD_HUMAN	10.1165194742987	20200912_TIMS3_nLC10_FaCo_SA_AF41B-6classes_class6_02_F6_1_1723	nuclei classes 6	5	6	1	0.5	TRUE	1
18	ACD_HUMAN	9.69207564180662	20200912_TIMS3_nLC10_FaCo_SA_AF41B-6classes_class6_01_F4_1_1716	nuclei classes 6	6	6	2	0	FALSE	0
1	ACINU_HUMAN	10.7903663584827	20200912_TIMS3_nLC10_FaCo_SA_AF41B-6classes_mixed_01_D4_1_1741	mixed	1	99	28	0.151515151515151	FALSE	5
2	ACINU_HUMAN	9.83551430559339	20200912_TIMS3_nLC10_FaCo_SA_AF41B-6classes_mixed_04_D10_1_1744	mixed	2	99	15	0.545454545454545	TRUE	18
3	ACINU_HUMAN	11.0358740083005	20200912_TIMS3_nLC10_FaCo_SA_AF41B-6classes_mixed_02_D6_1_1742	mixed	3	99	28	0.151515151515151	FALSE	5
4	ACINU_HUMAN	11.2121100365448	20200912_TIMS3_nLC10_FaCo_SA_AF41B-6classes_class2_03_J8_1_1727	nuclei classes 2	16	99	32	0.0303030303030303	FALSE	1
5	ACINU_HUMAN	11.2670656653564	20200912_TIMS3_nLC10_FaCo_SA_AF41B-6classes_class2_02_J6_1_1726	nuclei classes 2	17	99	30	0.0909090909090909	FALSE	3
6	ACINU_HUMAN	11.5217629950831	20200912_TIMS3_nLC10_FaCo_SA_AF41B-6classes_class2_01_J4_1_1718	nuclei classes 2	18	99	30	0.0909090909090909	FALSE	3
7	ACINU_HUMAN	10.6913195244255	20200912_TIMS3_nLC10_FaCo_SA_AF41B-6classes_class3_03_F14_1_1725	nuclei classes 3	13	99	26	0.212121212121212	FALSE	7
8	ACINU_HUMAN	11.3787653675429	20200912_TIMS3_nLC10_FaCo_SA_AF41B-6classes_class3_02_F12_1_1724	nuclei classes 3	14	99	33	0	FALSE	0
9	ACINU_HUMAN	11.0414599697147	20200912_TIMS3_nLC10_FaCo_SA_AF41B-6classes_class3_01_F10_1_1717	nuclei classes 3	15	99	27	0.181818181818182	FALSE	6
10	ACINU_HUMAN	10.9213511850569	20200912_TIMS3_nLC10_FaCo_SA_AF41B-6classes_class4_03_D8_1_1728	nuclei classes 4	10	99	32	0.0303030303030303	FALSE	1
11	ACINU_HUMAN	10.9661094836665	20200912_TIMS3_nLC10_FaCo_SA_AF41B-6classes_class4_02_D6_1_1721	nuclei classes 4	11	99	33	0	FALSE	0
12	ACINU_HUMAN	11.2772522548099	20200912_TIMS3_nLC10_FaCo_SA_AF41B-6classes_class4_01_D4_1_1714	nuclei classes 4	12	99	30	0.0909090909090909	FALSE	3
13	ACINU_HUMAN	10.205869116318	20200912_TIMS3_nLC10_FaCo_SA_AF41B-6classes_class5_03_D14_1_1729	nuclei classes 5	7	99	22	0.333333333333333	FALSE	11
14	ACINU_HUMAN	10.6203116022274	20200912_TIMS3_nLC10_FaCo_SA_AF41B-6classes_class5_02_D12_1_1722	nuclei classes 5	8	99	24	0.272727272727273	FALSE	9
15	ACINU_HUMAN	11.340567077328	20200912_TIMS3_nLC10_FaCo_SA_AF41B-6classes_class5_01_D10_1_1715	nuclei classes 5	9	99	31	0.0606060606060606	FALSE	2
16	ACINU_HUMAN	10.730511378264	20200912_TIMS3_nLC10_FaCo_SA_AF41B-6classes_class6_03_F8_1_1730	nuclei classes 6	4	99	28	0.151515151515151	FALSE	5
17	ACINU_HUMAN	10.2488238006535	20200912_TIMS3_nLC10_FaCo_SA_AF41B-6classes_class6_02_F6_1_1723	nuclei classes 6	5	99	25	0.242424242424242	FALSE	8
18	ACINU_HUMAN	10.9789656683489	20200912_TIMS3_nLC10_FaCo_SA_AF41B-6classes_class6_01_F4_1_1716	nuclei classes 6	6	99	31	0.0606060606060606	FALSE	2
1	ACL6A_HUMAN	10.9749671944628	20200912_TIMS3_nLC10_FaCo_SA_AF41B-6classes_mixed_01_D4_1_1741	mixed	1	27	8	0.111111111111111	FALSE	1
2	ACL6A_HUMAN	10.476563718349	20200912_TIMS3_nLC10_FaCo_SA_AF41B-6classes_mixed_04_D10_1_1744	mixed	2	27	5	0.444444444444444	FALSE	4
3	ACL6A_HUMAN	10.9613305906454	20200912_TIMS3_nLC10_FaCo_SA_AF41B-6classes_mixed_02_D6_1_1742	mixed	3	27	8	0.111111111111111	FALSE	1
4	ACL6A_HUMAN	11.0532414996432	20200912_TIMS3_nLC10_FaCo_SA_AF41B-6classes_class2_03_J8_1_1727	nuclei classes 2	16	27	7	0.222222222222222	FALSE	2
5	ACL6A_HUMAN	10.7645046190028	20200912_TIMS3_nLC10_FaCo_SA_AF41B-6classes_class2_02_J6_1_1726	nuclei classes 2	17	27	6	0.333333333333333	FALSE	3
6	ACL6A_HUMAN	11.5261647025084	20200912_TIMS3_nLC10_FaCo_SA_AF41B-6classes_class2_01_J4_1_1718	nuclei classes 2	18	27	9	0	FALSE	0
7	ACL6A_HUMAN	10.6911557550513	20200912_TIMS3_nLC10_FaCo_SA_AF41B-6classes_class3_03_F14_1_1725	nuclei classes 3	13	27	7	0.222222222222222	FALSE	2
8	ACL6A_HUMAN	11.5674328051236	20200912_TIMS3_nLC10_FaCo_SA_AF41B-6classes_class3_02_F12_1_1724	nuclei classes 3	14	27	8	0.111111111111111	FALSE	1
9	ACL6A_HUMAN	11.073549240718	20200912_TIMS3_nLC10_FaCo_SA_AF41B-6classes_class3_01_F10_1_1717	nuclei classes 3	15	27	7	0.222222222222222	FALSE	2
10	ACL6A_HUMAN	11.3101361590128	20200912_TIMS3_nLC10_FaCo_SA_AF41B-6classes_class4_03_D8_1_1728	nuclei classes 4	10	27	9	0	FALSE	0
11	ACL6A_HUMAN	11.4134679184039	20200912_TIMS3_nLC10_FaCo_SA_AF41B-6classes_class4_02_D6_1_1721	nuclei classes 4	11	27	9	0	FALSE	0
12	ACL6A_HUMAN	11.7684561059126	20200912_TIMS3_nLC10_FaCo_SA_AF41B-6classes_class4_01_D4_1_1714	nuclei classes 4	12	27	9	0	FALSE	0
13	ACL6A_HUMAN	10.5708957599403	20200912_TIMS3_nLC10_FaCo_SA_AF41B-6classes_class5_03_D14_1_1729	nuclei classes 5	7	27	6	0.333333333333333	FALSE	3
14	ACL6A_HUMAN	10.430784738832	20200912_TIMS3_nLC10_FaCo_SA_AF41B-6classes_class5_02_D12_1_1722	nuclei classes 5	8	27	5	0.444444444444444	FALSE	4
15	ACL6A_HUMAN	11.2941700713283	20200912_TIMS3_nLC10_FaCo_SA_AF41B-6classes_class5_01_D10_1_1715	nuclei classes 5	9	27	8	0.111111111111111	FALSE	1
16	ACL6A_HUMAN	11.1052079351607	20200912_TIMS3_nLC10_FaCo_SA_AF41B-6classes_class6_03_F8_1_1730	nuclei classes 6	4	27	8	0.111111111111111	FALSE	1
17	ACL6A_HUMAN	10.4733756607749	20200912_TIMS3_nLC10_FaCo_SA_AF41B-6classes_class6_02_F6_1_1723	nuclei classes 6	5	27	5	0.444444444444444	FALSE	4
18	ACL6A_HUMAN	10.8928724696772	20200912_TIMS3_nLC10_FaCo_SA_AF41B-6classes_class6_01_F4_1_1716	nuclei classes 6	6	27	8	0.111111111111111	FALSE	1
1	ACLY_HUMAN	10.4902589227114	20200912_TIMS3_nLC10_FaCo_SA_AF41B-6classes_mixed_01_D4_1_1741	mixed	1	129	27	0.372093023255814	FALSE	16
2	ACLY_HUMAN	9.58891725587286	20200912_TIMS3_nLC10_FaCo_SA_AF41B-6classes_mixed_04_D10_1_1744	mixed	2	129	17	0.604651162790698	TRUE	26
3	ACLY_HUMAN	10.6259304933005	20200912_TIMS3_nLC10_FaCo_SA_AF41B-6classes_mixed_02_D6_1_1742	mixed	3	129	32	0.255813953488372	FALSE	11
4	ACLY_HUMAN	10.7018754649155	20200912_TIMS3_nLC10_FaCo_SA_AF41B-6classes_class2_03_J8_1_1727	nuclei classes 2	16	129	33	0.232558139534884	FALSE	10
5	ACLY_HUMAN	10.647751383505	20200912_TIMS3_nLC10_FaCo_SA_AF41B-6classes_class2_02_J6_1_1726	nuclei classes 2	17	129	34	0.209302325581395	FALSE	9
6	ACLY_HUMAN	10.9794367942898	20200912_TIMS3_nLC10_FaCo_SA_AF41B-6classes_class2_01_J4_1_1718	nuclei classes 2	18	129	36	0.162790697674419	FALSE	7
7	ACLY_HUMAN	9.66533202099299	20200912_TIMS3_nLC10_FaCo_SA_AF41B-6classes_class3_03_F14_1_1725	nuclei classes 3	13	129	18	0.581395348837209	TRUE	25
8	ACLY_HUMAN	10.4211451092667	20200912_TIMS3_nLC10_FaCo_SA_AF41B-6classes_class3_02_F12_1_1724	nuclei classes 3	14	129	32	0.255813953488372	FALSE	11
9	ACLY_HUMAN	9.92868434670567	20200912_TIMS3_nLC10_FaCo_SA_AF41B-6classes_class3_01_F10_1_1717	nuclei classes 3	15	129	25	0.418604651162791	FALSE	18
10	ACLY_HUMAN	11.5180038176761	20200912_TIMS3_nLC10_FaCo_SA_AF41B-6classes_class4_03_D8_1_1728	nuclei classes 4	10	129	41	0.0465116279069767	FALSE	2
11	ACLY_HUMAN	11.7679995783222	20200912_TIMS3_nLC10_FaCo_SA_AF41B-6classes_class4_02_D6_1_1721	nuclei classes 4	11	129	42	0.0232558139534884	FALSE	1
12	ACLY_HUMAN	11.0869597493749	20200912_TIMS3_nLC10_FaCo_SA_AF41B-6classes_class4_01_D4_1_1714	nuclei classes 4	12	129	31	0.279069767441861	FALSE	12
13	ACLY_HUMAN	10.0320485094393	20200912_TIMS3_nLC10_FaCo_SA_AF41B-6classes_class5_03_D14_1_1729	nuclei classes 5	7	129	24	0.441860465116279	FALSE	19
14	ACLY_HUMAN	9.68324894767977	20200912_TIMS3_nLC10_FaCo_SA_AF41B-6classes_class5_02_D12_1_1722	nuclei classes 5	8	129	18	0.581395348837209	TRUE	25
15	ACLY_HUMAN	10.6191960073829	20200912_TIMS3_nLC10_FaCo_SA_AF41B-6classes_class5_01_D10_1_1715	nuclei classes 5	9	129	31	0.279069767441861	FALSE	12
16	ACLY_HUMAN	10.5565867392584	20200912_TIMS3_nLC10_FaCo_SA_AF41B-6classes_class6_03_F8_1_1730	nuclei classes 6	4	129	30	0.302325581395349	FALSE	13
17	ACLY_HUMAN	10.00459187618	20200912_TIMS3_nLC10_FaCo_SA_AF41B-6classes_class6_02_F6_1_1723	nuclei classes 6	5	129	23	0.465116279069767	FALSE	20
18	ACLY_HUMAN	10.558243587115	20200912_TIMS3_nLC10_FaCo_SA_AF41B-6classes_class6_01_F4_1_1716	nuclei classes 6	6	129	33	0.232558139534884	FALSE	10
10	ACO13_HUMAN	9.13492875903754	20200912_TIMS3_nLC10_FaCo_SA_AF41B-6classes_class4_03_D8_1_1728	nuclei classes 4	10	3	1	0	FALSE	0
11	ACO13_HUMAN	9.45148184698201	20200912_TIMS3_nLC10_FaCo_SA_AF41B-6classes_class4_02_D6_1_1721	nuclei classes 4	11	3	1	0	FALSE	0
12	ACO13_HUMAN	9.84118076990438	20200912_TIMS3_nLC10_FaCo_SA_AF41B-6classes_class4_01_D4_1_1714	nuclei classes 4	12	3	1	0	FALSE	0
16	ACO13_HUMAN	9.78304049271981	20200912_TIMS3_nLC10_FaCo_SA_AF41B-6classes_class6_03_F8_1_1730	nuclei classes 6	4	3	1	0	FALSE	0
1	ACON_HUMAN	8.57240506832043	20200912_TIMS3_nLC10_FaCo_SA_AF41B-6classes_mixed_01_D4_1_1741	mixed	1	48	7	0.5625	TRUE	9
2	ACON_HUMAN	8.61706009979603	20200912_TIMS3_nLC10_FaCo_SA_AF41B-6classes_mixed_04_D10_1_1744	mixed	2	48	5	0.6875	TRUE	11
3	ACON_HUMAN	9.29500371481255	20200912_TIMS3_nLC10_FaCo_SA_AF41B-6classes_mixed_02_D6_1_1742	mixed	3	48	9	0.4375	FALSE	7
4	ACON_HUMAN	9.58007387177594	20200912_TIMS3_nLC10_FaCo_SA_AF41B-6classes_class2_03_J8_1_1727	nuclei classes 2	16	48	13	0.1875	FALSE	3
5	ACON_HUMAN	9.44199673155863	20200912_TIMS3_nLC10_FaCo_SA_AF41B-6classes_class2_02_J6_1_1726	nuclei classes 2	17	48	11	0.3125	FALSE	5
6	ACON_HUMAN	9.71888370983274	20200912_TIMS3_nLC10_FaCo_SA_AF41B-6classes_class2_01_J4_1_1718	nuclei classes 2	18	48	14	0.125	FALSE	2
7	ACON_HUMAN	8.16262647967623	20200912_TIMS3_nLC10_FaCo_SA_AF41B-6classes_class3_03_F14_1_1725	nuclei classes 3	13	48	3	0.8125	TRUE	13
8	ACON_HUMAN	9.33705115191615	20200912_TIMS3_nLC10_FaCo_SA_AF41B-6classes_class3_02_F12_1_1724	nuclei classes 3	14	48	11	0.3125	FALSE	5
9	ACON_HUMAN	9.06848152876457	20200912_TIMS3_nLC10_FaCo_SA_AF41B-6classes_class3_01_F10_1_1717	nuclei classes 3	15	48	8	0.5	TRUE	8
10	ACON_HUMAN	10.1950115331267	20200912_TIMS3_nLC10_FaCo_SA_AF41B-6classes_class4_03_D8_1_1728	nuclei classes 4	10	48	12	0.25	FALSE	4
11	ACON_HUMAN	10.0081704254237	20200912_TIMS3_nLC10_FaCo_SA_AF41B-6classes_class4_02_D6_1_1721	nuclei classes 4	11	48	15	0.0625	FALSE	1
12	ACON_HUMAN	9.93344551104061	20200912_TIMS3_nLC10_FaCo_SA_AF41B-6classes_class4_01_D4_1_1714	nuclei classes 4	12	48	15	0.0625	FALSE	1
13	ACON_HUMAN	8.67565207438496	20200912_TIMS3_nLC10_FaCo_SA_AF41B-6classes_class5_03_D14_1_1729	nuclei classes 5	7	48	6	0.625	TRUE	10
14	ACON_HUMAN	8.54915738930487	20200912_TIMS3_nLC10_FaCo_SA_AF41B-6classes_class5_02_D12_1_1722	nuclei classes 5	8	48	6	0.625	TRUE	10
15	ACON_HUMAN	9.400984947061	20200912_TIMS3_nLC10_FaCo_SA_AF41B-6classes_class5_01_D10_1_1715	nuclei classes 5	9	48	11	0.3125	FALSE	5
16	ACON_HUMAN	9.76501702274228	20200912_TIMS3_nLC10_FaCo_SA_AF41B-6classes_class6_03_F8_1_1730	nuclei classes 6	4	48	13	0.1875	FALSE	3
17	ACON_HUMAN	9.03444308397547	20200912_TIMS3_nLC10_FaCo_SA_AF41B-6classes_class6_02_F6_1_1723	nuclei classes 6	5	48	7	0.5625	TRUE	9
18	ACON_HUMAN	10.007960619477	20200912_TIMS3_nLC10_FaCo_SA_AF41B-6classes_class6_01_F4_1_1716	nuclei classes 6	6	48	13	0.1875	FALSE	3
1	ACOT1_HUMAN;ACOT2_HUMAN	9.67272366648973	20200912_TIMS3_nLC10_FaCo_SA_AF41B-6classes_mixed_01_D4_1_1741	mixed	1	12	2	0.5	TRUE	2
2	ACOT1_HUMAN;ACOT2_HUMAN	9.95476872039912	20200912_TIMS3_nLC10_FaCo_SA_AF41B-6classes_mixed_04_D10_1_1744	mixed	2	12	2	0.5	TRUE	2
3	ACOT1_HUMAN;ACOT2_HUMAN	10.1614679423789	20200912_TIMS3_nLC10_FaCo_SA_AF41B-6classes_mixed_02_D6_1_1742	mixed	3	12	2	0.5	TRUE	2
4	ACOT1_HUMAN;ACOT2_HUMAN	10.0829984450615	20200912_TIMS3_nLC10_FaCo_SA_AF41B-6classes_class2_03_J8_1_1727	nuclei classes 2	16	12	3	0.25	FALSE	1
5	ACOT1_HUMAN;ACOT2_HUMAN	10.0717362763646	20200912_TIMS3_nLC10_FaCo_SA_AF41B-6classes_class2_02_J6_1_1726	nuclei classes 2	17	12	4	0	FALSE	0
6	ACOT1_HUMAN;ACOT2_HUMAN	10.6816700206642	20200912_TIMS3_nLC10_FaCo_SA_AF41B-6classes_class2_01_J4_1_1718	nuclei classes 2	18	12	4	0	FALSE	0
7	ACOT1_HUMAN;ACOT2_HUMAN	10.0397669013585	20200912_TIMS3_nLC10_FaCo_SA_AF41B-6classes_class3_03_F14_1_1725	nuclei classes 3	13	12	3	0.25	FALSE	1
8	ACOT1_HUMAN;ACOT2_HUMAN	10.3723194925612	20200912_TIMS3_nLC10_FaCo_SA_AF41B-6classes_class3_02_F12_1_1724	nuclei classes 3	14	12	4	0	FALSE	0
9	ACOT1_HUMAN;ACOT2_HUMAN	9.71810755201643	20200912_TIMS3_nLC10_FaCo_SA_AF41B-6classes_class3_01_F10_1_1717	nuclei classes 3	15	12	2	0.5	TRUE	2
10	ACOT1_HUMAN;ACOT2_HUMAN	11.1370844255591	20200912_TIMS3_nLC10_FaCo_SA_AF41B-6classes_class4_03_D8_1_1728	nuclei classes 4	10	12	4	0	FALSE	0
11	ACOT1_HUMAN;ACOT2_HUMAN	10.6028218352392	20200912_TIMS3_nLC10_FaCo_SA_AF41B-6classes_class4_02_D6_1_1721	nuclei classes 4	11	12	4	0	FALSE	0
12	ACOT1_HUMAN;ACOT2_HUMAN	10.4749291289069	20200912_TIMS3_nLC10_FaCo_SA_AF41B-6classes_class4_01_D4_1_1714	nuclei classes 4	12	12	3	0.25	FALSE	1
13	ACOT1_HUMAN;ACOT2_HUMAN	9.71656399923809	20200912_TIMS3_nLC10_FaCo_SA_AF41B-6classes_class5_03_D14_1_1729	nuclei classes 5	7	12	3	0.25	FALSE	1
14	ACOT1_HUMAN;ACOT2_HUMAN	8.87352345625688	20200912_TIMS3_nLC10_FaCo_SA_AF41B-6classes_class5_02_D12_1_1722	nuclei classes 5	8	12	1	0.75	TRUE	3
15	ACOT1_HUMAN;ACOT2_HUMAN	10.1915886125008	20200912_TIMS3_nLC10_FaCo_SA_AF41B-6classes_class5_01_D10_1_1715	nuclei classes 5	9	12	3	0.25	FALSE	1
16	ACOT1_HUMAN;ACOT2_HUMAN	10.6928841788425	20200912_TIMS3_nLC10_FaCo_SA_AF41B-6classes_class6_03_F8_1_1730	nuclei classes 6	4	12	4	0	FALSE	0
17	ACOT1_HUMAN;ACOT2_HUMAN	8.94756923579726	20200912_TIMS3_nLC10_FaCo_SA_AF41B-6classes_class6_02_F6_1_1723	nuclei classes 6	5	12	2	0.5	TRUE	2
18	ACOT1_HUMAN;ACOT2_HUMAN	10.5403177168129	20200912_TIMS3_nLC10_FaCo_SA_AF41B-6classes_class6_01_F4_1_1716	nuclei classes 6	6	12	4	0	FALSE	0
2	ACOT9_HUMAN	8.56051444452807	20200912_TIMS3_nLC10_FaCo_SA_AF41B-6classes_mixed_04_D10_1_1744	mixed	2	9	1	0.666666666666667	TRUE	2
3	ACOT9_HUMAN	9.21914666486831	20200912_TIMS3_nLC10_FaCo_SA_AF41B-6classes_mixed_02_D6_1_1742	mixed	3	9	2	0.333333333333333	FALSE	1
4	ACOT9_HUMAN	8.72146448940692	20200912_TIMS3_nLC10_FaCo_SA_AF41B-6classes_class2_03_J8_1_1727	nuclei classes 2	16	9	2	0.333333333333333	FALSE	1
5	ACOT9_HUMAN	8.2609369015395	20200912_TIMS3_nLC10_FaCo_SA_AF41B-6classes_class2_02_J6_1_1726	nuclei classes 2	17	9	1	0.666666666666667	TRUE	2
6	ACOT9_HUMAN	8.50102550319847	20200912_TIMS3_nLC10_FaCo_SA_AF41B-6classes_class2_01_J4_1_1718	nuclei classes 2	18	9	1	0.666666666666667	TRUE	2
8	ACOT9_HUMAN	9.15686320376318	20200912_TIMS3_nLC10_FaCo_SA_AF41B-6classes_class3_02_F12_1_1724	nuclei classes 3	14	9	3	0	FALSE	0
9	ACOT9_HUMAN	8.1856790176306	20200912_TIMS3_nLC10_FaCo_SA_AF41B-6classes_class3_01_F10_1_1717	nuclei classes 3	15	9	1	0.666666666666667	TRUE	2
10	ACOT9_HUMAN	9.47229765338087	20200912_TIMS3_nLC10_FaCo_SA_AF41B-6classes_class4_03_D8_1_1728	nuclei classes 4	10	9	2	0.333333333333333	FALSE	1
11	ACOT9_HUMAN	9.47238009202166	20200912_TIMS3_nLC10_FaCo_SA_AF41B-6classes_class4_02_D6_1_1721	nuclei classes 4	11	9	3	0	FALSE	0
12	ACOT9_HUMAN	9.40419805429186	20200912_TIMS3_nLC10_FaCo_SA_AF41B-6classes_class4_01_D4_1_1714	nuclei classes 4	12	9	2	0.333333333333333	FALSE	1
13	ACOT9_HUMAN	8.43366917702241	20200912_TIMS3_nLC10_FaCo_SA_AF41B-6classes_class5_03_D14_1_1729	nuclei classes 5	7	9	1	0.666666666666667	TRUE	2
14	ACOT9_HUMAN	8.74828197650937	20200912_TIMS3_nLC10_FaCo_SA_AF41B-6classes_class5_02_D12_1_1722	nuclei classes 5	8	9	1	0.666666666666667	TRUE	2
15	ACOT9_HUMAN	9.45052652662204	20200912_TIMS3_nLC10_FaCo_SA_AF41B-6classes_class5_01_D10_1_1715	nuclei classes 5	9	9	2	0.333333333333333	FALSE	1
16	ACOT9_HUMAN	8.68389611572737	20200912_TIMS3_nLC10_FaCo_SA_AF41B-6classes_class6_03_F8_1_1730	nuclei classes 6	4	9	1	0.666666666666667	TRUE	2
17	ACOT9_HUMAN	8.94517390511835	20200912_TIMS3_nLC10_FaCo_SA_AF41B-6classes_class6_02_F6_1_1723	nuclei classes 6	5	9	1	0.666666666666667	TRUE	2
18	ACOT9_HUMAN	8.61501934979761	20200912_TIMS3_nLC10_FaCo_SA_AF41B-6classes_class6_01_F4_1_1716	nuclei classes 6	6	9	2	0.333333333333333	FALSE	1
4	ACOX1_HUMAN	9.80831001579291	20200912_TIMS3_nLC10_FaCo_SA_AF41B-6classes_class2_03_J8_1_1727	nuclei classes 2	16	3	1	0	FALSE	0
6	ACOX1_HUMAN	10.2263236443376	20200912_TIMS3_nLC10_FaCo_SA_AF41B-6classes_class2_01_J4_1_1718	nuclei classes 2	18	3	1	0	FALSE	0
8	ACOX1_HUMAN	10.5401368123445	20200912_TIMS3_nLC10_FaCo_SA_AF41B-6classes_class3_02_F12_1_1724	nuclei classes 3	14	3	1	0	FALSE	0
10	ACOX1_HUMAN	10.3394989509897	20200912_TIMS3_nLC10_FaCo_SA_AF41B-6classes_class4_03_D8_1_1728	nuclei classes 4	10	3	1	0	FALSE	0
11	ACOX1_HUMAN	9.50366315554303	20200912_TIMS3_nLC10_FaCo_SA_AF41B-6classes_class4_02_D6_1_1721	nuclei classes 4	11	3	1	0	FALSE	0
12	ACOX1_HUMAN	9.66075442421787	20200912_TIMS3_nLC10_FaCo_SA_AF41B-6classes_class4_01_D4_1_1714	nuclei classes 4	12	3	1	0	FALSE	0
15	ACOX1_HUMAN	9.744604695642	20200912_TIMS3_nLC10_FaCo_SA_AF41B-6classes_class5_01_D10_1_1715	nuclei classes 5	9	3	1	0	FALSE	0
16	ACOX1_HUMAN	10.6569586388849	20200912_TIMS3_nLC10_FaCo_SA_AF41B-6classes_class6_03_F8_1_1730	nuclei classes 6	4	3	1	0	FALSE	0
18	ACOX1_HUMAN	9.92523107740658	20200912_TIMS3_nLC10_FaCo_SA_AF41B-6classes_class6_01_F4_1_1716	nuclei classes 6	6	3	1	0	FALSE	0
9	ACOX3_HUMAN	10.6390173035993	20200912_TIMS3_nLC10_FaCo_SA_AF41B-6classes_class3_01_F10_1_1717	nuclei classes 3	15	3	1	0	FALSE	0
12	ACOX3_HUMAN	9.72301876730408	20200912_TIMS3_nLC10_FaCo_SA_AF41B-6classes_class4_01_D4_1_1714	nuclei classes 4	12	3	1	0	FALSE	0
15	ACOX3_HUMAN	11.2063937851551	20200912_TIMS3_nLC10_FaCo_SA_AF41B-6classes_class5_01_D10_1_1715	nuclei classes 5	9	3	1	0	FALSE	0
18	ACOX3_HUMAN	10.6356119872078	20200912_TIMS3_nLC10_FaCo_SA_AF41B-6classes_class6_01_F4_1_1716	nuclei classes 6	6	3	1	0	FALSE	0
1	ACPH_HUMAN	8.15714020871024	20200912_TIMS3_nLC10_FaCo_SA_AF41B-6classes_mixed_01_D4_1_1741	mixed	1	6	1	0.5	TRUE	1
3	ACPH_HUMAN	8.67946840400294	20200912_TIMS3_nLC10_FaCo_SA_AF41B-6classes_mixed_02_D6_1_1742	mixed	3	6	1	0.5	TRUE	1
4	ACPH_HUMAN	9.98197372206744	20200912_TIMS3_nLC10_FaCo_SA_AF41B-6classes_class2_03_J8_1_1727	nuclei classes 2	16	6	1	0.5	TRUE	1
5	ACPH_HUMAN	9.07095174448346	20200912_TIMS3_nLC10_FaCo_SA_AF41B-6classes_class2_02_J6_1_1726	nuclei classes 2	17	6	2	0	FALSE	0
8	ACPH_HUMAN	10.0689236493924	20200912_TIMS3_nLC10_FaCo_SA_AF41B-6classes_class3_02_F12_1_1724	nuclei classes 3	14	6	2	0	FALSE	0
9	ACPH_HUMAN	7.88170317367149	20200912_TIMS3_nLC10_FaCo_SA_AF41B-6classes_class3_01_F10_1_1717	nuclei classes 3	15	6	1	0.5	TRUE	1
10	ACPH_HUMAN	8.90917074523384	20200912_TIMS3_nLC10_FaCo_SA_AF41B-6classes_class4_03_D8_1_1728	nuclei classes 4	10	6	2	0	FALSE	0
11	ACPH_HUMAN	8.59637237045217	20200912_TIMS3_nLC10_FaCo_SA_AF41B-6classes_class4_02_D6_1_1721	nuclei classes 4	11	6	1	0.5	TRUE	1
12	ACPH_HUMAN	8.74303535820155	20200912_TIMS3_nLC10_FaCo_SA_AF41B-6classes_class4_01_D4_1_1714	nuclei classes 4	12	6	1	0.5	TRUE	1
15	ACPH_HUMAN	8.71021533315012	20200912_TIMS3_nLC10_FaCo_SA_AF41B-6classes_class5_01_D10_1_1715	nuclei classes 5	9	6	2	0	FALSE	0
16	ACPH_HUMAN	9.94227811775147	20200912_TIMS3_nLC10_FaCo_SA_AF41B-6classes_class6_03_F8_1_1730	nuclei classes 6	4	6	1	0.5	TRUE	1
1	ACSA_HUMAN	10.3315188151936	20200912_TIMS3_nLC10_FaCo_SA_AF41B-6classes_mixed_01_D4_1_1741	mixed	1	3	1	0	FALSE	0
3	ACSA_HUMAN	10.9692491345762	20200912_TIMS3_nLC10_FaCo_SA_AF41B-6classes_mixed_02_D6_1_1742	mixed	3	3	1	0	FALSE	0
4	ACSA_HUMAN	9.25533865735123	20200912_TIMS3_nLC10_FaCo_SA_AF41B-6classes_class2_03_J8_1_1727	nuclei classes 2	16	3	1	0	FALSE	0
6	ACSA_HUMAN	10.541130710962	20200912_TIMS3_nLC10_FaCo_SA_AF41B-6classes_class2_01_J4_1_1718	nuclei classes 2	18	3	1	0	FALSE	0
8	ACSA_HUMAN	11.0411853945915	20200912_TIMS3_nLC10_FaCo_SA_AF41B-6classes_class3_02_F12_1_1724	nuclei classes 3	14	3	1	0	FALSE	0
10	ACSA_HUMAN	11.0750168648948	20200912_TIMS3_nLC10_FaCo_SA_AF41B-6classes_class4_03_D8_1_1728	nuclei classes 4	10	3	1	0	FALSE	0
11	ACSA_HUMAN	10.5100487097221	20200912_TIMS3_nLC10_FaCo_SA_AF41B-6classes_class4_02_D6_1_1721	nuclei classes 4	11	3	1	0	FALSE	0
12	ACSA_HUMAN	10.4782668888259	20200912_TIMS3_nLC10_FaCo_SA_AF41B-6classes_class4_01_D4_1_1714	nuclei classes 4	12	3	1	0	FALSE	0
13	ACSA_HUMAN	10.4989066690528	20200912_TIMS3_nLC10_FaCo_SA_AF41B-6classes_class5_03_D14_1_1729	nuclei classes 5	7	3	1	0	FALSE	0
15	ACSA_HUMAN	10.2339432384803	20200912_TIMS3_nLC10_FaCo_SA_AF41B-6classes_class5_01_D10_1_1715	nuclei classes 5	9	3	1	0	FALSE	0
16	ACSA_HUMAN	10.4753825152508	20200912_TIMS3_nLC10_FaCo_SA_AF41B-6classes_class6_03_F8_1_1730	nuclei classes 6	4	3	1	0	FALSE	0
18	ACSA_HUMAN	10.2097171967688	20200912_TIMS3_nLC10_FaCo_SA_AF41B-6classes_class6_01_F4_1_1716	nuclei classes 6	6	3	1	0	FALSE	0
3	ACSL1_HUMAN	8.39082542681987	20200912_TIMS3_nLC10_FaCo_SA_AF41B-6classes_mixed_02_D6_1_1742	mixed	3	3	1	0	FALSE	0
4	ACSL1_HUMAN	9.2851439859487	20200912_TIMS3_nLC10_FaCo_SA_AF41B-6classes_class2_03_J8_1_1727	nuclei classes 2	16	3	1	0	FALSE	0
5	ACSL1_HUMAN	9.51754041515689	20200912_TIMS3_nLC10_FaCo_SA_AF41B-6classes_class2_02_J6_1_1726	nuclei classes 2	17	3	1	0	FALSE	0
6	ACSL1_HUMAN	8.81157942851846	20200912_TIMS3_nLC10_FaCo_SA_AF41B-6classes_class2_01_J4_1_1718	nuclei classes 2	18	3	1	0	FALSE	0
11	ACSL1_HUMAN	8.59550279021261	20200912_TIMS3_nLC10_FaCo_SA_AF41B-6classes_class4_02_D6_1_1721	nuclei classes 4	11	3	1	0	FALSE	0
12	ACSL1_HUMAN	9.84004591325314	20200912_TIMS3_nLC10_FaCo_SA_AF41B-6classes_class4_01_D4_1_1714	nuclei classes 4	12	3	1	0	FALSE	0
13	ACSL1_HUMAN	8.83248580601749	20200912_TIMS3_nLC10_FaCo_SA_AF41B-6classes_class5_03_D14_1_1729	nuclei classes 5	7	3	1	0	FALSE	0
15	ACSL1_HUMAN	9.53827079166916	20200912_TIMS3_nLC10_FaCo_SA_AF41B-6classes_class5_01_D10_1_1715	nuclei classes 5	9	3	1	0	FALSE	0
17	ACSL1_HUMAN	9.40696274980925	20200912_TIMS3_nLC10_FaCo_SA_AF41B-6classes_class6_02_F6_1_1723	nuclei classes 6	5	3	1	0	FALSE	0
18	ACSL1_HUMAN	9.79791587409957	20200912_TIMS3_nLC10_FaCo_SA_AF41B-6classes_class6_01_F4_1_1716	nuclei classes 6	6	3	1	0	FALSE	0
1	ACSL3_HUMAN	11.3779131626071	20200912_TIMS3_nLC10_FaCo_SA_AF41B-6classes_mixed_01_D4_1_1741	mixed	1	33	10	0.0909090909090909	FALSE	1
2	ACSL3_HUMAN	10.4768802611562	20200912_TIMS3_nLC10_FaCo_SA_AF41B-6classes_mixed_04_D10_1_1744	mixed	2	33	8	0.272727272727273	FALSE	3
3	ACSL3_HUMAN	11.5108204685834	20200912_TIMS3_nLC10_FaCo_SA_AF41B-6classes_mixed_02_D6_1_1742	mixed	3	33	10	0.0909090909090909	FALSE	1
4	ACSL3_HUMAN	11.239606991776	20200912_TIMS3_nLC10_FaCo_SA_AF41B-6classes_class2_03_J8_1_1727	nuclei classes 2	16	33	10	0.0909090909090909	FALSE	1
5	ACSL3_HUMAN	11.2798549054092	20200912_TIMS3_nLC10_FaCo_SA_AF41B-6classes_class2_02_J6_1_1726	nuclei classes 2	17	33	10	0.0909090909090909	FALSE	1
6	ACSL3_HUMAN	11.6584562602494	20200912_TIMS3_nLC10_FaCo_SA_AF41B-6classes_class2_01_J4_1_1718	nuclei classes 2	18	33	11	0	FALSE	0
7	ACSL3_HUMAN	10.5838908421374	20200912_TIMS3_nLC10_FaCo_SA_AF41B-6classes_class3_03_F14_1_1725	nuclei classes 3	13	33	7	0.363636363636364	FALSE	4
8	ACSL3_HUMAN	11.2248599695708	20200912_TIMS3_nLC10_FaCo_SA_AF41B-6classes_class3_02_F12_1_1724	nuclei classes 3	14	33	11	0	FALSE	0
9	ACSL3_HUMAN	10.9958812589637	20200912_TIMS3_nLC10_FaCo_SA_AF41B-6classes_class3_01_F10_1_1717	nuclei classes 3	15	33	9	0.181818181818182	FALSE	2
10	ACSL3_HUMAN	11.0907398006605	20200912_TIMS3_nLC10_FaCo_SA_AF41B-6classes_class4_03_D8_1_1728	nuclei classes 4	10	33	11	0	FALSE	0
11	ACSL3_HUMAN	11.5146618659827	20200912_TIMS3_nLC10_FaCo_SA_AF41B-6classes_class4_02_D6_1_1721	nuclei classes 4	11	33	11	0	FALSE	0
12	ACSL3_HUMAN	11.3814960153692	20200912_TIMS3_nLC10_FaCo_SA_AF41B-6classes_class4_01_D4_1_1714	nuclei classes 4	12	33	11	0	FALSE	0
13	ACSL3_HUMAN	10.9746080934688	20200912_TIMS3_nLC10_FaCo_SA_AF41B-6classes_class5_03_D14_1_1729	nuclei classes 5	7	33	8	0.272727272727273	FALSE	3
14	ACSL3_HUMAN	10.3163302753205	20200912_TIMS3_nLC10_FaCo_SA_AF41B-6classes_class5_02_D12_1_1722	nuclei classes 5	8	33	6	0.454545454545455	FALSE	5
15	ACSL3_HUMAN	11.5185380746167	20200912_TIMS3_nLC10_FaCo_SA_AF41B-6classes_class5_01_D10_1_1715	nuclei classes 5	9	33	10	0.0909090909090909	FALSE	1
16	ACSL3_HUMAN	11.6183101371216	20200912_TIMS3_nLC10_FaCo_SA_AF41B-6classes_class6_03_F8_1_1730	nuclei classes 6	4	33	11	0	FALSE	0
17	ACSL3_HUMAN	11.3446978207011	20200912_TIMS3_nLC10_FaCo_SA_AF41B-6classes_class6_02_F6_1_1723	nuclei classes 6	5	33	11	0	FALSE	0
18	ACSL3_HUMAN	11.592360424676	20200912_TIMS3_nLC10_FaCo_SA_AF41B-6classes_class6_01_F4_1_1716	nuclei classes 6	6	33	11	0	FALSE	0
1	ACTA_HUMAN;ACTH_HUMAN	10.2851841396469	20200912_TIMS3_nLC10_FaCo_SA_AF41B-6classes_mixed_01_D4_1_1741	mixed	1	6	1	0.5	TRUE	1
3	ACTA_HUMAN;ACTH_HUMAN	10.4817922760118	20200912_TIMS3_nLC10_FaCo_SA_AF41B-6classes_mixed_02_D6_1_1742	mixed	3	6	1	0.5	TRUE	1
4	ACTA_HUMAN;ACTH_HUMAN	10.2584644200012	20200912_TIMS3_nLC10_FaCo_SA_AF41B-6classes_class2_03_J8_1_1727	nuclei classes 2	16	6	1	0.5	TRUE	1
5	ACTA_HUMAN;ACTH_HUMAN	9.46273150061574	20200912_TIMS3_nLC10_FaCo_SA_AF41B-6classes_class2_02_J6_1_1726	nuclei classes 2	17	6	1	0.5	TRUE	1
6	ACTA_HUMAN;ACTH_HUMAN	10.2008810245493	20200912_TIMS3_nLC10_FaCo_SA_AF41B-6classes_class2_01_J4_1_1718	nuclei classes 2	18	6	2	0	FALSE	0
7	ACTA_HUMAN;ACTH_HUMAN	9.35041153728557	20200912_TIMS3_nLC10_FaCo_SA_AF41B-6classes_class3_03_F14_1_1725	nuclei classes 3	13	6	1	0.5	TRUE	1
8	ACTA_HUMAN;ACTH_HUMAN	10.5997325737371	20200912_TIMS3_nLC10_FaCo_SA_AF41B-6classes_class3_02_F12_1_1724	nuclei classes 3	14	6	1	0.5	TRUE	1
9	ACTA_HUMAN;ACTH_HUMAN	9.04140202850707	20200912_TIMS3_nLC10_FaCo_SA_AF41B-6classes_class3_01_F10_1_1717	nuclei classes 3	15	6	1	0.5	TRUE	1
10	ACTA_HUMAN;ACTH_HUMAN	11.0213719755361	20200912_TIMS3_nLC10_FaCo_SA_AF41B-6classes_class4_03_D8_1_1728	nuclei classes 4	10	6	1	0.5	TRUE	1
11	ACTA_HUMAN;ACTH_HUMAN	10.8206899755344	20200912_TIMS3_nLC10_FaCo_SA_AF41B-6classes_class4_02_D6_1_1721	nuclei classes 4	11	6	2	0	FALSE	0
12	ACTA_HUMAN;ACTH_HUMAN	13.6788379574155	20200912_TIMS3_nLC10_FaCo_SA_AF41B-6classes_class4_01_D4_1_1714	nuclei classes 4	12	6	2	0	FALSE	0
13	ACTA_HUMAN;ACTH_HUMAN	8.76410879456324	20200912_TIMS3_nLC10_FaCo_SA_AF41B-6classes_class5_03_D14_1_1729	nuclei classes 5	7	6	1	0.5	TRUE	1
14	ACTA_HUMAN;ACTH_HUMAN	9.70012985409884	20200912_TIMS3_nLC10_FaCo_SA_AF41B-6classes_class5_02_D12_1_1722	nuclei classes 5	8	6	1	0.5	TRUE	1
15	ACTA_HUMAN;ACTH_HUMAN	11.9307209357427	20200912_TIMS3_nLC10_FaCo_SA_AF41B-6classes_class5_01_D10_1_1715	nuclei classes 5	9	6	2	0	FALSE	0
16	ACTA_HUMAN;ACTH_HUMAN	8.93201795526066	20200912_TIMS3_nLC10_FaCo_SA_AF41B-6classes_class6_03_F8_1_1730	nuclei classes 6	4	6	1	0.5	TRUE	1
17	ACTA_HUMAN;ACTH_HUMAN	10.2641577395016	20200912_TIMS3_nLC10_FaCo_SA_AF41B-6classes_class6_02_F6_1_1723	nuclei classes 6	5	6	1	0.5	TRUE	1
18	ACTA_HUMAN;ACTH_HUMAN	11.4943609653283	20200912_TIMS3_nLC10_FaCo_SA_AF41B-6classes_class6_01_F4_1_1716	nuclei classes 6	6	6	2	0	FALSE	0
1	ACTB_HUMAN;ACTG_HUMAN	12.8031870108034	20200912_TIMS3_nLC10_FaCo_SA_AF41B-6classes_mixed_01_D4_1_1741	mixed	1	126	35	0.166666666666667	FALSE	7
2	ACTB_HUMAN;ACTG_HUMAN	12.0946706164838	20200912_TIMS3_nLC10_FaCo_SA_AF41B-6classes_mixed_04_D10_1_1744	mixed	2	126	29	0.30952380952381	FALSE	13
3	ACTB_HUMAN;ACTG_HUMAN	12.9138899248709	20200912_TIMS3_nLC10_FaCo_SA_AF41B-6classes_mixed_02_D6_1_1742	mixed	3	126	33	0.214285714285714	FALSE	9
4	ACTB_HUMAN;ACTG_HUMAN	13.0602231143414	20200912_TIMS3_nLC10_FaCo_SA_AF41B-6classes_class2_03_J8_1_1727	nuclei classes 2	16	126	36	0.142857142857143	FALSE	6
5	ACTB_HUMAN;ACTG_HUMAN	13.1123704644117	20200912_TIMS3_nLC10_FaCo_SA_AF41B-6classes_class2_02_J6_1_1726	nuclei classes 2	17	126	36	0.142857142857143	FALSE	6
6	ACTB_HUMAN;ACTG_HUMAN	13.2880151267904	20200912_TIMS3_nLC10_FaCo_SA_AF41B-6classes_class2_01_J4_1_1718	nuclei classes 2	18	126	37	0.119047619047619	FALSE	5
7	ACTB_HUMAN;ACTG_HUMAN	12.2690125091343	20200912_TIMS3_nLC10_FaCo_SA_AF41B-6classes_class3_03_F14_1_1725	nuclei classes 3	13	126	33	0.214285714285714	FALSE	9
8	ACTB_HUMAN;ACTG_HUMAN	13.061854000304	20200912_TIMS3_nLC10_FaCo_SA_AF41B-6classes_class3_02_F12_1_1724	nuclei classes 3	14	126	37	0.119047619047619	FALSE	5
9	ACTB_HUMAN;ACTG_HUMAN	12.7977753253122	20200912_TIMS3_nLC10_FaCo_SA_AF41B-6classes_class3_01_F10_1_1717	nuclei classes 3	15	126	36	0.142857142857143	FALSE	6
10	ACTB_HUMAN;ACTG_HUMAN	13.2498325588878	20200912_TIMS3_nLC10_FaCo_SA_AF41B-6classes_class4_03_D8_1_1728	nuclei classes 4	10	126	41	0.0238095238095238	FALSE	1
11	ACTB_HUMAN;ACTG_HUMAN	13.3451340524713	20200912_TIMS3_nLC10_FaCo_SA_AF41B-6classes_class4_02_D6_1_1721	nuclei classes 4	11	126	37	0.119047619047619	FALSE	5
12	ACTB_HUMAN;ACTG_HUMAN	13.5157906675991	20200912_TIMS3_nLC10_FaCo_SA_AF41B-6classes_class4_01_D4_1_1714	nuclei classes 4	12	126	38	0.0952380952380952	FALSE	4
13	ACTB_HUMAN;ACTG_HUMAN	12.8483119444915	20200912_TIMS3_nLC10_FaCo_SA_AF41B-6classes_class5_03_D14_1_1729	nuclei classes 5	7	126	34	0.19047619047619	FALSE	8
14	ACTB_HUMAN;ACTG_HUMAN	12.7520184377348	20200912_TIMS3_nLC10_FaCo_SA_AF41B-6classes_class5_02_D12_1_1722	nuclei classes 5	8	126	36	0.142857142857143	FALSE	6
15	ACTB_HUMAN;ACTG_HUMAN	13.4461077021509	20200912_TIMS3_nLC10_FaCo_SA_AF41B-6classes_class5_01_D10_1_1715	nuclei classes 5	9	126	38	0.0952380952380952	FALSE	4
16	ACTB_HUMAN;ACTG_HUMAN	13.2481247889031	20200912_TIMS3_nLC10_FaCo_SA_AF41B-6classes_class6_03_F8_1_1730	nuclei classes 6	4	126	34	0.19047619047619	FALSE	8
17	ACTB_HUMAN;ACTG_HUMAN	13.0078666856405	20200912_TIMS3_nLC10_FaCo_SA_AF41B-6classes_class6_02_F6_1_1723	nuclei classes 6	5	126	34	0.19047619047619	FALSE	8
18	ACTB_HUMAN;ACTG_HUMAN	13.4630443823086	20200912_TIMS3_nLC10_FaCo_SA_AF41B-6classes_class6_01_F4_1_1716	nuclei classes 6	6	126	36	0.142857142857143	FALSE	6
2	ACTBL_HUMAN	15.1595925594656	20200912_TIMS3_nLC10_FaCo_SA_AF41B-6classes_mixed_04_D10_1_1744	mixed	2	3	1	0	FALSE	0
5	ACTBL_HUMAN	16.0776207497872	20200912_TIMS3_nLC10_FaCo_SA_AF41B-6classes_class2_02_J6_1_1726	nuclei classes 2	17	3	1	0	FALSE	0
7	ACTBL_HUMAN	15.0494424170738	20200912_TIMS3_nLC10_FaCo_SA_AF41B-6classes_class3_03_F14_1_1725	nuclei classes 3	13	3	1	0	FALSE	0
14	ACTBL_HUMAN	15.5913786010264	20200912_TIMS3_nLC10_FaCo_SA_AF41B-6classes_class5_02_D12_1_1722	nuclei classes 5	8	3	1	0	FALSE	0
16	ACTBL_HUMAN	9.22163006802748	20200912_TIMS3_nLC10_FaCo_SA_AF41B-6classes_class6_03_F8_1_1730	nuclei classes 6	4	3	1	0	FALSE	0
18	ACTBL_HUMAN	15.7843651397859	20200912_TIMS3_nLC10_FaCo_SA_AF41B-6classes_class6_01_F4_1_1716	nuclei classes 6	6	3	1	0	FALSE	0
1	ACTN1_HUMAN	10.7036613621712	20200912_TIMS3_nLC10_FaCo_SA_AF41B-6classes_mixed_01_D4_1_1741	mixed	1	135	37	0.177777777777778	FALSE	8
2	ACTN1_HUMAN	9.76581660638918	20200912_TIMS3_nLC10_FaCo_SA_AF41B-6classes_mixed_04_D10_1_1744	mixed	2	135	24	0.466666666666667	FALSE	21
3	ACTN1_HUMAN	10.7920477432298	20200912_TIMS3_nLC10_FaCo_SA_AF41B-6classes_mixed_02_D6_1_1742	mixed	3	135	40	0.111111111111111	FALSE	5
4	ACTN1_HUMAN	10.8794404566784	20200912_TIMS3_nLC10_FaCo_SA_AF41B-6classes_class2_03_J8_1_1727	nuclei classes 2	16	135	35	0.222222222222222	FALSE	10
5	ACTN1_HUMAN	10.8059802237977	20200912_TIMS3_nLC10_FaCo_SA_AF41B-6classes_class2_02_J6_1_1726	nuclei classes 2	17	135	35	0.222222222222222	FALSE	10
6	ACTN1_HUMAN	10.6802237691091	20200912_TIMS3_nLC10_FaCo_SA_AF41B-6classes_class2_01_J4_1_1718	nuclei classes 2	18	135	36	0.2	FALSE	9
7	ACTN1_HUMAN	9.86699604732274	20200912_TIMS3_nLC10_FaCo_SA_AF41B-6classes_class3_03_F14_1_1725	nuclei classes 3	13	135	27	0.4	FALSE	18
8	ACTN1_HUMAN	10.7325216673941	20200912_TIMS3_nLC10_FaCo_SA_AF41B-6classes_class3_02_F12_1_1724	nuclei classes 3	14	135	36	0.2	FALSE	9
9	ACTN1_HUMAN	10.3481388330537	20200912_TIMS3_nLC10_FaCo_SA_AF41B-6classes_class3_01_F10_1_1717	nuclei classes 3	15	135	32	0.288888888888889	FALSE	13
10	ACTN1_HUMAN	11.2348240663827	20200912_TIMS3_nLC10_FaCo_SA_AF41B-6classes_class4_03_D8_1_1728	nuclei classes 4	10	135	40	0.111111111111111	FALSE	5
11	ACTN1_HUMAN	11.1225641732976	20200912_TIMS3_nLC10_FaCo_SA_AF41B-6classes_class4_02_D6_1_1721	nuclei classes 4	11	135	41	0.0888888888888889	FALSE	4
12	ACTN1_HUMAN	11.0368163699285	20200912_TIMS3_nLC10_FaCo_SA_AF41B-6classes_class4_01_D4_1_1714	nuclei classes 4	12	135	37	0.177777777777778	FALSE	8
13	ACTN1_HUMAN	10.5260103263538	20200912_TIMS3_nLC10_FaCo_SA_AF41B-6classes_class5_03_D14_1_1729	nuclei classes 5	7	135	33	0.266666666666667	FALSE	12
14	ACTN1_HUMAN	10.3998846360326	20200912_TIMS3_nLC10_FaCo_SA_AF41B-6classes_class5_02_D12_1_1722	nuclei classes 5	8	135	30	0.333333333333333	FALSE	15
15	ACTN1_HUMAN	10.7623165362746	20200912_TIMS3_nLC10_FaCo_SA_AF41B-6classes_class5_01_D10_1_1715	nuclei classes 5	9	135	36	0.2	FALSE	9
16	ACTN1_HUMAN	10.8010471013517	20200912_TIMS3_nLC10_FaCo_SA_AF41B-6classes_class6_03_F8_1_1730	nuclei classes 6	4	135	32	0.288888888888889	FALSE	13
17	ACTN1_HUMAN	10.9839422389511	20200912_TIMS3_nLC10_FaCo_SA_AF41B-6classes_class6_02_F6_1_1723	nuclei classes 6	5	135	36	0.2	FALSE	9
18	ACTN1_HUMAN	11.2618533506222	20200912_TIMS3_nLC10_FaCo_SA_AF41B-6classes_class6_01_F4_1_1716	nuclei classes 6	6	135	38	0.155555555555556	FALSE	7
1	ACTN2_HUMAN	10.6961435800122	20200912_TIMS3_nLC10_FaCo_SA_AF41B-6classes_mixed_01_D4_1_1741	mixed	1	6	1	0.5	TRUE	1
2	ACTN2_HUMAN	9.93638276397544	20200912_TIMS3_nLC10_FaCo_SA_AF41B-6classes_mixed_04_D10_1_1744	mixed	2	6	1	0.5	TRUE	1
3	ACTN2_HUMAN	11.5110283293342	20200912_TIMS3_nLC10_FaCo_SA_AF41B-6classes_mixed_02_D6_1_1742	mixed	3	6	1	0.5	TRUE	1
4	ACTN2_HUMAN	11.0344516671407	20200912_TIMS3_nLC10_FaCo_SA_AF41B-6classes_class2_03_J8_1_1727	nuclei classes 2	16	6	1	0.5	TRUE	1
5	ACTN2_HUMAN	11.4323574010022	20200912_TIMS3_nLC10_FaCo_SA_AF41B-6classes_class2_02_J6_1_1726	nuclei classes 2	17	6	2	0	FALSE	0
6	ACTN2_HUMAN	11.2146533491405	20200912_TIMS3_nLC10_FaCo_SA_AF41B-6classes_class2_01_J4_1_1718	nuclei classes 2	18	6	2	0	FALSE	0
7	ACTN2_HUMAN	10.4577857707854	20200912_TIMS3_nLC10_FaCo_SA_AF41B-6classes_class3_03_F14_1_1725	nuclei classes 3	13	6	1	0.5	TRUE	1
8	ACTN2_HUMAN	10.8509931920855	20200912_TIMS3_nLC10_FaCo_SA_AF41B-6classes_class3_02_F12_1_1724	nuclei classes 3	14	6	1	0.5	TRUE	1
9	ACTN2_HUMAN	11.3047290733275	20200912_TIMS3_nLC10_FaCo_SA_AF41B-6classes_class3_01_F10_1_1717	nuclei classes 3	15	6	2	0	FALSE	0
10	ACTN2_HUMAN	10.9965270085286	20200912_TIMS3_nLC10_FaCo_SA_AF41B-6classes_class4_03_D8_1_1728	nuclei classes 4	10	6	1	0.5	TRUE	1
11	ACTN2_HUMAN	11.0868221542387	20200912_TIMS3_nLC10_FaCo_SA_AF41B-6classes_class4_02_D6_1_1721	nuclei classes 4	11	6	1	0.5	TRUE	1
12	ACTN2_HUMAN	11.2357870234061	20200912_TIMS3_nLC10_FaCo_SA_AF41B-6classes_class4_01_D4_1_1714	nuclei classes 4	12	6	1	0.5	TRUE	1
13	ACTN2_HUMAN	11.1509899392838	20200912_TIMS3_nLC10_FaCo_SA_AF41B-6classes_class5_03_D14_1_1729	nuclei classes 5	7	6	2	0	FALSE	0
14	ACTN2_HUMAN	10.9372048334722	20200912_TIMS3_nLC10_FaCo_SA_AF41B-6classes_class5_02_D12_1_1722	nuclei classes 5	8	6	1	0.5	TRUE	1
15	ACTN2_HUMAN	11.0217893498254	20200912_TIMS3_nLC10_FaCo_SA_AF41B-6classes_class5_01_D10_1_1715	nuclei classes 5	9	6	2	0	FALSE	0
16	ACTN2_HUMAN	10.7673617222136	20200912_TIMS3_nLC10_FaCo_SA_AF41B-6classes_class6_03_F8_1_1730	nuclei classes 6	4	6	1	0.5	TRUE	1
17	ACTN2_HUMAN	11.0398349720987	20200912_TIMS3_nLC10_FaCo_SA_AF41B-6classes_class6_02_F6_1_1723	nuclei classes 6	5	6	1	0.5	TRUE	1
18	ACTN2_HUMAN	11.577496057081	20200912_TIMS3_nLC10_FaCo_SA_AF41B-6classes_class6_01_F4_1_1716	nuclei classes 6	6	6	2	0	FALSE	0
1	ACTN4_HUMAN	10.5145701159021	20200912_TIMS3_nLC10_FaCo_SA_AF41B-6classes_mixed_01_D4_1_1741	mixed	1	63	16	0.238095238095238	FALSE	5
2	ACTN4_HUMAN	9.44495697931517	20200912_TIMS3_nLC10_FaCo_SA_AF41B-6classes_mixed_04_D10_1_1744	mixed	2	63	9	0.571428571428571	TRUE	12
3	ACTN4_HUMAN	10.4655285852587	20200912_TIMS3_nLC10_FaCo_SA_AF41B-6classes_mixed_02_D6_1_1742	mixed	3	63	17	0.19047619047619	FALSE	4
4	ACTN4_HUMAN	10.9467556734777	20200912_TIMS3_nLC10_FaCo_SA_AF41B-6classes_class2_03_J8_1_1727	nuclei classes 2	16	63	20	0.0476190476190477	FALSE	1
5	ACTN4_HUMAN	10.8621957693657	20200912_TIMS3_nLC10_FaCo_SA_AF41B-6classes_class2_02_J6_1_1726	nuclei classes 2	17	63	19	0.0952380952380952	FALSE	2
6	ACTN4_HUMAN	10.7885349316176	20200912_TIMS3_nLC10_FaCo_SA_AF41B-6classes_class2_01_J4_1_1718	nuclei classes 2	18	63	19	0.0952380952380952	FALSE	2
7	ACTN4_HUMAN	9.66766689486191	20200912_TIMS3_nLC10_FaCo_SA_AF41B-6classes_class3_03_F14_1_1725	nuclei classes 3	13	63	10	0.523809523809524	TRUE	11
8	ACTN4_HUMAN	10.5718185759801	20200912_TIMS3_nLC10_FaCo_SA_AF41B-6classes_class3_02_F12_1_1724	nuclei classes 3	14	63	19	0.0952380952380952	FALSE	2
9	ACTN4_HUMAN	10.1704818751106	20200912_TIMS3_nLC10_FaCo_SA_AF41B-6classes_class3_01_F10_1_1717	nuclei classes 3	15	63	13	0.380952380952381	FALSE	8
10	ACTN4_HUMAN	10.9171400576988	20200912_TIMS3_nLC10_FaCo_SA_AF41B-6classes_class4_03_D8_1_1728	nuclei classes 4	10	63	20	0.0476190476190477	FALSE	1
11	ACTN4_HUMAN	10.8965722735303	20200912_TIMS3_nLC10_FaCo_SA_AF41B-6classes_class4_02_D6_1_1721	nuclei classes 4	11	63	21	0	FALSE	0
12	ACTN4_HUMAN	11.2185267890983	20200912_TIMS3_nLC10_FaCo_SA_AF41B-6classes_class4_01_D4_1_1714	nuclei classes 4	12	63	20	0.0476190476190477	FALSE	1
13	ACTN4_HUMAN	10.1632455466647	20200912_TIMS3_nLC10_FaCo_SA_AF41B-6classes_class5_03_D14_1_1729	nuclei classes 5	7	63	15	0.285714285714286	FALSE	6
14	ACTN4_HUMAN	9.88542303939011	20200912_TIMS3_nLC10_FaCo_SA_AF41B-6classes_class5_02_D12_1_1722	nuclei classes 5	8	63	10	0.523809523809524	TRUE	11
15	ACTN4_HUMAN	10.8423630454517	20200912_TIMS3_nLC10_FaCo_SA_AF41B-6classes_class5_01_D10_1_1715	nuclei classes 5	9	63	20	0.0476190476190477	FALSE	1
16	ACTN4_HUMAN	10.8885809959107	20200912_TIMS3_nLC10_FaCo_SA_AF41B-6classes_class6_03_F8_1_1730	nuclei classes 6	4	63	19	0.0952380952380952	FALSE	2
17	ACTN4_HUMAN	10.942232853061	20200912_TIMS3_nLC10_FaCo_SA_AF41B-6classes_class6_02_F6_1_1723	nuclei classes 6	5	63	21	0	FALSE	0
18	ACTN4_HUMAN	10.9970692610968	20200912_TIMS3_nLC10_FaCo_SA_AF41B-6classes_class6_01_F4_1_1716	nuclei classes 6	6	63	17	0.19047619047619	FALSE	4
1	ACTY_HUMAN	8.84003405635658	20200912_TIMS3_nLC10_FaCo_SA_AF41B-6classes_mixed_01_D4_1_1741	mixed	1	6	1	0.5	TRUE	1
3	ACTY_HUMAN	9.71365225720595	20200912_TIMS3_nLC10_FaCo_SA_AF41B-6classes_mixed_02_D6_1_1742	mixed	3	6	2	0	FALSE	0
4	ACTY_HUMAN	9.68111575957356	20200912_TIMS3_nLC10_FaCo_SA_AF41B-6classes_class2_03_J8_1_1727	nuclei classes 2	16	6	1	0.5	TRUE	1
6	ACTY_HUMAN	9.58844002885148	20200912_TIMS3_nLC10_FaCo_SA_AF41B-6classes_class2_01_J4_1_1718	nuclei classes 2	18	6	1	0.5	TRUE	1
8	ACTY_HUMAN	9.87946693646192	20200912_TIMS3_nLC10_FaCo_SA_AF41B-6classes_class3_02_F12_1_1724	nuclei classes 3	14	6	1	0.5	TRUE	1
9	ACTY_HUMAN	9.7177598595846	20200912_TIMS3_nLC10_FaCo_SA_AF41B-6classes_class3_01_F10_1_1717	nuclei classes 3	15	6	1	0.5	TRUE	1
10	ACTY_HUMAN	10.1201405898669	20200912_TIMS3_nLC10_FaCo_SA_AF41B-6classes_class4_03_D8_1_1728	nuclei classes 4	10	6	1	0.5	TRUE	1
11	ACTY_HUMAN	9.76626018296587	20200912_TIMS3_nLC10_FaCo_SA_AF41B-6classes_class4_02_D6_1_1721	nuclei classes 4	11	6	1	0.5	TRUE	1
12	ACTY_HUMAN	10.5150057040261	20200912_TIMS3_nLC10_FaCo_SA_AF41B-6classes_class4_01_D4_1_1714	nuclei classes 4	12	6	2	0	FALSE	0
13	ACTY_HUMAN	8.23922473613117	20200912_TIMS3_nLC10_FaCo_SA_AF41B-6classes_class5_03_D14_1_1729	nuclei classes 5	7	6	1	0.5	TRUE	1
15	ACTY_HUMAN	9.902551799933	20200912_TIMS3_nLC10_FaCo_SA_AF41B-6classes_class5_01_D10_1_1715	nuclei classes 5	9	6	1	0.5	TRUE	1
16	ACTY_HUMAN	10.3991369890028	20200912_TIMS3_nLC10_FaCo_SA_AF41B-6classes_class6_03_F8_1_1730	nuclei classes 6	4	6	2	0	FALSE	0
17	ACTY_HUMAN	9.66274639624269	20200912_TIMS3_nLC10_FaCo_SA_AF41B-6classes_class6_02_F6_1_1723	nuclei classes 6	5	6	1	0.5	TRUE	1
18	ACTY_HUMAN	10.0298614409334	20200912_TIMS3_nLC10_FaCo_SA_AF41B-6classes_class6_01_F4_1_1716	nuclei classes 6	6	6	1	0.5	TRUE	1
1	ACTZ_HUMAN	9.45683169281417	20200912_TIMS3_nLC10_FaCo_SA_AF41B-6classes_mixed_01_D4_1_1741	mixed	1	27	4	0.555555555555556	TRUE	5
2	ACTZ_HUMAN	8.85528167053056	20200912_TIMS3_nLC10_FaCo_SA_AF41B-6classes_mixed_04_D10_1_1744	mixed	2	27	3	0.666666666666667	TRUE	6
3	ACTZ_HUMAN	10.0738301873013	20200912_TIMS3_nLC10_FaCo_SA_AF41B-6classes_mixed_02_D6_1_1742	mixed	3	27	7	0.222222222222222	FALSE	2
4	ACTZ_HUMAN	10.3050111535282	20200912_TIMS3_nLC10_FaCo_SA_AF41B-6classes_class2_03_J8_1_1727	nuclei classes 2	16	27	8	0.111111111111111	FALSE	1
5	ACTZ_HUMAN	10.4523435263829	20200912_TIMS3_nLC10_FaCo_SA_AF41B-6classes_class2_02_J6_1_1726	nuclei classes 2	17	27	9	0	FALSE	0
6	ACTZ_HUMAN	10.24435445205	20200912_TIMS3_nLC10_FaCo_SA_AF41B-6classes_class2_01_J4_1_1718	nuclei classes 2	18	27	9	0	FALSE	0
7	ACTZ_HUMAN	9.21535449020086	20200912_TIMS3_nLC10_FaCo_SA_AF41B-6classes_class3_03_F14_1_1725	nuclei classes 3	13	27	6	0.333333333333333	FALSE	3
8	ACTZ_HUMAN	10.4908892000234	20200912_TIMS3_nLC10_FaCo_SA_AF41B-6classes_class3_02_F12_1_1724	nuclei classes 3	14	27	8	0.111111111111111	FALSE	1
9	ACTZ_HUMAN	9.62022008516739	20200912_TIMS3_nLC10_FaCo_SA_AF41B-6classes_class3_01_F10_1_1717	nuclei classes 3	15	27	7	0.222222222222222	FALSE	2
10	ACTZ_HUMAN	10.3461049275746	20200912_TIMS3_nLC10_FaCo_SA_AF41B-6classes_class4_03_D8_1_1728	nuclei classes 4	10	27	8	0.111111111111111	FALSE	1
11	ACTZ_HUMAN	10.3613295449953	20200912_TIMS3_nLC10_FaCo_SA_AF41B-6classes_class4_02_D6_1_1721	nuclei classes 4	11	27	8	0.111111111111111	FALSE	1
12	ACTZ_HUMAN	10.3397757436102	20200912_TIMS3_nLC10_FaCo_SA_AF41B-6classes_class4_01_D4_1_1714	nuclei classes 4	12	27	8	0.111111111111111	FALSE	1
13	ACTZ_HUMAN	9.18728593526456	20200912_TIMS3_nLC10_FaCo_SA_AF41B-6classes_class5_03_D14_1_1729	nuclei classes 5	7	27	6	0.333333333333333	FALSE	3
14	ACTZ_HUMAN	8.71964449956743	20200912_TIMS3_nLC10_FaCo_SA_AF41B-6classes_class5_02_D12_1_1722	nuclei classes 5	8	27	2	0.777777777777778	TRUE	7
15	ACTZ_HUMAN	10.3683987079588	20200912_TIMS3_nLC10_FaCo_SA_AF41B-6classes_class5_01_D10_1_1715	nuclei classes 5	9	27	8	0.111111111111111	FALSE	1
16	ACTZ_HUMAN	10.408551429458	20200912_TIMS3_nLC10_FaCo_SA_AF41B-6classes_class6_03_F8_1_1730	nuclei classes 6	4	27	7	0.222222222222222	FALSE	2
17	ACTZ_HUMAN	9.95960879608513	20200912_TIMS3_nLC10_FaCo_SA_AF41B-6classes_class6_02_F6_1_1723	nuclei classes 6	5	27	7	0.222222222222222	FALSE	2
18	ACTZ_HUMAN	10.5947088021328	20200912_TIMS3_nLC10_FaCo_SA_AF41B-6classes_class6_01_F4_1_1716	nuclei classes 6	6	27	8	0.111111111111111	FALSE	1
1	ADA10_HUMAN	10.3726000887539	20200912_TIMS3_nLC10_FaCo_SA_AF41B-6classes_mixed_01_D4_1_1741	mixed	1	6	1	0.5	TRUE	1
4	ADA10_HUMAN	10.2533025015966	20200912_TIMS3_nLC10_FaCo_SA_AF41B-6classes_class2_03_J8_1_1727	nuclei classes 2	16	6	1	0.5	TRUE	1
6	ADA10_HUMAN	10.5082292005735	20200912_TIMS3_nLC10_FaCo_SA_AF41B-6classes_class2_01_J4_1_1718	nuclei classes 2	18	6	2	0	FALSE	0
7	ADA10_HUMAN	9.61853938453413	20200912_TIMS3_nLC10_FaCo_SA_AF41B-6classes_class3_03_F14_1_1725	nuclei classes 3	13	6	1	0.5	TRUE	1
8	ADA10_HUMAN	10.2053587908685	20200912_TIMS3_nLC10_FaCo_SA_AF41B-6classes_class3_02_F12_1_1724	nuclei classes 3	14	6	1	0.5	TRUE	1
9	ADA10_HUMAN	10.5280280570044	20200912_TIMS3_nLC10_FaCo_SA_AF41B-6classes_class3_01_F10_1_1717	nuclei classes 3	15	6	2	0	FALSE	0
10	ADA10_HUMAN	10.5627618300254	20200912_TIMS3_nLC10_FaCo_SA_AF41B-6classes_class4_03_D8_1_1728	nuclei classes 4	10	6	2	0	FALSE	0
11	ADA10_HUMAN	9.80740169068579	20200912_TIMS3_nLC10_FaCo_SA_AF41B-6classes_class4_02_D6_1_1721	nuclei classes 4	11	6	1	0.5	TRUE	1
12	ADA10_HUMAN	9.81427747713074	20200912_TIMS3_nLC10_FaCo_SA_AF41B-6classes_class4_01_D4_1_1714	nuclei classes 4	12	6	1	0.5	TRUE	1
14	ADA10_HUMAN	10.5427130093918	20200912_TIMS3_nLC10_FaCo_SA_AF41B-6classes_class5_02_D12_1_1722	nuclei classes 5	8	6	2	0	FALSE	0
15	ADA10_HUMAN	10.7111797698084	20200912_TIMS3_nLC10_FaCo_SA_AF41B-6classes_class5_01_D10_1_1715	nuclei classes 5	9	6	2	0	FALSE	0
16	ADA10_HUMAN	10.5098671050948	20200912_TIMS3_nLC10_FaCo_SA_AF41B-6classes_class6_03_F8_1_1730	nuclei classes 6	4	6	2	0	FALSE	0
17	ADA10_HUMAN	9.91664805762667	20200912_TIMS3_nLC10_FaCo_SA_AF41B-6classes_class6_02_F6_1_1723	nuclei classes 6	5	6	2	0	FALSE	0
18	ADA10_HUMAN	10.5290818052708	20200912_TIMS3_nLC10_FaCo_SA_AF41B-6classes_class6_01_F4_1_1716	nuclei classes 6	6	6	2	0	FALSE	0
2	ADAL_HUMAN	11.6775120060533	20200912_TIMS3_nLC10_FaCo_SA_AF41B-6classes_mixed_04_D10_1_1744	mixed	2	3	1	0	FALSE	0
5	ADAL_HUMAN	11.3903419479296	20200912_TIMS3_nLC10_FaCo_SA_AF41B-6classes_class2_02_J6_1_1726	nuclei classes 2	17	3	1	0	FALSE	0
8	ADAL_HUMAN	10.3837930069146	20200912_TIMS3_nLC10_FaCo_SA_AF41B-6classes_class3_02_F12_1_1724	nuclei classes 3	14	3	1	0	FALSE	0
9	ADAL_HUMAN	11.4344447824678	20200912_TIMS3_nLC10_FaCo_SA_AF41B-6classes_class3_01_F10_1_1717	nuclei classes 3	15	3	1	0	FALSE	0
1	ADAM9_HUMAN	10.0494635651318	20200912_TIMS3_nLC10_FaCo_SA_AF41B-6classes_mixed_01_D4_1_1741	mixed	1	3	1	0	FALSE	0
3	ADAM9_HUMAN	8.1669329688695	20200912_TIMS3_nLC10_FaCo_SA_AF41B-6classes_mixed_02_D6_1_1742	mixed	3	3	1	0	FALSE	0
5	ADAM9_HUMAN	9.27508259175946	20200912_TIMS3_nLC10_FaCo_SA_AF41B-6classes_class2_02_J6_1_1726	nuclei classes 2	17	3	1	0	FALSE	0
8	ADAM9_HUMAN	8.57002440144435	20200912_TIMS3_nLC10_FaCo_SA_AF41B-6classes_class3_02_F12_1_1724	nuclei classes 3	14	3	1	0	FALSE	0
10	ADAM9_HUMAN	8.76596559214631	20200912_TIMS3_nLC10_FaCo_SA_AF41B-6classes_class4_03_D8_1_1728	nuclei classes 4	10	3	1	0	FALSE	0
11	ADAM9_HUMAN	9.1804564747457	20200912_TIMS3_nLC10_FaCo_SA_AF41B-6classes_class4_02_D6_1_1721	nuclei classes 4	11	3	1	0	FALSE	0
12	ADAM9_HUMAN	8.44096016532777	20200912_TIMS3_nLC10_FaCo_SA_AF41B-6classes_class4_01_D4_1_1714	nuclei classes 4	12	3	1	0	FALSE	0
15	ADAM9_HUMAN	7.9715401303755	20200912_TIMS3_nLC10_FaCo_SA_AF41B-6classes_class5_01_D10_1_1715	nuclei classes 5	9	3	1	0	FALSE	0
16	ADAM9_HUMAN	9.48515403656429	20200912_TIMS3_nLC10_FaCo_SA_AF41B-6classes_class6_03_F8_1_1730	nuclei classes 6	4	3	1	0	FALSE	0
17	ADAM9_HUMAN	9.81412876270999	20200912_TIMS3_nLC10_FaCo_SA_AF41B-6classes_class6_02_F6_1_1723	nuclei classes 6	5	3	1	0	FALSE	0
18	ADAM9_HUMAN	8.9054492250429	20200912_TIMS3_nLC10_FaCo_SA_AF41B-6classes_class6_01_F4_1_1716	nuclei classes 6	6	3	1	0	FALSE	0
1	ADAS_HUMAN	9.56669546174542	20200912_TIMS3_nLC10_FaCo_SA_AF41B-6classes_mixed_01_D4_1_1741	mixed	1	27	8	0.111111111111111	FALSE	1
2	ADAS_HUMAN	8.58120612595802	20200912_TIMS3_nLC10_FaCo_SA_AF41B-6classes_mixed_04_D10_1_1744	mixed	2	27	2	0.777777777777778	TRUE	7
3	ADAS_HUMAN	9.70120651243234	20200912_TIMS3_nLC10_FaCo_SA_AF41B-6classes_mixed_02_D6_1_1742	mixed	3	27	8	0.111111111111111	FALSE	1
4	ADAS_HUMAN	10.1684450848504	20200912_TIMS3_nLC10_FaCo_SA_AF41B-6classes_class2_03_J8_1_1727	nuclei classes 2	16	27	9	0	FALSE	0
5	ADAS_HUMAN	10.3846786474967	20200912_TIMS3_nLC10_FaCo_SA_AF41B-6classes_class2_02_J6_1_1726	nuclei classes 2	17	27	9	0	FALSE	0
6	ADAS_HUMAN	9.73559205414954	20200912_TIMS3_nLC10_FaCo_SA_AF41B-6classes_class2_01_J4_1_1718	nuclei classes 2	18	27	7	0.222222222222222	FALSE	2
8	ADAS_HUMAN	10.6515904748588	20200912_TIMS3_nLC10_FaCo_SA_AF41B-6classes_class3_02_F12_1_1724	nuclei classes 3	14	27	8	0.111111111111111	FALSE	1
9	ADAS_HUMAN	9.7940607200495	20200912_TIMS3_nLC10_FaCo_SA_AF41B-6classes_class3_01_F10_1_1717	nuclei classes 3	15	27	7	0.222222222222222	FALSE	2
10	ADAS_HUMAN	9.95222426871334	20200912_TIMS3_nLC10_FaCo_SA_AF41B-6classes_class4_03_D8_1_1728	nuclei classes 4	10	27	7	0.222222222222222	FALSE	2
11	ADAS_HUMAN	9.71187176118655	20200912_TIMS3_nLC10_FaCo_SA_AF41B-6classes_class4_02_D6_1_1721	nuclei classes 4	11	27	8	0.111111111111111	FALSE	1
12	ADAS_HUMAN	9.80574500627493	20200912_TIMS3_nLC10_FaCo_SA_AF41B-6classes_class4_01_D4_1_1714	nuclei classes 4	12	27	8	0.111111111111111	FALSE	1
13	ADAS_HUMAN	9.40415673699136	20200912_TIMS3_nLC10_FaCo_SA_AF41B-6classes_class5_03_D14_1_1729	nuclei classes 5	7	27	5	0.444444444444444	FALSE	4
14	ADAS_HUMAN	8.95709856789336	20200912_TIMS3_nLC10_FaCo_SA_AF41B-6classes_class5_02_D12_1_1722	nuclei classes 5	8	27	4	0.555555555555556	TRUE	5
15	ADAS_HUMAN	9.9189311502816	20200912_TIMS3_nLC10_FaCo_SA_AF41B-6classes_class5_01_D10_1_1715	nuclei classes 5	9	27	7	0.222222222222222	FALSE	2
16	ADAS_HUMAN	10.3783083173012	20200912_TIMS3_nLC10_FaCo_SA_AF41B-6classes_class6_03_F8_1_1730	nuclei classes 6	4	27	8	0.111111111111111	FALSE	1
17	ADAS_HUMAN	9.56999619204407	20200912_TIMS3_nLC10_FaCo_SA_AF41B-6classes_class6_02_F6_1_1723	nuclei classes 6	5	27	5	0.444444444444444	FALSE	4
18	ADAS_HUMAN	10.2682815885159	20200912_TIMS3_nLC10_FaCo_SA_AF41B-6classes_class6_01_F4_1_1716	nuclei classes 6	6	27	9	0	FALSE	0
6	ADAT1_HUMAN	9.87028459328106	20200912_TIMS3_nLC10_FaCo_SA_AF41B-6classes_class2_01_J4_1_1718	nuclei classes 2	18	3	1	0	FALSE	0
8	ADAT1_HUMAN	10.1140248728423	20200912_TIMS3_nLC10_FaCo_SA_AF41B-6classes_class3_02_F12_1_1724	nuclei classes 3	14	3	1	0	FALSE	0
10	ADAT1_HUMAN	10.05944275902	20200912_TIMS3_nLC10_FaCo_SA_AF41B-6classes_class4_03_D8_1_1728	nuclei classes 4	10	3	1	0	FALSE	0
11	ADAT1_HUMAN	10.4985355700368	20200912_TIMS3_nLC10_FaCo_SA_AF41B-6classes_class4_02_D6_1_1721	nuclei classes 4	11	3	1	0	FALSE	0
15	ADAT1_HUMAN	9.49423593540234	20200912_TIMS3_nLC10_FaCo_SA_AF41B-6classes_class5_01_D10_1_1715	nuclei classes 5	9	3	1	0	FALSE	0
16	ADAT1_HUMAN	10.0096661645996	20200912_TIMS3_nLC10_FaCo_SA_AF41B-6classes_class6_03_F8_1_1730	nuclei classes 6	4	3	1	0	FALSE	0
18	ADAT1_HUMAN	9.68868323437465	20200912_TIMS3_nLC10_FaCo_SA_AF41B-6classes_class6_01_F4_1_1716	nuclei classes 6	6	3	1	0	FALSE	0
1	ADDA_HUMAN	10.0560964831998	20200912_TIMS3_nLC10_FaCo_SA_AF41B-6classes_mixed_01_D4_1_1741	mixed	1	9	3	0	FALSE	0
3	ADDA_HUMAN	9.91229480325635	20200912_TIMS3_nLC10_FaCo_SA_AF41B-6classes_mixed_02_D6_1_1742	mixed	3	9	2	0.333333333333333	FALSE	1
4	ADDA_HUMAN	10.161234475146	20200912_TIMS3_nLC10_FaCo_SA_AF41B-6classes_class2_03_J8_1_1727	nuclei classes 2	16	9	3	0	FALSE	0
5	ADDA_HUMAN	9.28317647411557	20200912_TIMS3_nLC10_FaCo_SA_AF41B-6classes_class2_02_J6_1_1726	nuclei classes 2	17	9	1	0.666666666666667	TRUE	2
6	ADDA_HUMAN	10.2045418706034	20200912_TIMS3_nLC10_FaCo_SA_AF41B-6classes_class2_01_J4_1_1718	nuclei classes 2	18	9	3	0	FALSE	0
7	ADDA_HUMAN	10.0240325725588	20200912_TIMS3_nLC10_FaCo_SA_AF41B-6classes_class3_03_F14_1_1725	nuclei classes 3	13	9	2	0.333333333333333	FALSE	1
8	ADDA_HUMAN	11.0553653541068	20200912_TIMS3_nLC10_FaCo_SA_AF41B-6classes_class3_02_F12_1_1724	nuclei classes 3	14	9	3	0	FALSE	0
9	ADDA_HUMAN	9.31398710011217	20200912_TIMS3_nLC10_FaCo_SA_AF41B-6classes_class3_01_F10_1_1717	nuclei classes 3	15	9	1	0.666666666666667	TRUE	2
10	ADDA_HUMAN	10.7753672672017	20200912_TIMS3_nLC10_FaCo_SA_AF41B-6classes_class4_03_D8_1_1728	nuclei classes 4	10	9	3	0	FALSE	0
11	ADDA_HUMAN	9.86252859645914	20200912_TIMS3_nLC10_FaCo_SA_AF41B-6classes_class4_02_D6_1_1721	nuclei classes 4	11	9	2	0.333333333333333	FALSE	1
12	ADDA_HUMAN	10.5998117264943	20200912_TIMS3_nLC10_FaCo_SA_AF41B-6classes_class4_01_D4_1_1714	nuclei classes 4	12	9	3	0	FALSE	0
13	ADDA_HUMAN	8.97485388051878	20200912_TIMS3_nLC10_FaCo_SA_AF41B-6classes_class5_03_D14_1_1729	nuclei classes 5	7	9	1	0.666666666666667	TRUE	2
14	ADDA_HUMAN	8.91957349646761	20200912_TIMS3_nLC10_FaCo_SA_AF41B-6classes_class5_02_D12_1_1722	nuclei classes 5	8	9	1	0.666666666666667	TRUE	2
15	ADDA_HUMAN	10.3677094881889	20200912_TIMS3_nLC10_FaCo_SA_AF41B-6classes_class5_01_D10_1_1715	nuclei classes 5	9	9	3	0	FALSE	0
16	ADDA_HUMAN	11.4060986321428	20200912_TIMS3_nLC10_FaCo_SA_AF41B-6classes_class6_03_F8_1_1730	nuclei classes 6	4	9	3	0	FALSE	0
17	ADDA_HUMAN	10.2527256055402	20200912_TIMS3_nLC10_FaCo_SA_AF41B-6classes_class6_02_F6_1_1723	nuclei classes 6	5	9	3	0	FALSE	0
18	ADDA_HUMAN	10.5184779612916	20200912_TIMS3_nLC10_FaCo_SA_AF41B-6classes_class6_01_F4_1_1716	nuclei classes 6	6	9	3	0	FALSE	0
1	ADDG_HUMAN	9.55521551532568	20200912_TIMS3_nLC10_FaCo_SA_AF41B-6classes_mixed_01_D4_1_1741	mixed	1	9	2	0.333333333333333	FALSE	1
3	ADDG_HUMAN	9.71257056218689	20200912_TIMS3_nLC10_FaCo_SA_AF41B-6classes_mixed_02_D6_1_1742	mixed	3	9	2	0.333333333333333	FALSE	1
4	ADDG_HUMAN	8.62331495631019	20200912_TIMS3_nLC10_FaCo_SA_AF41B-6classes_class2_03_J8_1_1727	nuclei classes 2	16	9	2	0.333333333333333	FALSE	1
5	ADDG_HUMAN	9.05680235618271	20200912_TIMS3_nLC10_FaCo_SA_AF41B-6classes_class2_02_J6_1_1726	nuclei classes 2	17	9	2	0.333333333333333	FALSE	1
6	ADDG_HUMAN	9.15495709203526	20200912_TIMS3_nLC10_FaCo_SA_AF41B-6classes_class2_01_J4_1_1718	nuclei classes 2	18	9	2	0.333333333333333	FALSE	1
8	ADDG_HUMAN	9.4184164050547	20200912_TIMS3_nLC10_FaCo_SA_AF41B-6classes_class3_02_F12_1_1724	nuclei classes 3	14	9	2	0.333333333333333	FALSE	1
9	ADDG_HUMAN	9.50177207546295	20200912_TIMS3_nLC10_FaCo_SA_AF41B-6classes_class3_01_F10_1_1717	nuclei classes 3	15	9	2	0.333333333333333	FALSE	1
10	ADDG_HUMAN	9.56691896132646	20200912_TIMS3_nLC10_FaCo_SA_AF41B-6classes_class4_03_D8_1_1728	nuclei classes 4	10	9	3	0	FALSE	0
11	ADDG_HUMAN	9.48655805950553	20200912_TIMS3_nLC10_FaCo_SA_AF41B-6classes_class4_02_D6_1_1721	nuclei classes 4	11	9	2	0.333333333333333	FALSE	1
12	ADDG_HUMAN	9.36729414847713	20200912_TIMS3_nLC10_FaCo_SA_AF41B-6classes_class4_01_D4_1_1714	nuclei classes 4	12	9	2	0.333333333333333	FALSE	1
13	ADDG_HUMAN	8.86465033838397	20200912_TIMS3_nLC10_FaCo_SA_AF41B-6classes_class5_03_D14_1_1729	nuclei classes 5	7	9	1	0.666666666666667	TRUE	2
14	ADDG_HUMAN	8.74776492855828	20200912_TIMS3_nLC10_FaCo_SA_AF41B-6classes_class5_02_D12_1_1722	nuclei classes 5	8	9	1	0.666666666666667	TRUE	2
15	ADDG_HUMAN	9.42495820053346	20200912_TIMS3_nLC10_FaCo_SA_AF41B-6classes_class5_01_D10_1_1715	nuclei classes 5	9	9	3	0	FALSE	0
16	ADDG_HUMAN	10.4268246470683	20200912_TIMS3_nLC10_FaCo_SA_AF41B-6classes_class6_03_F8_1_1730	nuclei classes 6	4	9	3	0	FALSE	0
17	ADDG_HUMAN	9.72636630910063	20200912_TIMS3_nLC10_FaCo_SA_AF41B-6classes_class6_02_F6_1_1723	nuclei classes 6	5	9	2	0.333333333333333	FALSE	1
18	ADDG_HUMAN	10.2635893661281	20200912_TIMS3_nLC10_FaCo_SA_AF41B-6classes_class6_01_F4_1_1716	nuclei classes 6	6	9	3	0	FALSE	0
4	ADGB_HUMAN	9.20585814234368	20200912_TIMS3_nLC10_FaCo_SA_AF41B-6classes_class2_03_J8_1_1727	nuclei classes 2	16	9	1	0.666666666666667	TRUE	2
5	ADGB_HUMAN	9.51553388726322	20200912_TIMS3_nLC10_FaCo_SA_AF41B-6classes_class2_02_J6_1_1726	nuclei classes 2	17	9	1	0.666666666666667	TRUE	2
6	ADGB_HUMAN	10.2711336083453	20200912_TIMS3_nLC10_FaCo_SA_AF41B-6classes_class2_01_J4_1_1718	nuclei classes 2	18	9	2	0.333333333333333	FALSE	1
8	ADGB_HUMAN	9.2585327680195	20200912_TIMS3_nLC10_FaCo_SA_AF41B-6classes_class3_02_F12_1_1724	nuclei classes 3	14	9	1	0.666666666666667	TRUE	2
9	ADGB_HUMAN	8.95544486518911	20200912_TIMS3_nLC10_FaCo_SA_AF41B-6classes_class3_01_F10_1_1717	nuclei classes 3	15	9	1	0.666666666666667	TRUE	2
11	ADGB_HUMAN	10.0105168463271	20200912_TIMS3_nLC10_FaCo_SA_AF41B-6classes_class4_02_D6_1_1721	nuclei classes 4	11	9	2	0.333333333333333	FALSE	1
13	ADGB_HUMAN	9.24605643289675	20200912_TIMS3_nLC10_FaCo_SA_AF41B-6classes_class5_03_D14_1_1729	nuclei classes 5	7	9	1	0.666666666666667	TRUE	2
14	ADGB_HUMAN	9.10399424451648	20200912_TIMS3_nLC10_FaCo_SA_AF41B-6classes_class5_02_D12_1_1722	nuclei classes 5	8	9	1	0.666666666666667	TRUE	2
15	ADGB_HUMAN	9.03655977044089	20200912_TIMS3_nLC10_FaCo_SA_AF41B-6classes_class5_01_D10_1_1715	nuclei classes 5	9	9	1	0.666666666666667	TRUE	2
17	ADGB_HUMAN	9.00056471046479	20200912_TIMS3_nLC10_FaCo_SA_AF41B-6classes_class6_02_F6_1_1723	nuclei classes 6	5	9	1	0.666666666666667	TRUE	2
18	ADGB_HUMAN	9.16483483172858	20200912_TIMS3_nLC10_FaCo_SA_AF41B-6classes_class6_01_F4_1_1716	nuclei classes 6	6	9	2	0.333333333333333	FALSE	1
1	ADH7_HUMAN	10.0494540676874	20200912_TIMS3_nLC10_FaCo_SA_AF41B-6classes_mixed_01_D4_1_1741	mixed	1	3	1	0	FALSE	0
4	ADH7_HUMAN	11.3757968314771	20200912_TIMS3_nLC10_FaCo_SA_AF41B-6classes_class2_03_J8_1_1727	nuclei classes 2	16	3	1	0	FALSE	0
5	ADH7_HUMAN	10.9875698429911	20200912_TIMS3_nLC10_FaCo_SA_AF41B-6classes_class2_02_J6_1_1726	nuclei classes 2	17	3	1	0	FALSE	0
8	ADH7_HUMAN	10.0191673751449	20200912_TIMS3_nLC10_FaCo_SA_AF41B-6classes_class3_02_F12_1_1724	nuclei classes 3	14	3	1	0	FALSE	0
10	ADH7_HUMAN	11.2636767341164	20200912_TIMS3_nLC10_FaCo_SA_AF41B-6classes_class4_03_D8_1_1728	nuclei classes 4	10	3	1	0	FALSE	0
1	ADHX_HUMAN	8.9806391498214	20200912_TIMS3_nLC10_FaCo_SA_AF41B-6classes_mixed_01_D4_1_1741	mixed	1	6	1	0.5	TRUE	1
2	ADHX_HUMAN	9.14566777904986	20200912_TIMS3_nLC10_FaCo_SA_AF41B-6classes_mixed_04_D10_1_1744	mixed	2	6	1	0.5	TRUE	1
3	ADHX_HUMAN	9.09516438395258	20200912_TIMS3_nLC10_FaCo_SA_AF41B-6classes_mixed_02_D6_1_1742	mixed	3	6	1	0.5	TRUE	1
4	ADHX_HUMAN	10.7652564528	20200912_TIMS3_nLC10_FaCo_SA_AF41B-6classes_class2_03_J8_1_1727	nuclei classes 2	16	6	1	0.5	TRUE	1
7	ADHX_HUMAN	9.88141314549982	20200912_TIMS3_nLC10_FaCo_SA_AF41B-6classes_class3_03_F14_1_1725	nuclei classes 3	13	6	1	0.5	TRUE	1
8	ADHX_HUMAN	9.79588620384471	20200912_TIMS3_nLC10_FaCo_SA_AF41B-6classes_class3_02_F12_1_1724	nuclei classes 3	14	6	1	0.5	TRUE	1
10	ADHX_HUMAN	10.7449019434237	20200912_TIMS3_nLC10_FaCo_SA_AF41B-6classes_class4_03_D8_1_1728	nuclei classes 4	10	6	2	0	FALSE	0
11	ADHX_HUMAN	10.3040883055275	20200912_TIMS3_nLC10_FaCo_SA_AF41B-6classes_class4_02_D6_1_1721	nuclei classes 4	11	6	1	0.5	TRUE	1
12	ADHX_HUMAN	10.1527127149312	20200912_TIMS3_nLC10_FaCo_SA_AF41B-6classes_class4_01_D4_1_1714	nuclei classes 4	12	6	2	0	FALSE	0
15	ADHX_HUMAN	9.99777195072107	20200912_TIMS3_nLC10_FaCo_SA_AF41B-6classes_class5_01_D10_1_1715	nuclei classes 5	9	6	2	0	FALSE	0
16	ADHX_HUMAN	9.51838031785424	20200912_TIMS3_nLC10_FaCo_SA_AF41B-6classes_class6_03_F8_1_1730	nuclei classes 6	4	6	1	0.5	TRUE	1
3	ADK_HUMAN	8.96196704200214	20200912_TIMS3_nLC10_FaCo_SA_AF41B-6classes_mixed_02_D6_1_1742	mixed	3	9	1	0.666666666666667	TRUE	2
4	ADK_HUMAN	9.49385793364963	20200912_TIMS3_nLC10_FaCo_SA_AF41B-6classes_class2_03_J8_1_1727	nuclei classes 2	16	9	2	0.333333333333333	FALSE	1
5	ADK_HUMAN	8.60917574048053	20200912_TIMS3_nLC10_FaCo_SA_AF41B-6classes_class2_02_J6_1_1726	nuclei classes 2	17	9	1	0.666666666666667	TRUE	2
6	ADK_HUMAN	9.5910728195694	20200912_TIMS3_nLC10_FaCo_SA_AF41B-6classes_class2_01_J4_1_1718	nuclei classes 2	18	9	2	0.333333333333333	FALSE	1
7	ADK_HUMAN	8.67014875595236	20200912_TIMS3_nLC10_FaCo_SA_AF41B-6classes_class3_03_F14_1_1725	nuclei classes 3	13	9	1	0.666666666666667	TRUE	2
8	ADK_HUMAN	9.38700178327932	20200912_TIMS3_nLC10_FaCo_SA_AF41B-6classes_class3_02_F12_1_1724	nuclei classes 3	14	9	2	0.333333333333333	FALSE	1
10	ADK_HUMAN	9.98529782730463	20200912_TIMS3_nLC10_FaCo_SA_AF41B-6classes_class4_03_D8_1_1728	nuclei classes 4	10	9	3	0	FALSE	0
11	ADK_HUMAN	10.410378640108	20200912_TIMS3_nLC10_FaCo_SA_AF41B-6classes_class4_02_D6_1_1721	nuclei classes 4	11	9	3	0	FALSE	0
12	ADK_HUMAN	9.25415038271688	20200912_TIMS3_nLC10_FaCo_SA_AF41B-6classes_class4_01_D4_1_1714	nuclei classes 4	12	9	2	0.333333333333333	FALSE	1
14	ADK_HUMAN	8.35732084574031	20200912_TIMS3_nLC10_FaCo_SA_AF41B-6classes_class5_02_D12_1_1722	nuclei classes 5	8	9	1	0.666666666666667	TRUE	2
15	ADK_HUMAN	8.94410020070124	20200912_TIMS3_nLC10_FaCo_SA_AF41B-6classes_class5_01_D10_1_1715	nuclei classes 5	9	9	2	0.333333333333333	FALSE	1
16	ADK_HUMAN	8.46558108692835	20200912_TIMS3_nLC10_FaCo_SA_AF41B-6classes_class6_03_F8_1_1730	nuclei classes 6	4	9	1	0.666666666666667	TRUE	2
17	ADK_HUMAN	8.48640112935642	20200912_TIMS3_nLC10_FaCo_SA_AF41B-6classes_class6_02_F6_1_1723	nuclei classes 6	5	9	1	0.666666666666667	TRUE	2
18	ADK_HUMAN	9.26656119560202	20200912_TIMS3_nLC10_FaCo_SA_AF41B-6classes_class6_01_F4_1_1716	nuclei classes 6	6	9	1	0.666666666666667	TRUE	2
1	ADNP_HUMAN	10.3094382912806	20200912_TIMS3_nLC10_FaCo_SA_AF41B-6classes_mixed_01_D4_1_1741	mixed	1	90	23	0.233333333333333	FALSE	7
2	ADNP_HUMAN	9.26134648940101	20200912_TIMS3_nLC10_FaCo_SA_AF41B-6classes_mixed_04_D10_1_1744	mixed	2	90	9	0.7	TRUE	21
3	ADNP_HUMAN	10.5836127959849	20200912_TIMS3_nLC10_FaCo_SA_AF41B-6classes_mixed_02_D6_1_1742	mixed	3	90	25	0.166666666666667	FALSE	5
4	ADNP_HUMAN	10.3865001015085	20200912_TIMS3_nLC10_FaCo_SA_AF41B-6classes_class2_03_J8_1_1727	nuclei classes 2	16	90	24	0.2	FALSE	6
5	ADNP_HUMAN	10.4225582746409	20200912_TIMS3_nLC10_FaCo_SA_AF41B-6classes_class2_02_J6_1_1726	nuclei classes 2	17	90	23	0.233333333333333	FALSE	7
6	ADNP_HUMAN	10.7096578233605	20200912_TIMS3_nLC10_FaCo_SA_AF41B-6classes_class2_01_J4_1_1718	nuclei classes 2	18	90	27	0.1	FALSE	3
7	ADNP_HUMAN	9.73586807677371	20200912_TIMS3_nLC10_FaCo_SA_AF41B-6classes_class3_03_F14_1_1725	nuclei classes 3	13	90	18	0.4	FALSE	12
8	ADNP_HUMAN	10.4569332107579	20200912_TIMS3_nLC10_FaCo_SA_AF41B-6classes_class3_02_F12_1_1724	nuclei classes 3	14	90	24	0.2	FALSE	6
9	ADNP_HUMAN	9.95409733307846	20200912_TIMS3_nLC10_FaCo_SA_AF41B-6classes_class3_01_F10_1_1717	nuclei classes 3	15	90	19	0.366666666666667	FALSE	11
10	ADNP_HUMAN	10.2315787607762	20200912_TIMS3_nLC10_FaCo_SA_AF41B-6classes_class4_03_D8_1_1728	nuclei classes 4	10	90	27	0.1	FALSE	3
11	ADNP_HUMAN	10.4430581996831	20200912_TIMS3_nLC10_FaCo_SA_AF41B-6classes_class4_02_D6_1_1721	nuclei classes 4	11	90	27	0.1	FALSE	3
12	ADNP_HUMAN	10.4735002324424	20200912_TIMS3_nLC10_FaCo_SA_AF41B-6classes_class4_01_D4_1_1714	nuclei classes 4	12	90	27	0.1	FALSE	3
13	ADNP_HUMAN	9.81001606908956	20200912_TIMS3_nLC10_FaCo_SA_AF41B-6classes_class5_03_D14_1_1729	nuclei classes 5	7	90	18	0.4	FALSE	12
14	ADNP_HUMAN	9.60558559131003	20200912_TIMS3_nLC10_FaCo_SA_AF41B-6classes_class5_02_D12_1_1722	nuclei classes 5	8	90	17	0.433333333333333	FALSE	13
15	ADNP_HUMAN	10.6223847328885	20200912_TIMS3_nLC10_FaCo_SA_AF41B-6classes_class5_01_D10_1_1715	nuclei classes 5	9	90	27	0.1	FALSE	3
16	ADNP_HUMAN	9.94215170315501	20200912_TIMS3_nLC10_FaCo_SA_AF41B-6classes_class6_03_F8_1_1730	nuclei classes 6	4	90	20	0.333333333333333	FALSE	10
17	ADNP_HUMAN	9.52060717747107	20200912_TIMS3_nLC10_FaCo_SA_AF41B-6classes_class6_02_F6_1_1723	nuclei classes 6	5	90	16	0.466666666666667	FALSE	14
18	ADNP_HUMAN	10.1309511369822	20200912_TIMS3_nLC10_FaCo_SA_AF41B-6classes_class6_01_F4_1_1716	nuclei classes 6	6	90	21	0.3	FALSE	9
4	ADNP2_HUMAN	8.55723529826947	20200912_TIMS3_nLC10_FaCo_SA_AF41B-6classes_class2_03_J8_1_1727	nuclei classes 2	16	3	1	0	FALSE	0
6	ADNP2_HUMAN	8.31597354129671	20200912_TIMS3_nLC10_FaCo_SA_AF41B-6classes_class2_01_J4_1_1718	nuclei classes 2	18	3	1	0	FALSE	0
9	ADNP2_HUMAN	8.63651503243296	20200912_TIMS3_nLC10_FaCo_SA_AF41B-6classes_class3_01_F10_1_1717	nuclei classes 3	15	3	1	0	FALSE	0
11	ADNP2_HUMAN	8.02131975236952	20200912_TIMS3_nLC10_FaCo_SA_AF41B-6classes_class4_02_D6_1_1721	nuclei classes 4	11	3	1	0	FALSE	0
1	ADPPT_HUMAN	10.100235964626	20200912_TIMS3_nLC10_FaCo_SA_AF41B-6classes_mixed_01_D4_1_1741	mixed	1	15	4	0.2	FALSE	1
2	ADPPT_HUMAN	9.1624313068186	20200912_TIMS3_nLC10_FaCo_SA_AF41B-6classes_mixed_04_D10_1_1744	mixed	2	15	3	0.4	FALSE	2
3	ADPPT_HUMAN	10.4176715913329	20200912_TIMS3_nLC10_FaCo_SA_AF41B-6classes_mixed_02_D6_1_1742	mixed	3	15	5	0	FALSE	0
4	ADPPT_HUMAN	10.012173885027	20200912_TIMS3_nLC10_FaCo_SA_AF41B-6classes_class2_03_J8_1_1727	nuclei classes 2	16	15	4	0.2	FALSE	1
5	ADPPT_HUMAN	10.0107041000742	20200912_TIMS3_nLC10_FaCo_SA_AF41B-6classes_class2_02_J6_1_1726	nuclei classes 2	17	15	5	0	FALSE	0
6	ADPPT_HUMAN	10.122407114848	20200912_TIMS3_nLC10_FaCo_SA_AF41B-6classes_class2_01_J4_1_1718	nuclei classes 2	18	15	4	0.2	FALSE	1
7	ADPPT_HUMAN	9.14719598375616	20200912_TIMS3_nLC10_FaCo_SA_AF41B-6classes_class3_03_F14_1_1725	nuclei classes 3	13	15	2	0.6	TRUE	3
8	ADPPT_HUMAN	10.2157182910453	20200912_TIMS3_nLC10_FaCo_SA_AF41B-6classes_class3_02_F12_1_1724	nuclei classes 3	14	15	4	0.2	FALSE	1
9	ADPPT_HUMAN	9.62034692867354	20200912_TIMS3_nLC10_FaCo_SA_AF41B-6classes_class3_01_F10_1_1717	nuclei classes 3	15	15	3	0.4	FALSE	2
10	ADPPT_HUMAN	10.5439163517116	20200912_TIMS3_nLC10_FaCo_SA_AF41B-6classes_class4_03_D8_1_1728	nuclei classes 4	10	15	4	0.2	FALSE	1
11	ADPPT_HUMAN	10.2519416223565	20200912_TIMS3_nLC10_FaCo_SA_AF41B-6classes_class4_02_D6_1_1721	nuclei classes 4	11	15	4	0.2	FALSE	1
12	ADPPT_HUMAN	10.4016100737161	20200912_TIMS3_nLC10_FaCo_SA_AF41B-6classes_class4_01_D4_1_1714	nuclei classes 4	12	15	5	0	FALSE	0
13	ADPPT_HUMAN	9.38900232352562	20200912_TIMS3_nLC10_FaCo_SA_AF41B-6classes_class5_03_D14_1_1729	nuclei classes 5	7	15	3	0.4	FALSE	2
14	ADPPT_HUMAN	8.95139130991889	20200912_TIMS3_nLC10_FaCo_SA_AF41B-6classes_class5_02_D12_1_1722	nuclei classes 5	8	15	2	0.6	TRUE	3
15	ADPPT_HUMAN	10.1153917016952	20200912_TIMS3_nLC10_FaCo_SA_AF41B-6classes_class5_01_D10_1_1715	nuclei classes 5	9	15	3	0.4	FALSE	2
16	ADPPT_HUMAN	9.73310289855475	20200912_TIMS3_nLC10_FaCo_SA_AF41B-6classes_class6_03_F8_1_1730	nuclei classes 6	4	15	3	0.4	FALSE	2
17	ADPPT_HUMAN	9.97773485505816	20200912_TIMS3_nLC10_FaCo_SA_AF41B-6classes_class6_02_F6_1_1723	nuclei classes 6	5	15	4	0.2	FALSE	1
18	ADPPT_HUMAN	10.0446480177978	20200912_TIMS3_nLC10_FaCo_SA_AF41B-6classes_class6_01_F4_1_1716	nuclei classes 6	6	15	3	0.4	FALSE	2
1	ADRM1_HUMAN	10.1466797979003	20200912_TIMS3_nLC10_FaCo_SA_AF41B-6classes_mixed_01_D4_1_1741	mixed	1	6	2	0	FALSE	0
2	ADRM1_HUMAN	9.84502170985092	20200912_TIMS3_nLC10_FaCo_SA_AF41B-6classes_mixed_04_D10_1_1744	mixed	2	6	2	0	FALSE	0
3	ADRM1_HUMAN	10.475867188131	20200912_TIMS3_nLC10_FaCo_SA_AF41B-6classes_mixed_02_D6_1_1742	mixed	3	6	2	0	FALSE	0
4	ADRM1_HUMAN	10.2983535294631	20200912_TIMS3_nLC10_FaCo_SA_AF41B-6classes_class2_03_J8_1_1727	nuclei classes 2	16	6	2	0	FALSE	0
5	ADRM1_HUMAN	9.89203073815423	20200912_TIMS3_nLC10_FaCo_SA_AF41B-6classes_class2_02_J6_1_1726	nuclei classes 2	17	6	1	0.5	TRUE	1
6	ADRM1_HUMAN	10.1206007215538	20200912_TIMS3_nLC10_FaCo_SA_AF41B-6classes_class2_01_J4_1_1718	nuclei classes 2	18	6	1	0.5	TRUE	1
7	ADRM1_HUMAN	9.71738967886017	20200912_TIMS3_nLC10_FaCo_SA_AF41B-6classes_class3_03_F14_1_1725	nuclei classes 3	13	6	1	0.5	TRUE	1
8	ADRM1_HUMAN	10.0906528865299	20200912_TIMS3_nLC10_FaCo_SA_AF41B-6classes_class3_02_F12_1_1724	nuclei classes 3	14	6	1	0.5	TRUE	1
9	ADRM1_HUMAN	10.1517324476076	20200912_TIMS3_nLC10_FaCo_SA_AF41B-6classes_class3_01_F10_1_1717	nuclei classes 3	15	6	1	0.5	TRUE	1
10	ADRM1_HUMAN	9.57525661009167	20200912_TIMS3_nLC10_FaCo_SA_AF41B-6classes_class4_03_D8_1_1728	nuclei classes 4	10	6	1	0.5	TRUE	1
11	ADRM1_HUMAN	10.0358398102273	20200912_TIMS3_nLC10_FaCo_SA_AF41B-6classes_class4_02_D6_1_1721	nuclei classes 4	11	6	1	0.5	TRUE	1
12	ADRM1_HUMAN	10.3075148163279	20200912_TIMS3_nLC10_FaCo_SA_AF41B-6classes_class4_01_D4_1_1714	nuclei classes 4	12	6	1	0.5	TRUE	1
13	ADRM1_HUMAN	8.0829059009483	20200912_TIMS3_nLC10_FaCo_SA_AF41B-6classes_class5_03_D14_1_1729	nuclei classes 5	7	6	1	0.5	TRUE	1
14	ADRM1_HUMAN	9.93378927175618	20200912_TIMS3_nLC10_FaCo_SA_AF41B-6classes_class5_02_D12_1_1722	nuclei classes 5	8	6	1	0.5	TRUE	1
15	ADRM1_HUMAN	10.1824368354728	20200912_TIMS3_nLC10_FaCo_SA_AF41B-6classes_class5_01_D10_1_1715	nuclei classes 5	9	6	1	0.5	TRUE	1
16	ADRM1_HUMAN	9.69584752926198	20200912_TIMS3_nLC10_FaCo_SA_AF41B-6classes_class6_03_F8_1_1730	nuclei classes 6	4	6	1	0.5	TRUE	1
17	ADRM1_HUMAN	9.36222373154982	20200912_TIMS3_nLC10_FaCo_SA_AF41B-6classes_class6_02_F6_1_1723	nuclei classes 6	5	6	1	0.5	TRUE	1
18	ADRM1_HUMAN	10.365494560315	20200912_TIMS3_nLC10_FaCo_SA_AF41B-6classes_class6_01_F4_1_1716	nuclei classes 6	6	6	2	0	FALSE	0
1	ADRO_HUMAN	8.78304927542115	20200912_TIMS3_nLC10_FaCo_SA_AF41B-6classes_mixed_01_D4_1_1741	mixed	1	57	7	0.631578947368421	TRUE	12
2	ADRO_HUMAN	8.37159520323599	20200912_TIMS3_nLC10_FaCo_SA_AF41B-6classes_mixed_04_D10_1_1744	mixed	2	57	4	0.789473684210526	TRUE	15
3	ADRO_HUMAN	8.84019469129083	20200912_TIMS3_nLC10_FaCo_SA_AF41B-6classes_mixed_02_D6_1_1742	mixed	3	57	7	0.631578947368421	TRUE	12
4	ADRO_HUMAN	9.60692388125753	20200912_TIMS3_nLC10_FaCo_SA_AF41B-6classes_class2_03_J8_1_1727	nuclei classes 2	16	57	11	0.421052631578947	FALSE	8
5	ADRO_HUMAN	9.24359468490174	20200912_TIMS3_nLC10_FaCo_SA_AF41B-6classes_class2_02_J6_1_1726	nuclei classes 2	17	57	10	0.473684210526316	FALSE	9
6	ADRO_HUMAN	9.14838280438499	20200912_TIMS3_nLC10_FaCo_SA_AF41B-6classes_class2_01_J4_1_1718	nuclei classes 2	18	57	9	0.526315789473684	TRUE	10
7	ADRO_HUMAN	8.1820936881484	20200912_TIMS3_nLC10_FaCo_SA_AF41B-6classes_class3_03_F14_1_1725	nuclei classes 3	13	57	4	0.789473684210526	TRUE	15
8	ADRO_HUMAN	8.88212457710119	20200912_TIMS3_nLC10_FaCo_SA_AF41B-6classes_class3_02_F12_1_1724	nuclei classes 3	14	57	8	0.578947368421053	TRUE	11
9	ADRO_HUMAN	8.21963219542823	20200912_TIMS3_nLC10_FaCo_SA_AF41B-6classes_class3_01_F10_1_1717	nuclei classes 3	15	57	4	0.789473684210526	TRUE	15
10	ADRO_HUMAN	11.4506528265213	20200912_TIMS3_nLC10_FaCo_SA_AF41B-6classes_class4_03_D8_1_1728	nuclei classes 4	10	57	19	0	FALSE	0
11	ADRO_HUMAN	10.8759660611159	20200912_TIMS3_nLC10_FaCo_SA_AF41B-6classes_class4_02_D6_1_1721	nuclei classes 4	11	57	19	0	FALSE	0
12	ADRO_HUMAN	10.5688379349316	20200912_TIMS3_nLC10_FaCo_SA_AF41B-6classes_class4_01_D4_1_1714	nuclei classes 4	12	57	17	0.105263157894737	FALSE	2
13	ADRO_HUMAN	9.23422551640016	20200912_TIMS3_nLC10_FaCo_SA_AF41B-6classes_class5_03_D14_1_1729	nuclei classes 5	7	57	8	0.578947368421053	TRUE	11
14	ADRO_HUMAN	8.38297979819316	20200912_TIMS3_nLC10_FaCo_SA_AF41B-6classes_class5_02_D12_1_1722	nuclei classes 5	8	57	5	0.736842105263158	TRUE	14
15	ADRO_HUMAN	8.69047204579063	20200912_TIMS3_nLC10_FaCo_SA_AF41B-6classes_class5_01_D10_1_1715	nuclei classes 5	9	57	5	0.736842105263158	TRUE	14
16	ADRO_HUMAN	9.88212601664624	20200912_TIMS3_nLC10_FaCo_SA_AF41B-6classes_class6_03_F8_1_1730	nuclei classes 6	4	57	11	0.421052631578947	FALSE	8
17	ADRO_HUMAN	9.33101170815313	20200912_TIMS3_nLC10_FaCo_SA_AF41B-6classes_class6_02_F6_1_1723	nuclei classes 6	5	57	9	0.526315789473684	TRUE	10
18	ADRO_HUMAN	8.88032287648704	20200912_TIMS3_nLC10_FaCo_SA_AF41B-6classes_class6_01_F4_1_1716	nuclei classes 6	6	57	8	0.578947368421053	TRUE	11
1	ADT2_HUMAN	11.2131865602435	20200912_TIMS3_nLC10_FaCo_SA_AF41B-6classes_mixed_01_D4_1_1741	mixed	1	36	11	0.0833333333333334	FALSE	1
2	ADT2_HUMAN	10.3869737516601	20200912_TIMS3_nLC10_FaCo_SA_AF41B-6classes_mixed_04_D10_1_1744	mixed	2	36	8	0.333333333333333	FALSE	4
3	ADT2_HUMAN	11.5502786218484	20200912_TIMS3_nLC10_FaCo_SA_AF41B-6classes_mixed_02_D6_1_1742	mixed	3	36	12	0	FALSE	0
4	ADT2_HUMAN	11.8313505605622	20200912_TIMS3_nLC10_FaCo_SA_AF41B-6classes_class2_03_J8_1_1727	nuclei classes 2	16	36	12	0	FALSE	0
5	ADT2_HUMAN	11.5280705895417	20200912_TIMS3_nLC10_FaCo_SA_AF41B-6classes_class2_02_J6_1_1726	nuclei classes 2	17	36	10	0.166666666666667	FALSE	2
6	ADT2_HUMAN	11.7082882492525	20200912_TIMS3_nLC10_FaCo_SA_AF41B-6classes_class2_01_J4_1_1718	nuclei classes 2	18	36	10	0.166666666666667	FALSE	2
7	ADT2_HUMAN	10.8207527498748	20200912_TIMS3_nLC10_FaCo_SA_AF41B-6classes_class3_03_F14_1_1725	nuclei classes 3	13	36	9	0.25	FALSE	3
8	ADT2_HUMAN	11.5084963932815	20200912_TIMS3_nLC10_FaCo_SA_AF41B-6classes_class3_02_F12_1_1724	nuclei classes 3	14	36	11	0.0833333333333334	FALSE	1
9	ADT2_HUMAN	11.3706804601389	20200912_TIMS3_nLC10_FaCo_SA_AF41B-6classes_class3_01_F10_1_1717	nuclei classes 3	15	36	10	0.166666666666667	FALSE	2
10	ADT2_HUMAN	11.8207248589148	20200912_TIMS3_nLC10_FaCo_SA_AF41B-6classes_class4_03_D8_1_1728	nuclei classes 4	10	36	10	0.166666666666667	FALSE	2
11	ADT2_HUMAN	11.6917559754241	20200912_TIMS3_nLC10_FaCo_SA_AF41B-6classes_class4_02_D6_1_1721	nuclei classes 4	11	36	11	0.0833333333333334	FALSE	1
12	ADT2_HUMAN	11.893971868152	20200912_TIMS3_nLC10_FaCo_SA_AF41B-6classes_class4_01_D4_1_1714	nuclei classes 4	12	36	11	0.0833333333333334	FALSE	1
13	ADT2_HUMAN	11.2607848563586	20200912_TIMS3_nLC10_FaCo_SA_AF41B-6classes_class5_03_D14_1_1729	nuclei classes 5	7	36	9	0.25	FALSE	3
14	ADT2_HUMAN	11.0242657441628	20200912_TIMS3_nLC10_FaCo_SA_AF41B-6classes_class5_02_D12_1_1722	nuclei classes 5	8	36	10	0.166666666666667	FALSE	2
15	ADT2_HUMAN	11.7413470410628	20200912_TIMS3_nLC10_FaCo_SA_AF41B-6classes_class5_01_D10_1_1715	nuclei classes 5	9	36	10	0.166666666666667	FALSE	2
16	ADT2_HUMAN	11.6512438717192	20200912_TIMS3_nLC10_FaCo_SA_AF41B-6classes_class6_03_F8_1_1730	nuclei classes 6	4	36	10	0.166666666666667	FALSE	2
17	ADT2_HUMAN	11.7742273133271	20200912_TIMS3_nLC10_FaCo_SA_AF41B-6classes_class6_02_F6_1_1723	nuclei classes 6	5	36	10	0.166666666666667	FALSE	2
18	ADT2_HUMAN	11.9618676349989	20200912_TIMS3_nLC10_FaCo_SA_AF41B-6classes_class6_01_F4_1_1716	nuclei classes 6	6	36	10	0.166666666666667	FALSE	2
1	ADT3_HUMAN	9.67622985396311	20200912_TIMS3_nLC10_FaCo_SA_AF41B-6classes_mixed_01_D4_1_1741	mixed	1	12	2	0.5	TRUE	2
2	ADT3_HUMAN	9.3085897097963	20200912_TIMS3_nLC10_FaCo_SA_AF41B-6classes_mixed_04_D10_1_1744	mixed	2	12	1	0.75	TRUE	3
3	ADT3_HUMAN	8.91578673056105	20200912_TIMS3_nLC10_FaCo_SA_AF41B-6classes_mixed_02_D6_1_1742	mixed	3	12	1	0.75	TRUE	3
4	ADT3_HUMAN	9.91707242417711	20200912_TIMS3_nLC10_FaCo_SA_AF41B-6classes_class2_03_J8_1_1727	nuclei classes 2	16	12	2	0.5	TRUE	2
5	ADT3_HUMAN	10.335044484703	20200912_TIMS3_nLC10_FaCo_SA_AF41B-6classes_class2_02_J6_1_1726	nuclei classes 2	17	12	2	0.5	TRUE	2
6	ADT3_HUMAN	9.98893856025616	20200912_TIMS3_nLC10_FaCo_SA_AF41B-6classes_class2_01_J4_1_1718	nuclei classes 2	18	12	2	0.5	TRUE	2
7	ADT3_HUMAN	9.18787523463398	20200912_TIMS3_nLC10_FaCo_SA_AF41B-6classes_class3_03_F14_1_1725	nuclei classes 3	13	12	1	0.75	TRUE	3
8	ADT3_HUMAN	9.91032561344572	20200912_TIMS3_nLC10_FaCo_SA_AF41B-6classes_class3_02_F12_1_1724	nuclei classes 3	14	12	2	0.5	TRUE	2
9	ADT3_HUMAN	9.68640713620611	20200912_TIMS3_nLC10_FaCo_SA_AF41B-6classes_class3_01_F10_1_1717	nuclei classes 3	15	12	2	0.5	TRUE	2
10	ADT3_HUMAN	10.9584920017043	20200912_TIMS3_nLC10_FaCo_SA_AF41B-6classes_class4_03_D8_1_1728	nuclei classes 4	10	12	4	0	FALSE	0
11	ADT3_HUMAN	10.3975909102052	20200912_TIMS3_nLC10_FaCo_SA_AF41B-6classes_class4_02_D6_1_1721	nuclei classes 4	11	12	3	0.25	FALSE	1
12	ADT3_HUMAN	10.5254164013309	20200912_TIMS3_nLC10_FaCo_SA_AF41B-6classes_class4_01_D4_1_1714	nuclei classes 4	12	12	3	0.25	FALSE	1
13	ADT3_HUMAN	9.81703015100521	20200912_TIMS3_nLC10_FaCo_SA_AF41B-6classes_class5_03_D14_1_1729	nuclei classes 5	7	12	2	0.5	TRUE	2
14	ADT3_HUMAN	9.00326055302681	20200912_TIMS3_nLC10_FaCo_SA_AF41B-6classes_class5_02_D12_1_1722	nuclei classes 5	8	12	1	0.75	TRUE	3
15	ADT3_HUMAN	10.7508203931298	20200912_TIMS3_nLC10_FaCo_SA_AF41B-6classes_class5_01_D10_1_1715	nuclei classes 5	9	12	3	0.25	FALSE	1
16	ADT3_HUMAN	10.2370658448356	20200912_TIMS3_nLC10_FaCo_SA_AF41B-6classes_class6_03_F8_1_1730	nuclei classes 6	4	12	3	0.25	FALSE	1
17	ADT3_HUMAN	10.0416319927143	20200912_TIMS3_nLC10_FaCo_SA_AF41B-6classes_class6_02_F6_1_1723	nuclei classes 6	5	12	2	0.5	TRUE	2
18	ADT3_HUMAN	10.7647303518489	20200912_TIMS3_nLC10_FaCo_SA_AF41B-6classes_class6_01_F4_1_1716	nuclei classes 6	6	12	3	0.25	FALSE	1
3	AF1Q_HUMAN	8.71276434156388	20200912_TIMS3_nLC10_FaCo_SA_AF41B-6classes_mixed_02_D6_1_1742	mixed	3	3	1	0	FALSE	0
4	AF1Q_HUMAN	9.66576291300243	20200912_TIMS3_nLC10_FaCo_SA_AF41B-6classes_class2_03_J8_1_1727	nuclei classes 2	16	3	1	0	FALSE	0
6	AF1Q_HUMAN	9.31922882427322	20200912_TIMS3_nLC10_FaCo_SA_AF41B-6classes_class2_01_J4_1_1718	nuclei classes 2	18	3	1	0	FALSE	0
9	AF1Q_HUMAN	9.73403734080737	20200912_TIMS3_nLC10_FaCo_SA_AF41B-6classes_class3_01_F10_1_1717	nuclei classes 3	15	3	1	0	FALSE	0
10	AF1Q_HUMAN	9.66201488567093	20200912_TIMS3_nLC10_FaCo_SA_AF41B-6classes_class4_03_D8_1_1728	nuclei classes 4	10	3	1	0	FALSE	0
11	AFAD_HUMAN	9.47913827396156	20200912_TIMS3_nLC10_FaCo_SA_AF41B-6classes_class4_02_D6_1_1721	nuclei classes 4	11	3	1	0	FALSE	0
12	AFAD_HUMAN	9.62263714987513	20200912_TIMS3_nLC10_FaCo_SA_AF41B-6classes_class4_01_D4_1_1714	nuclei classes 4	12	3	1	0	FALSE	0
17	AFAD_HUMAN	9.13556327458274	20200912_TIMS3_nLC10_FaCo_SA_AF41B-6classes_class6_02_F6_1_1723	nuclei classes 6	5	3	1	0	FALSE	0
18	AFAD_HUMAN	10.342268530684	20200912_TIMS3_nLC10_FaCo_SA_AF41B-6classes_class6_01_F4_1_1716	nuclei classes 6	6	3	1	0	FALSE	0
1	AFF1_HUMAN	11.0494493189418	20200912_TIMS3_nLC10_FaCo_SA_AF41B-6classes_mixed_01_D4_1_1741	mixed	1	3	1	0	FALSE	0
3	AFF1_HUMAN	11.798781836814	20200912_TIMS3_nLC10_FaCo_SA_AF41B-6classes_mixed_02_D6_1_1742	mixed	3	3	1	0	FALSE	0
4	AFF1_HUMAN	11.1270699470048	20200912_TIMS3_nLC10_FaCo_SA_AF41B-6classes_class2_03_J8_1_1727	nuclei classes 2	16	3	1	0	FALSE	0
5	AFF1_HUMAN	11.0332199414927	20200912_TIMS3_nLC10_FaCo_SA_AF41B-6classes_class2_02_J6_1_1726	nuclei classes 2	17	3	1	0	FALSE	0
6	AFF1_HUMAN	11.8426257165296	20200912_TIMS3_nLC10_FaCo_SA_AF41B-6classes_class2_01_J4_1_1718	nuclei classes 2	18	3	1	0	FALSE	0
8	AFF1_HUMAN	11.7210296868711	20200912_TIMS3_nLC10_FaCo_SA_AF41B-6classes_class3_02_F12_1_1724	nuclei classes 3	14	3	1	0	FALSE	0
9	AFF1_HUMAN	11.6885008315445	20200912_TIMS3_nLC10_FaCo_SA_AF41B-6classes_class3_01_F10_1_1717	nuclei classes 3	15	3	1	0	FALSE	0
10	AFF1_HUMAN	10.3337369283268	20200912_TIMS3_nLC10_FaCo_SA_AF41B-6classes_class4_03_D8_1_1728	nuclei classes 4	10	3	1	0	FALSE	0
12	AFF1_HUMAN	11.507445727251	20200912_TIMS3_nLC10_FaCo_SA_AF41B-6classes_class4_01_D4_1_1714	nuclei classes 4	12	3	1	0	FALSE	0
14	AFF1_HUMAN	9.54019481965484	20200912_TIMS3_nLC10_FaCo_SA_AF41B-6classes_class5_02_D12_1_1722	nuclei classes 5	8	3	1	0	FALSE	0
15	AFF1_HUMAN	11.3458539467557	20200912_TIMS3_nLC10_FaCo_SA_AF41B-6classes_class5_01_D10_1_1715	nuclei classes 5	9	3	1	0	FALSE	0
17	AFF1_HUMAN	10.3096484492428	20200912_TIMS3_nLC10_FaCo_SA_AF41B-6classes_class6_02_F6_1_1723	nuclei classes 6	5	3	1	0	FALSE	0
18	AFF1_HUMAN	10.3274247103801	20200912_TIMS3_nLC10_FaCo_SA_AF41B-6classes_class6_01_F4_1_1716	nuclei classes 6	6	3	1	0	FALSE	0
1	AFF4_HUMAN	11.0853412973464	20200912_TIMS3_nLC10_FaCo_SA_AF41B-6classes_mixed_01_D4_1_1741	mixed	1	6	2	0	FALSE	0
2	AFF4_HUMAN	10.6383363959412	20200912_TIMS3_nLC10_FaCo_SA_AF41B-6classes_mixed_04_D10_1_1744	mixed	2	6	2	0	FALSE	0
3	AFF4_HUMAN	10.5324999154163	20200912_TIMS3_nLC10_FaCo_SA_AF41B-6classes_mixed_02_D6_1_1742	mixed	3	6	2	0	FALSE	0
4	AFF4_HUMAN	10.5284703327328	20200912_TIMS3_nLC10_FaCo_SA_AF41B-6classes_class2_03_J8_1_1727	nuclei classes 2	16	6	2	0	FALSE	0
5	AFF4_HUMAN	11.0833352286529	20200912_TIMS3_nLC10_FaCo_SA_AF41B-6classes_class2_02_J6_1_1726	nuclei classes 2	17	6	2	0	FALSE	0
6	AFF4_HUMAN	11.1966778770958	20200912_TIMS3_nLC10_FaCo_SA_AF41B-6classes_class2_01_J4_1_1718	nuclei classes 2	18	6	2	0	FALSE	0
7	AFF4_HUMAN	10.3483314961218	20200912_TIMS3_nLC10_FaCo_SA_AF41B-6classes_class3_03_F14_1_1725	nuclei classes 3	13	6	1	0.5	TRUE	1
8	AFF4_HUMAN	10.7459258640619	20200912_TIMS3_nLC10_FaCo_SA_AF41B-6classes_class3_02_F12_1_1724	nuclei classes 3	14	6	2	0	FALSE	0
9	AFF4_HUMAN	10.827079862219	20200912_TIMS3_nLC10_FaCo_SA_AF41B-6classes_class3_01_F10_1_1717	nuclei classes 3	15	6	2	0	FALSE	0
10	AFF4_HUMAN	11.3147674366887	20200912_TIMS3_nLC10_FaCo_SA_AF41B-6classes_class4_03_D8_1_1728	nuclei classes 4	10	6	2	0	FALSE	0
11	AFF4_HUMAN	11.1595378550364	20200912_TIMS3_nLC10_FaCo_SA_AF41B-6classes_class4_02_D6_1_1721	nuclei classes 4	11	6	2	0	FALSE	0
12	AFF4_HUMAN	11.2260995659504	20200912_TIMS3_nLC10_FaCo_SA_AF41B-6classes_class4_01_D4_1_1714	nuclei classes 4	12	6	2	0	FALSE	0
13	AFF4_HUMAN	11.2726199297139	20200912_TIMS3_nLC10_FaCo_SA_AF41B-6classes_class5_03_D14_1_1729	nuclei classes 5	7	6	2	0	FALSE	0
14	AFF4_HUMAN	10.3474627436589	20200912_TIMS3_nLC10_FaCo_SA_AF41B-6classes_class5_02_D12_1_1722	nuclei classes 5	8	6	2	0	FALSE	0
15	AFF4_HUMAN	11.5504028760953	20200912_TIMS3_nLC10_FaCo_SA_AF41B-6classes_class5_01_D10_1_1715	nuclei classes 5	9	6	2	0	FALSE	0
16	AFF4_HUMAN	10.7131218090539	20200912_TIMS3_nLC10_FaCo_SA_AF41B-6classes_class6_03_F8_1_1730	nuclei classes 6	4	6	1	0.5	TRUE	1
17	AFF4_HUMAN	9.69495531724863	20200912_TIMS3_nLC10_FaCo_SA_AF41B-6classes_class6_02_F6_1_1723	nuclei classes 6	5	6	1	0.5	TRUE	1
18	AFF4_HUMAN	10.4647022018984	20200912_TIMS3_nLC10_FaCo_SA_AF41B-6classes_class6_01_F4_1_1716	nuclei classes 6	6	6	2	0	FALSE	0
1	AFG32_HUMAN	9.58818239138107	20200912_TIMS3_nLC10_FaCo_SA_AF41B-6classes_mixed_01_D4_1_1741	mixed	1	39	8	0.384615384615385	FALSE	5
2	AFG32_HUMAN	9.71855553816834	20200912_TIMS3_nLC10_FaCo_SA_AF41B-6classes_mixed_04_D10_1_1744	mixed	2	39	7	0.461538461538462	FALSE	6
3	AFG32_HUMAN	10.2429462383688	20200912_TIMS3_nLC10_FaCo_SA_AF41B-6classes_mixed_02_D6_1_1742	mixed	3	39	10	0.230769230769231	FALSE	3
4	AFG32_HUMAN	9.99046211505707	20200912_TIMS3_nLC10_FaCo_SA_AF41B-6classes_class2_03_J8_1_1727	nuclei classes 2	16	39	10	0.230769230769231	FALSE	3
5	AFG32_HUMAN	9.70835985155295	20200912_TIMS3_nLC10_FaCo_SA_AF41B-6classes_class2_02_J6_1_1726	nuclei classes 2	17	39	8	0.384615384615385	FALSE	5
6	AFG32_HUMAN	10.2098619212097	20200912_TIMS3_nLC10_FaCo_SA_AF41B-6classes_class2_01_J4_1_1718	nuclei classes 2	18	39	11	0.153846153846154	FALSE	2
7	AFG32_HUMAN	8.68034337504311	20200912_TIMS3_nLC10_FaCo_SA_AF41B-6classes_class3_03_F14_1_1725	nuclei classes 3	13	39	3	0.769230769230769	TRUE	10
8	AFG32_HUMAN	10.0512187655701	20200912_TIMS3_nLC10_FaCo_SA_AF41B-6classes_class3_02_F12_1_1724	nuclei classes 3	14	39	11	0.153846153846154	FALSE	2
9	AFG32_HUMAN	9.25734510994652	20200912_TIMS3_nLC10_FaCo_SA_AF41B-6classes_class3_01_F10_1_1717	nuclei classes 3	15	39	7	0.461538461538462	FALSE	6
10	AFG32_HUMAN	10.6387662192235	20200912_TIMS3_nLC10_FaCo_SA_AF41B-6classes_class4_03_D8_1_1728	nuclei classes 4	10	39	12	0.0769230769230769	FALSE	1
11	AFG32_HUMAN	10.1293528313324	20200912_TIMS3_nLC10_FaCo_SA_AF41B-6classes_class4_02_D6_1_1721	nuclei classes 4	11	39	11	0.153846153846154	FALSE	2
12	AFG32_HUMAN	10.2526366789041	20200912_TIMS3_nLC10_FaCo_SA_AF41B-6classes_class4_01_D4_1_1714	nuclei classes 4	12	39	12	0.0769230769230769	FALSE	1
13	AFG32_HUMAN	9.3798800912332	20200912_TIMS3_nLC10_FaCo_SA_AF41B-6classes_class5_03_D14_1_1729	nuclei classes 5	7	39	7	0.461538461538462	FALSE	6
14	AFG32_HUMAN	8.9044399691538	20200912_TIMS3_nLC10_FaCo_SA_AF41B-6classes_class5_02_D12_1_1722	nuclei classes 5	8	39	5	0.615384615384615	TRUE	8
15	AFG32_HUMAN	10.1752436936688	20200912_TIMS3_nLC10_FaCo_SA_AF41B-6classes_class5_01_D10_1_1715	nuclei classes 5	9	39	11	0.153846153846154	FALSE	2
16	AFG32_HUMAN	10.3313848273575	20200912_TIMS3_nLC10_FaCo_SA_AF41B-6classes_class6_03_F8_1_1730	nuclei classes 6	4	39	11	0.153846153846154	FALSE	2
17	AFG32_HUMAN	9.64489561202657	20200912_TIMS3_nLC10_FaCo_SA_AF41B-6classes_class6_02_F6_1_1723	nuclei classes 6	5	39	8	0.384615384615385	FALSE	5
18	AFG32_HUMAN	10.2729697844642	20200912_TIMS3_nLC10_FaCo_SA_AF41B-6classes_class6_01_F4_1_1716	nuclei classes 6	6	39	11	0.153846153846154	FALSE	2
4	AG10A_HUMAN;AG10B_HUMAN	10.0650301861746	20200912_TIMS3_nLC10_FaCo_SA_AF41B-6classes_class2_03_J8_1_1727	nuclei classes 2	16	3	1	0	FALSE	0
5	AG10A_HUMAN;AG10B_HUMAN	9.25899870101136	20200912_TIMS3_nLC10_FaCo_SA_AF41B-6classes_class2_02_J6_1_1726	nuclei classes 2	17	3	1	0	FALSE	0
6	AG10A_HUMAN;AG10B_HUMAN	10.558427564559	20200912_TIMS3_nLC10_FaCo_SA_AF41B-6classes_class2_01_J4_1_1718	nuclei classes 2	18	3	1	0	FALSE	0
8	AG10A_HUMAN;AG10B_HUMAN	10.0817898312664	20200912_TIMS3_nLC10_FaCo_SA_AF41B-6classes_class3_02_F12_1_1724	nuclei classes 3	14	3	1	0	FALSE	0
9	AG10A_HUMAN;AG10B_HUMAN	9.01579743544011	20200912_TIMS3_nLC10_FaCo_SA_AF41B-6classes_class3_01_F10_1_1717	nuclei classes 3	15	3	1	0	FALSE	0
10	AG10A_HUMAN;AG10B_HUMAN	10.3957498522512	20200912_TIMS3_nLC10_FaCo_SA_AF41B-6classes_class4_03_D8_1_1728	nuclei classes 4	10	3	1	0	FALSE	0
11	AG10A_HUMAN;AG10B_HUMAN	9.0792087530631	20200912_TIMS3_nLC10_FaCo_SA_AF41B-6classes_class4_02_D6_1_1721	nuclei classes 4	11	3	1	0	FALSE	0
12	AG10A_HUMAN;AG10B_HUMAN	9.74524517763879	20200912_TIMS3_nLC10_FaCo_SA_AF41B-6classes_class4_01_D4_1_1714	nuclei classes 4	12	3	1	0	FALSE	0
14	AG10A_HUMAN;AG10B_HUMAN	9.70473828335672	20200912_TIMS3_nLC10_FaCo_SA_AF41B-6classes_class5_02_D12_1_1722	nuclei classes 5	8	3	1	0	FALSE	0
16	AG10A_HUMAN;AG10B_HUMAN	9.5092816001645	20200912_TIMS3_nLC10_FaCo_SA_AF41B-6classes_class6_03_F8_1_1730	nuclei classes 6	4	3	1	0	FALSE	0
17	AG10A_HUMAN;AG10B_HUMAN	8.65010616461802	20200912_TIMS3_nLC10_FaCo_SA_AF41B-6classes_class6_02_F6_1_1723	nuclei classes 6	5	3	1	0	FALSE	0
18	AG10A_HUMAN;AG10B_HUMAN	9.13011711570918	20200912_TIMS3_nLC10_FaCo_SA_AF41B-6classes_class6_01_F4_1_1716	nuclei classes 6	6	3	1	0	FALSE	0
6	AGGF1_HUMAN	9.10651601261054	20200912_TIMS3_nLC10_FaCo_SA_AF41B-6classes_class2_01_J4_1_1718	nuclei classes 2	18	3	1	0	FALSE	0
9	AGGF1_HUMAN	8.74810259351696	20200912_TIMS3_nLC10_FaCo_SA_AF41B-6classes_class3_01_F10_1_1717	nuclei classes 3	15	3	1	0	FALSE	0
11	AGGF1_HUMAN	8.92509258680804	20200912_TIMS3_nLC10_FaCo_SA_AF41B-6classes_class4_02_D6_1_1721	nuclei classes 4	11	3	1	0	FALSE	0
12	AGGF1_HUMAN	9.583403189556	20200912_TIMS3_nLC10_FaCo_SA_AF41B-6classes_class4_01_D4_1_1714	nuclei classes 4	12	3	1	0	FALSE	0
4	AGK_HUMAN	9.23748048662511	20200912_TIMS3_nLC10_FaCo_SA_AF41B-6classes_class2_03_J8_1_1727	nuclei classes 2	16	9	2	0.333333333333333	FALSE	1
5	AGK_HUMAN	8.97893626787907	20200912_TIMS3_nLC10_FaCo_SA_AF41B-6classes_class2_02_J6_1_1726	nuclei classes 2	17	9	1	0.666666666666667	TRUE	2
6	AGK_HUMAN	8.94456427984246	20200912_TIMS3_nLC10_FaCo_SA_AF41B-6classes_class2_01_J4_1_1718	nuclei classes 2	18	9	2	0.333333333333333	FALSE	1
8	AGK_HUMAN	8.84773757964461	20200912_TIMS3_nLC10_FaCo_SA_AF41B-6classes_class3_02_F12_1_1724	nuclei classes 3	14	9	1	0.666666666666667	TRUE	2
10	AGK_HUMAN	10.1395895906491	20200912_TIMS3_nLC10_FaCo_SA_AF41B-6classes_class4_03_D8_1_1728	nuclei classes 4	10	9	3	0	FALSE	0
11	AGK_HUMAN	10.2554072914554	20200912_TIMS3_nLC10_FaCo_SA_AF41B-6classes_class4_02_D6_1_1721	nuclei classes 4	11	9	3	0	FALSE	0
12	AGK_HUMAN	9.74004879496757	20200912_TIMS3_nLC10_FaCo_SA_AF41B-6classes_class4_01_D4_1_1714	nuclei classes 4	12	9	3	0	FALSE	0
16	AGK_HUMAN	9.13433227898727	20200912_TIMS3_nLC10_FaCo_SA_AF41B-6classes_class6_03_F8_1_1730	nuclei classes 6	4	9	2	0.333333333333333	FALSE	1
17	AGK_HUMAN	9.47788153502713	20200912_TIMS3_nLC10_FaCo_SA_AF41B-6classes_class6_02_F6_1_1723	nuclei classes 6	5	9	2	0.333333333333333	FALSE	1
18	AGK_HUMAN	9.00117099988321	20200912_TIMS3_nLC10_FaCo_SA_AF41B-6classes_class6_01_F4_1_1716	nuclei classes 6	6	9	1	0.666666666666667	TRUE	2
1	AGM1_HUMAN	10.3412270351115	20200912_TIMS3_nLC10_FaCo_SA_AF41B-6classes_mixed_01_D4_1_1741	mixed	1	6	1	0.5	TRUE	1
4	AGM1_HUMAN	9.88043541237521	20200912_TIMS3_nLC10_FaCo_SA_AF41B-6classes_class2_03_J8_1_1727	nuclei classes 2	16	6	1	0.5	TRUE	1
5	AGM1_HUMAN	9.88850681097176	20200912_TIMS3_nLC10_FaCo_SA_AF41B-6classes_class2_02_J6_1_1726	nuclei classes 2	17	6	1	0.5	TRUE	1
6	AGM1_HUMAN	8.79180188575409	20200912_TIMS3_nLC10_FaCo_SA_AF41B-6classes_class2_01_J4_1_1718	nuclei classes 2	18	6	1	0.5	TRUE	1
8	AGM1_HUMAN	9.35212857397377	20200912_TIMS3_nLC10_FaCo_SA_AF41B-6classes_class3_02_F12_1_1724	nuclei classes 3	14	6	1	0.5	TRUE	1
10	AGM1_HUMAN	10.651974436684	20200912_TIMS3_nLC10_FaCo_SA_AF41B-6classes_class4_03_D8_1_1728	nuclei classes 4	10	6	2	0	FALSE	0
11	AGM1_HUMAN	10.1971333882125	20200912_TIMS3_nLC10_FaCo_SA_AF41B-6classes_class4_02_D6_1_1721	nuclei classes 4	11	6	1	0.5	TRUE	1
12	AGM1_HUMAN	10.7007929330098	20200912_TIMS3_nLC10_FaCo_SA_AF41B-6classes_class4_01_D4_1_1714	nuclei classes 4	12	6	2	0	FALSE	0
13	AGM1_HUMAN	8.90364366967394	20200912_TIMS3_nLC10_FaCo_SA_AF41B-6classes_class5_03_D14_1_1729	nuclei classes 5	7	6	1	0.5	TRUE	1
15	AGM1_HUMAN	9.92359763277083	20200912_TIMS3_nLC10_FaCo_SA_AF41B-6classes_class5_01_D10_1_1715	nuclei classes 5	9	6	1	0.5	TRUE	1
16	AGM1_HUMAN	10.098656343352	20200912_TIMS3_nLC10_FaCo_SA_AF41B-6classes_class6_03_F8_1_1730	nuclei classes 6	4	6	2	0	FALSE	0
17	AGM1_HUMAN	9.90514759027957	20200912_TIMS3_nLC10_FaCo_SA_AF41B-6classes_class6_02_F6_1_1723	nuclei classes 6	5	6	1	0.5	TRUE	1
18	AGM1_HUMAN	9.88638082958953	20200912_TIMS3_nLC10_FaCo_SA_AF41B-6classes_class6_01_F4_1_1716	nuclei classes 6	6	6	1	0.5	TRUE	1
3	AGO2_HUMAN	8.14063860615343	20200912_TIMS3_nLC10_FaCo_SA_AF41B-6classes_mixed_02_D6_1_1742	mixed	3	6	1	0.5	TRUE	1
4	AGO2_HUMAN	9.64663940594157	20200912_TIMS3_nLC10_FaCo_SA_AF41B-6classes_class2_03_J8_1_1727	nuclei classes 2	16	6	2	0	FALSE	0
5	AGO2_HUMAN	9.28407126466995	20200912_TIMS3_nLC10_FaCo_SA_AF41B-6classes_class2_02_J6_1_1726	nuclei classes 2	17	6	2	0	FALSE	0
9	AGO2_HUMAN	9.54553519488075	20200912_TIMS3_nLC10_FaCo_SA_AF41B-6classes_class3_01_F10_1_1717	nuclei classes 3	15	6	1	0.5	TRUE	1
10	AGO2_HUMAN	9.34010530808932	20200912_TIMS3_nLC10_FaCo_SA_AF41B-6classes_class4_03_D8_1_1728	nuclei classes 4	10	6	1	0.5	TRUE	1
11	AGO2_HUMAN	9.08732374890089	20200912_TIMS3_nLC10_FaCo_SA_AF41B-6classes_class4_02_D6_1_1721	nuclei classes 4	11	6	2	0	FALSE	0
12	AGO2_HUMAN	9.92884172066972	20200912_TIMS3_nLC10_FaCo_SA_AF41B-6classes_class4_01_D4_1_1714	nuclei classes 4	12	6	2	0	FALSE	0
16	AGO2_HUMAN	9.00076116396562	20200912_TIMS3_nLC10_FaCo_SA_AF41B-6classes_class6_03_F8_1_1730	nuclei classes 6	4	6	1	0.5	TRUE	1
17	AGO2_HUMAN	8.32935712332753	20200912_TIMS3_nLC10_FaCo_SA_AF41B-6classes_class6_02_F6_1_1723	nuclei classes 6	5	6	1	0.5	TRUE	1
18	AGO2_HUMAN	9.85526812083782	20200912_TIMS3_nLC10_FaCo_SA_AF41B-6classes_class6_01_F4_1_1716	nuclei classes 6	6	6	2	0	FALSE	0
5	AGRE5_HUMAN	9.4553531606766	20200912_TIMS3_nLC10_FaCo_SA_AF41B-6classes_class2_02_J6_1_1726	nuclei classes 2	17	3	1	0	FALSE	0
6	AGRE5_HUMAN	8.44042609483723	20200912_TIMS3_nLC10_FaCo_SA_AF41B-6classes_class2_01_J4_1_1718	nuclei classes 2	18	3	1	0	FALSE	0
11	AGRE5_HUMAN	8.73081861243055	20200912_TIMS3_nLC10_FaCo_SA_AF41B-6classes_class4_02_D6_1_1721	nuclei classes 4	11	3	1	0	FALSE	0
12	AGRE5_HUMAN	9.56549566692517	20200912_TIMS3_nLC10_FaCo_SA_AF41B-6classes_class4_01_D4_1_1714	nuclei classes 4	12	3	1	0	FALSE	0
17	AGRE5_HUMAN	8.57145774872071	20200912_TIMS3_nLC10_FaCo_SA_AF41B-6classes_class6_02_F6_1_1723	nuclei classes 6	5	3	1	0	FALSE	0
18	AGRE5_HUMAN	9.33337494987297	20200912_TIMS3_nLC10_FaCo_SA_AF41B-6classes_class6_01_F4_1_1716	nuclei classes 6	6	3	1	0	FALSE	0
1	AGRIN_HUMAN	9.35407331740866	20200912_TIMS3_nLC10_FaCo_SA_AF41B-6classes_mixed_01_D4_1_1741	mixed	1	6	1	0.5	TRUE	1
3	AGRIN_HUMAN	8.30721236312128	20200912_TIMS3_nLC10_FaCo_SA_AF41B-6classes_mixed_02_D6_1_1742	mixed	3	6	1	0.5	TRUE	1
4	AGRIN_HUMAN	9.60090860856564	20200912_TIMS3_nLC10_FaCo_SA_AF41B-6classes_class2_03_J8_1_1727	nuclei classes 2	16	6	2	0	FALSE	0
6	AGRIN_HUMAN	9.27175275833792	20200912_TIMS3_nLC10_FaCo_SA_AF41B-6classes_class2_01_J4_1_1718	nuclei classes 2	18	6	2	0	FALSE	0
8	AGRIN_HUMAN	10.0186617055464	20200912_TIMS3_nLC10_FaCo_SA_AF41B-6classes_class3_02_F12_1_1724	nuclei classes 3	14	6	2	0	FALSE	0
10	AGRIN_HUMAN	10.058723563164	20200912_TIMS3_nLC10_FaCo_SA_AF41B-6classes_class4_03_D8_1_1728	nuclei classes 4	10	6	2	0	FALSE	0
11	AGRIN_HUMAN	9.70463025770291	20200912_TIMS3_nLC10_FaCo_SA_AF41B-6classes_class4_02_D6_1_1721	nuclei classes 4	11	6	2	0	FALSE	0
12	AGRIN_HUMAN	9.70288602361239	20200912_TIMS3_nLC10_FaCo_SA_AF41B-6classes_class4_01_D4_1_1714	nuclei classes 4	12	6	2	0	FALSE	0
13	AGRIN_HUMAN	9.60737201253183	20200912_TIMS3_nLC10_FaCo_SA_AF41B-6classes_class5_03_D14_1_1729	nuclei classes 5	7	6	2	0	FALSE	0
15	AGRIN_HUMAN	9.12233792098885	20200912_TIMS3_nLC10_FaCo_SA_AF41B-6classes_class5_01_D10_1_1715	nuclei classes 5	9	6	1	0.5	TRUE	1
16	AGRIN_HUMAN	9.05220277239264	20200912_TIMS3_nLC10_FaCo_SA_AF41B-6classes_class6_03_F8_1_1730	nuclei classes 6	4	6	1	0.5	TRUE	1
17	AGRIN_HUMAN	9.60069658896375	20200912_TIMS3_nLC10_FaCo_SA_AF41B-6classes_class6_02_F6_1_1723	nuclei classes 6	5	6	1	0.5	TRUE	1
18	AGRIN_HUMAN	10.249510251596	20200912_TIMS3_nLC10_FaCo_SA_AF41B-6classes_class6_01_F4_1_1716	nuclei classes 6	6	6	2	0	FALSE	0
1	AHDC1_HUMAN	9.55202200631242	20200912_TIMS3_nLC10_FaCo_SA_AF41B-6classes_mixed_01_D4_1_1741	mixed	1	3	1	0	FALSE	0
3	AHDC1_HUMAN	9.91437666747993	20200912_TIMS3_nLC10_FaCo_SA_AF41B-6classes_mixed_02_D6_1_1742	mixed	3	3	1	0	FALSE	0
6	AHDC1_HUMAN	8.46406481010616	20200912_TIMS3_nLC10_FaCo_SA_AF41B-6classes_class2_01_J4_1_1718	nuclei classes 2	18	3	1	0	FALSE	0
8	AHDC1_HUMAN	9.55158359256257	20200912_TIMS3_nLC10_FaCo_SA_AF41B-6classes_class3_02_F12_1_1724	nuclei classes 3	14	3	1	0	FALSE	0
10	AHDC1_HUMAN	9.33804983524044	20200912_TIMS3_nLC10_FaCo_SA_AF41B-6classes_class4_03_D8_1_1728	nuclei classes 4	10	3	1	0	FALSE	0
12	AHDC1_HUMAN	8.97982138094199	20200912_TIMS3_nLC10_FaCo_SA_AF41B-6classes_class4_01_D4_1_1714	nuclei classes 4	12	3	1	0	FALSE	0
15	AHDC1_HUMAN	8.79851281435895	20200912_TIMS3_nLC10_FaCo_SA_AF41B-6classes_class5_01_D10_1_1715	nuclei classes 5	9	3	1	0	FALSE	0
1	AHNK_HUMAN	9.87533157041009	20200912_TIMS3_nLC10_FaCo_SA_AF41B-6classes_mixed_01_D4_1_1741	mixed	1	453	96	0.364238410596026	FALSE	55
2	AHNK_HUMAN	9.51019701938218	20200912_TIMS3_nLC10_FaCo_SA_AF41B-6classes_mixed_04_D10_1_1744	mixed	2	453	66	0.562913907284768	TRUE	85
3	AHNK_HUMAN	10.1207539240451	20200912_TIMS3_nLC10_FaCo_SA_AF41B-6classes_mixed_02_D6_1_1742	mixed	3	453	104	0.311258278145695	FALSE	47
4	AHNK_HUMAN	10.5395838428661	20200912_TIMS3_nLC10_FaCo_SA_AF41B-6classes_class2_03_J8_1_1727	nuclei classes 2	16	453	125	0.172185430463576	FALSE	26
5	AHNK_HUMAN	10.6610473783148	20200912_TIMS3_nLC10_FaCo_SA_AF41B-6classes_class2_02_J6_1_1726	nuclei classes 2	17	453	129	0.145695364238411	FALSE	22
6	AHNK_HUMAN	10.6173197894085	20200912_TIMS3_nLC10_FaCo_SA_AF41B-6classes_class2_01_J4_1_1718	nuclei classes 2	18	453	133	0.119205298013245	FALSE	18
7	AHNK_HUMAN	9.522502499514	20200912_TIMS3_nLC10_FaCo_SA_AF41B-6classes_class3_03_F14_1_1725	nuclei classes 3	13	453	76	0.496688741721854	FALSE	75
8	AHNK_HUMAN	10.4925182037504	20200912_TIMS3_nLC10_FaCo_SA_AF41B-6classes_class3_02_F12_1_1724	nuclei classes 3	14	453	131	0.132450331125828	FALSE	20
9	AHNK_HUMAN	9.95269603979729	20200912_TIMS3_nLC10_FaCo_SA_AF41B-6classes_class3_01_F10_1_1717	nuclei classes 3	15	453	99	0.344370860927152	FALSE	52
10	AHNK_HUMAN	10.7532384158372	20200912_TIMS3_nLC10_FaCo_SA_AF41B-6classes_class4_03_D8_1_1728	nuclei classes 4	10	453	140	0.0728476821192053	FALSE	11
11	AHNK_HUMAN	10.6227978877268	20200912_TIMS3_nLC10_FaCo_SA_AF41B-6classes_class4_02_D6_1_1721	nuclei classes 4	11	453	138	0.0860927152317881	FALSE	13
12	AHNK_HUMAN	10.593099793197	20200912_TIMS3_nLC10_FaCo_SA_AF41B-6classes_class4_01_D4_1_1714	nuclei classes 4	12	453	140	0.0728476821192053	FALSE	11
13	AHNK_HUMAN	9.72116712428421	20200912_TIMS3_nLC10_FaCo_SA_AF41B-6classes_class5_03_D14_1_1729	nuclei classes 5	7	453	91	0.397350993377483	FALSE	60
14	AHNK_HUMAN	9.58930970162785	20200912_TIMS3_nLC10_FaCo_SA_AF41B-6classes_class5_02_D12_1_1722	nuclei classes 5	8	453	77	0.490066225165563	FALSE	74
15	AHNK_HUMAN	10.5868396030628	20200912_TIMS3_nLC10_FaCo_SA_AF41B-6classes_class5_01_D10_1_1715	nuclei classes 5	9	453	131	0.132450331125828	FALSE	20
16	AHNK_HUMAN	10.935142589811	20200912_TIMS3_nLC10_FaCo_SA_AF41B-6classes_class6_03_F8_1_1730	nuclei classes 6	4	453	133	0.119205298013245	FALSE	18
17	AHNK_HUMAN	10.5331880524472	20200912_TIMS3_nLC10_FaCo_SA_AF41B-6classes_class6_02_F6_1_1723	nuclei classes 6	5	453	119	0.211920529801324	FALSE	32
18	AHNK_HUMAN	11.0227406793998	20200912_TIMS3_nLC10_FaCo_SA_AF41B-6classes_class6_01_F4_1_1716	nuclei classes 6	6	453	136	0.0993377483443708	FALSE	15
1	AHNK2_HUMAN	8.88244418359636	20200912_TIMS3_nLC10_FaCo_SA_AF41B-6classes_mixed_01_D4_1_1741	mixed	1	57	9	0.526315789473684	TRUE	10
2	AHNK2_HUMAN	8.40788004132018	20200912_TIMS3_nLC10_FaCo_SA_AF41B-6classes_mixed_04_D10_1_1744	mixed	2	57	4	0.789473684210526	TRUE	15
3	AHNK2_HUMAN	9.48920834015882	20200912_TIMS3_nLC10_FaCo_SA_AF41B-6classes_mixed_02_D6_1_1742	mixed	3	57	13	0.315789473684211	FALSE	6
4	AHNK2_HUMAN	9.66017356703788	20200912_TIMS3_nLC10_FaCo_SA_AF41B-6classes_class2_03_J8_1_1727	nuclei classes 2	16	57	14	0.263157894736842	FALSE	5
5	AHNK2_HUMAN	9.50795823315432	20200912_TIMS3_nLC10_FaCo_SA_AF41B-6classes_class2_02_J6_1_1726	nuclei classes 2	17	57	13	0.315789473684211	FALSE	6
6	AHNK2_HUMAN	9.82871951487419	20200912_TIMS3_nLC10_FaCo_SA_AF41B-6classes_class2_01_J4_1_1718	nuclei classes 2	18	57	15	0.210526315789474	FALSE	4
7	AHNK2_HUMAN	8.3979873017881	20200912_TIMS3_nLC10_FaCo_SA_AF41B-6classes_class3_03_F14_1_1725	nuclei classes 3	13	57	4	0.789473684210526	TRUE	15
8	AHNK2_HUMAN	9.54216373655556	20200912_TIMS3_nLC10_FaCo_SA_AF41B-6classes_class3_02_F12_1_1724	nuclei classes 3	14	57	14	0.263157894736842	FALSE	5
9	AHNK2_HUMAN	8.79642834704954	20200912_TIMS3_nLC10_FaCo_SA_AF41B-6classes_class3_01_F10_1_1717	nuclei classes 3	15	57	7	0.631578947368421	TRUE	12
10	AHNK2_HUMAN	10.3957567482847	20200912_TIMS3_nLC10_FaCo_SA_AF41B-6classes_class4_03_D8_1_1728	nuclei classes 4	10	57	17	0.105263157894737	FALSE	2
11	AHNK2_HUMAN	9.8396927489751	20200912_TIMS3_nLC10_FaCo_SA_AF41B-6classes_class4_02_D6_1_1721	nuclei classes 4	11	57	16	0.157894736842105	FALSE	3
12	AHNK2_HUMAN	10.0019892939456	20200912_TIMS3_nLC10_FaCo_SA_AF41B-6classes_class4_01_D4_1_1714	nuclei classes 4	12	57	15	0.210526315789474	FALSE	4
13	AHNK2_HUMAN	8.45215846814577	20200912_TIMS3_nLC10_FaCo_SA_AF41B-6classes_class5_03_D14_1_1729	nuclei classes 5	7	57	5	0.736842105263158	TRUE	14
14	AHNK2_HUMAN	8.00237100571187	20200912_TIMS3_nLC10_FaCo_SA_AF41B-6classes_class5_02_D12_1_1722	nuclei classes 5	8	57	3	0.842105263157895	TRUE	16
15	AHNK2_HUMAN	9.31255409467026	20200912_TIMS3_nLC10_FaCo_SA_AF41B-6classes_class5_01_D10_1_1715	nuclei classes 5	9	57	13	0.315789473684211	FALSE	6
16	AHNK2_HUMAN	10.3126199682528	20200912_TIMS3_nLC10_FaCo_SA_AF41B-6classes_class6_03_F8_1_1730	nuclei classes 6	4	57	15	0.210526315789474	FALSE	4
17	AHNK2_HUMAN	9.22915893700018	20200912_TIMS3_nLC10_FaCo_SA_AF41B-6classes_class6_02_F6_1_1723	nuclei classes 6	5	57	12	0.368421052631579	FALSE	7
18	AHNK2_HUMAN	10.0293939452817	20200912_TIMS3_nLC10_FaCo_SA_AF41B-6classes_class6_01_F4_1_1716	nuclei classes 6	6	57	15	0.210526315789474	FALSE	4
1	AHSA1_HUMAN	11.2771254630322	20200912_TIMS3_nLC10_FaCo_SA_AF41B-6classes_mixed_01_D4_1_1741	mixed	1	33	8	0.272727272727273	FALSE	3
2	AHSA1_HUMAN	10.3576666035521	20200912_TIMS3_nLC10_FaCo_SA_AF41B-6classes_mixed_04_D10_1_1744	mixed	2	33	5	0.545454545454545	TRUE	6
3	AHSA1_HUMAN	11.3761862141489	20200912_TIMS3_nLC10_FaCo_SA_AF41B-6classes_mixed_02_D6_1_1742	mixed	3	33	9	0.181818181818182	FALSE	2
4	AHSA1_HUMAN	11.1805785963974	20200912_TIMS3_nLC10_FaCo_SA_AF41B-6classes_class2_03_J8_1_1727	nuclei classes 2	16	33	9	0.181818181818182	FALSE	2
5	AHSA1_HUMAN	11.3408812871148	20200912_TIMS3_nLC10_FaCo_SA_AF41B-6classes_class2_02_J6_1_1726	nuclei classes 2	17	33	11	0	FALSE	0
6	AHSA1_HUMAN	11.5314709979144	20200912_TIMS3_nLC10_FaCo_SA_AF41B-6classes_class2_01_J4_1_1718	nuclei classes 2	18	33	11	0	FALSE	0
7	AHSA1_HUMAN	10.3105278474501	20200912_TIMS3_nLC10_FaCo_SA_AF41B-6classes_class3_03_F14_1_1725	nuclei classes 3	13	33	6	0.454545454545455	FALSE	5
8	AHSA1_HUMAN	11.4967843810565	20200912_TIMS3_nLC10_FaCo_SA_AF41B-6classes_class3_02_F12_1_1724	nuclei classes 3	14	33	9	0.181818181818182	FALSE	2
9	AHSA1_HUMAN	11.1017642590472	20200912_TIMS3_nLC10_FaCo_SA_AF41B-6classes_class3_01_F10_1_1717	nuclei classes 3	15	33	8	0.272727272727273	FALSE	3
10	AHSA1_HUMAN	11.4586661808635	20200912_TIMS3_nLC10_FaCo_SA_AF41B-6classes_class4_03_D8_1_1728	nuclei classes 4	10	33	11	0	FALSE	0
11	AHSA1_HUMAN	11.5249624275645	20200912_TIMS3_nLC10_FaCo_SA_AF41B-6classes_class4_02_D6_1_1721	nuclei classes 4	11	33	11	0	FALSE	0
12	AHSA1_HUMAN	11.4452464493834	20200912_TIMS3_nLC10_FaCo_SA_AF41B-6classes_class4_01_D4_1_1714	nuclei classes 4	12	33	9	0.181818181818182	FALSE	2
13	AHSA1_HUMAN	10.9431378679871	20200912_TIMS3_nLC10_FaCo_SA_AF41B-6classes_class5_03_D14_1_1729	nuclei classes 5	7	33	9	0.181818181818182	FALSE	2
14	AHSA1_HUMAN	10.5657910701444	20200912_TIMS3_nLC10_FaCo_SA_AF41B-6classes_class5_02_D12_1_1722	nuclei classes 5	8	33	7	0.363636363636364	FALSE	4
15	AHSA1_HUMAN	11.5932819001841	20200912_TIMS3_nLC10_FaCo_SA_AF41B-6classes_class5_01_D10_1_1715	nuclei classes 5	9	33	10	0.0909090909090909	FALSE	1
16	AHSA1_HUMAN	11.1255892792464	20200912_TIMS3_nLC10_FaCo_SA_AF41B-6classes_class6_03_F8_1_1730	nuclei classes 6	4	33	8	0.272727272727273	FALSE	3
17	AHSA1_HUMAN	10.5640551908697	20200912_TIMS3_nLC10_FaCo_SA_AF41B-6classes_class6_02_F6_1_1723	nuclei classes 6	5	33	7	0.363636363636364	FALSE	4
18	AHSA1_HUMAN	11.3085959322085	20200912_TIMS3_nLC10_FaCo_SA_AF41B-6classes_class6_01_F4_1_1716	nuclei classes 6	6	33	8	0.272727272727273	FALSE	3
6	AIDA_HUMAN	10.0587597112653	20200912_TIMS3_nLC10_FaCo_SA_AF41B-6classes_class2_01_J4_1_1718	nuclei classes 2	18	3	1	0	FALSE	0
8	AIDA_HUMAN	9.72102968687114	20200912_TIMS3_nLC10_FaCo_SA_AF41B-6classes_class3_02_F12_1_1724	nuclei classes 3	14	3	1	0	FALSE	0
10	AIDA_HUMAN	10.7132494098325	20200912_TIMS3_nLC10_FaCo_SA_AF41B-6classes_class4_03_D8_1_1728	nuclei classes 4	10	3	1	0	FALSE	0
11	AIDA_HUMAN	9.87148238083342	20200912_TIMS3_nLC10_FaCo_SA_AF41B-6classes_class4_02_D6_1_1721	nuclei classes 4	11	3	1	0	FALSE	0
12	AIDA_HUMAN	10.0793487274411	20200912_TIMS3_nLC10_FaCo_SA_AF41B-6classes_class4_01_D4_1_1714	nuclei classes 4	12	3	1	0	FALSE	0
15	AIDA_HUMAN	9.58097863382374	20200912_TIMS3_nLC10_FaCo_SA_AF41B-6classes_class5_01_D10_1_1715	nuclei classes 5	9	3	1	0	FALSE	0
17	AIDA_HUMAN	10.1313090497756	20200912_TIMS3_nLC10_FaCo_SA_AF41B-6classes_class6_02_F6_1_1723	nuclei classes 6	5	3	1	0	FALSE	0
18	AIDA_HUMAN	9.64638023106167	20200912_TIMS3_nLC10_FaCo_SA_AF41B-6classes_class6_01_F4_1_1716	nuclei classes 6	6	3	1	0	FALSE	0
1	AIFM1_HUMAN	8.17636963669292	20200912_TIMS3_nLC10_FaCo_SA_AF41B-6classes_mixed_01_D4_1_1741	mixed	1	30	3	0.7	TRUE	7
2	AIFM1_HUMAN	7.77926023471102	20200912_TIMS3_nLC10_FaCo_SA_AF41B-6classes_mixed_04_D10_1_1744	mixed	2	30	1	0.9	TRUE	9
3	AIFM1_HUMAN	9.19331493836494	20200912_TIMS3_nLC10_FaCo_SA_AF41B-6classes_mixed_02_D6_1_1742	mixed	3	30	5	0.5	TRUE	5
4	AIFM1_HUMAN	9.06287894296196	20200912_TIMS3_nLC10_FaCo_SA_AF41B-6classes_class2_03_J8_1_1727	nuclei classes 2	16	30	6	0.4	FALSE	4
5	AIFM1_HUMAN	8.87075908250517	20200912_TIMS3_nLC10_FaCo_SA_AF41B-6classes_class2_02_J6_1_1726	nuclei classes 2	17	30	5	0.5	TRUE	5
6	AIFM1_HUMAN	9.2002179021557	20200912_TIMS3_nLC10_FaCo_SA_AF41B-6classes_class2_01_J4_1_1718	nuclei classes 2	18	30	7	0.3	FALSE	3
7	AIFM1_HUMAN	7.59941710693476	20200912_TIMS3_nLC10_FaCo_SA_AF41B-6classes_class3_03_F14_1_1725	nuclei classes 3	13	30	1	0.9	TRUE	9
8	AIFM1_HUMAN	8.86600994450253	20200912_TIMS3_nLC10_FaCo_SA_AF41B-6classes_class3_02_F12_1_1724	nuclei classes 3	14	30	5	0.5	TRUE	5
9	AIFM1_HUMAN	8.94601178679379	20200912_TIMS3_nLC10_FaCo_SA_AF41B-6classes_class3_01_F10_1_1717	nuclei classes 3	15	30	4	0.6	TRUE	6
10	AIFM1_HUMAN	9.88401672445167	20200912_TIMS3_nLC10_FaCo_SA_AF41B-6classes_class4_03_D8_1_1728	nuclei classes 4	10	30	10	0	FALSE	0
11	AIFM1_HUMAN	9.04458039786137	20200912_TIMS3_nLC10_FaCo_SA_AF41B-6classes_class4_02_D6_1_1721	nuclei classes 4	11	30	6	0.4	FALSE	4
12	AIFM1_HUMAN	9.58043920959814	20200912_TIMS3_nLC10_FaCo_SA_AF41B-6classes_class4_01_D4_1_1714	nuclei classes 4	12	30	9	0.1	FALSE	1
13	AIFM1_HUMAN	7.81707735606761	20200912_TIMS3_nLC10_FaCo_SA_AF41B-6classes_class5_03_D14_1_1729	nuclei classes 5	7	30	2	0.8	TRUE	8
14	AIFM1_HUMAN	7.96375367788096	20200912_TIMS3_nLC10_FaCo_SA_AF41B-6classes_class5_02_D12_1_1722	nuclei classes 5	8	30	1	0.9	TRUE	9
15	AIFM1_HUMAN	8.76220219243153	20200912_TIMS3_nLC10_FaCo_SA_AF41B-6classes_class5_01_D10_1_1715	nuclei classes 5	9	30	5	0.5	TRUE	5
16	AIFM1_HUMAN	9.46556343842018	20200912_TIMS3_nLC10_FaCo_SA_AF41B-6classes_class6_03_F8_1_1730	nuclei classes 6	4	30	9	0.1	FALSE	1
17	AIFM1_HUMAN	9.10302664628094	20200912_TIMS3_nLC10_FaCo_SA_AF41B-6classes_class6_02_F6_1_1723	nuclei classes 6	5	30	7	0.3	FALSE	3
18	AIFM1_HUMAN	9.92384552841986	20200912_TIMS3_nLC10_FaCo_SA_AF41B-6classes_class6_01_F4_1_1716	nuclei classes 6	6	30	7	0.3	FALSE	3
1	AIMP1_HUMAN	8.5636121430775	20200912_TIMS3_nLC10_FaCo_SA_AF41B-6classes_mixed_01_D4_1_1741	mixed	1	15	3	0.4	FALSE	2
2	AIMP1_HUMAN	8.08001534761024	20200912_TIMS3_nLC10_FaCo_SA_AF41B-6classes_mixed_04_D10_1_1744	mixed	2	15	1	0.8	TRUE	4
3	AIMP1_HUMAN	9.71518887815242	20200912_TIMS3_nLC10_FaCo_SA_AF41B-6classes_mixed_02_D6_1_1742	mixed	3	15	5	0	FALSE	0
4	AIMP1_HUMAN	9.72662592031738	20200912_TIMS3_nLC10_FaCo_SA_AF41B-6classes_class2_03_J8_1_1727	nuclei classes 2	16	15	5	0	FALSE	0
5	AIMP1_HUMAN	9.27169548591163	20200912_TIMS3_nLC10_FaCo_SA_AF41B-6classes_class2_02_J6_1_1726	nuclei classes 2	17	15	3	0.4	FALSE	2
6	AIMP1_HUMAN	9.38598101886767	20200912_TIMS3_nLC10_FaCo_SA_AF41B-6classes_class2_01_J4_1_1718	nuclei classes 2	18	15	5	0	FALSE	0
7	AIMP1_HUMAN	8.25378173050305	20200912_TIMS3_nLC10_FaCo_SA_AF41B-6classes_class3_03_F14_1_1725	nuclei classes 3	13	15	2	0.6	TRUE	3
8	AIMP1_HUMAN	9.32846933169187	20200912_TIMS3_nLC10_FaCo_SA_AF41B-6classes_class3_02_F12_1_1724	nuclei classes 3	14	15	5	0	FALSE	0
9	AIMP1_HUMAN	8.53782798293179	20200912_TIMS3_nLC10_FaCo_SA_AF41B-6classes_class3_01_F10_1_1717	nuclei classes 3	15	15	3	0.4	FALSE	2
10	AIMP1_HUMAN	9.40128287666503	20200912_TIMS3_nLC10_FaCo_SA_AF41B-6classes_class4_03_D8_1_1728	nuclei classes 4	10	15	5	0	FALSE	0
11	AIMP1_HUMAN	9.65989883225401	20200912_TIMS3_nLC10_FaCo_SA_AF41B-6classes_class4_02_D6_1_1721	nuclei classes 4	11	15	5	0	FALSE	0
12	AIMP1_HUMAN	10.1457990647873	20200912_TIMS3_nLC10_FaCo_SA_AF41B-6classes_class4_01_D4_1_1714	nuclei classes 4	12	15	5	0	FALSE	0
13	AIMP1_HUMAN	9.16884537757334	20200912_TIMS3_nLC10_FaCo_SA_AF41B-6classes_class5_03_D14_1_1729	nuclei classes 5	7	15	4	0.2	FALSE	1
14	AIMP1_HUMAN	8.15331127432886	20200912_TIMS3_nLC10_FaCo_SA_AF41B-6classes_class5_02_D12_1_1722	nuclei classes 5	8	15	2	0.6	TRUE	3
15	AIMP1_HUMAN	8.66159483896884	20200912_TIMS3_nLC10_FaCo_SA_AF41B-6classes_class5_01_D10_1_1715	nuclei classes 5	9	15	2	0.6	TRUE	3
16	AIMP1_HUMAN	9.62046001400651	20200912_TIMS3_nLC10_FaCo_SA_AF41B-6classes_class6_03_F8_1_1730	nuclei classes 6	4	15	4	0.2	FALSE	1
17	AIMP1_HUMAN	9.65233548376881	20200912_TIMS3_nLC10_FaCo_SA_AF41B-6classes_class6_02_F6_1_1723	nuclei classes 6	5	15	3	0.4	FALSE	2
18	AIMP1_HUMAN	9.76096153433729	20200912_TIMS3_nLC10_FaCo_SA_AF41B-6classes_class6_01_F4_1_1716	nuclei classes 6	6	15	5	0	FALSE	0
1	AIMP2_HUMAN	9.47325357201209	20200912_TIMS3_nLC10_FaCo_SA_AF41B-6classes_mixed_01_D4_1_1741	mixed	1	9	1	0.666666666666667	TRUE	2
2	AIMP2_HUMAN	9.33028824134416	20200912_TIMS3_nLC10_FaCo_SA_AF41B-6classes_mixed_04_D10_1_1744	mixed	2	9	1	0.666666666666667	TRUE	2
3	AIMP2_HUMAN	10.0817814995594	20200912_TIMS3_nLC10_FaCo_SA_AF41B-6classes_mixed_02_D6_1_1742	mixed	3	9	2	0.333333333333333	FALSE	1
4	AIMP2_HUMAN	10.3807509455524	20200912_TIMS3_nLC10_FaCo_SA_AF41B-6classes_class2_03_J8_1_1727	nuclei classes 2	16	9	2	0.333333333333333	FALSE	1
5	AIMP2_HUMAN	10.7852397068005	20200912_TIMS3_nLC10_FaCo_SA_AF41B-6classes_class2_02_J6_1_1726	nuclei classes 2	17	9	3	0	FALSE	0
6	AIMP2_HUMAN	10.5446011655517	20200912_TIMS3_nLC10_FaCo_SA_AF41B-6classes_class2_01_J4_1_1718	nuclei classes 2	18	9	3	0	FALSE	0
7	AIMP2_HUMAN	10.3738948952403	20200912_TIMS3_nLC10_FaCo_SA_AF41B-6classes_class3_03_F14_1_1725	nuclei classes 3	13	9	2	0.333333333333333	FALSE	1
8	AIMP2_HUMAN	9.49951896467017	20200912_TIMS3_nLC10_FaCo_SA_AF41B-6classes_class3_02_F12_1_1724	nuclei classes 3	14	9	2	0.333333333333333	FALSE	1
9	AIMP2_HUMAN	10.6830021961538	20200912_TIMS3_nLC10_FaCo_SA_AF41B-6classes_class3_01_F10_1_1717	nuclei classes 3	15	9	2	0.333333333333333	FALSE	1
10	AIMP2_HUMAN	11.237597765549	20200912_TIMS3_nLC10_FaCo_SA_AF41B-6classes_class4_03_D8_1_1728	nuclei classes 4	10	9	3	0	FALSE	0
11	AIMP2_HUMAN	11.0856201963751	20200912_TIMS3_nLC10_FaCo_SA_AF41B-6classes_class4_02_D6_1_1721	nuclei classes 4	11	9	3	0	FALSE	0
12	AIMP2_HUMAN	10.9569591825003	20200912_TIMS3_nLC10_FaCo_SA_AF41B-6classes_class4_01_D4_1_1714	nuclei classes 4	12	9	3	0	FALSE	0
13	AIMP2_HUMAN	8.75244398801606	20200912_TIMS3_nLC10_FaCo_SA_AF41B-6classes_class5_03_D14_1_1729	nuclei classes 5	7	9	1	0.666666666666667	TRUE	2
14	AIMP2_HUMAN	10.1674952474338	20200912_TIMS3_nLC10_FaCo_SA_AF41B-6classes_class5_02_D12_1_1722	nuclei classes 5	8	9	2	0.333333333333333	FALSE	1
15	AIMP2_HUMAN	10.9378574089274	20200912_TIMS3_nLC10_FaCo_SA_AF41B-6classes_class5_01_D10_1_1715	nuclei classes 5	9	9	3	0	FALSE	0
16	AIMP2_HUMAN	10.7045861379248	20200912_TIMS3_nLC10_FaCo_SA_AF41B-6classes_class6_03_F8_1_1730	nuclei classes 6	4	9	3	0	FALSE	0
17	AIMP2_HUMAN	10.6627711423704	20200912_TIMS3_nLC10_FaCo_SA_AF41B-6classes_class6_02_F6_1_1723	nuclei classes 6	5	9	2	0.333333333333333	FALSE	1
18	AIMP2_HUMAN	10.253945483969	20200912_TIMS3_nLC10_FaCo_SA_AF41B-6classes_class6_01_F4_1_1716	nuclei classes 6	6	9	2	0.333333333333333	FALSE	1
1	AIP_HUMAN	10.178395649991	20200912_TIMS3_nLC10_FaCo_SA_AF41B-6classes_mixed_01_D4_1_1741	mixed	1	6	1	0.5	TRUE	1
2	AIP_HUMAN	10.7029337015464	20200912_TIMS3_nLC10_FaCo_SA_AF41B-6classes_mixed_04_D10_1_1744	mixed	2	6	2	0	FALSE	0
3	AIP_HUMAN	9.69482573677316	20200912_TIMS3_nLC10_FaCo_SA_AF41B-6classes_mixed_02_D6_1_1742	mixed	3	6	1	0.5	TRUE	1
4	AIP_HUMAN	10.8989458951523	20200912_TIMS3_nLC10_FaCo_SA_AF41B-6classes_class2_03_J8_1_1727	nuclei classes 2	16	6	1	0.5	TRUE	1
5	AIP_HUMAN	10.358026045626	20200912_TIMS3_nLC10_FaCo_SA_AF41B-6classes_class2_02_J6_1_1726	nuclei classes 2	17	6	2	0	FALSE	0
6	AIP_HUMAN	10.3719483888971	20200912_TIMS3_nLC10_FaCo_SA_AF41B-6classes_class2_01_J4_1_1718	nuclei classes 2	18	6	2	0	FALSE	0
7	AIP_HUMAN	9.71147343400646	20200912_TIMS3_nLC10_FaCo_SA_AF41B-6classes_class3_03_F14_1_1725	nuclei classes 3	13	6	1	0.5	TRUE	1
8	AIP_HUMAN	10.8763457803783	20200912_TIMS3_nLC10_FaCo_SA_AF41B-6classes_class3_02_F12_1_1724	nuclei classes 3	14	6	2	0	FALSE	0
9	AIP_HUMAN	10.4545466550405	20200912_TIMS3_nLC10_FaCo_SA_AF41B-6classes_class3_01_F10_1_1717	nuclei classes 3	15	6	2	0	FALSE	0
10	AIP_HUMAN	10.551126837027	20200912_TIMS3_nLC10_FaCo_SA_AF41B-6classes_class4_03_D8_1_1728	nuclei classes 4	10	6	2	0	FALSE	0
11	AIP_HUMAN	10.9138030639648	20200912_TIMS3_nLC10_FaCo_SA_AF41B-6classes_class4_02_D6_1_1721	nuclei classes 4	11	6	2	0	FALSE	0
12	AIP_HUMAN	10.9199045751058	20200912_TIMS3_nLC10_FaCo_SA_AF41B-6classes_class4_01_D4_1_1714	nuclei classes 4	12	6	2	0	FALSE	0
13	AIP_HUMAN	10.415928201552	20200912_TIMS3_nLC10_FaCo_SA_AF41B-6classes_class5_03_D14_1_1729	nuclei classes 5	7	6	1	0.5	TRUE	1
14	AIP_HUMAN	10.3761725722624	20200912_TIMS3_nLC10_FaCo_SA_AF41B-6classes_class5_02_D12_1_1722	nuclei classes 5	8	6	2	0	FALSE	0
15	AIP_HUMAN	10.8148565395209	20200912_TIMS3_nLC10_FaCo_SA_AF41B-6classes_class5_01_D10_1_1715	nuclei classes 5	9	6	2	0	FALSE	0
16	AIP_HUMAN	10.5519741326778	20200912_TIMS3_nLC10_FaCo_SA_AF41B-6classes_class6_03_F8_1_1730	nuclei classes 6	4	6	1	0.5	TRUE	1
17	AIP_HUMAN	10.1914363308108	20200912_TIMS3_nLC10_FaCo_SA_AF41B-6classes_class6_02_F6_1_1723	nuclei classes 6	5	6	1	0.5	TRUE	1
18	AIP_HUMAN	10.5951186497957	20200912_TIMS3_nLC10_FaCo_SA_AF41B-6classes_class6_01_F4_1_1716	nuclei classes 6	6	6	2	0	FALSE	0
1	AJUBA_HUMAN	8.72848489908011	20200912_TIMS3_nLC10_FaCo_SA_AF41B-6classes_mixed_01_D4_1_1741	mixed	1	3	1	0	FALSE	0
3	AJUBA_HUMAN	9.38479879714284	20200912_TIMS3_nLC10_FaCo_SA_AF41B-6classes_mixed_02_D6_1_1742	mixed	3	3	1	0	FALSE	0
11	AJUBA_HUMAN	9.07057696572387	20200912_TIMS3_nLC10_FaCo_SA_AF41B-6classes_class4_02_D6_1_1721	nuclei classes 4	11	3	1	0	FALSE	0
12	AJUBA_HUMAN	9.16699591184243	20200912_TIMS3_nLC10_FaCo_SA_AF41B-6classes_class4_01_D4_1_1714	nuclei classes 4	12	3	1	0	FALSE	0
13	AJUBA_HUMAN	8.43655257391723	20200912_TIMS3_nLC10_FaCo_SA_AF41B-6classes_class5_03_D14_1_1729	nuclei classes 5	7	3	1	0	FALSE	0
15	AJUBA_HUMAN	9.68408541498293	20200912_TIMS3_nLC10_FaCo_SA_AF41B-6classes_class5_01_D10_1_1715	nuclei classes 5	9	3	1	0	FALSE	0
18	AJUBA_HUMAN	9.03494856591992	20200912_TIMS3_nLC10_FaCo_SA_AF41B-6classes_class6_01_F4_1_1716	nuclei classes 6	6	3	1	0	FALSE	0
1	AK17A_HUMAN	9.56811352112098	20200912_TIMS3_nLC10_FaCo_SA_AF41B-6classes_mixed_01_D4_1_1741	mixed	1	12	4	0	FALSE	0
2	AK17A_HUMAN	9.17052688789625	20200912_TIMS3_nLC10_FaCo_SA_AF41B-6classes_mixed_04_D10_1_1744	mixed	2	12	2	0.5	TRUE	2
3	AK17A_HUMAN	9.15617113696352	20200912_TIMS3_nLC10_FaCo_SA_AF41B-6classes_mixed_02_D6_1_1742	mixed	3	12	3	0.25	FALSE	1
4	AK17A_HUMAN	9.50829736859764	20200912_TIMS3_nLC10_FaCo_SA_AF41B-6classes_class2_03_J8_1_1727	nuclei classes 2	16	12	3	0.25	FALSE	1
5	AK17A_HUMAN	9.76184998561647	20200912_TIMS3_nLC10_FaCo_SA_AF41B-6classes_class2_02_J6_1_1726	nuclei classes 2	17	12	3	0.25	FALSE	1
6	AK17A_HUMAN	10.1204148918276	20200912_TIMS3_nLC10_FaCo_SA_AF41B-6classes_class2_01_J4_1_1718	nuclei classes 2	18	12	4	0	FALSE	0
7	AK17A_HUMAN	9.19188992587681	20200912_TIMS3_nLC10_FaCo_SA_AF41B-6classes_class3_03_F14_1_1725	nuclei classes 3	13	12	2	0.5	TRUE	2
8	AK17A_HUMAN	9.68887266153695	20200912_TIMS3_nLC10_FaCo_SA_AF41B-6classes_class3_02_F12_1_1724	nuclei classes 3	14	12	3	0.25	FALSE	1
9	AK17A_HUMAN	9.5222784836737	20200912_TIMS3_nLC10_FaCo_SA_AF41B-6classes_class3_01_F10_1_1717	nuclei classes 3	15	12	3	0.25	FALSE	1
10	AK17A_HUMAN	10.6064716927571	20200912_TIMS3_nLC10_FaCo_SA_AF41B-6classes_class4_03_D8_1_1728	nuclei classes 4	10	12	4	0	FALSE	0
11	AK17A_HUMAN	9.90050813071757	20200912_TIMS3_nLC10_FaCo_SA_AF41B-6classes_class4_02_D6_1_1721	nuclei classes 4	11	12	4	0	FALSE	0
12	AK17A_HUMAN	9.75829878141837	20200912_TIMS3_nLC10_FaCo_SA_AF41B-6classes_class4_01_D4_1_1714	nuclei classes 4	12	12	4	0	FALSE	0
13	AK17A_HUMAN	8.91029583523457	20200912_TIMS3_nLC10_FaCo_SA_AF41B-6classes_class5_03_D14_1_1729	nuclei classes 5	7	12	2	0.5	TRUE	2
14	AK17A_HUMAN	8.98186658343045	20200912_TIMS3_nLC10_FaCo_SA_AF41B-6classes_class5_02_D12_1_1722	nuclei classes 5	8	12	2	0.5	TRUE	2
15	AK17A_HUMAN	9.67650211616614	20200912_TIMS3_nLC10_FaCo_SA_AF41B-6classes_class5_01_D10_1_1715	nuclei classes 5	9	12	2	0.5	TRUE	2
16	AK17A_HUMAN	9.84678675045641	20200912_TIMS3_nLC10_FaCo_SA_AF41B-6classes_class6_03_F8_1_1730	nuclei classes 6	4	12	3	0.25	FALSE	1
17	AK17A_HUMAN	9.46478182887329	20200912_TIMS3_nLC10_FaCo_SA_AF41B-6classes_class6_02_F6_1_1723	nuclei classes 6	5	12	2	0.5	TRUE	2
18	AK17A_HUMAN	8.87103554403326	20200912_TIMS3_nLC10_FaCo_SA_AF41B-6classes_class6_01_F4_1_1716	nuclei classes 6	6	12	3	0.25	FALSE	1
1	AK1A1_HUMAN	10.0708354999149	20200912_TIMS3_nLC10_FaCo_SA_AF41B-6classes_mixed_01_D4_1_1741	mixed	1	18	4	0.333333333333333	FALSE	2
2	AK1A1_HUMAN	9.69691160366837	20200912_TIMS3_nLC10_FaCo_SA_AF41B-6classes_mixed_04_D10_1_1744	mixed	2	18	2	0.666666666666667	TRUE	4
3	AK1A1_HUMAN	9.82172843115317	20200912_TIMS3_nLC10_FaCo_SA_AF41B-6classes_mixed_02_D6_1_1742	mixed	3	18	4	0.333333333333333	FALSE	2
4	AK1A1_HUMAN	10.2298516595498	20200912_TIMS3_nLC10_FaCo_SA_AF41B-6classes_class2_03_J8_1_1727	nuclei classes 2	16	18	5	0.166666666666667	FALSE	1
5	AK1A1_HUMAN	9.76266241786854	20200912_TIMS3_nLC10_FaCo_SA_AF41B-6classes_class2_02_J6_1_1726	nuclei classes 2	17	18	4	0.333333333333333	FALSE	2
6	AK1A1_HUMAN	10.6488060108854	20200912_TIMS3_nLC10_FaCo_SA_AF41B-6classes_class2_01_J4_1_1718	nuclei classes 2	18	18	6	0	FALSE	0
7	AK1A1_HUMAN	10.0457863247079	20200912_TIMS3_nLC10_FaCo_SA_AF41B-6classes_class3_03_F14_1_1725	nuclei classes 3	13	18	5	0.166666666666667	FALSE	1
8	AK1A1_HUMAN	10.537396752022	20200912_TIMS3_nLC10_FaCo_SA_AF41B-6classes_class3_02_F12_1_1724	nuclei classes 3	14	18	6	0	FALSE	0
9	AK1A1_HUMAN	10.200748843731	20200912_TIMS3_nLC10_FaCo_SA_AF41B-6classes_class3_01_F10_1_1717	nuclei classes 3	15	18	4	0.333333333333333	FALSE	2
10	AK1A1_HUMAN	11.0723188854667	20200912_TIMS3_nLC10_FaCo_SA_AF41B-6classes_class4_03_D8_1_1728	nuclei classes 4	10	18	6	0	FALSE	0
11	AK1A1_HUMAN	10.74833810709	20200912_TIMS3_nLC10_FaCo_SA_AF41B-6classes_class4_02_D6_1_1721	nuclei classes 4	11	18	6	0	FALSE	0
12	AK1A1_HUMAN	10.8373333207894	20200912_TIMS3_nLC10_FaCo_SA_AF41B-6classes_class4_01_D4_1_1714	nuclei classes 4	12	18	6	0	FALSE	0
13	AK1A1_HUMAN	9.89726903341518	20200912_TIMS3_nLC10_FaCo_SA_AF41B-6classes_class5_03_D14_1_1729	nuclei classes 5	7	18	4	0.333333333333333	FALSE	2
14	AK1A1_HUMAN	9.65524789822233	20200912_TIMS3_nLC10_FaCo_SA_AF41B-6classes_class5_02_D12_1_1722	nuclei classes 5	8	18	2	0.666666666666667	TRUE	4
15	AK1A1_HUMAN	10.5252496672965	20200912_TIMS3_nLC10_FaCo_SA_AF41B-6classes_class5_01_D10_1_1715	nuclei classes 5	9	18	6	0	FALSE	0
16	AK1A1_HUMAN	10.6249776780346	20200912_TIMS3_nLC10_FaCo_SA_AF41B-6classes_class6_03_F8_1_1730	nuclei classes 6	4	18	6	0	FALSE	0
17	AK1A1_HUMAN	9.93156680696225	20200912_TIMS3_nLC10_FaCo_SA_AF41B-6classes_class6_02_F6_1_1723	nuclei classes 6	5	18	3	0.5	TRUE	3
18	AK1A1_HUMAN	10.4531132255626	20200912_TIMS3_nLC10_FaCo_SA_AF41B-6classes_class6_01_F4_1_1716	nuclei classes 6	6	18	5	0.166666666666667	FALSE	1
1	AK1C1_HUMAN;AK1C3_HUMAN	9.19993904596662	20200912_TIMS3_nLC10_FaCo_SA_AF41B-6classes_mixed_01_D4_1_1741	mixed	1	3	1	0	FALSE	0
12	AK1C1_HUMAN;AK1C3_HUMAN	10.0754672568855	20200912_TIMS3_nLC10_FaCo_SA_AF41B-6classes_class4_01_D4_1_1714	nuclei classes 4	12	3	1	0	FALSE	0
15	AK1C1_HUMAN;AK1C3_HUMAN	9.06941810936771	20200912_TIMS3_nLC10_FaCo_SA_AF41B-6classes_class5_01_D10_1_1715	nuclei classes 5	9	3	1	0	FALSE	0
1	AKA12_HUMAN	8.06440832744567	20200912_TIMS3_nLC10_FaCo_SA_AF41B-6classes_mixed_01_D4_1_1741	mixed	1	6	1	0.5	TRUE	1
3	AKA12_HUMAN	8.51428917825133	20200912_TIMS3_nLC10_FaCo_SA_AF41B-6classes_mixed_02_D6_1_1742	mixed	3	6	1	0.5	TRUE	1
5	AKA12_HUMAN	8.6352932703365	20200912_TIMS3_nLC10_FaCo_SA_AF41B-6classes_class2_02_J6_1_1726	nuclei classes 2	17	6	1	0.5	TRUE	1
6	AKA12_HUMAN	8.56951105629357	20200912_TIMS3_nLC10_FaCo_SA_AF41B-6classes_class2_01_J4_1_1718	nuclei classes 2	18	6	2	0	FALSE	0
9	AKA12_HUMAN	8.96948554661111	20200912_TIMS3_nLC10_FaCo_SA_AF41B-6classes_class3_01_F10_1_1717	nuclei classes 3	15	6	1	0.5	TRUE	1
10	AKA12_HUMAN	8.87286194344937	20200912_TIMS3_nLC10_FaCo_SA_AF41B-6classes_class4_03_D8_1_1728	nuclei classes 4	10	6	1	0.5	TRUE	1
11	AKA12_HUMAN	8.51168157315291	20200912_TIMS3_nLC10_FaCo_SA_AF41B-6classes_class4_02_D6_1_1721	nuclei classes 4	11	6	2	0	FALSE	0
12	AKA12_HUMAN	8.82784153992206	20200912_TIMS3_nLC10_FaCo_SA_AF41B-6classes_class4_01_D4_1_1714	nuclei classes 4	12	6	2	0	FALSE	0
15	AKA12_HUMAN	7.87042559806804	20200912_TIMS3_nLC10_FaCo_SA_AF41B-6classes_class5_01_D10_1_1715	nuclei classes 5	9	6	1	0.5	TRUE	1
1	AKAP8_HUMAN	9.80598401129559	20200912_TIMS3_nLC10_FaCo_SA_AF41B-6classes_mixed_01_D4_1_1741	mixed	1	30	7	0.3	FALSE	3
2	AKAP8_HUMAN	8.79582460324507	20200912_TIMS3_nLC10_FaCo_SA_AF41B-6classes_mixed_04_D10_1_1744	mixed	2	30	3	0.7	TRUE	7
3	AKAP8_HUMAN	10.1880315313516	20200912_TIMS3_nLC10_FaCo_SA_AF41B-6classes_mixed_02_D6_1_1742	mixed	3	30	9	0.1	FALSE	1
4	AKAP8_HUMAN	9.51859594575536	20200912_TIMS3_nLC10_FaCo_SA_AF41B-6classes_class2_03_J8_1_1727	nuclei classes 2	16	30	6	0.4	FALSE	4
5	AKAP8_HUMAN	10.1718020453288	20200912_TIMS3_nLC10_FaCo_SA_AF41B-6classes_class2_02_J6_1_1726	nuclei classes 2	17	30	9	0.1	FALSE	1
6	AKAP8_HUMAN	10.2825140327777	20200912_TIMS3_nLC10_FaCo_SA_AF41B-6classes_class2_01_J4_1_1718	nuclei classes 2	18	30	10	0	FALSE	0
7	AKAP8_HUMAN	9.3007939151919	20200912_TIMS3_nLC10_FaCo_SA_AF41B-6classes_class3_03_F14_1_1725	nuclei classes 3	13	30	5	0.5	TRUE	5
8	AKAP8_HUMAN	10.3736613186013	20200912_TIMS3_nLC10_FaCo_SA_AF41B-6classes_class3_02_F12_1_1724	nuclei classes 3	14	30	10	0	FALSE	0
9	AKAP8_HUMAN	10.0355814842075	20200912_TIMS3_nLC10_FaCo_SA_AF41B-6classes_class3_01_F10_1_1717	nuclei classes 3	15	30	8	0.2	FALSE	2
10	AKAP8_HUMAN	10.0655947118999	20200912_TIMS3_nLC10_FaCo_SA_AF41B-6classes_class4_03_D8_1_1728	nuclei classes 4	10	30	10	0	FALSE	0
11	AKAP8_HUMAN	10.2748256471911	20200912_TIMS3_nLC10_FaCo_SA_AF41B-6classes_class4_02_D6_1_1721	nuclei classes 4	11	30	10	0	FALSE	0
12	AKAP8_HUMAN	10.2982647776312	20200912_TIMS3_nLC10_FaCo_SA_AF41B-6classes_class4_01_D4_1_1714	nuclei classes 4	12	30	10	0	FALSE	0
13	AKAP8_HUMAN	9.04577580495756	20200912_TIMS3_nLC10_FaCo_SA_AF41B-6classes_class5_03_D14_1_1729	nuclei classes 5	7	30	5	0.5	TRUE	5
14	AKAP8_HUMAN	8.58261388970067	20200912_TIMS3_nLC10_FaCo_SA_AF41B-6classes_class5_02_D12_1_1722	nuclei classes 5	8	30	4	0.6	TRUE	6
15	AKAP8_HUMAN	10.2607741744787	20200912_TIMS3_nLC10_FaCo_SA_AF41B-6classes_class5_01_D10_1_1715	nuclei classes 5	9	30	8	0.2	FALSE	2
16	AKAP8_HUMAN	9.42284271008151	20200912_TIMS3_nLC10_FaCo_SA_AF41B-6classes_class6_03_F8_1_1730	nuclei classes 6	4	30	7	0.3	FALSE	3
17	AKAP8_HUMAN	9.19769027724441	20200912_TIMS3_nLC10_FaCo_SA_AF41B-6classes_class6_02_F6_1_1723	nuclei classes 6	5	30	5	0.5	TRUE	5
18	AKAP8_HUMAN	9.96251239316265	20200912_TIMS3_nLC10_FaCo_SA_AF41B-6classes_class6_01_F4_1_1716	nuclei classes 6	6	30	7	0.3	FALSE	3
3	AKAP9_HUMAN	9.92289289999934	20200912_TIMS3_nLC10_FaCo_SA_AF41B-6classes_mixed_02_D6_1_1742	mixed	3	6	2	0	FALSE	0
5	AKAP9_HUMAN	9.71584579540468	20200912_TIMS3_nLC10_FaCo_SA_AF41B-6classes_class2_02_J6_1_1726	nuclei classes 2	17	6	2	0	FALSE	0
6	AKAP9_HUMAN	9.29679680807083	20200912_TIMS3_nLC10_FaCo_SA_AF41B-6classes_class2_01_J4_1_1718	nuclei classes 2	18	6	1	0.5	TRUE	1
7	AKAP9_HUMAN	9.40777257296115	20200912_TIMS3_nLC10_FaCo_SA_AF41B-6classes_class3_03_F14_1_1725	nuclei classes 3	13	6	1	0.5	TRUE	1
9	AKAP9_HUMAN	9.82694011402546	20200912_TIMS3_nLC10_FaCo_SA_AF41B-6classes_class3_01_F10_1_1717	nuclei classes 3	15	6	1	0.5	TRUE	1
10	AKAP9_HUMAN	9.98307483721088	20200912_TIMS3_nLC10_FaCo_SA_AF41B-6classes_class4_03_D8_1_1728	nuclei classes 4	10	6	2	0	FALSE	0
11	AKAP9_HUMAN	9.2432548512506	20200912_TIMS3_nLC10_FaCo_SA_AF41B-6classes_class4_02_D6_1_1721	nuclei classes 4	11	6	1	0.5	TRUE	1
12	AKAP9_HUMAN	9.56977792431757	20200912_TIMS3_nLC10_FaCo_SA_AF41B-6classes_class4_01_D4_1_1714	nuclei classes 4	12	6	1	0.5	TRUE	1
13	AKAP9_HUMAN	8.97365094724716	20200912_TIMS3_nLC10_FaCo_SA_AF41B-6classes_class5_03_D14_1_1729	nuclei classes 5	7	6	1	0.5	TRUE	1
16	AKAP9_HUMAN	10.1546245099419	20200912_TIMS3_nLC10_FaCo_SA_AF41B-6classes_class6_03_F8_1_1730	nuclei classes 6	4	6	1	0.5	TRUE	1
1	AKCL2_HUMAN	10.9343301922332	20200912_TIMS3_nLC10_FaCo_SA_AF41B-6classes_mixed_01_D4_1_1741	mixed	1	3	1	0	FALSE	0
2	AKCL2_HUMAN	10.6202648683847	20200912_TIMS3_nLC10_FaCo_SA_AF41B-6classes_mixed_04_D10_1_1744	mixed	2	3	1	0	FALSE	0
3	AKCL2_HUMAN	11.3060931041398	20200912_TIMS3_nLC10_FaCo_SA_AF41B-6classes_mixed_02_D6_1_1742	mixed	3	3	1	0	FALSE	0
4	AKCL2_HUMAN	12.014936347812	20200912_TIMS3_nLC10_FaCo_SA_AF41B-6classes_class2_03_J8_1_1727	nuclei classes 2	16	3	1	0	FALSE	0
5	AKCL2_HUMAN	11.9378993872626	20200912_TIMS3_nLC10_FaCo_SA_AF41B-6classes_class2_02_J6_1_1726	nuclei classes 2	17	3	1	0	FALSE	0
6	AKCL2_HUMAN	11.8900486571511	20200912_TIMS3_nLC10_FaCo_SA_AF41B-6classes_class2_01_J4_1_1718	nuclei classes 2	18	3	1	0	FALSE	0
7	AKCL2_HUMAN	11.1334806158788	20200912_TIMS3_nLC10_FaCo_SA_AF41B-6classes_class3_03_F14_1_1725	nuclei classes 3	13	3	1	0	FALSE	0
8	AKCL2_HUMAN	12.0082884207778	20200912_TIMS3_nLC10_FaCo_SA_AF41B-6classes_class3_02_F12_1_1724	nuclei classes 3	14	3	1	0	FALSE	0
9	AKCL2_HUMAN	11.2588001718143	20200912_TIMS3_nLC10_FaCo_SA_AF41B-6classes_class3_01_F10_1_1717	nuclei classes 3	15	3	1	0	FALSE	0
10	AKCL2_HUMAN	12.4138993970757	20200912_TIMS3_nLC10_FaCo_SA_AF41B-6classes_class4_03_D8_1_1728	nuclei classes 4	10	3	1	0	FALSE	0
11	AKCL2_HUMAN	11.5828034838399	20200912_TIMS3_nLC10_FaCo_SA_AF41B-6classes_class4_02_D6_1_1721	nuclei classes 4	11	3	1	0	FALSE	0
12	AKCL2_HUMAN	12.1485819791704	20200912_TIMS3_nLC10_FaCo_SA_AF41B-6classes_class4_01_D4_1_1714	nuclei classes 4	12	3	1	0	FALSE	0
13	AKCL2_HUMAN	12.2971468447788	20200912_TIMS3_nLC10_FaCo_SA_AF41B-6classes_class5_03_D14_1_1729	nuclei classes 5	7	3	1	0	FALSE	0
14	AKCL2_HUMAN	9.97446408672008	20200912_TIMS3_nLC10_FaCo_SA_AF41B-6classes_class5_02_D12_1_1722	nuclei classes 5	8	3	1	0	FALSE	0
15	AKCL2_HUMAN	12.2566698312819	20200912_TIMS3_nLC10_FaCo_SA_AF41B-6classes_class5_01_D10_1_1715	nuclei classes 5	9	3	1	0	FALSE	0
16	AKCL2_HUMAN	11.5294601300582	20200912_TIMS3_nLC10_FaCo_SA_AF41B-6classes_class6_03_F8_1_1730	nuclei classes 6	4	3	1	0	FALSE	0
17	AKCL2_HUMAN	11.5232272838913	20200912_TIMS3_nLC10_FaCo_SA_AF41B-6classes_class6_02_F6_1_1723	nuclei classes 6	5	3	1	0	FALSE	0
18	AKCL2_HUMAN	11.4783848398971	20200912_TIMS3_nLC10_FaCo_SA_AF41B-6classes_class6_01_F4_1_1716	nuclei classes 6	6	3	1	0	FALSE	0
1	AKP8L_HUMAN	8.77550502543604	20200912_TIMS3_nLC10_FaCo_SA_AF41B-6classes_mixed_01_D4_1_1741	mixed	1	6	1	0.5	TRUE	1
3	AKP8L_HUMAN	9.80970420497725	20200912_TIMS3_nLC10_FaCo_SA_AF41B-6classes_mixed_02_D6_1_1742	mixed	3	6	2	0	FALSE	0
4	AKP8L_HUMAN	8.62766981077592	20200912_TIMS3_nLC10_FaCo_SA_AF41B-6classes_class2_03_J8_1_1727	nuclei classes 2	16	6	1	0.5	TRUE	1
5	AKP8L_HUMAN	8.3949795410523	20200912_TIMS3_nLC10_FaCo_SA_AF41B-6classes_class2_02_J6_1_1726	nuclei classes 2	17	6	2	0	FALSE	0
6	AKP8L_HUMAN	8.96987695690326	20200912_TIMS3_nLC10_FaCo_SA_AF41B-6classes_class2_01_J4_1_1718	nuclei classes 2	18	6	1	0.5	TRUE	1
8	AKP8L_HUMAN	8.71155207768759	20200912_TIMS3_nLC10_FaCo_SA_AF41B-6classes_class3_02_F12_1_1724	nuclei classes 3	14	6	1	0.5	TRUE	1
10	AKP8L_HUMAN	9.9279837770187	20200912_TIMS3_nLC10_FaCo_SA_AF41B-6classes_class4_03_D8_1_1728	nuclei classes 4	10	6	2	0	FALSE	0
11	AKP8L_HUMAN	9.13145117783185	20200912_TIMS3_nLC10_FaCo_SA_AF41B-6classes_class4_02_D6_1_1721	nuclei classes 4	11	6	2	0	FALSE	0
12	AKP8L_HUMAN	9.38741391911377	20200912_TIMS3_nLC10_FaCo_SA_AF41B-6classes_class4_01_D4_1_1714	nuclei classes 4	12	6	2	0	FALSE	0
15	AKP8L_HUMAN	8.70166185447923	20200912_TIMS3_nLC10_FaCo_SA_AF41B-6classes_class5_01_D10_1_1715	nuclei classes 5	9	6	2	0	FALSE	0
16	AKP8L_HUMAN	9.12693803955366	20200912_TIMS3_nLC10_FaCo_SA_AF41B-6classes_class6_03_F8_1_1730	nuclei classes 6	4	6	2	0	FALSE	0
17	AKP8L_HUMAN	8.22059903661638	20200912_TIMS3_nLC10_FaCo_SA_AF41B-6classes_class6_02_F6_1_1723	nuclei classes 6	5	6	1	0.5	TRUE	1
8	AKTS1_HUMAN	9.83563797613594	20200912_TIMS3_nLC10_FaCo_SA_AF41B-6classes_class3_02_F12_1_1724	nuclei classes 3	14	3	1	0	FALSE	0
12	AKTS1_HUMAN	9.77072440711284	20200912_TIMS3_nLC10_FaCo_SA_AF41B-6classes_class4_01_D4_1_1714	nuclei classes 4	12	3	1	0	FALSE	0
16	AKTS1_HUMAN	9.26761499063644	20200912_TIMS3_nLC10_FaCo_SA_AF41B-6classes_class6_03_F8_1_1730	nuclei classes 6	4	3	1	0	FALSE	0
1	AL1B1_HUMAN	8.76162160344479	20200912_TIMS3_nLC10_FaCo_SA_AF41B-6classes_mixed_01_D4_1_1741	mixed	1	21	2	0.714285714285714	TRUE	5
2	AL1B1_HUMAN	8.78210016327493	20200912_TIMS3_nLC10_FaCo_SA_AF41B-6classes_mixed_04_D10_1_1744	mixed	2	21	2	0.714285714285714	TRUE	5
3	AL1B1_HUMAN	10.0906466619068	20200912_TIMS3_nLC10_FaCo_SA_AF41B-6classes_mixed_02_D6_1_1742	mixed	3	21	6	0.142857142857143	FALSE	1
4	AL1B1_HUMAN	9.76900430804395	20200912_TIMS3_nLC10_FaCo_SA_AF41B-6classes_class2_03_J8_1_1727	nuclei classes 2	16	21	6	0.142857142857143	FALSE	1
5	AL1B1_HUMAN	9.22479787904991	20200912_TIMS3_nLC10_FaCo_SA_AF41B-6classes_class2_02_J6_1_1726	nuclei classes 2	17	21	4	0.428571428571429	FALSE	3
6	AL1B1_HUMAN	9.9020165413932	20200912_TIMS3_nLC10_FaCo_SA_AF41B-6classes_class2_01_J4_1_1718	nuclei classes 2	18	21	6	0.142857142857143	FALSE	1
7	AL1B1_HUMAN	8.95974380354944	20200912_TIMS3_nLC10_FaCo_SA_AF41B-6classes_class3_03_F14_1_1725	nuclei classes 3	13	21	3	0.571428571428571	TRUE	4
8	AL1B1_HUMAN	9.47415801290025	20200912_TIMS3_nLC10_FaCo_SA_AF41B-6classes_class3_02_F12_1_1724	nuclei classes 3	14	21	5	0.285714285714286	FALSE	2
9	AL1B1_HUMAN	9.13002893935738	20200912_TIMS3_nLC10_FaCo_SA_AF41B-6classes_class3_01_F10_1_1717	nuclei classes 3	15	21	3	0.571428571428571	TRUE	4
10	AL1B1_HUMAN	10.4807636017367	20200912_TIMS3_nLC10_FaCo_SA_AF41B-6classes_class4_03_D8_1_1728	nuclei classes 4	10	21	7	0	FALSE	0
11	AL1B1_HUMAN	10.2489664008918	20200912_TIMS3_nLC10_FaCo_SA_AF41B-6classes_class4_02_D6_1_1721	nuclei classes 4	11	21	7	0	FALSE	0
12	AL1B1_HUMAN	9.97226582215699	20200912_TIMS3_nLC10_FaCo_SA_AF41B-6classes_class4_01_D4_1_1714	nuclei classes 4	12	21	6	0.142857142857143	FALSE	1
13	AL1B1_HUMAN	8.62806280360081	20200912_TIMS3_nLC10_FaCo_SA_AF41B-6classes_class5_03_D14_1_1729	nuclei classes 5	7	21	3	0.571428571428571	TRUE	4
14	AL1B1_HUMAN	8.74766560062316	20200912_TIMS3_nLC10_FaCo_SA_AF41B-6classes_class5_02_D12_1_1722	nuclei classes 5	8	21	3	0.571428571428571	TRUE	4
15	AL1B1_HUMAN	9.28443073758027	20200912_TIMS3_nLC10_FaCo_SA_AF41B-6classes_class5_01_D10_1_1715	nuclei classes 5	9	21	5	0.285714285714286	FALSE	2
16	AL1B1_HUMAN	10.222265554046	20200912_TIMS3_nLC10_FaCo_SA_AF41B-6classes_class6_03_F8_1_1730	nuclei classes 6	4	21	6	0.142857142857143	FALSE	1
17	AL1B1_HUMAN	8.39984946213922	20200912_TIMS3_nLC10_FaCo_SA_AF41B-6classes_class6_02_F6_1_1723	nuclei classes 6	5	21	2	0.714285714285714	TRUE	5
18	AL1B1_HUMAN	9.79941346230637	20200912_TIMS3_nLC10_FaCo_SA_AF41B-6classes_class6_01_F4_1_1716	nuclei classes 6	6	21	5	0.285714285714286	FALSE	2
1	AL3A2_HUMAN	7.55731365547574	20200912_TIMS3_nLC10_FaCo_SA_AF41B-6classes_mixed_01_D4_1_1741	mixed	1	21	3	0.571428571428571	TRUE	4
2	AL3A2_HUMAN	8.07415999801063	20200912_TIMS3_nLC10_FaCo_SA_AF41B-6classes_mixed_04_D10_1_1744	mixed	2	21	3	0.571428571428571	TRUE	4
3	AL3A2_HUMAN	8.69100547764889	20200912_TIMS3_nLC10_FaCo_SA_AF41B-6classes_mixed_02_D6_1_1742	mixed	3	21	6	0.142857142857143	FALSE	1
4	AL3A2_HUMAN	8.96338206354092	20200912_TIMS3_nLC10_FaCo_SA_AF41B-6classes_class2_03_J8_1_1727	nuclei classes 2	16	21	6	0.142857142857143	FALSE	1
5	AL3A2_HUMAN	8.79767899905777	20200912_TIMS3_nLC10_FaCo_SA_AF41B-6classes_class2_02_J6_1_1726	nuclei classes 2	17	21	4	0.428571428571429	FALSE	3
6	AL3A2_HUMAN	9.23878971322305	20200912_TIMS3_nLC10_FaCo_SA_AF41B-6classes_class2_01_J4_1_1718	nuclei classes 2	18	21	7	0	FALSE	0
7	AL3A2_HUMAN	8.07484531762917	20200912_TIMS3_nLC10_FaCo_SA_AF41B-6classes_class3_03_F14_1_1725	nuclei classes 3	13	21	4	0.428571428571429	FALSE	3
8	AL3A2_HUMAN	8.87358446954151	20200912_TIMS3_nLC10_FaCo_SA_AF41B-6classes_class3_02_F12_1_1724	nuclei classes 3	14	21	5	0.285714285714286	FALSE	2
9	AL3A2_HUMAN	8.24505895835694	20200912_TIMS3_nLC10_FaCo_SA_AF41B-6classes_class3_01_F10_1_1717	nuclei classes 3	15	21	4	0.428571428571429	FALSE	3
10	AL3A2_HUMAN	8.82264637264482	20200912_TIMS3_nLC10_FaCo_SA_AF41B-6classes_class4_03_D8_1_1728	nuclei classes 4	10	21	7	0	FALSE	0
11	AL3A2_HUMAN	8.73624604454744	20200912_TIMS3_nLC10_FaCo_SA_AF41B-6classes_class4_02_D6_1_1721	nuclei classes 4	11	21	6	0.142857142857143	FALSE	1
12	AL3A2_HUMAN	9.4041971645455	20200912_TIMS3_nLC10_FaCo_SA_AF41B-6classes_class4_01_D4_1_1714	nuclei classes 4	12	21	7	0	FALSE	0
13	AL3A2_HUMAN	8.5443136483386	20200912_TIMS3_nLC10_FaCo_SA_AF41B-6classes_class5_03_D14_1_1729	nuclei classes 5	7	21	5	0.285714285714286	FALSE	2
14	AL3A2_HUMAN	7.57621814912331	20200912_TIMS3_nLC10_FaCo_SA_AF41B-6classes_class5_02_D12_1_1722	nuclei classes 5	8	21	2	0.714285714285714	TRUE	5
15	AL3A2_HUMAN	8.7542921670509	20200912_TIMS3_nLC10_FaCo_SA_AF41B-6classes_class5_01_D10_1_1715	nuclei classes 5	9	21	6	0.142857142857143	FALSE	1
16	AL3A2_HUMAN	8.96848388681798	20200912_TIMS3_nLC10_FaCo_SA_AF41B-6classes_class6_03_F8_1_1730	nuclei classes 6	4	21	5	0.285714285714286	FALSE	2
17	AL3A2_HUMAN	8.52535949114878	20200912_TIMS3_nLC10_FaCo_SA_AF41B-6classes_class6_02_F6_1_1723	nuclei classes 6	5	21	4	0.428571428571429	FALSE	3
18	AL3A2_HUMAN	9.13252100493255	20200912_TIMS3_nLC10_FaCo_SA_AF41B-6classes_class6_01_F4_1_1716	nuclei classes 6	6	21	6	0.142857142857143	FALSE	1
4	AL4A1_HUMAN	9.11181503748267	20200912_TIMS3_nLC10_FaCo_SA_AF41B-6classes_class2_03_J8_1_1727	nuclei classes 2	16	3	1	0	FALSE	0
6	AL4A1_HUMAN	8.89659724330843	20200912_TIMS3_nLC10_FaCo_SA_AF41B-6classes_class2_01_J4_1_1718	nuclei classes 2	18	3	1	0	FALSE	0
10	AL4A1_HUMAN	10.7406672892624	20200912_TIMS3_nLC10_FaCo_SA_AF41B-6classes_class4_03_D8_1_1728	nuclei classes 4	10	3	1	0	FALSE	0
11	AL4A1_HUMAN	9.6146085760107	20200912_TIMS3_nLC10_FaCo_SA_AF41B-6classes_class4_02_D6_1_1721	nuclei classes 4	11	3	1	0	FALSE	0
12	AL4A1_HUMAN	9.84003444549928	20200912_TIMS3_nLC10_FaCo_SA_AF41B-6classes_class4_01_D4_1_1714	nuclei classes 4	12	3	1	0	FALSE	0
15	AL4A1_HUMAN	9.83019884851413	20200912_TIMS3_nLC10_FaCo_SA_AF41B-6classes_class5_01_D10_1_1715	nuclei classes 5	9	3	1	0	FALSE	0
16	AL4A1_HUMAN	10.0562610984003	20200912_TIMS3_nLC10_FaCo_SA_AF41B-6classes_class6_03_F8_1_1730	nuclei classes 6	4	3	1	0	FALSE	0
17	AL4A1_HUMAN	9.29843834747878	20200912_TIMS3_nLC10_FaCo_SA_AF41B-6classes_class6_02_F6_1_1723	nuclei classes 6	5	3	1	0	FALSE	0
18	AL4A1_HUMAN	9.88739933620682	20200912_TIMS3_nLC10_FaCo_SA_AF41B-6classes_class6_01_F4_1_1716	nuclei classes 6	6	3	1	0	FALSE	0
1	AL7A1_HUMAN	10.5643816136237	20200912_TIMS3_nLC10_FaCo_SA_AF41B-6classes_mixed_01_D4_1_1741	mixed	1	24	6	0.25	FALSE	2
2	AL7A1_HUMAN	9.63738465643869	20200912_TIMS3_nLC10_FaCo_SA_AF41B-6classes_mixed_04_D10_1_1744	mixed	2	24	3	0.625	TRUE	5
3	AL7A1_HUMAN	10.5604360123949	20200912_TIMS3_nLC10_FaCo_SA_AF41B-6classes_mixed_02_D6_1_1742	mixed	3	24	7	0.125	FALSE	1
4	AL7A1_HUMAN	10.1966395682193	20200912_TIMS3_nLC10_FaCo_SA_AF41B-6classes_class2_03_J8_1_1727	nuclei classes 2	16	24	6	0.25	FALSE	2
5	AL7A1_HUMAN	10.2912264232871	20200912_TIMS3_nLC10_FaCo_SA_AF41B-6classes_class2_02_J6_1_1726	nuclei classes 2	17	24	7	0.125	FALSE	1
6	AL7A1_HUMAN	10.5869852688878	20200912_TIMS3_nLC10_FaCo_SA_AF41B-6classes_class2_01_J4_1_1718	nuclei classes 2	18	24	8	0	FALSE	0
7	AL7A1_HUMAN	9.86631844384541	20200912_TIMS3_nLC10_FaCo_SA_AF41B-6classes_class3_03_F14_1_1725	nuclei classes 3	13	24	3	0.625	TRUE	5
8	AL7A1_HUMAN	10.6862652654189	20200912_TIMS3_nLC10_FaCo_SA_AF41B-6classes_class3_02_F12_1_1724	nuclei classes 3	14	24	6	0.25	FALSE	2
9	AL7A1_HUMAN	10.0790303927475	20200912_TIMS3_nLC10_FaCo_SA_AF41B-6classes_class3_01_F10_1_1717	nuclei classes 3	15	24	4	0.5	TRUE	4
10	AL7A1_HUMAN	11.2945156907966	20200912_TIMS3_nLC10_FaCo_SA_AF41B-6classes_class4_03_D8_1_1728	nuclei classes 4	10	24	8	0	FALSE	0
11	AL7A1_HUMAN	10.8549705325818	20200912_TIMS3_nLC10_FaCo_SA_AF41B-6classes_class4_02_D6_1_1721	nuclei classes 4	11	24	7	0.125	FALSE	1
12	AL7A1_HUMAN	11.0819317108322	20200912_TIMS3_nLC10_FaCo_SA_AF41B-6classes_class4_01_D4_1_1714	nuclei classes 4	12	24	8	0	FALSE	0
13	AL7A1_HUMAN	10.5409695471727	20200912_TIMS3_nLC10_FaCo_SA_AF41B-6classes_class5_03_D14_1_1729	nuclei classes 5	7	24	6	0.25	FALSE	2
14	AL7A1_HUMAN	9.25414934765155	20200912_TIMS3_nLC10_FaCo_SA_AF41B-6classes_class5_02_D12_1_1722	nuclei classes 5	8	24	2	0.75	TRUE	6
15	AL7A1_HUMAN	10.6158032586704	20200912_TIMS3_nLC10_FaCo_SA_AF41B-6classes_class5_01_D10_1_1715	nuclei classes 5	9	24	7	0.125	FALSE	1
16	AL7A1_HUMAN	10.7880415466092	20200912_TIMS3_nLC10_FaCo_SA_AF41B-6classes_class6_03_F8_1_1730	nuclei classes 6	4	24	7	0.125	FALSE	1
17	AL7A1_HUMAN	10.4855824492512	20200912_TIMS3_nLC10_FaCo_SA_AF41B-6classes_class6_02_F6_1_1723	nuclei classes 6	5	24	7	0.125	FALSE	1
18	AL7A1_HUMAN	10.7155347039675	20200912_TIMS3_nLC10_FaCo_SA_AF41B-6classes_class6_01_F4_1_1716	nuclei classes 6	6	24	7	0.125	FALSE	1
1	AL9A1_HUMAN	8.359874153728	20200912_TIMS3_nLC10_FaCo_SA_AF41B-6classes_mixed_01_D4_1_1741	mixed	1	12	1	0.75	TRUE	3
4	AL9A1_HUMAN	9.43280182523034	20200912_TIMS3_nLC10_FaCo_SA_AF41B-6classes_class2_03_J8_1_1727	nuclei classes 2	16	12	4	0	FALSE	0
5	AL9A1_HUMAN	9.11518676267531	20200912_TIMS3_nLC10_FaCo_SA_AF41B-6classes_class2_02_J6_1_1726	nuclei classes 2	17	12	2	0.5	TRUE	2
6	AL9A1_HUMAN	9.36241588039145	20200912_TIMS3_nLC10_FaCo_SA_AF41B-6classes_class2_01_J4_1_1718	nuclei classes 2	18	12	2	0.5	TRUE	2
7	AL9A1_HUMAN	10.134026103853	20200912_TIMS3_nLC10_FaCo_SA_AF41B-6classes_class3_03_F14_1_1725	nuclei classes 3	13	12	3	0.25	FALSE	1
8	AL9A1_HUMAN	9.82010660594922	20200912_TIMS3_nLC10_FaCo_SA_AF41B-6classes_class3_02_F12_1_1724	nuclei classes 3	14	12	3	0.25	FALSE	1
10	AL9A1_HUMAN	9.96283663108705	20200912_TIMS3_nLC10_FaCo_SA_AF41B-6classes_class4_03_D8_1_1728	nuclei classes 4	10	12	3	0.25	FALSE	1
11	AL9A1_HUMAN	9.62463661256365	20200912_TIMS3_nLC10_FaCo_SA_AF41B-6classes_class4_02_D6_1_1721	nuclei classes 4	11	12	4	0	FALSE	0
12	AL9A1_HUMAN	9.52532148359021	20200912_TIMS3_nLC10_FaCo_SA_AF41B-6classes_class4_01_D4_1_1714	nuclei classes 4	12	12	3	0.25	FALSE	1
13	AL9A1_HUMAN	8.45490645679743	20200912_TIMS3_nLC10_FaCo_SA_AF41B-6classes_class5_03_D14_1_1729	nuclei classes 5	7	12	2	0.5	TRUE	2
15	AL9A1_HUMAN	8.15391972734528	20200912_TIMS3_nLC10_FaCo_SA_AF41B-6classes_class5_01_D10_1_1715	nuclei classes 5	9	12	2	0.5	TRUE	2
16	AL9A1_HUMAN	9.32250315408554	20200912_TIMS3_nLC10_FaCo_SA_AF41B-6classes_class6_03_F8_1_1730	nuclei classes 6	4	12	2	0.5	TRUE	2
17	AL9A1_HUMAN	8.07576352207459	20200912_TIMS3_nLC10_FaCo_SA_AF41B-6classes_class6_02_F6_1_1723	nuclei classes 6	5	12	1	0.75	TRUE	3
18	AL9A1_HUMAN	8.30071688288033	20200912_TIMS3_nLC10_FaCo_SA_AF41B-6classes_class6_01_F4_1_1716	nuclei classes 6	6	12	1	0.75	TRUE	3
1	ALBU_HUMAN	7.15159541753153	20200912_TIMS3_nLC10_FaCo_SA_AF41B-6classes_mixed_01_D4_1_1741	mixed	1	57	2	0.894736842105263	TRUE	17
2	ALBU_HUMAN	8.02526434331177	20200912_TIMS3_nLC10_FaCo_SA_AF41B-6classes_mixed_04_D10_1_1744	mixed	2	57	5	0.736842105263158	TRUE	14
3	ALBU_HUMAN	7.74909773271552	20200912_TIMS3_nLC10_FaCo_SA_AF41B-6classes_mixed_02_D6_1_1742	mixed	3	57	3	0.842105263157895	TRUE	16
4	ALBU_HUMAN	9.53695068879777	20200912_TIMS3_nLC10_FaCo_SA_AF41B-6classes_class2_03_J8_1_1727	nuclei classes 2	16	57	12	0.368421052631579	FALSE	7
5	ALBU_HUMAN	8.7736598221935	20200912_TIMS3_nLC10_FaCo_SA_AF41B-6classes_class2_02_J6_1_1726	nuclei classes 2	17	57	6	0.684210526315789	TRUE	13
6	ALBU_HUMAN	8.55611040901852	20200912_TIMS3_nLC10_FaCo_SA_AF41B-6classes_class2_01_J4_1_1718	nuclei classes 2	18	57	6	0.684210526315789	TRUE	13
7	ALBU_HUMAN	8.45621115753562	20200912_TIMS3_nLC10_FaCo_SA_AF41B-6classes_class3_03_F14_1_1725	nuclei classes 3	13	57	5	0.736842105263158	TRUE	14
8	ALBU_HUMAN	10.7474650779497	20200912_TIMS3_nLC10_FaCo_SA_AF41B-6classes_class3_02_F12_1_1724	nuclei classes 3	14	57	15	0.210526315789474	FALSE	4
9	ALBU_HUMAN	9.0200125725635	20200912_TIMS3_nLC10_FaCo_SA_AF41B-6classes_class3_01_F10_1_1717	nuclei classes 3	15	57	10	0.473684210526316	FALSE	9
10	ALBU_HUMAN	7.95357698002333	20200912_TIMS3_nLC10_FaCo_SA_AF41B-6classes_class4_03_D8_1_1728	nuclei classes 4	10	57	4	0.789473684210526	TRUE	15
11	ALBU_HUMAN	11.0429531040244	20200912_TIMS3_nLC10_FaCo_SA_AF41B-6classes_class4_02_D6_1_1721	nuclei classes 4	11	57	18	0.0526315789473685	FALSE	1
12	ALBU_HUMAN	8.61180028487417	20200912_TIMS3_nLC10_FaCo_SA_AF41B-6classes_class4_01_D4_1_1714	nuclei classes 4	12	57	7	0.631578947368421	TRUE	12
13	ALBU_HUMAN	10.0100985607631	20200912_TIMS3_nLC10_FaCo_SA_AF41B-6classes_class5_03_D14_1_1729	nuclei classes 5	7	57	11	0.421052631578947	FALSE	8
14	ALBU_HUMAN	12.2229469774837	20200912_TIMS3_nLC10_FaCo_SA_AF41B-6classes_class5_02_D12_1_1722	nuclei classes 5	8	57	19	0	FALSE	0
15	ALBU_HUMAN	9.04001363701384	20200912_TIMS3_nLC10_FaCo_SA_AF41B-6classes_class5_01_D10_1_1715	nuclei classes 5	9	57	9	0.526315789473684	TRUE	10
16	ALBU_HUMAN	9.71858210387381	20200912_TIMS3_nLC10_FaCo_SA_AF41B-6classes_class6_03_F8_1_1730	nuclei classes 6	4	57	12	0.368421052631579	FALSE	7
17	ALBU_HUMAN	8.89235347461649	20200912_TIMS3_nLC10_FaCo_SA_AF41B-6classes_class6_02_F6_1_1723	nuclei classes 6	5	57	8	0.578947368421053	TRUE	11
18	ALBU_HUMAN	8.63235064225205	20200912_TIMS3_nLC10_FaCo_SA_AF41B-6classes_class6_01_F4_1_1716	nuclei classes 6	6	57	6	0.684210526315789	TRUE	13
3	ALDH2_HUMAN	8.57267026870477	20200912_TIMS3_nLC10_FaCo_SA_AF41B-6classes_mixed_02_D6_1_1742	mixed	3	18	2	0.666666666666667	TRUE	4
4	ALDH2_HUMAN	9.17823549523502	20200912_TIMS3_nLC10_FaCo_SA_AF41B-6classes_class2_03_J8_1_1727	nuclei classes 2	16	18	3	0.5	TRUE	3
5	ALDH2_HUMAN	8.81088991324632	20200912_TIMS3_nLC10_FaCo_SA_AF41B-6classes_class2_02_J6_1_1726	nuclei classes 2	17	18	2	0.666666666666667	TRUE	4
6	ALDH2_HUMAN	9.09635298223477	20200912_TIMS3_nLC10_FaCo_SA_AF41B-6classes_class2_01_J4_1_1718	nuclei classes 2	18	18	4	0.333333333333333	FALSE	2
8	ALDH2_HUMAN	8.00352464820494	20200912_TIMS3_nLC10_FaCo_SA_AF41B-6classes_class3_02_F12_1_1724	nuclei classes 3	14	18	1	0.833333333333333	TRUE	5
9	ALDH2_HUMAN	8.33151381329835	20200912_TIMS3_nLC10_FaCo_SA_AF41B-6classes_class3_01_F10_1_1717	nuclei classes 3	15	18	1	0.833333333333333	TRUE	5
10	ALDH2_HUMAN	10.2094399152162	20200912_TIMS3_nLC10_FaCo_SA_AF41B-6classes_class4_03_D8_1_1728	nuclei classes 4	10	18	6	0	FALSE	0
11	ALDH2_HUMAN	9.45081893939713	20200912_TIMS3_nLC10_FaCo_SA_AF41B-6classes_class4_02_D6_1_1721	nuclei classes 4	11	18	5	0.166666666666667	FALSE	1
12	ALDH2_HUMAN	9.85956854820762	20200912_TIMS3_nLC10_FaCo_SA_AF41B-6classes_class4_01_D4_1_1714	nuclei classes 4	12	18	5	0.166666666666667	FALSE	1
13	ALDH2_HUMAN	8.66501867544934	20200912_TIMS3_nLC10_FaCo_SA_AF41B-6classes_class5_03_D14_1_1729	nuclei classes 5	7	18	2	0.666666666666667	TRUE	4
15	ALDH2_HUMAN	8.93210838466122	20200912_TIMS3_nLC10_FaCo_SA_AF41B-6classes_class5_01_D10_1_1715	nuclei classes 5	9	18	2	0.666666666666667	TRUE	4
16	ALDH2_HUMAN	9.87381664220359	20200912_TIMS3_nLC10_FaCo_SA_AF41B-6classes_class6_03_F8_1_1730	nuclei classes 6	4	18	5	0.166666666666667	FALSE	1
17	ALDH2_HUMAN	8.85041016083876	20200912_TIMS3_nLC10_FaCo_SA_AF41B-6classes_class6_02_F6_1_1723	nuclei classes 6	5	18	2	0.666666666666667	TRUE	4
18	ALDH2_HUMAN	8.41459964856377	20200912_TIMS3_nLC10_FaCo_SA_AF41B-6classes_class6_01_F4_1_1716	nuclei classes 6	6	18	1	0.833333333333333	TRUE	5
1	ALDOA_HUMAN	10.2862127894786	20200912_TIMS3_nLC10_FaCo_SA_AF41B-6classes_mixed_01_D4_1_1741	mixed	1	51	12	0.294117647058823	FALSE	5
2	ALDOA_HUMAN	10.2103594023645	20200912_TIMS3_nLC10_FaCo_SA_AF41B-6classes_mixed_04_D10_1_1744	mixed	2	51	11	0.352941176470588	FALSE	6
3	ALDOA_HUMAN	10.8971743640317	20200912_TIMS3_nLC10_FaCo_SA_AF41B-6classes_mixed_02_D6_1_1742	mixed	3	51	15	0.117647058823529	FALSE	2
4	ALDOA_HUMAN	11.0217802479438	20200912_TIMS3_nLC10_FaCo_SA_AF41B-6classes_class2_03_J8_1_1727	nuclei classes 2	16	51	17	0	FALSE	0
5	ALDOA_HUMAN	10.8324068421342	20200912_TIMS3_nLC10_FaCo_SA_AF41B-6classes_class2_02_J6_1_1726	nuclei classes 2	17	51	17	0	FALSE	0
6	ALDOA_HUMAN	11.0065527453682	20200912_TIMS3_nLC10_FaCo_SA_AF41B-6classes_class2_01_J4_1_1718	nuclei classes 2	18	51	15	0.117647058823529	FALSE	2
7	ALDOA_HUMAN	10.1322434261332	20200912_TIMS3_nLC10_FaCo_SA_AF41B-6classes_class3_03_F14_1_1725	nuclei classes 3	13	51	14	0.176470588235294	FALSE	3
8	ALDOA_HUMAN	10.8073858855909	20200912_TIMS3_nLC10_FaCo_SA_AF41B-6classes_class3_02_F12_1_1724	nuclei classes 3	14	51	15	0.117647058823529	FALSE	2
9	ALDOA_HUMAN	10.4681624656343	20200912_TIMS3_nLC10_FaCo_SA_AF41B-6classes_class3_01_F10_1_1717	nuclei classes 3	15	51	13	0.235294117647059	FALSE	4
10	ALDOA_HUMAN	11.4502527318062	20200912_TIMS3_nLC10_FaCo_SA_AF41B-6classes_class4_03_D8_1_1728	nuclei classes 4	10	51	17	0	FALSE	0
11	ALDOA_HUMAN	10.9648096965649	20200912_TIMS3_nLC10_FaCo_SA_AF41B-6classes_class4_02_D6_1_1721	nuclei classes 4	11	51	14	0.176470588235294	FALSE	3
12	ALDOA_HUMAN	11.4515424436408	20200912_TIMS3_nLC10_FaCo_SA_AF41B-6classes_class4_01_D4_1_1714	nuclei classes 4	12	51	16	0.0588235294117647	FALSE	1
13	ALDOA_HUMAN	10.5068765533051	20200912_TIMS3_nLC10_FaCo_SA_AF41B-6classes_class5_03_D14_1_1729	nuclei classes 5	7	51	14	0.176470588235294	FALSE	3
14	ALDOA_HUMAN	10.0582946968767	20200912_TIMS3_nLC10_FaCo_SA_AF41B-6classes_class5_02_D12_1_1722	nuclei classes 5	8	51	11	0.352941176470588	FALSE	6
15	ALDOA_HUMAN	11.1115066773709	20200912_TIMS3_nLC10_FaCo_SA_AF41B-6classes_class5_01_D10_1_1715	nuclei classes 5	9	51	17	0	FALSE	0
16	ALDOA_HUMAN	10.8151024389154	20200912_TIMS3_nLC10_FaCo_SA_AF41B-6classes_class6_03_F8_1_1730	nuclei classes 6	4	51	15	0.117647058823529	FALSE	2
17	ALDOA_HUMAN	10.3906300122903	20200912_TIMS3_nLC10_FaCo_SA_AF41B-6classes_class6_02_F6_1_1723	nuclei classes 6	5	51	13	0.235294117647059	FALSE	4
18	ALDOA_HUMAN	10.9883955870553	20200912_TIMS3_nLC10_FaCo_SA_AF41B-6classes_class6_01_F4_1_1716	nuclei classes 6	6	51	14	0.176470588235294	FALSE	3
1	ALDR_HUMAN	10.7753796986063	20200912_TIMS3_nLC10_FaCo_SA_AF41B-6classes_mixed_01_D4_1_1741	mixed	1	15	5	0	FALSE	0
2	ALDR_HUMAN	9.62583406854635	20200912_TIMS3_nLC10_FaCo_SA_AF41B-6classes_mixed_04_D10_1_1744	mixed	2	15	2	0.6	TRUE	3
3	ALDR_HUMAN	10.9629562731216	20200912_TIMS3_nLC10_FaCo_SA_AF41B-6classes_mixed_02_D6_1_1742	mixed	3	15	5	0	FALSE	0
4	ALDR_HUMAN	11.7772048443408	20200912_TIMS3_nLC10_FaCo_SA_AF41B-6classes_class2_03_J8_1_1727	nuclei classes 2	16	15	5	0	FALSE	0
5	ALDR_HUMAN	11.3497836654313	20200912_TIMS3_nLC10_FaCo_SA_AF41B-6classes_class2_02_J6_1_1726	nuclei classes 2	17	15	4	0.2	FALSE	1
6	ALDR_HUMAN	11.6469644026475	20200912_TIMS3_nLC10_FaCo_SA_AF41B-6classes_class2_01_J4_1_1718	nuclei classes 2	18	15	4	0.2	FALSE	1
7	ALDR_HUMAN	10.8801902421744	20200912_TIMS3_nLC10_FaCo_SA_AF41B-6classes_class3_03_F14_1_1725	nuclei classes 3	13	15	4	0.2	FALSE	1
8	ALDR_HUMAN	11.5376139223154	20200912_TIMS3_nLC10_FaCo_SA_AF41B-6classes_class3_02_F12_1_1724	nuclei classes 3	14	15	4	0.2	FALSE	1
9	ALDR_HUMAN	10.9572041448063	20200912_TIMS3_nLC10_FaCo_SA_AF41B-6classes_class3_01_F10_1_1717	nuclei classes 3	15	15	4	0.2	FALSE	1
10	ALDR_HUMAN	11.8901440783311	20200912_TIMS3_nLC10_FaCo_SA_AF41B-6classes_class4_03_D8_1_1728	nuclei classes 4	10	15	5	0	FALSE	0
11	ALDR_HUMAN	11.8798750986702	20200912_TIMS3_nLC10_FaCo_SA_AF41B-6classes_class4_02_D6_1_1721	nuclei classes 4	11	15	5	0	FALSE	0
12	ALDR_HUMAN	11.9159700665956	20200912_TIMS3_nLC10_FaCo_SA_AF41B-6classes_class4_01_D4_1_1714	nuclei classes 4	12	15	4	0.2	FALSE	1
13	ALDR_HUMAN	11.1148342731607	20200912_TIMS3_nLC10_FaCo_SA_AF41B-6classes_class5_03_D14_1_1729	nuclei classes 5	7	15	5	0	FALSE	0
14	ALDR_HUMAN	10.7540358196421	20200912_TIMS3_nLC10_FaCo_SA_AF41B-6classes_class5_02_D12_1_1722	nuclei classes 5	8	15	4	0.2	FALSE	1
15	ALDR_HUMAN	11.4805702062152	20200912_TIMS3_nLC10_FaCo_SA_AF41B-6classes_class5_01_D10_1_1715	nuclei classes 5	9	15	5	0	FALSE	0
16	ALDR_HUMAN	11.7122088143023	20200912_TIMS3_nLC10_FaCo_SA_AF41B-6classes_class6_03_F8_1_1730	nuclei classes 6	4	15	5	0	FALSE	0
17	ALDR_HUMAN	11.2410755198163	20200912_TIMS3_nLC10_FaCo_SA_AF41B-6classes_class6_02_F6_1_1723	nuclei classes 6	5	15	5	0	FALSE	0
18	ALDR_HUMAN	11.3728675963092	20200912_TIMS3_nLC10_FaCo_SA_AF41B-6classes_class6_01_F4_1_1716	nuclei classes 6	6	15	5	0	FALSE	0
1	ALG1_HUMAN	10.6442068299587	20200912_TIMS3_nLC10_FaCo_SA_AF41B-6classes_mixed_01_D4_1_1741	mixed	1	3	1	0	FALSE	0
3	ALG1_HUMAN	11.3592927136161	20200912_TIMS3_nLC10_FaCo_SA_AF41B-6classes_mixed_02_D6_1_1742	mixed	3	3	1	0	FALSE	0
4	ALG1_HUMAN	11.2466332992594	20200912_TIMS3_nLC10_FaCo_SA_AF41B-6classes_class2_03_J8_1_1727	nuclei classes 2	16	3	1	0	FALSE	0
5	ALG1_HUMAN	11.1821491755406	20200912_TIMS3_nLC10_FaCo_SA_AF41B-6classes_class2_02_J6_1_1726	nuclei classes 2	17	3	1	0	FALSE	0
6	ALG1_HUMAN	11.5446080981026	20200912_TIMS3_nLC10_FaCo_SA_AF41B-6classes_class2_01_J4_1_1718	nuclei classes 2	18	3	1	0	FALSE	0
7	ALG1_HUMAN	10.5792744043966	20200912_TIMS3_nLC10_FaCo_SA_AF41B-6classes_class3_03_F14_1_1725	nuclei classes 3	13	3	1	0	FALSE	0
8	ALG1_HUMAN	10.6259886632454	20200912_TIMS3_nLC10_FaCo_SA_AF41B-6classes_class3_02_F12_1_1724	nuclei classes 3	14	3	1	0	FALSE	0
9	ALG1_HUMAN	11.3079271246833	20200912_TIMS3_nLC10_FaCo_SA_AF41B-6classes_class3_01_F10_1_1717	nuclei classes 3	15	3	1	0	FALSE	0
10	ALG1_HUMAN	10.4525439600068	20200912_TIMS3_nLC10_FaCo_SA_AF41B-6classes_class4_03_D8_1_1728	nuclei classes 4	10	3	1	0	FALSE	0
11	ALG1_HUMAN	10.8897446496719	20200912_TIMS3_nLC10_FaCo_SA_AF41B-6classes_class4_02_D6_1_1721	nuclei classes 4	11	3	1	0	FALSE	0
12	ALG1_HUMAN	11.7824083469013	20200912_TIMS3_nLC10_FaCo_SA_AF41B-6classes_class4_01_D4_1_1714	nuclei classes 4	12	3	1	0	FALSE	0
13	ALG1_HUMAN	10.8950046640227	20200912_TIMS3_nLC10_FaCo_SA_AF41B-6classes_class5_03_D14_1_1729	nuclei classes 5	7	3	1	0	FALSE	0
14	ALG1_HUMAN	11.6156498335355	20200912_TIMS3_nLC10_FaCo_SA_AF41B-6classes_class5_02_D12_1_1722	nuclei classes 5	8	3	1	0	FALSE	0
15	ALG1_HUMAN	11.4501528232398	20200912_TIMS3_nLC10_FaCo_SA_AF41B-6classes_class5_01_D10_1_1715	nuclei classes 5	9	3	1	0	FALSE	0
17	ALG1_HUMAN	10.609794228289	20200912_TIMS3_nLC10_FaCo_SA_AF41B-6classes_class6_02_F6_1_1723	nuclei classes 6	5	3	1	0	FALSE	0
18	ALG1_HUMAN	11.3935655553309	20200912_TIMS3_nLC10_FaCo_SA_AF41B-6classes_class6_01_F4_1_1716	nuclei classes 6	6	3	1	0	FALSE	0
4	ALG2_HUMAN	10.8701034622344	20200912_TIMS3_nLC10_FaCo_SA_AF41B-6classes_class2_03_J8_1_1727	nuclei classes 2	16	3	1	0	FALSE	0
8	ALG2_HUMAN	9.05183361027189	20200912_TIMS3_nLC10_FaCo_SA_AF41B-6classes_class3_02_F12_1_1724	nuclei classes 3	14	3	1	0	FALSE	0
16	ALG2_HUMAN	10.6242053184758	20200912_TIMS3_nLC10_FaCo_SA_AF41B-6classes_class6_03_F8_1_1730	nuclei classes 6	4	3	1	0	FALSE	0
3	ALG9_HUMAN	9.11943747307176	20200912_TIMS3_nLC10_FaCo_SA_AF41B-6classes_mixed_02_D6_1_1742	mixed	3	6	2	0	FALSE	0
4	ALG9_HUMAN	9.08460332334202	20200912_TIMS3_nLC10_FaCo_SA_AF41B-6classes_class2_03_J8_1_1727	nuclei classes 2	16	6	1	0.5	TRUE	1
5	ALG9_HUMAN	8.740240319498	20200912_TIMS3_nLC10_FaCo_SA_AF41B-6classes_class2_02_J6_1_1726	nuclei classes 2	17	6	1	0.5	TRUE	1
6	ALG9_HUMAN	9.11913618232912	20200912_TIMS3_nLC10_FaCo_SA_AF41B-6classes_class2_01_J4_1_1718	nuclei classes 2	18	6	1	0.5	TRUE	1
7	ALG9_HUMAN	9.13918703616761	20200912_TIMS3_nLC10_FaCo_SA_AF41B-6classes_class3_03_F14_1_1725	nuclei classes 3	13	6	1	0.5	TRUE	1
8	ALG9_HUMAN	9.23918688165366	20200912_TIMS3_nLC10_FaCo_SA_AF41B-6classes_class3_02_F12_1_1724	nuclei classes 3	14	6	1	0.5	TRUE	1
9	ALG9_HUMAN	8.46702371449268	20200912_TIMS3_nLC10_FaCo_SA_AF41B-6classes_class3_01_F10_1_1717	nuclei classes 3	15	6	1	0.5	TRUE	1
10	ALG9_HUMAN	9.83416826071982	20200912_TIMS3_nLC10_FaCo_SA_AF41B-6classes_class4_03_D8_1_1728	nuclei classes 4	10	6	2	0	FALSE	0
11	ALG9_HUMAN	9.37920772003644	20200912_TIMS3_nLC10_FaCo_SA_AF41B-6classes_class4_02_D6_1_1721	nuclei classes 4	11	6	2	0	FALSE	0
12	ALG9_HUMAN	9.0076645182917	20200912_TIMS3_nLC10_FaCo_SA_AF41B-6classes_class4_01_D4_1_1714	nuclei classes 4	12	6	1	0.5	TRUE	1
13	ALG9_HUMAN	8.26531215415795	20200912_TIMS3_nLC10_FaCo_SA_AF41B-6classes_class5_03_D14_1_1729	nuclei classes 5	7	6	1	0.5	TRUE	1
15	ALG9_HUMAN	8.52010073006375	20200912_TIMS3_nLC10_FaCo_SA_AF41B-6classes_class5_01_D10_1_1715	nuclei classes 5	9	6	1	0.5	TRUE	1
16	ALG9_HUMAN	8.75080345309993	20200912_TIMS3_nLC10_FaCo_SA_AF41B-6classes_class6_03_F8_1_1730	nuclei classes 6	4	6	1	0.5	TRUE	1
18	ALG9_HUMAN	9.07406372652728	20200912_TIMS3_nLC10_FaCo_SA_AF41B-6classes_class6_01_F4_1_1716	nuclei classes 6	6	6	1	0.5	TRUE	1
1	ALKB2_HUMAN	9.27533984800818	20200912_TIMS3_nLC10_FaCo_SA_AF41B-6classes_mixed_01_D4_1_1741	mixed	1	6	1	0.5	TRUE	1
2	ALKB2_HUMAN	9.06279994815375	20200912_TIMS3_nLC10_FaCo_SA_AF41B-6classes_mixed_04_D10_1_1744	mixed	2	6	1	0.5	TRUE	1
3	ALKB2_HUMAN	10.0331715567821	20200912_TIMS3_nLC10_FaCo_SA_AF41B-6classes_mixed_02_D6_1_1742	mixed	3	6	2	0	FALSE	0
4	ALKB2_HUMAN	9.81600203491355	20200912_TIMS3_nLC10_FaCo_SA_AF41B-6classes_class2_03_J8_1_1727	nuclei classes 2	16	6	1	0.5	TRUE	1
5	ALKB2_HUMAN	10.5660579254188	20200912_TIMS3_nLC10_FaCo_SA_AF41B-6classes_class2_02_J6_1_1726	nuclei classes 2	17	6	2	0	FALSE	0
6	ALKB2_HUMAN	9.86187665489614	20200912_TIMS3_nLC10_FaCo_SA_AF41B-6classes_class2_01_J4_1_1718	nuclei classes 2	18	6	2	0	FALSE	0
7	ALKB2_HUMAN	9.06846220351488	20200912_TIMS3_nLC10_FaCo_SA_AF41B-6classes_class3_03_F14_1_1725	nuclei classes 3	13	6	1	0.5	TRUE	1
8	ALKB2_HUMAN	9.41827766962142	20200912_TIMS3_nLC10_FaCo_SA_AF41B-6classes_class3_02_F12_1_1724	nuclei classes 3	14	6	1	0.5	TRUE	1
10	ALKB2_HUMAN	10.3092956018066	20200912_TIMS3_nLC10_FaCo_SA_AF41B-6classes_class4_03_D8_1_1728	nuclei classes 4	10	6	2	0	FALSE	0
11	ALKB2_HUMAN	9.80243069811466	20200912_TIMS3_nLC10_FaCo_SA_AF41B-6classes_class4_02_D6_1_1721	nuclei classes 4	11	6	2	0	FALSE	0
12	ALKB2_HUMAN	10.2140129427955	20200912_TIMS3_nLC10_FaCo_SA_AF41B-6classes_class4_01_D4_1_1714	nuclei classes 4	12	6	2	0	FALSE	0
13	ALKB2_HUMAN	9.56346374993949	20200912_TIMS3_nLC10_FaCo_SA_AF41B-6classes_class5_03_D14_1_1729	nuclei classes 5	7	6	2	0	FALSE	0
15	ALKB2_HUMAN	9.85672071526087	20200912_TIMS3_nLC10_FaCo_SA_AF41B-6classes_class5_01_D10_1_1715	nuclei classes 5	9	6	2	0	FALSE	0
16	ALKB2_HUMAN	8.88116585838158	20200912_TIMS3_nLC10_FaCo_SA_AF41B-6classes_class6_03_F8_1_1730	nuclei classes 6	4	6	1	0.5	TRUE	1
17	ALKB2_HUMAN	9.49310949978603	20200912_TIMS3_nLC10_FaCo_SA_AF41B-6classes_class6_02_F6_1_1723	nuclei classes 6	5	6	1	0.5	TRUE	1
18	ALKB2_HUMAN	9.39608346082611	20200912_TIMS3_nLC10_FaCo_SA_AF41B-6classes_class6_01_F4_1_1716	nuclei classes 6	6	6	2	0	FALSE	0
1	ALKB5_HUMAN	9.72557441824786	20200912_TIMS3_nLC10_FaCo_SA_AF41B-6classes_mixed_01_D4_1_1741	mixed	1	15	2	0.6	TRUE	3
2	ALKB5_HUMAN	9.37132977911629	20200912_TIMS3_nLC10_FaCo_SA_AF41B-6classes_mixed_04_D10_1_1744	mixed	2	15	1	0.8	TRUE	4
3	ALKB5_HUMAN	9.96804486375183	20200912_TIMS3_nLC10_FaCo_SA_AF41B-6classes_mixed_02_D6_1_1742	mixed	3	15	4	0.2	FALSE	1
4	ALKB5_HUMAN	10.3396786357728	20200912_TIMS3_nLC10_FaCo_SA_AF41B-6classes_class2_03_J8_1_1727	nuclei classes 2	16	15	4	0.2	FALSE	1
5	ALKB5_HUMAN	10.1262500859442	20200912_TIMS3_nLC10_FaCo_SA_AF41B-6classes_class2_02_J6_1_1726	nuclei classes 2	17	15	4	0.2	FALSE	1
6	ALKB5_HUMAN	10.554662388345	20200912_TIMS3_nLC10_FaCo_SA_AF41B-6classes_class2_01_J4_1_1718	nuclei classes 2	18	15	5	0	FALSE	0
7	ALKB5_HUMAN	10.1007072785559	20200912_TIMS3_nLC10_FaCo_SA_AF41B-6classes_class3_03_F14_1_1725	nuclei classes 3	13	15	4	0.2	FALSE	1
8	ALKB5_HUMAN	10.6541015144974	20200912_TIMS3_nLC10_FaCo_SA_AF41B-6classes_class3_02_F12_1_1724	nuclei classes 3	14	15	5	0	FALSE	0
9	ALKB5_HUMAN	10.7641581406326	20200912_TIMS3_nLC10_FaCo_SA_AF41B-6classes_class3_01_F10_1_1717	nuclei classes 3	15	15	5	0	FALSE	0
10	ALKB5_HUMAN	10.2194520909741	20200912_TIMS3_nLC10_FaCo_SA_AF41B-6classes_class4_03_D8_1_1728	nuclei classes 4	10	15	5	0	FALSE	0
11	ALKB5_HUMAN	10.6644186812299	20200912_TIMS3_nLC10_FaCo_SA_AF41B-6classes_class4_02_D6_1_1721	nuclei classes 4	11	15	5	0	FALSE	0
12	ALKB5_HUMAN	10.6409479506955	20200912_TIMS3_nLC10_FaCo_SA_AF41B-6classes_class4_01_D4_1_1714	nuclei classes 4	12	15	5	0	FALSE	0
13	ALKB5_HUMAN	10.7059891263162	20200912_TIMS3_nLC10_FaCo_SA_AF41B-6classes_class5_03_D14_1_1729	nuclei classes 5	7	15	5	0	FALSE	0
14	ALKB5_HUMAN	9.8448021432034	20200912_TIMS3_nLC10_FaCo_SA_AF41B-6classes_class5_02_D12_1_1722	nuclei classes 5	8	15	3	0.4	FALSE	2
15	ALKB5_HUMAN	10.7873377561277	20200912_TIMS3_nLC10_FaCo_SA_AF41B-6classes_class5_01_D10_1_1715	nuclei classes 5	9	15	5	0	FALSE	0
16	ALKB5_HUMAN	10.086528280278	20200912_TIMS3_nLC10_FaCo_SA_AF41B-6classes_class6_03_F8_1_1730	nuclei classes 6	4	15	5	0	FALSE	0
17	ALKB5_HUMAN	10.076995728562	20200912_TIMS3_nLC10_FaCo_SA_AF41B-6classes_class6_02_F6_1_1723	nuclei classes 6	5	15	4	0.2	FALSE	1
18	ALKB5_HUMAN	10.134928960608	20200912_TIMS3_nLC10_FaCo_SA_AF41B-6classes_class6_01_F4_1_1716	nuclei classes 6	6	15	5	0	FALSE	0
3	ALS2_HUMAN	11.3009363542349	20200912_TIMS3_nLC10_FaCo_SA_AF41B-6classes_mixed_02_D6_1_1742	mixed	3	3	1	0	FALSE	0
4	ALS2_HUMAN	10.3635175003326	20200912_TIMS3_nLC10_FaCo_SA_AF41B-6classes_class2_03_J8_1_1727	nuclei classes 2	16	3	1	0	FALSE	0
5	ALS2_HUMAN	9.81032552257449	20200912_TIMS3_nLC10_FaCo_SA_AF41B-6classes_class2_02_J6_1_1726	nuclei classes 2	17	3	1	0	FALSE	0
8	ALS2_HUMAN	11.4675080546684	20200912_TIMS3_nLC10_FaCo_SA_AF41B-6classes_class3_02_F12_1_1724	nuclei classes 3	14	3	1	0	FALSE	0
10	ALS2_HUMAN	12.2205483552616	20200912_TIMS3_nLC10_FaCo_SA_AF41B-6classes_class4_03_D8_1_1728	nuclei classes 4	10	3	1	0	FALSE	0
11	ALS2_HUMAN	11.8214957804757	20200912_TIMS3_nLC10_FaCo_SA_AF41B-6classes_class4_02_D6_1_1721	nuclei classes 4	11	3	1	0	FALSE	0
3	AMD_HUMAN	9.03850654488851	20200912_TIMS3_nLC10_FaCo_SA_AF41B-6classes_mixed_02_D6_1_1742	mixed	3	3	1	0	FALSE	0
6	AMD_HUMAN	9.47573758196684	20200912_TIMS3_nLC10_FaCo_SA_AF41B-6classes_class2_01_J4_1_1718	nuclei classes 2	18	3	1	0	FALSE	0
10	AMD_HUMAN	9.91869942904793	20200912_TIMS3_nLC10_FaCo_SA_AF41B-6classes_class4_03_D8_1_1728	nuclei classes 4	10	3	1	0	FALSE	0
12	AMD_HUMAN	9.66334913016964	20200912_TIMS3_nLC10_FaCo_SA_AF41B-6classes_class4_01_D4_1_1714	nuclei classes 4	12	3	1	0	FALSE	0
13	AMD_HUMAN	8.546174684022	20200912_TIMS3_nLC10_FaCo_SA_AF41B-6classes_class5_03_D14_1_1729	nuclei classes 5	7	3	1	0	FALSE	0
1	AMERL_HUMAN	9.38896008024428	20200912_TIMS3_nLC10_FaCo_SA_AF41B-6classes_mixed_01_D4_1_1741	mixed	1	3	1	0	FALSE	0
3	AMERL_HUMAN	9.15282027332193	20200912_TIMS3_nLC10_FaCo_SA_AF41B-6classes_mixed_02_D6_1_1742	mixed	3	3	1	0	FALSE	0
[truncated: 63,047 more rows]
