# Supplementary material for: quantms: a cloud-based pipeline for quantitative proteomics enables the reanalysis of public proteomics data
Source: Nat Methods. 2024 Jul 4;21(9):1603–7. doi: 10.1038/s41592-024-02343-1 (PMC11399091; doi:10.1038/s41592-024-02343-1)
Supplement: Supplementary file 4 — Source data for the figures shown in the Supplementary Notes. [file 41592_2024_2343_MOESM4_ESM.zip › source_data_supplementary/SuppFigure8/lfq_comparison_res.csv]

Protein	Label	log2FC	SE	Tvalue	DF	pvalue	adj.pvalue	issue	MissingPercentage	ImputationPercentage
sp|A0A024RBG1|NUD4B_HUMAN;sp|Q9NZJ9|NUDT4_HUMAN	10vs5	-0.177175447253497	0.312449846228686	-0.567052438629846	8	0.586233006839829	0.749467079836875	NA	0	0
sp|A0A024RBG1|NUD4B_HUMAN;sp|Q9NZJ9|NUDT4_HUMAN	10vs3	0.424770344102475	0.312449846228686	1.35948328741241	8	0.211071225321107	0.392050503350296	NA	0	0
sp|A0A024RBG1|NUD4B_HUMAN;sp|Q9NZJ9|NUDT4_HUMAN	5vs3	0.601945791355972	0.28927234780936	2.08089641444979	8	0.0710161546705339	0.622932965075302	NA	0	0
sp|A0A0B4J2D5|GAL3B_HUMAN;sp|P0DPI2|GAL3A_HUMAN	10vs5	-0.395511878872247	0.168465577405617	-2.34773112088037	8	0.046846885239769	0.208945651674277	NA	0.1	0.1
sp|A0A0B4J2D5|GAL3B_HUMAN;sp|P0DPI2|GAL3A_HUMAN	10vs3	-0.405848433606848	0.168465577405617	-2.40908819390255	8	0.0425687219251334	0.158939519255736	NA	0.0857142857142857	0.0857142857142857
sp|A0A0B4J2D5|GAL3B_HUMAN;sp|P0DPI2|GAL3A_HUMAN	5vs3	-0.0103365547346011	0.155968817681909	-0.0662732133783435	8	0.948786598635094	0.998599337436466	NA	0.0875	0.0875
sp|A0A0U1RR11|CENL1_HUMAN;sp|A0A0U1RRI6|CENL3_HUMAN;sp|P0DPI3|CENL2_HUMAN	10vs5	-0.122392975792073	0.10791212943619	-1.13419109076562	8	0.28955450582122	0.506668592704577	NA	0	0
sp|A0A0U1RR11|CENL1_HUMAN;sp|A0A0U1RRI6|CENL3_HUMAN;sp|P0DPI3|CENL2_HUMAN	10vs3	-0.225089097135397	0.10791212943619	-2.08585539282214	8	0.0704707600460059	0.209724306390933	NA	0	0
sp|A0A0U1RR11|CENL1_HUMAN;sp|A0A0U1RRI6|CENL3_HUMAN;sp|P0DPI3|CENL2_HUMAN	5vs3	-0.102696121343325	0.099907218441282	-1.0279149289266	8	0.334063181529739	0.896021551911165	NA	0	0
sp|A0AVF1|IFT56_HUMAN	10vs5	0.333392728589176	0.712297936002054	0.46805235806301	8	0.652233955022101	0.799438778482652	NA	0	0
sp|A0AVF1|IFT56_HUMAN	10vs3	-0.0591811061298793	0.712297936002054	-0.0830847643081036	8	0.935825458061493	0.962192281312174	NA	0	0
sp|A0AVF1|IFT56_HUMAN	5vs3	-0.392573834719055	0.659459746177204	-0.595296129892311	8	0.568098834431411	0.967675881440694	NA	0	0
sp|A0AVT1|UBA6_HUMAN	10vs5	-0.111255133717314	0.0925269094275472	-1.20240840643696	8	0.263583892408973	0.478978250133664	NA	0.114285714285714	0.114285714285714
sp|A0AVT1|UBA6_HUMAN	10vs3	-0.104378643290095	0.0925269094275472	-1.12808958967583	8	0.291974916066126	0.479567653416103	NA	0.142857142857143	0.142857142857143
sp|A0AVT1|UBA6_HUMAN	5vs3	0.00687649042721981	0.0856632725178575	0.0802734967402317	8	0.937991545532092	0.998599337436466	NA	0.1375	0.1375
sp|A0FGR8|ESYT2_HUMAN	10vs5	-0.128603964049737	0.0307543023871284	-4.1816576565743	8	0.00307263744830566	0.0482931311523369	NA	0.116883116883117	0.116883116883117
sp|A0FGR8|ESYT2_HUMAN	10vs3	-0.12696454112924	0.0307543023871284	-4.12835054851963	8	0.00330595554496949	0.0351695232311348	NA	0.0779220779220779	0.0779220779220779
sp|A0FGR8|ESYT2_HUMAN	5vs3	0.00163942292049674	0.0284729513044865	0.0575782574473905	8	0.955496750397553	0.998599337436466	NA	0.0568181818181818	0.0568181818181818
sp|A0JLT2|MED19_HUMAN	10vs5	0.203965828065307	0.339798110053202	0.600255922651754	7	0.567252271065971	0.736318369257573	NA	0.142857142857143	0
sp|A0JLT2|MED19_HUMAN	10vs3	0.412003094711269	0.339798110053202	1.21249377945852	7	0.264652252826959	0.452640439336238	NA	0.142857142857143	0
sp|A0JLT2|MED19_HUMAN	5vs3	0.208037266645961	0.277443995064143	0.749835175195862	7	0.477793077023295	0.943076228236439	NA	0	0
sp|A0MZ66|SHOT1_HUMAN	10vs5	-0.187225562677137	0.149942461412541	-1.24864938799436	8	0.247094269051011	0.464021154857248	NA	0.0535714285714286	0.0535714285714286
sp|A0MZ66|SHOT1_HUMAN	10vs3	-0.157631940821203	0.149942461412541	-1.05128286768286	8	0.323844842906841	0.51171950080174	NA	0.0357142857142857	0.0357142857142857
sp|A0MZ66|SHOT1_HUMAN	5vs3	0.0295936218559341	0.138819744585101	0.213180206780976	8	0.836518690521449	0.996502870473597	NA	0.015625	0.015625
sp|A0PJW6|TM223_HUMAN	10vs5	-0.0573379277945045	0.280340463454159	-0.204529617622896	8	0.843047293017407	0.919053510885385	NA	0	0
sp|A0PJW6|TM223_HUMAN	10vs3	-0.384022601917725	0.280340463454159	-1.36984364363984	8	0.207946719033599	0.388765603416826	NA	0	0
sp|A0PJW6|TM223_HUMAN	5vs3	-0.326684674123221	0.259544835845413	-1.25868300580558	8	0.24363232221791	0.842461541400164	NA	0	0
sp|A0PK00|T120B_HUMAN	10vs5	-Inf	NA	NA	NA	NA	0	oneConditionMissing	0.714285714285714	0
sp|A0PK00|T120B_HUMAN	10vs3	-Inf	NA	NA	NA	NA	0	oneConditionMissing	0.857142857142857	0
sp|A0PK00|T120B_HUMAN	5vs3	-0.468127020338072	0.550488435611773	-0.850384840178938	1	0.551362942891525	0.963183412582108	NA	0.625	0
sp|A1L020|MEX3A_HUMAN	10vs5	-0.110833342852893	0.097769031248965	-1.13362423087389	8	0.289778691579397	0.506939976184558	NA	0.128571428571429	0.128571428571429
sp|A1L020|MEX3A_HUMAN	10vs3	-0.298916094182175	0.0977690312489651	-3.05736990909726	8	0.0156449431471781	0.0913659697329232	NA	0.1	0.1
sp|A1L020|MEX3A_HUMAN	5vs3	-0.188082751329282	0.0905165342655825	-2.07788281837474	8	0.0713496062704548	0.622932965075302	NA	0.075	0.075
sp|A1L0T0|HACL2_HUMAN	10vs5	-0.0688777037322998	0.0916637346243527	-0.751417166391569	8	0.473924352171424	0.671906433355743	NA	0.185714285714286	0.185714285714286
sp|A1L0T0|HACL2_HUMAN	10vs3	-0.101632483897754	0.0916637346243527	-1.10875347065287	8	0.29975276708976	0.485682912879035	NA	0.2	0.2
sp|A1L0T0|HACL2_HUMAN	5vs3	-0.0327547801654546	0.0848641279354429	-0.385967321674142	8	0.709582519159964	0.982214900211493	NA	0.1875	0.1875
sp|A1L390|PKHG3_HUMAN	10vs5	-0.881939669703876	NA	NA	0	NA	NA	NA	0.714285714285714	0
sp|A1L390|PKHG3_HUMAN	10vs3	-1.62178101692078	NA	NA	0	NA	NA	NA	0.714285714285714	0
sp|A1L390|PKHG3_HUMAN	5vs3	-0.739841347216906	NA	NA	0	NA	NA	NA	0.75	0
sp|A1X283|SPD2B_HUMAN	10vs5	-0.237109572464834	0.0625385844526995	-3.79141252620084	8	0.00530114117668079	0.0675251264119912	NA	0.0685714285714286	0.0685714285714286
sp|A1X283|SPD2B_HUMAN	10vs3	-0.275226618236967	0.0625385844526995	-4.40090898515831	8	0.00228397838639749	0.0271523200392635	NA	0.0742857142857143	0.0742857142857143
sp|A1X283|SPD2B_HUMAN	5vs3	-0.0381170457721334	0.0578994784976323	-0.658331417850199	8	0.528811625534092	0.954611369155998	NA	0.055	0.055
sp|A2RRP1|NBAS_HUMAN	10vs5	-0.19043941641702	0.13313432908008	-1.43043058640774	8	0.190467799056287	0.403946721397109	NA	0.178571428571429	0.178571428571429
sp|A2RRP1|NBAS_HUMAN	10vs3	-0.109638871091396	0.13313432908008	-0.823520664046374	8	0.434073573769484	0.611212152624695	NA	0.232142857142857	0.232142857142857
sp|A2RRP1|NBAS_HUMAN	5vs3	0.0808005453256237	0.123258437832071	0.655537639019142	8	0.53051736842437	0.954987829005579	NA	0.21875	0.21875
sp|A3KMH1|VWA8_HUMAN	10vs5	-0.0117564900487675	0.0934355354650831	-0.125824612555048	8	0.902975419793985	0.947123753399352	NA	0.0827067669172933	0.0827067669172932
sp|A3KMH1|VWA8_HUMAN	10vs3	0.0555457345705775	0.0934355354650831	0.594481899141414	8	0.568617103666608	0.722718152035101	NA	0.0977443609022557	0.0977443609022556
sp|A3KMH1|VWA8_HUMAN	5vs3	0.067302224619345	0.086504496766585	0.77801995427991	8	0.458946579503987	0.938581316581761	NA	0.0789473684210527	0.0789473684210526
sp|A3KN83|SBNO1_HUMAN	10vs5	-0.318706894079517	0.246232801419314	-1.29433159287656	8	0.231660564123351	0.445233986151367	NA	0.4	0.4
sp|A3KN83|SBNO1_HUMAN	10vs3	-0.27992888877237	0.246232801419314	-1.13684646058051	8	0.288506200010218	0.477372654427013	NA	0.4	0.4
sp|A3KN83|SBNO1_HUMAN	5vs3	0.0387780053071472	0.227967276777304	0.170103384377524	8	0.869151884977178	0.998154634081461	NA	0.35	0.35
sp|A4D161|F221A_HUMAN	10vs5	-0.234317052871052	0.10570544891711	-2.21669795901245	7	0.062179526474802	0.238729034927065	NA	0.142857142857143	0
sp|A4D161|F221A_HUMAN	10vs3	-0.170198966625887	0.0988783934407396	-1.72129583322864	7	0.12887354695085	0.29411557774875	NA	0	0
sp|A4D161|F221A_HUMAN	5vs3	0.0641180862451645	0.0988783934407396	0.648453964652977	7	0.53737465747283	0.9583490612995	NA	0.125	0
sp|A4D1E9|GTPBA_HUMAN	10vs5	-0.157132922607171	0.198297327858052	-0.792410691079268	8	0.450977890487675	0.652242220088325	NA	0.214285714285714	0.214285714285714
sp|A4D1E9|GTPBA_HUMAN	10vs3	-0.065815867923133	0.198297327858052	-0.331904966315262	8	0.748489470560513	0.851057241754977	NA	0.214285714285714	0.214285714285714
sp|A4D1E9|GTPBA_HUMAN	5vs3	0.0913170546840378	0.183587651862172	0.497403032054651	8	0.632286079233943	0.975837104866738	NA	0.1875	0.1875
sp|A4D1P6|WDR91_HUMAN	10vs5	-0.300060501314927	0.235318783884365	-1.2751234574728	8	0.238047896449	0.453651276947094	NA	0.285714285714286	0.285714285714286
sp|A4D1P6|WDR91_HUMAN	10vs3	-0.0932985469960256	0.235318783884365	-0.396477261423687	8	0.702118635879041	0.819417691992485	NA	0.380952380952381	0.380952380952381
sp|A4D1P6|WDR91_HUMAN	5vs3	0.206761954318901	0.217862859974178	0.949046360372793	8	0.370381289965792	0.913687722428426	NA	0.25	0.25
sp|A5D8V6|VP37C_HUMAN	10vs5	-0.482413238221956	0.193350127976131	-2.49502414749634	8	0.0372295892130428	0.188122242462875	NA	0	0
sp|A5D8V6|VP37C_HUMAN	10vs3	-0.354607509473066	0.193350127976131	-1.83401745416399	8	0.103994852515993	0.259783900603595	NA	0	0
sp|A5D8V6|VP37C_HUMAN	5vs3	0.12780572874889	0.179007434773898	0.713968829899831	8	0.495546327931317	0.947889242277852	NA	0	0
sp|A5YKK6|CNOT1_HUMAN	10vs5	-0.120136744732657	0.0622055003114111	-1.93128813579559	8	0.0895424815716395	0.284527149108323	NA	0.166666666666667	0.166666666666667
sp|A5YKK6|CNOT1_HUMAN	10vs3	-0.233874234227187	0.0622055003114111	-3.75970345156576	8	0.00554668334298336	0.0491363796144722	NA	0.136054421768708	0.136054421768707
sp|A5YKK6|CNOT1_HUMAN	5vs3	-0.11373748949453	0.0575911025047121	-1.97491425841733	8	0.0837048692364446	0.666237258069338	NA	0.12202380952381	0.12202380952381
sp|A6NCE7|MP3B2_HUMAN;sp|Q9GZQ8|MLP3B_HUMAN	10vs5	-0.289057537784538	0.407617231467915	-0.709139642462075	8	0.498379980638135	0.690741058212172	NA	0	0
sp|A6NCE7|MP3B2_HUMAN;sp|Q9GZQ8|MLP3B_HUMAN	10vs3	-0.706941630026736	0.407617231467915	-1.73432714677172	8	0.12108356802893	0.284207350877505	NA	0	0
sp|A6NCE7|MP3B2_HUMAN;sp|Q9GZQ8|MLP3B_HUMAN	5vs3	-0.417884092242198	0.377380225906636	-1.10732906377978	8	0.30033220878468	0.887241615837906	NA	0	0
sp|A6NDB9|PALM3_HUMAN	10vs5	-0.401619224627302	0.381179039044217	-1.05362358233112	8	0.322834831341013	0.538816914820067	NA	0.238095238095238	0.238095238095238
sp|A6NDB9|PALM3_HUMAN	10vs3	0.107788187323065	0.381179039044217	0.282775746518845	8	0.784527459194012	0.874811327635767	NA	0.333333333333333	0.333333333333333
sp|A6NDB9|PALM3_HUMAN	5vs3	0.509407411950367	0.352903215959123	1.44347625330049	8	0.18687735832636	0.817991435196525	NA	0.25	0.25
sp|A6NDG6|PGP_HUMAN	10vs5	-0.00774101390481669	0.0968151441099683	-0.0799566428990075	8	0.938235716885383	0.966500956400366	NA	0.0571428571428572	0.0571428571428571
sp|A6NDG6|PGP_HUMAN	10vs3	-0.127191843079738	0.0968151441099683	-1.31375978674644	8	0.225348582916978	0.408131322394083	NA	0	0
sp|A6NDG6|PGP_HUMAN	5vs3	-0.119450829174921	0.0896334063793848	-1.33265970802594	8	0.219349624370832	0.835765370972326	NA	0.05	0.05
sp|A6NDU8|CE051_HUMAN	10vs5	-0.330921696046124	0.240287410476568	-1.37719115366801	8	0.205755187551529	0.41992373047721	NA	0.0714285714285714	0.0714285714285714
sp|A6NDU8|CE051_HUMAN	10vs3	-0.378486229860898	0.240287410476568	-1.57513965925321	8	0.153872576567288	0.325448485905727	NA	0.142857142857143	0.142857142857143
sp|A6NDU8|CE051_HUMAN	5vs3	-0.0475645338147741	0.222462914341504	-0.213808822722503	8	0.836044792052015	0.996502870473597	NA	0.0625	0.0625
sp|A6NGN9|IGLO5_HUMAN	10vs5	-0.427770623192847	0.178690195830614	-2.39392329950964	8	0.043588129087792	0.201593316257457	NA	0.0285714285714286	0.0285714285714286
sp|A6NGN9|IGLO5_HUMAN	10vs3	-0.282419920954909	0.178690195830614	-1.58050037184258	8	0.152647588868233	0.324266121869572	NA	0.0571428571428572	0.0571428571428571
sp|A6NGN9|IGLO5_HUMAN	5vs3	0.145350702237938	0.165434974932276	0.878597178724995	8	0.405234481157026	0.924691941773638	NA	0.025	0.025
sp|A6NHL2|TBAL3_HUMAN	10vs5	-0.280867783360718	0.252746249062347	-1.11126390362942	8	0.298733705669801	0.516478555412394	NA	0	0
sp|A6NHL2|TBAL3_HUMAN	10vs3	-0.165084185985115	0.252746249062347	-0.653161764408194	8	0.531970586756837	0.693443087588662	NA	0	0
sp|A6NHL2|TBAL3_HUMAN	5vs3	0.115783597375603	0.23399755752404	0.494806862946454	8	0.634038012030479	0.976366452009497	NA	0	0
sp|A6NHN6|NPB15_HUMAN	10vs5	-0.233464439485018	0.0706683825644045	-3.30366185008194	8	0.0107997342229758	0.102242129024481	NA	0	0
sp|A6NHN6|NPB15_HUMAN	10vs3	-0.190898376054806	0.0706683825644045	-2.70132652152933	8	0.0270184790550276	0.122806718904483	NA	0	0
sp|A6NHN6|NPB15_HUMAN	5vs3	0.042566063430212	0.0654262089965418	0.650596512973294	8	0.533542344940008	0.955471165207332	NA	0	0
sp|A6NHQ2|FBLL1_HUMAN	10vs5	-0.403048431491305	0.274288625367674	-1.46943181092921	8	0.179911137668962	0.391975436920542	NA	0.571428571428571	0.571428571428571
sp|A6NHQ2|FBLL1_HUMAN	10vs3	-0.43198941318961	0.274288625367674	-1.5749446868624	8	0.153917297827857	0.325449230201018	NA	0.476190476190476	0.476190476190476
sp|A6NHQ2|FBLL1_HUMAN	5vs3	-0.0289409816983046	0.253941922504376	-0.11396693154438	8	0.912072279657701	0.998530012388624	NA	0.416666666666667	0.416666666666667
sp|A6NHR9|SMHD1_HUMAN	10vs5	-0.0972383840726975	0.0379266893077613	-2.56385109925212	8	0.0334459679103503	0.180990328380123	NA	0.0698412698412698	0.0698412698412698
sp|A6NHR9|SMHD1_HUMAN	10vs3	-0.149004813629946	0.0379266893077613	-3.92875878041518	8	0.00436429425079066	0.0428226531567724	NA	0.0825396825396826	0.0825396825396825
sp|A6NHR9|SMHD1_HUMAN	5vs3	-0.0517664295572482	0.0351132912789541	-1.47426879314716	8	0.178638685306187	0.804782858625928	NA	0.0722222222222222	0.0722222222222222
sp|A6NIH7|U119B_HUMAN	10vs5	-0.245779247028265	0.184732877711627	-1.33045752371125	8	0.220041497625306	0.433291591002918	NA	0.0714285714285714	0.0714285714285714
sp|A6NIH7|U119B_HUMAN	10vs3	-0.306348135604851	0.184732877711627	-1.65833033837684	8	0.135836622383251	0.303688547701131	NA	0.142857142857143	0.142857142857143
sp|A6NIH7|U119B_HUMAN	5vs3	-0.0605688885765857	0.171029411274249	-0.354143115650806	8	0.732384566876463	0.982214900211493	NA	0.0625	0.0625
sp|A6NJ78|MET15_HUMAN	10vs5	0.181139909176587	0.808912501522879	0.223930164060474	2	0.843605909454097	0.919053510885385	NA	0.714285714285714	0
sp|A6NJ78|MET15_HUMAN	10vs3	0.727693369517951	0.660474291763125	1.1017739503159	2	0.385423534080368	0.567730861762492	NA	0.428571428571429	0
sp|A6NJ78|MET15_HUMAN	5vs3	0.546553460341365	0.660474291763125	0.827516630332953	2	0.494964306277611	0.947889242277852	NA	0.5	0
sp|A6NKD9|CC85C_HUMAN	10vs5	0.267589552945486	0.24303815606551	1.10101869302102	8	0.302909975733973	0.520724107769485	NA	0.428571428571429	0.428571428571429
sp|A6NKD9|CC85C_HUMAN	10vs3	-0.277749354043619	0.24303815606551	-1.14282201009109	8	0.286158317254963	0.474987838213431	NA	0.214285714285714	0.214285714285714
sp|A6NKD9|CC85C_HUMAN	5vs3	-0.545338906989105	0.225009609897108	-2.42362496090046	8	0.0416140703443268	0.488351402860537	NA	0.3125	0.3125
sp|A6NKG5|RTL1_HUMAN	10vs5	-0.149965813298011	0.0330790716129736	-4.53355568900531	8	0.00191537652721352	0.0340269190803041	NA	0.108374384236453	0.108374384236453
sp|A6NKG5|RTL1_HUMAN	10vs3	-0.201034779412651	0.0330790716129736	-6.07740089458271	8	0.000296779356674381	0.00577420843821376	NA	0.0911330049261084	0.0911330049261084
sp|A6NKG5|RTL1_HUMAN	5vs3	-0.0510689661146407	0.0306252693811066	-1.66754340930455	8	0.133963412531994	0.765483201456089	NA	0.0668103448275862	0.0668103448275862
sp|A6ZKI3|RTL8C_HUMAN	10vs5	0.0558910142501076	0.114019573455803	0.490187891044622	6	0.641408656938017	0.792043788538608	NA	0.142857142857143	0
sp|A6ZKI3|RTL8C_HUMAN	10vs3	0.0471276515141223	0.120187183320405	0.392118778493091	6	0.70851997943126	0.824265511360554	NA	0.285714285714286	0
sp|A6ZKI3|RTL8C_HUMAN	5vs3	-0.00876336273598533	0.100555811985906	-0.0871492414303574	6	0.933388607561468	0.998599337436466	NA	0.125	0
sp|A7E2V4|ZSWM8_HUMAN	10vs5	-0.313206712558356	0.239393719656933	-1.30833303817328	8	0.227096748995337	0.440213698118571	NA	0.321428571428571	0.321428571428571
sp|A7E2V4|ZSWM8_HUMAN	10vs3	-0.25041742244507	0.239393719656933	-1.04604842100259	8	0.326112394587786	0.513642777389179	NA	0.357142857142857	0.357142857142857
sp|A7E2V4|ZSWM8_HUMAN	5vs3	0.0627892901132857	0.221635517417704	0.283299765510734	8	0.784139954281105	0.988455710236835	NA	0.34375	0.34375
sp|A8CG34|P121C_HUMAN	10vs5	-0.605590457078931	0.274884132341844	-2.20307535367601	8	0.0587116598540303	0.230024247335596	NA	0.357142857142857	0.357142857142857
sp|A8CG34|P121C_HUMAN	10vs3	-0.349208328515415	0.274884132341844	-1.27038372691932	8	0.23964669641994	0.425413484569279	NA	0.428571428571429	0.428571428571429
sp|A8CG34|P121C_HUMAN	5vs3	0.256382128563516	0.254493254830617	1.00742209743105	8	0.343227387152544	0.901813545634857	NA	0.3125	0.3125
sp|A8MT69|CENPX_HUMAN	10vs5	0.142669784269114	0.0894153029807137	1.59558576119668	8	0.149247814443185	0.358347980205702	NA	0	0
sp|A8MT69|CENPX_HUMAN	10vs3	0.125726572715423	0.0894153029807137	1.40609681479848	8	0.197327234776704	0.376435700152698	NA	0	0
sp|A8MT69|CENPX_HUMAN	5vs3	-0.0169432115536914	0.0827824847267973	-0.204671454470208	8	0.842940142948078	0.996687320047885	NA	0	0
sp|A8MUU1|FB5L3_HUMAN	10vs5	1.07264426370667	0.268415775875568	3.9962042477113	8	0.00397075700057004	0.0566798523602769	NA	0	0
sp|A8MUU1|FB5L3_HUMAN	10vs3	2.00578809547963	0.268415775875568	7.47269078703286	8	7.10948008795231e-05	0.00170418419755328	NA	0	0
sp|A8MUU1|FB5L3_HUMAN	5vs3	0.933143831772965	0.248504720401645	3.75503463380805	8	0.00558385186341748	0.142166027719812	NA	0	0
sp|A8MVW0|F1712_HUMAN	10vs5	-0.182155299766136	0.509961013866575	-0.357194559609599	8	0.730185455388446	0.849836720524275	NA	0.238095238095238	0.238095238095238
sp|A8MVW0|F1712_HUMAN	10vs3	0.0475458678989925	0.509961013866575	0.093234319107053	8	0.928010075213626	0.958320977290152	NA	0.19047619047619	0.19047619047619
sp|A8MVW0|F1712_HUMAN	5vs3	0.229701167665128	0.472132156738064	0.486518794339537	8	0.63964733048954	0.976863558846742	NA	0.125	0.125
sp|A8MW92|P20L1_HUMAN	10vs5	-0.44673409115299	0.252975484642906	-1.76591851097188	8	0.115401705579144	0.319751629091457	NA	0.36734693877551	0.36734693877551
sp|A8MW92|P20L1_HUMAN	10vs3	0.15237754091443	0.252975484642906	0.6023411364525	8	0.563625907978648	0.718490795103125	NA	0.489795918367347	0.489795918367347
sp|A8MW92|P20L1_HUMAN	5vs3	0.59911163206742	0.234209788432105	2.55801278024337	8	0.0337511714946868	0.436618197554914	NA	0.428571428571429	0.428571428571429
sp|A8MWD9|RUXGL_HUMAN;sp|P62308|RUXG_HUMAN	10vs5	-0.0494412557696322	0.0887316719670048	-0.557199641048318	8	0.592634107621948	0.754757237913944	NA	0.0357142857142857	0.0357142857142857
sp|A8MWD9|RUXGL_HUMAN;sp|P62308|RUXG_HUMAN	10vs3	0.01034307610616	0.0887316719670049	0.116565774958079	8	0.910077292923949	0.949224932317458	NA	0.0357142857142857	0.0357142857142857
sp|A8MWD9|RUXGL_HUMAN;sp|P62308|RUXG_HUMAN	5vs3	0.0597843318757922	0.0821495653934777	0.727749825448727	8	0.487516759022081	0.946005067799674	NA	0	0
sp|A8MXV4|NUD19_HUMAN	10vs5	-0.0875526388781564	0.0699094272139094	-1.25237242482709	8	0.245804912775088	0.462428370520724	NA	0.244897959183674	0.244897959183673
sp|A8MXV4|NUD19_HUMAN	10vs3	-0.178526107309182	0.0699094272139094	-2.55367715662905	8	0.0339796524295866	0.139318474327008	NA	0.204081632653061	0.204081632653061
sp|A8MXV4|NUD19_HUMAN	5vs3	-0.0909734684310255	0.0647235528782235	-1.40556975606996	8	0.197478170174459	0.820615967674329	NA	0.178571428571429	0.178571428571429
sp|A9UHW6|MI4GD_HUMAN	10vs5	-1.00718556863205	0.67957800317557	-1.48207499937552	8	0.176601989305921	0.38746385671686	NA	0	0
sp|A9UHW6|MI4GD_HUMAN	10vs3	-0.127789982467692	0.67957800317557	-0.188043141288487	8	0.855525039961892	0.919050405407217	NA	0	0
sp|A9UHW6|MI4GD_HUMAN	5vs3	0.879395586164361	0.629166974703238	1.3977141546235	8	0.199739787808925	0.820615967674329	NA	0	0
sp|B2RUZ4|SMIM1_HUMAN	10vs5	-0.395808765385689	0.222582027091165	-1.77826022414458	8	0.113250648072807	0.317147759492575	NA	0	0
sp|B2RUZ4|SMIM1_HUMAN	10vs3	-0.426435030634064	0.222582027091165	-1.91585563401938	8	0.091699702728568	0.24195951950472	NA	0	0
sp|B2RUZ4|SMIM1_HUMAN	5vs3	-0.0306262652483743	0.206070914529119	-0.148620028781629	8	0.885531433587547	0.998530012388624	NA	0	0
sp|B2RXF0|T229A_HUMAN	10vs5	-0.135597124750665	0.119196584204623	-1.13759237024685	8	0.288212275249449	0.505404747491685	NA	0	0
sp|B2RXF0|T229A_HUMAN	10vs3	-0.0034623724602606	0.119196584204623	-0.0290475812152201	8	0.977538211084961	0.984728583019256	NA	0	0
sp|B2RXF0|T229A_HUMAN	5vs3	0.132134752290405	0.110354593480871	1.19736522171421	8	0.265436124671467	0.864877678372179	NA	0	0
sp|B7ZAQ6|GPHRA_HUMAN;sp|P0CG08|GPHRB_HUMAN	10vs5	-0.449974719983192	0.235465196675727	-1.911003096576	8	0.0923882458017311	0.288396760179851	NA	0.357142857142857	0.357142857142857
sp|B7ZAQ6|GPHRA_HUMAN;sp|P0CG08|GPHRB_HUMAN	10vs3	-0.302144971679485	0.235465196675727	-1.28318314530188	8	0.235349881617174	0.420551581595034	NA	0.321428571428571	0.321428571428571
sp|B7ZAQ6|GPHRA_HUMAN;sp|P0CG08|GPHRB_HUMAN	5vs3	0.147829748303707	0.217998411879285	0.67812305158244	8	0.516823961558642	0.952098267678902	NA	0.28125	0.28125
sp|C4AMC7|WASH3_HUMAN;sp|Q6VEQ5|WASH2_HUMAN	10vs5	-3.67718894344402	0.929818709929176	-3.95473752482794	7	0.00549856387160119	0.0689623301298085	NA	0.142857142857143	0
sp|C4AMC7|WASH3_HUMAN;sp|Q6VEQ5|WASH2_HUMAN	10vs3	-3.71542186684645	0.929818709929176	-3.99585621064719	7	0.00521736776790371	0.0474806359523247	NA	0.142857142857143	0
sp|C4AMC7|WASH3_HUMAN;sp|Q6VEQ5|WASH2_HUMAN	5vs3	-0.0382329234024326	0.759193797539801	-0.0503598995754812	7	0.961242459886158	0.998599337436466	NA	0	0
sp|C9J7I0|UMAD1_HUMAN	10vs5	1.49110655665471	0.864559925455648	1.72470006155889	7	0.128236261022621	0.334170003514718	NA	0.357142857142857	0.214285714285714
sp|C9J7I0|UMAD1_HUMAN	10vs3	1.71734452524385	0.864559925455648	1.98637997746514	7	0.0873562757951154	0.235919839085851	NA	0.428571428571429	0.285714285714286
sp|C9J7I0|UMAD1_HUMAN	5vs3	0.226237968589143	0.705910223141666	0.320491134952356	7	0.757951252359513	0.98529796383898	NA	0.3125	0.3125
sp|C9JH25|PRRT4_HUMAN	10vs5	-0.517215304833803	0.299219051288141	-1.72855071429171	8	0.122150356138535	0.326306567951615	NA	0.178571428571429	0.178571428571429
sp|C9JH25|PRRT4_HUMAN	10vs3	-0.45590296634431	0.299219051288141	-1.52364284420275	8	0.166101465807666	0.340132398576	NA	0.178571428571429	0.178571428571429
sp|C9JH25|PRRT4_HUMAN	5vs3	0.0613123384894924	0.277023011917435	0.221325795518266	8	0.830383501751207	0.996502870473597	NA	0.125	0.125
sp|C9JLR9|ZFTA_HUMAN	10vs5	2.97412912378378	1.34691155585904	2.2081101842555	7	0.0629726449552344	0.239435986220124	NA	0.142857142857143	0
sp|C9JLR9|ZFTA_HUMAN	10vs3	1.33441313859423	1.25992039307779	1.05912496212118	7	0.324715219807758	0.512279733460959	NA	0	0
sp|C9JLR9|ZFTA_HUMAN	5vs3	-1.63971598518955	1.25992039307779	-1.3014441183732	7	0.234300076981896	0.841221398547463	NA	0.125	0
sp|C9JLW8|MCRI1_HUMAN	10vs5	-0.10309376792526	0.060259136684911	-1.71084044008673	8	0.125475933511177	0.330307896837089	NA	0.183673469387755	0.183673469387755
sp|C9JLW8|MCRI1_HUMAN	10vs3	-0.0167849307859315	0.0602591366849111	-0.27854582241525	8	0.78765776343181	0.876982280519862	NA	0.244897959183674	0.244897959183673
sp|C9JLW8|MCRI1_HUMAN	5vs3	0.0863088371393283	0.0557891199378322	1.54705500347569	8	0.160437069487728	0.788788633422761	NA	0.160714285714286	0.160714285714286
sp|E9PAV3|NACAM_HUMAN	10vs5	0.0510253809398081	0.14420925980137	0.353828741719422	2	0.757286609004492	0.866380489818032	NA	0.428571428571429	0
sp|E9PAV3|NACAM_HUMAN	10vs3	0.07181893669322	0.176619551348905	0.40663072771227	2	0.723664750641979	0.836343689550249	NA	0.714285714285714	0
sp|E9PAV3|NACAM_HUMAN	5vs3	0.0207935557534119	0.14420925980137	0.14419015659641	2	0.898568012491637	0.998530012388624	NA	0.5	0
sp|E9PRG8|CK098_HUMAN	10vs5	-0.0459191341881039	0.0737993298567271	-0.622216140407381	8	0.551117372388579	0.727154043952093	NA	0	0
sp|E9PRG8|CK098_HUMAN	10vs3	-0.0503051337290225	0.0737993298567271	-0.681647568164699	8	0.514706953465851	0.679513229602594	NA	0	0
sp|E9PRG8|CK098_HUMAN	5vs3	-0.0043859995409186	0.0683249029311025	-0.0641932787718901	8	0.950391370823949	0.998599337436466	NA	0	0
sp|L0R6Q1|S35U4_HUMAN	10vs5	-0.0564508839916927	0.0971443391972095	-0.581103175524141	8	0.577171416866497	0.74341278598815	NA	0.0357142857142857	0.0357142857142857
sp|L0R6Q1|S35U4_HUMAN	10vs3	-0.131936272451041	0.0971443391972095	-1.35814679003788	8	0.211477230731156	0.392440139303285	NA	0.0357142857142857	0.0357142857142857
sp|L0R6Q1|S35U4_HUMAN	5vs3	-0.0754853884593488	0.0899381818078991	-0.839303029502861	8	0.425667166887735	0.930657132190772	NA	0	0
sp|L0R819|ASURF_HUMAN	10vs5	0.162892885395985	0.0932280831923999	1.74725125539495	8	0.118728180882154	0.322394027806203	NA	0.107142857142857	0.107142857142857
sp|L0R819|ASURF_HUMAN	10vs3	-0.0252390239777966	0.0932280831923999	-0.270723403437454	8	0.793457442080596	0.880485678919996	NA	0.0357142857142857	0.0357142857142857
sp|L0R819|ASURF_HUMAN	5vs3	-0.188131909373782	0.0863124332827914	-2.17966174997514	8	0.060894556610831	0.587237414865655	NA	0.125	0.125
sp|L0R8F8|MIDUO_HUMAN	10vs5	0.160277826099878	0.180184661719587	0.889519810233963	8	0.3996810314168	0.609278979327875	NA	0	0
sp|L0R8F8|MIDUO_HUMAN	10vs3	0.354939022005654	0.180184661719587	1.96986257663834	8	0.084361580714166	0.232654615099519	NA	0	0
sp|L0R8F8|MIDUO_HUMAN	5vs3	0.194661195905776	0.166818581490711	1.16690355574457	8	0.276852506888653	0.873908513808113	NA	0	0
sp|O00115|DNS2A_HUMAN	10vs5	0.00774814323138703	0.0719163293145536	0.107738302347128	8	0.916856323554278	0.954045503604842	NA	0	0
sp|O00115|DNS2A_HUMAN	10vs3	-0.0766344998160955	0.0719163293145536	-1.06560638656772	8	0.317702742874044	0.505062828609898	NA	0	0
sp|O00115|DNS2A_HUMAN	5vs3	-0.0843826430474826	0.0665815831812757	-1.26735711311853	8	0.240672356298805	0.842461541400164	NA	0	0
sp|O00116|ADAS_HUMAN	10vs5	-0.300656948703718	0.0641380325244949	-4.68765468583549	8	0.00156627453960345	0.0296676477356298	NA	0.150793650793651	0.150793650793651
sp|O00116|ADAS_HUMAN	10vs3	-0.34034696093605	0.0641380325244949	-5.30647647799406	8	0.000722719505006797	0.0118065647421489	NA	0.142857142857143	0.142857142857143
sp|O00116|ADAS_HUMAN	5vs3	-0.0396900122323328	0.059380279671043	-0.668403928917293	8	0.522689661187854	0.952987163876918	NA	0.118055555555556	0.118055555555556
sp|O00139|KIF2A_HUMAN	10vs5	-0.0850299696958566	0.0380063903920043	-2.2372545463761	8	0.0556633817940075	0.225886190388625	NA	0.0380952380952381	0.0380952380952381
sp|O00139|KIF2A_HUMAN	10vs3	-0.0977802264292463	0.0380063903920043	-2.57273120179856	8	0.0329871280414797	0.138005212387791	NA	0.0190476190476191	0.019047619047619
sp|O00139|KIF2A_HUMAN	5vs3	-0.0127502567333897	0.0351870801447199	-0.362356202360342	8	0.726471616328361	0.982214900211493	NA	0.0166666666666667	0.0166666666666667
sp|O00148|DX39A_HUMAN	10vs5	0.0923439869488833	0.154491300473477	0.597729365121998	8	0.566551659363689	0.735810851938918	NA	0.0535714285714286	0.0535714285714286
sp|O00148|DX39A_HUMAN	10vs3	-0.0253412366475014	0.154491300473477	-0.164030185323296	8	0.873775836359475	0.928323545726644	NA	0.0357142857142857	0.0357142857142857
sp|O00148|DX39A_HUMAN	5vs3	-0.117685223596385	0.143031151218346	-0.822794353495282	8	0.434463187880602	0.934705616146104	NA	0.015625	0.015625
sp|O00151|PDLI1_HUMAN	10vs5	-0.0287129520607142	0.0880272221153474	-0.32618264408128	8	0.752655313495564	0.864740375057462	NA	0.103896103896104	0.103896103896104
sp|O00151|PDLI1_HUMAN	10vs3	-0.13429026314303	0.0880272221153474	-1.52555379933563	8	0.165632472249641	0.339551197303275	NA	0.064935064935065	0.0649350649350649
sp|O00151|PDLI1_HUMAN	5vs3	-0.105577311082316	0.0814973715615315	-1.29546890972556	8	0.231286967198736	0.840325782095731	NA	0.0568181818181818	0.0568181818181818
sp|O00154|BACH_HUMAN	10vs5	-0.102640142453912	0.0831649947219233	-1.2341748207537	8	0.252160938117474	0.468499570262827	NA	0.0612244897959183	0.0612244897959184
sp|O00154|BACH_HUMAN	10vs3	-0.0931086308741506	0.0831649947219234	-1.11956516302893	8	0.295383656056939	0.482440239852515	NA	0.0612244897959183	0.0612244897959184
sp|O00154|BACH_HUMAN	5vs3	0.00953151157976162	0.0769958237110348	0.123792578874581	8	0.904533293428492	0.998530012388624	NA	0.0595238095238095	0.0595238095238095
sp|O00159|MYO1C_HUMAN	10vs5	-0.0119086007517843	0.0673803432665691	-0.176737015195539	8	0.864107359141074	0.929612271850156	NA	0.0952380952380952	0.0952380952380952
sp|O00159|MYO1C_HUMAN	10vs3	-0.105957423839876	0.0673803432665691	-1.5725272194101	8	0.154472778294954	0.32634154055112	NA	0.0666666666666667	0.0666666666666667
sp|O00159|MYO1C_HUMAN	5vs3	-0.0940488230880918	0.0623820761257637	-1.50762573048206	8	0.170079532001826	0.800668711752676	NA	0.0583333333333333	0.0583333333333333
sp|O00161|SNP23_HUMAN	10vs5	0.119619704638156	0.273945920839329	0.436654447241481	8	0.67390753149753	0.812164842082355	NA	0.114285714285714	0.114285714285714
sp|O00161|SNP23_HUMAN	10vs3	0.0229250502407632	0.27394592083933	0.0836845833313535	8	0.935363369221253	0.962035555610403	NA	0.114285714285714	0.114285714285714
sp|O00161|SNP23_HUMAN	5vs3	-0.0966946543973925	0.253624639763751	-0.381251027058974	8	0.712942845339796	0.982214900211493	NA	0.125	0.125
sp|O00165|HAX1_HUMAN	10vs5	-0.342453895656398	0.112259046031016	-3.05056837523617	8	0.0158073829890442	0.124638258047784	NA	0.0285714285714286	0.0285714285714286
sp|O00165|HAX1_HUMAN	10vs3	-0.194432816139998	0.112259046031016	-1.73200132206966	8	0.12151205014863	0.28466652438205	NA	0	0
sp|O00165|HAX1_HUMAN	5vs3	0.1480210795164	0.103931681196806	1.42421519417265	8	0.192199651408586	0.818056099137133	NA	0.025	0.025
sp|O00170|AIP_HUMAN	10vs5	-0.112163444007738	0.0519682493439744	-2.1583071476073	8	0.0629552309313488	0.239435986220124	NA	0.0769230769230769	0.0769230769230769
sp|O00170|AIP_HUMAN	10vs3	-0.150538127903265	0.0519682493439744	-2.89673271283132	8	0.0199916197906413	0.105799806034888	NA	0.0659340659340659	0.0659340659340659
sp|O00170|AIP_HUMAN	5vs3	-0.0383746838955271	0.0481132497926432	-0.797590768882022	8	0.448132533065549	0.937872810810395	NA	0.0480769230769231	0.0480769230769231
sp|O00178|GTPB1_HUMAN	10vs5	-0.209350023866698	0.0868919418994833	-2.40931459569489	8	0.0425536860050675	0.199782468755854	NA	0.0612244897959183	0.0612244897959184
sp|O00178|GTPB1_HUMAN	10vs3	-0.314518443231022	0.0868919418994833	-3.61965029616737	8	0.00678603455887927	0.0563000091576889	NA	0.102040816326531	0.102040816326531
sp|O00178|GTPB1_HUMAN	5vs3	-0.105168419364325	0.0804463063188103	-1.30731197213132	8	0.227426962535852	0.840325782095731	NA	0.0714285714285714	0.0714285714285714
sp|O00186|STXB3_HUMAN	10vs5	-0.230272934020531	0.104510794458423	-2.20334114972344	8	0.058687328574254	0.230024247335596	NA	0.160714285714286	0.160714285714286
sp|O00186|STXB3_HUMAN	10vs3	-0.502301308694882	0.104510794458423	-4.80621462402825	8	0.00134481620351989	0.018789003529178	NA	0.142857142857143	0.142857142857143
sp|O00186|STXB3_HUMAN	5vs3	-0.272028374674351	0.0967581941528055	-2.81142467628891	8	0.0227929739555957	0.346509715630729	NA	0.109375	0.109375
sp|O00189|AP4M1_HUMAN	10vs5	-0.39256273215814	0.413731877095726	-0.948833662307612	8	0.370483081005734	0.581803616178937	NA	0.357142857142857	0.357142857142857
sp|O00189|AP4M1_HUMAN	10vs3	-0.269418652511292	0.413731877095726	-0.651191429586066	8	0.53317758285956	0.694646104844559	NA	0.285714285714286	0.285714285714286
sp|O00189|AP4M1_HUMAN	5vs3	0.123144079646848	0.38304128773185	0.321490355193918	8	0.756077747748176	0.98529796383898	NA	0.1875	0.1875
sp|O00192|ARVC_HUMAN	10vs5	-0.284122060058777	0.0674253315773254	-4.21387709058483	8	0.00294027409710651	0.0469948858963058	NA	0.0317460317460317	0.0317460317460317
sp|O00192|ARVC_HUMAN	10vs3	-0.185524292905502	0.0674253315773254	-2.75155180650076	8	0.0249989103209067	0.118120512929041	NA	0.0158730158730159	0.0158730158730159
sp|O00192|ARVC_HUMAN	5vs3	0.0985977671532749	0.0624237272081167	1.57949183047908	8	0.152877374234374	0.7876269838772	NA	0.0138888888888888	0.0138888888888889
sp|O00193|SMAP_HUMAN	10vs5	-0.673607582094117	0.4208792742303	-1.60047696177485	8	0.148160382814028	0.356971777579869	NA	0.0714285714285714	0.0714285714285714
sp|O00193|SMAP_HUMAN	10vs3	-0.653948933957432	0.420879274230301	-1.55376844144527	8	0.158845247447222	0.331756802399025	NA	0.0714285714285714	0.0714285714285714
sp|O00193|SMAP_HUMAN	5vs3	0.0196586481366852	0.389658491660096	0.0504509681103874	8	0.960999931701955	0.998599337436466	NA	0	0
sp|O00194|RB27B_HUMAN	10vs5	1.24417623696226	0.67665089061116	1.83872696278949	8	0.103246728981022	0.304714903674077	NA	0	0
sp|O00194|RB27B_HUMAN	10vs3	0.269851658831092	0.676650890611161	0.398804852805792	8	0.700470247118623	0.818535807330748	NA	0	0
sp|O00194|RB27B_HUMAN	5vs3	-0.974324578131171	0.62645699505681	-1.55529363678478	8	0.158485603438347	0.788788633422761	NA	0	0
sp|O00203|AP3B1_HUMAN	10vs5	-0.0395192892493992	0.0346620234622642	-1.14013220527714	8	0.287213266474684	0.50473861943108	NA	0.0769230769230769	0.0769230769230769
sp|O00203|AP3B1_HUMAN	10vs3	-0.0146461118292544	0.0346620234622643	-0.422540589564811	8	0.683758369410391	0.807597952811484	NA	0.054945054945055	0.0549450549450549
sp|O00203|AP3B1_HUMAN	5vs3	0.0248731774201447	0.032090798020152	0.775087531463853	8	0.46058189591792	0.938581316581761	NA	0.0769230769230769	0.0769230769230769
sp|O00213|APBB1_HUMAN	10vs5	-1.10974706230363	0.18698739247018	-5.934876398047	8	0.000347828718542775	0.00941704541678355	NA	0.0714285714285714	0.0714285714285714
sp|O00213|APBB1_HUMAN	10vs3	-0.788569965949388	0.18698739247018	-4.21723601539149	8	0.00292683332145405	0.0320422722580081	NA	0.0714285714285714	0.0714285714285714
sp|O00213|APBB1_HUMAN	5vs3	0.321177096354238	0.173116686352952	1.85526365551741	8	0.10066005411002	0.69950854727359	NA	0	0
sp|O00214|LEG8_HUMAN	10vs5	-0.250344263580431	0.521600599447037	-0.479953941475197	8	0.644107979878458	0.793855240780824	NA	0.0357142857142857	0.0357142857142857
sp|O00214|LEG8_HUMAN	10vs3	0.454414392340169	0.521600599447037	0.87119223563375	8	0.409030669767591	0.58966980399868	NA	0.0357142857142857	0.0357142857142857
sp|O00214|LEG8_HUMAN	5vs3	0.7047586559206	0.482908319021479	1.45940466991469	8	0.182574592638096	0.810928672133811	NA	0	0
sp|O00217|NDUS8_HUMAN	10vs5	-0.151954704405502	0.0857465530111702	-1.77213776028649	8	0.114312991980659	0.318418535369057	NA	0.0476190476190477	0.0476190476190476
sp|O00217|NDUS8_HUMAN	10vs3	-0.102728177592821	0.0857465530111703	-1.19804439928259	8	0.265186057311436	0.452698686603991	NA	0.0476190476190477	0.0476190476190476
sp|O00217|NDUS8_HUMAN	5vs3	0.0492265268126814	0.079385882263954	0.620091701557283	8	0.552446584981046	0.963703644450104	NA	0	0
sp|O00231|PSD11_HUMAN	10vs5	-0.0088082145490753	0.0422077047609031	-0.208687361678911	8	0.839907795374151	0.916558261054492	NA	0.0714285714285714	0.0714285714285714
sp|O00231|PSD11_HUMAN	10vs3	-0.0436972753884255	0.0422077047609031	-1.03529143875414	8	0.330810994930396	0.51739657798608	NA	0.0580357142857143	0.0580357142857143
sp|O00231|PSD11_HUMAN	5vs3	-0.0348890608393502	0.0390767414329097	-0.89283444729522	8	0.398006623737444	0.922755354278041	NA	0.07421875	0.07421875
sp|O00232|PSD12_HUMAN	10vs5	-0.139157437061917	0.100546632914	-1.38400892231709	8	0.203739619217186	0.418839334882739	NA	0.0476190476190477	0.0476190476190476
sp|O00232|PSD12_HUMAN	10vs3	-0.132888108622917	0.100546632914	-1.32165647691634	8	0.222825274331031	0.405215917934144	NA	0.0380952380952381	0.0380952380952381
sp|O00232|PSD12_HUMAN	5vs3	0.00626932843900002	0.0930880937162334	0.0673483384256555	8	0.94795718361951	0.998599337436466	NA	0.0083333333333333	0.00833333333333333
sp|O00233|PSMD9_HUMAN	10vs5	0.0697185960520973	0.116224853129299	0.599859618446117	8	0.565199123371185	0.73499928539071	NA	0.142857142857143	0.142857142857143
sp|O00233|PSMD9_HUMAN	10vs3	0.0405476484508877	0.116224853129299	0.348872443020244	8	0.736189222657016	0.844269535364167	NA	0.142857142857143	0.142857142857143
sp|O00233|PSMD9_HUMAN	5vs3	-0.0291709476012096	0.107603305120218	-0.271097133760147	8	0.793180037215981	0.989383147385521	NA	0.125	0.125
sp|O00244|ATOX1_HUMAN	10vs5	0.827870038310473	0.849328242329624	0.974735087155122	8	0.358240021007191	0.571890129271054	NA	0.428571428571429	0.428571428571429
sp|O00244|ATOX1_HUMAN	10vs3	-0.164094961926169	0.849328242329625	-0.193205587366403	8	0.85161301843921	0.916757836455955	NA	0.357142857142857	0.357142857142857
sp|O00244|ATOX1_HUMAN	5vs3	-0.991965000236643	0.786325158053259	-1.2615201104496	8	0.242660835813473	0.842461541400164	NA	0.3125	0.3125
sp|O00255|MEN1_HUMAN	10vs5	-0.0960027887150129	0.192526807343598	-0.498646344577246	8	0.631447946915186	0.784710973326003	NA	0.114285714285714	0.114285714285714
sp|O00255|MEN1_HUMAN	10vs3	-0.241351222662106	0.192526807343598	-1.25359801054287	8	0.245381704912294	0.431728185543698	NA	0.0857142857142857	0.0857142857142857
sp|O00255|MEN1_HUMAN	5vs3	-0.145348433947093	0.178245187983741	-0.815440997825708	8	0.438421340296539	0.935772006614514	NA	0.075	0.075
sp|O00257|CBX4_HUMAN	10vs5	0.81451872037212	0.354501717538601	2.29764393252461	8	0.0506567972820631	0.217350246583916	NA	0.333333333333333	0.333333333333333
sp|O00257|CBX4_HUMAN	10vs3	0.936447339368595	0.354501717538601	2.64158759475298	8	0.0296402089937122	0.129952739371715	NA	0.285714285714286	0.285714285714286
sp|O00257|CBX4_HUMAN	5vs3	0.121928618996475	0.328204815501129	0.371501614960478	8	0.71991034215068	0.982214900211493	NA	0.458333333333333	0.458333333333333
sp|O00258|GET1_HUMAN	10vs5	-0.615585500364042	0.369664495031314	-1.66525459880018	8	0.134426537567135	0.341748962623032	NA	0.357142857142857	0.357142857142857
sp|O00258|GET1_HUMAN	10vs3	-0.737053890838084	0.369664495031314	-1.99384550246203	8	0.0812874796628731	0.226794851018324	NA	0.357142857142857	0.357142857142857
sp|O00258|GET1_HUMAN	5vs3	-0.121468390474043	0.342242819672261	-0.354918740414666	8	0.731825340021784	0.982214900211493	NA	0.375	0.375
sp|O00264|PGRC1_HUMAN	10vs5	-0.159152396691398	0.135239681290827	-1.17681730075323	8	0.273093791302114	0.489181920601468	NA	0.0285714285714286	0.0285714285714286
sp|O00264|PGRC1_HUMAN	10vs3	-0.237224487058679	0.135239681290827	-1.7541041563721	8	0.117496707495921	0.279010926743057	NA	0.0285714285714286	0.0285714285714286
sp|O00264|PGRC1_HUMAN	5vs3	-0.0780720903672805	0.125207615225882	-0.623541069977524	8	0.550289348111417	0.963183412582108	NA	0	0
sp|O00267|SPT5H_HUMAN	10vs5	-0.136110672721535	0.0823952980661046	-1.65192281496858	8	0.137153608656359	0.345331512255218	NA	0.0938775510204082	0.0938775510204082
sp|O00267|SPT5H_HUMAN	10vs3	-0.207062494961815	0.0823952980661047	-2.5130377560585	8	0.0361992229563535	0.144540718772375	NA	0.0938775510204082	0.0938775510204082
sp|O00267|SPT5H_HUMAN	5vs3	-0.0709518222402794	0.0762832230763501	-0.93011044078808	8	0.37952492493327	0.917091756209851	NA	0.0928571428571429	0.0928571428571429
sp|O00268|TAF4_HUMAN	10vs5	-0.384124462058731	0.192670923344385	-1.99368153425069	8	0.0813081245564375	0.270287849930409	NA	0.224489795918367	0.224489795918367
sp|O00268|TAF4_HUMAN	10vs3	-0.404403210431749	0.192670923344385	-2.0989322281334	8	0.069052119545691	0.207711915651072	NA	0.183673469387755	0.183673469387755
sp|O00268|TAF4_HUMAN	5vs3	-0.0202787483730182	0.178378613473968	-0.113683742563553	8	0.912289708371622	0.998530012388624	NA	0.142857142857143	0.142857142857143
sp|O00273|DFFA_HUMAN	10vs5	-0.195172235586995	0.0992890159835656	-1.96569815556738	8	0.084906684875286	0.276035345415422	NA	0.166666666666667	0.166666666666667
sp|O00273|DFFA_HUMAN	10vs3	-0.0819385221367192	0.0992890159835656	-0.825252635702238	8	0.433145468846071	0.610280832498258	NA	0.119047619047619	0.119047619047619
sp|O00273|DFFA_HUMAN	5vs3	0.113233713450276	0.0919237666842231	1.23182194915116	8	0.25299266652018	0.85312559131782	NA	0.125	0.125
sp|O00291|HIP1_HUMAN	10vs5	-0.159620101791797	0.108249190740368	-1.47456161750566	8	0.178561909995361	0.390649292451884	NA	0.183673469387755	0.183673469387755
sp|O00291|HIP1_HUMAN	10vs3	-0.159032611983236	0.108249190740368	-1.46913441934795	8	0.179989633611122	0.356624517163041	NA	0.173469387755102	0.173469387755102
sp|O00291|HIP1_HUMAN	5vs3	0.000587489808560243	0.100219276571546	0.00586204399650439	8	0.995466335862577	0.999799308295613	NA	0.151785714285714	0.151785714285714
sp|O00299|CLIC1_HUMAN	10vs5	-0.213514444006579	0.12786504592087	-1.66984215638349	8	0.133499759794324	0.340727964255588	NA	0.0158730158730159	0.0158730158730159
sp|O00299|CLIC1_HUMAN	10vs3	-0.347869667966957	0.12786504592087	-2.72060018796879	8	0.0262243561180853	0.121134764119891	NA	0.0158730158730159	0.0158730158730159
sp|O00299|CLIC1_HUMAN	5vs3	-0.134355223960378	0.118380029571882	-1.1349483899123	8	0.289255221693138	0.879887095320665	NA	0	0
sp|O00303|EIF3F_HUMAN	10vs5	-0.0309349818136558	0.0719199675507571	-0.430130641978164	8	0.67845268865354	0.814831785341467	NA	0.0238095238095238	0.0238095238095238
sp|O00303|EIF3F_HUMAN	10vs3	-0.0871420604596581	0.0719199675507571	-1.21165322270423	8	0.260216196276817	0.447981834420114	NA	0.0476190476190477	0.0476190476190476
sp|O00303|EIF3F_HUMAN	5vs3	-0.0562070786460023	0.0665849515334806	-0.844140865939356	8	0.423113201682756	0.930166399157967	NA	0.0347222222222222	0.0347222222222222
sp|O00308|WWP2_HUMAN	10vs5	-0.490305448219717	0.464627024966564	-1.05526674487994	5	0.339602071050936	0.55396696337629	NA	0.428571428571429	0
sp|O00308|WWP2_HUMAN	10vs3	-0.292307404967805	0.307321890115332	-0.951144107756554	5	0.38520978198979	0.567730861762492	NA	0	0
sp|O00308|WWP2_HUMAN	5vs3	0.197998043251912	0.44987318247335	0.440119684759475	5	0.678225116051799	0.979466948027942	NA	0.375	0
sp|O00311|CDC7_HUMAN	10vs5	-0.829149856874902	1.04206852322941	-0.795676904533433	2	0.509653666131884	0.697985134221859	NA	0.428571428571429	0
sp|O00311|CDC7_HUMAN	10vs3	0.464133451718454	1.04206852322941	0.445396287645354	2	0.699603116458265	0.818174244136061	NA	0.428571428571429	0
sp|O00311|CDC7_HUMAN	5vs3	1.29328330859336	1.27626807946382	1.01333201809504	2	0.417552339355954	0.926234049809567	NA	0.75	0
sp|O00330|ODPX_HUMAN	10vs5	0.13753304006553	0.116656635079426	1.17895600170441	8	0.27228841168547	0.488216049984431	NA	0.0612244897959183	0.0612244897959184
sp|O00330|ODPX_HUMAN	10vs3	0.11636235923301	0.116656635079426	0.997477418697912	8	0.347743272970101	0.53384196467888	NA	0.102040816326531	0.102040816326531
sp|O00330|ODPX_HUMAN	5vs3	-0.0211706808325207	0.108003057528364	-0.196019273129937	8	0.849482682577734	0.996687320047885	NA	0.0714285714285714	0.0714285714285714
sp|O00391|QSOX1_HUMAN	10vs5	-0.063400666914209	0.473364155618666	-0.133936349344718	6	0.897832517288292	0.944656147224041	NA	0.142857142857143	0
sp|O00391|QSOX1_HUMAN	10vs3	-0.843522173802423	0.498969631479125	-1.69052808144239	6	0.141882509431695	0.311855598665739	NA	0.285714285714286	0
sp|O00391|QSOX1_HUMAN	5vs3	-0.780121506888214	0.417467945113023	-1.86869798273256	6	0.110878768281903	0.717142682825469	NA	0.125	0
sp|O00399|DCTN6_HUMAN	10vs5	0.101615411451354	0.16531288912843	0.614685352044209	8	0.555837690070783	0.7308034710064	NA	0.142857142857143	0.142857142857143
sp|O00399|DCTN6_HUMAN	10vs3	-0.0495118047707383	0.16531288912843	-0.299503596070316	8	0.772189580839074	0.866321593064333	NA	0.0714285714285714	0.0714285714285714
sp|O00399|DCTN6_HUMAN	5vs3	-0.151127216222093	0.153049995506572	-0.987436920346746	8	0.35234836745802	0.904587980790584	NA	0.0625	0.0625
sp|O00400|ACATN_HUMAN	10vs5	-0.0150953703307599	0.200436180853436	-0.0753126020785539	8	0.941815253781967	0.968343402045725	NA	0.142857142857143	0.142857142857143
sp|O00400|ACATN_HUMAN	10vs3	0.036145205812566	0.200436180853436	0.180332740619301	8	0.861375752764173	0.921422071828089	NA	0.238095238095238	0.238095238095238
sp|O00400|ACATN_HUMAN	5vs3	0.0512405761433259	0.185567844955757	0.276128529463403	8	0.789448501903053	0.989383147385521	NA	0.25	0.25
sp|O00401|WASL_HUMAN	10vs5	0.0797591853677276	0.318376520276003	0.250518427987666	8	0.808500320476842	0.898919056120411	NA	0.119047619047619	0.119047619047619
sp|O00401|WASL_HUMAN	10vs3	0.257281006413176	0.318376520276003	0.808102953666737	8	0.442395902186251	0.618208028679015	NA	0.142857142857143	0.142857142857143
sp|O00401|WASL_HUMAN	5vs3	0.177521821045448	0.294759381767167	0.602260121395133	8	0.563677229437182	0.967675881440694	NA	0.145833333333333	0.145833333333333
sp|O00410|IPO5_HUMAN	10vs5	-0.15844256830204	0.0485410893884321	-3.26409172719965	8	0.0114569638737849	0.105585063543068	NA	0.115207373271889	0.115207373271889
sp|O00410|IPO5_HUMAN	10vs3	-0.254452729737799	0.0485410893884321	-5.24200698714517	8	0.000781383173544814	0.0125689596007702	NA	0.0967741935483871	0.0967741935483871
sp|O00410|IPO5_HUMAN	5vs3	-0.0960101614357596	0.0449403162206665	-2.13639265385515	8	0.0651413209154856	0.603513869664622	NA	0.0967741935483871	0.0967741935483871
sp|O00411|RPOM_HUMAN	10vs5	0.0257671203560829	0.15524011970654	0.165982353046313	8	0.872288942060464	0.933644875082033	NA	0.142857142857143	0.142857142857143
sp|O00411|RPOM_HUMAN	10vs3	-0.0278966079197854	0.15524011970654	-0.179699732082918	8	0.861856494882462	0.921635902212727	NA	0.166666666666667	0.166666666666667
sp|O00411|RPOM_HUMAN	5vs3	-0.0536637282758683	0.143724423115412	-0.37337932630125	8	0.718566227726039	0.982214900211493	NA	0.145833333333333	0.145833333333333
sp|O00418|EF2K_HUMAN	10vs5	-Inf	NA	NA	NA	NA	0	oneConditionMissing	NA	NA
sp|O00418|EF2K_HUMAN	10vs3	NA	NA	NA	NA	NA	NA	completeMissing	NA	NA
sp|O00418|EF2K_HUMAN	5vs3	Inf	NA	NA	NA	NA	0	oneConditionMissing	NA	NA
sp|O00422|SAP18_HUMAN	10vs5	-0.215304177512296	0.0952822108603486	-2.2596471636018	8	0.0537519544879057	0.22193477213155	NA	0	0
sp|O00422|SAP18_HUMAN	10vs3	-0.307564634802912	0.0952822108603487	-3.22793344136082	8	0.0120944064500512	0.0780232817160296	NA	0	0
sp|O00422|SAP18_HUMAN	5vs3	-0.0922604572906166	0.0882141859652772	-1.04586871466378	8	0.326190461648759	0.896021551911165	NA	0	0
sp|O00423|EMAL1_HUMAN	10vs5	-0.137116175905504	0.083104127694699	-1.64993219601835	8	0.137565142977069	0.34570648484048	NA	0.196428571428571	0.196428571428571
sp|O00423|EMAL1_HUMAN	10vs3	-0.188217187381682	0.083104127694699	-2.264835605677	8	0.0533184624932681	0.18034576910638	NA	0.214285714285714	0.214285714285714
sp|O00423|EMAL1_HUMAN	5vs3	-0.0511010114761784	0.076939471793817	-0.664171592094098	8	0.525256715790288	0.953860427387687	NA	0.140625	0.140625
sp|O00425|IF2B3_HUMAN	10vs5	-0.13795143541758	0.0382458799489433	-3.60696199438317	8	0.00691208055919157	0.0796199108718866	NA	0.112781954887218	0.112781954887218
sp|O00425|IF2B3_HUMAN	10vs3	-0.0820992818545652	0.0382458799489433	-2.14661767396029	8	0.0641121806100859	0.199346527415229	NA	0.112781954887218	0.112781954887218
sp|O00425|IF2B3_HUMAN	5vs3	0.0558521535630145	0.0354088043902197	1.57735214517555	8	0.153365919206653	0.7876269838772	NA	0.105263157894737	0.105263157894737
sp|O00429|DNM1L_HUMAN	10vs5	-0.0954749561639245	0.0276585842762988	-3.45191045247168	8	0.00867038101346251	0.0894719908520035	NA	0.0857142857142857	0.0857142857142857
sp|O00429|DNM1L_HUMAN	10vs3	-0.147379017033046	0.0276585842762988	-5.3285090647007	8	0.000703790956404049	0.0115746786215778	NA	0.0971428571428572	0.0971428571428571
sp|O00429|DNM1L_HUMAN	5vs3	-0.0519040608691217	0.0256068732542505	-2.02695816680805	8	0.0772207582793487	0.639994224238702	NA	0.07	0.07
sp|O00442|RTCA_HUMAN	10vs5	-0.240254198838222	0.100073769179382	-2.40077095934666	8	0.043124812720118	0.200877226758592	NA	0.119047619047619	0.119047619047619
sp|O00442|RTCA_HUMAN	10vs3	-0.287268738228379	0.100073769179382	-2.87056978650869	8	0.0208107080502931	0.107853775245786	NA	0.119047619047619	0.119047619047619
sp|O00442|RTCA_HUMAN	5vs3	-0.0470145393901574	0.0926503069662708	-0.507440729875541	8	0.625535780078688	0.973496672973559	NA	0.0833333333333334	0.0833333333333333
sp|O00443|P3C2A_HUMAN	10vs5	-0.158382930291569	0.196134661626289	-0.807521368116707	8	0.442711963046774	0.646726507684869	NA	0.258928571428571	0.258928571428571
sp|O00443|P3C2A_HUMAN	10vs3	-0.0602087858827688	0.196134661626289	-0.306976774954186	8	0.766699586040429	0.862659276026363	NA	0.223214285714286	0.223214285714286
sp|O00443|P3C2A_HUMAN	5vs3	0.0981741444087998	0.181585411995707	0.540649952712726	8	0.603471698966348	0.96799203447641	NA	0.21875	0.21875
sp|O00458|IFRD1_HUMAN	10vs5	-0.370623852798295	0.275847653398977	-1.34358167717394	3	0.271671677893124	0.487469231656623	NA	0.714285714285714	0
sp|O00458|IFRD1_HUMAN	10vs3	-0.128174098458955	0.218076717988364	-0.587747741442966	3	0.598012634053954	0.746730463456727	NA	0.285714285714286	0
sp|O00458|IFRD1_HUMAN	5vs3	0.242449754339339	0.218076717988364	1.11176358749252	3	0.347319075671209	0.902124328178265	NA	0.375	0
sp|O00459|P85B_HUMAN	10vs5	-0.0255293894744666	0.280040320227343	-0.0911632633962898	8	0.92960418873198	0.961989553275957	NA	0.357142857142857	0.357142857142857
sp|O00459|P85B_HUMAN	10vs3	-0.352793707174611	0.280040320227343	-1.25979611396032	8	0.243250781097742	0.429214452574437	NA	0.142857142857143	0.142857142857143
sp|O00459|P85B_HUMAN	5vs3	-0.327264317700144	0.259266957213216	-1.26226774602445	8	0.242405371615019	0.842461541400164	NA	0.3125	0.3125
sp|O00461|GOLI4_HUMAN	10vs5	-0.0589991767309279	0.0576098414411558	-1.02411628386777	8	0.335747535976377	0.55041385200079	NA	0.210084033613445	0.210084033613445
sp|O00461|GOLI4_HUMAN	10vs3	-0.0248131652027282	0.0576098414411558	-0.43071052761138	8	0.678048109269269	0.803184387821068	NA	0.226890756302521	0.226890756302521
sp|O00461|GOLI4_HUMAN	5vs3	0.0341860115281998	0.0533363491509317	0.640951472540047	8	0.539477030137171	0.959103658833781	NA	0.191176470588235	0.191176470588235
sp|O00462|MANBA_HUMAN	10vs5	-0.0815758903425553	0.689562602502126	-0.118300920100005	8	0.908745695934006	0.950282333789469	NA	0.380952380952381	0.380952380952381
sp|O00462|MANBA_HUMAN	10vs3	-0.325970299662363	0.689562602502126	-0.472720386052778	8	0.649040817380282	0.782890815300419	NA	0.238095238095238	0.238095238095238
sp|O00462|MANBA_HUMAN	5vs3	-0.244394409319808	0.638410917447938	-0.38281677621802	8	0.711826515970376	0.982214900211493	NA	0.291666666666667	0.291666666666667
sp|O00468|AGRIN_HUMAN	10vs5	-0.669828514061606	0.174222537371451	-3.84467201641943	8	0.00491451331504211	0.0652039497151247	NA	0.0571428571428572	0.0571428571428571
sp|O00468|AGRIN_HUMAN	10vs3	-0.698604132824341	0.174222537371451	-4.00983789677498	8	0.00389593837719282	0.0395251839511886	NA	0.0857142857142857	0.0857142857142857
sp|O00468|AGRIN_HUMAN	5vs3	-0.0287756187627349	0.161298726931864	-0.178399540468105	8	0.862844125143782	0.997550612048253	NA	0.025	0.025
sp|O00469|PLOD2_HUMAN	10vs5	-0.192151466637891	0.056415709538665	-3.40599219985345	8	0.00927792159982577	0.0935056466729693	NA	0.10989010989011	0.10989010989011
sp|O00469|PLOD2_HUMAN	10vs3	-0.203829936103964	0.056415709538665	-3.61299960189754	8	0.00685179468816544	0.0565967500424476	NA	0.131868131868132	0.131868131868132
sp|O00469|PLOD2_HUMAN	5vs3	-0.0116784694660731	0.0522307978338261	-0.223593549216469	8	0.828677629265359	0.996502870473597	NA	0.115384615384615	0.115384615384615
sp|O00470|MEIS1_HUMAN	10vs5	0.182684215211542	0.270528188397072	0.675287171713896	4	0.53651760694172	0.716920094939924	NA	0.714285714285714	0.142857142857143
sp|O00470|MEIS1_HUMAN	10vs3	0.25947826462815	0.246957318710139	1.05070084978007	4	0.352681705271488	0.538264004497839	NA	0.5	0.214285714285714
sp|O00470|MEIS1_HUMAN	5vs3	0.0767940494166073	0.191292316517681	0.401448687613698	4	0.708612567495675	0.982214900211493	NA	0.5625	0.3125
sp|O00471|EXOC5_HUMAN	10vs5	0.0632846545016611	0.0748147402230344	0.84588483917741	8	0.422195168579198	0.629474893693473	NA	0.102040816326531	0.102040816326531
sp|O00471|EXOC5_HUMAN	10vs3	0.0757566638237987	0.0748147402230344	1.01259008048355	8	0.340898355140622	0.526717416238195	NA	0.0816326530612245	0.0816326530612245
sp|O00471|EXOC5_HUMAN	5vs3	0.0124720093221375	0.0692649902577472	0.18006224032844	8	0.861581178316559	0.997426949680527	NA	0.125	0.125
sp|O00478|BT3A3_HUMAN	10vs5	-0.289986371198226	0.906760150117457	-0.319804935363186	8	0.757308454054316	0.866380489818032	NA	0	0
sp|O00478|BT3A3_HUMAN	10vs3	0.226872689187325	0.906760150117457	0.250201433265387	8	0.808737022849408	0.888257040515395	NA	0	0
sp|O00478|BT3A3_HUMAN	5vs3	0.516859060385551	0.839496772651518	0.615677245253811	8	0.555214620120447	0.964282227602169	NA	0	0
sp|O00483|NDUA4_HUMAN	10vs5	-0.226974797085503	0.081130503858834	-2.79765052957684	8	0.023282017951058	0.153201942338038	NA	0	0
sp|O00483|NDUA4_HUMAN	10vs3	-0.269734805267521	0.081130503858834	-3.32470270043997	8	0.0104665633169645	0.0721543627161039	NA	0	0
sp|O00483|NDUA4_HUMAN	5vs3	-0.0427600081820182	0.075112251177183	-0.569281408982819	8	0.584790238921384	0.96799203447641	NA	0	0
sp|O00487|PSDE_HUMAN	10vs5	-0.250616648920093	0.0680749131712287	-3.6814831961624	8	0.00620587379070292	0.074888973688137	NA	0.175824175824176	0.175824175824176
sp|O00487|PSDE_HUMAN	10vs3	-0.255207755314027	0.0680749131712287	-3.74892516824963	8	0.00563289196519889	0.0497199308841563	NA	0.197802197802198	0.197802197802198
sp|O00487|PSDE_HUMAN	5vs3	-0.00459110639393412	0.0630251229041947	-0.0728456555477586	8	0.943717306472182	0.998599337436466	NA	0.153846153846154	0.153846153846154
sp|O00488|ZN593_HUMAN	10vs5	-0.0439255765751996	0.0671560482731208	-0.654082211576181	8	0.531407303320722	0.71343739880405	NA	0.0952380952380952	0.0952380952380952
sp|O00488|ZN593_HUMAN	10vs3	0.0407062066770562	0.0671560482731208	0.606143567464032	8	0.561220177174242	0.716420118268894	NA	0.238095238095238	0.238095238095238
sp|O00488|ZN593_HUMAN	5vs3	0.0846317832522558	0.062174419312551	1.36119941590144	8	0.210550882040493	0.82778515313183	NA	0.208333333333333	0.208333333333333
sp|O00499|BIN1_HUMAN	10vs5	-0.148400101740009	0.0458230608563485	-3.23854624651179	8	0.0119035296993277	0.10794556485142	NA	0.0779220779220779	0.0779220779220779
sp|O00499|BIN1_HUMAN	10vs3	-0.245765788335772	0.0458230608563485	-5.36336472821463	8	0.000674945527079807	0.0112270716729679	NA	0.0909090909090909	0.0909090909090909
sp|O00499|BIN1_HUMAN	5vs3	-0.0973656865957633	0.0424239107739083	-2.2950662685168	8	0.0508610356522556	0.54587785057132	NA	0.0568181818181818	0.0568181818181818
sp|O00505|IMA4_HUMAN	10vs5	-0.0768967725075816	0.0479388902462417	-1.60405825234159	8	0.14736876263599	0.355906718716345	NA	0.0238095238095238	0.0238095238095238
sp|O00505|IMA4_HUMAN	10vs3	-0.0607154416597183	0.0479388902462417	-1.26651746312543	8	0.240957551147896	0.426604788237947	NA	0.0476190476190477	0.0476190476190476
sp|O00505|IMA4_HUMAN	5vs3	0.0161813308478633	0.0443827881507609	0.364585721674313	8	0.724869831070238	0.982214900211493	NA	0.0208333333333334	0.0208333333333333
sp|O00506|STK25_HUMAN	10vs5	-1.08969099812504	0.270910416719181	-4.02232963693894	2	0.056610489437219	0.227030391837943	NA	0.428571428571429	0
sp|O00506|STK25_HUMAN	10vs3	-1.42094645853146	0.331796143483375	-4.28258883184594	2	0.05043466548072	0.174170560876215	NA	0.714285714285714	0
sp|O00506|STK25_HUMAN	5vs3	-0.331255460406416	0.270910416719181	-1.22274907114328	2	0.345956568351946	0.902074664525117	NA	0.5	0
sp|O00512|BCL9_HUMAN	10vs5	-0.0808655549953565	0.800208947613004	-0.101055549599359	8	0.921993174026074	0.956549059146003	NA	0.321428571428571	0.321428571428571
sp|O00512|BCL9_HUMAN	10vs3	-0.824524694346116	0.800208947613004	-1.03038674686861	8	0.33297065829715	0.51980256900256	NA	0.25	0.25
sp|O00512|BCL9_HUMAN	5vs3	-0.74365913935076	0.74084952771796	-1.00379241874049	8	0.344870413207783	0.902074664525117	NA	0.25	0.25
sp|O00522|KRIT1_HUMAN	10vs5	-0.368579497893229	0.17082401616153	-2.15765620183466	8	0.0630191134599043	0.239435986220124	NA	0.19047619047619	0.19047619047619
sp|O00522|KRIT1_HUMAN	10vs3	-0.386152713354494	0.17082401616153	-2.26052941519272	8	0.0536779962283918	0.180858108560061	NA	0.142857142857143	0.142857142857143
sp|O00522|KRIT1_HUMAN	5vs3	-0.0175732154612644	0.158152307686215	-0.111115770097588	8	0.914261719846656	0.998530012388624	NA	0.0416666666666666	0.0416666666666667
sp|O00541|PESC_HUMAN	10vs5	-0.00579881904321471	0.0816069805365298	-0.071057880160374	8	0.945095948964348	0.969507689855002	NA	0.208791208791209	0.208791208791209
sp|O00541|PESC_HUMAN	10vs3	0.0421830165437672	0.0816069805365298	0.51690451314866	8	0.619205653292306	0.761386098819337	NA	0.21978021978022	0.21978021978022
sp|O00541|PESC_HUMAN	5vs3	0.0479818355869819	0.0755533828624667	0.635071968575192	8	0.54311408595202	0.960864016454667	NA	0.240384615384615	0.240384615384615
sp|O00559|RCAS1_HUMAN	10vs5	-0.750607574721557	0.493215412583084	-1.52186560997851	7	0.171854617903693	0.383251468559086	NA	0.142857142857143	0
sp|O00559|RCAS1_HUMAN	10vs3	-0.940469687431732	0.493215412583084	-1.90681325732761	7	0.0982169019399275	0.252505348999337	NA	0.142857142857143	0
sp|O00559|RCAS1_HUMAN	5vs3	-0.189862112710175	0.402708698034946	-0.471462656845071	7	0.651651217261499	0.979466948027942	NA	0	0
sp|O00560|SDCB1_HUMAN	10vs5	0.0177800849865167	0.0719522189831578	0.247109612987454	8	0.811046803914338	0.901008722432214	NA	0.102040816326531	0.102040816326531
sp|O00560|SDCB1_HUMAN	10vs3	0.0119000180175446	0.0719522189831579	0.165387783527984	8	0.872741746865272	0.927914215183588	NA	0.0408163265306123	0.0408163265306122
sp|O00560|SDCB1_HUMAN	5vs3	-0.00588006696897202	0.0666148105578437	-0.0882696643543882	8	0.9318319873702	0.998599337436466	NA	0.125	0.125
sp|O00562|PITM1_HUMAN	10vs5	-Inf	NA	NA	NA	NA	0	oneConditionMissing	0.571428571428571	0
sp|O00562|PITM1_HUMAN	10vs3	-Inf	NA	NA	NA	NA	0	oneConditionMissing	0.714285714285714	0
sp|O00562|PITM1_HUMAN	5vs3	-0.194462418728744	0.124238050646101	-1.5652404212513	3	0.215494536170882	0.831345621603481	NA	0.375	0
sp|O00566|MPP10_HUMAN	10vs5	-0.141236541531243	0.0700866436499727	-2.01517056854096	8	0.0786453053491472	0.266246652233362	NA	0.0761904761904761	0.0761904761904762
sp|O00566|MPP10_HUMAN	10vs3	-0.137722618826719	0.0700866436499727	-1.96503373045704	8	0.0849939687759789	0.232763104513048	NA	0.104761904761905	0.104761904761905
sp|O00566|MPP10_HUMAN	5vs3	0.00351392270452411	0.064887623416741	0.0541539745099914	8	0.95814043830439	0.998599337436466	NA	0.075	0.075
sp|O00567|NOP56_HUMAN	10vs5	-0.0371103146524888	0.0664771427261815	-0.558241722351782	8	0.591955283105827	0.754281596184143	NA	0.0612244897959183	0.0612244897959184
sp|O00567|NOP56_HUMAN	10vs3	-0.049393785356974	0.0664771427261815	-0.743019078909971	8	0.478718774342825	0.647660989697312	NA	0.0612244897959183	0.0612244897959184
sp|O00567|NOP56_HUMAN	5vs3	-0.0122834707044852	0.0615458749113475	-0.199582355798479	8	0.846786842604791	0.996687320047885	NA	0.0595238095238095	0.0595238095238095
sp|O00571|DDX3X_HUMAN	10vs5	-0.234036845257833	0.0977893950761308	-2.39327429191715	8	0.0436323001522205	0.201593316257457	NA	0	0
sp|O00571|DDX3X_HUMAN	10vs3	-0.342693853164836	0.0977893950761308	-3.50440712817624	8	0.00802707507043809	0.0618606726871195	NA	0.025974025974026	0.025974025974026
sp|O00571|DDX3X_HUMAN	5vs3	-0.108657007907002	0.0905353875060809	-1.20016063221361	8	0.264408122213363	0.864877678372179	NA	0.0227272727272727	0.0227272727272727
sp|O00584|RNT2_HUMAN	10vs5	-0.602491591192862	0.371078161390963	-1.6236244917633	8	0.143111578383202	0.351127605239162	NA	0	0
sp|O00584|RNT2_HUMAN	10vs3	-0.668553000075742	0.371078161390963	-1.80165008247781	8	0.109277046906683	0.267896771076377	NA	0	0
sp|O00584|RNT2_HUMAN	5vs3	-0.06606140888288	0.343551620402396	-0.192289615183603	8	0.85230681245247	0.996804849940172	NA	0	0
sp|O00592|PODXL_HUMAN	10vs5	-0.626617433705612	0.319008281716203	-1.96426697869576	8	0.0850948026057248	0.276134704430872	NA	0.19047619047619	0.19047619047619
sp|O00592|PODXL_HUMAN	10vs3	-0.559669397389383	0.319008281716203	-1.75440397465066	8	0.117443103822289	0.279010926743057	NA	0.238095238095238	0.238095238095238
sp|O00592|PODXL_HUMAN	5vs3	0.066948036316229	0.295344279206766	0.226677951900872	8	0.826359002311831	0.996453139782625	NA	0.0416666666666666	0.0416666666666667
sp|O00625|PIR_HUMAN	10vs5	0.0357391100215741	0.148960416283794	0.239923537495259	8	0.816422822945368	0.904674528953367	NA	0.102040816326531	0.102040816326531
sp|O00625|PIR_HUMAN	10vs3	-0.216109588265175	0.148960416283794	-1.4507853405394	8	0.184891944243612	0.36261561792163	NA	0.102040816326531	0.102040816326531
sp|O00625|PIR_HUMAN	5vs3	-0.251848698286749	0.137910547466023	-1.82617430583979	8	0.105252178897955	0.705553137774252	NA	0.142857142857143	0.142857142857143
sp|O00629|IMA3_HUMAN	10vs5	-0.0815669214092883	0.107202740475641	-0.760866010023524	8	0.468567946461723	0.667161463844296	NA	0.142857142857143	0.142857142857143
sp|O00629|IMA3_HUMAN	10vs3	-0.141978207715859	0.107202740475641	-1.32438972255676	8	0.221957537905023	0.404308579524985	NA	0.142857142857143	0.142857142857143
sp|O00629|IMA3_HUMAN	5vs3	-0.0604112863065707	0.0992504518830489	-0.608675176388677	8	0.559621774916625	0.965768986653861	NA	0.15	0.15
sp|O00712|NFIB_HUMAN	10vs5	0.029957764855523	0.0327832257543844	0.913813822958421	8	0.387526176385554	0.598711214179998	NA	0.0238095238095238	0.0238095238095238
sp|O00712|NFIB_HUMAN	10vs3	-0.0139139259010394	0.0327832257543844	-0.424422111639777	8	0.682441368894178	0.806461646663251	NA	0.0476190476190477	0.0476190476190476
sp|O00712|NFIB_HUMAN	5vs3	-0.0438716907565624	0.0303513693387903	-1.44546001423707	8	0.186336644474612	0.816596206101365	NA	0.0625	0.0625
sp|O00716|E2F3_HUMAN	10vs5	0.129333927932353	0.675535035446826	0.191454064032085	8	0.85293981173096	0.923011710718297	NA	0	0
sp|O00716|E2F3_HUMAN	10vs3	0.0557233814610434	0.675535035446826	0.0824877741895143	8	0.936285393271918	0.962395369906043	NA	0	0
sp|O00716|E2F3_HUMAN	5vs3	-0.0736105464713099	0.625423913917235	-0.117697044889542	8	0.909209091394573	0.998530012388624	NA	0	0
sp|O00743|PPP6_HUMAN	10vs5	0.0418337388264275	0.0613342540685748	0.682061589591606	8	0.514458624913582	0.701230160933015	NA	0.0357142857142857	0.0357142857142857
sp|O00743|PPP6_HUMAN	10vs3	0.07455274548894	0.0613342540685748	1.21551564653556	8	0.258819769691777	0.446486190921344	NA	0	0
sp|O00743|PPP6_HUMAN	5vs3	0.0327190066625125	0.0567844852212429	0.576196236261245	8	0.580327015693782	0.96799203447641	NA	0.03125	0.03125
sp|O00746|NDKM_HUMAN	10vs5	-0.086132811186295	0.144017688071687	-0.598071058767595	8	0.566334586885944	0.735810851938918	NA	0.126984126984127	0.126984126984127
sp|O00746|NDKM_HUMAN	10vs3	-0.237975615085204	0.144017688071687	-1.65240546679758	8	0.13705399757898	0.305535811701425	NA	0.0793650793650794	0.0793650793650794
sp|O00746|NDKM_HUMAN	5vs3	-0.151842803898909	0.133334470339541	-1.13881131797528	8	0.287732470011609	0.879887095320665	NA	0.0972222222222222	0.0972222222222222
sp|O00750|P3C2B_HUMAN	10vs5	Inf	NA	NA	NA	NA	0	oneConditionMissing	0.714285714285714	0
sp|O00750|P3C2B_HUMAN	10vs3	0.640233708182921	1.35287972027587	0.473237715509822	1	0.718608019906795	0.832962993997525	NA	0.571428571428571	0
sp|O00750|P3C2B_HUMAN	5vs3	-Inf	NA	NA	NA	NA	0	oneConditionMissing	0.875	0
sp|O00754|MA2B1_HUMAN	10vs5	-0.0927728485735832	0.0671778948201794	-1.38100261733292	8	0.204626262721988	0.41949023871349	NA	0.0833333333333334	0.0833333333333333
sp|O00754|MA2B1_HUMAN	10vs3	-0.10771333843506	0.0671778948201794	-1.60340449374583	8	0.147512983031646	0.318926565772595	NA	0.107142857142857	0.107142857142857
sp|O00754|MA2B1_HUMAN	5vs3	-0.0149404898614769	0.0621946452849285	-0.240221481978569	8	0.816199717975255	0.996448900756915	NA	0.0625	0.0625
sp|O00762|UBE2C_HUMAN	10vs5	-0.0581552935355746	0.0510353633974811	-1.13950973725103	8	0.287457846861659	0.505047467055554	NA	0.0204081632653061	0.0204081632653061
sp|O00762|UBE2C_HUMAN	10vs3	-0.090752490021348	0.0510353633974811	-1.77822756574762	8	0.113256290127504	0.273523882935471	NA	0.0204081632653061	0.0204081632653061
sp|O00762|UBE2C_HUMAN	5vs3	-0.0325971964857734	0.0472495652325843	-0.689894104322756	8	0.509774775500429	0.949841174508017	NA	0	0
sp|O00764|PDXK_HUMAN	10vs5	-0.0838089794174536	0.213147917678506	-0.393196332060179	8	0.704445023834743	0.83228875038253	NA	0.214285714285714	0.214285714285714
sp|O00764|PDXK_HUMAN	10vs3	-0.0473420762823625	0.213147917678506	-0.222109025497351	8	0.829794223902019	0.902366834322766	NA	0.285714285714286	0.285714285714286
sp|O00764|PDXK_HUMAN	5vs3	0.0364669031350911	0.197336626411426	0.18479541177045	8	0.85798830690725	0.997426949680527	NA	0.229166666666667	0.229166666666667
sp|O00767|SCD_HUMAN	10vs5	0.0227227954552027	0.2018775923505	0.11255729370772	8	0.913154658393356	0.952648545180868	NA	0.380952380952381	0.380952380952381
sp|O00767|SCD_HUMAN	10vs3	0.33426423642116	0.2018775923505	1.65577681271733	8	0.136360065142058	0.304567928689707	NA	0.476190476190476	0.476190476190476
sp|O00767|SCD_HUMAN	5vs3	0.311541440965957	0.186902332691783	1.6668675905705	8	0.134100006343694	0.765483201456089	NA	0.5	0.5
sp|O13516|RS9A_YEAST;sp|P05755|RS9B_YEAST	10vs5	1.21012441947694	0.0648828827375082	18.6509040353932	8	7.04795191097674e-08	1.49140116772518e-05	NA	0	0
sp|O13516|RS9A_YEAST;sp|P05755|RS9B_YEAST	10vs3	1.8012273743037	0.0648828827375082	27.7612106353348	8	3.0588893640271e-09	6.33202382834733e-07	NA	0	0
sp|O13516|RS9A_YEAST;sp|P05755|RS9B_YEAST	5vs3	0.591102954826759	0.0600698769695706	9.84025579286922	8	9.57133472589966e-06	0.00174811923174278	NA	0	0
sp|O14455|RL36B_YEAST	10vs5	Inf	NA	NA	NA	NA	0	oneConditionMissing	0.857142857142857	0
sp|O14455|RL36B_YEAST	10vs3	2.2952897194049	1.1409421095137	2.01174950093061	1	0.293678243073444	0.480885330526766	NA	0.571428571428571	0
sp|O14455|RL36B_YEAST	5vs3	-Inf	NA	NA	NA	NA	0	oneConditionMissing	0.75	0
sp|O14467|MBF1_YEAST	10vs5	0.924296918455325	0.143260370110082	6.45186744767651	8	0.000197918789271778	0.00587906946108112	NA	0	0
sp|O14467|MBF1_YEAST	10vs3	1.26396850861996	0.143260370110082	8.82287619143189	8	2.14419158584001e-05	0.000621646058582468	NA	0	0
sp|O14467|MBF1_YEAST	5vs3	0.339671590164637	0.132633330148768	2.56098214365607	8	0.0335955927336746	0.435972436215834	NA	0	0
sp|O14497|ARI1A_HUMAN	10vs5	-0.200431719501916	0.0812683427660742	-2.46629514863919	8	0.0389347027887594	0.191720747893374	NA	0.11138014527845	0.11138014527845
sp|O14497|ARI1A_HUMAN	10vs3	-0.265458154847494	0.0812683427660742	-3.26643986837038	8	0.0114168102498995	0.075524678058429	NA	0.106537530266344	0.106537530266344
sp|O14497|ARI1A_HUMAN	5vs3	-0.0650264353455788	0.0752398652080367	-0.864255074963013	8	0.412609952157994	0.925016278761303	NA	0.0889830508474576	0.0889830508474576
sp|O14498|ISLR_HUMAN	10vs5	0.0128753464844596	0.267419189660228	0.0481466812490851	8	0.962779627915971	0.978652553341574	NA	0.142857142857143	0.142857142857143
sp|O14498|ISLR_HUMAN	10vs3	0.113364226775928	0.267419189660228	0.423919565832071	8	0.682793020570394	0.806747230329227	NA	0.0952380952380952	0.0952380952380952
sp|O14498|ISLR_HUMAN	5vs3	0.100488880291469	0.247582060852328	0.405881104412513	8	0.695469273059232	0.982214900211493	NA	0.0416666666666666	0.0416666666666667
sp|O14519|CDKA1_HUMAN	10vs5	-0.818552696356176	0.252876882253086	-3.23696135867788	8	0.0119318322331337	0.10794556485142	NA	0.0952380952380952	0.0952380952380952
sp|O14519|CDKA1_HUMAN	10vs3	-0.583120766405639	0.252876882253086	-2.3059473100512	8	0.0500044355034543	0.173403395197978	NA	0.0952380952380952	0.0952380952380952
sp|O14519|CDKA1_HUMAN	5vs3	0.235431929950537	0.234118500357724	1.00561010595406	8	0.344046862352764	0.901813545634857	NA	0	0
sp|O14523|C2C2L_HUMAN	10vs5	0.552768851816579	0.165704476106849	3.33587157573308	2	0.0793185544702011	0.266761855356001	NA	0.571428571428571	0
sp|O14523|C2C2L_HUMAN	10vs3	-0.0103108953535549	0.165704476106849	-0.0622246036788181	2	0.956043089413526	0.973698425555153	NA	0.571428571428571	0
sp|O14523|C2C2L_HUMAN	5vs3	-0.563079747170134	0.135297138185662	-4.16180086823008	2	0.0531718880646608	0.558115195976853	NA	0.5	0
sp|O14530|TXND9_HUMAN	10vs5	-0.0500593724312579	0.0647023538626913	-0.773687036757455	8	0.461364280254833	0.660863878527949	NA	0	0
sp|O14530|TXND9_HUMAN	10vs3	-0.0276761043143066	0.0647023538626913	-0.427744937580473	8	0.680118332776886	0.804523425082034	NA	0	0
sp|O14530|TXND9_HUMAN	5vs3	0.0223832681169513	0.0599027397086758	0.373660173571486	8	0.718365279415616	0.982214900211493	NA	0	0
sp|O14531|DPYL4_HUMAN	10vs5	-0.161080621680178	0.0425115061115239	-3.7891064423265	8	0.00531860060624068	0.0676301085753689	NA	0.105590062111801	0.105590062111801
sp|O14531|DPYL4_HUMAN	10vs3	-0.19280922574683	0.042511506111524	-4.53545977037411	8	0.00191057962033803	0.0238889564590721	NA	0.0683229813664596	0.0683229813664596
sp|O14531|DPYL4_HUMAN	5vs3	-0.031728604066652	0.0393580068296525	-0.806153731411712	8	0.443455809544116	0.937489238092797	NA	0.0978260869565217	0.0978260869565217
sp|O14545|TRAD1_HUMAN	10vs5	-0.869829407029408	1.59031962284814	-0.546952571377826	1	0.681371470276588	0.816618572959779	NA	0.714285714285714	0
sp|O14545|TRAD1_HUMAN	10vs3	-0.758928179008734	1.37725719352338	-0.551043176668548	1	0.679370423193722	0.804128135247047	NA	0.571428571428571	0
sp|O14545|TRAD1_HUMAN	5vs3	0.110901228020674	1.37725719352338	0.0805232519693436	1	0.948847672277556	0.998599337436466	NA	0.625	0
sp|O14548|COX7R_HUMAN	10vs5	-0.368421942065159	0.148461619276559	-2.48159722263874	8	0.0380168867581543	0.190006742605298	NA	0	0
sp|O14548|COX7R_HUMAN	10vs3	-0.474000208385823	0.148461619276559	-3.19274577965394	8	0.0127506349984023	0.0807650325676003	NA	0	0
sp|O14548|COX7R_HUMAN	5vs3	-0.105578266320665	0.137448751171018	-0.76812823267707	8	0.464478449899856	0.938581316581761	NA	0	0
sp|O14561|ACPM_HUMAN	10vs5	0.383079259035646	0.114683625609552	3.34031346671813	8	0.0102263929974207	0.0991306355639376	NA	0	0
sp|O14561|ACPM_HUMAN	10vs3	0.20747879135682	0.114683625609552	1.80914049633551	8	0.108032566888602	0.266285166628901	NA	0	0
sp|O14561|ACPM_HUMAN	5vs3	-0.175600467678826	0.106176405704113	-1.65385583091012	8	0.136755067929745	0.771328090210203	NA	0	0
sp|O14562|UBFD1_HUMAN	10vs5	0.142234854618396	0.123648438833624	1.15031662316239	8	0.283235414424978	0.4997831254536	NA	0.0816326530612245	0.0816326530612245
sp|O14562|UBFD1_HUMAN	10vs3	-0.0340025408012751	0.123648438833624	-0.274993692779474	8	0.790289652864443	0.878299182387984	NA	0.0816326530612245	0.0816326530612245
sp|O14562|UBFD1_HUMAN	5vs3	-0.176237395419671	0.114476209977666	-1.5395110953975	8	0.162242968131274	0.788788633422761	NA	0.0714285714285714	0.0714285714285714
sp|O14578|CTRO_HUMAN	10vs5	-1.07897661107726	0.371195419616095	-2.90676165183605	8	0.0196865689892267	0.141331073066494	NA	0.5	0.5
sp|O14578|CTRO_HUMAN	10vs3	-0.682798536213863	0.371195419616096	-1.83945840958932	8	0.103130994655371	0.259031019016337	NA	0.571428571428571	0.571428571428571
sp|O14578|CTRO_HUMAN	5vs3	0.396178074863396	0.343660180424088	1.15281925992851	8	0.282264784318042	0.878183629180614	NA	0.4375	0.4375
sp|O14579|COPE_HUMAN	10vs5	-0.472027167141233	0.169048809146594	-2.79225372556103	8	0.0234765697930672	0.153971016343345	NA	0.0833333333333334	0.0833333333333333
sp|O14579|COPE_HUMAN	10vs3	-0.614907021275505	0.169048809146594	-3.63745254627778	8	0.00661329690961288	0.0555469852031713	NA	0.0833333333333334	0.0833333333333333
sp|O14579|COPE_HUMAN	5vs3	-0.142879854134272	0.156508785350531	-0.912919065944228	8	0.38796902178293	0.919925893088432	NA	0.0833333333333334	0.0833333333333333
sp|O14602|IF1AY_HUMAN;sp|P47813|IF1AX_HUMAN	10vs5	0.166340103994371	0.142897665983168	1.16405053119597	8	0.27794198772504	0.494092134495604	NA	0	0
sp|O14602|IF1AY_HUMAN;sp|P47813|IF1AX_HUMAN	10vs3	-0.0114449437506594	0.142897665983168	-0.0800918872391349	8	0.938131495129862	0.963286755895917	NA	0	0
sp|O14602|IF1AY_HUMAN;sp|P47813|IF1AX_HUMAN	5vs3	-0.17778504774503	0.132297531377801	-1.34382740096133	8	0.215869677268175	0.831345621603481	NA	0	0
sp|O14613|BORG1_HUMAN	10vs5	-1.12024761658258	0.437888683167429	-2.55829314537058	8	0.0337364505760012	0.181003664967144	NA	0	0
sp|O14613|BORG1_HUMAN	10vs3	-0.89347735806975	0.437888683167429	-2.04042121300524	8	0.0756243826614231	0.218044358027334	NA	0	0
sp|O14613|BORG1_HUMAN	5vs3	0.226770258512831	0.40540614433934	0.559365618107197	8	0.591223642791415	0.96799203447641	NA	0	0
sp|O14617|AP3D1_HUMAN	10vs5	-0.142302249423392	0.0812905813220989	-1.75053797265326	8	0.1181360546706	0.32173876507728	NA	0.169642857142857	0.169642857142857
sp|O14617|AP3D1_HUMAN	10vs3	-0.215582676179636	0.0812905813220989	-2.65200067059957	8	0.0291651338703387	0.128625635334837	NA	0.151785714285714	0.151785714285714
sp|O14617|AP3D1_HUMAN	5vs3	-0.0732804267562432	0.0752604541101943	-0.973690999112867	8	0.358727594361891	0.905779297283048	NA	0.109375	0.109375
sp|O14618|CCS_HUMAN	10vs5	-0.0311343241998873	0.206842710952532	-0.15052173729744	8	0.884079022887405	0.937112874625667	NA	0	0
sp|O14618|CCS_HUMAN	10vs3	-0.15058948132648	0.206842710952532	-0.728038617522466	8	0.487349395198883	0.656030063091174	NA	0	0
sp|O14618|CCS_HUMAN	5vs3	-0.119455157126593	0.191499139291298	-0.623789524948644	8	0.550134156045178	0.963183412582108	NA	0	0
sp|O14628|ZN195_HUMAN	10vs5	0.00560879376159488	0.241769515699251	0.023198928720906	8	0.982059804291625	0.988798241263573	NA	0	0
sp|O14628|ZN195_HUMAN	10vs3	0.0371170193526026	0.241769515699251	0.153522329915134	8	0.881788301138021	0.932844846684431	NA	0	0
sp|O14628|ZN195_HUMAN	5vs3	0.0315082255910078	0.223835077146642	0.140765361679062	8	0.891535173257705	0.998530012388624	NA	0	0
sp|O14639|ABLM1_HUMAN	10vs5	-0.145228738003481	0.102956014647042	-1.41059012920576	8	0.196044561786667	0.409195762251218	NA	0.157142857142857	0.157142857142857
sp|O14639|ABLM1_HUMAN	10vs3	-0.174581693789813	0.102956014647042	-1.69569203303294	8	0.128387068084519	0.293649574515301	NA	0.171428571428571	0.171428571428571
sp|O14639|ABLM1_HUMAN	5vs3	-0.0293529557863313	0.0953187477527089	-0.307945251887734	8	0.765989134665583	0.985498126027001	NA	0.1375	0.1375
sp|O14641|DVL2_HUMAN	10vs5	-0.0645330519224544	0.0878453302170379	-0.734621314109853	8	0.483544597615232	0.679392274582825	NA	0.142857142857143	0.142857142857143
sp|O14641|DVL2_HUMAN	10vs3	-0.0465049893721435	0.087845330217038	-0.529396261101694	8	0.61090172605292	0.75532836032648	NA	0.119047619047619	0.119047619047619
sp|O14641|DVL2_HUMAN	5vs3	0.0180280625503108	0.0813289723860908	0.221668392227148	8	0.830125728577296	0.996502870473597	NA	0.104166666666667	0.104166666666667
sp|O14646|CHD1_HUMAN	10vs5	0.0277991266354579	0.0786103743194644	0.353631780488478	8	0.73275333354257	0.85187944988145	NA	0.125	0.125
sp|O14646|CHD1_HUMAN	10vs3	-0.0271780566308536	0.0786103743194644	-0.34573116927805	8	0.738460460578244	0.845365081360605	NA	0.0714285714285714	0.0714285714285714
sp|O14646|CHD1_HUMAN	5vs3	-0.0549771832663115	0.0727790645956041	-0.755398321918418	8	0.471662597721258	0.941203559752063	NA	0.140625	0.140625
sp|O14647|CHD2_HUMAN	10vs5	-0.466581228689713	0.152736150182358	-3.05481857525309	8	0.0157056708900378	0.124575683589414	NA	0.380952380952381	0.380952380952381
sp|O14647|CHD2_HUMAN	10vs3	-0.439246894309655	0.152736150182358	-2.87585416933202	8	0.0206425101944039	0.107613939073172	NA	0.380952380952381	0.380952380952381
sp|O14647|CHD2_HUMAN	5vs3	0.0273343343800576	0.141406197800706	0.193303651503181	8	0.851538748870767	0.996804849940172	NA	0.25	0.25
sp|O14653|GOSR2_HUMAN	10vs5	-0.0798077168751386	0.21643392666007	-0.36873940285935	8	0.721889489289625	0.84419878592891	NA	0.142857142857143	0.142857142857143
sp|O14653|GOSR2_HUMAN	10vs3	0.0893830600028406	0.21643392666007	0.41298081766647	8	0.690467604590203	0.810875232065418	NA	0.178571428571429	0.178571428571429
sp|O14653|GOSR2_HUMAN	5vs3	0.169190776877979	0.200378879574591	0.844354341321675	8	0.423000752508314	0.930166399157967	NA	0.21875	0.21875
sp|O14656|TOR1A_HUMAN	10vs5	-0.215959234255714	0.135568130143721	-1.59299412057072	8	0.149826941456012	0.359007272848714	NA	0.0571428571428572	0.0571428571428571
sp|O14656|TOR1A_HUMAN	10vs3	-0.281880995602922	0.135568130143721	-2.07925708869842	8	0.0711973552550655	0.210917851694631	NA	0.0428571428571428	0.0428571428571429
sp|O14656|TOR1A_HUMAN	5vs3	-0.0659217613472079	0.125511699775638	-0.525224034612297	8	0.613668655284814	0.969380413393229	NA	0.0375	0.0375
sp|O14657|TOR1B_HUMAN	10vs5	-0.106073651201299	0.124018140022296	-0.855307547607381	8	0.417259203683805	0.624875559469454	NA	0.163265306122449	0.163265306122449
sp|O14657|TOR1B_HUMAN	10vs3	-0.219946364606676	0.124018140022296	-1.77350155845858	8	0.114075544286838	0.274522348209958	NA	0.122448979591837	0.122448979591837
sp|O14657|TOR1B_HUMAN	5vs3	-0.113872713405377	0.114818486769048	-0.991762882526284	8	0.350358620292699	0.90382458548918	NA	0.142857142857143	0.142857142857143
sp|O14662|STX16_HUMAN	10vs5	-0.552844138298408	0.241057015980278	-2.29341650169452	8	0.0509921839431788	0.217835530524246	NA	0.0857142857142857	0.0857142857142857
sp|O14662|STX16_HUMAN	10vs3	-0.704780086278406	0.241057015980278	-2.92370700521767	8	0.0191820692001272	0.103228523538469	NA	0.0571428571428572	0.0571428571428571
sp|O14662|STX16_HUMAN	5vs3	-0.151935947979998	0.223175430585735	-0.680791553000411	8	0.515220624576927	0.952098267678902	NA	0.025	0.025
sp|O14672|ADA10_HUMAN	10vs5	-0.189411440626557	0.0682826656921219	-2.77393154919566	8	0.0241496756132082	0.155836561102998	NA	0.0952380952380952	0.0952380952380952
sp|O14672|ADA10_HUMAN	10vs3	-0.0823259801975115	0.0682826656921219	-1.20566441516371	8	0.262393714624759	0.450902931003972	NA	0.166666666666667	0.166666666666667
sp|O14672|ADA10_HUMAN	5vs3	0.107085460429046	0.063217464363816	1.69392210691605	8	0.128731262682801	0.757202285180952	NA	0.104166666666667	0.104166666666667
sp|O14683|P5I11_HUMAN	10vs5	-0.11869471634794	0.150842305917876	-0.786879487327394	8	0.454029595647139	0.654620718699537	NA	0	0
sp|O14683|P5I11_HUMAN	10vs3	0.044418785830431	0.150842305917876	0.294471670663894	8	0.775893895650779	0.868882706045567	NA	0	0
sp|O14683|P5I11_HUMAN	5vs3	0.163113502178371	0.139652838714809	1.1679927431441	8	0.276437498806252	0.873347838650236	NA	0	0
sp|O14684|PTGES_HUMAN	10vs5	0.114649035648782	0.181135544990337	0.632946093793453	8	0.544432740909153	0.72331648449129	NA	0	0
sp|O14684|PTGES_HUMAN	10vs3	0.19046699862066	0.181135544990337	1.05151641347269	8	0.323743958143895	0.511670315230654	NA	0	0
sp|O14684|PTGES_HUMAN	5vs3	0.075817962971878	0.167698928335309	0.452107617648469	8	0.663198214323246	0.979466948027942	NA	0	0
sp|O14686|KMT2D_HUMAN	10vs5	-0.376874263085959	0.183065448787619	-2.0586859267102	8	0.0735098872158777	0.260425901739688	NA	0.349206349206349	0.349206349206349
sp|O14686|KMT2D_HUMAN	10vs3	-0.180548647773623	0.183065448787619	-0.98625190591308	8	0.352894910585274	0.538264004497839	NA	0.46031746031746	0.46031746031746
sp|O14686|KMT2D_HUMAN	5vs3	0.196325615312336	0.16948567206146	1.15836113415618	8	0.280125004156371	0.877471346617056	NA	0.347222222222222	0.347222222222222
sp|O14713|ITBP1_HUMAN	10vs5	0.113184567763729	0.748226162578152	0.151270529452927	8	0.883507268069037	0.936979674924649	NA	0.428571428571429	0.428571428571429
sp|O14713|ITBP1_HUMAN	10vs3	-0.691845157296103	0.748226162578152	-0.924647107917508	8	0.382193669672191	0.565199711097888	NA	0.285714285714286	0.285714285714286
sp|O14713|ITBP1_HUMAN	5vs3	-0.805029725059832	0.692722820490538	-1.1621238701069	8	0.278679691227698	0.876462855618983	NA	0.375	0.375
sp|O14715|RGPD8_HUMAN	10vs5	0.253036717548321	0.257884821372524	0.981200507271426	2	0.429953956695701	0.635106136556545	NA	0.428571428571429	0
sp|O14715|RGPD8_HUMAN	10vs3	0.348037110948914	0.315843112385734	1.10193034864684	2	0.385369249378179	0.567730861762492	NA	0.571428571428571	0
sp|O14715|RGPD8_HUMAN	5vs3	0.0950003934005929	0.315843112385734	0.300783489255166	2	0.791967135133115	0.989383147385521	NA	0.625	0
sp|O14727|APAF_HUMAN	10vs5	1.26719947421417	1.30411914044772	0.97168995907776	8	0.359663444015005	0.572853952590885	NA	0	0
sp|O14727|APAF_HUMAN	10vs3	0.161070098435801	1.30411914044773	0.123508729716599	8	0.90475094367508	0.946292338778941	NA	0	0
sp|O14727|APAF_HUMAN	5vs3	-1.10612937577837	1.20737971272461	-0.916140435457748	8	0.386376383226672	0.919009751735287	NA	0	0
sp|O14733|MP2K7_HUMAN	10vs5	-0.73250878780258	0.445042826113535	-1.64592876195629	8	0.138396242915887	0.346425946739676	NA	0.428571428571429	0.428571428571429
sp|O14733|MP2K7_HUMAN	10vs3	-0.995509325720812	0.445042826113535	-2.23688433406372	8	0.0556955436025015	0.184021086632589	NA	0.357142857142857	0.357142857142857
sp|O14733|MP2K7_HUMAN	5vs3	-0.263000537918232	0.412029593675491	-0.638304971184588	8	0.541112345820411	0.959398708565442	NA	0.3125	0.3125
sp|O14734|ACOT8_HUMAN	10vs5	-0.09142594107505	0.0984907282326724	-0.928269520548851	8	0.38042264872194	0.592225965133221	NA	0.142857142857143	0.142857142857143
sp|O14734|ACOT8_HUMAN	10vs3	-0.0684459587616129	0.0984907282326724	-0.694948245279673	8	0.506766613160327	0.67314978405125	NA	0.142857142857143	0.142857142857143
sp|O14734|ACOT8_HUMAN	5vs3	0.0229799823134371	0.091184695839044	0.25201578074023	8	0.807382519808478	0.992435780279114	NA	0.125	0.125
sp|O14735|CDIPT_HUMAN	10vs5	-0.321258915363242	0.263500403347348	-1.21919705352312	8	0.257494570387423	0.474444415603346	NA	0	0
sp|O14735|CDIPT_HUMAN	10vs3	-0.419261538397956	0.263500403347348	-1.59112294733486	8	0.150246344448769	0.322144675981211	NA	0	0
sp|O14735|CDIPT_HUMAN	5vs3	-0.0980026230347147	0.243953969717149	-0.40172587946957	8	0.698403978296934	0.982214900211493	NA	0	0
sp|O14737|PDCD5_HUMAN	10vs5	-0.197254717083776	0.0859579970094107	-2.2947802874255	8	0.0508837456056468	0.217835530524246	NA	0.0238095238095238	0.0238095238095238
sp|O14737|PDCD5_HUMAN	10vs3	-0.0973691707736533	0.0859579970094107	-1.13275290445627	8	0.290123562294286	0.478968338831552	NA	0	0
sp|O14737|PDCD5_HUMAN	5vs3	0.0998855463101229	0.0795816413675013	1.25513302557885	8	0.244852509529865	0.843580342413943	NA	0.0208333333333334	0.0208333333333333
sp|O14744|ANM5_HUMAN	10vs5	-0.260478006337821	0.114848568188849	-2.26801265741084	8	0.053054739703261	0.220949668353355	NA	0.214285714285714	0.214285714285714
sp|O14744|ANM5_HUMAN	10vs3	-0.287544059010672	0.114848568188849	-2.50367996349641	8	0.0367308233549704	0.145829776939081	NA	0.206349206349206	0.206349206349206
sp|O14744|ANM5_HUMAN	5vs3	-0.0270660526728507	0.106329112859335	-0.254549783638814	8	0.805491914883371	0.992200357939622	NA	0.201388888888889	0.201388888888889
sp|O14745|NHRF1_HUMAN	10vs5	-0.104256943777823	0.0513538996565256	-2.03016605311637	8	0.0768374381631456	0.26539492181434	NA	0.142857142857143	0.142857142857143
sp|O14745|NHRF1_HUMAN	10vs3	-0.0865522983363391	0.0513538996565256	-1.68540848728595	8	0.130398877328187	0.295847746737473	NA	0.202380952380952	0.202380952380952
sp|O14745|NHRF1_HUMAN	5vs3	0.0177046454414835	0.0475444725037141	0.372380731326874	8	0.719280918478767	0.982214900211493	NA	0.15625	0.15625
sp|O14757|CHK1_HUMAN	10vs5	0.318384927188066	0.212700088237116	1.49687256750516	8	0.172797863407508	0.383954549915471	NA	0.30952380952381	0.30952380952381
sp|O14757|CHK1_HUMAN	10vs3	0.249982310316754	0.212700088237116	1.17528070810237	8	0.273673633817101	0.460940552020306	NA	0.261904761904762	0.261904761904762
sp|O14757|CHK1_HUMAN	5vs3	-0.068402616871312	0.196922016913317	-0.347358908584723	8	0.737283211959092	0.982214900211493	NA	0.333333333333333	0.333333333333333
sp|O14763|TR10B_HUMAN	10vs5	-0.0723272807050524	0.108445196479698	-0.666947758433844	8	0.523572006785264	0.707489237323908	NA	0	0
sp|O14763|TR10B_HUMAN	10vs3	-0.0606739185664685	0.108445196479698	-0.559489221616443	8	0.591143209020821	0.742090610673921	NA	0	0
sp|O14763|TR10B_HUMAN	5vs3	0.0116533621385839	0.100400742624688	0.116068485490648	8	0.910458982186652	0.998530012388624	NA	0	0
sp|O14770|MEIS2_HUMAN	10vs5	-0.386653653111404	0.150580417047174	-2.56775522802724	8	0.0332434443627458	0.180939057920452	NA	0.285714285714286	0.285714285714286
sp|O14770|MEIS2_HUMAN	10vs3	-0.19039871163652	0.150580417047174	-1.26443209130488	8	0.241667097321311	0.427308420762717	NA	0.428571428571429	0.428571428571429
sp|O14770|MEIS2_HUMAN	5vs3	0.196254941474883	0.139410376734407	1.40774988255552	8	0.196854494879316	0.820615967674329	NA	0.25	0.25
sp|O14772|FPGT_HUMAN	10vs5	-2.90008050889043	1.21326998756613	-2.39030103654679	7	0.0481475001256477	0.211433053973873	NA	0.142857142857143	0
sp|O14772|FPGT_HUMAN	10vs3	-2.55726177671833	1.21326998756613	-2.10774337363138	7	0.0730313751016785	0.213753087112315	NA	0.142857142857143	0
sp|O14772|FPGT_HUMAN	5vs3	0.342818732172098	0.990630796589966	0.346061048528047	7	0.739464920977532	0.982214900211493	NA	0	0
sp|O14773|TPP1_HUMAN	10vs5	-0.038454968443177	0.0965210809147668	-0.398410047615761	8	0.700749727619536	0.830195503236644	NA	0.0714285714285714	0.0714285714285714
sp|O14773|TPP1_HUMAN	10vs3	-0.101139161232816	0.0965210809147668	-1.04784530254202	8	0.325332601385777	0.512855067948566	NA	0.119047619047619	0.119047619047619
sp|O14773|TPP1_HUMAN	5vs3	-0.0626841927896394	0.0893611567626639	-0.701470247930245	8	0.502901337042987	0.947889242277852	NA	0.0833333333333334	0.0833333333333333
sp|O14776|TCRG1_HUMAN	10vs5	-0.0958163513836166	0.0402019856534789	-2.38337360272465	8	0.0443117407821163	0.203575334985252	NA	0.0857142857142857	0.0857142857142857
sp|O14776|TCRG1_HUMAN	10vs3	-0.0403695021969811	0.0402019856534789	-1.00416687237656	8	0.344700634290565	0.530574342540381	NA	0.1	0.1
sp|O14776|TCRG1_HUMAN	5vs3	0.0554468491866355	0.0372198063687585	1.48971353148082	8	0.174629072095254	0.804668357691797	NA	0.104166666666667	0.104166666666667
sp|O14777|NDC80_HUMAN	10vs5	-0.18021160347009	0.138733355283829	-1.2989781952682	8	0.230137425286723	0.443996394774832	NA	0.186813186813187	0.186813186813187
sp|O14777|NDC80_HUMAN	10vs3	-0.123234623795403	0.138733355283829	-0.888284029051865	8	0.400306588649972	0.581090209330604	NA	0.164835164835165	0.164835164835165
sp|O14777|NDC80_HUMAN	5vs3	0.0569769796746868	0.128442128830655	0.443600399599482	8	0.669083879837745	0.979466948027942	NA	0.211538461538462	0.211538461538462
sp|O14786|NRP1_HUMAN	10vs5	0.112975390047132	0.231988256621549	0.486987538474559	8	0.639329423565872	0.79088854842401	NA	0.464285714285714	0.464285714285714
sp|O14786|NRP1_HUMAN	10vs3	0.381365116567913	0.231988256621549	1.6438983684853	8	0.138819508638873	0.307718675087982	NA	0.535714285714286	0.535714285714286
sp|O14786|NRP1_HUMAN	5vs3	0.268389726520781	0.214779390891423	1.24960651674657	8	0.246762258165692	0.84725930731832	NA	0.5	0.5
sp|O14787|TNPO2_HUMAN	10vs5	-0.449748156069085	0.128474118440608	-3.5006907346634	8	0.00807090753184703	0.0860701287226187	NA	0.142857142857143	0.142857142857143
sp|O14787|TNPO2_HUMAN	10vs3	-0.572298850387283	0.128474118440608	-4.45458476254771	8	0.00212630393228652	0.0257792385840027	NA	0.142857142857143	0.142857142857143
sp|O14787|TNPO2_HUMAN	5vs3	-0.122550694318198	0.118943921152874	-1.03032330807968	8	0.332998663202524	0.896021551911165	NA	0.075	0.075
sp|O14795|UN13B_HUMAN	10vs5	0.140720007011736	0.21299553846559	0.660671148445064	8	0.527385675268833	0.709986917329803	NA	0	0
sp|O14795|UN13B_HUMAN	10vs3	-0.46294125779912	0.21299553846559	-2.17347866126271	8	0.0614842721576578	0.194473301248875	NA	0	0
sp|O14795|UN13B_HUMAN	5vs3	-0.603661264810856	0.19719555067332	-3.06123166952635	8	0.0155534904141601	0.268284938280046	NA	0	0
sp|O14802|RPC1_HUMAN	10vs5	0.0195868271930542	0.17927054156513	0.109258481745246	8	0.915688373656551	0.953506329480289	NA	0.142857142857143	0.142857142857143
sp|O14802|RPC1_HUMAN	10vs3	-0.0372108966532456	0.17927054156513	-0.207568384232981	8	0.840752433991349	0.909126797381441	NA	0.142857142857143	0.142857142857143
sp|O14802|RPC1_HUMAN	5vs3	-0.0567977238462998	0.165972270678108	-0.342212127449019	8	0.741008084553698	0.982403150656957	NA	0.125	0.125
sp|O14810|CPLX1_HUMAN	10vs5	-Inf	NA	NA	NA	NA	0	oneConditionMissing	0.428571428571429	0
sp|O14810|CPLX1_HUMAN	10vs3	-Inf	NA	NA	NA	NA	0	oneConditionMissing	0.857142857142857	0
sp|O14810|CPLX1_HUMAN	5vs3	0.330722226622369	0.315779939048415	1.0473186726775	3	0.371895251052679	0.913756347603526	NA	0.375	0
sp|O14813|PHX2A_HUMAN	10vs5	-0.313075243892383	0.170404057867388	-1.8372522803185	8	0.103480437508308	0.304918325078567	NA	0.0178571428571429	0.0178571428571429
sp|O14813|PHX2A_HUMAN	10vs3	-0.430558447627451	0.170404057867388	-2.52669128315314	8	0.0354375544316359	0.143526922515714	NA	0.0178571428571429	0.0178571428571429
sp|O14813|PHX2A_HUMAN	5vs3	-0.117483203735068	0.157763501856433	-0.744679234123363	8	0.477768492626649	0.943076228236439	NA	0	0
sp|O14818|PSA7_HUMAN	10vs5	0.306772272928558	0.168975871146234	1.81547975369261	8	0.106989810714816	0.309147848143611	NA	0.204081632653061	0.204081632653061
sp|O14818|PSA7_HUMAN	10vs3	0.190561352310791	0.168975871146234	1.12774297903088	8	0.292112899952326	0.479567653416103	NA	0.26530612244898	0.26530612244898
sp|O14818|PSA7_HUMAN	5vs3	-0.116210920617767	0.15644125788376	-0.742840617557004	8	0.478821000067874	0.943459115018044	NA	0.232142857142857	0.232142857142857
sp|O14828|SCAM3_HUMAN	10vs5	-0.129159250385742	0.0657083375736188	-1.96564477439464	8	0.0849136942350561	0.276035345415422	NA	0	0
sp|O14828|SCAM3_HUMAN	10vs3	-0.218879161483216	0.0657083375736188	-3.33107136119502	8	0.0103678706843133	0.0716760899806204	NA	0	0
sp|O14828|SCAM3_HUMAN	5vs3	-0.0897199110974736	0.0608340996482963	-1.47482927529423	8	0.178491758728616	0.804782858625928	NA	0	0
sp|O14832|PAHX_HUMAN	10vs5	0.639247248284241	0.234414300130305	2.72699766152875	6	0.0343224714861856	0.18221705737637	NA	0.5	0.357142857142857
sp|O14832|PAHX_HUMAN	10vs3	0.135014850289251	0.234414300130305	0.575966782803775	6	0.585577142267507	0.737498651913198	NA	0.357142857142857	0.214285714285714
sp|O14832|PAHX_HUMAN	5vs3	-0.50423239799499	0.234414300130305	-2.15103087872497	6	0.0749994802364191	0.630681343519511	NA	0.5	0.25
sp|O14874|BCKD_HUMAN	10vs5	0.205680722821718	0.245174054613485	0.838917164974785	8	0.425871333230755	0.632077910281855	NA	0.214285714285714	0.214285714285714
sp|O14874|BCKD_HUMAN	10vs3	0.430213639238331	0.245174054613485	1.75472743197301	8	0.117385299471445	0.279010926743057	NA	0.285714285714286	0.285714285714286
sp|O14874|BCKD_HUMAN	5vs3	0.224532916416613	0.226987067703898	0.989188144892526	8	0.351541854720343	0.904587980790584	NA	0.4375	0.4375
sp|O14880|MGST3_HUMAN	10vs5	0.0532008639713718	0.650938397368152	0.0817294911261517	8	0.936869629038471	0.966237344427223	NA	0.257142857142857	0.257142857142857
sp|O14880|MGST3_HUMAN	10vs3	-0.589818693279994	0.650938397368152	-0.906105240779658	8	0.391353509453323	0.573771335566685	NA	0.2	0.2
sp|O14880|MGST3_HUMAN	5vs3	-0.643019557251366	0.602651851997167	-1.0669834583938	8	0.317117074812676	0.893318314116259	NA	0.2	0.2
sp|O14893|GEMI2_HUMAN	10vs5	-0.487671282725324	0.50990414360882	-0.956397959965292	7	0.370726904756793	0.581803616178937	NA	0	0
sp|O14893|GEMI2_HUMAN	10vs3	-0.716964390670354	0.545110458708737	-1.31526441882753	7	0.229864358061481	0.41406067445505	NA	0.142857142857143	0
sp|O14893|GEMI2_HUMAN	5vs3	-0.229293107945029	0.50990414360882	-0.449678848110979	7	0.666536162842887	0.979466948027942	NA	0.125	0
sp|O14907|TX1B3_HUMAN	10vs5	-0.061588594169753	0.137468072536816	-0.448021078881852	8	0.666022388750494	0.807322879625126	NA	0	0
sp|O14907|TX1B3_HUMAN	10vs3	-0.0255981968922088	0.137468072536816	-0.186211943033924	8	0.856913721877002	0.919066996454131	NA	0	0
sp|O14907|TX1B3_HUMAN	5vs3	0.0359903972775442	0.127270704631575	0.282786186984111	8	0.784519737987178	0.988455710236835	NA	0	0
sp|O14908|GIPC1_HUMAN	10vs5	-0.221122606314876	0.137221970681276	-1.61142275699039	8	0.145753007477381	0.354107684435319	NA	0.171428571428571	0.171428571428571
sp|O14908|GIPC1_HUMAN	10vs3	-0.308251995612314	0.137221970681276	-2.24637493603913	8	0.0548768524064547	0.183047618190698	NA	0.171428571428571	0.171428571428571
sp|O14908|GIPC1_HUMAN	5vs3	-0.0871293892974379	0.127042858587125	-0.68582673805065	8	0.512203726153142	0.951715913392631	NA	0.15	0.15
sp|O14920|IKKB_HUMAN	10vs5	-0.242069889914669	0.221641840366112	-1.09216693704949	8	0.306555487257797	0.523965817616304	NA	0.285714285714286	0.285714285714286
sp|O14920|IKKB_HUMAN	10vs3	0.0414447558741285	0.221641840366112	0.186989766037266	8	0.856323797793378	0.919066996454131	NA	0.357142857142857	0.357142857142857
sp|O14920|IKKB_HUMAN	5vs3	0.283514645788797	0.205200470761526	1.38164715088926	8	0.204435889862422	0.827593266152003	NA	0.4375	0.4375
sp|O14925|TIM23_HUMAN	10vs5	0.178670507040822	1.20992074765604	0.147671248209403	2	0.896145308585253	0.944279495776246	NA	0.571428571428571	0
sp|O14925|TIM23_HUMAN	10vs3	-1.38131212277193	1.20992074765604	-1.14165504265294	2	0.371860825942579	0.556422122718598	NA	0.571428571428571	0
sp|O14925|TIM23_HUMAN	5vs3	-1.55998262981275	0.987896153654677	-1.57909576228399	2	0.255072518283051	0.855622078623876	NA	0.5	0
sp|O14929|HAT1_HUMAN	10vs5	-0.440156356948269	0.272737805854181	-1.61384431311147	8	0.145225269801395	0.353757571226041	NA	0.183673469387755	0.183673469387755
sp|O14929|HAT1_HUMAN	10vs3	-0.284077047135417	0.272737805854181	-1.04157561232013	8	0.328059767455255	0.515149982688221	NA	0.204081632653061	0.204081632653061
sp|O14929|HAT1_HUMAN	5vs3	0.156079309812852	0.252506142627665	0.6181208432739	8	0.553681387663871	0.963848444974417	NA	0.232142857142857	0.232142857142857
sp|O14933|UB2L6_HUMAN	10vs5	-0.248664642326381	0.0906614444561549	-2.7427827100928	8	0.0253399977505286	0.15899857610761	NA	0	0
sp|O14933|UB2L6_HUMAN	10vs3	-0.180109731169658	0.0906614444561549	-1.98661881299234	8	0.0822022069770543	0.228487258897437	NA	0	0
sp|O14933|UB2L6_HUMAN	5vs3	0.0685549111567231	0.0839361875519209	0.816750357100943	8	0.43771472991884	0.935435661557603	NA	0	0
sp|O14936|CSKP_HUMAN	10vs5	0.188452313789837	0.158609159531425	1.18815530166465	8	0.268846329469304	0.484411964468635	NA	0.185714285714286	0.185714285714286
sp|O14936|CSKP_HUMAN	10vs3	0.0460624815117837	0.158609159531425	0.290415015424487	8	0.778884708685824	0.871035117885427	NA	0.142857142857143	0.142857142857143
sp|O14936|CSKP_HUMAN	5vs3	-0.142389832278053	0.146843547902224	-0.969670334939492	8	0.360609843529899	0.906643175649607	NA	0.1875	0.1875
sp|O14949|QCR8_HUMAN	10vs5	-0.182259115166567	0.176928010994924	-1.03013148761276	7	0.337221169282451	0.552151689137546	NA	0.285714285714286	0.142857142857143
sp|O14949|QCR8_HUMAN	10vs3	-0.0309588505792099	0.165500999816595	-0.187061411190977	7	0.856918771472366	0.919066996454131	NA	0.285714285714286	0.285714285714286
sp|O14949|QCR8_HUMAN	5vs3	0.151300264587357	0.165500999816595	0.914195471658937	7	0.391015931750262	0.919925893088432	NA	0.333333333333333	0.208333333333333
sp|O14964|HGS_HUMAN	10vs5	-0.0909344028343826	0.0831762152444189	-1.09327411168164	8	0.306097613461437	0.523749577883993	NA	0.0892857142857143	0.0892857142857143
sp|O14964|HGS_HUMAN	10vs3	-0.169403388032347	0.0831762152444189	-2.03668064884346	8	0.0760646712000606	0.219055501865899	NA	0.107142857142857	0.107142857142857
sp|O14964|HGS_HUMAN	5vs3	-0.0784689851979641	0.0770062118962911	-1.01899552342145	8	0.338028464253449	0.898129604076865	NA	0.109375	0.109375
sp|O14965|AURKA_HUMAN	10vs5	-0.204401558774671	0.33775458331245	-0.605177749980621	8	0.561830669231037	0.734023332618974	NA	0	0
sp|O14965|AURKA_HUMAN	10vs3	-0.136810438772193	0.33775458331245	-0.40505871876099	8	0.696049667027341	0.815578962882675	NA	0	0
sp|O14965|AURKA_HUMAN	5vs3	0.0675911200024774	0.312699982020969	0.216153258358502	8	0.834278008196134	0.996502870473597	NA	0	0
sp|O14966|RAB7L_HUMAN	10vs5	-0.928998908789686	0.352930804350426	-2.63224093034192	8	0.0300733703117111	0.172488272559295	NA	0.0952380952380952	0.0952380952380952
sp|O14966|RAB7L_HUMAN	10vs3	-0.740914592711734	0.352930804350426	-2.09931970680598	8	0.0690105130761685	0.207711166768033	NA	0.0476190476190477	0.0476190476190476
sp|O14966|RAB7L_HUMAN	5vs3	0.188084316077952	0.326750432496518	0.575620710402445	8	0.580697763374954	0.96799203447641	NA	0.0416666666666666	0.0416666666666667
sp|O14967|CLGN_HUMAN	10vs5	-0.230118585388788	0.10935748768859	-2.10427827351047	8	0.068480236962037	0.249473435248493	NA	0.102040816326531	0.102040816326531
sp|O14967|CLGN_HUMAN	10vs3	-0.325033671081258	0.10935748768859	-2.97221230984051	8	0.0178108790834717	0.099082159347429	NA	0.0918367346938775	0.0918367346938776
sp|O14967|CLGN_HUMAN	5vs3	-0.0949150856924695	0.101245360162726	-0.937475905462909	8	0.375948756058896	0.91387500097328	NA	0.0625	0.0625
sp|O14972|VP26C_HUMAN	10vs5	-0.193126901241885	0.191171262716647	-1.01022977249534	8	0.341960559852885	0.555859663270039	NA	0	0
sp|O14972|VP26C_HUMAN	10vs3	0.12723091928144	0.191171262716647	0.665533707699684	8	0.524429705004225	0.686664028240983	NA	0	0
sp|O14972|VP26C_HUMAN	5vs3	0.320357820523325	0.176990197521971	1.81003143116758	8	0.107885437783192	0.710323594891553	NA	0	0
sp|O14974|MYPT1_HUMAN	10vs5	0.0039318853101338	0.053785975842158	0.0731024258381485	8	0.943519314595225	0.968894278564012	NA	0.0642857142857143	0.0642857142857143
sp|O14974|MYPT1_HUMAN	10vs3	-0.0289006799623394	0.053785975842158	-0.537327426151982	8	0.605660271806068	0.751945961304771	NA	0.0642857142857143	0.0642857142857143
sp|O14974|MYPT1_HUMAN	5vs3	-0.0328325652724732	0.0497961375205508	-0.659339597552588	8	0.528196901938781	0.954611369155998	NA	0.075	0.075
sp|O14976|GAK_HUMAN	10vs5	-0.320864544716074	0.126378942984364	-2.53890827964728	8	0.0347698212083962	0.183134370571431	NA	0.169642857142857	0.169642857142857
sp|O14976|GAK_HUMAN	10vs3	-0.375057267327789	0.126378942984364	-2.96771960954121	8	0.0179334869547172	0.0993416444253935	NA	0.151785714285714	0.151785714285714
sp|O14976|GAK_HUMAN	5vs3	-0.054192722611715	0.117004165602934	-0.463169172930336	8	0.655582454336104	0.979466948027942	NA	0.15625	0.15625
sp|O14979|HNRDL_HUMAN	10vs5	-0.128732596482889	0.0643148983779956	-2.0015983812381	8	0.0803171008439485	0.268271490567048	NA	0.0285714285714286	0.0285714285714286
sp|O14979|HNRDL_HUMAN	10vs3	-0.0588422301477011	0.0643148983779956	-0.914908234820955	8	0.386985016353416	0.56907279369533	NA	0.0285714285714286	0.0285714285714286
sp|O14979|HNRDL_HUMAN	5vs3	0.069890366335188	0.0595440256331774	1.17375950974073	8	0.274248657606644	0.8706491239587	NA	0	0
sp|O14980|XPO1_HUMAN	10vs5	-0.167166772923759	0.124551077885918	-1.34215436559187	8	0.216387967673306	0.430053889753893	NA	0.166666666666667	0.166666666666667
sp|O14980|XPO1_HUMAN	10vs3	-0.268626343370856	0.124551077885918	-2.15675647236792	8	0.0631075162397465	0.197480218267296	NA	0.142857142857143	0.142857142857143
sp|O14980|XPO1_HUMAN	5vs3	-0.101459570447097	0.11531189135512	-0.879870837732054	8	0.404584077588014	0.924415515785274	NA	0.138888888888889	0.138888888888889
sp|O14981|BTAF1_HUMAN	10vs5	-0.0736772387147612	0.0315516319026448	-2.33513242491223	8	0.0477773542779572	0.210916033897336	NA	0.0317460317460317	0.0317460317460317
sp|O14981|BTAF1_HUMAN	10vs3	-0.056810651391236	0.0315516319026449	-1.8005614279011	8	0.109459041096049	0.267997202048049	NA	0.0476190476190477	0.0476190476190476
sp|O14981|BTAF1_HUMAN	5vs3	0.0168665873235252	0.0292111349960935	0.577402669419755	8	0.579550275174126	0.96799203447641	NA	0.0138888888888888	0.0138888888888889
sp|O15013|ARHGA_HUMAN	10vs5	0.327667846069541	0.68305042718093	0.479712526382399	8	0.64427230962821	0.79392440976523	NA	0.464285714285714	0.464285714285714
sp|O15013|ARHGA_HUMAN	10vs3	-0.0683583119755306	0.68305042718093	-0.100077987298328	8	0.922744932579655	0.955715570197342	NA	0.357142857142857	0.357142857142857
sp|O15013|ARHGA_HUMAN	5vs3	-0.396026158045071	0.632381814642333	-0.626245329760247	8	0.548601578981167	0.963183412582108	NA	0.28125	0.28125
sp|O15014|ZN609_HUMAN	10vs5	-0.238922437166072	0.117589071565061	-2.03184219405865	8	0.0766378869505329	0.265158988772272	NA	0.204081632653061	0.204081632653061
sp|O15014|ZN609_HUMAN	10vs3	-0.268471745671656	0.117589071565061	-2.28313517658071	8	0.0518171300652104	0.176954823837624	NA	0.244897959183674	0.244897959183673
sp|O15014|ZN609_HUMAN	5vs3	-0.029549308505584	0.108866325968526	-0.271427443175834	8	0.792934888009824	0.989383147385521	NA	0.214285714285714	0.214285714285714
sp|O15020|SPTN2_HUMAN	10vs5	-0.261191887805203	0.0827102244708053	-3.15791535419417	8	0.0134371270496545	0.115613589408	NA	0.170068027210884	0.170068027210884
sp|O15020|SPTN2_HUMAN	10vs3	-0.139053271357708	0.0827102244708053	-1.68121017984652	8	0.131228570914295	0.296872735078881	NA	0.183673469387755	0.183673469387755
sp|O15020|SPTN2_HUMAN	5vs3	0.122138616447494	0.0765747882717711	1.59502388715739	8	0.149373197202319	0.785430374408422	NA	0.154761904761905	0.154761904761905
sp|O15027|SC16A_HUMAN	10vs5	-0.302134978491294	0.132636102516752	-2.27792413044658	8	0.0522403154096409	0.219648821868502	NA	0.147321428571429	0.147321428571429
sp|O15027|SC16A_HUMAN	10vs3	-0.324469918215298	0.132636102516752	-2.44631674226343	8	0.0401668075622008	0.153442568327389	NA	0.15625	0.15625
sp|O15027|SC16A_HUMAN	5vs3	-0.0223349397240044	0.122797169665501	-0.181884808785452	8	0.860197285924554	0.997426949680527	NA	0.109375	0.109375
sp|O15031|PLXB2_HUMAN	10vs5	-0.162969532334355	0.0660208838388372	-2.46845426565597	8	0.0388038536232505	0.191263144412769	NA	0.148809523809524	0.148809523809524
sp|O15031|PLXB2_HUMAN	10vs3	-0.208772306272291	0.0660208838388372	-3.16221616756787	8	0.0133503005855617	0.0833351511027297	NA	0.154761904761905	0.154761904761905
sp|O15031|PLXB2_HUMAN	5vs3	-0.0458027739379361	0.0611234612627443	-0.749348498787546	8	0.475102405561107	0.942312331680435	NA	0.161458333333333	0.161458333333333
sp|O15034|RIMB2_HUMAN	10vs5	-0.0745616562769164	0.232406941737225	-0.320823705693011	8	0.756564451928243	0.866326688845281	NA	0	0
sp|O15034|RIMB2_HUMAN	10vs3	0.261303485927179	0.232406941737225	1.12433597711821	8	0.293471997964218	0.480866334094933	NA	0	0
sp|O15034|RIMB2_HUMAN	5vs3	0.335865142204095	0.215167017986991	1.56095086201548	8	0.157158039462037	0.788788633422761	NA	0	0
sp|O15037|KHNYN_HUMAN	10vs5	1.05192555164772	1.28245268129495	0.820245118584449	6	0.443434312118977	0.647048660730192	NA	0.142857142857143	0
sp|O15037|KHNYN_HUMAN	10vs3	0.425455249853229	1.35182382142735	0.314726847618356	6	0.76362626863481	0.860662497491174	NA	0.285714285714286	0
sp|O15037|KHNYN_HUMAN	5vs3	-0.626470301794489	1.1310169543048	-0.553900009553402	6	0.599666242790792	0.96799203447641	NA	0.125	0
sp|O15040|TCPR2_HUMAN	10vs5	0.365706157234965	0.113058672155056	3.23465816698617	8	0.0119730883290257	0.108185405258696	NA	0	0
sp|O15040|TCPR2_HUMAN	10vs3	0.366495149054812	0.113058672155056	3.24163677203086	8	0.0118485428409618	0.0769106741048274	NA	0	0
sp|O15040|TCPR2_HUMAN	5vs3	0.000788991819846818	0.104671991134746	0.00753775495520222	8	0.994170377181971	0.999799308295613	NA	0	0
sp|O15042|SR140_HUMAN	10vs5	-0.200611372293632	0.100552430197931	-1.99509223097584	8	0.0811306725004606	0.26983487948136	NA	0.123376623376623	0.123376623376623
sp|O15042|SR140_HUMAN	10vs3	-0.248365894489411	0.100552430197931	-2.47001384253487	8	0.0387096150808677	0.149596958176061	NA	0.0909090909090909	0.0909090909090909
sp|O15042|SR140_HUMAN	5vs3	-0.0477545221957785	0.093093460958221	-0.512973969430678	8	0.621830652505532	0.973110962181536	NA	0.0965909090909091	0.0965909090909091
sp|O15047|SET1A_HUMAN	10vs5	-0.27148188739004	0.166671704452645	-1.62884208979319	8	0.141995509713205	0.350899647950752	NA	0.122448979591837	0.122448979591837
sp|O15047|SET1A_HUMAN	10vs3	-0.356471660678582	0.166671704452645	-2.13876531621996	8	0.0649010766798481	0.200066686253703	NA	0.142857142857143	0.142857142857143
sp|O15047|SET1A_HUMAN	5vs3	-0.084989773288542	0.154308014045609	-0.550780034427903	8	0.596825317513208	0.96799203447641	NA	0.0892857142857143	0.0892857142857143
sp|O15056|SYNJ2_HUMAN	10vs5	Inf	NA	NA	NA	NA	0	oneConditionMissing	0.857142857142857	0
sp|O15056|SYNJ2_HUMAN	10vs3	-0.386562531586722	1.14252569907225	-0.338340338340415	1	0.792302754852457	0.879869902625704	NA	0.571428571428571	0
sp|O15056|SYNJ2_HUMAN	5vs3	-Inf	NA	NA	NA	NA	0	oneConditionMissing	0.75	0
sp|O15061|SYNEM_HUMAN	10vs5	-0.224483948135191	0.149011317243339	-1.50648925389072	8	0.170365007577396	0.381962437199637	NA	0.3	0.3
sp|O15061|SYNEM_HUMAN	10vs3	-0.187198501048403	0.149011317243339	-1.25627035926877	8	0.24446103207401	0.43083173240338	NA	0.3	0.3
sp|O15061|SYNEM_HUMAN	5vs3	0.0372854470867878	0.137957672597468	0.270267295647841	8	0.793796034791197	0.989622369365236	NA	0.275	0.275
sp|O15066|KIF3B_HUMAN	10vs5	-0.720179873716356	0.188647395479881	-3.81759775630278	8	0.00510713730967227	0.0665560682789795	NA	0.178571428571429	0.178571428571429
sp|O15066|KIF3B_HUMAN	10vs3	-0.665747303707372	0.188647395479881	-3.52905642833735	8	0.00774267493577163	0.06052108780234	NA	0.178571428571429	0.178571428571429
sp|O15066|KIF3B_HUMAN	5vs3	0.0544325700089842	0.174653550505015	0.311660254553034	8	0.763266088387672	0.985498126027001	NA	0.125	0.125
sp|O15067|PUR4_HUMAN	10vs5	-0.0984021634076741	0.0413719459993603	-2.37847558365264	8	0.0446517905437891	0.204628474215978	NA	0.0793650793650794	0.0793650793650794
sp|O15067|PUR4_HUMAN	10vs3	-0.108587330998035	0.0413719459993603	-2.6246609477764	8	0.0304294052959402	0.131665252195511	NA	0.111111111111111	0.111111111111111
sp|O15067|PUR4_HUMAN	5vs3	-0.0101851675903611	0.0383029791729124	-0.265910584771535	8	0.797032584507822	0.990363349628804	NA	0.0740740740740741	0.0740740740740741
sp|O15069|NACAD_HUMAN	10vs5	-0.102489845541671	0.0779625432331602	-1.31460367108802	8	0.225077768963471	0.438445826556223	NA	0.271428571428571	0.271428571428571
sp|O15069|NACAD_HUMAN	10vs3	-0.0715938423280557	0.0779625432331602	-0.918310760001019	8	0.385306073419327	0.567730861762492	NA	0.228571428571429	0.228571428571429
sp|O15069|NACAD_HUMAN	5vs3	0.0308960032136154	0.0721792895546462	0.428045266228678	8	0.679908547122153	0.979466948027942	NA	0.2625	0.2625
sp|O15075|DCLK1_HUMAN	10vs5	-0.0809557865186286	0.182716439262479	-0.443067886203346	8	0.669453112218358	0.810133044483163	NA	0.285714285714286	0.285714285714286
sp|O15075|DCLK1_HUMAN	10vs3	-0.180591985588346	0.182716439262479	-0.988372947268959	8	0.351917113493113	0.537857152799661	NA	0.228571428571429	0.228571428571429
sp|O15075|DCLK1_HUMAN	5vs3	-0.0996361990697174	0.169162552028074	-0.58899678371595	8	0.572115491407229	0.96799203447641	NA	0.3	0.3
sp|O15078|CE290_HUMAN	10vs5	-0.369694592363596	0.751555424384145	-0.491905959785386	4	0.648559143650527	0.797198598921749	NA	0.571428571428571	0.285714285714286
sp|O15078|CE290_HUMAN	10vs3	-1.03706984285572	0.823287718301129	-1.25966878868998	4	0.276277011119943	0.464046685725849	NA	0.571428571428571	0.142857142857143
sp|O15078|CE290_HUMAN	5vs3	-0.667375250492125	0.751555424384145	-0.887992061316036	4	0.424717036457336	0.930657132190772	NA	0.625	0.25
sp|O15084|ANR28_HUMAN	10vs5	-0.485079136842001	0.317354898370515	-1.52850685252592	8	0.164910062769974	0.3762267196963	NA	0.171428571428571	0.171428571428571
sp|O15084|ANR28_HUMAN	10vs3	-0.278841742601837	0.317354898370515	-0.878643260380011	8	0.405210936184901	0.586005957593898	NA	0.171428571428571	0.171428571428571
sp|O15084|ANR28_HUMAN	5vs3	0.206237394240165	0.293813543672698	0.701932905005592	8	0.5026278519511	0.947889242277852	NA	0.15	0.15
sp|O15085|ARHGB_HUMAN	10vs5	-0.124312909200624	0.155086081097882	-0.801573605578212	8	0.445953118793285	0.648033406682758	NA	0.25	0.25
sp|O15085|ARHGB_HUMAN	10vs3	-0.225031328902555	0.155086081097882	-1.45100918992548	8	0.184831433764441	0.362593893196624	NA	0.261904761904762	0.261904761904762
sp|O15085|ARHGB_HUMAN	5vs3	-0.100718419701931	0.143581811075375	-0.701470603745604	8	0.502901126677843	0.947889242277852	NA	0.21875	0.21875
sp|O15090|ZN536_HUMAN	10vs5	-0.0874921004763631	0.210515267739556	-0.41560928770547	8	0.688619956208121	0.82206388198812	NA	0.261904761904762	0.261904761904762
sp|O15090|ZN536_HUMAN	10vs3	-0.225826800814501	0.210515267739556	-1.07273359903705	8	0.314680688946902	0.501669822522393	NA	0.19047619047619	0.19047619047619
sp|O15090|ZN536_HUMAN	5vs3	-0.138334700338138	0.194899266182281	-0.709775378059965	8	0.49800635738686	0.947889242277852	NA	0.1875	0.1875
sp|O15091|MRPP3_HUMAN	10vs5	-0.0976391758593796	0.171227813289642	-0.570229648931026	3	0.608431612507955	0.768076865273721	NA	0.714285714285714	0.142857142857143
sp|O15091|MRPP3_HUMAN	10vs3	0.0554531683308307	0.1614351305398	0.343501245022746	3	0.753885512299707	0.854925601832027	NA	0.714285714285714	0.285714285714286
sp|O15091|MRPP3_HUMAN	5vs3	0.15309234419021	0.127625676718094	1.19954188002755	3	0.316415899292464	0.892988762160135	NA	0.625	0.25
sp|O15111|IKKA_HUMAN	10vs5	-0.0577093206410452	0.17510907745324	-0.329562130532357	8	0.750193998813139	0.863010205419138	NA	0.26530612244898	0.26530612244898
sp|O15111|IKKA_HUMAN	10vs3	-0.30818629729946	0.17510907745324	-1.75996756868162	8	0.116452551418124	0.277511197092897	NA	0.224489795918367	0.224489795918367
sp|O15111|IKKA_HUMAN	5vs3	-0.250476976658415	0.162119503558838	-1.54501445637298	8	0.160923748650195	0.788788633422761	NA	0.25	0.25
sp|O15116|LSM1_HUMAN	10vs5	-0.811168343925579	0.263955664689164	-3.0731234538225	8	0.0152753660864682	0.123720505110223	NA	0	0
sp|O15116|LSM1_HUMAN	10vs3	-0.637347394551648	0.263955664689164	-2.41460017651901	8	0.0422041725830913	0.157942656069885	NA	0	0
sp|O15116|LSM1_HUMAN	5vs3	0.17382094937393	0.244375459818052	0.711286434011612	8	0.497119022371332	0.947889242277852	NA	0	0
sp|O15118|NPC1_HUMAN	10vs5	0.162981983985581	0.181821412259611	0.896384985465132	8	0.396218664339	0.606141855766315	NA	0.0476190476190477	0.0476190476190476
sp|O15118|NPC1_HUMAN	10vs3	0.286960901267749	0.181821412259611	1.57825691540673	8	0.153159164257928	0.324580323541815	NA	0	0
sp|O15118|NPC1_HUMAN	5vs3	0.123978917282168	0.168333918038979	0.736505861245737	8	0.482458888618159	0.945498518753853	NA	0.0416666666666666	0.0416666666666667
sp|O15119|TBX3_HUMAN	10vs5	-0.182854093579025	0.282472302199801	-0.64733459583477	3	0.563535131226183	0.734136586968485	NA	0.642857142857143	0.0714285714285714
sp|O15119|TBX3_HUMAN	10vs3	-0.193444574364279	0.266317440510473	-0.726368404538161	3	0.520156066168251	0.683664319981213	NA	0.571428571428571	0.142857142857143
sp|O15119|TBX3_HUMAN	5vs3	-0.0105904807852539	0.210542423159873	-0.0503009352049309	3	0.963044296015208	0.998599337436466	NA	0.5625	0.1875
sp|O15121|DEGS1_HUMAN	10vs5	-0.0165803966327027	0.0697774348601393	-0.237618316952124	8	0.818149604704787	0.905424472639494	NA	0.142857142857143	0.142857142857143
sp|O15121|DEGS1_HUMAN	10vs3	0.0150655336738998	0.0697774348601393	0.215908390787035	8	0.834462495544645	0.905039539378969	NA	0.142857142857143	0.142857142857143
sp|O15121|DEGS1_HUMAN	5vs3	0.0316459303066026	0.0646013517040869	0.489864832110015	8	0.63737975333714	0.976863558846742	NA	0.25	0.25
sp|O15126|SCAM1_HUMAN	10vs5	-0.05671310169792	0.138262044812836	-0.410185613663475	8	0.69243488150877	0.824584616467177	NA	0.116883116883117	0.116883116883117
sp|O15126|SCAM1_HUMAN	10vs3	-0.14021769735469	0.138262044812836	-1.0141445365176	8	0.340200187456919	0.526337982492407	NA	0.103896103896104	0.103896103896104
sp|O15126|SCAM1_HUMAN	5vs3	-0.0835045956567697	0.128005780123377	-0.652350195251221	8	0.532467540574222	0.955340365066749	NA	0.125	0.125
sp|O15127|SCAM2_HUMAN	10vs5	-0.312619505553785	0.400580403921342	-0.78041637207788	8	0.457613069362711	0.657561122192364	NA	0.0952380952380952	0.0952380952380952
sp|O15127|SCAM2_HUMAN	10vs3	-0.476207173731307	0.400580403921342	-1.18879298405425	8	0.268609057709351	0.456498479679816	NA	0.0476190476190477	0.0476190476190476
sp|O15127|SCAM2_HUMAN	5vs3	-0.163587668177522	0.370865389525385	-0.441097154918859	8	0.670820402892926	0.979466948027942	NA	0.125	0.125
sp|O15143|ARC1B_HUMAN	10vs5	-0.105977760131496	0.0722983792285967	-1.46583867110507	8	0.180861576551757	0.392951637490266	NA	0.025974025974026	0.025974025974026
sp|O15143|ARC1B_HUMAN	10vs3	-0.232839206972111	0.0722983792285967	-3.22053148986795	8	0.0122294382318704	0.0785991937575841	NA	0.051948051948052	0.051948051948052
sp|O15143|ARC1B_HUMAN	5vs3	-0.126861446840614	0.0669352926708131	-1.89528486062677	8	0.0946526999435764	0.684282537681392	NA	0.0227272727272727	0.0227272727272727
sp|O15144|ARPC2_HUMAN	10vs5	-0.102465093025092	0.0757380048254208	-1.35288872820559	8	0.213081092931805	0.426913070814771	NA	0.165413533834586	0.165413533834586
sp|O15144|ARPC2_HUMAN	10vs3	-0.14418575598199	0.0757380048254209	-1.90374378509632	8	0.0934275443449308	0.24465942083901	NA	0.172932330827068	0.172932330827068
sp|O15144|ARPC2_HUMAN	5vs3	-0.0417206629568981	0.0701197671840451	-0.594991464352596	8	0.568292726632142	0.967675881440694	NA	0.177631578947368	0.177631578947368
sp|O15145|ARPC3_HUMAN	10vs5	0.326372690981817	0.0947245331010067	3.4454927387586	8	0.0087526972759211	0.0900381586892051	NA	0.0357142857142857	0.0357142857142857
sp|O15145|ARPC3_HUMAN	10vs3	0.237662506001056	0.0947245331010067	2.50898577401941	8	0.0364284449356913	0.144982443626313	NA	0.0357142857142857	0.0357142857142857
sp|O15145|ARPC3_HUMAN	5vs3	-0.0887101849807611	0.0876978766864824	-1.01154313345462	8	0.341369198501581	0.901813545634857	NA	0	0
sp|O15155|BET1_HUMAN	10vs5	0.11066749126319	0.211684700716863	0.522793999228186	8	0.615283245923036	0.772737619879718	NA	0.142857142857143	0.142857142857143
sp|O15155|BET1_HUMAN	10vs3	0.0109372536452249	0.211684700716863	0.0516676623685428	8	0.960060321504142	0.976017887352931	NA	0.19047619047619	0.19047619047619
sp|O15155|BET1_HUMAN	5vs3	-0.0997302376179654	0.195981950738009	-0.508874604229683	8	0.624574546208561	0.973496672973559	NA	0.125	0.125
sp|O15160|RPAC1_HUMAN	10vs5	-0.0148191643835284	0.080551567449227	-0.183971148579687	8	0.858613740727207	0.926741234938126	NA	0.19047619047619	0.19047619047619
sp|O15160|RPAC1_HUMAN	10vs3	-0.0817219697319393	0.080551567449227	-1.01452985112239	8	0.340027296997283	0.526242291630846	NA	0.238095238095238	0.238095238095238
sp|O15160|RPAC1_HUMAN	5vs3	-0.0669028053484109	0.0745762602126787	-0.897105930997553	8	0.395856324173186	0.921789711965475	NA	0.208333333333333	0.208333333333333
sp|O15164|TIF1A_HUMAN	10vs5	-0.148770109525556	0.0528267847312454	-2.81618709679984	8	0.0226263645611522	0.151330571362966	NA	0.10989010989011	0.10989010989011
sp|O15164|TIF1A_HUMAN	10vs3	-0.0586845442892706	0.0528267847312454	-1.11088616480875	8	0.298886864482845	0.485124393754151	NA	0.164835164835165	0.164835164835165
sp|O15164|TIF1A_HUMAN	5vs3	0.0900855652362855	0.0489080991105447	1.84193552549792	8	0.102739962382278	0.701193911255018	NA	0.125	0.125
sp|O15173|PGRC2_HUMAN	10vs5	-0.143404006041423	0.0851976901613789	-1.68319124344559	8	0.130836454779451	0.338247733867806	NA	0.0428571428571428	0.0428571428571429
sp|O15173|PGRC2_HUMAN	10vs3	-0.156727354804313	0.0851976901613789	-1.83957281597007	8	0.103112903655807	0.259031019016337	NA	0.0571428571428572	0.0571428571428571
sp|O15173|PGRC2_HUMAN	5vs3	-0.0133233487628904	0.0788777340055987	-0.168911403590076	8	0.870059007034225	0.998154634081461	NA	0.0125	0.0125
sp|O15182|CETN3_HUMAN	10vs5	-0.484228945783758	0.0545048703372068	-8.88414086278833	8	2.03811539858378e-05	0.000808305550238336	NA	0	0
sp|O15182|CETN3_HUMAN	10vs3	-0.30232039191668	0.0545048703372068	-5.54666748212235	8	0.000543092792100408	0.0095073642722112	NA	0	0
sp|O15182|CETN3_HUMAN	5vs3	0.181908553867078	0.0504617044936827	3.60488326132248	8	0.00693296731043169	0.163502479071014	NA	0	0
sp|O15211|RGL2_HUMAN	10vs5	-Inf	NA	NA	NA	NA	0	oneConditionMissing	0.571428571428571	0
sp|O15211|RGL2_HUMAN	10vs3	-Inf	NA	NA	NA	NA	0	oneConditionMissing	0.714285714285714	0
sp|O15211|RGL2_HUMAN	5vs3	-0.135032127767372	0.564119442499351	-0.239367973507716	3	0.826241985062038	0.996453139782625	NA	0.375	0
sp|O15212|PFD6_HUMAN	10vs5	-0.00154807197987333	0.0634511207137158	-0.0243978666170147	8	0.981132843480206	0.988155073439086	NA	0	0
sp|O15212|PFD6_HUMAN	10vs3	-0.0789754299262651	0.0634511207137159	-1.24466564243354	8	0.248480177529815	0.435060511917632	NA	0	0
sp|O15212|PFD6_HUMAN	5vs3	-0.0774273579463918	0.0587443229098526	-1.31803983961496	8	0.223977922548782	0.839237992259222	NA	0	0
sp|O15213|WDR46_HUMAN	10vs5	-0.234346401776249	0.133457344131367	-1.75596482382846	8	0.117164413731457	0.320773960461744	NA	0.178571428571429	0.178571428571429
sp|O15213|WDR46_HUMAN	10vs3	-0.259016542357184	0.133457344131367	-1.94081894887872	8	0.0882346466064921	0.237403700448432	NA	0.214285714285714	0.214285714285714
sp|O15213|WDR46_HUMAN	5vs3	-0.0246701405809349	0.123557491659082	-0.199665275246963	8	0.846724130881176	0.996687320047885	NA	0.125	0.125
sp|O15217|GSTA4_HUMAN	10vs5	-0.512442586649177	0.757325865017868	-0.67664741205833	8	0.517711908756834	0.703677709253221	NA	0.0714285714285714	0.0714285714285714
sp|O15217|GSTA4_HUMAN	10vs3	-0.878991151648309	0.757325865017868	-1.16065117045431	8	0.27924464956453	0.467639156291285	NA	0.0714285714285714	0.0714285714285714
sp|O15217|GSTA4_HUMAN	5vs3	-0.366548564999132	0.701147507911176	-0.522783809203195	8	0.615290021196605	0.97083241296251	NA	0.125	0.125
sp|O15226|NKRF_HUMAN	10vs5	-0.181215914121114	0.115263336733223	-1.57219042287956	8	0.154550310832087	0.365079082606253	NA	0.185714285714286	0.185714285714286
sp|O15226|NKRF_HUMAN	10vs3	-0.114612667933081	0.115263336733223	-0.994354936976638	8	0.349170481463357	0.535156413509472	NA	0.214285714285714	0.214285714285714
sp|O15226|NKRF_HUMAN	5vs3	0.0666032461880332	0.106713113914469	0.624133658412553	8	0.549919243081313	0.963183412582108	NA	0.2	0.2
sp|O15228|GNPAT_HUMAN	10vs5	-0.50832666150752	0.182137060406365	-2.79090186463642	8	0.0235255658136695	0.153975982493214	NA	0.107142857142857	0.107142857142857
sp|O15228|GNPAT_HUMAN	10vs3	-0.538953729410809	0.182137060406365	-2.95905582426966	8	0.0181724117574569	0.100221534015749	NA	0.142857142857143	0.142857142857143
sp|O15228|GNPAT_HUMAN	5vs3	-0.0306270679032884	0.1686261514377	-0.181627034965592	8	0.860392984785066	0.997426949680527	NA	0.15625	0.15625
sp|O15230|LAMA5_HUMAN	10vs5	-0.0775919186453325	0.108820771858333	-0.713024887806756	8	0.496099400525602	0.688458729271107	NA	0.210084033613445	0.210084033613445
sp|O15230|LAMA5_HUMAN	10vs3	-0.259526354307877	0.108820771858333	-2.38489720184799	8	0.044206494802475	0.162089674687831	NA	0.168067226890756	0.168067226890756
sp|O15230|LAMA5_HUMAN	5vs3	-0.181934435662544	0.100748457859208	-1.80582849135806	8	0.108581174690203	0.712703196583863	NA	0.154411764705882	0.154411764705882
sp|O15231|ZN185_HUMAN	10vs5	-0.19024818154063	0.0998455121527684	-1.90542546618962	8	0.0931857908122491	0.289582442689315	NA	0.0857142857142857	0.0857142857142857
sp|O15231|ZN185_HUMAN	10vs3	-0.171871760443667	0.0998455121527684	-1.72137692258712	8	0.12348740981119	0.286916123884671	NA	0.0857142857142857	0.0857142857142857
sp|O15231|ZN185_HUMAN	5vs3	0.0183764210969634	0.0924389820231175	0.198795147834576	8	0.847382263370413	0.996687320047885	NA	0.125	0.125
sp|O15234|CASC3_HUMAN	10vs5	-0.084196664257391	0.164365019381084	-0.512254155868648	8	0.622312003405722	0.778661174433839	NA	0	0
sp|O15234|CASC3_HUMAN	10vs3	-0.148393682377096	0.164365019381084	-0.902830072577925	8	0.392987925108683	0.574922559591012	NA	0	0
sp|O15234|CASC3_HUMAN	5vs3	-0.0641970181197049	0.152172438642512	-0.421870206539296	8	0.684227893115565	0.982214900211493	NA	0	0
sp|O15235|RT12_HUMAN	10vs5	0.00423461560273197	0.147237633937401	0.0287604159988903	2	0.979667518944324	0.988104813748035	NA	0.428571428571429	0
sp|O15235|RT12_HUMAN	10vs3	-0.090808477906206	0.180328537040664	-0.503572420629846	2	0.664552200245204	0.793245612537156	NA	0.571428571428571	0
sp|O15235|RT12_HUMAN	5vs3	-0.095043093508938	0.180328537040664	-0.527055201958999	2	0.650779659541061	0.979466948027942	NA	0.625	0
sp|O15239|NDUA1_HUMAN	10vs5	-0.140481721984027	0.210565348785015	-0.667164482639818	7	0.5260410868715	0.709456297448429	NA	0.285714285714286	0.142857142857143
sp|O15239|NDUA1_HUMAN	10vs3	0.170414122900081	0.210565348785015	0.809317030952098	7	0.444966786805404	0.620380754651893	NA	0.428571428571429	0.285714285714286
sp|O15239|NDUA1_HUMAN	5vs3	0.310895844884109	0.171925887344819	1.80831316147619	7	0.113494813714946	0.723652373756131	NA	0.25	0.25
sp|O15240|VGF_HUMAN	10vs5	-0.0925554020078268	0.0407575652936018	-2.27087661741061	8	0.052818118811794	0.220561489881692	NA	0.0496894409937888	0.0496894409937888
sp|O15240|VGF_HUMAN	10vs3	-0.121826176431694	0.0407575652936019	-2.98904450140985	8	0.0173592250944488	0.09764057900343	NA	0.0496894409937888	0.0496894409937888
sp|O15240|VGF_HUMAN	5vs3	-0.0292707744238667	0.0377341731666087	-0.775709972353884	8	0.460234455296066	0.938581316581761	NA	0.0380434782608695	0.0380434782608696
sp|O15254|ACOX3_HUMAN	10vs5	-0.552261740793604	0.607386351696462	-0.909242921331881	8	0.389792339119864	0.601073222388071	NA	0.285714285714286	0.285714285714286
sp|O15254|ACOX3_HUMAN	10vs3	-0.487229418308083	0.607386351696462	-0.802173800822534	8	0.445625318056639	0.620828434557539	NA	0.285714285714286	0.285714285714286
sp|O15254|ACOX3_HUMAN	5vs3	0.0650323224855212	0.562330492728104	0.11564786780461	8	0.910781842155494	0.998530012388624	NA	0.25	0.25
sp|O15258|RER1_HUMAN	10vs5	-0.26221151001947	0.202886991670601	-1.29240178416754	8	0.23229565799006	0.445976613721774	NA	0.107142857142857	0.107142857142857
sp|O15258|RER1_HUMAN	10vs3	-0.37847184366131	0.202886991670601	-1.86543178813445	8	0.0991002521861923	0.253638291095963	NA	0.0357142857142857	0.0357142857142857
sp|O15258|RER1_HUMAN	5vs3	-0.116260333641839	0.187836854871029	-0.618943144686196	8	0.553165994169445	0.963848444974417	NA	0.0625	0.0625
sp|O15260|SURF4_HUMAN	10vs5	-0.810242202353918	0.319772504878609	-2.53380822300998	8	0.035047002603791	0.183582811698904	NA	0.178571428571429	0.178571428571429
sp|O15260|SURF4_HUMAN	10vs3	-0.822139151272003	0.319772504878609	-2.57101263782545	8	0.0330754243710452	0.138005212387791	NA	0.214285714285714	0.214285714285714
sp|O15260|SURF4_HUMAN	5vs3	-0.0118969489180858	0.296051812371233	-0.0401853608758445	8	0.968930127848643	0.998721003428363	NA	0.09375	0.09375
sp|O15269|SPTC1_HUMAN	10vs5	-0.217211824552821	0.095528248668311	-2.27379678347306	8	0.0525779356164047	0.22048060371763	NA	0.107142857142857	0.107142857142857
sp|O15269|SPTC1_HUMAN	10vs3	-0.277843506555382	0.0955282486683111	-2.90849576359447	8	0.0196343140529893	0.104588012765923	NA	0.125	0.125
sp|O15269|SPTC1_HUMAN	5vs3	-0.0606316820025611	0.0884419727131928	-0.685553251951793	8	0.512367305517727	0.951779508709779	NA	0.078125	0.078125
sp|O15270|SPTC2_HUMAN	10vs5	-0.207463437306521	0.0508556799254806	-4.07945459800203	8	0.00353681162729513	0.0531484881702281	NA	0.0357142857142857	0.0357142857142857
sp|O15270|SPTC2_HUMAN	10vs3	-0.053608301827749	0.0508556799254806	-1.05412614493213	8	0.322618297606	0.510551286502699	NA	0.0535714285714286	0.0535714285714286
sp|O15270|SPTC2_HUMAN	5vs3	0.153855135478772	0.0470832106626094	3.26772820531023	8	0.0113948424586159	0.228903564422928	NA	0.015625	0.015625
sp|O15294|OGT1_HUMAN	10vs5	-0.0830929237519432	0.0406434893867959	-2.04443380737231	8	0.0751548305768388	0.262826974233683	NA	0.162337662337662	0.162337662337662
sp|O15294|OGT1_HUMAN	10vs3	-0.0566343005861542	0.0406434893867959	-1.39344090383522	8	0.200979517852834	0.380912635944445	NA	0.175324675324675	0.175324675324675
sp|O15294|OGT1_HUMAN	5vs3	0.026458623165789	0.037628559399188	0.70315270072125	8	0.501907259485438	0.947889242277852	NA	0.159090909090909	0.159090909090909
sp|O15297|PPM1D_HUMAN	10vs5	-Inf	NA	NA	NA	NA	0	oneConditionMissing	0.857142857142857	0
sp|O15297|PPM1D_HUMAN	10vs3	-Inf	NA	NA	NA	NA	0	oneConditionMissing	0.714285714285714	0
sp|O15297|PPM1D_HUMAN	5vs3	-0.735708711594659	1.85078452497368	-0.397511812783891	1	0.759128829749914	0.98529796383898	NA	0.625	0
sp|O15305|PMM2_HUMAN	10vs5	-0.335914317507873	0.179131032848647	-1.87524356983804	8	0.0976169453216154	0.29644682443075	NA	0.0428571428571428	0.0428571428571429
sp|O15305|PMM2_HUMAN	10vs3	-0.389408143394401	0.179131032848647	-2.1738731542034	8	0.061446479483231	0.194473301248875	NA	0.0428571428571428	0.0428571428571429
sp|O15305|PMM2_HUMAN	5vs3	-0.0534938258865286	0.165843110704295	-0.322556816857532	8	0.755299391643088	0.98529796383898	NA	0.025	0.025
sp|O15321|TM9S1_HUMAN	10vs5	0.207819260381141	0.063822932200586	3.25618477897562	6	0.0173314474944344	0.132597320403196	NA	0.428571428571429	0.428571428571429
sp|O15321|TM9S1_HUMAN	10vs3	-0.477003597425158	0.0762829944977497	-6.25307908487035	6	0.000775712678728446	0.0125051703263146	NA	0.571428571428571	0.285714285714286
sp|O15321|TM9S1_HUMAN	5vs3	-0.684822857806299	0.0723684028052944	-9.46300914846498	6	7.92744796012101e-05	0.00561825129244747	NA	0.625	0.375
sp|O15344|TRI18_HUMAN	10vs5	0.186179903461398	0.150071336925586	1.24060934803105	8	0.249897995460443	0.466285979349185	NA	0.476190476190476	0.476190476190476
sp|O15344|TRI18_HUMAN	10vs3	0.158213586383781	0.150071336925586	1.05425586007961	8	0.32256242703117	0.510551286502699	NA	0.428571428571429	0.428571428571429
sp|O15344|TRI18_HUMAN	5vs3	-0.0279663170776175	0.138939060125446	-0.201284772276185	8	0.845499543852615	0.996687320047885	NA	0.458333333333333	0.458333333333333
sp|O15347|HMGB3_HUMAN	10vs5	-0.0868029601686258	0.0555768143172894	-1.56185562693582	8	0.15694665663857	0.367662075273687	NA	0	0
sp|O15347|HMGB3_HUMAN	10vs3	-0.0955973339300814	0.0555768143172894	-1.72009380358352	8	0.123727990986503	0.287106869309079	NA	0	0
sp|O15347|HMGB3_HUMAN	5vs3	-0.00879437376145556	0.0514541317762735	-0.170916765240432	8	0.868533003548358	0.998154634081461	NA	0	0
sp|O15355|PPM1G_HUMAN	10vs5	-0.110267962132001	0.041405405484726	-2.66312962863456	8	0.0286660063422262	0.168257990826331	NA	0.0654761904761905	0.0654761904761905
sp|O15355|PPM1G_HUMAN	10vs3	-0.111073961999492	0.041405405484726	-2.68259568283823	8	0.0278138973100952	0.124770759681383	NA	0.0833333333333334	0.0833333333333333
sp|O15355|PPM1G_HUMAN	5vs3	-0.000805999867490761	0.0383339566369919	-0.0210257416191935	8	0.983740080380826	0.999365173387338	NA	0.078125	0.078125
sp|O15357|SHIP2_HUMAN	10vs5	-0.148150000606826	0.113732578131043	-1.30261709565862	8	0.228950555615587	0.442288105990406	NA	0.224489795918367	0.224489795918367
sp|O15357|SHIP2_HUMAN	10vs3	-0.202921192660483	0.113732578131043	-1.78419583900294	8	0.112229590166061	0.271990715718098	NA	0.163265306122449	0.163265306122449
sp|O15357|SHIP2_HUMAN	5vs3	-0.0547711920536562	0.105295906832671	-0.520164493579932	8	0.61703288591787	0.971247065283125	NA	0.196428571428571	0.196428571428571
sp|O15371|EIF3D_HUMAN	10vs5	-0.173743095785386	0.0331378498711294	-5.24304070605245	8	0.000780402417849047	0.0175638421464983	NA	0.00840336134453779	0.00840336134453781
sp|O15371|EIF3D_HUMAN	10vs3	-0.186045679863898	0.0331378498711294	-5.6142954533084	8	0.000501816599313587	0.00895577799504905	NA	0.00840336134453779	0.00840336134453781
sp|O15371|EIF3D_HUMAN	5vs3	-0.0123025840785119	0.0306796874739368	-0.401000958336464	8	0.698916522573484	0.982214900211493	NA	0.0147058823529411	0.0147058823529412
sp|O15372|EIF3H_HUMAN	10vs5	0.00439469606176823	0.0418967004691055	0.104893607672253	8	0.919042470133107	0.955101218607168	NA	0.155844155844156	0.155844155844156
sp|O15372|EIF3H_HUMAN	10vs3	-0.100197737739327	0.0418967004691055	-2.3915424512537	8	0.0437503885695962	0.161027930175432	NA	0.142857142857143	0.142857142857143
sp|O15372|EIF3H_HUMAN	5vs3	-0.104592433801095	0.038788807408448	-2.69645912800906	8	0.0272229050100186	0.38153549535946	NA	0.170454545454545	0.170454545454545
sp|O15379|HDAC3_HUMAN	10vs5	-0.103666109848559	0.161640907523972	-0.641335856352975	8	0.539239759715869	0.718953682906657	NA	0.166666666666667	0.166666666666667
sp|O15379|HDAC3_HUMAN	10vs3	-0.133879189089975	0.161640907523972	-0.828250664641435	8	0.431542175270686	0.60919204303512	NA	0.142857142857143	0.142857142857143
sp|O15379|HDAC3_HUMAN	5vs3	-0.030213079241416	0.14965040113117	-0.201891067535021	8	0.845041206813359	0.996687320047885	NA	0.104166666666667	0.104166666666667
sp|O15381|NVL_HUMAN	10vs5	-0.0851356736603756	0.0775646675578142	-1.09760895444976	8	0.30431014681068	0.522152373047231	NA	0.0989010989010989	0.0989010989010989
sp|O15381|NVL_HUMAN	10vs3	-0.0692049943309615	0.0775646675578143	-0.892223179830924	8	0.39831502829296	0.579575626369542	NA	0.0659340659340659	0.0659340659340659
sp|O15381|NVL_HUMAN	5vs3	0.015930679329414	0.0718109282572004	0.221841991407717	8	0.829995119179241	0.996502870473597	NA	0.105769230769231	0.105769230769231
sp|O15382|BCAT2_HUMAN	10vs5	-0.253349491271564	0.185652004739318	-1.36464721524178	8	0.209508833910834	0.423099720206371	NA	0.103896103896104	0.103896103896104
sp|O15382|BCAT2_HUMAN	10vs3	-0.314709452407752	0.185652004739318	-1.69515784572135	8	0.128490860568693	0.293649574515301	NA	0.12987012987013	0.12987012987013
sp|O15382|BCAT2_HUMAN	5vs3	-0.061359961136188	0.17188035755073	-0.356992282367565	8	0.730331150457252	0.982214900211493	NA	0.113636363636364	0.113636363636364
sp|O15392|BIRC5_HUMAN	10vs5	-1.58327961611756	0.938682056879284	-1.68670489066477	8	0.130143657733807	0.337344627860796	NA	0	0
sp|O15392|BIRC5_HUMAN	10vs3	-1.45226855805943	0.938682056879284	-1.54713573932329	8	0.160417840985434	0.333238420738646	NA	0	0
sp|O15392|BIRC5_HUMAN	5vs3	0.131011058058122	0.869050715554682	0.150751913223503	8	0.883903259868546	0.998530012388624	NA	0	0
sp|O15394|NCAM2_HUMAN	10vs5	-0.319779940842308	0.628585720433648	-0.508729247972255	4	0.637718249602159	0.78964307738381	NA	0.642857142857143	0.214285714285714
sp|O15394|NCAM2_HUMAN	10vs3	-0.59742754746465	0.628585720433648	-0.950431306413542	4	0.395712784656499	0.577086620109569	NA	0.714285714285714	0.285714285714286
sp|O15394|NCAM2_HUMAN	5vs3	-0.277647606622342	0.444477225475664	-0.624661041575782	4	0.566057386947976	0.967675881440694	NA	0.5625	0.3125
sp|O15397|IPO8_HUMAN	10vs5	-0.205533647357004	0.101512320658445	-2.0247162711269	8	0.0774897511830144	0.26617149083791	NA	0.12987012987013	0.12987012987013
sp|O15397|IPO8_HUMAN	10vs3	-0.251984531948394	0.101512320658445	-2.48230490953151	8	0.0379749733138657	0.148084226080385	NA	0.0909090909090909	0.0909090909090909
sp|O15397|IPO8_HUMAN	5vs3	-0.0464508845913905	0.0939821468401445	-0.494252218672973	8	0.634412613082007	0.976366452009497	NA	0.125	0.125
sp|O15400|STX7_HUMAN	10vs5	-0.0981276019994138	0.0804046256300947	-1.22042234797354	8	0.257054749656451	0.473872034731	NA	0	0
sp|O15400|STX7_HUMAN	10vs3	-0.188842942451049	0.0804046256300947	-2.3486576919073	8	0.0467791746351187	0.166081919626619	NA	0	0
sp|O15400|STX7_HUMAN	5vs3	-0.0907153404516352	0.0744402185230289	-1.21863345180229	8	0.257697085241658	0.857203957146528	NA	0	0
sp|O15427|MOT4_HUMAN	10vs5	0.0071494134984197	0.259126927191138	0.027590391997919	8	0.978664690010511	0.98754818190168	NA	0.142857142857143	0.142857142857143
sp|O15427|MOT4_HUMAN	10vs3	-0.0926672140338416	0.259126927191138	-0.357613216960228	8	0.729883944355669	0.840719021961186	NA	0.0714285714285714	0.0714285714285714
sp|O15427|MOT4_HUMAN	5vs3	-0.0998166275322613	0.239904917585854	-0.416067450958108	8	0.68829812343028	0.982214900211493	NA	0.0625	0.0625
sp|O15431|COPT1_HUMAN	10vs5	-0.683016947055906	0.352449988434262	-1.93791167390916	8	0.0886316300446821	0.282734899842536	NA	0	0
sp|O15431|COPT1_HUMAN	10vs3	-0.694716101507212	0.352449988434262	-1.97110547398071	8	0.0841995461816953	0.232443986165877	NA	0	0
sp|O15431|COPT1_HUMAN	5vs3	-0.0116991544513053	0.326305283457043	-0.0358534018430795	8	0.972277730815887	0.998721003428363	NA	0	0
sp|O15439|MRP4_HUMAN	10vs5	-0.268267042732185	0.404974913889947	-0.662428791342586	8	0.526316023958985	0.709456297448429	NA	0.261904761904762	0.261904761904762
sp|O15439|MRP4_HUMAN	10vs3	-0.807585817692769	0.404974913889947	-1.99416257648056	8	0.0812475719238455	0.226794851018324	NA	0.166666666666667	0.166666666666667
sp|O15439|MRP4_HUMAN	5vs3	-0.539318774960583	0.374933915182971	-1.4384368901314	8	0.188257165679933	0.818056099137133	NA	0.166666666666667	0.166666666666667
sp|O15440|MRP5_HUMAN	10vs5	-0.043333770594057	0.362309411795593	-0.119604319355924	6	0.908700858040386	0.950282333789469	NA	0.5	0.357142857142857
sp|O15440|MRP5_HUMAN	10vs3	-0.743301726650353	0.362309411795593	-2.05156615437224	6	0.0860552451766521	0.234130275730988	NA	0.285714285714286	0.142857142857143
sp|O15440|MRP5_HUMAN	5vs3	-0.699967956056296	0.362309411795593	-1.93196183501632	6	0.101567558664277	0.700554351894465	NA	0.4375	0.1875
sp|O15446|RPA34_HUMAN	10vs5	-0.102521043706821	0.136861742058536	-0.749084749067219	8	0.47525274241744	0.672373577153251	NA	0.126984126984127	0.126984126984127
sp|O15446|RPA34_HUMAN	10vs3	-0.202817547453071	0.136861742058536	-1.48191557700855	8	0.176643376274507	0.352113585907445	NA	0.111111111111111	0.111111111111111
sp|O15446|RPA34_HUMAN	5vs3	-0.10029650374625	0.126709351687679	-0.791547761947886	8	0.451453074363442	0.937872810810395	NA	0.0694444444444444	0.0694444444444444
sp|O15460|P4HA2_HUMAN	10vs5	-0.0504495313705315	0.0650990538693045	-0.774965661894505	8	0.460649942899173	0.660109065462285	NA	0.119047619047619	0.119047619047619
sp|O15460|P4HA2_HUMAN	10vs3	-0.141072030328572	0.0650990538693045	-2.16703656879244	8	0.0621046822257525	0.195566726420288	NA	0.107142857142857	0.107142857142857
sp|O15460|P4HA2_HUMAN	5vs3	-0.09062249895804	0.0602700125483781	-1.50360843023383	8	0.171090573422997	0.801972588246664	NA	0.0729166666666666	0.0729166666666667
sp|O15484|CAN5_HUMAN	10vs5	-0.335992599290293	0.402941392259534	-0.833849799858439	8	0.4285588887804	0.633938823988265	NA	0.523809523809524	0.523809523809524
sp|O15484|CAN5_HUMAN	10vs3	-0.793107903643879	0.402941392259534	-1.9682959330548	8	0.0845662501336806	0.232755513970187	NA	0.428571428571429	0.428571428571429
sp|O15484|CAN5_HUMAN	5vs3	-0.457115304353586	0.373051239984213	-1.22534187092618	8	0.255295152514869	0.855622078623876	NA	0.416666666666667	0.416666666666667
sp|O15498|YKT6_HUMAN	10vs5	-0.0822436994047631	0.0435705328196604	-1.88759911991832	8	0.0957791715905816	0.293171373366749	NA	0.116883116883117	0.116883116883117
sp|O15498|YKT6_HUMAN	10vs3	-0.0855341951765323	0.0435705328196604	-1.96312024758936	8	0.0852458219314001	0.232763104513048	NA	0.103896103896104	0.103896103896104
sp|O15498|YKT6_HUMAN	5vs3	-0.00329049577176922	0.0403384750422412	-0.0815721409479043	8	0.936990868035426	0.998599337436466	NA	0.147727272727273	0.147727272727273
sp|O15504|NUP42_HUMAN	10vs5	-0.129037793015686	0.160084509521554	-0.806060457700385	8	0.443506571461378	0.647048660730192	NA	0.19047619047619	0.19047619047619
sp|O15504|NUP42_HUMAN	10vs3	0.0284447227270444	0.160084509521554	0.177685666227528	8	0.863386495894638	0.922900021478748	NA	0.285714285714286	0.285714285714286
sp|O15504|NUP42_HUMAN	5vs3	0.15748251574273	0.148209456577285	1.0625672570401	8	0.318998282293981	0.894859481192551	NA	0.333333333333333	0.333333333333333
sp|O15511|ARPC5_HUMAN	10vs5	-0.263945834156135	0.191870445476086	-1.37564612153377	8	0.206214351359413	0.420159593425163	NA	0.0357142857142857	0.0357142857142857
sp|O15511|ARPC5_HUMAN	10vs3	-0.178634755943736	0.191870445476086	-0.931017570217714	8	0.37908313719597	0.562527778946478	NA	0.0357142857142857	0.0357142857142857
sp|O15511|ARPC5_HUMAN	5vs3	0.0853110782123991	0.177637514974073	0.48025372469802	8	0.643903948285893	0.979095939551065	NA	0.0625	0.0625
sp|O15514|RPB4_HUMAN	10vs5	0.0644112129859805	0.0614008804703046	1.04902751381769	8	0.324820348272832	0.540777602740587	NA	0	0
sp|O15514|RPB4_HUMAN	10vs3	0.033582007725668	0.0614008804703046	0.546930393643286	8	0.599346383393171	0.747654034385869	NA	0	0
sp|O15514|RPB4_HUMAN	5vs3	-0.0308292052603125	0.0568461692831399	-0.542326873544603	8	0.602368716461128	0.96799203447641	NA	0	0
sp|O15525|MAFG_HUMAN	10vs5	0.0693957396509744	0.0784725841518343	0.884331010645739	8	0.402312346694731	0.611258166845981	NA	0.0476190476190477	0.0476190476190476
sp|O15525|MAFG_HUMAN	10vs3	-0.167938543759922	0.0784725841518343	-2.14009192605385	8	0.0647671304610311	0.199943982294471	NA	0.0476190476190477	0.0476190476190476
sp|O15525|MAFG_HUMAN	5vs3	-0.237334283410896	0.0726514956888612	-3.26675013584454	8	0.0114115157183954	0.228903564422928	NA	0	0
sp|O15530|PDPK1_HUMAN;sp|Q6A1A2|PDPK2_HUMAN	10vs5	-0.151148898274989	0.286394960759927	-0.527763819146564	8	0.611983537502331	0.770572029286872	NA	0.535714285714286	0.535714285714286
sp|O15530|PDPK1_HUMAN;sp|Q6A1A2|PDPK2_HUMAN	10vs3	-0.527883997061425	0.286394960759927	-1.84320281216096	8	0.102540455465396	0.258444247203974	NA	0.464285714285714	0.464285714285714
sp|O15530|PDPK1_HUMAN;sp|Q6A1A2|PDPK2_HUMAN	5vs3	-0.376735098786436	0.265150211145111	-1.42083650305018	8	0.193146878026544	0.818056099137133	NA	0.5	0.5
sp|O15533|TPSN_HUMAN	10vs5	-0.0460716751092533	0.11839582274246	-0.389132606557164	8	0.707331056954306	0.834623345910862	NA	0	0
sp|O15533|TPSN_HUMAN	10vs3	0.0107374235647947	0.11839582274246	0.0906908986827284	8	0.929967820505559	0.959532137207522	NA	0	0
sp|O15533|TPSN_HUMAN	5vs3	0.0568090986740479	0.109613232424077	0.518268619743481	8	0.618295993903679	0.972065772717916	NA	0	0
sp|O15541|R113A_HUMAN	10vs5	-0.42336312714076	0.327978317778953	-1.29082657051157	8	0.232815149696958	0.446678108507591	NA	0.0952380952380952	0.0952380952380952
sp|O15541|R113A_HUMAN	10vs3	-0.329942371523007	0.327978317778953	-1.00598836458872	8	0.343875671198376	0.529898293549268	NA	0.0952380952380952	0.0952380952380952
sp|O15541|R113A_HUMAN	5vs3	0.0934207556177524	0.303648918889344	0.307660425597619	8	0.766198051958132	0.985498126027001	NA	0	0
sp|O43143|DHX15_HUMAN	10vs5	-0.144860598542375	0.0437846586120783	-3.30847842907274	8	0.0107224911217416	0.101905333368158	NA	0.064935064935065	0.0649350649350649
sp|O43143|DHX15_HUMAN	10vs3	-0.152970869894513	0.0437846586120783	-3.49370932065038	8	0.00815393709055701	0.0624312406672606	NA	0.0487012987012987	0.0487012987012987
sp|O43143|DHX15_HUMAN	5vs3	-0.00811027135213749	0.0405367170047414	-0.200072229608255	8	0.84641636940859	0.996687320047885	NA	0.0539772727272727	0.0539772727272727
sp|O43148|MCES_HUMAN	10vs5	-0.118498946317951	0.0725799692530787	-1.63266735350573	8	0.141182343137513	0.349714669682624	NA	0	0
sp|O43148|MCES_HUMAN	10vs3	-0.194671613520872	0.0725799692530787	-2.68216720844938	8	0.0278323711775408	0.124770759681383	NA	0	0
sp|O43148|MCES_HUMAN	5vs3	-0.0761726672029211	0.067195994375374	-1.13358940381775	8	0.28979246978404	0.880582242031006	NA	0	0
sp|O43149|ZZEF1_HUMAN	10vs5	-0.110959379979548	0.240360469990953	-0.461637389807582	8	0.656634543876804	0.802152455615071	NA	0.4	0.4
sp|O43149|ZZEF1_HUMAN	10vs3	-0.297752804524945	0.240360469990954	-1.23877609548755	8	0.250540994784898	0.43750071090761	NA	0.342857142857143	0.342857142857143
sp|O43149|ZZEF1_HUMAN	5vs3	-0.186793424545398	0.222530554308402	-0.83940573970136	8	0.425612832997468	0.930657132190772	NA	0.3	0.3
sp|O43150|ASAP2_HUMAN	10vs5	-0.244680777350885	0.0849111253802949	-2.8816103455822	8	0.0204608972691063	0.144015414773048	NA	0.0714285714285714	0.0714285714285714
sp|O43150|ASAP2_HUMAN	10vs3	-0.0483545081009207	0.0849111253802949	-0.569471996565272	8	0.584666967126237	0.736861203414253	NA	0.1	0.1
sp|O43150|ASAP2_HUMAN	5vs3	0.196326269249965	0.0786124265713843	2.49739484980393	8	0.0370923060116124	0.459470012850916	NA	0.075	0.075
sp|O43156|TTI1_HUMAN	10vs5	-0.20732254880573	0.358009678564176	-0.579097608861337	8	0.578460005549432	0.74341278598815	NA	0.214285714285714	0.214285714285714
sp|O43156|TTI1_HUMAN	10vs3	-0.144955977874307	0.358009678564176	-0.40489401978087	8	0.696165928021999	0.815584903696113	NA	0.285714285714286	0.285714285714286
sp|O43156|TTI1_HUMAN	5vs3	0.0623665709314238	0.331452556327825	0.18816138159375	8	0.855435391247831	0.997101050106862	NA	0.25	0.25
sp|O43157|PLXB1_HUMAN	10vs5	-0.326811728899737	1.0207937799894	-0.320154506528372	7	0.758195794074757	0.86676262716212	NA	0	0
sp|O43157|PLXB1_HUMAN	10vs3	0.137148667303105	1.09127445350578	0.125677520318108	7	0.903520611132704	0.94594971205515	NA	0.142857142857143	0
sp|O43157|PLXB1_HUMAN	5vs3	0.463960396202842	1.0207937799894	0.454509427171138	7	0.663221163430582	0.979466948027942	NA	0.125	0
sp|O43159|RRP8_HUMAN	10vs5	-0.0731011746592807	0.0549292095223682	-1.33082517106882	8	0.219925861740307	0.433180147003659	NA	0	0
sp|O43159|RRP8_HUMAN	10vs3	-0.0133066357967624	0.0549292095223682	-0.242250633360083	8	0.814680736616807	0.89136085964861	NA	0	0
sp|O43159|RRP8_HUMAN	5vs3	0.0597945388625183	0.0508545662404263	1.17579488496326	8	0.273479494181009	0.870008119478257	NA	0	0
sp|O43164|PJA2_HUMAN	10vs5	-0.0773730763262983	0.504832956912552	-0.153264709181221	8	0.88198492864019	0.936979674924649	NA	0.238095238095238	0.238095238095238
sp|O43164|PJA2_HUMAN	10vs3	-0.245557704690613	0.504832956912552	-0.486413775741564	8	0.639718566010272	0.777391597363377	NA	0.238095238095238	0.238095238095238
sp|O43164|PJA2_HUMAN	5vs3	-0.168184628364314	0.467384498537251	-0.359842119049033	8	0.728279563523389	0.982214900211493	NA	0.25	0.25
sp|O43166|SI1L1_HUMAN	10vs5	-0.20446624345339	0.125995017800161	-1.62281213196614	8	0.143286067181939	0.351249540565949	NA	0.133333333333333	0.133333333333333
sp|O43166|SI1L1_HUMAN	10vs3	-0.186467846360414	0.125995017800161	-1.47996206212033	8	0.177151221342146	0.352715583209729	NA	0.171428571428571	0.171428571428571
sp|O43166|SI1L1_HUMAN	5vs3	0.0179983970929767	0.116648719950589	0.154295710236688	8	0.881198075635347	0.998530012388624	NA	0.116666666666667	0.116666666666667
sp|O43169|CYB5B_HUMAN	10vs5	-0.0210845993132015	0.0631386738334983	-0.333941117749848	8	0.747009264081212	0.860679486583519	NA	0.142857142857143	0.142857142857143
sp|O43169|CYB5B_HUMAN	10vs3	-0.111652134328573	0.0631386738334983	-1.76836362801995	8	0.114972518681628	0.275685983827964	NA	0.119047619047619	0.119047619047619
sp|O43169|CYB5B_HUMAN	5vs3	-0.0905675350153716	0.058455053308036	-1.54935339016997	8	0.159890485350476	0.788788633422761	NA	0.145833333333333	0.145833333333333
sp|O43172|PRP4_HUMAN	10vs5	-0.0977934163392529	0.0289104390270628	-3.38263338884994	8	0.00960412500542285	0.0954816601148881	NA	0.0625	0.0625
sp|O43172|PRP4_HUMAN	10vs3	-0.145167561854022	0.0289104390270628	-5.02128527754738	8	0.00102523325625414	0.0152228460215064	NA	0.0357142857142857	0.0357142857142857
sp|O43172|PRP4_HUMAN	5vs3	-0.0473741455147687	0.0267658655445035	-1.76994633093407	8	0.114695508859918	0.728781998438065	NA	0.0390625	0.0390625
sp|O43173|SIA8C_HUMAN	10vs5	-Inf	NA	NA	NA	NA	0	oneConditionMissing	0.714285714285714	0
sp|O43173|SIA8C_HUMAN	10vs3	-Inf	NA	NA	NA	NA	0	oneConditionMissing	0.857142857142857	0
sp|O43173|SIA8C_HUMAN	5vs3	-1.5375487002349	0.0935546969193134	-16.4347568947924	1	0.0386884857087821	0.468978381952585	NA	0.625	0
sp|O43175|SERA_HUMAN	10vs5	-0.0246799855531562	0.0375541262492808	-0.657184390054311	8	0.529511539492529	0.71162100297663	NA	0.0642857142857143	0.0642857142857143
sp|O43175|SERA_HUMAN	10vs3	-0.0203470142215466	0.0375541262492808	-0.541805022608834	8	0.602711843622095	0.750031802012353	NA	0.05	0.05
sp|O43175|SERA_HUMAN	5vs3	0.0043329713316096	0.0347683649109802	0.124623960393409	8	0.903895855048665	0.998530012388624	NA	0.05	0.05
sp|O43181|NDUS4_HUMAN	10vs5	0.0848237088879462	0.102577213748472	0.826925452429827	8	0.432250367709412	0.636959419137167	NA	0	0
sp|O43181|NDUS4_HUMAN	10vs3	-0.0237366100076924	0.102577213748472	-0.23140236647387	8	0.822811055135241	0.897178398902481	NA	0	0
sp|O43181|NDUS4_HUMAN	5vs3	-0.108560318895639	0.0949680462670006	-1.1431246947044	8	0.286039799575516	0.878904825127407	NA	0	0
sp|O43184|ADA12_HUMAN	10vs5	-Inf	NA	NA	NA	NA	0	oneConditionMissing	0.571428571428571	0
sp|O43184|ADA12_HUMAN	10vs3	-Inf	NA	NA	NA	NA	0	oneConditionMissing	0.857142857142857	0
sp|O43184|ADA12_HUMAN	5vs3	-2.12529460961106	2.49902275052182	-0.850450284683193	2	0.484648049760886	0.945498518753853	NA	0.5	0
sp|O43189|PHF1_HUMAN	10vs5	-0.904337005624481	1.04785618880574	-0.86303541963632	8	0.413241532516173	0.621811551286129	NA	0	0
sp|O43189|PHF1_HUMAN	10vs3	-1.02590634629537	1.04785618880574	-0.979052619295603	8	0.356229092874302	0.541766617506325	NA	0	0
sp|O43189|PHF1_HUMAN	5vs3	-0.121569340670891	0.970126321267419	-0.125312897924537	8	0.903367687749798	0.998530012388624	NA	0	0
sp|O43236|SEPT4_HUMAN	10vs5	0.0828854789696027	0.116888213108922	0.709100402556124	8	0.498403047863601	0.690741058212172	NA	0	0
sp|O43236|SEPT4_HUMAN	10vs3	0.157921258244239	0.116888213108922	1.35104519133234	8	0.213645904505793	0.394733679987404	NA	0	0
sp|O43236|SEPT4_HUMAN	5vs3	0.0750357792746366	0.108217457122738	0.693379619792145	8	0.507699043698357	0.949518884824863	NA	0	0
sp|O43237|DC1L2_HUMAN	10vs5	-0.155301776181117	0.0910044563100015	-1.70652935557453	8	0.126298108137806	0.330946149788244	NA	0.0535714285714286	0.0535714285714286
sp|O43237|DC1L2_HUMAN	10vs3	-0.128404953151232	0.0910044563100015	-1.41097434518842	8	0.195935221859801	0.375146137390144	NA	0.0535714285714286	0.0535714285714286
sp|O43237|DC1L2_HUMAN	5vs3	0.0268968230298849	0.0842537548206724	0.319235897404605	8	0.757724136478867	0.98529796383898	NA	0.046875	0.046875
sp|O43242|PSMD3_HUMAN	10vs5	-0.108103070999755	0.0448114641622988	-2.41239765360546	8	0.0423494636029167	0.199613065499407	NA	0.0476190476190477	0.0476190476190476
sp|O43242|PSMD3_HUMAN	10vs3	-0.169423423695317	0.0448114641622988	-3.78080535556028	8	0.00538195932613661	0.0486165907108523	NA	0.0634920634920635	0.0634920634920635
sp|O43242|PSMD3_HUMAN	5vs3	-0.0613203526955619	0.0414873542216935	-1.47804924767889	8	0.177649743817589	0.804668357691797	NA	0.0416666666666666	0.0416666666666667
sp|O43251|RFOX2_HUMAN	10vs5	0.127784287513731	0.528762573521155	0.241666664610518	8	0.815117798564102	0.90435797490773	NA	0.0476190476190477	0.0476190476190476
sp|O43251|RFOX2_HUMAN	10vs3	0.0660180524521607	0.528762573521155	0.124853867800308	8	0.90371959308293	0.946023007744155	NA	0	0
sp|O43251|RFOX2_HUMAN	5vs3	-0.0617662350615707	0.489539018573346	-0.126172241063797	8	0.90270895242567	0.998530012388624	NA	0.0416666666666666	0.0416666666666667
sp|O43252|PAPS1_HUMAN	10vs5	-0.270851409044077	0.109880476610725	-2.4649639080437	8	0.039015602288242	0.191990257537781	NA	0.0612244897959183	0.0612244897959184
sp|O43252|PAPS1_HUMAN	10vs3	-0.223036000913306	0.109880476610725	-2.02980554683485	8	0.0768804237875234	0.219855449305802	NA	0.0544217687074829	0.054421768707483
sp|O43252|PAPS1_HUMAN	5vs3	0.0478154081307708	0.101729553818797	0.470024750289783	8	0.65088381524439	0.979466948027942	NA	0.0535714285714286	0.0535714285714286
sp|O43264|ZW10_HUMAN	10vs5	-0.204008692475907	0.0778151501023294	-2.62170916855688	8	0.0305692141358338	0.174270648107702	NA	0.0238095238095238	0.0238095238095238
sp|O43264|ZW10_HUMAN	10vs3	-0.147303219521185	0.0778151501023294	-1.89298895301849	8	0.0949878704452325	0.247549728571109	NA	0.0238095238095238	0.0238095238095238
sp|O43264|ZW10_HUMAN	5vs3	0.0567054729547216	0.0720428300315547	0.787107793098697	8	0.453903358393256	0.937888489485419	NA	0.0208333333333334	0.0208333333333333
sp|O43281|EFS_HUMAN	10vs5	-0.238617167007273	0.220913931399758	-1.08013634765062	8	0.311565771599836	0.529328648361003	NA	0.0476190476190477	0.0476190476190476
sp|O43281|EFS_HUMAN	10vs3	-0.279959065233353	0.220913931399758	-1.2672766423533	8	0.240699676619282	0.426354051678927	NA	0.0952380952380952	0.0952380952380952
sp|O43281|EFS_HUMAN	5vs3	-0.0413418982260794	0.204526558009671	-0.202134620698622	8	0.844857107198338	0.996687320047885	NA	0.0416666666666666	0.0416666666666667
sp|O43286|B4GT5_HUMAN	10vs5	Inf	NA	NA	NA	NA	0	oneConditionMissing	0.857142857142857	0
sp|O43286|B4GT5_HUMAN	10vs3	-0.0525615684959374	0.558479060103299	-0.0941155582202408	1	0.940260146697335	0.964757348625145	NA	0.571428571428571	0
sp|O43286|B4GT5_HUMAN	5vs3	-Inf	NA	NA	NA	NA	0	oneConditionMissing	0.75	0
sp|O43290|SNUT1_HUMAN	10vs5	-0.115518301712944	0.0919451941010376	-1.25638216159512	8	0.24442257736479	0.460772983074375	NA	0.142857142857143	0.142857142857143
sp|O43290|SNUT1_HUMAN	10vs3	-0.220378343482951	0.0919451941010376	-2.39684461637853	8	0.0433898620403808	0.160454088334753	NA	0.111607142857143	0.111607142857143
sp|O43290|SNUT1_HUMAN	5vs3	-0.104860041770007	0.0851247087762292	-1.2318402409535	8	0.252986191659209	0.85312559131782	NA	0.12890625	0.12890625
sp|O43292|GPAA1_HUMAN	10vs5	0.103761892577344	0.163805600834808	0.633445328172779	8	0.544122900711159	0.723230022195249	NA	0.238095238095238	0.238095238095238
sp|O43292|GPAA1_HUMAN	10vs3	0.0250143570105939	0.163805600834808	0.152707580712213	8	0.882410183413082	0.933171668877588	NA	0.19047619047619	0.19047619047619
sp|O43292|GPAA1_HUMAN	5vs3	-0.07874753556675	0.151654517708184	-0.519256114204768	8	0.617637916216097	0.971686933401334	NA	0.291666666666667	0.291666666666667
sp|O43293|DAPK3_HUMAN	10vs5	-0.0785704297318943	0.172405334022264	-0.455730851817775	8	0.660699007171236	0.804038582785761	NA	0.380952380952381	0.380952380952381
sp|O43293|DAPK3_HUMAN	10vs3	-0.227218656310292	0.172405334022264	-1.31793286790622	8	0.224012092629896	0.406715024613933	NA	0.380952380952381	0.380952380952381
sp|O43293|DAPK3_HUMAN	5vs3	-0.148648226578398	0.159616323545812	-0.931284615985615	8	0.378953153409039	0.916914601375768	NA	0.333333333333333	0.333333333333333
sp|O43294|TGFI1_HUMAN	10vs5	0.79752540049818	0.610671674371898	1.30598066680998	8	0.227858121798068	0.441106870615415	NA	0.380952380952381	0.380952380952381
sp|O43294|TGFI1_HUMAN	10vs3	-0.149918881337982	0.610671674371898	-0.245498338353715	8	0.8122513084757	0.889764538182386	NA	0.238095238095238	0.238095238095238
sp|O43294|TGFI1_HUMAN	5vs3	-0.947444281836162	0.565372110495262	-1.67578885524829	8	0.132307190638457	0.76234636547985	NA	0.291666666666667	0.291666666666667
sp|O43298|ZBT43_HUMAN	10vs5	-0.0903203046000776	2.95268861516747	-0.0305891735877997	7	0.97645105635139	0.986263959313071	NA	0.142857142857143	0
sp|O43298|ZBT43_HUMAN	10vs3	1.42684253442925	2.95268861516747	0.483235017434551	7	0.643676863289391	0.779942481682288	NA	0.142857142857143	0
sp|O43298|ZBT43_HUMAN	5vs3	1.51716283902933	2.41086015882846	0.629303542751555	7	0.549129194647213	0.963183412582108	NA	0	0
sp|O43301|HS12A_HUMAN	10vs5	-0.177919214429699	0.111855291365549	-1.59061956084178	8	0.150359355312008	0.359695660229605	NA	0.0952380952380952	0.0952380952380952
sp|O43301|HS12A_HUMAN	10vs3	-0.0873821478582086	0.111855291365549	-0.781207100633617	8	0.457173632138663	0.630161790884304	NA	0.166666666666667	0.166666666666667
sp|O43301|HS12A_HUMAN	5vs3	0.0905370665714899	0.10355787701214	0.87426537877825	8	0.407452139197668	0.925016278761303	NA	0.145833333333333	0.145833333333333
sp|O43306|ADCY6_HUMAN	10vs5	Inf	NA	NA	NA	NA	0	oneConditionMissing	0.857142857142857	0
sp|O43306|ADCY6_HUMAN	10vs3	-0.415391417627286	0.864221332625599	-0.48065397363576	1	0.714761649916767	0.829697626003568	NA	0.571428571428571	0
sp|O43306|ADCY6_HUMAN	5vs3	-Inf	NA	NA	NA	NA	0	oneConditionMissing	0.75	0
sp|O43310|CTIF_HUMAN	10vs5	-0.605279622156401	0.545808603660342	-1.10895947425018	8	0.299669039660097	0.517091190965694	NA	0.357142857142857	0.357142857142857
sp|O43310|CTIF_HUMAN	10vs3	-0.831971347650338	0.545808603660342	-1.52429137626434	8	0.165942167174538	0.339901088027154	NA	0.357142857142857	0.357142857142857
sp|O43310|CTIF_HUMAN	5vs3	-0.226691725493938	0.505320575897535	-0.448609726788376	8	0.665615227795561	0.979466948027942	NA	0.25	0.25
sp|O43314|VIP2_HUMAN	10vs5	0.0085375927443618	0.135077403501986	0.0632051884550495	8	0.951153816158267	0.972358304187433	NA	0.125	0.125
sp|O43314|VIP2_HUMAN	10vs3	0.0460505336778746	0.135077403501986	0.340919594869156	8	0.741944674828847	0.846897633032928	NA	0.0892857142857143	0.0892857142857143
sp|O43314|VIP2_HUMAN	5vs3	0.0375129409335129	0.125057375187226	0.299965842697013	8	0.771849602033872	0.985498126027001	NA	0.09375	0.09375
sp|O43318|M3K7_HUMAN	10vs5	0.0470264494605469	0.260686487077159	0.180394657152397	8	0.861328733180598	0.928261211206223	NA	0	0
sp|O43318|M3K7_HUMAN	10vs3	0.0346379484886993	0.260686487077159	0.132872052084721	8	0.897575957858432	0.941607501557723	NA	0	0
sp|O43318|M3K7_HUMAN	5vs3	-0.0123885009718476	0.241348789475131	-0.0513302801260751	8	0.960320863358478	0.998599337436466	NA	0	0
sp|O43324|MCA3_HUMAN	10vs5	-0.101844987900666	0.0947139285669792	-1.07529050311374	8	0.313602040925666	0.531212622297731	NA	0.0476190476190477	0.0476190476190476
sp|O43324|MCA3_HUMAN	10vs3	-0.0631688697565509	0.0947139285669792	-0.666943824549306	8	0.523574391704068	0.686033969837324	NA	0.0476190476190477	0.0476190476190476
sp|O43324|MCA3_HUMAN	5vs3	0.0386761181441146	0.087688058795731	0.441064823138695	8	0.670842845538585	0.979466948027942	NA	0.0416666666666666	0.0416666666666667
sp|O43325|LYRM1_HUMAN	10vs5	-1.75798248056121	0.898508191442792	-1.95655698779809	8	0.0861151561821729	0.278337841809957	NA	0	0
sp|O43325|LYRM1_HUMAN	10vs3	-1.42103971802707	0.898508191442792	-1.58155454959761	8	0.152407741151638	0.324266121869572	NA	0	0
sp|O43325|LYRM1_HUMAN	5vs3	0.336942762534147	0.83185694344802	0.405048927208001	8	0.696056578644665	0.982214900211493	NA	0	0
sp|O43347|MSI1H_HUMAN	10vs5	-0.827369874331021	0.246892534135829	-3.35113363077978	8	0.0100633447387013	0.0987095726575554	NA	0.214285714285714	0.214285714285714
sp|O43347|MSI1H_HUMAN	10vs3	-0.730939443070441	0.246892534135829	-2.96055709269974	8	0.0181307746615322	0.100142494083087	NA	0.142857142857143	0.142857142857143
sp|O43347|MSI1H_HUMAN	5vs3	0.0964304312605807	0.228578070586731	0.42187087769643	8	0.684227422976569	0.982214900211493	NA	0.145833333333333	0.145833333333333
sp|O43353|RIPK2_HUMAN	10vs5	0.13169215416477	0.300754725905606	0.437872268734035	8	0.673060639717747	0.812077933499278	NA	0.178571428571429	0.178571428571429
sp|O43353|RIPK2_HUMAN	10vs3	0.217169364101583	0.300754725905606	0.722081302123058	8	0.490809350089292	0.658753263111612	NA	0.214285714285714	0.214285714285714
sp|O43353|RIPK2_HUMAN	5vs3	0.0854772099368129	0.278444770344994	0.3069808415899	8	0.766696602362784	0.985498126027001	NA	0.28125	0.28125
sp|O43374|RASL2_HUMAN	10vs5	0.181986412250156	2.27957402073727	0.0798335174004556	8	0.938330600742275	0.966500956400366	NA	0	0
sp|O43374|RASL2_HUMAN	10vs3	-0.199526252973122	2.27957402073727	-0.0875278675568473	8	0.932403204845454	0.96096353906722	NA	0	0
sp|O43374|RASL2_HUMAN	5vs3	-0.381512665223278	2.1104754473179	-0.18077095647245	8	0.861042983116223	0.997426949680527	NA	0	0
sp|O43390|HNRPR_HUMAN	10vs5	-0.079443482210125	0.0671132620352652	-1.18372255797045	8	0.270500440777499	0.486794636738903	NA	0.10952380952381	0.10952380952381
sp|O43390|HNRPR_HUMAN	10vs3	-0.203209380099041	0.0671132620352653	-3.02785729580932	8	0.016362664337195	0.0941035595079478	NA	0.114285714285714	0.114285714285714
sp|O43390|HNRPR_HUMAN	5vs3	-0.123765897888916	0.0621348069535507	-1.99189317481002	8	0.0815336227733465	0.656743303020059	NA	0.0958333333333333	0.0958333333333333
sp|O43395|PRPF3_HUMAN	10vs5	-0.170225708574546	0.0391518457691643	-4.34783354987097	8	0.00245240963378413	0.0413639758231589	NA	0.151785714285714	0.151785714285714
sp|O43395|PRPF3_HUMAN	10vs3	-0.232750032072394	0.0391518457691643	-5.94480355906251	8	0.000343976005356517	0.00655341298516896	NA	0.116071428571429	0.116071428571429
sp|O43395|PRPF3_HUMAN	5vs3	-0.0625243234978479	0.0362475657562872	-1.72492475545073	8	0.122824467806655	0.741380175653299	NA	0.125	0.125
sp|O43396|TXNL1_HUMAN	10vs5	-0.0928645573462188	0.0483229115114295	-1.92175004447433	8	0.0908699381258031	0.286447005641787	NA	0.0879120879120879	0.0879120879120879
sp|O43396|TXNL1_HUMAN	10vs3	-0.147926529189268	0.0483229115114295	-3.06120894959485	8	0.0155540268224548	0.0911223125803242	NA	0.0769230769230769	0.0769230769230769
sp|O43396|TXNL1_HUMAN	5vs3	-0.055061971843049	0.0447383227568118	-1.23075628342963	8	0.253370124926048	0.853616016119901	NA	0.0865384615384616	0.0865384615384615
sp|O43399|TPD54_HUMAN	10vs5	-0.172468547094493	0.0768753985643299	-2.24348166403547	8	0.0551251616886663	0.224322413372016	NA	0.0119047619047619	0.0119047619047619
sp|O43399|TPD54_HUMAN	10vs3	-0.197733854491212	0.0768753985643299	-2.57213436527093	8	0.0330177650554817	0.138005212387791	NA	0.0238095238095238	0.0238095238095238
sp|O43399|TPD54_HUMAN	5vs3	-0.0252653073967198	0.0711727891688826	-0.354985489423056	8	0.7317772218287	0.982214900211493	NA	0.03125	0.03125
sp|O43402|EMC8_HUMAN	10vs5	-0.428044724352617	0.183425632034003	-2.33361455324449	8	0.0478906972655595	0.211035462965411	NA	0	0
sp|O43402|EMC8_HUMAN	10vs3	-0.562908796938724	0.183425632034003	-3.06886660657314	8	0.015374322825862	0.0905168615287009	NA	0	0
sp|O43402|EMC8_HUMAN	5vs3	-0.134864072586107	0.169819136950564	-0.794162984265829	8	0.450014008623859	0.937872810810395	NA	0	0
sp|O43414|ERI3_HUMAN	10vs5	-0.14680597813818	0.0957050612774448	-1.53394163462887	8	0.163587944910107	0.374608224658381	NA	0	0
sp|O43414|ERI3_HUMAN	10vs3	-0.240870067627098	0.0957050612774448	-2.51679550080247	8	0.0359879535645242	0.14431426725758	NA	0	0
sp|O43414|ERI3_HUMAN	5vs3	-0.094064089488918	0.0886056693806221	-1.06160350851646	8	0.319409977652108	0.894859481192551	NA	0	0
sp|O43426|SYNJ1_HUMAN	10vs5	-0.615114082571044	0.315654795157728	-1.94869234368412	8	0.0871681136904168	0.28039670962395	NA	0.476190476190476	0.476190476190476
sp|O43426|SYNJ1_HUMAN	10vs3	-0.501099602791653	0.315654795157728	-1.58749244579434	8	0.15106313101214	0.322857828081016	NA	0.523809523809524	0.523809523809524
sp|O43426|SYNJ1_HUMAN	5vs3	0.11401447977939	0.292239553946612	0.390140479752509	8	0.706614799625636	0.982214900211493	NA	0.375	0.375
sp|O43427|FIBP_HUMAN	10vs5	-0.408968773111876	0.237664425998276	-1.72078244943079	8	0.123598817618235	0.328279628209022	NA	0.0816326530612245	0.0816326530612245
sp|O43427|FIBP_HUMAN	10vs3	-0.476912175867457	0.237664425998276	-2.00666201457898	8	0.0796893835754942	0.223870464045068	NA	0.122448979591837	0.122448979591837
sp|O43427|FIBP_HUMAN	5vs3	-0.0679434027555807	0.22003450259011	-0.3087852221165	8	0.765373143424995	0.985498126027001	NA	0.107142857142857	0.107142857142857
sp|O43432|IF4G3_HUMAN	10vs5	-0.3135333798918	0.0722497852100941	-4.33957525243959	8	0.00247980386786684	0.0417300939874747	NA	0.166666666666667	0.166666666666667
sp|O43432|IF4G3_HUMAN	10vs3	-0.369030553110213	0.0722497852100941	-5.10770450094923	8	0.000921048483000675	0.0140455106503325	NA	0.134920634920635	0.134920634920635
sp|O43432|IF4G3_HUMAN	5vs3	-0.0554971732184129	0.0668903033517548	-0.829674413742318	8	0.430782221759771	0.932812121161976	NA	0.0972222222222222	0.0972222222222222
sp|O43439|MTG8R_HUMAN	10vs5	0.682802636943403	0.498971761901942	1.36841939580057	8	0.208373860192873	0.422317997404613	NA	0.214285714285714	0.214285714285714
sp|O43439|MTG8R_HUMAN	10vs3	0.621670925795191	0.498971761901943	1.24590402355747	8	0.248048661517053	0.434544287611078	NA	0.0714285714285714	0.0714285714285714
sp|O43439|MTG8R_HUMAN	5vs3	-0.0611317111482118	0.461958086387742	-0.132331726512741	8	0.897989736311511	0.998530012388624	NA	0.25	0.25
sp|O43447|PPIH_HUMAN	10vs5	-0.151379312815303	0.0748810021964843	-2.02159838109659	8	0.077865362929028	0.266246652233362	NA	0.122448979591837	0.122448979591837
sp|O43447|PPIH_HUMAN	10vs3	-0.201450585225541	0.0748810021964843	-2.69027629594145	8	0.027484868596769	0.124187205112329	NA	0.0816326530612245	0.0816326530612245
sp|O43447|PPIH_HUMAN	5vs3	-0.0500712724102384	0.0693263369246177	-0.722254696143596	8	0.490708421592733	0.946926977728647	NA	0.107142857142857	0.107142857142857
sp|O43464|HTRA2_HUMAN	10vs5	-0.0832808132602372	0.0589377618538312	-1.41302979008226	8	0.195351190998879	0.408112667528125	NA	0.171428571428571	0.171428571428571
sp|O43464|HTRA2_HUMAN	10vs3	-0.0243624094513822	0.0589377618538313	-0.413358239014951	8	0.690202165053809	0.810875232065418	NA	0.171428571428571	0.171428571428571
sp|O43464|HTRA2_HUMAN	5vs3	0.058918403808855	0.0545657645598849	1.0797686843404	8	0.311719901021453	0.892464992885545	NA	0.15	0.15
sp|O43482|MS18B_HUMAN	10vs5	-Inf	NA	NA	NA	NA	0	oneConditionMissing	0.428571428571429	0
sp|O43482|MS18B_HUMAN	10vs3	-Inf	NA	NA	NA	NA	0	oneConditionMissing	0.857142857142857	0
sp|O43482|MS18B_HUMAN	5vs3	-1.15233025046416	0.794394298150368	-1.45057719214148	3	0.242787885909537	0.842461541400164	NA	0.375	0
sp|O43488|ARK72_HUMAN	10vs5	-0.0363526363023042	0.0655235528779593	-0.554802581752744	8	0.59419720137199	0.7561204555075	NA	0.0238095238095238	0.0238095238095238
sp|O43488|ARK72_HUMAN	10vs3	-0.0124011592627237	0.0655235528779593	-0.18926261959301	8	0.854600550174462	0.918191743888923	NA	0	0
sp|O43488|ARK72_HUMAN	5vs3	0.0239514770395805	0.0606630222629243	0.394828284943843	8	0.703287449580219	0.982214900211493	NA	0.0208333333333334	0.0208333333333333
sp|O43491|E41L2_HUMAN	10vs5	0.0762300440372736	0.19266917082955	0.395652525565247	8	0.70270311306763	0.831101649420557	NA	0.349206349206349	0.349206349206349
sp|O43491|E41L2_HUMAN	10vs3	0.0908138660530686	0.19266917082955	0.471346119683099	8	0.649980078773111	0.783613211886394	NA	0.333333333333333	0.333333333333333
sp|O43491|E41L2_HUMAN	5vs3	0.014583822015795	0.178376990960509	0.081758426001388	8	0.93684733478188	0.998599337436466	NA	0.375	0.375
sp|O43493|TGON2_HUMAN	10vs5	-0.593697553720225	0.281719052878491	-2.10741001595052	8	0.068147382450209	0.248786064965288	NA	0	0
sp|O43493|TGON2_HUMAN	10vs3	-0.838873048239808	0.281719052878491	-2.97769369756338	8	0.0176624700663135	0.098670386851797	NA	0	0
sp|O43493|TGON2_HUMAN	5vs3	-0.245175494519583	0.260821161643793	-0.940013812431454	8	0.374722299782311	0.91387500097328	NA	0	0
sp|O43502|RA51C_HUMAN	10vs5	-0.125055752714694	0.836912739296348	-0.149425079632361	8	0.88491652756573	0.937415170388719	NA	0.214285714285714	0.214285714285714
sp|O43502|RA51C_HUMAN	10vs3	-0.0884099038717443	0.836912739296348	-0.105638138506622	8	0.918470226910962	0.953031420907046	NA	0.214285714285714	0.214285714285714
sp|O43502|RA51C_HUMAN	5vs3	0.0366458488429497	0.774830635796264	0.0472953019020604	8	0.963437240207417	0.998599337436466	NA	0.125	0.125
sp|O43504|LTOR5_HUMAN	10vs5	0.0278289300267343	0.167689401489551	0.165955211119698	8	0.872309611378947	0.933644875082033	NA	0	0
sp|O43504|LTOR5_HUMAN	10vs3	0.0134149540324806	0.167689401489551	0.0799988187286632	8	0.938203215285676	0.963286755895917	NA	0	0
sp|O43504|LTOR5_HUMAN	5vs3	-0.0144139759942537	0.155250218417856	-0.0928435150761495	8	0.928310854970828	0.998599337436466	NA	0	0
sp|O43505|B4GA1_HUMAN	10vs5	-0.171877569004111	0.159996066628584	-1.07426121545293	8	0.314035902968641	0.531506671298944	NA	0	0
sp|O43505|B4GA1_HUMAN	10vs3	0.089166657538764	0.159996066628584	0.55730531017213	8	0.592565253999607	0.742731739249337	NA	0	0
sp|O43505|B4GA1_HUMAN	5vs3	0.261044226542875	0.148127574369292	1.76229326412971	8	0.116040805418343	0.73199115512575	NA	0	0
sp|O43516|WIPF1_HUMAN	10vs5	0.0277886153810455	0.0574480036714613	0.483717685647798	8	0.641548719726843	0.792043788538608	NA	0	0
sp|O43516|WIPF1_HUMAN	10vs3	-0.0841477824184572	0.0574480036714613	-1.46476425707826	8	0.181146638571543	0.358022055637391	NA	0	0
sp|O43516|WIPF1_HUMAN	5vs3	-0.111936397799503	0.0531865164908462	-2.10460103772293	8	0.0684458587710868	0.611455478084069	NA	0	0
sp|O43524|FOXO3_HUMAN	10vs5	-0.412255717793673	0.414833007784246	-0.993787162684234	8	0.349430474315283	0.563342428049051	NA	0.357142857142857	0.357142857142857
sp|O43524|FOXO3_HUMAN	10vs3	-0.100010564835451	0.414833007784246	-0.241086323794817	8	0.815552213496044	0.892048238293093	NA	0.321428571428571	0.321428571428571
sp|O43524|FOXO3_HUMAN	5vs3	0.312245152958222	0.384060736655758	0.813009826719397	8	0.439735428283147	0.935772006614514	NA	0.34375	0.34375
sp|O43542|XRCC3_HUMAN	10vs5	0.455548509750116	0.167891039329106	2.71335808969015	1	0.22479125881872	0.438320082383622	NA	0.714285714285714	0
sp|O43542|XRCC3_HUMAN	10vs3	-0.139656904602496	0.145397905126778	-0.960515245943359	1	0.512819781619227	0.677998034999464	NA	0.571428571428571	0
sp|O43542|XRCC3_HUMAN	5vs3	-0.595205414352613	0.145397905126778	-4.09363129292427	1	0.152527550862982	0.7876269838772	NA	0.625	0
sp|O43572|AKA10_HUMAN	10vs5	-0.440858454055502	0.372698414704392	-1.18288255775161	8	0.270814831315411	0.486923395758774	NA	0.428571428571429	0.428571428571429
sp|O43572|AKA10_HUMAN	10vs3	-0.0490680166638471	0.372698414704393	-0.1316560917029	8	0.898507180574949	0.941934217982616	NA	0.5	0.5
sp|O43572|AKA10_HUMAN	5vs3	0.391790437391655	0.345051683486692	1.13545435696089	8	0.28905540269119	0.879887095320665	NA	0.4375	0.4375
sp|O43583|DENR_HUMAN	10vs5	-1.28931674825228	0.457119807193254	-2.82052260252901	8	0.0224757842397902	0.150735675472889	NA	0	0
sp|O43583|DENR_HUMAN	10vs3	-1.33539732958739	0.457119807193254	-2.92132895703388	8	0.0192520514397265	0.103456796122172	NA	0	0
sp|O43583|DENR_HUMAN	5vs3	-0.0460805813351191	0.423210705503668	-0.108883307382969	8	0.915976599011819	0.998530012388624	NA	0	0
sp|O43592|XPOT_HUMAN	10vs5	-0.0842924992659525	0.0522845746096602	-1.61218676627386	8	0.145586315463906	0.354107684435319	NA	0.155844155844156	0.155844155844156
sp|O43592|XPOT_HUMAN	10vs3	-0.14389572139629	0.0522845746096602	-2.75216395027728	8	0.0249752771985183	0.118120512929041	NA	0.155844155844156	0.155844155844156
sp|O43592|XPOT_HUMAN	5vs3	-0.0596032221303373	0.048406110081681	-1.23131608860456	8	0.25317178373731	0.853338517974863	NA	0.136363636363636	0.136363636363636
sp|O43597|SPY2_HUMAN	10vs5	-0.139254232730403	0.299702132587031	-0.464642114917101	8	0.654571550189531	0.80104411857528	NA	0.285714285714286	0.285714285714286
sp|O43597|SPY2_HUMAN	10vs3	0.264110880303574	0.299702132587031	0.881244581157189	8	0.403883402746603	0.58489333842968	NA	0.5	0.5
sp|O43597|SPY2_HUMAN	5vs3	0.403365113033978	0.277470258293771	1.45372378111572	8	0.184099023380548	0.813747243380795	NA	0.3125	0.3125
sp|O43598|DNPH1_HUMAN	10vs5	-0.147434737303885	0.224439451688305	-0.656902056188579	8	0.529683905444842	0.71162100297663	NA	0	0
sp|O43598|DNPH1_HUMAN	10vs3	-0.0646535514614655	0.224439451688305	-0.288066785830748	8	0.780617763191239	0.871683435959252	NA	0	0
sp|O43598|DNPH1_HUMAN	5vs3	0.0827811858424195	0.207790555554963	0.398387624602711	8	0.700765602207392	0.982214900211493	NA	0	0
sp|O43602|DCX_HUMAN	10vs5	-0.000838465330481048	0.1522394612214	-0.00550754268147127	8	0.995740501499983	0.996904779751252	NA	0	0
sp|O43602|DCX_HUMAN	10vs3	-0.163596506947046	0.1522394612214	-1.07459988123007	8	0.313893097569764	0.500740728724276	NA	0	0
sp|O43602|DCX_HUMAN	5vs3	-0.162758041616565	0.140946353177316	-1.15475170479799	8	0.281517145171207	0.877539906424302	NA	0	0
sp|O43609|SPY1_HUMAN	10vs5	1.12706683822744	2.54275105918383	0.443247023398824	1	0.734386966699937	0.852832727869173	NA	0.571428571428571	0
sp|O43609|SPY1_HUMAN	10vs3	2.86607236339176	2.93611601700399	0.976144112423834	1	0.50768486060243	0.673341031100903	NA	0.714285714285714	0
sp|O43609|SPY1_HUMAN	5vs3	1.73900552516432	2.54275105918383	0.683907108752714	1	0.618127756915231	0.972041896854514	NA	0.625	0
sp|O43615|TIM44_HUMAN	10vs5	-0.134490367418875	0.105768837947481	-1.27155001443484	8	0.239252448565001	0.455081889017172	NA	0.116883116883117	0.116883116883117
sp|O43615|TIM44_HUMAN	10vs3	-0.173021482524513	0.105768837947481	-1.6358455465912	8	0.140509981044723	0.31006038235952	NA	0.116883116883117	0.116883116883117
sp|O43615|TIM44_HUMAN	5vs3	-0.0385311151056378	0.0979229161013634	-0.393484146915651	8	0.704240811814857	0.982214900211493	NA	0.136363636363636	0.136363636363636
sp|O43617|TPPC3_HUMAN	10vs5	-0.116586486656672	0.406266958138459	-0.286970141974821	8	0.781427562758956	0.881484043843369	NA	0	0
sp|O43617|TPPC3_HUMAN	10vs3	-0.426753149359041	0.406266958138459	-1.05042544270509	8	0.32421543471527	0.511864014988485	NA	0	0
sp|O43617|TPPC3_HUMAN	5vs3	-0.310166662702369	0.376130115718039	-0.824625973142979	8	0.433481117433812	0.934530929410486	NA	0	0
sp|O43633|CHM2A_HUMAN	10vs5	-0.085723260745075	0.0588843699567073	-1.45578972498305	8	0.183543342259686	0.395610312032701	NA	0.0357142857142857	0.0357142857142857
sp|O43633|CHM2A_HUMAN	10vs3	-0.129286609846845	0.0588843699567073	-2.19560148035716	8	0.0593999260088443	0.190917455925209	NA	0.0178571428571429	0.0178571428571429
sp|O43633|CHM2A_HUMAN	5vs3	-0.0435633491017704	0.0545163332683626	-0.799088025368931	8	0.447312383942984	0.937872810810395	NA	0.015625	0.015625
sp|O43639|NCK2_HUMAN	10vs5	-1.29681418388317	1.07587338877885	-1.20535947576053	8	0.262504991402314	0.478266072167415	NA	0.571428571428571	0.571428571428571
sp|O43639|NCK2_HUMAN	10vs3	-1.4879253461048	1.07587338877885	-1.38299298190993	8	0.204038874196462	0.383946932332235	NA	0.514285714285714	0.514285714285714
sp|O43639|NCK2_HUMAN	5vs3	-0.191111162221625	0.996065208141866	-0.191866115450552	8	0.852627634412809	0.996922633721508	NA	0.5	0.5
sp|O43657|TSN6_HUMAN	10vs5	-0.552435007428134	0.185588367802387	-2.97666827921221	8	0.0176901351545062	0.134079514247587	NA	0	0
sp|O43657|TSN6_HUMAN	10vs3	-0.658019135451344	0.185588367802387	-3.54558393526041	8	0.00755799007590707	0.0601278277730785	NA	0	0
sp|O43657|TSN6_HUMAN	5vs3	-0.105584128023209	0.171821441195431	-0.614499141018828	8	0.555954706345626	0.964282227602169	NA	0	0
sp|O43660|PLRG1_HUMAN	10vs5	-0.250691039465988	0.124099848276258	-2.0200753099063	8	0.0780494890492429	0.266246652233362	NA	0.164021164021164	0.164021164021164
sp|O43660|PLRG1_HUMAN	10vs3	-0.317275979555607	0.124099848276258	-2.55661859351609	8	0.0338244720988552	0.139155854330546	NA	0.169312169312169	0.169312169312169
sp|O43660|PLRG1_HUMAN	5vs3	-0.0665849400896193	0.114894133912884	-0.579532982424551	8	0.578180137894666	0.96799203447641	NA	0.134259259259259	0.134259259259259
sp|O43663|PRC1_HUMAN	10vs5	-0.282190069485467	0.116545518080135	-2.42128632772851	8	0.0417661835938707	0.198697362109372	NA	0.107142857142857	0.107142857142857
sp|O43663|PRC1_HUMAN	10vs3	-0.316924749358968	0.116545518080135	-2.71932163998837	8	0.0262762853517995	0.121134764119891	NA	0.142857142857143	0.142857142857143
sp|O43663|PRC1_HUMAN	5vs3	-0.0347346798735009	0.107900183176995	-0.321914929620867	8	0.755767836912121	0.98529796383898	NA	0.125	0.125
sp|O43665|RGS10_HUMAN	10vs5	-0.944171417654971	0.257407339183846	-3.66800504076002	8	0.00632766983997346	0.0758596627710544	NA	0.380952380952381	0.380952380952381
sp|O43665|RGS10_HUMAN	10vs3	0.328699923305783	0.257407339183846	1.27696406927628	8	0.23742945370301	0.423150243923983	NA	0.571428571428571	0.571428571428571
sp|O43665|RGS10_HUMAN	5vs3	1.27287134096075	0.238312888445375	5.34117709396365	8	0.000693153984823169	0.0286529607883645	NA	0.333333333333333	0.333333333333333
sp|O43670|ZN207_HUMAN	10vs5	-0.00409966313135789	0.20250617959538	-0.0202446322356645	8	0.984344044157243	0.990282771422143	NA	0.102040816326531	0.102040816326531
sp|O43670|ZN207_HUMAN	10vs3	-0.144784500366732	0.20250617959538	-0.714963368801985	8	0.494964036087369	0.662176351469285	NA	0.102040816326531	0.102040816326531
sp|O43670|ZN207_HUMAN	5vs3	-0.140684837235375	0.187484291397553	-0.750381998335307	8	0.474513613704106	0.942312331680435	NA	0.0714285714285714	0.0714285714285714
sp|O43674|NDUB5_HUMAN	10vs5	0.0021384173319403	0.253487526436994	0.00843598642504336	8	0.993475711674562	0.995971686504287	NA	0.0714285714285714	0.0714285714285714
sp|O43674|NDUB5_HUMAN	10vs3	0.0387434956388521	0.253487526436994	0.15284182296237	8	0.882307712920966	0.933171668877588	NA	0.0714285714285714	0.0714285714285714
sp|O43674|NDUB5_HUMAN	5vs3	0.0366050783069118	0.234683847016995	0.155976130322514	8	0.879915891726587	0.998530012388624	NA	0	0
sp|O43676|NDUB3_HUMAN	10vs5	-0.0546651203124231	0.0444204196477777	-1.2306304340634	8	0.253414731654608	0.470352614760905	NA	0	0
sp|O43676|NDUB3_HUMAN	10vs3	-0.131205943494343	0.0444204196477777	-2.95373039099388	8	0.0183209144563778	0.100737561872213	NA	0	0
sp|O43676|NDUB3_HUMAN	5vs3	-0.0765408231819197	0.0411253173502442	-1.86116066971737	8	0.0997526248670593	0.696375534887877	NA	0	0
sp|O43678|NDUA2_HUMAN	10vs5	-0.408652388155612	0.187423532879362	-2.18036861154809	8	0.0608274958326125	0.235511836439083	NA	0.0357142857142857	0.0357142857142857
sp|O43678|NDUA2_HUMAN	10vs3	-0.499376717442036	0.187423532879362	-2.66442911287703	8	0.0286082982402274	0.127485946289227	NA	0.0357142857142857	0.0357142857142857
sp|O43678|NDUA2_HUMAN	5vs3	-0.0907243292864246	0.173520473910095	-0.522845098575694	8	0.615249270930331	0.97083241296251	NA	0	0
sp|O43681|GET3_HUMAN	10vs5	-0.392639588774105	0.242665698038075	-1.61802674192748	8	0.144317892307538	0.353071149003137	NA	0.0285714285714286	0.0285714285714286
sp|O43681|GET3_HUMAN	10vs3	-0.38385270428751	0.242665698038075	-1.58181690857388	8	0.152348102176916	0.324266121869572	NA	0.0142857142857142	0.0142857142857143
sp|O43681|GET3_HUMAN	5vs3	0.00878688448659454	0.224664780768986	0.0391110901162107	8	0.969760232441871	0.998721003428363	NA	0.0125	0.0125
sp|O43683|BUB1_HUMAN	10vs5	-0.470580244576457	0.309725611718135	-1.51934559743385	8	0.167160469978177	0.378585726159373	NA	0.163265306122449	0.163265306122449
sp|O43683|BUB1_HUMAN	10vs3	-0.373233606831768	0.309725611718136	-1.20504599139004	8	0.262619426962195	0.451127282615387	NA	0.26530612244898	0.26530612244898
sp|O43683|BUB1_HUMAN	5vs3	0.0973466377446889	0.286750196742999	0.339482374730283	8	0.742986645505565	0.983254629070135	NA	0.196428571428571	0.196428571428571
sp|O43684|BUB3_HUMAN	10vs5	-0.0630496226940822	0.060348419332875	-1.04476013441724	8	0.326672366266095	0.542629647112144	NA	0	0
sp|O43684|BUB3_HUMAN	10vs3	-0.116208746398532	0.060348419332875	-1.92563032608256	8	0.0903276403019144	0.239881695008886	NA	0	0
sp|O43684|BUB3_HUMAN	5vs3	-0.0531591237044493	0.0558717796078781	-0.951448550189973	8	0.369233114667984	0.912909024773867	NA	0	0
sp|O43688|PLPP2_HUMAN	10vs5	Inf	NA	NA	NA	NA	0	oneConditionMissing	0.714285714285714	0
sp|O43688|PLPP2_HUMAN	10vs3	-1.22659822453361	1.45224521002323	-0.844621979861095	1	0.553498097327225	0.710643890056922	NA	0.571428571428571	0
sp|O43688|PLPP2_HUMAN	5vs3	-Inf	NA	NA	NA	NA	0	oneConditionMissing	0.875	0
sp|O43692|PI15_HUMAN	10vs5	-Inf	NA	NA	NA	NA	0	oneConditionMissing	0.714285714285714	0
sp|O43692|PI15_HUMAN	10vs3	-Inf	NA	NA	NA	NA	0	oneConditionMissing	0.714285714285714	0
sp|O43692|PI15_HUMAN	5vs3	0.411603207737354	0.274903739586587	1.49726303598613	2	0.273018794624408	0.870008119478257	NA	0.5	0
sp|O43707|ACTN4_HUMAN	10vs5	-0.115488445883449	0.0275262522925951	-4.19557463383843	8	0.00301469160410517	0.0477727695449668	NA	0.0831168831168831	0.0831168831168831
sp|O43707|ACTN4_HUMAN	10vs3	-0.107340362801455	0.0275262522925951	-3.89956328454967	8	0.004547452906426	0.0438312313648288	NA	0.0883116883116883	0.0883116883116883
sp|O43707|ACTN4_HUMAN	5vs3	0.00814808308199398	0.0254843576438948	0.319728799754385	8	0.75736406627683	0.98529796383898	NA	0.0863636363636363	0.0863636363636364
sp|O43708|MAAI_HUMAN	10vs5	-0.06385566656021	0.0809663128436239	-0.788669562902526	8	0.453040443263901	0.654193609964031	NA	0	0
sp|O43708|MAAI_HUMAN	10vs3	0.0445159334525015	0.0809663128436239	0.549808085474737	8	0.597461285589916	0.746576780644028	NA	0	0
sp|O43708|MAAI_HUMAN	5vs3	0.108371600012712	0.0749602398350995	1.44572109495796	8	0.186265584595285	0.816596206101365	NA	0	0
sp|O43709|BUD23_HUMAN	10vs5	-0.317665847900131	0.146944566782811	-2.161807373046	8	0.0626128178234722	0.239297406405558	NA	0	0
sp|O43709|BUD23_HUMAN	10vs3	-0.332323712261698	0.146944566782811	-2.26155835181633	8	0.0535918693247688	0.180746931814737	NA	0	0
sp|O43709|BUD23_HUMAN	5vs3	-0.014657864361567	0.136044233479896	-0.107743371303812	8	0.916852428729213	0.998530012388624	NA	0	0
sp|O43716|GATC_HUMAN	10vs5	-0.376910872586477	0.73926143329622	-0.509847877368506	8	0.623922523196815	0.780105072522385	NA	0.285714285714286	0.285714285714286
sp|O43716|GATC_HUMAN	10vs3	-0.347976809895956	0.73926143329622	-0.470708729311627	8	0.650415938286458	0.783640096473583	NA	0.285714285714286	0.285714285714286
sp|O43716|GATC_HUMAN	5vs3	0.0289340626905208	0.684423093932306	0.0422751116188703	8	0.967315463581414	0.998721003428363	NA	0.333333333333333	0.333333333333333
sp|O43719|HTSF1_HUMAN	10vs5	-0.134579685272165	0.0392956923904006	-3.42479485881361	8	0.00902386567519864	0.091828158750253	NA	0.0909090909090909	0.0909090909090909
sp|O43719|HTSF1_HUMAN	10vs3	-0.195403916997875	0.0392956923904007	-4.97265489195476	8	0.00108946996573733	0.0158872011902253	NA	0.103896103896104	0.103896103896104
sp|O43719|HTSF1_HUMAN	5vs3	-0.06082423172571	0.0363807418495122	-1.6718799187028	8	0.13308998674419	0.763270555310796	NA	0.0568181818181818	0.0568181818181818
sp|O43747|AP1G1_HUMAN	10vs5	-0.016360983655502	0.0925625418490413	-0.176755989287598	8	0.864092939732164	0.929612271850156	NA	0.0892857142857143	0.0892857142857143
sp|O43747|AP1G1_HUMAN	10vs3	-0.0254615942615949	0.0925625418490414	-0.2750744929101	8	0.790229753407213	0.878299182387984	NA	0.125	0.125
sp|O43747|AP1G1_HUMAN	5vs3	-0.00910061060609291	0.0856962617298804	-0.106196121305484	8	0.918041396838767	0.998530012388624	NA	0.09375	0.09375
sp|O43752|STX6_HUMAN	10vs5	-0.105282661377134	0.05793731877687	-1.81718214787608	8	0.106711405005755	0.308669589342207	NA	0.0285714285714286	0.0285714285714286
sp|O43752|STX6_HUMAN	10vs3	-0.130216270939904	0.05793731877687	-2.2475370570978	8	0.0547774286507638	0.182882384858829	NA	0.0285714285714286	0.0285714285714286
sp|O43752|STX6_HUMAN	5vs3	-0.02493360956277	0.0536395342505559	-0.464836429158808	8	0.65443824567897	0.979466948027942	NA	0	0
sp|O43760|SNG2_HUMAN	10vs5	0.151416763059493	0.689757349539569	0.219521782784291	8	0.831741218701212	0.912006937534773	NA	0	0
sp|O43760|SNG2_HUMAN	10vs3	-1.11146338352193	0.689757349539569	-1.61138316868079	8	0.145761649630079	0.316976489782577	NA	0	0
sp|O43760|SNG2_HUMAN	5vs3	-1.26288014658143	0.638591218169574	-1.9776033723127	8	0.0833573035837387	0.664510335611213	NA	0	0
sp|O43765|SGTA_HUMAN	10vs5	-0.206119538087925	0.0820379137823192	-2.51249122003328	8	0.0362300551379986	0.186148399543064	NA	0.0892857142857143	0.0892857142857143
sp|O43765|SGTA_HUMAN	10vs3	-0.124955239400053	0.0820379137823192	-1.52314013898026	8	0.16622503952786	0.340290445140065	NA	0.0892857142857143	0.0892857142857143
sp|O43765|SGTA_HUMAN	5vs3	0.081164298687872	0.0759523495230787	1.06862130266569	8	0.316421602928121	0.892988762160135	NA	0.09375	0.09375
sp|O43768|ENSA_HUMAN	10vs5	-0.263043248014744	0.146643399501836	-1.79376125286465	8	0.110602333688087	0.313800975355566	NA	0	0
sp|O43768|ENSA_HUMAN	10vs3	-0.248665920969897	0.146643399501836	-1.69571846952978	8	0.128381933498799	0.293649574515301	NA	0	0
sp|O43768|ENSA_HUMAN	5vs3	0.0143773270448468	0.135765406757776	0.105898309357243	8	0.91827027260846	0.998530012388624	NA	0	0
sp|O43772|MCAT_HUMAN	10vs5	-1.02561586950859	0.394880425939838	-2.59728211918218	8	0.0317516515157459	0.177905274770033	NA	0.142857142857143	0.142857142857143
sp|O43772|MCAT_HUMAN	10vs3	-1.12610093490713	0.394880425939839	-2.85175172263084	8	0.0214212875415836	0.109418624037267	NA	0.214285714285714	0.214285714285714
sp|O43772|MCAT_HUMAN	5vs3	-0.100485065398546	0.365588235341849	-0.274858585929567	8	0.790389814765796	0.989383147385521	NA	0.0625	0.0625
sp|O43776|SYNC_HUMAN	10vs5	-0.18186066270902	0.0481870060956386	-3.77406021756309	8	0.00543403654439789	0.0686222480658302	NA	0.0408163265306123	0.0408163265306122
sp|O43776|SYNC_HUMAN	10vs3	-0.22697631956479	0.0481870060956386	-4.71032209625769	8	0.00152104237251383	0.0202568974514684	NA	0.0204081632653061	0.0204081632653061
sp|O43776|SYNC_HUMAN	5vs3	-0.0451156568557707	0.0446124987912047	-1.01127841027065	8	0.341488331241531	0.901813545634857	NA	0.0178571428571429	0.0178571428571429
sp|O43790|KRT86_HUMAN;sp|Q14533|KRT81_HUMAN	10vs5	0.708123893975509	0.769237331276363	0.920553209242392	6	0.392791232469969	0.603308800489319	NA	0.285714285714286	0
sp|O43790|KRT86_HUMAN;sp|Q14533|KRT81_HUMAN	10vs3	0.15877505551645	0.729762608418835	0.217570828766447	6	0.834973800095492	0.905460204568367	NA	0.142857142857143	0
sp|O43790|KRT86_HUMAN;sp|Q14533|KRT81_HUMAN	5vs3	-0.549348838459059	0.643590125996683	-0.853569401190425	6	0.426101903807345	0.930657132190772	NA	0.125	0
sp|O43791|SPOP_HUMAN	10vs5	0.466250166302044	0.797683058785363	0.584505539094695	7	0.577224591731645	0.74341278598815	NA	0.142857142857143	0
sp|O43791|SPOP_HUMAN	10vs3	0.380645310107696	0.797683058785363	0.477188660227168	7	0.647766346006197	0.782246649317658	NA	0.142857142857143	0
sp|O43791|SPOP_HUMAN	5vs3	-0.0856048561943473	0.651305490162219	-0.131435797006756	7	0.899128469407203	0.998530012388624	NA	0	0
sp|O43795|MYO1B_HUMAN	10vs5	-0.0241881492239761	0.0472221570088187	-0.512220337996397	8	0.622334622717736	0.778661174433839	NA	0.146718146718147	0.146718146718147
sp|O43795|MYO1B_HUMAN	10vs3	-0.0244500605502679	0.0472221570088187	-0.517766703153815	8	0.618630617485208	0.761121157985733	NA	0.16988416988417	0.16988416988417
sp|O43795|MYO1B_HUMAN	5vs3	-0.00026191132629183	0.0437192221133796	-0.00599075906731827	8	0.995366789845592	0.999799308295613	NA	0.175675675675676	0.175675675675676
sp|O43805|SSNA1_HUMAN	10vs5	-0.172697539423988	0.256979570348807	-0.672028282985998	8	0.520497508679565	0.705109405284654	NA	0.0714285714285714	0.0714285714285714
sp|O43805|SSNA1_HUMAN	10vs3	-0.519537269933175	0.256979570348807	-2.02170650852902	8	0.0778523072987989	0.220907804269513	NA	0	0
sp|O43805|SSNA1_HUMAN	5vs3	-0.346839730509187	0.23791685145984	-1.45781910100526	8	0.182998942109967	0.810928672133811	NA	0.0625	0.0625
sp|O43808|PM34_HUMAN	10vs5	-Inf	NA	NA	NA	NA	0	oneConditionMissing	0.785714285714286	0.214285714285714
sp|O43808|PM34_HUMAN	10vs3	-Inf	NA	NA	NA	NA	0	oneConditionMissing	0.714285714285714	0.142857142857143
sp|O43808|PM34_HUMAN	5vs3	-0.197252075656592	0.4079727845503	-0.483493220936341	4	0.654020286694335	0.979466948027942	NA	0.5625	0.3125
sp|O43809|CPSF5_HUMAN	10vs5	-0.130279482793077	0.0860604371356811	-1.51381386301444	8	0.168532614491026	0.379767749545656	NA	0.0769230769230769	0.0769230769230769
sp|O43809|CPSF5_HUMAN	10vs3	-0.121288497333847	0.0860604371356812	-1.40934093958442	8	0.196400424475778	0.375644618912603	NA	0.054945054945055	0.0549450549450549
sp|O43809|CPSF5_HUMAN	5vs3	0.00899098545922962	0.0796764824954257	0.112843654459091	8	0.912934762971332	0.998530012388624	NA	0.0576923076923077	0.0576923076923077
sp|O43813|LANC1_HUMAN	10vs5	-0.236289707522863	0.16068806785718	-1.47048695446931	8	0.179632879611913	0.391846701950389	NA	0	0
sp|O43813|LANC1_HUMAN	10vs3	-0.427428896120967	0.16068806785718	-2.6599915091447	8	0.0288058574543375	0.127882101006991	NA	0	0
sp|O43813|LANC1_HUMAN	5vs3	-0.191139188598104	0.148768243015793	-1.28481176307105	8	0.23480784598261	0.841221398547463	NA	0	0
sp|O43815|STRN_HUMAN	10vs5	-0.167291807577996	0.0700232018271012	-2.38909108999424	8	0.0439180881210728	0.202403902351954	NA	0.0827067669172933	0.0827067669172932
sp|O43815|STRN_HUMAN	10vs3	-0.173036002460096	0.0700232018271012	-2.47112382674746	8	0.0386426844911232	0.149495828450627	NA	0.075187969924812	0.075187969924812
sp|O43815|STRN_HUMAN	5vs3	-0.00574419488209987	0.0648288877019604	-0.088605482613057	8	0.931573405746871	0.998599337436466	NA	0.0723684210526315	0.0723684210526316
sp|O43818|U3IP2_HUMAN	10vs5	-0.376431306034972	0.231032153494444	-1.6293459604705	8	0.141888152891676	0.350899647950752	NA	0.0952380952380952	0.0952380952380952
sp|O43818|U3IP2_HUMAN	10vs3	-0.493776037106437	0.231032153494444	-2.13726111122585	8	0.065053283909301	0.200237447534504	NA	0.0952380952380952	0.0952380952380952
sp|O43818|U3IP2_HUMAN	5vs3	-0.117344731071465	0.213894211398893	-0.548611064806367	8	0.598245029519953	0.96799203447641	NA	0	0
sp|O43819|SCO2_HUMAN	10vs5	-0.283454814886264	0.434906863161679	-0.651759810883664	8	0.532829231406365	0.714431299493512	NA	0	0
sp|O43819|SCO2_HUMAN	10vs3	-0.48446608537494	0.434906863161679	-1.11395364481714	8	0.29764492783449	0.484407709266915	NA	0	0
sp|O43819|SCO2_HUMAN	5vs3	-0.201011270488676	0.402645515444113	-0.499226398354302	8	0.631057119334053	0.975077338105829	NA	0	0
sp|O43822|CF410_HUMAN	10vs5	Inf	NA	NA	NA	NA	0	oneConditionMissing	0.714285714285714	0
sp|O43822|CF410_HUMAN	10vs3	1.24527524615813	0.717041298738234	1.73668552752739	1	0.332597172466675	0.519412802281356	NA	0.571428571428571	0
sp|O43822|CF410_HUMAN	5vs3	-Inf	NA	NA	NA	NA	0	oneConditionMissing	0.875	0
sp|O43823|AKAP8_HUMAN	10vs5	-0.0291228538459412	0.0554342490101164	-0.525358498870013	8	0.613579378402977	0.771257820685736	NA	0.0779220779220779	0.0779220779220779
sp|O43823|AKAP8_HUMAN	10vs3	-0.0501027945985296	0.0554342490101164	-0.903823818184786	8	0.392491491460507	0.574922559591012	NA	0.0909090909090909	0.0909090909090909
sp|O43823|AKAP8_HUMAN	5vs3	-0.0209799407525884	0.0513221419493624	-0.408789266303196	8	0.693418569211967	0.982214900211493	NA	0.0795454545454546	0.0795454545454545
sp|O43824|GTPB6_HUMAN	10vs5	-Inf	NA	NA	NA	NA	0	oneConditionMissing	0.571428571428571	0
sp|O43824|GTPB6_HUMAN	10vs3	-Inf	NA	NA	NA	NA	0	oneConditionMissing	0.857142857142857	0
sp|O43824|GTPB6_HUMAN	5vs3	0.40322712546934	0.111353451775273	3.62114617051217	2	0.0685167901261075	0.611455478084069	NA	0.5	0
sp|O43826|G6PT1_HUMAN	10vs5	-Inf	NA	NA	NA	NA	0	oneConditionMissing	0.428571428571429	0
sp|O43826|G6PT1_HUMAN	10vs3	-Inf	NA	NA	NA	NA	0	oneConditionMissing	0.428571428571429	0
sp|O43826|G6PT1_HUMAN	5vs3	-0.174318686368359	0.190602113950497	-0.914568483818773	6	0.395684421555052	0.921789711965475	NA	0	0
sp|O43837|IDH3B_HUMAN	10vs5	-0.0950640898379945	0.0472898299021355	-2.01024385231933	8	0.0792482315039362	0.266761855356001	NA	0.032967032967033	0.032967032967033
sp|O43837|IDH3B_HUMAN	10vs3	-0.132901739452936	0.0472898299021355	-2.81036619772098	8	0.0228301757419955	0.113075074596638	NA	0.0659340659340659	0.0659340659340659
sp|O43837|IDH3B_HUMAN	5vs3	-0.0378376496149419	0.0437818750382221	-0.864230907925009	8	0.412622460050636	0.925016278761303	NA	0.0288461538461539	0.0288461538461538
sp|O43847|NRDC_HUMAN	10vs5	-0.098480255140833	0.0776388313966318	-1.2684407192804	8	0.240304719513593	0.455668230558605	NA	0.0952380952380952	0.0952380952380952
sp|O43847|NRDC_HUMAN	10vs3	-0.137225155539892	0.0776388313966318	-1.76748095085116	8	0.115127280334437	0.275966863154607	NA	0.0952380952380952	0.0952380952380952
sp|O43847|NRDC_HUMAN	5vs3	-0.0387449003990588	0.071879590629854	-0.539025056480591	8	0.604541498550773	0.96799203447641	NA	0.0952380952380952	0.0952380952380952
sp|O43852|CALU_HUMAN	10vs5	-0.150550920907598	0.0682455302145688	-2.20601877418573	8	0.0584427714391831	0.229916683136347	NA	0.0408163265306123	0.0408163265306122
sp|O43852|CALU_HUMAN	10vs3	-0.196879313375965	0.0682455302145689	-2.88486751816511	8	0.0203588646558894	0.106818506617274	NA	0.0272108843537415	0.0272108843537415
sp|O43852|CALU_HUMAN	5vs3	-0.0463283924683671	0.0631830835922828	-0.733240447195041	8	0.484341137137838	0.945498518753853	NA	0.0357142857142857	0.0357142857142857
sp|O43865|SAHH2_HUMAN	10vs5	-0.58629890315928	1.11268405430892	-0.526923074783728	8	0.61254109037233	0.771019048626375	NA	0.0714285714285714	0.0714285714285714
sp|O43865|SAHH2_HUMAN	10vs3	-0.761559562961994	1.11268405430892	-0.684434687468398	8	0.513036688109067	0.678162571144352	NA	0.0714285714285714	0.0714285714285714
sp|O43865|SAHH2_HUMAN	5vs3	-0.175260659802715	1.03014526217561	-0.170131986466233	8	0.869130120722647	0.998154634081461	NA	0	0
sp|O43909|EXTL3_HUMAN	10vs5	-0.22062360682725	0.156268922248372	-1.41182010890555	3	0.252849753044613	0.469422732309799	NA	0.571428571428571	0
sp|O43909|EXTL3_HUMAN	10vs3	0.270131546760238	0.147331752814049	1.83349170562829	3	0.164097826216557	0.337760774416541	NA	0.428571428571429	0
sp|O43909|EXTL3_HUMAN	5vs3	0.490755153587488	0.11647597763933	4.21335938563334	3	0.0244257294618089	0.360223477239366	NA	0.375	0
sp|O43913|ORC5_HUMAN	10vs5	0.0092852789481705	0.215970345676688	0.0429933050256387	8	0.966760581780702	0.980932428229154	NA	0.19047619047619	0.19047619047619
sp|O43913|ORC5_HUMAN	10vs3	0.0478358777838873	0.215970345676689	0.221492805570161	8	0.830257838993516	0.902366834322766	NA	0.285714285714286	0.285714285714286
sp|O43913|ORC5_HUMAN	5vs3	0.0385505988357168	0.199949686982304	0.192801496304061	8	0.851919076282853	0.996804849940172	NA	0.25	0.25
sp|O43920|NDUS5_HUMAN	10vs5	0.0836601599917334	0.0994161829251294	0.841514505286711	8	0.424498362579544	0.631170311219402	NA	0	0
sp|O43920|NDUS5_HUMAN	10vs3	0.179301195999434	0.0994161829251295	1.80354134230305	8	0.108961556860103	0.267749755299448	NA	0	0
sp|O43920|NDUS5_HUMAN	5vs3	0.0956410360077005	0.0920415003947496	1.0391077459354	8	0.329138083496996	0.896021551911165	NA	0	0
sp|O43924|PDE6D_HUMAN	10vs5	-0.416102229874303	0.176253177555605	-2.36082115309966	8	0.0458993521538407	0.207111652369452	NA	0	0
sp|O43924|PDE6D_HUMAN	10vs3	-0.403312359961375	0.176253177555605	-2.28825582355323	8	0.0514046134453805	0.176440261872656	NA	0	0
sp|O43924|PDE6D_HUMAN	5vs3	0.012789869912928	0.16317873442976	0.0783795140808215	8	0.939451174091201	0.998599337436466	NA	0	0
sp|O43929|ORC4_HUMAN	10vs5	0.0548867106644355	0.0795949464143543	0.689575320255975	8	0.509964886256309	0.697985134221859	NA	0	0
sp|O43929|ORC4_HUMAN	10vs3	-0.00501694079308912	0.0795949464143543	-0.0630308960442286	8	0.951288311908112	0.970516161497882	NA	0	0
sp|O43929|ORC4_HUMAN	5vs3	-0.0599036514575246	0.0736906012307284	-0.812907622641913	8	0.439790730456245	0.935772006614514	NA	0	0
sp|O43933|PEX1_HUMAN	10vs5	0.00783786875115	0.347375782472527	0.0225630834002364	8	0.982551421014759	0.989061716833235	NA	0.357142857142857	0.357142857142857
sp|O43933|PEX1_HUMAN	10vs3	0.0493437550355637	0.347375782472527	0.14204719363091	8	0.890554881272123	0.938117130156759	NA	0.339285714285714	0.339285714285714
sp|O43933|PEX1_HUMAN	5vs3	0.0415058862844137	0.321607481587283	0.129057589330829	8	0.900497758788362	0.998530012388624	NA	0.328125	0.328125
sp|O60216|RAD21_HUMAN	10vs5	-0.144380582474599	0.073079507567053	-1.97566441374999	8	0.0836077718421335	0.273796400330479	NA	0.117647058823529	0.117647058823529
sp|O60216|RAD21_HUMAN	10vs3	-0.204891567364039	0.073079507567053	-2.80368018594055	8	0.0230666186826631	0.113781874941045	NA	0.0756302521008403	0.0756302521008403
sp|O60216|RAD21_HUMAN	5vs3	-0.0605109848894392	0.0676584769870579	-0.894359252293161	8	0.397238059736306	0.92262551879411	NA	0.110294117647059	0.110294117647059
sp|O60220|TIM8A_HUMAN	10vs5	0.00732709630595685	0.0971665050775246	0.0754076345558678	8	0.941741990183114	0.968343402045725	NA	0	0
sp|O60220|TIM8A_HUMAN	10vs3	-0.0828574447312971	0.0971665050775246	-0.852736698363176	8	0.418601860997562	0.597595299808704	NA	0	0
sp|O60220|TIM8A_HUMAN	5vs3	-0.0901845410372539	0.0899587034254239	-1.00251045872418	8	0.345452142423317	0.902074664525117	NA	0	0
sp|O60231|DHX16_HUMAN	10vs5	-0.064007290938137	0.0463550082816923	-1.38080637477561	8	0.204684256545874	0.41949023871349	NA	0.0612244897959183	0.0612244897959184
sp|O60231|DHX16_HUMAN	10vs3	-0.150771538143721	0.0463550082816923	-3.25254042082153	8	0.011656669882675	0.0762047001688245	NA	0.0714285714285714	0.0714285714285714
sp|O60231|DHX16_HUMAN	5vs3	-0.0867642472055836	0.0429163983923138	-2.02170383480089	8	0.0778526301071227	0.642917679380706	NA	0.0446428571428571	0.0446428571428571
sp|O60232|ZNRD2_HUMAN	10vs5	-0.0662990555343849	0.121089900702638	-0.547519282365226	8	0.59896035597534	0.760102080302593	NA	0.0238095238095238	0.0238095238095238
sp|O60232|ZNRD2_HUMAN	10vs3	0.0803813844517452	0.121089900702638	0.66381575990502	8	0.525472891410325	0.687416382824101	NA	0.0238095238095238	0.0238095238095238
sp|O60232|ZNRD2_HUMAN	5vs3	0.14668043998613	0.112107463949965	1.3083913846414	8	0.227077892045474	0.840325782095731	NA	0.0416666666666666	0.0416666666666667
sp|O60244|MED14_HUMAN	10vs5	-0.477140095615822	0.131499791413291	-3.62844754723768	8	0.00670008063118654	0.0783964988181722	NA	0.0879120879120879	0.0879120879120879
sp|O60244|MED14_HUMAN	10vs3	-0.464380769867572	0.131499791413291	-3.53141830018626	8	0.00771599140883339	0.06052108780234	NA	0.0879120879120879	0.0879120879120879
sp|O60244|MED14_HUMAN	5vs3	0.0127593257482495	0.121745150006323	0.104803565050327	8	0.919111679918382	0.998530012388624	NA	0.0576923076923077	0.0576923076923077
sp|O60256|KPRB_HUMAN	10vs5	-0.369505927559141	0.260697387605391	-1.41737487649262	8	0.194121601564315	0.406811890258338	NA	0.19047619047619	0.19047619047619
sp|O60256|KPRB_HUMAN	10vs3	-0.317929137254171	0.260697387605391	-1.21953326872385	8	0.257373823507996	0.444998491393086	NA	0.174603174603175	0.174603174603175
sp|O60256|KPRB_HUMAN	5vs3	0.0515767903049696	0.241358881403267	0.213693359884255	8	0.836131831378994	0.996502870473597	NA	0.152777777777778	0.152777777777778
sp|O60262|GBG7_HUMAN	10vs5	0.304386508442382	0.242947552348567	1.25288979246708	7	0.250475684401426	0.466690090607257	NA	0.142857142857143	0
sp|O60262|GBG7_HUMAN	10vs3	0.213027174025213	0.242947552348567	0.876844289913132	7	0.409652431750956	0.590102236231984	NA	0.142857142857143	0
sp|O60262|GBG7_HUMAN	5vs3	-0.0913593344171693	0.198365845837365	-0.460559800662825	7	0.659080467174362	0.979466948027942	NA	0	0
sp|O60264|SMCA5_HUMAN	10vs5	-0.198157345572613	0.0767569894971182	-2.58161956156518	8	0.0325342788189702	0.179476694507357	NA	0.0463320463320464	0.0463320463320463
sp|O60264|SMCA5_HUMAN	10vs3	-0.211157474379844	0.0767569894971182	-2.75098692331819	8	0.0250207392682027	0.118120512929041	NA	0.0579150579150579	0.0579150579150579
sp|O60264|SMCA5_HUMAN	5vs3	-0.0130001288072306	0.0710631636744627	-0.182937659049119	8	0.859398081237766	0.997426949680527	NA	0.0304054054054054	0.0304054054054054
sp|O60271|JIP4_HUMAN	10vs5	-0.244711524903903	0.0435708817375833	-5.61640056718935	8	0.000500588290359705	0.0126213618088287	NA	0.0993788819875776	0.0993788819875776
sp|O60271|JIP4_HUMAN	10vs3	-0.225668431049781	0.0435708817375833	-5.17934046891515	8	0.000843434872505044	0.0131629676379245	NA	0.0993788819875776	0.0993788819875776
sp|O60271|JIP4_HUMAN	5vs3	0.0190430938541217	0.0403387980774674	0.47207886108929	8	0.649479193510411	0.979466948027942	NA	0.0869565217391305	0.0869565217391304
sp|O60281|ZN292_HUMAN	10vs5	-0.348496660185429	0.150380715848759	-2.31742918776846	8	0.0491161480520959	0.213993573787546	NA	0.410714285714286	0.410714285714286
sp|O60281|ZN292_HUMAN	10vs3	-0.583961188451212	0.150380715848759	-3.88321857064782	8	0.00465357724768722	0.0444429486641293	NA	0.339285714285714	0.339285714285714
sp|O60281|ZN292_HUMAN	5vs3	-0.235464528265784	0.139225489350965	-1.69124582979353	8	0.129253339248067	0.757202285180952	NA	0.3125	0.3125
sp|O60282|KIF5C_HUMAN	10vs5	-0.0951477947122173	0.0853971771495509	-1.11417962382516	8	0.297553598521674	0.51538025315239	NA	0.270676691729323	0.270676691729323
sp|O60282|KIF5C_HUMAN	10vs3	-0.0565353035889414	0.0853971771495509	-0.662027779793406	8	0.526559951321072	0.688224740367082	NA	0.285714285714286	0.285714285714286
sp|O60282|KIF5C_HUMAN	5vs3	0.0386124911232759	0.0790624230688915	0.48837980957946	8	0.6383856391406	0.976863558846742	NA	0.223684210526316	0.223684210526316
sp|O60287|NPA1P_HUMAN	10vs5	-0.178613434981398	0.126133779372263	-1.41606345160125	8	0.194491997077683	0.407186413666923	NA	0.235714285714286	0.235714285714286
sp|O60287|NPA1P_HUMAN	10vs3	-0.188010215827697	0.126133779372263	-1.49056197922062	8	0.174411147389805	0.350302783708712	NA	0.25	0.25
sp|O60287|NPA1P_HUMAN	5vs3	-0.00939678084629941	0.116777188203117	-0.0804676066523801	8	0.937841965562729	0.998599337436466	NA	0.2	0.2
sp|O60291|MGRN1_HUMAN	10vs5	-0.524312687918968	0.653633702650245	-0.802150632369586	8	0.445637968617225	0.648033406682758	NA	0.142857142857143	0.142857142857143
sp|O60291|MGRN1_HUMAN	10vs3	-0.0202038506596796	0.653633702650245	-0.0309100503504645	8	0.976098509299672	0.984070445846203	NA	0.285714285714286	0.285714285714286
sp|O60291|MGRN1_HUMAN	5vs3	0.504108837259288	0.605147219802352	0.833035038025848	8	0.428992109829665	0.931776003899536	NA	0.25	0.25
sp|O60292|SI1L3_HUMAN	10vs5	0.285656100804459	0.471413722854958	0.60595626931367	8	0.561338538080763	0.734023332618974	NA	0.428571428571429	0.428571428571429
sp|O60292|SI1L3_HUMAN	10vs3	-0.213777316013957	0.471413722854959	-0.453481317258409	8	0.662250143709552	0.79195063969896	NA	0.321428571428571	0.321428571428571
sp|O60292|SI1L3_HUMAN	5vs3	-0.499433416818416	0.436444299927728	-1.14432338078678	8	0.285570837392254	0.878904825127407	NA	0.34375	0.34375
sp|O60293|ZC3H1_HUMAN	10vs5	-0.698989826879295	0.411219684283568	-1.69979661381503	6	0.140078980593541	0.34827498495927	NA	0.5	0.357142857142857
sp|O60293|ZC3H1_HUMAN	10vs3	0.0703630607315889	0.433463607010474	0.162327493228027	6	0.876376789182419	0.92974020084655	NA	0.642857142857143	0.357142857142857
sp|O60293|ZC3H1_HUMAN	5vs3	0.769352887610884	0.36266167294294	2.12140665807807	6	0.0781314308294137	0.643688416361376	NA	0.5	0.375
sp|O60294|TYW4_HUMAN	10vs5	0.145971881484288	2.22716083525067	0.0655416884016187	4	0.950887676067798	0.97229666391131	NA	0.428571428571429	0
sp|O60294|TYW4_HUMAN	10vs3	1.2377734777353	2.22716083525067	0.555762950813559	4	0.607991142007999	0.75382268874724	NA	0.428571428571429	0
sp|O60294|TYW4_HUMAN	5vs3	1.09180159625101	1.57484052939884	0.693277557866626	4	0.526286840309225	0.954502975350081	NA	0.25	0
sp|O60306|AQR_HUMAN	10vs5	-0.137000379789424	0.0652131453261063	-2.10080926329097	8	0.0688507967166314	0.25027365517545	NA	0.0783410138248848	0.0783410138248848
sp|O60306|AQR_HUMAN	10vs3	-0.172157913961284	0.0652131453261063	-2.63992655315714	8	0.0297167194671877	0.130054974517793	NA	0.0691244239631337	0.0691244239631336
sp|O60306|AQR_HUMAN	5vs3	-0.0351575341718595	0.0603756407122976	-0.582313226941846	8	0.576394734927508	0.96799203447641	NA	0.0483870967741935	0.0483870967741935
sp|O60313|OPA1_HUMAN	10vs5	-0.14231731720528	0.0545336632349047	-2.60971496802344	8	0.0311440931459659	0.17658748949919	NA	0.114285714285714	0.114285714285714
sp|O60313|OPA1_HUMAN	10vs3	-0.152642951753113	0.0545336632349047	-2.79905919937198	8	0.0232315104753313	0.114211212692061	NA	0.102857142857143	0.102857142857143
sp|O60313|OPA1_HUMAN	5vs3	-0.0103256345478329	0.0504883615371022	-0.204515144351534	8	0.843058226987024	0.996687320047885	NA	0.12	0.12
sp|O60315|ZEB2_HUMAN	10vs5	-0.530789076656242	0.126007687558868	-4.21235471374133	8	0.00294638783048939	0.0469948858963058	NA	0.285714285714286	0.285714285714286
sp|O60315|ZEB2_HUMAN	10vs3	-0.36011716405737	0.126007687558868	-2.85789836345605	8	0.0212198371758059	0.109149723481442	NA	0.26984126984127	0.26984126984127
sp|O60315|ZEB2_HUMAN	5vs3	0.170671912598872	0.11666044986786	1.46298006558513	8	0.181620897715202	0.810603444126539	NA	0.208333333333333	0.208333333333333
sp|O60318|GANP_HUMAN	10vs5	-0.230118282403959	0.0976705804894087	-2.35606547284638	8	0.0462413536882718	0.207875236512988	NA	0.219047619047619	0.219047619047619
sp|O60318|GANP_HUMAN	10vs3	-0.289386609968842	0.0976705804894087	-2.96288409998979	8	0.018066432038613	0.09986230520213	NA	0.171428571428571	0.171428571428571
sp|O60318|GANP_HUMAN	5vs3	-0.0592683275648832	0.0904253865735474	-0.655439028913383	8	0.530577635903072	0.954987829005579	NA	0.158333333333333	0.158333333333333
sp|O60333|KIF1B_HUMAN	10vs5	-0.17084198440977	0.0671450506936888	-2.54437196256117	8	0.0344753476215645	0.182286096471564	NA	0	0
sp|O60333|KIF1B_HUMAN	10vs3	-0.175444351928055	0.0671450506936888	-2.61291562245474	8	0.0309896151989166	0.132966822836519	NA	0	0
sp|O60333|KIF1B_HUMAN	5vs3	-0.00460236751828449	0.062164237532464	-0.0740356143816773	8	0.942799781627612	0.998599337436466	NA	0	0
sp|O60337|MARH6_HUMAN	10vs5	-Inf	NA	NA	NA	NA	0	oneConditionMissing	0.571428571428571	0
sp|O60337|MARH6_HUMAN	10vs3	-Inf	NA	NA	NA	NA	0	oneConditionMissing	0.428571428571429	0
sp|O60337|MARH6_HUMAN	5vs3	1.92796412979303	1.67670784488251	1.14985096281226	5	0.302214784354885	0.888921104972192	NA	0.125	0
sp|O60341|KDM1A_HUMAN	10vs5	-0.21060506423285	0.0494350651109341	-4.26023640831149	8	0.00276050439734066	0.0444305853405547	NA	0.105263157894737	0.105263157894737
sp|O60341|KDM1A_HUMAN	10vs3	-0.13701896377867	0.0494350651109341	-2.771695829088	8	0.0242331608724111	0.116328687826659	NA	0.0977443609022557	0.0977443609022556
sp|O60341|KDM1A_HUMAN	5vs3	0.0735861004541806	0.0457679769132676	1.60780758550088	8	0.14654413509598	0.784218008740082	NA	0.0592105263157895	0.0592105263157895
sp|O60343|TBCD4_HUMAN	10vs5	-0.887486083108561	0.553436033604379	-1.60359288015384	6	0.159924941626728	0.370967213631143	NA	0.571428571428571	0.285714285714286
sp|O60343|TBCD4_HUMAN	10vs3	-0.566924592300308	0.553436033604379	-1.0243723897197	6	0.345172891923566	0.531118766993782	NA	0.666666666666667	0.380952380952381
sp|O60343|TBCD4_HUMAN	5vs3	0.320561490808253	0.350023681079865	0.915828008605826	6	0.395074180345644	0.921789711965475	NA	0.416666666666667	0.416666666666667
sp|O60361|NDK8_HUMAN	10vs5	-0.506940891835843	0.183806766112129	-2.7580099609967	3	0.0702692281909898	0.253159326621222	NA	0.428571428571429	0
sp|O60361|NDK8_HUMAN	10vs3	-0.238121739577019	0.194956516118784	-1.22140949334535	3	0.309159702240193	0.495885942692285	NA	0.571428571428571	0
sp|O60361|NDK8_HUMAN	5vs3	0.268819152258824	0.145312007566045	1.84994452118242	3	0.161433572989663	0.788788633422761	NA	0.375	0
sp|O60427|FADS1_HUMAN	10vs5	-0.849722355297787	0.681503464473812	-1.24683497530545	8	0.247724682555142	0.464729224215566	NA	0	0
sp|O60427|FADS1_HUMAN	10vs3	0.369983688208535	0.681503464473812	0.542893334363603	8	0.601996376687285	0.7494321098021	NA	0.142857142857143	0.142857142857143
sp|O60427|FADS1_HUMAN	5vs3	1.21970604350632	0.630949605474485	1.93312751592749	8	0.0892886371267094	0.677473309362359	NA	0.125	0.125
sp|O60437|PEPL_HUMAN	10vs5	0.535253255451338	0.450317962162149	1.18861182636682	5	0.287963294708554	0.505330469571074	NA	0.142857142857143	0
sp|O60437|PEPL_HUMAN	10vs3	-0.200776906837105	0.519982393350481	-0.386122509924632	5	0.715289742380142	0.830034845808945	NA	0.428571428571429	0
sp|O60437|PEPL_HUMAN	5vs3	-0.736030162288443	0.450317962162149	-1.63446769645714	5	0.163088445601107	0.788788633422761	NA	0.25	0
sp|O60443|GSDME_HUMAN	10vs5	-0.0974530103108385	0.049991630080835	-1.94938653037038	8	0.0870746761220516	0.28039670962395	NA	0.0857142857142857	0.0857142857142857
sp|O60443|GSDME_HUMAN	10vs3	-0.0734735692554421	0.049991630080835	-1.46971741342776	8	0.179835782032582	0.356524744839634	NA	0.0571428571428572	0.0571428571428571
sp|O60443|GSDME_HUMAN	5vs3	0.0239794410553964	0.0462832559492311	0.518101861323236	8	0.61840715983862	0.972065772717916	NA	0.0416666666666666	0.0416666666666667
sp|O60476|MA1A2_HUMAN	10vs5	0.0611406036957789	0.219445103236065	0.278614572821011	8	0.787606852498954	0.884942033198289	NA	0.408163265306122	0.408163265306122
sp|O60476|MA1A2_HUMAN	10vs3	-0.179672252312526	0.219445103236065	-0.818757172809849	8	0.436633251579349	0.612563316309796	NA	0.326530612244898	0.326530612244898
sp|O60476|MA1A2_HUMAN	5vs3	-0.240812856008305	0.203166687372612	-1.18529695553213	8	0.269911989766061	0.869470363715146	NA	0.321428571428571	0.321428571428571
sp|O60488|ACSL4_HUMAN	10vs5	-0.322128004292797	0.162117375552911	-1.98700480558707	8	0.0821530988685293	0.27102395971151	NA	0.0892857142857143	0.0892857142857143
sp|O60488|ACSL4_HUMAN	10vs3	-0.278769755074224	0.162117375552911	-1.71955507004393	8	0.123829132061692	0.287159874698865	NA	0.0892857142857143	0.0892857142857143
sp|O60488|ACSL4_HUMAN	5vs3	0.0433582492185733	0.15009152480926	0.288878730985471	8	0.780018378378115	0.987416808606448	NA	0.0625	0.0625
sp|O60493|SNX3_HUMAN	10vs5	-0.0393732031092704	0.0655211113696968	-0.600923920339366	8	0.564524075378273	0.734511995220853	NA	0	0
sp|O60493|SNX3_HUMAN	10vs3	-0.0954238313106209	0.0655211113696968	-1.45638297818547	8	0.183384048192752	0.360566072676681	NA	0	0
sp|O60493|SNX3_HUMAN	5vs3	-0.0560506282013504	0.0606607618655011	-0.924001388667481	8	0.382510000176308	0.917928431868826	NA	0	0
sp|O60499|STX10_HUMAN	10vs5	-0.0164800800051725	0.417869166280837	-0.0394383729047306	8	0.96950733208062	0.981818536297517	NA	0.214285714285714	0.214285714285714
sp|O60499|STX10_HUMAN	10vs3	0.804761491225368	0.417869166280837	1.92586952128579	8	0.0902943128066584	0.23988003782573	NA	0.25	0.25
sp|O60499|STX10_HUMAN	5vs3	0.82124157123054	0.386871673217997	2.12277514246379	8	0.0665371541118895	0.606774352287737	NA	0.28125	0.28125
sp|O60502|OGA_HUMAN	10vs5	-0.0540292365017936	0.139688452728279	-0.386783842519115	8	0.709001437410888	0.835385184885769	NA	0.19047619047619	0.19047619047619
sp|O60502|OGA_HUMAN	10vs3	-0.184573288495798	0.139688452728279	-1.32132101752769	8	0.222931973848506	0.405255521233902	NA	0.166666666666667	0.166666666666667
sp|O60502|OGA_HUMAN	5vs3	-0.130544051994004	0.129326377241969	-1.00941551737553	8	0.342327584340547	0.901813545634857	NA	0.270833333333333	0.270833333333333
sp|O60504|VINEX_HUMAN	10vs5	-0.0460775956937855	0.113968847335848	-0.404299918538283	8	0.696585375037336	0.827265603212841	NA	0.0714285714285714	0.0714285714285714
sp|O60504|VINEX_HUMAN	10vs3	-0.0364432539090888	0.113968847335848	-0.319765047738847	8	0.757337589240796	0.85686737962416	NA	0.0357142857142857	0.0357142857142857
sp|O60504|VINEX_HUMAN	5vs3	0.00963434178469667	0.105514649611438	0.0913080962707601	8	0.929492698245076	0.998599337436466	NA	0.03125	0.03125
sp|O60506|HNRPQ_HUMAN	10vs5	-0.126475254848444	0.046161379591167	-2.73984997780797	8	0.025455136385617	0.159083761210624	NA	0.0952380952380952	0.0952380952380952
sp|O60506|HNRPQ_HUMAN	10vs3	-0.104742198905922	0.046161379591167	-2.26904394612081	8	0.0529694131529683	0.179619146969403	NA	0.0634920634920635	0.0634920634920635
sp|O60506|HNRPQ_HUMAN	5vs3	0.0217330559425219	0.0427371330587329	0.508528635101811	8	0.624806405469178	0.973496672973559	NA	0.0740740740740741	0.0740740740740741
sp|O60507|TPST1_HUMAN	10vs5	0.857622841376695	0.536460943874938	1.59866780828807	8	0.148561756687811	0.357259131045057	NA	0	0
sp|O60507|TPST1_HUMAN	10vs3	0.0367309838371255	0.536460943874938	0.0684690735765629	8	0.947092654169648	0.969022823034506	NA	0	0
sp|O60507|TPST1_HUMAN	5vs3	-0.82089185753957	0.496666324582372	-1.65280353611618	8	0.136971893008731	0.771699225695438	NA	0	0
sp|O60508|PRP17_HUMAN	10vs5	-0.219179977863708	0.0482563003569238	-4.54199713286268	8	0.00189420914505756	0.0338471531668718	NA	0.0952380952380952	0.0952380952380952
sp|O60508|PRP17_HUMAN	10vs3	-0.22660155515418	0.0482563003569238	-4.69579212409863	8	0.0015498703964214	0.020594745213317	NA	0.0666666666666667	0.0666666666666667
sp|O60508|PRP17_HUMAN	5vs3	-0.00742157729047227	0.0446766528111014	-0.166117576485679	8	0.872185967273846	0.998154634081461	NA	0.0916666666666667	0.0916666666666667
sp|O60512|B4GT3_HUMAN	10vs5	-0.0301963814540636	1.18664722366949	-0.0254468058001996	8	0.980321879386067	0.988104813748035	NA	0.214285714285714	0.214285714285714
sp|O60512|B4GT3_HUMAN	10vs3	0.259730916699578	1.18664722366949	0.21887795422165	8	0.832225915988861	0.903549007368012	NA	0.357142857142857	0.357142857142857
sp|O60512|B4GT3_HUMAN	5vs3	0.289927298153642	1.09862185101251	0.263900902650389	8	0.798526967809788	0.990363349628804	NA	0.125	0.125
sp|O60513|B4GT4_HUMAN	10vs5	-0.112661109267704	0.159223744097942	-0.707564753648823	8	0.499306314319007	0.690992759848142	NA	0	0
sp|O60513|B4GT4_HUMAN	10vs3	-0.0842793792035661	0.159223744097942	-0.529314140180775	8	0.610956122947104	0.75532836032648	NA	0	0
sp|O60513|B4GT4_HUMAN	5vs3	0.0283817300641375	0.147412542646916	0.192532667536423	8	0.852122701502261	0.996804849940172	NA	0	0
sp|O60518|RNBP6_HUMAN	10vs5	-0.617243975386632	0.157443924920869	-3.92040515819747	8	0.00441587869863302	0.0605750945025767	NA	0.371428571428571	0.371428571428571
sp|O60518|RNBP6_HUMAN	10vs3	-0.818208939130417	0.157443924920869	-5.19682762952997	8	0.000825594016012232	0.0129673064399352	NA	0.342857142857143	0.342857142857143
sp|O60518|RNBP6_HUMAN	5vs3	-0.200964963743785	0.145764750278821	-1.37869384305448	8	0.205309458953494	0.82778515313183	NA	0.325	0.325
sp|O60522|TDRD6_HUMAN	10vs5	-0.847884613907175	1.00655316831988	-0.842364457828343	8	0.424049744961432	0.630839405290162	NA	0	0
sp|O60522|TDRD6_HUMAN	10vs3	-0.0603006175127371	1.00655316831988	-0.0599080301077288	8	0.953698402560366	0.97198524145898	NA	0	0
sp|O60522|TDRD6_HUMAN	5vs3	0.787583996394438	0.931887154720287	0.845149535976636	8	0.422582064171738	0.930166399157967	NA	0	0
sp|O60524|NEMF_HUMAN	10vs5	-0.0450371367890132	0.0415714903357202	-1.08336594202674	8	0.310214463089111	0.527717021953352	NA	0.0571428571428572	0.0571428571428571
sp|O60524|NEMF_HUMAN	10vs3	-0.00818388619682369	0.0415714903357202	-0.196862949361036	8	0.848844162477647	0.914903089216444	NA	0.0285714285714286	0.0285714285714286
sp|O60524|NEMF_HUMAN	5vs3	0.0368532505921895	0.0384877213303102	0.957532670638168	8	0.366336935502673	0.91103379762304	NA	0.025	0.025
sp|O60547|GMDS_HUMAN	10vs5	0.1098441142848	0.127492704356644	0.861571764746049	8	0.414000368114939	0.622187771581177	NA	0.0476190476190477	0.0476190476190476
sp|O60547|GMDS_HUMAN	10vs3	0.191427450075721	0.127492704356644	1.50147768095207	8	0.171629001570826	0.347144780469379	NA	0.0952380952380952	0.0952380952380952
sp|O60547|GMDS_HUMAN	5vs3	0.0815833357909215	0.11803530826774	0.691177385718055	8	0.509009924132786	0.949668227588626	NA	0.0416666666666666	0.0416666666666667
sp|O60551|NMT2_HUMAN	10vs5	0.130467328463075	0.0737154822521403	1.76987688986172	8	0.11470764951077	0.319141962598432	NA	0	0
sp|O60551|NMT2_HUMAN	10vs3	0.0749663345744811	0.0737154822521403	1.01696865141657	8	0.338934570587879	0.525488284773217	NA	0	0
sp|O60551|NMT2_HUMAN	5vs3	-0.055500993888594	0.0682472751334583	-0.813233843843013	8	0.439614230313922	0.935772006614514	NA	0	0
sp|O60563|CCNT1_HUMAN	10vs5	-0.465810104447364	0.209015532073861	-2.22859086033261	8	0.0564208822775421	0.227030391837943	NA	0.232142857142857	0.232142857142857
sp|O60563|CCNT1_HUMAN	10vs3	-0.300228515984412	0.209015532073861	-1.43639332926856	8	0.188819258468506	0.367176368204266	NA	0.303571428571429	0.303571428571429
sp|O60563|CCNT1_HUMAN	5vs3	0.165581588462952	0.193510780758635	0.855671130124169	8	0.417069563610869	0.926234049809567	NA	0.21875	0.21875
sp|O60566|BUB1B_HUMAN	10vs5	-0.474608164976516	0.182550297272437	-2.59987615505339	8	0.0316238976819427	0.177905274770033	NA	0.126984126984127	0.126984126984127
sp|O60566|BUB1B_HUMAN	10vs3	-0.578253276046963	0.182550297272437	-3.16763809583932	8	0.013241678631811	0.0828918208577929	NA	0.126984126984127	0.126984126984127
sp|O60566|BUB1B_HUMAN	5vs3	-0.103645111070447	0.169008734434276	-0.613252986109737	8	0.556738168719031	0.964282227602169	NA	0.111111111111111	0.111111111111111
sp|O60568|PLOD3_HUMAN	10vs5	-0.152499259823936	0.0712111829740243	-2.14150718265084	8	0.0646245333062332	0.242437572309026	NA	0.148148148148148	0.148148148148148
sp|O60568|PLOD3_HUMAN	10vs3	-0.176158255087182	0.0712111829740244	-2.47374425940149	8	0.0384851397344883	0.149165220253616	NA	0.153439153439153	0.153439153439153
sp|O60568|PLOD3_HUMAN	5vs3	-0.0236589952632454	0.0659287445259326	-0.358857057469663	8	0.728988443245506	0.982214900211493	NA	0.125	0.125
sp|O60573|IF4E2_HUMAN	10vs5	-0.5052477966149	0.175313563349448	-2.88196638618202	8	0.0204497183611034	0.144015414773048	NA	0.142857142857143	0.142857142857143
sp|O60573|IF4E2_HUMAN	10vs3	-0.515476763466978	0.175313563349448	-2.94031308028057	8	0.018700684940117	0.101757807148189	NA	0.142857142857143	0.142857142857143
sp|O60573|IF4E2_HUMAN	5vs3	-0.0102289668520782	0.162308820711667	-0.0630216325103452	8	0.951295460320607	0.998599337436466	NA	0.0833333333333334	0.0833333333333333
sp|O60610|DIAP1_HUMAN	10vs5	-0.510508358658379	0.262034932272383	-1.94824542755128	8	0.0872283196716923	0.28039670962395	NA	0.120300751879699	0.120300751879699
sp|O60610|DIAP1_HUMAN	10vs3	-0.529859555687664	0.262034932272383	-2.02209511187188	8	0.0778054037054587	0.220860153320255	NA	0.0902255639097744	0.0902255639097744
sp|O60610|DIAP1_HUMAN	5vs3	-0.0193511970292848	0.242597207140311	-0.0797667757901788	8	0.938382034080103	0.998599337436466	NA	0.0657894736842105	0.0657894736842105
sp|O60613|SEP15_HUMAN	10vs5	-0.234380604721993	0.0542341327734449	-4.32164381978934	8	0.00254043194708364	0.0425551351501203	NA	0	0
sp|O60613|SEP15_HUMAN	10vs3	-0.187206897730507	0.0542341327734449	-3.45182799386756	8	0.00867143344347898	0.064312400715792	NA	0	0
sp|O60613|SEP15_HUMAN	5vs3	0.0471737069914856	0.0502110502153886	0.939508470528424	8	0.374966272700356	0.91387500097328	NA	0	0
sp|O60641|AP180_HUMAN	10vs5	0.154227691942193	0.111140974037473	1.38767626681221	8	0.202662541155606	0.417319792229188	NA	0.214285714285714	0.214285714285714
sp|O60641|AP180_HUMAN	10vs3	-0.129058758359375	0.111140974037473	-1.16121672926729	8	0.279027579367765	0.467489103394828	NA	0.0714285714285714	0.0714285714285714
sp|O60641|AP180_HUMAN	5vs3	-0.283286450301568	0.102896547672191	-2.75311909592987	8	0.0249384476810199	0.36245688964595	NA	0.125	0.125
sp|O60645|EXOC3_HUMAN	10vs5	-0.0610748476976964	0.0885746489250723	-0.689529661578013	8	0.509992118998119	0.697985134221859	NA	0.158730158730159	0.158730158730159
sp|O60645|EXOC3_HUMAN	10vs3	0.0546258888975723	0.0885746489250724	0.616721483635591	8	0.554559110385197	0.711152691089662	NA	0.174603174603175	0.174603174603175
sp|O60645|EXOC3_HUMAN	5vs3	0.115700736595269	0.0820041903051292	1.41091249318795	8	0.195952820055014	0.819216392025452	NA	0.152777777777778	0.152777777777778
sp|O60664|PLIN3_HUMAN	10vs5	-0.00861972231466133	0.0411583325618966	-0.209428365488287	8	0.839348584268379	0.916277423415727	NA	0.0683229813664596	0.0683229813664596
sp|O60664|PLIN3_HUMAN	10vs3	-0.0909509661225925	0.0411583325618966	-2.20978257527353	8	0.0581007138935192	0.187937669135318	NA	0.0434782608695652	0.0434782608695652
sp|O60664|PLIN3_HUMAN	5vs3	-0.0823312438079311	0.038105211558927	-2.16062948976446	8	0.0627278401421039	0.592190510763056	NA	0.0543478260869565	0.0543478260869565
sp|O60671|RAD1_HUMAN	10vs5	-0.274795191816972	0.210154103142712	-1.30758899163802	7	0.232318743034567	0.445976613721774	NA	0.142857142857143	0
sp|O60671|RAD1_HUMAN	10vs3	-0.330300144082796	0.210154103142712	-1.57170447373323	7	0.160014183024216	0.333127311598837	NA	0.142857142857143	0
sp|O60671|RAD1_HUMAN	5vs3	-0.0555049522658244	0.171590106683957	-0.323474082151228	7	0.755785609413953	0.98529796383898	NA	0	0
sp|O60678|ANM3_HUMAN	10vs5	-0.296057718127228	0.183123527122243	-1.61671044010417	8	0.144602903110354	0.353532655821615	NA	0.171428571428571	0.171428571428571
sp|O60678|ANM3_HUMAN	10vs3	-0.2409427531851	0.183123527122243	-1.31573892755058	8	0.224713887945247	0.407670017288513	NA	0.142857142857143	0.142857142857143
sp|O60678|ANM3_HUMAN	5vs3	0.0551149649421285	0.169539442151016	0.32508638841123	8	0.753454376495985	0.98529796383898	NA	0.075	0.075
sp|O60684|IMA7_HUMAN	10vs5	-0.193228302262955	0.0546769753782951	-3.53399764573774	8	0.00768696250685608	0.0838128458962608	NA	0	0
sp|O60684|IMA7_HUMAN	10vs3	-0.195661710889595	0.0546769753782951	-3.57850282565678	8	0.00720394832852245	0.0584924549146301	NA	0	0
sp|O60684|IMA7_HUMAN	5vs3	-0.00243340862664007	0.0506210427999945	-0.048071088465217	8	0.962838015174908	0.998599337436466	NA	0	0
sp|O60701|UGDH_HUMAN	10vs5	-0.046342538375669	0.0617370186850469	-0.750644254658403	8	0.474364280762845	0.672023697230545	NA	0.0408163265306123	0.0408163265306122
sp|O60701|UGDH_HUMAN	10vs3	-0.0833382292973827	0.0617370186850469	-1.34989073124076	8	0.214000257715368	0.394990410252196	NA	0.0510204081632653	0.0510204081632653
sp|O60701|UGDH_HUMAN	5vs3	-0.0369956909217138	0.05715737279865	-0.64726017152747	8	0.535590754705365	0.957685728583737	NA	0.0446428571428571	0.0446428571428571
sp|O60716|CTND1_HUMAN	10vs5	-0.10155680754051	0.0545076837301537	-1.86316498134975	8	0.0994459781000843	0.300064658874871	NA	0.0555555555555556	0.0555555555555556
sp|O60716|CTND1_HUMAN	10vs3	-0.193895622587758	0.0545076837301537	-3.55721632839252	8	0.00743081540777446	0.0596335131466364	NA	0.0595238095238095	0.0595238095238095
sp|O60716|CTND1_HUMAN	5vs3	-0.0923388150472482	0.0504643091894216	-1.82978458499546	8	0.104671641167889	0.705553137774252	NA	0.0381944444444444	0.0381944444444444
sp|O60725|ICMT_HUMAN	10vs5	0.156496825730007	0.101067690789014	1.54843575140848	8	0.160108509046384	0.371031692767371	NA	0	0
sp|O60725|ICMT_HUMAN	10vs3	0.124264486075149	0.101067690789014	1.2295174165457	8	0.25380952013565	0.441159438434832	NA	0	0
sp|O60725|ICMT_HUMAN	5vs3	-0.0322323396548585	0.0935704995700666	-0.344471172035611	8	0.739372247414277	0.982214900211493	NA	0	0
sp|O60739|EIF1B_HUMAN;sp|P41567|EIF1_HUMAN	10vs5	-0.210535467551194	0.0961247017235793	-2.1902327266161	8	0.0598992490496724	0.233517954451353	NA	0	0
sp|O60739|EIF1B_HUMAN;sp|P41567|EIF1_HUMAN	10vs3	-0.182415612334546	0.0961247017235793	-1.89769756434833	8	0.0943016969236978	0.246124521276937	NA	0	0
sp|O60739|EIF1B_HUMAN;sp|P41567|EIF1_HUMAN	5vs3	0.0281198552166479	0.0889941809403309	0.315974088637343	8	0.76010850363454	0.985355597206298	NA	0	0
sp|O60749|SNX2_HUMAN	10vs5	-0.163693191336481	0.053368357719482	-3.06723306339863	8	0.0154124746607864	0.124044454709043	NA	0.151785714285714	0.151785714285714
sp|O60749|SNX2_HUMAN	10vs3	-0.148380744754701	0.053368357719482	-2.78031311239947	8	0.0239130048988117	0.115395980876831	NA	0.151785714285714	0.151785714285714
sp|O60749|SNX2_HUMAN	5vs3	0.0153124465817793	0.0494094982685481	0.309908967270905	8	0.764549323963012	0.985498126027001	NA	0.140625	0.140625
sp|O60762|DPM1_HUMAN	10vs5	-0.220672054069211	0.0961854969885747	-2.29423417228299	8	0.0509271410810612	0.217835530524246	NA	0.0952380952380952	0.0952380952380952
sp|O60762|DPM1_HUMAN	10vs3	-0.225018962669252	0.0961854969885747	-2.33942714561199	8	0.0474581098787794	0.167519362830051	NA	0.107142857142857	0.107142857142857
sp|O60762|DPM1_HUMAN	5vs3	-0.0043469086000405	0.0890504664186346	-0.0488139902558766	8	0.962264214209844	0.998599337436466	NA	0.0520833333333334	0.0520833333333333
sp|O60763|USO1_HUMAN	10vs5	-0.118545957833036	0.0666380693875043	-1.77895246549963	8	0.113131118798944	0.317147759492575	NA	0.115384615384615	0.115384615384615
sp|O60763|USO1_HUMAN	10vs3	-0.185696567923951	0.0666380693875043	-2.78664387535171	8	0.023680580201126	0.115149885124254	NA	0.0989010989010989	0.0989010989010989
sp|O60763|USO1_HUMAN	5vs3	-0.0671506100909145	0.0616948640489894	-1.08843112187739	8	0.308104443378778	0.888921104972192	NA	0.0817307692307693	0.0817307692307692
sp|O60784|TOM1_HUMAN	10vs5	0.0124369570551539	0.132497759432606	0.0938654140901142	8	0.927524383126601	0.960921547444207	NA	0.25	0.25
sp|O60784|TOM1_HUMAN	10vs3	0.029860507860684	0.132497759432606	0.225366134405256	8	0.827344910126693	0.900491264505767	NA	0.178571428571429	0.178571428571429
sp|O60784|TOM1_HUMAN	5vs3	0.0174235508055301	0.122669088857535	0.142037011669381	8	0.890562667227793	0.998530012388624	NA	0.1875	0.1875
sp|O60825|F262_HUMAN	10vs5	-0.209158348772956	0.922663342194375	-0.226689778609296	8	0.826350115334217	0.909383569382625	NA	0	0
sp|O60825|F262_HUMAN	10vs3	-0.392780937180705	0.922663342194375	-0.425703416640084	8	0.681545161387527	0.805921934350719	NA	0	0
sp|O60825|F262_HUMAN	5vs3	-0.183622588407749	0.854220267526872	-0.214959297254057	8	0.835177661566866	0.996502870473597	NA	0	0
sp|O60826|CCD22_HUMAN	10vs5	-0.107333784115243	0.177371083582093	-0.605136879967054	8	0.561856511587251	0.734023332618974	NA	0.238095238095238	0.238095238095238
sp|O60826|CCD22_HUMAN	10vs3	-0.0591647798492331	0.177371083582093	-0.333564968169401	8	0.747282626967896	0.850212202390185	NA	0.253968253968254	0.253968253968254
sp|O60826|CCD22_HUMAN	5vs3	0.0481690042660103	0.164213714298739	0.293331190221913	8	0.776734327770868	0.986082867013744	NA	0.236111111111111	0.236111111111111
sp|O60828|PQBP1_HUMAN	10vs5	-0.24790576070087	0.0580722012916609	-4.26892308517446	8	0.00272815950121474	0.0444305853405547	NA	0.0204081632653061	0.0204081632653061
sp|O60828|PQBP1_HUMAN	10vs3	-0.307135939169254	0.0580722012916609	-5.28886338623017	8	0.000738252344815615	0.012006831372999	NA	0.0204081632653061	0.0204081632653061
sp|O60828|PQBP1_HUMAN	5vs3	-0.0592301784683844	0.0537644111938572	-1.10166143649968	8	0.302646614716665	0.888921104972192	NA	0	0
sp|O60830|TI17B_HUMAN	10vs5	-0.0852548161897247	0.243250912886436	-0.350480971183556	8	0.735027272974567	0.853440488662936	NA	0	0
sp|O60830|TI17B_HUMAN	10vs3	-0.0816463720557597	0.243250912886436	-0.335646724145603	8	0.745770210507375	0.849276146266428	NA	0	0
sp|O60830|TI17B_HUMAN	5vs3	0.00360844413396498	0.225206584438285	0.0160228180848497	8	0.987608580350064	0.999799308295613	NA	0	0
sp|O60831|PRAF2_HUMAN	10vs5	-0.0243255660781364	0.0873053419597135	-0.278626319216083	8	0.787598154187243	0.884942033198289	NA	0	0
sp|O60831|PRAF2_HUMAN	10vs3	-0.00280112250383708	0.0873053419597135	-0.0320842051695947	8	0.975190926896398	0.98350411780353	NA	0	0
sp|O60831|PRAF2_HUMAN	5vs3	0.0215244435742994	0.0808290404038187	0.266295918728765	8	0.796746154835412	0.990363349628804	NA	0	0
sp|O60832|DKC1_HUMAN	10vs5	-0.195867960142534	0.132637585688281	-1.4767153603267	8	0.177998122765458	0.389609852843127	NA	0.0952380952380952	0.0952380952380952
sp|O60832|DKC1_HUMAN	10vs3	-0.204703744349714	0.132637585688281	-1.54333135127172	8	0.161326178150814	0.334058462361299	NA	0.119047619047619	0.119047619047619
sp|O60832|DKC1_HUMAN	5vs3	-0.00883578420717962	0.122798542815515	-0.0719534939470248	8	0.944405271719785	0.998599337436466	NA	0.104166666666667	0.104166666666667
sp|O60841|IF2P_HUMAN	10vs5	-0.137903799052994	0.0472878003039473	-2.91626589028467	8	0.0194019340290206	0.14013142421535	NA	0.0248447204968945	0.0248447204968944
sp|O60841|IF2P_HUMAN	10vs3	-0.210488096352278	0.0472878003039473	-4.4512135265194	8	0.00213585180941855	0.0258522657130117	NA	0.031055900621118	0.031055900621118
sp|O60841|IF2P_HUMAN	5vs3	-0.0725842972992839	0.043779995995425	-1.65793293601189	8	0.135917963355314	0.771173501470293	NA	0.00543478260869568	0.00543478260869565
sp|O60858|TRI13_HUMAN	10vs5	0.361862923086796	0.390519086692076	0.926620325147194	6	0.389874799097866	0.601074049376139	NA	0.285714285714286	0
sp|O60858|TRI13_HUMAN	10vs3	-0.0896626591141784	0.326731709433855	-0.274422887418982	6	0.792963428750492	0.880212610843622	NA	0	0
sp|O60858|TRI13_HUMAN	5vs3	-0.451525582200975	0.370478935114713	-1.21876182261528	6	0.268674197163885	0.868120339542034	NA	0.25	0
sp|O60869|EDF1_HUMAN	10vs5	0.0385716380052269	0.0782115192593968	0.493170806173704	8	0.635143310327742	0.788034706985605	NA	0	0
sp|O60869|EDF1_HUMAN	10vs3	-0.0278272211473572	0.0782115192593968	-0.355794407407754	8	0.731194187435088	0.841435419648004	NA	0	0
sp|O60869|EDF1_HUMAN	5vs3	-0.0663988591525841	0.0724097965640976	-0.916987235198313	8	0.38595852034033	0.919009751735287	NA	0	0
sp|O60870|KIN17_HUMAN	10vs5	-0.33207723777207	0.202552531531332	-1.63946229287538	8	0.139748417365001	0.34777394619387	NA	0.125	0.125
sp|O60870|KIN17_HUMAN	10vs3	-0.388008273346741	0.202552531531332	-1.91559330517043	8	0.091736799419581	0.24195951950472	NA	0.0714285714285714	0.0714285714285714
sp|O60870|KIN17_HUMAN	5vs3	-0.0559310355746707	0.18752720495152	-0.298255581578844	8	0.77310774717001	0.985498126027001	NA	0.078125	0.078125
sp|O60879|DIAP2_HUMAN	10vs5	-0.337316544575102	1.28667356883823	-0.26216171120984	1	0.836775896071102	0.915141165424097	NA	0.571428571428571	0
sp|O60879|DIAP2_HUMAN	10vs3	-0.682875634642611	1.28667356883823	-0.530729511494667	1	0.689375427187378	0.810875232065418	NA	0.571428571428571	0
sp|O60879|DIAP2_HUMAN	5vs3	-0.34555909006751	1.48572266265585	-0.232586537685165	1	0.854517370385619	0.997101050106862	NA	0.75	0
sp|O60884|DNJA2_HUMAN	10vs5	-0.275924347781791	0.271557326813207	-1.01608139621874	8	0.33933180111047	0.553877068909348	NA	0.0714285714285714	0.0714285714285714
sp|O60884|DNJA2_HUMAN	10vs3	-0.283402365774391	0.271557326813207	-1.04361892606688	8	0.327169031949564	0.514533629792035	NA	0.0714285714285714	0.0714285714285714
sp|O60884|DNJA2_HUMAN	5vs3	-0.00747801799259928	0.25141323140417	-0.0297439317367417	8	0.976999916661359	0.998721003428363	NA	0.125	0.125
sp|O60885|BRD4_HUMAN	10vs5	-0.156870166303004	0.0414225536619241	-3.78707135207842	8	0.00533405942977394	0.0677093322426495	NA	0.130434782608696	0.130434782608696
sp|O60885|BRD4_HUMAN	10vs3	-0.168436843528717	0.0414225536619241	-4.06630757010873	8	0.00360180362487661	0.0373680757969872	NA	0.130434782608696	0.130434782608696
sp|O60885|BRD4_HUMAN	5vs3	-0.0115666772257131	0.0383498327641164	-0.301609587109749	8	0.770641066057066	0.985498126027001	NA	0.108695652173913	0.108695652173913
sp|O60888|CUTA_HUMAN	10vs5	-0.556472173579418	0.608572143139236	-0.914389821901693	8	0.387241290169229	0.598706017731748	NA	0.238095238095238	0.238095238095238
sp|O60888|CUTA_HUMAN	10vs3	-0.386076848087742	0.608572143139236	-0.634397831777539	8	0.543532038868662	0.702397375810717	NA	0.19047619047619	0.19047619047619
sp|O60888|CUTA_HUMAN	5vs3	0.170395325491676	0.563428322279963	0.302425914270969	8	0.770041122386919	0.985498126027001	NA	0.291666666666667	0.291666666666667
sp|O60902|SHOX2_HUMAN	10vs5	Inf	NA	NA	NA	NA	0	oneConditionMissing	0.714285714285714	0
sp|O60902|SHOX2_HUMAN	10vs3	0.30795388227911	0.256654700373528	1.1998762611046	1	0.442316409895543	0.618208028679015	NA	0.571428571428571	0
sp|O60902|SHOX2_HUMAN	5vs3	-Inf	NA	NA	NA	NA	0	oneConditionMissing	0.875	0
sp|O60907|TBL1X_HUMAN	10vs5	-1.80501193293474	0.700767916046716	-2.57576280477774	2	0.123431395240091	0.32800295069777	NA	0.714285714285714	0
sp|O60907|TBL1X_HUMAN	10vs3	-1.78330131089384	0.572174607475992	-3.11670823485237	2	0.089361632260929	0.238471831271209	NA	0.428571428571429	0
sp|O60907|TBL1X_HUMAN	5vs3	0.0217106220408991	0.572174607475992	0.0379440502203868	2	0.973179156880288	0.998721003428363	NA	0.5	0
sp|O60921|HUS1_HUMAN	10vs5	-0.0273051350484798	0.0790417616420888	-0.345452005132692	8	0.73866243754917	0.855476567286492	NA	0	0
sp|O60921|HUS1_HUMAN	10vs3	-0.0612386301313561	0.0790417616420888	-0.774762971613063	8	0.460763131753827	0.632310116260865	NA	0	0
sp|O60921|HUS1_HUMAN	5vs3	-0.0339334950828763	0.0731784516496768	-0.463708842123692	8	0.655211982723511	0.979466948027942	NA	0	0
sp|O60925|PFD1_HUMAN	10vs5	0.261214017918252	0.187097134352851	1.39614120131644	8	0.200195345832886	0.414392682313392	NA	0.0285714285714286	0.0285714285714286
sp|O60925|PFD1_HUMAN	10vs3	-0.0446366267686566	0.187097134352851	-0.238574614854738	8	0.81743313757103	0.893519274154707	NA	0.0571428571428572	0.0571428571428571
sp|O60925|PFD1_HUMAN	5vs3	-0.305850644686909	0.173218287593715	-1.76569488669859	8	0.1154410328723	0.730994079065732	NA	0.025	0.025
sp|O60927|PP1RB_HUMAN	10vs5	-0.218407326822529	0.184569940259759	-1.18333097207025	8	0.270646964109072	0.486923395758774	NA	0.142857142857143	0.142857142857143
sp|O60927|PP1RB_HUMAN	10vs3	-0.421959534312559	0.184569940259759	-2.28617690247233	8	0.0515716941113413	0.176653924789435	NA	0.142857142857143	0.142857142857143
sp|O60927|PP1RB_HUMAN	5vs3	-0.20355220749003	0.170878560506304	-1.1912097508717	8	0.267711376012808	0.866616940036181	NA	0.125	0.125
sp|O60930|RNH1_HUMAN	10vs5	-0.279036360202013	0.0681884096752387	-4.09213767458401	8	0.00347530819984665	0.0524657124738166	NA	0.0476190476190477	0.0476190476190476
sp|O60930|RNH1_HUMAN	10vs3	-0.253894854127972	0.0681884096752387	-3.7234312302809	8	0.00584255161455749	0.0510179953485467	NA	0.0476190476190477	0.0476190476190476
sp|O60930|RNH1_HUMAN	5vs3	0.0251415060740409	0.0631302002488611	0.398248476560067	8	0.700864116900294	0.982214900211493	NA	0	0
sp|O60934|NBN_HUMAN	10vs5	-0.212288260589674	0.105888756073491	-2.00482344359903	8	0.0799167519663417	0.267774227390774	NA	0.0476190476190477	0.0476190476190476
sp|O60934|NBN_HUMAN	10vs3	-0.1523949797156	0.105888756073491	-1.43919888538338	8	0.188047952300977	0.366161860931157	NA	0.0595238095238095	0.0595238095238095
sp|O60934|NBN_HUMAN	5vs3	0.0598932808740731	0.0980339387127507	0.610944349074522	8	0.55819131779757	0.964928611076884	NA	0.0104166666666666	0.0104166666666667
sp|O60936|NOL3_HUMAN	10vs5	-0.186424368032489	0.320986030832455	-0.580786545598294	8	0.577374745890503	0.74341278598815	NA	0.142857142857143	0.142857142857143
sp|O60936|NOL3_HUMAN	10vs3	-0.44238922408649	0.320986030832455	-1.37821955347771	8	0.205450052379973	0.385690518428155	NA	0.142857142857143	0.142857142857143
sp|O60936|NOL3_HUMAN	5vs3	-0.255964856054001	0.297175319090899	-0.861326091402993	8	0.414127834703931	0.925016278761303	NA	0.15	0.15
sp|O60941|DTNB_HUMAN	10vs5	-0.303287070747628	0.190063607254268	-1.59571353574222	5	0.171439270618379	0.382907131971704	NA	0.428571428571429	0
sp|O60941|DTNB_HUMAN	10vs3	-0.407941315374531	0.184028296403972	-2.2167314665514	5	0.0774458959346824	0.220231149677103	NA	0.285714285714286	0
sp|O60941|DTNB_HUMAN	5vs3	-0.104654244626903	0.125715259519661	-0.832470497430232	5	0.443075497990022	0.937489238092797	NA	0.125	0
sp|O60942|MCE1_HUMAN	10vs5	-0.375961615424095	0.186017155428836	-2.02111259339156	8	0.0779240446185629	0.266246652233362	NA	0.107142857142857	0.107142857142857
sp|O60942|MCE1_HUMAN	10vs3	-0.374930703069361	0.186017155428836	-2.01557056501059	8	0.0785965499381522	0.22216019028761	NA	0.0892857142857143	0.0892857142857143
sp|O60942|MCE1_HUMAN	5vs3	0.00103091235473396	0.172218421398531	0.00598607481338087	8	0.995370412565338	0.999799308295613	NA	0.109375	0.109375
sp|O75027|ABCB7_HUMAN	10vs5	-0.516282402489299	0.20381662952623	-2.53307300630666	8	0.0350871453653532	0.183582811698904	NA	0.171428571428571	0.171428571428571
sp|O75027|ABCB7_HUMAN	10vs3	-0.458718401474771	0.20381662952623	-2.25064266120511	8	0.0545126098206548	0.182579905495207	NA	0.2	0.2
sp|O75027|ABCB7_HUMAN	5vs3	0.0575640010145281	0.188697532283279	0.305059638660833	8	0.768106643180198	0.985498126027001	NA	0.175	0.175
sp|O75044|SRGP2_HUMAN	10vs5	-0.122881263746526	0.118276565568261	-1.03893161892334	8	0.329215145794933	0.544784744362617	NA	0.125	0.125
sp|O75044|SRGP2_HUMAN	10vs3	-0.251178838791905	0.118276565568261	-2.12365685108554	8	0.0664458941071608	0.202897264837302	NA	0.107142857142857	0.107142857142857
sp|O75044|SRGP2_HUMAN	5vs3	-0.128297575045379	0.109502821735162	-1.17163715977725	8	0.275052568960766	0.871216875769832	NA	0.078125	0.078125
sp|O75051|PLXA2_HUMAN	10vs5	-0.073493899642842	0.231080917234382	-0.318044001739435	8	0.758595088403069	0.866813917398119	NA	0.0476190476190477	0.0476190476190476
sp|O75051|PLXA2_HUMAN	10vs3	-0.322501601721149	0.231080917234382	-1.39562195607022	8	0.200345928226525	0.380216658096135	NA	0.0476190476190477	0.0476190476190476
sp|O75051|PLXA2_HUMAN	5vs3	-0.249007702078307	0.213939357849468	-1.16391721738977	8	0.277992981321589	0.876462855618983	NA	0	0
sp|O75054|IGSF3_HUMAN	10vs5	0.0488578968388549	0.0918598309809224	0.531874447374085	8	0.609261385889401	0.768992050278778	NA	0.133333333333333	0.133333333333333
sp|O75054|IGSF3_HUMAN	10vs3	-0.0128744010977735	0.0918598309809224	-0.140152675661327	8	0.892003800376936	0.93815858650565	NA	0.171428571428571	0.171428571428571
sp|O75054|IGSF3_HUMAN	5vs3	-0.0617322979366284	0.0850456778838473	-0.725872254448256	8	0.48860577367001	0.946209218366085	NA	0.166666666666667	0.166666666666667
sp|O75061|AUXI_HUMAN	10vs5	-0.253663361650401	0.0951578549956778	-2.66571121913081	8	0.0285514784674343	0.168082647779237	NA	0.0357142857142857	0.0357142857142857
sp|O75061|AUXI_HUMAN	10vs3	-0.222443867722349	0.0951578549956778	-2.33763011716114	8	0.0475914298450024	0.167828431688987	NA	0.0357142857142857	0.0357142857142857
sp|O75061|AUXI_HUMAN	5vs3	0.0312194939280523	0.0880990548062404	0.354368091652227	8	0.732222341238678	0.982214900211493	NA	0	0
sp|O75063|XYLK_HUMAN	10vs5	-0.516036261112123	0.376004193877607	-1.37242155676619	8	0.207175515083618	0.421065582872163	NA	0.114285714285714	0.114285714285714
sp|O75063|XYLK_HUMAN	10vs3	-0.59906172254751	0.376004193877608	-1.59323149130222	8	0.14977381366669	0.32150744022393	NA	0.142857142857143	0.142857142857143
sp|O75063|XYLK_HUMAN	5vs3	-0.083025461435387	0.348112240290664	-0.238501988226737	8	0.817487543707153	0.996453139782625	NA	0.025	0.025
sp|O75064|DEN4B_HUMAN	10vs5	0.124295492864404	0.493297125111166	0.251968816636411	2	0.824593455696202	0.908960664730023	NA	0.428571428571429	0
sp|O75064|DEN4B_HUMAN	10vs3	0.605934033150812	0.493297125111167	1.22833481548116	2	0.344251875565784	0.53003516105689	NA	0.428571428571429	0
sp|O75064|DEN4B_HUMAN	5vs3	0.481638540286408	0.604163124052116	0.797199499790823	2	0.508941447689468	0.949668227588626	NA	0.75	0
sp|O75083|WDR1_HUMAN	10vs5	-0.112453203951512	0.0406309411412362	-2.76767411221454	8	0.0243840874529668	0.156506583293402	NA	0.0342857142857143	0.0342857142857143
sp|O75083|WDR1_HUMAN	10vs3	-0.133959840212526	0.0406309411412362	-3.29699082644608	8	0.0109076875167928	0.074081377718218	NA	0.0571428571428572	0.0571428571428571
sp|O75083|WDR1_HUMAN	5vs3	-0.0215066362610142	0.037616941981232	-0.571727395377975	8	0.583209277321865	0.96799203447641	NA	0.04	0.04
sp|O75084|FZD7_HUMAN;sp|Q14332|FZD2_HUMAN	10vs5	-0.0294587937781767	0.139147086765751	-0.211709741561241	8	0.837627516088041	0.915375674443588	NA	0	0
sp|O75084|FZD7_HUMAN;sp|Q14332|FZD2_HUMAN	10vs3	-0.0780943880988165	0.139147086765751	-0.561236242267044	8	0.590006996894143	0.740823710244344	NA	0	0
sp|O75084|FZD7_HUMAN;sp|Q14332|FZD2_HUMAN	5vs3	-0.0486355943206398	0.128825169752528	-0.377531769716031	8	0.715597505864106	0.982214900211493	NA	0	0
sp|O75113|N4BP1_HUMAN	10vs5	0.943146296632422	0.718161510766093	1.31327881332199	8	0.225503058179021	0.438445826556223	NA	0.523809523809524	0.523809523809524
sp|O75113|N4BP1_HUMAN	10vs3	-0.0220213245944943	0.718161510766094	-0.0306634709106078	8	0.976289111714086	0.984070445846203	NA	0.380952380952381	0.380952380952381
sp|O75113|N4BP1_HUMAN	5vs3	-0.965167621226916	0.664888361550271	-1.45162357628957	8	0.184665444107272	0.814609315192632	NA	0.541666666666667	0.541666666666667
sp|O75116|ROCK2_HUMAN	10vs5	-0.121413533665342	0.0631259409031354	-1.92335404317611	8	0.0906453899603512	0.286295835617347	NA	0.151785714285714	0.151785714285714
sp|O75116|ROCK2_HUMAN	10vs3	-0.0509261072226838	0.0631259409031354	-0.806738188676318	8	0.443137823498636	0.619008938366501	NA	0.178571428571429	0.178571428571429
sp|O75116|ROCK2_HUMAN	5vs3	0.070487426442658	0.058443264905177	1.20608296879071	8	0.262241041787731	0.863809274129298	NA	0.1640625	0.1640625
sp|O75122|CLAP2_HUMAN	10vs5	-0.110985284127121	0.0420465774680636	-2.63957950469142	8	0.0297327306163755	0.170992889785569	NA	0.0601503759398496	0.0601503759398496
sp|O75122|CLAP2_HUMAN	10vs3	-0.112798431694244	0.0420465774680636	-2.68270186271213	8	0.0278093212607446	0.124770759681383	NA	0.0601503759398496	0.0601503759398496
sp|O75122|CLAP2_HUMAN	5vs3	-0.00181314756712329	0.038927566546577	-0.04657747010602	8	0.963991722453278	0.998599337436466	NA	0.0394736842105263	0.0394736842105263
sp|O75127|PTCD1_HUMAN	10vs5	0.259206590084711	0.243385608419712	1.06500376816741	8	0.317959302716278	0.534938638851028	NA	0	0
sp|O75127|PTCD1_HUMAN	10vs3	0.37811016652133	0.243385608419712	1.55354365024446	8	0.158898315961653	0.331773170389616	NA	0	0
sp|O75127|PTCD1_HUMAN	5vs3	0.118903576436619	0.225331288270341	0.527683382762027	8	0.612036868530164	0.969057875720925	NA	0	0
sp|O75129|ASTN2_HUMAN	10vs5	-0.1241084013425	0.186487431358918	-0.66550544687185	8	0.524446855501223	0.708239753140526	NA	0.357142857142857	0.357142857142857
sp|O75129|ASTN2_HUMAN	10vs3	0.0265889922947828	0.186487431358918	0.142577931933702	8	0.890149053129433	0.937840175912725	NA	0.357142857142857	0.357142857142857
sp|O75129|ASTN2_HUMAN	5vs3	0.150697393637283	0.17265381230704	0.872829806788679	8	0.408188984444282	0.925016278761303	NA	0.3125	0.3125
sp|O75131|CPNE3_HUMAN	10vs5	-0.0796476991394422	0.0708093148623015	-1.12481951413212	8	0.293278800303929	0.51051841497501	NA	0.154761904761905	0.154761904761905
sp|O75131|CPNE3_HUMAN	10vs3	-0.0599116800699647	0.0708093148623015	-0.846098852763528	8	0.422082607400891	0.600810387208526	NA	0.25	0.25
sp|O75131|CPNE3_HUMAN	5vs3	0.0197360190694775	0.0655566869506419	0.301052722269765	8	0.771050417281338	0.985498126027001	NA	0.1875	0.1875
sp|O75132|ZBED4_HUMAN	10vs5	0.0163704843119753	0.645129302393902	0.0253755088340103	8	0.980377000296178	0.988104813748035	NA	0.142857142857143	0.142857142857143
sp|O75132|ZBED4_HUMAN	10vs3	-0.0601918291877308	0.645129302393903	-0.0933019612725309	8	0.92795801611383	0.958320977290152	NA	0.142857142857143	0.142857142857143
sp|O75132|ZBED4_HUMAN	5vs3	-0.0765623134997061	0.597273675108519	-0.128186318417257	8	0.901165362885809	0.998530012388624	NA	0.125	0.125
sp|O75143|ATG13_HUMAN	10vs5	0.657232945566193	0.911362797325522	0.721154020654457	8	0.491349324895891	0.684586022932235	NA	0	0
sp|O75143|ATG13_HUMAN	10vs3	-1.09120332274612	0.911362797325522	-1.19733143150934	8	0.265448571002982	0.452911204537538	NA	0	0
sp|O75143|ATG13_HUMAN	5vs3	-1.74843626831232	0.843757995948906	-2.07220112485689	8	0.0719824446702528	0.623847853808858	NA	0	0
sp|O75145|LIPA3_HUMAN	10vs5	2.23396472542255	0.498132450981727	4.48468017094613	8	0.00204308994537006	0.0356060592142045	NA	0.142857142857143	0.142857142857143
sp|O75145|LIPA3_HUMAN	10vs3	1.52692577208252	0.498132450981727	3.06530074295146	8	0.0154577323014418	0.0908333722226714	NA	0.0476190476190477	0.0476190476190476
sp|O75145|LIPA3_HUMAN	5vs3	-0.707038953340027	0.461181035467848	-1.53310500424799	8	0.163790848759048	0.788788633422761	NA	0.166666666666667	0.166666666666667
sp|O75146|HIP1R_HUMAN	10vs5	0.0413919865760286	0.0649666847719592	0.637126347470544	8	0.541841589300755	0.721169609635675	NA	0.0634920634920635	0.0634920634920635
sp|O75146|HIP1R_HUMAN	10vs3	0.0867622602671776	0.0649666847719593	1.33548849801592	8	0.21846362539652	0.400493292079081	NA	0.0952380952380952	0.0952380952380952
sp|O75146|HIP1R_HUMAN	5vs3	0.045370273691149	0.0601474625774672	0.754317335211176	8	0.472276017689682	0.941226147930844	NA	0.0555555555555556	0.0555555555555556
sp|O75147|OBSL1_HUMAN	10vs5	0.050808938194972	0.581138733366376	0.0874299634110599	3	0.93583870370279	0.965690998861047	NA	0.714285714285714	0.142857142857143
sp|O75147|OBSL1_HUMAN	10vs3	-0.041800788815811	0.547902852231367	-0.0762923365804261	3	0.943989521055309	0.967061890634175	NA	0.642857142857143	0.214285714285714
sp|O75147|OBSL1_HUMAN	5vs3	-0.0926097270107829	0.433155237388447	-0.213802625518601	3	0.844407524987095	0.996687320047885	NA	0.6875	0.3125
sp|O75150|BRE1B_HUMAN	10vs5	-0.177977123951042	0.0867860035790348	-2.0507583782097	8	0.0744204873158736	0.261130136507204	NA	0.051948051948052	0.051948051948052
sp|O75150|BRE1B_HUMAN	10vs3	-0.110895057601868	0.0867860035790349	-1.27779887341946	8	0.237149408163877	0.423027944767033	NA	0.051948051948052	0.051948051948052
sp|O75150|BRE1B_HUMAN	5vs3	0.0670820663491742	0.080348226492403	0.834891686819209	8	0.42800534561182	0.931507507819447	NA	0.0568181818181818	0.0568181818181818
sp|O75151|PHF2_HUMAN	10vs5	0.0913552919241247	0.209475187262739	0.43611509848916	7	0.675886938081022	0.813447813208927	NA	0.357142857142857	0.214285714285714
sp|O75151|PHF2_HUMAN	10vs3	0.226422740224426	0.209475187262739	1.08090482306351	7	0.31556604468443	0.502644286158587	NA	0.428571428571429	0.285714285714286
sp|O75151|PHF2_HUMAN	5vs3	0.135067448300301	0.171035774189222	0.789702908298426	7	0.455614239876074	0.938261846349889	NA	0.3125	0.3125
sp|O75152|ZC11A_HUMAN	10vs5	-0.0501417882147877	0.0497863607486507	-1.00713905296134	8	0.343355295986884	0.557221368426403	NA	0.032967032967033	0.032967032967033
sp|O75152|ZC11A_HUMAN	10vs3	-0.048189116823302	0.0497863607486507	-0.967918042184033	8	0.361432484222804	0.545785948327689	NA	0.0439560439560439	0.043956043956044
sp|O75152|ZC11A_HUMAN	5vs3	0.00195267139148569	0.0460932134756281	0.0423635334628637	8	0.967247147149055	0.998721003428363	NA	0.0480769230769231	0.0480769230769231
sp|O75153|CLU_HUMAN	10vs5	-0.104138244236115	0.0929813793367596	-1.11999031396326	8	0.295212894903965	0.512778648179544	NA	0.109243697478992	0.109243697478992
sp|O75153|CLU_HUMAN	10vs3	-0.0153307282549892	0.0929813793367597	-0.164879552920638	8	0.873128838346712	0.928039418819465	NA	0.134453781512605	0.134453781512605
sp|O75153|CLU_HUMAN	5vs3	0.0888075159811255	0.0860840298945482	1.03163753009604	8	0.33241887421317	0.896021551911165	NA	0.110294117647059	0.110294117647059
sp|O75155|CAND2_HUMAN	10vs5	Inf	NA	NA	NA	NA	0	oneConditionMissing	0.857142857142857	0
sp|O75155|CAND2_HUMAN	10vs3	-0.265417415637218	0.234747520284009	-1.13065056157399	1	0.461011571441363	0.632446582995263	NA	0.571428571428571	0
sp|O75155|CAND2_HUMAN	5vs3	-Inf	NA	NA	NA	NA	0	oneConditionMissing	0.75	0
sp|O75157|T22D2_HUMAN	10vs5	-0.268818409591687	0.29330698295366	-0.916508727083929	8	0.386194604993832	0.597282845033673	NA	0	0
sp|O75157|T22D2_HUMAN	10vs3	-0.0251428026148087	0.29330698295366	-0.0857218002845198	8	0.933794132882519	0.961451426823873	NA	0	0
sp|O75157|T22D2_HUMAN	5vs3	0.243675606976878	0.271549500222144	0.89735244136902	8	0.395732485412221	0.921789711965475	NA	0	0
sp|O75165|DJC13_HUMAN	10vs5	-0.199609010408127	0.0587173833194263	-3.39948749627076	8	0.00936756457587307	0.0941037123452672	NA	0.0939849624060151	0.093984962406015
sp|O75165|DJC13_HUMAN	10vs3	-0.221012487100981	0.0587173833194263	-3.76400436474935	8	0.00551267766635855	0.0491160320515047	NA	0.0902255639097744	0.0902255639097744
sp|O75165|DJC13_HUMAN	5vs3	-0.0214034766928544	0.0543617336831744	-0.393723217467566	8	0.704071204532325	0.982214900211493	NA	0.0822368421052632	0.0822368421052632
sp|O75173|ATS4_HUMAN	10vs5	-Inf	NA	NA	NA	NA	0	oneConditionMissing	0.714285714285714	0
sp|O75173|ATS4_HUMAN	10vs3	-Inf	NA	NA	NA	NA	0	oneConditionMissing	0.714285714285714	0
sp|O75173|ATS4_HUMAN	5vs3	0.0661767345204265	0.312854868241966	0.211525346855861	2	0.852074497323606	0.996804849940172	NA	0.5	0
sp|O75175|CNOT3_HUMAN	10vs5	-0.342792036676144	0.186064080443159	-1.84233322121979	8	0.102677314159802	0.304135427529458	NA	0.0714285714285714	0.0714285714285714
sp|O75175|CNOT3_HUMAN	10vs3	-0.327271464426207	0.186064080443159	-1.75891802247229	8	0.11663881338446	0.277684419401174	NA	0.125	0.125
sp|O75175|CNOT3_HUMAN	5vs3	0.0155205722499377	0.172261865519974	0.0900987122314548	8	0.930423717148205	0.998599337436466	NA	0.078125	0.078125
sp|O75179|ANR17_HUMAN	10vs5	-0.0733680237579884	0.0861215644285127	-0.851912343265539	8	0.419033033968192	0.626518369248491	NA	0.142857142857143	0.142857142857143
sp|O75179|ANR17_HUMAN	10vs3	-0.173804393968423	0.0861215644285128	-2.01812861995434	8	0.0782854422714261	0.221707999637417	NA	0.0952380952380952	0.0952380952380952
sp|O75179|ANR17_HUMAN	5vs3	-0.100436370210435	0.0797330753717739	-1.2596575479138	8	0.243298250150489	0.842461541400164	NA	0.0972222222222222	0.0972222222222222
sp|O75182|SIN3B_HUMAN	10vs5	-0.820979882055179	0.347075932819393	-2.36541864307944	8	0.0455711383247603	0.207021855099222	NA	0.2	0.2
sp|O75182|SIN3B_HUMAN	10vs3	-0.808954756410275	0.347075932819393	-2.3307716839912	8	0.048103705209946	0.16885124127619	NA	0.242857142857143	0.242857142857143
sp|O75182|SIN3B_HUMAN	5vs3	0.0120251256449045	0.321329874751502	0.0374229929731996	8	0.971064728427233	0.998721003428363	NA	0.1875	0.1875
sp|O75190|DNJB6_HUMAN	10vs5	-0.0746899283135167	0.158556481536687	-0.471061968515206	8	0.650174368986075	0.798247882404758	NA	0.142857142857143	0.142857142857143
sp|O75190|DNJB6_HUMAN	10vs3	-0.0829337230846236	0.158556481536687	-0.523054764339195	8	0.615109878455548	0.757988437998472	NA	0.107142857142857	0.107142857142857
sp|O75190|DNJB6_HUMAN	5vs3	-0.00824379477110693	0.14679477755588	-0.0561586379867552	8	0.956592686137949	0.998599337436466	NA	0.15625	0.15625
sp|O75191|XYLB_HUMAN	10vs5	-0.141916850084927	0.388286312096767	-0.365495372006725	8	0.724216711308283	0.845976438603546	NA	0	0
sp|O75191|XYLB_HUMAN	10vs3	0.747542820966564	0.388286312096768	1.92523608913688	8	0.0903825957984274	0.239940767347617	NA	0	0
sp|O75191|XYLB_HUMAN	5vs3	0.889459671051491	0.359483272205745	2.47427276822612	8	0.0384534437140918	0.467895210414315	NA	0	0
sp|O75208|COQ9_HUMAN	10vs5	-0.393462042261029	0.133467301125739	-2.94800328576623	8	0.0184820270942199	0.136972356353829	NA	0.214285714285714	0.214285714285714
sp|O75208|COQ9_HUMAN	10vs3	-0.233648485027784	0.133467301125739	-1.75060470285276	8	0.118124061407461	0.279406639930257	NA	0.25	0.25
sp|O75208|COQ9_HUMAN	5vs3	0.159813557233245	0.123566710044605	1.29333828808387	8	0.231987273345288	0.840325782095731	NA	0.15625	0.15625
sp|O75223|GGCT_HUMAN	10vs5	-0.14336444313078	0.0860046288802987	-1.66693868687364	8	0.13408563059139	0.341355403070448	NA	0.0357142857142857	0.0357142857142857
sp|O75223|GGCT_HUMAN	10vs3	-0.0950565793480482	0.0860046288802987	-1.10524957302412	8	0.301179737604668	0.487026758229771	NA	0.0357142857142857	0.0357142857142857
sp|O75223|GGCT_HUMAN	5vs3	0.0483078637827319	0.0796248140908594	0.606693583329539	8	0.560872684534341	0.966653677934842	NA	0	0
sp|O75251|NDUS7_HUMAN	10vs5	0.22513272515214	0.167896989073187	1.3408979303018	8	0.216777902623993	0.43029606127346	NA	0.0476190476190477	0.0476190476190476
sp|O75251|NDUS7_HUMAN	10vs3	-0.144366119315759	0.167896989073187	-0.859849364260065	8	0.414894613589444	0.59508251675373	NA	0	0
sp|O75251|NDUS7_HUMAN	5vs3	-0.369498844467898	0.155442407175249	-2.37707875979634	8	0.0447492458172272	0.506561462651012	NA	0.0416666666666666	0.0416666666666667
sp|O75306|NDUS2_HUMAN	10vs5	-0.137833666447656	0.0823702849126761	-1.67334211109963	8	0.132796671228384	0.339961331752497	NA	0.12987012987013	0.12987012987013
sp|O75306|NDUS2_HUMAN	10vs3	-0.200598493565205	0.0823702849126762	-2.43532596467121	8	0.040861339190756	0.154913239059938	NA	0.155844155844156	0.155844155844156
sp|O75306|NDUS2_HUMAN	5vs3	-0.0627648271175492	0.0762600653961473	-0.823036628561823	8	0.434333197633153	0.934705616146104	NA	0.136363636363636	0.136363636363636
sp|O75312|ZPR1_HUMAN	10vs5	-0.0812685105834933	0.0461535965055596	-1.760827253705	8	0.116300191675663	0.320689452606943	NA	0.0833333333333334	0.0833333333333333
sp|O75312|ZPR1_HUMAN	10vs3	-0.153819169867286	0.0461535965055596	-3.33276670754699	8	0.0103417644591968	0.0716306348519436	NA	0.0595238095238095	0.0595238095238095
sp|O75312|ZPR1_HUMAN	5vs3	-0.0725506592837926	0.0427299273216392	-1.69788866565779	8	0.127961079786905	0.755042201340855	NA	0.0625	0.0625
sp|O75319|DUS11_HUMAN	10vs5	-0.127476885802156	0.0952995050540532	-1.33764478346295	8	0.217790324902211	0.431173128388431	NA	0	0
sp|O75319|DUS11_HUMAN	10vs3	-0.0157631327831521	0.0952995050540532	-0.165406239772299	8	0.872727690438255	0.927914215183588	NA	0	0
sp|O75319|DUS11_HUMAN	5vs3	0.111713753019004	0.0882301972774183	1.26616233972307	8	0.241078257635674	0.842461541400164	NA	0	0
sp|O75323|NIPS2_HUMAN	10vs5	-0.335254608583101	0.120566166292077	-2.78066906242115	8	0.0238998745182464	0.155046368499852	NA	0	0
sp|O75323|NIPS2_HUMAN	10vs3	-0.383572907979045	0.120566166292077	-3.18143074276596	8	0.012969519123329	0.0817280264343799	NA	0	0
sp|O75323|NIPS2_HUMAN	5vs3	-0.0483182993959446	0.111622580105724	-0.43287208869549	8	0.676540993245275	0.979466948027942	NA	0	0
sp|O75330|HMMR_HUMAN	10vs5	0.358492013017423	0.236674894477979	1.51470232534858	8	0.168311553339065	0.379619387288264	NA	0.357142857142857	0.357142857142857
sp|O75330|HMMR_HUMAN	10vs3	0.150351740728434	0.236674894477979	0.635266960021495	8	0.542993230416808	0.702012780932474	NA	0.238095238095238	0.238095238095238
sp|O75330|HMMR_HUMAN	5vs3	-0.20814027228899	0.21911837441926	-0.949898760615734	8	0.369973564722186	0.913687722428426	NA	0.3125	0.3125
sp|O75340|PDCD6_HUMAN	10vs5	-0.191809435764263	0.0528998910253936	-3.62589472390762	8	0.00672490303462236	0.0784429468442358	NA	0	0
sp|O75340|PDCD6_HUMAN	10vs3	-0.0306430393833918	0.0528998910253936	-0.57926469770386	8	0.57835258817273	0.731795106821973	NA	0.0238095238095238	0.0238095238095238
sp|O75340|PDCD6_HUMAN	5vs3	0.161166396380871	0.048975782387087	3.29073653396835	8	0.0110099308050564	0.225460494236984	NA	0.0208333333333334	0.0208333333333333
sp|O75347|TBCA_HUMAN	10vs5	-0.0490793332004621	0.0847070424257798	-0.579400859656567	8	0.57826506124636	0.74341278598815	NA	0.0238095238095238	0.0238095238095238
sp|O75347|TBCA_HUMAN	10vs3	0.00716994434939408	0.0847070424257798	0.0846440171214379	8	0.934624294478929	0.961901108461196	NA	0.0238095238095238	0.0238095238095238
sp|O75347|TBCA_HUMAN	5vs3	0.0562492775498562	0.0784234824700732	0.717250443084075	8	0.493626639467899	0.947889242277852	NA	0	0
sp|O75348|VATG1_HUMAN	10vs5	-0.2057038629401	0.0785767985913149	-2.6178702444978	8	0.0307520240909374	0.174905116864502	NA	0.19047619047619	0.19047619047619
sp|O75348|VATG1_HUMAN	10vs3	-0.262190390654613	0.0785767985913149	-3.33674055643688	8	0.0102808437258088	0.0715067741700307	NA	0.238095238095238	0.238095238095238
sp|O75348|VATG1_HUMAN	5vs3	-0.0564865277145126	0.0727479795116188	-0.776468681243456	8	0.459811188477425	0.938581316581761	NA	0.291666666666667	0.291666666666667
sp|O75351|VPS4B_HUMAN	10vs5	-0.179413673920637	0.0982861683823548	-1.82542138811108	8	0.105373632616649	0.307611160366853	NA	0.142857142857143	0.142857142857143
sp|O75351|VPS4B_HUMAN	10vs3	0.0279058956696264	0.0982861683823548	0.283924952299151	8	0.783677720986005	0.874364211567682	NA	0.214285714285714	0.214285714285714
sp|O75351|VPS4B_HUMAN	5vs3	0.207319569590264	0.0909953102180135	2.27835444588904	8	0.052205239783909	0.551881875437531	NA	0.145833333333333	0.145833333333333
sp|O75352|MPU1_HUMAN	10vs5	-0.672026064332748	0.341787417817074	-1.96621065990328	8	0.0848394174889135	0.276035345415422	NA	0	0
sp|O75352|MPU1_HUMAN	10vs3	-0.321582982025302	0.341787417817074	-0.940885957941886	8	0.374301514656935	0.558710136346891	NA	0.0476190476190477	0.0476190476190476
sp|O75352|MPU1_HUMAN	5vs3	0.350443082307446	0.316433661264406	1.10747725418069	8	0.300271884085582	0.887241615837906	NA	0.0416666666666666	0.0416666666666667
sp|O75367|H2AY_HUMAN	10vs5	-0.08217820489129	0.0770265088970305	-1.06688211718314	8	0.317160146313052	0.534002104994701	NA	0.0306122448979592	0.0306122448979592
sp|O75367|H2AY_HUMAN	10vs3	-0.0302825791369527	0.0770265088970305	-0.39314489999066	8	0.704481518893635	0.820999672876519	NA	0.0510204081632653	0.0510204081632653
sp|O75367|H2AY_HUMAN	5vs3	0.0518956257543372	0.0713126901521801	0.727719367248562	8	0.487534412642848	0.946005067799674	NA	0.0178571428571429	0.0178571428571429
sp|O75368|SH3L1_HUMAN	10vs5	-0.27201412076798	0.108517362143906	-2.50664147555723	8	0.0365617342157902	0.186416569799342	NA	0	0
sp|O75368|SH3L1_HUMAN	10vs3	-0.144579928331818	0.108517362143906	-1.33232070403709	8	0.219456009611944	0.401524028561639	NA	0	0
sp|O75368|SH3L1_HUMAN	5vs3	0.127434192436162	0.100467555047125	1.26841140282938	8	0.240314659525902	0.842461541400164	NA	0	0
sp|O75369|FLNB_HUMAN	10vs5	-0.0770437563281714	0.0281388978026497	-2.73798060139074	8	0.0255288085414067	0.159408398526214	NA	0.0802005012531328	0.0802005012531328
sp|O75369|FLNB_HUMAN	10vs3	-0.158153858255425	0.0281388978026498	-5.62047097098919	8	0.000498222611177823	0.0089133240316813	NA	0.0739348370927319	0.0739348370927318
sp|O75369|FLNB_HUMAN	5vs3	-0.0811101019272531	0.0260515571711388	-3.11344544183757	8	0.0143704063597156	0.259797174434368	NA	0.0778508771929824	0.0778508771929825
sp|O75376|NCOR1_HUMAN	10vs5	-0.21547107830354	0.0812124901671842	-2.65317659709695	8	0.0291119765123877	0.169250849184936	NA	0.201680672268908	0.201680672268908
sp|O75376|NCOR1_HUMAN	10vs3	-0.245419237360272	0.0812124901671842	-3.02193956687021	8	0.0165106688435599	0.0941724385439439	NA	0.159663865546218	0.159663865546218
sp|O75376|NCOR1_HUMAN	5vs3	-0.0299481590567323	0.0751881557493598	-0.398309531045883	8	0.700820890513488	0.982214900211493	NA	0.154411764705882	0.154411764705882
sp|O75379|VAMP4_HUMAN	10vs5	-0.531482851340614	0.526964183187264	-1.00857490565302	8	0.34270680497091	0.55666146293371	NA	0.0714285714285714	0.0714285714285714
sp|O75379|VAMP4_HUMAN	10vs3	-0.46942748519462	0.526964183187264	-0.890814784328145	8	0.39902626543761	0.580105849895175	NA	0.0714285714285714	0.0714285714285714
sp|O75379|VAMP4_HUMAN	5vs3	0.0620553661459934	0.487874032654994	0.127195468486589	8	0.901924695118173	0.998530012388624	NA	0.125	0.125
sp|O75380|NDUS6_HUMAN	10vs5	-0.144534573170572	0.120525915753585	-1.19919912880872	8	0.264761341096681	0.479879930737735	NA	0	0
sp|O75380|NDUS6_HUMAN	10vs3	0.0130538903585935	0.120525915753585	0.108307746736247	8	0.916418795570091	0.952957336206243	NA	0	0
sp|O75380|NDUS6_HUMAN	5vs3	0.157588463529166	0.111585315348162	1.4122688369654	8	0.195567229073792	0.818972457762531	NA	0	0
sp|O75381|PEX14_HUMAN	10vs5	-0.155668697199938	0.0709999371084102	-2.19251880409762	8	0.0596861264724939	0.232810797410254	NA	0	0
sp|O75381|PEX14_HUMAN	10vs3	-0.107264487905755	0.0709999371084102	-1.51076877352684	8	0.169292248145277	0.34416813751264	NA	0	0
sp|O75381|PEX14_HUMAN	5vs3	0.0484042092941825	0.0657331688575532	0.736374194876815	8	0.482534691572775	0.945498518753853	NA	0	0
sp|O75382|TRIM3_HUMAN	10vs5	-0.205190117176022	0.153823261526679	-1.33393425116287	8	0.218950046692135	0.432092015452183	NA	0.178571428571429	0.178571428571429
sp|O75382|TRIM3_HUMAN	10vs3	-0.198321260161133	0.153823261526679	-1.28928003601546	8	0.23332614096401	0.418037919875675	NA	0.142857142857143	0.142857142857143
sp|O75382|TRIM3_HUMAN	5vs3	0.00686885701488912	0.14241266733397	0.0482320649102167	8	0.962713678549551	0.998599337436466	NA	0.21875	0.21875
sp|O75390|CISY_HUMAN	10vs5	-0.158614983895908	0.0348295422783228	-4.55403584199917	8	0.00186445934897095	0.033453230616043	NA	0.0285714285714286	0.0285714285714286
sp|O75390|CISY_HUMAN	10vs3	-0.228789955552379	0.0348295422783228	-6.5688476100007	8	0.000174986939700084	0.00373118954273289	NA	0.0285714285714286	0.0285714285714286
sp|O75390|CISY_HUMAN	5vs3	-0.0701749716564715	0.0322458903071491	-2.17624543741976	8	0.0612196960078557	0.588060735281726	NA	0.0166666666666667	0.0166666666666667
sp|O75391|SPAG7_HUMAN	10vs5	0.120779089059396	0.100628573148467	1.20024646360829	8	0.264376609988732	0.479537994434444	NA	0.142857142857143	0.142857142857143
sp|O75391|SPAG7_HUMAN	10vs3	-0.0506195228114289	0.100628573148467	-0.503033295888484	8	0.628495183151491	0.768335361402698	NA	0.114285714285714	0.114285714285714
sp|O75391|SPAG7_HUMAN	5vs3	-0.171398611870825	0.0931639556322834	-1.83975240969085	8	0.10308451069923	0.701661267090599	NA	0.125	0.125
sp|O75394|RM33_HUMAN	10vs5	0.0228987523772445	0.193067013785741	0.118605203075533	8	0.908512212511945	0.950282333789469	NA	0.357142857142857	0.357142857142857
sp|O75394|RM33_HUMAN	10vs3	0.180054416031784	0.193067013785741	0.932600616237854	8	0.37831307310598	0.561839722865431	NA	0.357142857142857	0.357142857142857
sp|O75394|RM33_HUMAN	5vs3	0.15715566365454	0.178745321965903	0.879215533733062	8	0.404918620192435	0.924415515785274	NA	0.375	0.375
sp|O75396|SC22B_HUMAN	10vs5	-0.239815793406742	0.0806900695240459	-2.97206081022493	8	0.017814999333039	0.134415366430229	NA	0.0952380952380952	0.0952380952380952
sp|O75396|SC22B_HUMAN	10vs3	-0.190095360514507	0.0806900695240459	-2.35587057534828	8	0.0462554239775415	0.165521486339478	NA	0.0952380952380952	0.0952380952380952
sp|O75396|SC22B_HUMAN	5vs3	0.0497204328922347	0.0747044882174062	0.665561522187763	8	0.524412825710792	0.953551061602361	NA	0.0666666666666667	0.0666666666666667
sp|O75400|PR40A_HUMAN	10vs5	-0.0522653651688289	0.0903589313918309	-0.578419469594945	8	0.578896080075753	0.743455371873936	NA	0.19047619047619	0.19047619047619
sp|O75400|PR40A_HUMAN	10vs3	-0.172302583757869	0.0903589313918309	-1.90686832063893	8	0.0929788475435736	0.243832623071903	NA	0.133333333333333	0.133333333333333
sp|O75400|PR40A_HUMAN	5vs3	-0.12003721858904	0.083656114876526	-1.43488875578565	8	0.189234044022964	0.818056099137133	NA	0.15	0.15
sp|O75410|TACC1_HUMAN	10vs5	0.105901692866399	0.336010761986435	0.315173514801511	8	0.760694137924372	0.86855898378712	NA	0.285714285714286	0.285714285714286
sp|O75410|TACC1_HUMAN	10vs3	-0.0945497373594902	0.336010761986435	-0.281389015043831	8	0.785553236575746	0.875422818335323	NA	0.19047619047619	0.19047619047619
sp|O75410|TACC1_HUMAN	5vs3	-0.200451430225889	0.311085517186933	-0.644361177718977	8	0.537374491071718	0.9583490612995	NA	0.25	0.25
sp|O75414|NDK6_HUMAN	10vs5	-1.91392797464309	0.672235337747367	-2.84711003300806	8	0.0215747254212684	0.148267363278409	NA	0	0
sp|O75414|NDK6_HUMAN	10vs3	-1.34046629588814	0.672235337747367	-1.99404318788118	8	0.0812625962497187	0.226794851018324	NA	0	0
sp|O75414|NDK6_HUMAN	5vs3	0.573461678754949	0.622368987463902	0.921417503612695	8	0.38377773657924	0.917928431868826	NA	0	0
sp|O75419|CDC45_HUMAN	10vs5	0.0295295296985717	0.169014386834265	0.17471607152312	8	0.865643489488443	0.930309987165183	NA	0.0476190476190477	0.0476190476190476
sp|O75419|CDC45_HUMAN	10vs3	-0.129602410175548	0.169014386834265	-0.766812888553892	8	0.465217379665372	0.636132002504762	NA	0.0476190476190477	0.0476190476190476
sp|O75419|CDC45_HUMAN	5vs3	-0.159131939874119	0.156476916481896	-1.01696750838345	8	0.338935082102391	0.898465045877252	NA	0	0
sp|O75427|LRCH4_HUMAN	10vs5	-0.0952158039521774	0.110510401566499	-0.861600379715228	8	0.413985523163364	0.622187771581177	NA	0.174603174603175	0.174603174603175
sp|O75427|LRCH4_HUMAN	10vs3	0.0482619094998062	0.110510401566499	0.436718252903687	8	0.673863147762834	0.800156998303505	NA	0.158730158730159	0.158730158730159
sp|O75427|LRCH4_HUMAN	5vs3	0.143477713451984	0.1023127510042	1.40234440031911	8	0.198404025003316	0.820615967674329	NA	0.180555555555556	0.180555555555556
sp|O75431|MTX2_HUMAN	10vs5	-0.20895261185361	0.133687287611213	-1.56299537216495	8	0.156680740969204	0.36739105033271	NA	0.0357142857142857	0.0357142857142857
sp|O75431|MTX2_HUMAN	10vs3	-0.343696638254816	0.133687287611213	-2.57089992920156	8	0.0330812235134119	0.138005212387791	NA	0.0357142857142857	0.0357142857142857
sp|O75431|MTX2_HUMAN	5vs3	-0.134744026401206	0.123770377954535	-1.08866134714966	8	0.308008807895118	0.888921104972192	NA	0	0
sp|O75436|VP26A_HUMAN	10vs5	-0.303310688028098	0.141518964892801	-2.14325117667341	8	0.0644492380522053	0.242121894310819	NA	0.0714285714285714	0.0714285714285714
sp|O75436|VP26A_HUMAN	10vs3	-0.344054571128136	0.141518964892801	-2.43115522635962	8	0.0411280573036907	0.155582413781625	NA	0.0816326530612245	0.0816326530612245
sp|O75436|VP26A_HUMAN	5vs3	-0.0407438831000385	0.131021102196761	-0.310971915339648	8	0.76377036839336	0.985498126027001	NA	0.0446428571428571	0.0446428571428571
sp|O75438|NDUB1_HUMAN	10vs5	-0.929284225620249	0.411723601253751	-2.25705843140995	7	0.0585849958978	0.229982940022557	NA	0.142857142857143	0
sp|O75438|NDUB1_HUMAN	10vs3	-0.93584520077517	0.411723601253751	-2.27299381897322	7	0.0572243244132213	0.187133490669183	NA	0.142857142857143	0
sp|O75438|NDUB1_HUMAN	5vs3	-0.00656097515492149	0.336170912710938	-0.0195167841917455	7	0.984973500089263	0.999737682476747	NA	0	0
sp|O75439|MPPB_HUMAN	10vs5	0.00704464374215597	0.0493207126160355	0.142833373009002	8	0.88995374282062	0.93980487605916	NA	0.208791208791209	0.208791208791209
sp|O75439|MPPB_HUMAN	10vs3	-0.031513726995061	0.0493207126160355	-0.638955224357709	8	0.54071026944183	0.700231254653217	NA	0.186813186813187	0.186813186813187
sp|O75439|MPPB_HUMAN	5vs3	-0.038558370737217	0.0456621070750313	-0.84442819675094	8	0.422961853683365	0.930166399157967	NA	0.211538461538462	0.211538461538462
sp|O75446|SAP30_HUMAN	10vs5	-0.943282495824119	0.228260377195313	-4.13248460996361	6	0.00612993031366083	0.0743393367129413	NA	0.5	0.214285714285714
sp|O75446|SAP30_HUMAN	10vs3	-0.975062741362692	0.216546807451903	-4.50278049737242	6	0.00409180260601039	0.040945937401209	NA	0.5	0.357142857142857
sp|O75446|SAP30_HUMAN	5vs3	-0.0317802455385729	0.190976333240908	-0.166409339834185	6	0.873301025846862	0.998154634081461	NA	0.375	0.25
sp|O75448|MED24_HUMAN	10vs5	-0.585430311682667	0.229211115693607	-2.55410960289216	8	0.0339567926920332	0.181130369017545	NA	0.321428571428571	0.321428571428571
sp|O75448|MED24_HUMAN	10vs3	-0.601532321462777	0.229211115693607	-2.62435929270927	8	0.0304436629480009	0.131665252195511	NA	0.25	0.25
sp|O75448|MED24_HUMAN	5vs3	-0.0161020097801094	0.212208258000433	-0.0758783373080449	8	0.941379118980722	0.998599337436466	NA	0.21875	0.21875
sp|O75449|KTNA1_HUMAN	10vs5	-0.225641195538062	0.0799573488726177	-2.82201947312607	8	0.0224240358310008	0.150728111358693	NA	0.214285714285714	0.214285714285714
sp|O75449|KTNA1_HUMAN	10vs3	-0.211543633546792	0.0799573488726178	-2.64570594860277	8	0.0294513782782493	0.129589597882999	NA	0.214285714285714	0.214285714285714
sp|O75449|KTNA1_HUMAN	5vs3	0.01409756199127	0.0740261207107957	0.190440372342975	8	0.853707919447336	0.997101050106862	NA	0.125	0.125
sp|O75473|LGR5_HUMAN	10vs5	Inf	NA	NA	NA	NA	0	oneConditionMissing	0.571428571428571	0
sp|O75473|LGR5_HUMAN	10vs3	-0.149826772558242	0.802987815842199	-0.18658660766988	3	0.863889407557503	0.923073403705919	NA	0.285714285714286	0
sp|O75473|LGR5_HUMAN	5vs3	-Inf	NA	NA	NA	NA	0	oneConditionMissing	0.75	0
sp|O75475|PSIP1_HUMAN	10vs5	-0.0887707634542511	0.0542708108027554	-1.63569996727862	8	0.140540714715633	0.348831943121988	NA	0.0803571428571429	0.0803571428571429
sp|O75475|PSIP1_HUMAN	10vs3	-0.127631185881366	0.0542708108027554	-2.3517464359476	8	0.0465541673288938	0.165521486339478	NA	0.107142857142857	0.107142857142857
sp|O75475|PSIP1_HUMAN	5vs3	-0.0388604224271152	0.0502450074721443	-0.773418581909045	8	0.461514353580983	0.938581316581761	NA	0.0859375	0.0859375
sp|O75477|ERLN1_HUMAN	10vs5	-0.0391674682237767	0.0780938168812589	-0.50154378141525	8	0.629496949981278	0.783778304541095	NA	0	0
sp|O75477|ERLN1_HUMAN	10vs3	-0.0449526254391094	0.0780938168812589	-0.575623362185761	8	0.58069605481977	0.73374772818312	NA	0	0
sp|O75477|ERLN1_HUMAN	5vs3	-0.00578515721533272	0.0723008253366264	-0.0800150923367407	8	0.938190674526906	0.998599337436466	NA	0	0
sp|O75486|SUPT3_HUMAN	10vs5	-0.352590710659004	0.313005216973142	-1.12646911789096	5	0.311108577653476	0.528747656762463	NA	0.142857142857143	0
sp|O75486|SUPT3_HUMAN	10vs3	-0.179684750109817	0.361427292554401	-0.497153241637865	5	0.640167398045286	0.777679341613477	NA	0.428571428571429	0
sp|O75486|SUPT3_HUMAN	5vs3	0.172905960549186	0.313005216973142	0.552406002114727	5	0.604454373074477	0.96799203447641	NA	0.25	0
sp|O75489|NDUS3_HUMAN	10vs5	-0.176349530983994	0.0778582825363398	-2.26500669214845	8	0.0533042276697069	0.221559266564034	NA	0.102040816326531	0.102040816326531
sp|O75489|NDUS3_HUMAN	10vs3	-0.222752933997651	0.0778582825363398	-2.86100497906158	8	0.0211187677475242	0.108782416733209	NA	0.122448979591837	0.122448979591837
sp|O75489|NDUS3_HUMAN	5vs3	-0.0464034030136569	0.0720827629059136	-0.643751725696547	8	0.537749937876909	0.9583490612995	NA	0.125	0.125
sp|O75494|SRS10_HUMAN	10vs5	-0.102803543510299	0.0968894648210294	-1.06103944015166	8	0.319651129895675	0.536431916753103	NA	0	0
sp|O75494|SRS10_HUMAN	10vs3	-0.0257435281379396	0.0968894648210294	-0.265699972494348	8	0.797189152430293	0.88209118012916	NA	0	0
sp|O75494|SRS10_HUMAN	5vs3	0.0770600153723597	0.0897022139875146	0.859064809516134	8	0.415302395560734	0.925016278761303	NA	0	0
sp|O75496|GEMI_HUMAN	10vs5	0.0177653271935339	0.31643210027033	0.056142620101933	8	0.956605052391994	0.975157434782241	NA	0.178571428571429	0.178571428571429
sp|O75496|GEMI_HUMAN	10vs3	0.153143568130297	0.31643210027033	0.483969761599615	8	0.641377495315923	0.778504704309497	NA	0.25	0.25
sp|O75496|GEMI_HUMAN	5vs3	0.135378240936763	0.292959198643515	0.462106127964587	8	0.656312509189058	0.979466948027942	NA	0.25	0.25
sp|O75503|CLN5_HUMAN	10vs5	-1.41087036185527	0.568031669216859	-2.48378820814767	8	0.0378872751864017	0.18987632379961	NA	0.0714285714285714	0.0714285714285714
sp|O75503|CLN5_HUMAN	10vs3	-1.03206270136306	0.56803166921686	-1.81691049512426	8	0.106755784516648	0.264499426684365	NA	0.0714285714285714	0.0714285714285714
sp|O75503|CLN5_HUMAN	5vs3	0.378807660492211	0.525895136668322	0.720310255941998	8	0.491840997767295	0.947889242277852	NA	0	0
sp|O75506|HSBP1_HUMAN	10vs5	0.0665064325576679	0.350187065165237	0.189916873503842	8	0.854104656914764	0.923863462742684	NA	0.523809523809524	0.523809523809524
sp|O75506|HSBP1_HUMAN	10vs3	-0.425816658851832	0.350187065165237	-1.2159691239621	8	0.258656226517308	0.446486190921344	NA	0.333333333333333	0.333333333333333
sp|O75506|HSBP1_HUMAN	5vs3	-0.4923230914095	0.324210223610336	-1.51853043351655	8	0.167362039555826	0.793971558382827	NA	0.5	0.5
sp|O75521|ECI2_HUMAN	10vs5	-0.12480478375889	0.225136091154034	-0.554352627866765	8	0.594490862315868	0.7561204555075	NA	0.238095238095238	0.238095238095238
sp|O75521|ECI2_HUMAN	10vs3	-0.130895019762048	0.225136091154034	-0.581403981436686	8	0.576978286890883	0.731065077620422	NA	0.19047619047619	0.19047619047619
sp|O75521|ECI2_HUMAN	5vs3	-0.00609023600315786	0.20843551837463	-0.0292188013379353	8	0.977405852979352	0.998721003428363	NA	0.208333333333333	0.208333333333333
sp|O75525|KHDR3_HUMAN	10vs5	0.0683872552084135	0.0700487260200301	0.976281213006766	8	0.357518919624287	0.571111759913649	NA	0	0
sp|O75525|KHDR3_HUMAN	10vs3	-0.0130045569526067	0.0700487260200301	-0.185650156562278	8	0.857339856988214	0.919249795498984	NA	0	0
sp|O75525|KHDR3_HUMAN	5vs3	-0.0813918121610202	0.0648525185128043	-1.25502931925381	8	0.244888232046233	0.843580342413943	NA	0	0
sp|O75528|TADA3_HUMAN	10vs5	0.0143960818202719	0.183608418556489	0.0784064365536857	8	0.939430424128788	0.967246845612253	NA	0.114285714285714	0.114285714285714
sp|O75528|TADA3_HUMAN	10vs3	-0.076774116123339	0.183608418556489	-0.418140501001694	8	0.686842772648484	0.809060972662401	NA	0.0571428571428572	0.0571428571428571
sp|O75528|TADA3_HUMAN	5vs3	-0.0911701979436109	0.169988364387049	-0.536331991147489	8	0.606316799687978	0.96799203447641	NA	0.15	0.15
sp|O75529|TAF5L_HUMAN	10vs5	0.311315681825801	0.375877471255877	0.828237140112806	8	0.431549398703591	0.636309875057927	NA	0	0
sp|O75529|TAF5L_HUMAN	10vs3	0.294995955109964	0.375877471255877	0.784819462907227	8	0.455169716992258	0.628159347111611	NA	0	0
sp|O75529|TAF5L_HUMAN	5vs3	-0.016319726715837	0.347994917940371	-0.0468964512827552	8	0.963745325927386	0.998599337436466	NA	0	0
sp|O75530|EED_HUMAN	10vs5	-0.195408445103586	0.0690971826226748	-2.82802333881933	8	0.0222177098513283	0.150328635473691	NA	0.107142857142857	0.107142857142857
sp|O75530|EED_HUMAN	10vs3	-0.27846537793171	0.0690971826226749	-4.03005401034005	8	0.00378777261833307	0.0389807591541945	NA	0.0892857142857143	0.0892857142857143
sp|O75530|EED_HUMAN	5vs3	-0.0830569328281242	0.063971560509727	-1.29834151560982	8	0.230345622303955	0.840325782095731	NA	0.078125	0.078125
sp|O75531|BAF_HUMAN	10vs5	0.0346486184937536	0.189096017994169	0.183232935633907	8	0.859173971614495	0.926750871763533	NA	0.160714285714286	0.160714285714286
sp|O75531|BAF_HUMAN	10vs3	0.0299146203462823	0.189096017994169	0.158198044906502	8	0.878221119232868	0.930889004273567	NA	0.160714285714286	0.160714285714286
sp|O75531|BAF_HUMAN	5vs3	-0.00473399814747124	0.175068894245954	-0.0270407725362135	8	0.979089586260078	0.999044296767567	NA	0.1875	0.1875
sp|O75533|SF3B1_HUMAN	10vs5	-0.088072886800348	0.0349540399046842	-2.51967689687696	8	0.0358268022362047	0.185452342753437	NA	0.145320197044335	0.145320197044335
sp|O75533|SF3B1_HUMAN	10vs3	-0.123962350206167	0.0349540399046842	-3.54643842440526	8	0.00754856984100027	0.0601278277730785	NA	0.142857142857143	0.142857142857143
sp|O75533|SF3B1_HUMAN	5vs3	-0.0358894634058187	0.0323611527120084	-1.10902920316868	8	0.299640703490715	0.886961276553172	NA	0.131465517241379	0.131465517241379
sp|O75534|CSDE1_HUMAN	10vs5	-0.0556072888948455	0.0360107527637902	-1.54418568419264	8	0.161121794338453	0.371752571166332	NA	0.076530612244898	0.076530612244898
sp|O75534|CSDE1_HUMAN	10vs3	-0.124923065038493	0.0360107527637902	-3.46904897706295	8	0.00845455085247226	0.0635390681382009	NA	0.0816326530612245	0.0816326530612245
sp|O75534|CSDE1_HUMAN	5vs3	-0.0693157761436476	0.0333394787166569	-2.07908998016266	8	0.0712158517126085	0.622932965075302	NA	0.0669642857142857	0.0669642857142857
sp|O75554|WBP4_HUMAN	10vs5	-0.0162670278732884	0.174580056839065	-0.0931780420273548	8	0.928053387740771	0.961062484947641	NA	0	0
sp|O75554|WBP4_HUMAN	10vs3	-0.160729890590823	0.174580056839065	-0.920665816594333	8	0.384147115295091	0.566945491084405	NA	0	0
sp|O75554|WBP4_HUMAN	5vs3	-0.144462862717535	0.161629725641041	-0.893788949678528	8	0.397525390150008	0.922710353540618	NA	0	0
sp|O75569|PRKRA_HUMAN	10vs5	-0.166350308831859	0.0462445061137775	-3.59719073272357	8	0.00701084676429931	0.0799187975904094	NA	0.0535714285714286	0.0535714285714286
sp|O75569|PRKRA_HUMAN	10vs3	-0.0939675550221054	0.0462445061137775	-2.03197229073899	8	0.0766224195042904	0.219855449305802	NA	0.178571428571429	0.178571428571429
sp|O75569|PRKRA_HUMAN	5vs3	0.0723827538097534	0.0428140932641898	1.69062914314468	8	0.129373917726846	0.75730571729048	NA	0.140625	0.140625
sp|O75586|MED6_HUMAN	10vs5	-0.0616778348480506	0.265135357763873	-0.232627724073604	8	0.82189153862882	0.907482049498819	NA	0.142857142857143	0.142857142857143
sp|O75586|MED6_HUMAN	10vs3	-0.0196547088104282	0.265135357763873	-0.0741308476402172	8	0.942726355364566	0.966172672432457	NA	0.0714285714285714	0.0714285714285714
sp|O75586|MED6_HUMAN	5vs3	0.0420231260376225	0.24546764337818	0.171196192945395	8	0.868320416134621	0.998154634081461	NA	0.0625	0.0625
sp|O75592|MYCB2_HUMAN	10vs5	-1.01055776059461	0.433986437625696	-2.32854686916783	8	0.0482710650199005	0.21151522933681	NA	0.375	0.375
sp|O75592|MYCB2_HUMAN	10vs3	-0.574129712411494	0.433986437625697	-1.32292086257928	8	0.222423503802823	0.404832853695709	NA	0.339285714285714	0.339285714285714
sp|O75592|MYCB2_HUMAN	5vs3	0.436428048183121	0.401793366982557	1.0862002313793	8	0.309032371095253	0.888921104972192	NA	0.25	0.25
sp|O75600|KBL_HUMAN	10vs5	-0.259398690114196	0.281341640496186	-0.922006033862281	8	0.383488714589918	0.595178604488179	NA	0	0
sp|O75600|KBL_HUMAN	10vs3	0.0393991165361541	0.281341640496186	0.140040118009791	8	0.892089897625043	0.93815858650565	NA	0	0
sp|O75600|KBL_HUMAN	5vs3	0.29879780665035	0.260471745674352	1.14714095333747	8	0.28447096455982	0.878904825127407	NA	0	0
sp|O75607|NPM3_HUMAN	10vs5	0.0831404412889831	0.247911057800593	0.335363989112003	8	0.745975551690051	0.860028696220916	NA	0.142857142857143	0.142857142857143
sp|O75607|NPM3_HUMAN	10vs3	-0.0790300902713165	0.247911057800593	-0.318784046877346	8	0.758054273205787	0.857071438194284	NA	0.0476190476190477	0.0476190476190476
sp|O75607|NPM3_HUMAN	5vs3	-0.1621705315603	0.229521040267663	-0.706560633269957	8	0.499897498702584	0.947889242277852	NA	0.0833333333333334	0.0833333333333333
sp|O75608|LYPA1_HUMAN	10vs5	0.0484939230940844	0.11065530743721	0.438243083112861	8	0.672802868163783	0.811900434821986	NA	0	0
sp|O75608|LYPA1_HUMAN	10vs3	0.046208597275407	0.11065530743721	0.417590428743126	8	0.687228806765342	0.809380747852246	NA	0	0
sp|O75608|LYPA1_HUMAN	5vs3	-0.00228532581867746	0.10244690777188	-0.0223074162840153	8	0.982749097487119	0.999365173387338	NA	0	0
sp|O75616|ERAL1_HUMAN	10vs5	-0.0136831228258872	0.192908279517331	-0.0709307182673716	8	0.945194017382149	0.969507689855002	NA	0.228571428571429	0.228571428571429
sp|O75616|ERAL1_HUMAN	10vs3	0.0479281248111376	0.192908279517331	0.248450325362171	8	0.810044965436023	0.889020371523743	NA	0.257142857142857	0.257142857142857
sp|O75616|ERAL1_HUMAN	5vs3	0.0616112476370248	0.178598362589687	0.344970954624992	8	0.739010531193681	0.982214900211493	NA	0.225	0.225
sp|O75629|CREG1_HUMAN	10vs5	-0.96944303839447	0.390200103683012	-2.48447662941171	6	0.0475163059775834	0.21052363342846	NA	0.285714285714286	0
sp|O75629|CREG1_HUMAN	10vs3	-0.121738565382445	0.370176321261652	-0.328866430374395	6	0.753432176318603	0.854648261171858	NA	0.142857142857143	0
sp|O75629|CREG1_HUMAN	5vs3	0.847704473012025	0.326464829101028	2.59661806555491	6	0.0408472839198486	0.483206294344447	NA	0.125	0
sp|O75643|U520_HUMAN	10vs5	-0.111452340040763	0.0316105366969824	-3.52579714508304	8	0.00777965814965942	0.0839767463080448	NA	0.075801749271137	0.075801749271137
sp|O75643|U520_HUMAN	10vs3	-0.150775090081814	0.0316105366969824	-4.76977317807474	8	0.0014090209576314	0.0193879020930684	NA	0.0860058309037901	0.0860058309037901
sp|O75643|U520_HUMAN	5vs3	-0.0393227500410509	0.0292656702386642	-1.34364768414222	8	0.215925300582021	0.831345621603481	NA	0.0676020408163265	0.0676020408163265
sp|O75648|MTU1_HUMAN	10vs5	0.136222958618081	0.297374742874754	0.458085166551803	8	0.659077487338147	0.803397827645786	NA	0.357142857142857	0.357142857142857
sp|O75648|MTU1_HUMAN	10vs3	0.0321570105199769	0.297374742874754	0.108136320553358	8	0.91655050630733	0.952957336206243	NA	0.285714285714286	0.285714285714286
sp|O75648|MTU1_HUMAN	5vs3	-0.104065948098104	0.275315514118141	-0.377987954770498	8	0.715271676289958	0.982214900211493	NA	0.4375	0.4375
sp|O75663|TIPRL_HUMAN	10vs5	-0.0649594886834687	0.0757579692715071	-0.857460796641235	8	0.416136982255505	0.623610506292615	NA	0.183673469387755	0.183673469387755
sp|O75663|TIPRL_HUMAN	10vs3	-0.273593019213172	0.0757579692715071	-3.61140909456864	8	0.00686762148982334	0.0566636711224457	NA	0.122448979591837	0.122448979591837
sp|O75663|TIPRL_HUMAN	5vs3	-0.208633530529704	0.0701382506695126	-2.9746041359482	8	0.0177459612110475	0.292113607585879	NA	0.0535714285714286	0.0535714285714286
sp|O75674|TM1L1_HUMAN	10vs5	-0.329659677126792	0.098598627934814	-3.34345095902083	8	0.0101788290917071	0.099047836930842	NA	0.0714285714285714	0.0714285714285714
sp|O75674|TM1L1_HUMAN	10vs3	-0.412509312816144	0.098598627934814	-4.1837226486444	8	0.00306396409764575	0.0331477531802826	NA	0.107142857142857	0.107142857142857
sp|O75674|TM1L1_HUMAN	5vs3	-0.0828496356893514	0.0912845915520461	-0.907597156110564	8	0.390610633213348	0.919925893088432	NA	0.09375	0.09375
sp|O75683|SURF6_HUMAN	10vs5	-0.132124976075885	0.0699217727403697	-1.88961135991911	8	0.0954830136518972	0.292950840122863	NA	0.142857142857143	0.142857142857143
sp|O75683|SURF6_HUMAN	10vs3	-0.101464764780689	0.0699217727403697	-1.45111831127971	8	0.184801942662871	0.362593893196624	NA	0.0857142857142857	0.0857142857142857
sp|O75683|SURF6_HUMAN	5vs3	0.0306602112951957	0.0647349826147628	0.473626624381044	8	0.648421801408357	0.979466948027942	NA	0.05	0.05
sp|O75688|PPM1B_HUMAN	10vs5	-0.0712087980943345	0.0740143528776558	-0.962094449600081	8	0.364176564484619	0.576847362964154	NA	0.0204081632653061	0.0204081632653061
sp|O75688|PPM1B_HUMAN	10vs3	-0.0527066791611301	0.0740143528776558	-0.712114300968801	8	0.496633302943344	0.663776471772855	NA	0.0408163265306123	0.0408163265306122
sp|O75688|PPM1B_HUMAN	5vs3	0.0185021189332044	0.0685239755657921	0.270009420504797	8	0.793987489618472	0.989693367544082	NA	0.0178571428571429	0.0178571428571429
sp|O75691|UTP20_HUMAN	10vs5	-0.158825951246917	0.0875960397228821	-1.81316360590476	8	0.107369690799459	0.309536904281192	NA	0.182857142857143	0.182857142857143
sp|O75691|UTP20_HUMAN	10vs3	-0.108468559810975	0.0875960397228821	-1.23828154964682	8	0.250714689220028	0.43754276598356	NA	0.182857142857143	0.182857142857143
sp|O75691|UTP20_HUMAN	5vs3	0.0503573914359423	0.0810981742359191	0.620943589795867	8	0.551913352003858	0.963703644450104	NA	0.13	0.13
sp|O75694|NU155_HUMAN	10vs5	-0.158806977968364	0.0841561423457569	-1.88705153945749	8	0.0958599151971262	0.293296162552675	NA	0.0733590733590733	0.0733590733590734
sp|O75694|NU155_HUMAN	10vs3	-0.193828727324851	0.0841561423457569	-2.30320356805927	8	0.0502190670422897	0.173753234318488	NA	0.0926640926640927	0.0926640926640927
sp|O75694|NU155_HUMAN	5vs3	-0.0350217493564875	0.0779134481030217	-0.449495564747433	8	0.665002726304545	0.979466948027942	NA	0.0709459459459459	0.0709459459459459
sp|O75695|XRP2_HUMAN	10vs5	-0.354033240268846	0.151469151213559	-2.33732900351234	8	0.0476138058458504	0.210574137125379	NA	0.0714285714285714	0.0714285714285714
sp|O75695|XRP2_HUMAN	10vs3	-0.213921653192452	0.151469151213559	-1.41231169171101	8	0.195555056858306	0.374885498736326	NA	0.107142857142857	0.107142857142857
sp|O75695|XRP2_HUMAN	5vs3	0.140111587076395	0.140233184689	0.999132889887116	8	0.346988399900908	0.902124328178265	NA	0.09375	0.09375
sp|O75717|WDHD1_HUMAN	10vs5	-0.115780554160255	0.0599281732190092	-1.93198871150522	8	0.0894457167213845	0.284414441954346	NA	0.104761904761905	0.104761904761905
sp|O75717|WDHD1_HUMAN	10vs3	-0.158260441280621	0.0599281732190092	-2.64083539977522	8	0.0296748314169895	0.130026815079819	NA	0.104761904761905	0.104761904761905
sp|O75717|WDHD1_HUMAN	5vs3	-0.0424798871203658	0.0554827073088098	-0.765641930267174	8	0.465875854337045	0.939376420265393	NA	0.0666666666666667	0.0666666666666667
sp|O75718|CRTAP_HUMAN	10vs5	-0.0268141809143633	0.0793213810662059	-0.338044806506618	8	0.744029432712639	0.858999834431571	NA	0.0892857142857143	0.0892857142857143
sp|O75718|CRTAP_HUMAN	10vs3	-0.105758843711015	0.0793213810662059	-1.33329554137166	8	0.219150208297505	0.401083288656576	NA	0.0535714285714286	0.0535714285714286
sp|O75718|CRTAP_HUMAN	5vs3	-0.0789446627966512	0.0734373289328113	-1.07499365709337	8	0.313727118096588	0.892988762160135	NA	0.09375	0.09375
sp|O75746|CMC1_HUMAN	10vs5	0.0701456903277888	0.0874383622636961	0.802230148321441	8	0.445594551920512	0.648033406682758	NA	0.125	0.125
sp|O75746|CMC1_HUMAN	10vs3	-0.0758627174925631	0.0874383622636962	-0.867613659823324	8	0.410874297566885	0.591185969835504	NA	0.142857142857143	0.142857142857143
sp|O75746|CMC1_HUMAN	5vs3	-0.146008407820352	0.0809521932749237	-1.80363745457136	8	0.108945546881937	0.713821312517624	NA	0.140625	0.140625
sp|O75781|PALM_HUMAN	10vs5	-0.417292262323234	0.283798829588386	-1.47038049074573	8	0.179660938443657	0.391846701950389	NA	0.107142857142857	0.107142857142857
sp|O75781|PALM_HUMAN	10vs3	-0.509256951958777	0.283798829588386	-1.79442935933664	8	0.110489510409922	0.269159933197202	NA	0.0714285714285714	0.0714285714285714
sp|O75781|PALM_HUMAN	5vs3	-0.0919646896355424	0.262746660724853	-0.350012781825027	8	0.735365403368178	0.982214900211493	NA	0.0625	0.0625
sp|O75787|RENR_HUMAN	10vs5	-0.115647740789522	0.0627378267063737	-1.84334948883037	8	0.102517388141341	0.304029942115206	NA	0.285714285714286	0.285714285714286
sp|O75787|RENR_HUMAN	10vs3	-0.0798912070194753	0.0627378267063737	-1.27341368379531	8	0.23862359491453	0.424036921076755	NA	0.314285714285714	0.314285714285714
sp|O75787|RENR_HUMAN	5vs3	0.0357565337700469	0.0580839409808079	0.615601027861756	8	0.55526248252838	0.964282227602169	NA	0.275	0.275
sp|O75792|RNH2A_HUMAN	10vs5	0.0349407117508501	0.0755956787775417	0.462205146059624	8	0.65624449108834	0.801943009845961	NA	0.122448979591837	0.122448979591837
sp|O75792|RNH2A_HUMAN	10vs3	-0.122522917863044	0.0755956787775418	-1.62076615812389	8	0.143726390547122	0.313893151207437	NA	0.102040816326531	0.102040816326531
sp|O75792|RNH2A_HUMAN	5vs3	-0.157463629613894	0.0699879988681974	-2.24986615077297	8	0.0545787043751651	0.563239981476108	NA	0.0892857142857143	0.0892857142857143
sp|O75794|CD123_HUMAN	10vs5	0.150393135543302	0.225476388326948	0.667001705407962	8	0.523539302087102	0.707489237323908	NA	0.238095238095238	0.238095238095238
sp|O75794|CD123_HUMAN	10vs3	0.669241830334707	0.225476388326948	2.96812378138808	8	0.017922421051161	0.0993416444253935	NA	0.19047619047619	0.19047619047619
sp|O75794|CD123_HUMAN	5vs3	0.518848694791405	0.208750572337209	2.48549591496819	8	0.0377865630322374	0.464162822689821	NA	0.291666666666667	0.291666666666667
sp|O75815|BCAR3_HUMAN	10vs5	-0.557194981426212	0.28314976177784	-1.96784548900094	8	0.084625185638449	0.275931868706841	NA	0.0714285714285714	0.0714285714285714
sp|O75815|BCAR3_HUMAN	10vs3	-0.652906576005224	0.28314976177784	-2.30587012295457	8	0.0500104609933607	0.173403395197978	NA	0.0714285714285714	0.0714285714285714
sp|O75815|BCAR3_HUMAN	5vs3	-0.0957115945790125	0.262145740699734	-0.365108333721287	8	0.724494571559278	0.982214900211493	NA	0	0
sp|O75817|POP7_HUMAN	10vs5	-0.487216913444314	0.785815485016372	-0.620014396171085	8	0.552494988671893	0.728158026205439	NA	0	0
sp|O75817|POP7_HUMAN	10vs3	0.546261920975432	0.785815485016373	0.695152909800512	8	0.506645034874889	0.67314978405125	NA	0	0
sp|O75817|POP7_HUMAN	5vs3	1.03347883441975	0.727523770740674	1.42054304750426	8	0.193229342253376	0.818056099137133	NA	0	0
sp|O75818|RPP40_HUMAN	10vs5	0.268059053778251	0.212055176726262	1.26410049458157	8	0.241780084639356	0.457267767669947	NA	0.314285714285714	0.314285714285714
sp|O75818|RPP40_HUMAN	10vs3	0.157738203697631	0.212055176726263	0.743854529433402	8	0.478240403655738	0.647660989697312	NA	0.342857142857143	0.342857142857143
sp|O75818|RPP40_HUMAN	5vs3	-0.11032085008062	0.196324944873994	-0.561929866586369	8	0.589556217646486	0.96799203447641	NA	0.375	0.375
sp|O75821|EIF3G_HUMAN	10vs5	-0.095264645783206	0.0416245251455022	-2.28866624784788	8	0.0513716919118061	0.218500929598215	NA	0.0612244897959183	0.0612244897959184
sp|O75821|EIF3G_HUMAN	10vs3	-0.111738186573584	0.0416245251455022	-2.68443150241339	8	0.0277348873362024	0.124770759681383	NA	0.102040816326531	0.102040816326531
sp|O75821|EIF3G_HUMAN	5vs3	-0.0164735407903782	0.0385368220231939	-0.42747533204641	8	0.680306682962775	0.979466948027942	NA	0.0714285714285714	0.0714285714285714
sp|O75822|EIF3J_HUMAN	10vs5	-0.159726137509536	0.0981202362474807	-1.62786132217081	8	0.14220468978651	0.350961810728057	NA	0	0
sp|O75822|EIF3J_HUMAN	10vs3	-0.267133578821921	0.0981202362474807	-2.72251259310212	8	0.0261468790285391	0.121077877319655	NA	0	0
sp|O75822|EIF3J_HUMAN	5vs3	-0.107407441312385	0.0908416869123489	-1.18235850701474	8	0.271011121644447	0.869470363715146	NA	0	0
sp|O75828|CBR3_HUMAN	10vs5	-0.426302404908208	0.184418425518793	-2.31160418872986	8	0.0495648076276671	0.215309054804141	NA	0.285714285714286	0.285714285714286
sp|O75828|CBR3_HUMAN	10vs3	-0.124538221112362	0.184418425518793	-0.675302485432354	8	0.518522023381375	0.683074540499711	NA	0.321428571428571	0.321428571428571
sp|O75828|CBR3_HUMAN	5vs3	0.301764183795846	0.170738285113706	1.76740784057237	8	0.115140107676886	0.730430972736353	NA	0.34375	0.34375
sp|O75832|PSD10_HUMAN	10vs5	-0.317499170501877	0.502123542447508	-0.632312854629931	8	0.544825899517534	0.723640047929064	NA	0.380952380952381	0.380952380952381
sp|O75832|PSD10_HUMAN	10vs3	-0.422844778389564	0.502123542447508	-0.842113031244236	8	0.424182417104472	0.602971317591888	NA	0.285714285714286	0.285714285714286
sp|O75832|PSD10_HUMAN	5vs3	-0.105345607887688	0.464876068166898	-0.226610090519581	8	0.826409996100042	0.996453139782625	NA	0.25	0.25
sp|O75843|AP1G2_HUMAN	10vs5	-0.204213237239965	0.480933212360352	-0.424618703785741	8	0.682303827847708	0.817183020718027	NA	0	0
sp|O75843|AP1G2_HUMAN	10vs3	-0.704400183720803	0.480933212360352	-1.46465281585297	8	0.181176228789953	0.358022055637391	NA	0	0
sp|O75843|AP1G2_HUMAN	5vs3	-0.500186946480838	0.445257634651395	-1.12336523296776	8	0.293860167844998	0.883415587068158	NA	0	0
sp|O75844|FACE1_HUMAN	10vs5	-0.306200007998386	0.0896871016162896	-3.41409190931834	8	0.00916756464253576	0.0927757541824619	NA	0.163265306122449	0.163265306122449
sp|O75844|FACE1_HUMAN	10vs3	-0.374366785164457	0.0896871016162897	-4.17414297505252	8	0.00310442473309314	0.0334375263101882	NA	0.173469387755102	0.173469387755102
sp|O75844|FACE1_HUMAN	5vs3	-0.0681667771660708	0.0830341213667042	-0.820948979095297	8	0.435454186963758	0.934705616146104	NA	0.151785714285714	0.151785714285714
sp|O75864|PPR37_HUMAN	10vs5	-0.476341096629608	0.905113101795487	-0.526277981928096	8	0.612969076003496	0.771019048626375	NA	0	0
sp|O75864|PPR37_HUMAN	10vs3	-0.651331752373975	0.905113101795487	-0.719613660526975	8	0.492247151129953	0.659880340272492	NA	0	0
sp|O75864|PPR37_HUMAN	5vs3	-0.174990655744367	0.837971902209741	-0.208826400125009	8	0.839802860265441	0.996502870473597	NA	0	0
sp|O75874|IDHC_HUMAN	10vs5	0.0285522925374405	0.0724537221038691	0.394076269767179	8	0.70382076575092	0.831685127768481	NA	0.126984126984127	0.126984126984127
sp|O75874|IDHC_HUMAN	10vs3	-0.145026646455672	0.0724537221038691	-2.00164521910638	8	0.0803112726650723	0.225356995026131	NA	0.0873015873015873	0.0873015873015873
sp|O75874|IDHC_HUMAN	5vs3	-0.173578938993113	0.0670791122270968	-2.58767495916553	8	0.0322293969428147	0.428945220232576	NA	0.118055555555556	0.118055555555556
sp|O75879|GATB_HUMAN	10vs5	-0.0555880217987944	0.088120162766466	-0.630820689086929	8	0.545753005955701	0.72416188671925	NA	0	0
sp|O75879|GATB_HUMAN	10vs3	-0.122083840566072	0.088120162766466	-1.38542459220844	8	0.203323256507231	0.383091725271137	NA	0.0476190476190477	0.0476190476190476
sp|O75879|GATB_HUMAN	5vs3	-0.0664958187672778	0.081583417884423	-0.815065371022829	8	0.438624196239132	0.935772006614514	NA	0.0416666666666666	0.0416666666666667
sp|O75880|SCO1_HUMAN	10vs5	-0.0832240572408987	0.0669235909795983	-1.24356831459133	8	0.248863067488422	0.465849938325169	NA	0	0
sp|O75880|SCO1_HUMAN	10vs3	-0.070903553442487	0.0669235909795983	-1.05947024665939	8	0.320322745410911	0.507904742237145	NA	0	0
sp|O75880|SCO1_HUMAN	5vs3	0.0123205037984117	0.0619592056778691	0.198848640224134	8	0.847341800004883	0.996687320047885	NA	0	0
sp|O75882|ATRN_HUMAN	10vs5	0.132522110121567	0.212185542484396	0.624557679896179	8	0.54965450776406	0.726371600047714	NA	0	0
sp|O75882|ATRN_HUMAN	10vs3	0.00731554053224556	0.212185542484396	0.0344770922966325	8	0.973341425740018	0.982179028449997	NA	0	0
sp|O75882|ATRN_HUMAN	5vs3	-0.125206569589321	0.196445640113197	-0.637359879899467	8	0.541697050431445	0.959510567422863	NA	0	0
sp|O75884|RBBP9_HUMAN	10vs5	-0.720445527362164	0.467964855718052	-1.53952913035895	8	0.162238629069844	0.37314884686064	NA	0	0
sp|O75884|RBBP9_HUMAN	10vs3	-0.973300528831142	0.467964855718052	-2.07985817083998	8	0.0711308630932541	0.210839114171461	NA	0	0
sp|O75884|RBBP9_HUMAN	5vs3	-0.252855001468977	0.433251269410935	-0.583622067196177	8	0.575555309235094	0.96799203447641	NA	0	0
sp|O75886|STAM2_HUMAN	10vs5	-0.289061104237637	0.179246992271649	-1.61264130892398	8	0.145487225752239	0.354043043231899	NA	0.285714285714286	0.285714285714286
sp|O75886|STAM2_HUMAN	10vs3	-0.513284369149003	0.179246992271649	-2.86355917409828	8	0.0210360439166815	0.108495132725592	NA	0.2	0.2
sp|O75886|STAM2_HUMAN	5vs3	-0.224223264911365	0.165950468268867	-1.35114571986676	8	0.213615071947591	0.830311515789951	NA	0.225	0.225
sp|O75896|TUSC2_HUMAN	10vs5	-1.44034373563291	0.737601572118824	-1.95273951422772	4	0.122571209142504	0.326620558705906	NA	0.285714285714286	0
sp|O75896|TUSC2_HUMAN	10vs3	-1.8382766201218	0.808002039001507	-2.27508908565808	4	0.085247263092427	0.232763104513048	NA	0.571428571428571	0
sp|O75896|TUSC2_HUMAN	5vs3	-0.397932884488888	0.571343720990523	-0.696485967849621	4	0.524477113797818	0.953551061602361	NA	0.25	0
sp|O75907|DGAT1_HUMAN	10vs5	-0.380023735997966	0.502734263726963	-0.755913736972498	8	0.471370303840569	0.669462624715109	NA	0	0
sp|O75907|DGAT1_HUMAN	10vs3	-0.194421292772407	0.502734263726963	-0.386727754203754	8	0.709041346505109	0.824610476710793	NA	0	0
sp|O75907|DGAT1_HUMAN	5vs3	0.18560244322556	0.465441486202777	0.39876643730185	8	0.700497439119253	0.982214900211493	NA	0	0
sp|O75909|CCNK_HUMAN	10vs5	-0.330737265940459	0.140273561704028	-2.35780186888177	8	0.046116186810748	0.207523427513647	NA	0.214285714285714	0.214285714285714
sp|O75909|CCNK_HUMAN	10vs3	-0.304656828335555	0.140273561704028	-2.17187632961349	8	0.0616380123700502	0.194631015197089	NA	0.178571428571429	0.178571428571429
sp|O75909|CCNK_HUMAN	5vs3	0.0260804376049036	0.129868082892274	0.200822534868227	8	0.845849020500472	0.996687320047885	NA	0.15625	0.15625
sp|O75915|PRAF3_HUMAN	10vs5	0.0126430781721013	0.167281030368979	0.0755798678679459	8	0.941609211477915	0.968343402045725	NA	0	0
sp|O75915|PRAF3_HUMAN	10vs3	0.00773873495936501	0.167281030368979	0.0462618800368178	8	0.96423550357529	0.977427780365499	NA	0	0
sp|O75915|PRAF3_HUMAN	5vs3	-0.0049043432127363	0.154872140226264	-0.0316670461554363	8	0.975513372529778	0.998721003428363	NA	0	0
sp|O75925|PIAS1_HUMAN	10vs5	-0.414596443893839	0.267269914317583	-1.55122751078221	8	0.159446041701212	0.370608082821302	NA	0.142857142857143	0.142857142857143
sp|O75925|PIAS1_HUMAN	10vs3	0.16093520793539	0.267269914317583	0.602144870462895	8	0.56375024329849	0.718524419564627	NA	0.285714285714286	0.285714285714286
sp|O75925|PIAS1_HUMAN	5vs3	0.575531651829229	0.247443858739706	2.32590800499377	8	0.0484703265353204	0.530721224176915	NA	0.125	0.125
sp|O75928|PIAS2_HUMAN	10vs5	-0.123152270805006	0.159395027135716	-0.772623042374773	8	0.46195927266793	0.661216383840149	NA	0.238095238095238	0.238095238095238
sp|O75928|PIAS2_HUMAN	10vs3	-0.41390709298688	0.159395027135716	-2.59673780559327	8	0.0317785251980438	0.134971327346642	NA	0.19047619047619	0.19047619047619
sp|O75928|PIAS2_HUMAN	5vs3	-0.290754822181873	0.147571119926037	-1.97026913075946	8	0.0843085458243578	0.666849632919316	NA	0.125	0.125
sp|O75934|SPF27_HUMAN	10vs5	-0.1692970699455	0.11258652408666	-1.50370633891485	8	0.17106586879199	0.382385820957761	NA	0.171428571428571	0.171428571428571
sp|O75934|SPF27_HUMAN	10vs3	-0.1775448906809	0.11258652408666	-1.57696395835296	8	0.153454703966925	0.324934673761725	NA	0.171428571428571	0.171428571428571
sp|O75934|SPF27_HUMAN	5vs3	-0.00824782073540048	0.104234866962956	-0.0791272726268423	8	0.93887487237238	0.998599337436466	NA	0.175	0.175
sp|O75935|DCTN3_HUMAN	10vs5	-0.0506305549831218	0.0785167112069872	-0.6448379485693	8	0.537080891074848	0.717378936431123	NA	0	0
sp|O75935|DCTN3_HUMAN	10vs3	-0.0164765309922662	0.0785167112069872	-0.209847441888269	8	0.83903236410878	0.908250052652326	NA	0	0
sp|O75935|DCTN3_HUMAN	5vs3	0.0341540239908555	0.0726923494034655	0.469843446678136	8	0.651007863895411	0.979466948027942	NA	0	0
sp|O75937|DNJC8_HUMAN	10vs5	0.0873663736886518	0.0658044011446228	1.3276676357352	8	0.22092069857815	0.434439872813692	NA	0.0408163265306123	0.0408163265306122
sp|O75937|DNJC8_HUMAN	10vs3	-0.00200118907715477	0.0658044011446229	-0.030411173756549	8	0.976484135518409	0.984131785384382	NA	0.0612244897959183	0.0612244897959184
sp|O75937|DNJC8_HUMAN	5vs3	-0.0893675627658066	0.0609230372331877	-1.46689276871974	8	0.180582291499364	0.808718503257649	NA	0.0535714285714286	0.0535714285714286
sp|O75940|SPF30_HUMAN	10vs5	-0.221413888236192	0.109870671041923	-2.01522286281212	8	0.078638929554645	0.266246652233362	NA	0	0
sp|O75940|SPF30_HUMAN	10vs3	-0.229107806558713	0.109870671041923	-2.08524990687727	8	0.0705371320881296	0.209724306390933	NA	0	0
sp|O75940|SPF30_HUMAN	5vs3	-0.00769391832252087	0.10172047562611	-0.0756378524103749	8	0.941564510269363	0.998599337436466	NA	0	0
sp|O75943|RAD17_HUMAN	10vs5	-0.697175303684929	0.727373456187488	-0.958483290466989	8	0.365885953051884	0.57820130975833	NA	0.142857142857143	0.142857142857143
sp|O75943|RAD17_HUMAN	10vs3	-0.246278524994749	0.727373456187488	-0.338586076931667	8	0.743636738377043	0.847880762817636	NA	0.142857142857143	0.142857142857143
sp|O75943|RAD17_HUMAN	5vs3	0.45089677869018	0.673416965779406	0.669565516764664	8	0.52198646942762	0.952812927085902	NA	0	0
sp|O75947|ATP5H_HUMAN	10vs5	-0.210450872260504	0.157114312654296	-1.33947613495637	8	0.217219885488187	0.43029606127346	NA	0.142857142857143	0.142857142857143
sp|O75947|ATP5H_HUMAN	10vs3	-0.23958803957862	0.157114312654296	-1.52492815919192	8	0.165785887997292	0.339675834765401	NA	0.166666666666667	0.166666666666667
sp|O75947|ATP5H_HUMAN	5vs3	-0.0291371673181162	0.145459588617296	-0.200311080177574	8	0.846235750411475	0.996687320047885	NA	0.104166666666667	0.104166666666667
sp|O75953|DNJB5_HUMAN	10vs5	0.102406837191844	0.104175899257135	0.983018509291438	8	0.354389454075731	0.567967545774059	NA	0.0571428571428572	0.0571428571428571
sp|O75953|DNJB5_HUMAN	10vs3	0.109237459537672	0.104175899257135	1.04858667231702	8	0.32501129182963	0.512568872408156	NA	0.0857142857142857	0.0857142857142857
sp|O75953|DNJB5_HUMAN	5vs3	0.00683062234582815	0.0964481414441358	0.0708217104399523	8	0.945278086009852	0.998599337436466	NA	0.075	0.075
sp|O75954|TSN9_HUMAN	10vs5	0.135693041955366	0.893768102687371	0.151821307504001	5	0.885263672486849	0.937415170388719	NA	0.5	0.214285714285714
sp|O75954|TSN9_HUMAN	10vs3	0.853054535396918	0.893768102687371	0.954447280935585	5	0.38368950202587	0.566384080772742	NA	0.428571428571429	0.142857142857143
sp|O75954|TSN9_HUMAN	5vs3	0.717361493441551	0.799410493491989	0.897363118549982	5	0.410648721181067	0.925016278761303	NA	0.4375	0.1875
sp|O75955|FLOT1_HUMAN	10vs5	-0.0200639375729689	0.0502043223886533	-0.399645620503455	8	0.699875233907059	0.829695361314605	NA	0.0689655172413793	0.0689655172413793
sp|O75955|FLOT1_HUMAN	10vs3	-0.129620263290094	0.0502043223886534	-2.58185465161042	8	0.0325223876620699	0.136941282147694	NA	0.0394088669950738	0.0394088669950739
sp|O75955|FLOT1_HUMAN	5vs3	-0.109556325717125	0.0464801707628764	-2.35705514672135	8	0.0461699720690301	0.515582410714138	NA	0.0603448275862069	0.0603448275862069
sp|O75962|TRIO_HUMAN	10vs5	-0.200208990154075	0.119243860193621	-1.67898783072762	8	0.131669739158638	0.339452093437042	NA	0.188571428571429	0.188571428571429
sp|O75962|TRIO_HUMAN	10vs3	-0.231426395328014	0.119243860193621	-1.94078248517146	8	0.0882396150634703	0.237403700448432	NA	0.154285714285714	0.154285714285714
sp|O75962|TRIO_HUMAN	5vs3	-0.0312174051739388	0.110398362541722	-0.282770545279971	8	0.784531305760141	0.988455710236835	NA	0.15	0.15
sp|O75964|ATP5L_HUMAN	10vs5	-0.0323581364503129	0.0253900945514739	-1.27443938362311	8	0.238278090419179	0.453808780655866	NA	0	0
sp|O75964|ATP5L_HUMAN	10vs3	-0.10052376144677	0.0253900945514739	-3.95917239469021	8	0.00418188227259897	0.0414514952290722	NA	0	0
sp|O75964|ATP5L_HUMAN	5vs3	-0.0681656249964569	0.0235066598708801	-2.89984308153027	8	0.019896490481254	0.310735669634119	NA	0	0
sp|O75970|MPDZ_HUMAN	10vs5	-0.0819323916200166	0.243254819628905	-0.336817135812593	8	0.744920409029268	0.859193740172192	NA	0.261904761904762	0.261904761904762
sp|O75970|MPDZ_HUMAN	10vs3	-0.241886869648925	0.243254819628905	-0.994376473271666	8	0.349160622544698	0.535156413509472	NA	0.214285714285714	0.214285714285714
sp|O75970|MPDZ_HUMAN	5vs3	-0.159954478028909	0.225210201378987	-0.71024525998152	8	0.497730321362413	0.947889242277852	NA	0.208333333333333	0.208333333333333
sp|O75976|CBPD_HUMAN	10vs5	-0.0894128858873902	0.0582077120786862	-1.53610033265902	8	0.163065451027448	0.374112324636769	NA	0.0952380952380952	0.0952380952380952
sp|O75976|CBPD_HUMAN	10vs3	-0.130625356328871	0.0582077120786862	-2.2441245612315	8	0.0550698900916733	0.183357986301599	NA	0.0634920634920635	0.0634920634920635
sp|O75976|CBPD_HUMAN	5vs3	-0.0412124704414811	0.0538898698042212	-0.764753572261422	8	0.46637582506434	0.939390451908956	NA	0.0925925925925926	0.0925925925925926
sp|O76003|GLRX3_HUMAN	10vs5	-0.255797582286281	0.124504185686421	-2.05452998126938	8	0.0739858988403554	0.260777012767096	NA	0.166666666666667	0.166666666666667
sp|O76003|GLRX3_HUMAN	10vs3	-0.319692221646169	0.124504185686421	-2.56772268244341	8	0.033245127468907	0.138230814597481	NA	0.142857142857143	0.142857142857143
sp|O76003|GLRX3_HUMAN	5vs3	-0.0638946393598872	0.115268477614302	-0.554311470770733	8	0.594517727323506	0.96799203447641	NA	0.104166666666667	0.104166666666667
sp|O76021|RL1D1_HUMAN	10vs5	-0.0100039811859684	0.0457096827241926	-0.218859125457758	8	0.832240092109916	0.912296298317898	NA	0.054945054945055	0.0549450549450549
sp|O76021|RL1D1_HUMAN	10vs3	0.0325647183957763	0.0457096827241927	0.712424949266621	8	0.496451120012319	0.663653902914226	NA	0.0769230769230769	0.0769230769230769
sp|O76021|RL1D1_HUMAN	5vs3	0.0425686995817447	0.0423189430202837	1.00590176747423	8	0.343914857318751	0.901813545634857	NA	0.0576923076923077	0.0576923076923077
sp|O76024|WFS1_HUMAN	10vs5	-0.0202714250184729	0.125818651703391	-0.161116215632809	8	0.875996291284752	0.934988407754565	NA	0	0
[truncated: 20,990 more rows]
