# Supplementary material for: quantms: a cloud-based pipeline for quantitative proteomics enables the reanalysis of public proteomics data
Source: Nat Methods. 2024 Jul 4;21(9):1603–7. doi: 10.1038/s41592-024-02343-1 (PMC11399091; doi:10.1038/s41592-024-02343-1)
Supplement: Supplementary file 4 — Source data for the figures shown in the Supplementary Notes. [file 41592_2024_2343_MOESM4_ESM.zip › source_data_supplementary/SuppFigure8/tmt_Comparison_results1.csv]

Protein	Label	log2FC	SE	DF	pvalue	adj.pvalue	issue
sp|A0A075B767|PAL4H_HUMAN;sp|A0A0B4J2A2|PAL4C_HUMAN;sp|Q9Y536|PAL4A_HUMAN	10vs5	-0.155630603436846	0.478810899214081	10.6009488644376	0.751478260651145	0.773754634380795	NA
sp|A0A075B767|PAL4H_HUMAN;sp|A0A0B4J2A2|PAL4C_HUMAN;sp|Q9Y536|PAL4A_HUMAN	10vs3	0.526299582547994	0.478810899214081	10.6009488644376	0.296025086637453	0.311652403592254	NA
sp|A0A075B767|PAL4H_HUMAN;sp|A0A0B4J2A2|PAL4C_HUMAN;sp|Q9Y536|PAL4A_HUMAN	5vs3	0.681930185984841	0.443292754482565	10.6009488644376	0.153264324483966	0.314342124333781	NA
sp|A0A096LP01|SIM26_HUMAN	10vs5	-0.264478258183884	0.14060954889501	10.6009488644376	0.0877102234916253	0.116022531439948	NA
sp|A0A096LP01|SIM26_HUMAN	10vs3	-0.226526381228772	0.14060954889501	10.6009488644376	0.136518133680644	0.150456058112154	NA
sp|A0A096LP01|SIM26_HUMAN	5vs3	0.0379518769551112	0.130179146586951	10.6009488644376	0.77626692476512	0.857619625600145	NA
sp|A0A096LP55|QCR6L_HUMAN;sp|P07919|QCR6_HUMAN	10vs5	-0.0543067275031261	0.167513093593744	10.6009488644376	0.75209764048759	0.774222997584173	NA
sp|A0A096LP55|QCR6L_HUMAN;sp|P07919|QCR6_HUMAN	10vs3	-0.0629156555017664	0.167513093593744	10.6009488644376	0.714630977256466	0.725498424171173	NA
sp|A0A096LP55|QCR6L_HUMAN;sp|P07919|QCR6_HUMAN	5vs3	-0.00860892799864033	0.155086989024169	10.6009488644376	0.956764257239778	0.974635331742922	NA
sp|A0A0B4J2D5|GAL3B_HUMAN;sp|P0DPI2|GAL3A_HUMAN	10vs5	-0.0441447495478782	0.0422866919018811	10.6009488644376	0.319734698506833	0.356257423892616	NA
sp|A0A0B4J2D5|GAL3B_HUMAN;sp|P0DPI2|GAL3A_HUMAN	10vs3	-0.0802468496251177	0.0422866919018811	10.6009488644376	0.0852863196760006	0.0970972577540148	NA
sp|A0A0B4J2D5|GAL3B_HUMAN;sp|P0DPI2|GAL3A_HUMAN	5vs3	-0.0361021000772395	0.0391498693156507	10.6009488644376	0.376959638237552	0.541620579116043	NA
sp|A0A0B4J2F0|PIOS1_HUMAN	10vs5	-0.127678443030512	0.0719202156947977	10.6009488644376	0.104525363114125	0.133991181123963	NA
sp|A0A0B4J2F0|PIOS1_HUMAN	10vs3	-0.169154333854885	0.0719202156947977	10.6009488644376	0.0391601601892465	0.0478099335747571	NA
sp|A0A0B4J2F0|PIOS1_HUMAN	5vs3	-0.0414758908243736	0.066585181270221	10.6009488644376	0.546516624324615	0.683526969761117	NA
sp|A0AVF1|IFT56_HUMAN	10vs5	-0.00909115655074772	0.0585734099504711	10.6009488644376	0.879571768551165	0.892370021273131	NA
sp|A0AVF1|IFT56_HUMAN	10vs3	-0.164991465611624	0.0585734099504711	10.6009488644376	0.017320529567154	0.0231522500448197	NA
sp|A0AVF1|IFT56_HUMAN	5vs3	-0.155900309060876	0.0542284402443637	10.6009488644376	0.0156381932672815	0.0810150805663077	NA
sp|A0AVT1|UBA6_HUMAN	10vs5	-0.0895279767476356	0.021635478636147	10.6009488644376	0.00178317330087037	0.0065235174042335	NA
sp|A0AVT1|UBA6_HUMAN	10vs3	-0.116660313976658	0.021635478636147	10.6009488644376	0.000249203351612906	0.000784007736875764	NA
sp|A0AVT1|UBA6_HUMAN	5vs3	-0.0271323372290224	0.0200305609895445	10.6009488644376	0.203727172187241	0.371611625454503	NA
sp|A0FGR8|ESYT2_HUMAN	10vs5	-0.0566241917052989	0.0300788278973638	10.6009488644376	0.087478001078736	0.115796712720313	NA
sp|A0FGR8|ESYT2_HUMAN	10vs3	-0.0915007142172159	0.0300788278973638	10.6009488644376	0.0116565696956404	0.0163790551642131	NA
sp|A0FGR8|ESYT2_HUMAN	5vs3	-0.034876522511917	0.0278475834449788	10.6009488644376	0.23734597665562	0.408030501138788	NA
sp|A0JNW5|UH1BL_HUMAN	10vs5	-0.215876740563731	0.0680442546337246	10.6009488644376	0.00927253208396057	0.0198851676824349	NA
sp|A0JNW5|UH1BL_HUMAN	10vs3	-0.17877270862961	0.0680442546337246	10.6009488644376	0.0241776841141017	0.0311035315793412	NA
sp|A0JNW5|UH1BL_HUMAN	5vs3	0.0371040319341209	0.0629967386139438	10.6009488644376	0.56821051061557	0.702760631312468	NA
sp|A0MZ66|SHOT1_HUMAN	10vs5	-0.104141994519581	0.0276575257815956	10.6009488644376	0.00333149226727432	0.00987794222039686	NA
sp|A0MZ66|SHOT1_HUMAN	10vs3	-0.138535509469037	0.0276575257815956	10.6009488644376	0.000444077557639384	0.00118081978815241	NA
sp|A0MZ66|SHOT1_HUMAN	5vs3	-0.0343935149494561	0.0256058932785788	10.6009488644376	0.207259489920015	0.375725175834203	NA
sp|A0PJW6|TM223_HUMAN	10vs5	-0.0752633045371874	0.0643468502080164	10.6009488644376	0.267767541358476	0.304174114687179	NA
sp|A0PJW6|TM223_HUMAN	10vs3	-0.145343601157145	0.0643468502080164	10.6009488644376	0.04604607583104	0.0552353398493156	NA
sp|A0PJW6|TM223_HUMAN	5vs3	-0.0700802966199574	0.0595736072796351	10.6009488644376	0.265189349018466	0.435923849547068	NA
sp|A1A4S6|RHG10_HUMAN	10vs5	-0.178445452046408	0.036123404286378	10.6009488644376	0.000493929544318176	0.00262425221745614	NA
sp|A1A4S6|RHG10_HUMAN	10vs3	-0.125675775217384	0.036123404286378	10.6009488644376	0.00544170344314671	0.00851300556927705	NA
sp|A1A4S6|RHG10_HUMAN	5vs3	0.0527696768290236	0.0334437737605387	10.6009488644376	0.143947607408254	0.303498942024929	NA
sp|A1IGU5|ARH37_HUMAN	10vs5	-0.126691428642586	0.0637799375945798	10.6009488644376	0.0734509789187414	0.100143983858939	NA
sp|A1IGU5|ARH37_HUMAN	10vs3	-0.312744218796617	0.0637799375945798	10.6009488644376	0.000522551107247649	0.00133372385372075	NA
sp|A1IGU5|ARH37_HUMAN	5vs3	-0.186052790154031	0.059048748187301	10.6009488644376	0.00963239820547837	0.0568573962302991	NA
sp|A1L020|MEX3A_HUMAN	10vs5	-0.195299689019759	0.0254840858703656	10.6009488644376	1.21908524640714e-05	9.01433576153213e-05	NA
sp|A1L020|MEX3A_HUMAN	10vs3	-0.186792690485699	0.0254840858703656	10.6009488644376	1.82406846085438e-05	0.000110702491437926	NA
sp|A1L020|MEX3A_HUMAN	5vs3	0.00850699853405995	0.0235936789231142	10.6009488644376	0.725507790660429	0.820510612839654	NA
sp|A1L0T0|HACL2_HUMAN	10vs5	-0.0862379015979473	0.0285817853198504	10.6009488644376	0.0121753303434449	0.0242040938802211	NA
sp|A1L0T0|HACL2_HUMAN	10vs3	-0.123732777160473	0.0285817853198504	10.6009488644376	0.00130289015326657	0.00267292035264487	NA
sp|A1L0T0|HACL2_HUMAN	5vs3	-0.0374948755625253	0.0264615913365016	10.6009488644376	0.185207661149108	0.351308668558876	NA
sp|A1L157|TSN11_HUMAN	10vs5	-0.122090020454231	0.0663471652380494	10.6009488644376	0.0938802524821004	0.122837755993051	NA
sp|A1L157|TSN11_HUMAN	10vs3	-0.111121033189065	0.0663471652380494	10.6009488644376	0.123173744912956	0.136822570316929	NA
sp|A1L157|TSN11_HUMAN	5vs3	0.0109689872651653	0.0614255391403168	10.6009488644376	0.861639221538768	0.914141581280426	NA
sp|A1L170|CA226_HUMAN	10vs5	-0.0969825383289696	0.06781579653676	10.6009488644376	0.18149716014828	0.215765694427351	NA
sp|A1L170|CA226_HUMAN	10vs3	-0.232550977351745	0.06781579653676	10.6009488644376	0.00593225025939926	0.00915864715298101	NA
sp|A1L170|CA226_HUMAN	5vs3	-0.135568439022775	0.0627852275158182	10.6009488644376	0.0546793765574058	0.177930055620954	NA
sp|A1L390|PKHG3_HUMAN	10vs5	-0.14156440784858	0.0389780336681695	10.6009488644376	0.00418368013557524	0.0115048148162927	NA
sp|A1L390|PKHG3_HUMAN	10vs3	-0.167938390303576	0.0389780336681695	10.6009488644376	0.0013472822428481	0.00273644725192196	NA
sp|A1L390|PKHG3_HUMAN	5vs3	-0.0263739824549951	0.0360866470196026	10.6009488644376	0.480711374399556	0.628908411105163	NA
sp|A1X283|SPD2B_HUMAN	10vs5	-0.0826550603201787	0.0280233312061198	10.6009488644376	0.0137141914545249	0.0264105663396515	NA
sp|A1X283|SPD2B_HUMAN	10vs3	-0.128542756321962	0.0280233312061198	10.6009488644376	0.000859594265944392	0.0019389793494691	NA
sp|A1X283|SPD2B_HUMAN	5vs3	-0.0458876960017838	0.0259445632932091	10.6009488644376	0.105666887532975	0.254998225899879	NA
sp|A1XBS5|FA92A_HUMAN	10vs5	-0.317590428573455	0.116139414013814	10.6009488644376	0.0200197833815036	0.0352038522268062	NA
sp|A1XBS5|FA92A_HUMAN	10vs3	-0.305392535934267	0.116139414013814	10.6009488644376	0.0240829321618061	0.0309901080572906	NA
sp|A1XBS5|FA92A_HUMAN	5vs3	0.0121978926391879	0.107524203869795	10.6009488644376	0.91179895591852	0.944506532902393	NA
sp|A2AJT9|BCLA3_HUMAN	10vs5	-0.174010387900252	0.0366009630310507	10.6009488644376	0.000659613443067432	0.00323550877519215	NA
sp|A2AJT9|BCLA3_HUMAN	10vs3	-0.254904380658044	0.0366009630310507	10.6009488644376	2.87799731118142e-05	0.000160870479157664	NA
sp|A2AJT9|BCLA3_HUMAN	5vs3	-0.0808939927577922	0.0338859072451788	10.6009488644376	0.0368242012428022	0.140691164975544	NA
sp|A2RRD8|ZN320_HUMAN	10vs5	-0.145350138828823	0.0772514809807809	10.6009488644376	0.0876254790204964	0.115953466753196	NA
sp|A2RRD8|ZN320_HUMAN	10vs3	-0.262063479752913	0.0772514809807809	10.6009488644376	0.00632302910156401	0.00965898619490783	NA
sp|A2RRD8|ZN320_HUMAN	5vs3	-0.11671334092409	0.0715209738292039	10.6009488644376	0.132024366492584	0.289512552099042	NA
sp|A2RRP1|NBAS_HUMAN	10vs5	-0.142033238185684	0.0227737706630236	10.6009488644376	7.50067726440322e-05	0.000518383811232214	NA
sp|A2RRP1|NBAS_HUMAN	10vs3	-0.186940544189456	0.0227737706630236	10.6009488644376	6.48382126428415e-06	4.34083994030631e-05	NA
sp|A2RRP1|NBAS_HUMAN	5vs3	-0.0449073060037724	0.0210844146274377	10.6009488644376	0.0575089147588644	0.182853381928985	NA
sp|A2RTX5|SYTC2_HUMAN	10vs5	-0.0659571665522384	0.103522011777987	10.6009488644376	0.53755509189258	0.571558350839812	NA
sp|A2RTX5|SYTC2_HUMAN	10vs3	-0.0890967737755075	0.103522011777987	10.6009488644376	0.408471624861335	0.424386689273703	NA
sp|A2RTX5|SYTC2_HUMAN	5vs3	-0.023139607223269	0.0958427592729507	10.6009488644376	0.813825658439719	0.885045228490591	NA
sp|A2RU67|F234B_HUMAN	10vs5	-0.212581794801023	0.0926553298208142	10.6009488644376	0.0432902058679915	0.0649387582207815	NA
sp|A2RU67|F234B_HUMAN	10vs3	-0.250600983292451	0.0926553298208142	10.6009488644376	0.0211016847110968	0.0275187251573226	NA
sp|A2RU67|F234B_HUMAN	5vs3	-0.0380191884914276	0.0857821666991648	10.6009488644376	0.666524938360879	0.778204857959731	NA
sp|A2RUC4|TYW5_HUMAN	10vs5	-0.123256123910552	0.0360729837553137	10.6009488644376	0.00606000130141164	0.0147373534330352	NA
sp|A2RUC4|TYW5_HUMAN	10vs3	-0.16591455012247	0.0360729837553137	10.6009488644376	0.000842741142202303	0.0019091991267269	NA
sp|A2RUC4|TYW5_HUMAN	5vs3	-0.0426584262119176	0.0333970934194381	10.6009488644376	0.228758381767666	0.398429386548755	NA
sp|A3KMH1|VWA8_HUMAN	10vs5	-0.0795351218500538	0.0215708066688986	10.6009488644376	0.00380641389332373	0.0108247051292617	NA
sp|A3KMH1|VWA8_HUMAN	10vs3	-0.13714145554301	0.0215708066688986	10.6009488644376	6.36566558973194e-05	0.000293151408035232	NA
sp|A3KMH1|VWA8_HUMAN	5vs3	-0.0576063336929566	0.0199706863823741	10.6009488644376	0.0153745003424603	0.0802663005594015	NA
sp|A3KN83|SBNO1_HUMAN	10vs5	-0.101864922028478	0.0306455009722088	10.6009488644376	0.00712030423207342	0.0165326649572045	NA
sp|A3KN83|SBNO1_HUMAN	10vs3	-0.156647673563492	0.0306455009722088	10.6009488644376	0.000379618438168446	0.00105623540951462	NA
sp|A3KN83|SBNO1_HUMAN	5vs3	-0.0547827515350137	0.0283722207676702	10.6009488644376	0.0806664116803442	0.219541370210685	NA
sp|A4D161|F221A_HUMAN	10vs5	-0.21258343733143	0.0649407875158263	10.6009488644376	0.00777453021771462	0.0175748446059913	NA
sp|A4D161|F221A_HUMAN	10vs3	-0.25016970791192	0.0649407875158263	10.6009488644376	0.00287560150894658	0.00502562885327036	NA
sp|A4D161|F221A_HUMAN	5vs3	-0.0375862705804898	0.0601234863772104	10.6009488644376	0.54509328725477	0.682472164678335	NA
sp|A4D1E9|GTPBA_HUMAN	10vs5	-0.0963345845277375	0.0332820873233259	10.6009488644376	0.0151078468989176	0.0283513083850701	NA
sp|A4D1E9|GTPBA_HUMAN	10vs3	-0.0988991596327437	0.0332820873233259	10.6009488644376	0.0131930807486785	0.0182453520772081	NA
sp|A4D1E9|GTPBA_HUMAN	5vs3	-0.00256457510500629	0.0308132254063204	10.6009488644376	0.935219669890332	0.961362521549202	NA
sp|A4D1P6|WDR91_HUMAN	10vs5	-0.17852461088365	0.033282414149753	10.6009488644376	0.000259825084908337	0.00153916521349413	NA
sp|A4D1P6|WDR91_HUMAN	10vs3	-0.214183043172503	0.033282414149753	10.6009488644376	5.73597163591806e-05	0.000270504514072629	NA
sp|A4D1P6|WDR91_HUMAN	5vs3	-0.0356584322888534	0.0308135279887957	10.6009488644376	0.272587235277457	0.441751804596657	NA
sp|A4D1U4|DEN11_HUMAN	10vs5	-0.0766496564794731	0.0519223466767285	10.6009488644376	0.16895670361122	0.202510960636915	NA
sp|A4D1U4|DEN11_HUMAN	10vs3	-0.140337892781198	0.0519223466767285	10.6009488644376	0.0211692365021404	0.0275953501169711	NA
sp|A4D1U4|DEN11_HUMAN	5vs3	-0.0636882363017244	0.0480707521806737	10.6009488644376	0.213057577707685	0.381192189630158	NA
sp|A4D2B0|MBLC1_HUMAN	10vs5	-0.0997328700561017	0.120731623897394	10.6009488644376	0.426964434900682	0.463447443002781	NA
sp|A4D2B0|MBLC1_HUMAN	10vs3	-0.310106814821043	0.120731623897394	10.6009488644376	0.0268063677882263	0.0340800026999695	NA
sp|A4D2B0|MBLC1_HUMAN	5vs3	-0.210373944764942	0.111775764082388	10.6009488644376	0.0875393945946168	0.231033322319519	NA
sp|A5D8V6|VP37C_HUMAN	10vs5	-0.247302342494948	0.128406372674008	10.6009488644376	0.0813371133984933	0.108861971906728	NA
sp|A5D8V6|VP37C_HUMAN	10vs3	-0.207306422726916	0.128406372674008	10.6009488644376	0.13577067410663	0.149684862422782	NA
sp|A5D8V6|VP37C_HUMAN	5vs3	0.0399959197680317	0.118881200760481	10.6009488644376	0.743107386067417	0.832711931012815	NA
sp|A5PLK6|RGSL_HUMAN	10vs5	-0.652132473905827	0.175677009915001	10.6009488644376	0.00364782554719234	0.0105070323977116	NA
sp|A5PLK6|RGSL_HUMAN	10vs3	-0.538899171279772	0.175677009915001	10.6009488644376	0.0111459266595045	0.0157816798504687	NA
sp|A5PLK6|RGSL_HUMAN	5vs3	0.113233302626054	0.16264530684725	10.6009488644376	0.501283942421364	0.645124679966469	NA
sp|A5PLL7|PDES1_HUMAN	10vs5	-0.0684528386880327	0.0434897151862318	10.6009488644376	0.144835328414533	0.177033495178029	NA
sp|A5PLL7|PDES1_HUMAN	10vs3	-0.156368740129739	0.0434897151862318	10.6009488644376	0.00445287885189283	0.00722002451148018	NA
sp|A5PLL7|PDES1_HUMAN	5vs3	-0.0879159014417068	0.040263652452797	10.6009488644376	0.052441586574141	0.174256267495645	NA
sp|A5PLN9|TPC13_HUMAN	10vs5	-0.125685348429827	0.04628013212619	10.6009488644376	0.0206936929396436	0.0361458028652561	NA
sp|A5PLN9|TPC13_HUMAN	10vs3	-0.129165206749115	0.04628013212619	10.6009488644376	0.018128206428899	0.0240746059699812	NA
sp|A5PLN9|TPC13_HUMAN	5vs3	-0.00347985831928727	0.0428470765425561	10.6009488644376	0.936783352684381	0.962024488073608	NA
sp|A5YKK6|CNOT1_HUMAN	10vs5	-0.105630816958073	0.0206611190786894	10.6009488644376	0.000379078146850919	0.00211014937688214	NA
sp|A5YKK6|CNOT1_HUMAN	10vs3	-0.137868673604118	0.0206611190786894	10.6009488644376	4.19014873819282e-05	0.000215391636142621	NA
sp|A5YKK6|CNOT1_HUMAN	5vs3	-0.0322378566460442	0.0191284793268448	10.6009488644376	0.121094885130571	0.275159847602992	NA
sp|A6H8Y1|BDP1_HUMAN	10vs5	-0.242662352242136	0.072142280802928	10.6009488644376	0.00664570447871994	0.0157294483928063	NA
sp|A6H8Y1|BDP1_HUMAN	10vs3	-0.140241029706644	0.072142280802928	10.6009488644376	0.0789079688064868	0.090426188260952	NA
sp|A6H8Y1|BDP1_HUMAN	5vs3	0.102421322535491	0.0667907736107862	10.6009488644376	0.154446210904006	0.316008830569509	NA
sp|A6NCS6|CB072_HUMAN	10vs5	-0.00473808708904293	0.0578508482916924	10.6009488644376	0.936250681213143	0.943063420252469	NA
sp|A6NCS6|CB072_HUMAN	10vs3	-0.118752047977863	0.0578508482916924	10.6009488644376	0.0656222992818657	0.0764105273552947	NA
sp|A6NCS6|CB072_HUMAN	5vs3	-0.11401396088882	0.0535594781373414	10.6009488644376	0.0576221489192216	0.182853381928985	NA
sp|A6ND36|FA83G_HUMAN	10vs5	0.0235167841384253	0.041328324899539	10.6009488644376	0.581195388002253	0.614074776884635	NA
sp|A6ND36|FA83G_HUMAN	10vs3	-0.000199570059022366	0.041328324899539	10.6009488644376	0.996236785694955	0.996554395722276	NA
sp|A6ND36|FA83G_HUMAN	5vs3	-0.0237163541974477	0.0382625938819236	10.6009488644376	0.548459781204499	0.685228982118003	NA
sp|A6NDB9|PALM3_HUMAN	10vs5	-0.121417050527257	0.0314014257321245	10.6009488644376	0.00280683228297139	0.00878056240598526	NA
sp|A6NDB9|PALM3_HUMAN	10vs3	-0.183099828756854	0.0314014257321245	10.6009488644376	0.00013190246809316	0.000494660530741401	NA
sp|A6NDB9|PALM3_HUMAN	5vs3	-0.0616827782295971	0.0290720711043159	10.6009488644376	0.0583199681232234	0.184012515842186	NA
sp|A6NDG6|PGP_HUMAN	10vs5	-0.0828038616180743	0.0359946048204862	10.6009488644376	0.0428322300233115	0.0643543146383769	NA
sp|A6NDG6|PGP_HUMAN	10vs3	-0.0690478665296389	0.0359946048204862	10.6009488644376	0.0823896632939395	0.0941067710940241	NA
sp|A6NDG6|PGP_HUMAN	5vs3	0.0137559950884354	0.0333245286261761	10.6009488644376	0.687986552724999	0.794200540447964	NA
sp|A6NDU8|CE051_HUMAN	10vs5	-0.116444338146642	0.0590438656953234	10.6009488644376	0.0752388048480109	0.102034702497382	NA
sp|A6NDU8|CE051_HUMAN	10vs3	-0.231431365211517	0.0590438656953234	10.6009488644376	0.00256690713546711	0.00458313673485431	NA
sp|A6NDU8|CE051_HUMAN	5vs3	-0.114987027064874	0.0546639976290014	10.6009488644376	0.0601672989016964	0.187182733595694	NA
sp|A6NED2|RCCD1_HUMAN	10vs5	-0.17680865258292	0.0545520825576234	10.6009488644376	0.00822649620464101	0.0182934110026661	NA
sp|A6NED2|RCCD1_HUMAN	10vs3	-0.286492144672541	0.0545520825576234	10.6009488644376	0.000307201978964787	0.000909337178614949	NA
sp|A6NED2|RCCD1_HUMAN	5vs3	-0.109683492089621	0.0505054145162994	10.6009488644376	0.0535175772529566	0.176035804423247	NA
sp|A6NFI3|ZN316_HUMAN	10vs5	-0.0659208077183481	0.0368179466105141	10.6009488644376	0.1019418711993	0.131341203613334	NA
sp|A6NFI3|ZN316_HUMAN	10vs3	-0.128139581092987	0.0368179466105141	10.6009488644376	0.00542960557168871	0.00850114391987788	NA
sp|A6NFI3|ZN316_HUMAN	5vs3	-0.0622187733746387	0.0340867950043666	10.6009488644376	0.0962272774851103	0.24340302572067	NA
sp|A6NGN9|IGLO5_HUMAN	10vs5	-0.0471960724978643	0.0503891928496303	10.6009488644376	0.369795786545152	0.40712137295316	NA
sp|A6NGN9|IGLO5_HUMAN	10vs3	-0.117024964182402	0.0503891928496303	10.6009488644376	0.0412272736781302	0.0500803106377906	NA
sp|A6NGN9|IGLO5_HUMAN	5vs3	-0.069828891684538	0.0466513275515031	10.6009488644376	0.163606236285083	0.326865260693501	NA
sp|A6NHL2|TBAL3_HUMAN	10vs5	-0.20813685537479	0.0560237933110277	10.6009488644376	0.00362896909775575	0.0104783699745935	NA
sp|A6NHL2|TBAL3_HUMAN	10vs3	-0.311363084338922	0.0560237933110277	10.6009488644376	0.000195390721156977	0.000659452441108149	NA
sp|A6NHL2|TBAL3_HUMAN	5vs3	-0.103226228964132	0.0518679539128525	10.6009488644376	0.072981155263445	0.207441001102075	NA
sp|A6NHQ2|FBLL1_HUMAN	10vs5	-0.141335745617293	0.0422027097259655	10.6009488644376	0.00681748024875647	0.0160112129694473	NA
sp|A6NHQ2|FBLL1_HUMAN	10vs3	-0.237686536864869	0.0422027097259655	10.6009488644376	0.000175401978342349	0.000612370719724579	NA
sp|A6NHQ2|FBLL1_HUMAN	5vs3	-0.0963507912475762	0.0390721169291654	10.6009488644376	0.0320897943135933	0.128386452897649	NA
sp|A6NHR9|SMHD1_HUMAN	10vs5	-0.0988880878487244	0.0206615657838263	10.6009488644376	0.000627475528457261	0.00312014112486434	NA
sp|A6NHR9|SMHD1_HUMAN	10vs3	-0.137953067356225	0.0206615657838263	10.6009488644376	4.16863353311873e-05	0.000214774753405838	NA
sp|A6NHR9|SMHD1_HUMAN	5vs3	-0.0390649795075007	0.0191288928954392	10.6009488644376	0.0668101219987676	0.198938484451473	NA
sp|A6NHX0|CAST2_HUMAN	10vs5	-0.129535969496917	0.0727184529636037	10.6009488644376	0.103487119256901	0.132895532546413	NA
sp|A6NHX0|CAST2_HUMAN	10vs3	-0.217552750787815	0.0727184529636037	10.6009488644376	0.0127335973272871	0.0177047786767731	NA
sp|A6NHX0|CAST2_HUMAN	5vs3	-0.0880167812908974	0.0673242053780692	10.6009488644376	0.21873563956593	0.386627358406622	NA
sp|A6NIH7|U119B_HUMAN	10vs5	-0.0841261875805679	0.0345002226154826	10.6009488644376	0.0336745902055827	0.053033113201464	NA
sp|A6NIH7|U119B_HUMAN	10vs3	-0.132890555585865	0.0345002226154826	10.6009488644376	0.00287753899520956	0.0050280814111579	NA
sp|A6NIH7|U119B_HUMAN	5vs3	-0.0487643680052967	0.0319409995440413	10.6009488644376	0.156102866769876	0.318429553146611	NA
sp|A6NJ78|MET15_HUMAN	10vs5	-0.0731251412161389	0.0369515368744356	10.6009488644376	0.0743811129575428	0.101148427660987	NA
sp|A6NJ78|MET15_HUMAN	10vs3	-0.171384242950516	0.0369515368744356	10.6009488644376	0.000792475425672631	0.00182251922351734	NA
sp|A6NJ78|MET15_HUMAN	5vs3	-0.098259101734377	0.0342104755558391	10.6009488644376	0.015712333480417	0.0812248956566054	NA
sp|A6NJT0|UNC4_HUMAN	10vs5	-0.107182926964186	0.0600488701515313	10.6009488644376	0.102875699643978	0.132272771581583	NA
sp|A6NJT0|UNC4_HUMAN	10vs3	-0.116660793282285	0.0600488701515313	10.6009488644376	0.0790658433629438	0.0905740274522806	NA
sp|A6NJT0|UNC4_HUMAN	5vs3	-0.00947786631809855	0.0555944509549196	10.6009488644376	0.86784094626917	0.91858046640184	NA
sp|A6NKD9|CC85C_HUMAN	10vs5	-0.178138759824983	0.0489557673470406	10.6009488644376	0.0041347657702082	0.0114169991771692	NA
sp|A6NKD9|CC85C_HUMAN	10vs3	-0.162750205299141	0.0489557673470406	10.6009488644376	0.00711464172142469	0.0106793370313779	NA
sp|A6NKD9|CC85C_HUMAN	5vs3	0.0153885545258423	0.0453242334096789	10.6009488644376	0.740847725694212	0.831324904231989	NA
sp|A6NKF1|SAC31_HUMAN	10vs5	0.0577727635318573	0.0293683703979426	10.6009488644376	0.0758759164522458	0.102795049160189	NA
sp|A6NKF1|SAC31_HUMAN	10vs3	0.0304334063246508	0.0293683703979426	10.6009488644376	0.323138754240626	0.338757667186436	NA
sp|A6NKF1|SAC31_HUMAN	5vs3	-0.0273393572072065	0.0271898276119804	10.6009488644376	0.337055862129127	0.502143359089033	NA
sp|A6NKG5|RTL1_HUMAN	10vs5	-0.0832612668049633	0.025437456434404	10.6009488644376	0.00777887676245855	0.0175804482509057	NA
sp|A6NKG5|RTL1_HUMAN	10vs3	-0.124327902536675	0.025437456434404	10.6009488644376	0.000535599143563943	0.00136112168962403	NA
sp|A6NKG5|RTL1_HUMAN	5vs3	-0.0410666357317116	0.0235505084540598	10.6009488644376	0.110081090657674	0.260657215703166	NA
sp|A6NNE9|MARHB_HUMAN	10vs5	-0.884039251461024	0.345275655936018	10.6009488644376	0.0271939952961766	0.0447355955475202	NA
sp|A6NNE9|MARHB_HUMAN	10vs3	-0.731952884915699	0.345275655936018	10.6009488644376	0.0585013590863532	0.0687997617541032	NA
sp|A6NNE9|MARHB_HUMAN	5vs3	0.152086366545325	0.319663142227717	10.6009488644376	0.643890747546308	0.761905880199294	NA
sp|A6NNY8|UBP27_HUMAN	10vs5	-0.0163283928810152	0.0675693868735809	10.6009488644376	0.813659065222892	0.831502853212798	NA
sp|A6NNY8|UBP27_HUMAN	10vs3	-0.10929081640952	0.0675693868735809	10.6009488644376	0.135117854288655	0.149000042457721	NA
sp|A6NNY8|UBP27_HUMAN	5vs3	-0.0929624235285043	0.0625570964968687	10.6009488644376	0.166390222893236	0.330184982781813	NA
sp|A6ZKI3|RTL8C_HUMAN	10vs5	-0.137151195296475	0.0347188414831435	10.6009488644376	0.0024379439444275	0.00803232983860555	NA
sp|A6ZKI3|RTL8C_HUMAN	10vs3	-0.137255787933253	0.0347188414831435	10.6009488644376	0.00242565308723631	0.00438499568084412	NA
sp|A6ZKI3|RTL8C_HUMAN	5vs3	-0.000104592636778228	0.0321434012859113	10.6009488644376	0.997464161109351	0.998782688228872	NA
sp|A7E2V4|ZSWM8_HUMAN	10vs5	-0.00368564906958061	0.0386793021135988	10.6009488644376	0.925863850990843	0.933500045991517	NA
sp|A7E2V4|ZSWM8_HUMAN	10vs3	-0.125184710115149	0.0386793021135988	10.6009488644376	0.00829310003930239	0.0121764078412031	NA
sp|A7E2V4|ZSWM8_HUMAN	5vs3	-0.121499061045569	0.0358100753419447	10.6009488644376	0.0063172066622562	0.0413274381643363	NA
sp|A7KAX9|RHG32_HUMAN	10vs5	-0.00608266111294379	0.055587065147382	10.6009488644376	0.914908579401807	0.924481704593371	NA
sp|A7KAX9|RHG32_HUMAN	10vs3	0.0361759960776568	0.055587065147382	10.6009488644376	0.529029590262675	0.543938343325238	NA
sp|A7KAX9|RHG32_HUMAN	5vs3	0.0422586571906005	0.0514636222008125	10.6009488644376	0.429647914684041	0.585679911502398	NA
sp|A8CG34|P121C_HUMAN	10vs5	-0.0612417317206592	0.0485113597899844	10.6009488644376	0.23386203801025	0.269442272189778	NA
sp|A8CG34|P121C_HUMAN	10vs3	-0.132867063741412	0.0485113597899844	10.6009488644376	0.0198680019490645	0.0260833336606058	NA
sp|A8CG34|P121C_HUMAN	5vs3	-0.0716253320207532	0.0449127919608655	10.6009488644376	0.140118373457526	0.298838778370899	NA
sp|A8K0Z3|WASH1_HUMAN;sp|C4AMC7|WASH3_HUMAN;sp|Q6VEQ5|WASH2_HUMAN	10vs5	-0.246571863781802	0.0505558056203839	10.6009488644376	0.000544296398429814	0.00281354310731458	NA
sp|A8K0Z3|WASH1_HUMAN;sp|C4AMC7|WASH3_HUMAN;sp|Q6VEQ5|WASH2_HUMAN	10vs3	-0.215604396519234	0.0505558056203839	10.6009488644376	0.00144747591266732	0.00289605387748048	NA
sp|A8K0Z3|WASH1_HUMAN;sp|C4AMC7|WASH3_HUMAN;sp|Q6VEQ5|WASH2_HUMAN	5vs3	0.0309674672625677	0.0468055810035455	10.6009488644376	0.522336156664594	0.66310068439928	NA
sp|A8K855|EFCB7_HUMAN	10vs5	-0.0914316174229871	0.030187899041365	10.6009488644376	0.0119315383890949	0.0238200574457159	NA
sp|A8K855|EFCB7_HUMAN	10vs3	-0.0998841261857086	0.030187899041365	10.6009488644376	0.00731151739543064	0.0109330124294184	NA
sp|A8K855|EFCB7_HUMAN	5vs3	-0.00845250876272144	0.0279485637024002	10.6009488644376	0.768174644021161	0.851893424098443	NA
sp|A8MT69|CENPX_HUMAN	10vs5	-0.0361272319659107	0.0671726759854201	10.6009488644376	0.601804821502023	0.633149523281384	NA
sp|A8MT69|CENPX_HUMAN	10vs3	-0.086143373063942	0.0671726759854201	10.6009488644376	0.227028760560904	0.242127999451596	NA
sp|A8MT69|CENPX_HUMAN	5vs3	-0.0500161410980313	0.0621898135828109	10.6009488644376	0.438916316539625	0.593928159250256	NA
sp|A8MTT3|CEBOS_HUMAN	10vs5	-0.207040322721387	0.0527892824651803	10.6009488644376	0.00255672861385002	0.00828450479937015	NA
sp|A8MTT3|CEBOS_HUMAN	10vs3	-0.188309511094186	0.0527892824651803	10.6009488644376	0.00467503223860199	0.00750393387507843	NA
sp|A8MTT3|CEBOS_HUMAN	5vs3	0.0187308116272007	0.0488733787588346	10.6009488644376	0.709106841759152	0.810235684952137	NA
sp|A8MU93|CQ100_HUMAN	10vs5	-0.166478367317258	0.0573297242441277	10.6009488644376	0.0148603512423114	0.0279872921656416	NA
sp|A8MU93|CQ100_HUMAN	10vs3	-0.170681914275899	0.0573297242441277	10.6009488644376	0.0130626076908151	0.0180900877142331	NA
sp|A8MU93|CQ100_HUMAN	5vs3	-0.00420354695864192	0.0530770110196311	10.6009488644376	0.938350983295666	0.96305757246846	NA
sp|A8MVW0|F1712_HUMAN	10vs5	-0.132652056318837	0.0339344911052607	10.6009488644376	0.00261303697955533	0.00836616227501849	NA
sp|A8MVW0|F1712_HUMAN	10vs3	-0.162376983171289	0.0339344911052607	10.6009488644376	0.000628534109579166	0.00152695138960734	NA
sp|A8MVW0|F1712_HUMAN	5vs3	-0.029724926852452	0.0314172339408032	10.6009488644376	0.365146863419201	0.529560883437017	NA
sp|A8MW92|P20L1_HUMAN	10vs5	-0.109372948561642	0.0230776615501533	10.6009488644376	0.000675265660510715	0.00328320023883644	NA
sp|A8MW92|P20L1_HUMAN	10vs3	-0.153676818923509	0.0230776615501533	10.6009488644376	4.26611337814869e-05	0.000218125612322181	NA
sp|A8MW92|P20L1_HUMAN	5vs3	-0.0443038703618668	0.0213657629188801	10.6009488644376	0.0633274271284353	0.192959421313157	NA
sp|A8MWD9|RUXGL_HUMAN;sp|P62308|RUXG_HUMAN	10vs5	-0.0549754418917394	0.0408097420876791	10.6009488644376	0.206032284083012	0.241336721014608	NA
sp|A8MWD9|RUXGL_HUMAN;sp|P62308|RUXG_HUMAN	10vs3	-0.104280011206475	0.0408097420876791	10.6009488644376	0.0274392619947088	0.0348094033903226	NA
sp|A8MWD9|RUXGL_HUMAN;sp|P62308|RUXG_HUMAN	5vs3	-0.0493045693147356	0.0377824794913071	10.6009488644376	0.219522249387188	0.387435780976938	NA
sp|A8MWY0|ELAP2_HUMAN	10vs5	-0.2266467103556	0.0377178522180207	10.6009488644376	0.000102676321738371	0.000690845043976617	NA
sp|A8MWY0|ELAP2_HUMAN	10vs3	-0.377281406126603	0.0377178522180208	10.6009488644376	9.9564893817972e-07	7.23995982463367e-06	NA
sp|A8MWY0|ELAP2_HUMAN	5vs3	-0.150634695771003	0.0349199457036943	10.6009488644376	0.00133594779725413	0.0107861171212268	NA
sp|A8MXV4|NUD19_HUMAN	10vs5	-0.0627952694875786	0.0554253864820523	10.6009488644376	0.282201012432004	0.318699235755543	NA
sp|A8MXV4|NUD19_HUMAN	10vs3	-0.112607393192025	0.0554253864820523	10.6009488644376	0.0680151628195476	0.0789136851498091	NA
sp|A8MXV4|NUD19_HUMAN	5vs3	-0.0498121237044469	0.0513139368427459	10.6009488644376	0.353308849325494	0.51823769204584	NA
sp|A9UHW6|MI4GD_HUMAN	10vs5	-0.0842725062997232	0.0402246045148775	10.6009488644376	0.061046584738834	0.0858299480428147	NA
sp|A9UHW6|MI4GD_HUMAN	10vs3	-0.1428808863419	0.0402246045148775	10.6009488644376	0.00479815815539797	0.00767330321385679	NA
sp|A9UHW6|MI4GD_HUMAN	5vs3	-0.0586083800421769	0.0372407473652753	10.6009488644376	0.144888436028657	0.304836066559225	NA
sp|B0I1T2|MYO1G_HUMAN	10vs5	-1.73283944214167	0.571139419745134	10.6009488644376	0.0118219819436784	0.0236515018142072	NA
sp|B0I1T2|MYO1G_HUMAN	10vs3	-1.10230409138917	0.571139419745134	10.6009488644376	0.0807818311996291	0.0923823808871472	NA
sp|B0I1T2|MYO1G_HUMAN	5vs3	0.630535350752497	0.528772354572477	10.6009488644376	0.259092419453447	0.430189388060711	NA
sp|B0YJ81|HACD1_HUMAN	10vs5	-0.202332565103289	0.0440148896844818	10.6009488644376	0.000846106221937082	0.00386613390785115	NA
sp|B0YJ81|HACD1_HUMAN	10vs3	-0.266381814186872	0.0440148896844818	10.6009488644376	9.67019560822188e-05	0.000397838947815527	NA
sp|B0YJ81|HACD1_HUMAN	5vs3	-0.0640492490835826	0.0407498695591648	10.6009488644376	0.145351243682107	0.305159814456592	NA
sp|B2RTY4|MYO9A_HUMAN	10vs5	-0.034906608401345	0.0764869944990568	10.6009488644376	0.657329499086971	0.686273577518374	NA
sp|B2RTY4|MYO9A_HUMAN	10vs3	0.0114125811248528	0.0764869944990568	10.6009488644376	0.884188958251142	0.889670835277178	NA
sp|B2RTY4|MYO9A_HUMAN	5vs3	0.0463191895261979	0.0708131968784194	10.6009488644376	0.526979756224651	0.666441083436173	NA
sp|B2RUZ4|SMIM1_HUMAN	10vs5	-0.284676228986825	0.125627236233685	10.6009488644376	0.0454681929127204	0.0676026062055659	NA
sp|B2RUZ4|SMIM1_HUMAN	10vs3	-0.198978485192999	0.125627236233685	10.6009488644376	0.142573873804759	0.156726366241294	NA
sp|B2RUZ4|SMIM1_HUMAN	5vs3	0.0856977437938257	0.11630822038402	10.6009488644376	0.477224384652325	0.626494262601727	NA
sp|B3KU38|IQIP1_HUMAN;sp|P0DPB3|SCHI1_HUMAN	10vs5	-0.0712235207152679	0.0470387296456344	10.6009488644376	0.159218933088735	0.192514514688498	NA
sp|B3KU38|IQIP1_HUMAN;sp|P0DPB3|SCHI1_HUMAN	10vs3	-0.100619161171331	0.0470387296456344	10.6009488644376	0.0566086634729188	0.0668243477891377	NA
sp|B3KU38|IQIP1_HUMAN;sp|P0DPB3|SCHI1_HUMAN	5vs3	-0.0293956404560634	0.0435494013736953	10.6009488644376	0.514131055243519	0.656425866425749	NA
sp|B4DU55|ZN879_HUMAN	10vs5	-0.275435848572474	0.099630789557056	10.6009488644376	0.0189898588710846	0.0338224298114512	NA
sp|B4DU55|ZN879_HUMAN	10vs3	-0.192686563364416	0.099630789557056	10.6009488644376	0.0802403677488834	0.0918228742908627	NA
sp|B4DU55|ZN879_HUMAN	5vs3	0.0827492852080582	0.0922401875281316	10.6009488644376	0.389580852552149	0.552638235648314	NA
sp|B7ZAP0|RBG10_HUMAN	10vs5	-0.138847757233641	0.0501662802728973	10.6009488644376	0.0188836770492354	0.0336779181630264	NA
sp|B7ZAP0|RBG10_HUMAN	10vs3	-0.188054847587482	0.0501662802728973	10.6009488644376	0.00342789957701296	0.00580129786379414	NA
sp|B7ZAP0|RBG10_HUMAN	5vs3	-0.0492070903538409	0.0464449506074716	10.6009488644376	0.312928236346843	0.479006097389543	NA
sp|B7ZAQ6|GPHRA_HUMAN;sp|P0CG08|GPHRB_HUMAN	10vs5	-0.0391370630915615	0.0551878658383608	10.6009488644376	0.493526271738517	0.528482122483831	NA
sp|B7ZAQ6|GPHRA_HUMAN;sp|P0CG08|GPHRB_HUMAN	10vs3	-0.0790346720810207	0.0551878658383609	10.6009488644376	0.18093359156671	0.19580684035611	NA
sp|B7ZAQ6|GPHRA_HUMAN;sp|P0CG08|GPHRB_HUMAN	5vs3	-0.0398976089894592	0.0510940354567054	10.6009488644376	0.451966216527982	0.604484272698618	NA
sp|B7ZW38|HNRC3_HUMAN;sp|O60812|HNRC1_HUMAN;sp|P0DMR1|HNRC4_HUMAN	10vs5	-0.152778249175241	0.0424529174158935	10.6009488644376	0.00442822151623302	0.0118923963287593	NA
sp|B7ZW38|HNRC3_HUMAN;sp|O60812|HNRC1_HUMAN;sp|P0DMR1|HNRC4_HUMAN	10vs3	-0.0722078028359419	0.0424529174158935	10.6009488644376	0.118069657519396	0.131509843359375	NA
sp|B7ZW38|HNRC3_HUMAN;sp|O60812|HNRC1_HUMAN;sp|P0DMR1|HNRC4_HUMAN	5vs3	0.0805704463392996	0.0393037642376184	10.6009488644376	0.0659345692226194	0.197472185385785	NA
sp|C9J798|RAS4B_HUMAN;sp|O43374|RASL2_HUMAN	10vs5	-0.131553816703721	0.0270031834100712	10.6009488644376	0.000548911947508704	0.00283046830916386	NA
sp|C9J798|RAS4B_HUMAN;sp|O43374|RASL2_HUMAN	10vs3	-0.18930994757856	0.0270031834100712	10.6009488644376	2.71419414793975e-05	0.000154093543513612	NA
sp|C9J798|RAS4B_HUMAN;sp|O43374|RASL2_HUMAN	5vs3	-0.0577561308748384	0.0250000899588887	10.6009488644376	0.0421100887911985	0.153622728814709	NA
sp|C9J7I0|UMAD1_HUMAN	10vs5	-0.0741990727995921	0.0468163028079068	10.6009488644376	0.142342616656365	0.174280833843179	NA
sp|C9J7I0|UMAD1_HUMAN	10vs3	-0.0895351268107437	0.0468163028079068	10.6009488644376	0.0831968143008802	0.0949941306421865	NA
sp|C9J7I0|UMAD1_HUMAN	5vs3	-0.0153360540111516	0.0433434741365982	10.6009488644376	0.730405662960984	0.824035874733829	NA
sp|C9JH25|PRRT4_HUMAN	10vs5	-0.12560217135518	0.0357069664451043	10.6009488644376	0.00509183485421139	0.0130747161750546	NA
sp|C9JH25|PRRT4_HUMAN	10vs3	-0.186812652548604	0.0357069664451043	10.6009488644376	0.000316519078682049	0.000929028402754639	NA
sp|C9JH25|PRRT4_HUMAN	5vs3	-0.0612104811934238	0.0330582272367816	10.6009488644376	0.0921119561818905	0.237288408454328	NA
sp|C9JLW8|MCRI1_HUMAN	10vs5	-0.133655473712407	0.0283753346471816	10.6009488644376	0.000706916664054364	0.0033811083059628	NA
sp|C9JLW8|MCRI1_HUMAN	10vs3	-0.180106109980829	0.0283753346471816	10.6009488644376	6.45605361894532e-05	0.000296868589877822	NA
sp|C9JLW8|MCRI1_HUMAN	5vs3	-0.0464506362684221	0.0262704551541332	10.6009488644376	0.10575601882641	0.255067497909644	NA
sp|E9PRG8|CK098_HUMAN	10vs5	-0.119388393118709	0.0424920476978528	10.6009488644376	0.017540470106012	0.0319111799590048	NA
sp|E9PRG8|CK098_HUMAN	10vs3	-0.195992756713778	0.0424920476978528	10.6009488644376	0.00082541884191859	0.00187926215352434	NA
sp|E9PRG8|CK098_HUMAN	5vs3	-0.0766043635950684	0.0393399918391661	10.6009488644376	0.0784719317127041	0.216257249749238	NA
sp|L0R6Q1|S35U4_HUMAN	10vs5	-0.0799185334467095	0.0247242664177112	10.6009488644376	0.00835245490999582	0.0184948619307906	NA
sp|L0R6Q1|S35U4_HUMAN	10vs3	-0.152874012571459	0.0247242664177112	10.6009488644376	8.07042145687315e-05	0.000352024454001608	NA
sp|L0R6Q1|S35U4_HUMAN	5vs3	-0.0729554791247491	0.0228902228016485	10.6009488644376	0.00903882970795553	0.0544063573342029	NA
sp|L0R819|ASURF_HUMAN	10vs5	-0.138680259219983	0.0812599551294789	10.6009488644376	0.116972054369955	0.147417050178657	NA
sp|L0R819|ASURF_HUMAN	10vs3	-0.117270054061875	0.0812599551294789	10.6009488644376	0.177870374392497	0.1926468569965	NA
sp|L0R819|ASURF_HUMAN	5vs3	0.0214102051581086	0.0752320997654872	10.6009488644376	0.781441469140674	0.861333738403343	NA
sp|L0R8F8|MIDUO_HUMAN	10vs5	0.0776231785541306	0.0475494790777672	10.6009488644376	0.131897834918834	0.163426921165063	NA
sp|L0R8F8|MIDUO_HUMAN	10vs3	0.100031267741808	0.0475494790777672	10.6009488644376	0.0601460651152422	0.0706104902631298	NA
sp|L0R8F8|MIDUO_HUMAN	5vs3	0.0224080891876773	0.0440222634639113	10.6009488644376	0.621167064102111	0.743977956928406	NA
sp|M0R2J8|DCDC1_HUMAN	10vs5	-0.172070514186559	0.0609907022069944	10.6009488644376	0.0171861024061508	0.0313695524431061	NA
sp|M0R2J8|DCDC1_HUMAN	10vs3	-0.303086156759109	0.0609907022069944	10.6009488644376	0.000471951630637169	0.00123677079598766	NA
sp|M0R2J8|DCDC1_HUMAN	5vs3	-0.13101564257255	0.0564664180024775	10.6009488644376	0.0413840246920516	0.151827438991026	NA
sp|O00116|ADAS_HUMAN	10vs5	-0.094276468620083	0.0269243653733923	10.6009488644376	0.00523474947804347	0.0133391166315168	NA
sp|O00116|ADAS_HUMAN	10vs3	-0.129063898852976	0.0269243653733923	10.6009488644376	0.000620162846050141	0.00151115528601345	NA
sp|O00116|ADAS_HUMAN	5vs3	-0.0347874302328935	0.0249271186363067	10.6009488644376	0.191388205510819	0.358196534130984	NA
sp|O00124|UBXN8_HUMAN	10vs5	-0.333289449221536	0.0963996510044698	10.6009488644376	0.00564959995899757	0.0140355162669192	NA
sp|O00124|UBXN8_HUMAN	10vs3	-0.356969054775274	0.0963996510044698	10.6009488644376	0.00370486056390062	0.00618440370420226	NA
sp|O00124|UBXN8_HUMAN	5vs3	-0.0236796055537379	0.0892487345109973	10.6009488644376	0.795850161165788	0.871583692091057	NA
sp|O00139|KIF2A_HUMAN	10vs5	-0.119439414218492	0.0294082483133578	10.6009488644376	0.00202487316859962	0.0070829175533364	NA
sp|O00139|KIF2A_HUMAN	10vs3	-0.190282209979405	0.0294082483133578	10.6009488644376	5.47375683444962e-05	0.000260619489543117	NA
sp|O00139|KIF2A_HUMAN	5vs3	-0.0708427957609126	0.0272267473876089	10.6009488644376	0.0252791243722742	0.111867480983315	NA
sp|O00148|DX39A_HUMAN	10vs5	-0.129753795901074	0.0543873417525776	10.6009488644376	0.0369214051690407	0.0570093596446837	NA
sp|O00148|DX39A_HUMAN	10vs3	-0.0932089517795288	0.0543873417525776	10.6009488644376	0.115611638852747	0.128924577244509	NA
sp|O00148|DX39A_HUMAN	5vs3	0.0365448441215457	0.0503528941677352	10.6009488644376	0.483692176745598	0.630856467145523	NA
sp|O00151|PDLI1_HUMAN	10vs5	-0.0497802059632587	0.033271344466192	10.6009488644376	0.163769506315459	0.197256860261986	NA
sp|O00151|PDLI1_HUMAN	10vs3	-0.0908453479398169	0.033271344466192	10.6009488644376	0.020165630647374	0.0264445641242312	NA
sp|O00151|PDLI1_HUMAN	5vs3	-0.0410651419765582	0.0308032794532568	10.6009488644376	0.210425496020991	0.379055801672715	NA
sp|O00154|BACH_HUMAN	10vs5	-0.118304707538884	0.022566241649151	10.6009488644376	0.000311458243523487	0.00180337730379953	NA
sp|O00154|BACH_HUMAN	10vs3	-0.139541115128364	0.022566241649151	10.6009488644376	8.06527159488748e-05	0.000351962918510319	NA
sp|O00154|BACH_HUMAN	5vs3	-0.0212364075894795	0.0208922800951085	10.6009488644376	0.332042521305516	0.497746543880594	NA
sp|O00159|MYO1C_HUMAN	10vs5	-0.0856643485186196	0.0214215291713549	10.6009488644376	0.00224717879164575	0.00758432913795678	NA
sp|O00159|MYO1C_HUMAN	10vs3	-0.171319665107859	0.0214215291713549	10.6009488644376	8.24843001773246e-06	5.43334302007807e-05	NA
sp|O00159|MYO1C_HUMAN	5vs3	-0.0856553165892393	0.0198324822747044	10.6009488644376	0.00132460543340967	0.0107313558951107	NA
sp|O00161|SNP23_HUMAN	10vs5	-0.101109458582935	0.0297710120446796	10.6009488644376	0.00628045064689482	0.0150887906940329	NA
sp|O00161|SNP23_HUMAN	10vs3	-0.14361274540564	0.0297710120446796	10.6009488644376	0.000591427701391319	0.00146003381935392	NA
sp|O00161|SNP23_HUMAN	5vs3	-0.0425032868227051	0.0275626013415351	10.6009488644376	0.152362256165418	0.313448050599049	NA
sp|O00165|HAX1_HUMAN	10vs5	-0.162209260924043	0.0307770852293905	10.6009488644376	0.000298691640793155	0.00173876587185279	NA
sp|O00165|HAX1_HUMAN	10vs3	-0.21573090617364	0.0307770852293905	10.6009488644376	2.71827439335271e-05	0.000154232169165937	NA
sp|O00165|HAX1_HUMAN	5vs3	-0.0535216452495977	0.0284940441177827	10.6009488644376	0.0880916503438457	0.231780267856463	NA
sp|O00170|AIP_HUMAN	10vs5	-0.0806520880817293	0.0325967944192532	10.6009488644376	0.0316289849558633	0.0503592076098682	NA
sp|O00170|AIP_HUMAN	10vs3	-0.126890390377973	0.0325967944192532	10.6009488644376	0.00268590991812548	0.00475591987571768	NA
sp|O00170|AIP_HUMAN	5vs3	-0.0462383022962438	0.0301787674614983	10.6009488644376	0.154767904551665	0.31632328559474	NA
sp|O00178|GTPB1_HUMAN	10vs5	-0.171408135075681	0.0336109993398572	10.6009488644376	0.000386519661037297	0.00214261862162228	NA
sp|O00178|GTPB1_HUMAN	10vs3	-0.224820411922736	0.0336109993398572	10.6009488644376	4.10331550130627e-05	0.000212106034122987	NA
sp|O00178|GTPB1_HUMAN	5vs3	-0.0534122768470545	0.0311177387622818	10.6009488644376	0.115111040693173	0.266355585616853	NA
sp|O00186|STXB3_HUMAN	10vs5	-0.120403315470486	0.027172735546487	10.6009488644376	0.00110417812871903	0.00470800766834095	NA
sp|O00186|STXB3_HUMAN	10vs3	-0.149626459717207	0.027172735546487	10.6009488644376	0.000210565651110157	0.000697170057650336	NA
sp|O00186|STXB3_HUMAN	5vs3	-0.0292231442467213	0.0251570647347417	10.6009488644376	0.270873708068031	0.440269238813127	NA
sp|O00189|AP4M1_HUMAN	10vs5	-0.385625144135106	0.122074189899324	10.6009488644376	0.00949668793752784	0.0202428268921987	NA
sp|O00189|AP4M1_HUMAN	10vs3	-0.410406159138659	0.122074189899324	10.6009488644376	0.00666561972550837	0.0101003667862541	NA
sp|O00189|AP4M1_HUMAN	5vs3	-0.0247810150035535	0.113018738672246	10.6009488644376	0.830608306969394	0.894457401259423	NA
sp|O00192|ARVC_HUMAN	10vs5	-0.112938412897605	0.0343475077307645	10.6009488644376	0.00757903799354232	0.0172614286555078	NA
sp|O00192|ARVC_HUMAN	10vs3	-0.169640393677988	0.0343475077307645	10.6009488644376	0.000494648541992146	0.0012800344189729	NA
sp|O00192|ARVC_HUMAN	5vs3	-0.056701980780383	0.0317996130342348	10.6009488644376	0.103185948421465	0.251757071792528	NA
sp|O00193|SMAP_HUMAN	10vs5	-0.152286884619035	0.0492856377784748	10.6009488644376	0.0107178934838444	0.0220738660201068	NA
sp|O00193|SMAP_HUMAN	10vs3	-0.205948591488333	0.0492856377784749	10.6009488644376	0.0016673263886039	0.00324938784594794	NA
sp|O00193|SMAP_HUMAN	5vs3	-0.0536617068692982	0.0456296340854214	10.6009488644376	0.265318384347582	0.435923849547068	NA
sp|O00203|AP3B1_HUMAN	10vs5	-0.0751426029617054	0.0242997494793094	10.6009488644376	0.0106722045477603	0.022012285832823	NA
sp|O00203|AP3B1_HUMAN	10vs3	-0.127710007915596	0.0242997494793094	10.6009488644376	0.000305413214545939	0.000905412461126151	NA
sp|O00203|AP3B1_HUMAN	5vs3	-0.0525674049538907	0.0224971964873822	10.6009488644376	0.0402211866798806	0.148603709342385	NA
sp|O00213|APBB1_HUMAN	10vs5	-0.0844051458101955	0.0433984904872279	10.6009488644376	0.0787836145486891	0.10619984408133	NA
sp|O00213|APBB1_HUMAN	10vs3	-0.181558093058332	0.0433984904872279	10.6009488644376	0.00165407484910365	0.00322824104387574	NA
sp|O00213|APBB1_HUMAN	5vs3	-0.0971529472481368	0.0401791947928635	10.6009488644376	0.034899221999186	0.135864628225062	NA
sp|O00214|LEG8_HUMAN	10vs5	-0.0928944664034278	0.0278386671609574	10.6009488644376	0.00696222480269791	0.0162656319472336	NA
sp|O00214|LEG8_HUMAN	10vs3	-0.154297471524078	0.0278386671609574	10.6009488644376	0.000199750885502795	0.000669845060647599	NA
sp|O00214|LEG8_HUMAN	5vs3	-0.0614030051206505	0.0257735976084924	10.6009488644376	0.0371369265999018	0.141382693691877	NA
sp|O00217|NDUS8_HUMAN	10vs5	-0.103768590682943	0.0295592079940653	10.6009488644376	0.0051540852603937	0.0131871173025512	NA
sp|O00217|NDUS8_HUMAN	10vs3	-0.144949576317297	0.0295592079940653	10.6009488644376	0.000522377745336384	0.00133364299345033	NA
sp|O00217|NDUS8_HUMAN	5vs3	-0.0411809856343539	0.0273665088942631	10.6009488644376	0.161574765904168	0.324390029051362	NA
sp|O00231|PSD11_HUMAN	10vs5	-0.0425001216370759	0.0369501335872042	10.6009488644376	0.275346295508561	0.311705914566697	NA
sp|O00231|PSD11_HUMAN	10vs3	-0.101691540395234	0.0369501335872042	10.6009488644376	0.0194101836207534	0.0255571490309346	NA
sp|O00231|PSD11_HUMAN	5vs3	-0.0591914187581581	0.0342091763643145	10.6009488644376	0.112540156514329	0.263399353349801	NA
sp|O00232|PSD12_HUMAN	10vs5	-0.0928242671176457	0.0213639455430534	10.6009488644376	0.00126973528396329	0.00519652966432453	NA
sp|O00232|PSD12_HUMAN	10vs3	-0.119458410832035	0.0213639455430534	10.6009488644376	0.000185989306716934	0.000637319746678742	NA
sp|O00232|PSD12_HUMAN	5vs3	-0.0266341437143894	0.0197791701942051	10.6009488644376	0.206200707001521	0.374310346261534	NA
sp|O00233|PSMD9_HUMAN	10vs5	-0.0550079889499243	0.0358159169138031	10.6009488644376	0.153864973736088	0.186760928146717	NA
sp|O00233|PSMD9_HUMAN	10vs3	-0.0880029211369989	0.0358159169138031	10.6009488644376	0.0325926881995636	0.0406674143720164	NA
sp|O00233|PSMD9_HUMAN	5vs3	-0.0329949321870746	0.0331590957705826	10.6009488644376	0.34188244533289	0.507486808635104	NA
sp|O00244|ATOX1_HUMAN	10vs5	0.0896063505744088	0.0712165652328087	10.6009488644376	0.23531727765074	0.270952933012306	NA
sp|O00244|ATOX1_HUMAN	10vs3	0.0880642893982614	0.0712165652328087	10.6009488644376	0.242942081269989	0.258397040790329	NA
sp|O00244|ATOX1_HUMAN	5vs3	-0.00154206117614739	0.0659337275292974	10.6009488644376	0.981775154147191	0.988918393017511	NA
sp|O00255|MEN1_HUMAN	10vs5	-0.0811118175174958	0.0278460547671256	10.6009488644376	0.0146271549819024	0.027697728795946	NA
sp|O00255|MEN1_HUMAN	10vs3	-0.159422299119343	0.0278460547671256	10.6009488644376	0.000153389741938246	0.000553626396037081	NA
sp|O00255|MEN1_HUMAN	5vs3	-0.0783104816018474	0.0257804372027722	10.6009488644376	0.0117477262169444	0.0656858505403306	NA
sp|O00257|CBX4_HUMAN	10vs5	-0.038346865853673	0.0281592647516648	10.6009488644376	0.201502761440199	0.236856330349225	NA
sp|O00257|CBX4_HUMAN	10vs3	-0.0932064035071134	0.0281592647516648	10.6009488644376	0.00729593499458201	0.0109166485620729	NA
sp|O00257|CBX4_HUMAN	5vs3	-0.0548595376534404	0.026070413301908	10.6009488644376	0.0600890953994929	0.187156028785721	NA
sp|O00258|GET1_HUMAN	10vs5	-0.0569839376919811	0.0579404483644666	10.6009488644376	0.34727933665243	0.384084172941996	NA
sp|O00258|GET1_HUMAN	10vs3	-0.0898830307878748	0.0579404483644666	10.6009488644376	0.150151028422695	0.164402888279961	NA
sp|O00258|GET1_HUMAN	5vs3	-0.0328990930958937	0.0536424316856568	10.6009488644376	0.552606685778244	0.68933598902946	NA
sp|O00264|PGRC1_HUMAN	10vs5	-0.167527626245361	0.0237549686284318	10.6009488644376	2.57515643427091e-05	0.000185320699662019	NA
sp|O00264|PGRC1_HUMAN	10vs3	-0.154378570855397	0.0237549686284318	10.6009488644376	5.27055648228318e-05	0.000253379714850519	NA
sp|O00264|PGRC1_HUMAN	5vs3	0.0131490553899636	0.0219928274256686	10.6009488644376	0.562474935003061	0.698014637242132	NA
sp|O00267|SPT5H_HUMAN	10vs5	-0.0994592208210338	0.0206839835255255	10.6009488644376	0.000605831453854309	0.00304468311539275	NA
sp|O00267|SPT5H_HUMAN	10vs3	-0.144602954282542	0.0206839835255255	10.6009488644376	2.78235144686568e-05	0.000157068100300377	NA
sp|O00267|SPT5H_HUMAN	5vs3	-0.0451437334615079	0.0191496476912958	10.6009488644376	0.038790299007048	0.145255320148111	NA
sp|O00268|TAF4_HUMAN	10vs5	-0.146362008342903	0.0450061519913894	10.6009488644376	0.00807086445762305	0.018071133953284	NA
sp|O00268|TAF4_HUMAN	10vs3	-0.164229399598941	0.0450061519913894	10.6009488644376	0.00406269073082367	0.00667984416580668	NA
sp|O00268|TAF4_HUMAN	5vs3	-0.0178673912560376	0.0416676001270468	10.6009488644376	0.676646583827003	0.785928555231019	NA
sp|O00273|DFFA_HUMAN	10vs5	-0.106142259097446	0.0299676033290452	10.6009488644376	0.0048829355823844	0.0127145429147951	NA
sp|O00273|DFFA_HUMAN	10vs3	-0.192255202333315	0.0299676033290452	10.6009488644376	5.89073173951215e-05	0.000275320048977298	NA
sp|O00273|DFFA_HUMAN	5vs3	-0.0861129432358689	0.0277446095040408	10.6009488644376	0.0104600880118633	0.0604118211924426	NA
sp|O00287|RFXAP_HUMAN	10vs5	-0.0768514183739017	0.0320011124878674	10.6009488644376	0.035917752707987	0.0557075369609917	NA
sp|O00287|RFXAP_HUMAN	10vs3	-0.14494395116489	0.0320011124878674	10.6009488644376	0.000942589051195638	0.00208325680650494	NA
sp|O00287|RFXAP_HUMAN	5vs3	-0.0680925327909879	0.02962727315635	10.6009488644376	0.0429922209935985	0.155353566223781	NA
sp|O00291|HIP1_HUMAN	10vs5	-0.0918976510109799	0.0280692341257907	10.6009488644376	0.00776820212402205	0.0175712317016717	NA
sp|O00291|HIP1_HUMAN	10vs3	-0.134274660313189	0.0280692341257907	10.6009488644376	0.000629833578210606	0.00152866876176094	NA
sp|O00291|HIP1_HUMAN	5vs3	-0.0423770093022093	0.0259870611388786	10.6009488644376	0.132275050762875	0.289774830876966	NA
sp|O00299|CLIC1_HUMAN	10vs5	-0.0533275846983969	0.0275977072694127	10.6009488644376	0.080468438387763	0.107914148816642	NA
sp|O00299|CLIC1_HUMAN	10vs3	-0.0901954280327388	0.0275977072694127	10.6009488644376	0.00784634713752993	0.0115946099851757	NA
sp|O00299|CLIC1_HUMAN	5vs3	-0.0368678433343419	0.0255505120976614	10.6009488644376	0.177927490978726	0.342818133457579	NA
sp|O00303|EIF3F_HUMAN	10vs5	-0.0709435462978794	0.0228561868044731	10.6009488644376	0.0104575593245264	0.0216869367529779	NA
sp|O00303|EIF3F_HUMAN	10vs3	-0.107692387811666	0.0228561868044731	10.6009488644376	0.000705279799238204	0.00167139948394492	NA
sp|O00303|EIF3F_HUMAN	5vs3	-0.0367488415137869	0.0211607171477374	10.6009488644376	0.111371932620174	0.262346108300962	NA
sp|O00308|WWP2_HUMAN	10vs5	-0.173979314496349	0.0512186162338331	10.6009488644376	0.00627435627709956	0.0150818477110159	NA
sp|O00308|WWP2_HUMAN	10vs3	-0.230791165139023	0.0512186162338331	10.6009488644376	0.000978553753777873	0.00214361798564373	NA
sp|O00308|WWP2_HUMAN	5vs3	-0.0568118506426739	0.0474192243918194	10.6009488644376	0.256986972027543	0.428038810096831	NA
sp|O00311|CDC7_HUMAN	10vs5	-0.0486761974794319	0.0543202668760957	10.6009488644376	0.390096071208393	0.427172442797186	NA
sp|O00311|CDC7_HUMAN	10vs3	-0.0431191888045115	0.0543202668760957	10.6009488644376	0.444719700444216	0.460927828703083	NA
sp|O00311|CDC7_HUMAN	5vs3	0.00555700867492041	0.0502907948988986	10.6009488644376	0.914078895859533	0.946139497044711	NA
sp|O00327|BMAL1_HUMAN	10vs5	-0.075288146225762	0.0733446415932362	10.6009488644376	0.327509598598931	0.364273644288283	NA
sp|O00327|BMAL1_HUMAN	10vs3	-0.218708747617615	0.0733446415932362	10.6009488644376	0.0129543594444008	0.0179666104980322	NA
sp|O00327|BMAL1_HUMAN	5vs3	-0.143420601391853	0.0679039433976319	10.6009488644376	0.0592887618980291	0.185491659856446	NA
sp|O00329|PK3CD_HUMAN	10vs5	-0.120440578666003	0.0800346539781237	10.6009488644376	0.161559460455738	0.195012430422737	NA
sp|O00329|PK3CD_HUMAN	10vs3	-0.133863581548383	0.0800346539781237	10.6009488644376	0.123628142744836	0.137278719789683	NA
sp|O00329|PK3CD_HUMAN	5vs3	-0.0134230028823792	0.0740976913312881	10.6009488644376	0.85966453447971	0.912899572755162	NA
sp|O00330|ODPX_HUMAN	10vs5	-0.0744011069340473	0.0355739427512318	10.6009488644376	0.0614236624039427	0.0862184512687612	NA
sp|O00330|ODPX_HUMAN	10vs3	-0.116006915182631	0.0355739427512318	10.6009488644376	0.00794566370629155	0.0117266435351713	NA
sp|O00330|ODPX_HUMAN	5vs3	-0.0416058082485833	0.0329350712272485	10.6009488644376	0.233569186183596	0.403527311200655	NA
sp|O00391|QSOX1_HUMAN	10vs5	-0.124657965857047	0.0526115940989875	10.6009488644376	0.037988490488042	0.0583718023121025	NA
sp|O00391|QSOX1_HUMAN	10vs3	-0.188627899125704	0.0526115940989875	10.6009488644376	0.00453187682615437	0.00732461479474434	NA
sp|O00391|QSOX1_HUMAN	5vs3	-0.0639699332686572	0.0487088712979176	10.6009488644376	0.216792887363934	0.385436872831741	NA
sp|O00399|DCTN6_HUMAN	10vs5	-0.112221477487308	0.027877121467408	10.6009488644376	0.00214954119526673	0.00736256303714743	NA
sp|O00399|DCTN6_HUMAN	10vs3	-0.0971518260249426	0.027877121467408	10.6009488644376	0.00538622299182565	0.00845149475280127	NA
sp|O00399|DCTN6_HUMAN	5vs3	0.0150696514623649	0.0258091993783272	10.6009488644376	0.571510894120341	0.705322962408087	NA
sp|O00400|ACATN_HUMAN	10vs5	-0.0555731393874981	0.0454076905336907	10.6009488644376	0.247505915846092	0.283252249791435	NA
sp|O00400|ACATN_HUMAN	10vs3	-0.101739570570967	0.0454076905336907	10.6009488644376	0.047518218606845	0.0568419102485998	NA
sp|O00400|ACATN_HUMAN	5vs3	-0.0461664311834689	0.0420393525803426	10.6009488644376	0.296445625210699	0.464426546136382	NA
sp|O00401|WASL_HUMAN	10vs5	-0.0609898604596457	0.0295031844661651	10.6009488644376	0.0640190444590111	0.0892360825548158	NA
sp|O00401|WASL_HUMAN	10vs3	-0.0938316276704769	0.0295031844661651	10.6009488644376	0.00914694474955248	0.0132665933632569	NA
sp|O00401|WASL_HUMAN	5vs3	-0.0328417672108312	0.0273146411860729	10.6009488644376	0.255396306359733	0.426521346118596	NA
sp|O00410|IPO5_HUMAN	10vs5	-0.0662045872106646	0.0265571211676786	10.6009488644376	0.030610776573102	0.049103483279245	NA
sp|O00410|IPO5_HUMAN	10vs3	-0.0990474729875045	0.0265571211676786	10.6009488644376	0.00354072518074436	0.00595264263731857	NA
sp|O00410|IPO5_HUMAN	5vs3	-0.0328428857768399	0.0245871165691319	10.6009488644376	0.209591389658369	0.378083012100722	NA
sp|O00411|RPOM_HUMAN	10vs5	-0.127011362835262	0.0324432075344001	10.6009488644376	0.00258757466357597	0.00831575292189846	NA
sp|O00411|RPOM_HUMAN	10vs3	-0.146030287734878	0.0324432075344001	10.6009488644376	0.000986280670104772	0.0021565296045752	NA
sp|O00411|RPOM_HUMAN	5vs3	-0.0190189248996156	0.0300365736364399	10.6009488644376	0.540027241970884	0.678023000255255	NA
sp|O00418|EF2K_HUMAN	10vs5	-0.0936324890150943	0.0316143679473978	10.6009488644376	0.0134231946456809	0.0259877686548322	NA
sp|O00418|EF2K_HUMAN	10vs3	-0.14108280405861	0.0316143679473978	10.6009488644376	0.00104930160397378	0.00226434571256424	NA
sp|O00418|EF2K_HUMAN	5vs3	-0.0474503150435157	0.029269217287306	10.6009488644376	0.134316188945789	0.29242659637735	NA
sp|O00422|SAP18_HUMAN	10vs5	-0.101647159962421	0.0359877923742651	10.6009488644376	0.017088602768149	0.0312279203759633	NA
sp|O00422|SAP18_HUMAN	10vs3	-0.17006692722304	0.0359877923742651	10.6009488644376	0.00068994501078488	0.00164386173141979	NA
sp|O00422|SAP18_HUMAN	5vs3	-0.0684197672606191	0.0333182215265359	10.6009488644376	0.0655333090054959	0.19691209279142	NA
sp|O00423|EMAL1_HUMAN	10vs5	-0.152447608577274	0.0272698154654084	10.6009488644376	0.00018632645609042	0.00116770368254269	NA
sp|O00423|EMAL1_HUMAN	10vs3	-0.247449003354334	0.0272698154654084	10.6009488644376	2.53159046302881e-06	1.78902860574251e-05	NA
sp|O00423|EMAL1_HUMAN	5vs3	-0.0950013947770598	0.0252469432749635	10.6009488644376	0.00334581891388481	0.0243412204445994	NA
sp|O00425|IF2B3_HUMAN	10vs5	-0.0696011169795942	0.0291718770138593	10.6009488644376	0.0369109315565155	0.0570045280954028	NA
sp|O00425|IF2B3_HUMAN	10vs3	-0.0979792454360939	0.0291718770138593	10.6009488644376	0.00670337603206674	0.0101510422441834	NA
sp|O00425|IF2B3_HUMAN	5vs3	-0.0283781284564997	0.0270079100875238	10.6009488644376	0.316743620948578	0.481949967287847	NA
sp|O00429|DNM1L_HUMAN	10vs5	-0.0808319170640985	0.0211807903632349	10.6009488644376	0.0030560793807181	0.00928955577386139	NA
sp|O00429|DNM1L_HUMAN	10vs3	-0.147795957738831	0.0211807903632349	10.6009488644376	2.82940970937435e-05	0.00015881475011533	NA
sp|O00429|DNM1L_HUMAN	5vs3	-0.0669640406747325	0.0196096014473516	10.6009488644376	0.00608097528659081	0.0401446713520097	NA
sp|O00442|RTCA_HUMAN	10vs5	-0.0503596891969196	0.036139250807879	10.6009488644376	0.19199709917589	0.226616764205976	NA
sp|O00442|RTCA_HUMAN	10vs3	-0.132218688076316	0.036139250807879	10.6009488644376	0.00399688362544424	0.00658775443290259	NA
sp|O00442|RTCA_HUMAN	5vs3	-0.0818589988793961	0.0334584447886558	10.6009488644376	0.0331972028259052	0.131476813621596	NA
sp|O00443|P3C2A_HUMAN	10vs5	-0.0888153317406332	0.0293191562098454	10.6009488644376	0.0119208819404067	0.0238139349968268	NA
sp|O00443|P3C2A_HUMAN	10vs3	-0.127768991358093	0.0293191562098454	10.6009488644376	0.00124323392910513	0.00257822449320701	NA
sp|O00443|P3C2A_HUMAN	5vs3	-0.03895365961746	0.0271442641274461	10.6009488644376	0.180108792483303	0.34525436213354	NA
sp|O00458|IFRD1_HUMAN	10vs5	-0.117152029450887	0.0634286969619436	10.6009488644376	0.0928213694697346	0.12163825014877	NA
sp|O00458|IFRD1_HUMAN	10vs3	-0.193031890418134	0.0634286969619436	10.6009488644376	0.0116308373189467	0.0163453376654592	NA
sp|O00458|IFRD1_HUMAN	5vs3	-0.0758798609672464	0.0587235625497496	10.6009488644376	0.223760991865819	0.392269269539072	NA
sp|O00459|P85B_HUMAN	10vs5	-0.0769410203458537	0.0396253349584513	10.6009488644376	0.0792059908484919	0.106661801410136	NA
sp|O00459|P85B_HUMAN	10vs3	-0.162406862194562	0.0396253349584513	10.6009488644376	0.00190367098475139	0.00360475859574831	NA
sp|O00459|P85B_HUMAN	5vs3	-0.0854658418487082	0.0366859315647541	10.6009488644376	0.0407111937265303	0.150060758708519	NA
sp|O00461|GOLI4_HUMAN	10vs5	-0.134651307093746	0.0239433723590091	10.6009488644376	0.000177516743675937	0.00112070094448128	NA
sp|O00461|GOLI4_HUMAN	10vs3	-0.184974147852564	0.0239433723590091	10.6009488644376	1.13289496959059e-05	7.26426454274949e-05	NA
sp|O00461|GOLI4_HUMAN	5vs3	-0.0503228407588182	0.0221672553863091	10.6009488644376	0.0451458061969661	0.160434067202111	NA
sp|O00462|MANBA_HUMAN	10vs5	-0.0760231320260437	0.0351758952763446	10.6009488644376	0.0544927473083299	0.0782995314323477	NA
sp|O00462|MANBA_HUMAN	10vs3	-0.120632539102025	0.0351758952763446	10.6009488644376	0.00592965495526007	0.00915614207576494	NA
sp|O00462|MANBA_HUMAN	5vs3	-0.0446094070759809	0.0325665508743342	10.6009488644376	0.199065656400623	0.367314221542604	NA
sp|O00463|TRAF5_HUMAN	10vs5	-0.147754987481087	0.108929062733902	10.6009488644376	0.203145575349836	0.238489561083563	NA
sp|O00463|TRAF5_HUMAN	10vs3	-0.26091349338612	0.108929062733902	10.6009488644376	0.0363126530540675	0.044739660104442	NA
sp|O00463|TRAF5_HUMAN	5vs3	-0.113158505905032	0.100848715728432	10.6009488644376	0.286607840916127	0.455533718450856	NA
sp|O00468|AGRIN_HUMAN	10vs5	-0.134251819936645	0.0451961708047804	10.6009488644376	0.0132190459594377	0.0257049622495815	NA
sp|O00468|AGRIN_HUMAN	10vs3	-0.158946993395253	0.0451961708047804	10.6009488644376	0.00509848659632225	0.00807131758008432	NA
sp|O00468|AGRIN_HUMAN	5vs3	-0.0246951734586088	0.041843523363819	10.6009488644376	0.567437703665544	0.702598782363203	NA
sp|O00469|PLOD2_HUMAN	10vs5	-0.0516575019689357	0.027849735400769	10.6009488644376	0.091611718207271	0.12038625035922	NA
sp|O00469|PLOD2_HUMAN	10vs3	-0.0604559190185364	0.027849735400769	10.6009488644376	0.0536031540731789	0.063579446735236	NA
sp|O00469|PLOD2_HUMAN	5vs3	-0.0087984170496007	0.0257838448073791	10.6009488644376	0.739592114326239	0.830354223526203	NA
sp|O00470|MEIS1_HUMAN	10vs5	-0.235567180053715	0.0499058357603134	10.6009488644376	0.000695896631201262	0.00335062659309334	NA
sp|O00470|MEIS1_HUMAN	10vs3	-0.240991098128384	0.0499058357603134	10.6009488644376	0.000586825182020768	0.00145259781338735	NA
sp|O00470|MEIS1_HUMAN	5vs3	-0.00542391807466869	0.0462038258428459	10.6009488644376	0.90874464734509	0.942587275243133	NA
sp|O00471|EXOC5_HUMAN	10vs5	-0.140991068520913	0.0293665270405126	10.6009488644376	0.000612916797276283	0.00307372712454004	NA
sp|O00471|EXOC5_HUMAN	10vs3	-0.180157342610149	0.0293665270405126	10.6009488644376	8.62507654089484e-05	0.000367466567229789	NA
sp|O00471|EXOC5_HUMAN	5vs3	-0.0391662740892365	0.0271881209946207	10.6009488644376	0.178582296587899	0.343587520964332	NA
sp|O00478|BT3A3_HUMAN	10vs5	-0.185922110744035	0.100150718108915	10.6009488644376	0.0913741848826677	0.120126424902312	NA
sp|O00478|BT3A3_HUMAN	10vs3	-0.217954467404305	0.100150718108915	10.6009488644376	0.0531000396202944	0.0630144570027523	NA
sp|O00478|BT3A3_HUMAN	5vs3	-0.0320323566602694	0.0927215478318882	10.6009488644376	0.736499914713867	0.827960005047427	NA
sp|O00479|HMGN4_HUMAN	10vs5	-0.106582409304474	0.0669501786743761	10.6009488644376	0.140746148250697	0.172618044753591	NA
sp|O00479|HMGN4_HUMAN	10vs3	-0.203164641328381	0.0669501786743761	10.6009488644376	0.0118103578613105	0.0165753538912354	NA
sp|O00479|HMGN4_HUMAN	5vs3	-0.0965822320239074	0.061983821100101	10.6009488644376	0.148521199031871	0.309536986425955	NA
sp|O00483|NDUA4_HUMAN	10vs5	-0.0152827927342412	0.0391962464628772	10.6009488644376	0.704326661003676	0.730595462313879	NA
sp|O00483|NDUA4_HUMAN	10vs3	-0.0682933663154792	0.0391962464628772	10.6009488644376	0.110338363327084	0.123468261293134	NA
sp|O00483|NDUA4_HUMAN	5vs3	-0.0530105735812381	0.0362886728109704	10.6009488644376	0.173065575216813	0.33731663045364	NA
sp|O00487|PSDE_HUMAN	10vs5	-0.074957347064284	0.0241273871082992	10.6009488644376	0.0104059459781327	0.0216323254178806	NA
sp|O00487|PSDE_HUMAN	10vs3	-0.0921757963301047	0.0241273871082992	10.6009488644376	0.00303495797287789	0.00526309126726226	NA
sp|O00487|PSDE_HUMAN	5vs3	-0.0172184492658207	0.0223376199398565	10.6009488644376	0.457645223604542	0.609632394936063	NA
sp|O00488|ZN593_HUMAN	10vs5	-0.119936086899095	0.0626904826933049	10.6009488644376	0.0831034239135951	0.110816337908864	NA
sp|O00488|ZN593_HUMAN	10vs3	-0.235956541609895	0.0626904826933049	10.6009488644376	0.00334044200495707	0.0056896615946324	NA
sp|O00488|ZN593_HUMAN	5vs3	-0.1160204547108	0.058040108941905	10.6009488644376	0.0719014454084714	0.206680979259649	NA
sp|O00499|BIN1_HUMAN	10vs5	-0.124978566086085	0.0312817058932354	10.6009488644376	0.00226121413647924	0.00762076930421734	NA
sp|O00499|BIN1_HUMAN	10vs3	-0.144610587292832	0.0312817058932354	10.6009488644376	0.000811888711769623	0.00185628089479899	NA
sp|O00499|BIN1_HUMAN	5vs3	-0.0196320212067471	0.0289612320711308	10.6009488644376	0.51237625478489	0.654742057265999	NA
sp|O00505|IMA4_HUMAN	10vs5	-0.120126055426288	0.0700288410677906	10.6009488644376	0.115313722145268	0.14548292005809	NA
sp|O00505|IMA4_HUMAN	10vs3	-0.179112049535743	0.0700288410677906	10.6009488644376	0.0273230678551922	0.034676019646882	NA
sp|O00505|IMA4_HUMAN	5vs3	-0.0589859941094546	0.0648341086243381	10.6009488644376	0.38314816786698	0.547097575530333	NA
sp|O00506|STK25_HUMAN	10vs5	0.0488720274464048	0.144690805403215	10.6009488644376	0.742131095534448	0.765553972851043	NA
sp|O00506|STK25_HUMAN	10vs3	-0.353331209129875	0.144690805403215	10.6009488644376	0.033466168790933	0.0416358771912572	NA
sp|O00506|STK25_HUMAN	5vs3	-0.40220323657628	0.133957655894575	10.6009488644376	0.012495292552289	0.0686694011017215	NA
sp|O00507|USP9Y_HUMAN	10vs5	-0.0895324332776074	0.0288320418637177	10.6009488644376	0.0104319259031462	0.0216719749561499	NA
sp|O00507|USP9Y_HUMAN	10vs3	-0.0712782417612746	0.0288320418637177	10.6009488644376	0.0317424696142966	0.0396801947515768	NA
sp|O00507|USP9Y_HUMAN	5vs3	0.0182541915163328	0.0266932838749135	10.6009488644376	0.508742220373864	0.651339488997628	NA
sp|O00512|BCL9_HUMAN	10vs5	-0.133300884802469	0.0342686727179036	10.6009488644376	0.00269883857009533	0.00853829697832217	NA
sp|O00512|BCL9_HUMAN	10vs3	-0.172058296560824	0.0342686727179036	10.6009488644376	0.000436042345664171	0.00116306789451313	NA
sp|O00512|BCL9_HUMAN	5vs3	-0.0387574117583549	0.0317266259947624	10.6009488644376	0.248327223399066	0.418801949315444	NA
sp|O00522|KRIT1_HUMAN	10vs5	-0.121464102642455	0.0310596719858372	10.6009488644376	0.00260598330282465	0.00835210106553913	NA
sp|O00522|KRIT1_HUMAN	10vs3	-0.118244264328275	0.0310596719858372	10.6009488644376	0.00310450479801709	0.00535537848758978	NA
sp|O00522|KRIT1_HUMAN	5vs3	0.00321983831418036	0.0287556686168305	10.6009488644376	0.912937337303282	0.945472481184158	NA
sp|O00541|PESC_HUMAN	10vs5	-0.128827263352761	0.0359541592465834	10.6009488644376	0.00454898487601576	0.0121027684109486	NA
sp|O00541|PESC_HUMAN	10vs3	-0.152901093909994	0.0359541592465834	10.6009488644376	0.00147626326179084	0.00294408179729602	NA
sp|O00541|PESC_HUMAN	5vs3	-0.0240738305572324	0.03328708330091	10.6009488644376	0.485197202510809	0.631767649464097	NA
sp|O00559|RCAS1_HUMAN	10vs5	-0.166223288203742	0.0380756708421647	10.6009488644376	0.00122769697337557	0.00508193122708188	NA
sp|O00559|RCAS1_HUMAN	10vs3	-0.195667236701695	0.0380756708421647	10.6009488644376	0.000364201042267046	0.0010268219905233	NA
sp|O00559|RCAS1_HUMAN	5vs3	-0.0294439484979537	0.0352512213779997	10.6009488644376	0.421996717076187	0.57995286051901	NA
sp|O00560|SDCB1_HUMAN	10vs5	-0.12228703807385	0.0356883732716236	10.6009488644376	0.00595936044410826	0.0145778222090413	NA
sp|O00560|SDCB1_HUMAN	10vs3	-0.158522844564702	0.0356883732716236	10.6009488644376	0.00108503061122557	0.00232321352812182	NA
sp|O00560|SDCB1_HUMAN	5vs3	-0.0362358064908515	0.0330410133030546	10.6009488644376	0.29706352597425	0.465207012625893	NA
sp|O00562|PITM1_HUMAN	10vs5	-0.135536438900246	0.0598794265324878	10.6009488644376	0.0456696119456858	0.0678484938833239	NA
sp|O00562|PITM1_HUMAN	10vs3	-0.159072974526886	0.0598794265324878	10.6009488644376	0.0229653363945078	0.0296614587652994	NA
sp|O00562|PITM1_HUMAN	5vs3	-0.02353653562664	0.055437576646631	10.6009488644376	0.679646140637949	0.788148406992567	NA
sp|O00566|MPP10_HUMAN	10vs5	-0.0565966897581866	0.0234059090928843	10.6009488644376	0.0348955666426967	0.0545466357319528	NA
sp|O00566|MPP10_HUMAN	10vs3	-0.0871234592297806	0.0234059090928843	10.6009488644376	0.00358512382194314	0.00601332333142388	NA
sp|O00566|MPP10_HUMAN	5vs3	-0.0305267694715941	0.0216696610916414	10.6009488644376	0.187563075292181	0.353497255415534	NA
sp|O00567|NOP56_HUMAN	10vs5	-0.124741065912622	0.0290744457736036	10.6009488644376	0.00138780411635385	0.00551198318448893	NA
sp|O00567|NOP56_HUMAN	10vs3	-0.138492398161751	0.0290744457736036	10.6009488644376	0.000650236846939883	0.0015686005741274	NA
sp|O00567|NOP56_HUMAN	5vs3	-0.0137513322491287	0.0269177062869493	10.6009488644376	0.61991542283038	0.742951469194805	NA
sp|O00571|DDX3X_HUMAN	10vs5	-0.0691755188735243	0.0329499434775409	10.6009488644376	0.0605923549891284	0.0852804780969895	NA
sp|O00571|DDX3X_HUMAN	10vs3	-0.0621341821435976	0.0329499434775409	10.6009488644376	0.0870128329598521	0.0989671093101846	NA
sp|O00571|DDX3X_HUMAN	5vs3	0.00704133672992669	0.0305057199578768	10.6009488644376	0.82184847899969	0.889543893542431	NA
sp|O00584|RNT2_HUMAN	10vs5	-0.100441867260844	0.0393332013648632	10.6009488644376	0.0275191985649075	0.0451364725721336	NA
sp|O00584|RNT2_HUMAN	10vs3	-0.169117709552295	0.0393332013648632	10.6009488644376	0.00136705848055808	0.00276852871718874	NA
sp|O00584|RNT2_HUMAN	5vs3	-0.0686758422914507	0.0364154684119915	10.6009488644376	0.0869861754838828	0.230089310481953	NA
sp|O00592|PODXL_HUMAN	10vs5	-0.0875128452883998	0.03726187845429	10.6009488644376	0.0393916019138116	0.0600913709741377	NA
sp|O00592|PODXL_HUMAN	10vs3	-0.138257479005118	0.03726187845429	10.6009488644376	0.00365830981788036	0.00611972104419901	NA
sp|O00592|PODXL_HUMAN	5vs3	-0.0507446337167181	0.0344977960282634	10.6009488644376	0.17035373469228	0.334438548713072	NA
sp|O00622|CCN1_HUMAN	10vs5	-0.232389812852854	0.133776800303564	10.6009488644376	0.111282234800525	0.141128930864513	NA
sp|O00622|CCN1_HUMAN	10vs3	-0.237683401720034	0.133776800303564	10.6009488644376	0.104278138237932	0.117188409173073	NA
sp|O00622|CCN1_HUMAN	5vs3	-0.00529358886717995	0.123853250604298	10.6009488644376	0.966702521954466	0.979533301449121	NA
sp|O00625|PIR_HUMAN	10vs5	-0.114229347063868	0.0375546032601854	10.6009488644376	0.0116636029804446	0.0234292562643885	NA
sp|O00625|PIR_HUMAN	10vs3	-0.166804110339068	0.0375546032601854	10.6009488644376	0.00108541655776318	0.00232321352812182	NA
sp|O00625|PIR_HUMAN	5vs3	-0.0525747632752003	0.0347688065372634	10.6009488644376	0.159725756581019	0.322221091188	NA
sp|O00629|IMA3_HUMAN	10vs5	-0.221021374477233	0.0287047087703822	10.6009488644376	1.16779649588167e-05	8.64867695966493e-05	NA
sp|O00629|IMA3_HUMAN	10vs3	-0.236947664946406	0.0287047087703822	10.6009488644376	6.15570258269646e-06	4.14178902150978e-05	NA
sp|O00629|IMA3_HUMAN	5vs3	-0.0159262904691731	0.0265753963377373	10.6009488644376	0.561570223777181	0.697351548164936	NA
sp|O00712|NFIB_HUMAN	10vs5	-0.129522331413504	0.0721186043031543	10.6009488644376	0.101018302625769	0.130436938630503	NA
sp|O00712|NFIB_HUMAN	10vs3	-0.141086218234978	0.0721186043031543	10.6009488644376	0.0772809360686247	0.0887669861151879	NA
sp|O00712|NFIB_HUMAN	5vs3	-0.0115638868214734	0.0667688534314034	10.6009488644376	0.865762346818918	0.917308579960979	NA
sp|O00716|E2F3_HUMAN	10vs5	-0.110877238823528	0.0518705631783036	10.6009488644376	0.0567542268226786	0.0809435662245263	NA
sp|O00716|E2F3_HUMAN	10vs3	-0.148208648576144	0.0518705631783036	10.6009488644376	0.0161302437490803	0.0217496038404373	NA
sp|O00716|E2F3_HUMAN	5vs3	-0.0373314097526154	0.0480228099769955	10.6009488644376	0.453939827659978	0.606154544339154	NA
sp|O00743|PPP6_HUMAN	10vs5	-0.0867742805899973	0.0371869726392636	10.6009488644376	0.0404431021638171	0.061404520619666	NA
sp|O00743|PPP6_HUMAN	10vs3	-0.153775422397655	0.0371869726392636	10.6009488644376	0.00179151746854657	0.00343607949391578	NA
sp|O00743|PPP6_HUMAN	5vs3	-0.0670011418076575	0.0344284467191222	10.6009488644376	0.078622925119209	0.216375394511136	NA
sp|O00746|NDKM_HUMAN	10vs5	-0.0882150879666907	0.0405468548272088	10.6009488644376	0.0531578250255061	0.0767681201235177	NA
sp|O00746|NDKM_HUMAN	10vs3	-0.118641660422059	0.0405468548272088	10.6009488644376	0.0142921088510995	0.019548331969689	NA
sp|O00746|NDKM_HUMAN	5vs3	-0.0304265724553679	0.0375390931815896	10.6009488644376	0.435453884001038	0.590601190604491	NA
sp|O00750|P3C2B_HUMAN	10vs5	-0.061522477322649	0.049785061501581	10.6009488644376	0.243230595388309	0.279176880184143	NA
sp|O00750|P3C2B_HUMAN	10vs3	-0.162761690472232	0.049785061501581	10.6009488644376	0.00783177938917364	0.0115785361065323	NA
sp|O00750|P3C2B_HUMAN	5vs3	-0.101239213149583	0.0460920106065763	10.6009488644376	0.0512830463413778	0.172359371030964	NA
sp|O00754|MA2B1_HUMAN	10vs5	-0.0700970722890542	0.0236347197761508	10.6009488644376	0.0133257402226611	0.0258469385361444	NA
sp|O00754|MA2B1_HUMAN	10vs3	-0.118827099670091	0.0236347197761508	10.6009488644376	0.000431528484317567	0.00115660994071951	NA
sp|O00754|MA2B1_HUMAN	5vs3	-0.0487300273810365	0.0218814986212522	10.6009488644376	0.0486480629348114	0.167488996893013	NA
sp|O00762|UBE2C_HUMAN	10vs5	-0.0359930221866317	0.0545967717881856	10.6009488644376	0.523796280521193	0.558000723013354	NA
sp|O00762|UBE2C_HUMAN	10vs3	-0.0911364014582096	0.0545967717881856	10.6009488644376	0.124292167391048	0.137950969420108	NA
sp|O00762|UBE2C_HUMAN	5vs3	-0.0551433792715779	0.0505467887041972	10.6009488644376	0.299475291167789	0.467074286125508	NA
sp|O00764|PDXK_HUMAN	10vs5	-0.135172704607864	0.04066248987097	10.6009488644376	0.00711678753577727	0.0165292743010103	NA
sp|O00764|PDXK_HUMAN	10vs3	-0.177074505700658	0.04066248987097	10.6009488644376	0.00124957619793225	0.00258966551103837	NA
sp|O00764|PDXK_HUMAN	5vs3	-0.0419018010927936	0.0376461504293418	10.6009488644376	0.290291547341782	0.458439312484585	NA
sp|O00767|SCD_HUMAN	10vs5	-0.0606763150318939	0.0523765253314874	10.6009488644376	0.272106445904151	0.308483436745246	NA
sp|O00767|SCD_HUMAN	10vs3	-0.103526121693609	0.0523765253314874	10.6009488644376	0.07468015454077	0.0860105585087811	NA
sp|O00767|SCD_HUMAN	5vs3	-0.0428498066617147	0.0484912399081373	10.6009488644376	0.396477273619589	0.558163160438882	NA
sp|O13516|RS9A_YEAST	10vs5	1.22502995477097	0.10354950298352	10.6009488644376	1.92421730760346e-07	1.76021938935582e-06	NA
sp|O13516|RS9A_YEAST	10vs3	1.69688476661197	0.10354950298352	10.6009488644376	7.19260806060138e-09	6.51626753363242e-08	NA
sp|O13516|RS9A_YEAST	5vs3	0.471854811840998	0.0958682111836001	10.6009488644376	0.000507850542138526	0.00459260807271093	NA
sp|O13563|RPN13_YEAST	10vs5	0.930227250385527	0.0740594951644563	10.6009488644376	1.06035700344199e-07	1.02056651057254e-06	NA
sp|O13563|RPN13_YEAST	10vs3	1.2616854112049	0.0740594951644563	10.6009488644376	4.83188350442625e-09	4.52911684285467e-08	NA
sp|O13563|RPN13_YEAST	5vs3	0.331458160819372	0.0685657692022617	10.6009488644376	0.000582039340135573	0.00514489985731106	NA
sp|O14455|RL36B_YEAST	10vs5	1.21655166893763	0.056951175595823	10.6009488644376	4.67583345173517e-10	1.05267775290061e-08	NA
sp|O14455|RL36B_YEAST	10vs3	1.75095945918391	0.056951175595823	10.6009488644376	1.04329676666035e-11	2.56411291503235e-10	NA
sp|O14455|RL36B_YEAST	5vs3	0.53440779024628	0.0527265430722889	10.6009488644376	8.76416962872359e-07	2.40541961763277e-05	NA
sp|O14467|MBF1_YEAST	10vs5	1.05175219663284	0.0656948696560203	10.6009488644376	9.1275498758395e-09	1.13497525734844e-07	NA
sp|O14467|MBF1_YEAST	10vs3	1.55008388384943	0.0656948696560203	10.6009488644376	1.66203963201194e-10	2.20971455595034e-09	NA
sp|O14467|MBF1_YEAST	5vs3	0.498331687216587	0.0608216307794814	10.6009488644376	6.59663098266205e-06	0.000105434098592157	NA
sp|O14492|SH2B2_HUMAN	10vs5	-0.105045618994723	0.0863811981799854	10.6009488644376	0.250342998968303	0.286188808512101	NA
sp|O14492|SH2B2_HUMAN	10vs3	-0.0735022450803098	0.0863811981799854	10.6009488644376	0.413628937552619	0.429460532669623	NA
sp|O14492|SH2B2_HUMAN	5vs3	0.0315433739144132	0.0799734495174666	10.6009488644376	0.701087507748492	0.80447018326512	NA
sp|O14495|PLPP3_HUMAN	10vs5	-0.053379284922451	0.0435729498782026	10.6009488644376	0.247077201512151	0.282936459590496	NA
sp|O14495|PLPP3_HUMAN	10vs3	-0.116442418889122	0.0435729498782026	10.6009488644376	0.0223358027507262	0.0289197952259403	NA
sp|O14495|PLPP3_HUMAN	5vs3	-0.0630631339666712	0.0403407128036219	10.6009488644376	0.14732889082828	0.307801637429522	NA
sp|O14497|ARI1A_HUMAN	10vs5	-0.084527994998036	0.0215771740684845	10.6009488644376	0.00257632771109887	0.00831366909310034	NA
sp|O14497|ARI1A_HUMAN	10vs3	-0.126254628502977	0.0215771740684845	10.6009488644376	0.000128149025119653	0.000484639121515186	NA
sp|O14497|ARI1A_HUMAN	5vs3	-0.0417266335049407	0.019976581448894	10.6009488644376	0.0617050369575506	0.189895788793194	NA
sp|O14519|CDKA1_HUMAN	10vs5	0.0440852785859789	0.113018783773019	10.6009488644376	0.704207646153951	0.730595462313879	NA
sp|O14519|CDKA1_HUMAN	10vs3	-0.0927183369703959	0.113018783773019	10.6009488644376	0.430060366659275	0.446086977462799	NA
sp|O14519|CDKA1_HUMAN	5vs3	-0.136803615556375	0.104635061668909	10.6009488644376	0.218709917497129	0.386627358406622	NA
sp|O14521|DHSD_HUMAN	10vs5	-0.197157614381427	0.066523183234767	10.6009488644376	0.0133752311517346	0.0259338879782078	NA
sp|O14521|DHSD_HUMAN	10vs3	-0.242020317917205	0.066523183234767	10.6009488644376	0.00413926155330186	0.0067829752862679	NA
sp|O14521|DHSD_HUMAN	5vs3	-0.0448627035357774	0.0615885001395997	10.6009488644376	0.48213363510406	0.629690072262711	NA
sp|O14523|C2C2L_HUMAN	10vs5	-0.203570026749659	0.0616861148110867	10.6009488644376	0.00742248722954572	0.0170036194431039	NA
sp|O14523|C2C2L_HUMAN	10vs3	-0.244745682935849	0.0616861148110867	10.6009488644376	0.00236839998974083	0.00430547491375636	NA
sp|O14523|C2C2L_HUMAN	5vs3	-0.0411756561861898	0.0571102449689814	10.6009488644376	0.48651433618883	0.632791204347523	NA
sp|O14524|NEMP1_HUMAN	10vs5	-0.243158332869489	0.0505633303434339	10.6009488644376	0.000605384585091844	0.00304406255313543	NA
sp|O14524|NEMP1_HUMAN	10vs3	-0.29308007147924	0.0505633303434339	10.6009488644376	0.000138560063809337	0.000513086499070529	NA
sp|O14524|NEMP1_HUMAN	5vs3	-0.0499217386097506	0.0468125475433904	10.6009488644376	0.309919621685254	0.475722464813008	NA
sp|O14529|CUX2_HUMAN	10vs5	-0.140964471888526	0.0819831638704495	10.6009488644376	0.114553348994626	0.1447887123336	NA
sp|O14529|CUX2_HUMAN	10vs3	-0.278428464696364	0.0819831638704495	10.6009488644376	0.0062812366299599	0.00960761787419769	NA
sp|O14529|CUX2_HUMAN	5vs3	-0.137463992807838	0.0759016609542089	10.6009488644376	0.0985233022957791	0.246412956379507	NA
sp|O14530|TXND9_HUMAN	10vs5	-0.0945253690031128	0.0324649994135345	10.6009488644376	0.0146595408856372	0.0277367353480407	NA
sp|O14530|TXND9_HUMAN	10vs3	-0.171100366505607	0.0324649994135345	10.6009488644376	0.000298760161730991	0.000888612433853414	NA
sp|O14530|TXND9_HUMAN	5vs3	-0.0765749975024944	0.0300567489961544	10.6009488644376	0.0278073655439321	0.118505450081746	NA
sp|O14531|DPYL4_HUMAN	10vs5	-0.0706475227048067	0.026209796294312	10.6009488644376	0.021445930082678	0.0370812894688185	NA
sp|O14531|DPYL4_HUMAN	10vs3	-0.133774514401391	0.026209796294312	10.6009488644376	0.000384041532172866	0.00106510988283535	NA
sp|O14531|DPYL4_HUMAN	5vs3	-0.063126991696584	0.0242655562202182	10.6009488644376	0.0252991148304098	0.111867480983315	NA
sp|O14544|SOCS6_HUMAN	10vs5	-0.204724797284156	0.0584551313219358	10.6009488644376	0.00522820152844979	0.0133331980322549	NA
sp|O14544|SOCS6_HUMAN	10vs3	-0.236696244143322	0.0584551313219358	10.6009488644376	0.00206653353838408	0.00385651867502168	NA
sp|O14544|SOCS6_HUMAN	5vs3	-0.0319714468591656	0.0541189355126922	10.6009488644376	0.567060757436774	0.702316796541217	NA
sp|O14545|TRAD1_HUMAN	10vs5	0.0405884977866099	0.181181462649214	10.6009488644376	0.826999513849008	0.84385327087921	NA
sp|O14545|TRAD1_HUMAN	10vs3	0.127760739982057	0.181181462649214	10.6009488644376	0.495916481587705	0.511064357475922	NA
sp|O14545|TRAD1_HUMAN	5vs3	0.0871722421954467	0.167741439826832	10.6009488644376	0.613962990674205	0.73807273582007	NA
sp|O14548|COX7R_HUMAN	10vs5	-0.117070712199736	0.0494376515852913	10.6009488644376	0.0380782422387426	0.0584906158931599	NA
sp|O14548|COX7R_HUMAN	10vs3	-0.184596083698516	0.0494376515852913	10.6009488644376	0.00351480420297466	0.00592069648579107	NA
sp|O14548|COX7R_HUMAN	5vs3	-0.06752537149878	0.045770371523215	10.6009488644376	0.169201601317382	0.333421978454881	NA
sp|O14562|UBFD1_HUMAN	10vs5	-0.10445169884656	0.0281063942272957	10.6009488644376	0.00362189078726608	0.0104707794780515	NA
sp|O14562|UBFD1_HUMAN	10vs3	-0.148550560727532	0.0281063942272958	10.6009488644376	0.000292130222480372	0.000874347149191651	NA
sp|O14562|UBFD1_HUMAN	5vs3	-0.0440988618809711	0.0260214647077616	10.6009488644376	0.119263185138689	0.272510588566897	NA
sp|O14576|DC1I1_HUMAN	10vs5	-0.0887023421665597	0.0478491052779035	10.6009488644376	0.0917754755178774	0.120541593522955	NA
sp|O14576|DC1I1_HUMAN	10vs3	-0.128518234384125	0.0478491052779035	10.6009488644376	0.021809578228119	0.0283202593269809	NA
sp|O14576|DC1I1_HUMAN	5vs3	-0.0398158922175651	0.0442996634224159	10.6009488644376	0.388725701698831	0.552038581353567	NA
sp|O14578|CTRO_HUMAN	10vs5	-0.119833735739524	0.0236834702042912	10.6009488644376	0.000410808172809734	0.00225608945779348	NA
sp|O14578|CTRO_HUMAN	10vs3	-0.161686487545935	0.0236834702042912	10.6009488644376	3.43098033774193e-05	0.000185395051200716	NA
sp|O14578|CTRO_HUMAN	5vs3	-0.0418527518064118	0.0219266327474971	10.6009488644376	0.083716982136897	0.224710232387073	NA
sp|O14579|COPE_HUMAN	10vs5	-0.0507671648030081	0.0478091277868569	10.6009488644376	0.311886067365741	0.348378254671142	NA
sp|O14579|COPE_HUMAN	10vs3	-0.140058332492216	0.0478091277868569	10.6009488644376	0.0142045776615274	0.0194563846520114	NA
sp|O14579|COPE_HUMAN	5vs3	-0.0892911676892077	0.0442626514576665	10.6009488644376	0.0696992839928143	0.203372595633138	NA
sp|O14593|RFXK_HUMAN	10vs5	-0.00336519799656079	0.0743825771987211	10.6009488644376	0.964755567674429	0.968459438895105	NA
sp|O14593|RFXK_HUMAN	10vs3	-0.0861171443631228	0.0743825771987211	10.6009488644376	0.272381465944116	0.288243590661266	NA
sp|O14593|RFXK_HUMAN	5vs3	-0.082751946366562	0.0688648850434595	10.6009488644376	0.255653937726917	0.426791486661968	NA
sp|O14617|AP3D1_HUMAN	10vs5	-0.0834379306182569	0.0220073663137395	10.6009488644376	0.00318791431873865	0.0095793329916132	NA
sp|O14617|AP3D1_HUMAN	10vs3	-0.137996314501609	0.0220073663137395	10.6009488644376	7.16375755615682e-05	0.000322643300842603	NA
sp|O14617|AP3D1_HUMAN	5vs3	-0.0545583838833524	0.0203748620763174	10.6009488644376	0.0221256013480348	0.102266548698934	NA
sp|O14618|CCS_HUMAN	10vs5	-0.13270852726404	0.037394846983805	10.6009488644376	0.00482491291376618	0.0126048276283537	NA
sp|O14618|CCS_HUMAN	10vs3	-0.145324993819189	0.0373948469838051	10.6009488644376	0.00271546945060502	0.00479832596053703	NA
sp|O14618|CCS_HUMAN	5vs3	-0.0126164665551483	0.0346209009655257	10.6009488644376	0.722710701888357	0.81901992868388	NA
sp|O14639|ABLM1_HUMAN	10vs5	-0.103393834322413	0.0405031191977357	10.6009488644376	0.0275616342516856	0.0451903262865558	NA
sp|O14639|ABLM1_HUMAN	10vs3	-0.155946295684463	0.0405031191977357	10.6009488644376	0.0028855521858304	0.00503834218609192	NA
sp|O14639|ABLM1_HUMAN	5vs3	-0.0525524613620494	0.0374986018567472	10.6009488644376	0.18967039623286	0.356114301981679	NA
sp|O14640|DVL1_HUMAN;sp|P54792|DVLP1_HUMAN	10vs5	-0.0635688332353894	0.0326213783870171	10.6009488644376	0.0782807202996843	0.105642497516979	NA
sp|O14640|DVL1_HUMAN;sp|P54792|DVLP1_HUMAN	10vs3	-0.211073200597874	0.0326213783870171	10.6009488644376	5.47356577854621e-05	0.000260619489543117	NA
sp|O14640|DVL1_HUMAN;sp|P54792|DVLP1_HUMAN	5vs3	-0.147504367362485	0.0302015277929863	10.6009488644376	0.000538591764974808	0.00481510244584315	NA
sp|O14641|DVL2_HUMAN	10vs5	-0.0791184860399759	0.0535300666564236	10.6009488644376	0.168487422929411	0.202034663953445	NA
sp|O14641|DVL2_HUMAN	10vs3	-0.0697405807993031	0.0535300666564236	10.6009488644376	0.220222213853575	0.235482414972589	NA
sp|O14641|DVL2_HUMAN	5vs3	0.00937790524067282	0.0495592116526815	10.6009488644376	0.853489529725823	0.908404884015375	NA
sp|O14646|CHD1_HUMAN	10vs5	-0.119541635814721	0.0273623912893543	10.6009488644376	0.00122127795868912	0.00506426846922496	NA
sp|O14646|CHD1_HUMAN	10vs3	-0.13968304175264	0.0273623912893543	10.6009488644376	0.000383493153268439	0.00106421611194452	NA
sp|O14646|CHD1_HUMAN	5vs3	-0.0201414059379195	0.0253326518335255	10.6009488644376	0.444005732816636	0.598273341078551	NA
sp|O14647|CHD2_HUMAN	10vs5	-0.0767959115767539	0.0282940812858977	10.6009488644376	0.0207501346631636	0.0362309437181151	NA
sp|O14647|CHD2_HUMAN	10vs3	-0.124830970228821	0.0282940812858977	10.6009488644376	0.00113886578637727	0.00241499068420123	NA
sp|O14647|CHD2_HUMAN	5vs3	-0.0480350586520668	0.0261952291590825	10.6009488644376	0.0948899454952026	0.241300363828157	NA
sp|O14653|GOSR2_HUMAN	10vs5	-0.121379829030959	0.029337038659841	10.6009488644376	0.00178491763177508	0.0065248270554947	NA
sp|O14653|GOSR2_HUMAN	10vs3	-0.133303574397574	0.029337038659841	10.6009488644376	0.000920912056776304	0.00204254127955593	NA
sp|O14653|GOSR2_HUMAN	5vs3	-0.011923745366615	0.0271608200590852	10.6009488644376	0.669470938016064	0.780676255479156	NA
sp|O14656|TOR1A_HUMAN	10vs5	-0.0645797844298069	0.0242496248814294	10.6009488644376	0.0227014518615419	0.0387538567959184	NA
sp|O14656|TOR1A_HUMAN	10vs3	-0.122365757703643	0.0242496248814294	10.6009488644376	0.0004195146272985	0.00113278576786024	NA
sp|O14656|TOR1A_HUMAN	5vs3	-0.0577859732738358	0.0224507901271719	10.6009488644376	0.0265565493413511	0.115568587436652	NA
sp|O14657|TOR1B_HUMAN	10vs5	-0.0593655948815608	0.0271726262631545	10.6009488644376	0.0523285295407683	0.0757870448055042	NA
sp|O14657|TOR1B_HUMAN	10vs3	-0.110111774615129	0.0271726262631545	10.6009488644376	0.00205585614169169	0.00384421411635754	NA
sp|O14657|TOR1B_HUMAN	5vs3	-0.0507461797335678	0.025156963558036	10.6009488644376	0.0697135506807027	0.203372595633138	NA
sp|O14662|STX16_HUMAN	10vs5	-0.155284461398721	0.0396528641119602	10.6009488644376	0.00258229657187061	0.0083142592365551	NA
sp|O14662|STX16_HUMAN	10vs3	-0.179092470846418	0.0396528641119602	10.6009488644376	0.000962188560592256	0.00211911111859029	NA
sp|O14662|STX16_HUMAN	5vs3	-0.0238080094476971	0.0367114186084024	10.6009488644376	0.530446973627543	0.669476848066724	NA
sp|O14672|ADA10_HUMAN	10vs5	-0.0941981738840441	0.0273743256642124	10.6009488644376	0.00581073131709703	0.0143090425427877	NA
sp|O14672|ADA10_HUMAN	10vs3	-0.165710346792421	0.0273743256642124	10.6009488644376	9.65126833852845e-05	0.000397407650352442	NA
sp|O14672|ADA10_HUMAN	5vs3	-0.0715121729083768	0.0253437009176474	10.6009488644376	0.0171729155964687	0.0862824057195852	NA
sp|O14678|ABCD4_HUMAN	10vs5	-0.0761446711857325	0.0449828675639228	10.6009488644376	0.11964446962962	0.150181809924472	NA
sp|O14678|ABCD4_HUMAN	10vs3	-0.0757010442796297	0.0449828675639228	10.6009488644376	0.121576921705849	0.135112581347952	NA
sp|O14678|ABCD4_HUMAN	5vs3	0.000443626906102765	0.0416460429360864	10.6009488644376	0.991698656917052	0.995572713261178	NA
sp|O14681|EI24_HUMAN	10vs5	-0.155283392426784	0.059004094201677	10.6009488644376	0.0239897341637849	0.040425235890388	NA
sp|O14681|EI24_HUMAN	10vs3	-0.164182784640482	0.059004094201677	10.6009488644376	0.0183975298026093	0.0244012889998536	NA
sp|O14681|EI24_HUMAN	5vs3	-0.00889939221369751	0.0546271763807856	10.6009488644376	0.873652052399403	0.921568028644592	NA
sp|O14682|ENC1_HUMAN	10vs5	-0.17184947691007	0.0624007493253909	10.6009488644376	0.0193475583035579	0.0342585715408936	NA
sp|O14682|ENC1_HUMAN	10vs3	-0.175057257951419	0.0624007493253909	10.6009488644376	0.0176735448990405	0.0235672302216558	NA
sp|O14682|ENC1_HUMAN	5vs3	-0.0032077810413487	0.0577718679663154	10.6009488644376	0.956752860166597	0.974635331742922	NA
sp|O14683|P5I11_HUMAN	10vs5	-0.139050740338359	0.0419710764869108	10.6009488644376	0.0072574277356417	0.0167483577267614	NA
sp|O14683|P5I11_HUMAN	10vs3	-0.14541250305455	0.0419710764869108	10.6009488644376	0.00557955823142413	0.0086969318164985	NA
sp|O14683|P5I11_HUMAN	5vs3	-0.00636176271619068	0.0388576662206731	10.6009488644376	0.873031335102117	0.921277546088032	NA
sp|O14684|PTGES_HUMAN	10vs5	-0.100718175537142	0.09518509886873	10.6009488644376	0.313511824177046	0.350028086938504	NA
sp|O14684|PTGES_HUMAN	10vs3	-0.060646965041136	0.09518509886873	10.6009488644376	0.537545144451461	0.552211333048303	NA
sp|O14684|PTGES_HUMAN	5vs3	0.0400712104960057	0.0881242777315077	10.6009488644376	0.658486004294791	0.772652030964871	NA
sp|O14686|KMT2D_HUMAN	10vs5	-0.132089012900737	0.0349105366643857	10.6009488644376	0.00322994550463217	0.00967339390235528	NA
sp|O14686|KMT2D_HUMAN	10vs3	-0.165994772401793	0.0349105366643857	10.6009488644376	0.000658987100257092	0.00158564559680982	NA
sp|O14686|KMT2D_HUMAN	5vs3	-0.0339057595010557	0.0323208765377349	10.6009488644376	0.31748917772013	0.482546946140921	NA
sp|O14713|ITBP1_HUMAN	10vs5	-0.207952467022906	0.0670569365063946	10.6009488644376	0.010508589672415	0.021756980473581	NA
sp|O14713|ITBP1_HUMAN	10vs3	-0.237965323127638	0.0670569365063946	10.6009488644376	0.00482607342588897	0.00770815952363745	NA
sp|O14713|ITBP1_HUMAN	5vs3	-0.0300128561047326	0.0620826596467919	10.6009488644376	0.638617959643369	0.758509900590799	NA
sp|O14727|APAF_HUMAN	10vs5	-0.108416151596064	0.0631656540869559	10.6009488644376	0.115125947289317	0.145323929440035	NA
sp|O14727|APAF_HUMAN	10vs3	-0.205532856350707	0.0631656540869559	10.6009488644376	0.00804519731721287	0.0118568095110263	NA
sp|O14727|APAF_HUMAN	5vs3	-0.0971167047546429	0.0584800321689839	10.6009488644376	0.126030440188151	0.282652757678903	NA
sp|O14730|RIOK3_HUMAN	10vs5	-0.106208324914226	0.0389357438684634	10.6009488644376	0.0202600348299326	0.0355466370650802	NA
sp|O14730|RIOK3_HUMAN	10vs3	-0.128804559318426	0.0389357438684634	10.6009488644376	0.0073193579288875	0.0109395230524957	NA
sp|O14730|RIOK3_HUMAN	5vs3	-0.0225962344042005	0.0360474942730193	10.6009488644376	0.54402316228225	0.681767046023043	NA
sp|O14733|MP2K7_HUMAN	10vs5	-0.0749917637959264	0.0369015023473559	10.6009488644376	0.0679549194465864	0.0937230266301417	NA
sp|O14733|MP2K7_HUMAN	10vs3	-0.125713457706585	0.0369015023473559	10.6009488644376	0.00616725073777905	0.0094602853302959	NA
sp|O14733|MP2K7_HUMAN	5vs3	-0.050721693910659	0.0341641525849861	10.6009488644376	0.166753205173695	0.330556890609636	NA
sp|O14734|ACOT8_HUMAN	10vs5	-0.120560507656619	0.0451955338884284	10.6009488644376	0.0225261680924866	0.0385525127735593	NA
sp|O14734|ACOT8_HUMAN	10vs3	-0.26623978922762	0.0451955338884284	10.6009488644376	0.000121184012542723	0.000467885607081482	NA
sp|O14734|ACOT8_HUMAN	5vs3	-0.145679281571002	0.0418429336938585	10.6009488644376	0.0054181989677329	0.0365277857989585	NA
sp|O14735|CDIPT_HUMAN	10vs5	-0.154570116761822	0.0590040577345601	10.6009488644376	0.024504963513527	0.0411503950704746	NA
sp|O14735|CDIPT_HUMAN	10vs3	-0.171463032098752	0.0590040577345601	10.6009488644376	0.0148061218713895	0.0201722427522636	NA
sp|O14735|CDIPT_HUMAN	5vs3	-0.0168929153369293	0.0546271426187958	10.6009488644376	0.763131578724881	0.848484785888275	NA
sp|O14737|PDCD5_HUMAN	10vs5	-0.0791819275066119	0.0401111892256836	10.6009488644376	0.074998272252946	0.101811182105131	NA
sp|O14737|PDCD5_HUMAN	10vs3	-0.115857040009936	0.0401111892256836	10.6009488644376	0.0152706251009923	0.020721117785158	NA
sp|O14737|PDCD5_HUMAN	5vs3	-0.0366751125033238	0.0371357452109181	10.6009488644376	0.345355662645927	0.509988738533138	NA
sp|O14744|ANM5_HUMAN	10vs5	-0.0465076903777572	0.039908837007437	10.6009488644376	0.269429707493237	0.305785574066336	NA
sp|O14744|ANM5_HUMAN	10vs3	-0.156797817353703	0.039908837007437	10.6009488644376	0.00252730967964804	0.00452359117979217	NA
sp|O14744|ANM5_HUMAN	5vs3	-0.110290126975945	0.0369484034600318	10.6009488644376	0.0128852294739408	0.0704422475422057	NA
sp|O14745|NHRF1_HUMAN	10vs5	-0.085525951619443	0.037961265426585	10.6009488644376	0.0465089198291965	0.0688888217706101	NA
sp|O14745|NHRF1_HUMAN	10vs3	-0.0963820183064376	0.037961265426585	10.6009488644376	0.0282363587401693	0.0357339129902143	NA
sp|O14745|NHRF1_HUMAN	5vs3	-0.0108560666869946	0.0351453025447333	10.6009488644376	0.763390030576451	0.848671911649351	NA
sp|O14757|CHK1_HUMAN	10vs5	-0.0361281897141709	0.0392168501715806	10.6009488644376	0.377412989287681	0.414344351313848	NA
sp|O14757|CHK1_HUMAN	10vs3	-0.141208076388077	0.0392168501715806	10.6009488644376	0.00441358024909648	0.00716911663239778	NA
sp|O14757|CHK1_HUMAN	5vs3	-0.105079886673906	0.0363077481386179	10.6009488644376	0.0151169542058874	0.0793703329025233	NA
sp|O14763|TR10B_HUMAN	10vs5	-0.113546987674543	0.0683489132119264	10.6009488644376	0.125907597649723	0.157017516782835	NA
sp|O14763|TR10B_HUMAN	10vs3	-0.22436085164574	0.0683489132119264	10.6009488644376	0.00765240962100176	0.011356161400361	NA
sp|O14763|TR10B_HUMAN	5vs3	-0.110813863971197	0.0632787976492111	10.6009488644376	0.108747139586573	0.259006549420606	NA
sp|O14770|MEIS2_HUMAN	10vs5	-0.122072509899039	0.0577563477588326	10.6009488644376	0.059139847834762	0.0837243777513333	NA
sp|O14770|MEIS2_HUMAN	10vs3	-0.0635185926792766	0.0577563477588326	10.6009488644376	0.295780265605861	0.31146432935988	NA
sp|O14770|MEIS2_HUMAN	5vs3	0.0585539172197622	0.0534719876445806	10.6009488644376	0.297754648561579	0.465649377059525	NA
sp|O14772|FPGT_HUMAN	10vs5	-0.132373330558306	0.0749244234870701	10.6009488644376	0.10600204750909	0.135680891107298	NA
sp|O14772|FPGT_HUMAN	10vs3	-0.146541101693224	0.0749244234870701	10.6009488644376	0.0773404110916773	0.0888136256686542	NA
sp|O14772|FPGT_HUMAN	5vs3	-0.0141677711349177	0.0693665372282001	10.6009488644376	0.842030118091349	0.901892048078773	NA
sp|O14773|TPP1_HUMAN	10vs5	-0.116134608503217	0.0415979562811268	10.6009488644376	0.0180997752869696	0.032644794937008	NA
sp|O14773|TPP1_HUMAN	10vs3	-0.152609080899171	0.0415979562811268	10.6009488644376	0.00392860591451711	0.00649226957046165	NA
sp|O14773|TPP1_HUMAN	5vs3	-0.0364744723959536	0.0385122240345271	10.6009488644376	0.36468263006778	0.529149549854821	NA
sp|O14776|TCRG1_HUMAN	10vs5	-0.085215892581383	0.0221159768080886	10.6009488644376	0.00287141158069818	0.00891444498981265	NA
sp|O14776|TCRG1_HUMAN	10vs3	-0.134528566148588	0.0221159768080886	10.6009488644376	9.26613728120554e-05	0.00038610956276223	NA
sp|O14776|TCRG1_HUMAN	5vs3	-0.0493126735672052	0.020475415855032	10.6009488644376	0.0354899239162175	0.137264644103234	NA
sp|O14777|NDC80_HUMAN	10vs5	-0.0817101175313455	0.0239437046373799	10.6009488644376	0.00610490694371792	0.0148068768516405	NA
sp|O14777|NDC80_HUMAN	10vs3	-0.0917990933148916	0.0239437046373799	10.6009488644376	0.00296603737291488	0.00515877860148702	NA
sp|O14777|NDC80_HUMAN	5vs3	-0.0100889757835461	0.0221675630163036	10.6009488644376	0.658199780450408	0.772508756160098	NA
sp|O14782|KIF3C_HUMAN	10vs5	-0.111029441541932	0.052069796903615	10.6009488644376	0.0572687532359371	0.0815414875525451	NA
sp|O14782|KIF3C_HUMAN	10vs3	-0.198800089122843	0.052069796903615	10.6009488644376	0.00304745113422526	0.00528096425992645	NA
sp|O14782|KIF3C_HUMAN	5vs3	-0.0877706475809111	0.0482072645644413	10.6009488644376	0.0969661397270825	0.244096353808895	NA
sp|O14786|NRP1_HUMAN	10vs5	-0.0599753729465502	0.0335828725598453	10.6009488644376	0.10271230367959	0.132098772309875	NA
sp|O14786|NRP1_HUMAN	10vs3	-0.0667607940872972	0.0335828725598453	10.6009488644376	0.0732574880755195	0.0845064626537825	NA
sp|O14786|NRP1_HUMAN	5vs3	-0.006785421140747	0.0310916984240049	10.6009488644376	0.83138700716751	0.894875391204152	NA
sp|O14787|TNPO2_HUMAN	10vs5	-0.0892022809663334	0.0249518844179815	10.6009488644376	0.00461293644465733	0.0122279838787833	NA
sp|O14787|TNPO2_HUMAN	10vs3	-0.0921565386072783	0.0249518844179815	10.6009488644376	0.00376631103033013	0.00626144219860429	NA
sp|O14787|TNPO2_HUMAN	5vs3	-0.00295425764094492	0.0231009561213688	10.6009488644376	0.900633881537375	0.938021036581553	NA
sp|O14795|UN13B_HUMAN	10vs5	-0.0533665364749452	0.0275291340189483	10.6009488644376	0.0796293134002788	0.107055905943727	NA
sp|O14795|UN13B_HUMAN	10vs3	-0.0810088210000431	0.0275291340189483	10.6009488644376	0.0138804082538663	0.0190850544688348	NA
sp|O14795|UN13B_HUMAN	5vs3	-0.0276422845250979	0.0254870256040746	10.6009488644376	0.302164334744666	0.468860235254044	NA
sp|O14802|RPC1_HUMAN	10vs5	-0.136428376578168	0.0250906201251318	10.6009488644376	0.000233056185093341	0.0014107767654557	NA
sp|O14802|RPC1_HUMAN	10vs3	-0.17671155100145	0.0250906201251318	10.6009488644376	2.60579588649445e-05	0.00014874685675908	NA
sp|O14802|RPC1_HUMAN	5vs3	-0.0402831744232822	0.0232294004276047	10.6009488644376	0.111830177240569	0.26287005245087	NA
sp|O14807|RASM_HUMAN	10vs5	-0.103606853231077	0.0342716346939616	10.6009488644376	0.0120503498435223	0.024012283020005	NA
sp|O14807|RASM_HUMAN	10vs3	-0.1282258807947	0.0342716346939616	10.6009488644376	0.00346998171309342	0.0058588229354885	NA
sp|O14807|RASM_HUMAN	5vs3	-0.0246190275636229	0.031729368251732	10.6009488644376	0.454766160324911	0.606827587994148	NA
sp|O14810|CPLX1_HUMAN	10vs5	-0.167692185385838	0.0433213653219177	10.6009488644376	0.00278663731097202	0.00874645448755573	NA
sp|O14810|CPLX1_HUMAN	10vs3	-0.243943549920571	0.0433213653219177	10.6009488644376	0.000175655684669235	0.000612614657203226	NA
sp|O14810|CPLX1_HUMAN	5vs3	-0.0762513645347322	0.040107790764621	10.6009488644376	0.0847910830431696	0.226317906370399	NA
sp|O14813|PHX2A_HUMAN	10vs5	0.00566687484738727	0.111883607024391	10.6009488644376	0.960546346655663	0.964645552231917	NA
sp|O14813|PHX2A_HUMAN	10vs3	0.0238490836005073	0.111883607024391	10.6009488644376	0.835246043849632	0.842134855479498	NA
sp|O14813|PHX2A_HUMAN	5vs3	0.01818220875312	0.103584092218235	10.6009488644376	0.863970273484723	0.916028398984704	NA
sp|O14818|PSA7_HUMAN	10vs5	-0.156354471092469	0.0504020219178105	10.6009488644376	0.0104899285748012	0.0217396956571122	NA
sp|O14818|PSA7_HUMAN	10vs3	-0.145737835396989	0.0504020219178105	10.6009488644376	0.0151872670962832	0.0206377573520014	NA
sp|O14818|PSA7_HUMAN	5vs3	0.01061663569548	0.0466632049606856	10.6009488644376	0.824350573386623	0.890995156295083	NA
sp|O14828|SCAM3_HUMAN	10vs5	-0.0941574626980662	0.0289328500220863	10.6009488644376	0.0080385469949116	0.0180159149674054	NA
sp|O14828|SCAM3_HUMAN	10vs3	-0.152635749636239	0.0289328500220863	10.6009488644376	0.000296435992795701	0.000883861894262253	NA
sp|O14828|SCAM3_HUMAN	5vs3	-0.0584782869381733	0.0267866140941522	10.6009488644376	0.0524767918366426	0.174256267495645	NA
sp|O14832|PAHX_HUMAN	10vs5	-0.0738456808060082	0.0376275224656921	10.6009488644376	0.0764717987300951	0.103483185946864	NA
sp|O14832|PAHX_HUMAN	10vs3	-0.0927622747699422	0.0376275224656921	10.6009488644376	0.0321289140367764	0.0401206510782935	NA
sp|O14832|PAHX_HUMAN	5vs3	-0.018916593963934	0.034836316603381	10.6009488644376	0.598351854274168	0.727236640683417	NA
sp|O14874|BCKD_HUMAN	10vs5	-0.15332640271345	0.0313690170744577	10.6009488644376	0.000535401607896943	0.00278438416305742	NA
sp|O14874|BCKD_HUMAN	10vs3	-0.169725612703228	0.0313690170744577	10.6009488644376	0.000242465176729297	0.000768977327679539	NA
sp|O14874|BCKD_HUMAN	5vs3	-0.0163992099897774	0.0290420665176413	10.6009488644376	0.584047925973201	0.715263064278875	NA
sp|O14879|IFIT3_HUMAN	10vs5	-0.0982156452348766	0.059649084837286	10.6009488644376	0.128938427289688	0.160235916143466	NA
sp|O14879|IFIT3_HUMAN	10vs3	-0.195284220965942	0.059649084837286	10.6009488644376	0.0077692718189616	0.011498766608787	NA
sp|O14879|IFIT3_HUMAN	5vs3	-0.0970685757310657	0.0552243216753975	10.6009488644376	0.107590066310677	0.25750798621461	NA
sp|O14880|MGST3_HUMAN	10vs5	-0.0398103021516258	0.065617986514649	10.6009488644376	0.556820871621005	0.590708313374115	NA
sp|O14880|MGST3_HUMAN	10vs3	-0.162799839591747	0.065617986514649	10.6009488644376	0.0312550235997132	0.0391384245236264	NA
sp|O14880|MGST3_HUMAN	5vs3	-0.122989537440121	0.0607504508218663	10.6009488644376	0.06885167706822	0.2022629331506	NA
sp|O14907|TX1B3_HUMAN	10vs5	-0.102432354398176	0.0308559726606792	10.6009488644376	0.00717356286439218	0.0166112539342001	NA
sp|O14907|TX1B3_HUMAN	10vs3	-0.128068993947834	0.0308559726606792	10.6009488644376	0.00174661376722071	0.00336903184238699	NA
sp|O14907|TX1B3_HUMAN	5vs3	-0.0256366395496577	0.0285670796872891	10.6009488644376	0.389421653914347	0.552610107016832	NA
sp|O14908|GIPC1_HUMAN	10vs5	-0.166570204552464	0.0356664011473086	10.6009488644376	0.000753098195734759	0.00353561761419017	NA
sp|O14908|GIPC1_HUMAN	10vs3	-0.202153981814659	0.0356664011473086	10.6009488644376	0.000166541904138457	0.00058925371162471	NA
sp|O14908|GIPC1_HUMAN	5vs3	-0.035583777262195	0.0330206710687291	10.6009488644376	0.305113623896707	0.471416322889152	NA
sp|O14920|IKKB_HUMAN	10vs5	-0.139996390244597	0.0266101818133419	10.6009488644376	0.000302950593904082	0.00175826662514215	NA
sp|O14920|IKKB_HUMAN	10vs3	-0.166886054088061	0.0266101818133419	10.6009488644376	7.15353159136734e-05	0.000322336969217524	NA
sp|O14920|IKKB_HUMAN	5vs3	-0.0268896638434648	0.0246362411813939	10.6009488644376	0.299252344344103	0.466958655669715	NA
sp|O14924|RGS12_HUMAN	10vs5	-0.0359736572499597	0.0662309620261401	10.6009488644376	0.598258090084565	0.629910895074498	NA
sp|O14924|RGS12_HUMAN	10vs3	-0.0412272719837913	0.0662309620261401	10.6009488644376	0.546783888044686	0.561457045725387	NA
sp|O14924|RGS12_HUMAN	5vs3	-0.00525361473383158	0.0613179558710731	10.6009488644376	0.933318903044106	0.960072785217125	NA
sp|O14925|TIM23_HUMAN	10vs5	-0.152970014564636	0.0720283247459896	10.6009488644376	0.0581173790885653	0.0825749266959494	NA
sp|O14925|TIM23_HUMAN	10vs3	-0.198900860233048	0.0720283247459897	10.6009488644376	0.0190951173849208	0.0251881081760453	NA
sp|O14925|TIM23_HUMAN	5vs3	-0.045930845668412	0.0666852708027819	10.6009488644376	0.505762048122877	0.648582471193129	NA
sp|O14929|HAT1_HUMAN	10vs5	-0.148116121945979	0.0443577081919669	10.6009488644376	0.00693512834599536	0.0162227542546855	NA
sp|O14929|HAT1_HUMAN	10vs3	-0.184118795315235	0.0443577081919669	10.6009488644376	0.00174594418054315	0.00336893110170321	NA
sp|O14929|HAT1_HUMAN	5vs3	-0.0360026733692559	0.0410672578239685	10.6009488644376	0.40009302500734	0.560654322330916	NA
sp|O14933|UB2L6_HUMAN	10vs5	-0.189900191109924	0.0818940108222731	10.6009488644376	0.0414839550420915	0.0626525306362876	NA
sp|O14933|UB2L6_HUMAN	10vs3	-0.186247128883073	0.0818940108222731	10.6009488644376	0.044825699365307	0.0539639734142006	NA
sp|O14933|UB2L6_HUMAN	5vs3	0.00365306222685108	0.0758191212702513	10.6009488644376	0.962467482121509	0.977378154176186	NA
sp|O14936|CSKP_HUMAN	10vs5	-0.0729294537048478	0.0275601074252831	10.6009488644376	0.0233875571919136	0.0396233037882438	NA
sp|O14936|CSKP_HUMAN	10vs3	-0.136261350751475	0.0275601074252831	10.6009488644376	0.000490684437172142	0.00127240016724556	NA
sp|O14936|CSKP_HUMAN	5vs3	-0.0633318970466271	0.0255157014062178	10.6009488644376	0.0311975425077863	0.126483059934668	NA
sp|O14949|QCR8_HUMAN	10vs5	-0.00713917375722791	0.0523409359774024	10.6009488644376	0.894062723775254	0.905607706757394	NA
sp|O14949|QCR8_HUMAN	10vs3	-0.096626324809997	0.0523409359774024	10.6009488644376	0.0929594371291986	0.105260096438969	NA
sp|O14949|QCR8_HUMAN	5vs3	-0.0894871510527691	0.0484582905687874	10.6009488644376	0.0928683103837448	0.238348493443995	NA
sp|O14950|ML12B_HUMAN;sp|P19105|ML12A_HUMAN	10vs5	-0.0772730626505003	0.0335668142272154	10.6009488644376	0.0427122066773118	0.0641859093663191	NA
sp|O14950|ML12B_HUMAN;sp|P19105|ML12A_HUMAN	10vs3	-0.16098977200118	0.0335668142272154	10.6009488644376	0.000617714330632832	0.0015063588067997	NA
sp|O14950|ML12B_HUMAN;sp|P19105|ML12A_HUMAN	5vs3	-0.0837167093506795	0.0310768312968872	10.6009488644376	0.0215063966195403	0.100079692425285	NA
sp|O14964|HGS_HUMAN	10vs5	-0.128618714538353	0.0297090225925633	10.6009488644376	0.00130245853547718	0.0052890604807794	NA
sp|O14964|HGS_HUMAN	10vs3	-0.190621962808262	0.0297090225925633	10.6009488644376	5.8839159040234e-05	0.000275138104344621	NA
sp|O14964|HGS_HUMAN	5vs3	-0.0620032482699085	0.0275052102607919	10.6009488644376	0.0464077591992606	0.163503983945299	NA
sp|O14965|AURKA_HUMAN	10vs5	-0.10464269734191	0.0267672239246636	10.6009488644376	0.0026117332513348	0.00836483330888549	NA
sp|O14965|AURKA_HUMAN	10vs3	-0.147505430335881	0.0267672239246636	10.6009488644376	0.000209280550879368	0.000694135949763034	NA
sp|O14965|AURKA_HUMAN	5vs3	-0.0428627329939708	0.0247816339245663	10.6009488644376	0.112662115758517	0.263399353349801	NA
sp|O14966|RAB7L_HUMAN	10vs5	-0.0650998072970309	0.0311217268933971	10.6009488644376	0.0613889463144591	0.0861825729542138	NA
sp|O14966|RAB7L_HUMAN	10vs3	-0.121319024287922	0.0311217268933971	10.6009488644376	0.00266121508595716	0.00472018421030992	NA
sp|O14966|RAB7L_HUMAN	5vs3	-0.0562192169908906	0.028813120297539	10.6009488644376	0.0779539719508294	0.215144735252157	NA
sp|O14967|CLGN_HUMAN	10vs5	-0.0990702117526253	0.0291184534983121	10.6009488644376	0.00621460790394195	0.0149918257816006	NA
sp|O14967|CLGN_HUMAN	10vs3	-0.168332690387483	0.0291184534983121	10.6009488644376	0.000141620782351436	0.000520777557223044	NA
sp|O14967|CLGN_HUMAN	5vs3	-0.0692624786348573	0.0269584495230297	10.6009488644376	0.0267749636641239	0.115996092008312	NA
sp|O14972|VP26C_HUMAN	10vs5	-0.167278238084767	0.0492782660662953	10.6009488644376	0.00629871256648934	0.0151133778711099	NA
sp|O14972|VP26C_HUMAN	10vs3	-0.208425590863691	0.0492782660662953	10.6009488644376	0.00153332558183973	0.0030366492114154	NA
sp|O14972|VP26C_HUMAN	5vs3	-0.0411473527789235	0.0456228092061159	10.6009488644376	0.387141088601215	0.550702056224212	NA
sp|O14974|MYPT1_HUMAN	10vs5	-0.093695426594922	0.0205144476136248	10.6009488644376	0.000887054484190303	0.00398750900653454	NA
sp|O14974|MYPT1_HUMAN	10vs3	-0.135374873990081	0.0205144476136248	10.6009488644376	4.61629555325841e-05	0.000229304432943649	NA
sp|O14974|MYPT1_HUMAN	5vs3	-0.0416794473951589	0.0189926879364249	10.6009488644376	0.0514567006979308	0.172634846888924	NA
sp|O14975|S27A2_HUMAN	10vs5	-0.140849625676589	0.0296325770552065	10.6009488644376	0.000660707986702861	0.00323918972855939	NA
sp|O14975|S27A2_HUMAN	10vs3	-0.0973099973531109	0.0296325770552065	10.6009488644376	0.00763503385769543	0.0113357371770484	NA
sp|O14975|S27A2_HUMAN	5vs3	0.0435396283234777	0.0274344354457691	10.6009488644376	0.141856476305499	0.301286088225166	NA
sp|O14976|GAK_HUMAN	10vs5	-0.114044905157036	0.0298107790100917	10.6009488644376	0.00300812808593097	0.00918738146426613	NA
sp|O14976|GAK_HUMAN	10vs3	-0.109507061986784	0.0298107790100917	10.6009488644376	0.00389693059524787	0.00645125003395502	NA
sp|O14976|GAK_HUMAN	5vs3	0.00453784317025185	0.0275994183974206	10.6009488644376	0.872494976197174	0.921088354069613	NA
sp|O14979|HNRDL_HUMAN	10vs5	-0.0858553760607544	0.0366458096051554	10.6009488644376	0.0397877909368868	0.0605729380703405	NA
sp|O14979|HNRDL_HUMAN	10vs3	-0.1148952017013	0.0366458096051554	10.6009488644376	0.00989815825494617	0.0142029517764952	NA
sp|O14979|HNRDL_HUMAN	5vs3	-0.0290398256405458	0.0339274271048909	10.6009488644376	0.410960652578071	0.569692767393604	NA
sp|O14980|XPO1_HUMAN	10vs5	-0.0950101766647967	0.0252795580794253	10.6009488644376	0.00337154688604059	0.00996043168369434	NA
sp|O14980|XPO1_HUMAN	10vs3	-0.111160709349825	0.0252795580794253	10.6009488644376	0.0011662222583472	0.00245080298066758	NA
sp|O14980|XPO1_HUMAN	5vs3	-0.0161505326850282	0.0234043229832996	10.6009488644376	0.504979076867473	0.648134313958759	NA
sp|O14981|BTAF1_HUMAN	10vs5	-0.0823597326173618	0.0206555664599663	10.6009488644376	0.00229156888412816	0.00770376353796371	NA
sp|O14981|BTAF1_HUMAN	10vs3	-0.14107693854778	0.0206555664599663	10.6009488644376	3.41777682512149e-05	0.000185006298420892	NA
sp|O14981|BTAF1_HUMAN	5vs3	-0.0587172059304182	0.0191233386008245	10.6009488644376	0.0110895436087258	0.0630035989936902	NA
sp|O15013|ARHGA_HUMAN	10vs5	-0.11250716886518	0.0304948365357197	10.6009488644376	0.00379201995934742	0.0107902913776715	NA
sp|O15013|ARHGA_HUMAN	10vs3	-0.172210133360935	0.0304948365357197	10.6009488644376	0.000171597325136244	0.000601581237060509	NA
sp|O15013|ARHGA_HUMAN	5vs3	-0.0597029644957555	0.0282327326040476	10.6009488644376	0.0590290057137585	0.185171296164386	NA
sp|O15014|ZN609_HUMAN	10vs5	-0.122311281345993	0.0276834224426984	10.6009488644376	0.00112730801128721	0.00477558519813075	NA
sp|O15014|ZN609_HUMAN	10vs3	-0.186251982959117	0.0276834224426984	10.6009488644376	3.89997027618998e-05	0.000204743001727698	NA
sp|O15014|ZN609_HUMAN	5vs3	-0.0639407016131232	0.0256298689279447	10.6009488644376	0.0305111611805322	0.12521509338957	NA
sp|O15015|ZN646_HUMAN	10vs5	-0.109168018356949	0.0567824223772513	10.6009488644376	0.0817988814139214	0.109309039004719	NA
sp|O15015|ZN646_HUMAN	10vs3	-0.152913058332151	0.0567824223772513	10.6009488644376	0.0215403987931838	0.028044228746921	NA
sp|O15015|ZN646_HUMAN	5vs3	-0.0437450399752013	0.052570307950634	10.6009488644376	0.42368754992681	0.581004310999416	NA
sp|O15020|SPTN2_HUMAN	10vs5	-0.114110740467488	0.030192389183604	10.6009488644376	0.00325299278319964	0.00972385553136176	NA
sp|O15020|SPTN2_HUMAN	10vs3	-0.165122529796029	0.030192389183604	10.6009488644376	0.000222468399795303	0.000723640071237551	NA
sp|O15020|SPTN2_HUMAN	5vs3	-0.0510117893285411	0.027952720766336	10.6009488644376	0.0962868876781034	0.243406219280791	NA
sp|O15021|MAST4_HUMAN	10vs5	-0.0631047260875474	0.0705970144288132	10.6009488644376	0.391232001944073	0.428217073755762	NA
sp|O15021|MAST4_HUMAN	10vs3	-0.234915311784711	0.0705970144288132	10.6009488644376	0.00707614389642453	0.0106266340933382	NA
sp|O15021|MAST4_HUMAN	5vs3	-0.171810585697164	0.0653601349421281	10.6009488644376	0.0241193092038944	0.108588798108781	NA
sp|O15027|SC16A_HUMAN	10vs5	-0.117431652780201	0.0240613576963423	10.6009488644376	0.000541523904811846	0.00280770786174922	NA
sp|O15027|SC16A_HUMAN	10vs3	-0.167553386071455	0.0240613576963423	10.6009488644376	2.88103014726612e-05	0.000160944431906326	NA
sp|O15027|SC16A_HUMAN	5vs3	-0.0501217332912543	0.0222764885830907	10.6009488644376	0.0467508782431442	0.164466654626666	NA
sp|O15031|PLXB2_HUMAN	10vs5	-0.128219179193671	0.022154412733293	10.6009488644376	0.000140302518570653	0.000908299592369707	NA
sp|O15031|PLXB2_HUMAN	10vs3	-0.156409210987368	0.022154412733293	10.6009488644376	2.55051085320093e-05	0.000145945037453984	NA
sp|O15031|PLXB2_HUMAN	5vs3	-0.0281900317936974	0.0205110006071396	10.6009488644376	0.197678630781244	0.365662376869431	NA
sp|O15034|RIMB2_HUMAN	10vs5	-0.143624361543432	0.0367782972732452	10.6009488644376	0.00263034997195918	0.00841586821415764	NA
sp|O15034|RIMB2_HUMAN	10vs3	-0.245648761729719	0.0367782972732452	10.6009488644376	4.15569149190063e-05	0.000214342597332935	NA
sp|O15034|RIMB2_HUMAN	5vs3	-0.102024400186288	0.0340500868509805	10.6009488644376	0.012631300218115	0.06933061835856	NA
sp|O15037|KHNYN_HUMAN	10vs5	-0.134095234057989	0.0317961597743259	10.6009488644376	0.00156444707471993	0.00597894450440062	NA
sp|O15037|KHNYN_HUMAN	10vs3	-0.116676810510158	0.0317961597743259	10.6009488644376	0.00392285265927817	0.00648731765315977	NA
sp|O15037|KHNYN_HUMAN	5vs3	0.0174184235478316	0.0294375238146504	10.6009488644376	0.566450305110864	0.701837743131571	NA
sp|O15042|SR140_HUMAN	10vs5	-0.129746697904231	0.0252578389462959	10.6009488644376	0.000365316594729903	0.00205174529009103	NA
sp|O15042|SR140_HUMAN	10vs3	-0.162296627053016	0.0252578389462959	10.6009488644376	5.81111746064198e-05	0.00027268219669503	NA
sp|O15042|SR140_HUMAN	5vs3	-0.0325499291487854	0.0233842149732987	10.6009488644376	0.192446568274402	0.359391389354339	NA
sp|O15047|SET1A_HUMAN	10vs5	-0.122634340862466	0.0401853190716563	10.6009488644376	0.0114600016463867	0.0231487114801369	NA
sp|O15047|SET1A_HUMAN	10vs3	-0.16154091585376	0.0401853190716563	10.6009488644376	0.00217000834730703	0.00400751198218581	NA
sp|O15047|SET1A_HUMAN	5vs3	-0.038906574991294	0.0372043761123126	10.6009488644376	0.318934454513499	0.484187865632975	NA
sp|O15054|KDM6B_HUMAN	10vs5	-0.152700514151073	0.0411151829039057	10.6009488644376	0.00363628789272072	0.010489849198339	NA
sp|O15054|KDM6B_HUMAN	10vs3	-0.094369942393802	0.0411151829039057	10.6009488644376	0.0432204253060964	0.0522050382915803	NA
sp|O15054|KDM6B_HUMAN	5vs3	0.0583305717572711	0.0380652627382607	10.6009488644376	0.154710161552998	0.316297116016173	NA
sp|O15056|SYNJ2_HUMAN	10vs5	-0.0973483998700395	0.0499128680743133	10.6009488644376	0.0780592578952534	0.105373841182851	NA
sp|O15056|SYNJ2_HUMAN	10vs3	-0.113737499468982	0.0499128680743133	10.6009488644376	0.044479067786676	0.0535672294109495	NA
sp|O15056|SYNJ2_HUMAN	5vs3	-0.0163890995989422	0.0462103365004949	10.6009488644376	0.72979646757742	0.823918600271562	NA
sp|O15060|ZBT39_HUMAN	10vs5	-0.133714168004237	0.0298734787330967	10.6009488644376	0.00102689368251113	0.00446973412810036	NA
sp|O15060|ZBT39_HUMAN	10vs3	-0.250387076743689	0.0298734787330967	10.6009488644376	5.34114050062229e-06	3.62742824908785e-05	NA
sp|O15060|ZBT39_HUMAN	5vs3	-0.116672908739452	0.0276574670612287	10.6009488644376	0.00156147767634793	0.0124048530338729	NA
sp|O15061|SYNEM_HUMAN	10vs5	-0.148622067942401	0.0455578227516518	10.6009488644376	0.00792815241519156	0.0178321860655193	NA
sp|O15061|SYNEM_HUMAN	10vs3	-0.194194544820649	0.0455578227516518	10.6009488644376	0.00145243268013815	0.00290455679161682	NA
sp|O15061|SYNEM_HUMAN	5vs3	-0.045572476878248	0.0421783480053544	10.6009488644376	0.303900282629233	0.470545602084145	NA
sp|O15062|ZBTB5_HUMAN	10vs5	-0.0888312876869253	0.0344313366005096	10.6009488644376	0.0262753982646782	0.04355173866269	NA
sp|O15062|ZBTB5_HUMAN	10vs3	-0.115890357986929	0.0344313366005096	10.6009488644376	0.00662063748785903	0.0100483812759137	NA
sp|O15062|ZBTB5_HUMAN	5vs3	-0.0270590703000036	0.0318772234867861	10.6009488644376	0.414720415922451	0.573216560783138	NA
sp|O15066|KIF3B_HUMAN	10vs5	-0.0879602304896465	0.0352212849938256	10.6009488644376	0.0303731339076515	0.0488054471616122	NA
sp|O15066|KIF3B_HUMAN	10vs3	-0.139875445971366	0.0352212849938256	10.6009488644376	0.00235362295742853	0.00428274751561469	NA
sp|O15066|KIF3B_HUMAN	5vs3	-0.0519152154817197	0.0326085735871011	10.6009488644376	0.140722201957942	0.299667604794864	NA
sp|O15067|PUR4_HUMAN	10vs5	-0.128946892557284	0.0263992859009182	10.6009488644376	0.000538189906162113	0.00279733936317171	NA
sp|O15067|PUR4_HUMAN	10vs3	-0.145116330127865	0.0263992859009182	10.6009488644376	0.000213520969552417	0.000703244536877852	NA
sp|O15067|PUR4_HUMAN	5vs3	-0.0161694375705813	0.0244409895067122	10.6009488644376	0.522366122318362	0.66310068439928	NA
sp|O15068|MCF2L_HUMAN	10vs5	-0.180417233338568	0.0406331184797626	10.6009488644376	0.00108803125092943	0.00466376965619249	NA
sp|O15068|MCF2L_HUMAN	10vs3	-0.162731508378906	0.0406331184797626	10.6009488644376	0.00222506973265226	0.00409289702410305	NA
sp|O15068|MCF2L_HUMAN	5vs3	0.0176857249596627	0.0376189578050037	10.6009488644376	0.64778659892492	0.764672481790495	NA
sp|O15069|NACAD_HUMAN	10vs5	-0.122083853360524	0.0328492902209418	10.6009488644376	0.00362073612308639	0.0104706571817549	NA
sp|O15069|NACAD_HUMAN	10vs3	-0.142970134608654	0.0328492902209418	10.6009488644376	0.00125453190977348	0.00259660973262788	NA
sp|O15069|NACAD_HUMAN	5vs3	-0.0208862812481301	0.0304125331498099	10.6009488644376	0.5069749708982	0.64969539559429	NA
sp|O15075|DCLK1_HUMAN	10vs5	-0.0987738394856913	0.0297099382155802	10.6009488644376	0.00711251002361836	0.0165292743010103	NA
sp|O15075|DCLK1_HUMAN	10vs3	-0.115644878938691	0.0297099382155803	10.6009488644376	0.00268709374073774	0.00475622666069281	NA
sp|O15075|DCLK1_HUMAN	5vs3	-0.0168710394530001	0.0275060579629848	10.6009488644376	0.552572506065273	0.68933598902946	NA
sp|O15078|CE290_HUMAN	10vs5	-0.144501081055427	0.0332565439840339	10.6009488644376	0.00126944759557795	0.00519652966432453	NA
sp|O15078|CE290_HUMAN	10vs3	-0.226638791336699	0.0332565439840339	10.6009488644376	3.48493121489484e-05	0.000186915427497465	NA
sp|O15078|CE290_HUMAN	5vs3	-0.082137710281272	0.0307895768693885	10.6009488644376	0.0225190314890214	0.10341178655495	NA
sp|O15084|ANR28_HUMAN	10vs5	-0.109540527716752	0.040971590144499	10.6009488644376	0.0222880277552777	0.0382615327138712	NA
sp|O15084|ANR28_HUMAN	10vs3	-0.0611750111328066	0.040971590144499	10.6009488644376	0.164561313225223	0.179180525319726	NA
sp|O15084|ANR28_HUMAN	5vs3	0.0483655165839454	0.0379323216754201	10.6009488644376	0.229527820353526	0.398863869093996	NA
sp|O15085|ARHGB_HUMAN	10vs5	-0.0995406820958624	0.0345272559481602	10.6009488644376	0.015417441374357	0.0287888069146643	NA
sp|O15085|ARHGB_HUMAN	10vs3	-0.166918343026341	0.0345272559481602	10.6009488644376	0.00058183078423085	0.00144493439636982	NA
sp|O15085|ARHGB_HUMAN	5vs3	-0.0673776609304785	0.0319660275467981	10.6009488644376	0.0597292987708501	0.186436213073204	NA
sp|O15090|ZN536_HUMAN	10vs5	-0.119325670976722	0.0271392412523243	10.6009488644376	0.00116709619018926	0.00489629211749522	NA
sp|O15090|ZN536_HUMAN	10vs3	-0.228044011695091	0.0271392412523244	10.6009488644376	5.21708141430028e-06	3.55085953382563e-05	NA
sp|O15090|ZN536_HUMAN	5vs3	-0.108718340718368	0.0251260550439783	10.6009488644376	0.00130748888881327	0.010610948620076	NA
sp|O15091|MRPP3_HUMAN	10vs5	-0.116159205807573	0.0387707694968244	10.6009488644376	0.0126369073769011	0.0248667055844682	NA
sp|O15091|MRPP3_HUMAN	10vs3	-0.115126340822643	0.0387707694968244	10.6009488644376	0.0132426262974167	0.0182963219341821	NA
sp|O15091|MRPP3_HUMAN	5vs3	0.00103286498492937	0.0358947576838086	10.6009488644376	0.977578732289686	0.986274374212314	NA
sp|O15111|IKKA_HUMAN	10vs5	-0.127895501068931	0.0293184036748121	10.6009488644376	0.00123431832249151	0.0051003680288027	NA
sp|O15111|IKKA_HUMAN	10vs3	-0.187902064618163	0.0293184036748121	10.6009488644376	5.94164813617641e-05	0.000277286732304554	NA
sp|O15111|IKKA_HUMAN	5vs3	-0.0600065635492321	0.0271435674153864	10.6009488644376	0.0500367710705651	0.170296423070467	NA
sp|O15116|LSM1_HUMAN	10vs5	-0.136201039742488	0.0442330489682196	10.6009488644376	0.0109211806742426	0.0223772472108501	NA
sp|O15116|LSM1_HUMAN	10vs3	-0.194209743292931	0.0442330489682196	10.6009488644376	0.00117887147286416	0.00247081028776324	NA
sp|O15116|LSM1_HUMAN	5vs3	-0.0580087035504429	0.0409518458090012	10.6009488644376	0.185334382630178	0.351407427609364	NA
sp|O15118|NPC1_HUMAN	10vs5	-0.051209010511727	0.030349908709789	10.6009488644376	0.120711132129373	0.151278642888269	NA
sp|O15118|NPC1_HUMAN	10vs3	-0.0999791214071281	0.030349908709789	10.6009488644376	0.00749888100020385	0.0111670569300615	NA
sp|O15118|NPC1_HUMAN	5vs3	-0.0487701108954011	0.0280985555097846	10.6009488644376	0.111549622335668	0.262597685588392	NA
sp|O15119|TBX3_HUMAN	10vs5	-0.140374894453883	0.0652701637873817	10.6009488644376	0.0554909489666203	0.079466956127004	NA
sp|O15119|TBX3_HUMAN	10vs3	-0.0902863346933985	0.0652701637873817	10.6009488644376	0.195018879363415	0.209987727230362	NA
sp|O15119|TBX3_HUMAN	5vs3	0.0500885597604843	0.0604284295498045	10.6009488644376	0.42543593981845	0.582638047345198	NA
sp|O15120|PLCB_HUMAN	10vs5	-0.28044858904217	0.142574761860873	10.6009488644376	0.0758948964885899	0.102805966419211	NA
sp|O15120|PLCB_HUMAN	10vs3	-0.0831132875705432	0.142574761860873	10.6009488644376	0.572121740229665	0.586132122418572	NA
sp|O15120|PLCB_HUMAN	5vs3	0.197335301471627	0.131998580251081	10.6009488644376	0.164079639258525	0.327394176341617	NA
sp|O15121|DEGS1_HUMAN	10vs5	-0.0695423136718047	0.0458077399394726	10.6009488644376	0.158223289382925	0.191433910406359	NA
sp|O15121|DEGS1_HUMAN	10vs3	-0.11790166174733	0.0458077399394726	10.6009488644376	0.0265592420871214	0.0338023452901668	NA
sp|O15121|DEGS1_HUMAN	5vs3	-0.0483593480755249	0.0424097263611176	10.6009488644376	0.279273388317341	0.448062418631823	NA
sp|O15126|SCAM1_HUMAN	10vs5	-0.0859340370744095	0.0231757847324873	10.6009488644376	0.00367395806863813	0.0105518014218237	NA
sp|O15126|SCAM1_HUMAN	10vs3	-0.172114736858844	0.0231757847324873	10.6009488644376	1.620939724962e-05	0.00010005184020372	NA
sp|O15126|SCAM1_HUMAN	5vs3	-0.0861806997844346	0.0214566073333386	10.6009488644376	0.00218231811706879	0.0166620784704668	NA
sp|O15127|SCAM2_HUMAN	10vs5	-0.192632324206595	0.0481604266516973	10.6009488644376	0.00224409478438247	0.00758282109786524	NA
sp|O15127|SCAM2_HUMAN	10vs3	-0.270931977176281	0.0481604266516973	10.6009488644376	0.000177035800317641	0.000616171436813532	NA
sp|O15127|SCAM2_HUMAN	5vs3	-0.0782996529696862	0.044587891007763	10.6009488644376	0.107880308143334	0.257959162017107	NA
sp|O15143|ARC1B_HUMAN	10vs5	-0.0667440820605241	0.0330198645173093	10.6009488644376	0.0692239311314072	0.0952638689678269	NA
sp|O15143|ARC1B_HUMAN	10vs3	-0.111022591840394	0.0330198645173093	10.6009488644376	0.00666149352234591	0.010097365302068	NA
sp|O15143|ARC1B_HUMAN	5vs3	-0.0442785097798701	0.0305704542618914	10.6009488644376	0.176426654282523	0.341099312282871	NA
sp|O15144|ARPC2_HUMAN	10vs5	-0.0785191304952716	0.0266147867544489	10.6009488644376	0.0136973631449938	0.0263883093090107	NA
sp|O15144|ARPC2_HUMAN	10vs3	-0.120474589399975	0.0266147867544489	10.6009488644376	0.000946734196538444	0.00209014236240077	NA
sp|O15144|ARPC2_HUMAN	5vs3	-0.0419554589047033	0.0246405045284291	10.6009488644376	0.117721870394532	0.270156860506714	NA
sp|O15145|ARPC3_HUMAN	10vs5	-0.0921374887176543	0.035971668281827	10.6009488644376	0.0271461194482904	0.0446724514627199	NA
sp|O15145|ARPC3_HUMAN	10vs3	-0.137745794249734	0.035971668281827	10.6009488644376	0.00298955989183837	0.00519393268030169	NA
sp|O15145|ARPC3_HUMAN	5vs3	-0.0456083055320802	0.0333032935176662	10.6009488644376	0.199159201850882	0.367408333573233	NA
sp|O15151|MDM4_HUMAN	10vs5	-0.122396262717506	0.0430529050475624	10.6009488644376	0.0165429033441119	0.0304018643455926	NA
sp|O15151|MDM4_HUMAN	10vs3	-0.188062987458412	0.0430529050475624	10.6009488644376	0.00122256146893733	0.0025420744658951	NA
sp|O15151|MDM4_HUMAN	5vs3	-0.0656667247409058	0.0398592448466324	10.6009488644376	0.12874971994748	0.285917554159727	NA
sp|O15155|BET1_HUMAN	10vs5	-0.103272674489731	0.0571269871491645	10.6009488644376	0.0990641226529237	0.128240588240082	NA
sp|O15155|BET1_HUMAN	10vs3	-0.145748003134481	0.0571269871491645	10.6009488644376	0.0276313389590489	0.0350294671544145	NA
sp|O15155|BET1_HUMAN	5vs3	-0.0424753286447492	0.0528893129421447	10.6009488644376	0.439552938956255	0.594277088515609	NA
sp|O15160|RPAC1_HUMAN	10vs5	-0.169277165732915	0.0291101127991366	10.6009488644376	0.000134910025792813	0.00087882911611609	NA
sp|O15160|RPAC1_HUMAN	10vs3	-0.222736221252375	0.0291101127991366	10.6009488644376	1.23673053768956e-05	7.82874549513907e-05	NA
sp|O15160|RPAC1_HUMAN	5vs3	-0.0534590555194594	0.0269507275360869	10.6009488644376	0.0737997640884296	0.209010523203513	NA
sp|O15164|TIF1A_HUMAN	10vs5	-0.10374772359478	0.0245884070985026	10.6009488644376	0.00155922039550758	0.00596866270146923	NA
sp|O15164|TIF1A_HUMAN	10vs3	-0.162752205610121	0.0245884070985026	10.6009488644376	4.49611899979837e-05	0.000225356592891917	NA
sp|O15164|TIF1A_HUMAN	5vs3	-0.0590044820153408	0.0227644415131838	10.6009488644376	0.0257271299050277	0.113147611687869	NA
sp|O15173|PGRC2_HUMAN	10vs5	-0.0805077633670978	0.0213427302815932	10.6009488644376	0.00329363999412051	0.00980072346625883	NA
sp|O15173|PGRC2_HUMAN	10vs3	-0.141488122349541	0.0213427302815932	10.6009488644376	4.43588262696425e-05	0.000223647365654068	NA
sp|O15173|PGRC2_HUMAN	5vs3	-0.0609803589824436	0.0197595286787233	10.6009488644376	0.0107887812236384	0.0616670227318348	NA
sp|O15182|CETN3_HUMAN	10vs5	-0.0837064323969506	0.0325623593280595	10.6009488644376	0.0267083115136121	0.0441371728015503	NA
sp|O15182|CETN3_HUMAN	10vs3	-0.175182504928511	0.0325623593280595	10.6009488644376	0.00025373938043804	0.000793241045520848	NA
sp|O15182|CETN3_HUMAN	5vs3	-0.09147607253156	0.0301468867619337	10.6009488644376	0.0118149000088533	0.0660002751586555	NA
sp|O15211|RGL2_HUMAN	10vs5	-0.105816609493943	0.0415849556568757	10.6009488644376	0.0279586725236396	0.0456742423576917	NA
sp|O15211|RGL2_HUMAN	10vs3	-0.16793621772887	0.0415849556568757	10.6009488644376	0.00210408908182654	0.00391264135267349	NA
sp|O15211|RGL2_HUMAN	5vs3	-0.0621196082349274	0.0385001877952858	10.6009488644376	0.135981459228695	0.293971151572318	NA
sp|O15212|PFD6_HUMAN	10vs5	0.00814962583505238	0.0492712200501657	10.6009488644376	0.871738445808995	0.885185975231939	NA
sp|O15212|PFD6_HUMAN	10vs3	-0.0182999328718892	0.0492712200501658	10.6009488644376	0.717646488066009	0.728324139317018	NA
sp|O15212|PFD6_HUMAN	5vs3	-0.0264495587069415	0.0456162858627598	10.6009488644376	0.574147321785368	0.707570359408421	NA
sp|O15213|WDR46_HUMAN	10vs5	-0.0930087139880752	0.0427393165191187	10.6009488644376	0.0531072098546626	0.0767185645122681	NA
sp|O15213|WDR46_HUMAN	10vs3	-0.177827029942257	0.0427393165191187	10.6009488644376	0.00171743386918823	0.00332432757776451	NA
sp|O15213|WDR46_HUMAN	5vs3	-0.0848183159541823	0.0395689182839412	10.6009488644376	0.0561738056782848	0.180773002680786	NA
sp|O15217|GSTA4_HUMAN	10vs5	-0.0705504269584394	0.101822382936448	10.6009488644376	0.503282909043534	0.538096549616855	NA
sp|O15217|GSTA4_HUMAN	10vs3	-0.298366733207668	0.101822382936448	10.6009488644376	0.014186215629282	0.019444840004694	NA
sp|O15217|GSTA4_HUMAN	5vs3	-0.227816306249229	0.094269208729301	10.6009488644376	0.0349807165872149	0.136077878492579	NA
sp|O15226|NKRF_HUMAN	10vs5	-0.0747240893555386	0.024151441924817	10.6009488644376	0.0106411818018832	0.0219612901339897	NA
sp|O15226|NKRF_HUMAN	10vs3	-0.0961186946718387	0.024151441924817	10.6009488644376	0.0023203541218997	0.00423202738799493	NA
sp|O15226|NKRF_HUMAN	5vs3	-0.0213946053163001	0.022359890372485	10.6009488644376	0.359965257673166	0.525218991899439	NA
sp|O15228|GNPAT_HUMAN	10vs5	-0.120863382515416	0.0273587958136638	10.6009488644376	0.00112821699811338	0.00477728592138606	NA
sp|O15228|GNPAT_HUMAN	10vs3	-0.134517938807533	0.0273587958136638	10.6009488644376	0.000511878545472141	0.00131248614813148	NA
sp|O15228|GNPAT_HUMAN	5vs3	-0.0136545562921171	0.025329323069863	10.6009488644376	0.600968692078097	0.728904287341426	NA
sp|O15230|LAMA5_HUMAN	10vs5	-0.124835468699207	0.0269752886744482	10.6009488644376	0.000805560625389683	0.00372067819764136	NA
sp|O15230|LAMA5_HUMAN	10vs3	-0.141692260385039	0.0269752886744482	10.6009488644376	0.00030676385891653	0.000908611769660572	NA
sp|O15230|LAMA5_HUMAN	5vs3	-0.0168567916858318	0.024974264451971	10.6009488644376	0.51414863202596	0.656425866425749	NA
sp|O15231|ZN185_HUMAN	10vs5	-0.131569912073945	0.031871766953999	10.6009488644376	0.00181268211927334	0.00659558437909546	NA
sp|O15231|ZN185_HUMAN	10vs3	-0.155745335124183	0.031871766953999	10.6009488644376	0.000536404683820071	0.00136243315941671	NA
sp|O15231|ZN185_HUMAN	5vs3	-0.0241754230502385	0.0295075224612789	10.6009488644376	0.430651188360243	0.586453101001494	NA
sp|O15234|CASC3_HUMAN	10vs5	-0.12029222837729	0.0253706749354556	10.6009488644376	0.000673095607384359	0.00327603358444104	NA
sp|O15234|CASC3_HUMAN	10vs3	-0.209985798848115	0.0253706749354556	10.6009488644376	6.00504855736497e-06	4.05491550003418e-05	NA
sp|O15234|CASC3_HUMAN	5vs3	-0.0896935704708257	0.0234886808000404	10.6009488644376	0.00304418687593313	0.0223366915432849	NA
sp|O15240|VGF_HUMAN	10vs5	-0.129562812565431	0.025196127672217	10.6009488644376	0.000362401037559227	0.00203780225002688	NA
sp|O15240|VGF_HUMAN	10vs3	-0.170784493279076	0.025196127672217	10.6009488644376	3.65383970294742e-05	0.000194423929473398	NA
sp|O15240|VGF_HUMAN	5vs3	-0.0412216807136448	0.0233270814353739	10.6009488644376	0.105939476286391	0.25513282930675	NA
sp|O15243|OBRG_HUMAN	10vs5	-0.218476947270013	0.0552006376374472	10.6009488644376	0.00240733962432898	0.00796184356595427	NA
sp|O15243|OBRG_HUMAN	10vs3	-0.0312197508290581	0.0552006376374472	10.6009488644376	0.583458942429336	0.59716201207865	NA
sp|O15243|OBRG_HUMAN	5vs3	0.187257196440955	0.0511058598450098	10.6009488644376	0.00395937239490986	0.0281097524326406	NA
sp|O15254|ACOX3_HUMAN	10vs5	-0.183856252876087	0.0736797222211378	10.6009488644376	0.0304806382484889	0.0489364229631632	NA
sp|O15254|ACOX3_HUMAN	10vs3	-0.283427306018283	0.0736797222211378	10.6009488644376	0.00290257756303078	0.00506337335077997	NA
sp|O15254|ACOX3_HUMAN	5vs3	-0.0995710531421966	0.0682141677779877	10.6009488644376	0.17336686469362	0.337558957862821	NA
sp|O15258|RER1_HUMAN	10vs5	-0.0849198741224965	0.0274897803011442	10.6009488644376	0.0107318129296113	0.0220853858999632	NA
sp|O15258|RER1_HUMAN	10vs3	-0.136136470755956	0.0274897803011442	10.6009488644376	0.000484581840682733	0.00126074319136168	NA
sp|O15258|RER1_HUMAN	5vs3	-0.0512165966334592	0.0254505911411309	10.6009488644376	0.0702827467780436	0.203832956921905	NA
sp|O15260|SURF4_HUMAN	10vs5	-0.130863766260212	0.034546090131283	10.6009488644376	0.00320565624991727	0.00962514905278191	NA
sp|O15260|SURF4_HUMAN	10vs3	-0.168685495059226	0.034546090131283	10.6009488644376	0.000539506141912829	0.00136735899672199	NA
sp|O15260|SURF4_HUMAN	5vs3	-0.0378217287990146	0.031983464612096	10.6009488644376	0.262835608380686	0.433728910779585	NA
sp|O15265|ATX7_HUMAN	10vs5	-0.13671111813282	0.0346574254884075	10.6009488644376	0.00246136708061017	0.00808326241889504	NA
sp|O15265|ATX7_HUMAN	10vs3	-0.172698776056029	0.0346574254884075	10.6009488644376	0.000462141137009469	0.0012178428114978	NA
sp|O15265|ATX7_HUMAN	5vs3	-0.0359876579232088	0.0320865411235372	10.6009488644376	0.286803331920264	0.455536792086614	NA
sp|O15269|SPTC1_HUMAN	10vs5	-0.0810966279439987	0.0383073413668029	10.6009488644376	0.0587939115582258	0.0833349028004185	NA
sp|O15269|SPTC1_HUMAN	10vs3	-0.103542223237129	0.0383073413668029	10.6009488644376	0.0211657971370175	0.0275946881510729	NA
sp|O15269|SPTC1_HUMAN	5vs3	-0.0224455952931306	0.0354657066062346	10.6009488644376	0.54022240326526	0.678177584256455	NA
sp|O15270|SPTC2_HUMAN	10vs5	-0.106707117294466	0.0433031206130965	10.6009488644376	0.0321901249176763	0.0511574617339333	NA
sp|O15270|SPTC2_HUMAN	10vs3	-0.152477970065098	0.0433031206130965	10.6009488644376	0.00506037587819166	0.00802042736848259	NA
sp|O15270|SPTC2_HUMAN	5vs3	-0.0457708527706311	0.0400908994464798	10.6009488644376	0.278720993925873	0.447760996044057	NA
sp|O15287|FANCG_HUMAN	10vs5	-0.117369276936721	0.0450063163141591	10.6009488644376	0.0250190609655147	0.0418302701364813	NA
sp|O15287|FANCG_HUMAN	10vs3	-0.110341263827006	0.0450063163141591	10.6009488644376	0.0329024770667701	0.0410158941371351	NA
sp|O15287|FANCG_HUMAN	5vs3	0.00702801310971508	0.0416677522603698	10.6009488644376	0.869232827255894	0.919338406705798	NA
sp|O15294|OGT1_HUMAN	10vs5	-0.0927896086884766	0.0242978067887275	10.6009488644376	0.00304284650784958	0.00926935733928418	NA
sp|O15294|OGT1_HUMAN	10vs3	-0.117791404836446	0.0242978067887275	10.6009488644376	0.000569777066835634	0.00142112123214728	NA
sp|O15294|OGT1_HUMAN	5vs3	-0.0250017961479694	0.0224953979053939	10.6009488644376	0.290959239412478	0.45903976534759	NA
sp|O15297|PPM1D_HUMAN	10vs5	-0.352499719530939	0.113164074208438	10.6009488644376	0.0102572873053409	0.0214226415365373	NA
sp|O15297|PPM1D_HUMAN	10vs3	-0.31775728694632	0.113164074208438	10.6009488644376	0.0175939742587268	0.0234710997303564	NA
sp|O15297|PPM1D_HUMAN	5vs3	0.0347424325846192	0.104769574474325	10.6009488644376	0.746648223974531	0.835387019312602	NA
sp|O15305|PMM2_HUMAN	10vs5	-0.13342250547941	0.0351113706232722	10.6009488644376	0.00314167699825674	0.00948752184298707	NA
sp|O15305|PMM2_HUMAN	10vs3	-0.193212851476147	0.0351113706232722	10.6009488644376	0.000211689832117773	0.000698925426069659	NA
sp|O15305|PMM2_HUMAN	5vs3	-0.0597903459967366	0.0325068126535889	10.6009488644376	0.0940133361243544	0.240239290519726	NA
sp|O15315|RA51B_HUMAN	10vs5	-0.313479356988444	0.103863374998474	10.6009488644376	0.0121548889279554	0.0241794394485716	NA
sp|O15315|RA51B_HUMAN	10vs3	-0.321344901062797	0.103863374998474	10.6009488644376	0.0106423227530871	0.0151277837624297	NA
sp|O15315|RA51B_HUMAN	5vs3	-0.00786554407435258	0.0961588002038012	10.6009488644376	0.936331689603067	0.961907059237969	NA
sp|O15318|RPC7_HUMAN	10vs5	-0.288865745201682	0.094768378187324	10.6009488644376	0.0115325629645306	0.0232553588657083	NA
sp|O15318|RPC7_HUMAN	10vs3	-0.341471255176481	0.0947683781873241	10.6009488644376	0.00439453568299117	0.00714187920994405	NA
sp|O15318|RPC7_HUMAN	5vs3	-0.0526055099747991	0.0877384693486712	10.6009488644376	0.561387331381571	0.697216403380754	NA
sp|O15321|TM9S1_HUMAN	10vs5	-0.0824076285829087	0.0477294929103419	10.6009488644376	0.113227564462202	0.143311962388424	NA
sp|O15321|TM9S1_HUMAN	10vs3	-0.0963423796099314	0.0477294929103419	10.6009488644376	0.0695567029544346	0.080583045527396	NA
sp|O15321|TM9S1_HUMAN	5vs3	-0.0139347510270227	0.044188923888346	10.6009488644376	0.758620323643086	0.845347156245147	NA
sp|O15344|TRI18_HUMAN	10vs5	-0.181374264958854	0.0551669181975919	10.6009488644376	0.00758398845138243	0.017264349043014	NA
sp|O15344|TRI18_HUMAN	10vs3	-0.192248934687535	0.0551669181975919	10.6009488644376	0.00538755316396409	0.00845217298873233	NA
sp|O15344|TRI18_HUMAN	5vs3	-0.0108746697286818	0.0510746417098387	10.6009488644376	0.835430452819736	0.897273981796553	NA
sp|O15347|HMGB3_HUMAN	10vs5	-0.0693740821781603	0.0318860598814977	10.6009488644376	0.0531529193866529	0.0767681201235177	NA
sp|O15347|HMGB3_HUMAN	10vs3	-0.133090682714838	0.0318860598814977	10.6009488644376	0.00168038327468747	0.00326903294234073	NA
sp|O15347|HMGB3_HUMAN	5vs3	-0.0637166005366776	0.0295207551408418	10.6009488644376	0.0547617347991346	0.17813647940534	NA
sp|O15355|PPM1G_HUMAN	10vs5	-0.115251043188893	0.025671792739857	10.6009488644376	0.00100500760268882	0.00440621172059145	NA
sp|O15355|PPM1G_HUMAN	10vs3	-0.160056021706654	0.025671792739857	10.6009488644376	7.52115450156237e-05	0.00033486584182046	NA
sp|O15355|PPM1G_HUMAN	5vs3	-0.0448049785177602	0.0237674617157547	10.6009488644376	0.087096564119028	0.230142054530584	NA
sp|O15357|SHIP2_HUMAN	10vs5	-0.089126972580712	0.0296306106405223	10.6009488644376	0.0123757897301548	0.0245042719246839	NA
sp|O15357|SHIP2_HUMAN	10vs3	-0.148997801761127	0.0296306106405223	10.6009488644376	0.000430960576900672	0.00115615083523141	NA
sp|O15357|SHIP2_HUMAN	5vs3	-0.0598708291804151	0.02743261489953	10.6009488644376	0.0525353587021121	0.174389233717096	NA
sp|O15360|FANCA_HUMAN	10vs5	0.00443686443921048	0.0874294315829599	10.6009488644376	0.960469912225987	0.964645552231917	NA
sp|O15360|FANCA_HUMAN	10vs3	-0.179580867183026	0.0874294315829599	10.6009488644376	0.0654791158523448	0.0762626722987034	NA
sp|O15360|FANCA_HUMAN	5vs3	-0.184017731622236	0.0809439250711934	10.6009488644376	0.0448917058261804	0.159898039594273	NA
sp|O15371|EIF3D_HUMAN	10vs5	-0.0977010840308201	0.0238763378522688	10.6009488644376	0.00192464003119307	0.00684421481436358	NA
sp|O15371|EIF3D_HUMAN	10vs3	-0.156889924482247	0.0238763378522688	10.6009488644376	4.79024088445192e-05	0.00023521407118073	NA
sp|O15371|EIF3D_HUMAN	5vs3	-0.0591888404514265	0.0221051934925906	10.6009488644376	0.0221307161157656	0.102266548698934	NA
sp|O15372|EIF3H_HUMAN	10vs5	-0.0664511065309387	0.030695610067481	10.6009488644376	0.05415499069356	0.0779093576950146	NA
sp|O15372|EIF3H_HUMAN	10vs3	-0.117350919167203	0.030695610067481	10.6009488644376	0.00302126271045951	0.00524127274116391	NA
sp|O15372|EIF3H_HUMAN	5vs3	-0.0508998126362643	0.0284186127752546	10.6009488644376	0.101837566265337	0.250187128346335	NA
sp|O15379|HDAC3_HUMAN	10vs5	-0.118071151134012	0.0657380490886063	10.6009488644376	0.100997838348373	0.130436938630503	NA
sp|O15379|HDAC3_HUMAN	10vs3	-0.113837335183019	0.0657380490886063	10.6009488644376	0.112282273312562	0.125449618835744	NA
sp|O15379|HDAC3_HUMAN	5vs3	0.00423381595099222	0.0608616071660664	10.6009488644376	0.945835012974487	0.968203551299774	NA
sp|O15381|NVL_HUMAN	10vs5	-0.109361939704298	0.0297401659272237	10.6009488644376	0.00387143354787719	0.0109401993353852	NA
sp|O15381|NVL_HUMAN	10vs3	-0.159343466116639	0.0297401659272237	10.6009488644376	0.000262181054803792	0.000809416290215841	NA
sp|O15381|NVL_HUMAN	5vs3	-0.0499815264123411	0.0275340433859945	10.6009488644376	0.0978429941728523	0.245428709603845	NA
sp|O15382|BCAT2_HUMAN	10vs5	-0.0691261236023713	0.0356391409161835	10.6009488644376	0.0794866544960676	0.106947952940464	NA
sp|O15382|BCAT2_HUMAN	10vs3	-0.169861364607389	0.0356391409161835	10.6009488644376	0.000647410682204947	0.0015625837824603	NA
sp|O15382|BCAT2_HUMAN	5vs3	-0.100735241005018	0.032995432998829	10.6009488644376	0.0114341741794478	0.0646078292117933	NA
sp|O15392|BIRC5_HUMAN	10vs5	-0.0207137397404225	0.0270117035193637	10.6009488644376	0.459911796968114	0.495893441564817	NA
sp|O15392|BIRC5_HUMAN	10vs3	-0.0202547112366851	0.0270117035193637	10.6009488644376	0.469659857830428	0.485227553699684	NA
sp|O15392|BIRC5_HUMAN	5vs3	0.000459028503737361	0.0250079780473238	10.6009488644376	0.985696325991273	0.99170088841315	NA
sp|O15394|NCAM2_HUMAN	10vs5	-0.187579088312737	0.0379201024065448	10.6009488644376	0.000488762769641337	0.00260221942909158	NA
sp|O15394|NCAM2_HUMAN	10vs3	-0.231499355789388	0.0379201024065448	10.6009488644376	8.98776666393176e-05	0.000378362466939131	NA
sp|O15394|NCAM2_HUMAN	5vs3	-0.0439202674766505	0.0351071929934127	10.6009488644376	0.23782738765342	0.408357392838669	NA
sp|O15397|IPO8_HUMAN	10vs5	-0.0770556255088779	0.0320322696873856	10.6009488644376	0.0356652864531962	0.0554440233473708	NA
sp|O15397|IPO8_HUMAN	10vs3	-0.147150344230165	0.0320322696873856	10.6009488644376	0.000850291244863533	0.00192260184672122	NA
sp|O15397|IPO8_HUMAN	5vs3	-0.0700947187212866	0.0296561191179166	10.6009488644376	0.0383757258444677	0.144457195601501	NA
sp|O15400|STX7_HUMAN	10vs5	-0.109192401670222	0.0369584213644027	10.6009488644376	0.0135951700490263	0.0262455007991207	NA
sp|O15400|STX7_HUMAN	10vs3	-0.167643044839829	0.0369584213644027	10.6009488644376	0.000932599601024815	0.00206602966449672	NA
sp|O15400|STX7_HUMAN	5vs3	-0.0584506431696075	0.0342168493550273	10.6009488644376	0.116664221708656	0.268987749979253	NA
sp|O15427|MOT4_HUMAN	10vs5	-0.0793728999388831	0.0447548174528027	10.6009488644376	0.104831210432645	0.134364948774849	NA
sp|O15427|MOT4_HUMAN	10vs3	-0.153384886613891	0.0447548174528027	10.6009488644376	0.00595210940657768	0.00918478784329766	NA
sp|O15427|MOT4_HUMAN	5vs3	-0.0740119866750076	0.0414349095594561	10.6009488644376	0.102656173848479	0.251355587183597	NA
sp|O15431|COPT1_HUMAN	10vs5	-0.14543290778502	0.328964865042406	10.6009488644376	0.66730537449439	0.6958397574073	NA
sp|O15431|COPT1_HUMAN	10vs3	-0.28613106162714	0.328964865042406	10.6009488644376	0.40367854748692	0.419777526236675	NA
sp|O15431|COPT1_HUMAN	5vs3	-0.14069815384212	0.304562284175224	10.6009488644376	0.653439716531643	0.769223645295597	NA
sp|O15439|MRP4_HUMAN	10vs5	-0.107015806761119	0.033110408869658	10.6009488644376	0.00835687341287506	0.0184959439067465	NA
sp|O15439|MRP4_HUMAN	10vs3	-0.163145886978345	0.033110408869658	10.6009488644376	0.000503610775019607	0.0012963309023567	NA
sp|O15439|MRP4_HUMAN	5vs3	-0.0561300802172262	0.0306542820432167	10.6009488644376	0.0953109149944032	0.242043958391506	NA
sp|O15440|MRP5_HUMAN	10vs5	-0.14036143197396	0.0476622067397584	10.6009488644376	0.0138252761320581	0.026564058834673	NA
sp|O15440|MRP5_HUMAN	10vs3	-0.188264479757105	0.0476622067397584	10.6009488644376	0.00243943750365888	0.00440288165579016	NA
sp|O15440|MRP5_HUMAN	5vs3	-0.0479030477831452	0.0441266289991831	10.6009488644376	0.301733479112112	0.468655167853725	NA
sp|O15446|RPA34_HUMAN	10vs5	-0.16467506845628	0.0298081931828266	10.6009488644376	0.000205093028834809	0.0012689187144926	NA
sp|O15446|RPA34_HUMAN	10vs3	-0.226508892276534	0.0298081931828266	10.6009488644376	1.31683161261495e-05	8.29119462845789e-05	NA
sp|O15446|RPA34_HUMAN	5vs3	-0.0618338238202538	0.027597024386564	10.6009488644376	0.0475167927106771	0.165448244788061	NA
sp|O15460|P4HA2_HUMAN	10vs5	-0.0817589087065417	0.0250443435151476	10.6009488644376	0.00789652165297044	0.0177880799999647	NA
sp|O15460|P4HA2_HUMAN	10vs3	-0.100286825831676	0.0250443435151476	10.6009488644376	0.00222703423677561	0.00409515008219747	NA
sp|O15460|P4HA2_HUMAN	5vs3	-0.0185279171251338	0.023186556611932	10.6009488644376	0.441779844741076	0.595918535376485	NA
sp|O15484|CAN5_HUMAN	10vs5	-0.0960578719141862	0.0332588932975292	10.6009488644376	0.0152762953433495	0.0285933124014613	NA
sp|O15484|CAN5_HUMAN	10vs3	-0.138611850843779	0.0332588932975292	10.6009488644376	0.0016979007579509	0.00329448485120441	NA
sp|O15484|CAN5_HUMAN	5vs3	-0.0425539789295924	0.0307917519110432	10.6009488644376	0.195399695187812	0.362747531157181	NA
sp|O15498|YKT6_HUMAN	10vs5	-0.0388692497581492	0.0526977543705785	10.6009488644376	0.476773928924115	0.512080441917241	NA
sp|O15498|YKT6_HUMAN	10vs3	-0.128494953052537	0.0526977543705786	10.6009488644376	0.0336796661009932	0.041862762050528	NA
sp|O15498|YKT6_HUMAN	5vs3	-0.0896257032943879	0.0487886402091584	10.6009488644376	0.0943730866481631	0.240616068586268	NA
sp|O15504|NUP42_HUMAN	10vs5	-0.203422636598717	0.0965325426889455	10.6009488644376	0.0597798327578027	0.0843639528859365	NA
sp|O15504|NUP42_HUMAN	10vs3	-0.402533633811406	0.0965325426889455	10.6009488644376	0.00169156653090752	0.0032843885634143	NA
sp|O15504|NUP42_HUMAN	5vs3	-0.199110997212689	0.0893717683035776	10.6009488644376	0.0485724853515671	0.167311151518351	NA
sp|O15511|ARPC5_HUMAN	10vs5	-0.0701437820456715	0.0296546512388462	10.6009488644376	0.0382574019453796	0.0587179071436259	NA
sp|O15511|ARPC5_HUMAN	10vs3	-0.0718355763052409	0.0296546512388462	10.6009488644376	0.0346310673632946	0.0428754750875566	NA
sp|O15511|ARPC5_HUMAN	5vs3	-0.00169179425956933	0.0274548721686688	10.6009488644376	0.952011112788211	0.971831773561941	NA
sp|O15514|RPB4_HUMAN	10vs5	-0.0628072497632398	0.0595071991405572	10.6009488644376	0.314677144497414	0.351162532442698	NA
sp|O15514|RPB4_HUMAN	10vs3	-0.164851253955129	0.0595071991405573	10.6009488644376	0.0187999758944034	0.0248440506940923	NA
sp|O15514|RPB4_HUMAN	5vs3	-0.102044004191889	0.0550929610454958	10.6009488644376	0.0920170565997516	0.237227579345042	NA
sp|O15523|DDX3Y_HUMAN	10vs5	-0.118014278765486	0.0357696317509856	10.6009488644376	0.00743293592364205	0.0170192716733745	NA
sp|O15523|DDX3Y_HUMAN	10vs3	-0.146243920009359	0.0357696317509856	10.6009488644376	0.00193576011574012	0.00365596106931416	NA
sp|O15523|DDX3Y_HUMAN	5vs3	-0.0282296412438736	0.0331162440365249	10.6009488644376	0.412813883897929	0.571504397502221	NA
sp|O15525|MAFG_HUMAN	10vs5	-0.105557395478614	0.0467653334237265	10.6009488644376	0.0461723501294612	0.0684441467352155	NA
sp|O15525|MAFG_HUMAN	10vs3	-0.0845152259715228	0.0467653334237265	10.6009488644376	0.0991550548416944	0.11179141588512	NA
sp|O15525|MAFG_HUMAN	5vs3	0.021042169507091	0.0432962856562511	10.6009488644376	0.636854102094731	0.757452210950663	NA
sp|O15530|PDPK1_HUMAN	10vs5	-0.107412175483802	0.0387168122514777	10.6009488644376	0.0186671009946776	0.0333865517125023	NA
sp|O15530|PDPK1_HUMAN	10vs3	-0.129075685973878	0.0387168122514777	10.6009488644376	0.00699919001092966	0.0105345979489736	NA
sp|O15530|PDPK1_HUMAN	5vs3	-0.0216635104900753	0.0358448029815383	10.6009488644376	0.558310601660205	0.694588562413662	NA
sp|O15533|TPSN_HUMAN	10vs5	-0.0493771115871681	0.0405704287916055	10.6009488644376	0.249977443859648	0.285805621164929	NA
sp|O15533|TPSN_HUMAN	10vs3	-0.034995319681696	0.0405704287916055	10.6009488644376	0.407457729183936	0.42342676140521	NA
sp|O15533|TPSN_HUMAN	5vs3	0.0143817919054721	0.0375609184316594	10.6009488644376	0.709365445931378	0.810334462807668	NA
sp|O15534|PER1_HUMAN	10vs5	-0.0615875263125058	0.0774839774324819	10.6009488644376	0.444136513217994	0.480480059639234	NA
sp|O15534|PER1_HUMAN	10vs3	-0.0743601975254062	0.0774839774324819	10.6009488644376	0.35859095240535	0.374588462433865	NA
sp|O15534|PER1_HUMAN	5vs3	-0.0127726712129004	0.0717362237173145	10.6009488644376	0.862039948260655	0.914238745759198	NA
sp|O15541|R113A_HUMAN	10vs5	-0.153790038449496	0.047300659104229	10.6009488644376	0.00808093446857811	0.01808775334959	NA
sp|O15541|R113A_HUMAN	10vs3	-0.25398262627044	0.047300659104229	10.6009488644376	0.000257672644244055	0.000799925327855568	NA
sp|O15541|R113A_HUMAN	5vs3	-0.100192587820945	0.0437919009311847	10.6009488644376	0.0437742265732896	0.157106583667918	NA
sp|O15550|KDM6A_HUMAN	10vs5	-0.0721599581738933	0.0341508371213987	10.6009488644376	0.0592006613601843	0.0837859297340972	NA
sp|O15550|KDM6A_HUMAN	10vs3	-0.183220023284953	0.0341508371213987	10.6009488644376	0.000259404681942622	0.000803480181351069	NA
sp|O15550|KDM6A_HUMAN	5vs3	-0.11106006511106	0.0316175314310495	10.6009488644376	0.00513566224107334	0.0350127002295706	NA
sp|O43143|DHX15_HUMAN	10vs5	-0.0864482802786692	0.0251644611019972	10.6009488644376	0.00586916742791421	0.0144147607963312	NA
sp|O43143|DHX15_HUMAN	10vs3	-0.146407817141217	0.0251644611019972	10.6009488644376	0.000134340882127548	0.000502204417580068	NA
sp|O43143|DHX15_HUMAN	5vs3	-0.0599595368625474	0.0232977638881736	10.6009488644376	0.0265694804557591	0.115568587436652	NA
sp|O43148|MCES_HUMAN	10vs5	-0.167137917364024	0.0332718298474734	10.6009488644376	0.0004343449021192	0.00236270801623963	NA
sp|O43148|MCES_HUMAN	10vs3	-0.220847207661708	0.0332718298474734	10.6009488644376	4.3876886437736e-05	0.00022253047055703	NA
sp|O43148|MCES_HUMAN	5vs3	-0.0537092902976838	0.0308037288290032	10.6009488644376	0.110112047363065	0.260657215703166	NA
sp|O43149|ZZEF1_HUMAN	10vs5	-0.108820981878803	0.0314852523698583	10.6009488644376	0.00566054606712583	0.0140476064288203	NA
sp|O43149|ZZEF1_HUMAN	10vs3	-0.166910163174834	0.0314852523698583	10.6009488644376	0.00028525941579505	0.000859522048936877	NA
sp|O43149|ZZEF1_HUMAN	5vs3	-0.0580891812960314	0.0291496794904261	10.6009488644376	0.0726584715255425	0.207311519912871	NA
sp|O43150|ASAP2_HUMAN	10vs5	-0.12606605841706	0.0386307090940028	10.6009488644376	0.00791309008238508	0.0178110753097778	NA
sp|O43150|ASAP2_HUMAN	10vs3	-0.158597426909253	0.0386307090940028	10.6009488644376	0.00188195498109958	0.00357298149195045	NA
sp|O43150|ASAP2_HUMAN	5vs3	-0.0325313684921933	0.0357650869476941	10.6009488644376	0.383256160546399	0.547097575530333	NA
sp|O43156|TTI1_HUMAN	10vs5	-0.154555983195809	0.0485572995366748	10.6009488644376	0.00910591177724358	0.0196141756428361	NA
sp|O43156|TTI1_HUMAN	10vs3	-0.190693928446809	0.0485572995366748	10.6009488644376	0.00253456515338932	0.00453399121795015	NA
sp|O43156|TTI1_HUMAN	5vs3	-0.0361379452509998	0.0449553239017299	10.6009488644376	0.439129820709567	0.594046290007165	NA
sp|O43157|PLXB1_HUMAN	10vs5	-0.19790769300436	0.0712954380771387	10.6009488644376	0.0186153031368649	0.0333192333955712	NA
sp|O43157|PLXB1_HUMAN	10vs3	-0.220726596421385	0.0712954380771387	10.6009488644376	0.0106046358218811	0.0150764895017923	NA
sp|O43157|PLXB1_HUMAN	5vs3	-0.0228189034170256	0.0660067495939043	10.6009488644376	0.736326622616306	0.827960005047427	NA
sp|O43159|RRP8_HUMAN	10vs5	-0.114487884954126	0.0287856431796267	10.6009488644376	0.00233038517389661	0.00778463207792452	NA
sp|O43159|RRP8_HUMAN	10vs3	-0.172844390361081	0.0287856431796267	10.6009488644376	0.000103318331155653	0.00041668185568473	NA
sp|O43159|RRP8_HUMAN	5vs3	-0.0583565054069553	0.0266503270405791	10.6009488644376	0.0518835116365674	0.17338707083658	NA
sp|O43164|PJA2_HUMAN	10vs5	-0.134540995770996	0.0553000558009917	10.6009488644376	0.0339998876189586	0.0534113721891284	NA
sp|O43164|PJA2_HUMAN	10vs3	-0.110773898707475	0.0553000558009917	10.6009488644376	0.0713945896675732	0.0825091801769019	NA
sp|O43164|PJA2_HUMAN	5vs3	0.0237670970635211	0.0511979031791018	10.6009488644376	0.651877381688559	0.767960664649743	NA
sp|O43166|SI1L1_HUMAN	10vs5	-0.0788565676610738	0.0292821874396137	10.6009488644376	0.0215395303654748	0.0372157854864563	NA
sp|O43166|SI1L1_HUMAN	10vs3	-0.148686729077962	0.0292821874396137	10.6009488644376	0.000399724398533476	0.00109806246270788	NA
sp|O43166|SI1L1_HUMAN	5vs3	-0.0698301614168879	0.0271100376969017	10.6009488644376	0.0264676232176289	0.115373622209703	NA
sp|O43167|ZBT24_HUMAN	10vs5	-0.130800621656969	0.0592880123545299	10.6009488644376	0.0504288915778562	0.0734923604927017	NA
sp|O43167|ZBT24_HUMAN	10vs3	-0.0913961026644181	0.0592880123545299	10.6009488644376	0.152483350434787	0.166743236250307	NA
sp|O43167|ZBT24_HUMAN	5vs3	0.0394045189925509	0.0548900335133871	10.6009488644376	0.488349166236786	0.634025520749291	NA
sp|O43169|CYB5B_HUMAN	10vs5	-0.0451584477989715	0.0839571505273649	10.6009488644376	0.601772393943336	0.633149523281384	NA
sp|O43169|CYB5B_HUMAN	10vs3	-0.17682098337976	0.0839571505273649	10.6009488644376	0.0599038568556867	0.0703788073617797	NA
sp|O43169|CYB5B_HUMAN	5vs3	-0.131662535580788	0.077729217477864	10.6009488644376	0.119428057691888	0.272688754574687	NA
sp|O43172|PRP4_HUMAN	10vs5	-0.128102480751595	0.0298395945146148	10.6009488644376	0.00138183909346284	0.00549989487812504	NA
sp|O43172|PRP4_HUMAN	10vs3	-0.0978251569511438	0.0298395945146148	10.6009488644376	0.00770880537320973	0.0114254424465475	NA
sp|O43172|PRP4_HUMAN	5vs3	0.0302773238004512	0.0276260963706931	10.6009488644376	0.297365944391287	0.465333938582018	NA
sp|O43173|SIA8C_HUMAN	10vs5	-0.129946706634269	0.0337939386522282	10.6009488644376	0.00290985189694803	0.00898931273579646	NA
sp|O43173|SIA8C_HUMAN	10vs3	-0.226244929195338	0.0337939386522282	10.6009488644376	4.07162860517757e-05	0.000211630259859395	NA
sp|O43173|SIA8C_HUMAN	5vs3	-0.0962982225610687	0.0312871076547134	10.6009488644376	0.0109457427277106	0.062299408729545	NA
sp|O43175|SERA_HUMAN	10vs5	-0.094817212566696	0.0354975610736941	10.6009488644376	0.0223855550835322	0.038367667516622	NA
sp|O43175|SERA_HUMAN	10vs3	-0.0952467735874197	0.0354975610736941	10.6009488644376	0.0219140006537961	0.0284440827570577	NA
sp|O43175|SERA_HUMAN	5vs3	-0.000429561020723682	0.0328643555349297	10.6009488644376	0.989814099528315	0.994143810195195	NA
sp|O43181|NDUS4_HUMAN	10vs5	-0.132755238088283	0.0384152137733544	10.6009488644376	0.00566499141537136	0.0140476064288203	NA
sp|O43181|NDUS4_HUMAN	10vs3	-0.172207366430399	0.0384152137733544	10.6009488644376	0.00101575632723582	0.00220662688859237	NA
sp|O43181|NDUS4_HUMAN	5vs3	-0.0394521283421163	0.0355655770484308	10.6009488644376	0.29184016750166	0.459813110771653	NA
sp|O43189|PHF1_HUMAN	10vs5	-0.192300341649488	0.0662256834767515	10.6009488644376	0.0148646082793121	0.0279897094885306	NA
sp|O43189|PHF1_HUMAN	10vs3	-0.134018552730641	0.0662256834767515	10.6009488644376	0.0689500196898368	0.0799096940827917	NA
sp|O43189|PHF1_HUMAN	5vs3	0.0582817889188467	0.0613130688839515	10.6009488644376	0.362996013765192	0.527922829226868	NA
sp|O43237|DC1L2_HUMAN	10vs5	-0.0962629149595789	0.0266273985777821	10.6009488644376	0.00430528444369737	0.0117069412810893	NA
sp|O43237|DC1L2_HUMAN	10vs3	-0.13897871747434	0.0266273985777821	10.6009488644376	0.000322497695305876	0.000940136805057833	NA
sp|O43237|DC1L2_HUMAN	5vs3	-0.0427158025147607	0.0246521808079657	10.6009488644376	0.112087988979108	0.263141228989856	NA
sp|O43242|PSMD3_HUMAN	10vs5	-0.10465978731655	0.0241257848796037	10.6009488644376	0.00128390232160293	0.00523629660019426	NA
sp|O43242|PSMD3_HUMAN	10vs3	-0.131718203750491	0.0241257848796037	10.6009488644376	0.00022555386668375	0.000730102664062632	NA
sp|O43242|PSMD3_HUMAN	5vs3	-0.0270584164339409	0.0223361365643259	10.6009488644376	0.252047211085813	0.422753152774245	NA
sp|O43251|RFOX2_HUMAN	10vs5	0.111876552873722	0.131617005750444	10.6009488644376	0.414101730724764	0.450941646380403	NA
sp|O43251|RFOX2_HUMAN	10vs3	-0.0638775705752289	0.131617005750444	10.6009488644376	0.637317017338501	0.649530650087409	NA
sp|O43251|RFOX2_HUMAN	5vs3	-0.175754123448951	0.12185366939564	10.6009488644376	0.178093342278405	0.342997284003459	NA
sp|O43252|PAPS1_HUMAN	10vs5	-0.0876581126814532	0.0320246628080904	10.6009488644376	0.0199268129142296	0.0350928138375384	NA
sp|O43252|PAPS1_HUMAN	10vs3	-0.133409167131033	0.0320246628080904	10.6009488644376	0.00170305835935304	0.00330193374595061	NA
sp|O43252|PAPS1_HUMAN	5vs3	-0.04575105444958	0.0296490765161686	10.6009488644376	0.152116291926557	0.313352904200571	NA
sp|O43257|ZNHI1_HUMAN	10vs5	-0.113240886030485	0.0466635393144755	10.6009488644376	0.0343688669895414	0.0538920781230306	NA
sp|O43257|ZNHI1_HUMAN	10vs3	-0.153119220953283	0.0466635393144755	10.6009488644376	0.00766889595246858	0.0113752470218384	NA
sp|O43257|ZNHI1_HUMAN	5vs3	-0.0398783349227978	0.0432020426238681	10.6009488644376	0.376504184499216	0.541379317683767	NA
sp|O43264|ZW10_HUMAN	10vs5	-0.127779110191463	0.0223401222296094	10.6009488644376	0.000154585876377629	0.000993253825489847	NA
sp|O43264|ZW10_HUMAN	10vs3	-0.177896074601943	0.0223401222296094	10.6009488644376	8.5830310005463e-06	5.62227354266822e-05	NA
sp|O43264|ZW10_HUMAN	5vs3	-0.0501169644104796	0.0206829341915479	10.6009488644376	0.0345885990369124	0.134942839342517	NA
sp|O43281|EFS_HUMAN	10vs5	-0.15162983183677	0.034263354191419	10.6009488644376	0.00111423960069004	0.00473707960504173	NA
sp|O43281|EFS_HUMAN	10vs3	-0.156676596978806	0.034263354191419	10.6009488644376	0.000879399606302691	0.0019718409943133	NA
sp|O43281|EFS_HUMAN	5vs3	-0.0050467651420365	0.0317217019960418	10.6009488644376	0.876584404204522	0.923434846352399	NA
sp|O43290|SNUT1_HUMAN	10vs5	-0.124560811761384	0.0221639957242454	10.6009488644376	0.000178490725787358	0.00112534038970958	NA
sp|O43290|SNUT1_HUMAN	10vs3	-0.154513141580383	0.0221639957242454	10.6009488644376	2.85274495219818e-05	0.00015993381914855	NA
sp|O43290|SNUT1_HUMAN	5vs3	-0.0299523298189994	0.0205198727327793	10.6009488644376	0.173369190701799	0.337558957862821	NA
sp|O43292|GPAA1_HUMAN	10vs5	-0.151072545195413	0.039904158156245	10.6009488644376	0.00321768301698388	0.00964894878587744	NA
sp|O43292|GPAA1_HUMAN	10vs3	-0.224387006357819	0.039904158156245	10.6009488644376	0.000177668916790385	0.000617804770501623	NA
sp|O43292|GPAA1_HUMAN	5vs3	-0.0733144611624065	0.0369440716855544	10.6009488644376	0.0736890942484185	0.208759895652908	NA
sp|O43293|DAPK3_HUMAN	10vs5	-0.15631238672359	0.0487410918578877	10.6009488644376	0.00873130097323191	0.0190690802925828	NA
sp|O43293|DAPK3_HUMAN	10vs3	-0.207803166628543	0.0487410918578877	10.6009488644376	0.00145049858447295	0.00290130539218951	NA
sp|O43293|DAPK3_HUMAN	5vs3	-0.0514907799049525	0.0451254825268926	10.6009488644376	0.278967338919359	0.447851045120539	NA
sp|O43294|TGFI1_HUMAN	10vs5	-0.15223123940829	0.0332930972762499	10.6009488644376	0.000879764435055119	0.00396299171358512	NA
sp|O43294|TGFI1_HUMAN	10vs3	-0.162915952964228	0.0332930972762499	10.6009488644376	0.000530804422484535	0.00135258852973658	NA
sp|O43294|TGFI1_HUMAN	5vs3	-0.0106847135559378	0.0308234186420349	10.6009488644376	0.735642417483011	0.827597719668387	NA
sp|O43295|SRGP3_HUMAN	10vs5	0.68211745544387	0.0757133032304636	10.6009488644376	2.70978911846868e-06	2.12206696939648e-05	NA
sp|O43295|SRGP3_HUMAN	10vs3	0.868263900843402	0.0757133032304636	10.6009488644376	2.61817118311807e-07	1.99715116261673e-06	NA
sp|O43295|SRGP3_HUMAN	5vs3	0.186146445399532	0.0700968979509373	10.6009488644376	0.0230055947212988	0.104726628968234	NA
sp|O43299|AP5Z1_HUMAN	10vs5	-0.146586730245209	0.0718179478046082	10.6009488644376	0.0669364948867744	0.0925217659866677	NA
sp|O43299|AP5Z1_HUMAN	10vs3	-0.217801385948333	0.0718179478046082	10.6009488644376	0.0118493470332369	0.0166275944579396	NA
sp|O43299|AP5Z1_HUMAN	5vs3	-0.0712146557031246	0.0664904996019222	10.6009488644376	0.307925601705776	0.474159144507035	NA
sp|O43301|HS12A_HUMAN	10vs5	-0.135198876573926	0.0424685291591435	10.6009488644376	0.00909721317362647	0.0196121850633529	NA
sp|O43301|HS12A_HUMAN	10vs3	-0.204803038797033	0.0424685291591435	10.6009488644376	0.000592764845127094	0.00146065326889564	NA
sp|O43301|HS12A_HUMAN	5vs3	-0.0696041622231066	0.0393182179033117	10.6009488644376	0.105389815676184	0.254884998154336	NA
sp|O43303|CP110_HUMAN	10vs5	-0.165605031773771	0.0494277611822758	10.6009488644376	0.00680005868717447	0.0159983431221568	NA
sp|O43303|CP110_HUMAN	10vs3	-0.166808310406005	0.0494277611822758	10.6009488644376	0.00651855779675943	0.00990979719700173	NA
sp|O43303|CP110_HUMAN	5vs3	-0.00120327863223404	0.0457612147893084	10.6009488644376	0.979510700450571	0.987482730139396	NA
sp|O43306|ADCY6_HUMAN	10vs5	-0.0671218082863107	0.0423429072882217	10.6009488644376	0.142275018662342	0.174243397172602	NA
sp|O43306|ADCY6_HUMAN	10vs3	-0.110850903364223	0.0423429072882217	10.6009488644376	0.0245791281743724	0.031568199414022	NA
sp|O43306|ADCY6_HUMAN	5vs3	-0.0437290950779126	0.0392019146502413	10.6009488644376	0.289291229079172	0.457635293320673	NA
sp|O43309|ZSC12_HUMAN	10vs5	-0.0320095450690469	0.0574871828960764	10.6009488644376	0.589217450216483	0.621434606037844	NA
sp|O43309|ZSC12_HUMAN	10vs3	0.00355681441414807	0.0574871828960764	10.6009488644376	0.951816284259336	0.954554302549875	NA
sp|O43309|ZSC12_HUMAN	5vs3	0.035566359483195	0.0532227894044883	10.6009488644376	0.518256410157697	0.660109030608112	NA
sp|O43310|CTIF_HUMAN	10vs5	-0.0766543599867584	0.0321917757226572	10.6009488644376	0.037216127042874	0.0574005249638822	NA
sp|O43310|CTIF_HUMAN	10vs3	-0.15171748259775	0.0321917757226572	10.6009488644376	0.000703959723184247	0.00166869123000083	NA
sp|O43310|CTIF_HUMAN	5vs3	-0.0750631226109913	0.0298037930114061	10.6009488644376	0.0292641484758316	0.122061450488028	NA
sp|O43314|VIP2_HUMAN	10vs5	-0.174394416000785	0.0475738071323752	10.6009488644376	0.00394814427119416	0.0110599477568479	NA
sp|O43314|VIP2_HUMAN	10vs3	-0.177037587002671	0.0475738071323752	10.6009488644376	0.00359099212338357	0.00602102045910394	NA
sp|O43314|VIP2_HUMAN	5vs3	-0.00264317100188594	0.0440447868658557	10.6009488644376	0.953263218045789	0.972646461573396	NA
sp|O43316|PAX4_HUMAN	10vs5	-0.132764612168895	0.0477732716252589	10.6009488644376	0.0185115527980713	0.033202981419254	NA
sp|O43316|PAX4_HUMAN	10vs3	-0.221322867867478	0.0477732716252589	10.6009488644376	0.000799180721028372	0.00183244529993392	NA
sp|O43316|PAX4_HUMAN	5vs3	-0.0885582556985832	0.0442294551025584	10.6009488644376	0.0715032117392096	0.206102644002731	NA
sp|O43318|M3K7_HUMAN	10vs5	-0.123709732069159	0.0384635252970522	10.6009488644376	0.00859069467124033	0.0188418172956692	NA
sp|O43318|M3K7_HUMAN	10vs3	-0.180892274814334	0.0384635252970522	10.6009488644376	0.000715122618264342	0.00168962078456884	NA
sp|O43318|M3K7_HUMAN	5vs3	-0.0571825427451751	0.035610304828121	10.6009488644376	0.137669943562125	0.296234251130022	NA
sp|O43324|MCA3_HUMAN	10vs5	-0.102640964964071	0.0382768016013682	10.6009488644376	0.0219775984633088	0.0378407050183147	NA
sp|O43324|MCA3_HUMAN	10vs3	-0.152732441888522	0.0382768016013682	10.6009488644376	0.0022804027879989	0.00417615397732172	NA
sp|O43324|MCA3_HUMAN	5vs3	-0.0500914769244512	0.0354374322775529	10.6009488644376	0.186188949314249	0.352146979409469	NA
sp|O43345|ZN208_HUMAN	10vs5	-0.128379102678955	0.0442056066280596	10.6009488644376	0.0148535300936669	0.0279872921656416	NA
sp|O43345|ZN208_HUMAN	10vs3	-0.144296383477856	0.0442056066280596	10.6009488644376	0.00790142285838735	0.0116668381750588	NA
sp|O43345|ZN208_HUMAN	5vs3	-0.0159172807989014	0.0409264391388963	10.6009488644376	0.705030235644774	0.806752721327325	NA
sp|O43347|MSI1H_HUMAN	10vs5	-0.0444405324414995	0.0380597702814225	10.6009488644376	0.268538920034665	0.304953173396827	NA
sp|O43347|MSI1H_HUMAN	10vs3	-0.11058021017479	0.0380597702814225	10.6009488644376	0.0148196127847703	0.0201847800814705	NA
sp|O43347|MSI1H_HUMAN	5vs3	-0.066139677733291	0.035236500319267	10.6009488644376	0.0882866646872823	0.232094571730264	NA
sp|O43353|RIPK2_HUMAN	10vs5	-0.156507545675501	0.0381717107352203	10.6009488644376	0.00189883908449165	0.00678321529499807	NA
sp|O43353|RIPK2_HUMAN	10vs3	-0.186376570359557	0.0381717107352203	10.6009488644376	0.000539780813249632	0.00136768688966858	NA
sp|O43353|RIPK2_HUMAN	5vs3	-0.0298690246840563	0.0353401370413706	10.6009488644376	0.416674374011359	0.575072944867752	NA
sp|O43379|WDR62_HUMAN	10vs5	-0.0973277035500608	0.0418331325031913	10.6009488644376	0.0409308595030037	0.0619723629566951	NA
sp|O43379|WDR62_HUMAN	10vs3	-0.196976305353292	0.0418331325031913	10.6009488644376	0.000708759292855785	0.00167753362425233	NA
sp|O43379|WDR62_HUMAN	5vs3	-0.0996486018032314	0.0387299549079029	10.6009488644376	0.0266026268297456	0.115568587436652	NA
sp|O43390|HNRPR_HUMAN	10vs5	-0.0866821715054698	0.0277396903081692	10.6009488644376	0.0100809261245927	0.0211717442237373	NA
sp|O43390|HNRPR_HUMAN	10vs3	-0.101785024988115	0.0277396903081692	10.6009488644376	0.00392441635612842	0.00648876359744192	NA
sp|O43390|HNRPR_HUMAN	5vs3	-0.0151028534826452	0.0256819628487689	10.6009488644376	0.568799667655743	0.703336148601718	NA
sp|O43395|PRPF3_HUMAN	10vs5	-0.123608891959386	0.0409671552637051	10.6009488644376	0.0121745759540262	0.0242040938802211	NA
sp|O43395|PRPF3_HUMAN	10vs3	-0.170720780706079	0.0409671552637051	10.6009488644376	0.00169903063874526	0.00329548225891389	NA
sp|O43395|PRPF3_HUMAN	5vs3	-0.0471118887466924	0.0379282157736411	10.6009488644376	0.240964484073704	0.411438108925968	NA
sp|O43396|TXNL1_HUMAN	10vs5	-0.097135787525584	0.0349569654127261	10.6009488644376	0.0185223588534272	0.0332160342707773	NA
sp|O43396|TXNL1_HUMAN	10vs3	-0.10761907846317	0.0349569654127261	10.6009488644376	0.0109317782186622	0.0154994469607271	NA
sp|O43396|TXNL1_HUMAN	5vs3	-0.0104832909375858	0.0323638612061557	10.6009488644376	0.75229950178245	0.840311759584716	NA
sp|O43399|TPD54_HUMAN	10vs5	-0.0521649277739381	0.0340055285133261	10.6009488644376	0.15431265751703	0.187231895489533	NA
sp|O43399|TPD54_HUMAN	10vs3	-0.0859149857282759	0.0340055285133261	10.6009488644376	0.0288602264468811	0.0364695008114501	NA
sp|O43399|TPD54_HUMAN	5vs3	-0.0337500579543377	0.0314830018010259	10.6009488644376	0.30751408369932	0.473725672385109	NA
sp|O43402|EMC8_HUMAN	10vs5	-0.152768652188076	0.0417651111769579	10.6009488644376	0.00400224736630053	0.0111492022666431	NA
sp|O43402|EMC8_HUMAN	10vs3	-0.271763868223898	0.0417651111769579	10.6009488644376	5.21366756166576e-05	0.000250901087719631	NA
sp|O43402|EMC8_HUMAN	5vs3	-0.118995216035822	0.0386669793968629	10.6009488644376	0.0109543989371104	0.0623110039842643	NA
sp|O43405|COCH_HUMAN	10vs5	-0.109994656650732	0.048679426044765	10.6009488644376	0.0459807421304708	0.0682245784480016	NA
sp|O43405|COCH_HUMAN	10vs3	-0.134015576494433	0.048679426044765	10.6009488644376	0.0193796687055229	0.0255205402245505	NA
sp|O43405|COCH_HUMAN	5vs3	-0.0240209198437014	0.0450683910776349	10.6009488644376	0.605034615375021	0.73135540178999	NA
sp|O43414|ERI3_HUMAN	10vs5	-0.0958976525972352	0.0338788406082932	10.6009488644376	0.0169056065160836	0.0309837371759921	NA
sp|O43414|ERI3_HUMAN	10vs3	-0.119560046083533	0.0338788406082932	10.6009488644376	0.00499221536599411	0.00793109252997511	NA
sp|O43414|ERI3_HUMAN	5vs3	-0.0236623934862976	0.0313657115921484	10.6009488644376	0.467034914309867	0.618195372749358	NA
sp|O43422|P52K_HUMAN	10vs5	-0.126785042098907	0.0541484319823088	10.6009488644376	0.0398854414913915	0.0606823437463178	NA
sp|O43422|P52K_HUMAN	10vs3	-0.163684963567902	0.0541484319823088	10.6009488644376	0.0120548820543586	0.0168858042823925	NA
sp|O43422|P52K_HUMAN	5vs3	-0.0368999214689954	0.0501317067003884	10.6009488644376	0.477665687004279	0.62673338865923	NA
sp|O43426|SYNJ1_HUMAN	10vs5	-0.110733769671068	0.0375768193781633	10.6009488644376	0.0137781230240302	0.0265059211169418	NA
sp|O43426|SYNJ1_HUMAN	10vs3	-0.174936246015913	0.0375768193781633	10.6009488644376	0.000770961663525521	0.00178569442390889	NA
sp|O43426|SYNJ1_HUMAN	5vs3	-0.0642024763448457	0.0347893746658263	10.6009488644376	0.0930573313816359	0.23874141816808	NA
sp|O43427|FIBP_HUMAN	10vs5	-0.0771252512246883	0.0266707107920884	10.6009488644376	0.0151805701936185	0.0284367576582151	NA
sp|O43427|FIBP_HUMAN	10vs3	-0.0827538353572304	0.0266707107920884	10.6009488644376	0.0104779567399828	0.0149299211117102	NA
sp|O43427|FIBP_HUMAN	5vs3	-0.00562858413254211	0.0246922801265362	10.6009488644376	0.824022600371127	0.890830128605167	NA
sp|O43432|IF4G3_HUMAN	10vs5	-0.102285271000134	0.0285676884010865	10.6009488644376	0.00456969583646484	0.0121338637259925	NA
sp|O43432|IF4G3_HUMAN	10vs3	-0.150225343998404	0.0285676884010865	10.6009488644376	0.000304057852647315	0.00090173174762734	NA
sp|O43432|IF4G3_HUMAN	5vs3	-0.0479400729982693	0.0264485401257651	10.6009488644376	0.0982789959336958	0.246063422265907	NA
sp|O43439|MTG8R_HUMAN	10vs5	-0.0963100616394112	0.0384324068105886	10.6009488644376	0.0299187345858773	0.0481657343350202	NA
sp|O43439|MTG8R_HUMAN	10vs3	-0.134675269478054	0.0384324068105886	10.6009488644376	0.0052105922300931	0.00822527329563414	NA
sp|O43439|MTG8R_HUMAN	5vs3	-0.0383652078386425	0.0355814947078784	10.6009488644376	0.304852050720885	0.471244204513369	NA
sp|O43447|PPIH_HUMAN	10vs5	-0.0530051351314549	0.0434065992047984	10.6009488644376	0.248499494613473	0.284288495721515	NA
sp|O43447|PPIH_HUMAN	10vs3	-0.116626497655243	0.0434065992047984	10.6009488644376	0.0217738730139152	0.0282856012531029	NA
sp|O43447|PPIH_HUMAN	5vs3	-0.0636213625237883	0.0401867020065736	10.6009488644376	0.142741154420885	0.302200926493816	NA
sp|O43463|SUV91_HUMAN	10vs5	-0.0721317467290418	0.0447828508495445	10.6009488644376	0.136590588288417	0.168266877052593	NA
sp|O43463|SUV91_HUMAN	10vs3	-0.147979099286032	0.0447828508495445	10.6009488644376	0.00736744532972225	0.010999169371717	NA
sp|O43463|SUV91_HUMAN	5vs3	-0.0758473525569903	0.0414608634416245	10.6009488644376	0.0955797072263761	0.242464932317193	NA
sp|O43464|HTRA2_HUMAN	10vs5	-0.090236797231829	0.0498420933260455	10.6009488644376	0.0986255841103297	0.127785632929186	NA
sp|O43464|HTRA2_HUMAN	10vs3	-0.125768145945497	0.0498420933260455	10.6009488644376	0.0290210740799643	0.0366235916764584	NA
sp|O43464|HTRA2_HUMAN	5vs3	-0.0355313487136684	0.0461448118159922	10.6009488644376	0.458117246612509	0.610048543791965	NA
sp|O43488|ARK72_HUMAN	10vs5	-0.11965261934363	0.0404150271592893	10.6009488644376	0.0134494042914575	0.0260192034692013	NA
sp|O43488|ARK72_HUMAN	10vs3	-0.184936746350528	0.0404150271592893	10.6009488644376	0.000874884815148756	0.00196441856823246	NA
sp|O43488|ARK72_HUMAN	5vs3	-0.0652841270068975	0.0374170444769236	10.6009488644376	0.10990052848236	0.260474213276167	NA
sp|O43490|PROM1_HUMAN	10vs5	0.0185457844982319	0.110720661390713	10.6009488644376	0.870128550795802	0.883646569062562	NA
sp|O43490|PROM1_HUMAN	10vs3	0.0259690460244635	0.110720661390713	10.6009488644376	0.819029746919667	0.826404438605941	NA
sp|O43490|PROM1_HUMAN	5vs3	0.00742326152623153	0.102507413775633	10.6009488644376	0.943618383159404	0.967039348907318	NA
sp|O43491|E41L2_HUMAN	10vs5	-0.106878696999302	0.0258531070003651	10.6009488644376	0.00179484331017567	0.00655347559297267	NA
sp|O43491|E41L2_HUMAN	10vs3	-0.114325725173878	0.0258531070003651	10.6009488644376	0.00112019428082736	0.00238237432567283	NA
sp|O43491|E41L2_HUMAN	5vs3	-0.007447028174576	0.0239353261025085	10.6009488644376	0.761733185780211	0.847807747225646	NA
sp|O43493|TGON2_HUMAN	10vs5	-0.123211719593177	0.0270207780844057	10.6009488644376	0.000897609313857624	0.00402569593639822	NA
sp|O43493|TGON2_HUMAN	10vs3	-0.178952175540644	0.0270207780844057	10.6009488644376	4.47432820878078e-05	0.000224623207622685	NA
sp|O43493|TGON2_HUMAN	5vs3	-0.0557404559474666	0.0250163794620364	10.6009488644376	0.0485504426787344	0.167296437546708	NA
sp|O43502|RA51C_HUMAN	10vs5	-0.0926257717280982	0.0411811959272396	10.6009488644376	0.0468123418725113	0.0692401907677481	NA
sp|O43502|RA51C_HUMAN	10vs3	-0.10290301038975	0.0411811959272396	10.6009488644376	0.0302973033642492	0.0380454264364565	NA
sp|O43502|RA51C_HUMAN	5vs3	-0.0102772386616521	0.03812637892211	10.6009488644376	0.792675492698951	0.86941651662706	NA
sp|O43504|LTOR5_HUMAN	10vs5	0.0242134493597111	0.438433472880679	10.6009488644376	0.956984531915244	0.961478855685579	NA
sp|O43504|LTOR5_HUMAN	10vs3	-0.127782108829506	0.438433472880679	10.6009488644376	0.776329595125356	0.785002737019548	NA
sp|O43504|LTOR5_HUMAN	5vs3	-0.151995558189217	0.405910521606016	10.6009488644376	0.715447275295478	0.813727274330269	NA
sp|O43505|B4GA1_HUMAN	10vs5	0.10515354231503	0.0652055767007809	10.6009488644376	0.136165149106778	0.167896587443294	NA
sp|O43505|B4GA1_HUMAN	10vs3	-0.0235068274841688	0.0652055767007809	10.6009488644376	0.725550838585118	0.735891325214002	NA
sp|O43505|B4GA1_HUMAN	5vs3	-0.128660369799199	0.0603686335268437	10.6009488644376	0.0573744477941662	0.182535671353255	NA
sp|O43513|MED7_HUMAN	10vs5	-0.0907498822490524	0.0616379028174546	10.6009488644376	0.169994895293289	0.203531156117492	NA
sp|O43513|MED7_HUMAN	10vs3	-0.221617294986721	0.0616379028174546	10.6009488644376	0.00445335836753999	0.00722002451148018	NA
sp|O43513|MED7_HUMAN	5vs3	-0.130867412737669	0.0570656093362267	10.6009488644376	0.0433691354439883	0.156069205301875	NA
sp|O43516|WIPF1_HUMAN	10vs5	-0.12135339178644	0.0525457230025404	10.6009488644376	0.0421653949413089	0.0635146203524629	NA
sp|O43516|WIPF1_HUMAN	10vs3	-0.127822372408674	0.0525457230025404	10.6009488644376	0.0340197298390718	0.0422018604342624	NA
sp|O43516|WIPF1_HUMAN	5vs3	-0.00646898062223356	0.0486478865128328	10.6009488644376	0.896703179335234	0.93628701533517	NA
sp|O43524|FOXO3_HUMAN	10vs5	-0.100087048022602	0.046749505842224	10.6009488644376	0.056428900943564	0.0805650302717683	NA
sp|O43524|FOXO3_HUMAN	10vs3	-0.179814382319317	0.046749505842224	10.6009488644376	0.00290459014385501	0.00506594534447049	NA
sp|O43524|FOXO3_HUMAN	5vs3	-0.0797273342967157	0.0432816321631653	10.6009488644376	0.0935856401837368	0.23960163630397	NA
sp|O43542|XRCC3_HUMAN	10vs5	-0.0193980469340475	0.0724399906603174	10.6009488644376	0.794006323732929	0.814159207548808	NA
sp|O43542|XRCC3_HUMAN	10vs3	-0.0556359108642046	0.0724399906603174	10.6009488644376	0.459237238887261	0.475137407083512	NA
sp|O43542|XRCC3_HUMAN	5vs3	-0.0362378639301571	0.0670663993806577	10.6009488644376	0.600138157560461	0.728429682216888	NA
sp|O43556|SGCE_HUMAN	10vs5	0.0214149487328349	0.0574714401307619	10.6009488644376	0.71677420347224	0.741754131187796	NA
sp|O43556|SGCE_HUMAN	10vs3	0.0180131930782088	0.0574714401307619	10.6009488644376	0.760035446476243	0.769518517551993	NA
sp|O43556|SGCE_HUMAN	5vs3	-0.00340175565462618	0.0532082144359342	10.6009488644376	0.950213222863383	0.970726827129433	NA
sp|O43567|RNF13_HUMAN	10vs5	-0.130193244429348	0.0467300932784497	10.6009488644376	0.0182844358118142	0.0329087146623833	NA
sp|O43567|RNF13_HUMAN	10vs3	-0.196920816443588	0.0467300932784497	10.6009488644376	0.00157305554869727	0.00310162795975856	NA
sp|O43567|RNF13_HUMAN	5vs3	-0.0667275720142402	0.0432636596214349	10.6009488644376	0.152294032746381	0.313400186732206	NA
sp|O43572|AKA10_HUMAN	10vs5	-0.163655312129428	0.0663033188180202	10.6009488644376	0.0319603187432036	0.0508265721118053	NA
sp|O43572|AKA10_HUMAN	10vs3	-0.263712378264363	0.0663033188180202	10.6009488644376	0.00232996871762034	0.00424462851537842	NA
sp|O43572|AKA10_HUMAN	5vs3	-0.100057066134935	0.0613849452433508	10.6009488644376	0.132424678508702	0.289850249588683	NA
sp|O43581|SYT7_HUMAN	10vs5	-0.174156026772942	0.0894240089683417	10.6009488644376	0.078433315688277	0.105787763372081	NA
sp|O43581|SYT7_HUMAN	10vs3	-0.225858098641073	0.0894240089683417	10.6009488644376	0.0289008492597394	0.0365110312819658	NA
sp|O43581|SYT7_HUMAN	5vs3	-0.0517020718681303	0.0827905449051316	10.6009488644376	0.54550951078229	0.68280138644162	NA
sp|O43583|DENR_HUMAN	10vs5	-0.0441772212476184	0.0322705039088273	10.6009488644376	0.199315987927378	0.234520174295051	NA
sp|O43583|DENR_HUMAN	10vs3	-0.0750593847335526	0.0322705039088273	10.6009488644376	0.0409754488508325	0.049806547008379	NA
sp|O43583|DENR_HUMAN	5vs3	-0.0308821634859342	0.029876681148581	10.6009488644376	0.324302672757194	0.489614368348647	NA
sp|O43592|XPOT_HUMAN	10vs5	-0.130463110995899	0.0305712141818725	10.6009488644376	0.0014407720702208	0.00566972721446004	NA
sp|O43592|XPOT_HUMAN	10vs3	-0.152694739274108	0.0305712141818725	10.6009488644376	0.000453899434771862	0.00120353672662184	NA
sp|O43592|XPOT_HUMAN	5vs3	-0.0222316282782087	0.0283034445640292	10.6009488644376	0.449374804816893	0.602623135690347	NA
sp|O43597|SPY2_HUMAN	10vs5	-0.718803020073473	0.213855021717636	10.6009488644376	0.00667454853623726	0.0157858103948747	NA
sp|O43597|SPY2_HUMAN	10vs3	-0.356138116400744	0.213855021717636	10.6009488644376	0.125087230118729	0.138751602298798	NA
sp|O43597|SPY2_HUMAN	5vs3	0.362664903672729	0.197991277543483	10.6009488644376	0.0952075338497881	0.24184666045923	NA
sp|O43598|DNPH1_HUMAN	10vs5	-0.049968414618969	0.0592555457038249	10.6009488644376	0.417698748367071	0.454490615926394	NA
sp|O43598|DNPH1_HUMAN	10vs3	-0.0953511671831614	0.0592555457038249	10.6009488644376	0.136929899184777	0.15082157044539	NA
sp|O43598|DNPH1_HUMAN	5vs3	-0.0453827525641923	0.0548599752355921	10.6009488644376	0.42632640652648	0.583496507490464	NA
sp|O43602|DCX_HUMAN	10vs5	-0.074345819081337	0.0269074128708452	10.6009488644376	0.0190414732864728	0.0338759002165127	NA
sp|O43602|DCX_HUMAN	10vs3	-0.111111431384957	0.0269074128708452	10.6009488644376	0.00180879508156532	0.00345990410542052	NA
sp|O43602|DCX_HUMAN	5vs3	-0.0367656123036202	0.0249114236687072	10.6009488644376	0.169057603218345	0.333369978361438	NA
sp|O43609|SPY1_HUMAN	10vs5	-0.114530774510768	0.04170725096933	10.6009488644376	0.0196185346451656	0.0346731630895501	NA
sp|O43609|SPY1_HUMAN	10vs3	-0.201217906038808	0.04170725096933	10.6009488644376	0.000590856832062294	0.00145938279137808	NA
sp|O43609|SPY1_HUMAN	5vs3	-0.0866871315280408	0.038613411253664	10.6009488644376	0.0471560033702482	0.164967155602942	NA
sp|O43615|TIM44_HUMAN	10vs5	-0.0666053178682591	0.0223275078249241	10.6009488644376	0.0129276677393427	0.0253042496216329	NA
sp|O43615|TIM44_HUMAN	10vs3	-0.0965494421635794	0.0223275078249241	10.6009488644376	0.00131321254055021	0.00268853207719192	NA
sp|O43615|TIM44_HUMAN	5vs3	-0.0299441242953202	0.0206712555221437	10.6009488644376	0.176377726233516	0.341088725300395	NA
sp|O43617|TPPC3_HUMAN	10vs5	-0.0629097800337385	0.0452369236007245	10.6009488644376	0.192826093932592	0.227509654322824	NA
sp|O43617|TPPC3_HUMAN	10vs3	-0.149792639423626	0.0452369236007245	10.6009488644376	0.00727921020968682	0.0108968202455124	NA
sp|O43617|TPPC3_HUMAN	5vs3	-0.0868828593898874	0.041881253121426	10.6009488644376	0.0632287572341073	0.192914323647459	NA
sp|O43633|CHM2A_HUMAN	10vs5	-0.130236902718691	0.0629855447915143	10.6009488644376	0.0639647469792919	0.0891736023868594	NA
sp|O43633|CHM2A_HUMAN	10vs3	-0.143045335239426	0.0629855447915143	10.6009488644376	0.0450723593980445	0.0542193123340311	NA
sp|O43633|CHM2A_HUMAN	5vs3	-0.012808432520734	0.0583132833631083	10.6009488644376	0.830316839940752	0.894348138581492	NA
sp|O43639|NCK2_HUMAN	10vs5	-0.127378890066994	0.0397640963669643	10.6009488644376	0.0087868531245662	0.0191681688207512	NA
sp|O43639|NCK2_HUMAN	10vs3	-0.210097290524298	0.0397640963669643	10.6009488644376	0.00029287472140135	0.000875890815128303	NA
sp|O43639|NCK2_HUMAN	5vs3	-0.0827184004573036	0.0368143996658283	10.6009488644376	0.0470009036435754	0.164740583634202	NA
sp|O43657|TSN6_HUMAN	10vs5	-0.0663664439083643	0.0771635015111142	10.6009488644376	0.408777071327135	0.445762114504439	NA
sp|O43657|TSN6_HUMAN	10vs3	-0.226428340316919	0.0771635015111142	10.6009488644376	0.0140835359930807	0.0193304643194618	NA
sp|O43657|TSN6_HUMAN	5vs3	-0.160061896408555	0.0714395206678192	10.6009488644376	0.0475229115772769	0.165448244788061	NA
sp|O43660|PLRG1_HUMAN	10vs5	-0.093721037446077	0.0288747359561463	10.6009488644376	0.00815956073142035	0.0181875314148377	NA
sp|O43660|PLRG1_HUMAN	10vs3	-0.173533500467376	0.0288747359561463	10.6009488644376	0.000102551902625706	0.000414835006195002	NA
sp|O43660|PLRG1_HUMAN	5vs3	-0.0798124630212991	0.0267328109238254	10.6009488644376	0.012871985954612	0.0704422475422057	NA
sp|O43663|PRC1_HUMAN	10vs5	-0.0749159651771998	0.0416220392491471	10.6009488644376	0.100361185977488	0.12969520093439	NA
sp|O43663|PRC1_HUMAN	10vs3	-0.0742533377246795	0.0416220392491471	10.6009488644376	0.103034917159038	0.115860431874092	NA
sp|O43663|PRC1_HUMAN	5vs3	0.000662627452520298	0.0385345205303824	10.6009488644376	0.986599862363337	0.992318695608255	NA
sp|O43665|RGS10_HUMAN	10vs5	-0.223624901036337	0.0372444300421997	10.6009488644376	0.000103359237221509	0.000693951854469375	NA
sp|O43665|RGS10_HUMAN	10vs3	-0.338169505480626	0.0372444300421997	10.6009488644376	2.51672519063703e-06	1.78119806161401e-05	NA
sp|O43665|RGS10_HUMAN	5vs3	-0.114544604444289	0.0344816419376411	10.6009488644376	0.0071460567546487	0.0454512676298637	NA
sp|O43670|ZN207_HUMAN	10vs5	-0.0539622929130331	0.0345256982852943	10.6009488644376	0.147399688556735	0.17981768641583	NA
sp|O43670|ZN207_HUMAN	10vs3	-0.069451681237766	0.0345256982852943	10.6009488644376	0.0703781810656499	0.0814445313954958	NA
sp|O43670|ZN207_HUMAN	5vs3	-0.0154893883247329	0.0319645854312082	10.6009488644376	0.637831299370032	0.758053762437758	NA
sp|O43674|NDUB5_HUMAN	10vs5	-0.0756553246001616	0.0435110110349772	10.6009488644376	0.110987894718061	0.140875007144162	NA
sp|O43674|NDUB5_HUMAN	10vs3	-0.162197907279011	0.0435110110349772	10.6009488644376	0.00355194184723045	0.00596723694591829	NA
sp|O43674|NDUB5_HUMAN	5vs3	-0.0865425826788497	0.0402833685776071	10.6009488644376	0.055713629176263	0.17978135042838	NA
sp|O43676|NDUB3_HUMAN	10vs5	-0.0214825873758903	0.0376756802528635	10.6009488644376	0.580427041057808	0.613400666607965	NA
sp|O43676|NDUB3_HUMAN	10vs3	-0.105567099558123	0.0376756802528636	10.6009488644376	0.0177788727041508	0.0236741446830064	NA
sp|O43676|NDUB3_HUMAN	5vs3	-0.0840845121822325	0.0348809020507049	10.6009488644376	0.0353517586356552	0.137183077024338	NA
sp|O43677|NDUC1_HUMAN	10vs5	-0.0971974303577222	0.120903197346058	10.6009488644376	0.439094335436121	0.475353074118483	NA
sp|O43677|NDUC1_HUMAN	10vs3	-0.164524154490563	0.120903197346058	10.6009488644376	0.201806615998899	0.216825211322639	NA
sp|O43677|NDUC1_HUMAN	5vs3	-0.0673267241328404	0.111934610229748	10.6009488644376	0.560160826968302	0.696368404396039	NA
sp|O43678|NDUA2_HUMAN	10vs5	-0.0933513437814377	0.0548104531399298	10.6009488644376	0.117632959094554	0.148071549071548	NA
sp|O43678|NDUA2_HUMAN	10vs3	-0.129674671815426	0.0548104531399298	10.6009488644376	0.0382227576168535	0.0468233755137223	NA
sp|O43678|NDUA2_HUMAN	5vs3	-0.0363233280339879	0.0507446191945886	10.6009488644376	0.489577766647384	0.634869576555067	NA
sp|O43681|GET3_HUMAN	10vs5	-0.151877710231217	0.0547888438800755	10.6009488644376	0.0187411149988651	0.0334680545407546	NA
sp|O43681|GET3_HUMAN	10vs3	-0.122914160766808	0.0547888438800755	10.6009488644376	0.0472855531429357	0.0566139546851251	NA
sp|O43681|GET3_HUMAN	5vs3	0.0289635494644092	0.0507246129074742	10.6009488644376	0.579905075658198	0.711392543946609	NA
sp|O43683|BUB1_HUMAN	10vs5	-0.00264916836705709	0.0495121836904537	10.6009488644376	0.958324195198361	0.962722054365227	NA
sp|O43683|BUB1_HUMAN	10vs3	-0.0995715567056879	0.0495121836904537	10.6009488644376	0.0704429816342169	0.0814994820701676	NA
sp|O43683|BUB1_HUMAN	5vs3	-0.0969223883386308	0.0458393748442527	10.6009488644376	0.0590573697066824	0.18519245128571	NA
sp|O43684|BUB3_HUMAN	10vs5	-0.0743157420587855	0.0304609193660092	10.6009488644376	0.0335990946892586	0.0529496531575407	NA
sp|O43684|BUB3_HUMAN	10vs3	-0.095729733436313	0.0304609193660092	10.6009488644376	0.00977042504128945	0.0140475043399508	NA
sp|O43684|BUB3_HUMAN	5vs3	-0.0214139913775275	0.0282013314066023	10.6009488644376	0.464208020022373	0.615842378833514	NA
sp|O43688|PLPP2_HUMAN	10vs5	-0.128292616283818	0.0564647555767812	10.6009488644376	0.0449941741931122	0.0670393765843325	NA
sp|O43688|PLPP2_HUMAN	10vs3	-0.127059089404018	0.0564647555767812	10.6009488644376	0.046730353219228	0.0559990852772239	NA
sp|O43688|PLPP2_HUMAN	5vs3	0.00123352687980069	0.0522762056417283	10.6009488644376	0.981612881526192	0.988918393017511	NA
sp|O43692|PI15_HUMAN	10vs5	-0.00747217595684516	0.0999918049590187	10.6009488644376	0.941822665861063	0.947965863318027	NA
sp|O43692|PI15_HUMAN	10vs3	-0.129619593704151	0.0999918049590188	10.6009488644376	0.222380418188109	0.237485650014728	NA
sp|O43692|PI15_HUMAN	5vs3	-0.122147417747306	0.0925744228435962	10.6009488644376	0.214804800067569	0.382987194665926	NA
sp|O43707|ACTN4_HUMAN	10vs5	-0.0643419422466829	0.0309906630405441	10.6009488644376	0.0630489651982335	0.0880926093826587	NA
sp|O43707|ACTN4_HUMAN	10vs3	-0.0991910043615059	0.0309906630405441	10.6009488644376	0.00882826559677655	0.0128539000870004	NA
sp|O43707|ACTN4_HUMAN	5vs3	-0.034849062114823	0.0286917787482141	10.6009488644376	0.250880365100132	0.421715736779073	NA
sp|O43708|MAAI_HUMAN	10vs5	-0.0158816779450993	0.0326867159510408	10.6009488644376	0.636942181487284	0.666616053840563	NA
sp|O43708|MAAI_HUMAN	10vs3	-0.0579008839181484	0.0326867159510408	10.6009488644376	0.105197190100259	0.118136620187753	NA
sp|O43708|MAAI_HUMAN	5vs3	-0.0420192059730491	0.0302620186230296	10.6009488644376	0.193463894068946	0.360361911112991	NA
sp|O43709|BUD23_HUMAN	10vs5	-0.0445237637701899	0.0451440789024659	10.6009488644376	0.345981313574422	0.382828506485957	NA
sp|O43709|BUD23_HUMAN	10vs3	-0.103246562671816	0.045144078902466	10.6009488644376	0.0438411139903847	0.0528962413777605	NA
sp|O43709|BUD23_HUMAN	5vs3	-0.0587227989016261	0.041795295633621	10.6009488644376	0.188638096536923	0.354867997317841	NA
sp|O43711|TLX3_HUMAN;sp|O43763|TLX2_HUMAN;sp|P31314|TLX1_HUMAN	10vs5	-0.145571597509528	0.129176813486648	10.6009488644376	0.284639612070411	0.321183489381297	NA
sp|O43711|TLX3_HUMAN;sp|O43763|TLX2_HUMAN;sp|P31314|TLX1_HUMAN	10vs3	-0.167445191542678	0.129176813486648	10.6009488644376	0.222398385730354	0.237485650014728	NA
sp|O43711|TLX3_HUMAN;sp|O43763|TLX2_HUMAN;sp|P31314|TLX1_HUMAN	5vs3	-0.0218735940331491	0.119594490350509	10.6009488644376	0.858328850475252	0.911792800538707	NA
sp|O43716|GATC_HUMAN	10vs5	-0.187854812772107	0.0429778823589172	10.6009488644376	0.001217049925091	0.00505118648363386	NA
sp|O43716|GATC_HUMAN	10vs3	-0.21810237747693	0.0429778823589172	10.6009488644376	0.000401534101202396	0.00110097305406879	NA
sp|O43716|GATC_HUMAN	5vs3	-0.030247564704823	0.0397897873335457	10.6009488644376	0.463716058874959	0.61536833637565	NA
sp|O43719|HTSF1_HUMAN	10vs5	-0.0993004544279599	0.0297176672992942	10.6009488644376	0.00690706315207941	0.0161705930824666	NA
sp|O43719|HTSF1_HUMAN	10vs3	-0.130621993554435	0.0297176672992942	10.6009488644376	0.00116967640896605	0.00245543354986561	NA
sp|O43719|HTSF1_HUMAN	5vs3	-0.0313215391264752	0.0275132137040401	10.6009488644376	0.280019483021712	0.448774840511814	NA
sp|O43739|CYH3_HUMAN	10vs5	-0.130932888964352	0.110565005310188	10.6009488644376	0.262199538686373	0.2983300202653	NA
sp|O43739|CYH3_HUMAN	10vs3	-0.110127549030681	0.110565005310188	10.6009488644376	0.341421073985894	0.357167878353992	NA
sp|O43739|CYH3_HUMAN	5vs3	0.0208053399336716	0.102363304247631	10.6009488644376	0.842788198098463	0.902082976835833	NA
sp|O43741|AAKB2_HUMAN	10vs5	-0.197335806082732	0.0624908610394867	10.6009488644376	0.00951509014271888	0.0202682832119061	NA
sp|O43741|AAKB2_HUMAN	10vs3	-0.297060821762912	0.0624908610394867	10.6009488644376	0.000660224091332723	0.00158668766406598	NA
sp|O43741|AAKB2_HUMAN	5vs3	-0.0997250156801805	0.0578552952024502	10.6009488644376	0.113757867144202	0.264816162535984	NA
sp|O43747|AP1G1_HUMAN	10vs5	-0.081248305902502	0.0403454369188963	10.6009488644376	0.0701131296618452	0.0963129662990873	NA
sp|O43747|AP1G1_HUMAN	10vs3	-0.135669835119949	0.0403454369188963	10.6009488644376	0.00665676584800889	0.0100967026953444	NA
sp|O43747|AP1G1_HUMAN	5vs3	-0.0544215292174468	0.0373526164336197	10.6009488644376	0.174099766594468	0.338631240231472	NA
sp|O43752|STX6_HUMAN	10vs5	-0.122720032563157	0.0336307658147017	10.6009488644376	0.00406270928590021	0.0112716655868952	NA
sp|O43752|STX6_HUMAN	10vs3	-0.136605631103907	0.0336307658147017	10.6009488644376	0.00202319274029373	0.00378765180278141	NA
sp|O43752|STX6_HUMAN	5vs3	-0.0138855985407505	0.0311360389619945	10.6009488644376	0.664593097744636	0.777138494589039	NA
sp|O43760|SNG2_HUMAN	10vs5	-0.10043556696622	0.0594162608726155	10.6009488644376	0.120107611955557	0.150682787063528	NA
sp|O43760|SNG2_HUMAN	10vs3	-0.110144830428451	0.0594162608726155	10.6009488644376	0.0917770842759813	0.104058985098749	NA
sp|O43760|SNG2_HUMAN	5vs3	-0.00970926346223071	0.0550087685691968	10.6009488644376	0.863224708359849	0.915341000732104	NA
sp|O43761|SNG3_HUMAN	10vs5	-0.0108222440162133	0.0891439553508236	10.6009488644376	0.905643256874346	0.916056305282422	NA
sp|O43761|SNG3_HUMAN	10vs3	-0.221516207086444	0.0891439553508236	10.6009488644376	0.0310421004826331	0.0389080282081258	NA
sp|O43761|SNG3_HUMAN	5vs3	-0.21069396307023	0.0825312656370193	10.6009488644376	0.0275538386911415	0.11799287432278	NA
sp|O43765|SGTA_HUMAN	10vs5	-0.0560957653088845	0.0291591227426091	10.6009488644376	0.0816321779291571	0.109148251540789	NA
sp|O43765|SGTA_HUMAN	10vs3	-0.0931532196945104	0.0291591227426091	10.6009488644376	0.00892169116843881	0.0129698654777629	NA
sp|O43765|SGTA_HUMAN	5vs3	-0.0370574543856259	0.0269961019268424	10.6009488644376	0.19818780338342	0.366262265616709	NA
sp|O43768|ENSA_HUMAN	10vs5	-0.112092107186355	0.0242453892216719	10.6009488644376	0.00081139132176076	0.00373843686330594	NA
sp|O43768|ENSA_HUMAN	10vs3	-0.167284915748021	0.0242453892216719	10.6009488644376	3.12555588301793e-05	0.000172962125378294	NA
sp|O43768|ENSA_HUMAN	5vs3	-0.0551928085616664	0.0224468686682326	10.6009488644376	0.0324941376456946	0.129682188133831	NA
sp|O43772|MCAT_HUMAN	10vs5	-0.0232209715519646	0.0451096119086445	10.6009488644376	0.617277428294924	0.648196389172258	NA
sp|O43772|MCAT_HUMAN	10vs3	-0.117930520643386	0.0451096119086445	10.6009488644376	0.0247361563076099	0.0317395637027716	NA
sp|O43772|MCAT_HUMAN	5vs3	-0.0947095490914212	0.0417633853979623	10.6009488644376	0.0453323347249009	0.160786184977901	NA
sp|O43776|SYNC_HUMAN	10vs5	-0.107279200820168	0.0413047125686173	10.6009488644376	0.0254884504080189	0.0424642095027756	NA
sp|O43776|SYNC_HUMAN	10vs3	-0.170911316460384	0.0413047125686173	10.6009488644376	0.00178376515001125	0.00342525119482984	NA
sp|O43776|SYNC_HUMAN	5vs3	-0.0636321156402158	0.0382407331113538	10.6009488644376	0.125358187462875	0.281983922012187	NA
sp|O43791|SPOP_HUMAN	10vs5	-0.156771272207791	0.0491093577421326	10.6009488644376	0.0089586009445945	0.0194392140828649	NA
sp|O43791|SPOP_HUMAN	10vs3	-0.102470895639333	0.0491093577421326	10.6009488644376	0.0619367202287686	0.0724956910611041	NA
sp|O43791|SPOP_HUMAN	5vs3	0.0543003765684587	0.0454664304845871	10.6009488644376	0.258400473662139	0.429405482622309	NA
sp|O43795|MYO1B_HUMAN	10vs5	-0.0399440594274654	0.0246411511536261	10.6009488644376	0.134345804804344	0.166066587081194	NA
sp|O43795|MYO1B_HUMAN	10vs3	-0.0836742075385595	0.0246411511536261	10.6009488644376	0.00628620772712373	0.00961365935587583	NA
sp|O43795|MYO1B_HUMAN	5vs3	-0.0437301481110941	0.0228132730195607	10.6009488644376	0.0825851043410752	0.223005744574187	NA
sp|O43805|SSNA1_HUMAN	10vs5	-0.132008025885673	0.0561764377986028	10.6009488644376	0.0393029643758748	0.059999805979583	NA
sp|O43805|SSNA1_HUMAN	10vs3	-0.162409678498507	0.0561764377986028	10.6009488644376	0.0151991288029697	0.0206508948357901	NA
sp|O43805|SSNA1_HUMAN	5vs3	-0.0304016526128343	0.052009275247569	10.6009488644376	0.571085451762363	0.704890316361726	NA
sp|O43808|PM34_HUMAN	10vs5	-0.0163068096868769	0.0421587677702576	10.6009488644376	0.706559138087612	0.732552171694977	NA
sp|O43808|PM34_HUMAN	10vs3	-0.000719324343796092	0.0421587677702576	10.6009488644376	0.986703816333023	0.987543117824853	NA
sp|O43808|PM34_HUMAN	5vs3	0.0155874853430808	0.0390314345833477	10.6009488644376	0.697557559588146	0.80122094509063	NA
sp|O43809|CPSF5_HUMAN	10vs5	-0.0476630840213498	0.033752317481831	10.6009488644376	0.186583239213222	0.221113940666506	NA
sp|O43809|CPSF5_HUMAN	10vs3	-0.104131506521217	0.033752317481831	10.6009488644376	0.0108069218964218	0.0153409072253082	NA
sp|O43809|CPSF5_HUMAN	5vs3	-0.0564684224998668	0.0312485739385836	10.6009488644376	0.0991792800556933	0.247043008715352	NA
sp|O43813|LANC1_HUMAN	10vs5	0.00118777787597599	0.049245783890365	10.6009488644376	0.981205390161324	0.982582268725202	NA
sp|O43813|LANC1_HUMAN	10vs3	-0.123205058807092	0.049245783890365	10.6009488644376	0.0301355910124562	0.0378625624933597	NA
sp|O43813|LANC1_HUMAN	5vs3	-0.124392836683068	0.0455927365547552	10.6009488644376	0.0202399675507889	0.0962939473401012	NA
sp|O43815|STRN_HUMAN	10vs5	-0.0656047124708167	0.0327948246649398	10.6009488644376	0.0717201742682	0.0982395227570673	NA
sp|O43815|STRN_HUMAN	10vs3	-0.131963845707195	0.0327948246649398	10.6009488644376	0.00215548059664953	0.0039869402350682	NA
sp|O43815|STRN_HUMAN	5vs3	-0.0663591332363787	0.0303621078433179	10.6009488644376	0.0522534262762396	0.174005573033081	NA
sp|O43818|U3IP2_HUMAN	10vs5	-0.047561981929399	0.0354115510572999	10.6009488644376	0.207280448308066	0.242617615011667	NA
sp|O43818|U3IP2_HUMAN	10vs3	-0.111384397956515	0.0354115510573	10.6009488644376	0.00972402577372447	0.0139893445352432	NA
sp|O43818|U3IP2_HUMAN	5vs3	-0.0638224160271159	0.0327847257329702	10.6009488644376	0.0785416639261041	0.216295339380776	NA
sp|O43819|SCO2_HUMAN	10vs5	-0.153473578749682	0.0598320660197837	10.6009488644376	0.0269711936810882	0.0444467517717233	NA
sp|O43819|SCO2_HUMAN	10vs3	-0.0407623570370286	0.0598320660197837	10.6009488644376	0.510302938783213	0.525257688656795	NA
sp|O43819|SCO2_HUMAN	5vs3	0.112711221712653	0.0553937293320341	10.6009488644376	0.0676648480719906	0.200502637629751	NA
sp|O43822|CF410_HUMAN	10vs5	-0.0492567225858458	0.114193156420649	10.6009488644376	0.674857588371409	0.702780670355136	NA
sp|O43822|CF410_HUMAN	10vs3	-0.0624365352189578	0.114193156420649	10.6009488644376	0.59586281303123	0.609128655415179	NA
sp|O43822|CF410_HUMAN	5vs3	-0.013179812633112	0.105722319470708	10.6009488644376	0.903121662380483	0.939134798370691	NA
sp|O43823|AKAP8_HUMAN	10vs5	-0.104250528367141	0.0272175083096415	10.6009488644376	0.0029845626673318	0.00914210490972803	NA
sp|O43823|AKAP8_HUMAN	10vs3	-0.144076700696618	0.0272175083096415	10.6009488644376	0.000288554680573952	0.000866676837346078	NA
sp|O43823|AKAP8_HUMAN	5vs3	-0.039826172329478	0.0251985162587926	10.6009488644376	0.143344833183498	0.302770531655699	NA
sp|O43824|GTPB6_HUMAN	10vs5	-0.187930018758273	0.0533277380738143	10.6009488644376	0.00503532189671023	0.0129827216147725	NA
sp|O43824|GTPB6_HUMAN	10vs3	-0.264869956604618	0.0533277380738143	10.6009488644376	0.000473810108485446	0.00123991508233903	NA
sp|O43824|GTPB6_HUMAN	5vs3	-0.0769399378463455	0.0493718917841433	10.6009488644376	0.148476253942328	0.309511836716802	NA
sp|O43826|G6PT1_HUMAN	10vs5	-0.12766749526422	0.0661581671225427	10.6009488644376	0.0808195224408177	0.108292407791518	NA
sp|O43826|G6PT1_HUMAN	10vs3	-0.258224997903349	0.0661581671225427	10.6009488644376	0.00263918830613281	0.00468729802370342	NA
sp|O43826|G6PT1_HUMAN	5vs3	-0.130557502639129	0.0612505608861616	10.6009488644376	0.0573462681153451	0.182535671353255	NA
sp|O43829|ZBT14_HUMAN	10vs5	-0.135743120454374	0.0506737742381998	10.6009488644376	0.0220853663420661	0.0379984561100107	NA
sp|O43829|ZBT14_HUMAN	10vs3	-0.0529453566343991	0.0506737742381998	10.6009488644376	0.319342562524376	0.334852572244843	NA
sp|O43829|ZBT14_HUMAN	5vs3	0.0827977638199746	0.0469147987210619	10.6009488644376	0.106334631921597	0.25575733901633	NA
sp|O43837|IDH3B_HUMAN	10vs5	-0.0919377500172211	0.0250394003599443	10.6009488644376	0.00390814434769949	0.0109944299895084	NA
sp|O43837|IDH3B_HUMAN	10vs3	-0.128844359315339	0.0250394003599443	10.6009488644376	0.000360486960114233	0.00101930422215538	NA
sp|O43837|IDH3B_HUMAN	5vs3	-0.0369066092981183	0.0231819801394885	10.6009488644376	0.140729815253675	0.299667604794864	NA
sp|O43847|NRDC_HUMAN	10vs5	-0.0969560491360094	0.0264289338855095	10.6009488644376	0.00392934999150704	0.0110375922023443	NA
sp|O43847|NRDC_HUMAN	10vs3	-0.123737470208857	0.0264289338855095	10.6009488644376	0.000739322541890285	0.00172942259796798	NA
sp|O43847|NRDC_HUMAN	5vs3	-0.0267814210728474	0.0244684382067646	10.6009488644376	0.297968116359314	0.465649377059525	NA
sp|O43852|CALU_HUMAN	10vs5	-0.0880206726844013	0.0726186189790257	10.6009488644376	0.251798867516609	0.287713369741909	NA
sp|O43852|CALU_HUMAN	10vs3	-0.103176008933673	0.0726186189790257	10.6009488644376	0.18411668217391	0.19899992298806	NA
sp|O43852|CALU_HUMAN	5vs3	-0.015155336249272	0.0672317770685065	10.6009488644376	0.825939659428463	0.891673847919674	NA
sp|O43854|EDIL3_HUMAN	10vs5	-0.130419601622943	0.0608617368802219	10.6009488644376	0.0562390731917988	0.0803427524593112	NA
sp|O43854|EDIL3_HUMAN	10vs3	-0.195459287772416	0.0608617368802219	10.6009488644376	0.00866237921861197	0.0126495463209424	NA
sp|O43854|EDIL3_HUMAN	5vs3	-0.0650396861494734	0.0563470193107778	10.6009488644376	0.273747244167808	0.44302158442423	NA
sp|O43861|ATP9B_HUMAN	10vs5	-0.152819671513635	0.0892614836682808	10.6009488644376	0.11594288274931	0.146198306137878	NA
sp|O43861|ATP9B_HUMAN	10vs3	-0.213721349569354	0.0892614836682808	10.6009488644376	0.0363717633961161	0.0447970493780718	NA
sp|O43861|ATP9B_HUMAN	5vs3	-0.0609016780557191	0.0826400757156137	10.6009488644376	0.477145631385672	0.626478239032736	NA
sp|O43865|SAHH2_HUMAN	10vs5	-0.087047612704701	0.0331958870641972	10.6009488644376	0.0243937064089621	0.0410105301710235	NA
sp|O43865|SAHH2_HUMAN	10vs3	-0.118652248405973	0.0331958870641972	10.6009488644376	0.00461821897028301	0.00743353200534781	NA
sp|O43865|SAHH2_HUMAN	5vs3	-0.0316046357012723	0.0307334194738134	10.6009488644376	0.326678623297731	0.491913258550259	NA
sp|O43896|KIF1C_HUMAN	10vs5	-0.104895157079394	0.0408802752383396	10.6009488644376	0.0269314950557041	0.0443968761750162	NA
sp|O43896|KIF1C_HUMAN	10vs3	-0.173750179362862	0.0408802752383396	10.6009488644376	0.00148220104390508	0.00295467141598444	NA
sp|O43896|KIF1C_HUMAN	5vs3	-0.0688550222834672	0.0378477804998889	10.6009488644376	0.0971965894122671	0.244360644484126	NA
sp|O43909|EXTL3_HUMAN	10vs5	-0.140081278421094	0.0394078957750868	10.6009488644376	0.00477696344484044	0.0125359795566913	NA
sp|O43909|EXTL3_HUMAN	10vs3	-0.164342733211438	0.0394078957750868	10.6009488644376	0.00169052571721148	0.00328372236403459	NA
sp|O43909|EXTL3_HUMAN	5vs3	-0.0242614547903446	0.0364846219983172	10.6009488644376	0.520268813970973	0.661710281666542	NA
sp|O43913|ORC5_HUMAN	10vs5	-0.0945059479568496	0.0300197444664956	10.6009488644376	0.00967815828821462	0.0205088932838731	NA
sp|O43913|ORC5_HUMAN	10vs3	-0.122635797839174	0.0300197444664956	10.6009488644376	0.00194647434951656	0.00367030509855756	NA
sp|O43913|ORC5_HUMAN	5vs3	-0.0281298498823244	0.0277928828171175	10.6009488644376	0.334022245183148	0.499203907946365	NA
sp|O43924|PDE6D_HUMAN	10vs5	-0.127654777504375	0.0496996884426261	10.6009488644376	0.0268082780891831	0.044224732150978	NA
sp|O43924|PDE6D_HUMAN	10vs3	-0.202621653964295	0.0496996884426261	10.6009488644376	0.00197335090071591	0.00371503040568777	NA
sp|O43924|PDE6D_HUMAN	5vs3	-0.0749668764599201	0.0460129705126168	10.6009488644376	0.132581992264447	0.290127121147723	NA
sp|O43929|ORC4_HUMAN	10vs5	-0.099908737007427	0.0309592588378259	10.6009488644376	0.00842993701555213	0.0186003554971024	NA
sp|O43929|ORC4_HUMAN	10vs3	-0.149110080019918	0.0309592588378259	10.6009488644376	0.000598472082637965	0.00147086624383059	NA
sp|O43929|ORC4_HUMAN	5vs3	-0.0492013430124914	0.0286627041061202	10.6009488644376	0.115091185698985	0.266355585616853	NA
sp|O43933|PEX1_HUMAN	10vs5	-0.11997105367881	0.0354501378260318	10.6009488644376	0.0064127548546192	0.0153167372358616	NA
sp|O43933|PEX1_HUMAN	10vs3	-0.169004080733962	0.0354501378260318	10.6009488644376	0.000646163986271232	0.00156044099681126	NA
sp|O43933|PEX1_HUMAN	5vs3	-0.049033027055152	0.0328204501390475	10.6009488644376	0.164337398551682	0.327700120729831	NA
sp|O43934|MFS11_HUMAN	10vs5	-0.0504185983972161	0.0908922066833137	10.6009488644376	0.59060568452945	0.622480271915319	NA
sp|O43934|MFS11_HUMAN	10vs3	-0.0771990738350977	0.0908922066833137	10.6009488644376	0.414457171564405	0.430225557557978	NA
sp|O43934|MFS11_HUMAN	5vs3	-0.0267804754378816	0.0841498318600928	10.6009488644376	0.75647856936989	0.843578447293076	NA
sp|O60216|RAD21_HUMAN	10vs5	-0.114197856749745	0.0266372396617632	10.6009488644376	0.00139520312159492	0.00553203327024978	NA
sp|O60216|RAD21_HUMAN	10vs3	-0.184685365254228	0.0266372396617632	10.6009488644376	2.99401213256828e-05	0.00016655040061216	NA
sp|O60216|RAD21_HUMAN	5vs3	-0.070487508504483	0.024661291881319	10.6009488644376	0.0161034108148807	0.0823004937086246	NA
sp|O60220|TIM8A_HUMAN	10vs5	-0.0722738163253845	0.0540466025567237	10.6009488644376	0.209125966509057	0.24429172533504	NA
sp|O60220|TIM8A_HUMAN	10vs3	-0.110106160257567	0.0540466025567238	10.6009488644376	0.0673757823257145	0.0782683251921449	NA
sp|O60220|TIM8A_HUMAN	5vs3	-0.0378323439321822	0.0500374309714334	10.6009488644376	0.466070211636125	0.617361048591878	NA
sp|O60229|KALRN_HUMAN	10vs5	-0.111585093469124	0.0276207820421754	10.6009488644376	0.00209880773322542	0.00726059433768867	NA
sp|O60229|KALRN_HUMAN	10vs3	-0.172235977884216	0.0276207820421754	10.6009488644376	7.51054574180271e-05	0.00033473848043366	NA
sp|O60229|KALRN_HUMAN	5vs3	-0.0606508844150913	0.0255718751860827	10.6009488644376	0.0378311736031294	0.143081641226414	NA
sp|O60231|DHX16_HUMAN	10vs5	-0.0629974864776377	0.0245143563778384	10.6009488644376	0.0267472679753573	0.0441860360568687	NA
sp|O60231|DHX16_HUMAN	10vs3	-0.156700098964716	0.0245143563778384	10.6009488644376	6.07742944006107e-05	0.000282452582437413	NA
sp|O60231|DHX16_HUMAN	5vs3	-0.0937026124870784	0.0226958838675902	10.6009488644376	0.00181113743579943	0.0141507156076285	NA
sp|O60232|ZNRD2_HUMAN	10vs5	-0.13783073935923	0.0855286167859965	10.6009488644376	0.136412104080305	0.1681350184245	NA
sp|O60232|ZNRD2_HUMAN	10vs3	-0.174792176365115	0.0855286167859966	10.6009488644376	0.0666429477730306	0.0775414174768279	NA
sp|O60232|ZNRD2_HUMAN	5vs3	-0.0369614370058851	0.0791841125262196	10.6009488644376	0.650104437516476	0.766576388516837	NA
sp|O60237|MYPT2_HUMAN	10vs5	-0.275157142428779	0.0343872409087156	10.6009488644376	8.20886126460806e-06	6.15207094615889e-05	NA
sp|O60237|MYPT2_HUMAN	10vs3	-0.298179890445294	0.0343872409087156	10.6009488644376	3.88668052653521e-06	2.68220848946305e-05	NA
sp|O60237|MYPT2_HUMAN	5vs3	-0.0230227480165142	0.0318363988090099	10.6009488644376	0.48523276314915	0.631767649464097	NA
sp|O60238|BNI3L_HUMAN	10vs5	-0.111322287448108	0.106935650319486	10.6009488644376	0.321025872258524	0.357526802599324	NA
sp|O60238|BNI3L_HUMAN	10vs3	-0.155773374789728	0.106935650319486	10.6009488644376	0.17417142057788	0.188857917509456	NA
sp|O60238|BNI3L_HUMAN	5vs3	-0.0444510873416207	0.0990031744480296	10.6009488644376	0.662480939314205	0.775310239023363	NA
sp|O60239|3BP5_HUMAN	10vs5	0.0904571722744121	0.0969354300025057	10.6009488644376	0.371499504785003	0.408566986627087	NA
sp|O60239|3BP5_HUMAN	10vs3	0.017796914672507	0.0969354300025057	10.6009488644376	0.857795117838954	0.864221924886875	NA
sp|O60239|3BP5_HUMAN	5vs3	-0.0726602576019051	0.089744769476415	10.6009488644376	0.435947876001773	0.591100864853908	NA
sp|O60242|AGRB3_HUMAN	10vs5	-0.10192990482969	0.0832835410068064	10.6009488644376	0.247498855966279	0.283252249791435	NA
sp|O60242|AGRB3_HUMAN	10vs3	-0.144697032606166	0.0832835410068064	10.6009488644376	0.111235465590963	0.124368623067791	NA
sp|O60242|AGRB3_HUMAN	5vs3	-0.0427671277764756	0.0771055762443329	10.6009488644376	0.59063926192283	0.720716844403658	NA
sp|O60244|MED14_HUMAN	10vs5	-0.101429323512544	0.0314093504321157	10.6009488644376	0.00839808793263161	0.0185566201196858	NA
sp|O60244|MED14_HUMAN	10vs3	-0.14260692911987	0.0314093504321157	10.6009488644376	0.000926229495769134	0.00205336746200538	NA
sp|O60244|MED14_HUMAN	5vs3	-0.0411776056073254	0.0290794079508524	10.6009488644376	0.185468456940914	0.351493115127942	NA
sp|O60256|KPRB_HUMAN	10vs5	-0.121363609538022	0.0292074604010523	10.6009488644376	0.00173314074594356	0.00638764833264165	NA
sp|O60256|KPRB_HUMAN	10vs3	-0.130005823747907	0.0292074604010523	10.6009488644376	0.0010689429462305	0.00230040236691077	NA
sp|O60256|KPRB_HUMAN	5vs3	-0.00864221420988545	0.0270408539026051	10.6009488644376	0.755482518551357	0.84276720341776	NA
sp|O60262|GBG7_HUMAN	10vs5	-0.185735846376837	0.05259137392323	10.6009488644376	0.00496963996061592	0.0128792565680417	NA
sp|O60262|GBG7_HUMAN	10vs3	-0.224410705866227	0.05259137392323	10.6009488644376	0.00144183891835812	0.00288828042956053	NA
sp|O60262|GBG7_HUMAN	5vs3	-0.0386748594893902	0.0486901510527804	10.6009488644376	0.444435426188996	0.598471620961694	NA
sp|O60264|SMCA5_HUMAN	10vs5	-0.0694462073039826	0.0238813683849094	10.6009488644376	0.0147537840710944	0.0278590510453785	NA
sp|O60264|SMCA5_HUMAN	10vs3	-0.123523223672815	0.0238813683849095	10.6009488644376	0.000346204830314253	0.000986626117998203	NA
sp|O60264|SMCA5_HUMAN	5vs3	-0.0540770163688329	0.0221098508608219	10.6009488644376	0.0332409907880094	0.131483482049715	NA
sp|O60271|JIP4_HUMAN	10vs5	-0.0956094074983534	0.0266649349495199	10.6009488644376	0.00452958789435787	0.0120790412982557	NA
sp|O60271|JIP4_HUMAN	10vs3	-0.131487902060785	0.0266649349495199	10.6009488644376	0.000500669483446205	0.00129182221412601	NA
sp|O60271|JIP4_HUMAN	5vs3	-0.0358784945624313	0.0246869327353931	10.6009488644376	0.175082802157615	0.339537111040675	NA
sp|O60281|ZN292_HUMAN	10vs5	-0.135023964109875	0.0391541948348028	10.6009488644376	0.00573676783925004	0.014173279703638	NA
sp|O60281|ZN292_HUMAN	10vs3	-0.176300323802167	0.0391541948348028	10.6009488644376	0.000983727326869721	0.00215240205240029	NA
sp|O60281|ZN292_HUMAN	5vs3	-0.0412763596922918	0.0362497405684711	10.6009488644376	0.279920382962412	0.448692403406802	NA
sp|O60282|KIF5C_HUMAN	10vs5	-0.0864781199182057	0.0242390021236154	10.6009488644376	0.00467074263444043	0.0123325947876544	NA
sp|O60282|KIF5C_HUMAN	10vs3	-0.113509694861569	0.0242390021236154	10.6009488644376	0.000738105374170502	0.00172787512734815	NA
sp|O60282|KIF5C_HUMAN	5vs3	-0.0270315749433632	0.0224409553644727	10.6009488644376	0.254575380832821	0.425905924144336	NA
sp|O60287|NPA1P_HUMAN	10vs5	-0.107386499150812	0.0241096144334459	10.6009488644376	0.00106382068900472	0.00459961230553807	NA
sp|O60287|NPA1P_HUMAN	10vs3	-0.154574204482758	0.0241096144334459	10.6009488644376	5.92339012504396e-05	0.000276571781979359	NA
sp|O60287|NPA1P_HUMAN	5vs3	-0.0471877053319454	0.0223211656402506	10.6009488644376	0.0590935687076444	0.18519245128571	NA
sp|O60291|MGRN1_HUMAN	10vs5	-0.149754841511787	0.0414961579417103	10.6009488644376	0.00435203611855088	0.011778526734882	NA
sp|O60291|MGRN1_HUMAN	10vs3	-0.205423514665223	0.0414961579417103	10.6009488644376	0.000485956256384436	0.00126327153862102	NA
sp|O60291|MGRN1_HUMAN	5vs3	-0.0556686731534363	0.0384179770857718	10.6009488644376	0.176257735078053	0.341088725300395	NA
sp|O60292|SI1L3_HUMAN	10vs5	-0.139855843739673	0.0296565810593331	10.6009488644376	0.000700727341417115	0.00336314368813683	NA
sp|O60292|SI1L3_HUMAN	10vs3	-0.192483306421148	0.0296565810593331	10.6009488644376	5.32963383726603e-05	0.000255827859817364	NA
sp|O60292|SI1L3_HUMAN	5vs3	-0.0526274626814751	0.0274566588352646	10.6009488644376	0.082602616457424	0.223005744574187	NA
sp|O60293|ZC3H1_HUMAN	10vs5	-0.143403426141762	0.0454382194747028	10.6009488644376	0.0095455415198014	0.0203147597390664	NA
sp|O60293|ZC3H1_HUMAN	10vs3	-0.228484307484066	0.0454382194747028	10.6009488644376	0.000430992593309999	0.00115615083523141	NA
sp|O60293|ZC3H1_HUMAN	5vs3	-0.0850808813423046	0.0420676168875565	10.6009488644376	0.0690890229548623	0.202586985529849	NA
sp|O60294|TYW4_HUMAN	10vs5	-0.26974858455134	0.07528051341957	10.6009488644376	0.00454782732165482	0.0121027684109486	NA
sp|O60294|TYW4_HUMAN	10vs3	-0.187803678464374	0.07528051341957	10.6009488644376	0.0305140761724532	0.0382971998681735	NA
sp|O60294|TYW4_HUMAN	5vs3	0.0819449060869659	0.0696962124450352	10.6009488644376	0.265426888741686	0.435923849547068	NA
sp|O60296|TRAK2_HUMAN	10vs5	-0.178632713267527	0.0848186596704656	10.6009488644376	0.0599071020513018	0.0844928905617177	NA
sp|O60296|TRAK2_HUMAN	10vs3	-0.124211962869315	0.0848186596704656	10.6009488644376	0.172089094808257	0.186664513647168	NA
sp|O60296|TRAK2_HUMAN	5vs3	0.0544207503982119	0.0785268199586845	10.6009488644376	0.503196236445586	0.6464288415697	NA
sp|O60299|LZTS3_HUMAN	10vs5	-0.229087942647418	0.144641023865244	10.6009488644376	0.142583466239931	0.174530320899411	NA
sp|O60299|LZTS3_HUMAN	10vs3	-0.102231469909568	0.144641023865245	10.6009488644376	0.494936830441802	0.510110630126868	NA
sp|O60299|LZTS3_HUMAN	5vs3	0.126856472737849	0.133911567146125	10.6009488644376	0.364572159225741	0.529137635822107	NA
sp|O60306|AQR_HUMAN	10vs5	-0.0767995706384941	0.0220465487859982	10.6009488644376	0.00540003421421009	0.0136028901239534	NA
sp|O60306|AQR_HUMAN	10vs3	-0.128730178445537	0.0220465487859982	10.6009488644376	0.00013039989378986	0.000490589993877888	NA
sp|O60306|AQR_HUMAN	5vs3	-0.0519306078070429	0.0204111379966932	10.6009488644376	0.0279763323792985	0.118795305827116	NA
sp|O60309|L37A3_HUMAN	10vs5	-0.0134025605359112	0.0746294673557238	10.6009488644376	0.860862470907481	0.875086224476471	NA
sp|O60309|L37A3_HUMAN	10vs3	0.0107799181344869	0.0746294673557238	10.6009488644376	0.887857785502204	0.893266923357444	NA
sp|O60309|L37A3_HUMAN	5vs3	0.0241824786703981	0.0690934609132486	10.6009488644376	0.733195619648155	0.826002325841837	NA
sp|O60313|OPA1_HUMAN	10vs5	-0.115797233573776	0.0324663596805194	10.6009488644376	0.00467912065088881	0.0123512514545195	NA
sp|O60313|OPA1_HUMAN	10vs3	-0.134671284651392	0.0324663596805194	10.6009488644376	0.00175389476015538	0.00338040219452785	NA
sp|O60313|OPA1_HUMAN	5vs3	-0.0188740510776154	0.03005800835867	10.6009488644376	0.543345274565108	0.681280289658487	NA
sp|O60315|ZEB2_HUMAN	10vs5	-0.118718520448346	0.0326681025929038	10.6009488644376	0.00416809932777363	0.0114753784651457	NA
sp|O60315|ZEB2_HUMAN	10vs3	-0.158907620395496	0.0326681025929038	10.6009488644376	0.000555338641934186	0.00139546252977216	NA
sp|O60315|ZEB2_HUMAN	5vs3	-0.0401890999471499	0.0302447860019421	10.6009488644376	0.211808071140506	0.380511893126694	NA
sp|O60318|GANP_HUMAN	10vs5	-0.14944364268231	0.0357607541839793	10.6009488644376	0.00166647099758008	0.00623221752094607	NA
sp|O60318|GANP_HUMAN	10vs3	-0.198222336936876	0.0357607541839793	10.6009488644376	0.00019961866479701	0.000669640232264524	NA
sp|O60318|GANP_HUMAN	5vs3	-0.0487786942545663	0.0331080250065534	10.6009488644376	0.169726786530247	0.333920160584273	NA
sp|O60331|PI51C_HUMAN	10vs5	-0.0273677034321307	0.0884876647054041	10.6009488644376	0.763100235184629	0.784605408388085	NA
sp|O60331|PI51C_HUMAN	10vs3	-0.0631580247704529	0.0884876647054041	10.6009488644376	0.490797817426373	0.506010937068395	NA
sp|O60331|PI51C_HUMAN	5vs3	-0.0357903213383222	0.0819236585661973	10.6009488644376	0.670967821111491	0.781986445646683	NA
sp|O60333|KIF1B_HUMAN	10vs5	-0.0112711783815301	0.033644573387541	10.6009488644376	0.74415455488515	0.767304943053337	NA
sp|O60333|KIF1B_HUMAN	10vs3	-0.0607442083037751	0.033644573387541	10.6009488644376	0.0994428658190414	0.112102478557442	NA
sp|O60333|KIF1B_HUMAN	5vs3	-0.049473029922245	0.0311488222904581	10.6009488644376	0.141576916842805	0.300926867274365	NA
sp|O60337|MARH6_HUMAN	10vs5	-0.066832415912	0.0586136599039874	10.6009488644376	0.279301258442028	0.315689570811096	NA
sp|O60337|MARH6_HUMAN	10vs3	-0.153241437611593	0.0586136599039874	10.6009488644376	0.0247308560834689	0.0317370890679881	NA
sp|O60337|MARH6_HUMAN	5vs3	-0.086409021699593	0.054265704460344	10.6009488644376	0.140663895289396	0.299667604794864	NA
sp|O60341|KDM1A_HUMAN	10vs5	-0.121123220256132	0.0289748395107506	10.6009488644376	0.00166288778343836	0.00622623814857011	NA
sp|O60341|KDM1A_HUMAN	10vs3	-0.13171600838459	0.0289748395107506	10.6009488644376	0.000917955056544193	0.00203646263192328	NA
sp|O60341|KDM1A_HUMAN	5vs3	-0.0105927881284584	0.0268254888067368	10.6009488644376	0.700761931068315	0.804312706544394	NA
sp|O60343|TBCD4_HUMAN	10vs5	-0.107890478076778	0.0420643216386884	10.6009488644376	0.0269796960172295	0.0444529806774342	NA
sp|O60343|TBCD4_HUMAN	10vs3	-0.147565858051729	0.0420643216386884	10.6009488644376	0.00517575777387045	0.00817302598984105	NA
sp|O60343|TBCD4_HUMAN	5vs3	-0.039675379974951	0.0389439944563952	10.6009488644376	0.330994591981207	0.496808528206486	NA
sp|O60347|TBC12_HUMAN	10vs5	-0.401219599262309	0.0416584517557717	10.6009488644376	1.43368490047966e-06	1.1524573841345e-05	NA
sp|O60347|TBC12_HUMAN	10vs3	-0.472890864590522	0.0416584517557717	10.6009488644376	2.89481155821427e-07	2.1921851325399e-06	NA
sp|O60347|TBC12_HUMAN	5vs3	-0.0716712653282131	0.0385682319608985	10.6009488644376	0.091089115551233	0.235709987300524	NA
sp|O60361|NDK8_HUMAN	10vs5	-0.105102888845218	0.0776554071379533	10.6009488644376	0.2040653925779	0.239449955165267	NA
sp|O60361|NDK8_HUMAN	10vs3	-0.0591244172776029	0.0776554071379533	10.6009488644376	0.463037697629486	0.478806310863051	NA
sp|O60361|NDK8_HUMAN	5vs3	0.045978471567615	0.071894936784338	10.6009488644376	0.5360577141095	0.6748387263419	NA
sp|O60427|FADS1_HUMAN	10vs5	-0.055131567412407	0.0815241975235374	10.6009488644376	0.513359152565717	0.547998378668756	NA
sp|O60427|FADS1_HUMAN	10vs3	-0.0757050468693427	0.0815241975235374	10.6009488644376	0.373746848653332	0.389987704952202	NA
sp|O60427|FADS1_HUMAN	5vs3	-0.0205734794569357	0.0754767406851186	10.6009488644376	0.79041197994651	0.867747915943608	NA
sp|O60437|PEPL_HUMAN	10vs5	-0.14499289535154	0.10870223315619	10.6009488644376	0.210199787315288	0.245332994172202	NA
sp|O60437|PEPL_HUMAN	10vs3	-0.123591797748595	0.10870223315619	10.6009488644376	0.280595694254565	0.296502836777977	NA
sp|O60437|PEPL_HUMAN	5vs3	0.0214010976029444	0.100638712346163	10.6009488644376	0.835631520810476	0.897273981796553	NA
sp|O60443|GSDME_HUMAN	10vs5	-0.134297123040106	0.0349040572404024	10.6009488644376	0.00289836205888124	0.008971483742272	NA
sp|O60443|GSDME_HUMAN	10vs3	-0.15243352117027	0.0349040572404024	10.6009488644376	0.00122448675502377	0.00254495337271776	NA
sp|O60443|GSDME_HUMAN	5vs3	-0.0181363981301637	0.0323148777567762	10.6009488644376	0.586301806867095	0.71755657954327	NA
sp|O60447|EVI5_HUMAN	10vs5	-0.133576173741919	0.0291577860176369	10.6009488644376	0.000867641345087948	0.00393582931501524	NA
sp|O60447|EVI5_HUMAN	10vs3	-0.153868161960303	0.0291577860176369	10.6009488644376	0.000295740325489474	0.000882067073457675	NA
sp|O60447|EVI5_HUMAN	5vs3	-0.0202919882183834	0.0269948643599953	10.6009488644376	0.468593109531079	0.619084782622201	NA
sp|O60476|MA1A2_HUMAN	10vs5	-0.12476847890301	0.0450603549792784	10.6009488644376	0.0188448743922818	0.0336278298871182	NA
sp|O60476|MA1A2_HUMAN	10vs3	-0.161665606311325	0.0450603549792784	10.6009488644376	0.00451272867213038	0.00729742569846474	NA
sp|O60476|MA1A2_HUMAN	5vs3	-0.0368971274083148	0.0417177823427021	10.6009488644376	0.396072198110058	0.557838653595568	NA
sp|O60488|ACSL4_HUMAN	10vs5	-0.0316450386264845	0.0349382764424886	10.6009488644376	0.385196472825215	0.422249260359118	NA
sp|O60488|ACSL4_HUMAN	10vs3	-0.0847084012828715	0.0349382764424886	10.6009488644376	0.0345035409189817	0.0427400750980885	NA
sp|O60488|ACSL4_HUMAN	5vs3	-0.053063362656387	0.0323465585818658	10.6009488644376	0.130211351815545	0.287546250525813	NA
sp|O60493|SNX3_HUMAN	10vs5	-0.0829357590860516	0.0357794779264563	10.6009488644376	0.0415477155272115	0.0627247227357886	NA
sp|O60493|SNX3_HUMAN	10vs3	-0.110138286098428	0.0357794779264563	10.6009488644376	0.0109387429401712	0.0155069860385289	NA
sp|O60493|SNX3_HUMAN	5vs3	-0.0272025270123768	0.0331253598236816	10.6009488644376	0.42961359861557	0.585679911502398	NA
sp|O60499|STX10_HUMAN	10vs5	-0.112580490632555	0.0537900043680016	10.6009488644376	0.0612648307007932	0.0860725151323233	NA
sp|O60499|STX10_HUMAN	10vs3	-0.150862162047265	0.0537900043680016	10.6009488644376	0.0176959793294646	0.0235886118291753	NA
sp|O60499|STX10_HUMAN	5vs3	-0.0382816714147101	0.0497998672107492	10.6009488644376	0.458848700531498	0.610803403111357	NA
sp|O60502|OGA_HUMAN	10vs5	-0.125670836741161	0.0342074647751947	10.6009488644376	0.00389440723956249	0.0109721805884471	NA
sp|O60502|OGA_HUMAN	10vs3	-0.148985910536326	0.0342074647751947	10.6009488644376	0.00124830834218562	0.00258760766901414	NA
sp|O60502|OGA_HUMAN	5vs3	-0.0233150737951657	0.0316699584511368	10.6009488644376	0.477590160511788	0.62673338865923	NA
sp|O60504|VINEX_HUMAN	10vs5	-0.0518739660131586	0.0316904001809471	10.6009488644376	0.13096134787102	0.162459036308634	NA
sp|O60504|VINEX_HUMAN	10vs3	-0.0782199603717865	0.0316904001809471	10.6009488644376	0.0319618997188993	0.03991738915404	NA
sp|O60504|VINEX_HUMAN	5vs3	-0.026345994358628	0.0293396094573565	10.6009488644376	0.389142553290002	0.552422822852241	NA
sp|O60506|HNRPQ_HUMAN	10vs5	-0.0582875692254169	0.030532265705632	10.6009488644376	0.0836769649170235	0.111391779205762	NA
sp|O60506|HNRPQ_HUMAN	10vs3	-0.0913526103309889	0.030532265705632	10.6009488644376	0.0127271279938028	0.0176983979621312	NA
sp|O60506|HNRPQ_HUMAN	5vs3	-0.033065041105572	0.0282673852818703	10.6009488644376	0.267739058793769	0.43796620321191	NA
sp|O60507|TPST1_HUMAN	10vs5	-0.0592611106980481	0.0357106049342411	10.6009488644376	0.126275077993661	0.15741323124809	NA
sp|O60507|TPST1_HUMAN	10vs3	-0.13540085939251	0.0357106049342411	10.6009488644376	0.00318655691833423	0.00546896834755697	NA
sp|O60507|TPST1_HUMAN	5vs3	-0.0761397486944615	0.0330615958231572	10.6009488644376	0.0426455204422091	0.1547071019048	NA
sp|O60508|PRP17_HUMAN	10vs5	-0.130462680030702	0.039469875359599	10.6009488644376	0.00735458282768472	0.0169097919289195	NA
sp|O60508|PRP17_HUMAN	10vs3	-0.167532962038833	0.039469875359599	10.6009488644376	0.00149598632797115	0.00297647839889927	NA
sp|O60508|PRP17_HUMAN	5vs3	-0.0370702820081306	0.0365420039434341	10.6009488644376	0.332958953788925	0.498643905658438	NA
sp|O60512|B4GT3_HUMAN	10vs5	-0.252460447328519	0.082445082833287	10.6009488644376	0.0112518623918892	0.0228255627249287	NA
sp|O60512|B4GT3_HUMAN	10vs3	-0.349541109876171	0.0824450828332871	10.6009488644376	0.00150805139891763	0.00299541840430716	NA
sp|O60512|B4GT3_HUMAN	5vs3	-0.0970806625476524	0.0763293148144701	10.6009488644376	0.230613672950026	0.400110047392471	NA
sp|O60513|B4GT4_HUMAN	10vs5	-0.0118409060789637	0.0554292876032138	10.6009488644376	0.834894790270611	0.85098696922764	NA
sp|O60513|B4GT4_HUMAN	10vs3	-0.0727882593538616	0.0554292876032138	10.6009488644376	0.216837904715842	0.23223292719197	NA
sp|O60513|B4GT4_HUMAN	5vs3	-0.0609473532748979	0.0513175485791288	10.6009488644376	0.260899956345602	0.431727766989246	NA
sp|O60518|RNBP6_HUMAN	10vs5	-0.141384481090941	0.0366509037074659	10.6009488644376	0.00284985558723916	0.00886075339458999	NA
sp|O60518|RNBP6_HUMAN	10vs3	-0.185806706439689	0.0366509037074659	10.6009488644376	0.000404686342502783	0.0011047714365177	NA
sp|O60518|RNBP6_HUMAN	5vs3	-0.0444222253487481	0.0339321433272003	10.6009488644376	0.21814958713575	0.386366066399742	NA
sp|O60524|NEMF_HUMAN	10vs5	-0.135911094401124	0.0438463118902031	10.6009488644376	0.0105347297151662	0.0217893673497823	NA
sp|O60524|NEMF_HUMAN	10vs3	-0.193390244778169	0.0438463118902031	10.6009488644376	0.00114121385874158	0.00241887999377043	NA
sp|O60524|NEMF_HUMAN	5vs3	-0.0574791503770444	0.0405937968488462	10.6009488644376	0.185491586568474	0.351493115127942	NA
sp|O60547|GMDS_HUMAN	10vs5	-0.0347589130642688	0.0514326170931539	10.6009488644376	0.513630988810581	0.548164228761225	NA
sp|O60547|GMDS_HUMAN	10vs3	-0.11441182285608	0.0514326170931539	10.6009488644376	0.0488585869300637	0.058326680884298	NA
sp|O60547|GMDS_HUMAN	5vs3	-0.0796529097918111	0.0476173506887472	10.6009488644376	0.123587989759963	0.279358317533726	NA
sp|O60551|NMT2_HUMAN	10vs5	-0.157476695036978	0.039051187737168	10.6009488644376	0.00212460106547064	0.00731646638906021	NA
sp|O60551|NMT2_HUMAN	10vs3	-0.128491887759702	0.039051187737168	10.6009488644376	0.00754959596258629	0.0112301432989609	NA
sp|O60551|NMT2_HUMAN	5vs3	0.0289848072772756	0.0361543745270615	10.6009488644376	0.440329502597232	0.594735885359011	NA
sp|O60563|CCNT1_HUMAN	10vs5	-0.134486609132431	0.0345747009878894	10.6009488644376	0.00269945520105033	0.00853829697832217	NA
sp|O60563|CCNT1_HUMAN	10vs3	-0.213005020822062	0.0345747009878894	10.6009488644376	8.3227983381749e-05	0.000358580837426053	NA
sp|O60563|CCNT1_HUMAN	5vs3	-0.0785184116896312	0.0320099531182139	10.6009488644376	0.0328303893924167	0.13046234096252	NA
sp|O60566|BUB1B_HUMAN	10vs5	-0.0897583315737461	0.0419657227437013	10.6009488644376	0.0566302390647518	0.0808153792017536	NA
sp|O60566|BUB1B_HUMAN	10vs3	-0.165082159054654	0.0419657227437013	10.6009488644376	0.00250684814304712	0.00449380338421301	NA
sp|O60566|BUB1B_HUMAN	5vs3	-0.0753238274809079	0.0388527096176008	10.6009488644376	0.0796086082053029	0.217606108491499	NA
sp|O60568|PLOD3_HUMAN	10vs5	-0.0730448672662302	0.0254177969412611	10.6009488644376	0.0156688355158156	0.0291483693103503	NA
sp|O60568|PLOD3_HUMAN	10vs3	-0.140606484245109	0.0254177969412611	10.6009488644376	0.000202910101276127	0.000678505429240564	NA
sp|O60568|PLOD3_HUMAN	5vs3	-0.0675616169788791	0.0235323073001568	10.6009488644376	0.0157449409758579	0.0813071170305685	NA
sp|O60573|IF4E2_HUMAN	10vs5	-0.103245797687906	0.0487081416331812	10.6009488644376	0.0585240576176867	0.0830149117473305	NA
sp|O60573|IF4E2_HUMAN	10vs3	-0.171592764631146	0.0487081416331812	10.6009488644376	0.00504558079391699	0.00799967189037235	NA
sp|O60573|IF4E2_HUMAN	5vs3	-0.0683469669432397	0.0450949765465674	10.6009488644376	0.158849754208205	0.321455629001728	NA
sp|O60583|CCNT2_HUMAN	10vs5	-0.0297731761956318	0.0928633233574007	10.6009488644376	0.754734850360332	0.776682972170308	NA
sp|O60583|CCNT2_HUMAN	10vs3	0.0366550934611226	0.0928633233574007	10.6009488644376	0.700874238030796	0.711839577318071	NA
sp|O60583|CCNT2_HUMAN	5vs3	0.0664282696567544	0.0859747312959594	10.6009488644376	0.45661147147448	0.608599800716517	NA
sp|O60610|DIAP1_HUMAN	10vs5	-0.0983266005526253	0.0265933868761958	10.6009488644376	0.00374044805221072	0.0106758148924983	NA
sp|O60610|DIAP1_HUMAN	10vs3	-0.143338704295113	0.0265933868761958	10.6009488644376	0.000249968652155878	0.000785890087756607	NA
sp|O60610|DIAP1_HUMAN	5vs3	-0.0450121037424873	0.0246206920910096	10.6009488644376	0.0957623233782978	0.242862745765974	NA
sp|O60613|SEP15_HUMAN	10vs5	-0.0730360270981763	0.0890330416519439	10.6009488644376	0.430090315172563	0.466571411400177	NA
sp|O60613|SEP15_HUMAN	10vs3	-0.1565775366101	0.0890330416519439	10.6009488644376	0.107425594534903	0.120495367177913	NA
sp|O60613|SEP15_HUMAN	5vs3	-0.0835415095119237	0.0824285795052564	10.6009488644376	0.333393987098322	0.498913542599739	NA
sp|O60641|AP180_HUMAN	10vs5	-0.108256315734354	0.0350400213507715	10.6009488644376	0.0107250140672353	0.0220762207336292	NA
sp|O60641|AP180_HUMAN	10vs3	-0.176486944172676	0.0350400213507715	10.6009488644376	0.000425570778601002	0.00114486931665368	NA
sp|O60641|AP180_HUMAN	5vs3	-0.0682306284383217	0.0324407560630036	10.6009488644376	0.0601967745522142	0.187212565455746	NA
sp|O60645|EXOC3_HUMAN	10vs5	-0.0659847198142571	0.0341040727822712	10.6009488644376	0.0801326133226742	0.10757106235116	NA
sp|O60645|EXOC3_HUMAN	10vs3	-0.120372846311677	0.0341040727822712	10.6009488644376	0.00498769224128412	0.00792658231761057	NA
sp|O60645|EXOC3_HUMAN	5vs3	-0.05438812649742	0.0315742360659327	10.6009488644376	0.113971780832243	0.26498650154476	NA
sp|O60658|PDE8A_HUMAN	10vs5	-0.0782542730163882	0.0462907214317709	10.6009488644376	0.120083379081251	0.150672466981047	NA
sp|O60658|PDE8A_HUMAN	10vs3	-0.0928311984990737	0.0462907214317709	10.6009488644376	0.071122318130635	0.0822349073287885	NA
sp|O60658|PDE8A_HUMAN	5vs3	-0.0145769254826855	0.0428568803345055	10.6009488644376	0.74040219064566	0.831065485005155	NA
sp|O60664|PLIN3_HUMAN	10vs5	-0.082659788036726	0.0374099664438459	10.6009488644376	0.0501357617193461	0.073167120164993	NA
sp|O60664|PLIN3_HUMAN	10vs3	-0.107958323839503	0.0374099664438459	10.6009488644376	0.0153401071023424	0.0208012223658789	NA
sp|O60664|PLIN3_HUMAN	5vs3	-0.0252985358027767	0.0346348988655292	10.6009488644376	0.480955620268385	0.628908411105163	NA
sp|O60671|RAD1_HUMAN	10vs5	-0.191547463912106	0.0516179539812633	10.6009488644376	0.00365555423465877	0.010513900658459	NA
sp|O60671|RAD1_HUMAN	10vs3	-0.126508631583706	0.0516179539812633	10.6009488644376	0.0329496658667752	0.0410638428179472	NA
sp|O60671|RAD1_HUMAN	5vs3	0.0650388323284004	0.0477889393049881	10.6009488644376	0.201755307373033	0.369446501382948	NA
sp|O60675|MAFK_HUMAN	10vs5	-0.13267564562516	0.0669353781040628	10.6009488644376	0.0739797633774008	0.100675366874581	NA
sp|O60675|MAFK_HUMAN	10vs3	-0.215008042106474	0.0669353781040628	10.6009488644376	0.00865264631745831	0.0126372939932095	NA
sp|O60675|MAFK_HUMAN	5vs3	-0.0823323964813136	0.0619701184346168	10.6009488644376	0.211875719848009	0.380511893126694	NA
sp|O60678|ANM3_HUMAN	10vs5	-0.0985054078897544	0.0251014696898302	10.6009488644376	0.00254697274895004	0.00826712223650578	NA
sp|O60678|ANM3_HUMAN	10vs3	-0.159449335383367	0.0251014696898302	10.6009488644376	6.41340690677288e-05	0.000295204886129355	NA
sp|O60678|ANM3_HUMAN	5vs3	-0.0609439274936126	0.0232394451726762	10.6009488644376	0.024385396828472	0.109316250353922	NA
sp|O60684|IMA7_HUMAN	10vs5	-0.174206841642261	0.0369306129360799	10.6009488644376	0.000699299062659017	0.00336158920036464	NA
sp|O60684|IMA7_HUMAN	10vs3	-0.195065284398039	0.0369306129360799	10.6009488644376	0.00029359982013975	0.000877278463141626	NA
sp|O60684|IMA7_HUMAN	5vs3	-0.0208584427557787	0.0341911037531429	10.6009488644376	0.554677147522051	0.691345249142406	NA
sp|O60701|UGDH_HUMAN	10vs5	-0.112825786465938	0.0282126441584174	10.6009488644376	0.0022466622393806	0.00758432913795678	NA
sp|O60701|UGDH_HUMAN	10vs3	-0.135902154856816	0.0282126441584174	10.6009488644376	0.000597786858319127	0.00146956586507128	NA
sp|O60701|UGDH_HUMAN	5vs3	-0.0230763683908775	0.0261198330295935	10.6009488644376	0.396570204742494	0.558210512476949	NA
sp|O60704|TPST2_HUMAN	10vs5	-0.22000838485186	0.0593461941261839	10.6009488644376	0.00367847498124524	0.010556550304409	NA
sp|O60704|TPST2_HUMAN	10vs3	-0.2861989904731	0.0593461941261839	10.6009488644376	0.000592702671063132	0.00146065326889564	NA
sp|O60704|TPST2_HUMAN	5vs3	-0.0661906056212405	0.0549438993670248	10.6009488644376	0.254527243738223	0.425901079372845	NA
sp|O60716|CTND1_HUMAN	10vs5	-0.0671885210946459	0.0209770677621525	10.6009488644376	0.00879320228699066	0.0191775748673409	NA
sp|O60716|CTND1_HUMAN	10vs3	-0.0997455811796769	0.0209770677621525	10.6009488644376	0.000658862428103962	0.00158564559680982	NA
sp|O60716|CTND1_HUMAN	5vs3	-0.0325570600850309	0.0194209909684916	10.6009488644376	0.122866013933943	0.278311033487521	NA
sp|O60732|MAGC1_HUMAN	10vs5	-0.158542282991468	0.112239223187031	10.6009488644376	0.186469580594262	0.221034902673944	NA
sp|O60732|MAGC1_HUMAN	10vs3	-0.165726420474509	0.112239223187031	10.6009488644376	0.168875033752306	0.18353777770586	NA
sp|O60732|MAGC1_HUMAN	5vs3	-0.00718413748304053	0.10391332880941	10.6009488644376	0.946168290850315	0.968203551299774	NA
sp|O60739|EIF1B_HUMAN;sp|P41567|EIF1_HUMAN	10vs5	-0.0985145497341661	0.195627531646849	10.6009488644376	0.624854461794476	0.655494823233189	NA
sp|O60739|EIF1B_HUMAN;sp|P41567|EIF1_HUMAN	10vs3	-0.259761824795063	0.195627531646849	10.6009488644376	0.212112948404739	0.227353584984492	NA
sp|O60739|EIF1B_HUMAN;sp|P41567|EIF1_HUMAN	5vs3	-0.161247275060897	0.181115900867544	10.6009488644376	0.393062090893496	0.555032222410112	NA
sp|O60741|HCN1_HUMAN	10vs5	0.0635310569459835	0.108705719848758	10.6009488644376	0.571157619091992	0.604554893569428	NA
sp|O60741|HCN1_HUMAN	10vs3	-0.0456714211364345	0.108705719848758	10.6009488644376	0.682773703852907	0.694504957247397	NA
sp|O60741|HCN1_HUMAN	5vs3	-0.109202478082418	0.100641940396224	10.6009488644376	0.301954283103444	0.468766098472266	NA
sp|O60749|SNX2_HUMAN	10vs5	-0.116965892754702	0.0264493813556923	10.6009488644376	0.00111996368862826	0.00475088697659207	NA
sp|O60749|SNX2_HUMAN	10vs3	-0.175014388198714	0.0264493813556923	10.6009488644376	4.50858031611609e-05	0.000225740779338302	NA
sp|O60749|SNX2_HUMAN	5vs3	-0.0580484954440123	0.0244873688856493	10.6009488644376	0.0379125597286191	0.143164395220706	NA
sp|O60762|DPM1_HUMAN	10vs5	-0.0738409118579481	0.0285972436188121	10.6009488644376	0.0261766192597178	0.0434109438146096	NA
sp|O60762|DPM1_HUMAN	10vs3	-0.108598992290995	0.0285972436188121	10.6009488644376	0.00315473400545207	0.00542482849713561	NA
sp|O60762|DPM1_HUMAN	5vs3	-0.034758080433047	0.0264759029403886	10.6009488644376	0.216952964921752	0.385594300005709	NA
sp|O60763|USO1_HUMAN	10vs5	-0.102491283956496	0.0265012307911006	10.6009488644376	0.00280301450981571	0.00877983935841932	NA
sp|O60763|USO1_HUMAN	10vs3	-0.12086427320291	0.0265012307911006	10.6009488644376	0.000896438927997643	0.00200099113807015	NA
sp|O60763|USO1_HUMAN	5vs3	-0.018372989246414	0.0245353721351122	10.6009488644376	0.470244865773096	0.620707398540091	NA
sp|O60779|S19A2_HUMAN	10vs5	-0.0904447443635384	0.0596017982999267	10.6009488644376	0.158385461932541	0.191605494559955	NA
sp|O60779|S19A2_HUMAN	10vs3	-0.108361004524472	0.0596017982999267	10.6009488644376	0.097386763040785	0.109850401498252	NA
sp|O60779|S19A2_HUMAN	5vs3	-0.0179162601609333	0.0551805428486616	10.6009488644376	0.751736714181798	0.839882438560106	NA
sp|O60783|RT14_HUMAN	10vs5	-0.110873911291494	0.0768332445370143	10.6009488644376	0.177898145328368	0.211861746201408	NA
sp|O60783|RT14_HUMAN	10vs3	-0.23444031141103	0.0768332445370143	10.6009488644376	0.0114687051043507	0.0161536617009207	NA
sp|O60783|RT14_HUMAN	5vs3	-0.123566400119536	0.0711337621231074	10.6009488644376	0.11129073958234	0.262346108300962	NA
sp|O60784|TOM1_HUMAN	10vs5	-0.105681235302352	0.0320068332428943	10.6009488644376	0.00740004986555742	0.0169687379742977	NA
sp|O60784|TOM1_HUMAN	10vs3	-0.137367110852949	0.0320068332428943	10.6009488644376	0.00138462310691574	0.00279448055433059	NA
sp|O60784|TOM1_HUMAN	5vs3	-0.0316858755505973	0.0296325695463398	10.6009488644376	0.308681172283061	0.474591630879101	NA
sp|O60825|F262_HUMAN	10vs5	-0.04124841522329	0.0445114464736345	10.6009488644376	0.374702419071824	0.41175272831229	NA
sp|O60825|F262_HUMAN	10vs3	-0.106728261865935	0.0445114464736345	10.6009488644376	0.0361538443017829	0.0445790066037048	NA
sp|O60825|F262_HUMAN	5vs3	-0.0654798466426452	0.0412095918152409	10.6009488644376	0.141426197253683	0.300704928637572	NA
sp|O60826|CCD22_HUMAN	10vs5	-0.148222586626938	0.0405104528939186	10.6009488644376	0.0039949497717988	0.01113546408112	NA
sp|O60826|CCD22_HUMAN	10vs3	-0.115179957114349	0.0405104528939186	10.6009488644376	0.0165344953674389	0.0222165562406582	NA
sp|O60826|CCD22_HUMAN	5vs3	0.0330426295125896	0.037505391540079	10.6009488644376	0.397846718946008	0.559133951154655	NA
sp|O60828|PQBP1_HUMAN	10vs5	-0.0969026352105056	0.0367747537154792	10.6009488644376	0.0238512654265286	0.040222544012592	NA
sp|O60828|PQBP1_HUMAN	10vs3	-0.150302635311002	0.0367747537154792	10.6009488644376	0.00194020006456952	0.00366361147598654	NA
sp|O60828|PQBP1_HUMAN	5vs3	-0.0534000001004964	0.0340468061539759	10.6009488644376	0.14612450833906	0.306264233591631	NA
sp|O60830|TI17B_HUMAN	10vs5	-0.19514231210506	0.0614722007045094	10.6009488644376	0.00924196909934033	0.019832258093186	NA
sp|O60830|TI17B_HUMAN	10vs3	-0.208493029825796	0.0614722007045094	10.6009488644376	0.00633047765198357	0.00966722682318646	NA
sp|O60830|TI17B_HUMAN	5vs3	-0.0133507177207361	0.0569121989894872	10.6009488644376	0.819000369316672	0.888052231829895	NA
sp|O60831|PRAF2_HUMAN	10vs5	-0.118811229027103	0.0550707087196707	10.6009488644376	0.054849953752692	0.0787046668710502	NA
sp|O60831|PRAF2_HUMAN	10vs3	-0.17995795036829	0.0550707087196707	10.6009488644376	0.00785264400701238	0.0116020935548591	NA
sp|O60831|PRAF2_HUMAN	5vs3	-0.0611467213411867	0.0509855690413906	10.6009488644376	0.256532736341265	0.427567886245246	NA
sp|O60832|DKC1_HUMAN	10vs5	-0.0613918159638343	0.0270723920257331	10.6009488644376	0.045338172475596	0.0674199395754796	NA
sp|O60832|DKC1_HUMAN	10vs3	-0.0853643769222408	0.0270723920257331	10.6009488644376	0.00959276514938685	0.0138343340510462	NA
sp|O60832|DKC1_HUMAN	5vs3	-0.0239725609584065	0.0250641646863458	10.6009488644376	0.360149406094225	0.525324838700191	NA
sp|O60841|IF2P_HUMAN	10vs5	-0.0798363520641876	0.0233372106418523	10.6009488644376	0.00601674633629638	0.0146755705632217	NA
sp|O60841|IF2P_HUMAN	10vs3	-0.132360604334613	0.0233372106418523	10.6009488644376	0.000165645530284409	0.000587269016090435	NA
sp|O60841|IF2P_HUMAN	5vs3	-0.0525242522704259	0.0216060586848527	10.6009488644376	0.0341148437381408	0.133696677297656	NA
sp|O60858|TRI13_HUMAN	10vs5	-0.148039504157343	0.0555423935919702	10.6009488644376	0.0226130737187006	0.038666096805473	NA
sp|O60858|TRI13_HUMAN	10vs3	-0.252627653091589	0.0555423935919702	10.6009488644376	0.000914289836796179	0.00203024539602794	NA
sp|O60858|TRI13_HUMAN	5vs3	-0.104588148934246	0.0514222643769241	10.6009488644376	0.0677594306664786	0.200673352998224	NA
sp|O60869|EDF1_HUMAN	10vs5	-0.128778788737251	0.029562270422715	10.6009488644376	0.0012466349124225	0.00514184195757155	NA
sp|O60869|EDF1_HUMAN	10vs3	-0.179745573561378	0.029562270422715	10.6009488644376	9.29996932416848e-05	0.000387205989441826	NA
sp|O60869|EDF1_HUMAN	5vs3	-0.0509667848241265	0.0273693441522611	10.6009488644376	0.0905006581377897	0.235091941420848	NA
sp|O60870|KIN17_HUMAN	10vs5	-0.117743772765617	0.0213021377316391	10.6009488644376	0.000204245853272898	0.00126542354217068	NA
sp|O60870|KIN17_HUMAN	10vs3	-0.151731255809769	0.0213021377316391	10.6009488644376	2.35706567870774e-05	0.00013649405516375	NA
sp|O60870|KIN17_HUMAN	5vs3	-0.0339874830441529	0.0197219472800747	10.6009488644376	0.113825607935942	0.264842875212298	NA
sp|O60879|DIAP2_HUMAN	10vs5	-0.184338928583723	0.0376474958336162	10.6009488644376	0.000528289806585173	0.00275500939024168	NA
sp|O60879|DIAP2_HUMAN	10vs3	-0.201887833910286	0.0376474958336162	10.6009488644376	0.000260345942899036	0.000805175458056277	NA
sp|O60879|DIAP2_HUMAN	5vs3	-0.0175489053265628	0.0348548083488652	10.6009488644376	0.624919904077918	0.747236882635529	NA
sp|O60884|DNJA2_HUMAN	10vs5	-0.0389147564978842	0.0298189113535977	10.6009488644376	0.219496770121481	0.254919567816595	NA
sp|O60884|DNJA2_HUMAN	10vs3	-0.0923213913367331	0.0298189113535977	10.6009488644376	0.0106022991882894	0.0150754444500556	NA
sp|O60884|DNJA2_HUMAN	5vs3	-0.0534066348388489	0.0276069474844967	10.6009488644376	0.0801688511106627	0.21865262155046	NA
sp|O60885|BRD4_HUMAN	10vs5	-0.112846398318105	0.0235397565356681	10.6009488644376	0.000619879607813412	0.00309802877281087	NA
sp|O60885|BRD4_HUMAN	10vs3	-0.153222223542755	0.0235397565356681	10.6009488644376	5.19898495432317e-05	0.000250445746904605	NA
sp|O60885|BRD4_HUMAN	5vs3	-0.0403758252246496	0.0217935797444738	10.6009488644376	0.0919507518586295	0.237222356261205	NA
sp|O60888|CUTA_HUMAN	10vs5	-0.238229919300806	0.0543095642975309	10.6009488644376	0.00118670627643823	0.00496685912855182	NA
sp|O60888|CUTA_HUMAN	10vs3	-0.216187639493125	0.0543095642975309	10.6009488644376	0.00231716101978171	0.00422948161318697	NA
sp|O60888|CUTA_HUMAN	5vs3	0.0220422798076813	0.0502808862365439	10.6009488644376	0.669907965904806	0.780992395173727	NA
sp|O60890|OPHN1_HUMAN	10vs5	-0.113112164737344	0.0445142799276242	10.6009488644376	0.028133779256376	0.0458727289347423	NA
sp|O60890|OPHN1_HUMAN	10vs3	-0.186983151883939	0.0445142799276242	10.6009488644376	0.00160835677912479	0.00315602717571434	NA
sp|O60890|OPHN1_HUMAN	5vs3	-0.0738709871465956	0.0412122150838963	10.6009488644376	0.101605637546643	0.250069404408915	NA
sp|O60902|SHOX2_HUMAN	10vs5	0.0923055666020262	0.0789530993283293	10.6009488644376	0.26797234287988	0.304346484499073	NA
sp|O60902|SHOX2_HUMAN	10vs3	-0.0280731091671723	0.0789530993283293	10.6009488644376	0.729138787747418	0.739429369647322	NA
sp|O60902|SHOX2_HUMAN	5vs3	-0.120378675769199	0.073096366297506	10.6009488644376	0.128877807784055	0.286004069771589	NA
sp|O60907|TBL1X_HUMAN	10vs5	-0.126894276279992	0.109175513196763	10.6009488644376	0.270613841571916	0.306939160226105	NA
sp|O60907|TBL1X_HUMAN	10vs3	-0.233099602453273	0.109175513196763	10.6009488644376	0.056996931703393	0.067223670984092	NA
sp|O60907|TBL1X_HUMAN	5vs3	-0.106205326173281	0.101076884520547	10.6009488644376	0.316741839316223	0.481949967287847	NA
sp|O60911|CATL2_HUMAN	10vs5	-0.121912536628444	0.0910318895165236	10.6009488644376	0.208502334274021	0.243748606251481	NA
sp|O60911|CATL2_HUMAN	10vs3	-0.184837416546673	0.0910318895165236	10.6009488644376	0.068156968931762	0.0790489833113203	NA
sp|O60911|CATL2_HUMAN	5vs3	-0.0629248799182292	0.0842791530346718	10.6009488644376	0.471524486774411	0.621350996429773	NA
sp|O60925|PFD1_HUMAN	10vs5	-0.132748428694322	0.0524230472446152	10.6009488644376	0.0285704416764754	0.0464330924261209	NA
sp|O60925|PFD1_HUMAN	10vs3	-0.124635323944893	0.0524230472446153	10.6009488644376	0.0374562880045198	0.0459562094612284	NA
sp|O60925|PFD1_HUMAN	5vs3	0.00811310474942985	0.0485343108303909	10.6009488644376	0.870388276556497	0.920035395857047	NA
sp|O60927|PP1RB_HUMAN	10vs5	-0.152203045185245	0.0537333854405552	10.6009488644376	0.0168475556970616	0.0309066136059368	NA
sp|O60927|PP1RB_HUMAN	10vs3	-0.241415955037208	0.0537333854405552	10.6009488644376	0.00099945621087031	0.00218035675260342	NA
sp|O60927|PP1RB_HUMAN	5vs3	-0.089212909851963	0.0497474482696918	10.6009488644376	0.101460971942918	0.249843994211518	NA
sp|O60930|RNH1_HUMAN	10vs5	0.0135737118364175	0.12190549262238	10.6009488644376	0.913421959906261	0.923229991259276	NA
sp|O60930|RNH1_HUMAN	10vs3	-0.199662927447708	0.12190549262238	10.6009488644376	0.130760782945508	0.144550939502767	NA
sp|O60930|RNH1_HUMAN	5vs3	-0.213236639284125	0.112862555342474	10.6009488644376	0.0864854086569783	0.229149704735946	NA
sp|O60934|NBN_HUMAN	10vs5	-0.0333700923329637	0.0256399264531124	10.6009488644376	0.220664049853637	0.25608564927534	NA
sp|O60934|NBN_HUMAN	10vs3	-0.120130137139247	0.0256399264531124	10.6009488644376	0.000735379036836431	0.00172537447596104	NA
sp|O60934|NBN_HUMAN	5vs3	-0.0867600448062831	0.0237379592669814	10.6009488644376	0.00402213483541349	0.0284908783601073	NA
sp|O60936|NOL3_HUMAN	10vs5	-0.140309164940181	0.0454589810899215	10.6009488644376	0.0107816649707324	0.0221637502444865	NA
sp|O60936|NOL3_HUMAN	10vs3	-0.0816048739119808	0.0454589810899215	10.6009488644376	0.101157070240992	0.113871263116295	NA
sp|O60936|NOL3_HUMAN	5vs3	0.0587042910282003	0.0420868384082297	10.6009488644376	0.191601699997463	0.358412823961503	NA
sp|O60941|DTNB_HUMAN	10vs5	-0.143433672001332	0.0470662682371014	10.6009488644376	0.0115455319472612	0.0232715400898436	NA
sp|O60941|DTNB_HUMAN	10vs3	-0.19796922571691	0.0470662682371014	10.6009488644376	0.00159343854231817	0.00313525020878781	NA
sp|O60941|DTNB_HUMAN	5vs3	-0.0545355537155774	0.0435748971551949	10.6009488644376	0.237651180368225	0.408357392838669	NA
sp|O60942|MCE1_HUMAN	10vs5	-0.108343693102129	0.0330523587553364	10.6009488644376	0.00771453284171923	0.0174811982761442	NA
sp|O60942|MCE1_HUMAN	10vs3	-0.136964729204027	0.0330523587553364	10.6009488644376	0.0017659847771918	0.00339526444193349	NA
sp|O60942|MCE1_HUMAN	5vs3	-0.0286210361018982	0.0306005380805837	10.6009488644376	0.370444486016895	0.535200182836564	NA
sp|O74700|TIM9_YEAST	10vs5	1.3543881896182	0.156080327648938	10.6009488644376	3.8603743176948e-06	2.98094367944719e-05	NA
sp|O74700|TIM9_YEAST	10vs3	1.80283561117033	0.156080327648938	10.6009488644376	2.43836282691165e-07	1.86301211767202e-06	NA
sp|O74700|TIM9_YEAST	5vs3	0.448447421552129	0.144502304516472	10.6009488644376	0.0104670421299186	0.0604149200558268	NA
sp|O75027|ABCB7_HUMAN	10vs5	-0.113198509918201	0.0448301828013681	10.6009488644376	0.0289336863404858	0.0469088511062682	NA
sp|O75027|ABCB7_HUMAN	10vs3	-0.188756898737872	0.0448301828013681	10.6009488644376	0.00158218540675813	0.00311596879569055	NA
sp|O75027|ABCB7_HUMAN	5vs3	-0.0755583888196707	0.0415046843139843	10.6009488644376	0.0970006861694365	0.244096353808895	NA
sp|O75037|KI21B_HUMAN	10vs5	-0.0619393916407585	0.0804239425044048	10.6009488644376	0.458023766841837	0.493914276238081	NA
sp|O75037|KI21B_HUMAN	10vs3	-0.0917429668976302	0.0804239425044048	10.6009488644376	0.279093027297237	0.294948093179397	NA
sp|O75037|KI21B_HUMAN	5vs3	-0.0298035752568717	0.07445810247353	10.6009488644376	0.696903155018371	0.800957917390178	NA
sp|O75044|SRGP2_HUMAN	10vs5	-0.0785704444549157	0.0365847744046609	10.6009488644376	0.0557824687279269	0.0798115789840364	NA
sp|O75044|SRGP2_HUMAN	10vs3	-0.168328147899047	0.0365847744046609	10.6009488644376	0.000840554741747308	0.00190562181697192	NA
sp|O75044|SRGP2_HUMAN	5vs3	-0.0897577034441311	0.0338709194894794	10.6009488644376	0.0232319080563609	0.1055017763833	NA
sp|O75051|PLXA2_HUMAN	10vs5	-0.138713747106368	0.0368948416579344	10.6009488644376	0.00336395646242006	0.00994605333938748	NA
sp|O75051|PLXA2_HUMAN	10vs3	-0.163645464951559	0.0368948416579344	10.6009488644376	0.00109631542172473	0.00233822680797226	NA
sp|O75051|PLXA2_HUMAN	5vs3	-0.0249317178451905	0.0341579859848413	10.6009488644376	0.481272535655867	0.629089093399657	NA
sp|O75054|IGSF3_HUMAN	10vs5	-0.122044825831759	0.0356742768231296	10.6009488644376	0.00601572393444927	0.0146755705632217	NA
sp|O75054|IGSF3_HUMAN	10vs3	-0.124147908461441	0.0356742768231296	10.6009488644376	0.00543257509544843	0.00850296464473829	NA
sp|O75054|IGSF3_HUMAN	5vs3	-0.00210308262968172	0.0330279625277034	10.6009488644376	0.950413125733162	0.970726827129433	NA
sp|O75061|AUXI_HUMAN	10vs5	-0.109879120880765	0.0365864926980453	10.6009488644376	0.0124776410554652	0.02463856413994	NA
sp|O75061|AUXI_HUMAN	10vs3	-0.159489312002566	0.0365864926980453	10.6009488644376	0.00124046155916637	0.00257417651155931	NA
sp|O75061|AUXI_HUMAN	5vs3	-0.049610191121801	0.033872510320032	10.6009488644376	0.172042617422622	0.335855474371785	NA
sp|O75063|XYLK_HUMAN	10vs5	-0.0486444855770926	0.0294027295120203	10.6009488644376	0.127312168221463	0.158594890130243	NA
sp|O75063|XYLK_HUMAN	10vs3	-0.0716062590604868	0.0294027295120203	10.6009488644376	0.0338554873423284	0.0420480993590383	NA
sp|O75063|XYLK_HUMAN	5vs3	-0.0229617734833942	0.027221637970404	10.6009488644376	0.417569359433281	0.575717332997204	NA
sp|O75064|DEN4B_HUMAN	10vs5	-0.15453351519117	0.0777326386206897	10.6009488644376	0.0732486192460937	0.0999404628154051	NA
sp|O75064|DEN4B_HUMAN	10vs3	-0.13360667791529	0.0777326386206897	10.6009488644376	0.114672070713522	0.127937442411566	NA
sp|O75064|DEN4B_HUMAN	5vs3	0.0209268372758799	0.0719664392433906	10.6009488644376	0.776824801704491	0.857933914036377	NA
sp|O75071|EFC14_HUMAN	10vs5	-0.119129041348436	0.0587059447906266	10.6009488644376	0.0682983840738224	0.0941277729556208	NA
sp|O75071|EFC14_HUMAN	10vs3	-0.198965685629959	0.0587059447906266	10.6009488644376	0.00635768192035255	0.00970247404608926	NA
sp|O75071|EFC14_HUMAN	5vs3	-0.0798366442815222	0.0543511436632998	10.6009488644376	0.17089800785123	0.334964365169993	NA
sp|O75083|WDR1_HUMAN	10vs5	-0.0561818451843922	0.0509965648347742	10.6009488644376	0.294985343210409	0.331585507002578	NA
sp|O75083|WDR1_HUMAN	10vs3	-0.125110628118127	0.0509965648347742	10.6009488644376	0.0328087149258966	0.0409206881671478	NA
sp|O75083|WDR1_HUMAN	5vs3	-0.0689287829337353	0.047213644743388	10.6009488644376	0.173299359988624	0.337558957862821	NA
sp|O75096|LRP4_HUMAN	10vs5	-0.142596599509175	0.0429902112541079	10.6009488644376	0.00720781756578027	0.0166618827963383	NA
sp|O75096|LRP4_HUMAN	10vs3	-0.243386746983575	0.0429902112541079	10.6009488644376	0.000168101964248562	0.00059308237986196	NA
sp|O75096|LRP4_HUMAN	5vs3	-0.1007901474744	0.0398012016725212	10.6009488644376	0.0285661255033287	0.120430589112555	NA
sp|O75110|ATP9A_HUMAN	10vs5	-0.12669906141708	0.0281352021108162	10.6009488644376	0.00098293222855696	0.00433771264294734	NA
sp|O75110|ATP9A_HUMAN	10vs3	-0.168476414231199	0.0281352021108162	10.6009488644376	0.000105716435084952	0.000423193045827766	NA
sp|O75110|ATP9A_HUMAN	5vs3	-0.0417773528141185	0.0260481356253568	10.6009488644376	0.138096921345295	0.296610635990099	NA
sp|O75113|N4BP1_HUMAN	10vs5	-0.0685354127597598	0.0267823152061965	10.6009488644376	0.0272612399624164	0.0448002974327748	NA
sp|O75113|N4BP1_HUMAN	10vs3	-0.175466673843441	0.0267823152061965	10.6009488644376	4.91427025800385e-05	0.000240052028742036	NA
sp|O75113|N4BP1_HUMAN	5vs3	-0.106931261083681	0.0247956057363407	10.6009488644376	0.00133858103464627	0.0107981164183034	NA
sp|O75116|ROCK2_HUMAN	10vs5	-0.0876585197352644	0.0327496704862699	10.6009488644376	0.0221687455926453	0.0381210088168743	NA
sp|O75116|ROCK2_HUMAN	10vs3	-0.117659582129171	0.0327496704862699	10.6009488644376	0.00447462947385854	0.00724951587563347	NA
sp|O75116|ROCK2_HUMAN	5vs3	-0.0300010623939069	0.0303203031971166	10.6009488644376	0.344479453650887	0.509508920803961	NA
sp|O75122|CLAP2_HUMAN	10vs5	-0.0860203659869895	0.0288112378690331	10.6009488644376	0.0128699207515173	0.02522268666126	NA
sp|O75122|CLAP2_HUMAN	10vs3	-0.157561107833292	0.0288112378690331	10.6009488644376	0.000222557952430969	0.000723640071237551	NA
sp|O75122|CLAP2_HUMAN	5vs3	-0.0715407418463028	0.0266740231184789	10.6009488644376	0.0219585448038175	0.101781260848419	NA
sp|O75127|PTCD1_HUMAN	10vs5	-0.136109511550495	0.0445842377838713	10.6009488644376	0.0114370619073971	0.0231122936312427	NA
sp|O75127|PTCD1_HUMAN	10vs3	-0.171149628844926	0.0445842377838713	10.6009488644376	0.00294187444553781	0.00512243140137762	NA
sp|O75127|PTCD1_HUMAN	5vs3	-0.0350401172944315	0.0412769834733469	10.6009488644376	0.414694186750496	0.573216560783138	NA
sp|O75129|ASTN2_HUMAN	10vs5	-0.0359060675135712	0.0312201704803697	10.6009488644376	0.275389688075081	0.3117175485631	NA
sp|O75129|ASTN2_HUMAN	10vs3	-0.1912922848897	0.0312201704803697	10.6009488644376	8.71567670016943e-05	0.00037055404145752	NA
sp|O75129|ASTN2_HUMAN	5vs3	-0.155386217376129	0.028904261349052	10.6009488644376	0.000255254455474488	0.00248496943519837	NA
sp|O75131|CPNE3_HUMAN	10vs5	-0.0959539457359741	0.0264561363287698	10.6009488644376	0.00421963538335658	0.0115534256764526	NA
sp|O75131|CPNE3_HUMAN	10vs3	-0.0960397128270291	0.0264561363287698	10.6009488644376	0.0041962646389633	0.00685635116239569	NA
sp|O75131|CPNE3_HUMAN	5vs3	-8.5767091055039e-05	0.0244936227754979	10.6009488644376	0.997271148520223	0.998782688228872	NA
sp|O75132|ZBED4_HUMAN	10vs5	-0.144675068937503	0.0541575374807823	10.6009488644376	0.0223743864069837	0.0383555088779709	NA
sp|O75132|ZBED4_HUMAN	10vs3	-0.233641665254552	0.0541575374807823	10.6009488644376	0.00133508336941897	0.00271780704073113	NA
sp|O75132|ZBED4_HUMAN	5vs3	-0.0889665963170492	0.0501401367538936	10.6009488644376	0.104683905829424	0.253727984208248	NA
sp|O75140|DEPD5_HUMAN	10vs5	-0.173330377089289	0.107464691590849	10.6009488644376	0.136108643252993	0.167848900686548	NA
sp|O75140|DEPD5_HUMAN	10vs3	-0.182454420841481	0.107464691590849	10.6009488644376	0.118663746722337	0.132077787382921	NA
sp|O75140|DEPD5_HUMAN	5vs3	-0.009124043752192	0.0994929714906661	10.6009488644376	0.928642013059963	0.956794999556363	NA
sp|O75143|ATG13_HUMAN	10vs5	-0.107632778238714	0.108185932988438	10.6009488644376	0.34195776406368	0.379044799002758	NA
sp|O75143|ATG13_HUMAN	10vs3	-0.120306552819857	0.108185932988438	10.6009488644376	0.290705686983139	0.306577392899642	NA
sp|O75143|ATG13_HUMAN	5vs3	-0.0126737745811427	0.100160711273342	10.6009488644376	0.901676888475938	0.938565482984573	NA
sp|O75145|LIPA3_HUMAN	10vs5	-0.148420971257436	0.045713769352165	10.6009488644376	0.00814582588556488	0.0181789332724473	NA
sp|O75145|LIPA3_HUMAN	10vs3	-0.169206642634056	0.045713769352165	10.6009488644376	0.00371482556949205	0.00619774070996608	NA
sp|O75145|LIPA3_HUMAN	5vs3	-0.0207856713766202	0.0423227265026008	10.6009488644376	0.633348061047325	0.754249038165656	NA
sp|O75146|HIP1R_HUMAN	10vs5	-0.105467325362339	0.0334632985552087	10.6009488644376	0.0096172772896337	0.0204258644240348	NA
sp|O75146|HIP1R_HUMAN	10vs3	-0.168990644881091	0.0334632985552087	10.6009488644376	0.000416993279848876	0.00112796558679352	NA
sp|O75146|HIP1R_HUMAN	5vs3	-0.0635233195187519	0.030980994407102	10.6009488644376	0.0658835613295759	0.197461905876035	NA
sp|O75147|OBSL1_HUMAN	10vs5	-0.0900527308178782	0.0376381175852085	10.6009488644376	0.0364820851375641	0.0564348179786181	NA
sp|O75147|OBSL1_HUMAN	10vs3	-0.10883372864018	0.0376381175852085	10.6009488644376	0.0151852641765153	0.0206377573520014	NA
sp|O75147|OBSL1_HUMAN	5vs3	-0.0187809978223017	0.0348461257779887	10.6009488644376	0.601042981106073	0.728904287341426	NA
sp|O75150|BRE1B_HUMAN	10vs5	-0.11204440541321	0.0369206697829659	10.6009488644376	0.0118068491820004	0.0236262481611755	NA
sp|O75150|BRE1B_HUMAN	10vs3	-0.161661638191689	0.0369206697829659	10.6009488644376	0.0012020121174003	0.00250821105322301	NA
sp|O75150|BRE1B_HUMAN	5vs3	-0.0496172327784787	0.0341818981821349	10.6009488644376	0.175565525115292	0.34021693154289	NA
sp|O75151|PHF2_HUMAN	10vs5	-0.054107089695176	0.0561833706777705	10.6009488644376	0.35697865234261	0.394116825533778	NA
sp|O75151|PHF2_HUMAN	10vs3	-0.0707569474747777	0.0561833706777705	10.6009488644376	0.234910987959389	0.250194289393724	NA
sp|O75151|PHF2_HUMAN	5vs3	-0.0166498577796017	0.0520156938464518	10.6009488644376	0.755117994159693	0.842655496606757	NA
sp|O75152|ZC11A_HUMAN	10vs5	-0.152200871259616	0.0284315317010395	10.6009488644376	0.000263983857087601	0.00155987448007884	NA
sp|O75152|ZC11A_HUMAN	10vs3	-0.182976576330785	0.0284315317010395	10.6009488644376	5.73313324584323e-05	0.000270504514072629	NA
sp|O75152|ZC11A_HUMAN	5vs3	-0.0307757050711688	0.0263224835161429	10.6009488644376	0.267949046287783	0.438027465114289	NA
sp|O75153|CLU_HUMAN	10vs5	-0.103295509543771	0.025620302616962	10.6009488644376	0.00212739493326865	0.00731646638906021	NA
sp|O75153|CLU_HUMAN	10vs3	-0.128561998951924	0.025620302616962	10.6009488644376	0.000437978859387661	0.00116721367041233	NA
sp|O75153|CLU_HUMAN	5vs3	-0.0252664894081534	0.0237197911250387	10.6009488644376	0.310442451963084	0.476133144799686	NA
sp|O75155|CAND2_HUMAN	10vs5	-0.223835692870802	0.0598901479147354	10.6009488644376	0.00349380352536965	0.0102208977806906	NA
sp|O75155|CAND2_HUMAN	10vs3	-0.208989102951697	0.0598901479147354	10.6009488644376	0.00534418417384661	0.00839923725230576	NA
sp|O75155|CAND2_HUMAN	5vs3	0.014846589919105	0.0554475027178132	10.6009488644376	0.794022449164072	0.870493459465538	NA
sp|O75157|T22D2_HUMAN	10vs5	-0.0884671862696503	0.0458578235724418	10.6009488644376	0.0808969182911106	0.108365934687918	NA
sp|O75157|T22D2_HUMAN	10vs3	-0.189595089124537	0.0458578235724418	10.6009488644376	0.00179384698601849	0.00343969885504015	NA
sp|O75157|T22D2_HUMAN	5vs3	-0.101127902854887	0.0424560947951901	10.6009488644376	0.0371666587089899	0.141425596235421	NA
sp|O75164|KDM4A_HUMAN	10vs5	-0.0810303890866478	0.0456322806801599	10.6009488644376	0.104448545937345	0.133929187155459	NA
sp|O75164|KDM4A_HUMAN	10vs3	-0.186089973277252	0.0456322806801599	10.6009488644376	0.00196970114074961	0.00370890114780478	NA
sp|O75164|KDM4A_HUMAN	5vs3	-0.105059584190605	0.0422472826521547	10.6009488644376	0.030941627902751	0.126097179686796	NA
sp|O75165|DJC13_HUMAN	10vs5	-0.0878721183071279	0.0251576452966085	10.6009488644376	0.00531365712561631	0.0134455522912436	NA
sp|O75165|DJC13_HUMAN	10vs3	-0.145954606675189	0.0251576452966085	10.6009488644376	0.000137517972243428	0.000510688214241784	NA
sp|O75165|DJC13_HUMAN	5vs3	-0.0580824883680613	0.0232914536785486	10.6009488644376	0.0305672216534904	0.12521509338957	NA
sp|O75167|PHAR2_HUMAN	10vs5	-0.133394327161157	0.0665327594341742	10.6009488644376	0.0711770288728218	0.0975949559766747	NA
sp|O75167|PHAR2_HUMAN	10vs3	-0.148667929819828	0.0665327594341742	10.6009488644376	0.0480202071445624	0.0574205043002752	NA
sp|O75167|PHAR2_HUMAN	5vs3	-0.0152736026586711	0.0615973659774903	10.6009488644376	0.808903570017129	0.881163875045273	NA
sp|O75170|PP6R2_HUMAN	10vs5	-0.148969607643727	0.0444811101023914	10.6009488644376	0.00681653213206547	0.0160112129694473	NA
sp|O75170|PP6R2_HUMAN	10vs3	-0.273865490010352	0.0444811101023914	10.6009488644376	8.36665761419255e-05	0.000359777743820897	NA
sp|O75170|PP6R2_HUMAN	5vs3	-0.124895882366625	0.0411815057929898	10.6009488644376	0.0118466959014223	0.0660876518343755	NA
sp|O75173|ATS4_HUMAN	10vs5	-0.0953988052464635	0.0464954652170628	10.6009488644376	0.0657275797381704	0.0911176259208825	NA
sp|O75173|ATS4_HUMAN	10vs3	-0.10199658509514	0.0464954652170628	10.6009488644376	0.051528723573476	0.0612501420630294	NA
sp|O75173|ATS4_HUMAN	5vs3	-0.00659777984867693	0.0430464362462323	10.6009488644376	0.881062875471597	0.926119462895223	NA
sp|O75175|CNOT3_HUMAN	10vs5	-0.124255722890141	0.0407869163668554	10.6009488644376	0.0115662833466512	0.0232934157342806	NA
sp|O75175|CNOT3_HUMAN	10vs3	-0.184662369899036	0.0407869163668554	10.6009488644376	0.000945389337354489	0.00208895535974596	NA
sp|O75175|CNOT3_HUMAN	5vs3	-0.0604066470088949	0.0377613469801768	10.6009488644376	0.139018356255668	0.297436092225194	NA
sp|O75177|CREST_HUMAN	10vs5	-0.108746911306169	0.129533662662046	10.6009488644376	0.419703906595417	0.456461337121047	NA
sp|O75177|CREST_HUMAN	10vs3	0.0398304402492185	0.129533662662046	10.6009488644376	0.764426010153157	0.773689472547884	NA
sp|O75177|CREST_HUMAN	5vs3	0.148577351555387	0.119924868489679	10.6009488644376	0.242105050607779	0.412371439555207	NA
sp|O75179|ANR17_HUMAN	10vs5	-0.123189393676214	0.0356326012313899	10.6009488644376	0.00565117985212733	0.0140355162669192	NA
sp|O75179|ANR17_HUMAN	10vs3	-0.173521912365133	0.0356326012313899	10.6009488644376	0.000550653934399004	0.00138795564101771	NA
sp|O75179|ANR17_HUMAN	5vs3	-0.0503325186889186	0.032989378427201	10.6009488644376	0.15634478250815	0.318715847235107	NA
sp|O75182|SIN3B_HUMAN	10vs5	-0.0839677532221934	0.0307245098171282	10.6009488644376	0.0200775843889963	0.0352791304561549	NA
sp|O75182|SIN3B_HUMAN	10vs3	-0.122446871491316	0.0307245098171282	10.6009488644376	0.00229915295483801	0.00420150005123086	NA
sp|O75182|SIN3B_HUMAN	5vs3	-0.0384791182691231	0.0284453687443564	10.6009488644376	0.204286464081971	0.372127084533219	NA
sp|O75190|DNJB6_HUMAN	10vs5	-0.108986416178317	0.0329978933448747	10.6009488644376	0.007387228518361	0.016951726485454	NA
sp|O75190|DNJB6_HUMAN	10vs3	-0.132880581121733	0.0329978933448747	10.6009488644376	0.00214465005066734	0.00397315310508397	NA
sp|O75190|DNJB6_HUMAN	5vs3	-0.0238941649434166	0.0305501129088359	10.6009488644376	0.451254477777915	0.604025260031464	NA
sp|O75191|XYLB_HUMAN	10vs5	-0.0415337869638751	0.0582049297808284	10.6009488644376	0.490899308700293	0.525871764287682	NA
sp|O75191|XYLB_HUMAN	10vs3	-0.0610357695513505	0.0582049297808284	10.6009488644376	0.317665060140646	0.333242083038438	NA
sp|O75191|XYLB_HUMAN	5vs3	-0.0195019825874754	0.0538872938969409	10.6009488644376	0.724534640293932	0.8200603477639	NA
sp|O75208|COQ9_HUMAN	10vs5	-0.0935383660054393	0.045905610181407	10.6009488644376	0.067332333092871	0.093000623830256	NA
sp|O75208|COQ9_HUMAN	10vs3	-0.16793815668784	0.045905610181407	10.6009488644376	0.00399861610769369	0.00658945613125363	NA
sp|O75208|COQ9_HUMAN	5vs3	-0.074399790682401	0.0425003365982701	10.6009488644376	0.108859840275375	0.259006549420606	NA
sp|O75223|GGCT_HUMAN	10vs5	-0.0302650908357925	0.0534902056855778	10.6009488644376	0.583303146881402	0.615886990644378	NA
sp|O75223|GGCT_HUMAN	10vs3	-0.132282159675796	0.0534902056855778	10.6009488644376	0.0316964788598424	0.0396279659327529	NA
sp|O75223|GGCT_HUMAN	5vs3	-0.102017068840003	0.0495223075646759	10.6009488644376	0.064811160134412	0.195680648333981	NA
sp|O75251|NDUS7_HUMAN	10vs5	-0.129042793870169	0.0354017707457705	10.6009488644376	0.00409024001040219	0.0113252310479723	NA
sp|O75251|NDUS7_HUMAN	10vs3	-0.146776963267838	0.0354017707457705	10.6009488644376	0.00175967851652726	0.00338659862524454	NA
sp|O75251|NDUS7_HUMAN	5vs3	-0.0177341693976691	0.0327756709239743	10.6009488644376	0.599639608744758	0.72810618814951	NA
sp|O75306|NDUS2_HUMAN	10vs5	-0.0943117964929445	0.0283624626473628	10.6009488644376	0.00710475731320675	0.0165210179321184	NA
sp|O75306|NDUS2_HUMAN	10vs3	-0.167183906397052	0.0283624626473628	10.6009488644376	0.000120552322873338	0.000466979018603592	NA
sp|O75306|NDUS2_HUMAN	5vs3	-0.0728721099041075	0.0262585379979767	10.6009488644376	0.0186383833355106	0.0908187063770689	NA
sp|O75312|ZPR1_HUMAN	10vs5	-0.0603278686801296	0.0265520517507312	10.6009488644376	0.044995934855274	0.0670393765843325	NA
[truncated: 26,243 more rows]
