# Supplementary material for: quantms: a cloud-based pipeline for quantitative proteomics enables the reanalysis of public proteomics data
Source: Nat Methods. 2024 Jul 4;21(9):1603–7. doi: 10.1038/s41592-024-02343-1 (PMC11399091; doi:10.1038/s41592-024-02343-1)
Supplement: Supplementary file 4 — Source data for the figures shown in the Supplementary Notes. [file 41592_2024_2343_MOESM4_ESM.zip › source_data_supplementary/SuppFigure8/MQ_lfq_proteinGroups.txt]

Protein IDs	Majority protein IDs	Peptide counts (all)	Peptide counts (razor+unique)	Peptide counts (unique)	Fasta headers	Number of proteins	Peptides	Razor + unique peptides	Unique peptides	Peptides 191	Peptides 192	Peptides 194	Peptides 195	Peptides 196	Peptides 197	Peptides 198	Peptides 199	Peptides 200	Peptides 201	Peptides 202	Razor + unique peptides 191	Razor + unique peptides 192	Razor + unique peptides 194	Razor + unique peptides 195	Razor + unique peptides 196	Razor + unique peptides 197	Razor + unique peptides 198	Razor + unique peptides 199	Razor + unique peptides 200	Razor + unique peptides 201	Razor + unique peptides 202	Unique peptides 191	Unique peptides 192	Unique peptides 194	Unique peptides 195	Unique peptides 196	Unique peptides 197	Unique peptides 198	Unique peptides 199	Unique peptides 200	Unique peptides 201	Unique peptides 202	Sequence coverage [%]	Unique + razor sequence coverage [%]	Unique sequence coverage [%]	Mol. weight [kDa]	Sequence length	Sequence lengths	Q-value
CON__ENSEMBL:ENSBTAP00000007350;CON__P01030	CON__ENSEMBL:ENSBTAP00000007350;CON__P01030	9;6	9;6	8;5	;	2	9	9	8	4	6	5	4	6	4	4	6	6	8	3	4	6	5	4	6	4	4	6	6	8	3	4	5	5	4	5	3	4	6	6	7	2	6.1	6.1	5.6	192.99	1742	1742;1741	0
CON__ENSEMBL:ENSBTAP00000018574	CON__ENSEMBL:ENSBTAP00000018574	2	2	2		1	2	2	2	0	1	1	1	1	1	2	1	1	1	0	0	1	1	1	1	1	2	1	1	1	0	0	1	1	1	1	1	2	1	1	1	0	5.6	5.6	5.6	55.207	496	496	0.0062893
CON__ENSEMBL:ENSBTAP00000024146;sp|P01023|A2MG_HUMAN;sp|P20742|PZP_HUMAN	CON__ENSEMBL:ENSBTAP00000024146	19;4;1	19;4;1	19;4;1		3	19	19	19	16	12	15	14	16	15	15	13	15	12	18	16	12	15	14	16	15	15	13	15	12	18	16	12	15	14	16	15	15	13	15	12	18	16.2	16.2	16.2	164.34	1477	1477;1474;1482	0
CON__ENSEMBL:ENSBTAP00000032840	CON__ENSEMBL:ENSBTAP00000032840	5	5	5		1	5	5	5	1	2	2	1	1	2	3	2	2	1	3	1	2	2	1	1	2	3	2	2	1	3	1	2	2	1	1	2	3	2	2	1	3	7.9	7.9	7.9	92.273	825	825	0
CON__ENSEMBL:ENSBTAP00000034412	CON__ENSEMBL:ENSBTAP00000034412	2	2	2		1	2	2	2	2	1	1	2	2	2	2	1	2	1	2	2	1	1	2	2	2	2	1	2	1	2	2	1	1	2	2	2	2	1	2	1	2	10.1	10.1	10.1	22.336	199	199	0
sp|O43790|KRT86_HUMAN;CON__O43790;CON__Q14533;sp|P78385|KRT83_HUMAN;CON__Q6NT21;CON__P78385;sp|Q14533|KRT81_HUMAN;sp|A6NCN2|KR87P_HUMAN;CON__Q61726	sp|O43790|KRT86_HUMAN;CON__O43790;CON__Q14533;sp|P78385|KRT83_HUMAN;CON__Q6NT21;CON__P78385;sp|Q14533|KRT81_HUMAN;sp|A6NCN2|KR87P_HUMAN;CON__Q61726	4;4;4;3;3;3;3;2;2	3;3;3;2;2;2;2;2;1	1;1;1;0;0;0;1;0;0	sp|O43790|KRT86_HUMAN Keratin, type II cuticular Hb6 OS=Homo sapiens OX=9606 GN=KRT86 PE=1 SV=1;;;sp|P78385|KRT83_HUMAN Keratin, type II cuticular Hb3 OS=Homo sapiens OX=9606 GN=KRT83 PE=1 SV=2;;;sp|Q14533|KRT81_HUMAN Keratin, type II cuticular Hb1 OS=Homo	9	4	3	1	3	1	1	4	3	2	2	1	2	1	2	2	0	0	3	2	1	1	0	1	0	1	1	0	0	1	1	1	1	0	1	0	1	6.6	5.1	1.6	53.5	486	486;486;505;493;493;493;505;255;479	0.00015349
CON__P00761	CON__P00761	4	4	4		1	4	4	4	4	4	4	4	4	4	4	4	4	4	4	4	4	4	4	4	4	4	4	4	4	4	4	4	4	4	4	4	4	4	4	4	4	25.1	25.1	25.1	24.409	231	231	0
CON__P01966;sp|P69905|HBA_HUMAN;sp|P02008|HBAZ_HUMAN	CON__P01966;sp|P69905|HBA_HUMAN	8;4;1	8;4;1	8;4;1	;sp|P69905|HBA_HUMAN Hemoglobin subunit alpha OS=Homo sapiens OX=9606 GN=HBA1 PE=1 SV=2	3	8	8	8	7	8	7	8	8	7	7	8	8	8	7	7	8	7	8	8	7	7	8	8	8	7	7	8	7	8	8	7	7	8	8	8	7	78.2	78.2	78.2	15.184	142	142;142;142	0
sp|P02533|K1C14_HUMAN;CON__P02533;CON__A2A4G1;CON__Q9QWL7;CON__Q9Z2K1;CON__Q3ZAW8;CON__Q61782;sp|P35900|K1C20_HUMAN;CON__P35900;CON__Q9D312;sp|Q8N1A0|KT222_HUMAN;CON__Q8N1A0	sp|P02533|K1C14_HUMAN;CON__P02533;CON__A2A4G1;CON__Q9QWL7;CON__Q9Z2K1;CON__Q3ZAW8	10;10;6;5;5;5;3;2;2;2;1;1	4;4;1;1;1;1;1;0;0;0;0;0	2;2;0;0;0;0;1;0;0;0;0;0	sp|P02533|K1C14_HUMAN Keratin, type I cytoskeletal 14 OS=Homo sapiens OX=9606 GN=KRT14 PE=1 SV=4;;;;;	12	10	4	2	10	7	8	10	6	9	9	9	9	9	9	4	2	2	4	1	3	3	3	3	3	3	2	2	2	2	0	2	1	2	1	2	2	21.8	12.1	7.8	51.561	472	472;472;456;433;469;474;93;424;424;431;295;295	0
CON__P02663	CON__P02663	2	2	2		1	2	2	2	2	1	1	1	1	1	1	1	1	1	1	2	1	1	1	1	1	1	1	1	1	1	2	1	1	1	1	1	1	1	1	1	1	10.6	10.6	10.6	24.348	207	207	0.00030044
CON__P02668	CON__P02668	2	2	2		1	2	2	2	0	1	1	1	2	1	1	1	1	1	1	0	1	1	1	2	1	1	1	1	1	1	0	1	1	1	2	1	1	1	1	1	1	13	13	13	18.974	169	169	0.0019884
CON__P02769	CON__P02769	13	13	10		1	13	13	10	12	10	11	11	11	11	12	11	12	12	9	12	10	11	11	11	11	12	11	12	12	9	9	8	8	8	8	8	9	8	9	9	6	18.6	18.6	15	69.293	607	607	0
CON__P02777	CON__P02777	1	1	1		1	1	1	1	1	1	1	1	0	1	1	1	1	1	1	1	1	1	1	0	1	1	1	1	1	1	1	1	1	1	0	1	1	1	1	1	1	4.8	4.8	4.8	24.241	230	230	0.00030381
sp|P05787|K2C8_HUMAN;CON__P05787;CON__H-INV:HIT000292931;CON__Q9H552;sp|Q9NSB2|KRT84_HUMAN;CON__Q9NSB2;CON__Q6ISB0;CON__H-INV:HIT000016045;CON__REFSEQ:XP_092267	sp|P05787|K2C8_HUMAN;CON__P05787	21;21;10;5;3;3;3;2;2	18;18;9;3;0;0;0;2;2	16;16;8;3;0;0;0;2;2	sp|P05787|K2C8_HUMAN Keratin, type II cytoskeletal 8 OS=Homo sapiens OX=9606 GN=KRT8 PE=1 SV=7;	9	21	18	16	20	17	19	17	17	19	20	19	16	17	15	17	14	16	14	14	16	17	16	13	14	12	15	12	14	12	12	14	15	14	12	12	10	45.5	41	37.3	53.704	483	483;483;443;499;600;600;600;99;213	0
CON__P06868	CON__P06868	4	4	4		1	4	4	4	2	3	4	3	4	4	4	3	3	4	4	2	3	4	3	4	4	4	3	3	4	4	2	3	4	3	4	4	4	3	3	4	4	5.5	5.5	5.5	91.215	812	812	0
sp|P08727|K1C19_HUMAN;CON__P08727	sp|P08727|K1C19_HUMAN;CON__P08727	6;6	1;1	1;1	sp|P08727|K1C19_HUMAN Keratin, type I cytoskeletal 19 OS=Homo sapiens OX=9606 GN=KRT19 PE=1 SV=4;	2	6	1	1	6	5	4	6	5	6	6	4	6	4	6	1	1	0	1	1	1	1	0	1	0	1	1	1	0	1	1	1	1	0	1	0	1	12.5	2.2	2.2	44.105	400	400;400	0.0015766
sp|P08779|K1C16_HUMAN;CON__P08779	sp|P08779|K1C16_HUMAN;CON__P08779	10;10	2;2	2;2	sp|P08779|K1C16_HUMAN Keratin, type I cytoskeletal 16 OS=Homo sapiens OX=9606 GN=KRT16 PE=1 SV=4;	2	10	2	2	8	5	6	9	7	8	9	7	9	8	8	0	0	0	1	1	1	1	0	1	1	1	0	0	0	1	1	1	1	0	1	1	1	19.9	5.9	5.9	51.267	473	473;473	1
CON__P12763	CON__P12763	4	4	4		1	4	4	4	4	4	4	4	4	4	4	4	4	4	4	4	4	4	4	4	4	4	4	4	4	4	4	4	4	4	4	4	4	4	4	4	4	15.9	15.9	15.9	38.418	359	359	0
sp|P13645|K1C10_HUMAN;CON__P13645;sp|Q7Z3Y7|K1C28_HUMAN;CON__Q148H6;CON__Q7Z3Y7;sp|Q7Z3Z0|K1C25_HUMAN;CON__Q7Z3Z0;sp|Q7Z3Y8|K1C27_HUMAN;CON__Q7Z3Y8;sp|Q2M2I5|K1C24_HUMAN;CON__Q2M2I5;sp|Q7Z3Y9|K1C26_HUMAN;CON__Q7Z3Y9	sp|P13645|K1C10_HUMAN;CON__P13645	20;20;3;3;3;2;2;2;2;2;2;1;1	19;19;2;2;2;2;2;2;2;1;1;1;1	11;11;1;1;1;1;1;1;1;0;0;0;0	sp|P13645|K1C10_HUMAN Keratin, type I cytoskeletal 10 OS=Homo sapiens OX=9606 GN=KRT10 PE=1 SV=6;	13	20	19	11	18	17	17	17	17	19	16	16	18	17	17	17	16	16	16	16	18	15	15	17	16	16	9	8	8	8	8	10	7	8	9	8	8	26.9	25.7	15.6	58.826	584	584;593;464;464;486;450;450;459;459;525;525;468;468	0
CON__P13646-1	CON__P13646-1	14	12	2		1	14	12	2	11	10	12	12	11	11	11	11	12	12	13	9	8	10	10	9	9	9	10	10	10	11	1	1	1	2	2	1	1	1	1	1	2	26.4	23.8	3.5	49.586	458	458	0
sp|P13647|K2C5_HUMAN;CON__P13647	sp|P13647|K2C5_HUMAN;CON__P13647	11;11	5;5	2;2	sp|P13647|K2C5_HUMAN Keratin, type II cytoskeletal 5 OS=Homo sapiens OX=9606 GN=KRT5 PE=1 SV=3;	2	11	5	2	8	10	7	8	7	5	7	10	8	9	6	3	5	3	4	2	2	2	5	2	3	3	1	2	1	1	1	1	1	2	1	1	1	19	9.5	3.6	62.378	590	590;590	0
CON__P15497	CON__P15497	6	6	6		1	6	6	6	6	4	4	5	6	4	4	4	4	4	4	6	4	4	5	6	4	4	4	4	4	4	6	4	4	5	6	4	4	4	4	4	4	23.8	23.8	23.8	30.276	265	265	0
CON__P15636	CON__P15636	6	6	6		1	6	6	6	5	5	6	5	5	5	5	5	5	5	5	5	5	6	5	5	5	5	5	5	5	5	5	5	6	5	5	5	5	5	5	5	5	13.6	13.6	13.6	68.124	653	653	0
CON__P17697	CON__P17697	3	3	3		1	3	3	3	2	3	3	3	3	3	3	1	3	3	2	2	3	3	3	3	3	3	1	3	3	2	2	3	3	3	3	3	3	1	3	3	2	9.1	9.1	9.1	51.113	439	439	0
sp|P19013|K2C4_HUMAN;CON__P19013;sp|Q86Y46|K2C73_HUMAN;CON__Q32MB2	sp|P19013|K2C4_HUMAN;CON__P19013	11;11;2;2	8;8;1;1	6;6;0;0	sp|P19013|K2C4_HUMAN Keratin, type II cytoskeletal 4 OS=Homo sapiens OX=9606 GN=KRT4 PE=1 SV=5;	4	11	8	6	8	7	8	7	9	8	6	8	9	10	9	6	4	6	5	6	6	4	6	6	7	6	4	4	6	5	6	6	4	6	6	6	6	22.7	17.9	14	56.143	520	520;594;540;540	0
CON__P34955	CON__P34955	5	5	5		1	5	5	5	2	4	4	4	3	4	3	4	5	3	5	2	4	4	4	3	4	3	4	5	3	5	2	4	4	4	3	4	3	4	5	3	5	13.2	13.2	13.2	46.103	416	416	0
sp|P35527|K1C9_HUMAN;CON__P35527	sp|P35527|K1C9_HUMAN;CON__P35527	18;18	17;17	17;17	sp|P35527|K1C9_HUMAN Keratin, type I cytoskeletal 9 OS=Homo sapiens OX=9606 GN=KRT9 PE=1 SV=3;	2	18	17	17	15	17	18	15	17	17	17	16	17	17	16	14	16	17	14	16	16	16	15	16	16	15	14	16	17	14	16	16	16	15	16	16	15	37.7	36.6	36.6	62.064	623	623;623	0
CON__P35908;CON__Q9R0H5;CON__Q6IFZ6;sp|Q7Z794|K2C1B_HUMAN;CON__Q7Z794	CON__P35908	24;3;3;3;3	1;0;0;0;0	1;0;0;0;0		5	24	1	1	17	20	20	17	17	16	17	17	17	19	17	0	1	0	0	0	0	0	0	0	0	0	0	1	0	0	0	0	0	0	0	0	0	46.8	5.6	5.6	65.865	645	645;524;572;578;578	0
sp|P35908|K22E_HUMAN;CON__P35908v2	sp|P35908|K22E_HUMAN;CON__P35908v2	24;24	21;21	1;1	sp|P35908|K22E_HUMAN Keratin, type II cytoskeletal 2 epidermal OS=Homo sapiens OX=9606 GN=KRT2 PE=1 SV=2;	2	24	21	1	18	20	21	18	18	17	18	18	18	20	18	15	18	18	16	16	15	15	16	16	18	16	1	1	1	1	1	1	1	1	1	1	1	46.3	42.9	4.7	65.432	639	639;639	0
CON__P41361;sp|P01008|ANT3_HUMAN	CON__P41361;sp|P01008|ANT3_HUMAN	4;2	4;2	4;2	;sp|P01008|ANT3_HUMAN Antithrombin-III OS=Homo sapiens OX=9606 GN=SERPINC1 PE=1 SV=1	2	4	4	4	1	2	3	1	3	4	2	4	2	3	4	1	2	3	1	3	4	2	4	2	3	4	1	2	3	1	3	4	2	4	2	3	4	10.3	10.3	10.3	52.347	465	465;464	0
sp|P48668|K2C6C_HUMAN;CON__P48668;CON__P04259;sp|P02538|K2C6A_HUMAN;CON__P02538	sp|P48668|K2C6C_HUMAN;CON__P48668;CON__P04259;sp|P02538|K2C6A_HUMAN;CON__P02538	14;14;13;13;13	8;8;7;7;7	1;1;0;1;1	sp|P48668|K2C6C_HUMAN Keratin, type II cytoskeletal 6C OS=Homo sapiens OX=9606 GN=KRT6C PE=1 SV=3;;;sp|P02538|K2C6A_HUMAN Keratin, type II cytoskeletal 6A OS=Homo sapiens OX=9606 GN=KRT6A PE=1 SV=3;	5	14	8	1	10	10	9	10	12	9	10	9	11	12	10	5	5	4	6	7	5	6	5	6	6	6	1	1	1	1	1	1	1	1	1	1	1	25.5	15.8	3	60.024	564	564;564;564;564;564	0
CON__P81644	CON__P81644	1	1	1		1	1	1	1	1	1	1	1	1	1	1	1	1	1	1	1	1	1	1	1	1	1	1	1	1	1	1	1	1	1	1	1	1	1	1	1	1	10	10	10	11.202	100	100	0.008231
CON__Q03247;sp|P02649|APOE_HUMAN	CON__Q03247	8;2	8;2	8;2		2	8	8	8	7	6	6	5	6	6	5	6	7	6	6	7	6	6	5	6	6	5	6	7	6	6	7	6	6	5	6	6	5	6	7	6	6	32.3	32.3	32.3	35.979	316	316;317	0
CON__Q29443;CON__Q0IIK2	CON__Q29443;CON__Q0IIK2	5;5	5;5	5;5	;	2	5	5	5	3	4	5	5	5	5	4	5	5	4	4	3	4	5	5	5	5	4	5	5	4	4	3	4	5	5	5	5	4	5	5	4	4	10.7	10.7	10.7	75.829	685	685;704	0
CON__Q0V8M9	CON__Q0V8M9	3	3	2		1	3	3	2	1	2	1	1	1	0	1	2	2	3	2	1	2	1	1	1	0	1	2	2	3	2	0	1	0	1	1	0	1	1	1	2	2	4.2	4.2	3	99.536	891	891	0
CON__Q1A7A4	CON__Q1A7A4	7	7	7		1	7	7	7	2	4	5	3	4	4	3	6	5	4	4	2	4	5	3	4	4	3	6	5	4	4	2	4	5	3	4	4	3	6	5	4	4	6	6	6	188.74	1677	1677	0
CON__Q28107	CON__Q28107	3	3	3		1	3	3	3	0	0	1	2	1	2	2	1	2	1	2	0	0	1	2	1	2	2	1	2	1	2	0	0	1	2	1	2	2	1	2	1	2	1.8	1.8	1.8	248.98	2211	2211	0
CON__Q29RQ1	CON__Q29RQ1	2	1	1		1	2	1	1	1	1	1	2	1	1	2	1	2	1	1	0	0	0	1	0	0	1	0	1	0	0	0	0	0	1	0	0	1	0	1	0	0	2.8	1.8	1.8	93.089	843	843	0.0056319
CON__Q2UVX4	CON__Q2UVX4	6	6	6		1	6	6	6	2	4	3	2	4	4	5	4	5	3	4	2	4	3	2	4	4	5	4	5	3	4	2	4	3	2	4	4	5	4	5	3	4	6.3	6.3	6.3	187.37	1662	1662	0
sp|P08729|K2C7_HUMAN;CON__Q3KNV1;CON__P08729;CON__Q9DCV7;sp|Q14CN4|K2C72_HUMAN;CON__Q14CN4-1;CON__Q6IME9	sp|P08729|K2C7_HUMAN;CON__Q3KNV1;CON__P08729	20;20;19;6;2;2;2	17;17;16;3;1;1;1	15;15;14;2;1;1;1	sp|P08729|K2C7_HUMAN Keratin, type II cytoskeletal 7 OS=Homo sapiens OX=9606 GN=KRT7 PE=1 SV=5;;	7	20	17	15	16	16	15	17	19	17	19	17	19	19	17	13	13	12	14	16	14	16	14	16	16	14	12	12	12	13	14	13	15	13	14	14	12	41.4	36.7	32.6	51.385	469	469;469;469;457;511;511;520	0
CON__Q3MHN2;sp|P02748|CO9_HUMAN	CON__Q3MHN2;sp|P02748|CO9_HUMAN	3;2	3;2	3;2	;sp|P02748|CO9_HUMAN Complement component C9 OS=Homo sapiens OX=9606 GN=C9 PE=1 SV=2	2	3	3	3	2	2	2	2	2	2	1	1	1	2	2	2	2	2	2	2	2	1	1	1	2	2	2	2	2	2	2	2	1	1	1	2	2	5.8	5.8	5.8	61.998	548	548;559	0
CON__Q3SX09;CON__P02070;sp|P69892|HBG2_HUMAN;sp|P69891|HBG1_HUMAN;sp|P02100|HBE_HUMAN	CON__Q3SX09	11;3;1;1;1	11;3;1;1;1	9;2;0;0;0		5	11	11	9	10	9	10	10	10	9	9	9	10	10	10	10	9	10	10	10	9	9	9	10	10	10	8	7	8	8	8	7	7	7	8	8	8	60.2	60.2	50.7	22.06	201	201;145;147;147;147	0
CON__Q3SX28;sp|P07951|TPM2_HUMAN	CON__Q3SX28;sp|P07951|TPM2_HUMAN	9;7	9;7	4;2	;sp|P07951|TPM2_HUMAN Tropomyosin beta chain OS=Homo sapiens OX=9606 GN=TPM2 PE=1 SV=1	2	9	9	4	9	7	9	9	9	9	8	8	9	9	8	9	7	9	9	9	9	8	8	9	9	8	4	2	4	4	4	4	4	3	4	4	4	28.9	28.9	13.7	33.012	284	284;284	0
CON__Q3SZV7	CON__Q3SZV7	3	3	3		1	3	3	3	2	1	2	2	2	2	2	2	2	1	2	2	1	2	2	2	2	2	2	2	1	2	2	1	2	2	2	2	2	2	2	1	2	9.1	9.1	9.1	52.295	460	460	0
CON__Q3T052	CON__Q3T052	1	1	1		1	1	1	1	1	0	1	1	1	1	1	1	1	1	1	1	0	1	1	1	1	1	1	1	1	1	1	0	1	1	1	1	1	1	1	1	1	1.6	1.6	1.6	101.51	916	916	0.0015746
CON__Q3ZBD7	CON__Q3ZBD7	7	2	2		1	7	2	2	6	7	7	7	7	7	6	7	7	7	7	1	2	2	2	2	2	1	2	2	2	2	1	2	2	2	2	2	1	2	2	2	2	17.1	4.8	4.8	62.87	557	557	0.00059853
CON__Q3ZBS7;sp|P04004|VTNC_HUMAN	CON__Q3ZBS7	9;2	9;2	9;2		2	9	9	9	9	9	9	8	8	8	8	8	8	8	9	9	9	9	8	8	8	8	8	8	8	9	9	9	9	8	8	8	8	8	8	8	9	18.6	18.6	18.6	54.099	484	484;478	0
CON__Q9N2I2	CON__Q9N2I2	2	2	2		1	2	2	2	0	0	1	1	0	0	1	1	1	0	1	0	0	1	1	0	0	1	1	1	0	1	0	0	1	1	0	0	1	1	1	0	1	8.2	8.2	8.2	45.296	404	404	0
CON__Q9TRI1;sp|P19823|ITIH2_HUMAN	CON__Q9TRI1	4;1	4;1	4;1		2	4	4	4	2	2	1	2	3	1	2	2	2	2	2	2	2	1	2	3	1	2	2	2	2	2	2	2	1	2	3	1	2	2	2	2	2	6.1	6.1	6.1	106.19	946	946;946	0
REV__sp|Q9C075|K1C23_HUMAN;REV__CON__Q9C075	REV__sp|Q9C075|K1C23_HUMAN;REV__CON__Q9C075	1;1	1;1	1;1	sp|Q9C075|K1C23_HUMAN Keratin, type I cytoskeletal 23 OS=Homo sapiens OX=9606 GN=KRT23 PE=1 SV=2;	2	1	1	1	0	0	0	0	0	0	0	0	1	0	0	0	0	0	0	0	0	0	0	1	0	0	0	0	0	0	0	0	0	0	1	0	0	0	0	0	48.131	422	422;422	1
REV__sp|A6NHR9|SMHD1_HUMAN	REV__sp|A6NHR9|SMHD1_HUMAN	3	3	3	sp|A6NHR9|SMHD1_HUMAN Structural maintenance of chromosomes flexible hinge domain-containing protein 1 OS=Homo sapiens OX=9606 GN=SMCHD1 PE=1 SV=2	1	3	3	3	1	1	0	2	1	1	0	1	0	1	0	1	1	0	2	1	1	0	1	0	1	0	1	1	0	2	1	1	0	1	0	1	0	0	0	0	226.37	2005	2005	0.0051176
REV__sp|A7KAX9|RHG32_HUMAN	REV__sp|A7KAX9|RHG32_HUMAN	1	1	1	sp|A7KAX9|RHG32_HUMAN Rho GTPase-activating protein 32 OS=Homo sapiens OX=9606 GN=ARHGAP32 PE=1 SV=1	1	1	1	1	0	0	0	0	1	0	0	0	0	0	0	0	0	0	0	1	0	0	0	0	0	0	0	0	0	0	1	0	0	0	0	0	0	0	0	0	230.53	2087	2087	1
REV__sp|B2RTY4|MYO9A_HUMAN	REV__sp|B2RTY4|MYO9A_HUMAN	2	2	2	sp|B2RTY4|MYO9A_HUMAN Unconventional myosin-IXa OS=Homo sapiens OX=9606 GN=MYO9A PE=1 SV=2	1	2	2	2	2	1	1	1	1	1	1	1	2	1	1	2	1	1	1	1	1	1	1	2	1	1	2	1	1	1	1	1	1	1	2	1	1	0	0	0	292.7	2548	2548	0.008623
REV__sp|O00203|AP3B1_HUMAN	REV__sp|O00203|AP3B1_HUMAN	2	2	2	sp|O00203|AP3B1_HUMAN AP-3 complex subunit beta-1 OS=Homo sapiens OX=9606 GN=AP3B1 PE=1 SV=3	1	2	2	2	0	1	0	0	0	0	1	0	0	0	0	0	1	0	0	0	0	1	0	0	0	0	0	1	0	0	0	0	1	0	0	0	0	0	0	0	121.32	1094	1094	0.0004493
REV__sp|O00459|P85B_HUMAN	REV__sp|O00459|P85B_HUMAN	2	2	2	sp|O00459|P85B_HUMAN Phosphatidylinositol 3-kinase regulatory subunit beta OS=Homo sapiens OX=9606 GN=PIK3R2 PE=1 SV=2	1	2	2	2	0	1	0	0	0	0	1	0	1	0	0	0	1	0	0	0	0	1	0	1	0	0	0	1	0	0	0	0	1	0	1	0	0	0	0	0	81.544	728	728	0.0048409
REV__sp|O00512|BCL9_HUMAN	REV__sp|O00512|BCL9_HUMAN	1	1	1	sp|O00512|BCL9_HUMAN B-cell CLL/lymphoma 9 protein OS=Homo sapiens OX=9606 GN=BCL9 PE=1 SV=4	1	1	1	1	1	0	0	0	0	0	0	0	0	0	0	1	0	0	0	0	0	0	0	0	0	0	1	0	0	0	0	0	0	0	0	0	0	0	0	0	149.29	1426	1426	1
REV__sp|O15020|SPTN2_HUMAN	REV__sp|O15020|SPTN2_HUMAN	2	2	2	sp|O15020|SPTN2_HUMAN Spectrin beta chain, non-erythrocytic 2 OS=Homo sapiens OX=9606 GN=SPTBN2 PE=1 SV=3	1	2	2	2	0	1	2	0	0	0	0	0	0	1	0	0	1	2	0	0	0	0	0	0	1	0	0	1	2	0	0	0	0	0	0	1	0	0	0	0	271.32	2390	2390	0.0082432
REV__sp|O60885|BRD4_HUMAN	REV__sp|O60885|BRD4_HUMAN	2	2	2	sp|O60885|BRD4_HUMAN Bromodomain-containing protein 4 OS=Homo sapiens OX=9606 GN=BRD4 PE=1 SV=2	1	2	2	2	1	0	0	2	1	1	2	1	1	1	1	1	0	0	2	1	1	2	1	1	1	1	1	0	0	2	1	1	2	1	1	1	1	0	0	0	152.22	1362	1362	0.00059907
REV__sp|O60938|KERA_HUMAN	REV__sp|O60938|KERA_HUMAN	1	1	1	sp|O60938|KERA_HUMAN Keratocan OS=Homo sapiens OX=9606 GN=KERA PE=1 SV=1	1	1	1	1	0	1	0	0	0	0	0	0	0	0	0	0	1	0	0	0	0	0	0	0	0	0	0	1	0	0	0	0	0	0	0	0	0	0	0	0	40.508	352	352	1
REV__sp|P00937|TRPG_YEAST	REV__sp|P00937|TRPG_YEAST	1	1	1	sp|P00937|TRPG_YEAST Multifunctional tryptophan biosynthesis protein OS=Saccharomyces cerevisiae (strain ATCC 204508 / S288c) OX=559292 GN=TRP3 PE=1 SV=2	1	1	1	1	0	0	0	1	1	1	0	0	0	0	0	0	0	0	1	1	1	0	0	0	0	0	0	0	0	1	1	1	0	0	0	0	0	0	0	0	53.489	484	484	1
REV__sp|P04066|FUCO_HUMAN	REV__sp|P04066|FUCO_HUMAN	1	1	1	sp|P04066|FUCO_HUMAN Tissue alpha-L-fucosidase OS=Homo sapiens OX=9606 GN=FUCA1 PE=1 SV=4	1	1	1	1	0	0	0	0	0	0	1	0	0	0	0	0	0	0	0	0	0	1	0	0	0	0	0	0	0	0	0	0	1	0	0	0	0	0	0	0	53.688	466	466	1
REV__sp|P07910|HNRPC_HUMAN	REV__sp|P07910|HNRPC_HUMAN	1	1	1	sp|P07910|HNRPC_HUMAN Heterogeneous nuclear ribonucleoproteins C1/C2 OS=Homo sapiens OX=9606 GN=HNRNPC PE=1 SV=4	1	1	1	1	1	1	1	1	1	1	1	1	1	1	1	1	1	1	1	1	1	1	1	1	1	1	1	1	1	1	1	1	1	1	1	1	1	0	0	0	33.67	306	306	0.0030847
REV__sp|P08018|PBS2_YEAST	REV__sp|P08018|PBS2_YEAST	1	1	1	sp|P08018|PBS2_YEAST MAP kinase kinase PBS2 OS=Saccharomyces cerevisiae (strain ATCC 204508 / S288c) OX=559292 GN=PBS2 PE=1 SV=4	1	1	1	1	0	0	0	0	0	0	0	0	0	1	0	0	0	0	0	0	0	0	0	0	1	0	0	0	0	0	0	0	0	0	0	1	0	0	0	0	72.719	668	668	1
REV__sp|P10614|CP51_YEAST	REV__sp|P10614|CP51_YEAST	1	1	1	sp|P10614|CP51_YEAST Lanosterol 14-alpha demethylase OS=Saccharomyces cerevisiae (strain ATCC 204508 / S288c) OX=559292 GN=ERG11 PE=1 SV=1	1	1	1	1	0	0	0	1	0	0	0	0	0	0	0	0	0	0	1	0	0	0	0	0	0	0	0	0	0	1	0	0	0	0	0	0	0	0	0	0	60.719	530	530	1
REV__sp|P11532|DMD_HUMAN	REV__sp|P11532|DMD_HUMAN	2	2	2	sp|P11532|DMD_HUMAN Dystrophin OS=Homo sapiens OX=9606 GN=DMD PE=1 SV=3	1	2	2	2	1	0	1	1	1	0	0	0	0	1	0	1	0	1	1	1	0	0	0	0	1	0	1	0	1	1	1	0	0	0	0	1	0	0	0	0	426.74	3685	3685	0.0033628
REV__sp|P12081|HARS1_HUMAN	REV__sp|P12081|HARS1_HUMAN	2	2	2	sp|P12081|HARS1_HUMAN Histidine--tRNA ligase, cytoplasmic OS=Homo sapiens OX=9606 GN=HARS1 PE=1 SV=2	1	2	2	2	0	0	1	1	0	1	1	2	0	1	1	0	0	1	1	0	1	1	2	0	1	1	0	0	1	1	0	1	1	2	0	1	1	0	0	0	57.41	509	509	0.0065493
REV__sp|P13365|CG13_YEAST	REV__sp|P13365|CG13_YEAST	1	1	1	sp|P13365|CG13_YEAST G1/S-specific cyclin CLN3 OS=Saccharomyces cerevisiae (strain ATCC 204508 / S288c) OX=559292 GN=CLN3 PE=1 SV=2	1	1	1	1	1	1	0	1	1	1	0	0	0	0	0	1	1	0	1	1	1	0	0	0	0	0	1	1	0	1	1	1	0	0	0	0	0	0	0	0	64.99	580	580	1
REV__sp|P14543|NID1_HUMAN	REV__sp|P14543|NID1_HUMAN	1	1	1	sp|P14543|NID1_HUMAN Nidogen-1 OS=Homo sapiens OX=9606 GN=NID1 PE=1 SV=3	1	1	1	1	0	1	1	1	1	1	1	1	1	1	1	0	1	1	1	1	1	1	1	1	1	1	0	1	1	1	1	1	1	1	1	1	1	0	0	0	136.38	1247	1247	0.0045744
REV__sp|P21691|SIR1_YEAST	REV__sp|P21691|SIR1_YEAST	1	1	1	sp|P21691|SIR1_YEAST Regulatory protein SIR1 OS=Saccharomyces cerevisiae (strain ATCC 204508 / S288c) OX=559292 GN=SIR1 PE=1 SV=2	1	1	1	1	0	0	1	0	1	1	1	1	1	1	1	0	0	1	0	1	1	1	1	1	1	1	0	0	1	0	1	1	1	1	1	1	1	0	0	0	76.932	654	654	0.0044475
REV__sp|P25087|ERG6_YEAST	REV__sp|P25087|ERG6_YEAST	1	1	1	sp|P25087|ERG6_YEAST Sterol 24-C-methyltransferase OS=Saccharomyces cerevisiae (strain ATCC 204508 / S288c) OX=559292 GN=ERG6 PE=1 SV=4	1	1	1	1	0	0	0	0	0	0	0	1	0	0	0	0	0	0	0	0	0	0	1	0	0	0	0	0	0	0	0	0	0	1	0	0	0	0	0	0	43.43	383	383	1
REV__sp|P25578|PGPS1_YEAST	REV__sp|P25578|PGPS1_YEAST	1	1	1	sp|P25578|PGPS1_YEAST CDP-diacylglycerol--glycerol-3-phosphate 3-phosphatidyltransferase OS=Saccharomyces cerevisiae (strain ATCC 204508 / S288c) OX=559292 GN=PGS1 PE=1 SV=4	1	1	1	1	0	0	0	1	1	1	0	0	1	1	1	0	0	0	1	1	1	0	0	1	1	1	0	0	0	1	1	1	0	0	1	1	1	0	0	0	59.37	521	521	0.0057589
REV__sp|P32349|RPC3_YEAST	REV__sp|P32349|RPC3_YEAST	1	1	1	sp|P32349|RPC3_YEAST DNA-directed RNA polymerase III subunit RPC3 OS=Saccharomyces cerevisiae (strain ATCC 204508 / S288c) OX=559292 GN=RPC82 PE=1 SV=2	1	1	1	1	0	0	0	0	0	0	1	0	0	0	0	0	0	0	0	0	0	1	0	0	0	0	0	0	0	0	0	0	1	0	0	0	0	0	0	0	74.016	654	654	1
REV__sp|P35579|MYH9_HUMAN	REV__sp|P35579|MYH9_HUMAN	1	1	1	sp|P35579|MYH9_HUMAN Myosin-9 OS=Homo sapiens OX=9606 GN=MYH9 PE=1 SV=4	1	1	1	1	1	1	1	1	1	1	0	1	1	1	1	1	1	1	1	1	1	0	1	1	1	1	1	1	1	1	1	1	0	1	1	1	1	0	0	0	226.53	1960	1960	0.0077351
REV__sp|P36022|DYHC_YEAST	REV__sp|P36022|DYHC_YEAST	3	3	3	sp|P36022|DYHC_YEAST Dynein heavy chain, cytoplasmic OS=Saccharomyces cerevisiae (strain ATCC 204508 / S288c) OX=559292 GN=DYN1 PE=1 SV=1	1	3	3	3	1	1	1	0	0	0	0	0	0	1	2	1	1	1	0	0	0	0	0	0	1	2	1	1	1	0	0	0	0	0	0	1	2	0	0	0	471.34	4092	4092	0.0039035
REV__sp|P36090|ANR2_YEAST	REV__sp|P36090|ANR2_YEAST	1	1	1	sp|P36090|ANR2_YEAST Uncharacterized protein ANR2 OS=Saccharomyces cerevisiae (strain ATCC 204508 / S288c) OX=559292 GN=ANR2 PE=1 SV=1	1	1	1	1	1	1	1	1	1	1	1	1	1	1	1	1	1	1	1	1	1	1	1	1	1	1	1	1	1	1	1	1	1	1	1	1	1	0	0	0	58.894	516	516	0.0098983
REV__sp|P38224|FIG1_YEAST	REV__sp|P38224|FIG1_YEAST	1	1	1	sp|P38224|FIG1_YEAST Factor-induced gene 1 protein OS=Saccharomyces cerevisiae (strain ATCC 204508 / S288c) OX=559292 GN=FIG1 PE=1 SV=1	1	1	1	1	0	0	0	0	0	0	0	0	0	1	0	0	0	0	0	0	0	0	0	0	1	0	0	0	0	0	0	0	0	0	0	1	0	0	0	0	33.775	298	298	0.0064208
REV__sp|P38335|MTC4_YEAST	REV__sp|P38335|MTC4_YEAST	1	1	1	sp|P38335|MTC4_YEAST Maintenance of telomere capping protein 4 OS=Saccharomyces cerevisiae (strain ATCC 204508 / S288c) OX=559292 GN=MTC4 PE=1 SV=1	1	1	1	1	1	1	1	0	1	1	1	1	1	1	1	1	1	1	0	1	1	1	1	1	1	1	1	1	1	0	1	1	1	1	1	1	1	0	0	0	79.027	694	694	0.0041794
REV__sp|P42694|HELZ_HUMAN	REV__sp|P42694|HELZ_HUMAN	2	2	2	sp|P42694|HELZ_HUMAN Probable helicase with zinc finger domain OS=Homo sapiens OX=9606 GN=HELZ PE=1 SV=2	1	2	2	2	0	1	2	0	1	1	1	1	1	2	1	0	1	2	0	1	1	1	1	1	2	1	0	1	2	0	1	1	1	1	1	2	1	0	0	0	218.97	1942	1942	0.0066821
REV__sp|P48448|AL3B2_HUMAN	REV__sp|P48448|AL3B2_HUMAN	1	1	1	sp|P48448|AL3B2_HUMAN Aldehyde dehydrogenase family 3 member B2 OS=Homo sapiens OX=9606 GN=ALDH3B2 PE=2 SV=3	1	1	1	1	1	0	0	0	0	0	0	0	1	0	0	1	0	0	0	0	0	0	0	1	0	0	1	0	0	0	0	0	0	0	1	0	0	0	0	0	42.634	385	385	1
REV__sp|P50748|KNTC1_HUMAN	REV__sp|P50748|KNTC1_HUMAN	2	2	2	sp|P50748|KNTC1_HUMAN Kinetochore-associated protein 1 OS=Homo sapiens OX=9606 GN=KNTC1 PE=1 SV=1	1	2	2	2	1	1	1	1	1	2	1	1	1	1	1	1	1	1	1	1	2	1	1	1	1	1	1	1	1	1	1	2	1	1	1	1	1	0	0	0	250.75	2209	2209	0.007338
REV__sp|P52948|NUP98_HUMAN	REV__sp|P52948|NUP98_HUMAN	2	2	2	sp|P52948|NUP98_HUMAN Nuclear pore complex protein Nup98-Nup96 OS=Homo sapiens OX=9606 GN=NUP98 PE=1 SV=4	1	2	2	2	1	1	1	1	1	1	1	1	1	1	2	1	1	1	1	1	1	1	1	1	1	2	1	1	1	1	1	1	1	1	1	1	2	0	0	0	197.58	1817	1817	0.0015823
REV__sp|P63151|2ABA_HUMAN;REV__sp|Q00005|2ABB_HUMAN;REV__sp|Q9Y2T4|2ABG_HUMAN;REV__sp|Q66LE6|2ABD_HUMAN;REV__sp|Q00362|2ABA_YEAST	REV__sp|P63151|2ABA_HUMAN;REV__sp|Q00005|2ABB_HUMAN;REV__sp|Q9Y2T4|2ABG_HUMAN;REV__sp|Q66LE6|2ABD_HUMAN;REV__sp|Q00362|2ABA_YEAST	2;1;1;1;1	2;1;1;1;1	2;1;1;1;1	sp|P63151|2ABA_HUMAN Serine/threonine-protein phosphatase 2A 55 kDa regulatory subunit B alpha isoform OS=Homo sapiens OX=9606 GN=PPP2R2A PE=1 SV=1;sp|Q00005|2ABB_HUMAN Serine/threonine-protein phosphatase 2A 55 kDa regulatory subunit B beta isoform OS=Hom	5	2	2	2	0	1	0	0	1	0	2	1	1	0	1	0	1	0	0	1	0	2	1	1	0	1	0	1	0	0	1	0	2	1	1	0	1	0	0	0	51.691	447	447;443;447;453;526	0.0025431
REV__sp|P98196|AT11A_HUMAN;REV__sp|Q9Y2G3|AT11B_HUMAN	REV__sp|P98196|AT11A_HUMAN;REV__sp|Q9Y2G3|AT11B_HUMAN	2;2	2;2	2;2	sp|P98196|AT11A_HUMAN Phospholipid-transporting ATPase IH OS=Homo sapiens OX=9606 GN=ATP11A PE=1 SV=3;sp|Q9Y2G3|AT11B_HUMAN Phospholipid-transporting ATPase IF OS=Homo sapiens OX=9606 GN=ATP11B PE=1 SV=2	2	2	2	2	2	1	1	2	2	1	2	1	2	2	2	2	1	1	2	2	1	2	1	2	2	2	2	1	1	2	2	1	2	1	2	2	2	0	0	0	129.75	1134	1134;1177	0.0032231
REV__sp|Q02224|CENPE_HUMAN	REV__sp|Q02224|CENPE_HUMAN	4	4	4	sp|Q02224|CENPE_HUMAN Centromere-associated protein E OS=Homo sapiens OX=9606 GN=CENPE PE=1 SV=2	1	4	4	4	2	1	3	2	1	2	1	2	1	1	2	2	1	3	2	1	2	1	2	1	1	2	2	1	3	2	1	2	1	2	1	1	2	0	0	0	316.41	2701	2701	0.00089592
REV__sp|Q02388|CO7A1_HUMAN	REV__sp|Q02388|CO7A1_HUMAN	1	1	1	sp|Q02388|CO7A1_HUMAN Collagen alpha-1(VII) chain OS=Homo sapiens OX=9606 GN=COL7A1 PE=1 SV=2	1	1	1	1	0	1	1	0	0	0	0	1	0	1	0	0	1	1	0	0	0	0	1	0	1	0	0	1	1	0	0	0	0	1	0	1	0	0	0	0	295.22	2944	2944	0.0091189
REV__sp|Q03252|LMNB2_HUMAN	REV__sp|Q03252|LMNB2_HUMAN	2	2	2	sp|Q03252|LMNB2_HUMAN Lamin-B2 OS=Homo sapiens OX=9606 GN=LMNB2 PE=1 SV=4	1	2	2	2	0	1	1	1	2	1	1	1	1	1	1	0	1	1	1	2	1	1	1	1	1	1	0	1	1	1	2	1	1	1	1	1	1	0	0	0	69.948	620	620	0.0079924
REV__sp|Q03825|MSS11_YEAST	REV__sp|Q03825|MSS11_YEAST	1	1	1	sp|Q03825|MSS11_YEAST Transcription activator MSS11 OS=Saccharomyces cerevisiae (strain ATCC 204508 / S288c) OX=559292 GN=MSS11 PE=1 SV=1	1	1	1	1	1	1	1	1	1	1	1	1	1	1	1	1	1	1	1	1	1	1	1	1	1	1	1	1	1	1	1	1	1	1	1	1	1	0	0	0	85.049	758	758	0.007071
REV__sp|Q04217|DHR1_YEAST	REV__sp|Q04217|DHR1_YEAST	1	1	1	sp|Q04217|DHR1_YEAST Probable ATP-dependent RNA helicase DHR1 OS=Saccharomyces cerevisiae (strain ATCC 204508 / S288c) OX=559292 GN=ECM16 PE=1 SV=1	1	1	1	1	0	0	1	1	0	1	0	0	1	0	0	0	0	1	1	0	1	0	0	1	0	0	0	0	1	1	0	1	0	0	1	0	0	0	0	0	144.95	1267	1267	1
REV__sp|Q08999|RBL2_HUMAN	REV__sp|Q08999|RBL2_HUMAN	2	2	2	sp|Q08999|RBL2_HUMAN Retinoblastoma-like protein 2 OS=Homo sapiens OX=9606 GN=RBL2 PE=1 SV=3	1	2	2	2	2	2	2	2	1	1	1	2	1	2	1	2	2	2	2	1	1	1	2	1	2	1	2	2	2	2	1	1	1	2	1	2	1	0	0	0	128.37	1139	1139	0.0017106
REV__sp|Q0VF96|CGNL1_HUMAN	REV__sp|Q0VF96|CGNL1_HUMAN	3	3	3	sp|Q0VF96|CGNL1_HUMAN Cingulin-like protein 1 OS=Homo sapiens OX=9606 GN=CGNL1 PE=1 SV=2	1	3	3	3	2	0	1	2	2	3	1	1	0	1	1	2	0	1	2	2	3	1	1	0	1	1	2	0	1	2	2	3	1	1	0	1	1	0	0	0	149.08	1302	1302	0.0013204
REV__sp|Q12955|ANK3_HUMAN	REV__sp|Q12955|ANK3_HUMAN	2	2	2	sp|Q12955|ANK3_HUMAN Ankyrin-3 OS=Homo sapiens OX=9606 GN=ANK3 PE=1 SV=3	1	2	2	2	0	1	2	0	1	2	2	2	1	1	0	0	1	2	0	1	2	2	2	1	1	0	0	1	2	0	1	2	2	2	1	1	0	0	0	0	480.4	4377	4377	0.0055127
REV__sp|Q13618|CUL3_HUMAN	REV__sp|Q13618|CUL3_HUMAN	2	2	2	sp|Q13618|CUL3_HUMAN Cullin-3 OS=Homo sapiens OX=9606 GN=CUL3 PE=1 SV=2	1	2	2	2	0	1	2	0	0	0	1	1	0	0	1	0	1	2	0	0	0	1	1	0	0	1	0	1	2	0	0	0	1	1	0	0	1	0	0	0	88.929	768	768	0.0040429
REV__sp|Q14562|DHX8_HUMAN;REV__sp|Q92620|PRP16_HUMAN	REV__sp|Q14562|DHX8_HUMAN;REV__sp|Q92620|PRP16_HUMAN	1;1	1;1	1;1	sp|Q14562|DHX8_HUMAN ATP-dependent RNA helicase DHX8 OS=Homo sapiens OX=9606 GN=DHX8 PE=1 SV=1;sp|Q92620|PRP16_HUMAN Pre-mRNA-splicing factor ATP-dependent RNA helicase PRP16 OS=Homo sapiens OX=9606 GN=DHX38 PE=1 SV=2	2	1	1	1	1	0	0	0	0	0	0	1	0	0	0	1	0	0	0	0	0	0	1	0	0	0	1	0	0	0	0	0	0	1	0	0	0	0	0	0	139.31	1220	1220;1227	1
REV__sp|Q15063|POSTN_HUMAN	REV__sp|Q15063|POSTN_HUMAN	1	1	1	sp|Q15063|POSTN_HUMAN Periostin OS=Homo sapiens OX=9606 GN=POSTN PE=1 SV=2	1	1	1	1	0	1	0	0	0	0	0	1	1	1	0	0	1	0	0	0	0	0	1	1	1	0	0	1	0	0	0	0	0	1	1	1	0	0	0	0	93.313	836	836	0.0093809
REV__sp|Q15149|PLEC_HUMAN	REV__sp|Q15149|PLEC_HUMAN	3	3	3	sp|Q15149|PLEC_HUMAN Plectin OS=Homo sapiens OX=9606 GN=PLEC PE=1 SV=3	1	3	3	3	2	2	2	2	2	1	2	2	2	2	3	2	2	2	2	2	1	2	2	2	2	3	2	2	2	2	2	1	2	2	2	2	3	0	0	0	531.78	4684	4684	0.0022653
REV__sp|Q15413|RYR3_HUMAN	REV__sp|Q15413|RYR3_HUMAN	2	2	2	sp|Q15413|RYR3_HUMAN Ryanodine receptor 3 OS=Homo sapiens OX=9606 GN=RYR3 PE=1 SV=3	1	2	2	2	1	2	1	0	0	0	0	1	0	0	0	1	2	1	0	0	0	0	1	0	0	0	1	2	1	0	0	0	0	1	0	0	0	0	0	0	552.04	4870	4870	1
REV__sp|Q15506|SP17_HUMAN	REV__sp|Q15506|SP17_HUMAN	1	1	1	sp|Q15506|SP17_HUMAN Sperm surface protein Sp17 OS=Homo sapiens OX=9606 GN=SPA17 PE=1 SV=1	1	1	1	1	1	1	1	1	1	1	1	1	1	1	1	1	1	1	1	1	1	1	1	1	1	1	1	1	1	1	1	1	1	1	1	1	1	0	0	0	17.406	151	151	0.0053801
REV__sp|Q15835|GRK1_HUMAN	REV__sp|Q15835|GRK1_HUMAN	1	1	1	sp|Q15835|GRK1_HUMAN Rhodopsin kinase GRK1 OS=Homo sapiens OX=9606 GN=GRK1 PE=1 SV=1	1	1	1	1	0	0	1	0	0	0	0	0	0	0	1	0	0	1	0	0	0	0	0	0	0	1	0	0	1	0	0	0	0	0	0	0	1	0	0	0	63.525	563	563	0.001035
REV__sp|Q2M329|CCD96_HUMAN	REV__sp|Q2M329|CCD96_HUMAN	1	1	1	sp|Q2M329|CCD96_HUMAN Coiled-coil domain-containing protein 96 OS=Homo sapiens OX=9606 GN=CCDC96 PE=1 SV=2	1	1	1	1	1	1	1	1	1	1	1	1	1	1	1	1	1	1	1	1	1	1	1	1	1	1	1	1	1	1	1	1	1	1	1	1	1	0	0	0	62.71	555	555	0.0043139
REV__sp|Q4U2R8|S22A6_HUMAN	REV__sp|Q4U2R8|S22A6_HUMAN	2	2	2	sp|Q4U2R8|S22A6_HUMAN Solute carrier family 22 member 6 OS=Homo sapiens OX=9606 GN=SLC22A6 PE=1 SV=1	1	2	2	2	0	0	0	0	0	1	0	0	2	0	0	0	0	0	0	0	1	0	0	2	0	0	0	0	0	0	0	1	0	0	2	0	0	0	0	0	61.816	563	563	1
REV__sp|Q5HYW2|NHSL2_HUMAN	REV__sp|Q5HYW2|NHSL2_HUMAN	2	2	2	sp|Q5HYW2|NHSL2_HUMAN NHS-like protein 2 OS=Homo sapiens OX=9606 GN=NHSL2 PE=1 SV=2	1	2	2	2	0	0	1	0	1	1	1	0	1	0	2	0	0	1	0	1	1	1	0	1	0	2	0	0	1	0	1	1	1	0	1	0	2	0	0	0	133.28	1225	1225	1
REV__sp|Q5JSJ4|INT6L_HUMAN	REV__sp|Q5JSJ4|INT6L_HUMAN	1	1	1	sp|Q5JSJ4|INT6L_HUMAN Integrator complex subunit 6-like OS=Homo sapiens OX=9606 GN=INTS6L PE=1 SV=1	1	1	1	1	0	1	0	0	0	0	0	0	0	0	0	0	1	0	0	0	0	0	0	0	0	0	0	1	0	0	0	0	0	0	0	0	0	0	0	0	96.672	861	861	1
REV__sp|Q5JSL3|DOC11_HUMAN	REV__sp|Q5JSL3|DOC11_HUMAN	2	2	2	sp|Q5JSL3|DOC11_HUMAN Dedicator of cytokinesis protein 11 OS=Homo sapiens OX=9606 GN=DOCK11 PE=1 SV=2	1	2	2	2	2	1	2	2	1	1	2	1	1	2	2	2	1	2	2	1	1	2	1	1	2	2	2	1	2	2	1	1	2	1	1	2	2	0	0	0	237.67	2073	2073	0.00030628
REV__sp|Q5THK1|PR14L_HUMAN	REV__sp|Q5THK1|PR14L_HUMAN	1	1	1	sp|Q5THK1|PR14L_HUMAN Protein PRR14L OS=Homo sapiens OX=9606 GN=PRR14L PE=1 SV=1	1	1	1	1	1	1	1	1	1	1	1	1	1	1	1	1	1	1	1	1	1	1	1	1	1	1	1	1	1	1	1	1	1	1	1	1	1	0	0	0	237.3	2151	2151	0.0097672
REV__sp|Q5VU43|MYOME_HUMAN	REV__sp|Q5VU43|MYOME_HUMAN	1	1	1	sp|Q5VU43|MYOME_HUMAN Myomegalin OS=Homo sapiens OX=9606 GN=PDE4DIP PE=1 SV=3	1	1	1	1	0	1	1	1	0	0	1	0	0	1	0	0	1	1	1	0	0	1	0	0	1	0	0	1	1	1	0	0	1	0	0	1	0	0	0	0	265.1	2346	2346	0.0078687
REV__sp|Q68DK2|ZFY26_HUMAN	REV__sp|Q68DK2|ZFY26_HUMAN	2	2	2	sp|Q68DK2|ZFY26_HUMAN Zinc finger FYVE domain-containing protein 26 OS=Homo sapiens OX=9606 GN=ZFYVE26 PE=1 SV=3	1	2	2	2	1	2	2	2	2	1	2	1	1	2	2	1	2	2	2	2	1	2	1	1	2	2	1	2	2	2	2	1	2	1	1	2	2	0	0	0	284.57	2539	2539	0.0088686
REV__sp|Q6P2S7|TTC41_HUMAN	REV__sp|Q6P2S7|TTC41_HUMAN	2	2	2	sp|Q6P2S7|TTC41_HUMAN Putative tetratricopeptide repeat protein 41 OS=Homo sapiens OX=9606 GN=TTC41P PE=5 SV=3	1	2	2	2	1	1	2	1	1	1	1	1	2	1	1	1	1	2	1	1	1	1	1	2	1	1	1	1	2	1	1	1	1	1	2	1	1	0	0	0	151.68	1318	1318	0.0083637
REV__sp|Q6P474|PDXD2_HUMAN	REV__sp|Q6P474|PDXD2_HUMAN	1	1	1	sp|Q6P474|PDXD2_HUMAN Putative pyridoxal-dependent decarboxylase domain-containing protein 2 OS=Homo sapiens OX=9606 GN=PDXDC2P PE=5 SV=3	1	1	1	1	0	0	0	0	0	0	0	1	0	0	0	0	0	0	0	0	0	0	1	0	0	0	0	0	0	0	0	0	0	1	0	0	0	0	0	0	51.809	469	469	0.0062919
REV__sp|Q6TDU7|DNAI7_HUMAN	REV__sp|Q6TDU7|DNAI7_HUMAN	2	2	2	sp|Q6TDU7|DNAI7_HUMAN Dynein axonemal intermediate chain 7 OS=Homo sapiens OX=9606 GN=DNAI7 PE=1 SV=2	1	2	2	2	0	1	0	1	0	0	0	1	0	1	0	0	1	0	1	0	0	0	1	0	1	0	0	1	0	1	0	0	0	1	0	1	0	0	0	0	83.159	716	716	0.0036313
REV__sp|Q6ZP65|BICL1_HUMAN	REV__sp|Q6ZP65|BICL1_HUMAN	2	2	2	sp|Q6ZP65|BICL1_HUMAN BICD family-like cargo adapter 1 OS=Homo sapiens OX=9606 GN=BICDL1 PE=2 SV=2	1	2	2	2	0	0	0	1	1	0	0	1	0	0	0	0	0	0	1	1	0	0	1	0	0	0	0	0	0	1	1	0	0	1	0	0	0	0	0	0	64.84	573	573	0.0074718
REV__sp|Q7Z4N2|TRPM1_HUMAN	REV__sp|Q7Z4N2|TRPM1_HUMAN	1	1	1	sp|Q7Z4N2|TRPM1_HUMAN Transient receptor potential cation channel subfamily M member 1 OS=Homo sapiens OX=9606 GN=TRPM1 PE=1 SV=2	1	1	1	1	1	1	1	1	1	1	1	1	1	1	1	1	1	1	1	1	1	1	1	1	1	1	1	1	1	1	1	1	1	1	1	1	1	0	0	0	182.18	1603	1603	0.0052552
REV__sp|Q7Z745|MRO2B_HUMAN	REV__sp|Q7Z745|MRO2B_HUMAN	2	2	2	sp|Q7Z745|MRO2B_HUMAN Maestro heat-like repeat-containing protein family member 2B OS=Homo sapiens OX=9606 GN=MROH2B PE=2 SV=3	1	2	2	2	2	1	1	1	2	1	1	2	2	1	1	2	1	1	1	2	1	1	2	2	1	1	2	1	1	1	2	1	1	2	2	1	1	0	0	0	180.78	1585	1585	0.0029445
REV__sp|Q86YW9|MD12L_HUMAN	REV__sp|Q86YW9|MD12L_HUMAN	3	3	3	sp|Q86YW9|MD12L_HUMAN Mediator of RNA polymerase II transcription subunit 12-like protein OS=Homo sapiens OX=9606 GN=MED12L PE=1 SV=2	1	3	3	3	0	2	0	1	1	0	2	2	1	1	1	0	2	0	1	1	0	2	2	1	1	1	0	2	0	1	1	0	2	2	1	1	1	0	0	0	240.12	2145	2145	0.0018521
REV__sp|Q8IWJ2|GCC2_HUMAN	REV__sp|Q8IWJ2|GCC2_HUMAN	2	2	2	sp|Q8IWJ2|GCC2_HUMAN GRIP and coiled-coil domain-containing protein 2 OS=Homo sapiens OX=9606 GN=GCC2 PE=1 SV=4	1	2	2	2	0	1	2	0	1	2	2	2	2	2	1	0	1	2	0	1	2	2	2	2	2	1	0	1	2	0	1	2	2	2	2	2	1	0	0	0	195.91	1684	1684	0.0037673
REV__sp|Q8NF91|SYNE1_HUMAN	REV__sp|Q8NF91|SYNE1_HUMAN	3	3	3	sp|Q8NF91|SYNE1_HUMAN Nesprin-1 OS=Homo sapiens OX=9606 GN=SYNE1 PE=1 SV=4	1	3	3	3	1	1	1	1	3	1	0	0	1	1	1	1	1	1	1	3	1	0	0	1	1	1	1	1	1	1	3	1	0	0	1	1	1	0	0	0	1011.1	8797	8797	0.0076046
REV__sp|Q8TD57|DYH3_HUMAN	REV__sp|Q8TD57|DYH3_HUMAN	2	2	2	sp|Q8TD57|DYH3_HUMAN Dynein axonemal heavy chain 3 OS=Homo sapiens OX=9606 GN=DNAH3 PE=2 SV=1	1	2	2	2	1	2	1	2	2	2	2	1	2	1	2	1	2	1	2	2	2	2	1	2	1	2	1	2	1	2	2	2	2	1	2	1	2	0	0	0	470.77	4116	4116	0.0011754
REV__sp|Q8WWQ0|PHIP_HUMAN	REV__sp|Q8WWQ0|PHIP_HUMAN	1	1	1	sp|Q8WWQ0|PHIP_HUMAN PH-interacting protein OS=Homo sapiens OX=9606 GN=PHIP PE=1 SV=2	1	1	1	1	0	0	0	0	1	0	1	0	1	0	1	0	0	0	0	1	0	1	0	1	0	1	0	0	0	0	1	0	1	0	1	0	1	0	0	0	206.69	1821	1821	1
REV__sp|Q8WZ19|BACD1_HUMAN	REV__sp|Q8WZ19|BACD1_HUMAN	2	2	2	sp|Q8WZ19|BACD1_HUMAN BTB/POZ domain-containing adapter for CUL3-mediated RhoA degradation protein 1 OS=Homo sapiens OX=9606 GN=KCTD13 PE=1 SV=1	1	2	2	2	0	0	0	0	0	1	0	0	2	0	1	0	0	0	0	0	1	0	0	2	0	1	0	0	0	0	0	1	0	0	2	0	1	0	0	0	36.357	329	329	0.0087577
REV__sp|Q8WZ42|TITIN_HUMAN	REV__sp|Q8WZ42|TITIN_HUMAN	6	6	6	sp|Q8WZ42|TITIN_HUMAN Titin OS=Homo sapiens OX=9606 GN=TTN PE=1 SV=4	1	6	6	6	1	2	1	2	3	4	5	2	3	3	3	1	2	1	2	3	4	5	2	3	3	3	1	2	1	2	3	4	5	2	3	3	3	0	0	0	3816	34350	34350	0.00015815
REV__sp|Q8WZ64|ARAP2_HUMAN	REV__sp|Q8WZ64|ARAP2_HUMAN	2	2	2	sp|Q8WZ64|ARAP2_HUMAN Arf-GAP with Rho-GAP domain, ANK repeat and PH domain-containing protein 2 OS=Homo sapiens OX=9606 GN=ARAP2 PE=1 SV=3	1	2	2	2	1	0	0	1	2	1	1	1	0	0	0	1	0	0	1	2	1	1	1	0	0	0	1	0	0	1	2	1	1	1	0	0	0	0	0	0	193.45	1704	1704	0.0026761
REV__sp|Q92952|KCNN1_HUMAN	REV__sp|Q92952|KCNN1_HUMAN	1	1	1	sp|Q92952|KCNN1_HUMAN Small conductance calcium-activated potassium channel protein 1 OS=Homo sapiens OX=9606 GN=KCNN1 PE=1 SV=2	1	1	1	1	1	1	1	1	1	1	1	1	1	1	1	1	1	1	1	1	1	1	1	1	1	1	1	1	1	1	1	1	1	1	1	1	1	0	0	0	59.987	543	543	0.0096334
REV__sp|Q969Q5|RAB24_HUMAN	REV__sp|Q969Q5|RAB24_HUMAN	1	1	1	sp|Q969Q5|RAB24_HUMAN Ras-related protein Rab-24 OS=Homo sapiens OX=9606 GN=RAB24 PE=1 SV=1	1	1	1	1	1	1	1	1	1	1	1	1	1	1	1	1	1	1	1	1	1	1	1	1	1	1	1	1	1	1	1	1	1	1	1	1	1	0	0	0	23.124	203	203	0.0084894
REV__sp|Q969S9|RRF2M_HUMAN	REV__sp|Q969S9|RRF2M_HUMAN	1	1	1	sp|Q969S9|RRF2M_HUMAN Ribosome-releasing factor 2, mitochondrial OS=Homo sapiens OX=9606 GN=GFM2 PE=1 SV=1	1	1	1	1	1	1	1	1	1	1	1	1	1	1	1	1	1	1	1	1	1	1	1	1	1	1	1	1	1	1	1	1	1	1	1	1	1	0	0	0	86.6	779	779	0.0049793
REV__sp|Q96E39|RMXL1_HUMAN	REV__sp|Q96E39|RMXL1_HUMAN	2	2	2	sp|Q96E39|RMXL1_HUMAN RNA binding motif protein, X-linked-like-1 OS=Homo sapiens OX=9606 GN=RBMXL1 PE=1 SV=1	1	2	2	2	0	0	1	0	0	1	0	1	0	1	0	0	0	1	0	0	1	0	1	0	1	0	0	0	1	0	0	1	0	1	0	1	0	0	0	0	42.141	390	390	0.0089897
REV__sp|Q96N23|CFA54_HUMAN	REV__sp|Q96N23|CFA54_HUMAN	2	2	2	sp|Q96N23|CFA54_HUMAN Cilia- and flagella-associated protein 54 OS=Homo sapiens OX=9606 GN=CFAP54 PE=2 SV=3	1	2	2	2	2	1	1	2	2	2	1	1	1	1	2	2	1	1	2	2	2	1	1	1	1	2	2	1	1	2	2	2	1	1	1	1	2	0	0	0	351.97	3096	3096	0.0056482
REV__sp|Q96PJ5|FCRL4_HUMAN	REV__sp|Q96PJ5|FCRL4_HUMAN	1	1	1	sp|Q96PJ5|FCRL4_HUMAN Fc receptor-like protein 4 OS=Homo sapiens OX=9606 GN=FCRL4 PE=1 SV=1	1	1	1	1	0	0	0	0	1	1	1	1	1	0	1	0	0	0	0	1	1	1	1	1	0	1	0	0	0	0	1	1	1	1	1	0	1	0	0	0	57.224	515	515	0.0081103
REV__sp|Q96PV0|SYGP1_HUMAN	REV__sp|Q96PV0|SYGP1_HUMAN	2	2	2	sp|Q96PV0|SYGP1_HUMAN Ras/Rap GTPase-activating protein SynGAP OS=Homo sapiens OX=9606 GN=SYNGAP1 PE=1 SV=4	1	2	2	2	2	2	2	2	1	2	2	2	1	2	2	2	2	2	2	1	2	2	2	1	2	2	2	2	2	2	1	2	2	2	1	2	2	0	0	0	148.28	1343	1343	0.0060241
REV__sp|Q96Q89|KI20B_HUMAN	REV__sp|Q96Q89|KI20B_HUMAN	2	2	2	sp|Q96Q89|KI20B_HUMAN Kinesin-like protein KIF20B OS=Homo sapiens OX=9606 GN=KIF20B PE=1 SV=3	1	2	2	2	0	0	0	0	1	1	0	1	0	0	0	0	0	0	0	1	1	0	1	0	0	0	0	0	0	0	1	1	0	1	0	0	0	0	0	0	210.63	1820	1820	0.0028149
REV__sp|Q9BQG0|MBB1A_HUMAN	REV__sp|Q9BQG0|MBB1A_HUMAN	1	1	1	sp|Q9BQG0|MBB1A_HUMAN Myb-binding protein 1A OS=Homo sapiens OX=9606 GN=MYBBP1A PE=1 SV=2	1	1	1	1	1	1	1	1	1	0	1	1	1	1	1	1	1	1	1	1	0	1	1	1	1	1	1	1	1	1	1	0	1	1	1	1	1	0	0	0	148.85	1328	1328	1
REV__sp|Q9BVJ7|DUS23_HUMAN	REV__sp|Q9BVJ7|DUS23_HUMAN	1	1	1	sp|Q9BVJ7|DUS23_HUMAN Dual specificity protein phosphatase 23 OS=Homo sapiens OX=9606 GN=DUSP23 PE=1 SV=1	1	1	1	1	1	1	1	1	1	0	0	1	0	1	1	1	1	1	1	1	0	0	1	0	1	1	1	1	1	1	1	0	0	1	0	1	1	0	0	0	16.588	150	150	0.0092493
REV__sp|Q9BWT7|CAR10_HUMAN	REV__sp|Q9BWT7|CAR10_HUMAN	2	2	2	sp|Q9BWT7|CAR10_HUMAN Caspase recruitment domain-containing protein 10 OS=Homo sapiens OX=9606 GN=CARD10 PE=1 SV=2	1	2	2	2	2	1	1	1	1	1	1	1	1	1	1	2	1	1	1	1	1	1	1	1	1	1	2	1	1	1	1	1	1	1	1	1	1	0	0	0	115.93	1032	1032	0.006156
REV__sp|Q9C093|SPEF2_HUMAN	REV__sp|Q9C093|SPEF2_HUMAN	1	1	1	sp|Q9C093|SPEF2_HUMAN Sperm flagellar protein 2 OS=Homo sapiens OX=9606 GN=SPEF2 PE=1 SV=2	1	1	1	1	1	1	1	1	0	1	1	1	1	1	1	1	1	1	1	0	1	1	1	1	1	1	1	1	1	1	0	1	1	1	1	1	1	0	0	0	209.81	1822	1822	1
REV__sp|Q9H2T7|RBP17_HUMAN	REV__sp|Q9H2T7|RBP17_HUMAN	1	1	1	sp|Q9H2T7|RBP17_HUMAN Ran-binding protein 17 OS=Homo sapiens OX=9606 GN=RANBP17 PE=2 SV=1	1	1	1	1	0	0	0	1	1	0	0	0	0	1	0	0	0	0	1	1	0	0	0	0	1	0	0	0	0	1	1	0	0	0	0	1	0	0	0	0	124.37	1088	1088	1
REV__sp|Q9H649|NSUN3_HUMAN	REV__sp|Q9H649|NSUN3_HUMAN	2	2	2	sp|Q9H649|NSUN3_HUMAN tRNA (cytosine(34)-C(5))-methyltransferase, mitochondrial OS=Homo sapiens OX=9606 GN=NSUN3 PE=1 SV=1	1	2	2	2	0	0	1	1	0	0	2	1	2	1	0	0	0	1	1	0	0	2	1	2	1	0	0	0	1	1	0	0	2	1	2	1	0	0	0	0	38.244	340	340	0.0068166
REV__sp|Q9HAT0|ROP1A_HUMAN	REV__sp|Q9HAT0|ROP1A_HUMAN	1	1	1	sp|Q9HAT0|ROP1A_HUMAN Ropporin-1A OS=Homo sapiens OX=9606 GN=ROPN1 PE=1 SV=2	1	1	1	1	1	1	0	0	1	0	0	1	0	0	0	1	1	0	0	1	0	0	1	0	0	0	1	1	0	0	1	0	0	1	0	0	0	0	0	0	23.892	212	212	0.006952
REV__sp|Q9NVU7|SDA1_HUMAN	REV__sp|Q9NVU7|SDA1_HUMAN	1	1	1	sp|Q9NVU7|SDA1_HUMAN Protein SDA1 homolog OS=Homo sapiens OX=9606 GN=SDAD1 PE=1 SV=3	1	1	1	1	1	1	0	0	1	1	1	1	1	0	0	1	1	0	0	1	1	1	1	1	0	0	1	1	0	0	1	1	1	1	1	0	0	0	0	0	79.87	687	687	1
REV__sp|Q9NXD2|MTMRA_HUMAN	REV__sp|Q9NXD2|MTMRA_HUMAN	1	1	1	sp|Q9NXD2|MTMRA_HUMAN Myotubularin-related protein 10 OS=Homo sapiens OX=9606 GN=MTMR10 PE=1 SV=3	1	1	1	1	0	1	1	1	0	0	0	0	1	0	0	0	1	1	1	0	0	0	0	1	0	0	0	1	1	1	0	0	0	0	1	0	0	0	0	0	88.272	777	777	1
REV__sp|Q9NXG0|CNTLN_HUMAN	REV__sp|Q9NXG0|CNTLN_HUMAN	2	2	2	sp|Q9NXG0|CNTLN_HUMAN Centlein OS=Homo sapiens OX=9606 GN=CNTLN PE=1 SV=6	1	2	2	2	1	1	1	1	1	1	1	1	1	2	1	1	1	1	1	1	1	1	1	1	2	1	1	1	1	1	1	1	1	1	1	2	1	0	0	0	161.57	1405	1405	0.0095085
REV__sp|Q9NXL9|MCM9_HUMAN;REV__sp|Q9UJA3|MCM8_HUMAN;REV__sp|P33991|MCM4_HUMAN	REV__sp|Q9NXL9|MCM9_HUMAN;REV__sp|Q9UJA3|MCM8_HUMAN;REV__sp|P33991|MCM4_HUMAN	2;1;1	2;1;1	2;1;1	sp|Q9NXL9|MCM9_HUMAN DNA helicase MCM9 OS=Homo sapiens OX=9606 GN=MCM9 PE=1 SV=4;sp|Q9UJA3|MCM8_HUMAN DNA helicase MCM8 OS=Homo sapiens OX=9606 GN=MCM8 PE=1 SV=2;sp|P33991|MCM4_HUMAN DNA replication licensing factor MCM4 OS=Homo sapiens OX=9606 GN=MCM4 PE=	3	2	2	2	1	2	2	2	2	2	2	2	2	2	2	1	2	2	2	2	2	2	2	2	2	2	1	2	2	2	2	2	2	2	2	2	2	0	0	0	127.31	1143	1143;840;863	0.0047124
REV__sp|Q9NXZ2|DDX43_HUMAN	REV__sp|Q9NXZ2|DDX43_HUMAN	1	1	1	sp|Q9NXZ2|DDX43_HUMAN Probable ATP-dependent RNA helicase DDX43 OS=Homo sapiens OX=9606 GN=DDX43 PE=1 SV=2	1	1	1	1	0	0	0	0	0	0	0	1	0	0	0	0	0	0	0	0	0	0	1	0	0	0	0	0	0	0	0	0	0	1	0	0	0	0	0	0	72.843	648	648	0.007206
REV__sp|Q9NZR2|LRP1B_HUMAN	REV__sp|Q9NZR2|LRP1B_HUMAN	2	2	2	sp|Q9NZR2|LRP1B_HUMAN Low-density lipoprotein receptor-related protein 1B OS=Homo sapiens OX=9606 GN=LRP1B PE=1 SV=2	1	2	2	2	2	1	1	1	0	0	1	0	1	1	1	2	1	1	1	0	0	1	0	1	1	1	2	1	1	1	0	0	1	0	1	1	1	0	0	0	515.49	4599	4599	0.0021289
REV__sp|Q9P2P6|STAR9_HUMAN	REV__sp|Q9P2P6|STAR9_HUMAN	3	3	3	sp|Q9P2P6|STAR9_HUMAN StAR-related lipid transfer protein 9 OS=Homo sapiens OX=9606 GN=STARD9 PE=1 SV=3	1	3	3	3	0	1	1	1	1	1	1	2	1	1	2	0	1	1	1	1	1	1	2	1	1	2	0	1	1	1	1	1	1	2	1	1	2	0	0	0	516.34	4700	4700	0.0024052
REV__sp|Q9P2Y5|UVRAG_HUMAN	REV__sp|Q9P2Y5|UVRAG_HUMAN	1	1	1	sp|Q9P2Y5|UVRAG_HUMAN UV radiation resistance-associated gene protein OS=Homo sapiens OX=9606 GN=UVRAG PE=1 SV=1	1	1	1	1	1	0	1	1	1	1	1	1	1	1	1	1	0	1	1	1	1	1	1	1	1	1	1	0	1	1	1	1	1	1	1	1	1	0	0	0	78.15	699	699	0.0019935
REV__sp|Q9UFH2|DYH17_HUMAN	REV__sp|Q9UFH2|DYH17_HUMAN	3	3	3	sp|Q9UFH2|DYH17_HUMAN Dynein axonemal heavy chain 17 OS=Homo sapiens OX=9606 GN=DNAH17 PE=1 SV=3	1	3	3	3	2	1	2	1	1	2	2	1	0	1	2	2	1	2	1	1	2	2	1	0	1	2	2	1	2	1	1	2	2	1	0	1	2	0	0	0	509.31	4462	4462	0.0058872
REV__sp|Q9UHB6|LIMA1_HUMAN	REV__sp|Q9UHB6|LIMA1_HUMAN	2	2	2	sp|Q9UHB6|LIMA1_HUMAN LIM domain and actin-binding protein 1 OS=Homo sapiens OX=9606 GN=LIMA1 PE=1 SV=1	1	2	2	2	2	2	2	1	1	1	0	1	2	1	2	2	2	2	1	1	1	0	1	2	1	2	2	2	2	1	1	1	0	1	2	1	2	0	0	0	85.225	759	759	0.0035009
REV__sp|Q9UI40|NCKX2_HUMAN	REV__sp|Q9UI40|NCKX2_HUMAN	2	2	2	sp|Q9UI40|NCKX2_HUMAN Sodium/potassium/calcium exchanger 2 OS=Homo sapiens OX=9606 GN=SLC24A2 PE=1 SV=1	1	2	2	2	1	2	1	1	2	2	0	1	0	0	1	1	2	1	1	2	2	0	1	0	0	1	1	2	1	1	2	2	0	1	0	0	1	0	0	0	73.663	661	661	0.0014472
REV__sp|Q9UNW1|MINP1_HUMAN	REV__sp|Q9UNW1|MINP1_HUMAN	1	1	1	sp|Q9UNW1|MINP1_HUMAN Multiple inositol polyphosphate phosphatase 1 OS=Homo sapiens OX=9606 GN=MINPP1 PE=1 SV=1	1	1	1	1	0	1	0	0	1	0	0	0	0	0	1	0	1	0	0	1	0	0	0	0	0	1	0	1	0	0	1	0	0	0	0	0	1	0	0	0	55.051	487	487	1
REV__sp|Q9Y6V0|PCLO_HUMAN	REV__sp|Q9Y6V0|PCLO_HUMAN	3	3	3	sp|Q9Y6V0|PCLO_HUMAN Protein piccolo OS=Homo sapiens OX=9606 GN=PCLO PE=1 SV=5	1	3	3	3	1	0	2	2	1	1	1	0	2	0	0	1	0	2	2	1	1	1	0	2	0	0	1	0	2	2	1	1	1	0	2	0	0	0	0	0	560.69	5142	5142	0.00074794
sp|A0A024RBG1|NUD4B_HUMAN;sp|Q9NZJ9|NUDT4_HUMAN	sp|A0A024RBG1|NUD4B_HUMAN;sp|Q9NZJ9|NUDT4_HUMAN	4;3	2;1	2;1	sp|A0A024RBG1|NUD4B_HUMAN Diphosphoinositol polyphosphate phosphohydrolase NUDT4B OS=Homo sapiens OX=9606 GN=NUDT4B PE=3 SV=1;sp|Q9NZJ9|NUDT4_HUMAN Diphosphoinositol polyphosphate phosphohydrolase 2 OS=Homo sapiens OX=9606 GN=NUDT4 PE=1 SV=2	2	4	2	2	3	2	2	2	1	2	1	3	2	2	1	2	2	2	1	1	2	1	2	2	2	1	2	2	2	1	1	2	1	2	2	2	1	24.3	14.4	14.4	20.434	181	181;180	0
sp|P0DPI2|GAL3A_HUMAN;sp|A0A0B4J2D5|GAL3B_HUMAN	sp|P0DPI2|GAL3A_HUMAN;sp|A0A0B4J2D5|GAL3B_HUMAN	7;7	7;7	7;7	sp|P0DPI2|GAL3A_HUMAN Glutamine amidotransferase-like class 1 domain-containing protein 3, mitochondrial OS=Homo sapiens OX=9606 GN=GATD3 PE=1 SV=1;sp|A0A0B4J2D5|GAL3B_HUMAN Putative glutamine amidotransferase-like class 1 domain-containing protein 3B, mit	2	7	7	7	7	6	6	6	6	5	4	7	6	6	5	7	6	6	6	6	5	4	7	6	6	5	7	6	6	6	6	5	4	7	6	6	5	37.7	37.7	37.7	28.17	268	268;268	0
sp|P0DPI3|CENL2_HUMAN;sp|A0A0U1RR11|CENL1_HUMAN;sp|A0A0U1RRI6|CENL3_HUMAN	sp|P0DPI3|CENL2_HUMAN;sp|A0A0U1RR11|CENL1_HUMAN;sp|A0A0U1RRI6|CENL3_HUMAN	1;1;1	1;1;1	1;1;1	sp|P0DPI3|CENL2_HUMAN Centromere protein V-like protein 2 OS=Homo sapiens OX=9606 GN=CENPVL2 PE=3 SV=1;sp|A0A0U1RR11|CENL1_HUMAN Centromere protein V-like protein 1 OS=Homo sapiens OX=9606 GN=CENPVL1 PE=2 SV=1;sp|A0A0U1RRI6|CENL3_HUMAN Centromere protein V	3	1	1	1	1	1	1	1	1	1	1	1	1	1	1	1	1	1	1	1	1	1	1	1	1	1	1	1	1	1	1	1	1	1	1	1	1	2.9	2.9	2.9	29.887	272	272;272;287	0.0015735
sp|A0AVF1|IFT56_HUMAN	sp|A0AVF1|IFT56_HUMAN	2	2	2	sp|A0AVF1|IFT56_HUMAN Intraflagellar transport protein 56 OS=Homo sapiens OX=9606 GN=TTC26 PE=2 SV=1	1	2	2	2	0	2	0	1	0	1	0	1	1	0	1	0	2	0	1	0	1	0	1	1	0	1	0	2	0	1	0	1	0	1	1	0	1	5.1	5.1	5.1	64.177	554	554	0
sp|A0AVT1|UBA6_HUMAN	sp|A0AVT1|UBA6_HUMAN	20	20	20	sp|A0AVT1|UBA6_HUMAN Ubiquitin-like modifier-activating enzyme 6 OS=Homo sapiens OX=9606 GN=UBA6 PE=1 SV=1	1	20	20	20	15	13	17	19	17	17	18	13	18	17	19	15	13	17	19	17	17	18	13	18	17	19	15	13	17	19	17	17	18	13	18	17	19	23.1	23.1	23.1	117.97	1052	1052	0
sp|A0FGR8|ESYT2_HUMAN	sp|A0FGR8|ESYT2_HUMAN	11	11	11	sp|A0FGR8|ESYT2_HUMAN Extended synaptotagmin-2 OS=Homo sapiens OX=9606 GN=ESYT2 PE=1 SV=1	1	11	11	11	6	9	9	7	8	7	9	9	8	9	6	6	9	9	7	8	7	9	9	8	9	6	6	9	9	7	8	7	9	9	8	9	6	18.2	18.2	18.2	102.36	921	921	0
sp|A0JLT2|MED19_HUMAN	sp|A0JLT2|MED19_HUMAN	1	1	1	sp|A0JLT2|MED19_HUMAN Mediator of RNA polymerase II transcription subunit 19 OS=Homo sapiens OX=9606 GN=MED19 PE=1 SV=2	1	1	1	1	1	0	1	1	0	1	1	1	1	1	1	1	0	1	1	0	1	1	1	1	1	1	1	0	1	1	0	1	1	1	1	1	1	10.7	10.7	10.7	26.273	244	244	0
sp|A0JNW5|UH1BL_HUMAN	sp|A0JNW5|UH1BL_HUMAN	1	1	1	sp|A0JNW5|UH1BL_HUMAN UHRF1-binding protein 1-like OS=Homo sapiens OX=9606 GN=UHRF1BP1L PE=1 SV=2	1	1	1	1	0	0	0	0	0	0	0	0	1	0	0	0	0	0	0	0	0	0	0	1	0	0	0	0	0	0	0	0	0	0	1	0	0	1.1	1.1	1.1	164.2	1464	1464	0.0015732
sp|A0MZ66|SHOT1_HUMAN	sp|A0MZ66|SHOT1_HUMAN	10	10	10	sp|A0MZ66|SHOT1_HUMAN Shootin-1 OS=Homo sapiens OX=9606 GN=SHTN1 PE=1 SV=4	1	10	10	10	2	6	7	6	7	6	6	4	7	6	6	2	6	7	6	7	6	6	4	7	6	6	2	6	7	6	7	6	6	4	7	6	6	21.2	21.2	21.2	71.639	631	631	0
sp|A0PK00|T120B_HUMAN	sp|A0PK00|T120B_HUMAN	1	1	1	sp|A0PK00|T120B_HUMAN Transmembrane protein 120B OS=Homo sapiens OX=9606 GN=TMEM120B PE=1 SV=1	1	1	1	1	0	0	1	0	0	1	1	0	1	1	1	0	0	1	0	0	1	1	0	1	1	1	0	0	1	0	0	1	1	0	1	1	1	4.1	4.1	4.1	40.245	339	339	0
sp|A1A4S6|RHG10_HUMAN	sp|A1A4S6|RHG10_HUMAN	2	2	2	sp|A1A4S6|RHG10_HUMAN Rho GTPase-activating protein 10 OS=Homo sapiens OX=9606 GN=ARHGAP10 PE=1 SV=1	1	2	2	2	0	0	2	0	1	0	1	0	0	0	0	0	0	2	0	1	0	1	0	0	0	0	0	0	2	0	1	0	1	0	0	0	0	3.3	3.3	3.3	89.374	786	786	0.0030838
sp|A1L020|MEX3A_HUMAN	sp|A1L020|MEX3A_HUMAN	9	9	8	sp|A1L020|MEX3A_HUMAN RNA-binding protein MEX3A OS=Homo sapiens OX=9606 GN=MEX3A PE=1 SV=1	1	9	9	8	6	6	7	7	8	7	7	7	8	7	6	6	6	7	7	8	7	7	7	8	7	6	5	5	6	6	7	6	6	6	7	6	5	24.8	24.8	23.1	54.173	520	520	0
sp|A1L0T0|HACL2_HUMAN	sp|A1L0T0|HACL2_HUMAN	8	8	8	sp|A1L0T0|HACL2_HUMAN 2-hydroxyacyl-CoA lyase 2 OS=Homo sapiens OX=9606 GN=ILVBL PE=1 SV=2	1	8	8	8	7	7	6	7	7	5	6	6	7	6	7	7	7	6	7	7	5	6	6	7	6	7	7	7	6	7	7	5	6	6	7	6	7	19	19	19	67.867	632	632	0
sp|A1L390|PKHG3_HUMAN	sp|A1L390|PKHG3_HUMAN	1	1	1	sp|A1L390|PKHG3_HUMAN Pleckstrin homology domain-containing family G member 3 OS=Homo sapiens OX=9606 GN=PLEKHG3 PE=1 SV=1	1	1	1	1	0	0	1	0	0	0	0	0	0	0	0	0	0	1	0	0	0	0	0	0	0	0	0	0	1	0	0	0	0	0	0	0	0	1.1	1.1	1.1	134.41	1219	1219	0.0033623
sp|A1X283|SPD2B_HUMAN	sp|A1X283|SPD2B_HUMAN	26	26	24	sp|A1X283|SPD2B_HUMAN SH3 and PX domain-containing protein 2B OS=Homo sapiens OX=9606 GN=SH3PXD2B PE=1 SV=3	1	26	26	24	18	17	21	19	21	22	20	21	18	19	23	18	17	21	19	21	22	20	21	18	19	23	17	16	19	18	20	20	18	20	17	17	22	35	35	33	101.58	911	911	0
sp|A2A3N6|PIPSL_HUMAN	sp|A2A3N6|PIPSL_HUMAN	8	2	0	sp|A2A3N6|PIPSL_HUMAN Putative PIP5K1A and PSMD4-like protein OS=Homo sapiens OX=9606 GN=PIPSL PE=5 SV=1	1	8	2	0	5	5	6	5	4	6	4	3	6	5	6	2	2	2	2	2	2	2	2	2	2	2	0	0	0	0	0	0	0	0	0	0	0	11.4	3.2	0	95.047	862	862	0
sp|A2RRP1|NBAS_HUMAN	sp|A2RRP1|NBAS_HUMAN	16	16	16	sp|A2RRP1|NBAS_HUMAN Neuroblastoma-amplified sequence OS=Homo sapiens OX=9606 GN=NBAS PE=1 SV=2	1	16	16	16	12	11	10	13	14	11	10	12	10	12	12	12	11	10	13	14	11	10	12	10	12	12	12	11	10	13	14	11	10	12	10	12	12	8	8	8	268.57	2371	2371	0
sp|A2RUC4|TYW5_HUMAN	sp|A2RUC4|TYW5_HUMAN	2	2	2	sp|A2RUC4|TYW5_HUMAN tRNA wybutosine-synthesizing protein 5 OS=Homo sapiens OX=9606 GN=TYW5 PE=1 SV=1	1	2	2	2	0	1	0	0	0	0	0	0	0	1	0	0	1	0	0	0	0	0	0	0	1	0	0	1	0	0	0	0	0	0	0	1	0	6.3	6.3	6.3	36.547	315	315	0.0036308
sp|A3KMH1|VWA8_HUMAN	sp|A3KMH1|VWA8_HUMAN	21	21	21	sp|A3KMH1|VWA8_HUMAN von Willebrand factor A domain-containing protein 8 OS=Homo sapiens OX=9606 GN=VWA8 PE=1 SV=2	1	21	21	21	7	14	16	12	11	12	14	17	13	13	14	7	14	16	12	11	12	14	17	13	13	14	7	14	16	12	11	12	14	17	13	13	14	12.9	12.9	12.9	214.82	1905	1905	0
sp|A3KN83|SBNO1_HUMAN;sp|Q9Y2G9|SBNO2_HUMAN	sp|A3KN83|SBNO1_HUMAN	12;2	12;2	12;2	sp|A3KN83|SBNO1_HUMAN Protein strawberry notch homolog 1 OS=Homo sapiens OX=9606 GN=SBNO1 PE=1 SV=1	2	12	12	12	2	4	5	5	3	5	4	2	3	1	4	2	4	5	5	3	5	4	2	3	1	4	2	4	5	5	3	5	4	2	3	1	4	12.7	12.7	12.7	154.31	1393	1393;1366	0
sp|A4D161|F221A_HUMAN	sp|A4D161|F221A_HUMAN	2	2	2	sp|A4D161|F221A_HUMAN Protein FAM221A OS=Homo sapiens OX=9606 GN=FAM221A PE=1 SV=1	1	2	2	2	0	2	2	1	1	1	1	1	1	2	1	0	2	2	1	1	1	1	1	1	2	1	0	2	2	1	1	1	1	1	1	2	1	7.7	7.7	7.7	33.082	298	298	0.001304
sp|A4D1E9|GTPBA_HUMAN	sp|A4D1E9|GTPBA_HUMAN	6	6	6	sp|A4D1E9|GTPBA_HUMAN GTP-binding protein 10 OS=Homo sapiens OX=9606 GN=GTPBP10 PE=1 SV=1	1	6	6	6	5	5	4	4	5	4	4	4	4	4	5	5	5	4	4	5	4	4	4	4	4	5	5	5	4	4	5	4	4	4	4	4	5	16.3	16.3	16.3	42.932	387	387	0
sp|A4D1P6|WDR91_HUMAN	sp|A4D1P6|WDR91_HUMAN	5	5	5	sp|A4D1P6|WDR91_HUMAN WD repeat-containing protein 91 OS=Homo sapiens OX=9606 GN=WDR91 PE=1 SV=2	1	5	5	5	2	2	2	1	3	2	2	2	2	2	3	2	2	2	1	3	2	2	2	2	2	3	2	2	2	1	3	2	2	2	2	2	3	7.9	7.9	7.9	83.343	747	747	0
sp|A4UGR9|XIRP2_HUMAN	sp|A4UGR9|XIRP2_HUMAN	2	2	2	sp|A4UGR9|XIRP2_HUMAN Xin actin-binding repeat-containing protein 2 OS=Homo sapiens OX=9606 GN=XIRP2 PE=1 SV=2	1	2	2	2	2	1	1	2	1	1	1	1	1	1	2	2	1	1	2	1	1	1	1	1	1	2	2	1	1	2	1	1	1	1	1	1	2	0.9	0.9	0.9	382.3	3374	3374	0.0034985
sp|A5D8V6|VP37C_HUMAN	sp|A5D8V6|VP37C_HUMAN	2	2	2	sp|A5D8V6|VP37C_HUMAN Vacuolar protein sorting-associated protein 37C OS=Homo sapiens OX=9606 GN=VPS37C PE=1 SV=2	1	2	2	2	1	1	0	1	1	1	2	0	1	1	1	1	1	0	1	1	1	2	0	1	1	1	1	1	0	1	1	1	2	0	1	1	1	6.5	6.5	6.5	38.658	355	355	0
sp|A5PLN9|TPC13_HUMAN	sp|A5PLN9|TPC13_HUMAN	1	1	1	sp|A5PLN9|TPC13_HUMAN Trafficking protein particle complex subunit 13 OS=Homo sapiens OX=9606 GN=TRAPPC13 PE=1 SV=2	1	1	1	1	0	1	0	0	0	0	0	0	0	0	0	0	1	0	0	0	0	0	0	0	0	0	0	1	0	0	0	0	0	0	0	0	0	2.2	2.2	2.2	46.523	417	417	0.0079859
sp|A5YKK6|CNOT1_HUMAN	sp|A5YKK6|CNOT1_HUMAN	45	45	45	sp|A5YKK6|CNOT1_HUMAN CCR4-NOT transcription complex subunit 1 OS=Homo sapiens OX=9606 GN=CNOT1 PE=1 SV=2	1	45	45	45	29	33	31	36	34	31	30	34	35	32	30	29	33	31	36	34	31	30	34	35	32	30	29	33	31	36	34	31	30	34	35	32	30	22.1	22.1	22.1	266.94	2376	2376	0
sp|Q9GZQ8|MLP3B_HUMAN;sp|A6NCE7|MP3B2_HUMAN	sp|Q9GZQ8|MLP3B_HUMAN;sp|A6NCE7|MP3B2_HUMAN	3;3	3;3	1;1	sp|Q9GZQ8|MLP3B_HUMAN Microtubule-associated proteins 1A/1B light chain 3B OS=Homo sapiens OX=9606 GN=MAP1LC3B PE=1 SV=3;sp|A6NCE7|MP3B2_HUMAN Microtubule-associated proteins 1A/1B light chain 3 beta 2 OS=Homo sapiens OX=9606 GN=MAP1LC3B2 PE=2 SV=1	2	3	3	1	3	3	3	3	3	3	3	3	3	3	3	3	3	3	3	3	3	3	3	3	3	3	1	1	1	1	1	1	1	1	1	1	1	22.4	22.4	11.2	14.688	125	125;125	0
sp|A6NDB9|PALM3_HUMAN	sp|A6NDB9|PALM3_HUMAN	3	3	3	sp|A6NDB9|PALM3_HUMAN Paralemmin-3 OS=Homo sapiens OX=9606 GN=PALM3 PE=1 SV=2	1	3	3	3	2	1	1	1	2	3	3	1	3	1	2	2	1	1	1	2	3	3	1	3	1	2	2	1	1	1	2	3	3	1	3	1	2	7.6	7.6	7.6	71.695	673	673	0
sp|A6NDG6|PGP_HUMAN	sp|A6NDG6|PGP_HUMAN	4	4	4	sp|A6NDG6|PGP_HUMAN Glycerol-3-phosphate phosphatase OS=Homo sapiens OX=9606 GN=PGP PE=1 SV=1	1	4	4	4	4	4	4	4	4	4	4	4	4	4	4	4	4	4	4	4	4	4	4	4	4	4	4	4	4	4	4	4	4	4	4	4	4	16.2	16.2	16.2	34.006	321	321	0
sp|A6NDU8|CE051_HUMAN	sp|A6NDU8|CE051_HUMAN	2	2	2	sp|A6NDU8|CE051_HUMAN UPF0600 protein C5orf51 OS=Homo sapiens OX=9606 GN=C5orf51 PE=1 SV=1	1	2	2	2	0	1	2	2	2	2	2	1	2	1	1	0	1	2	2	2	2	2	1	2	1	1	0	1	2	2	2	2	2	1	2	1	1	7.8	7.8	7.8	33.62	294	294	0.00015404
sp|A6NGN9|IGLO5_HUMAN	sp|A6NGN9|IGLO5_HUMAN	5	5	5	sp|A6NGN9|IGLO5_HUMAN IgLON family member 5 OS=Homo sapiens OX=9606 GN=IGLON5 PE=1 SV=4	1	5	5	5	3	3	3	4	5	5	3	4	5	4	5	3	3	3	4	5	5	3	4	5	4	5	3	3	3	4	5	5	3	4	5	4	5	21.7	21.7	21.7	36.794	336	336	0
sp|A6NHL2|TBAL3_HUMAN	sp|A6NHL2|TBAL3_HUMAN	3	1	1	sp|A6NHL2|TBAL3_HUMAN Tubulin alpha chain-like 3 OS=Homo sapiens OX=9606 GN=TUBAL3 PE=1 SV=2	1	3	1	1	3	3	3	3	3	3	3	3	3	3	3	1	1	1	1	1	1	1	1	1	1	1	1	1	1	1	1	1	1	1	1	1	1	7.4	3.8	3.8	49.908	446	446	0
sp|A6NHQ2|FBLL1_HUMAN	sp|A6NHQ2|FBLL1_HUMAN	8	5	5	sp|A6NHQ2|FBLL1_HUMAN rRNA/tRNA 2-O-methyltransferase fibrillarin-like protein 1 OS=Homo sapiens OX=9606 GN=FBLL1 PE=3 SV=2	1	8	5	5	7	6	7	7	6	7	7	7	7	8	7	4	3	4	4	3	4	4	4	4	5	4	4	3	4	4	3	4	4	4	4	5	4	27.5	19.8	19.8	34.803	334	334	0
sp|A6NHR9|SMHD1_HUMAN	sp|A6NHR9|SMHD1_HUMAN	44	44	44	sp|A6NHR9|SMHD1_HUMAN Structural maintenance of chromosomes flexible hinge domain-containing protein 1 OS=Homo sapiens OX=9606 GN=SMCHD1 PE=1 SV=2	1	44	44	44	34	34	34	34	37	36	34	33	39	34	35	34	34	34	34	37	36	34	33	39	34	35	34	34	34	34	37	36	34	33	39	34	35	23.7	23.7	23.7	226.37	2005	2005	0
sp|A6NIH7|U119B_HUMAN	sp|A6NIH7|U119B_HUMAN	4	4	3	sp|A6NIH7|U119B_HUMAN Protein unc-119 homolog B OS=Homo sapiens OX=9606 GN=UNC119B PE=1 SV=1	1	4	4	3	3	3	3	3	4	3	3	4	2	3	4	3	3	3	3	4	3	3	4	2	3	4	2	2	2	2	3	2	2	3	1	2	3	20.3	20.3	16.7	28.136	251	251	0
sp|A6NJ78|MET15_HUMAN	sp|A6NJ78|MET15_HUMAN	2	2	2	sp|A6NJ78|MET15_HUMAN 12S rRNA N4-methylcytidine (m4C) methyltransferase OS=Homo sapiens OX=9606 GN=METTL15 PE=1 SV=1	1	2	2	2	0	0	0	0	1	0	0	1	0	0	1	0	0	0	0	1	0	0	1	0	0	1	0	0	0	0	1	0	0	1	0	0	1	5.9	5.9	5.9	46.121	407	407	0.00015615
sp|A6NKD9|CC85C_HUMAN	sp|A6NKD9|CC85C_HUMAN	3	3	3	sp|A6NKD9|CC85C_HUMAN Coiled-coil domain-containing protein 85C OS=Homo sapiens OX=9606 GN=CCDC85C PE=1 SV=1	1	3	3	3	0	0	1	0	0	1	0	0	3	2	1	0	0	1	0	0	1	0	0	3	2	1	0	0	1	0	0	1	0	0	3	2	1	14.3	14.3	14.3	45.209	419	419	0
sp|A6NKG5|RTL1_HUMAN	sp|A6NKG5|RTL1_HUMAN	41	41	41	sp|A6NKG5|RTL1_HUMAN Retrotransposon-like protein 1 OS=Homo sapiens OX=9606 GN=RTL1 PE=3 SV=3	1	41	41	41	32	35	35	34	35	36	33	34	37	36	37	32	35	35	34	35	36	33	34	37	36	37	32	35	35	34	35	36	33	34	37	36	37	44	44	44	155.05	1358	1358	0
sp|A6NKT7|RGPD3_HUMAN;sp|Q7Z3J3|RGPD4_HUMAN	sp|A6NKT7|RGPD3_HUMAN;sp|Q7Z3J3|RGPD4_HUMAN	23;20	1;1	1;1	sp|A6NKT7|RGPD3_HUMAN RanBP2-like and GRIP domain-containing protein 3 OS=Homo sapiens OX=9606 GN=RGPD3 PE=3 SV=2;sp|Q7Z3J3|RGPD4_HUMAN RanBP2-like and GRIP domain-containing protein 4 OS=Homo sapiens OX=9606 GN=RGPD4 PE=2 SV=3	2	23	1	1	15	17	20	17	17	19	18	17	19	18	16	1	0	1	1	1	1	1	0	1	0	1	1	0	1	1	1	1	1	0	1	0	1	15.6	0.7	0.7	197.48	1758	1758;1758	0
sp|A6ZKI3|RTL8C_HUMAN;sp|Q9BWD3|RTL8A_HUMAN;sp|Q17RB0|RTL8B_HUMAN	sp|A6ZKI3|RTL8C_HUMAN;sp|Q9BWD3|RTL8A_HUMAN	5;3;2	5;3;2	5;3;2	sp|A6ZKI3|RTL8C_HUMAN Retrotransposon Gag-like protein 8C OS=Homo sapiens OX=9606 GN=RTL8C PE=1 SV=1;sp|Q9BWD3|RTL8A_HUMAN Retrotransposon Gag-like protein 8A OS=Homo sapiens OX=9606 GN=RTL8A PE=1 SV=3	3	5	5	5	2	4	3	3	3	2	4	4	3	4	4	2	4	3	3	3	2	4	4	3	4	4	2	4	3	3	3	2	4	4	3	4	4	34.5	34.5	34.5	13.171	113	113;113;113	0
sp|A7E2V4|ZSWM8_HUMAN	sp|A7E2V4|ZSWM8_HUMAN	6	6	6	sp|A7E2V4|ZSWM8_HUMAN Zinc finger SWIM domain-containing protein 8 OS=Homo sapiens OX=9606 GN=ZSWIM8 PE=1 SV=1	1	6	6	6	1	2	2	2	2	5	2	1	4	2	1	1	2	2	2	2	5	2	1	4	2	1	1	2	2	2	2	5	2	1	4	2	1	5.1	5.1	5.1	197.3	1837	1837	0
sp|A8CG34|P121C_HUMAN;sp|A6NF01|P121B_HUMAN;sp|Q6PJE2|POZP3_HUMAN	sp|A8CG34|P121C_HUMAN;sp|A6NF01|P121B_HUMAN	11;6;2	2;1;0	2;1;0	sp|A8CG34|P121C_HUMAN Nuclear envelope pore membrane protein POM 121C OS=Homo sapiens OX=9606 GN=POM121C PE=1 SV=3;sp|A6NF01|P121B_HUMAN Putative nuclear envelope pore membrane protein POM 121B OS=Homo sapiens OX=9606 GN=POM121B PE=5 SV=2	3	11	2	2	9	9	9	9	7	9	9	8	9	9	8	2	2	2	2	2	2	2	2	2	2	2	2	2	2	2	2	2	2	2	2	2	2	12.3	3.3	3.3	125.09	1229	1229;834;187	0
sp|A8MVW0|F1712_HUMAN	sp|A8MVW0|F1712_HUMAN	3	3	2	sp|A8MVW0|F1712_HUMAN Protein FAM171A2 OS=Homo sapiens OX=9606 GN=FAM171A2 PE=1 SV=1	1	3	3	2	3	2	3	3	2	2	2	1	1	2	2	3	2	3	3	2	2	2	1	1	2	2	2	1	2	2	2	2	1	0	1	2	2	3.9	3.9	2.8	87.434	826	826	0
sp|A8MW92|P20L1_HUMAN	sp|A8MW92|P20L1_HUMAN	6	6	6	sp|A8MW92|P20L1_HUMAN PHD finger protein 20-like protein 1 OS=Homo sapiens OX=9606 GN=PHF20L1 PE=1 SV=2	1	6	6	6	0	1	3	1	2	1	0	2	3	2	1	0	1	3	1	2	1	0	2	3	2	1	0	1	3	1	2	1	0	2	3	2	1	7.9	7.9	7.9	115.01	1017	1017	0
sp|P62308|RUXG_HUMAN;sp|A8MWD9|RUXGL_HUMAN	sp|P62308|RUXG_HUMAN;sp|A8MWD9|RUXGL_HUMAN	2;2	2;2	2;2	sp|P62308|RUXG_HUMAN Small nuclear ribonucleoprotein G OS=Homo sapiens OX=9606 GN=SNRPG PE=1 SV=1;sp|A8MWD9|RUXGL_HUMAN Putative small nuclear ribonucleoprotein G-like protein 15 OS=Homo sapiens OX=9606 GN=SNRPGP15 PE=5 SV=2	2	2	2	2	2	2	2	2	2	2	2	2	2	2	2	2	2	2	2	2	2	2	2	2	2	2	2	2	2	2	2	2	2	2	2	2	2	25	25	25	8.496	76	76;76	0
sp|A8MXV4|NUD19_HUMAN	sp|A8MXV4|NUD19_HUMAN	6	6	6	sp|A8MXV4|NUD19_HUMAN Acyl-coenzyme A diphosphatase NUDT19 OS=Homo sapiens OX=9606 GN=NUDT19 PE=1 SV=1	1	6	6	6	4	5	5	6	5	5	6	5	6	5	6	4	5	5	6	5	5	6	5	6	5	6	4	5	5	6	5	5	6	5	6	5	6	25.9	25.9	25.9	42.233	375	375	0
sp|A9UHW6|MI4GD_HUMAN	sp|A9UHW6|MI4GD_HUMAN	1	1	1	sp|A9UHW6|MI4GD_HUMAN MIF4G domain-containing protein OS=Homo sapiens OX=9606 GN=MIF4GD PE=1 SV=1	1	1	1	1	0	0	0	0	0	0	1	0	1	0	1	0	0	0	0	0	0	1	0	1	0	1	0	0	0	0	0	0	1	0	1	0	1	5.9	5.9	5.9	25.423	222	222	0.0010349
sp|B2RUZ4|SMIM1_HUMAN	sp|B2RUZ4|SMIM1_HUMAN	1	1	1	sp|B2RUZ4|SMIM1_HUMAN Small integral membrane protein 1 OS=Homo sapiens OX=9606 GN=SMIM1 PE=1 SV=1	1	1	1	1	0	0	1	0	1	1	1	1	1	1	1	0	0	1	0	1	1	1	1	1	1	1	0	0	1	0	1	1	1	1	1	1	1	20.5	20.5	20.5	8.749	78	78	0
sp|B2RXF0|T229A_HUMAN	sp|B2RXF0|T229A_HUMAN	1	1	1	sp|B2RXF0|T229A_HUMAN Transmembrane protein 229A OS=Homo sapiens OX=9606 GN=TMEM229A PE=2 SV=2	1	1	1	1	1	1	1	1	0	1	1	1	1	0	1	1	1	1	1	0	1	1	1	1	0	1	1	1	1	1	0	1	1	1	1	0	1	3.9	3.9	3.9	42.369	380	380	0.0015721
sp|P0CG08|GPHRB_HUMAN;sp|B7ZAQ6|GPHRA_HUMAN	sp|P0CG08|GPHRB_HUMAN;sp|B7ZAQ6|GPHRA_HUMAN	4;4	4;4	4;4	sp|P0CG08|GPHRB_HUMAN Golgi pH regulator B OS=Homo sapiens OX=9606 GN=GPR89B PE=1 SV=1;sp|B7ZAQ6|GPHRA_HUMAN Golgi pH regulator A OS=Homo sapiens OX=9606 GN=GPR89A PE=1 SV=2	2	4	4	4	2	2	2	2	4	2	3	3	2	3	3	2	2	2	2	4	2	3	3	2	3	3	2	2	2	2	4	2	3	3	2	3	3	9.7	9.7	9.7	52.916	455	455;455	0
sp|C4AMC7|WASH3_HUMAN;sp|Q6VEQ5|WASH2_HUMAN;sp|Q9NQA3|WASH6_HUMAN;sp|A8K0Z3|WASH1_HUMAN;sp|A8MWX3|WASH4_HUMAN	sp|C4AMC7|WASH3_HUMAN;sp|Q6VEQ5|WASH2_HUMAN;sp|Q9NQA3|WASH6_HUMAN;sp|A8K0Z3|WASH1_HUMAN	7;7;4;4;2	7;7;4;4;2	7;7;4;4;2	sp|C4AMC7|WASH3_HUMAN Putative WAS protein family homolog 3 OS=Homo sapiens OX=9606 GN=WASH3P PE=1 SV=2;sp|Q6VEQ5|WASH2_HUMAN WAS protein family homolog 2 OS=Homo sapiens OX=9606 GN=WASH2P PE=2 SV=2;sp|Q9NQA3|WASH6_HUMAN WAS protein family homolog 6 OS=Hom	5	7	7	7	3	5	4	4	5	5	4	5	4	4	5	3	5	4	4	5	5	4	5	4	4	5	3	5	4	4	5	5	4	5	4	4	5	21.4	21.4	21.4	49.994	463	463;465;447;465;477	0
sp|C9J7I0|UMAD1_HUMAN	sp|C9J7I0|UMAD1_HUMAN	2	2	2	sp|C9J7I0|UMAD1_HUMAN UBAP1-MVB12-associated (UMA)-domain containing protein 1 OS=Homo sapiens OX=9606 GN=UMAD1 PE=1 SV=2	1	2	2	2	1	0	0	1	1	0	2	1	0	0	0	1	0	0	1	1	0	2	1	0	0	0	1	0	0	1	1	0	2	1	0	0	0	27	27	27	15.2	137	137	0
sp|C9JH25|PRRT4_HUMAN	sp|C9JH25|PRRT4_HUMAN	4	4	4	sp|C9JH25|PRRT4_HUMAN Proline-rich transmembrane protein 4 OS=Homo sapiens OX=9606 GN=PRRT4 PE=2 SV=1	1	4	4	4	3	3	4	3	3	4	4	3	3	4	2	3	3	4	3	3	4	4	3	3	4	2	3	3	4	3	3	4	4	3	3	4	2	5.9	5.9	5.9	92.711	899	899	0
sp|C9JLW8|MCRI1_HUMAN	sp|C9JLW8|MCRI1_HUMAN	5	5	5	sp|C9JLW8|MCRI1_HUMAN Mapk-regulated corepressor-interacting protein 1 OS=Homo sapiens OX=9606 GN=MCRIP1 PE=1 SV=1	1	5	5	5	4	3	5	5	4	5	5	4	5	4	4	4	3	5	5	4	5	5	4	5	4	4	4	3	5	5	4	5	5	4	5	4	4	50.5	50.5	50.5	10.92	97	97	0
sp|Q13765|NACA_HUMAN;sp|E9PAV3|NACAM_HUMAN;sp|Q9BZK3|NACP4_HUMAN;sp|Q9H009|NACA2_HUMAN	sp|Q13765|NACA_HUMAN;sp|E9PAV3|NACAM_HUMAN	6;6;2;1	6;6;2;1	6;6;2;1	sp|Q13765|NACA_HUMAN Nascent polypeptide-associated complex subunit alpha OS=Homo sapiens OX=9606 GN=NACA PE=1 SV=1;sp|E9PAV3|NACAM_HUMAN Nascent polypeptide-associated complex subunit alpha, muscle-specific form OS=Homo sapiens OX=9606 GN=NACA PE=1 SV=1	4	6	6	6	6	6	6	6	6	6	6	6	6	6	6	6	6	6	6	6	6	6	6	6	6	6	6	6	6	6	6	6	6	6	6	6	6	32.6	32.6	32.6	23.384	215	215;2078;213;215	0
sp|E9PRG8|CK098_HUMAN	sp|E9PRG8|CK098_HUMAN	1	1	1	sp|E9PRG8|CK098_HUMAN Uncharacterized protein C11orf98 OS=Homo sapiens OX=9606 GN=C11orf98 PE=4 SV=2	1	1	1	1	1	1	1	1	0	1	1	1	1	1	0	1	1	1	1	0	1	1	1	1	1	0	1	1	1	1	0	1	1	1	1	1	0	10.6	10.6	10.6	14.234	123	123	0
sp|Q6P9H4|CNKR3_HUMAN;sp|G9CGD6|CNIPF_HUMAN	sp|Q6P9H4|CNKR3_HUMAN;sp|G9CGD6|CNIPF_HUMAN	4;4	4;4	3;3	sp|Q6P9H4|CNKR3_HUMAN Connector enhancer of kinase suppressor of ras 3 OS=Homo sapiens OX=9606 GN=CNKSR3 PE=1 SV=1;sp|G9CGD6|CNIPF_HUMAN CNK3/IPCEF1 fusion protein OS=Homo sapiens OX=9606 GN=CNK3/IPCEF1 PE=1 SV=1	2	4	4	3	1	1	0	3	2	3	2	0	3	1	1	1	1	0	3	2	3	2	0	3	1	1	0	0	0	2	1	2	1	0	2	1	0	11.9	11.9	8.3	61.903	555	555;899	0
sp|H7BZ55|CRCC2_HUMAN	sp|H7BZ55|CRCC2_HUMAN	2	2	2	sp|H7BZ55|CRCC2_HUMAN Ciliary rootlet coiled-coil protein 2 OS=Homo sapiens OX=9606 GN=CROCC2 PE=1 SV=4	1	2	2	2	0	1	1	0	1	1	1	0	0	1	2	0	1	1	0	1	1	1	0	0	1	2	0	1	1	0	1	1	1	0	0	1	2	0.9	0.9	0.9	185.64	1653	1653	0.0087566
sp|L0R6Q1|S35U4_HUMAN	sp|L0R6Q1|S35U4_HUMAN	4	4	4	sp|L0R6Q1|S35U4_HUMAN SLC35A4 upstream open reading frame protein OS=Homo sapiens OX=9606 GN=SLC35A4 PE=3 SV=1	1	4	4	4	4	4	2	3	4	3	4	3	3	4	3	4	4	2	3	4	3	4	3	3	4	3	4	4	2	3	4	3	4	3	3	4	3	38.8	38.8	38.8	11.133	103	103	0
sp|L0R819|ASURF_HUMAN	sp|L0R819|ASURF_HUMAN	4	4	4	sp|L0R819|ASURF_HUMAN ASNSD1 upstream open reading frame protein OS=Homo sapiens OX=9606 GN=ASDURF PE=1 SV=1	1	4	4	4	3	1	4	3	4	4	4	3	3	3	4	3	1	4	3	4	4	4	3	3	3	4	3	1	4	3	4	4	4	3	3	3	4	55.2	55.2	55.2	11.25	96	96	0
sp|M0R2J8|DCDC1_HUMAN	sp|M0R2J8|DCDC1_HUMAN	1	1	1	sp|M0R2J8|DCDC1_HUMAN Doublecortin domain-containing protein 1 OS=Homo sapiens OX=9606 GN=DCDC1 PE=1 SV=1	1	1	1	1	1	1	1	1	1	1	1	1	1	1	1	1	1	1	1	1	1	1	1	1	1	1	1	1	1	1	1	1	1	1	1	1	1	0.9	0.9	0.9	200.59	1783	1783	1
sp|O00115|DNS2A_HUMAN	sp|O00115|DNS2A_HUMAN	2	2	2	sp|O00115|DNS2A_HUMAN Deoxyribonuclease-2-alpha OS=Homo sapiens OX=9606 GN=DNASE2 PE=1 SV=2	1	2	2	2	2	2	0	2	2	2	2	1	2	2	2	2	2	0	2	2	2	2	1	2	2	2	2	2	0	2	2	2	2	1	2	2	2	5.3	5.3	5.3	39.58	360	360	0.00030372
sp|O00116|ADAS_HUMAN	sp|O00116|ADAS_HUMAN	16	16	16	sp|O00116|ADAS_HUMAN Alkyldihydroxyacetonephosphate synthase, peroxisomal OS=Homo sapiens OX=9606 GN=AGPS PE=1 SV=1	1	16	16	16	13	12	12	12	12	13	14	13	13	15	12	13	12	12	12	12	13	14	13	13	15	12	13	12	12	12	12	13	14	13	13	15	12	31.9	31.9	31.9	72.911	658	658	0
sp|O00139|KIF2A_HUMAN	sp|O00139|KIF2A_HUMAN	14	14	14	sp|O00139|KIF2A_HUMAN Kinesin-like protein KIF2A OS=Homo sapiens OX=9606 GN=KIF2A PE=1 SV=3	1	14	14	14	12	13	13	13	13	13	13	14	12	12	13	12	13	13	13	13	13	13	14	12	12	13	12	13	13	13	13	13	13	14	12	12	13	23.1	23.1	23.1	79.954	706	706	0
sp|O00148|DX39A_HUMAN	sp|O00148|DX39A_HUMAN	15	4	4	sp|O00148|DX39A_HUMAN ATP-dependent RNA helicase DDX39A OS=Homo sapiens OX=9606 GN=DDX39A PE=1 SV=2	1	15	4	4	14	13	13	13	14	13	13	14	14	13	13	3	3	3	3	3	3	3	3	4	3	3	3	3	3	3	3	3	3	3	4	3	3	34.7	13.3	13.3	49.129	427	427	0
sp|O00151|PDLI1_HUMAN	sp|O00151|PDLI1_HUMAN	7	7	7	sp|O00151|PDLI1_HUMAN PDZ and LIM domain protein 1 OS=Homo sapiens OX=9606 GN=PDLIM1 PE=1 SV=4	1	7	7	7	6	7	7	6	7	6	7	7	6	6	7	6	7	7	6	7	6	7	7	6	6	7	6	7	7	6	7	6	7	7	6	6	7	34.7	34.7	34.7	36.071	329	329	0
sp|O00154|BACH_HUMAN;sp|Q6ZUV0|BACHL_HUMAN	sp|O00154|BACH_HUMAN	12;1	12;1	12;1	sp|O00154|BACH_HUMAN Cytosolic acyl coenzyme A thioester hydrolase OS=Homo sapiens OX=9606 GN=ACOT7 PE=1 SV=3	2	12	12	12	9	11	9	10	11	10	11	9	11	9	10	9	11	9	10	11	10	11	9	11	9	10	9	11	9	10	11	10	11	9	11	9	10	41.8	41.8	41.8	41.796	380	380;252	0
sp|O00159|MYO1C_HUMAN	sp|O00159|MYO1C_HUMAN	27	27	26	sp|O00159|MYO1C_HUMAN Unconventional myosin-Ic OS=Homo sapiens OX=9606 GN=MYO1C PE=1 SV=4	1	27	27	26	18	24	22	21	19	20	19	23	20	22	21	18	24	22	21	19	20	19	23	20	22	21	18	23	21	21	18	20	18	22	20	21	21	28.7	28.7	28	121.68	1063	1063	0
sp|O00161|SNP23_HUMAN	sp|O00161|SNP23_HUMAN	6	6	6	sp|O00161|SNP23_HUMAN Synaptosomal-associated protein 23 OS=Homo sapiens OX=9606 GN=SNAP23 PE=1 SV=1	1	6	6	6	6	6	6	6	6	6	6	5	6	6	6	6	6	6	6	6	6	6	5	6	6	6	6	6	6	6	6	6	6	5	6	6	6	41.7	41.7	41.7	23.354	211	211	0
sp|O00165|HAX1_HUMAN	sp|O00165|HAX1_HUMAN	6	6	6	sp|O00165|HAX1_HUMAN HCLS1-associated protein X-1 OS=Homo sapiens OX=9606 GN=HAX1 PE=1 SV=2	1	6	6	6	4	6	6	6	6	5	5	5	6	6	6	4	6	6	6	6	5	5	5	6	6	6	4	6	6	6	6	5	5	5	6	6	6	37.6	37.6	37.6	31.62	279	279	0
sp|O00170|AIP_HUMAN	sp|O00170|AIP_HUMAN	9	9	9	sp|O00170|AIP_HUMAN AH receptor-interacting protein OS=Homo sapiens OX=9606 GN=AIP PE=1 SV=2	1	9	9	9	7	7	7	9	8	9	8	8	8	8	8	7	7	7	9	8	9	8	8	8	8	8	7	7	7	9	8	9	8	8	8	8	8	40.3	40.3	40.3	37.636	330	330	0
sp|O00178|GTPB1_HUMAN	sp|O00178|GTPB1_HUMAN	7	7	7	sp|O00178|GTPB1_HUMAN GTP-binding protein 1 OS=Homo sapiens OX=9606 GN=GTPBP1 PE=1 SV=3	1	7	7	7	3	5	4	5	7	5	6	5	6	6	6	3	5	4	5	7	5	6	5	6	6	6	3	5	4	5	7	5	6	5	6	6	6	16.1	16.1	16.1	72.453	669	669	0
sp|O00186|STXB3_HUMAN	sp|O00186|STXB3_HUMAN	12	12	12	sp|O00186|STXB3_HUMAN Syntaxin-binding protein 3 OS=Homo sapiens OX=9606 GN=STXBP3 PE=1 SV=2	1	12	12	12	4	6	8	6	5	8	7	9	7	8	7	4	6	8	6	5	8	7	9	7	8	7	4	6	8	6	5	8	7	9	7	8	7	24	24	24	67.764	592	592	0
sp|O00189|AP4M1_HUMAN	sp|O00189|AP4M1_HUMAN	3	3	3	sp|O00189|AP4M1_HUMAN AP-4 complex subunit mu-1 OS=Homo sapiens OX=9606 GN=AP4M1 PE=1 SV=2	1	3	3	3	1	1	2	0	0	1	1	3	1	1	0	1	1	2	0	0	1	1	3	1	1	0	1	1	2	0	0	1	1	3	1	1	0	8.2	8.2	8.2	49.976	453	453	0
sp|O00192|ARVC_HUMAN	sp|O00192|ARVC_HUMAN	10	10	10	sp|O00192|ARVC_HUMAN Armadillo repeat protein deleted in velo-cardio-facial syndrome OS=Homo sapiens OX=9606 GN=ARVCF PE=1 SV=1	1	10	10	10	5	6	6	5	6	8	6	7	7	6	5	5	6	6	5	6	8	6	7	7	6	5	5	6	6	5	6	8	6	7	7	6	5	14.7	14.7	14.7	104.64	962	962	0
sp|O00193|SMAP_HUMAN	sp|O00193|SMAP_HUMAN	4	4	4	sp|O00193|SMAP_HUMAN Small acidic protein OS=Homo sapiens OX=9606 GN=SMAP PE=1 SV=1	1	4	4	4	1	3	4	3	3	3	4	3	3	4	4	1	3	4	3	3	3	4	3	3	4	4	1	3	4	3	3	3	4	3	3	4	4	32.8	32.8	32.8	20.332	183	183	0
sp|O00203|AP3B1_HUMAN	sp|O00203|AP3B1_HUMAN	19	19	16	sp|O00203|AP3B1_HUMAN AP-3 complex subunit beta-1 OS=Homo sapiens OX=9606 GN=AP3B1 PE=1 SV=3	1	19	19	16	14	15	16	14	15	15	15	16	15	15	13	14	15	16	14	15	15	15	16	15	15	13	11	13	14	12	13	13	13	15	14	13	12	19	19	16.3	121.32	1094	1094	0
sp|O00213|APBB1_HUMAN	sp|O00213|APBB1_HUMAN	5	5	5	sp|O00213|APBB1_HUMAN Amyloid beta precursor protein binding family B member 1 OS=Homo sapiens OX=9606 GN=APBB1 PE=1 SV=2	1	5	5	5	3	2	3	1	3	1	2	4	2	2	3	3	2	3	1	3	1	2	4	2	2	3	3	2	3	1	3	1	2	4	2	2	3	13	13	13	77.243	710	710	0
sp|O00214|LEG8_HUMAN	sp|O00214|LEG8_HUMAN	7	7	7	sp|O00214|LEG8_HUMAN Galectin-8 OS=Homo sapiens OX=9606 GN=LGALS8 PE=1 SV=4	1	7	7	7	4	4	6	6	4	4	5	6	5	5	5	4	4	6	6	4	4	5	6	5	5	5	4	4	6	6	4	4	5	6	5	5	5	23	23	23	35.808	317	317	0
sp|O00217|NDUS8_HUMAN	sp|O00217|NDUS8_HUMAN	3	3	3	sp|O00217|NDUS8_HUMAN NADH dehydrogenase [ubiquinone] iron-sulfur protein 8, mitochondrial OS=Homo sapiens OX=9606 GN=NDUFS8 PE=1 SV=1	1	3	3	3	3	2	2	3	3	3	3	2	3	2	3	3	2	2	3	3	3	3	2	3	2	3	3	2	2	3	3	3	3	2	3	2	3	15.2	15.2	15.2	23.705	210	210	0
sp|O00231|PSD11_HUMAN	sp|O00231|PSD11_HUMAN	21	21	20	sp|O00231|PSD11_HUMAN 26S proteasome non-ATPase regulatory subunit 11 OS=Homo sapiens OX=9606 GN=PSMD11 PE=1 SV=3	1	21	21	20	20	20	18	18	17	18	20	21	18	19	19	20	20	18	18	17	18	20	21	18	19	19	19	19	17	17	16	17	19	20	17	18	18	53.1	53.1	51.2	47.463	422	422	0
sp|O00232|PSD12_HUMAN	sp|O00232|PSD12_HUMAN	14	14	14	sp|O00232|PSD12_HUMAN 26S proteasome non-ATPase regulatory subunit 12 OS=Homo sapiens OX=9606 GN=PSMD12 PE=1 SV=3	1	14	14	14	13	14	14	12	13	13	13	14	13	14	12	13	14	14	12	13	13	13	14	13	14	12	13	14	14	12	13	13	13	14	13	14	12	30.5	30.5	30.5	52.904	456	456	0
sp|O00233|PSMD9_HUMAN	sp|O00233|PSMD9_HUMAN	7	7	7	sp|O00233|PSMD9_HUMAN 26S proteasome non-ATPase regulatory subunit 9 OS=Homo sapiens OX=9606 GN=PSMD9 PE=1 SV=3	1	7	7	7	4	5	4	5	5	5	5	4	5	4	4	4	5	4	5	5	5	5	4	5	4	4	4	5	4	5	5	5	5	4	5	4	4	35.4	35.4	35.4	24.682	223	223	0
sp|O00244|ATOX1_HUMAN	sp|O00244|ATOX1_HUMAN	2	2	2	sp|O00244|ATOX1_HUMAN Copper transport protein ATOX1 OS=Homo sapiens OX=9606 GN=ATOX1 PE=1 SV=1	1	2	2	2	1	2	2	2	2	1	2	2	1	2	0	1	2	2	2	2	1	2	2	1	2	0	1	2	2	2	2	1	2	2	1	2	0	13.2	13.2	13.2	7.4016	68	68	0.00030143
sp|O00255|MEN1_HUMAN	sp|O00255|MEN1_HUMAN	5	5	5	sp|O00255|MEN1_HUMAN Menin OS=Homo sapiens OX=9606 GN=MEN1 PE=1 SV=4	1	5	5	5	2	2	4	3	3	2	2	4	2	3	3	2	2	4	3	3	2	2	4	2	3	3	2	2	4	3	3	2	2	4	2	3	3	10.4	10.4	10.4	68.023	615	615	0
sp|O00257|CBX4_HUMAN	sp|O00257|CBX4_HUMAN	4	4	4	sp|O00257|CBX4_HUMAN E3 SUMO-protein ligase CBX4 OS=Homo sapiens OX=9606 GN=CBX4 PE=1 SV=3	1	4	4	4	2	2	2	1	3	2	2	4	2	2	2	2	2	2	1	3	2	2	4	2	2	2	2	2	2	1	3	2	2	4	2	2	2	8.6	8.6	8.6	61.367	560	560	0
sp|O00258|GET1_HUMAN	sp|O00258|GET1_HUMAN	2	2	2	sp|O00258|GET1_HUMAN Guided entry of tail-anchored proteins factor 1 OS=Homo sapiens OX=9606 GN=GET1 PE=1 SV=2	1	2	2	2	2	1	1	2	2	2	2	1	2	1	2	2	1	1	2	2	2	2	1	2	1	2	2	1	1	2	2	2	2	1	2	1	2	8	8	8	19.779	174	174	0.0037646
sp|O00264|PGRC1_HUMAN	sp|O00264|PGRC1_HUMAN	8	8	8	sp|O00264|PGRC1_HUMAN Membrane-associated progesterone receptor component 1 OS=Homo sapiens OX=9606 GN=PGRMC1 PE=1 SV=3	1	8	8	8	3	6	6	6	6	7	6	6	5	6	7	3	6	6	6	6	7	6	6	5	6	7	3	6	6	6	6	7	6	6	5	6	7	38.5	38.5	38.5	21.671	195	195	0
sp|O00267|SPT5H_HUMAN	sp|O00267|SPT5H_HUMAN	29	29	29	sp|O00267|SPT5H_HUMAN Transcription elongation factor SPT5 OS=Homo sapiens OX=9606 GN=SUPT5H PE=1 SV=1	1	29	29	29	22	20	23	25	28	27	25	24	26	21	26	22	20	23	25	28	27	25	24	26	21	26	22	20	23	25	28	27	25	24	26	21	26	31.6	31.6	31.6	121	1087	1087	0
sp|O00268|TAF4_HUMAN;sp|Q92750|TAF4B_HUMAN	sp|O00268|TAF4_HUMAN	13;1	13;1	13;1	sp|O00268|TAF4_HUMAN Transcription initiation factor TFIID subunit 4 OS=Homo sapiens OX=9606 GN=TAF4 PE=1 SV=2	2	13	13	13	7	10	8	6	7	8	6	9	10	9	9	7	10	8	6	7	8	6	9	10	9	9	7	10	8	6	7	8	6	9	10	9	9	17.3	17.3	17.3	110.11	1085	1085;862	0
sp|O00273|DFFA_HUMAN	sp|O00273|DFFA_HUMAN	7	7	7	sp|O00273|DFFA_HUMAN DNA fragmentation factor subunit alpha OS=Homo sapiens OX=9606 GN=DFFA PE=1 SV=1	1	7	7	7	3	5	5	6	6	6	4	7	5	5	5	3	5	5	6	6	6	4	7	5	5	5	3	5	5	6	6	6	4	7	5	5	5	27.8	27.8	27.8	36.521	331	331	0
sp|O00287|RFXAP_HUMAN	sp|O00287|RFXAP_HUMAN	3	3	3	sp|O00287|RFXAP_HUMAN Regulatory factor X-associated protein OS=Homo sapiens OX=9606 GN=RFXAP PE=1 SV=1	1	3	3	3	0	1	2	2	2	0	1	2	1	2	1	0	1	2	2	2	0	1	2	1	2	1	0	1	2	2	2	0	1	2	1	2	1	13.2	13.2	13.2	28.232	272	272	0
sp|O00291|HIP1_HUMAN	sp|O00291|HIP1_HUMAN	15	14	14	sp|O00291|HIP1_HUMAN Huntingtin-interacting protein 1 OS=Homo sapiens OX=9606 GN=HIP1 PE=1 SV=5	1	15	14	14	9	10	11	11	12	10	10	9	11	14	12	8	9	10	10	11	9	9	9	10	13	11	8	9	10	10	11	9	9	9	10	13	11	19.2	18.2	18.2	116.22	1037	1037	0
sp|O00299|CLIC1_HUMAN	sp|O00299|CLIC1_HUMAN	9	9	9	sp|O00299|CLIC1_HUMAN Chloride intracellular channel protein 1 OS=Homo sapiens OX=9606 GN=CLIC1 PE=1 SV=4	1	9	9	9	8	9	8	7	7	7	9	8	7	7	8	8	9	8	7	7	7	9	8	7	7	8	8	9	8	7	7	7	9	8	7	7	8	48.1	48.1	48.1	26.922	241	241	0
sp|O00303|EIF3F_HUMAN	sp|O00303|EIF3F_HUMAN	11	11	11	sp|O00303|EIF3F_HUMAN Eukaryotic translation initiation factor 3 subunit F OS=Homo sapiens OX=9606 GN=EIF3F PE=1 SV=1	1	11	11	11	9	10	11	11	10	11	10	10	11	11	11	9	10	11	11	10	11	10	10	11	11	11	9	10	11	11	10	11	10	10	11	11	11	38.7	38.7	38.7	37.563	357	357	0
sp|O00305|CACB4_HUMAN;sp|Q08289|CACB2_HUMAN;sp|Q02641|CACB1_HUMAN	sp|O00305|CACB4_HUMAN;sp|Q08289|CACB2_HUMAN;sp|Q02641|CACB1_HUMAN	2;2;1	2;2;1	1;1;1	sp|O00305|CACB4_HUMAN Voltage-dependent L-type calcium channel subunit beta-4 OS=Homo sapiens OX=9606 GN=CACNB4 PE=1 SV=2;sp|Q08289|CACB2_HUMAN Voltage-dependent L-type calcium channel subunit beta-2 OS=Homo sapiens OX=9606 GN=CACNB2 PE=1 SV=3;sp|Q02641|CA	3	2	2	1	0	0	0	0	1	0	1	2	2	0	0	0	0	0	0	1	0	1	2	2	0	0	0	0	0	0	0	0	0	1	1	0	0	4.2	4.2	2.3	58.169	520	520;660;598	0.00030152
sp|O00308|WWP2_HUMAN	sp|O00308|WWP2_HUMAN	3	3	3	sp|O00308|WWP2_HUMAN NEDD4-like E3 ubiquitin-protein ligase WWP2 OS=Homo sapiens OX=9606 GN=WWP2 PE=1 SV=2	1	3	3	3	1	1	1	1	0	0	1	1	1	1	2	1	1	1	1	0	0	1	1	1	1	2	1	1	1	1	0	0	1	1	1	1	2	4.9	4.9	4.9	98.911	870	870	0
sp|O00311|CDC7_HUMAN	sp|O00311|CDC7_HUMAN	1	1	1	sp|O00311|CDC7_HUMAN Cell division cycle 7-related protein kinase OS=Homo sapiens OX=9606 GN=CDC7 PE=1 SV=1	1	1	1	1	1	0	0	1	0	0	0	0	1	0	0	1	0	0	1	0	0	0	0	1	0	0	1	0	0	1	0	0	0	0	1	0	0	2.3	2.3	2.3	63.887	574	574	0.002811
sp|O00330|ODPX_HUMAN	sp|O00330|ODPX_HUMAN	7	7	7	sp|O00330|ODPX_HUMAN Pyruvate dehydrogenase protein X component, mitochondrial OS=Homo sapiens OX=9606 GN=PDHX PE=1 SV=3	1	7	7	7	3	5	6	4	5	5	4	4	3	5	6	3	5	6	4	5	5	4	4	3	5	6	3	5	6	4	5	5	4	4	3	5	6	18.2	18.2	18.2	54.122	501	501	0
sp|O00391|QSOX1_HUMAN	sp|O00391|QSOX1_HUMAN	2	2	2	sp|O00391|QSOX1_HUMAN Sulfhydryl oxidase 1 OS=Homo sapiens OX=9606 GN=QSOX1 PE=1 SV=3	1	2	2	2	2	1	2	0	0	1	1	1	1	1	0	2	1	2	0	0	1	1	1	1	1	0	2	1	2	0	0	1	1	1	1	1	0	3.1	3.1	3.1	82.577	747	747	0.003499
sp|O00399|DCTN6_HUMAN	sp|O00399|DCTN6_HUMAN	1	1	1	sp|O00399|DCTN6_HUMAN Dynactin subunit 6 OS=Homo sapiens OX=9606 GN=DCTN6 PE=1 SV=1	1	1	1	1	0	1	1	0	0	0	0	1	0	1	0	0	1	1	0	0	0	0	1	0	1	0	0	1	1	0	0	0	0	1	0	1	0	9.5	9.5	9.5	20.747	190	190	0.0013106
sp|O00400|ACATN_HUMAN	sp|O00400|ACATN_HUMAN	3	3	3	sp|O00400|ACATN_HUMAN Acetyl-coenzyme A transporter 1 OS=Homo sapiens OX=9606 GN=SLC33A1 PE=1 SV=1	1	3	3	3	2	2	2	2	2	2	2	2	2	2	3	2	2	2	2	2	2	2	2	2	2	3	2	2	2	2	2	2	2	2	2	2	3	6.2	6.2	6.2	60.908	549	549	0
sp|O00401|WASL_HUMAN	sp|O00401|WASL_HUMAN	6	6	6	sp|O00401|WASL_HUMAN Neural Wiskott-Aldrich syndrome protein OS=Homo sapiens OX=9606 GN=WASL PE=1 SV=2	1	6	6	6	6	6	5	6	5	6	5	5	6	5	4	6	6	5	6	5	6	5	5	6	5	4	6	6	5	6	5	6	5	5	6	5	4	14.9	14.9	14.9	54.826	505	505	0
sp|O00410|IPO5_HUMAN	sp|O00410|IPO5_HUMAN	24	24	22	sp|O00410|IPO5_HUMAN Importin-5 OS=Homo sapiens OX=9606 GN=IPO5 PE=1 SV=4	1	24	24	22	21	22	19	20	19	20	19	20	19	19	21	21	22	19	20	19	20	19	20	19	19	21	19	20	17	18	17	18	17	18	17	17	19	26.3	26.3	24.5	123.63	1097	1097	0
sp|O00411|RPOM_HUMAN	sp|O00411|RPOM_HUMAN	12	12	12	sp|O00411|RPOM_HUMAN DNA-directed RNA polymerase, mitochondrial OS=Homo sapiens OX=9606 GN=POLRMT PE=1 SV=2	1	12	12	12	7	7	8	10	6	8	9	6	7	9	8	7	7	8	10	6	8	9	6	7	9	8	7	7	8	10	6	8	9	6	7	9	8	13.2	13.2	13.2	138.62	1230	1230	0
sp|O00422|SAP18_HUMAN	sp|O00422|SAP18_HUMAN	5	5	5	sp|O00422|SAP18_HUMAN Histone deacetylase complex subunit SAP18 OS=Homo sapiens OX=9606 GN=SAP18 PE=1 SV=1	1	5	5	5	5	4	5	5	5	4	5	5	4	4	5	5	4	5	5	5	4	5	5	4	4	5	5	4	5	5	5	4	5	5	4	4	5	36.6	36.6	36.6	17.561	153	153	0
sp|O00423|EMAL1_HUMAN	sp|O00423|EMAL1_HUMAN	10	10	10	sp|O00423|EMAL1_HUMAN Echinoderm microtubule-associated protein-like 1 OS=Homo sapiens OX=9606 GN=EML1 PE=1 SV=3	1	10	10	10	3	8	8	7	6	7	8	8	6	7	7	3	8	8	7	6	7	8	8	6	7	7	3	8	8	7	6	7	8	8	6	7	7	16.9	16.9	16.9	89.86	815	815	0
sp|O00425|IF2B3_HUMAN	sp|O00425|IF2B3_HUMAN	17	17	15	sp|O00425|IF2B3_HUMAN Insulin-like growth factor 2 mRNA-binding protein 3 OS=Homo sapiens OX=9606 GN=IGF2BP3 PE=1 SV=2	1	17	17	15	15	13	13	14	14	13	15	13	13	14	15	15	13	13	14	14	13	15	13	13	14	15	13	11	11	12	12	11	13	11	11	12	13	34.4	34.4	30.4	63.704	579	579	0
sp|O00429|DNM1L_HUMAN	sp|O00429|DNM1L_HUMAN	23	23	23	sp|O00429|DNM1L_HUMAN Dynamin-1-like protein OS=Homo sapiens OX=9606 GN=DNM1L PE=1 SV=2	1	23	23	23	19	19	20	19	20	20	21	19	20	21	20	19	19	20	19	20	20	21	19	20	21	20	19	19	20	19	20	20	21	19	20	21	20	38.6	38.6	38.6	81.876	736	736	0
sp|O00442|RTCA_HUMAN	sp|O00442|RTCA_HUMAN	6	6	6	sp|O00442|RTCA_HUMAN RNA 3-terminal phosphate cyclase OS=Homo sapiens OX=9606 GN=RTCA PE=1 SV=1	1	6	6	6	4	6	6	5	6	5	6	6	6	6	6	4	6	6	5	6	5	6	6	6	6	6	4	6	6	5	6	5	6	6	6	6	6	23.5	23.5	23.5	39.336	366	366	0
sp|O00443|P3C2A_HUMAN	sp|O00443|P3C2A_HUMAN	16	16	16	sp|O00443|P3C2A_HUMAN Phosphatidylinositol 4-phosphate 3-kinase C2 domain-containing subunit alpha OS=Homo sapiens OX=9606 GN=PIK3C2A PE=1 SV=2	1	16	16	16	6	7	10	6	9	11	8	10	12	9	11	6	7	10	6	9	11	8	10	12	9	11	6	7	10	6	9	11	8	10	12	9	11	12.9	12.9	12.9	190.68	1686	1686	0
sp|O00459|P85B_HUMAN;sp|Q92569|P55G_HUMAN	sp|O00459|P85B_HUMAN	4;1	4;1	3;0	sp|O00459|P85B_HUMAN Phosphatidylinositol 3-kinase regulatory subunit beta OS=Homo sapiens OX=9606 GN=PIK3R2 PE=1 SV=2	2	4	4	3	3	2	2	1	1	2	1	2	2	2	2	3	2	2	1	1	2	1	2	2	2	2	2	2	2	1	1	2	1	2	2	2	2	7.4	7.4	5.9	81.544	728	728;461	0
sp|O00461|GOLI4_HUMAN	sp|O00461|GOLI4_HUMAN	14	14	14	sp|O00461|GOLI4_HUMAN Golgi integral membrane protein 4 OS=Homo sapiens OX=9606 GN=GOLIM4 PE=1 SV=1	1	14	14	14	9	10	12	9	13	11	12	13	12	10	11	9	10	12	9	13	11	12	13	12	10	11	9	10	12	9	13	11	12	13	12	10	11	29	29	29	81.879	696	696	0
sp|O00462|MANBA_HUMAN	sp|O00462|MANBA_HUMAN	6	5	5	sp|O00462|MANBA_HUMAN Beta-mannosidase OS=Homo sapiens OX=9606 GN=MANBA PE=1 SV=3	1	6	5	5	1	3	2	2	2	3	2	3	2	4	4	0	2	1	1	1	2	1	2	1	3	3	0	2	1	1	1	2	1	2	1	3	3	7.6	6.8	6.8	100.89	879	879	0
sp|O00468|AGRIN_HUMAN	sp|O00468|AGRIN_HUMAN	8	8	8	sp|O00468|AGRIN_HUMAN Agrin OS=Homo sapiens OX=9606 GN=AGRN PE=1 SV=6	1	8	8	8	5	4	6	7	5	6	5	5	7	6	6	5	4	6	7	5	6	5	5	7	6	6	5	4	6	7	5	6	5	5	7	6	6	5.7	5.7	5.7	217.32	2068	2068	0
sp|O00469|PLOD2_HUMAN	sp|O00469|PLOD2_HUMAN	11	11	11	sp|O00469|PLOD2_HUMAN Procollagen-lysine,2-oxoglutarate 5-dioxygenase 2 OS=Homo sapiens OX=9606 GN=PLOD2 PE=1 SV=2	1	11	11	11	8	8	9	9	9	10	9	11	10	11	9	8	8	9	9	9	10	9	11	10	11	9	8	8	9	9	9	10	9	11	10	11	9	18.7	18.7	18.7	84.685	737	737	0
sp|O00470|MEIS1_HUMAN	sp|O00470|MEIS1_HUMAN	7	3	3	sp|O00470|MEIS1_HUMAN Homeobox protein Meis1 OS=Homo sapiens OX=9606 GN=MEIS1 PE=1 SV=1	1	7	3	3	3	4	3	4	5	2	3	4	3	2	2	0	2	1	1	2	0	1	3	1	1	0	0	2	1	1	2	0	1	3	1	1	0	27.2	12.6	12.6	43.016	390	390	0
sp|O00471|EXOC5_HUMAN	sp|O00471|EXOC5_HUMAN	7	7	7	sp|O00471|EXOC5_HUMAN Exocyst complex component 5 OS=Homo sapiens OX=9606 GN=EXOC5 PE=1 SV=1	1	7	7	7	5	4	6	5	5	5	6	6	5	6	5	5	4	6	5	5	5	6	6	5	6	5	5	4	6	5	5	5	6	6	5	6	5	11.7	11.7	11.7	81.852	708	708	0
sp|O00483|NDUA4_HUMAN	sp|O00483|NDUA4_HUMAN	2	2	2	sp|O00483|NDUA4_HUMAN Cytochrome c oxidase subunit NDUFA4 OS=Homo sapiens OX=9606 GN=NDUFA4 PE=1 SV=1	1	2	2	2	1	1	1	1	2	1	1	1	2	1	2	1	1	1	1	2	1	1	1	2	1	2	1	1	1	1	2	1	1	1	2	1	2	43.2	43.2	43.2	9.3697	81	81	0
sp|O00487|PSDE_HUMAN	sp|O00487|PSDE_HUMAN	10	10	8	sp|O00487|PSDE_HUMAN 26S proteasome non-ATPase regulatory subunit 14 OS=Homo sapiens OX=9606 GN=PSMD14 PE=1 SV=1	1	10	10	8	9	8	8	10	10	9	8	8	9	8	10	9	8	8	10	10	9	8	8	9	8	10	7	6	6	8	8	7	6	6	7	6	8	36.1	36.1	29.7	34.577	310	310	0
sp|O00488|ZN593_HUMAN	sp|O00488|ZN593_HUMAN	3	3	3	sp|O00488|ZN593_HUMAN Zinc finger protein 593 OS=Homo sapiens OX=9606 GN=ZNF593 PE=1 SV=2	1	3	3	3	2	2	2	3	3	3	1	2	2	2	2	2	2	2	3	3	3	1	2	2	2	2	2	2	2	3	3	3	1	2	2	2	2	32.1	32.1	32.1	15.199	134	134	0
sp|O00499|BIN1_HUMAN	sp|O00499|BIN1_HUMAN	7	7	7	sp|O00499|BIN1_HUMAN Myc box-dependent-interacting protein 1 OS=Homo sapiens OX=9606 GN=BIN1 PE=1 SV=1	1	7	7	7	7	6	7	7	7	7	7	6	7	7	7	7	6	7	7	7	7	7	6	7	7	7	7	6	7	7	7	7	7	6	7	7	7	17	17	17	64.699	593	593	0
sp|O00505|IMA4_HUMAN	sp|O00505|IMA4_HUMAN	11	11	6	sp|O00505|IMA4_HUMAN Importin subunit alpha-4 OS=Homo sapiens OX=9606 GN=KPNA3 PE=1 SV=2	1	11	11	6	8	10	10	7	8	8	9	11	8	11	7	8	10	10	7	8	8	9	11	8	11	7	4	5	5	3	4	4	5	6	4	6	4	22.8	22.8	12.3	57.81	521	521	0
sp|O00506|STK25_HUMAN	sp|O00506|STK25_HUMAN	4	1	1	sp|O00506|STK25_HUMAN Serine/threonine-protein kinase 25 OS=Homo sapiens OX=9606 GN=STK25 PE=1 SV=1	1	4	1	1	4	3	3	3	4	3	3	4	4	4	4	1	1	1	0	1	1	1	1	1	1	1	1	1	1	0	1	1	1	1	1	1	1	10.8	2.3	2.3	48.111	426	426	0.007203
sp|O00507|USP9Y_HUMAN	sp|O00507|USP9Y_HUMAN	21	2	2	sp|O00507|USP9Y_HUMAN Probable ubiquitin carboxyl-terminal hydrolase FAF-Y OS=Homo sapiens OX=9606 GN=USP9Y PE=2 SV=2	1	21	2	2	10	12	15	15	15	14	16	13	18	13	15	0	0	0	1	1	0	0	0	2	0	0	0	0	0	1	1	0	0	0	2	0	0	8.6	1.1	1.1	291.07	2555	2555	1
sp|O00512|BCL9_HUMAN	sp|O00512|BCL9_HUMAN	3	3	3	sp|O00512|BCL9_HUMAN B-cell CLL/lymphoma 9 protein OS=Homo sapiens OX=9606 GN=BCL9 PE=1 SV=4	1	3	3	3	1	0	2	0	1	0	2	0	1	1	1	1	0	2	0	1	0	2	0	1	1	1	1	0	2	0	1	0	2	0	1	1	1	3.6	3.6	3.6	149.29	1426	1426	0
sp|O00522|KRIT1_HUMAN	sp|O00522|KRIT1_HUMAN	3	3	3	sp|O00522|KRIT1_HUMAN Krev interaction trapped protein 1 OS=Homo sapiens OX=9606 GN=KRIT1 PE=1 SV=2	1	3	3	3	0	0	1	2	2	0	0	1	1	1	1	0	0	1	2	2	0	0	1	1	1	1	0	0	1	2	2	0	0	1	1	1	1	5.6	5.6	5.6	84.347	736	736	0
sp|O00541|PESC_HUMAN	sp|O00541|PESC_HUMAN	9	9	9	sp|O00541|PESC_HUMAN Pescadillo homolog OS=Homo sapiens OX=9606 GN=PES1 PE=1 SV=1	1	9	9	9	4	5	7	7	7	7	6	7	7	7	6	4	5	7	7	7	7	6	7	7	7	6	4	5	7	7	7	7	6	7	7	7	6	17.2	17.2	17.2	68.002	588	588	0
sp|O00559|RCAS1_HUMAN	sp|O00559|RCAS1_HUMAN	1	1	1	sp|O00559|RCAS1_HUMAN Receptor-binding cancer antigen expressed on SiSo cells OS=Homo sapiens OX=9606 GN=EBAG9 PE=1 SV=1	1	1	1	1	1	0	1	1	1	1	1	1	1	1	1	1	0	1	1	1	1	1	1	1	1	1	1	0	1	1	1	1	1	1	1	1	1	8	8	8	24.377	213	213	0
sp|O00560|SDCB1_HUMAN	sp|O00560|SDCB1_HUMAN	4	4	4	sp|O00560|SDCB1_HUMAN Syntenin-1 OS=Homo sapiens OX=9606 GN=SDCBP PE=1 SV=1	1	4	4	4	4	4	4	4	4	4	4	4	4	4	4	4	4	4	4	4	4	4	4	4	4	4	4	4	4	4	4	4	4	4	4	4	4	19.5	19.5	19.5	32.444	298	298	0
sp|O00562|PITM1_HUMAN	sp|O00562|PITM1_HUMAN	1	1	1	sp|O00562|PITM1_HUMAN Membrane-associated phosphatidylinositol transfer protein 1 OS=Homo sapiens OX=9606 GN=PITPNM1 PE=1 SV=4	1	1	1	1	0	0	0	0	1	0	0	0	0	0	0	0	0	0	0	1	0	0	0	0	0	0	0	0	0	0	1	0	0	0	0	0	0	1	1	1	134.85	1244	1244	0.007858
sp|O00566|MPP10_HUMAN	sp|O00566|MPP10_HUMAN	13	13	13	sp|O00566|MPP10_HUMAN U3 small nucleolar ribonucleoprotein protein MPP10 OS=Homo sapiens OX=9606 GN=MPHOSPH10 PE=1 SV=2	1	13	13	13	10	11	13	11	11	12	13	12	12	10	11	10	11	13	11	11	12	13	12	12	10	11	10	11	13	11	11	12	13	12	12	10	11	22.6	22.6	22.6	78.863	681	681	0
sp|O00567|NOP56_HUMAN	sp|O00567|NOP56_HUMAN	19	19	19	sp|O00567|NOP56_HUMAN Nucleolar protein 56 OS=Homo sapiens OX=9606 GN=NOP56 PE=1 SV=4	1	19	19	19	16	18	15	16	15	16	16	17	14	17	15	16	18	15	16	15	16	16	17	14	17	15	16	18	15	16	15	16	16	17	14	17	15	38.6	38.6	38.6	66.049	594	594	0
sp|O00571|DDX3X_HUMAN;sp|O15523|DDX3Y_HUMAN;sp|Q9NQI0|DDX4_HUMAN	sp|O00571|DDX3X_HUMAN;sp|O15523|DDX3Y_HUMAN	27;19;2	26;18;2	23;15;0	sp|O00571|DDX3X_HUMAN ATP-dependent RNA helicase DDX3X OS=Homo sapiens OX=9606 GN=DDX3X PE=1 SV=3;sp|O15523|DDX3Y_HUMAN ATP-dependent RNA helicase DDX3Y OS=Homo sapiens OX=9606 GN=DDX3Y PE=1 SV=2	3	27	26	23	22	26	23	24	25	23	22	23	23	24	24	21	25	22	23	24	22	21	22	22	23	23	19	22	20	21	23	21	20	20	20	21	22	45.2	43.5	38.7	73.243	662	662;660;724	0
sp|O00584|RNT2_HUMAN	sp|O00584|RNT2_HUMAN	5	5	5	sp|O00584|RNT2_HUMAN Ribonuclease T2 OS=Homo sapiens OX=9606 GN=RNASET2 PE=1 SV=2	1	5	5	5	2	4	3	4	4	4	3	5	3	4	4	2	4	3	4	4	4	3	5	3	4	4	2	4	3	4	4	4	3	5	3	4	4	21.1	21.1	21.1	29.48	256	256	0
sp|O00592|PODXL_HUMAN	sp|O00592|PODXL_HUMAN	4	4	4	sp|O00592|PODXL_HUMAN Podocalyxin OS=Homo sapiens OX=9606 GN=PODXL PE=1 SV=2	1	4	4	4	1	3	1	3	2	2	2	2	2	1	2	1	3	1	3	2	2	2	2	2	1	2	1	3	1	3	2	2	2	2	2	1	2	10.9	10.9	10.9	58.635	558	558	0
sp|O00625|PIR_HUMAN	sp|O00625|PIR_HUMAN	6	6	6	sp|O00625|PIR_HUMAN Pirin OS=Homo sapiens OX=9606 GN=PIR PE=1 SV=1	1	6	6	6	5	4	4	6	5	6	4	5	5	4	5	5	4	4	6	5	6	4	5	5	4	5	5	4	4	6	5	6	4	5	5	4	5	24.8	24.8	24.8	32.113	290	290	0
sp|O00629|IMA3_HUMAN	sp|O00629|IMA3_HUMAN	8	3	3	sp|O00629|IMA3_HUMAN Importin subunit alpha-3 OS=Homo sapiens OX=9606 GN=KPNA4 PE=1 SV=1	1	8	3	3	6	8	8	7	7	7	7	8	7	8	6	2	3	3	3	3	3	3	3	3	3	3	2	3	3	3	3	3	3	3	3	3	3	18	7.5	7.5	57.886	521	521	0
sp|O00712|NFIB_HUMAN	sp|O00712|NFIB_HUMAN	8	8	6	sp|O00712|NFIB_HUMAN Nuclear factor 1 B-type OS=Homo sapiens OX=9606 GN=NFIB PE=1 SV=2	1	8	8	6	8	7	7	8	8	8	8	8	8	8	7	8	7	7	8	8	8	8	8	8	8	7	6	5	5	6	6	6	6	6	6	6	5	24.8	24.8	19.8	47.441	420	420	0
sp|O00716|E2F3_HUMAN	sp|O00716|E2F3_HUMAN	1	1	1	sp|O00716|E2F3_HUMAN Transcription factor E2F3 OS=Homo sapiens OX=9606 GN=E2F3 PE=1 SV=1	1	1	1	1	1	0	0	1	0	0	0	0	0	0	1	1	0	0	1	0	0	0	0	0	0	1	1	0	0	1	0	0	0	0	0	0	1	3.4	3.4	3.4	49.161	465	465	0.0043127
sp|O00743|PPP6_HUMAN	sp|O00743|PPP6_HUMAN	2	2	2	sp|O00743|PPP6_HUMAN Serine/threonine-protein phosphatase 6 catalytic subunit OS=Homo sapiens OX=9606 GN=PPP6C PE=1 SV=1	1	2	2	2	1	2	1	2	2	2	2	2	1	1	2	1	2	1	2	2	2	2	2	1	1	2	1	2	1	2	2	2	2	2	1	1	2	6.9	6.9	6.9	35.144	305	305	0
sp|O00746|NDKM_HUMAN	sp|O00746|NDKM_HUMAN	7	7	7	sp|O00746|NDKM_HUMAN Nucleoside diphosphate kinase, mitochondrial OS=Homo sapiens OX=9606 GN=NME4 PE=1 SV=1	1	7	7	7	5	5	5	5	6	6	5	7	6	7	6	5	5	5	5	6	6	5	7	6	7	6	5	5	5	5	6	6	5	7	6	7	6	45.5	45.5	45.5	20.658	187	187	0
sp|O00754|MA2B1_HUMAN	sp|O00754|MA2B1_HUMAN	13	13	13	sp|O00754|MA2B1_HUMAN Lysosomal alpha-mannosidase OS=Homo sapiens OX=9606 GN=MAN2B1 PE=1 SV=3	1	13	13	13	8	8	11	9	12	13	11	9	10	7	11	8	8	11	9	12	13	11	9	10	7	11	8	8	11	9	12	13	11	9	10	7	11	16.8	16.8	16.8	113.74	1011	1011	0
sp|O00762|UBE2C_HUMAN	sp|O00762|UBE2C_HUMAN	6	6	6	sp|O00762|UBE2C_HUMAN Ubiquitin-conjugating enzyme E2 C OS=Homo sapiens OX=9606 GN=UBE2C PE=1 SV=1	1	6	6	6	4	5	6	5	5	5	6	5	5	5	5	4	5	6	5	5	5	6	5	5	5	5	4	5	6	5	5	5	6	5	5	5	5	44.7	44.7	44.7	19.652	179	179	0
sp|O00764|PDXK_HUMAN	sp|O00764|PDXK_HUMAN	7	7	7	sp|O00764|PDXK_HUMAN Pyridoxal kinase OS=Homo sapiens OX=9606 GN=PDXK PE=1 SV=1	1	7	7	7	4	5	6	5	6	7	6	5	6	4	4	4	5	6	5	6	7	6	5	6	4	4	4	5	6	5	6	7	6	5	6	4	4	25.6	25.6	25.6	35.102	312	312	0
sp|O00767|SCD_HUMAN	sp|O00767|SCD_HUMAN	3	3	3	sp|O00767|SCD_HUMAN Stearoyl-CoA desaturase OS=Homo sapiens OX=9606 GN=SCD PE=1 SV=2	1	3	3	3	3	3	3	3	3	3	3	3	3	3	3	3	3	3	3	3	3	3	3	3	3	3	3	3	3	3	3	3	3	3	3	3	3	15.3	15.3	15.3	41.522	359	359	0
sp|O14455|RL36B_YEAST;sp|P05745|RL36A_YEAST	sp|O14455|RL36B_YEAST;sp|P05745|RL36A_YEAST	5;4	5;4	5;4	sp|O14455|RL36B_YEAST 60S ribosomal protein L36-B OS=Saccharomyces cerevisiae (strain ATCC 204508 / S288c) OX=559292 GN=RPL36B PE=1 SV=3;sp|P05745|RL36A_YEAST 60S ribosomal protein L36-A OS=Saccharomyces cerevisiae (strain ATCC 204508 / S288c) OX=559292 GN	2	5	5	5	4	4	4	3	5	5	5	3	5	4	4	4	4	4	3	5	5	5	3	5	4	4	4	4	4	3	5	5	5	3	5	4	4	47	47	47	11.135	100	100;100	0
sp|O14467|MBF1_YEAST	sp|O14467|MBF1_YEAST	4	4	4	sp|O14467|MBF1_YEAST Multiprotein-bridging factor 1 OS=Saccharomyces cerevisiae (strain ATCC 204508 / S288c) OX=559292 GN=MBF1 PE=1 SV=2	1	4	4	4	3	4	3	4	4	4	4	2	3	2	3	3	4	3	4	4	4	4	2	3	2	3	3	4	3	4	4	4	4	2	3	2	3	28.5	28.5	28.5	16.403	151	151	0
sp|O14497|ARI1A_HUMAN	sp|O14497|ARI1A_HUMAN	43	43	42	sp|O14497|ARI1A_HUMAN AT-rich interactive domain-containing protein 1A OS=Homo sapiens OX=9606 GN=ARID1A PE=1 SV=3	1	43	43	42	31	35	37	36	34	37	40	35	37	37	35	31	35	37	36	34	37	40	35	37	37	35	30	34	36	35	33	36	39	34	36	36	34	31.3	31.3	30.5	242.04	2285	2285	0
sp|O14498|ISLR_HUMAN	sp|O14498|ISLR_HUMAN	3	3	3	sp|O14498|ISLR_HUMAN Immunoglobulin superfamily containing leucine-rich repeat protein OS=Homo sapiens OX=9606 GN=ISLR PE=2 SV=1	1	3	3	3	2	1	3	2	1	3	3	1	2	2	3	2	1	3	2	1	3	3	1	2	2	3	2	1	3	2	1	3	3	1	2	2	3	8.6	8.6	8.6	45.997	428	428	0
sp|O14519|CDKA1_HUMAN;sp|O75956|CDKA2_HUMAN	sp|O14519|CDKA1_HUMAN	4;1	4;1	4;1	sp|O14519|CDKA1_HUMAN Cyclin-dependent kinase 2-associated protein 1 OS=Homo sapiens OX=9606 GN=CDK2AP1 PE=1 SV=1	2	4	4	4	2	2	2	3	3	4	3	3	3	3	3	2	2	2	3	3	4	3	3	3	3	3	2	2	2	3	3	4	3	3	3	3	3	70.4	70.4	70.4	12.365	115	115;126	0
sp|O14523|C2C2L_HUMAN	sp|O14523|C2C2L_HUMAN	1	1	1	sp|O14523|C2C2L_HUMAN Phospholipid transfer protein C2CD2L OS=Homo sapiens OX=9606 GN=C2CD2L PE=1 SV=3	1	1	1	1	0	0	0	0	0	1	1	1	0	0	0	0	0	0	0	0	1	1	1	0	0	0	0	0	0	0	0	1	1	1	0	0	0	2.8	2.8	2.8	76.18	706	706	0.00030039
sp|O14530|TXND9_HUMAN	sp|O14530|TXND9_HUMAN	5	5	5	sp|O14530|TXND9_HUMAN Thioredoxin domain-containing protein 9 OS=Homo sapiens OX=9606 GN=TXNDC9 PE=1 SV=2	1	5	5	5	4	5	5	5	5	5	5	5	4	4	5	4	5	5	5	5	5	5	5	4	4	5	4	5	5	5	5	5	5	5	4	4	5	22.1	22.1	22.1	26.534	226	226	0
sp|O14531|DPYL4_HUMAN	sp|O14531|DPYL4_HUMAN	18	18	18	sp|O14531|DPYL4_HUMAN Dihydropyrimidinase-related protein 4 OS=Homo sapiens OX=9606 GN=DPYSL4 PE=1 SV=2	1	18	18	18	15	18	17	17	18	18	18	18	17	18	16	15	18	17	17	18	18	18	18	17	18	16	15	18	17	17	18	18	18	18	17	18	16	43.5	43.5	43.5	61.877	572	572	0
sp|O14545|TRAD1_HUMAN	sp|O14545|TRAD1_HUMAN	2	2	2	sp|O14545|TRAD1_HUMAN TRAF-type zinc finger domain-containing protein 1 OS=Homo sapiens OX=9606 GN=TRAFD1 PE=1 SV=1	1	2	2	2	0	0	0	1	0	1	0	0	1	0	0	0	0	0	1	0	1	0	0	1	0	0	0	0	0	1	0	1	0	0	1	0	0	4.1	4.1	4.1	64.84	582	582	0
sp|O14548|COX7R_HUMAN	sp|O14548|COX7R_HUMAN	4	4	4	sp|O14548|COX7R_HUMAN Cytochrome c oxidase subunit 7A-related protein, mitochondrial OS=Homo sapiens OX=9606 GN=COX7A2L PE=1 SV=2	1	4	4	4	2	3	1	1	1	1	1	2	1	1	1	2	3	1	1	1	1	1	2	1	1	1	2	3	1	1	1	1	1	2	1	1	1	48.2	48.2	48.2	12.615	114	114	0
sp|O14556|G3PT_HUMAN	sp|O14556|G3PT_HUMAN	2	1	1	sp|O14556|G3PT_HUMAN Glyceraldehyde-3-phosphate dehydrogenase, testis-specific OS=Homo sapiens OX=9606 GN=GAPDHS PE=1 SV=2	1	2	1	1	2	2	2	2	2	2	2	2	2	2	2	1	1	1	1	1	1	1	1	1	1	1	1	1	1	1	1	1	1	1	1	1	1	5.1	3.4	3.4	44.501	408	408	1
sp|O14561|ACPM_HUMAN	sp|O14561|ACPM_HUMAN	1	1	1	sp|O14561|ACPM_HUMAN Acyl carrier protein, mitochondrial OS=Homo sapiens OX=9606 GN=NDUFAB1 PE=1 SV=3	1	1	1	1	1	1	1	1	1	1	1	1	1	1	1	1	1	1	1	1	1	1	1	1	1	1	1	1	1	1	1	1	1	1	1	1	1	5.8	5.8	5.8	17.417	156	156	0.0047111
sp|O14562|UBFD1_HUMAN	sp|O14562|UBFD1_HUMAN	6	6	6	sp|O14562|UBFD1_HUMAN Ubiquitin domain-containing protein UBFD1 OS=Homo sapiens OX=9606 GN=UBFD1 PE=1 SV=2	1	6	6	6	4	5	5	4	4	3	5	4	3	4	4	4	5	5	4	4	3	5	4	3	4	4	4	5	5	4	4	3	5	4	3	4	4	31.4	31.4	31.4	33.382	309	309	0
sp|O14578|CTRO_HUMAN	sp|O14578|CTRO_HUMAN	13	13	13	sp|O14578|CTRO_HUMAN Citron Rho-interacting kinase OS=Homo sapiens OX=9606 GN=CIT PE=1 SV=2	1	13	13	13	2	4	1	1	5	3	6	3	3	3	3	2	4	1	1	5	3	6	3	3	3	3	2	4	1	1	5	3	6	3	3	3	3	7.3	7.3	7.3	231.43	2027	2027	0
sp|O14579|COPE_HUMAN	sp|O14579|COPE_HUMAN	9	9	9	sp|O14579|COPE_HUMAN Coatomer subunit epsilon OS=Homo sapiens OX=9606 GN=COPE PE=1 SV=3	1	9	9	9	8	9	7	8	8	8	8	7	8	7	8	8	9	7	8	8	8	8	7	8	7	8	8	9	7	8	8	8	8	7	8	7	8	32.1	32.1	32.1	34.482	308	308	0
sp|P47813|IF1AX_HUMAN;sp|O14602|IF1AY_HUMAN	sp|P47813|IF1AX_HUMAN;sp|O14602|IF1AY_HUMAN	3;3	3;3	3;3	sp|P47813|IF1AX_HUMAN Eukaryotic translation initiation factor 1A, X-chromosomal OS=Homo sapiens OX=9606 GN=EIF1AX PE=1 SV=2;sp|O14602|IF1AY_HUMAN Eukaryotic translation initiation factor 1A, Y-chromosomal OS=Homo sapiens OX=9606 GN=EIF1AY PE=1 SV=4	2	3	3	3	3	3	3	2	3	3	2	3	2	3	3	3	3	3	2	3	3	2	3	2	3	3	3	3	3	2	3	3	2	3	2	3	3	24.3	24.3	24.3	16.46	144	144;144	0
sp|O14613|BORG1_HUMAN	sp|O14613|BORG1_HUMAN	1	1	1	sp|O14613|BORG1_HUMAN Cdc42 effector protein 2 OS=Homo sapiens OX=9606 GN=CDC42EP2 PE=1 SV=1	1	1	1	1	0	0	1	0	0	1	1	1	1	1	0	0	0	1	0	0	1	1	1	1	1	0	0	0	1	0	0	1	1	1	1	1	0	9.5	9.5	9.5	22.483	210	210	0.0010311
sp|O14617|AP3D1_HUMAN	sp|O14617|AP3D1_HUMAN	18	18	18	sp|O14617|AP3D1_HUMAN AP-3 complex subunit delta-1 OS=Homo sapiens OX=9606 GN=AP3D1 PE=1 SV=1	1	18	18	18	9	14	13	11	11	12	14	11	15	15	13	9	14	13	11	11	12	14	11	15	15	13	9	14	13	11	11	12	14	11	15	15	13	17.7	17.7	17.7	130.16	1153	1153	0
sp|O14618|CCS_HUMAN	sp|O14618|CCS_HUMAN	2	2	2	sp|O14618|CCS_HUMAN Copper chaperone for superoxide dismutase OS=Homo sapiens OX=9606 GN=CCS PE=1 SV=1	1	2	2	2	1	2	2	2	1	2	1	2	2	2	1	1	2	2	2	1	2	1	2	2	2	1	1	2	2	2	1	2	1	2	2	2	1	7.3	7.3	7.3	29.04	274	274	0
sp|O14628|ZN195_HUMAN	sp|O14628|ZN195_HUMAN	1	1	1	sp|O14628|ZN195_HUMAN Zinc finger protein 195 OS=Homo sapiens OX=9606 GN=ZNF195 PE=1 SV=2	1	1	1	1	0	0	1	1	1	1	0	0	0	1	1	0	0	1	1	1	1	0	0	0	1	1	0	0	1	1	1	1	0	0	0	1	1	1.6	1.6	1.6	72.331	629	629	0.0028114
sp|O14639|ABLM1_HUMAN	sp|O14639|ABLM1_HUMAN	9	9	9	sp|O14639|ABLM1_HUMAN Actin-binding LIM protein 1 OS=Homo sapiens OX=9606 GN=ABLIM1 PE=1 SV=3	1	9	9	9	5	5	5	7	7	8	7	9	7	8	8	5	5	5	7	7	8	7	9	7	8	8	5	5	5	7	7	8	7	9	7	8	8	15.6	15.6	15.6	87.687	778	778	0
sp|O14641|DVL2_HUMAN	sp|O14641|DVL2_HUMAN	8	8	6	sp|O14641|DVL2_HUMAN Segment polarity protein dishevelled homolog DVL-2 OS=Homo sapiens OX=9606 GN=DVL2 PE=1 SV=1	1	8	8	6	4	7	6	5	5	7	5	6	6	8	6	4	7	6	5	5	7	5	6	6	8	6	3	5	4	4	3	5	4	4	5	6	4	18.5	18.5	14.8	78.947	736	736	0
sp|O14646|CHD1_HUMAN;sp|P32657|CHD1_YEAST	sp|O14646|CHD1_HUMAN	18;1	17;0	12;0	sp|O14646|CHD1_HUMAN Chromodomain-helicase-DNA-binding protein 1 OS=Homo sapiens OX=9606 GN=CHD1 PE=1 SV=2	2	18	17	12	11	11	11	14	12	13	12	12	13	14	12	11	10	10	13	12	13	12	11	13	13	12	7	7	7	8	7	8	7	7	8	8	7	12.9	12.4	9.6	196.69	1710	1710;1468	0
sp|O14647|CHD2_HUMAN	sp|O14647|CHD2_HUMAN	16	10	10	sp|O14647|CHD2_HUMAN Chromodomain-helicase-DNA-binding protein 2 OS=Homo sapiens OX=9606 GN=CHD2 PE=1 SV=2	1	16	10	10	6	10	7	8	9	10	9	8	9	12	13	2	6	3	2	4	5	4	3	4	6	8	2	6	3	2	4	5	4	3	4	6	8	9.7	6.6	6.6	211.34	1828	1828	0
sp|O14653|GOSR2_HUMAN	sp|O14653|GOSR2_HUMAN	3	3	3	sp|O14653|GOSR2_HUMAN Golgi SNAP receptor complex member 2 OS=Homo sapiens OX=9606 GN=GOSR2 PE=1 SV=2	1	3	3	3	3	3	2	3	2	2	2	2	2	2	3	3	3	2	3	2	2	2	2	2	2	3	3	3	2	3	2	2	2	2	2	2	3	26.4	26.4	26.4	24.775	212	212	0
sp|O14656|TOR1A_HUMAN	sp|O14656|TOR1A_HUMAN	10	10	10	sp|O14656|TOR1A_HUMAN Torsin-1A OS=Homo sapiens OX=9606 GN=TOR1A PE=1 SV=1	1	10	10	10	9	8	9	7	9	10	10	9	10	9	10	9	8	9	7	9	10	10	9	10	9	10	9	8	9	7	9	10	10	9	10	9	10	34.9	34.9	34.9	37.808	332	332	0
sp|O14657|TOR1B_HUMAN	sp|O14657|TOR1B_HUMAN	7	7	7	sp|O14657|TOR1B_HUMAN Torsin-1B OS=Homo sapiens OX=9606 GN=TOR1B PE=1 SV=2	1	7	7	7	6	6	6	7	7	5	6	6	7	5	7	6	6	6	7	7	5	6	6	7	5	7	6	6	6	7	7	5	6	6	7	5	7	27.4	27.4	27.4	37.978	336	336	0
sp|O14662|STX16_HUMAN	sp|O14662|STX16_HUMAN	6	6	6	sp|O14662|STX16_HUMAN Syntaxin-16 OS=Homo sapiens OX=9606 GN=STX16 PE=1 SV=3	1	6	6	6	2	4	3	5	4	4	3	3	5	5	4	2	4	3	5	4	4	3	3	5	5	4	2	4	3	5	4	4	3	3	5	5	4	29.2	29.2	29.2	37.031	325	325	0
sp|O14672|ADA10_HUMAN	sp|O14672|ADA10_HUMAN	5	5	5	sp|O14672|ADA10_HUMAN Disintegrin and metalloproteinase domain-containing protein 10 OS=Homo sapiens OX=9606 GN=ADAM10 PE=1 SV=1	1	5	5	5	1	3	3	3	2	2	3	3	2	4	2	1	3	3	3	2	2	3	3	2	4	2	1	3	3	3	2	2	3	3	2	4	2	10.4	10.4	10.4	84.141	748	748	0
sp|O14683|P5I11_HUMAN	sp|O14683|P5I11_HUMAN	2	2	2	sp|O14683|P5I11_HUMAN Tumor protein p53-inducible protein 11 OS=Homo sapiens OX=9606 GN=TP53I11 PE=1 SV=2	1	2	2	2	1	1	2	1	2	1	2	2	2	2	2	1	1	2	1	2	1	2	2	2	2	2	1	1	2	1	2	1	2	2	2	2	2	13.2	13.2	13.2	21.054	189	189	0
sp|O14684|PTGES_HUMAN	sp|O14684|PTGES_HUMAN	1	1	1	sp|O14684|PTGES_HUMAN Prostaglandin E synthase OS=Homo sapiens OX=9606 GN=PTGES PE=1 SV=2	1	1	1	1	1	1	1	1	1	0	1	1	1	1	1	1	1	1	1	1	0	1	1	1	1	1	1	1	1	1	1	0	1	1	1	1	1	6.6	6.6	6.6	17.102	152	152	0.001573
sp|O14686|KMT2D_HUMAN	sp|O14686|KMT2D_HUMAN	9	9	9	sp|O14686|KMT2D_HUMAN Histone-lysine N-methyltransferase 2D OS=Homo sapiens OX=9606 GN=KMT2D PE=1 SV=2	1	9	9	9	3	5	4	6	4	4	3	3	6	3	3	3	5	4	6	4	4	3	3	6	3	3	3	5	4	6	4	4	3	3	6	3	3	2.9	2.9	2.9	593.38	5537	5537	0
sp|O14713|ITBP1_HUMAN	sp|O14713|ITBP1_HUMAN	1	1	1	sp|O14713|ITBP1_HUMAN Integrin beta-1-binding protein 1 OS=Homo sapiens OX=9606 GN=ITGB1BP1 PE=1 SV=1	1	1	1	1	0	0	0	1	1	1	1	1	1	1	1	0	0	0	1	1	1	1	1	1	1	1	0	0	0	1	1	1	1	1	1	1	1	7.5	7.5	7.5	21.782	200	200	0.0041783
sp|O14715|RGPD8_HUMAN	sp|O14715|RGPD8_HUMAN	15	1	1	sp|O14715|RGPD8_HUMAN RANBP2-like and GRIP domain-containing protein 8 OS=Homo sapiens OX=9606 GN=RGPD8 PE=1 SV=2	1	15	1	1	11	12	11	11	10	10	11	12	11	12	9	1	0	0	0	0	0	0	0	1	0	0	1	0	0	0	0	0	0	0	1	0	0	10.9	1.9	1.9	198.99	1765	1765	0.0014449
sp|O14733|MP2K7_HUMAN	sp|O14733|MP2K7_HUMAN	7	7	7	sp|O14733|MP2K7_HUMAN Dual specificity mitogen-activated protein kinase kinase 7 OS=Homo sapiens OX=9606 GN=MAP2K7 PE=1 SV=2	1	7	7	7	1	0	2	5	2	2	5	4	4	5	2	1	0	2	5	2	2	5	4	4	5	2	1	0	2	5	2	2	5	4	4	5	2	18.9	18.9	18.9	47.484	419	419	0
sp|O14734|ACOT8_HUMAN	sp|O14734|ACOT8_HUMAN	4	4	4	sp|O14734|ACOT8_HUMAN Acyl-coenzyme A thioesterase 8 OS=Homo sapiens OX=9606 GN=ACOT8 PE=1 SV=1	1	4	4	4	4	3	3	4	4	4	3	3	3	3	4	4	3	3	4	4	4	3	3	3	3	4	4	3	3	4	4	4	3	3	3	3	4	12.5	12.5	12.5	35.914	319	319	0
sp|O14735|CDIPT_HUMAN	sp|O14735|CDIPT_HUMAN	2	2	2	sp|O14735|CDIPT_HUMAN CDP-diacylglycerol--inositol 3-phosphatidyltransferase OS=Homo sapiens OX=9606 GN=CDIPT PE=1 SV=1	1	2	2	2	2	2	1	1	2	2	2	1	1	2	1	2	2	1	1	2	2	2	1	1	2	1	2	2	1	1	2	2	2	1	1	2	1	9.9	9.9	9.9	23.539	213	213	0
sp|O14737|PDCD5_HUMAN	sp|O14737|PDCD5_HUMAN	4	4	4	sp|O14737|PDCD5_HUMAN Programmed cell death protein 5 OS=Homo sapiens OX=9606 GN=PDCD5 PE=1 SV=3	1	4	4	4	3	3	4	2	3	4	3	3	4	3	3	3	3	4	2	3	4	3	3	4	3	3	3	3	4	2	3	4	3	3	4	3	3	36.8	36.8	36.8	14.285	125	125	0
sp|O14744|ANM5_HUMAN	sp|O14744|ANM5_HUMAN	14	14	14	sp|O14744|ANM5_HUMAN Protein arginine N-methyltransferase 5 OS=Homo sapiens OX=9606 GN=PRMT5 PE=1 SV=4	1	14	14	14	11	11	11	11	12	13	12	10	12	9	13	11	11	11	11	12	13	12	10	12	9	13	11	11	11	11	12	13	12	10	12	9	13	23.7	23.7	23.7	72.683	637	637	0
sp|O14745|NHRF1_HUMAN	sp|O14745|NHRF1_HUMAN	13	13	13	sp|O14745|NHRF1_HUMAN Na(+)/H(+) exchange regulatory cofactor NHE-RF1 OS=Homo sapiens OX=9606 GN=SLC9A3R1 PE=1 SV=4	1	13	13	13	8	9	9	9	11	10	9	9	9	10	11	8	9	9	9	11	10	9	9	9	10	11	8	9	9	9	11	10	9	9	9	10	11	47.2	47.2	47.2	38.868	358	358	0
sp|O14757|CHK1_HUMAN	sp|O14757|CHK1_HUMAN	7	7	7	sp|O14757|CHK1_HUMAN Serine/threonine-protein kinase Chk1 OS=Homo sapiens OX=9606 GN=CHEK1 PE=1 SV=2	1	7	7	7	3	3	4	3	1	3	3	5	3	5	3	3	3	4	3	1	3	3	5	3	5	3	3	3	4	3	1	3	3	5	3	5	3	20	20	20	54.433	476	476	0
sp|O14763|TR10B_HUMAN	sp|O14763|TR10B_HUMAN	2	2	2	sp|O14763|TR10B_HUMAN Tumor necrosis factor receptor superfamily member 10B OS=Homo sapiens OX=9606 GN=TNFRSF10B PE=1 SV=2	1	2	2	2	1	2	2	1	1	1	1	2	1	2	1	1	2	2	1	1	1	1	2	1	2	1	1	2	2	1	1	1	1	2	1	2	1	5.5	5.5	5.5	47.878	440	440	0
sp|O14770|MEIS2_HUMAN;sp|Q99687|MEIS3_HUMAN;sp|A6NDR6|ME3L1_HUMAN;sp|A8K0S8|ME3L2_HUMAN	sp|O14770|MEIS2_HUMAN	8;3;2;1	8;3;2;1	4;0;0;0	sp|O14770|MEIS2_HUMAN Homeobox protein Meis2 OS=Homo sapiens OX=9606 GN=MEIS2 PE=1 SV=2	4	8	8	4	5	3	4	4	5	4	5	4	3	3	4	5	3	4	4	5	4	5	4	3	3	4	2	1	2	1	2	2	3	3	1	2	2	28.1	28.1	16.1	51.789	477	477;375;274;358	0
sp|O14773|TPP1_HUMAN	sp|O14773|TPP1_HUMAN	4	4	4	sp|O14773|TPP1_HUMAN Tripeptidyl-peptidase 1 OS=Homo sapiens OX=9606 GN=TPP1 PE=1 SV=2	1	4	4	4	4	3	4	4	3	3	4	4	4	4	3	4	3	4	4	3	3	4	4	4	4	3	4	3	4	4	3	3	4	4	4	4	3	11.5	11.5	11.5	61.247	563	563	0
sp|O14776|TCRG1_HUMAN	sp|O14776|TCRG1_HUMAN	24	24	24	sp|O14776|TCRG1_HUMAN Transcription elongation regulator 1 OS=Homo sapiens OX=9606 GN=TCERG1 PE=1 SV=2	1	24	24	24	19	21	21	21	23	23	23	23	21	23	21	19	21	21	21	23	23	23	23	21	23	21	19	21	21	21	23	23	23	23	21	23	21	22.1	22.1	22.1	123.9	1098	1098	0
sp|O14777|NDC80_HUMAN	sp|O14777|NDC80_HUMAN	16	16	16	sp|O14777|NDC80_HUMAN Kinetochore protein NDC80 homolog OS=Homo sapiens OX=9606 GN=NDC80 PE=1 SV=1	1	16	16	16	11	6	9	12	11	12	10	10	11	8	15	11	6	9	12	11	12	10	10	11	8	15	11	6	9	12	11	12	10	10	11	8	15	28.3	28.3	28.3	73.912	642	642	0
sp|O14786|NRP1_HUMAN	sp|O14786|NRP1_HUMAN	4	4	4	sp|O14786|NRP1_HUMAN Neuropilin-1 OS=Homo sapiens OX=9606 GN=NRP1 PE=1 SV=3	1	4	4	4	2	1	2	3	2	3	3	1	3	2	3	2	1	2	3	2	3	3	1	3	2	3	2	1	2	3	2	3	3	1	3	2	3	6.4	6.4	6.4	103.13	923	923	0
sp|O14787|TNPO2_HUMAN	sp|O14787|TNPO2_HUMAN	14	10	10	sp|O14787|TNPO2_HUMAN Transportin-2 OS=Homo sapiens OX=9606 GN=TNPO2 PE=1 SV=3	1	14	10	10	8	10	10	12	13	12	11	13	11	13	12	4	7	7	8	9	8	8	10	8	10	8	4	7	7	8	9	8	8	10	8	10	8	18.6	14.5	14.5	101.39	897	897	0
sp|O14795|UN13B_HUMAN	sp|O14795|UN13B_HUMAN	3	3	3	sp|O14795|UN13B_HUMAN Protein unc-13 homolog B OS=Homo sapiens OX=9606 GN=UNC13B PE=1 SV=2	1	3	3	3	1	0	1	0	2	1	1	2	2	2	1	1	0	1	0	2	1	1	2	2	2	1	1	0	1	0	2	1	1	2	2	2	1	2.8	2.8	2.8	180.68	1591	1591	0
sp|O14802|RPC1_HUMAN	sp|O14802|RPC1_HUMAN	11	11	11	sp|O14802|RPC1_HUMAN DNA-directed RNA polymerase III subunit RPC1 OS=Homo sapiens OX=9606 GN=POLR3A PE=1 SV=2	1	11	11	11	3	3	2	5	5	6	5	5	6	6	9	3	3	2	5	5	6	5	5	6	6	9	3	3	2	5	5	6	5	5	6	6	9	10.4	10.4	10.4	155.64	1390	1390	0
sp|O14810|CPLX1_HUMAN	sp|O14810|CPLX1_HUMAN	1	1	1	sp|O14810|CPLX1_HUMAN Complexin-1 OS=Homo sapiens OX=9606 GN=CPLX1 PE=1 SV=1	1	1	1	1	0	1	1	1	1	1	1	0	1	1	1	0	1	1	1	1	1	1	0	1	1	1	0	1	1	1	1	1	1	0	1	1	1	14.9	14.9	14.9	15.03	134	134	0.00030116
sp|O14813|PHX2A_HUMAN;sp|Q96IS3|RAX2_HUMAN;sp|P54821|PRRX1_HUMAN;sp|Q99811|PRRX2_HUMAN;sp|A6NNA5|DRGX_HUMAN;sp|O15266|SHOX_HUMAN;sp|Q5XKR4|OTP_HUMAN;sp|Q15699|ALX1_HUMAN;sp|O60902|SHOX2_HUMAN;sp|O95076|ALX3_HUMAN;sp|Q9Y2V3|RX_HUMAN;sp|Q8N693|ESX1_HUMAN;sp|A6NJT0|UNC4_HUMAN	sp|O14813|PHX2A_HUMAN	7;1;1;1;1;1;1;1;1;1;1;1;1	7;1;1;1;1;1;1;1;1;1;1;1;1	4;0;0;0;0;0;0;0;0;0;0;0;0	sp|O14813|PHX2A_HUMAN Paired mesoderm homeobox protein 2A OS=Homo sapiens OX=9606 GN=PHOX2A PE=1 SV=2	13	7	7	4	6	7	7	6	7	7	7	6	7	7	7	6	7	7	6	7	7	7	6	7	7	7	4	4	4	4	4	4	4	4	4	4	4	35.9	35.9	25.4	29.653	284	284;184;245;253;263;292;325;326;331;343;346;406;531	0
sp|O14818|PSA7_HUMAN;sp|Q8TAA3|PSMA8_HUMAN	sp|O14818|PSA7_HUMAN	11;4	11;4	11;4	sp|O14818|PSA7_HUMAN Proteasome subunit alpha type-7 OS=Homo sapiens OX=9606 GN=PSMA7 PE=1 SV=1	2	11	11	11	10	10	10	9	9	9	11	9	9	11	9	10	10	10	9	9	9	11	9	9	11	9	10	10	10	9	9	9	11	9	9	11	9	52.4	52.4	52.4	27.887	248	248;256	0
sp|O14828|SCAM3_HUMAN	sp|O14828|SCAM3_HUMAN	7	7	7	sp|O14828|SCAM3_HUMAN Secretory carrier-associated membrane protein 3 OS=Homo sapiens OX=9606 GN=SCAMP3 PE=1 SV=3	1	7	7	7	7	6	7	7	7	7	7	7	7	7	7	7	6	7	7	7	7	7	7	7	7	7	7	6	7	7	7	7	7	7	7	7	7	38.3	38.3	38.3	38.287	347	347	0
sp|O14832|PAHX_HUMAN	sp|O14832|PAHX_HUMAN	2	2	2	sp|O14832|PAHX_HUMAN Phytanoyl-CoA dioxygenase, peroxisomal OS=Homo sapiens OX=9606 GN=PHYH PE=1 SV=1	1	2	2	2	0	1	0	0	0	0	0	1	0	1	0	0	1	0	0	0	0	0	1	0	1	0	0	1	0	0	0	0	0	1	0	1	0	8.6	8.6	8.6	38.538	338	338	0.0043133
sp|O14874|BCKD_HUMAN	sp|O14874|BCKD_HUMAN	2	2	2	sp|O14874|BCKD_HUMAN [3-methyl-2-oxobutanoate dehydrogenase [lipoamide]] kinase, mitochondrial OS=Homo sapiens OX=9606 GN=BCKDK PE=1 SV=2	1	2	2	2	1	1	1	1	1	1	1	1	1	1	2	1	1	1	1	1	1	1	1	1	1	2	1	1	1	1	1	1	1	1	1	1	2	6.1	6.1	6.1	46.36	412	412	0
sp|O14880|MGST3_HUMAN	sp|O14880|MGST3_HUMAN	4	4	4	sp|O14880|MGST3_HUMAN Microsomal glutathione S-transferase 3 OS=Homo sapiens OX=9606 GN=MGST3 PE=1 SV=1	1	4	4	4	3	3	3	2	3	2	3	3	2	3	2	3	3	3	2	3	2	3	3	2	3	2	3	3	3	2	3	2	3	3	2	3	2	48.7	48.7	48.7	16.516	152	152	0
sp|O14893|GEMI2_HUMAN	sp|O14893|GEMI2_HUMAN	1	1	1	sp|O14893|GEMI2_HUMAN Gem-associated protein 2 OS=Homo sapiens OX=9606 GN=GEMIN2 PE=1 SV=1	1	1	1	1	0	0	1	1	1	1	1	0	1	0	1	0	0	1	1	1	1	1	0	1	0	1	0	0	1	1	1	1	1	0	1	0	1	4.3	4.3	4.3	31.585	280	280	0.0013034
sp|O14907|TX1B3_HUMAN	sp|O14907|TX1B3_HUMAN	2	2	2	sp|O14907|TX1B3_HUMAN Tax1-binding protein 3 OS=Homo sapiens OX=9606 GN=TAX1BP3 PE=1 SV=2	1	2	2	2	2	2	2	2	2	2	2	2	2	2	2	2	2	2	2	2	2	2	2	2	2	2	2	2	2	2	2	2	2	2	2	2	2	28.2	28.2	28.2	13.735	124	124	0
sp|O14908|GIPC1_HUMAN;sp|Q8TF64|GIPC3_HUMAN	sp|O14908|GIPC1_HUMAN	9;1	9;1	9;1	sp|O14908|GIPC1_HUMAN PDZ domain-containing protein GIPC1 OS=Homo sapiens OX=9606 GN=GIPC1 PE=1 SV=2	2	9	9	9	7	8	9	7	8	8	8	8	8	9	6	7	8	9	7	8	8	8	8	8	9	6	7	8	9	7	8	8	8	8	8	9	6	29.7	29.7	29.7	36.049	333	333;312	0
sp|O14920|IKKB_HUMAN	sp|O14920|IKKB_HUMAN	4	4	4	sp|O14920|IKKB_HUMAN Inhibitor of nuclear factor kappa-B kinase subunit beta OS=Homo sapiens OX=9606 GN=IKBKB PE=1 SV=1	1	4	4	4	2	1	1	3	3	2	2	2	2	2	1	2	1	1	3	3	2	2	2	2	2	1	2	1	1	3	3	2	2	2	2	2	1	6.1	6.1	6.1	86.563	756	756	0
sp|O14925|TIM23_HUMAN;sp|Q5SRD1|TI23B_HUMAN	sp|O14925|TIM23_HUMAN;sp|Q5SRD1|TI23B_HUMAN	4;2	4;2	4;2	sp|O14925|TIM23_HUMAN Mitochondrial import inner membrane translocase subunit Tim23 OS=Homo sapiens OX=9606 GN=TIMM23 PE=1 SV=1;sp|Q5SRD1|TI23B_HUMAN Mitochondrial import inner membrane translocase subunit Tim23B OS=Homo sapiens OX=9606 GN=TIMM23B PE=1 SV=	2	4	4	4	1	3	4	3	4	4	3	3	4	4	4	1	3	4	3	4	4	3	3	4	4	4	1	3	4	3	4	4	3	3	4	4	4	33	33	33	21.943	209	209;188	0
sp|O14929|HAT1_HUMAN	sp|O14929|HAT1_HUMAN	4	4	4	sp|O14929|HAT1_HUMAN Histone acetyltransferase type B catalytic subunit OS=Homo sapiens OX=9606 GN=HAT1 PE=1 SV=1	1	4	4	4	3	4	4	3	3	4	3	3	4	3	4	3	4	4	3	3	4	3	3	4	3	4	3	4	4	3	3	4	3	3	4	3	4	15.3	15.3	15.3	49.512	419	419	0
sp|O14933|UB2L6_HUMAN	sp|O14933|UB2L6_HUMAN	1	1	1	sp|O14933|UB2L6_HUMAN Ubiquitin/ISG15-conjugating enzyme E2 L6 OS=Homo sapiens OX=9606 GN=UBE2L6 PE=1 SV=4	1	1	1	1	1	1	1	1	1	1	1	1	1	1	1	1	1	1	1	1	1	1	1	1	1	1	1	1	1	1	1	1	1	1	1	1	1	5.2	5.2	5.2	17.769	153	153	0.0083547
sp|O14936|CSKP_HUMAN	sp|O14936|CSKP_HUMAN	13	13	13	sp|O14936|CSKP_HUMAN Peripheral plasma membrane protein CASK OS=Homo sapiens OX=9606 GN=CASK PE=1 SV=3	1	13	13	13	7	8	9	9	8	11	11	10	9	10	12	7	8	9	9	8	11	11	10	9	10	12	7	8	9	9	8	11	11	10	9	10	12	17.3	17.3	17.3	105.12	926	926	0
sp|O14939|PLD2_HUMAN	sp|O14939|PLD2_HUMAN	2	2	2	sp|O14939|PLD2_HUMAN Phospholipase D2 OS=Homo sapiens OX=9606 GN=PLD2 PE=1 SV=2	1	2	2	2	1	1	0	0	0	0	1	2	1	0	0	1	1	0	0	0	0	1	2	1	0	0	1	1	0	0	0	0	1	2	1	0	0	3.8	3.8	3.8	105.99	933	933	0.00030066
sp|O14949|QCR8_HUMAN	sp|O14949|QCR8_HUMAN	2	2	2	sp|O14949|QCR8_HUMAN Cytochrome b-c1 complex subunit 8 OS=Homo sapiens OX=9606 GN=UQCRQ PE=1 SV=4	1	2	2	2	2	2	1	2	1	1	1	1	2	2	2	2	2	1	2	1	1	1	1	2	2	2	2	2	1	2	1	1	1	1	2	2	2	24.4	24.4	24.4	9.9062	82	82	0
sp|P19105|ML12A_HUMAN;sp|O14950|ML12B_HUMAN	sp|P19105|ML12A_HUMAN;sp|O14950|ML12B_HUMAN	7;7	7;7	2;2	sp|P19105|ML12A_HUMAN Myosin regulatory light chain 12A OS=Homo sapiens OX=9606 GN=MYL12A PE=1 SV=2;sp|O14950|ML12B_HUMAN Myosin regulatory light chain 12B OS=Homo sapiens OX=9606 GN=MYL12B PE=1 SV=2	2	7	7	2	7	7	7	7	7	7	7	7	7	7	7	7	7	7	7	7	7	7	7	7	7	7	2	2	2	2	2	2	2	2	2	2	2	47.4	47.4	12.3	19.794	171	171;172	0
sp|O14964|HGS_HUMAN	sp|O14964|HGS_HUMAN	7	7	7	sp|O14964|HGS_HUMAN Hepatocyte growth factor-regulated tyrosine kinase substrate OS=Homo sapiens OX=9606 GN=HGS PE=1 SV=1	1	7	7	7	7	6	6	7	7	7	7	7	7	6	6	7	6	6	7	7	7	7	7	7	6	6	7	6	6	7	7	7	7	7	7	6	6	10.7	10.7	10.7	86.191	777	777	0
sp|O14965|AURKA_HUMAN	sp|O14965|AURKA_HUMAN	3	2	2	sp|O14965|AURKA_HUMAN Aurora kinase A OS=Homo sapiens OX=9606 GN=AURKA PE=1 SV=2	1	3	2	2	3	2	2	3	2	2	3	2	3	3	2	2	1	1	2	2	2	2	1	2	2	2	2	1	1	2	2	2	2	1	2	2	2	9.2	7.2	7.2	45.809	403	403	0.00015337
sp|O14966|RAB7L_HUMAN	sp|O14966|RAB7L_HUMAN	3	2	2	sp|O14966|RAB7L_HUMAN Ras-related protein Rab-7L1 OS=Homo sapiens OX=9606 GN=RAB29 PE=1 SV=1	1	3	2	2	3	2	2	1	2	2	2	1	2	2	2	2	1	2	1	1	1	2	1	2	1	1	2	1	2	1	1	1	2	1	2	1	1	17.2	11.8	11.8	23.155	203	203	0.00015733
sp|O14967|CLGN_HUMAN	sp|O14967|CLGN_HUMAN	13	13	13	sp|O14967|CLGN_HUMAN Calmegin OS=Homo sapiens OX=9606 GN=CLGN PE=1 SV=1	1	13	13	13	10	11	12	10	11	10	10	9	12	10	11	10	11	12	10	11	10	10	9	12	10	11	10	11	12	10	11	10	10	9	12	10	11	28	28	28	70.038	610	610	0
sp|O14972|VP26C_HUMAN	sp|O14972|VP26C_HUMAN	2	2	2	sp|O14972|VP26C_HUMAN Vacuolar protein sorting-associated protein 26C OS=Homo sapiens OX=9606 GN=VPS26C PE=1 SV=1	1	2	2	2	1	0	1	2	2	2	1	1	1	1	0	1	0	1	2	2	2	1	1	1	1	0	1	0	1	2	2	2	1	1	1	1	0	7.1	7.1	7.1	33.01	297	297	0.00089579
sp|O14974|MYPT1_HUMAN	sp|O14974|MYPT1_HUMAN	18	18	18	sp|O14974|MYPT1_HUMAN Protein phosphatase 1 regulatory subunit 12A OS=Homo sapiens OX=9606 GN=PPP1R12A PE=1 SV=1	1	18	18	18	12	12	11	13	12	11	11	10	13	12	11	12	12	11	13	12	11	11	10	13	12	11	12	12	11	13	12	11	11	10	13	12	11	22.3	22.3	22.3	115.28	1030	1030	0
sp|O14976|GAK_HUMAN	sp|O14976|GAK_HUMAN	16	16	16	sp|O14976|GAK_HUMAN Cyclin-G-associated kinase OS=Homo sapiens OX=9606 GN=GAK PE=1 SV=2	1	16	16	16	10	8	9	9	11	14	11	11	8	11	13	10	8	9	9	11	14	11	11	8	11	13	10	8	9	9	11	14	11	11	8	11	13	16.5	16.5	16.5	143.19	1311	1311	0
sp|O14979|HNRDL_HUMAN	sp|O14979|HNRDL_HUMAN	9	8	8	sp|O14979|HNRDL_HUMAN Heterogeneous nuclear ribonucleoprotein D-like OS=Homo sapiens OX=9606 GN=HNRNPDL PE=1 SV=3	1	9	8	8	7	8	8	9	9	9	7	7	8	8	9	6	7	7	8	8	8	6	6	7	7	8	6	7	7	8	8	8	6	6	7	7	8	33.1	31.2	31.2	46.437	420	420	0
sp|O14980|XPO1_HUMAN	sp|O14980|XPO1_HUMAN	30	30	29	sp|O14980|XPO1_HUMAN Exportin-1 OS=Homo sapiens OX=9606 GN=XPO1 PE=1 SV=1	1	30	30	29	25	25	21	23	24	25	25	25	25	25	25	25	25	21	23	24	25	25	25	25	25	25	24	24	20	22	23	24	24	24	24	24	24	33.6	33.6	33	123.38	1071	1071	0
sp|O14981|BTAF1_HUMAN	sp|O14981|BTAF1_HUMAN	14	14	14	sp|O14981|BTAF1_HUMAN TATA-binding protein-associated factor 172 OS=Homo sapiens OX=9606 GN=BTAF1 PE=1 SV=2	1	14	14	14	7	11	11	10	11	8	8	9	9	10	9	7	11	11	10	11	8	8	9	9	10	9	7	11	11	10	11	8	8	9	9	10	9	9.3	9.3	9.3	206.89	1849	1849	0
sp|O14983|AT2A1_HUMAN	sp|O14983|AT2A1_HUMAN	9	1	1	sp|O14983|AT2A1_HUMAN Sarcoplasmic/endoplasmic reticulum calcium ATPase 1 OS=Homo sapiens OX=9606 GN=ATP2A1 PE=1 SV=1	1	9	1	1	8	8	9	9	9	9	8	8	8	8	9	1	0	1	1	1	1	1	0	1	1	1	1	0	1	1	1	1	1	0	1	1	1	9.2	1.1	1.1	110.25	1001	1001	1
sp|O15013|ARHGA_HUMAN;sp|Q9HCE6|ARGAL_HUMAN	sp|O15013|ARHGA_HUMAN	10;1	10;1	10;1	sp|O15013|ARHGA_HUMAN Rho guanine nucleotide exchange factor 10 OS=Homo sapiens OX=9606 GN=ARHGEF10 PE=1 SV=4	2	10	10	10	2	0	3	2	4	5	4	4	4	3	3	2	0	3	2	4	5	4	4	4	3	3	2	0	3	2	4	5	4	4	4	3	3	10.7	10.7	10.7	151.61	1369	1369;1279	0
sp|O15014|ZN609_HUMAN	sp|O15014|ZN609_HUMAN	7	7	6	sp|O15014|ZN609_HUMAN Zinc finger protein 609 OS=Homo sapiens OX=9606 GN=ZNF609 PE=1 SV=2	1	7	7	6	5	4	4	5	6	7	7	3	6	5	6	5	4	4	5	6	7	7	3	6	5	6	4	4	4	5	5	6	6	3	5	4	5	7.9	7.9	7.4	151.19	1411	1411	0
sp|O15020|SPTN2_HUMAN	sp|O15020|SPTN2_HUMAN	34	27	27	sp|O15020|SPTN2_HUMAN Spectrin beta chain, non-erythrocytic 2 OS=Homo sapiens OX=9606 GN=SPTBN2 PE=1 SV=3	1	34	27	27	20	23	22	25	26	25	25	26	24	23	21	15	17	17	18	19	19	19	19	18	18	16	15	17	17	18	19	19	19	19	18	18	16	19.9	16.7	16.7	271.32	2390	2390	0
sp|O15027|SC16A_HUMAN	sp|O15027|SC16A_HUMAN	28	28	28	sp|O15027|SC16A_HUMAN Protein transport protein Sec16A OS=Homo sapiens OX=9606 GN=SEC16A PE=1 SV=4	1	28	28	28	17	18	21	20	20	21	18	20	21	18	22	17	18	21	20	20	21	18	20	21	18	22	17	18	21	20	20	21	18	20	21	18	22	20.3	20.3	20.3	251.89	2357	2357	0
sp|O15031|PLXB2_HUMAN;sp|O60486|PLXC1_HUMAN;sp|Q9Y4D7|PLXD1_HUMAN	sp|O15031|PLXB2_HUMAN	24;1;1	24;1;1	24;1;1	sp|O15031|PLXB2_HUMAN Plexin-B2 OS=Homo sapiens OX=9606 GN=PLXNB2 PE=1 SV=3	3	24	24	24	19	17	18	20	20	22	21	17	20	18	21	19	17	18	20	20	22	21	17	20	18	21	19	17	18	20	20	22	21	17	20	18	21	19.4	19.4	19.4	205.12	1838	1838;1568;1925	0
sp|O15034|RIMB2_HUMAN	sp|O15034|RIMB2_HUMAN	1	1	1	sp|O15034|RIMB2_HUMAN RIMS-binding protein 2 OS=Homo sapiens OX=9606 GN=RIMBP2 PE=1 SV=3	1	1	1	1	0	0	0	1	1	0	0	1	0	1	1	0	0	0	1	1	0	0	1	0	1	1	0	0	0	1	1	0	0	1	0	1	1	1.5	1.5	1.5	116.02	1052	1052	0.0015805
sp|O15037|KHNYN_HUMAN	sp|O15037|KHNYN_HUMAN	2	2	2	sp|O15037|KHNYN_HUMAN Protein KHNYN OS=Homo sapiens OX=9606 GN=KHNYN PE=1 SV=3	1	2	2	2	0	0	0	0	0	1	1	1	0	1	1	0	0	0	0	0	1	1	1	0	1	1	0	0	0	0	0	1	1	1	0	1	1	4.4	4.4	4.4	74.533	678	678	0.00015608
sp|O15040|TCPR2_HUMAN	sp|O15040|TCPR2_HUMAN	1	1	1	sp|O15040|TCPR2_HUMAN Tectonin beta-propeller repeat-containing protein 2 OS=Homo sapiens OX=9606 GN=TECPR2 PE=1 SV=4	1	1	1	1	0	1	1	1	1	1	1	1	1	1	1	0	1	1	1	1	1	1	1	1	1	1	0	1	1	1	1	1	1	1	1	1	1	1.5	1.5	1.5	153.85	1411	1411	0.0056257
sp|O15042|SR140_HUMAN	sp|O15042|SR140_HUMAN	20	20	20	sp|O15042|SR140_HUMAN U2 snRNP-associated SURP motif-containing protein OS=Homo sapiens OX=9606 GN=U2SURP PE=1 SV=2	1	20	20	20	14	16	17	15	17	17	17	16	18	15	18	14	16	17	15	17	17	17	16	18	15	18	14	16	17	15	17	17	17	16	18	15	18	24.6	24.6	24.6	118.29	1029	1029	0
sp|O15047|SET1A_HUMAN	sp|O15047|SET1A_HUMAN	7	7	7	sp|O15047|SET1A_HUMAN Histone-lysine N-methyltransferase SETD1A OS=Homo sapiens OX=9606 GN=SETD1A PE=1 SV=3	1	7	7	7	3	5	3	4	3	4	3	3	4	3	4	3	5	3	4	3	4	3	3	4	3	4	3	5	3	4	3	4	3	3	4	3	4	5.6	5.6	5.6	186.03	1707	1707	0
sp|O15054|KDM6B_HUMAN	sp|O15054|KDM6B_HUMAN	2	2	2	sp|O15054|KDM6B_HUMAN Lysine-specific demethylase 6B OS=Homo sapiens OX=9606 GN=KDM6B PE=1 SV=4	1	2	2	2	0	0	0	0	0	2	1	0	1	0	0	0	0	0	0	0	2	1	0	1	0	0	0	0	0	0	0	2	1	0	1	0	0	1.7	1.7	1.7	176.63	1643	1643	0.00015392
sp|O15056|SYNJ2_HUMAN	sp|O15056|SYNJ2_HUMAN	3	3	3	sp|O15056|SYNJ2_HUMAN Synaptojanin-2 OS=Homo sapiens OX=9606 GN=SYNJ2 PE=1 SV=3	1	3	3	3	0	0	0	1	0	1	0	0	0	1	0	0	0	0	1	0	1	0	0	0	1	0	0	0	0	1	0	1	0	0	0	1	0	2.4	2.4	2.4	165.54	1496	1496	0.0030843
sp|O15061|SYNEM_HUMAN	sp|O15061|SYNEM_HUMAN	12	12	12	sp|O15061|SYNEM_HUMAN Synemin OS=Homo sapiens OX=9606 GN=SYNM PE=1 SV=2	1	12	12	12	5	6	5	7	6	6	6	7	7	6	6	5	6	5	7	6	6	6	7	7	6	6	5	6	5	7	6	6	6	7	7	6	6	12	12	12	172.77	1565	1565	0
sp|O15066|KIF3B_HUMAN;sp|O14782|KIF3C_HUMAN;sp|Q9BVG8|KIFC3_HUMAN;sp|Q9P2E2|KIF17_HUMAN	sp|O15066|KIF3B_HUMAN	10;3;1;1	10;3;1;1	10;3;1;1	sp|O15066|KIF3B_HUMAN Kinesin-like protein KIF3B OS=Homo sapiens OX=9606 GN=KIF3B PE=1 SV=1	4	10	10	10	5	6	7	5	5	8	6	6	7	7	6	5	6	7	5	5	8	6	6	7	7	6	5	6	7	5	5	8	6	6	7	7	6	17.9	17.9	17.9	85.124	747	747;793;833;1029	0
sp|O15067|PUR4_HUMAN	sp|O15067|PUR4_HUMAN	21	21	21	sp|O15067|PUR4_HUMAN Phosphoribosylformylglycinamidine synthase OS=Homo sapiens OX=9606 GN=PFAS PE=1 SV=4	1	21	21	21	16	15	15	19	17	16	18	13	19	17	17	16	15	15	19	17	16	18	13	19	17	17	16	15	15	19	17	16	18	13	19	17	17	22.6	22.6	22.6	144.73	1338	1338	0
sp|O15069|NACAD_HUMAN	sp|O15069|NACAD_HUMAN	9	9	9	sp|O15069|NACAD_HUMAN NAC-alpha domain-containing protein 1 OS=Homo sapiens OX=9606 GN=NACAD PE=1 SV=3	1	9	9	9	5	7	5	7	7	6	9	7	7	7	6	5	7	5	7	7	6	9	7	7	7	6	5	7	5	7	7	6	9	7	7	7	6	7	7	7	161.1	1562	1562	0
sp|O15075|DCLK1_HUMAN	sp|O15075|DCLK1_HUMAN	8	8	6	sp|O15075|DCLK1_HUMAN Serine/threonine-protein kinase DCLK1 OS=Homo sapiens OX=9606 GN=DCLK1 PE=1 SV=2	1	8	8	6	6	6	3	4	3	3	4	5	4	5	3	6	6	3	4	3	3	4	5	4	5	3	4	4	1	3	2	2	3	3	3	3	2	12.4	12.4	10	82.223	740	740	0
sp|O15078|CE290_HUMAN	sp|O15078|CE290_HUMAN	2	2	2	sp|O15078|CE290_HUMAN Centrosomal protein of 290 kDa OS=Homo sapiens OX=9606 GN=CEP290 PE=1 SV=2	1	2	2	2	0	1	1	0	0	0	0	2	2	2	0	0	1	1	0	0	0	0	2	2	2	0	0	1	1	0	0	0	0	2	2	2	0	0.7	0.7	0.7	290.38	2479	2479	0.0041759
sp|O15083|ERC2_HUMAN	sp|O15083|ERC2_HUMAN	6	1	1	sp|O15083|ERC2_HUMAN ERC protein 2 OS=Homo sapiens OX=9606 GN=ERC2 PE=1 SV=3	1	6	1	1	1	4	4	4	2	3	3	4	3	5	2	0	1	1	1	0	0	0	0	0	1	0	0	1	1	1	0	0	0	0	0	1	0	6.1	1	1	110.56	957	957	0.0028125
sp|O15084|ANR28_HUMAN	sp|O15084|ANR28_HUMAN	5	4	4	sp|O15084|ANR28_HUMAN Serine/threonine-protein phosphatase 6 regulatory ankyrin repeat subunit A OS=Homo sapiens OX=9606 GN=ANKRD28 PE=1 SV=5	1	5	4	4	3	3	3	3	4	4	3	5	3	5	3	2	2	2	2	3	3	2	4	2	4	2	2	2	2	2	3	3	2	4	2	4	2	6.4	4.6	4.6	112.96	1053	1053	0
sp|O15085|ARHGB_HUMAN	sp|O15085|ARHGB_HUMAN	13	13	13	sp|O15085|ARHGB_HUMAN Rho guanine nucleotide exchange factor 11 OS=Homo sapiens OX=9606 GN=ARHGEF11 PE=1 SV=1	1	13	13	13	4	8	9	10	8	9	7	8	9	8	10	4	8	9	10	8	9	7	8	9	8	10	4	8	9	10	8	9	7	8	9	8	10	13.1	13.1	13.1	167.7	1522	1522	0
sp|O15090|ZN536_HUMAN	sp|O15090|ZN536_HUMAN	9	9	9	sp|O15090|ZN536_HUMAN Zinc finger protein 536 OS=Homo sapiens OX=9606 GN=ZNF536 PE=1 SV=3	1	9	9	9	3	3	5	6	5	3	3	3	2	3	4	3	3	5	6	5	3	3	3	2	3	4	3	3	5	6	5	3	3	3	2	3	4	12.2	12.2	12.2	141.42	1300	1300	0
sp|O15091|MRPP3_HUMAN	sp|O15091|MRPP3_HUMAN	5	5	5	sp|O15091|MRPP3_HUMAN Mitochondrial ribonuclease P catalytic subunit OS=Homo sapiens OX=9606 GN=PRORP PE=1 SV=2	1	5	5	5	1	2	2	1	3	1	1	3	2	4	2	1	2	2	1	3	1	1	3	2	4	2	1	2	2	1	3	1	1	3	2	4	2	11	11	11	67.315	583	583	0
sp|O15111|IKKA_HUMAN	sp|O15111|IKKA_HUMAN	4	4	4	sp|O15111|IKKA_HUMAN Inhibitor of nuclear factor kappa-B kinase subunit alpha OS=Homo sapiens OX=9606 GN=CHUK PE=1 SV=2	1	4	4	4	1	3	2	1	4	2	3	2	2	3	2	1	3	2	1	4	2	3	2	2	3	2	1	3	2	1	4	2	3	2	2	3	2	5.8	5.8	5.8	84.639	745	745	0
sp|O15116|LSM1_HUMAN	sp|O15116|LSM1_HUMAN	2	2	2	sp|O15116|LSM1_HUMAN U6 snRNA-associated Sm-like protein LSm1 OS=Homo sapiens OX=9606 GN=LSM1 PE=1 SV=1	1	2	2	2	2	2	1	1	1	1	1	2	1	2	1	2	2	1	1	1	1	1	2	1	2	1	2	2	1	1	1	1	1	2	1	2	1	15.8	15.8	15.8	15.179	133	133	0
sp|O15118|NPC1_HUMAN	sp|O15118|NPC1_HUMAN	6	6	6	sp|O15118|NPC1_HUMAN NPC intracellular cholesterol transporter 1 OS=Homo sapiens OX=9606 GN=NPC1 PE=1 SV=2	1	6	6	6	2	4	4	4	3	5	3	3	2	3	2	2	4	4	4	3	5	3	3	2	3	2	2	4	4	4	3	5	3	3	2	3	2	5.7	5.7	5.7	142.17	1278	1278	0
sp|O15119|TBX3_HUMAN	sp|O15119|TBX3_HUMAN	4	4	3	sp|O15119|TBX3_HUMAN T-box transcription factor TBX3 OS=Homo sapiens OX=9606 GN=TBX3 PE=1 SV=4	1	4	4	3	1	1	1	1	1	1	2	3	3	4	3	1	1	1	1	1	1	2	3	3	4	3	0	0	1	0	0	0	1	2	2	3	2	6.7	6.7	5.7	79.388	743	743	0
sp|O15121|DEGS1_HUMAN	sp|O15121|DEGS1_HUMAN	2	2	2	sp|O15121|DEGS1_HUMAN Sphingolipid delta(4)-desaturase DES1 OS=Homo sapiens OX=9606 GN=DEGS1 PE=1 SV=1	1	2	2	2	2	2	2	2	2	2	2	2	2	2	2	2	2	2	2	2	2	2	2	2	2	2	2	2	2	2	2	2	2	2	2	2	2	9.9	9.9	9.9	37.866	323	323	0
sp|O15126|SCAM1_HUMAN	sp|O15126|SCAM1_HUMAN	8	8	8	sp|O15126|SCAM1_HUMAN Secretory carrier-associated membrane protein 1 OS=Homo sapiens OX=9606 GN=SCAMP1 PE=1 SV=2	1	8	8	8	7	7	7	8	8	8	8	8	6	8	8	7	7	7	8	8	8	8	8	6	8	8	7	7	7	8	8	8	8	8	6	8	8	29	29	29	37.92	338	338	0
sp|O15127|SCAM2_HUMAN	sp|O15127|SCAM2_HUMAN	2	2	2	sp|O15127|SCAM2_HUMAN Secretory carrier-associated membrane protein 2 OS=Homo sapiens OX=9606 GN=SCAMP2 PE=1 SV=2	1	2	2	2	2	2	2	2	2	2	2	2	2	2	2	2	2	2	2	2	2	2	2	2	2	2	2	2	2	2	2	2	2	2	2	2	2	9.7	9.7	9.7	36.648	329	329	0
sp|O15143|ARC1B_HUMAN	sp|O15143|ARC1B_HUMAN	7	7	7	sp|O15143|ARC1B_HUMAN Actin-related protein 2/3 complex subunit 1B OS=Homo sapiens OX=9606 GN=ARPC1B PE=1 SV=3	1	7	7	7	6	7	7	6	6	7	7	7	7	7	7	6	7	7	6	6	7	7	7	7	7	7	6	7	7	6	6	7	7	7	7	7	7	23.4	23.4	23.4	40.949	372	372	0
sp|O15144|ARPC2_HUMAN	sp|O15144|ARPC2_HUMAN	15	15	15	sp|O15144|ARPC2_HUMAN Actin-related protein 2/3 complex subunit 2 OS=Homo sapiens OX=9606 GN=ARPC2 PE=1 SV=1	1	15	15	15	10	12	13	14	14	13	12	12	15	11	12	10	12	13	14	14	13	12	12	15	11	12	10	12	13	14	14	13	12	12	15	11	12	55.7	55.7	55.7	34.333	300	300	0
sp|O15145|ARPC3_HUMAN	sp|O15145|ARPC3_HUMAN	4	4	4	sp|O15145|ARPC3_HUMAN Actin-related protein 2/3 complex subunit 3 OS=Homo sapiens OX=9606 GN=ARPC3 PE=1 SV=3	1	4	4	4	4	4	4	4	4	4	4	4	4	4	4	4	4	4	4	4	4	4	4	4	4	4	4	4	4	4	4	4	4	4	4	4	4	21.9	21.9	21.9	20.546	178	178	0
sp|O15155|BET1_HUMAN	sp|O15155|BET1_HUMAN	2	2	2	sp|O15155|BET1_HUMAN BET1 homolog OS=Homo sapiens OX=9606 GN=BET1 PE=1 SV=1	1	2	2	2	1	2	2	1	1	1	1	1	1	2	1	1	2	2	1	1	1	1	1	1	2	1	1	2	2	1	1	1	1	1	1	2	1	24.6	24.6	24.6	13.289	118	118	0
sp|O15160|RPAC1_HUMAN	sp|O15160|RPAC1_HUMAN	8	8	8	sp|O15160|RPAC1_HUMAN DNA-directed RNA polymerases I and III subunit RPAC1 OS=Homo sapiens OX=9606 GN=POLR1C PE=1 SV=1	1	8	8	8	5	7	6	7	6	6	8	7	5	7	6	5	7	6	7	6	6	8	7	5	7	6	5	7	6	7	6	6	8	7	5	7	6	31.2	31.2	31.2	39.249	346	346	0
sp|O15164|TIF1A_HUMAN	sp|O15164|TIF1A_HUMAN	12	11	11	sp|O15164|TIF1A_HUMAN Transcription intermediary factor 1-alpha OS=Homo sapiens OX=9606 GN=TRIM24 PE=1 SV=3	1	12	11	11	9	12	10	10	9	7	9	12	6	10	9	8	11	9	9	8	6	8	11	5	9	8	8	11	9	9	8	6	8	11	5	9	8	18.5	17.6	17.6	116.83	1050	1050	0
sp|O15173|PGRC2_HUMAN	sp|O15173|PGRC2_HUMAN	7	7	7	sp|O15173|PGRC2_HUMAN Membrane-associated progesterone receptor component 2 OS=Homo sapiens OX=9606 GN=PGRMC2 PE=1 SV=1	1	7	7	7	6	6	7	7	7	7	7	7	7	5	7	6	6	7	7	7	7	7	7	7	5	7	6	6	7	7	7	7	7	7	7	5	7	40.4	40.4	40.4	23.818	223	223	0
sp|O15182|CETN3_HUMAN	sp|O15182|CETN3_HUMAN	1	1	1	sp|O15182|CETN3_HUMAN Centrin-3 OS=Homo sapiens OX=9606 GN=CETN3 PE=1 SV=2	1	1	1	1	1	1	0	1	0	1	0	1	0	0	0	1	1	0	1	0	1	0	1	0	0	0	1	1	0	1	0	1	0	1	0	0	0	7.2	7.2	7.2	19.55	167	167	0
sp|O15211|RGL2_HUMAN	sp|O15211|RGL2_HUMAN	3	3	3	sp|O15211|RGL2_HUMAN Ral guanine nucleotide dissociation stimulator-like 2 OS=Homo sapiens OX=9606 GN=RGL2 PE=1 SV=1	1	3	3	3	1	1	0	0	1	1	1	1	0	0	1	1	1	0	0	1	1	1	1	0	0	1	1	1	0	0	1	1	1	1	0	0	1	5.3	5.3	5.3	83.548	777	777	0
sp|O15212|PFD6_HUMAN	sp|O15212|PFD6_HUMAN	6	6	6	sp|O15212|PFD6_HUMAN Prefoldin subunit 6 OS=Homo sapiens OX=9606 GN=PFDN6 PE=1 SV=1	1	6	6	6	6	6	6	6	6	6	6	6	6	5	6	6	6	6	6	6	6	6	6	6	5	6	6	6	6	6	6	6	6	6	6	5	6	43.4	43.4	43.4	14.582	129	129	0
sp|O15213|WDR46_HUMAN	sp|O15213|WDR46_HUMAN	10	10	10	sp|O15213|WDR46_HUMAN WD repeat-containing protein 46 OS=Homo sapiens OX=9606 GN=WDR46 PE=1 SV=3	1	10	10	10	4	2	7	7	8	8	8	7	7	6	6	4	2	7	7	8	8	8	7	7	6	6	4	2	7	7	8	8	8	7	7	6	6	20.3	20.3	20.3	68.07	610	610	0
sp|O15226|NKRF_HUMAN	sp|O15226|NKRF_HUMAN	12	12	12	sp|O15226|NKRF_HUMAN NF-kappa-B-repressing factor OS=Homo sapiens OX=9606 GN=NKRF PE=1 SV=2	1	12	12	12	7	10	11	10	12	12	12	11	12	12	12	7	10	11	10	12	12	12	11	12	12	12	7	10	11	10	12	12	12	11	12	12	12	18.4	18.4	18.4	77.672	690	690	0
sp|O15228|GNPAT_HUMAN	sp|O15228|GNPAT_HUMAN	5	5	5	sp|O15228|GNPAT_HUMAN Dihydroxyacetone phosphate acyltransferase OS=Homo sapiens OX=9606 GN=GNPAT PE=1 SV=1	1	5	5	5	4	4	3	4	4	4	3	4	3	4	5	4	4	3	4	4	4	3	4	3	4	5	4	4	3	4	4	4	3	4	3	4	5	8.5	8.5	8.5	77.187	680	680	0
sp|O15230|LAMA5_HUMAN;sp|Q16787|LAMA3_HUMAN	sp|O15230|LAMA5_HUMAN	20;1	20;1	20;1	sp|O15230|LAMA5_HUMAN Laminin subunit alpha-5 OS=Homo sapiens OX=9606 GN=LAMA5 PE=1 SV=8	2	20	20	20	8	8	12	11	14	12	12	10	11	13	11	8	8	12	11	14	12	12	10	11	13	11	8	8	12	11	14	12	12	10	11	13	11	7.8	7.8	7.8	399.73	3695	3695;3333	0
sp|O15231|ZN185_HUMAN	sp|O15231|ZN185_HUMAN	15	15	15	sp|O15231|ZN185_HUMAN Zinc finger protein 185 OS=Homo sapiens OX=9606 GN=ZNF185 PE=1 SV=3	1	15	15	15	7	8	11	10	10	10	9	10	10	11	9	7	8	11	10	10	10	9	10	10	11	9	7	8	11	10	10	10	9	10	10	11	9	34.7	34.7	34.7	73.525	689	689	0
sp|O15234|CASC3_HUMAN	sp|O15234|CASC3_HUMAN	2	2	2	sp|O15234|CASC3_HUMAN Protein CASC3 OS=Homo sapiens OX=9606 GN=CASC3 PE=1 SV=2	1	2	2	2	1	1	0	0	0	0	0	1	0	1	1	1	1	0	0	0	0	0	1	0	1	1	1	1	0	0	0	0	0	1	0	1	1	4.7	4.7	4.7	76.277	703	703	0
sp|O15239|NDUA1_HUMAN	sp|O15239|NDUA1_HUMAN	1	1	1	sp|O15239|NDUA1_HUMAN NADH dehydrogenase [ubiquinone] 1 alpha subcomplex subunit 1 OS=Homo sapiens OX=9606 GN=NDUFA1 PE=1 SV=1	1	1	1	1	1	1	1	1	1	0	1	1	1	1	1	1	1	1	1	1	0	1	1	1	1	1	1	1	1	1	1	0	1	1	1	1	1	18.6	18.6	18.6	8.0723	70	70	0.0047065
sp|O15240|VGF_HUMAN	sp|O15240|VGF_HUMAN	31	31	31	sp|O15240|VGF_HUMAN Neurosecretory protein VGF OS=Homo sapiens OX=9606 GN=VGF PE=1 SV=2	1	31	31	31	26	30	30	30	30	28	31	29	30	29	29	26	30	30	30	30	28	31	29	30	29	29	26	30	30	30	30	28	31	29	30	29	29	61	61	61	67.257	615	615	0
sp|O15254|ACOX3_HUMAN	sp|O15254|ACOX3_HUMAN	6	6	6	sp|O15254|ACOX3_HUMAN Peroxisomal acyl-coenzyme A oxidase 3 OS=Homo sapiens OX=9606 GN=ACOX3 PE=1 SV=2	1	6	6	6	3	4	3	2	3	4	2	5	4	4	3	3	4	3	2	3	4	2	5	4	4	3	3	4	3	2	3	4	2	5	4	4	3	12.6	12.6	12.6	77.628	700	700	0
sp|O15258|RER1_HUMAN	sp|O15258|RER1_HUMAN	4	4	4	sp|O15258|RER1_HUMAN Protein RER1 OS=Homo sapiens OX=9606 GN=RER1 PE=1 SV=1	1	4	4	4	4	4	4	4	4	4	4	4	4	4	4	4	4	4	4	4	4	4	4	4	4	4	4	4	4	4	4	4	4	4	4	4	4	24	24	24	22.958	196	196	0
sp|O15260|SURF4_HUMAN	sp|O15260|SURF4_HUMAN	5	5	5	sp|O15260|SURF4_HUMAN Surfeit locus protein 4 OS=Homo sapiens OX=9606 GN=SURF4 PE=1 SV=3	1	5	5	5	4	5	4	4	4	4	4	5	4	4	4	4	5	4	4	4	4	4	5	4	4	4	4	5	4	4	4	4	4	5	4	4	4	22.7	22.7	22.7	30.394	269	269	0
sp|O15269|SPTC1_HUMAN	sp|O15269|SPTC1_HUMAN	8	8	8	sp|O15269|SPTC1_HUMAN Serine palmitoyltransferase 1 OS=Homo sapiens OX=9606 GN=SPTLC1 PE=1 SV=1	1	8	8	8	6	7	7	6	7	7	7	7	7	6	7	6	7	7	6	7	7	7	7	7	6	7	6	7	7	6	7	7	7	7	7	6	7	20.1	20.1	20.1	52.743	473	473	0
sp|O15270|SPTC2_HUMAN	sp|O15270|SPTC2_HUMAN	8	8	8	sp|O15270|SPTC2_HUMAN Serine palmitoyltransferase 2 OS=Homo sapiens OX=9606 GN=SPTLC2 PE=1 SV=1	1	8	8	8	7	6	8	6	6	7	6	6	6	8	6	7	6	8	6	6	7	6	6	6	8	6	7	6	8	6	6	7	6	6	6	8	6	18.5	18.5	18.5	62.924	562	562	0
sp|O15294|OGT1_HUMAN	sp|O15294|OGT1_HUMAN	22	22	22	sp|O15294|OGT1_HUMAN UDP-N-acetylglucosamine--peptide N-acetylglucosaminyltransferase 110 kDa subunit OS=Homo sapiens OX=9606 GN=OGT PE=1 SV=3	1	22	22	22	15	17	17	16	17	18	18	18	19	19	15	15	17	17	16	17	18	18	18	19	19	15	15	17	17	16	17	18	18	18	19	19	15	26.1	26.1	26.1	116.92	1046	1046	0
sp|O15305|PMM2_HUMAN	sp|O15305|PMM2_HUMAN	8	8	8	sp|O15305|PMM2_HUMAN Phosphomannomutase 2 OS=Homo sapiens OX=9606 GN=PMM2 PE=1 SV=1	1	8	8	8	6	5	6	7	7	6	7	7	7	7	6	6	5	6	7	7	6	7	7	7	7	6	6	5	6	7	7	6	7	7	7	7	6	35.4	35.4	35.4	28.082	246	246	0
sp|O15321|TM9S1_HUMAN	sp|O15321|TM9S1_HUMAN	2	2	2	sp|O15321|TM9S1_HUMAN Transmembrane 9 superfamily member 1 OS=Homo sapiens OX=9606 GN=TM9SF1 PE=2 SV=2	1	2	2	2	1	2	2	1	1	1	1	2	2	2	2	1	2	2	1	1	1	1	2	2	2	2	1	2	2	1	1	1	1	2	2	2	2	3.8	3.8	3.8	68.86	606	606	0.00015444
sp|O15344|TRI18_HUMAN	sp|O15344|TRI18_HUMAN	3	3	3	sp|O15344|TRI18_HUMAN E3 ubiquitin-protein ligase Midline-1 OS=Homo sapiens OX=9606 GN=MID1 PE=1 SV=1	1	3	3	3	1	3	3	2	1	1	1	2	2	2	1	1	3	3	2	1	1	1	2	2	2	1	1	3	3	2	1	1	1	2	2	2	1	5.1	5.1	5.1	75.25	667	667	0
sp|O15347|HMGB3_HUMAN	sp|O15347|HMGB3_HUMAN	4	4	4	sp|O15347|HMGB3_HUMAN High mobility group protein B3 OS=Homo sapiens OX=9606 GN=HMGB3 PE=1 SV=4	1	4	4	4	4	4	4	4	3	3	3	3	3	4	3	4	4	4	4	3	3	3	3	3	4	3	4	4	4	4	3	3	3	3	3	4	3	20	20	20	22.98	200	200	0
sp|O15355|PPM1G_HUMAN	sp|O15355|PPM1G_HUMAN	14	14	14	sp|O15355|PPM1G_HUMAN Protein phosphatase 1G OS=Homo sapiens OX=9606 GN=PPM1G PE=1 SV=1	1	14	14	14	11	13	13	13	13	12	13	13	14	13	13	11	13	13	13	13	12	13	13	14	13	13	11	13	13	13	13	12	13	13	14	13	13	31	31	31	59.271	546	546	0
sp|O15357|SHIP2_HUMAN;sp|Q92835|SHIP1_HUMAN	sp|O15357|SHIP2_HUMAN	19;1	19;1	19;1	sp|O15357|SHIP2_HUMAN Phosphatidylinositol 3,4,5-trisphosphate 5-phosphatase 2 OS=Homo sapiens OX=9606 GN=INPPL1 PE=1 SV=2	2	19	19	19	12	14	13	9	11	12	13	11	13	14	15	12	14	13	9	11	12	13	11	13	14	15	12	14	13	9	11	12	13	11	13	14	15	19.6	19.6	19.6	138.6	1258	1258;1189	0
sp|O15371|EIF3D_HUMAN	sp|O15371|EIF3D_HUMAN	13	13	13	sp|O15371|EIF3D_HUMAN Eukaryotic translation initiation factor 3 subunit D OS=Homo sapiens OX=9606 GN=EIF3D PE=1 SV=1	1	13	13	13	12	13	13	13	12	12	11	13	13	12	13	12	13	13	13	12	12	11	13	13	12	13	12	13	13	13	12	12	11	13	13	12	13	30.3	30.3	30.3	63.972	548	548	0
sp|O15372|EIF3H_HUMAN	sp|O15372|EIF3H_HUMAN	13	13	13	sp|O15372|EIF3H_HUMAN Eukaryotic translation initiation factor 3 subunit H OS=Homo sapiens OX=9606 GN=EIF3H PE=1 SV=1	1	13	13	13	10	11	11	10	9	10	7	10	9	12	9	10	11	11	10	9	10	7	10	9	12	9	10	11	11	10	9	10	7	10	9	12	9	48.9	48.9	48.9	39.93	352	352	0
sp|O15379|HDAC3_HUMAN	sp|O15379|HDAC3_HUMAN	8	7	7	sp|O15379|HDAC3_HUMAN Histone deacetylase 3 OS=Homo sapiens OX=9606 GN=HDAC3 PE=1 SV=2	1	8	7	7	3	6	4	4	7	4	4	5	4	6	4	2	5	3	3	6	3	4	5	3	5	3	2	5	3	3	6	3	4	5	3	5	3	27.8	25.9	25.9	48.847	428	428	0
sp|O15381|NVL_HUMAN	sp|O15381|NVL_HUMAN	12	12	12	sp|O15381|NVL_HUMAN Nuclear valosin-containing protein-like OS=Homo sapiens OX=9606 GN=NVL PE=1 SV=1	1	12	12	12	8	6	7	8	9	7	11	6	9	11	7	8	6	7	8	9	7	11	6	9	11	7	8	6	7	8	9	7	11	6	9	11	7	18.8	18.8	18.8	95.05	856	856	0
sp|O15382|BCAT2_HUMAN	sp|O15382|BCAT2_HUMAN	10	10	10	sp|O15382|BCAT2_HUMAN Branched-chain-amino-acid aminotransferase, mitochondrial OS=Homo sapiens OX=9606 GN=BCAT2 PE=1 SV=2	1	10	10	10	7	8	9	9	10	10	9	7	9	9	9	7	8	9	9	10	10	9	7	9	9	9	7	8	9	9	10	10	9	7	9	9	9	30.4	30.4	30.4	44.287	392	392	0
sp|O15392|BIRC5_HUMAN	sp|O15392|BIRC5_HUMAN	1	1	1	sp|O15392|BIRC5_HUMAN Baculoviral IAP repeat-containing protein 5 OS=Homo sapiens OX=9606 GN=BIRC5 PE=1 SV=3	1	1	1	1	0	1	1	1	1	1	1	1	1	1	1	0	1	1	1	1	1	1	1	1	1	1	0	1	1	1	1	1	1	1	1	1	1	11.3	11.3	11.3	16.389	142	142	0.0019926
sp|O15394|NCAM2_HUMAN	sp|O15394|NCAM2_HUMAN	4	4	4	sp|O15394|NCAM2_HUMAN Neural cell adhesion molecule 2 OS=Homo sapiens OX=9606 GN=NCAM2 PE=1 SV=2	1	4	4	4	0	1	1	0	0	2	2	1	1	2	0	0	1	1	0	0	2	2	1	1	2	0	0	1	1	0	0	2	2	1	1	2	0	6.3	6.3	6.3	93.045	837	837	0
sp|O15397|IPO8_HUMAN	sp|O15397|IPO8_HUMAN	12	12	12	sp|O15397|IPO8_HUMAN Importin-8 OS=Homo sapiens OX=9606 GN=IPO8 PE=1 SV=2	1	12	12	12	7	8	9	10	10	10	8	9	10	8	11	7	8	9	10	10	10	8	9	10	8	11	7	8	9	10	10	10	8	9	10	8	11	13.4	13.4	13.4	119.94	1037	1037	0
sp|O15400|STX7_HUMAN	sp|O15400|STX7_HUMAN	3	3	3	sp|O15400|STX7_HUMAN Syntaxin-7 OS=Homo sapiens OX=9606 GN=STX7 PE=1 SV=4	1	3	3	3	2	3	3	3	3	3	3	2	3	2	3	2	3	3	3	3	3	3	2	3	2	3	2	3	3	3	3	3	3	2	3	2	3	20.7	20.7	20.7	29.815	261	261	0
sp|O15427|MOT4_HUMAN	sp|O15427|MOT4_HUMAN	4	4	4	sp|O15427|MOT4_HUMAN Monocarboxylate transporter 4 OS=Homo sapiens OX=9606 GN=SLC16A3 PE=1 SV=1	1	4	4	4	3	4	3	4	4	4	4	4	4	4	4	3	4	3	4	4	4	4	4	4	4	4	3	4	3	4	4	4	4	4	4	4	4	10.1	10.1	10.1	49.469	465	465	0
sp|O15431|COPT1_HUMAN	sp|O15431|COPT1_HUMAN	1	1	1	sp|O15431|COPT1_HUMAN High affinity copper uptake protein 1 OS=Homo sapiens OX=9606 GN=SLC31A1 PE=1 SV=1	1	1	1	1	1	1	1	1	1	1	1	1	1	1	1	1	1	1	1	1	1	1	1	1	1	1	1	1	1	1	1	1	1	1	1	1	1	10	10	10	21.09	190	190	0
sp|O15439|MRP4_HUMAN	sp|O15439|MRP4_HUMAN	6	6	6	sp|O15439|MRP4_HUMAN ATP-binding cassette sub-family C member 4 OS=Homo sapiens OX=9606 GN=ABCC4 PE=1 SV=3	1	6	6	6	1	3	4	3	2	5	5	4	5	5	6	1	3	4	3	2	5	5	4	5	5	6	1	3	4	3	2	5	5	4	5	5	6	5.4	5.4	5.4	149.52	1325	1325	0
sp|O15446|RPA34_HUMAN	sp|O15446|RPA34_HUMAN	9	9	9	sp|O15446|RPA34_HUMAN DNA-directed RNA polymerase I subunit RPA34 OS=Homo sapiens OX=9606 GN=POLR1G PE=1 SV=1	1	9	9	9	5	6	6	8	7	6	7	8	6	6	7	5	6	6	8	7	6	7	8	6	6	7	5	6	6	8	7	6	7	8	6	6	7	32.4	32.4	32.4	54.985	510	510	0
sp|O15460|P4HA2_HUMAN	sp|O15460|P4HA2_HUMAN	8	8	8	sp|O15460|P4HA2_HUMAN Prolyl 4-hydroxylase subunit alpha-2 OS=Homo sapiens OX=9606 GN=P4HA2 PE=1 SV=1	1	8	8	8	7	8	8	7	7	8	8	8	8	8	8	7	8	8	7	7	8	8	8	8	8	8	7	8	8	7	7	8	8	8	8	8	8	18.5	18.5	18.5	60.901	535	535	0
sp|O15484|CAN5_HUMAN	sp|O15484|CAN5_HUMAN	5	5	5	sp|O15484|CAN5_HUMAN Calpain-5 OS=Homo sapiens OX=9606 GN=CAPN5 PE=1 SV=2	1	5	5	5	3	2	4	4	2	2	3	2	2	3	2	3	2	4	4	2	2	3	2	2	3	2	3	2	4	4	2	2	3	2	2	3	2	10.2	10.2	10.2	73.168	640	640	0
sp|O15498|YKT6_HUMAN	sp|O15498|YKT6_HUMAN	7	7	7	sp|O15498|YKT6_HUMAN Synaptobrevin homolog YKT6 OS=Homo sapiens OX=9606 GN=YKT6 PE=1 SV=1	1	7	7	7	5	5	7	7	7	6	7	6	6	6	6	5	5	7	7	7	6	7	6	6	6	6	5	5	7	7	7	6	7	6	6	6	6	44.9	44.9	44.9	22.417	198	198	0
sp|O15504|NUP42_HUMAN	sp|O15504|NUP42_HUMAN	3	3	3	sp|O15504|NUP42_HUMAN Nucleoporin NUP42 OS=Homo sapiens OX=9606 GN=NUP42 PE=1 SV=1	1	3	3	3	3	2	2	2	2	1	2	2	2	2	2	3	2	2	2	2	1	2	2	2	2	2	3	2	2	2	2	1	2	2	2	2	2	13.9	13.9	13.9	44.871	423	423	0
sp|O15511|ARPC5_HUMAN	sp|O15511|ARPC5_HUMAN	5	4	4	sp|O15511|ARPC5_HUMAN Actin-related protein 2/3 complex subunit 5 OS=Homo sapiens OX=9606 GN=ARPC5 PE=1 SV=3	1	5	4	4	4	4	5	5	4	4	5	5	5	5	5	3	3	4	4	3	3	4	4	4	4	4	3	3	4	4	3	3	4	4	4	4	4	41.1	35.8	35.8	16.32	151	151	0
sp|O15514|RPB4_HUMAN	sp|O15514|RPB4_HUMAN	3	3	3	sp|O15514|RPB4_HUMAN DNA-directed RNA polymerase II subunit RPB4 OS=Homo sapiens OX=9606 GN=POLR2D PE=1 SV=1	1	3	3	3	2	2	3	1	3	3	2	3	2	2	3	2	2	3	1	3	3	2	3	2	2	3	2	2	3	1	3	3	2	3	2	2	3	29.6	29.6	29.6	16.311	142	142	0
sp|O15525|MAFG_HUMAN;sp|O60675|MAFK_HUMAN	sp|O15525|MAFG_HUMAN;sp|O60675|MAFK_HUMAN	4;2	4;2	3;1	sp|O15525|MAFG_HUMAN Transcription factor MafG OS=Homo sapiens OX=9606 GN=MAFG PE=1 SV=1;sp|O60675|MAFK_HUMAN Transcription factor MafK OS=Homo sapiens OX=9606 GN=MAFK PE=1 SV=1	2	4	4	3	3	4	4	3	3	4	4	4	4	4	3	3	4	4	3	3	4	4	4	4	4	3	3	3	3	3	3	3	3	3	3	3	3	25.3	25.3	21	17.849	162	162;156	0
sp|O15530|PDPK1_HUMAN;sp|Q6A1A2|PDPK2_HUMAN	sp|O15530|PDPK1_HUMAN;sp|Q6A1A2|PDPK2_HUMAN	6;5	6;5	6;5	sp|O15530|PDPK1_HUMAN 3-phosphoinositide-dependent protein kinase 1 OS=Homo sapiens OX=9606 GN=PDPK1 PE=1 SV=1;sp|Q6A1A2|PDPK2_HUMAN Putative 3-phosphoinositide-dependent protein kinase 2 OS=Homo sapiens OX=9606 GN=PDPK2P PE=5 SV=1	2	6	6	6	2	3	1	2	4	5	3	4	2	2	5	2	3	1	2	4	5	3	4	2	2	5	2	3	1	2	4	5	3	4	2	2	5	16.2	16.2	16.2	63.151	556	556;396	0
sp|O15533|TPSN_HUMAN	sp|O15533|TPSN_HUMAN	4	4	4	sp|O15533|TPSN_HUMAN Tapasin OS=Homo sapiens OX=9606 GN=TAPBP PE=1 SV=1	1	4	4	4	2	2	2	3	1	3	3	1	3	2	1	2	2	2	3	1	3	3	1	3	2	1	2	2	2	3	1	3	3	1	3	2	1	12.1	12.1	12.1	47.625	448	448	0.0001538
sp|O15541|R113A_HUMAN	sp|O15541|R113A_HUMAN	2	2	2	sp|O15541|R113A_HUMAN E3 ubiquitin-protein ligase RNF113A OS=Homo sapiens OX=9606 GN=RNF113A PE=1 SV=1	1	2	2	2	1	0	2	2	2	2	1	0	1	1	2	1	0	2	2	2	2	1	0	1	1	2	1	0	2	2	2	2	1	0	1	1	2	9.3	9.3	9.3	38.787	343	343	0
sp|O15550|KDM6A_HUMAN;sp|O14607|UTY_HUMAN	sp|O15550|KDM6A_HUMAN;sp|O14607|UTY_HUMAN	6;5	6;5	6;5	sp|O15550|KDM6A_HUMAN Lysine-specific demethylase 6A OS=Homo sapiens OX=9606 GN=KDM6A PE=1 SV=2;sp|O14607|UTY_HUMAN Histone demethylase UTY OS=Homo sapiens OX=9606 GN=UTY PE=1 SV=2	2	6	6	6	0	2	3	1	2	3	3	0	3	3	4	0	2	3	1	2	3	3	0	3	3	4	0	2	3	1	2	3	3	0	3	3	4	5.3	5.3	5.3	154.17	1401	1401;1347	0
sp|O43143|DHX15_HUMAN;sp|P20095|PRP2_YEAST	sp|O43143|DHX15_HUMAN	31;1	31;1	29;0	sp|O43143|DHX15_HUMAN Pre-mRNA-splicing factor ATP-dependent RNA helicase DHX15 OS=Homo sapiens OX=9606 GN=DHX15 PE=1 SV=2	2	31	31	29	25	26	26	26	28	28	28	26	31	27	27	25	26	26	26	28	28	28	26	31	27	27	24	25	25	25	27	26	27	25	29	26	26	41.4	41.4	39.1	90.932	795	795;876	0
sp|O43147|SGSM2_HUMAN	sp|O43147|SGSM2_HUMAN	1	1	1	sp|O43147|SGSM2_HUMAN Small G protein signaling modulator 2 OS=Homo sapiens OX=9606 GN=SGSM2 PE=1 SV=4	1	1	1	1	0	1	0	0	0	0	0	1	0	0	0	0	1	0	0	0	0	0	1	0	0	0	0	1	0	0	0	0	0	1	0	0	0	0.8	0.8	0.8	113.28	1006	1006	0.0083592
sp|O43148|MCES_HUMAN	sp|O43148|MCES_HUMAN	11	11	11	sp|O43148|MCES_HUMAN mRNA cap guanine-N7 methyltransferase OS=Homo sapiens OX=9606 GN=RNMT PE=1 SV=1	1	11	11	11	10	8	10	10	9	9	10	10	10	10	9	10	8	10	10	9	9	10	10	10	10	9	10	8	10	10	9	9	10	10	10	10	9	24.6	24.6	24.6	54.843	476	476	0
sp|O43149|ZZEF1_HUMAN	sp|O43149|ZZEF1_HUMAN	11	11	11	sp|O43149|ZZEF1_HUMAN Zinc finger ZZ-type and EF-hand domain-containing protein 1 OS=Homo sapiens OX=9606 GN=ZZEF1 PE=1 SV=6	1	11	11	11	1	2	3	1	2	4	4	1	3	2	4	1	2	3	1	2	4	4	1	3	2	4	1	2	3	1	2	4	4	1	3	2	4	5.2	5.2	5.2	331.07	2961	2961	0
sp|O43150|ASAP2_HUMAN	sp|O43150|ASAP2_HUMAN	12	12	11	sp|O43150|ASAP2_HUMAN Arf-GAP with SH3 domain, ANK repeat and PH domain-containing protein 2 OS=Homo sapiens OX=9606 GN=ASAP2 PE=1 SV=3	1	12	12	11	6	8	7	7	10	8	8	10	9	9	7	6	8	7	7	10	8	8	10	9	9	7	5	8	7	6	9	8	7	10	9	8	6	18.8	18.8	17.8	111.65	1006	1006	0
sp|O43156|TTI1_HUMAN	sp|O43156|TTI1_HUMAN	5	5	5	sp|O43156|TTI1_HUMAN TELO2-interacting protein 1 homolog OS=Homo sapiens OX=9606 GN=TTI1 PE=1 SV=3	1	5	5	5	3	3	3	4	4	5	4	4	3	4	4	3	3	3	4	4	5	4	4	3	4	4	3	3	3	4	4	5	4	4	3	4	4	5.5	5.5	5.5	122.07	1089	1089	0
sp|O43159|RRP8_HUMAN	sp|O43159|RRP8_HUMAN	8	8	8	sp|O43159|RRP8_HUMAN Ribosomal RNA-processing protein 8 OS=Homo sapiens OX=9606 GN=RRP8 PE=1 SV=2	1	8	8	8	5	5	4	5	4	4	4	5	4	3	4	5	5	4	5	4	4	4	5	4	3	4	5	5	4	5	4	4	4	5	4	3	4	23.5	23.5	23.5	50.714	456	456	0
sp|O43164|PJA2_HUMAN	sp|O43164|PJA2_HUMAN	3	3	3	sp|O43164|PJA2_HUMAN E3 ubiquitin-protein ligase Praja-2 OS=Homo sapiens OX=9606 GN=PJA2 PE=1 SV=4	1	3	3	3	1	3	1	2	3	1	2	1	2	3	1	1	3	1	2	3	1	2	1	2	3	1	1	3	1	2	3	1	2	1	2	3	1	6.8	6.8	6.8	78.213	708	708	0
sp|O43166|SI1L1_HUMAN	sp|O43166|SI1L1_HUMAN	23	23	22	sp|O43166|SI1L1_HUMAN Signal-induced proliferation-associated 1-like protein 1 OS=Homo sapiens OX=9606 GN=SIPA1L1 PE=1 SV=4	1	23	23	22	9	11	13	13	16	17	16	11	13	14	16	9	11	13	13	16	17	16	11	13	14	16	9	10	13	13	16	17	15	11	13	13	16	19.6	19.6	18.8	200.03	1804	1804	0
sp|O43169|CYB5B_HUMAN	sp|O43169|CYB5B_HUMAN	5	5	5	sp|O43169|CYB5B_HUMAN Cytochrome b5 type B OS=Homo sapiens OX=9606 GN=CYB5B PE=1 SV=3	1	5	5	5	5	5	5	4	4	4	4	4	4	4	4	5	5	5	4	4	4	4	4	4	4	4	5	5	5	4	4	4	4	4	4	4	4	49.3	49.3	49.3	16.694	150	150	0
sp|O43172|PRP4_HUMAN	sp|O43172|PRP4_HUMAN	11	11	11	sp|O43172|PRP4_HUMAN U4/U6 small nuclear ribonucleoprotein Prp4 OS=Homo sapiens OX=9606 GN=PRPF4 PE=1 SV=2	1	11	11	11	9	11	11	11	11	11	10	10	10	10	10	9	11	11	11	11	11	10	10	10	10	10	9	11	11	11	11	11	10	10	10	10	10	28.7	28.7	28.7	58.449	522	522	0
sp|O43175|SERA_HUMAN	sp|O43175|SERA_HUMAN	16	16	16	sp|O43175|SERA_HUMAN D-3-phosphoglycerate dehydrogenase OS=Homo sapiens OX=9606 GN=PHGDH PE=1 SV=4	1	16	16	16	14	15	16	16	16	16	16	15	15	15	16	14	15	16	16	16	16	16	15	15	15	16	14	15	16	16	16	16	16	15	15	15	16	37.7	37.7	37.7	56.65	533	533	0
sp|O43181|NDUS4_HUMAN	sp|O43181|NDUS4_HUMAN	3	3	3	sp|O43181|NDUS4_HUMAN NADH dehydrogenase [ubiquinone] iron-sulfur protein 4, mitochondrial OS=Homo sapiens OX=9606 GN=NDUFS4 PE=1 SV=1	1	3	3	3	3	2	3	3	3	3	3	3	3	3	3	3	2	3	3	3	3	3	3	3	3	3	3	2	3	3	3	3	3	3	3	3	3	20	20	20	20.108	175	175	0
sp|O43184|ADA12_HUMAN	sp|O43184|ADA12_HUMAN	1	1	1	sp|O43184|ADA12_HUMAN Disintegrin and metalloproteinase domain-containing protein 12 OS=Homo sapiens OX=9606 GN=ADAM12 PE=1 SV=3	1	1	1	1	0	0	0	0	0	0	1	1	0	0	0	0	0	0	0	0	0	1	1	0	0	0	0	0	0	0	0	0	1	1	0	0	0	1.4	1.4	1.4	99.541	909	909	0.0019906
sp|O43187|IRAK2_HUMAN	sp|O43187|IRAK2_HUMAN	1	1	1	sp|O43187|IRAK2_HUMAN Interleukin-1 receptor-associated kinase-like 2 OS=Homo sapiens OX=9606 GN=IRAK2 PE=1 SV=2	1	1	1	1	0	0	0	0	0	0	0	1	0	0	0	0	0	0	0	0	0	0	1	0	0	0	0	0	0	0	0	0	0	1	0	0	0	1.4	1.4	1.4	69.432	625	625	1
sp|O43237|DC1L2_HUMAN	sp|O43237|DC1L2_HUMAN	14	14	14	sp|O43237|DC1L2_HUMAN Cytoplasmic dynein 1 light intermediate chain 2 OS=Homo sapiens OX=9606 GN=DYNC1LI2 PE=1 SV=1	1	14	14	14	10	13	14	14	14	13	12	14	14	14	13	10	13	14	14	14	13	12	14	14	14	13	10	13	14	14	14	13	12	14	14	14	13	43.5	43.5	43.5	54.099	492	492	0
sp|O43242|PSMD3_HUMAN	sp|O43242|PSMD3_HUMAN	25	25	25	sp|O43242|PSMD3_HUMAN 26S proteasome non-ATPase regulatory subunit 3 OS=Homo sapiens OX=9606 GN=PSMD3 PE=1 SV=2	1	25	25	25	23	24	23	24	24	24	23	22	22	24	23	23	24	23	24	24	24	23	22	22	24	23	23	24	23	24	24	24	23	22	22	24	23	49.6	49.6	49.6	60.977	534	534	0
sp|O43251|RFOX2_HUMAN;sp|Q9NWB1|RFOX1_HUMAN;sp|A6NFN3|RFOX3_HUMAN	sp|O43251|RFOX2_HUMAN;sp|Q9NWB1|RFOX1_HUMAN;sp|A6NFN3|RFOX3_HUMAN	6;4;3	6;4;3	6;4;3	sp|O43251|RFOX2_HUMAN RNA binding protein fox-1 homolog 2 OS=Homo sapiens OX=9606 GN=RBFOX2 PE=1 SV=3;sp|Q9NWB1|RFOX1_HUMAN RNA binding protein fox-1 homolog 1 OS=Homo sapiens OX=9606 GN=RBFOX1 PE=1 SV=2;sp|A6NFN3|RFOX3_HUMAN RNA binding protein fox-1 homo	3	6	6	6	5	4	6	5	5	5	4	6	4	6	4	5	4	6	5	5	5	4	6	4	6	4	5	4	6	5	5	5	4	6	4	6	4	17.7	17.7	17.7	41.373	390	390;397;312	0
sp|O43252|PAPS1_HUMAN	sp|O43252|PAPS1_HUMAN	18	18	18	sp|O43252|PAPS1_HUMAN Bifunctional 3-phosphoadenosine 5-phosphosulfate synthase 1 OS=Homo sapiens OX=9606 GN=PAPSS1 PE=1 SV=2	1	18	18	18	17	14	17	16	18	16	17	15	16	18	17	17	14	17	16	18	16	17	15	16	18	17	17	14	17	16	18	16	17	15	16	18	17	32.9	32.9	32.9	70.832	624	624	0
sp|O43264|ZW10_HUMAN	sp|O43264|ZW10_HUMAN	12	12	12	sp|O43264|ZW10_HUMAN Centromere/kinetochore protein zw10 homolog OS=Homo sapiens OX=9606 GN=ZW10 PE=1 SV=3	1	12	12	12	9	8	10	9	10	9	10	9	11	10	10	9	8	10	9	10	9	10	9	11	10	10	9	8	10	9	10	9	10	9	11	10	10	19.5	19.5	19.5	88.828	779	779	0
sp|O43281|EFS_HUMAN	sp|O43281|EFS_HUMAN	3	3	3	sp|O43281|EFS_HUMAN Embryonal Fyn-associated substrate OS=Homo sapiens OX=9606 GN=EFS PE=1 SV=1	1	3	3	3	1	1	1	1	0	1	1	1	1	2	1	1	1	1	1	0	1	1	1	1	2	1	1	1	1	1	0	1	1	1	1	2	1	8.9	8.9	8.9	58.815	561	561	0
sp|O43290|SNUT1_HUMAN	sp|O43290|SNUT1_HUMAN	25	25	25	sp|O43290|SNUT1_HUMAN U4/U6.U5 tri-snRNP-associated protein 1 OS=Homo sapiens OX=9606 GN=SART1 PE=1 SV=1	1	25	25	25	19	22	22	22	22	21	20	23	19	20	23	19	22	22	22	22	21	20	23	19	20	23	19	22	22	22	22	21	20	23	19	20	23	39.6	39.6	39.6	90.254	800	800	0
sp|O43292|GPAA1_HUMAN	sp|O43292|GPAA1_HUMAN	5	5	5	sp|O43292|GPAA1_HUMAN Glycosylphosphatidylinositol anchor attachment 1 protein OS=Homo sapiens OX=9606 GN=GPAA1 PE=1 SV=3	1	5	5	5	2	4	3	3	3	3	3	4	3	3	4	2	4	3	3	3	3	3	4	3	3	4	2	4	3	3	3	3	3	4	3	3	4	10.8	10.8	10.8	67.622	621	621	0
sp|O43293|DAPK3_HUMAN;sp|Q9UIK4|DAPK2_HUMAN	sp|O43293|DAPK3_HUMAN	4;1	4;1	4;1	sp|O43293|DAPK3_HUMAN Death-associated protein kinase 3 OS=Homo sapiens OX=9606 GN=DAPK3 PE=1 SV=1	2	4	4	4	2	2	2	4	4	4	4	2	3	1	4	2	2	2	4	4	4	4	2	3	1	4	2	2	2	4	4	4	4	2	3	1	4	13.2	13.2	13.2	52.535	454	454;370	0
sp|O43294|TGFI1_HUMAN	sp|O43294|TGFI1_HUMAN	2	2	2	sp|O43294|TGFI1_HUMAN Transforming growth factor beta-1-induced transcript 1 protein OS=Homo sapiens OX=9606 GN=TGFB1I1 PE=1 SV=2	1	2	2	2	1	0	1	0	1	1	2	1	0	0	2	1	0	1	0	1	1	2	1	0	0	2	1	0	1	0	1	1	2	1	0	0	2	9.1	9.1	9.1	49.814	461	461	0
sp|O43301|HS12A_HUMAN;sp|Q96MM6|HS12B_HUMAN	sp|O43301|HS12A_HUMAN	8;1	8;1	8;1	sp|O43301|HS12A_HUMAN Heat shock 70 kDa protein 12A OS=Homo sapiens OX=9606 GN=HSPA12A PE=1 SV=2	2	8	8	8	6	4	4	7	7	7	6	6	7	5	7	6	4	4	7	7	7	6	6	7	5	7	6	4	4	7	7	7	6	6	7	5	7	16	16	16	74.977	675	675;686	0
sp|O43303|CP110_HUMAN	sp|O43303|CP110_HUMAN	2	2	2	sp|O43303|CP110_HUMAN Centriolar coiled-coil protein of 110 kDa OS=Homo sapiens OX=9606 GN=CCP110 PE=1 SV=3	1	2	2	2	0	0	0	0	1	0	1	0	0	1	1	0	0	0	0	1	0	1	0	0	1	1	0	0	0	0	1	0	1	0	0	1	1	3	3	3	113.42	1012	1012	0.0001553
sp|O43310|CTIF_HUMAN	sp|O43310|CTIF_HUMAN	2	2	2	sp|O43310|CTIF_HUMAN CBP80/20-dependent translation initiation factor OS=Homo sapiens OX=9606 GN=CTIF PE=1 SV=1	1	2	2	2	1	0	0	2	2	0	1	0	0	0	2	1	0	0	2	2	0	1	0	0	0	2	1	0	0	2	2	0	1	0	0	0	2	3	3	3	67.586	598	598	0.00015333
sp|O43314|VIP2_HUMAN;sp|Q6PFW1|VIP1_HUMAN	sp|O43314|VIP2_HUMAN	15;3	15;3	15;3	sp|O43314|VIP2_HUMAN Inositol hexakisphosphate and diphosphoinositol-pentakisphosphate kinase 2 OS=Homo sapiens OX=9606 GN=PPIP5K2 PE=1 SV=3	2	15	15	15	8	11	10	13	11	11	11	9	10	10	9	8	11	10	13	11	11	11	9	10	10	9	8	11	10	13	11	11	11	9	10	10	9	16.7	16.7	16.7	140.41	1243	1243;1433	0
sp|O43318|M3K7_HUMAN	sp|O43318|M3K7_HUMAN	6	6	6	sp|O43318|M3K7_HUMAN Mitogen-activated protein kinase kinase kinase 7 OS=Homo sapiens OX=9606 GN=MAP3K7 PE=1 SV=1	1	6	6	6	0	3	2	0	4	2	3	3	2	4	4	0	3	2	0	4	2	3	3	2	4	4	0	3	2	0	4	2	3	3	2	4	4	11.1	11.1	11.1	67.195	606	606	0
sp|O43324|MCA3_HUMAN	sp|O43324|MCA3_HUMAN	7	7	7	sp|O43324|MCA3_HUMAN Eukaryotic translation elongation factor 1 epsilon-1 OS=Homo sapiens OX=9606 GN=EEF1E1 PE=1 SV=1	1	7	7	7	5	6	7	5	7	6	6	6	7	6	6	5	6	7	5	7	6	6	6	7	6	6	5	6	7	5	7	6	6	6	7	6	6	40.2	40.2	40.2	19.81	174	174	0
sp|O43325|LYRM1_HUMAN	sp|O43325|LYRM1_HUMAN	1	1	1	sp|O43325|LYRM1_HUMAN LYR motif-containing protein 1 OS=Homo sapiens OX=9606 GN=LYRM1 PE=2 SV=1	1	1	1	1	0	0	0	0	1	1	1	0	0	1	0	0	0	0	0	1	1	1	0	0	1	0	0	0	0	0	1	1	1	0	0	1	0	10.7	10.7	10.7	14.281	122	122	0.0037662
sp|O43347|MSI1H_HUMAN	sp|O43347|MSI1H_HUMAN	8	7	7	sp|O43347|MSI1H_HUMAN RNA-binding protein Musashi homolog 1 OS=Homo sapiens OX=9606 GN=MSI1 PE=1 SV=1	1	8	7	7	5	6	6	6	4	4	5	6	6	6	5	4	5	5	5	3	3	4	5	5	5	4	4	5	5	5	3	3	4	5	5	5	4	32	29.8	29.8	39.124	362	362	0
sp|O43353|RIPK2_HUMAN	sp|O43353|RIPK2_HUMAN	4	4	4	sp|O43353|RIPK2_HUMAN Receptor-interacting serine/threonine-protein kinase 2 OS=Homo sapiens OX=9606 GN=RIPK2 PE=1 SV=2	1	4	4	4	0	1	2	2	1	2	2	2	3	2	2	0	1	2	2	1	2	2	2	3	2	2	0	1	2	2	1	2	2	2	3	2	2	10	10	10	61.194	540	540	0
sp|O43374|RASL2_HUMAN;sp|C9J798|RAS4B_HUMAN	sp|O43374|RASL2_HUMAN;sp|C9J798|RAS4B_HUMAN	10;9	10;9	10;9	sp|O43374|RASL2_HUMAN Ras GTPase-activating protein 4 OS=Homo sapiens OX=9606 GN=RASA4 PE=2 SV=2;sp|C9J798|RAS4B_HUMAN Ras GTPase-activating protein 4B OS=Homo sapiens OX=9606 GN=RASA4B PE=3 SV=2	2	10	10	10	4	7	6	7	5	6	6	7	4	7	5	4	7	6	7	5	6	6	7	4	7	5	4	7	6	7	5	6	6	7	4	7	5	16.3	16.3	16.3	90.457	803	803;803	0
sp|O43379|WDR62_HUMAN	sp|O43379|WDR62_HUMAN	1	1	1	sp|O43379|WDR62_HUMAN WD repeat-containing protein 62 OS=Homo sapiens OX=9606 GN=WDR62 PE=1 SV=4	1	1	1	1	0	0	0	0	0	1	0	0	0	0	0	0	0	0	0	0	1	0	0	0	0	0	0	0	0	0	0	1	0	0	0	0	0	1.1	1.1	1.1	165.95	1518	1518	0.0028082
sp|O43390|HNRPR_HUMAN	sp|O43390|HNRPR_HUMAN	21	21	17	sp|O43390|HNRPR_HUMAN Heterogeneous nuclear ribonucleoprotein R OS=Homo sapiens OX=9606 GN=HNRNPR PE=1 SV=1	1	21	21	17	18	18	20	20	20	20	19	19	20	20	20	18	18	20	20	20	20	19	19	20	20	20	14	14	16	16	16	16	15	15	16	16	16	39.5	39.5	33.3	70.942	633	633	0
sp|O43395|PRPF3_HUMAN	sp|O43395|PRPF3_HUMAN	12	12	12	sp|O43395|PRPF3_HUMAN U4/U6 small nuclear ribonucleoprotein Prp3 OS=Homo sapiens OX=9606 GN=PRPF3 PE=1 SV=2	1	12	12	12	11	10	9	12	11	11	10	11	11	11	11	11	10	9	12	11	11	10	11	11	11	11	11	10	9	12	11	11	10	11	11	11	11	22.3	22.3	22.3	77.528	683	683	0
sp|O43396|TXNL1_HUMAN	sp|O43396|TXNL1_HUMAN	12	12	12	sp|O43396|TXNL1_HUMAN Thioredoxin-like protein 1 OS=Homo sapiens OX=9606 GN=TXNL1 PE=1 SV=3	1	12	12	12	10	12	11	11	11	12	12	12	11	10	11	10	12	11	11	11	12	12	12	11	10	11	10	12	11	11	11	12	12	12	11	10	11	51.2	51.2	51.2	32.251	289	289	0
sp|O43399|TPD54_HUMAN	sp|O43399|TPD54_HUMAN	8	8	8	sp|O43399|TPD54_HUMAN Tumor protein D54 OS=Homo sapiens OX=9606 GN=TPD52L2 PE=1 SV=2	1	8	8	8	7	7	7	7	8	7	7	7	7	7	7	7	7	7	7	8	7	7	7	7	7	7	7	7	7	7	8	7	7	7	7	7	7	49.5	49.5	49.5	22.237	206	206	0
sp|O43402|EMC8_HUMAN	sp|O43402|EMC8_HUMAN	3	3	3	sp|O43402|EMC8_HUMAN ER membrane protein complex subunit 8 OS=Homo sapiens OX=9606 GN=EMC8 PE=1 SV=1	1	3	3	3	2	3	3	3	3	3	2	3	3	3	3	2	3	3	3	3	3	2	3	3	3	3	2	3	3	3	3	3	2	3	3	3	3	19	19	19	23.773	210	210	0
sp|O43414|ERI3_HUMAN	sp|O43414|ERI3_HUMAN	2	2	2	sp|O43414|ERI3_HUMAN ERI1 exoribonuclease 3 OS=Homo sapiens OX=9606 GN=ERI3 PE=1 SV=2	1	2	2	2	0	1	2	1	1	2	2	2	0	1	2	0	1	2	1	1	2	2	2	0	1	2	0	1	2	1	1	2	2	2	0	1	2	5	5	5	37.238	337	337	0.002537
sp|O43426|SYNJ1_HUMAN	sp|O43426|SYNJ1_HUMAN	4	4	4	sp|O43426|SYNJ1_HUMAN Synaptojanin-1 OS=Homo sapiens OX=9606 GN=SYNJ1 PE=1 SV=2	1	4	4	4	0	0	0	3	2	1	2	0	3	1	2	0	0	0	3	2	1	2	0	3	1	2	0	0	0	3	2	1	2	0	3	1	2	3.9	3.9	3.9	173.1	1573	1573	0
sp|O43427|FIBP_HUMAN	sp|O43427|FIBP_HUMAN	7	7	7	sp|O43427|FIBP_HUMAN Acidic fibroblast growth factor intracellular-binding protein OS=Homo sapiens OX=9606 GN=FIBP PE=1 SV=3	1	7	7	7	2	6	4	4	5	6	4	4	4	5	4	2	6	4	4	5	6	4	4	4	5	4	2	6	4	4	5	6	4	4	4	5	4	23.6	23.6	23.6	41.878	364	364	0
sp|O43432|IF4G3_HUMAN	sp|O43432|IF4G3_HUMAN	21	18	18	sp|O43432|IF4G3_HUMAN Eukaryotic translation initiation factor 4 gamma 3 OS=Homo sapiens OX=9606 GN=EIF4G3 PE=1 SV=2	1	21	18	18	15	14	12	15	15	14	16	16	13	15	13	12	11	9	12	12	11	13	13	10	12	11	12	11	9	12	12	11	13	13	10	12	11	17.4	15.8	15.8	176.65	1585	1585	0
sp|O43439|MTG8R_HUMAN;sp|Q06455|MTG8_HUMAN;sp|O75081|MTG16_HUMAN	sp|O43439|MTG8R_HUMAN	3;1;1	3;1;1	3;1;1	sp|O43439|MTG8R_HUMAN Protein CBFA2T2 OS=Homo sapiens OX=9606 GN=CBFA2T2 PE=1 SV=1	3	3	3	3	1	1	2	3	2	3	2	3	2	2	1	1	1	2	3	2	3	2	3	2	2	1	1	1	2	3	2	3	2	3	2	2	1	6.1	6.1	6.1	67.132	604	604;604;653	0
sp|O43447|PPIH_HUMAN	sp|O43447|PPIH_HUMAN	6	6	6	sp|O43447|PPIH_HUMAN Peptidyl-prolyl cis-trans isomerase H OS=Homo sapiens OX=9606 GN=PPIH PE=1 SV=1	1	6	6	6	6	5	6	6	5	6	6	6	6	6	6	6	5	6	6	5	6	6	6	6	6	6	6	5	6	6	5	6	6	6	6	6	6	23.7	23.7	23.7	19.208	177	177	0
sp|O43463|SUV91_HUMAN	sp|O43463|SUV91_HUMAN	2	2	2	sp|O43463|SUV91_HUMAN Histone-lysine N-methyltransferase SUV39H1 OS=Homo sapiens OX=9606 GN=SUV39H1 PE=1 SV=1	1	2	2	2	0	0	0	0	0	1	1	1	1	1	2	0	0	0	0	0	1	1	1	1	1	2	0	0	0	0	0	1	1	1	1	1	2	6.6	6.6	6.6	47.907	412	412	0.0003013
sp|O43464|HTRA2_HUMAN	sp|O43464|HTRA2_HUMAN	6	6	6	sp|O43464|HTRA2_HUMAN Serine protease HTRA2, mitochondrial OS=Homo sapiens OX=9606 GN=HTRA2 PE=1 SV=2	1	6	6	6	4	4	4	5	5	5	4	4	5	5	5	4	4	4	5	5	5	4	4	5	5	5	4	4	4	5	5	5	4	4	5	5	5	19.2	19.2	19.2	48.84	458	458	0
sp|O43482|MS18B_HUMAN	sp|O43482|MS18B_HUMAN	1	1	1	sp|O43482|MS18B_HUMAN Protein Mis18-beta OS=Homo sapiens OX=9606 GN=OIP5 PE=1 SV=2	1	1	1	1	0	0	1	1	1	1	0	1	1	1	1	0	0	1	1	1	1	0	1	1	1	1	0	0	1	1	1	1	0	1	1	1	1	7.9	7.9	7.9	24.691	229	229	0.0021262
sp|O43488|ARK72_HUMAN	sp|O43488|ARK72_HUMAN	5	5	5	sp|O43488|ARK72_HUMAN Aflatoxin B1 aldehyde reductase member 2 OS=Homo sapiens OX=9606 GN=AKR7A2 PE=1 SV=3	1	5	5	5	4	5	4	5	5	5	4	4	4	4	5	4	5	4	5	5	5	4	4	4	4	5	4	5	4	5	5	5	4	4	4	4	5	18.1	18.1	18.1	39.589	359	359	0
sp|O43491|E41L2_HUMAN	sp|O43491|E41L2_HUMAN	10	10	10	sp|O43491|E41L2_HUMAN Band 4.1-like protein 2 OS=Homo sapiens OX=9606 GN=EPB41L2 PE=1 SV=1	1	10	10	10	6	6	7	5	6	4	4	8	7	8	6	6	6	7	5	6	4	4	8	7	8	6	6	6	7	5	6	4	4	8	7	8	6	15.1	15.1	15.1	112.59	1005	1005	0
sp|O43493|TGON2_HUMAN	sp|O43493|TGON2_HUMAN	3	3	3	sp|O43493|TGON2_HUMAN Trans-Golgi network integral membrane protein 2 OS=Homo sapiens OX=9606 GN=TGOLN2 PE=1 SV=4	1	3	3	3	1	3	3	3	1	3	3	2	3	3	3	1	3	3	3	1	3	3	2	3	3	3	1	3	3	3	1	3	3	2	3	3	3	9.4	9.4	9.4	45.879	437	437	0
sp|O43504|LTOR5_HUMAN	sp|O43504|LTOR5_HUMAN	1	1	1	sp|O43504|LTOR5_HUMAN Ragulator complex protein LAMTOR5 OS=Homo sapiens OX=9606 GN=LAMTOR5 PE=1 SV=1	1	1	1	1	1	1	1	1	1	1	1	1	1	1	1	1	1	1	1	1	1	1	1	1	1	1	1	1	1	1	1	1	1	1	1	1	1	22	22	22	9.6138	91	91	0
sp|O43505|B4GA1_HUMAN	sp|O43505|B4GA1_HUMAN	2	2	2	sp|O43505|B4GA1_HUMAN Beta-1,4-glucuronyltransferase 1 OS=Homo sapiens OX=9606 GN=B4GAT1 PE=1 SV=1	1	2	2	2	1	1	2	1	1	1	1	1	2	2	2	1	1	2	1	1	1	1	1	2	2	2	1	1	2	1	1	1	1	1	2	2	2	6	6	6	47.119	415	415	0
sp|O43516|WIPF1_HUMAN	sp|O43516|WIPF1_HUMAN	10	10	10	sp|O43516|WIPF1_HUMAN WAS/WASL-interacting protein family member 1 OS=Homo sapiens OX=9606 GN=WIPF1 PE=1 SV=3	1	10	10	10	7	7	8	5	6	7	6	9	8	8	5	7	7	8	5	6	7	6	9	8	8	5	7	7	8	5	6	7	6	9	8	8	5	31.6	31.6	31.6	51.258	503	503	0
sp|O43524|FOXO3_HUMAN;sp|A0A2Z4LIS9|FXO3B_HUMAN	sp|O43524|FOXO3_HUMAN	5;1	5;1	5;1	sp|O43524|FOXO3_HUMAN Forkhead box protein O3 OS=Homo sapiens OX=9606 GN=FOXO3 PE=1 SV=1	2	5	5	5	1	2	3	3	2	2	3	1	1	1	3	1	2	3	3	2	2	3	1	1	1	3	1	2	3	3	2	2	3	1	1	1	3	13.8	13.8	13.8	71.276	673	673;290	0
sp|O43543|XRCC2_HUMAN	sp|O43543|XRCC2_HUMAN	2	2	2	sp|O43543|XRCC2_HUMAN DNA repair protein XRCC2 OS=Homo sapiens OX=9606 GN=XRCC2 PE=1 SV=1	1	2	2	2	0	2	1	0	0	0	1	2	1	1	1	0	2	1	0	0	0	1	2	1	1	1	0	2	1	0	0	0	1	2	1	1	1	10	10	10	31.956	280	280	0.0028098
sp|O43572|AKA10_HUMAN	sp|O43572|AKA10_HUMAN	5	5	5	sp|O43572|AKA10_HUMAN A-kinase anchor protein 10, mitochondrial OS=Homo sapiens OX=9606 GN=AKAP10 PE=1 SV=2	1	5	5	5	3	2	2	5	2	5	2	2	2	2	4	3	2	2	5	2	5	2	2	2	2	4	3	2	2	5	2	5	2	2	2	2	4	10.6	10.6	10.6	73.817	662	662	0
sp|O43581|SYT7_HUMAN	sp|O43581|SYT7_HUMAN	1	1	1	sp|O43581|SYT7_HUMAN Synaptotagmin-7 OS=Homo sapiens OX=9606 GN=SYT7 PE=1 SV=3	1	1	1	1	0	0	0	0	0	0	0	0	1	0	0	0	0	0	0	0	0	0	0	1	0	0	0	0	0	0	0	0	0	0	1	0	0	2.7	2.7	2.7	45.501	403	403	0.0095021
sp|O43583|DENR_HUMAN	sp|O43583|DENR_HUMAN	3	3	3	sp|O43583|DENR_HUMAN Density-regulated protein OS=Homo sapiens OX=9606 GN=DENR PE=1 SV=2	1	3	3	3	2	2	3	3	3	3	2	3	2	3	3	2	2	3	3	3	3	2	3	2	3	3	2	2	3	3	3	3	2	3	2	3	3	21.2	21.2	21.2	22.092	198	198	0
sp|O43592|XPOT_HUMAN	sp|O43592|XPOT_HUMAN	12	12	12	sp|O43592|XPOT_HUMAN Exportin-T OS=Homo sapiens OX=9606 GN=XPOT PE=1 SV=2	1	12	12	12	6	9	9	8	8	11	9	8	9	11	10	6	9	9	8	8	11	9	8	9	11	10	6	9	9	8	8	11	9	8	9	11	10	13.9	13.9	13.9	109.96	962	962	0
sp|O43597|SPY2_HUMAN	sp|O43597|SPY2_HUMAN	3	3	3	sp|O43597|SPY2_HUMAN Protein sprouty homolog 2 OS=Homo sapiens OX=9606 GN=SPRY2 PE=1 SV=1	1	3	3	3	1	1	1	2	1	2	1	1	3	2	1	1	1	1	2	1	2	1	1	3	2	1	1	1	1	2	1	2	1	1	3	2	1	14.9	14.9	14.9	34.688	315	315	0
sp|O43598|DNPH1_HUMAN	sp|O43598|DNPH1_HUMAN	2	2	2	sp|O43598|DNPH1_HUMAN 2-deoxynucleoside 5-phosphate N-hydrolase 1 OS=Homo sapiens OX=9606 GN=DNPH1 PE=1 SV=1	1	2	2	2	2	2	2	2	2	2	2	2	2	2	1	2	2	2	2	2	2	2	2	2	2	1	2	2	2	2	2	2	2	2	2	2	1	20.1	20.1	20.1	19.108	174	174	0
sp|O43602|DCX_HUMAN	sp|O43602|DCX_HUMAN	5	3	3	sp|O43602|DCX_HUMAN Neuronal migration protein doublecortin OS=Homo sapiens OX=9606 GN=DCX PE=1 SV=4	1	5	3	3	5	5	5	4	3	4	4	4	3	5	3	3	3	3	3	2	3	3	2	2	3	2	3	3	3	3	2	3	3	2	2	3	2	15.1	10.1	10.1	40.573	365	365	0
sp|O43609|SPY1_HUMAN	sp|O43609|SPY1_HUMAN	1	1	1	sp|O43609|SPY1_HUMAN Protein sprouty homolog 1 OS=Homo sapiens OX=9606 GN=SPRY1 PE=1 SV=2	1	1	1	1	1	1	0	0	1	1	1	0	1	1	1	1	1	0	0	1	1	1	0	1	1	1	1	1	0	0	1	1	1	0	1	1	1	5	5	5	35.122	319	319	0.00089485
sp|O43615|TIM44_HUMAN	sp|O43615|TIM44_HUMAN	10	10	10	sp|O43615|TIM44_HUMAN Mitochondrial import inner membrane translocase subunit TIM44 OS=Homo sapiens OX=9606 GN=TIMM44 PE=1 SV=2	1	10	10	10	8	9	9	9	9	9	9	9	9	10	9	8	9	9	9	9	9	9	9	9	10	9	8	9	9	9	9	9	9	9	9	10	9	23.5	23.5	23.5	51.355	452	452	0
sp|O43617|TPPC3_HUMAN;sp|P36149|BET3_YEAST	sp|O43617|TPPC3_HUMAN	4;1	4;1	4;1	sp|O43617|TPPC3_HUMAN Trafficking protein particle complex subunit 3 OS=Homo sapiens OX=9606 GN=TRAPPC3 PE=1 SV=1	2	4	4	4	4	4	4	4	4	4	4	3	4	4	4	4	4	4	4	4	4	4	3	4	4	4	4	4	4	4	4	4	4	3	4	4	4	22.2	22.2	22.2	20.274	180	180;193	0
sp|O43633|CHM2A_HUMAN	sp|O43633|CHM2A_HUMAN	6	6	6	sp|O43633|CHM2A_HUMAN Charged multivesicular body protein 2a OS=Homo sapiens OX=9606 GN=CHMP2A PE=1 SV=1	1	6	6	6	4	4	3	5	3	3	4	3	5	5	5	4	4	3	5	3	3	4	3	5	5	5	4	4	3	5	3	3	4	3	5	5	5	23	23	23	25.104	222	222	0
sp|O43639|NCK2_HUMAN	sp|O43639|NCK2_HUMAN	4	4	4	sp|O43639|NCK2_HUMAN Cytoplasmic protein NCK2 OS=Homo sapiens OX=9606 GN=NCK2 PE=1 SV=2	1	4	4	4	0	1	3	0	1	3	2	2	3	3	3	0	1	3	0	1	3	2	2	3	3	3	0	1	3	0	1	3	2	2	3	3	3	15	15	15	42.915	380	380	0
sp|O43657|TSN6_HUMAN	sp|O43657|TSN6_HUMAN	1	1	1	sp|O43657|TSN6_HUMAN Tetraspanin-6 OS=Homo sapiens OX=9606 GN=TSPAN6 PE=1 SV=1	1	1	1	1	0	0	0	1	1	1	1	0	1	0	0	0	0	0	1	1	1	1	0	1	0	0	0	0	0	1	1	1	1	0	1	0	0	4.5	4.5	4.5	27.563	245	245	0
sp|O43660|PLRG1_HUMAN	sp|O43660|PLRG1_HUMAN	15	15	15	sp|O43660|PLRG1_HUMAN Pleiotropic regulator 1 OS=Homo sapiens OX=9606 GN=PLRG1 PE=1 SV=1	1	15	15	15	12	12	14	14	13	13	13	12	14	13	13	12	12	14	14	13	13	13	12	14	13	13	12	12	14	14	13	13	13	12	14	13	13	39.5	39.5	39.5	57.193	514	514	0
sp|O43663|PRC1_HUMAN	sp|O43663|PRC1_HUMAN	10	10	10	sp|O43663|PRC1_HUMAN Protein regulator of cytokinesis 1 OS=Homo sapiens OX=9606 GN=PRC1 PE=1 SV=2	1	10	10	10	5	6	6	5	6	6	8	7	5	8	7	5	6	6	5	6	6	8	7	5	8	7	5	6	6	5	6	6	8	7	5	8	7	19.7	19.7	19.7	71.606	620	620	0
sp|O43665|RGS10_HUMAN	sp|O43665|RGS10_HUMAN	5	5	5	sp|O43665|RGS10_HUMAN Regulator of G-protein signaling 10 OS=Homo sapiens OX=9606 GN=RGS10 PE=1 SV=3	1	5	5	5	0	3	2	3	2	2	4	2	4	2	3	0	3	2	3	2	2	4	2	4	2	3	0	3	2	3	2	2	4	2	4	2	3	33.7	33.7	33.7	21.21	181	181	0
sp|O43670|ZN207_HUMAN	sp|O43670|ZN207_HUMAN	5	5	5	sp|O43670|ZN207_HUMAN BUB3-interacting and GLEBS motif-containing protein ZNF207 OS=Homo sapiens OX=9606 GN=ZNF207 PE=1 SV=1	1	5	5	5	4	4	4	4	4	4	4	4	4	5	4	4	4	4	4	4	4	4	4	4	5	4	4	4	4	4	4	4	4	4	4	5	4	15.9	15.9	15.9	50.75	478	478	0
sp|O43674|NDUB5_HUMAN	sp|O43674|NDUB5_HUMAN	2	2	2	sp|O43674|NDUB5_HUMAN NADH dehydrogenase [ubiquinone] 1 beta subcomplex subunit 5, mitochondrial OS=Homo sapiens OX=9606 GN=NDUFB5 PE=1 SV=1	1	2	2	2	1	2	2	1	2	1	1	2	1	2	2	1	2	2	1	2	1	1	2	1	2	2	1	2	2	1	2	1	1	2	1	2	2	12.7	12.7	12.7	21.75	189	189	0
sp|O43676|NDUB3_HUMAN	sp|O43676|NDUB3_HUMAN	3	3	3	sp|O43676|NDUB3_HUMAN NADH dehydrogenase [ubiquinone] 1 beta subcomplex subunit 3 OS=Homo sapiens OX=9606 GN=NDUFB3 PE=1 SV=3	1	3	3	3	3	3	3	3	3	3	3	3	3	3	3	3	3	3	3	3	3	3	3	3	3	3	3	3	3	3	3	3	3	3	3	3	3	28.6	28.6	28.6	11.402	98	98	0
sp|O43678|NDUA2_HUMAN	sp|O43678|NDUA2_HUMAN	3	3	3	sp|O43678|NDUA2_HUMAN NADH dehydrogenase [ubiquinone] 1 alpha subcomplex subunit 2 OS=Homo sapiens OX=9606 GN=NDUFA2 PE=1 SV=3	1	3	3	3	3	3	3	3	3	3	3	3	3	3	3	3	3	3	3	3	3	3	3	3	3	3	3	3	3	3	3	3	3	3	3	3	3	40.4	40.4	40.4	10.921	99	99	0
sp|O43681|GET3_HUMAN	sp|O43681|GET3_HUMAN	9	9	8	sp|O43681|GET3_HUMAN ATPase GET3 OS=Homo sapiens OX=9606 GN=GET3 PE=1 SV=2	1	9	9	8	6	6	7	7	7	6	7	7	7	8	8	6	6	7	7	7	6	7	7	7	8	8	5	5	6	6	6	5	6	6	6	7	7	33.3	33.3	31.3	38.792	348	348	0
sp|O43683|BUB1_HUMAN	sp|O43683|BUB1_HUMAN	6	6	6	sp|O43683|BUB1_HUMAN Mitotic checkpoint serine/threonine-protein kinase BUB1 OS=Homo sapiens OX=9606 GN=BUB1 PE=1 SV=1	1	6	6	6	1	1	2	5	3	3	2	1	2	4	4	1	1	2	5	3	3	2	1	2	4	4	1	1	2	5	3	3	2	1	2	4	4	8.9	8.9	8.9	122.37	1085	1085	0
sp|O43684|BUB3_HUMAN	sp|O43684|BUB3_HUMAN	7	7	7	sp|O43684|BUB3_HUMAN Mitotic checkpoint protein BUB3 OS=Homo sapiens OX=9606 GN=BUB3 PE=1 SV=1	1	7	7	7	6	5	6	6	6	6	6	6	5	7	6	6	5	6	6	6	6	6	6	5	7	6	6	5	6	6	6	6	6	6	5	7	6	26.8	26.8	26.8	37.154	328	328	0
sp|O43707|ACTN4_HUMAN	sp|O43707|ACTN4_HUMAN	51	51	33	sp|O43707|ACTN4_HUMAN Alpha-actinin-4 OS=Homo sapiens OX=9606 GN=ACTN4 PE=1 SV=2	1	51	51	33	40	45	46	44	45	46	43	48	49	46	46	40	45	46	44	45	46	43	48	49	46	46	26	28	29	28	30	30	27	31	32	30	30	67.6	67.6	45.8	104.85	911	911	0
sp|O43708|MAAI_HUMAN	sp|O43708|MAAI_HUMAN	3	3	3	sp|O43708|MAAI_HUMAN Maleylacetoacetate isomerase OS=Homo sapiens OX=9606 GN=GSTZ1 PE=1 SV=3	1	3	3	3	2	1	3	3	3	2	3	3	2	3	3	2	1	3	3	3	2	3	3	2	3	3	2	1	3	3	3	2	3	3	2	3	3	13.9	13.9	13.9	24.212	216	216	0
sp|O43709|BUD23_HUMAN	sp|O43709|BUD23_HUMAN	2	2	2	sp|O43709|BUD23_HUMAN Probable 18S rRNA (guanine-N(7))-methyltransferase OS=Homo sapiens OX=9606 GN=BUD23 PE=1 SV=2	1	2	2	2	2	1	2	2	2	2	2	2	2	2	2	2	1	2	2	2	2	2	2	2	2	2	2	1	2	2	2	2	2	2	2	2	2	12.1	12.1	12.1	31.88	281	281	0
sp|O43716|GATC_HUMAN	sp|O43716|GATC_HUMAN	4	4	4	sp|O43716|GATC_HUMAN Glutamyl-tRNA(Gln) amidotransferase subunit C, mitochondrial OS=Homo sapiens OX=9606 GN=GATC PE=1 SV=1	1	4	4	4	1	2	4	1	2	1	1	4	1	3	2	1	2	4	1	2	1	1	4	1	3	2	1	2	4	1	2	1	1	4	1	3	2	40.4	40.4	40.4	15.086	136	136	0
sp|O43719|HTSF1_HUMAN	sp|O43719|HTSF1_HUMAN	9	9	9	sp|O43719|HTSF1_HUMAN HIV Tat-specific factor 1 OS=Homo sapiens OX=9606 GN=HTATSF1 PE=1 SV=1	1	9	9	9	8	7	7	6	7	7	6	7	7	8	8	8	7	7	6	7	7	6	7	7	8	8	8	7	7	6	7	7	6	7	7	8	8	18.7	18.7	18.7	85.852	755	755	0
sp|O43739|CYH3_HUMAN;sp|Q99418|CYH2_HUMAN;sp|Q9UIA0|CYH4_HUMAN	sp|O43739|CYH3_HUMAN;sp|Q99418|CYH2_HUMAN	4;4;1	1;1;0	1;1;0	sp|O43739|CYH3_HUMAN Cytohesin-3 OS=Homo sapiens OX=9606 GN=CYTH3 PE=1 SV=2;sp|Q99418|CYH2_HUMAN Cytohesin-2 OS=Homo sapiens OX=9606 GN=CYTH2 PE=1 SV=2	3	4	1	1	3	4	3	4	3	2	2	3	2	4	2	1	1	1	1	1	0	0	1	0	1	0	1	1	1	1	1	0	0	1	0	1	0	12.5	3.5	3.5	46.348	400	400;400;394	0.0056288
sp|O43747|AP1G1_HUMAN	sp|O43747|AP1G1_HUMAN	8	8	8	sp|O43747|AP1G1_HUMAN AP-1 complex subunit gamma-1 OS=Homo sapiens OX=9606 GN=AP1G1 PE=1 SV=5	1	8	8	8	7	6	7	6	6	7	5	7	6	6	6	7	6	7	6	6	7	5	7	6	6	6	7	6	7	6	6	7	5	7	6	6	6	10.9	10.9	10.9	91.35	822	822	0
sp|O43752|STX6_HUMAN	sp|O43752|STX6_HUMAN	5	5	5	sp|O43752|STX6_HUMAN Syntaxin-6 OS=Homo sapiens OX=9606 GN=STX6 PE=1 SV=1	1	5	5	5	4	2	3	5	4	4	5	0	4	1	5	4	2	3	5	4	4	5	0	4	1	5	4	2	3	5	4	4	5	0	4	1	5	26.7	26.7	26.7	29.176	255	255	0
sp|O43761|SNG3_HUMAN	sp|O43761|SNG3_HUMAN	2	2	2	sp|O43761|SNG3_HUMAN Synaptogyrin-3 OS=Homo sapiens OX=9606 GN=SYNGR3 PE=1 SV=2	1	2	2	2	1	0	0	0	0	1	2	0	1	0	0	1	0	0	0	0	1	2	0	1	0	0	1	0	0	0	0	1	2	0	1	0	0	11.8	11.8	11.8	24.555	229	229	0.00030216
sp|O43765|SGTA_HUMAN	sp|O43765|SGTA_HUMAN	6	6	6	sp|O43765|SGTA_HUMAN Small glutamine-rich tetratricopeptide repeat-containing protein alpha OS=Homo sapiens OX=9606 GN=SGTA PE=1 SV=1	1	6	6	6	4	4	5	6	6	6	6	6	6	5	4	4	4	5	6	6	6	6	6	6	5	4	4	4	5	6	6	6	6	6	6	5	4	23	23	23	34.063	313	313	0
sp|O43768|ENSA_HUMAN	sp|O43768|ENSA_HUMAN	3	3	2	sp|O43768|ENSA_HUMAN Alpha-endosulfine OS=Homo sapiens OX=9606 GN=ENSA PE=1 SV=1	1	3	3	2	3	3	3	3	3	3	3	3	3	3	3	3	3	3	3	3	3	3	3	3	3	3	2	2	2	2	2	2	2	2	2	2	2	30.6	30.6	21.5	13.389	121	121	0
sp|O43772|MCAT_HUMAN	sp|O43772|MCAT_HUMAN	2	2	2	sp|O43772|MCAT_HUMAN Mitochondrial carnitine/acylcarnitine carrier protein OS=Homo sapiens OX=9606 GN=SLC25A20 PE=1 SV=1	1	2	2	2	0	0	0	1	0	0	0	1	1	2	0	0	0	0	1	0	0	0	1	1	2	0	0	0	0	1	0	0	0	1	1	2	0	5.6	5.6	5.6	32.943	301	301	0.0019886
sp|O43776|SYNC_HUMAN	sp|O43776|SYNC_HUMAN	15	15	15	sp|O43776|SYNC_HUMAN Asparagine--tRNA ligase, cytoplasmic OS=Homo sapiens OX=9606 GN=NARS1 PE=1 SV=1	1	15	15	15	13	12	15	14	15	14	14	13	14	14	14	13	12	15	14	15	14	14	13	14	14	14	13	12	15	14	15	14	14	13	14	14	14	27.7	27.7	27.7	62.942	548	548	0
sp|O43791|SPOP_HUMAN	sp|O43791|SPOP_HUMAN	2	2	2	sp|O43791|SPOP_HUMAN Speckle-type POZ protein OS=Homo sapiens OX=9606 GN=SPOP PE=1 SV=1	1	2	2	2	0	1	1	1	1	1	0	1	1	1	1	0	1	1	1	1	1	0	1	1	1	1	0	1	1	1	1	1	0	1	1	1	1	7.5	7.5	7.5	42.132	374	374	0.00089459
sp|O43795|MYO1B_HUMAN	sp|O43795|MYO1B_HUMAN	34	34	31	sp|O43795|MYO1B_HUMAN Unconventional myosin-Ib OS=Homo sapiens OX=9606 GN=MYO1B PE=1 SV=3	1	34	34	31	25	28	28	28	30	30	25	30	29	30	30	25	28	28	28	30	30	25	30	29	30	30	23	25	26	25	27	27	22	28	26	28	28	33.7	33.7	31.5	131.98	1136	1136	0
sp|O43805|SSNA1_HUMAN	sp|O43805|SSNA1_HUMAN	2	2	2	sp|O43805|SSNA1_HUMAN Sjoegren syndrome nuclear autoantigen 1 OS=Homo sapiens OX=9606 GN=SSNA1 PE=1 SV=2	1	2	2	2	1	2	2	1	2	2	1	2	2	2	2	1	2	2	1	2	2	1	2	2	2	2	1	2	2	1	2	2	1	2	2	2	2	20.2	20.2	20.2	13.596	119	119	0
sp|O43808|PM34_HUMAN	sp|O43808|PM34_HUMAN	3	3	3	sp|O43808|PM34_HUMAN Peroxisomal membrane protein PMP34 OS=Homo sapiens OX=9606 GN=SLC25A17 PE=1 SV=1	1	3	3	3	1	1	1	2	2	1	2	2	2	2	2	1	1	1	2	2	1	2	2	2	2	2	1	1	1	2	2	1	2	2	2	2	2	10.4	10.4	10.4	34.566	307	307	0
sp|O43809|CPSF5_HUMAN	sp|O43809|CPSF5_HUMAN	10	10	10	sp|O43809|CPSF5_HUMAN Cleavage and polyadenylation specificity factor subunit 5 OS=Homo sapiens OX=9606 GN=NUDT21 PE=1 SV=1	1	10	10	10	10	9	9	10	9	10	10	9	10	10	9	10	9	9	10	9	10	10	9	10	10	9	10	9	9	10	9	10	10	9	10	10	9	50.7	50.7	50.7	26.227	227	227	0
sp|O43813|LANC1_HUMAN	sp|O43813|LANC1_HUMAN	7	7	7	sp|O43813|LANC1_HUMAN Glutathione S-transferase LANCL1 OS=Homo sapiens OX=9606 GN=LANCL1 PE=1 SV=1	1	7	7	7	5	6	5	6	6	6	5	4	6	4	7	5	6	5	6	6	6	5	4	6	4	7	5	6	5	6	6	6	5	4	6	4	7	22.8	22.8	22.8	45.283	399	399	0
sp|O43815|STRN_HUMAN	sp|O43815|STRN_HUMAN	16	16	15	sp|O43815|STRN_HUMAN Striatin OS=Homo sapiens OX=9606 GN=STRN PE=1 SV=4	1	16	16	15	12	12	13	11	13	12	13	12	11	14	12	12	12	13	11	13	12	13	12	11	14	12	11	11	12	11	12	11	12	11	10	13	12	28.6	28.6	27.7	86.131	780	780	0
sp|O43818|U3IP2_HUMAN	sp|O43818|U3IP2_HUMAN	6	6	6	sp|O43818|U3IP2_HUMAN U3 small nucleolar RNA-interacting protein 2 OS=Homo sapiens OX=9606 GN=RRP9 PE=1 SV=1	1	6	6	6	1	3	3	2	2	3	4	3	4	3	2	1	3	3	2	2	3	4	3	4	3	2	1	3	3	2	2	3	4	3	4	3	2	14.9	14.9	14.9	51.84	475	475	0
sp|O43819|SCO2_HUMAN	sp|O43819|SCO2_HUMAN	3	3	3	sp|O43819|SCO2_HUMAN Protein SCO2 homolog, mitochondrial OS=Homo sapiens OX=9606 GN=SCO2 PE=1 SV=3	1	3	3	3	0	0	1	1	2	2	1	1	3	1	2	0	0	1	1	2	2	1	1	3	1	2	0	0	1	1	2	2	1	1	3	1	2	16.2	16.2	16.2	29.81	266	266	0
sp|O43822|CF410_HUMAN	sp|O43822|CF410_HUMAN	1	1	1	sp|O43822|CF410_HUMAN Cilia- and flagella-associated protein 410 OS=Homo sapiens OX=9606 GN=CFAP410 PE=1 SV=1	1	1	1	1	0	0	0	0	0	0	0	0	1	0	0	0	0	0	0	0	0	0	0	1	0	0	0	0	0	0	0	0	0	0	1	0	0	5.5	5.5	5.5	28.34	256	256	0.0013032
sp|O43823|AKAP8_HUMAN	sp|O43823|AKAP8_HUMAN	7	7	7	sp|O43823|AKAP8_HUMAN A-kinase anchor protein 8 OS=Homo sapiens OX=9606 GN=AKAP8 PE=1 SV=1	1	7	7	7	5	5	7	5	7	6	6	6	5	6	6	5	5	7	5	7	6	6	6	5	6	6	5	5	7	5	7	6	6	6	5	6	6	17.5	17.5	17.5	76.107	692	692	0
sp|O43824|GTPB6_HUMAN	sp|O43824|GTPB6_HUMAN	2	2	2	sp|O43824|GTPB6_HUMAN Putative GTP-binding protein 6 OS=Homo sapiens OX=9606 GN=GTPBP6 PE=1 SV=4	1	2	2	2	0	1	0	0	1	0	0	0	0	0	1	0	1	0	0	1	0	0	0	0	0	1	0	1	0	0	1	0	0	0	0	0	1	5.2	5.2	5.2	56.897	516	516	0
sp|O43826|G6PT1_HUMAN	sp|O43826|G6PT1_HUMAN	1	1	1	sp|O43826|G6PT1_HUMAN Glucose-6-phosphate exchanger SLC37A4 OS=Homo sapiens OX=9606 GN=SLC37A4 PE=1 SV=1	1	1	1	1	0	0	0	0	0	0	1	0	1	1	1	0	0	0	0	0	0	1	0	1	1	1	0	0	0	0	0	0	1	0	1	1	1	3	3	3	46.36	429	429	0.008753
sp|O43829|ZBT14_HUMAN	sp|O43829|ZBT14_HUMAN	3	3	3	sp|O43829|ZBT14_HUMAN Zinc finger and BTB domain-containing protein 14 OS=Homo sapiens OX=9606 GN=ZBTB14 PE=1 SV=2	1	3	3	3	0	0	0	1	1	1	0	1	0	0	2	0	0	0	1	1	1	0	1	0	0	2	0	0	0	1	1	1	0	1	0	0	2	10.2	10.2	10.2	50.956	449	449	0
sp|O43837|IDH3B_HUMAN	sp|O43837|IDH3B_HUMAN	12	12	12	sp|O43837|IDH3B_HUMAN Isocitrate dehydrogenase [NAD] subunit beta, mitochondrial OS=Homo sapiens OX=9606 GN=IDH3B PE=1 SV=2	1	12	12	12	9	10	10	10	12	11	8	9	9	11	9	9	10	10	10	12	11	8	9	9	11	9	9	10	10	10	12	11	8	9	9	11	9	34.5	34.5	34.5	42.183	385	385	0
sp|O43847|NRDC_HUMAN	sp|O43847|NRDC_HUMAN	22	22	22	sp|O43847|NRDC_HUMAN Nardilysin OS=Homo sapiens OX=9606 GN=NRDC PE=1 SV=3	1	22	22	22	16	18	16	16	14	16	16	19	16	19	17	16	18	16	16	14	16	16	19	16	19	17	16	18	16	16	14	16	16	19	16	19	17	21.3	21.3	21.3	131.7	1151	1151	0
sp|O43852|CALU_HUMAN	sp|O43852|CALU_HUMAN	12	12	12	sp|O43852|CALU_HUMAN Calumenin OS=Homo sapiens OX=9606 GN=CALU PE=1 SV=2	1	12	12	12	12	11	12	12	12	12	12	11	12	12	12	12	11	12	12	12	12	12	11	12	12	12	12	11	12	12	12	12	12	11	12	12	12	47	47	47	37.106	315	315	0
sp|O43865|SAHH2_HUMAN	sp|O43865|SAHH2_HUMAN	8	8	5	sp|O43865|SAHH2_HUMAN S-adenosylhomocysteine hydrolase-like protein 1 OS=Homo sapiens OX=9606 GN=AHCYL1 PE=1 SV=2	1	8	8	5	5	6	6	6	7	8	6	6	5	8	7	5	6	6	6	7	8	6	6	5	8	7	2	3	4	3	4	5	3	4	2	5	4	16.6	16.6	10.6	58.951	530	530	0
sp|O43909|EXTL3_HUMAN	sp|O43909|EXTL3_HUMAN	6	6	6	sp|O43909|EXTL3_HUMAN Exostosin-like 3 OS=Homo sapiens OX=9606 GN=EXTL3 PE=1 SV=1	1	6	6	6	2	0	0	1	2	3	2	0	0	1	2	2	0	0	1	2	3	2	0	0	1	2	2	0	0	1	2	3	2	0	0	1	2	7.2	7.2	7.2	104.75	919	919	0
sp|O43913|ORC5_HUMAN	sp|O43913|ORC5_HUMAN	5	5	5	sp|O43913|ORC5_HUMAN Origin recognition complex subunit 5 OS=Homo sapiens OX=9606 GN=ORC5 PE=1 SV=1	1	5	5	5	2	3	3	4	3	3	4	3	3	3	3	2	3	3	4	3	3	4	3	3	3	3	2	3	3	4	3	3	4	3	3	3	3	10.8	10.8	10.8	50.282	435	435	0
sp|O43920|NDUS5_HUMAN	sp|O43920|NDUS5_HUMAN	3	3	3	sp|O43920|NDUS5_HUMAN NADH dehydrogenase [ubiquinone] iron-sulfur protein 5 OS=Homo sapiens OX=9606 GN=NDUFS5 PE=1 SV=3	1	3	3	3	3	2	2	3	3	2	3	2	3	2	2	3	2	2	3	3	2	3	2	3	2	2	3	2	2	3	3	2	3	2	3	2	2	24.5	24.5	24.5	12.517	106	106	0
sp|O43924|PDE6D_HUMAN	sp|O43924|PDE6D_HUMAN	4	4	4	sp|O43924|PDE6D_HUMAN Retinal rod rhodopsin-sensitive cGMP 3,5-cyclic phosphodiesterase subunit delta OS=Homo sapiens OX=9606 GN=PDE6D PE=1 SV=1	1	4	4	4	2	4	4	4	4	4	4	4	4	3	4	2	4	4	4	4	4	4	4	4	3	4	2	4	4	4	4	4	4	4	4	3	4	33.3	33.3	33.3	17.42	150	150	0
sp|O43929|ORC4_HUMAN;CON__Q2YDI2;sp|Q96NJ5|KLH32_HUMAN	sp|O43929|ORC4_HUMAN	10;3;1	10;3;1	10;3;1	sp|O43929|ORC4_HUMAN Origin recognition complex subunit 4 OS=Homo sapiens OX=9606 GN=ORC4 PE=1 SV=2	3	10	10	10	8	9	6	8	8	7	5	5	8	6	7	8	9	6	8	8	7	5	5	8	6	7	8	9	6	8	8	7	5	5	8	6	7	26.6	26.6	26.6	50.377	436	436;436;620	0
sp|O43933|PEX1_HUMAN	sp|O43933|PEX1_HUMAN	8	8	8	sp|O43933|PEX1_HUMAN Peroxisome biogenesis factor 1 OS=Homo sapiens OX=9606 GN=PEX1 PE=1 SV=1	1	8	8	8	3	3	6	4	5	5	5	4	6	4	7	3	3	6	4	5	5	5	4	6	4	7	3	3	6	4	5	5	5	4	6	4	7	7.1	7.1	7.1	142.87	1283	1283	0
sp|O60216|RAD21_HUMAN;sp|Q9H4I0|RD21L_HUMAN	sp|O60216|RAD21_HUMAN	16;2	16;2	16;2	sp|O60216|RAD21_HUMAN Double-strand-break repair protein rad21 homolog OS=Homo sapiens OX=9606 GN=RAD21 PE=1 SV=2	2	16	16	16	12	14	16	13	12	13	14	14	13	15	12	12	14	16	13	12	13	14	14	13	15	12	12	14	16	13	12	13	14	14	13	15	12	28.7	28.7	28.7	71.689	631	631;556	0
sp|O60220|TIM8A_HUMAN	sp|O60220|TIM8A_HUMAN	2	2	2	sp|O60220|TIM8A_HUMAN Mitochondrial import inner membrane translocase subunit Tim8 A OS=Homo sapiens OX=9606 GN=TIMM8A PE=1 SV=1	1	2	2	2	2	1	1	2	1	2	2	1	2	1	2	2	1	1	2	1	2	2	1	2	1	2	2	1	1	2	1	2	2	1	2	1	2	20.6	20.6	20.6	10.998	97	97	0
sp|O60231|DHX16_HUMAN	sp|O60231|DHX16_HUMAN	16	15	15	sp|O60231|DHX16_HUMAN Pre-mRNA-splicing factor ATP-dependent RNA helicase DHX16 OS=Homo sapiens OX=9606 GN=DHX16 PE=1 SV=2	1	16	15	15	9	12	12	13	12	14	11	14	14	13	14	8	11	11	12	11	13	10	13	13	12	13	8	11	11	12	11	13	10	13	13	12	13	17.6	16.7	16.7	119.26	1041	1041	0
sp|O60232|ZNRD2_HUMAN	sp|O60232|ZNRD2_HUMAN	3	3	3	sp|O60232|ZNRD2_HUMAN Protein ZNRD2 OS=Homo sapiens OX=9606 GN=ZNRD2 PE=1 SV=1	1	3	3	3	3	3	3	3	3	3	3	3	3	3	3	3	3	3	3	3	3	3	3	3	3	3	3	3	3	3	3	3	3	3	3	3	3	19.1	19.1	19.1	21.474	199	199	0
sp|O60244|MED14_HUMAN	sp|O60244|MED14_HUMAN	17	17	17	sp|O60244|MED14_HUMAN Mediator of RNA polymerase II transcription subunit 14 OS=Homo sapiens OX=9606 GN=MED14 PE=1 SV=2	1	17	17	17	7	8	10	12	10	13	11	14	12	15	7	7	8	10	12	10	13	11	14	12	15	7	7	8	10	12	10	13	11	14	12	15	7	16.6	16.6	16.6	160.6	1454	1454	0
sp|O60256|KPRB_HUMAN	sp|O60256|KPRB_HUMAN	11	11	10	sp|O60256|KPRB_HUMAN Phosphoribosyl pyrophosphate synthase-associated protein 2 OS=Homo sapiens OX=9606 GN=PRPSAP2 PE=1 SV=1	1	11	11	10	7	10	10	9	11	11	9	10	10	11	9	7	10	10	9	11	11	9	10	10	11	9	6	9	9	8	10	10	8	9	9	10	8	42.8	42.8	39	40.925	369	369	0
sp|O60262|GBG7_HUMAN	sp|O60262|GBG7_HUMAN	1	1	1	sp|O60262|GBG7_HUMAN Guanine nucleotide-binding protein G(I)/G(S)/G(O) subunit gamma-7 OS=Homo sapiens OX=9606 GN=GNG7 PE=1 SV=1	1	1	1	1	1	1	1	1	1	0	1	1	1	0	1	1	1	1	1	1	0	1	1	1	0	1	1	1	1	1	1	0	1	1	1	0	1	23.5	23.5	23.5	7.5217	68	68	0.00015728
sp|O60264|SMCA5_HUMAN	sp|O60264|SMCA5_HUMAN	41	41	29	sp|O60264|SMCA5_HUMAN SWI/SNF-related matrix-associated actin-dependent regulator of chromatin subfamily A member 5 OS=Homo sapiens OX=9606 GN=SMARCA5 PE=1 SV=1	1	41	41	29	34	34	38	39	38	39	38	35	37	36	40	34	34	38	39	38	39	38	35	37	36	40	22	25	26	27	26	27	26	24	26	24	28	35.6	35.6	26.7	121.9	1052	1052	0
sp|O60271|JIP4_HUMAN	sp|O60271|JIP4_HUMAN	29	29	27	sp|O60271|JIP4_HUMAN C-Jun-amino-terminal kinase-interacting protein 4 OS=Homo sapiens OX=9606 GN=SPAG9 PE=1 SV=4	1	29	29	27	20	19	22	20	21	21	23	19	23	21	22	20	19	22	20	21	21	23	19	23	21	22	18	17	20	19	20	19	21	17	21	19	20	29.1	29.1	27.7	146.2	1321	1321	0
sp|O60281|ZN292_HUMAN	sp|O60281|ZN292_HUMAN	7	7	7	sp|O60281|ZN292_HUMAN Zinc finger protein 292 OS=Homo sapiens OX=9606 GN=ZNF292 PE=1 SV=3	1	7	7	7	3	2	1	1	0	2	4	4	3	3	3	3	2	1	1	0	2	4	4	3	3	3	3	2	1	1	0	2	4	4	3	3	3	3.4	3.4	3.4	304.81	2723	2723	0
sp|O60282|KIF5C_HUMAN	sp|O60282|KIF5C_HUMAN	29	21	19	sp|O60282|KIF5C_HUMAN Kinesin heavy chain isoform 5C OS=Homo sapiens OX=9606 GN=KIF5C PE=1 SV=1	1	29	21	19	19	19	20	20	22	19	21	20	22	19	21	12	12	13	13	16	13	13	13	15	12	15	11	11	12	12	14	11	11	12	13	11	13	36.8	26.6	24.3	109.49	957	957	0
sp|O60287|NPA1P_HUMAN	sp|O60287|NPA1P_HUMAN	23	23	23	sp|O60287|NPA1P_HUMAN Nucleolar pre-ribosomal-associated protein 1 OS=Homo sapiens OX=9606 GN=URB1 PE=1 SV=4	1	23	23	23	9	9	13	11	11	12	10	14	12	11	10	9	9	13	11	11	12	10	14	12	11	10	9	9	13	11	11	12	10	14	12	11	10	12.2	12.2	12.2	254.39	2271	2271	0
sp|O60291|MGRN1_HUMAN	sp|O60291|MGRN1_HUMAN	3	3	3	sp|O60291|MGRN1_HUMAN E3 ubiquitin-protein ligase MGRN1 OS=Homo sapiens OX=9606 GN=MGRN1 PE=1 SV=2	1	3	3	3	2	1	1	3	1	3	2	1	1	1	1	2	1	1	3	1	3	2	1	1	1	1	2	1	1	3	1	3	2	1	1	1	1	8.5	8.5	8.5	60.752	552	552	0
sp|O60292|SI1L3_HUMAN	sp|O60292|SI1L3_HUMAN	3	3	3	sp|O60292|SI1L3_HUMAN Signal-induced proliferation-associated 1-like protein 3 OS=Homo sapiens OX=9606 GN=SIPA1L3 PE=1 SV=3	1	3	3	3	0	1	0	0	1	1	1	2	2	0	1	0	1	0	0	1	1	1	2	2	0	1	0	1	0	0	1	1	1	2	2	0	1	2.5	2.5	2.5	194.61	1781	1781	0
sp|O60306|AQR_HUMAN	sp|O60306|AQR_HUMAN	31	31	30	sp|O60306|AQR_HUMAN RNA helicase aquarius OS=Homo sapiens OX=9606 GN=AQR PE=1 SV=4	1	31	31	30	25	26	26	23	28	25	27	24	29	26	27	25	26	26	23	28	25	27	24	29	26	27	24	25	25	23	28	25	26	24	29	25	26	24.8	24.8	24.4	171.29	1485	1485	0
sp|O60313|OPA1_HUMAN	sp|O60313|OPA1_HUMAN	28	28	28	sp|O60313|OPA1_HUMAN Dynamin-like 120 kDa protein, mitochondrial OS=Homo sapiens OX=9606 GN=OPA1 PE=1 SV=3	1	28	28	28	17	20	21	23	22	21	23	20	19	20	20	17	20	21	23	22	21	23	20	19	20	20	17	20	21	23	22	21	23	20	19	20	20	32.8	32.8	32.8	111.63	960	960	0
sp|O60315|ZEB2_HUMAN	sp|O60315|ZEB2_HUMAN	6	6	6	sp|O60315|ZEB2_HUMAN Zinc finger E-box-binding homeobox 2 OS=Homo sapiens OX=9606 GN=ZEB2 PE=1 SV=1	1	6	6	6	4	4	4	4	3	3	4	5	4	5	4	4	4	4	4	3	3	4	5	4	5	4	4	4	4	4	3	3	4	5	4	5	4	7.3	7.3	7.3	136.45	1214	1214	0
sp|O60318|GANP_HUMAN	sp|O60318|GANP_HUMAN	17	17	17	sp|O60318|GANP_HUMAN Germinal-center associated nuclear protein OS=Homo sapiens OX=9606 GN=MCM3AP PE=1 SV=2	1	17	17	17	7	9	11	11	9	12	10	14	10	12	11	7	9	11	11	9	12	10	14	10	12	11	7	9	11	11	9	12	10	14	10	12	11	13.4	13.4	13.4	218.4	1980	1980	0
sp|O60331|PI51C_HUMAN	sp|O60331|PI51C_HUMAN	5	2	2	sp|O60331|PI51C_HUMAN Phosphatidylinositol 4-phosphate 5-kinase type-1 gamma OS=Homo sapiens OX=9606 GN=PIP5K1C PE=1 SV=2	1	5	2	2	1	2	2	3	1	2	3	2	2	2	2	0	1	0	1	0	1	1	1	0	1	1	0	1	0	1	0	1	1	1	0	1	1	9.4	5.1	5.1	73.259	668	668	0.00030469
sp|O60333|KIF1B_HUMAN;sp|O43896|KIF1C_HUMAN	sp|O60333|KIF1B_HUMAN	15;3	7;1	7;1	sp|O60333|KIF1B_HUMAN Kinesin-like protein KIF1B OS=Homo sapiens OX=9606 GN=KIF1B PE=1 SV=5	2	15	7	7	8	9	10	9	9	9	10	10	10	10	8	2	3	4	3	2	3	4	3	2	4	2	2	3	4	3	2	3	4	3	2	4	2	9	4.1	4.1	204.47	1816	1816;1103	0
sp|O60337|MARH6_HUMAN	sp|O60337|MARH6_HUMAN	1	1	1	sp|O60337|MARH6_HUMAN E3 ubiquitin-protein ligase MARCHF6 OS=Homo sapiens OX=9606 GN=MARCHF6 PE=1 SV=2	1	1	1	1	0	0	0	0	0	0	0	0	0	1	0	0	0	0	0	0	0	0	0	0	1	0	0	0	0	0	0	0	0	0	0	1	0	1.5	1.5	1.5	102.54	910	910	0.007337
sp|O60341|KDM1A_HUMAN	sp|O60341|KDM1A_HUMAN	18	18	18	sp|O60341|KDM1A_HUMAN Lysine-specific histone demethylase 1A OS=Homo sapiens OX=9606 GN=KDM1A PE=1 SV=2	1	18	18	18	13	13	14	13	13	12	14	14	12	15	13	13	13	14	13	13	12	14	14	12	15	13	13	13	14	13	13	12	14	14	12	15	13	34.6	34.6	34.6	92.902	852	852	0
sp|O60343|TBCD4_HUMAN	sp|O60343|TBCD4_HUMAN	3	3	3	sp|O60343|TBCD4_HUMAN TBC1 domain family member 4 OS=Homo sapiens OX=9606 GN=TBC1D4 PE=1 SV=2	1	3	3	3	0	1	0	0	0	1	1	0	1	0	0	0	1	0	0	0	1	1	0	1	0	0	0	1	0	0	0	1	1	0	1	0	0	3.2	3.2	3.2	146.56	1298	1298	0
sp|O60361|NDK8_HUMAN	sp|O60361|NDK8_HUMAN	10	1	1	sp|O60361|NDK8_HUMAN Putative nucleoside diphosphate kinase OS=Homo sapiens OX=9606 GN=NME2P1 PE=5 SV=1	1	10	1	1	10	9	10	8	10	9	9	9	10	10	10	1	1	1	1	1	1	1	1	1	1	1	1	1	1	1	1	1	1	1	1	1	1	66.4	7.3	7.3	15.529	137	137	1
sp|O60427|FADS1_HUMAN	sp|O60427|FADS1_HUMAN	5	5	5	sp|O60427|FADS1_HUMAN Acyl-CoA (8-3)-desaturase OS=Homo sapiens OX=9606 GN=FADS1 PE=1 SV=3	1	5	5	5	4	3	3	4	3	4	4	5	5	2	4	4	3	3	4	3	4	4	5	5	2	4	4	3	3	4	3	4	4	5	5	2	4	14.4	14.4	14.4	51.964	444	444	0
sp|O60443|GSDME_HUMAN	sp|O60443|GSDME_HUMAN	12	12	12	sp|O60443|GSDME_HUMAN Gasdermin-E OS=Homo sapiens OX=9606 GN=GSDME PE=1 SV=2	1	12	12	12	10	10	8	11	9	11	9	10	10	11	9	10	10	8	11	9	11	9	10	10	11	9	10	10	8	11	9	11	9	10	10	11	9	28.4	28.4	28.4	54.554	496	496	0
sp|O60476|MA1A2_HUMAN	sp|O60476|MA1A2_HUMAN	5	5	5	sp|O60476|MA1A2_HUMAN Mannosyl-oligosaccharide 1,2-alpha-mannosidase IB OS=Homo sapiens OX=9606 GN=MAN1A2 PE=1 SV=1	1	5	5	5	1	4	5	2	3	4	3	5	4	3	4	1	4	5	2	3	4	3	5	4	3	4	1	4	5	2	3	4	3	5	4	3	4	11.1	11.1	11.1	73.003	641	641	0
sp|O60488|ACSL4_HUMAN	sp|O60488|ACSL4_HUMAN	11	9	9	sp|O60488|ACSL4_HUMAN Long-chain-fatty-acid--CoA ligase 4 OS=Homo sapiens OX=9606 GN=ACSL4 PE=1 SV=2	1	11	9	9	7	8	9	6	8	10	10	6	10	8	5	5	6	7	4	7	8	8	5	8	7	4	5	6	7	4	7	8	8	5	8	7	4	20.5	17.2	17.2	79.187	711	711	0
sp|O60493|SNX3_HUMAN	sp|O60493|SNX3_HUMAN	6	4	4	sp|O60493|SNX3_HUMAN Sorting nexin-3 OS=Homo sapiens OX=9606 GN=SNX3 PE=1 SV=3	1	6	4	4	6	6	6	6	5	6	6	5	6	6	5	4	4	4	4	4	4	4	3	4	4	4	4	4	4	4	4	4	4	3	4	4	4	33.3	23.5	23.5	18.762	162	162	0
sp|O60499|STX10_HUMAN	sp|O60499|STX10_HUMAN	3	3	3	sp|O60499|STX10_HUMAN Syntaxin-10 OS=Homo sapiens OX=9606 GN=STX10 PE=1 SV=1	1	3	3	3	3	2	2	2	3	3	3	3	3	3	2	3	2	2	2	3	3	3	3	3	3	2	3	2	2	2	3	3	3	3	3	3	2	16.5	16.5	16.5	28.114	249	249	0
sp|O60502|OGA_HUMAN	sp|O60502|OGA_HUMAN	8	8	8	sp|O60502|OGA_HUMAN Protein O-GlcNAcase OS=Homo sapiens OX=9606 GN=OGA PE=1 SV=2	1	8	8	8	7	7	4	6	6	6	3	5	3	5	6	7	7	4	6	6	6	3	5	3	5	6	7	7	4	6	6	6	3	5	3	5	6	14.7	14.7	14.7	102.91	916	916	0
sp|O60504|VINEX_HUMAN	sp|O60504|VINEX_HUMAN	7	7	7	sp|O60504|VINEX_HUMAN Vinexin OS=Homo sapiens OX=9606 GN=SORBS3 PE=1 SV=2	1	7	7	7	3	6	6	3	4	5	5	6	5	7	6	3	6	6	3	4	5	5	6	5	7	6	3	6	6	3	4	5	5	6	5	7	6	14	14	14	75.34	671	671	0
sp|O60506|HNRPQ_HUMAN	sp|O60506|HNRPQ_HUMAN	19	15	15	sp|O60506|HNRPQ_HUMAN Heterogeneous nuclear ribonucleoprotein Q OS=Homo sapiens OX=9606 GN=SYNCRIP PE=1 SV=2	1	19	15	15	18	18	18	18	17	17	18	18	17	19	18	14	14	14	14	13	13	14	14	13	15	14	14	14	14	14	13	13	14	14	13	15	14	43	36.8	36.8	69.602	623	623	0
sp|O60507|TPST1_HUMAN	sp|O60507|TPST1_HUMAN	2	2	2	sp|O60507|TPST1_HUMAN Protein-tyrosine sulfotransferase 1 OS=Homo sapiens OX=9606 GN=TPST1 PE=1 SV=1	1	2	2	2	2	1	2	2	2	2	1	2	2	2	2	2	1	2	2	2	2	1	2	2	2	2	2	1	2	2	2	2	1	2	2	2	2	8.1	8.1	8.1	42.188	370	370	0
sp|O60508|PRP17_HUMAN	sp|O60508|PRP17_HUMAN	16	16	16	sp|O60508|PRP17_HUMAN Pre-mRNA-processing factor 17 OS=Homo sapiens OX=9606 GN=CDC40 PE=1 SV=1	1	16	16	16	11	13	11	13	13	13	11	13	13	15	13	11	13	11	13	13	13	11	13	13	15	13	11	13	11	13	13	13	11	13	13	15	13	34.4	34.4	34.4	65.521	579	579	0
sp|O60512|B4GT3_HUMAN	sp|O60512|B4GT3_HUMAN	2	2	2	sp|O60512|B4GT3_HUMAN Beta-1,4-galactosyltransferase 3 OS=Homo sapiens OX=9606 GN=B4GALT3 PE=1 SV=2	1	2	2	2	0	0	1	0	1	2	1	1	1	1	1	0	0	1	0	1	2	1	1	1	1	1	0	0	1	0	1	2	1	1	1	1	1	5.1	5.1	5.1	43.927	393	393	0.0047091
sp|O60513|B4GT4_HUMAN	sp|O60513|B4GT4_HUMAN	4	4	4	sp|O60513|B4GT4_HUMAN Beta-1,4-galactosyltransferase 4 OS=Homo sapiens OX=9606 GN=B4GALT4 PE=1 SV=1	1	4	4	4	2	2	2	2	3	2	1	2	1	2	1	2	2	2	2	3	2	1	2	1	2	1	2	2	2	2	3	2	1	2	1	2	1	17.7	17.7	17.7	40.041	344	344	0
sp|O60518|RNBP6_HUMAN	sp|O60518|RNBP6_HUMAN	9	7	7	sp|O60518|RNBP6_HUMAN Ran-binding protein 6 OS=Homo sapiens OX=9606 GN=RANBP6 PE=1 SV=2	1	9	7	7	4	5	5	5	5	5	4	4	6	6	5	2	3	3	3	3	3	2	2	4	4	3	2	3	3	3	3	3	2	2	4	4	3	9.2	7.5	7.5	124.71	1105	1105	0
sp|O60524|NEMF_HUMAN	sp|O60524|NEMF_HUMAN	7	7	7	sp|O60524|NEMF_HUMAN Nuclear export mediator factor NEMF OS=Homo sapiens OX=9606 GN=NEMF PE=1 SV=4	1	7	7	7	5	3	4	7	7	5	7	5	4	5	7	5	3	4	7	7	5	7	5	4	5	7	5	3	4	7	7	5	7	5	4	5	7	8.1	8.1	8.1	122.95	1076	1076	0
sp|O60547|GMDS_HUMAN	sp|O60547|GMDS_HUMAN	4	4	4	sp|O60547|GMDS_HUMAN GDP-mannose 4,6 dehydratase OS=Homo sapiens OX=9606 GN=GMDS PE=1 SV=1	1	4	4	4	2	2	2	2	2	3	2	4	3	2	2	2	2	2	2	2	3	2	4	3	2	2	2	2	2	2	2	3	2	4	3	2	2	13.2	13.2	13.2	41.949	372	372	0
sp|O60551|NMT2_HUMAN	sp|O60551|NMT2_HUMAN	3	2	2	sp|O60551|NMT2_HUMAN Glycylpeptide N-tetradecanoyltransferase 2 OS=Homo sapiens OX=9606 GN=NMT2 PE=1 SV=1	1	3	2	2	2	2	2	3	2	3	2	2	3	2	3	2	1	1	2	1	2	2	1	2	1	2	2	1	1	2	1	2	2	1	2	1	2	8	5.2	5.2	56.98	498	498	0.00015778
sp|O60563|CCNT1_HUMAN	sp|O60563|CCNT1_HUMAN	8	8	8	sp|O60563|CCNT1_HUMAN Cyclin-T1 OS=Homo sapiens OX=9606 GN=CCNT1 PE=1 SV=1	1	8	8	8	6	7	6	6	7	7	7	6	7	6	8	6	7	6	6	7	7	7	6	7	6	8	6	7	6	6	7	7	7	6	7	6	8	15.8	15.8	15.8	80.684	726	726	0
sp|O60566|BUB1B_HUMAN	sp|O60566|BUB1B_HUMAN	11	11	11	sp|O60566|BUB1B_HUMAN Mitotic checkpoint serine/threonine-protein kinase BUB1 beta OS=Homo sapiens OX=9606 GN=BUB1B PE=1 SV=3	1	11	11	11	4	3	4	9	6	10	8	6	8	7	8	4	3	4	9	6	10	8	6	8	7	8	4	3	4	9	6	10	8	6	8	7	8	14.1	14.1	14.1	119.54	1050	1050	0
sp|O60568|PLOD3_HUMAN	sp|O60568|PLOD3_HUMAN	23	23	23	sp|O60568|PLOD3_HUMAN Multifunctional procollagen lysine hydroxylase and glycosyltransferase LH3 OS=Homo sapiens OX=9606 GN=PLOD3 PE=1 SV=1	1	23	23	23	17	17	19	17	16	17	19	19	18	20	19	17	17	19	17	16	17	19	19	18	20	19	17	17	19	17	16	17	19	19	18	20	19	40.5	40.5	40.5	84.784	738	738	0
sp|O60573|IF4E2_HUMAN	sp|O60573|IF4E2_HUMAN	8	8	8	sp|O60573|IF4E2_HUMAN Eukaryotic translation initiation factor 4E type 2 OS=Homo sapiens OX=9606 GN=EIF4E2 PE=1 SV=1	1	8	8	8	4	6	5	7	6	7	7	7	7	8	6	4	6	5	7	6	7	7	7	7	8	6	4	6	5	7	6	7	7	7	7	8	6	40.4	40.4	40.4	28.362	245	245	0
sp|O60610|DIAP1_HUMAN	sp|O60610|DIAP1_HUMAN	18	18	18	sp|O60610|DIAP1_HUMAN Protein diaphanous homolog 1 OS=Homo sapiens OX=9606 GN=DIAPH1 PE=1 SV=2	1	18	18	18	7	13	15	14	16	13	15	14	14	15	16	7	13	15	14	16	13	15	14	14	15	16	7	13	15	14	16	13	15	14	14	15	16	15.3	15.3	15.3	141.35	1272	1272	0
sp|O60613|SEP15_HUMAN	sp|O60613|SEP15_HUMAN	2	2	2	sp|O60613|SEP15_HUMAN Selenoprotein F OS=Homo sapiens OX=9606 GN=SELENOF PE=1 SV=4	1	2	2	2	2	2	2	2	1	1	1	2	2	2	1	2	2	2	2	1	1	1	2	2	2	1	2	2	2	2	1	1	1	2	2	2	1	13.3	13.3	13.3	18.092	165	165	0
sp|O60641|AP180_HUMAN	sp|O60641|AP180_HUMAN	3	2	2	sp|O60641|AP180_HUMAN Clathrin coat assembly protein AP180 OS=Homo sapiens OX=9606 GN=SNAP91 PE=1 SV=2	1	3	2	2	1	2	2	1	3	2	1	1	2	1	3	1	2	2	1	2	1	1	1	2	1	2	1	2	2	1	2	1	1	1	2	1	2	4.4	3.1	3.1	92.501	907	907	0.00030303
sp|O60645|EXOC3_HUMAN	sp|O60645|EXOC3_HUMAN	13	13	13	sp|O60645|EXOC3_HUMAN Exocyst complex component 3 OS=Homo sapiens OX=9606 GN=EXOC3 PE=1 SV=3	1	13	13	13	9	10	10	10	10	9	9	12	9	10	9	9	10	10	10	10	9	9	12	9	10	9	9	10	10	10	10	9	9	12	9	10	9	20	20	20	85.566	745	745	0
sp|O60664|PLIN3_HUMAN	sp|O60664|PLIN3_HUMAN	12	12	12	sp|O60664|PLIN3_HUMAN Perilipin-3 OS=Homo sapiens OX=9606 GN=PLIN3 PE=1 SV=3	1	12	12	12	12	12	12	12	12	12	12	12	11	12	11	12	12	12	12	12	12	12	12	11	12	11	12	12	12	12	12	12	12	12	11	12	11	38	38	38	47.074	434	434	0
sp|O60671|RAD1_HUMAN	sp|O60671|RAD1_HUMAN	2	2	2	sp|O60671|RAD1_HUMAN Cell cycle checkpoint protein RAD1 OS=Homo sapiens OX=9606 GN=RAD1 PE=1 SV=1	1	2	2	2	1	1	0	1	1	2	2	0	1	0	1	1	1	0	1	1	2	2	0	1	0	1	1	1	0	1	1	2	2	0	1	0	1	8.9	8.9	8.9	31.827	282	282	0.0014397
sp|O60678|ANM3_HUMAN	sp|O60678|ANM3_HUMAN	5	5	5	sp|O60678|ANM3_HUMAN Protein arginine N-methyltransferase 3 OS=Homo sapiens OX=9606 GN=PRMT3 PE=1 SV=4	1	5	5	5	1	2	4	4	3	4	5	5	4	3	3	1	2	4	4	3	4	5	5	4	3	3	1	2	4	4	3	4	5	5	4	3	3	11.5	11.5	11.5	59.902	531	531	0
sp|O60684|IMA7_HUMAN;sp|O15131|IMA6_HUMAN	sp|O60684|IMA7_HUMAN;sp|O15131|IMA6_HUMAN	8;6	8;6	5;3	sp|O60684|IMA7_HUMAN Importin subunit alpha-7 OS=Homo sapiens OX=9606 GN=KPNA6 PE=1 SV=1;sp|O15131|IMA6_HUMAN Importin subunit alpha-6 OS=Homo sapiens OX=9606 GN=KPNA5 PE=1 SV=2	2	8	8	5	5	7	5	4	5	5	5	6	5	6	6	5	7	5	4	5	5	5	6	5	6	6	3	4	4	2	3	3	3	4	3	4	4	19	19	14	60.029	536	536;536	0
sp|O60701|UGDH_HUMAN	sp|O60701|UGDH_HUMAN	14	14	14	sp|O60701|UGDH_HUMAN UDP-glucose 6-dehydrogenase OS=Homo sapiens OX=9606 GN=UGDH PE=1 SV=1	1	14	14	14	11	14	14	11	11	12	12	10	12	10	12	11	14	14	11	11	12	12	10	12	10	12	11	14	14	11	11	12	12	10	12	10	12	30.4	30.4	30.4	55.023	494	494	0
sp|O60716|CTND1_HUMAN	sp|O60716|CTND1_HUMAN	28	28	28	sp|O60716|CTND1_HUMAN Catenin delta-1 OS=Homo sapiens OX=9606 GN=CTNND1 PE=1 SV=1	1	28	28	28	20	22	22	24	26	26	24	25	24	22	26	20	22	22	24	26	26	24	25	24	22	26	20	22	22	24	26	26	24	25	24	22	26	37.7	37.7	37.7	108.17	968	968	0
sp|O60725|ICMT_HUMAN	sp|O60725|ICMT_HUMAN	3	3	3	sp|O60725|ICMT_HUMAN Protein-S-isoprenylcysteine O-methyltransferase OS=Homo sapiens OX=9606 GN=ICMT PE=1 SV=1	1	3	3	3	1	2	1	2	2	1	1	2	2	3	2	1	2	1	2	2	1	1	2	2	3	2	1	2	1	2	2	1	1	2	2	3	2	9.9	9.9	9.9	31.938	284	284	0.0013185
sp|P41567|EIF1_HUMAN;sp|O60739|EIF1B_HUMAN	sp|P41567|EIF1_HUMAN;sp|O60739|EIF1B_HUMAN	3;3	3;3	3;3	sp|P41567|EIF1_HUMAN Eukaryotic translation initiation factor 1 OS=Homo sapiens OX=9606 GN=EIF1 PE=1 SV=1;sp|O60739|EIF1B_HUMAN Eukaryotic translation initiation factor 1b OS=Homo sapiens OX=9606 GN=EIF1B PE=1 SV=2	2	3	3	3	3	3	3	3	3	3	3	3	3	3	3	3	3	3	3	3	3	3	3	3	3	3	3	3	3	3	3	3	3	3	3	3	3	47.8	47.8	47.8	12.732	113	113;113	0
sp|O60749|SNX2_HUMAN	sp|O60749|SNX2_HUMAN	14	13	13	sp|O60749|SNX2_HUMAN Sorting nexin-2 OS=Homo sapiens OX=9606 GN=SNX2 PE=1 SV=2	1	14	13	13	10	12	12	13	11	12	13	11	12	11	11	9	11	11	12	10	11	12	10	11	10	10	9	11	11	12	10	11	12	10	11	10	10	32	29.9	29.9	58.47	519	519	0
sp|O60762|DPM1_HUMAN	sp|O60762|DPM1_HUMAN	11	11	11	sp|O60762|DPM1_HUMAN Dolichol-phosphate mannosyltransferase subunit 1 OS=Homo sapiens OX=9606 GN=DPM1 PE=1 SV=1	1	11	11	11	7	9	10	6	9	11	9	9	10	10	9	7	9	10	6	9	11	9	9	10	10	9	7	9	10	6	9	11	9	9	10	10	9	47.7	47.7	47.7	29.634	260	260	0
sp|O60763|USO1_HUMAN	sp|O60763|USO1_HUMAN	27	27	27	sp|O60763|USO1_HUMAN General vesicular transport factor p115 OS=Homo sapiens OX=9606 GN=USO1 PE=1 SV=2	1	27	27	27	21	22	22	22	22	23	21	20	22	24	24	21	22	22	22	22	23	21	20	22	24	24	21	22	22	22	22	23	21	20	22	24	24	36.3	36.3	36.3	107.89	962	962	0
sp|O60783|RT14_HUMAN	sp|O60783|RT14_HUMAN	2	2	2	sp|O60783|RT14_HUMAN 28S ribosomal protein S14, mitochondrial OS=Homo sapiens OX=9606 GN=MRPS14 PE=1 SV=1	1	2	2	2	0	2	1	0	1	1	1	1	1	1	1	0	2	1	0	1	1	1	1	1	1	1	0	2	1	0	1	1	1	1	1	1	1	21.9	21.9	21.9	15.139	128	128	0.00015487
sp|O60784|TOM1_HUMAN	sp|O60784|TOM1_HUMAN	4	4	4	sp|O60784|TOM1_HUMAN Target of Myb protein 1 OS=Homo sapiens OX=9606 GN=TOM1 PE=1 SV=2	1	4	4	4	1	3	3	3	3	2	3	3	1	3	3	1	3	3	3	3	2	3	3	1	3	3	1	3	3	3	3	2	3	3	1	3	3	11	11	11	53.818	492	492	0
sp|O60825|F262_HUMAN;sp|Q16877|F264_HUMAN;sp|P16118|F261_HUMAN	sp|O60825|F262_HUMAN;sp|Q16877|F264_HUMAN;sp|P16118|F261_HUMAN	2;1;1	1;0;0	1;0;0	sp|O60825|F262_HUMAN 6-phosphofructo-2-kinase/fructose-2,6-bisphosphatase 2 OS=Homo sapiens OX=9606 GN=PFKFB2 PE=1 SV=2;sp|Q16877|F264_HUMAN 6-phosphofructo-2-kinase/fructose-2,6-bisphosphatase 4 OS=Homo sapiens OX=9606 GN=PFKFB4 PE=1 SV=6;sp|P16118|F261_H	3	2	1	1	0	0	2	0	1	2	1	0	1	1	0	0	0	1	0	0	1	1	0	1	0	0	0	0	1	0	0	1	1	0	1	0	0	4.6	2.6	2.6	58.476	505	505;469;471	0.0001579
sp|O60826|CCD22_HUMAN	sp|O60826|CCD22_HUMAN	12	12	12	sp|O60826|CCD22_HUMAN Coiled-coil domain-containing protein 22 OS=Homo sapiens OX=9606 GN=CCDC22 PE=1 SV=1	1	12	12	12	9	7	10	6	8	10	6	11	9	8	10	9	7	10	6	8	10	6	11	9	8	10	9	7	10	6	8	10	6	11	9	8	10	26	26	26	70.755	627	627	0
sp|O60828|PQBP1_HUMAN	sp|O60828|PQBP1_HUMAN	10	10	10	sp|O60828|PQBP1_HUMAN Polyglutamine-binding protein 1 OS=Homo sapiens OX=9606 GN=PQBP1 PE=1 SV=1	1	10	10	10	8	5	7	8	8	8	7	9	9	7	6	8	5	7	8	8	8	7	9	9	7	6	8	5	7	8	8	8	7	9	9	7	6	40	40	40	30.472	265	265	0
sp|O60830|TI17B_HUMAN	sp|O60830|TI17B_HUMAN	2	2	2	sp|O60830|TI17B_HUMAN Mitochondrial import inner membrane translocase subunit Tim17-B OS=Homo sapiens OX=9606 GN=TIMM17B PE=1 SV=1	1	2	2	2	0	1	1	2	1	0	0	1	1	1	2	0	1	1	2	1	0	0	1	1	1	2	0	1	1	2	1	0	0	1	1	1	2	17.4	17.4	17.4	18.273	172	172	0
sp|O60831|PRAF2_HUMAN	sp|O60831|PRAF2_HUMAN	3	3	3	sp|O60831|PRAF2_HUMAN PRA1 family protein 2 OS=Homo sapiens OX=9606 GN=PRAF2 PE=1 SV=1	1	3	3	3	1	1	2	1	0	2	1	2	1	2	2	1	1	2	1	0	2	1	2	1	2	2	1	1	2	1	0	2	1	2	1	2	2	16.9	16.9	16.9	19.258	178	178	0
sp|O60832|DKC1_HUMAN	sp|O60832|DKC1_HUMAN	16	16	16	sp|O60832|DKC1_HUMAN H/ACA ribonucleoprotein complex subunit DKC1 OS=Homo sapiens OX=9606 GN=DKC1 PE=1 SV=3	1	16	16	16	13	16	14	14	14	12	14	15	14	15	12	13	16	14	14	14	12	14	15	14	15	12	13	16	14	14	14	12	14	15	14	15	12	34.8	34.8	34.8	57.673	514	514	0
sp|O60841|IF2P_HUMAN	sp|O60841|IF2P_HUMAN	21	21	21	sp|O60841|IF2P_HUMAN Eukaryotic translation initiation factor 5B OS=Homo sapiens OX=9606 GN=EIF5B PE=1 SV=4	1	21	21	21	16	16	17	16	18	18	19	16	15	17	17	16	16	17	16	18	18	19	16	15	17	17	16	16	17	16	18	18	19	16	15	17	17	22.8	22.8	22.8	138.83	1220	1220	0
sp|O60858|TRI13_HUMAN	sp|O60858|TRI13_HUMAN	1	1	1	sp|O60858|TRI13_HUMAN E3 ubiquitin-protein ligase TRIM13 OS=Homo sapiens OX=9606 GN=TRIM13 PE=1 SV=2	1	1	1	1	0	1	1	0	0	1	1	1	1	1	1	0	1	1	0	0	1	1	1	1	1	1	0	1	1	0	0	1	1	1	1	1	1	3.2	3.2	3.2	46.987	407	407	0.0024028
sp|O60869|EDF1_HUMAN	sp|O60869|EDF1_HUMAN	3	3	3	sp|O60869|EDF1_HUMAN Endothelial differentiation-related factor 1 OS=Homo sapiens OX=9606 GN=EDF1 PE=1 SV=1	1	3	3	3	3	3	3	3	3	3	3	3	3	3	3	3	3	3	3	3	3	3	3	3	3	3	3	3	3	3	3	3	3	3	3	3	3	19.6	19.6	19.6	16.368	148	148	0
sp|O60870|KIN17_HUMAN	sp|O60870|KIN17_HUMAN	13	13	13	sp|O60870|KIN17_HUMAN DNA/RNA-binding protein KIN17 OS=Homo sapiens OX=9606 GN=KIN PE=1 SV=2	1	13	13	13	5	9	10	8	9	10	11	10	9	9	10	5	9	10	8	9	10	11	10	9	9	10	5	9	10	8	9	10	11	10	9	9	10	35.4	35.4	35.4	45.373	393	393	0
sp|O60879|DIAP2_HUMAN	sp|O60879|DIAP2_HUMAN	7	7	7	sp|O60879|DIAP2_HUMAN Protein diaphanous homolog 2 OS=Homo sapiens OX=9606 GN=DIAPH2 PE=1 SV=1	1	7	7	7	3	3	2	3	3	3	4	1	2	1	5	3	3	2	3	3	3	4	1	2	1	5	3	3	2	3	3	3	4	1	2	1	5	6.5	6.5	6.5	125.57	1101	1101	0
sp|O60884|DNJA2_HUMAN	sp|O60884|DNJA2_HUMAN	8	8	8	sp|O60884|DNJA2_HUMAN DnaJ homolog subfamily A member 2 OS=Homo sapiens OX=9606 GN=DNAJA2 PE=1 SV=1	1	8	8	8	5	8	6	5	5	6	4	7	4	7	5	5	8	6	5	5	6	4	7	4	7	5	5	8	6	5	5	6	4	7	4	7	5	26.5	26.5	26.5	45.745	412	412	0
sp|O60885|BRD4_HUMAN	sp|O60885|BRD4_HUMAN	24	24	18	sp|O60885|BRD4_HUMAN Bromodomain-containing protein 4 OS=Homo sapiens OX=9606 GN=BRD4 PE=1 SV=2	1	24	24	18	18	20	18	21	22	21	21	21	21	17	20	18	20	18	21	22	21	21	21	21	17	20	13	14	13	16	17	16	15	15	16	14	14	21.4	21.4	17.3	152.22	1362	1362	0
sp|O60888|CUTA_HUMAN	sp|O60888|CUTA_HUMAN	4	4	4	sp|O60888|CUTA_HUMAN Protein CutA OS=Homo sapiens OX=9606 GN=CUTA PE=1 SV=2	1	4	4	4	4	4	4	4	4	3	3	4	4	4	4	4	4	4	4	4	3	3	4	4	4	4	4	4	4	4	4	3	3	4	4	4	4	37.4	37.4	37.4	19.116	179	179	0
sp|O60906|NSMA_HUMAN	sp|O60906|NSMA_HUMAN	1	1	1	sp|O60906|NSMA_HUMAN Sphingomyelin phosphodiesterase 2 OS=Homo sapiens OX=9606 GN=SMPD2 PE=1 SV=2	1	1	1	1	0	1	1	0	0	0	0	0	0	0	0	0	1	1	0	0	0	0	0	0	0	0	0	1	1	0	0	0	0	0	0	0	0	5.2	5.2	5.2	47.645	423	423	0.0088591
sp|O60907|TBL1X_HUMAN;sp|Q9BQ87|TBL1Y_HUMAN	sp|O60907|TBL1X_HUMAN;sp|Q9BQ87|TBL1Y_HUMAN	6;4	2;1	2;1	sp|O60907|TBL1X_HUMAN F-box-like/WD repeat-containing protein TBL1X OS=Homo sapiens OX=9606 GN=TBL1X PE=1 SV=3;sp|Q9BQ87|TBL1Y_HUMAN F-box-like/WD repeat-containing protein TBL1Y OS=Homo sapiens OX=9606 GN=TBL1Y PE=1 SV=1	2	6	2	2	4	3	4	2	2	3	3	4	5	3	4	1	0	1	0	0	0	0	1	1	0	1	1	0	1	0	0	0	0	1	1	0	1	13.9	5	5	62.495	577	577;522	0.00088955
sp|O60921|HUS1_HUMAN	sp|O60921|HUS1_HUMAN	2	2	2	sp|O60921|HUS1_HUMAN Checkpoint protein HUS1 OS=Homo sapiens OX=9606 GN=HUS1 PE=1 SV=1	1	2	2	2	2	2	1	1	2	2	1	1	2	1	1	2	2	1	1	2	2	1	1	2	1	1	2	2	1	1	2	2	1	1	2	1	1	10.7	10.7	10.7	31.691	280	280	0
sp|O60925|PFD1_HUMAN	sp|O60925|PFD1_HUMAN	4	4	4	sp|O60925|PFD1_HUMAN Prefoldin subunit 1 OS=Homo sapiens OX=9606 GN=PFDN1 PE=1 SV=2	1	4	4	4	3	4	4	4	4	4	4	4	4	3	4	3	4	4	4	4	4	4	4	4	3	4	3	4	4	4	4	4	4	4	4	3	4	40.2	40.2	40.2	14.21	122	122	0
sp|O60927|PP1RB_HUMAN	sp|O60927|PP1RB_HUMAN	3	3	3	sp|O60927|PP1RB_HUMAN E3 ubiquitin-protein ligase PPP1R11 OS=Homo sapiens OX=9606 GN=PPP1R11 PE=1 SV=1	1	3	3	3	2	2	3	3	3	3	3	2	3	2	3	2	2	3	3	3	3	3	2	3	2	3	2	2	3	3	3	3	3	2	3	2	3	33.3	33.3	33.3	13.952	126	126	0
sp|O60930|RNH1_HUMAN	sp|O60930|RNH1_HUMAN	3	3	3	sp|O60930|RNH1_HUMAN Ribonuclease H1 OS=Homo sapiens OX=9606 GN=RNASEH1 PE=1 SV=2	1	3	3	3	2	1	2	1	2	2	2	3	1	3	2	2	1	2	1	2	2	2	3	1	3	2	2	1	2	1	2	2	2	3	1	3	2	14.3	14.3	14.3	32.064	286	286	0
sp|O60934|NBN_HUMAN	sp|O60934|NBN_HUMAN	11	11	11	sp|O60934|NBN_HUMAN Nibrin OS=Homo sapiens OX=9606 GN=NBN PE=1 SV=1	1	11	11	11	8	8	9	8	9	11	9	7	6	8	7	8	8	9	8	9	11	9	7	6	8	7	8	8	9	8	9	11	9	7	6	8	7	22	22	22	84.958	754	754	0
sp|O60936|NOL3_HUMAN	sp|O60936|NOL3_HUMAN	3	3	3	sp|O60936|NOL3_HUMAN Nucleolar protein 3 OS=Homo sapiens OX=9606 GN=NOL3 PE=1 SV=2	1	3	3	3	3	3	3	3	3	3	3	3	3	3	3	3	3	3	3	3	3	3	3	3	3	3	3	3	3	3	3	3	3	3	3	3	3	22.1	22.1	22.1	22.629	208	208	0
sp|O60942|MCE1_HUMAN	sp|O60942|MCE1_HUMAN	8	8	8	sp|O60942|MCE1_HUMAN mRNA-capping enzyme OS=Homo sapiens OX=9606 GN=RNGTT PE=1 SV=1	1	8	8	8	3	4	6	5	8	6	7	7	7	7	6	3	4	6	5	8	6	7	7	7	7	6	3	4	6	5	8	6	7	7	7	7	6	15.9	15.9	15.9	68.556	597	597	0
sp|O75027|ABCB7_HUMAN	sp|O75027|ABCB7_HUMAN	6	6	6	sp|O75027|ABCB7_HUMAN Iron-sulfur clusters transporter ABCB7, mitochondrial OS=Homo sapiens OX=9606 GN=ABCB7 PE=1 SV=2	1	6	6	6	4	3	4	5	4	4	3	2	3	4	5	4	3	4	5	4	4	3	2	3	4	5	4	3	4	5	4	4	3	2	3	4	5	10.8	10.8	10.8	82.64	752	752	0
sp|O75037|KI21B_HUMAN	sp|O75037|KI21B_HUMAN	5	1	1	sp|O75037|KI21B_HUMAN Kinesin-like protein KIF21B OS=Homo sapiens OX=9606 GN=KIF21B PE=1 SV=2	1	5	1	1	5	5	5	5	5	5	5	5	5	5	5	1	1	1	1	1	1	1	1	1	1	1	1	1	1	1	1	1	1	1	1	1	1	3.1	0.5	0.5	182.66	1637	1637	1
sp|O75044|SRGP2_HUMAN;sp|P0DMP2|SRG2B_HUMAN;sp|P0DJJ0|SRG2C_HUMAN	sp|O75044|SRGP2_HUMAN	13;5;5	13;5;5	11;4;4	sp|O75044|SRGP2_HUMAN SLIT-ROBO Rho GTPase-activating protein 2 OS=Homo sapiens OX=9606 GN=SRGAP2 PE=1 SV=3	3	13	13	11	7	11	11	9	10	8	10	12	7	11	11	7	11	11	9	10	8	10	12	7	11	11	5	9	9	7	8	7	8	10	6	9	9	16.3	16.3	14.1	120.87	1071	1071;458;459	0
sp|O75051|PLXA2_HUMAN	sp|O75051|PLXA2_HUMAN	12	7	5	sp|O75051|PLXA2_HUMAN Plexin-A2 OS=Homo sapiens OX=9606 GN=PLXNA2 PE=1 SV=4	1	12	7	5	4	6	6	7	8	6	8	7	7	7	8	2	3	3	5	4	3	4	4	4	5	4	1	2	2	3	2	2	3	3	3	4	2	7.3	4.9	3.6	211.1	1894	1894	0
sp|O75054|IGSF3_HUMAN	sp|O75054|IGSF3_HUMAN	18	18	18	sp|O75054|IGSF3_HUMAN Immunoglobulin superfamily member 3 OS=Homo sapiens OX=9606 GN=IGSF3 PE=2 SV=3	1	18	18	18	10	15	14	12	9	13	11	11	13	12	13	10	15	14	12	9	13	11	11	13	12	13	10	15	14	12	9	13	11	11	13	12	13	16.5	16.5	16.5	135.19	1194	1194	0
sp|O75061|AUXI_HUMAN	sp|O75061|AUXI_HUMAN	7	7	7	sp|O75061|AUXI_HUMAN Putative tyrosine-protein phosphatase auxilin OS=Homo sapiens OX=9606 GN=DNAJC6 PE=1 SV=3	1	7	7	7	4	4	7	3	5	5	5	6	5	6	4	4	4	7	3	5	5	5	6	5	6	4	4	4	7	3	5	5	5	6	5	6	4	10.1	10.1	10.1	99.995	913	913	0
sp|O75063|XYLK_HUMAN	sp|O75063|XYLK_HUMAN	8	8	8	sp|O75063|XYLK_HUMAN Glycosaminoglycan xylosylkinase OS=Homo sapiens OX=9606 GN=FAM20B PE=1 SV=1	1	8	8	8	3	4	5	4	5	6	6	3	5	5	6	3	4	5	4	5	6	6	3	5	5	6	3	4	5	4	5	6	6	3	5	5	6	31.5	31.5	31.5	46.432	409	409	0
sp|O75064|DEN4B_HUMAN	sp|O75064|DEN4B_HUMAN	1	1	1	sp|O75064|DEN4B_HUMAN DENN domain-containing protein 4B OS=Homo sapiens OX=9606 GN=DENND4B PE=1 SV=4	1	1	1	1	0	0	0	0	1	0	0	0	0	0	1	0	0	0	0	1	0	0	0	0	0	1	0	0	0	0	1	0	0	0	0	0	1	1	1	1	163.84	1496	1496	0.0056249
sp|O75083|WDR1_HUMAN	sp|O75083|WDR1_HUMAN	18	18	18	sp|O75083|WDR1_HUMAN WD repeat-containing protein 1 OS=Homo sapiens OX=9606 GN=WDR1 PE=1 SV=4	1	18	18	18	16	15	14	15	17	17	15	16	16	17	16	16	15	14	15	17	17	15	16	16	17	16	16	15	14	15	17	17	15	16	16	17	16	44.6	44.6	44.6	66.193	606	606	0
sp|Q14332|FZD2_HUMAN;sp|O75084|FZD7_HUMAN	sp|Q14332|FZD2_HUMAN;sp|O75084|FZD7_HUMAN	1;1	1;1	1;1	sp|Q14332|FZD2_HUMAN Frizzled-2 OS=Homo sapiens OX=9606 GN=FZD2 PE=1 SV=1;sp|O75084|FZD7_HUMAN Frizzled-7 OS=Homo sapiens OX=9606 GN=FZD7 PE=1 SV=2	2	1	1	1	1	1	0	1	1	1	1	1	1	1	1	1	1	0	1	1	1	1	1	1	1	1	1	1	0	1	1	1	1	1	1	1	1	1.4	1.4	1.4	63.553	565	565;574	0.0079881
sp|O75110|ATP9A_HUMAN;sp|O43861|ATP9B_HUMAN	sp|O75110|ATP9A_HUMAN;sp|O43861|ATP9B_HUMAN	2;1	2;1	2;1	sp|O75110|ATP9A_HUMAN Probable phospholipid-transporting ATPase IIA OS=Homo sapiens OX=9606 GN=ATP9A PE=1 SV=3;sp|O43861|ATP9B_HUMAN Probable phospholipid-transporting ATPase IIB OS=Homo sapiens OX=9606 GN=ATP9B PE=2 SV=4	2	2	2	2	0	2	0	0	1	0	1	1	0	2	0	0	2	0	0	1	0	1	1	0	2	0	0	2	0	0	1	0	1	1	0	2	0	2	2	2	118.58	1047	1047;1147	0.0036277
sp|O75113|N4BP1_HUMAN	sp|O75113|N4BP1_HUMAN	6	6	6	sp|O75113|N4BP1_HUMAN NEDD4-binding protein 1 OS=Homo sapiens OX=9606 GN=N4BP1 PE=1 SV=4	1	6	6	6	1	2	1	1	2	2	1	3	3	4	3	1	2	1	1	2	2	1	3	3	4	3	1	2	1	1	2	2	1	3	3	4	3	9.7	9.7	9.7	100.38	896	896	0
sp|O75116|ROCK2_HUMAN	sp|O75116|ROCK2_HUMAN	23	23	20	sp|O75116|ROCK2_HUMAN Rho-associated protein kinase 2 OS=Homo sapiens OX=9606 GN=ROCK2 PE=1 SV=4	1	23	23	20	11	14	14	15	16	17	20	19	18	14	13	11	14	14	15	16	17	20	19	18	14	13	9	13	13	13	14	15	17	16	16	13	13	21.3	21.3	19.4	160.9	1388	1388	0
sp|O75122|CLAP2_HUMAN	sp|O75122|CLAP2_HUMAN	20	19	19	sp|O75122|CLAP2_HUMAN CLIP-associating protein 2 OS=Homo sapiens OX=9606 GN=CLASP2 PE=1 SV=3	1	20	19	19	10	16	15	12	14	14	14	15	16	17	16	9	15	14	11	13	13	13	14	15	16	15	9	15	14	11	13	13	13	14	15	16	15	20.9	20	20	141.06	1294	1294	0
sp|O75127|PTCD1_HUMAN	sp|O75127|PTCD1_HUMAN	4	4	4	sp|O75127|PTCD1_HUMAN Pentatricopeptide repeat-containing protein 1, mitochondrial OS=Homo sapiens OX=9606 GN=PTCD1 PE=1 SV=2	1	4	4	4	1	1	2	2	2	2	2	2	1	1	0	1	1	2	2	2	2	2	2	1	1	0	1	1	2	2	2	2	2	2	1	1	0	6.1	6.1	6.1	78.855	700	700	0.00030294
sp|O75129|ASTN2_HUMAN	sp|O75129|ASTN2_HUMAN	5	5	5	sp|O75129|ASTN2_HUMAN Astrotactin-2 OS=Homo sapiens OX=9606 GN=ASTN2 PE=1 SV=2	1	5	5	5	2	0	2	3	4	0	2	1	4	3	3	2	0	2	3	4	0	2	1	4	3	3	2	0	2	3	4	0	2	1	4	3	3	5.5	5.5	5.5	148.24	1339	1339	0
sp|O75131|CPNE3_HUMAN;sp|Q8IYJ1|CPNE9_HUMAN;sp|Q96A23|CPNE4_HUMAN;sp|O95741|CPNE6_HUMAN;sp|Q9HCH3|CPNE5_HUMAN;sp|Q9UBL6|CPNE7_HUMAN	sp|O75131|CPNE3_HUMAN	9;1;1;1;1;1	9;1;1;1;1;1	8;0;0;0;0;0	sp|O75131|CPNE3_HUMAN Copine-3 OS=Homo sapiens OX=9606 GN=CPNE3 PE=1 SV=1	6	9	9	8	8	9	8	9	9	9	9	9	9	9	9	8	9	8	9	9	9	9	9	9	9	9	7	8	7	8	8	8	8	8	8	8	8	17.7	17.7	16	60.13	537	537;553;557;557;593;633	0
sp|O75132|ZBED4_HUMAN	sp|O75132|ZBED4_HUMAN	5	5	5	sp|O75132|ZBED4_HUMAN Zinc finger BED domain-containing protein 4 OS=Homo sapiens OX=9606 GN=ZBED4 PE=1 SV=2	1	5	5	5	1	2	2	0	0	1	2	3	2	2	2	1	2	2	0	0	1	2	3	2	2	2	1	2	2	0	0	1	2	3	2	2	2	5.9	5.9	5.9	130.32	1171	1171	0
sp|O75143|ATG13_HUMAN	sp|O75143|ATG13_HUMAN	1	1	1	sp|O75143|ATG13_HUMAN Autophagy-related protein 13 OS=Homo sapiens OX=9606 GN=ATG13 PE=1 SV=1	1	1	1	1	1	1	1	1	0	1	1	1	1	1	0	1	1	1	1	0	1	1	1	1	1	0	1	1	1	1	0	1	1	1	1	1	0	2.5	2.5	2.5	56.571	517	517	0.0014428
sp|O75145|LIPA3_HUMAN	sp|O75145|LIPA3_HUMAN	5	5	5	sp|O75145|LIPA3_HUMAN Liprin-alpha-3 OS=Homo sapiens OX=9606 GN=PPFIA3 PE=1 SV=3	1	5	5	5	1	0	0	0	2	3	1	2	3	1	3	1	0	0	0	2	3	1	2	3	1	3	1	0	0	0	2	3	1	2	3	1	3	6.1	6.1	6.1	133.49	1194	1194	0
sp|O75146|HIP1R_HUMAN	sp|O75146|HIP1R_HUMAN	17	17	16	sp|O75146|HIP1R_HUMAN Huntingtin-interacting protein 1-related protein OS=Homo sapiens OX=9606 GN=HIP1R PE=1 SV=2	1	17	17	16	11	10	12	12	13	14	13	11	11	12	11	11	10	12	12	13	14	13	11	11	12	11	10	9	11	11	12	13	12	11	10	11	10	22.4	22.4	21.4	119.39	1068	1068	0
sp|O75147|OBSL1_HUMAN	sp|O75147|OBSL1_HUMAN	2	2	2	sp|O75147|OBSL1_HUMAN Obscurin-like protein 1 OS=Homo sapiens OX=9606 GN=OBSL1 PE=1 SV=4	1	2	2	2	1	1	1	0	2	0	0	1	1	1	2	1	1	1	0	2	0	0	1	1	1	2	1	1	1	0	2	0	0	1	1	1	2	1.3	1.3	1.3	206.94	1896	1896	0.00030609
sp|O75150|BRE1B_HUMAN	sp|O75150|BRE1B_HUMAN	23	21	21	sp|O75150|BRE1B_HUMAN E3 ubiquitin-protein ligase BRE1B OS=Homo sapiens OX=9606 GN=RNF40 PE=1 SV=5	1	23	21	21	20	21	22	22	19	22	21	22	23	22	21	18	19	20	20	17	20	19	20	21	20	19	18	19	20	20	17	20	19	20	21	20	19	30.3	27.5	27.5	113.68	1001	1001	0
sp|O75151|PHF2_HUMAN	sp|O75151|PHF2_HUMAN	3	3	3	sp|O75151|PHF2_HUMAN Lysine-specific demethylase PHF2 OS=Homo sapiens OX=9606 GN=PHF2 PE=1 SV=4	1	3	3	3	1	0	2	0	0	2	2	0	0	3	2	1	0	2	0	0	2	2	0	0	3	2	1	0	2	0	0	2	2	0	0	3	2	3.3	3.3	3.3	120.77	1096	1096	0
sp|O75152|ZC11A_HUMAN;sp|A0A1B0GTU1|ZC11B_HUMAN	sp|O75152|ZC11A_HUMAN	17;5	17;5	17;5	sp|O75152|ZC11A_HUMAN Zinc finger CCCH domain-containing protein 11A OS=Homo sapiens OX=9606 GN=ZC3H11A PE=1 SV=3	2	17	17	17	14	14	16	14	13	15	13	13	15	14	15	14	14	16	14	13	15	13	13	15	14	15	14	14	16	14	13	15	13	13	15	14	15	28.8	28.8	28.8	89.13	810	810;805	0
sp|O75153|CLU_HUMAN	sp|O75153|CLU_HUMAN	18	18	18	sp|O75153|CLU_HUMAN Clustered mitochondria protein homolog OS=Homo sapiens OX=9606 GN=CLUH PE=1 SV=2	1	18	18	18	10	12	13	12	14	17	16	14	15	14	16	10	12	13	12	14	17	16	14	15	14	16	10	12	13	12	14	17	16	14	15	14	16	19.9	19.9	19.9	146.67	1309	1309	0
sp|O75157|T22D2_HUMAN	sp|O75157|T22D2_HUMAN	4	2	2	sp|O75157|T22D2_HUMAN TSC22 domain family protein 2 OS=Homo sapiens OX=9606 GN=TSC22D2 PE=1 SV=3	1	4	2	2	2	2	2	2	3	3	1	3	1	2	4	1	1	1	1	2	1	0	1	0	1	2	1	1	1	1	2	1	0	1	0	1	2	5.9	3.7	3.7	79.227	780	780	0
sp|O75165|DJC13_HUMAN	sp|O75165|DJC13_HUMAN	38	38	38	sp|O75165|DJC13_HUMAN DnaJ homolog subfamily C member 13 OS=Homo sapiens OX=9606 GN=DNAJC13 PE=1 SV=5	1	38	38	38	24	24	26	27	30	31	27	25	27	26	28	24	24	26	27	30	31	27	25	27	26	28	24	24	26	27	30	31	27	25	27	26	28	22.3	22.3	22.3	254.41	2243	2243	0
sp|O75170|PP6R2_HUMAN	sp|O75170|PP6R2_HUMAN	3	3	3	sp|O75170|PP6R2_HUMAN Serine/threonine-protein phosphatase 6 regulatory subunit 2 OS=Homo sapiens OX=9606 GN=PPP6R2 PE=1 SV=2	1	3	3	3	1	0	1	1	2	2	1	2	1	2	0	1	0	1	1	2	2	1	2	1	2	0	1	0	1	1	2	2	1	2	1	2	0	3.9	3.9	3.9	104.94	966	966	0.00030474
sp|O75173|ATS4_HUMAN	sp|O75173|ATS4_HUMAN	2	2	2	sp|O75173|ATS4_HUMAN A disintegrin and metalloproteinase with thrombospondin motifs 4 OS=Homo sapiens OX=9606 GN=ADAMTS4 PE=1 SV=3	1	2	2	2	1	0	1	1	1	2	1	0	0	0	1	1	0	1	1	1	2	1	0	0	0	1	1	0	1	1	1	2	1	0	0	0	1	5.1	5.1	5.1	90.196	837	837	0.0025374
sp|O75175|CNOT3_HUMAN	sp|O75175|CNOT3_HUMAN	8	8	8	sp|O75175|CNOT3_HUMAN CCR4-NOT transcription complex subunit 3 OS=Homo sapiens OX=9606 GN=CNOT3 PE=1 SV=1	1	8	8	8	5	4	6	5	6	5	7	7	5	5	5	5	4	6	5	6	5	7	7	5	5	5	5	4	6	5	6	5	7	7	5	5	5	15	15	15	81.871	753	753	0
sp|O75179|ANR17_HUMAN	sp|O75179|ANR17_HUMAN	17	17	9	sp|O75179|ANR17_HUMAN Ankyrin repeat domain-containing protein 17 OS=Homo sapiens OX=9606 GN=ANKRD17 PE=1 SV=3	1	17	17	9	11	13	14	14	11	13	14	12	14	12	14	11	13	14	14	11	13	14	12	14	12	14	6	7	7	8	6	7	8	8	8	8	7	9.8	9.8	6.1	274.25	2603	2603	0
sp|O75182|SIN3B_HUMAN	sp|O75182|SIN3B_HUMAN	10	10	10	sp|O75182|SIN3B_HUMAN Paired amphipathic helix protein Sin3b OS=Homo sapiens OX=9606 GN=SIN3B PE=1 SV=2	1	10	10	10	4	5	4	8	7	5	4	6	5	6	6	4	5	4	8	7	5	4	6	5	6	6	4	5	4	8	7	5	4	6	5	6	6	11.3	11.3	11.3	133.06	1162	1162	0
sp|O75190|DNJB6_HUMAN;sp|Q8WWF6|DNJB3_HUMAN;sp|Q8NHS0|DNJB8_HUMAN	sp|O75190|DNJB6_HUMAN	5;1;1	5;1;1	4;1;0	sp|O75190|DNJB6_HUMAN DnaJ homolog subfamily B member 6 OS=Homo sapiens OX=9606 GN=DNAJB6 PE=1 SV=2	3	5	5	4	4	4	5	3	3	4	4	4	4	4	3	4	4	5	3	3	4	4	4	4	4	3	3	3	4	2	3	3	3	3	3	3	3	16	16	12.9	36.087	326	326;145;232	0
sp|O75208|COQ9_HUMAN	sp|O75208|COQ9_HUMAN	3	3	3	sp|O75208|COQ9_HUMAN Ubiquinone biosynthesis protein COQ9, mitochondrial OS=Homo sapiens OX=9606 GN=COQ9 PE=1 SV=1	1	3	3	3	2	3	2	3	2	2	3	3	2	2	2	2	3	2	3	2	2	3	3	2	2	2	2	3	2	3	2	2	3	3	2	2	2	12.9	12.9	12.9	35.509	318	318	0
sp|O75223|GGCT_HUMAN	sp|O75223|GGCT_HUMAN	4	4	4	sp|O75223|GGCT_HUMAN Gamma-glutamylcyclotransferase OS=Homo sapiens OX=9606 GN=GGCT PE=1 SV=1	1	4	4	4	4	3	3	3	3	3	3	3	3	3	3	4	3	3	3	3	3	3	3	3	3	3	4	3	3	3	3	3	3	3	3	3	3	27.1	27.1	27.1	21.007	188	188	0
sp|O75251|NDUS7_HUMAN	sp|O75251|NDUS7_HUMAN	2	2	2	sp|O75251|NDUS7_HUMAN NADH dehydrogenase [ubiquinone] iron-sulfur protein 7, mitochondrial OS=Homo sapiens OX=9606 GN=NDUFS7 PE=1 SV=3	1	2	2	2	2	1	1	2	2	2	1	2	2	2	2	2	1	1	2	2	2	1	2	2	2	2	2	1	1	2	2	2	1	2	2	2	2	10.8	10.8	10.8	23.563	213	213	0
sp|O75306|NDUS2_HUMAN	sp|O75306|NDUS2_HUMAN	13	13	13	sp|O75306|NDUS2_HUMAN NADH dehydrogenase [ubiquinone] iron-sulfur protein 2, mitochondrial OS=Homo sapiens OX=9606 GN=NDUFS2 PE=1 SV=2	1	13	13	13	9	10	11	10	12	12	11	9	10	10	11	9	10	11	10	12	12	11	9	10	10	11	9	10	11	10	12	12	11	9	10	10	11	36.7	36.7	36.7	52.545	463	463	0
sp|O75312|ZPR1_HUMAN	sp|O75312|ZPR1_HUMAN	12	12	12	sp|O75312|ZPR1_HUMAN Zinc finger protein ZPR1 OS=Homo sapiens OX=9606 GN=ZPR1 PE=1 SV=1	1	12	12	12	9	11	10	10	12	10	11	11	10	9	10	9	11	10	10	12	10	11	11	10	9	10	9	11	10	10	12	10	11	11	10	9	10	33.6	33.6	33.6	50.925	459	459	0
sp|O75323|NIPS2_HUMAN	sp|O75323|NIPS2_HUMAN	5	5	5	sp|O75323|NIPS2_HUMAN Protein NipSnap homolog 2 OS=Homo sapiens OX=9606 GN=NIPSNAP2 PE=1 SV=1	1	5	5	5	3	5	5	5	5	5	5	4	5	5	5	3	5	5	5	5	5	5	4	5	5	5	3	5	5	5	5	5	5	4	5	5	5	16.8	16.8	16.8	33.742	286	286	0
sp|O75330|HMMR_HUMAN	sp|O75330|HMMR_HUMAN	6	6	6	sp|O75330|HMMR_HUMAN Hyaluronan mediated motility receptor OS=Homo sapiens OX=9606 GN=HMMR PE=1 SV=2	1	6	6	6	5	4	4	4	2	3	3	4	4	6	4	5	4	4	4	2	3	3	4	4	6	4	5	4	4	4	2	3	3	4	4	6	4	9.7	9.7	9.7	84.099	724	724	0
sp|O75340|PDCD6_HUMAN	sp|O75340|PDCD6_HUMAN	4	4	4	sp|O75340|PDCD6_HUMAN Programmed cell death protein 6 OS=Homo sapiens OX=9606 GN=PDCD6 PE=1 SV=1	1	4	4	4	4	4	4	4	4	4	4	4	4	4	4	4	4	4	4	4	4	4	4	4	4	4	4	4	4	4	4	4	4	4	4	4	4	21.5	21.5	21.5	21.868	191	191	0
sp|O75347|TBCA_HUMAN	sp|O75347|TBCA_HUMAN	5	5	5	sp|O75347|TBCA_HUMAN Tubulin-specific chaperone A OS=Homo sapiens OX=9606 GN=TBCA PE=1 SV=3	1	5	5	5	5	4	4	4	5	5	5	4	5	5	5	5	4	4	4	5	5	5	4	5	5	5	5	4	4	4	5	5	5	4	5	5	5	36.1	36.1	36.1	12.855	108	108	0
sp|O75348|VATG1_HUMAN	sp|O75348|VATG1_HUMAN	2	2	2	sp|O75348|VATG1_HUMAN V-type proton ATPase subunit G 1 OS=Homo sapiens OX=9606 GN=ATP6V1G1 PE=1 SV=3	1	2	2	2	2	2	2	2	2	2	2	2	2	2	2	2	2	2	2	2	2	2	2	2	2	2	2	2	2	2	2	2	2	2	2	2	2	16.9	16.9	16.9	13.757	118	118	0
sp|O75351|VPS4B_HUMAN	sp|O75351|VPS4B_HUMAN	13	13	10	sp|O75351|VPS4B_HUMAN Vacuolar protein sorting-associated protein 4B OS=Homo sapiens OX=9606 GN=VPS4B PE=1 SV=2	1	13	13	10	11	8	8	9	11	9	11	10	11	10	11	11	8	8	9	11	9	11	10	11	10	11	9	6	6	7	8	6	8	8	8	7	8	33.6	33.6	27.3	49.301	444	444	0
sp|O75352|MPU1_HUMAN	sp|O75352|MPU1_HUMAN	2	2	2	sp|O75352|MPU1_HUMAN Mannose-P-dolichol utilization defect 1 protein OS=Homo sapiens OX=9606 GN=MPDU1 PE=1 SV=2	1	2	2	2	2	2	2	2	2	2	2	2	2	1	2	2	2	2	2	2	2	2	2	2	1	2	2	2	2	2	2	2	2	2	2	1	2	4.5	4.5	4.5	26.638	247	247	0.00015598
sp|O75362|ZN217_HUMAN	sp|O75362|ZN217_HUMAN	1	1	1	sp|O75362|ZN217_HUMAN Zinc finger protein 217 OS=Homo sapiens OX=9606 GN=ZNF217 PE=1 SV=1	1	1	1	1	0	0	0	0	0	0	0	0	0	0	1	0	0	0	0	0	0	0	0	0	0	1	0	0	0	0	0	0	0	0	0	0	1	1.6	1.6	1.6	115.27	1048	1048	0.0079902
sp|O75367|H2AY_HUMAN	sp|O75367|H2AY_HUMAN	12	10	10	sp|O75367|H2AY_HUMAN Core histone macro-H2A.1 OS=Homo sapiens OX=9606 GN=MACROH2A1 PE=1 SV=4	1	12	10	10	11	11	11	11	11	12	11	12	11	11	11	9	9	9	9	9	10	9	10	9	9	9	9	9	9	9	9	10	9	10	9	9	9	44.9	37.9	37.9	39.617	372	372	0
sp|O75368|SH3L1_HUMAN	sp|O75368|SH3L1_HUMAN	5	5	5	sp|O75368|SH3L1_HUMAN SH3 domain-binding glutamic acid-rich-like protein OS=Homo sapiens OX=9606 GN=SH3BGRL PE=1 SV=1	1	5	5	5	5	5	5	4	4	4	5	5	5	5	4	5	5	5	4	4	4	5	5	5	5	4	5	5	5	4	4	4	5	5	5	5	4	53.5	53.5	53.5	12.774	114	114	0
sp|O75369|FLNB_HUMAN	sp|O75369|FLNB_HUMAN	92	84	81	sp|O75369|FLNB_HUMAN Filamin-B OS=Homo sapiens OX=9606 GN=FLNB PE=1 SV=2	1	92	84	81	83	83	86	84	85	82	87	82	81	81	84	76	77	79	76	78	76	80	77	76	75	77	74	75	77	74	76	74	77	75	73	73	75	44.9	42.2	40.5	278.16	2602	2602	0
sp|O75376|NCOR1_HUMAN	sp|O75376|NCOR1_HUMAN	20	20	19	sp|O75376|NCOR1_HUMAN Nuclear receptor corepressor 1 OS=Homo sapiens OX=9606 GN=NCOR1 PE=1 SV=2	1	20	20	19	6	12	11	12	9	13	12	11	11	10	8	6	12	11	12	9	13	12	11	11	10	8	6	12	11	11	9	13	12	11	11	10	8	12.8	12.8	12.4	270.21	2440	2440	0
sp|O75379|VAMP4_HUMAN	sp|O75379|VAMP4_HUMAN	2	2	2	sp|O75379|VAMP4_HUMAN Vesicle-associated membrane protein 4 OS=Homo sapiens OX=9606 GN=VAMP4 PE=1 SV=2	1	2	2	2	1	1	1	0	1	0	1	1	1	1	0	1	1	1	0	1	0	1	1	1	1	0	1	1	1	0	1	0	1	1	1	1	0	23.4	23.4	23.4	16.397	141	141	0
sp|O75381|PEX14_HUMAN	sp|O75381|PEX14_HUMAN	6	6	6	sp|O75381|PEX14_HUMAN Peroxisomal membrane protein PEX14 OS=Homo sapiens OX=9606 GN=PEX14 PE=1 SV=1	1	6	6	6	5	6	5	5	5	5	5	5	6	5	5	5	6	5	5	5	5	5	5	6	5	5	5	6	5	5	5	5	5	5	6	5	5	23.3	23.3	23.3	41.236	377	377	0
sp|O75382|TRIM3_HUMAN	sp|O75382|TRIM3_HUMAN	5	4	4	sp|O75382|TRIM3_HUMAN Tripartite motif-containing protein 3 OS=Homo sapiens OX=9606 GN=TRIM3 PE=1 SV=2	1	5	4	4	3	4	2	3	4	3	3	3	3	4	4	3	4	2	3	4	3	3	3	3	4	3	3	4	2	3	4	3	3	3	3	4	3	8.5	7.1	7.1	80.829	744	744	0
sp|O75385|ULK1_HUMAN	sp|O75385|ULK1_HUMAN	1	1	1	sp|O75385|ULK1_HUMAN Serine/threonine-protein kinase ULK1 OS=Homo sapiens OX=9606 GN=ULK1 PE=1 SV=2	1	1	1	1	0	0	1	0	0	0	0	0	1	1	0	0	0	1	0	0	0	0	0	1	1	0	0	0	1	0	0	0	0	0	1	1	0	1	1	1	112.63	1050	1050	0.0056458
sp|O75390|CISY_HUMAN	sp|O75390|CISY_HUMAN	13	13	12	sp|O75390|CISY_HUMAN Citrate synthase, mitochondrial OS=Homo sapiens OX=9606 GN=CS PE=1 SV=2	1	13	13	12	13	12	12	13	13	12	13	11	12	12	13	13	12	12	13	13	12	13	11	12	12	13	12	11	11	12	12	11	12	10	11	11	12	32.4	32.4	30	51.712	466	466	0
sp|O75391|SPAG7_HUMAN	sp|O75391|SPAG7_HUMAN	4	4	4	sp|O75391|SPAG7_HUMAN Sperm-associated antigen 7 OS=Homo sapiens OX=9606 GN=SPAG7 PE=1 SV=2	1	4	4	4	3	4	4	4	3	3	3	4	4	4	3	3	4	4	4	3	3	3	4	4	4	3	3	4	4	4	3	3	3	4	4	4	3	24.7	24.7	24.7	26.034	227	227	0
sp|O75394|RM33_HUMAN	sp|O75394|RM33_HUMAN	1	1	1	sp|O75394|RM33_HUMAN 39S ribosomal protein L33, mitochondrial OS=Homo sapiens OX=9606 GN=MRPL33 PE=1 SV=1	1	1	1	1	1	1	1	1	1	1	1	1	1	1	1	1	1	1	1	1	1	1	1	1	1	1	1	1	1	1	1	1	1	1	1	1	1	16.9	16.9	16.9	7.6191	65	65	0.00029958
sp|O75396|SC22B_HUMAN	sp|O75396|SC22B_HUMAN	10	10	10	sp|O75396|SC22B_HUMAN Vesicle-trafficking protein SEC22b OS=Homo sapiens OX=9606 GN=SEC22B PE=1 SV=5	1	10	10	10	8	8	8	9	10	8	9	8	9	8	8	8	8	8	9	10	8	9	8	9	8	8	8	8	8	9	10	8	9	8	9	8	8	52.6	52.6	52.6	24.74	215	215	0
sp|O75400|PR40A_HUMAN	sp|O75400|PR40A_HUMAN	16	16	16	sp|O75400|PR40A_HUMAN Pre-mRNA-processing factor 40 homolog A OS=Homo sapiens OX=9606 GN=PRPF40A PE=1 SV=2	1	16	16	16	10	11	14	13	14	15	11	14	13	13	15	10	11	14	13	14	15	11	14	13	13	15	10	11	14	13	14	15	11	14	13	13	15	18.1	18.1	18.1	108.8	957	957	0
sp|O75410|TACC1_HUMAN;sp|O95359|TACC2_HUMAN	sp|O75410|TACC1_HUMAN	5;1	5;1	5;1	sp|O75410|TACC1_HUMAN Transforming acidic coiled-coil-containing protein 1 OS=Homo sapiens OX=9606 GN=TACC1 PE=1 SV=2	2	5	5	5	1	1	3	2	4	2	2	2	3	2	3	1	1	3	2	4	2	2	2	3	2	3	1	1	3	2	4	2	2	2	3	2	3	9.2	9.2	9.2	87.793	805	805;2948	0
sp|O75414|NDK6_HUMAN	sp|O75414|NDK6_HUMAN	1	1	1	sp|O75414|NDK6_HUMAN Nucleoside diphosphate kinase 6 OS=Homo sapiens OX=9606 GN=NME6 PE=1 SV=3	1	1	1	1	1	0	1	1	1	1	1	0	1	1	1	1	0	1	1	1	1	1	0	1	1	1	1	0	1	1	1	1	1	0	1	1	1	5.4	5.4	5.4	21.142	186	186	0.0015775
sp|O75419|CDC45_HUMAN	sp|O75419|CDC45_HUMAN	3	3	3	sp|O75419|CDC45_HUMAN Cell division control protein 45 homolog OS=Homo sapiens OX=9606 GN=CDC45 PE=1 SV=1	1	3	3	3	2	2	1	3	3	2	3	2	3	2	3	2	2	1	3	3	2	3	2	3	2	3	2	2	1	3	3	2	3	2	3	2	3	6.5	6.5	6.5	65.568	566	566	0
sp|O75425|MSPD3_HUMAN	sp|O75425|MSPD3_HUMAN	2	2	2	sp|O75425|MSPD3_HUMAN Motile sperm domain-containing protein 3 OS=Homo sapiens OX=9606 GN=MOSPD3 PE=1 SV=1	1	2	2	2	0	1	0	0	1	0	0	1	0	0	0	0	1	0	0	1	0	0	1	0	0	0	0	1	0	0	1	0	0	1	0	0	0	13.2	13.2	13.2	25.518	235	235	0
sp|O75427|LRCH4_HUMAN	sp|O75427|LRCH4_HUMAN	8	8	8	sp|O75427|LRCH4_HUMAN Leucine-rich repeat and calponin homology domain-containing protein 4 OS=Homo sapiens OX=9606 GN=LRCH4 PE=1 SV=2	1	8	8	8	5	3	4	8	6	5	4	5	4	6	6	5	3	4	8	6	5	4	5	4	6	6	5	3	4	8	6	5	4	5	4	6	6	21.1	21.1	21.1	73.449	683	683	0
sp|O75431|MTX2_HUMAN	sp|O75431|MTX2_HUMAN	4	4	4	sp|O75431|MTX2_HUMAN Metaxin-2 OS=Homo sapiens OX=9606 GN=MTX2 PE=1 SV=1	1	4	4	4	3	3	3	4	3	4	4	2	4	3	4	3	3	3	4	3	4	4	2	4	3	4	3	3	3	4	3	4	4	2	4	3	4	12.5	12.5	12.5	29.763	263	263	0
sp|O75436|VP26A_HUMAN	sp|O75436|VP26A_HUMAN	14	14	13	sp|O75436|VP26A_HUMAN Vacuolar protein sorting-associated protein 26A OS=Homo sapiens OX=9606 GN=VPS26A PE=1 SV=2	1	14	14	13	14	12	13	14	12	14	14	12	14	13	13	14	12	13	14	12	14	14	12	14	13	13	13	12	12	13	12	13	13	11	13	12	13	52.9	52.9	50.8	38.169	327	327	0
sp|O75438|NDUB1_HUMAN	sp|O75438|NDUB1_HUMAN	4	4	4	sp|O75438|NDUB1_HUMAN NADH dehydrogenase [ubiquinone] 1 beta subcomplex subunit 1 OS=Homo sapiens OX=9606 GN=NDUFB1 PE=1 SV=1	1	4	4	4	2	3	2	3	3	1	2	4	2	3	2	2	3	2	3	3	1	2	4	2	3	2	2	3	2	3	3	1	2	4	2	3	2	36.2	36.2	36.2	6.9611	58	58	0
sp|O75439|MPPB_HUMAN	sp|O75439|MPPB_HUMAN	11	11	11	sp|O75439|MPPB_HUMAN Mitochondrial-processing peptidase subunit beta OS=Homo sapiens OX=9606 GN=PMPCB PE=1 SV=2	1	11	11	11	10	9	9	11	11	10	9	9	10	9	10	10	9	9	11	11	10	9	9	10	9	10	10	9	9	11	11	10	9	9	10	9	10	27.2	27.2	27.2	54.366	489	489	0
sp|O75446|SAP30_HUMAN	sp|O75446|SAP30_HUMAN	2	2	2	sp|O75446|SAP30_HUMAN Histone deacetylase complex subunit SAP30 OS=Homo sapiens OX=9606 GN=SAP30 PE=1 SV=1	1	2	2	2	1	2	2	2	2	2	1	2	2	2	2	1	2	2	2	2	2	1	2	2	2	2	1	2	2	2	2	2	1	2	2	2	2	9.1	9.1	9.1	23.306	220	220	0.0013179
sp|O75448|MED24_HUMAN	sp|O75448|MED24_HUMAN	8	8	8	sp|O75448|MED24_HUMAN Mediator of RNA polymerase II transcription subunit 24 OS=Homo sapiens OX=9606 GN=MED24 PE=1 SV=1	1	8	8	8	2	2	3	4	4	4	4	4	3	6	5	2	2	3	4	4	4	4	4	3	6	5	2	2	3	4	4	4	4	4	3	6	5	11	11	11	110.3	989	989	0
sp|O75449|KTNA1_HUMAN	sp|O75449|KTNA1_HUMAN	6	6	4	sp|O75449|KTNA1_HUMAN Katanin p60 ATPase-containing subunit A1 OS=Homo sapiens OX=9606 GN=KATNA1 PE=1 SV=1	1	6	6	4	1	4	2	3	2	2	4	1	2	3	3	1	4	2	3	2	2	4	1	2	3	3	1	2	1	1	0	1	3	0	1	1	2	15.3	15.3	11.4	55.964	491	491	0
sp|O75473|LGR5_HUMAN	sp|O75473|LGR5_HUMAN	2	2	2	sp|O75473|LGR5_HUMAN Leucine-rich repeat-containing G-protein coupled receptor 5 OS=Homo sapiens OX=9606 GN=LGR5 PE=1 SV=1	1	2	2	2	0	1	1	0	2	2	1	1	0	1	0	0	1	1	0	2	2	1	1	0	1	0	0	1	1	0	2	2	1	1	0	1	0	3.3	3.3	3.3	99.997	907	907	0.00030377
sp|O75475|PSIP1_HUMAN	sp|O75475|PSIP1_HUMAN	13	12	12	sp|O75475|PSIP1_HUMAN PC4 and SFRS1-interacting protein OS=Homo sapiens OX=9606 GN=PSIP1 PE=1 SV=1	1	13	12	12	12	12	12	13	13	13	11	12	12	12	12	11	11	11	12	12	12	10	11	11	11	12	11	11	11	12	12	12	10	11	11	11	12	26	24.5	24.5	60.103	530	530	0
sp|O75477|ERLN1_HUMAN	sp|O75477|ERLN1_HUMAN	6	4	4	sp|O75477|ERLN1_HUMAN Erlin-1 OS=Homo sapiens OX=9606 GN=ERLIN1 PE=1 SV=2	1	6	4	4	6	6	6	5	5	6	6	6	6	5	6	4	4	4	3	3	4	4	4	4	3	4	4	4	4	3	3	4	4	4	4	3	4	20.4	13.5	13.5	39.171	348	348	0
sp|O75486|SUPT3_HUMAN	sp|O75486|SUPT3_HUMAN	1	1	1	sp|O75486|SUPT3_HUMAN Transcription initiation protein SPT3 homolog OS=Homo sapiens OX=9606 GN=SUPT3H PE=1 SV=3	1	1	1	1	1	1	1	0	1	1	1	1	1	0	1	1	1	1	0	1	1	1	1	1	0	1	1	1	1	0	1	1	1	1	1	0	1	3.8	3.8	3.8	35.792	317	317	0.0025417
sp|O75489|NDUS3_HUMAN	sp|O75489|NDUS3_HUMAN	7	7	7	sp|O75489|NDUS3_HUMAN NADH dehydrogenase [ubiquinone] iron-sulfur protein 3, mitochondrial OS=Homo sapiens OX=9606 GN=NDUFS3 PE=1 SV=1	1	7	7	7	5	7	7	5	5	6	6	6	6	7	5	5	7	7	5	5	6	6	6	6	7	5	5	7	7	5	5	6	6	6	6	7	5	28.8	28.8	28.8	30.241	264	264	0
sp|O75494|SRS10_HUMAN	sp|O75494|SRS10_HUMAN	6	6	3	sp|O75494|SRS10_HUMAN Serine/arginine-rich splicing factor 10 OS=Homo sapiens OX=9606 GN=SRSF10 PE=1 SV=1	1	6	6	3	6	6	6	6	6	6	6	5	6	6	6	6	6	6	6	6	6	6	5	6	6	6	3	3	3	3	3	3	3	3	3	3	3	23.7	23.7	14.9	31.3	262	262	0
sp|O75496|GEMI_HUMAN	sp|O75496|GEMI_HUMAN	4	4	4	sp|O75496|GEMI_HUMAN Geminin OS=Homo sapiens OX=9606 GN=GMNN PE=1 SV=1	1	4	4	4	0	2	2	1	1	1	1	3	2	0	1	0	2	2	1	1	1	1	3	2	0	1	0	2	2	1	1	1	1	3	2	0	1	24.9	24.9	24.9	23.565	209	209	0
sp|O75503|CLN5_HUMAN	sp|O75503|CLN5_HUMAN	2	2	2	sp|O75503|CLN5_HUMAN Ceroid-lipofuscinosis neuronal protein 5 OS=Homo sapiens OX=9606 GN=CLN5 PE=1 SV=2	1	2	2	2	1	1	2	1	2	2	2	2	2	2	2	1	1	2	1	2	2	2	2	2	2	2	1	1	2	1	2	2	2	2	2	2	2	5	5	5	41.496	358	358	0.00030455
sp|O75506|HSBP1_HUMAN	sp|O75506|HSBP1_HUMAN	2	2	2	sp|O75506|HSBP1_HUMAN Heat shock factor-binding protein 1 OS=Homo sapiens OX=9606 GN=HSBP1 PE=1 SV=1	1	2	2	2	0	2	2	1	0	1	1	2	1	1	1	0	2	2	1	0	1	1	2	1	1	1	0	2	2	1	0	1	1	2	1	1	1	39.5	39.5	39.5	8.5435	76	76	0
sp|O75521|ECI2_HUMAN	sp|O75521|ECI2_HUMAN	7	7	7	sp|O75521|ECI2_HUMAN Enoyl-CoA delta isomerase 2 OS=Homo sapiens OX=9606 GN=ECI2 PE=1 SV=4	1	7	7	7	3	4	4	3	3	4	3	5	3	4	4	3	4	4	3	3	4	3	5	3	4	4	3	4	4	3	3	4	3	5	3	4	4	24.6	24.6	24.6	43.585	394	394	0
sp|O75525|KHDR3_HUMAN	sp|O75525|KHDR3_HUMAN	6	5	5	sp|O75525|KHDR3_HUMAN KH domain-containing, RNA-binding, signal transduction-associated protein 3 OS=Homo sapiens OX=9606 GN=KHDRBS3 PE=1 SV=1	1	6	5	5	6	5	5	5	5	5	6	5	6	5	5	5	4	4	4	4	4	5	4	5	4	4	5	4	4	4	4	4	5	4	5	4	4	16.5	13.9	13.9	38.799	346	346	0
sp|O75528|TADA3_HUMAN	sp|O75528|TADA3_HUMAN	6	6	6	sp|O75528|TADA3_HUMAN Transcriptional adapter 3 OS=Homo sapiens OX=9606 GN=TADA3 PE=1 SV=1	1	6	6	6	2	4	2	4	5	3	3	4	4	4	4	2	4	2	4	5	3	3	4	4	4	4	2	4	2	4	5	3	3	4	4	4	4	16	16	16	48.902	432	432	0
sp|O75529|TAF5L_HUMAN	sp|O75529|TAF5L_HUMAN	1	1	1	sp|O75529|TAF5L_HUMAN TAF5-like RNA polymerase II p300/CBP-associated factor-associated factor 65 kDa subunit 5L OS=Homo sapiens OX=9606 GN=TAF5L PE=1 SV=1	1	1	1	1	0	1	1	1	1	1	0	1	1	1	1	0	1	1	1	1	1	0	1	1	1	1	0	1	1	1	1	1	0	1	1	1	1	1.9	1.9	1.9	66.155	589	589	0.0001543
sp|O75530|EED_HUMAN	sp|O75530|EED_HUMAN	8	8	8	sp|O75530|EED_HUMAN Polycomb protein EED OS=Homo sapiens OX=9606 GN=EED PE=1 SV=2	1	8	8	8	6	6	6	7	8	8	7	6	7	7	8	6	6	6	7	8	8	7	6	7	7	8	6	6	6	7	8	8	7	6	7	7	8	21.5	21.5	21.5	50.197	441	441	0
sp|O75531|BAF_HUMAN	sp|O75531|BAF_HUMAN	5	5	5	sp|O75531|BAF_HUMAN Barrier-to-autointegration factor OS=Homo sapiens OX=9606 GN=BANF1 PE=1 SV=1	1	5	5	5	5	3	5	4	4	5	5	3	4	4	4	5	3	5	4	4	5	5	3	4	4	4	5	3	5	4	4	5	5	3	4	4	4	50.6	50.6	50.6	10.058	89	89	0
sp|O75533|SF3B1_HUMAN	sp|O75533|SF3B1_HUMAN	43	43	43	sp|O75533|SF3B1_HUMAN Splicing factor 3B subunit 1 OS=Homo sapiens OX=9606 GN=SF3B1 PE=1 SV=3	1	43	43	43	36	37	39	35	40	35	38	36	39	39	38	36	37	39	35	40	35	38	36	39	39	38	36	37	39	35	40	35	38	36	39	39	38	46.8	46.8	46.8	145.83	1304	1304	0
sp|O75534|CSDE1_HUMAN	sp|O75534|CSDE1_HUMAN	24	24	24	sp|O75534|CSDE1_HUMAN Cold shock domain-containing protein E1 OS=Homo sapiens OX=9606 GN=CSDE1 PE=1 SV=2	1	24	24	24	21	21	20	22	22	22	21	20	20	22	21	21	21	20	22	22	22	21	20	20	22	21	21	21	20	22	22	22	21	20	20	22	21	31.8	31.8	31.8	88.884	798	798	0
sp|O75554|WBP4_HUMAN	sp|O75554|WBP4_HUMAN	3	3	3	sp|O75554|WBP4_HUMAN WW domain-binding protein 4 OS=Homo sapiens OX=9606 GN=WBP4 PE=1 SV=1	1	3	3	3	2	1	1	2	2	1	1	2	1	2	1	2	1	1	2	2	1	1	2	1	2	1	2	1	1	2	2	1	1	2	1	2	1	10.4	10.4	10.4	42.506	376	376	0
sp|O75569|PRKRA_HUMAN	sp|O75569|PRKRA_HUMAN	8	8	8	sp|O75569|PRKRA_HUMAN Interferon-inducible double-stranded RNA-dependent protein kinase activator A OS=Homo sapiens OX=9606 GN=PRKRA PE=1 SV=1	1	8	8	8	7	6	7	7	6	7	7	6	7	6	7	7	6	7	7	6	7	7	6	7	6	7	7	6	7	7	6	7	7	6	7	6	7	34.2	34.2	34.2	34.404	313	313	0
sp|O75581|LRP6_HUMAN	sp|O75581|LRP6_HUMAN	1	1	1	sp|O75581|LRP6_HUMAN Low-density lipoprotein receptor-related protein 6 OS=Homo sapiens OX=9606 GN=LRP6 PE=1 SV=2	1	1	1	1	1	1	1	1	1	1	1	1	0	1	1	1	1	1	1	1	1	1	1	0	1	1	1	1	1	1	1	1	1	1	0	1	1	0.7	0.7	0.7	180.43	1613	1613	1
sp|O75586|MED6_HUMAN	sp|O75586|MED6_HUMAN	2	2	2	sp|O75586|MED6_HUMAN Mediator of RNA polymerase II transcription subunit 6 OS=Homo sapiens OX=9606 GN=MED6 PE=1 SV=2	1	2	2	2	2	1	2	2	2	2	2	1	2	2	2	2	1	2	2	2	2	2	1	2	2	2	2	1	2	2	2	2	2	1	2	2	2	9.3	9.3	9.3	28.424	246	246	0.0010296
sp|O75592|MYCB2_HUMAN	sp|O75592|MYCB2_HUMAN	13	13	13	sp|O75592|MYCB2_HUMAN E3 ubiquitin-protein ligase MYCBP2 OS=Homo sapiens OX=9606 GN=MYCBP2 PE=1 SV=4	1	13	13	13	1	2	2	2	5	5	6	1	4	3	5	1	2	2	2	5	5	6	1	4	3	5	1	2	2	2	5	5	6	1	4	3	5	3.8	3.8	3.8	513.63	4678	4678	0
sp|O75600|KBL_HUMAN	sp|O75600|KBL_HUMAN	2	2	2	sp|O75600|KBL_HUMAN 2-amino-3-ketobutyrate coenzyme A ligase, mitochondrial OS=Homo sapiens OX=9606 GN=GCAT PE=1 SV=1	1	2	2	2	1	1	1	1	2	1	1	1	0	1	0	1	1	1	1	2	1	1	1	0	1	0	1	1	1	1	2	1	1	1	0	1	0	5.7	5.7	5.7	45.285	419	419	0.00015741
sp|O75607|NPM3_HUMAN	sp|O75607|NPM3_HUMAN	1	1	1	sp|O75607|NPM3_HUMAN Nucleoplasmin-3 OS=Homo sapiens OX=9606 GN=NPM3 PE=1 SV=3	1	1	1	1	1	1	1	1	1	1	1	1	1	1	1	1	1	1	1	1	1	1	1	1	1	1	1	1	1	1	1	1	1	1	1	1	1	8.4	8.4	8.4	19.343	178	178	0
sp|O75608|LYPA1_HUMAN	sp|O75608|LYPA1_HUMAN	3	3	3	sp|O75608|LYPA1_HUMAN Acyl-protein thioesterase 1 OS=Homo sapiens OX=9606 GN=LYPLA1 PE=1 SV=1	1	3	3	3	3	3	3	3	3	3	2	3	3	3	3	3	3	3	3	3	3	2	3	3	3	3	3	3	3	3	3	3	2	3	3	3	3	13.9	13.9	13.9	24.669	230	230	0
sp|O75616|ERAL1_HUMAN	sp|O75616|ERAL1_HUMAN	8	8	8	sp|O75616|ERAL1_HUMAN GTPase Era, mitochondrial OS=Homo sapiens OX=9606 GN=ERAL1 PE=1 SV=2	1	8	8	8	3	4	6	5	4	4	6	5	4	6	4	3	4	6	5	4	4	6	5	4	6	4	3	4	6	5	4	4	6	5	4	6	4	24.3	24.3	24.3	48.349	437	437	0
sp|O75643|U520_HUMAN	sp|O75643|U520_HUMAN	68	68	68	sp|O75643|U520_HUMAN U5 small nuclear ribonucleoprotein 200 kDa helicase OS=Homo sapiens OX=9606 GN=SNRNP200 PE=1 SV=2	1	68	68	68	58	58	59	62	60	60	61	62	62	62	60	58	58	59	62	60	60	61	62	62	62	60	58	58	59	62	60	60	61	62	62	62	60	36.9	36.9	36.9	244.5	2136	2136	0
sp|O75648|MTU1_HUMAN	sp|O75648|MTU1_HUMAN	3	3	3	sp|O75648|MTU1_HUMAN Mitochondrial tRNA-specific 2-thiouridylase 1 OS=Homo sapiens OX=9606 GN=TRMU PE=1 SV=2	1	3	3	3	2	0	1	1	1	2	2	1	2	1	0	2	0	1	1	1	2	2	1	2	1	0	2	0	1	1	1	2	2	1	2	1	0	7.1	7.1	7.1	47.744	421	421	0.0047039
sp|O75663|TIPRL_HUMAN	sp|O75663|TIPRL_HUMAN	6	6	6	sp|O75663|TIPRL_HUMAN TIP41-like protein OS=Homo sapiens OX=9606 GN=TIPRL PE=1 SV=2	1	6	6	6	3	4	4	5	5	5	4	5	5	5	5	3	4	4	5	5	5	4	5	5	5	5	3	4	4	5	5	5	4	5	5	5	5	35.3	35.3	35.3	31.444	272	272	0
sp|O75665|OFD1_HUMAN	sp|O75665|OFD1_HUMAN	3	3	3	sp|O75665|OFD1_HUMAN Oral-facial-digital syndrome 1 protein OS=Homo sapiens OX=9606 GN=OFD1 PE=1 SV=1	1	3	3	3	1	2	2	2	1	1	1	1	1	1	1	1	2	2	2	1	1	1	1	1	1	1	1	2	2	2	1	1	1	1	1	1	1	3.4	3.4	3.4	116.67	1012	1012	0
sp|O75674|TM1L1_HUMAN	sp|O75674|TM1L1_HUMAN	9	9	9	sp|O75674|TM1L1_HUMAN TOM1-like protein 1 OS=Homo sapiens OX=9606 GN=TOM1L1 PE=1 SV=2	1	9	9	9	5	6	6	7	6	5	7	8	8	8	6	5	6	6	7	6	5	7	8	8	8	6	5	6	6	7	6	5	7	8	8	8	6	31.5	31.5	31.5	52.988	476	476	0
sp|O75683|SURF6_HUMAN	sp|O75683|SURF6_HUMAN	7	7	7	sp|O75683|SURF6_HUMAN Surfeit locus protein 6 OS=Homo sapiens OX=9606 GN=SURF6 PE=1 SV=3	1	7	7	7	5	6	6	3	5	5	6	6	6	7	5	5	6	6	3	5	5	6	6	6	7	5	5	6	6	3	5	5	6	6	6	7	5	16.1	16.1	16.1	41.45	361	361	0
sp|O75688|PPM1B_HUMAN	sp|O75688|PPM1B_HUMAN	10	7	7	sp|O75688|PPM1B_HUMAN Protein phosphatase 1B OS=Homo sapiens OX=9606 GN=PPM1B PE=1 SV=1	1	10	7	7	5	6	5	9	9	9	7	6	9	6	9	4	5	4	7	7	7	5	4	7	4	7	4	5	4	7	7	7	5	4	7	4	7	23.2	16.7	16.7	52.642	479	479	0
sp|O75691|UTP20_HUMAN	sp|O75691|UTP20_HUMAN	32	32	32	sp|O75691|UTP20_HUMAN Small subunit processome component 20 homolog OS=Homo sapiens OX=9606 GN=UTP20 PE=1 SV=3	1	32	32	32	18	19	20	19	19	20	21	19	23	17	23	18	19	20	19	19	20	21	19	23	17	23	18	19	20	19	19	20	21	19	23	17	23	13	13	13	318.38	2785	2785	0
sp|O75694|NU155_HUMAN	sp|O75694|NU155_HUMAN	28	28	28	sp|O75694|NU155_HUMAN Nuclear pore complex protein Nup155 OS=Homo sapiens OX=9606 GN=NUP155 PE=1 SV=1	1	28	28	28	25	23	25	26	26	26	26	23	27	26	27	25	23	25	26	26	26	26	23	27	26	27	25	23	25	26	26	26	26	23	27	26	27	27.5	27.5	27.5	155.2	1391	1391	0
sp|O75695|XRP2_HUMAN	sp|O75695|XRP2_HUMAN	4	4	4	sp|O75695|XRP2_HUMAN Protein XRP2 OS=Homo sapiens OX=9606 GN=RP2 PE=1 SV=4	1	4	4	4	3	2	4	3	3	3	3	2	3	1	3	3	2	4	3	3	3	3	2	3	1	3	3	2	4	3	3	3	3	2	3	1	3	9.7	9.7	9.7	39.641	350	350	0
sp|O75717|WDHD1_HUMAN	sp|O75717|WDHD1_HUMAN	18	18	18	sp|O75717|WDHD1_HUMAN WD repeat and HMG-box DNA-binding protein 1 OS=Homo sapiens OX=9606 GN=WDHD1 PE=1 SV=1	1	18	18	18	12	13	15	14	15	15	14	15	16	14	15	12	13	15	14	15	15	14	15	16	14	15	12	13	15	14	15	15	14	15	16	14	15	19.9	19.9	19.9	125.97	1129	1129	0
sp|O75718|CRTAP_HUMAN	sp|O75718|CRTAP_HUMAN	8	8	7	sp|O75718|CRTAP_HUMAN Cartilage-associated protein OS=Homo sapiens OX=9606 GN=CRTAP PE=1 SV=1	1	8	8	7	6	7	6	6	7	7	7	8	6	8	7	6	7	6	6	7	7	7	8	6	8	7	6	6	6	6	7	7	7	7	6	7	7	20.9	20.9	17.2	46.561	401	401	0
sp|O75746|CMC1_HUMAN	sp|O75746|CMC1_HUMAN	10	6	6	sp|O75746|CMC1_HUMAN Calcium-binding mitochondrial carrier protein Aralar1 OS=Homo sapiens OX=9606 GN=SLC25A12 PE=1 SV=2	1	10	6	6	7	6	5	7	9	10	9	8	10	8	7	4	3	1	3	5	6	5	5	6	5	3	4	3	1	3	5	6	5	5	6	5	3	15.2	9.6	9.6	74.761	678	678	0
sp|O75781|PALM_HUMAN	sp|O75781|PALM_HUMAN	9	9	9	sp|O75781|PALM_HUMAN Paralemmin-1 OS=Homo sapiens OX=9606 GN=PALM PE=1 SV=2	1	9	9	9	4	6	6	6	6	7	4	8	6	7	8	4	6	6	6	6	7	4	8	6	7	8	4	6	6	6	6	7	4	8	6	7	8	29.5	29.5	29.5	42.075	387	387	0
sp|O75787|RENR_HUMAN	sp|O75787|RENR_HUMAN	4	4	4	sp|O75787|RENR_HUMAN Renin receptor OS=Homo sapiens OX=9606 GN=ATP6AP2 PE=1 SV=2	1	4	4	4	1	1	2	2	2	1	1	1	2	1	3	1	1	2	2	2	1	1	1	2	1	3	1	1	2	2	2	1	1	1	2	1	3	14.6	14.6	14.6	39.008	350	350	0
sp|O75792|RNH2A_HUMAN	sp|O75792|RNH2A_HUMAN	7	7	7	sp|O75792|RNH2A_HUMAN Ribonuclease H2 subunit A OS=Homo sapiens OX=9606 GN=RNASEH2A PE=1 SV=2	1	7	7	7	4	6	5	5	6	4	6	6	5	6	6	4	6	5	5	6	4	6	6	5	6	6	4	6	5	5	6	4	6	6	5	6	6	28.4	28.4	28.4	33.395	299	299	0
sp|O75794|CD123_HUMAN;sp|Q05791|CD123_YEAST	sp|O75794|CD123_HUMAN	5;1	5;1	5;1	sp|O75794|CD123_HUMAN Cell division cycle protein 123 homolog OS=Homo sapiens OX=9606 GN=CDC123 PE=1 SV=1	2	5	5	5	3	3	4	4	2	3	3	3	4	4	3	3	3	4	4	2	3	3	3	4	4	3	3	3	4	4	2	3	3	3	4	4	3	17.6	17.6	17.6	39.134	336	336;360	0
sp|O75817|POP7_HUMAN	sp|O75817|POP7_HUMAN	1	1	1	sp|O75817|POP7_HUMAN Ribonuclease P protein subunit p20 OS=Homo sapiens OX=9606 GN=POP7 PE=1 SV=2	1	1	1	1	0	0	0	1	1	1	1	0	0	0	0	0	0	0	1	1	1	1	0	0	0	0	0	0	0	1	1	1	1	0	0	0	0	10.7	10.7	10.7	15.651	140	140	0
sp|O75818|RPP40_HUMAN	sp|O75818|RPP40_HUMAN	3	3	3	sp|O75818|RPP40_HUMAN Ribonuclease P protein subunit p40 OS=Homo sapiens OX=9606 GN=RPP40 PE=1 SV=3	1	3	3	3	1	2	3	1	2	2	2	1	2	3	2	1	2	3	1	2	2	2	1	2	3	2	1	2	3	1	2	2	2	1	2	3	2	9.9	9.9	9.9	41.833	363	363	0
sp|O75821|EIF3G_HUMAN	sp|O75821|EIF3G_HUMAN	6	6	6	sp|O75821|EIF3G_HUMAN Eukaryotic translation initiation factor 3 subunit G OS=Homo sapiens OX=9606 GN=EIF3G PE=1 SV=2	1	6	6	6	6	4	6	5	5	6	4	5	5	6	6	6	4	6	5	5	6	4	5	5	6	6	6	4	6	5	5	6	4	5	5	6	6	20.9	20.9	20.9	35.611	320	320	0
sp|O75822|EIF3J_HUMAN	sp|O75822|EIF3J_HUMAN	7	7	7	sp|O75822|EIF3J_HUMAN Eukaryotic translation initiation factor 3 subunit J OS=Homo sapiens OX=9606 GN=EIF3J PE=1 SV=2	1	7	7	7	5	7	7	6	7	6	6	6	6	7	6	5	7	7	6	7	6	6	6	6	7	6	5	7	7	6	7	6	6	6	6	7	6	31.8	31.8	31.8	29.062	258	258	0
sp|O75828|CBR3_HUMAN	sp|O75828|CBR3_HUMAN	6	4	4	sp|O75828|CBR3_HUMAN Carbonyl reductase [NADPH] 3 OS=Homo sapiens OX=9606 GN=CBR3 PE=1 SV=3	1	6	4	4	5	5	4	5	5	5	4	4	4	4	5	3	3	2	3	3	3	2	2	2	2	3	3	3	2	3	3	3	2	2	2	2	3	26.4	15.9	15.9	30.85	277	277	0
sp|O75832|PSD10_HUMAN	sp|O75832|PSD10_HUMAN	3	3	3	sp|O75832|PSD10_HUMAN 26S proteasome non-ATPase regulatory subunit 10 OS=Homo sapiens OX=9606 GN=PSMD10 PE=1 SV=1	1	3	3	3	2	2	2	2	3	2	2	3	2	1	2	2	2	2	2	3	2	2	3	2	1	2	2	2	2	2	3	2	2	3	2	1	2	15.5	15.5	15.5	24.428	226	226	0
sp|O75843|AP1G2_HUMAN	sp|O75843|AP1G2_HUMAN	3	3	3	sp|O75843|AP1G2_HUMAN AP-1 complex subunit gamma-like 2 OS=Homo sapiens OX=9606 GN=AP1G2 PE=1 SV=1	1	3	3	3	2	1	1	2	2	2	2	3	2	2	2	2	1	1	2	2	2	2	3	2	2	2	2	1	1	2	2	2	2	3	2	2	2	3.8	3.8	3.8	87.116	785	785	0.0011742
sp|O75844|FACE1_HUMAN	sp|O75844|FACE1_HUMAN	14	14	14	sp|O75844|FACE1_HUMAN CAAX prenyl protease 1 homolog OS=Homo sapiens OX=9606 GN=ZMPSTE24 PE=1 SV=2	1	14	14	14	10	10	9	12	13	11	12	10	10	12	13	10	10	9	12	13	11	12	10	10	12	13	10	10	9	12	13	11	12	10	10	12	13	35.2	35.2	35.2	54.812	475	475	0
sp|O75874|IDHC_HUMAN	sp|O75874|IDHC_HUMAN	13	12	12	sp|O75874|IDHC_HUMAN Isocitrate dehydrogenase [NADP] cytoplasmic OS=Homo sapiens OX=9606 GN=IDH1 PE=1 SV=2	1	13	12	12	12	12	12	12	12	12	12	12	12	12	13	11	11	11	11	11	11	11	11	11	11	12	11	11	11	11	11	11	11	11	11	11	12	44	41.8	41.8	46.659	414	414	0
sp|O75879|GATB_HUMAN	sp|O75879|GATB_HUMAN	4	4	4	sp|O75879|GATB_HUMAN Glutamyl-tRNA(Gln) amidotransferase subunit B, mitochondrial OS=Homo sapiens OX=9606 GN=GATB PE=1 SV=1	1	4	4	4	3	4	3	2	3	4	3	4	3	3	2	3	4	3	2	3	4	3	4	3	3	2	3	4	3	2	3	4	3	4	3	3	2	9.7	9.7	9.7	61.863	557	557	0
sp|O75880|SCO1_HUMAN	sp|O75880|SCO1_HUMAN	3	3	3	sp|O75880|SCO1_HUMAN Protein SCO1 homolog, mitochondrial OS=Homo sapiens OX=9606 GN=SCO1 PE=1 SV=1	1	3	3	3	3	2	3	3	3	3	2	2	3	3	3	3	2	3	3	3	3	2	2	3	3	3	3	2	3	3	3	3	2	2	3	3	3	12	12	12	33.814	301	301	0
sp|O75882|ATRN_HUMAN	sp|O75882|ATRN_HUMAN	1	1	1	sp|O75882|ATRN_HUMAN Attractin OS=Homo sapiens OX=9606 GN=ATRN PE=1 SV=2	1	1	1	1	1	1	1	1	1	1	1	1	1	1	1	1	1	1	1	1	1	1	1	1	1	1	1	1	1	1	1	1	1	1	1	1	1	1.1	1.1	1.1	158.54	1429	1429	0
sp|O75884|RBBP9_HUMAN	sp|O75884|RBBP9_HUMAN	1	1	1	sp|O75884|RBBP9_HUMAN Serine hydrolase RBBP9 OS=Homo sapiens OX=9606 GN=RBBP9 PE=1 SV=2	1	1	1	1	1	1	1	1	1	1	1	1	1	1	1	1	1	1	1	1	1	1	1	1	1	1	1	1	1	1	1	1	1	1	1	1	1	11.8	11.8	11.8	21	186	186	0
sp|O75886|STAM2_HUMAN	sp|O75886|STAM2_HUMAN	8	8	7	sp|O75886|STAM2_HUMAN Signal transducing adapter molecule 2 OS=Homo sapiens OX=9606 GN=STAM2 PE=1 SV=1	1	8	8	7	5	4	5	6	7	6	7	5	6	5	7	5	4	5	6	7	6	7	5	6	5	7	4	3	4	5	6	5	6	4	5	4	6	18.3	18.3	16.4	58.164	525	525	0
sp|O75896|TUSC2_HUMAN	sp|O75896|TUSC2_HUMAN	1	1	1	sp|O75896|TUSC2_HUMAN Tumor suppressor candidate 2 OS=Homo sapiens OX=9606 GN=TUSC2 PE=1 SV=3	1	1	1	1	0	0	0	0	1	0	1	0	1	0	0	0	0	0	0	1	0	1	0	1	0	0	0	0	0	0	1	0	1	0	1	0	0	24.5	24.5	24.5	12.074	110	110	0.00089286
sp|O75907|DGAT1_HUMAN	sp|O75907|DGAT1_HUMAN	3	3	3	sp|O75907|DGAT1_HUMAN Diacylglycerol O-acyltransferase 1 OS=Homo sapiens OX=9606 GN=DGAT1 PE=1 SV=2	1	3	3	3	1	2	1	1	1	1	1	2	1	2	1	1	2	1	1	1	1	1	2	1	2	1	1	2	1	1	1	1	1	2	1	2	1	10.5	10.5	10.5	55.278	488	488	0
sp|O75909|CCNK_HUMAN	sp|O75909|CCNK_HUMAN	9	9	9	sp|O75909|CCNK_HUMAN Cyclin-K OS=Homo sapiens OX=9606 GN=CCNK PE=1 SV=2	1	9	9	9	8	6	8	8	7	7	7	6	6	8	7	8	6	8	8	7	7	7	6	6	8	7	8	6	8	8	7	7	7	6	6	8	7	22.8	22.8	22.8	64.239	580	580	0
sp|O75915|PRAF3_HUMAN	sp|O75915|PRAF3_HUMAN	4	4	4	sp|O75915|PRAF3_HUMAN PRA1 family protein 3 OS=Homo sapiens OX=9606 GN=ARL6IP5 PE=1 SV=1	1	4	4	4	4	3	3	3	3	3	3	3	3	3	3	4	3	3	3	3	3	3	3	3	3	3	4	3	3	3	3	3	3	3	3	3	3	20.2	20.2	20.2	21.614	188	188	0
sp|O75925|PIAS1_HUMAN	sp|O75925|PIAS1_HUMAN	3	2	2	sp|O75925|PIAS1_HUMAN E3 SUMO-protein ligase PIAS1 OS=Homo sapiens OX=9606 GN=PIAS1 PE=1 SV=2	1	3	2	2	1	2	2	3	3	3	3	2	3	3	2	0	1	1	2	2	2	2	1	2	2	1	0	1	1	2	2	2	2	1	2	2	1	7.5	5.2	5.2	71.835	651	651	0
sp|O75928|PIAS2_HUMAN	sp|O75928|PIAS2_HUMAN	4	4	3	sp|O75928|PIAS2_HUMAN E3 SUMO-protein ligase PIAS2 OS=Homo sapiens OX=9606 GN=PIAS2 PE=1 SV=3	1	4	4	3	2	2	2	3	4	4	4	3	3	4	4	2	2	2	3	4	4	4	3	3	4	4	1	1	1	2	3	3	3	2	2	3	3	8.1	8.1	5.6	68.24	621	621	0
sp|O75934|SPF27_HUMAN	sp|O75934|SPF27_HUMAN	8	8	8	sp|O75934|SPF27_HUMAN Pre-mRNA-splicing factor SPF27 OS=Homo sapiens OX=9606 GN=BCAS2 PE=1 SV=1	1	8	8	8	7	7	7	6	7	8	8	7	8	7	8	7	7	7	6	7	8	8	7	8	7	8	7	7	7	6	7	8	8	7	8	7	8	36.9	36.9	36.9	26.131	225	225	0
sp|O75935|DCTN3_HUMAN	sp|O75935|DCTN3_HUMAN	6	6	6	sp|O75935|DCTN3_HUMAN Dynactin subunit 3 OS=Homo sapiens OX=9606 GN=DCTN3 PE=1 SV=1	1	6	6	6	5	6	4	4	5	4	4	5	5	6	4	5	6	4	4	5	4	4	5	5	6	4	5	6	4	4	5	4	4	5	5	6	4	28	28	28	21.119	186	186	0
sp|O75937|DNJC8_HUMAN	sp|O75937|DNJC8_HUMAN	5	5	5	sp|O75937|DNJC8_HUMAN DnaJ homolog subfamily C member 8 OS=Homo sapiens OX=9606 GN=DNAJC8 PE=1 SV=2	1	5	5	5	5	4	5	5	5	5	5	5	5	5	5	5	4	5	5	5	5	5	5	5	5	5	5	4	5	5	5	5	5	5	5	5	5	17.4	17.4	17.4	29.841	253	253	0
sp|O75940|SPF30_HUMAN	sp|O75940|SPF30_HUMAN	5	5	5	sp|O75940|SPF30_HUMAN Survival of motor neuron-related-splicing factor 30 OS=Homo sapiens OX=9606 GN=SMNDC1 PE=1 SV=1	1	5	5	5	4	4	4	5	4	5	5	4	4	4	5	4	4	4	5	4	5	5	4	4	4	5	4	4	4	5	4	5	5	4	4	4	5	32.4	32.4	32.4	26.711	238	238	0
sp|O75943|RAD17_HUMAN	sp|O75943|RAD17_HUMAN	2	2	2	sp|O75943|RAD17_HUMAN Cell cycle checkpoint protein RAD17 OS=Homo sapiens OX=9606 GN=RAD17 PE=1 SV=2	1	2	2	2	1	1	2	2	2	2	1	2	1	2	2	1	1	2	2	2	2	1	2	1	2	2	1	1	2	2	2	2	1	2	1	2	2	3.8	3.8	3.8	77.054	681	681	0
sp|O75947|ATP5H_HUMAN	sp|O75947|ATP5H_HUMAN	6	6	6	sp|O75947|ATP5H_HUMAN ATP synthase subunit d, mitochondrial OS=Homo sapiens OX=9606 GN=ATP5PD PE=1 SV=3	1	6	6	6	6	4	4	5	6	4	6	5	6	4	5	6	4	4	5	6	4	6	5	6	4	5	6	4	4	5	6	4	6	5	6	4	5	43.5	43.5	43.5	18.491	161	161	0
sp|O75953|DNJB5_HUMAN	sp|O75953|DNJB5_HUMAN	5	5	5	sp|O75953|DNJB5_HUMAN DnaJ homolog subfamily B member 5 OS=Homo sapiens OX=9606 GN=DNAJB5 PE=1 SV=1	1	5	5	5	3	4	5	2	4	4	3	3	4	3	3	3	4	5	2	4	4	3	3	4	3	3	3	4	5	2	4	4	3	3	4	3	3	17	17	17	39.133	348	348	0
sp|O75954|TSN9_HUMAN	sp|O75954|TSN9_HUMAN	2	2	2	sp|O75954|TSN9_HUMAN Tetraspanin-9 OS=Homo sapiens OX=9606 GN=TSPAN9 PE=1 SV=1	1	2	2	2	1	0	1	2	1	2	2	0	2	2	0	1	0	1	2	1	2	2	0	2	2	0	1	0	1	2	1	2	2	0	2	2	0	10.9	10.9	10.9	26.779	239	239	0.0014451
sp|O75955|FLOT1_HUMAN	sp|O75955|FLOT1_HUMAN	20	20	20	sp|O75955|FLOT1_HUMAN Flotillin-1 OS=Homo sapiens OX=9606 GN=FLOT1 PE=1 SV=3	1	20	20	20	18	20	19	19	18	17	20	19	20	19	17	18	20	19	19	18	17	20	19	20	19	17	18	20	19	19	18	17	20	19	20	19	17	58.8	58.8	58.8	47.355	427	427	0
sp|O75962|TRIO_HUMAN;sp|O60229|KALRN_HUMAN	sp|O75962|TRIO_HUMAN	27;4	27;4	27;4	sp|O75962|TRIO_HUMAN Triple functional domain protein OS=Homo sapiens OX=9606 GN=TRIO PE=1 SV=2	2	27	27	27	14	20	18	16	16	18	16	21	17	20	16	14	20	18	16	16	18	16	21	17	20	16	14	20	18	16	16	18	16	21	17	20	16	12.4	12.4	12.4	346.9	3097	3097;2986	0
sp|O75964|ATP5L_HUMAN	sp|O75964|ATP5L_HUMAN	4	4	4	sp|O75964|ATP5L_HUMAN ATP synthase subunit g, mitochondrial OS=Homo sapiens OX=9606 GN=ATP5MG PE=1 SV=3	1	4	4	4	4	4	4	4	4	4	4	4	4	4	4	4	4	4	4	4	4	4	4	4	4	4	4	4	4	4	4	4	4	4	4	4	4	44.7	44.7	44.7	11.428	103	103	0
sp|O75970|MPDZ_HUMAN;sp|Q8NI35|INADL_HUMAN	sp|O75970|MPDZ_HUMAN	10;1	10;1	10;1	sp|O75970|MPDZ_HUMAN Multiple PDZ domain protein OS=Homo sapiens OX=9606 GN=MPDZ PE=1 SV=2	2	10	10	10	4	4	4	6	6	6	6	6	5	4	7	4	4	4	6	6	6	6	6	5	4	7	4	4	4	6	6	6	6	6	5	4	7	7.2	7.2	7.2	221.62	2070	2070;1801	0
sp|O75976|CBPD_HUMAN	sp|O75976|CBPD_HUMAN	28	28	28	sp|O75976|CBPD_HUMAN Carboxypeptidase D OS=Homo sapiens OX=9606 GN=CPD PE=1 SV=2	1	28	28	28	16	20	21	21	18	20	22	21	21	22	23	16	20	21	21	18	20	22	21	21	22	23	16	20	21	21	18	20	22	21	21	22	23	25.9	25.9	25.9	152.93	1380	1380	0
sp|O76001|OR2J3_HUMAN	sp|O76001|OR2J3_HUMAN	1	1	1	sp|O76001|OR2J3_HUMAN Olfactory receptor 2J3 OS=Homo sapiens OX=9606 GN=OR2J3 PE=1 SV=1	1	1	1	1	0	0	1	1	1	1	1	1	1	1	0	0	0	1	1	1	1	1	1	1	1	0	0	0	1	1	1	1	1	1	1	1	0	4.5	4.5	4.5	34.95	311	311	0.0055112
sp|O76003|GLRX3_HUMAN	sp|O76003|GLRX3_HUMAN	10	10	10	sp|O76003|GLRX3_HUMAN Glutaredoxin-3 OS=Homo sapiens OX=9606 GN=GLRX3 PE=1 SV=2	1	10	10	10	6	10	10	9	9	8	9	10	9	10	9	6	10	10	9	9	8	9	10	9	10	9	6	10	10	9	9	8	9	10	9	10	9	35.2	35.2	35.2	37.432	335	335	0
sp|O76021|RL1D1_HUMAN	sp|O76021|RL1D1_HUMAN	12	12	12	sp|O76021|RL1D1_HUMAN Ribosomal L1 domain-containing protein 1 OS=Homo sapiens OX=9606 GN=RSL1D1 PE=1 SV=3	1	12	12	12	11	11	11	12	11	11	10	12	11	12	10	11	11	11	12	11	11	10	12	11	12	10	11	11	11	12	11	11	10	12	11	12	10	26.5	26.5	26.5	54.972	490	490	0
sp|O76024|WFS1_HUMAN	sp|O76024|WFS1_HUMAN	8	8	8	sp|O76024|WFS1_HUMAN Wolframin OS=Homo sapiens OX=9606 GN=WFS1 PE=1 SV=2	1	8	8	8	3	6	7	4	5	4	3	7	5	6	5	3	6	7	4	5	4	3	7	5	6	5	3	6	7	4	5	4	3	7	5	6	5	9.3	9.3	9.3	100.29	890	890	0
sp|O76031|CLPX_HUMAN	sp|O76031|CLPX_HUMAN	16	16	16	sp|O76031|CLPX_HUMAN ATP-dependent Clp protease ATP-binding subunit clpX-like, mitochondrial OS=Homo sapiens OX=9606 GN=CLPX PE=1 SV=2	1	16	16	16	10	14	14	13	13	14	10	11	15	14	12	10	14	14	13	13	14	10	11	15	14	12	10	14	14	13	13	14	10	11	15	14	12	33.3	33.3	33.3	69.223	633	633	0
sp|O76054|S14L2_HUMAN	sp|O76054|S14L2_HUMAN	2	2	2	sp|O76054|S14L2_HUMAN SEC14-like protein 2 OS=Homo sapiens OX=9606 GN=SEC14L2 PE=1 SV=1	1	2	2	2	1	1	0	1	1	1	0	1	2	1	2	1	1	0	1	1	1	0	1	2	1	2	1	1	0	1	1	1	0	1	2	1	2	5.5	5.5	5.5	46.145	403	403	0.0056334
sp|O76062|ERG24_HUMAN	sp|O76062|ERG24_HUMAN	1	1	1	sp|O76062|ERG24_HUMAN Delta(14)-sterol reductase TM7SF2 OS=Homo sapiens OX=9606 GN=TM7SF2 PE=1 SV=3	1	1	1	1	1	1	1	1	0	0	0	1	0	1	1	1	1	1	1	0	0	0	1	0	1	1	1	1	1	1	0	0	0	1	0	1	1	3.1	3.1	3.1	46.405	418	418	0
sp|O76071|CIAO1_HUMAN	sp|O76071|CIAO1_HUMAN	2	2	2	sp|O76071|CIAO1_HUMAN Probable cytosolic iron-sulfur protein assembly protein CIAO1 OS=Homo sapiens OX=9606 GN=CIAO1 PE=1 SV=1	1	2	2	2	1	1	1	2	2	2	2	2	2	1	2	1	1	1	2	2	2	2	2	2	1	2	1	1	1	2	2	2	2	2	2	1	2	8.6	8.6	8.6	37.84	339	339	0
sp|O76094|SRP72_HUMAN	sp|O76094|SRP72_HUMAN	15	15	15	sp|O76094|SRP72_HUMAN Signal recognition particle subunit SRP72 OS=Homo sapiens OX=9606 GN=SRP72 PE=1 SV=3	1	15	15	15	14	14	13	14	13	13	14	14	13	14	14	14	14	13	14	13	13	14	14	13	14	14	14	14	13	14	13	13	14	14	13	14	14	29.4	29.4	29.4	74.605	671	671	0
sp|O77932|DXO_HUMAN	sp|O77932|DXO_HUMAN	2	2	2	sp|O77932|DXO_HUMAN Decapping and exoribonuclease protein OS=Homo sapiens OX=9606 GN=DXO PE=1 SV=2	1	2	2	2	0	0	0	1	0	0	2	1	0	0	1	0	0	0	1	0	0	2	1	0	0	1	0	0	0	1	0	0	2	1	0	0	1	8.3	8.3	8.3	44.928	396	396	0.00015567
sp|O94760|DDAH1_HUMAN	sp|O94760|DDAH1_HUMAN	9	9	8	sp|O94760|DDAH1_HUMAN N(G),N(G)-dimethylarginine dimethylaminohydrolase 1 OS=Homo sapiens OX=9606 GN=DDAH1 PE=1 SV=3	1	9	9	8	8	9	8	9	9	9	9	9	9	9	9	8	9	8	9	9	9	9	9	9	9	9	7	8	7	8	8	8	8	8	8	8	8	37.5	37.5	34.7	31.121	285	285	0
sp|O94763|RMP_HUMAN	sp|O94763|RMP_HUMAN	4	4	4	sp|O94763|RMP_HUMAN Unconventional prefoldin RPB5 interactor 1 OS=Homo sapiens OX=9606 GN=URI1 PE=1 SV=3	1	4	4	4	2	4	2	2	4	3	2	2	3	2	3	2	4	2	2	4	3	2	2	3	2	3	2	4	2	2	4	3	2	2	3	2	3	9	9	9	59.832	535	535	0
sp|O94766|B3GA3_HUMAN	sp|O94766|B3GA3_HUMAN	7	7	7	sp|O94766|B3GA3_HUMAN Galactosylgalactosylxylosylprotein 3-beta-glucuronosyltransferase 3 OS=Homo sapiens OX=9606 GN=B3GAT3 PE=1 SV=2	1	7	7	7	4	7	6	2	4	5	4	6	5	7	4	4	7	6	2	4	5	4	6	5	7	4	4	7	6	2	4	5	4	6	5	7	4	36.1	36.1	36.1	37.121	335	335	0
sp|O94776|MTA2_HUMAN	sp|O94776|MTA2_HUMAN	22	22	19	sp|O94776|MTA2_HUMAN Metastasis-associated protein MTA2 OS=Homo sapiens OX=9606 GN=MTA2 PE=1 SV=1	1	22	22	19	22	22	21	20	21	19	20	20	21	21	19	22	22	21	20	21	19	20	20	21	21	19	19	19	18	17	18	16	18	17	19	19	16	38.3	38.3	33.8	75.022	668	668	0
sp|O94782|UBP1_HUMAN	sp|O94782|UBP1_HUMAN	3	3	3	sp|O94782|UBP1_HUMAN Ubiquitin carboxyl-terminal hydrolase 1 OS=Homo sapiens OX=9606 GN=USP1 PE=1 SV=1	1	3	3	3	0	1	0	0	1	0	1	0	0	1	1	0	1	0	0	1	0	1	0	0	1	1	0	1	0	0	1	0	1	0	0	1	1	5.6	5.6	5.6	88.206	785	785	0.0001581
sp|O94804|STK10_HUMAN	sp|O94804|STK10_HUMAN	8	7	7	sp|O94804|STK10_HUMAN Serine/threonine-protein kinase 10 OS=Homo sapiens OX=9606 GN=STK10 PE=1 SV=1	1	8	7	7	2	5	6	3	4	2	6	5	4	3	4	2	4	5	3	3	2	5	4	4	2	4	2	4	5	3	3	2	5	4	4	2	4	10.7	9.8	9.8	112.13	968	968	0
sp|O94805|ACL6B_HUMAN	sp|O94805|ACL6B_HUMAN	6	4	4	sp|O94805|ACL6B_HUMAN Actin-like protein 6B OS=Homo sapiens OX=9606 GN=ACTL6B PE=1 SV=1	1	6	4	4	3	4	4	4	3	4	4	5	3	4	5	1	2	2	2	1	2	2	3	1	2	3	1	2	2	2	1	2	2	3	1	2	3	22.1	16.7	16.7	46.877	426	426	0
sp|O94806|KPCD3_HUMAN;sp|Q15139|KPCD1_HUMAN	sp|O94806|KPCD3_HUMAN	7;3	5;1	5;1	sp|O94806|KPCD3_HUMAN Serine/threonine-protein kinase D3 OS=Homo sapiens OX=9606 GN=PRKD3 PE=1 SV=1	2	7	5	5	4	6	6	5	6	5	5	5	5	5	5	3	4	4	3	4	3	3	3	3	3	3	3	4	4	3	4	3	3	3	3	3	3	10.9	8.5	8.5	100.47	890	890;912	0
sp|O94818|NOL4_HUMAN	sp|O94818|NOL4_HUMAN	2	1	1	sp|O94818|NOL4_HUMAN Nucleolar protein 4 OS=Homo sapiens OX=9606 GN=NOL4 PE=1 SV=2	1	2	1	1	1	1	0	2	1	1	1	0	1	0	1	0	0	0	1	0	0	0	0	0	0	0	0	0	0	1	0	0	0	0	0	0	0	3.8	2.4	2.4	71.356	638	638	0.0069435
sp|O94819|KBTBB_HUMAN	sp|O94819|KBTBB_HUMAN	6	6	6	sp|O94819|KBTBB_HUMAN Kelch repeat and BTB domain-containing protein 11 OS=Homo sapiens OX=9606 GN=KBTBD11 PE=1 SV=1	1	6	6	6	4	5	5	5	5	5	6	6	5	5	5	4	5	5	5	5	5	6	6	5	5	5	4	5	5	5	5	5	6	6	5	5	5	13	13	13	65.719	623	623	0
sp|O94822|LTN1_HUMAN	sp|O94822|LTN1_HUMAN	13	13	13	sp|O94822|LTN1_HUMAN E3 ubiquitin-protein ligase listerin OS=Homo sapiens OX=9606 GN=LTN1 PE=1 SV=6	1	13	13	13	5	8	8	12	11	11	11	10	11	11	12	5	8	8	12	11	11	11	10	11	11	12	5	8	8	12	11	11	11	10	11	11	12	9.5	9.5	9.5	200.55	1766	1766	0
sp|O94826|TOM70_HUMAN	sp|O94826|TOM70_HUMAN	14	14	14	sp|O94826|TOM70_HUMAN Mitochondrial import receptor subunit TOM70 OS=Homo sapiens OX=9606 GN=TOMM70 PE=1 SV=1	1	14	14	14	14	12	13	12	12	12	12	13	12	13	11	14	12	13	12	12	12	12	13	12	13	11	14	12	13	12	12	12	12	13	12	13	11	34.5	34.5	34.5	67.454	608	608	0
sp|O94829|IPO13_HUMAN	sp|O94829|IPO13_HUMAN	3	3	3	sp|O94829|IPO13_HUMAN Importin-13 OS=Homo sapiens OX=9606 GN=IPO13 PE=1 SV=3	1	3	3	3	1	1	0	0	1	1	1	1	1	0	1	1	1	0	0	1	1	1	1	1	0	1	1	1	0	0	1	1	1	1	1	0	1	5.5	5.5	5.5	108.19	963	963	0
sp|O94830|DDHD2_HUMAN	sp|O94830|DDHD2_HUMAN	6	5	5	sp|O94830|DDHD2_HUMAN Phospholipase DDHD2 OS=Homo sapiens OX=9606 GN=DDHD2 PE=1 SV=2	1	6	5	5	1	1	3	2	2	3	3	4	2	1	4	1	0	3	2	2	2	2	3	1	1	3	1	0	3	2	2	2	2	3	1	1	3	11.4	10.3	10.3	81.031	711	711	0
sp|O94832|MYO1D_HUMAN	sp|O94832|MYO1D_HUMAN	10	10	10	sp|O94832|MYO1D_HUMAN Unconventional myosin-Id OS=Homo sapiens OX=9606 GN=MYO1D PE=1 SV=2	1	10	10	10	4	5	6	3	4	8	5	5	7	7	5	4	5	6	3	4	8	5	5	7	7	5	4	5	6	3	4	8	5	5	7	7	5	14.4	14.4	14.4	116.2	1006	1006	0
sp|O94842|TOX4_HUMAN;sp|O15405|TOX3_HUMAN;sp|Q96NM4|TOX2_HUMAN	sp|O94842|TOX4_HUMAN	7;2;1	7;2;1	6;1;1	sp|O94842|TOX4_HUMAN TOX high mobility group box family member 4 OS=Homo sapiens OX=9606 GN=TOX4 PE=1 SV=1	3	7	7	6	7	6	5	6	6	6	6	6	6	6	6	7	6	5	6	6	6	6	6	6	6	6	6	5	4	5	5	5	5	5	5	5	5	14.5	14.5	12.4	66.194	621	621;576;488	0
sp|O94854|K0754_HUMAN	sp|O94854|K0754_HUMAN	2	2	2	sp|O94854|K0754_HUMAN Uncharacterized protein KIAA0754 OS=Homo sapiens OX=9606 GN=KIAA0754 PE=2 SV=4	1	2	2	2	1	1	0	0	1	1	1	0	0	1	0	1	1	0	0	1	1	1	0	0	1	0	1	1	0	0	1	1	1	0	0	1	0	4.7	4.7	4.7	135.15	1291	1291	0
sp|O94855|SC24D_HUMAN	sp|O94855|SC24D_HUMAN	11	11	11	sp|O94855|SC24D_HUMAN Protein transport protein Sec24D OS=Homo sapiens OX=9606 GN=SEC24D PE=1 SV=2	1	11	11	11	7	9	9	9	9	10	10	10	10	10	10	7	9	9	9	9	10	10	10	10	10	10	7	9	9	9	9	10	10	10	10	10	10	13.2	13.2	13.2	113.01	1032	1032	0
sp|O94864|ST65G_HUMAN	sp|O94864|ST65G_HUMAN	6	6	6	sp|O94864|ST65G_HUMAN STAGA complex 65 subunit gamma OS=Homo sapiens OX=9606 GN=SUPT7L PE=1 SV=1	1	6	6	6	2	2	6	4	4	4	4	6	4	5	3	2	2	6	4	4	4	4	6	4	5	3	2	2	6	4	4	4	4	6	4	5	3	16.9	16.9	16.9	46.192	414	414	0
sp|O94874|UFL1_HUMAN	sp|O94874|UFL1_HUMAN	18	18	18	sp|O94874|UFL1_HUMAN E3 UFM1-protein ligase 1 OS=Homo sapiens OX=9606 GN=UFL1 PE=1 SV=2	1	18	18	18	12	11	12	13	12	13	13	11	10	11	14	12	11	12	13	12	13	13	11	10	11	14	12	11	12	13	12	13	13	11	10	11	14	25.7	25.7	25.7	89.594	794	794	0
sp|O94880|PHF14_HUMAN	sp|O94880|PHF14_HUMAN	9	9	9	sp|O94880|PHF14_HUMAN PHD finger protein 14 OS=Homo sapiens OX=9606 GN=PHF14 PE=1 SV=2	1	9	9	9	6	6	6	7	6	7	9	7	7	7	6	6	6	6	7	6	7	9	7	7	7	6	6	6	6	7	6	7	9	7	7	7	6	11	11	11	100.05	888	888	0
sp|O94888|UBXN7_HUMAN	sp|O94888|UBXN7_HUMAN	10	10	10	sp|O94888|UBXN7_HUMAN UBX domain-containing protein 7 OS=Homo sapiens OX=9606 GN=UBXN7 PE=1 SV=2	1	10	10	10	8	8	8	9	10	10	10	9	9	10	9	8	8	8	9	10	10	10	9	9	10	9	8	8	8	9	10	10	10	9	9	10	9	26.8	26.8	26.8	54.862	489	489	0
sp|O94900|TOX_HUMAN	sp|O94900|TOX_HUMAN	2	1	1	sp|O94900|TOX_HUMAN Thymocyte selection-associated high mobility group box protein TOX OS=Homo sapiens OX=9606 GN=TOX PE=1 SV=3	1	2	1	1	1	2	2	1	2	1	1	2	1	2	2	0	1	1	0	1	0	0	1	0	1	1	0	1	1	0	1	0	0	1	0	1	1	5.1	2.7	2.7	57.512	526	526	0
sp|O94901|SUN1_HUMAN	sp|O94901|SUN1_HUMAN	12	12	12	sp|O94901|SUN1_HUMAN SUN domain-containing protein 1 OS=Homo sapiens OX=9606 GN=SUN1 PE=1 SV=4	1	12	12	12	9	11	10	9	10	11	11	11	10	11	10	9	11	10	9	10	11	11	11	10	11	10	9	11	10	9	10	11	11	11	10	11	10	18.9	18.9	18.9	87.109	785	785	0
sp|O94903|PLPHP_HUMAN	sp|O94903|PLPHP_HUMAN	8	8	8	sp|O94903|PLPHP_HUMAN Pyridoxal phosphate homeostasis protein OS=Homo sapiens OX=9606 GN=PLPBP PE=1 SV=1	1	8	8	8	7	6	7	8	5	8	7	6	7	4	7	7	6	7	8	5	8	7	6	7	4	7	7	6	7	8	5	8	7	6	7	4	7	31.3	31.3	31.3	30.344	275	275	0
sp|O94905|ERLN2_HUMAN	sp|O94905|ERLN2_HUMAN	9	9	7	sp|O94905|ERLN2_HUMAN Erlin-2 OS=Homo sapiens OX=9606 GN=ERLIN2 PE=1 SV=1	1	9	9	7	7	9	8	9	8	9	8	8	8	9	8	7	9	8	9	8	9	8	8	8	9	8	5	7	6	7	6	7	6	6	6	7	6	34.2	34.2	27.1	37.839	339	339	0
sp|O94906|PRP6_HUMAN	sp|O94906|PRP6_HUMAN	22	22	22	sp|O94906|PRP6_HUMAN Pre-mRNA-processing factor 6 OS=Homo sapiens OX=9606 GN=PRPF6 PE=1 SV=1	1	22	22	22	18	18	20	19	17	18	19	17	20	20	18	18	18	20	19	17	18	19	17	20	20	18	18	18	20	19	17	18	19	17	20	20	18	25.4	25.4	25.4	106.92	941	941	0
sp|O94907|DKK1_HUMAN;sp|Q9UBU2|DKK2_HUMAN	sp|O94907|DKK1_HUMAN	3;1	3;1	3;1	sp|O94907|DKK1_HUMAN Dickkopf-related protein 1 OS=Homo sapiens OX=9606 GN=DKK1 PE=1 SV=1	2	3	3	3	2	1	2	0	2	2	2	2	2	2	3	2	1	2	0	2	2	2	2	2	2	3	2	1	2	0	2	2	2	2	2	2	3	23.7	23.7	23.7	28.671	266	266;259	0
sp|O94913|PCF11_HUMAN	sp|O94913|PCF11_HUMAN	8	8	8	sp|O94913|PCF11_HUMAN Pre-mRNA cleavage complex 2 protein Pcf11 OS=Homo sapiens OX=9606 GN=PCF11 PE=1 SV=3	1	8	8	8	5	5	4	4	5	5	5	6	5	3	4	5	5	4	4	5	5	5	6	5	3	4	5	5	4	4	5	5	5	6	5	3	4	6.4	6.4	6.4	173.05	1555	1555	0
sp|O94915|FRYL_HUMAN	sp|O94915|FRYL_HUMAN	17	17	17	sp|O94915|FRYL_HUMAN Protein furry homolog-like OS=Homo sapiens OX=9606 GN=FRYL PE=1 SV=2	1	17	17	17	4	9	10	9	10	8	11	9	8	10	7	4	9	10	9	10	8	11	9	8	10	7	4	9	10	9	10	8	11	9	8	10	7	7.3	7.3	7.3	339.59	3013	3013	0
sp|O94916|NFAT5_HUMAN	sp|O94916|NFAT5_HUMAN	3	3	3	sp|O94916|NFAT5_HUMAN Nuclear factor of activated T-cells 5 OS=Homo sapiens OX=9606 GN=NFAT5 PE=1 SV=1	1	3	3	3	1	1	1	2	1	2	2	2	3	3	2	1	1	1	2	1	2	2	2	3	3	2	1	1	1	2	1	2	2	2	3	3	2	3.1	3.1	3.1	165.76	1531	1531	0
sp|O94919|ENDD1_HUMAN	sp|O94919|ENDD1_HUMAN	6	6	6	sp|O94919|ENDD1_HUMAN Endonuclease domain-containing 1 protein OS=Homo sapiens OX=9606 GN=ENDOD1 PE=1 SV=2	1	6	6	6	3	4	4	4	4	3	4	3	5	4	4	3	4	4	4	4	3	4	3	5	4	4	3	4	4	4	4	3	4	3	5	4	4	15.4	15.4	15.4	55.016	500	500	0
sp|O94925|GLSK_HUMAN	sp|O94925|GLSK_HUMAN	13	13	13	sp|O94925|GLSK_HUMAN Glutaminase kidney isoform, mitochondrial OS=Homo sapiens OX=9606 GN=GLS PE=1 SV=1	1	13	13	13	9	9	9	9	9	8	10	9	10	10	10	9	9	9	9	9	8	10	9	10	10	10	9	9	9	9	9	8	10	9	10	10	10	26.6	26.6	26.6	73.46	669	669	0
sp|O94927|HAUS5_HUMAN	sp|O94927|HAUS5_HUMAN	5	5	5	sp|O94927|HAUS5_HUMAN HAUS augmin-like complex subunit 5 OS=Homo sapiens OX=9606 GN=HAUS5 PE=1 SV=2	1	5	5	5	2	3	3	4	5	5	5	4	4	3	2	2	3	3	4	5	5	5	4	4	3	2	2	3	3	4	5	5	5	4	4	3	2	10.6	10.6	10.6	71.682	633	633	0
sp|O94952|FBX21_HUMAN	sp|O94952|FBX21_HUMAN	2	2	2	sp|O94952|FBX21_HUMAN F-box only protein 21 OS=Homo sapiens OX=9606 GN=FBXO21 PE=2 SV=2	1	2	2	2	1	0	1	1	0	0	2	2	1	1	2	1	0	1	1	0	0	2	2	1	1	2	1	0	1	1	0	0	2	2	1	1	2	6.7	6.7	6.7	72.269	628	628	0
sp|O94953|KDM4B_HUMAN;sp|O75164|KDM4A_HUMAN	sp|O94953|KDM4B_HUMAN	3;1	3;1	3;1	sp|O94953|KDM4B_HUMAN Lysine-specific demethylase 4B OS=Homo sapiens OX=9606 GN=KDM4B PE=1 SV=4	2	3	3	3	0	1	1	3	1	1	1	2	0	1	1	0	1	1	3	1	1	1	2	0	1	1	0	1	1	3	1	1	1	2	0	1	1	4	4	4	121.9	1096	1096;1064	0
sp|O94955|RHBT3_HUMAN	sp|O94955|RHBT3_HUMAN	4	4	4	sp|O94955|RHBT3_HUMAN Rho-related BTB domain-containing protein 3 OS=Homo sapiens OX=9606 GN=RHOBTB3 PE=1 SV=2	1	4	4	4	3	2	3	1	1	3	1	2	2	3	3	3	2	3	1	1	3	1	2	2	3	3	3	2	3	1	1	3	1	2	2	3	3	9	9	9	69.413	611	611	0
sp|O94964|SOGA1_HUMAN;sp|Q9Y4B5|MTCL1_HUMAN	sp|O94964|SOGA1_HUMAN	16;3	16;3	15;2	sp|O94964|SOGA1_HUMAN Protein SOGA1 OS=Homo sapiens OX=9606 GN=SOGA1 PE=1 SV=2	2	16	16	15	7	9	7	10	8	8	8	8	9	8	8	7	9	7	10	8	8	8	8	9	8	8	6	8	6	9	7	7	7	7	8	7	7	13.2	13.2	12.6	159.76	1423	1423;1905	0
sp|O94966|UBP19_HUMAN	sp|O94966|UBP19_HUMAN	15	15	15	sp|O94966|UBP19_HUMAN Ubiquitin carboxyl-terminal hydrolase 19 OS=Homo sapiens OX=9606 GN=USP19 PE=1 SV=2	1	15	15	15	8	9	13	11	11	10	12	9	10	10	11	8	9	13	11	11	10	12	9	10	10	11	8	9	13	11	11	10	12	9	10	10	11	20.5	20.5	20.5	145.65	1318	1318	0
sp|O94967|WDR47_HUMAN	sp|O94967|WDR47_HUMAN	3	3	3	sp|O94967|WDR47_HUMAN WD repeat-containing protein 47 OS=Homo sapiens OX=9606 GN=WDR47 PE=1 SV=1	1	3	3	3	2	1	1	2	1	2	2	2	2	1	2	2	1	1	2	1	2	2	2	2	1	2	2	1	1	2	1	2	2	2	2	1	2	4.7	4.7	4.7	101.95	919	919	0
sp|O94973|AP2A2_HUMAN	sp|O94973|AP2A2_HUMAN	18	14	14	sp|O94973|AP2A2_HUMAN AP-2 complex subunit alpha-2 OS=Homo sapiens OX=9606 GN=AP2A2 PE=1 SV=2	1	18	14	14	12	14	14	14	14	15	14	15	16	16	14	9	11	11	10	11	11	11	12	12	13	11	9	11	11	10	11	11	11	12	12	13	11	20.2	15.9	15.9	103.96	939	939	0
sp|O94979|SC31A_HUMAN	sp|O94979|SC31A_HUMAN	23	23	23	sp|O94979|SC31A_HUMAN Protein transport protein Sec31A OS=Homo sapiens OX=9606 GN=SEC31A PE=1 SV=3	1	23	23	23	21	22	18	22	21	21	20	20	19	19	20	21	22	18	22	21	21	20	20	19	19	20	21	22	18	22	21	21	20	20	19	19	20	23.8	23.8	23.8	133.01	1220	1220	0
sp|O94992|HEXI1_HUMAN	sp|O94992|HEXI1_HUMAN	6	6	6	sp|O94992|HEXI1_HUMAN Protein HEXIM1 OS=Homo sapiens OX=9606 GN=HEXIM1 PE=1 SV=1	1	6	6	6	3	5	6	6	5	5	5	6	6	6	5	3	5	6	6	5	5	5	6	6	6	5	3	5	6	6	5	5	5	6	6	6	5	22.8	22.8	22.8	40.623	359	359	0
sp|O95067|CCNB2_HUMAN	sp|O95067|CCNB2_HUMAN	3	2	2	sp|O95067|CCNB2_HUMAN G2/mitotic-specific cyclin-B2 OS=Homo sapiens OX=9606 GN=CCNB2 PE=1 SV=1	1	3	2	2	2	1	2	2	2	2	1	2	1	2	2	1	1	1	1	1	2	0	2	0	1	1	1	1	1	1	1	2	0	2	0	1	1	8.8	6.8	6.8	45.281	398	398	0.0056381
sp|O95070|YIF1A_HUMAN	sp|O95070|YIF1A_HUMAN	2	2	2	sp|O95070|YIF1A_HUMAN Protein YIF1A OS=Homo sapiens OX=9606 GN=YIF1A PE=1 SV=2	1	2	2	2	2	2	2	2	2	2	2	2	2	2	2	2	2	2	2	2	2	2	2	2	2	2	2	2	2	2	2	2	2	2	2	2	2	9.2	9.2	9.2	32.011	293	293	0
sp|O95071|UBR5_HUMAN	sp|O95071|UBR5_HUMAN	33	33	33	sp|O95071|UBR5_HUMAN E3 ubiquitin-protein ligase UBR5 OS=Homo sapiens OX=9606 GN=UBR5 PE=1 SV=2	1	33	33	33	14	17	18	18	18	19	19	22	25	17	23	14	17	18	18	18	19	19	22	25	17	23	14	17	18	18	18	19	19	22	25	17	23	14.7	14.7	14.7	309.35	2799	2799	0
sp|O95072|REC8_HUMAN	sp|O95072|REC8_HUMAN	3	3	3	sp|O95072|REC8_HUMAN Meiotic recombination protein REC8 homolog OS=Homo sapiens OX=9606 GN=REC8 PE=1 SV=1	1	3	3	3	2	3	2	3	3	3	3	3	3	2	3	2	3	2	3	3	3	3	3	3	2	3	2	3	2	3	3	3	3	3	3	2	3	5.5	5.5	5.5	62.613	547	547	0
sp|O95104|SCAF4_HUMAN	sp|O95104|SCAF4_HUMAN	11	11	8	sp|O95104|SCAF4_HUMAN SR-related and CTD-associated factor 4 OS=Homo sapiens OX=9606 GN=SCAF4 PE=1 SV=3	1	11	11	8	8	6	8	10	10	9	8	9	9	8	8	8	6	8	10	10	9	8	9	9	8	8	6	4	6	7	7	6	6	7	6	6	5	12.1	12.1	9.9	125.87	1147	1147	0
sp|O95140|MFN2_HUMAN	sp|O95140|MFN2_HUMAN	14	14	12	sp|O95140|MFN2_HUMAN Mitofusin-2 OS=Homo sapiens OX=9606 GN=MFN2 PE=1 SV=3	1	14	14	12	10	12	11	12	12	13	12	11	11	10	13	10	12	11	12	12	13	12	11	11	10	13	8	10	10	10	10	11	10	10	10	9	11	21.3	21.3	20.3	86.401	757	757	0
sp|O95149|SPN1_HUMAN	sp|O95149|SPN1_HUMAN	1	1	1	sp|O95149|SPN1_HUMAN Snurportin-1 OS=Homo sapiens OX=9606 GN=SNUPN PE=1 SV=1	1	1	1	1	1	1	1	0	0	0	0	1	0	1	0	1	1	1	0	0	0	0	1	0	1	0	1	1	1	0	0	0	0	1	0	1	0	2.8	2.8	2.8	41.142	360	360	0.0057558
sp|O95155|UBE4B_HUMAN	sp|O95155|UBE4B_HUMAN	14	14	14	sp|O95155|UBE4B_HUMAN Ubiquitin conjugation factor E4 B OS=Homo sapiens OX=9606 GN=UBE4B PE=1 SV=1	1	14	14	14	5	11	8	5	6	9	10	10	11	7	9	5	11	8	5	6	9	10	10	11	7	9	5	11	8	5	6	9	10	10	11	7	9	16.3	16.3	16.3	146.18	1302	1302	0
sp|O95159|ZFPL1_HUMAN	sp|O95159|ZFPL1_HUMAN	2	2	2	sp|O95159|ZFPL1_HUMAN Zinc finger protein-like 1 OS=Homo sapiens OX=9606 GN=ZFPL1 PE=1 SV=2	1	2	2	2	0	1	2	1	2	1	2	2	2	2	2	0	1	2	1	2	1	2	2	2	2	2	0	1	2	1	2	1	2	2	2	2	2	8.4	8.4	8.4	34.114	310	310	0.0015744
sp|O95163|ELP1_HUMAN	sp|O95163|ELP1_HUMAN	26	26	26	sp|O95163|ELP1_HUMAN Elongator complex protein 1 OS=Homo sapiens OX=9606 GN=ELP1 PE=1 SV=3	1	26	26	26	20	19	19	15	19	17	19	21	17	20	19	20	19	19	15	19	17	19	21	17	20	19	20	19	19	15	19	17	19	21	17	20	19	26.1	26.1	26.1	150.25	1332	1332	0
sp|O95164|UBL3_HUMAN	sp|O95164|UBL3_HUMAN	1	1	1	sp|O95164|UBL3_HUMAN Ubiquitin-like protein 3 OS=Homo sapiens OX=9606 GN=UBL3 PE=1 SV=1	1	1	1	1	0	1	1	0	0	1	0	0	0	1	1	0	1	1	0	0	1	0	0	0	1	1	0	1	1	0	0	1	0	0	0	1	1	12.8	12.8	12.8	13.157	117	117	0.0015791
sp|O95167|NDUA3_HUMAN	sp|O95167|NDUA3_HUMAN	2	2	2	sp|O95167|NDUA3_HUMAN NADH dehydrogenase [ubiquinone] 1 alpha subcomplex subunit 3 OS=Homo sapiens OX=9606 GN=NDUFA3 PE=1 SV=1	1	2	2	2	1	1	2	2	2	2	2	2	2	2	2	1	1	2	2	2	2	2	2	2	2	2	1	1	2	2	2	2	2	2	2	2	2	36.9	36.9	36.9	9.2787	84	84	0
sp|O95168|NDUB4_HUMAN	sp|O95168|NDUB4_HUMAN	6	6	6	sp|O95168|NDUB4_HUMAN NADH dehydrogenase [ubiquinone] 1 beta subcomplex subunit 4 OS=Homo sapiens OX=9606 GN=NDUFB4 PE=1 SV=3	1	6	6	6	5	5	5	6	5	3	4	6	3	5	4	5	5	5	6	5	3	4	6	3	5	4	5	5	5	6	5	3	4	6	3	5	4	41.9	41.9	41.9	15.208	129	129	0
sp|O95169|NDUB8_HUMAN	sp|O95169|NDUB8_HUMAN	4	4	4	sp|O95169|NDUB8_HUMAN NADH dehydrogenase [ubiquinone] 1 beta subcomplex subunit 8, mitochondrial OS=Homo sapiens OX=9606 GN=NDUFB8 PE=1 SV=1	1	4	4	4	3	4	3	4	4	3	3	4	4	4	3	3	4	3	4	4	3	3	4	4	4	3	3	4	3	4	4	3	3	4	4	4	3	30.1	30.1	30.1	21.766	186	186	0
sp|O95182|NDUA7_HUMAN	sp|O95182|NDUA7_HUMAN	3	3	3	sp|O95182|NDUA7_HUMAN NADH dehydrogenase [ubiquinone] 1 alpha subcomplex subunit 7 OS=Homo sapiens OX=9606 GN=NDUFA7 PE=1 SV=3	1	3	3	3	2	3	3	2	3	3	1	3	3	3	2	2	3	3	2	3	3	1	3	3	3	2	2	3	3	2	3	3	1	3	3	3	2	29.2	29.2	29.2	12.551	113	113	0
sp|O95185|UNC5C_HUMAN	sp|O95185|UNC5C_HUMAN	10	8	8	sp|O95185|UNC5C_HUMAN Netrin receptor UNC5C OS=Homo sapiens OX=9606 GN=UNC5C PE=1 SV=2	1	10	8	8	6	7	5	5	6	5	7	7	6	6	7	5	6	4	4	5	5	5	6	5	5	6	5	6	4	4	5	5	5	6	5	5	6	12.1	10	10	103.14	931	931	0
sp|O95197|RTN3_HUMAN	sp|O95197|RTN3_HUMAN	4	4	4	sp|O95197|RTN3_HUMAN Reticulon-3 OS=Homo sapiens OX=9606 GN=RTN3 PE=1 SV=2	1	4	4	4	2	2	2	2	2	2	3	3	2	3	3	2	2	2	2	2	2	3	3	2	3	3	2	2	2	2	2	2	3	3	2	3	3	5.4	5.4	5.4	112.61	1032	1032	0
sp|O95202|LETM1_HUMAN	sp|O95202|LETM1_HUMAN	17	17	17	sp|O95202|LETM1_HUMAN Mitochondrial proton/calcium exchanger protein OS=Homo sapiens OX=9606 GN=LETM1 PE=1 SV=1	1	17	17	17	15	15	14	17	16	17	17	16	16	16	16	15	15	14	17	16	17	17	16	16	16	16	15	15	14	17	16	17	17	16	16	16	16	27.7	27.7	27.7	83.353	739	739	0
sp|O95208|EPN2_HUMAN	sp|O95208|EPN2_HUMAN	7	7	7	sp|O95208|EPN2_HUMAN Epsin-2 OS=Homo sapiens OX=9606 GN=EPN2 PE=1 SV=3	1	7	7	7	4	5	4	5	5	5	5	5	5	4	6	4	5	4	5	5	5	5	5	5	4	6	4	5	4	5	5	5	5	5	5	4	6	16.7	16.7	16.7	68.481	641	641	0
sp|O95210|STBD1_HUMAN	sp|O95210|STBD1_HUMAN	8	8	8	sp|O95210|STBD1_HUMAN Starch-binding domain-containing protein 1 OS=Homo sapiens OX=9606 GN=STBD1 PE=1 SV=1	1	8	8	8	5	4	5	6	7	7	7	5	4	6	6	5	4	5	6	7	7	7	5	4	6	6	5	4	5	6	7	7	7	5	4	6	6	28.2	28.2	28.2	39.007	358	358	0
sp|O95218|ZRAB2_HUMAN	sp|O95218|ZRAB2_HUMAN	4	4	4	sp|O95218|ZRAB2_HUMAN Zinc finger Ran-binding domain-containing protein 2 OS=Homo sapiens OX=9606 GN=ZRANB2 PE=1 SV=2	1	4	4	4	2	3	1	1	1	2	3	2	2	1	2	2	3	1	1	1	2	3	2	2	1	2	2	3	1	1	1	2	3	2	2	1	2	12.1	12.1	12.1	37.404	330	330	0.00015485
sp|O95219|SNX4_HUMAN	sp|O95219|SNX4_HUMAN	15	15	15	sp|O95219|SNX4_HUMAN Sorting nexin-4 OS=Homo sapiens OX=9606 GN=SNX4 PE=1 SV=1	1	15	15	15	8	9	9	13	12	15	13	11	14	11	12	8	9	9	13	12	15	13	11	14	11	12	8	9	9	13	12	15	13	11	14	11	12	41.1	41.1	41.1	51.908	450	450	0
sp|O95229|ZWINT_HUMAN	sp|O95229|ZWINT_HUMAN	4	4	4	sp|O95229|ZWINT_HUMAN ZW10 interactor OS=Homo sapiens OX=9606 GN=ZWINT PE=1 SV=2	1	4	4	4	1	1	1	2	2	4	2	2	2	2	2	1	1	1	2	2	4	2	2	2	2	2	1	1	1	2	2	4	2	2	2	2	2	26	26	26	31.293	277	277	0
sp|O95232|LC7L3_HUMAN	sp|O95232|LC7L3_HUMAN	7	7	7	sp|O95232|LC7L3_HUMAN Luc7-like protein 3 OS=Homo sapiens OX=9606 GN=LUC7L3 PE=1 SV=2	1	7	7	7	6	4	4	4	5	5	6	4	4	4	5	6	4	4	4	5	5	6	4	4	4	5	6	4	4	4	5	5	6	4	4	4	5	19.9	19.9	19.9	51.466	432	432	0
sp|O95235|KI20A_HUMAN	sp|O95235|KI20A_HUMAN	17	17	17	sp|O95235|KI20A_HUMAN Kinesin-like protein KIF20A OS=Homo sapiens OX=9606 GN=KIF20A PE=1 SV=1	1	17	17	17	10	14	12	10	9	11	9	13	12	10	10	10	14	12	10	9	11	9	13	12	10	10	10	14	12	10	9	11	9	13	12	10	10	24.7	24.7	24.7	100.28	890	890	0
sp|O95239|KIF4A_HUMAN;sp|Q2VIQ3|KIF4B_HUMAN;sp|Q6ZMV9|KIF6_HUMAN	sp|O95239|KIF4A_HUMAN	27;10;1	27;10;1	26;9;0	sp|O95239|KIF4A_HUMAN Chromosome-associated kinesin KIF4A OS=Homo sapiens OX=9606 GN=KIF4A PE=1 SV=3	3	27	27	26	21	15	15	20	18	21	20	16	22	19	19	21	15	15	20	18	21	20	16	22	19	19	20	14	14	19	17	20	19	15	21	18	18	25.8	25.8	24.9	139.88	1232	1232;1234;814	0
sp|O95248|MTMR5_HUMAN	sp|O95248|MTMR5_HUMAN	12	12	12	sp|O95248|MTMR5_HUMAN Myotubularin-related protein 5 OS=Homo sapiens OX=9606 GN=SBF1 PE=1 SV=4	1	12	12	12	6	5	9	6	6	6	7	6	5	8	8	6	5	9	6	6	6	7	6	5	8	8	6	5	9	6	6	6	7	6	5	8	8	9.6	9.6	9.6	208.44	1868	1868	0
sp|O95249|GOSR1_HUMAN	sp|O95249|GOSR1_HUMAN	5	5	5	sp|O95249|GOSR1_HUMAN Golgi SNAP receptor complex member 1 OS=Homo sapiens OX=9606 GN=GOSR1 PE=1 SV=1	1	5	5	5	4	3	4	4	4	4	4	3	4	4	4	4	3	4	4	4	4	4	3	4	4	4	4	3	4	4	4	4	4	3	4	4	4	19.6	19.6	19.6	28.612	250	250	0
sp|O95251|KAT7_HUMAN	sp|O95251|KAT7_HUMAN	8	8	8	sp|O95251|KAT7_HUMAN Histone acetyltransferase KAT7 OS=Homo sapiens OX=9606 GN=KAT7 PE=1 SV=1	1	8	8	8	5	7	8	7	7	5	6	7	7	8	5	5	7	8	7	7	5	6	7	7	8	5	5	7	8	7	7	5	6	7	7	8	5	17.5	17.5	17.5	70.642	611	611	0
sp|O95260|ATE1_HUMAN	sp|O95260|ATE1_HUMAN	4	4	4	sp|O95260|ATE1_HUMAN Arginyl-tRNA--protein transferase 1 OS=Homo sapiens OX=9606 GN=ATE1 PE=1 SV=2	1	4	4	4	2	2	2	2	2	3	2	3	2	3	3	2	2	2	2	2	3	2	3	2	3	3	2	2	2	2	2	3	2	3	2	3	3	10.8	10.8	10.8	59.09	518	518	0
sp|O95273|CCDB1_HUMAN	sp|O95273|CCDB1_HUMAN	1	1	1	sp|O95273|CCDB1_HUMAN Cyclin-D1-binding protein 1 OS=Homo sapiens OX=9606 GN=CCNDBP1 PE=1 SV=2	1	1	1	1	0	0	0	0	0	1	0	0	1	1	0	0	0	0	0	0	1	0	0	1	1	0	0	0	0	0	0	1	0	0	1	1	0	3.6	3.6	3.6	40.262	360	360	0
sp|O95292|VAPB_HUMAN	sp|O95292|VAPB_HUMAN	6	6	5	sp|O95292|VAPB_HUMAN Vesicle-associated membrane protein-associated protein B/C OS=Homo sapiens OX=9606 GN=VAPB PE=1 SV=3	1	6	6	5	6	6	6	6	6	6	6	6	6	6	6	6	6	6	6	6	6	6	6	6	6	6	5	5	5	5	5	5	5	5	5	5	5	27.6	27.6	27.6	27.228	243	243	0
sp|O95295|SNAPN_HUMAN	sp|O95295|SNAPN_HUMAN	4	4	4	sp|O95295|SNAPN_HUMAN SNARE-associated protein Snapin OS=Homo sapiens OX=9606 GN=SNAPIN PE=1 SV=1	1	4	4	4	2	3	2	3	3	3	4	2	2	3	3	2	3	2	3	3	3	4	2	2	3	3	2	3	2	3	3	3	4	2	2	3	3	47.8	47.8	47.8	14.874	136	136	0
sp|O95297|MPZL1_HUMAN	sp|O95297|MPZL1_HUMAN	4	4	4	sp|O95297|MPZL1_HUMAN Myelin protein zero-like protein 1 OS=Homo sapiens OX=9606 GN=MPZL1 PE=1 SV=1	1	4	4	4	4	4	4	4	4	4	3	4	4	4	4	4	4	4	4	4	4	3	4	4	4	4	4	4	4	4	4	4	3	4	4	4	4	21.6	21.6	21.6	29.082	269	269	0
sp|O95298|NDUC2_HUMAN;sp|E9PQ53|NDUCR_HUMAN	sp|O95298|NDUC2_HUMAN;sp|E9PQ53|NDUCR_HUMAN	3;2	3;2	3;2	sp|O95298|NDUC2_HUMAN NADH dehydrogenase [ubiquinone] 1 subunit C2 OS=Homo sapiens OX=9606 GN=NDUFC2 PE=1 SV=1;sp|E9PQ53|NDUCR_HUMAN NADH dehydrogenase [ubiquinone] 1 subunit C2, isoform 2 OS=Homo sapiens OX=9606 GN=NDUFC2-KCTD14 PE=1 SV=1	2	3	3	3	1	3	3	2	2	2	2	3	2	2	2	1	3	3	2	2	2	2	3	2	2	2	1	3	3	2	2	2	2	3	2	2	2	21.8	21.8	21.8	14.187	119	119;114	0.0011744
sp|O95299|NDUAA_HUMAN	sp|O95299|NDUAA_HUMAN	7	7	7	sp|O95299|NDUAA_HUMAN NADH dehydrogenase [ubiquinone] 1 alpha subcomplex subunit 10, mitochondrial OS=Homo sapiens OX=9606 GN=NDUFA10 PE=1 SV=1	1	7	7	7	5	5	5	5	7	6	7	7	7	6	7	5	5	5	5	7	6	7	7	7	6	7	5	5	5	5	7	6	7	7	7	6	7	23.1	23.1	23.1	40.75	355	355	0
sp|O95302|FKBP9_HUMAN;sp|Q75LS8|FKB9L_HUMAN	sp|O95302|FKBP9_HUMAN	7;2	7;2	7;2	sp|O95302|FKBP9_HUMAN Peptidyl-prolyl cis-trans isomerase FKBP9 OS=Homo sapiens OX=9606 GN=FKBP9 PE=1 SV=2	2	7	7	7	6	7	7	7	7	6	7	6	7	5	7	6	7	7	7	7	6	7	6	7	5	7	6	7	7	7	7	6	7	6	7	5	7	14.9	14.9	14.9	63.083	570	570;142	0
sp|O95336|6PGL_HUMAN	sp|O95336|6PGL_HUMAN	9	9	9	sp|O95336|6PGL_HUMAN 6-phosphogluconolactonase OS=Homo sapiens OX=9606 GN=PGLS PE=1 SV=2	1	9	9	9	9	9	8	9	9	8	9	8	9	8	9	9	9	8	9	9	8	9	8	9	8	9	9	9	8	9	9	8	9	8	9	8	9	44.6	44.6	44.6	27.547	258	258	0
sp|O95340|PAPS2_HUMAN	sp|O95340|PAPS2_HUMAN	12	12	12	sp|O95340|PAPS2_HUMAN Bifunctional 3-phosphoadenosine 5-phosphosulfate synthase 2 OS=Homo sapiens OX=9606 GN=PAPSS2 PE=1 SV=2	1	12	12	12	5	6	7	5	6	8	7	8	8	7	6	5	6	7	5	6	8	7	8	8	7	6	5	6	7	5	6	8	7	8	8	7	6	23.1	23.1	23.1	69.5	614	614	0
sp|O95343|SIX3_HUMAN;sp|O95475|SIX6_HUMAN	sp|O95343|SIX3_HUMAN;sp|O95475|SIX6_HUMAN	2;1	2;1	2;1	sp|O95343|SIX3_HUMAN Homeobox protein SIX3 OS=Homo sapiens OX=9606 GN=SIX3 PE=1 SV=1;sp|O95475|SIX6_HUMAN Homeobox protein SIX6 OS=Homo sapiens OX=9606 GN=SIX6 PE=1 SV=2	2	2	2	2	0	0	0	2	0	1	1	2	0	1	1	0	0	0	2	0	1	1	2	0	1	1	0	0	0	2	0	1	1	2	0	1	1	7.2	7.2	7.2	35.486	332	332;246	0
sp|O95347|SMC2_HUMAN	sp|O95347|SMC2_HUMAN	31	31	31	sp|O95347|SMC2_HUMAN Structural maintenance of chromosomes protein 2 OS=Homo sapiens OX=9606 GN=SMC2 PE=1 SV=2	1	31	31	31	25	28	26	29	28	29	29	26	28	27	29	25	28	26	29	28	29	29	26	28	27	29	25	28	26	29	28	29	29	26	28	27	29	30.8	30.8	30.8	135.65	1197	1197	0
sp|O95352|ATG7_HUMAN	sp|O95352|ATG7_HUMAN	6	6	6	sp|O95352|ATG7_HUMAN Ubiquitin-like modifier-activating enzyme ATG7 OS=Homo sapiens OX=9606 GN=ATG7 PE=1 SV=1	1	6	6	6	5	4	5	4	5	3	4	4	3	3	6	5	4	5	4	5	3	4	4	3	3	6	5	4	5	4	5	3	4	4	3	3	6	8.8	8.8	8.8	77.959	703	703	0
sp|O95363|SYFM_HUMAN	sp|O95363|SYFM_HUMAN	4	4	4	sp|O95363|SYFM_HUMAN Phenylalanine--tRNA ligase, mitochondrial OS=Homo sapiens OX=9606 GN=FARS2 PE=1 SV=1	1	4	4	4	1	2	2	1	0	1	1	2	2	2	1	1	2	2	1	0	1	1	2	2	2	1	1	2	2	1	0	1	1	2	2	2	1	10	10	10	52.356	451	451	0
sp|O95372|LYPA2_HUMAN	sp|O95372|LYPA2_HUMAN	4	4	4	sp|O95372|LYPA2_HUMAN Acyl-protein thioesterase 2 OS=Homo sapiens OX=9606 GN=LYPLA2 PE=1 SV=1	1	4	4	4	3	3	3	4	4	4	4	3	4	3	4	3	3	3	4	4	4	4	3	4	3	4	3	3	3	4	4	4	4	3	4	3	4	21.6	21.6	21.6	24.737	231	231	0
sp|O95373|IPO7_HUMAN	sp|O95373|IPO7_HUMAN	19	19	19	sp|O95373|IPO7_HUMAN Importin-7 OS=Homo sapiens OX=9606 GN=IPO7 PE=1 SV=1	1	19	19	19	16	17	17	17	17	18	17	17	18	17	17	16	17	17	17	17	18	17	17	18	17	17	16	17	17	17	17	18	17	17	18	17	17	25.9	25.9	25.9	119.52	1038	1038	0
sp|O95376|ARI2_HUMAN	sp|O95376|ARI2_HUMAN	7	7	7	sp|O95376|ARI2_HUMAN E3 ubiquitin-protein ligase ARIH2 OS=Homo sapiens OX=9606 GN=ARIH2 PE=1 SV=1	1	7	7	7	4	3	3	4	3	4	3	3	5	4	3	4	3	3	4	3	4	3	3	5	4	3	4	3	3	4	3	4	3	3	5	4	3	15.6	15.6	15.6	57.818	493	493	0
sp|O95379|TFIP8_HUMAN	sp|O95379|TFIP8_HUMAN	1	1	1	sp|O95379|TFIP8_HUMAN Tumor necrosis factor alpha-induced protein 8 OS=Homo sapiens OX=9606 GN=TNFAIP8 PE=1 SV=1	1	1	1	1	1	1	1	0	1	0	1	1	1	1	1	1	1	1	0	1	0	1	1	1	1	1	1	1	1	0	1	0	1	1	1	1	1	7.1	7.1	7.1	23.003	198	198	0
sp|O95391|SLU7_HUMAN	sp|O95391|SLU7_HUMAN	6	6	6	sp|O95391|SLU7_HUMAN Pre-mRNA-splicing factor SLU7 OS=Homo sapiens OX=9606 GN=SLU7 PE=1 SV=2	1	6	6	6	1	3	2	5	3	5	4	3	5	3	4	1	3	2	5	3	5	4	3	5	3	4	1	3	2	5	3	5	4	3	5	3	4	15.2	15.2	15.2	68.386	586	586	0
sp|O95394|AGM1_HUMAN	sp|O95394|AGM1_HUMAN	15	15	15	sp|O95394|AGM1_HUMAN Phosphoacetylglucosamine mutase OS=Homo sapiens OX=9606 GN=PGM3 PE=1 SV=1	1	15	15	15	11	12	11	14	14	13	13	13	13	13	14	11	12	11	14	14	13	13	13	13	13	14	11	12	11	14	14	13	13	13	13	13	14	34.9	34.9	34.9	59.851	542	542	0
sp|O95396|MOCS3_HUMAN	sp|O95396|MOCS3_HUMAN	2	2	2	sp|O95396|MOCS3_HUMAN Adenylyltransferase and sulfurtransferase MOCS3 OS=Homo sapiens OX=9606 GN=MOCS3 PE=1 SV=1	1	2	2	2	2	2	2	1	1	2	2	2	2	2	2	2	2	2	1	1	2	2	2	2	2	2	2	2	2	1	1	2	2	2	2	2	2	5.4	5.4	5.4	49.669	460	460	0
sp|O95399|UTS2_HUMAN	sp|O95399|UTS2_HUMAN	1	1	1	sp|O95399|UTS2_HUMAN Urotensin-2 OS=Homo sapiens OX=9606 GN=UTS2 PE=1 SV=1	1	1	1	1	1	1	1	1	1	1	1	1	1	1	1	1	1	1	1	1	1	1	1	1	1	1	1	1	1	1	1	1	1	1	1	1	1	6.5	6.5	6.5	14.295	124	124	0.0047072
sp|O95400|CD2B2_HUMAN	sp|O95400|CD2B2_HUMAN	8	8	8	sp|O95400|CD2B2_HUMAN CD2 antigen cytoplasmic tail-binding protein 2 OS=Homo sapiens OX=9606 GN=CD2BP2 PE=1 SV=1	1	8	8	8	6	4	4	5	5	7	7	4	6	5	5	6	4	4	5	5	7	7	4	6	5	5	6	4	4	5	5	7	7	4	6	5	5	32.6	32.6	32.6	37.646	341	341	0
sp|O95405|ZFYV9_HUMAN	sp|O95405|ZFYV9_HUMAN	2	2	2	sp|O95405|ZFYV9_HUMAN Zinc finger FYVE domain-containing protein 9 OS=Homo sapiens OX=9606 GN=ZFYVE9 PE=1 SV=2	1	2	2	2	1	1	2	2	1	1	2	2	2	1	2	1	1	2	2	1	1	2	2	2	1	2	1	1	2	2	1	1	2	2	2	1	2	1.9	1.9	1.9	156.4	1425	1425	0
sp|O95425|SVIL_HUMAN	sp|O95425|SVIL_HUMAN	23	23	23	sp|O95425|SVIL_HUMAN Supervillin OS=Homo sapiens OX=9606 GN=SVIL PE=1 SV=2	1	23	23	23	6	8	10	13	12	13	11	12	10	16	12	6	8	10	13	12	13	11	12	10	16	12	6	8	10	13	12	13	11	12	10	16	12	15	15	15	247.74	2214	2214	0
sp|O95429|BAG4_HUMAN	sp|O95429|BAG4_HUMAN	4	4	4	sp|O95429|BAG4_HUMAN BAG family molecular chaperone regulator 4 OS=Homo sapiens OX=9606 GN=BAG4 PE=1 SV=1	1	4	4	4	0	1	2	2	2	3	1	3	3	4	3	0	1	2	2	2	3	1	3	3	4	3	0	1	2	2	2	3	1	3	3	4	3	18.4	18.4	18.4	49.593	457	457	0
sp|O95433|AHSA1_HUMAN	sp|O95433|AHSA1_HUMAN	14	14	14	sp|O95433|AHSA1_HUMAN Activator of 90 kDa heat shock protein ATPase homolog 1 OS=Homo sapiens OX=9606 GN=AHSA1 PE=1 SV=1	1	14	14	14	12	12	13	12	12	12	11	13	11	13	12	12	12	13	12	12	12	11	13	11	13	12	12	12	13	12	12	12	11	13	11	13	12	58.9	58.9	58.9	38.274	338	338	0
sp|O95453|PARN_HUMAN	sp|O95453|PARN_HUMAN	13	13	13	sp|O95453|PARN_HUMAN Poly(A)-specific ribonuclease PARN OS=Homo sapiens OX=9606 GN=PARN PE=1 SV=1	1	13	13	13	10	10	8	10	11	12	9	10	9	11	10	10	10	8	10	11	12	9	10	9	11	10	10	10	8	10	11	12	9	10	9	11	10	22.4	22.4	22.4	73.45	639	639	0
sp|O95456|PSMG1_HUMAN	sp|O95456|PSMG1_HUMAN	5	5	5	sp|O95456|PSMG1_HUMAN Proteasome assembly chaperone 1 OS=Homo sapiens OX=9606 GN=PSMG1 PE=1 SV=1	1	5	5	5	1	3	3	3	3	3	3	3	4	3	5	1	3	3	3	3	3	3	3	4	3	5	1	3	3	3	3	3	3	3	4	3	5	19.8	19.8	19.8	32.854	288	288	0
sp|O95470|SGPL1_HUMAN	sp|O95470|SGPL1_HUMAN	10	10	10	sp|O95470|SGPL1_HUMAN Sphingosine-1-phosphate lyase 1 OS=Homo sapiens OX=9606 GN=SGPL1 PE=1 SV=3	1	10	10	10	6	9	7	6	6	8	7	8	7	10	7	6	9	7	6	6	8	7	8	7	10	7	6	9	7	6	6	8	7	8	7	10	7	19.9	19.9	19.9	63.523	568	568	0
sp|O95476|CNEP1_HUMAN	sp|O95476|CNEP1_HUMAN	1	1	1	sp|O95476|CNEP1_HUMAN CTD nuclear envelope phosphatase 1 OS=Homo sapiens OX=9606 GN=CTDNEP1 PE=1 SV=2	1	1	1	1	1	1	1	1	0	1	1	1	0	1	1	1	1	1	1	0	1	1	1	0	1	1	1	1	1	1	0	1	1	1	0	1	1	4.5	4.5	4.5	28.377	244	244	0.00030451
sp|O95478|NSA2_HUMAN	sp|O95478|NSA2_HUMAN	2	2	2	sp|O95478|NSA2_HUMAN Ribosome biogenesis protein NSA2 homolog OS=Homo sapiens OX=9606 GN=NSA2 PE=1 SV=1	1	2	2	2	2	2	2	2	2	2	2	2	2	2	2	2	2	2	2	2	2	2	2	2	2	2	2	2	2	2	2	2	2	2	2	2	2	9.6	9.6	9.6	30.065	260	260	0
sp|O95479|G6PE_HUMAN	sp|O95479|G6PE_HUMAN	12	12	12	sp|O95479|G6PE_HUMAN GDH/6PGL endoplasmic bifunctional protein OS=Homo sapiens OX=9606 GN=H6PD PE=1 SV=2	1	12	12	12	9	9	11	9	10	11	12	9	10	9	11	9	9	11	9	10	11	12	9	10	9	11	9	9	11	9	10	11	12	9	10	9	11	19	19	19	88.892	791	791	0
sp|O95486|SC24A_HUMAN	sp|O95486|SC24A_HUMAN	9	8	8	sp|O95486|SC24A_HUMAN Protein transport protein Sec24A OS=Homo sapiens OX=9606 GN=SEC24A PE=1 SV=2	1	9	8	8	5	5	5	5	7	8	7	7	7	6	5	5	5	5	5	6	8	7	6	7	6	5	5	5	5	5	6	8	7	6	7	6	5	9.2	8.5	8.5	119.75	1093	1093	0
sp|O95487|SC24B_HUMAN	sp|O95487|SC24B_HUMAN	9	9	8	sp|O95487|SC24B_HUMAN Protein transport protein Sec24B OS=Homo sapiens OX=9606 GN=SEC24B PE=1 SV=2	1	9	9	8	5	5	6	6	6	6	6	8	7	7	7	5	5	6	6	6	6	6	8	7	7	7	5	5	6	6	5	6	6	7	7	7	7	9.9	9.9	9.2	137.42	1268	1268	0
sp|O95490|AGRL2_HUMAN;sp|O94910|AGRL1_HUMAN;sp|Q9HAR2|AGRL3_HUMAN	sp|O95490|AGRL2_HUMAN	22;2;1	22;2;1	22;2;1	sp|O95490|AGRL2_HUMAN Adhesion G protein-coupled receptor L2 OS=Homo sapiens OX=9606 GN=ADGRL2 PE=1 SV=2	3	22	22	22	13	17	17	17	17	19	16	17	15	18	17	13	17	17	17	17	19	16	17	15	18	17	13	17	17	17	17	19	16	17	15	18	17	20.6	20.6	20.6	163.35	1459	1459;1474;1447	0
sp|O95544|NADK_HUMAN	sp|O95544|NADK_HUMAN	1	1	1	sp|O95544|NADK_HUMAN NAD kinase OS=Homo sapiens OX=9606 GN=NADK PE=1 SV=1	1	1	1	1	0	1	1	0	1	0	0	1	1	0	1	0	1	1	0	1	0	0	1	1	0	1	0	1	1	0	1	0	0	1	1	0	1	3.8	3.8	3.8	49.228	446	446	0.00015637
sp|O95551|TYDP2_HUMAN	sp|O95551|TYDP2_HUMAN	3	3	3	sp|O95551|TYDP2_HUMAN Tyrosyl-DNA phosphodiesterase 2 OS=Homo sapiens OX=9606 GN=TDP2 PE=1 SV=1	1	3	3	3	2	2	3	3	3	3	3	3	3	2	3	2	2	3	3	3	3	3	3	3	2	3	2	2	3	3	3	3	3	3	3	2	3	11.9	11.9	11.9	40.929	362	362	0
sp|O95563|MPC2_HUMAN	sp|O95563|MPC2_HUMAN	3	3	3	sp|O95563|MPC2_HUMAN Mitochondrial pyruvate carrier 2 OS=Homo sapiens OX=9606 GN=MPC2 PE=1 SV=1	1	3	3	3	3	1	2	3	2	2	2	1	2	2	2	3	1	2	3	2	2	2	1	2	2	2	3	1	2	3	2	2	2	1	2	2	2	22	22	22	14.279	127	127	0
sp|O95571|ETHE1_HUMAN	sp|O95571|ETHE1_HUMAN	3	3	3	sp|O95571|ETHE1_HUMAN Persulfide dioxygenase ETHE1, mitochondrial OS=Homo sapiens OX=9606 GN=ETHE1 PE=1 SV=2	1	3	3	3	3	2	2	3	3	3	3	2	3	2	2	3	2	2	3	3	3	3	2	3	2	2	3	2	2	3	3	3	3	2	3	2	2	16.1	16.1	16.1	27.873	254	254	0
sp|O95573|ACSL3_HUMAN	sp|O95573|ACSL3_HUMAN	17	17	15	sp|O95573|ACSL3_HUMAN Fatty acid CoA ligase Acsl3 OS=Homo sapiens OX=9606 GN=ACSL3 PE=1 SV=3	1	17	17	15	14	15	14	14	13	14	13	12	12	12	15	14	15	14	14	13	14	13	12	12	12	15	12	13	12	12	12	12	11	11	10	11	14	28.9	28.9	25.6	80.419	720	720	0
sp|O95602|RPA1_HUMAN	sp|O95602|RPA1_HUMAN	34	34	34	sp|O95602|RPA1_HUMAN DNA-directed RNA polymerase I subunit RPA1 OS=Homo sapiens OX=9606 GN=POLR1A PE=1 SV=2	1	34	34	34	18	23	27	24	22	28	25	30	29	25	24	18	23	27	24	22	28	25	30	29	25	24	18	23	27	24	22	28	25	30	29	25	24	24.3	24.3	24.3	194.81	1720	1720	0
sp|O95613|PCNT_HUMAN	sp|O95613|PCNT_HUMAN	7	7	7	sp|O95613|PCNT_HUMAN Pericentrin OS=Homo sapiens OX=9606 GN=PCNT PE=1 SV=4	1	7	7	7	3	5	0	2	1	1	2	2	4	3	4	3	5	0	2	1	1	2	2	4	3	4	3	5	0	2	1	1	2	2	4	3	4	2.6	2.6	2.6	378.03	3336	3336	0
sp|O95619|YETS4_HUMAN	sp|O95619|YETS4_HUMAN	4	4	4	sp|O95619|YETS4_HUMAN YEATS domain-containing protein 4 OS=Homo sapiens OX=9606 GN=YEATS4 PE=1 SV=1	1	4	4	4	1	2	2	3	2	3	3	2	2	3	3	1	2	2	3	2	3	3	2	2	3	3	1	2	2	3	2	3	3	2	2	3	3	18.1	18.1	18.1	26.499	227	227	0
sp|O95628|CNOT4_HUMAN	sp|O95628|CNOT4_HUMAN	2	2	2	sp|O95628|CNOT4_HUMAN CCR4-NOT transcription complex subunit 4 OS=Homo sapiens OX=9606 GN=CNOT4 PE=1 SV=3	1	2	2	2	1	1	1	1	0	1	1	1	1	1	2	1	1	1	1	0	1	1	1	1	1	2	1	1	1	1	0	1	1	1	1	1	2	7	7	7	63.509	575	575	0.0005988
sp|O95630|STABP_HUMAN	sp|O95630|STABP_HUMAN	7	7	7	sp|O95630|STABP_HUMAN STAM-binding protein OS=Homo sapiens OX=9606 GN=STAMBP PE=1 SV=1	1	7	7	7	6	6	7	7	7	7	7	7	7	7	6	6	6	7	7	7	7	7	7	7	7	6	6	6	7	7	7	7	7	7	7	7	6	20.5	20.5	20.5	48.076	424	424	0
sp|O95639|CPSF4_HUMAN	sp|O95639|CPSF4_HUMAN	4	4	4	sp|O95639|CPSF4_HUMAN Cleavage and polyadenylation specificity factor subunit 4 OS=Homo sapiens OX=9606 GN=CPSF4 PE=1 SV=1	1	4	4	4	3	3	3	3	3	3	3	2	3	3	3	3	3	3	3	3	3	3	2	3	3	3	3	3	3	3	3	3	3	2	3	3	3	24.9	24.9	24.9	30.255	269	269	0
sp|O95670|VATG2_HUMAN	sp|O95670|VATG2_HUMAN	1	1	1	sp|O95670|VATG2_HUMAN V-type proton ATPase subunit G 2 OS=Homo sapiens OX=9606 GN=ATP6V1G2 PE=1 SV=1	1	1	1	1	0	0	0	0	1	0	0	0	0	0	0	0	0	0	0	1	0	0	0	0	0	0	0	0	0	0	1	0	0	0	0	0	0	9.3	9.3	9.3	13.604	118	118	0
sp|O95671|ASML_HUMAN	sp|O95671|ASML_HUMAN	3	3	3	sp|O95671|ASML_HUMAN Probable bifunctional dTTP/UTP pyrophosphatase/methyltransferase protein OS=Homo sapiens OX=9606 GN=ASMTL PE=1 SV=3	1	3	3	3	2	1	1	1	1	1	3	2	2	1	3	2	1	1	1	1	1	3	2	2	1	3	2	1	1	1	1	1	3	2	2	1	3	9.2	9.2	9.2	68.856	621	621	0
sp|O95672|ECEL1_HUMAN	sp|O95672|ECEL1_HUMAN	2	2	2	sp|O95672|ECEL1_HUMAN Endothelin-converting enzyme-like 1 OS=Homo sapiens OX=9606 GN=ECEL1 PE=1 SV=3	1	2	2	2	1	1	1	1	2	2	1	2	2	1	2	1	1	1	1	2	2	1	2	2	1	2	1	1	1	1	2	2	1	2	2	1	2	3.4	3.4	3.4	87.79	775	775	0.00030488
sp|O95674|CDS2_HUMAN;sp|Q92903|CDS1_HUMAN	sp|O95674|CDS2_HUMAN	3;1	3;1	3;1	sp|O95674|CDS2_HUMAN Phosphatidate cytidylyltransferase 2 OS=Homo sapiens OX=9606 GN=CDS2 PE=1 SV=1	2	3	3	3	2	2	2	2	2	3	2	3	2	3	2	2	2	2	2	2	3	2	3	2	3	2	2	2	2	2	2	3	2	3	2	3	2	10.3	10.3	10.3	51.417	445	445;461	0
sp|O95684|CEP43_HUMAN	sp|O95684|CEP43_HUMAN	7	7	7	sp|O95684|CEP43_HUMAN Centrosomal protein 43 OS=Homo sapiens OX=9606 GN=CEP43 PE=1 SV=1	1	7	7	7	4	5	5	6	7	6	7	6	6	6	5	4	5	5	6	7	6	7	6	6	6	5	4	5	5	6	7	6	7	6	6	6	5	25.6	25.6	25.6	43.064	399	399	0
sp|O95696|BRD1_HUMAN	sp|O95696|BRD1_HUMAN	9	9	9	sp|O95696|BRD1_HUMAN Bromodomain-containing protein 1 OS=Homo sapiens OX=9606 GN=BRD1 PE=1 SV=1	1	9	9	9	2	7	6	8	4	6	6	7	7	7	4	2	7	6	8	4	6	6	7	7	7	4	2	7	6	8	4	6	6	7	7	7	4	8.9	8.9	8.9	119.52	1058	1058	0
sp|O95707|RPP29_HUMAN	sp|O95707|RPP29_HUMAN	3	3	3	sp|O95707|RPP29_HUMAN Ribonuclease P protein subunit p29 OS=Homo sapiens OX=9606 GN=POP4 PE=1 SV=2	1	3	3	3	1	1	2	1	3	2	1	3	3	1	2	1	1	2	1	3	2	1	3	3	1	2	1	1	2	1	3	2	1	3	3	1	2	14.1	14.1	14.1	25.424	220	220	0
sp|O95714|HERC2_HUMAN;sp|Q9BVR0|HRC23_HUMAN	sp|O95714|HERC2_HUMAN	16;4	16;4	16;4	sp|O95714|HERC2_HUMAN E3 ubiquitin-protein ligase HERC2 OS=Homo sapiens OX=9606 GN=HERC2 PE=1 SV=2	2	16	16	16	5	9	9	8	11	11	8	10	10	8	7	5	9	9	8	11	11	8	10	10	8	7	5	9	9	8	11	11	8	10	10	8	7	4.8	4.8	4.8	527.22	4834	4834;1158	0
sp|O95716|RAB3D_HUMAN	sp|O95716|RAB3D_HUMAN	3	3	3	sp|O95716|RAB3D_HUMAN Ras-related protein Rab-3D OS=Homo sapiens OX=9606 GN=RAB3D PE=1 SV=1	1	3	3	3	2	2	2	2	2	2	2	3	2	2	2	2	2	2	2	2	2	2	3	2	2	2	2	2	2	2	2	2	2	3	2	2	2	17.8	17.8	17.8	24.267	219	219	0
sp|O95721|SNP29_HUMAN	sp|O95721|SNP29_HUMAN	4	4	4	sp|O95721|SNP29_HUMAN Synaptosomal-associated protein 29 OS=Homo sapiens OX=9606 GN=SNAP29 PE=1 SV=1	1	4	4	4	2	1	3	2	4	3	3	2	2	2	1	2	1	3	2	4	3	3	2	2	2	1	2	1	3	2	4	3	3	2	2	2	1	23.3	23.3	23.3	28.97	258	258	0
sp|O95747|OXSR1_HUMAN	sp|O95747|OXSR1_HUMAN	12	12	10	sp|O95747|OXSR1_HUMAN Serine/threonine-protein kinase OSR1 OS=Homo sapiens OX=9606 GN=OXSR1 PE=1 SV=1	1	12	12	10	10	12	11	11	11	11	11	12	12	12	12	10	12	11	11	11	11	11	12	12	12	12	8	10	9	9	9	9	9	10	10	10	10	29.6	29.6	26.8	58.022	527	527	0
sp|O95749|GGPPS_HUMAN	sp|O95749|GGPPS_HUMAN	3	3	3	sp|O95749|GGPPS_HUMAN Geranylgeranyl pyrophosphate synthase OS=Homo sapiens OX=9606 GN=GGPS1 PE=1 SV=1	1	3	3	3	3	3	3	3	2	3	2	3	2	2	2	3	3	3	3	2	3	2	3	2	2	2	3	3	3	3	2	3	2	3	2	2	2	9.3	9.3	9.3	34.87	300	300	0.00030211
sp|O95757|HS74L_HUMAN	sp|O95757|HS74L_HUMAN	15	13	13	sp|O95757|HS74L_HUMAN Heat shock 70 kDa protein 4L OS=Homo sapiens OX=9606 GN=HSPA4L PE=1 SV=3	1	15	13	13	15	11	13	13	13	13	15	12	14	13	13	13	9	11	11	11	11	13	10	12	11	11	13	9	11	11	11	11	13	10	12	11	11	23.1	19.5	19.5	94.511	839	839	0
sp|O95758|PTBP3_HUMAN	sp|O95758|PTBP3_HUMAN	6	3	3	sp|O95758|PTBP3_HUMAN Polypyrimidine tract-binding protein 3 OS=Homo sapiens OX=9606 GN=PTBP3 PE=1 SV=2	1	6	3	3	3	4	5	5	3	5	4	5	5	6	4	1	2	2	2	1	2	1	3	2	3	2	1	2	2	2	1	2	1	3	2	3	2	14.1	9.6	9.6	59.689	552	552	0
sp|O95772|STR3N_HUMAN	sp|O95772|STR3N_HUMAN	2	2	2	sp|O95772|STR3N_HUMAN STARD3 N-terminal-like protein OS=Homo sapiens OX=9606 GN=STARD3NL PE=1 SV=1	1	2	2	2	2	2	2	2	2	2	2	2	1	2	2	2	2	2	2	2	2	2	2	1	2	2	2	2	2	2	2	2	2	2	1	2	2	9.8	9.8	9.8	26.654	234	234	0.00030437
sp|O95777|LSM8_HUMAN	sp|O95777|LSM8_HUMAN	3	3	3	sp|O95777|LSM8_HUMAN U6 snRNA-associated Sm-like protein LSm8 OS=Homo sapiens OX=9606 GN=LSM8 PE=1 SV=3	1	3	3	3	3	3	3	3	3	3	3	3	3	3	3	3	3	3	3	3	3	3	3	3	3	3	3	3	3	3	3	3	3	3	3	3	3	36.5	36.5	36.5	10.403	96	96	0
sp|O95782|AP2A1_HUMAN	sp|O95782|AP2A1_HUMAN	19	19	15	sp|O95782|AP2A1_HUMAN AP-2 complex subunit alpha-1 OS=Homo sapiens OX=9606 GN=AP2A1 PE=1 SV=3	1	19	19	15	17	15	15	16	17	15	13	15	16	15	15	17	15	15	16	17	15	13	15	16	15	15	14	12	12	12	14	11	10	12	12	12	12	24	24	19.8	107.54	977	977	0
sp|O95785|WIZ_HUMAN	sp|O95785|WIZ_HUMAN	20	20	20	sp|O95785|WIZ_HUMAN Protein Wiz OS=Homo sapiens OX=9606 GN=WIZ PE=1 SV=2	1	20	20	20	16	17	18	17	18	19	18	15	19	16	18	16	17	18	17	18	19	18	15	19	16	18	16	17	18	17	18	19	18	15	19	16	18	15.7	15.7	15.7	178.67	1651	1651	0
sp|O95793|STAU1_HUMAN	sp|O95793|STAU1_HUMAN	17	17	16	sp|O95793|STAU1_HUMAN Double-stranded RNA-binding protein Staufen homolog 1 OS=Homo sapiens OX=9606 GN=STAU1 PE=1 SV=2	1	17	17	16	14	14	14	14	14	12	14	12	14	14	15	14	14	14	14	14	12	14	12	14	14	15	13	13	13	13	13	11	13	11	13	13	14	33.6	33.6	32.4	63.182	577	577	0
sp|O95801|TTC4_HUMAN	sp|O95801|TTC4_HUMAN	4	4	4	sp|O95801|TTC4_HUMAN Tetratricopeptide repeat protein 4 OS=Homo sapiens OX=9606 GN=TTC4 PE=1 SV=3	1	4	4	4	4	4	3	4	4	4	4	3	4	2	3	4	4	3	4	4	4	4	3	4	2	3	4	4	3	4	4	4	4	3	4	2	3	10.3	10.3	10.3	44.678	387	387	0
sp|O95816|BAG2_HUMAN	sp|O95816|BAG2_HUMAN	5	5	5	sp|O95816|BAG2_HUMAN BAG family molecular chaperone regulator 2 OS=Homo sapiens OX=9606 GN=BAG2 PE=1 SV=1	1	5	5	5	4	5	4	4	5	5	3	4	4	4	5	4	5	4	4	5	5	3	4	4	4	5	4	5	4	4	5	5	3	4	4	4	5	28.9	28.9	28.9	23.772	211	211	0
sp|O95817|BAG3_HUMAN	sp|O95817|BAG3_HUMAN	12	12	12	sp|O95817|BAG3_HUMAN BAG family molecular chaperone regulator 3 OS=Homo sapiens OX=9606 GN=BAG3 PE=1 SV=3	1	12	12	12	5	5	8	8	8	8	9	8	10	10	10	5	5	8	8	8	8	9	8	10	10	10	5	5	8	8	8	8	9	8	10	10	10	30.4	30.4	30.4	61.594	575	575	0
sp|O95819|M4K4_HUMAN	sp|O95819|M4K4_HUMAN	17	17	10	sp|O95819|M4K4_HUMAN Mitogen-activated protein kinase kinase kinase kinase 4 OS=Homo sapiens OX=9606 GN=MAP4K4 PE=1 SV=2	1	17	17	10	8	7	12	13	12	14	14	12	11	14	12	8	7	12	13	12	14	14	12	11	14	12	5	3	6	9	7	8	8	6	7	8	7	16.4	16.4	10.7	142.1	1239	1239	0
sp|O95822|DCMC_HUMAN	sp|O95822|DCMC_HUMAN	3	3	3	sp|O95822|DCMC_HUMAN Malonyl-CoA decarboxylase, mitochondrial OS=Homo sapiens OX=9606 GN=MLYCD PE=1 SV=3	1	3	3	3	0	0	0	2	1	1	1	2	1	1	1	0	0	0	2	1	1	1	2	1	1	1	0	0	0	2	1	1	1	2	1	1	1	9.7	9.7	9.7	55.003	493	493	0
sp|O95825|QORL1_HUMAN	sp|O95825|QORL1_HUMAN	6	6	6	sp|O95825|QORL1_HUMAN Quinone oxidoreductase-like protein 1 OS=Homo sapiens OX=9606 GN=CRYZL1 PE=1 SV=2	1	6	6	6	3	5	3	4	3	4	3	4	4	4	3	3	5	3	4	3	4	3	4	4	4	3	3	5	3	4	3	4	3	4	4	4	3	24.9	24.9	24.9	38.696	349	349	0
sp|O95831|AIFM1_HUMAN	sp|O95831|AIFM1_HUMAN	18	18	18	sp|O95831|AIFM1_HUMAN Apoptosis-inducing factor 1, mitochondrial OS=Homo sapiens OX=9606 GN=AIFM1 PE=1 SV=1	1	18	18	18	14	15	16	16	17	17	15	15	17	15	18	14	15	16	16	17	17	15	15	17	15	18	14	15	16	16	17	17	15	15	17	15	18	35.6	35.6	35.6	66.9	613	613	0
sp|O95834|EMAL2_HUMAN	sp|O95834|EMAL2_HUMAN	4	4	4	sp|O95834|EMAL2_HUMAN Echinoderm microtubule-associated protein-like 2 OS=Homo sapiens OX=9606 GN=EML2 PE=1 SV=1	1	4	4	4	0	0	1	2	1	1	1	2	1	1	1	0	0	1	2	1	1	1	2	1	1	1	0	0	1	2	1	1	1	2	1	1	1	7.2	7.2	7.2	70.678	649	649	0
sp|O95858|TSN15_HUMAN	sp|O95858|TSN15_HUMAN	2	2	2	sp|O95858|TSN15_HUMAN Tetraspanin-15 OS=Homo sapiens OX=9606 GN=TSPAN15 PE=1 SV=1	1	2	2	2	0	1	1	0	1	1	0	1	0	1	0	0	1	1	0	1	1	0	1	0	1	0	0	1	1	0	1	1	0	1	0	1	0	6.8	6.8	6.8	33.165	294	294	0.0057582
sp|O95861|BPNT1_HUMAN	sp|O95861|BPNT1_HUMAN	6	6	6	sp|O95861|BPNT1_HUMAN 3(2),5-bisphosphate nucleotidase 1 OS=Homo sapiens OX=9606 GN=BPNT1 PE=1 SV=1	1	6	6	6	5	6	5	5	4	5	5	6	5	6	4	5	6	5	5	4	5	5	6	5	6	4	5	6	5	5	4	5	5	6	5	6	4	25.6	25.6	25.6	33.392	308	308	0
sp|O95864|FADS2_HUMAN	sp|O95864|FADS2_HUMAN	8	8	8	sp|O95864|FADS2_HUMAN Acyl-CoA 6-desaturase OS=Homo sapiens OX=9606 GN=FADS2 PE=1 SV=1	1	8	8	8	6	6	7	6	7	7	6	5	7	7	7	6	6	7	6	7	7	6	5	7	7	7	6	6	7	6	7	7	6	5	7	7	7	21.2	21.2	21.2	52.259	444	444	0
sp|O95865|DDAH2_HUMAN	sp|O95865|DDAH2_HUMAN	8	7	7	sp|O95865|DDAH2_HUMAN N(G),N(G)-dimethylarginine dimethylaminohydrolase 2 OS=Homo sapiens OX=9606 GN=DDAH2 PE=1 SV=1	1	8	7	7	6	6	7	7	7	7	7	6	7	6	6	5	5	6	6	6	6	6	5	6	5	5	5	5	6	6	6	6	6	5	6	5	5	46.7	43.9	43.9	29.644	285	285	0
sp|O95870|ABHGA_HUMAN	sp|O95870|ABHGA_HUMAN	5	5	5	sp|O95870|ABHGA_HUMAN Phosphatidylserine lipase ABHD16A OS=Homo sapiens OX=9606 GN=ABHD16A PE=1 SV=3	1	5	5	5	2	3	4	5	4	4	3	2	1	3	4	2	3	4	5	4	4	3	2	1	3	4	2	3	4	5	4	4	3	2	1	3	4	14.3	14.3	14.3	63.243	558	558	0
sp|O95872|GPAN1_HUMAN	sp|O95872|GPAN1_HUMAN	1	1	1	sp|O95872|GPAN1_HUMAN G patch domain and ankyrin repeat-containing protein 1 OS=Homo sapiens OX=9606 GN=GPANK1 PE=1 SV=1	1	1	1	1	0	0	0	1	0	0	0	0	0	0	0	0	0	0	1	0	0	0	0	0	0	0	0	0	0	1	0	0	0	0	0	0	0	4.5	4.5	4.5	39.314	356	356	0.0024049
sp|O95873|CF047_HUMAN	sp|O95873|CF047_HUMAN	3	3	3	sp|O95873|CF047_HUMAN Uncharacterized protein C6orf47 OS=Homo sapiens OX=9606 GN=C6orf47 PE=1 SV=2	1	3	3	3	2	2	2	2	2	3	1	1	2	2	1	2	2	2	2	2	3	1	1	2	2	1	2	2	2	2	2	3	1	1	2	2	1	13.9	13.9	13.9	31.71	294	294	0
sp|O95881|TXD12_HUMAN	sp|O95881|TXD12_HUMAN	6	6	6	sp|O95881|TXD12_HUMAN Thioredoxin domain-containing protein 12 OS=Homo sapiens OX=9606 GN=TXNDC12 PE=1 SV=1	1	6	6	6	6	6	6	6	6	5	6	6	6	6	6	6	6	6	6	6	5	6	6	6	6	6	6	6	6	6	6	5	6	6	6	6	6	43.6	43.6	43.6	19.206	172	172	0
sp|O95926|SYF2_HUMAN	sp|O95926|SYF2_HUMAN	5	5	5	sp|O95926|SYF2_HUMAN Pre-mRNA-splicing factor SYF2 OS=Homo sapiens OX=9606 GN=SYF2 PE=1 SV=1	1	5	5	5	1	2	2	3	3	2	2	1	2	3	2	1	2	2	3	3	2	2	1	2	3	2	1	2	2	3	3	2	2	1	2	3	2	32.1	32.1	32.1	28.722	243	243	0
sp|O95983|MBD3_HUMAN	sp|O95983|MBD3_HUMAN	7	7	7	sp|O95983|MBD3_HUMAN Methyl-CpG-binding domain protein 3 OS=Homo sapiens OX=9606 GN=MBD3 PE=1 SV=1	1	7	7	7	4	5	6	6	6	5	3	6	7	7	6	4	5	6	6	6	5	3	6	7	7	6	4	5	6	6	6	5	3	6	7	7	6	30.9	30.9	30.9	32.844	291	291	0
sp|O95985|TOP3B_HUMAN	sp|O95985|TOP3B_HUMAN	4	3	3	sp|O95985|TOP3B_HUMAN DNA topoisomerase 3-beta-1 OS=Homo sapiens OX=9606 GN=TOP3B PE=1 SV=1	1	4	3	3	0	1	3	2	2	2	0	2	2	2	1	0	0	2	1	1	1	0	1	1	1	0	0	0	2	1	1	1	0	1	1	1	0	5.3	4.1	4.1	96.661	862	862	0
sp|O95989|NUDT3_HUMAN	sp|O95989|NUDT3_HUMAN	4	4	4	sp|O95989|NUDT3_HUMAN Diphosphoinositol polyphosphate phosphohydrolase 1 OS=Homo sapiens OX=9606 GN=NUDT3 PE=1 SV=1	1	4	4	4	3	4	4	3	3	2	3	3	3	3	3	3	4	4	3	3	2	3	3	3	3	3	3	4	4	3	3	2	3	3	3	3	3	32	32	32	19.471	172	172	0
sp|O95999|BCL10_HUMAN	sp|O95999|BCL10_HUMAN	4	4	4	sp|O95999|BCL10_HUMAN B-cell lymphoma/leukemia 10 OS=Homo sapiens OX=9606 GN=BCL10 PE=1 SV=1	1	4	4	4	3	4	3	3	3	3	3	2	3	3	3	3	4	3	3	3	3	3	2	3	3	3	3	4	3	3	3	3	3	2	3	3	3	17.6	17.6	17.6	26.251	233	233	0
sp|O96000|NDUBA_HUMAN	sp|O96000|NDUBA_HUMAN	6	6	6	sp|O96000|NDUBA_HUMAN NADH dehydrogenase [ubiquinone] 1 beta subcomplex subunit 10 OS=Homo sapiens OX=9606 GN=NDUFB10 PE=1 SV=3	1	6	6	6	6	6	5	6	5	5	4	6	5	5	5	6	6	5	6	5	5	4	6	5	5	5	6	6	5	6	5	5	4	6	5	5	5	39.5	39.5	39.5	20.776	172	172	0
sp|O96004|HAND1_HUMAN	sp|O96004|HAND1_HUMAN	1	1	1	sp|O96004|HAND1_HUMAN Heart- and neural crest derivatives-expressed protein 1 OS=Homo sapiens OX=9606 GN=HAND1 PE=1 SV=1	1	1	1	1	0	1	1	0	1	0	1	0	1	1	1	0	1	1	0	1	0	1	0	1	1	1	0	1	1	0	1	0	1	0	1	1	1	5.6	5.6	5.6	23.627	215	215	0.0052443
sp|O96005|CLPT1_HUMAN	sp|O96005|CLPT1_HUMAN	11	11	11	sp|O96005|CLPT1_HUMAN Cleft lip and palate transmembrane protein 1 OS=Homo sapiens OX=9606 GN=CLPTM1 PE=1 SV=1	1	11	11	11	8	6	8	7	9	10	8	8	10	10	8	8	6	8	7	9	10	8	8	10	10	8	8	6	8	7	9	10	8	8	10	10	8	18.5	18.5	18.5	76.096	669	669	0
sp|O96006|ZBED1_HUMAN	sp|O96006|ZBED1_HUMAN	2	2	2	sp|O96006|ZBED1_HUMAN E3 SUMO-protein ligase ZBED1 OS=Homo sapiens OX=9606 GN=ZBED1 PE=1 SV=1	1	2	2	2	2	1	1	1	1	1	1	0	0	1	1	2	1	1	1	1	1	1	0	0	1	1	2	1	1	1	1	1	1	0	0	1	1	3.3	3.3	3.3	78.155	694	694	0.0025352
sp|O96007|MOC2B_HUMAN	sp|O96007|MOC2B_HUMAN	2	2	2	sp|O96007|MOC2B_HUMAN Molybdopterin synthase catalytic subunit OS=Homo sapiens OX=9606 GN=MOCS2 PE=1 SV=1	1	2	2	2	1	2	1	1	1	1	0	2	1	1	1	1	2	1	1	1	1	0	2	1	1	1	1	2	1	1	1	1	0	2	1	1	1	13.8	13.8	13.8	20.944	188	188	0
sp|O96008|TOM40_HUMAN	sp|O96008|TOM40_HUMAN	9	9	9	sp|O96008|TOM40_HUMAN Mitochondrial import receptor subunit TOM40 homolog OS=Homo sapiens OX=9606 GN=TOMM40 PE=1 SV=1	1	9	9	9	9	6	6	9	8	9	9	9	9	9	9	9	6	6	9	8	9	9	9	9	9	9	9	6	6	9	8	9	9	9	9	9	9	34.9	34.9	34.9	37.893	361	361	0
sp|O96011|PX11B_HUMAN	sp|O96011|PX11B_HUMAN	3	3	3	sp|O96011|PX11B_HUMAN Peroxisomal membrane protein 11B OS=Homo sapiens OX=9606 GN=PEX11B PE=1 SV=1	1	3	3	3	2	2	3	2	2	3	2	3	2	2	2	2	2	3	2	2	3	2	3	2	2	2	2	2	3	2	2	3	2	3	2	2	2	12.7	12.7	12.7	28.431	259	259	0
sp|O96013|PAK4_HUMAN	sp|O96013|PAK4_HUMAN	7	7	7	sp|O96013|PAK4_HUMAN Serine/threonine-protein kinase PAK 4 OS=Homo sapiens OX=9606 GN=PAK4 PE=1 SV=1	1	7	7	7	5	4	5	5	5	5	5	4	5	4	4	5	4	5	5	5	5	5	4	5	4	4	5	4	5	5	5	5	5	4	5	4	4	19.5	19.5	19.5	64.071	591	591	0
sp|O96019|ACL6A_HUMAN	sp|O96019|ACL6A_HUMAN	10	10	8	sp|O96019|ACL6A_HUMAN Actin-like protein 6A OS=Homo sapiens OX=9606 GN=ACTL6A PE=1 SV=1	1	10	10	8	9	9	9	10	9	9	9	9	9	9	9	9	9	9	10	9	9	9	9	9	9	9	7	7	7	8	7	7	7	7	7	7	7	33.6	33.6	28.2	47.46	429	429	0
sp|O96028|NSD2_HUMAN	sp|O96028|NSD2_HUMAN	14	14	14	sp|O96028|NSD2_HUMAN Histone-lysine N-methyltransferase NSD2 OS=Homo sapiens OX=9606 GN=NSD2 PE=1 SV=1	1	14	14	14	8	9	10	10	11	12	10	11	11	12	14	8	9	10	10	11	12	10	11	11	12	14	8	9	10	10	11	12	10	11	11	12	14	14.9	14.9	14.9	152.26	1365	1365	0
sp|P00167|CYB5_HUMAN	sp|P00167|CYB5_HUMAN	5	5	5	sp|P00167|CYB5_HUMAN Cytochrome b5 OS=Homo sapiens OX=9606 GN=CYB5A PE=1 SV=2	1	5	5	5	4	5	5	4	4	4	5	5	5	5	4	4	5	5	4	4	4	5	5	5	5	4	4	5	5	4	4	4	5	5	5	5	4	49.3	49.3	49.3	15.33	134	134	0
sp|P00330|ADH1_YEAST;sp|P38113|ADH5_YEAST	sp|P00330|ADH1_YEAST	16;1	16;1	11;0	sp|P00330|ADH1_YEAST Alcohol dehydrogenase 1 OS=Saccharomyces cerevisiae (strain ATCC 204508 / S288c) OX=559292 GN=ADH1 PE=1 SV=5	2	16	16	11	15	15	14	14	14	14	15	14	14	14	14	15	15	14	14	14	14	15	14	14	14	14	11	10	10	10	10	10	11	9	10	10	10	61.8	61.8	41.7	36.849	348	348;351	0
sp|P00331|ADH2_YEAST	sp|P00331|ADH2_YEAST	6	2	2	sp|P00331|ADH2_YEAST Alcohol dehydrogenase 2 OS=Saccharomyces cerevisiae (strain ATCC 204508 / S288c) OX=559292 GN=ADH2 PE=1 SV=3	1	6	2	2	5	5	5	4	5	5	3	4	4	3	4	2	1	2	1	2	2	0	0	1	0	1	2	1	2	1	2	2	0	0	1	0	1	20.4	6.3	6.3	36.731	348	348	0.00089432
sp|P00338|LDHA_HUMAN;sp|Q6ZMR3|LDH6A_HUMAN;sp|P07864|LDHC_HUMAN	sp|P00338|LDHA_HUMAN	16;1;1	16;1;1	15;0;0	sp|P00338|LDHA_HUMAN L-lactate dehydrogenase A chain OS=Homo sapiens OX=9606 GN=LDHA PE=1 SV=2	3	16	16	15	14	14	15	16	13	13	14	15	16	15	15	14	14	15	16	13	13	14	15	16	15	15	13	13	14	15	12	12	13	14	15	14	14	50	50	46.4	36.688	332	332;332;332	0
sp|P00352|AL1A1_HUMAN	sp|P00352|AL1A1_HUMAN	3	1	1	sp|P00352|AL1A1_HUMAN Aldehyde dehydrogenase 1A1 OS=Homo sapiens OX=9606 GN=ALDH1A1 PE=1 SV=2	1	3	1	1	2	2	3	2	2	2	2	3	2	3	2	0	0	1	0	0	0	0	1	0	1	0	0	0	1	0	0	0	0	1	0	1	0	5.6	3.8	3.8	54.861	501	501	0.00030289
sp|P00358|G3P2_YEAST	sp|P00358|G3P2_YEAST	13	2	1	sp|P00358|G3P2_YEAST Glyceraldehyde-3-phosphate dehydrogenase 2 OS=Saccharomyces cerevisiae (strain ATCC 204508 / S288c) OX=559292 GN=TDH2 PE=1 SV=3	1	13	2	1	12	13	13	11	11	11	12	11	11	11	11	2	2	2	1	1	1	1	1	1	1	1	1	1	1	1	1	1	1	1	1	1	1	46.4	9.3	2.1	35.846	332	332	0
sp|P00359|G3P3_YEAST	sp|P00359|G3P3_YEAST	17	16	5	sp|P00359|G3P3_YEAST Glyceraldehyde-3-phosphate dehydrogenase 3 OS=Saccharomyces cerevisiae (strain ATCC 204508 / S288c) OX=559292 GN=TDH3 PE=1 SV=3	1	17	16	5	15	16	16	14	15	14	16	15	14	13	14	14	15	15	13	14	13	15	14	13	12	13	4	4	4	3	4	3	4	4	3	2	3	72.3	70.2	33.1	35.746	332	332	0
sp|P00360|G3P1_YEAST	sp|P00360|G3P1_YEAST	13	6	6	sp|P00360|G3P1_YEAST Glyceraldehyde-3-phosphate dehydrogenase 1 OS=Saccharomyces cerevisiae (strain ATCC 204508 / S288c) OX=559292 GN=TDH1 PE=1 SV=3	1	13	6	6	13	13	13	12	10	11	12	9	9	11	10	6	6	6	6	4	5	6	3	3	5	4	6	6	6	6	4	5	6	3	3	5	4	50.6	22.9	22.9	35.75	332	332	0
sp|P00367|DHE3_HUMAN;sp|P49448|DHE4_HUMAN	sp|P00367|DHE3_HUMAN;sp|P49448|DHE4_HUMAN	18;12	18;12	18;12	sp|P00367|DHE3_HUMAN Glutamate dehydrogenase 1, mitochondrial OS=Homo sapiens OX=9606 GN=GLUD1 PE=1 SV=2;sp|P49448|DHE4_HUMAN Glutamate dehydrogenase 2, mitochondrial OS=Homo sapiens OX=9606 GN=GLUD2 PE=1 SV=2	2	18	18	18	14	16	17	16	17	17	15	17	15	18	16	14	16	17	16	17	17	15	17	15	18	16	14	16	17	16	17	17	15	17	15	18	16	34.6	34.6	34.6	61.397	558	558;558	0
sp|P00374|DYR_HUMAN;sp|Q86XF0|DYR2_HUMAN	sp|P00374|DYR_HUMAN	7;2	7;2	7;2	sp|P00374|DYR_HUMAN Dihydrofolate reductase OS=Homo sapiens OX=9606 GN=DHFR PE=1 SV=2	2	7	7	7	7	7	7	7	7	7	6	6	7	6	6	7	7	7	7	7	7	6	6	7	6	6	7	7	7	7	7	7	6	6	7	6	6	40.6	40.6	40.6	21.452	187	187;187	0
sp|P00387|NB5R3_HUMAN	sp|P00387|NB5R3_HUMAN	10	10	10	sp|P00387|NB5R3_HUMAN NADH-cytochrome b5 reductase 3 OS=Homo sapiens OX=9606 GN=CYB5R3 PE=1 SV=3	1	10	10	10	10	9	10	9	9	8	10	9	9	10	10	10	9	10	9	9	8	10	9	9	10	10	10	9	10	9	9	8	10	9	9	10	10	34.9	34.9	34.9	34.234	301	301	0
sp|P00390|GSHR_HUMAN	sp|P00390|GSHR_HUMAN	9	9	9	sp|P00390|GSHR_HUMAN Glutathione reductase, mitochondrial OS=Homo sapiens OX=9606 GN=GSR PE=1 SV=2	1	9	9	9	6	7	7	7	6	6	7	7	7	6	6	6	7	7	7	6	6	7	7	7	6	6	6	7	7	7	6	6	7	7	7	6	6	27.4	27.4	27.4	56.256	522	522	0
sp|P00395|COX1_HUMAN	sp|P00395|COX1_HUMAN	1	1	1	sp|P00395|COX1_HUMAN Cytochrome c oxidase subunit 1 OS=Homo sapiens OX=9606 GN=MT-CO1 PE=1 SV=1	1	1	1	1	0	1	1	0	0	1	1	1	1	1	0	0	1	1	0	0	1	1	1	1	1	0	0	1	1	0	0	1	1	1	1	1	0	1.6	1.6	1.6	57.041	513	513	0.0069501
sp|P00403|COX2_HUMAN	sp|P00403|COX2_HUMAN	3	3	3	sp|P00403|COX2_HUMAN Cytochrome c oxidase subunit 2 OS=Homo sapiens OX=9606 GN=MT-CO2 PE=1 SV=1	1	3	3	3	2	3	3	3	3	3	3	3	3	3	3	2	3	3	3	3	3	3	3	3	3	3	2	3	3	3	3	3	3	3	3	3	3	14.5	14.5	14.5	25.565	227	227	0
sp|P00424|COX5A_YEAST	sp|P00424|COX5A_YEAST	1	1	1	sp|P00424|COX5A_YEAST Cytochrome c oxidase subunit 5A, mitochondrial OS=Saccharomyces cerevisiae (strain ATCC 204508 / S288c) OX=559292 GN=COX5A PE=1 SV=1	1	1	1	1	0	0	1	0	0	0	0	0	0	0	0	0	0	1	0	0	0	0	0	0	0	0	0	0	1	0	0	0	0	0	0	0	0	9.8	9.8	9.8	17.14	153	153	0.00089087
sp|P00431|CCPR_YEAST	sp|P00431|CCPR_YEAST	1	1	1	sp|P00431|CCPR_YEAST Cytochrome c peroxidase, mitochondrial OS=Saccharomyces cerevisiae (strain ATCC 204508 / S288c) OX=559292 GN=CCP1 PE=1 SV=2	1	1	1	1	1	1	1	1	1	1	1	1	1	0	0	1	1	1	1	1	1	1	1	1	0	0	1	1	1	1	1	1	1	1	1	0	0	5.3	5.3	5.3	40.352	361	361	0
sp|P00441|SODC_HUMAN	sp|P00441|SODC_HUMAN	2	2	2	sp|P00441|SODC_HUMAN Superoxide dismutase [Cu-Zn] OS=Homo sapiens OX=9606 GN=SOD1 PE=1 SV=2	1	2	2	2	2	2	2	2	2	2	2	2	2	2	2	2	2	2	2	2	2	2	2	2	2	2	2	2	2	2	2	2	2	2	2	2	2	16.9	16.9	16.9	15.936	154	154	0
sp|P00445|SODC_YEAST	sp|P00445|SODC_YEAST	6	6	6	sp|P00445|SODC_YEAST Superoxide dismutase [Cu-Zn] OS=Saccharomyces cerevisiae (strain ATCC 204508 / S288c) OX=559292 GN=SOD1 PE=1 SV=2	1	6	6	6	4	6	5	3	4	3	4	4	4	5	3	4	6	5	3	4	3	4	4	4	5	3	4	6	5	3	4	3	4	4	4	5	3	59.1	59.1	59.1	15.854	154	154	0
sp|P00447|SODM_YEAST	sp|P00447|SODM_YEAST	3	3	3	sp|P00447|SODM_YEAST Superoxide dismutase [Mn], mitochondrial OS=Saccharomyces cerevisiae (strain ATCC 204508 / S288c) OX=559292 GN=SOD2 PE=1 SV=1	1	3	3	3	1	3	3	1	1	1	1	2	1	1	1	1	3	3	1	1	1	1	2	1	1	1	1	3	3	1	1	1	1	2	1	1	1	13.7	13.7	13.7	25.774	233	233	0
sp|P00491|PNPH_HUMAN	sp|P00491|PNPH_HUMAN	10	10	10	sp|P00491|PNPH_HUMAN Purine nucleoside phosphorylase OS=Homo sapiens OX=9606 GN=PNP PE=1 SV=2	1	10	10	10	9	9	8	10	9	9	9	8	9	8	9	9	9	8	10	9	9	9	8	9	8	9	9	9	8	10	9	9	9	8	9	8	9	41.9	41.9	41.9	32.118	289	289	0
sp|P00492|HPRT_HUMAN;sp|Q9NRG1|PRDC1_HUMAN	sp|P00492|HPRT_HUMAN	8;1	8;1	8;1	sp|P00492|HPRT_HUMAN Hypoxanthine-guanine phosphoribosyltransferase OS=Homo sapiens OX=9606 GN=HPRT1 PE=1 SV=2	2	8	8	8	6	8	8	8	8	8	7	8	8	8	8	6	8	8	8	8	8	7	8	8	8	8	6	8	8	8	8	8	7	8	8	8	8	41.3	41.3	41.3	24.579	218	218;225	0
sp|P00498|HIS1_YEAST	sp|P00498|HIS1_YEAST	7	7	7	sp|P00498|HIS1_YEAST ATP phosphoribosyltransferase OS=Saccharomyces cerevisiae (strain ATCC 204508 / S288c) OX=559292 GN=HIS1 PE=1 SV=1	1	7	7	7	5	5	6	4	4	5	5	3	5	4	4	5	5	6	4	4	5	5	3	5	4	4	5	5	6	4	4	5	5	3	5	4	4	24.6	24.6	24.6	32.266	297	297	0
sp|P00505|AATM_HUMAN;sp|Q01802|AATM_YEAST	sp|P00505|AATM_HUMAN	15;1	15;1	15;1	sp|P00505|AATM_HUMAN Aspartate aminotransferase, mitochondrial OS=Homo sapiens OX=9606 GN=GOT2 PE=1 SV=3	2	15	15	15	14	14	14	14	14	14	14	13	14	14	15	14	14	14	14	14	14	14	13	14	14	15	14	14	14	14	14	14	14	13	14	14	15	36.5	36.5	36.5	47.517	430	430;451	0
sp|P00519|ABL1_HUMAN	sp|P00519|ABL1_HUMAN	5	4	4	sp|P00519|ABL1_HUMAN Tyrosine-protein kinase ABL1 OS=Homo sapiens OX=9606 GN=ABL1 PE=1 SV=4	1	5	4	4	0	3	2	2	2	1	2	2	2	3	2	0	2	2	2	2	1	2	2	2	3	2	0	2	2	2	2	1	2	2	2	3	2	6.8	5.6	5.6	122.87	1130	1130	0
sp|P00533|EGFR_HUMAN;sp|P22216|RAD53_YEAST	sp|P00533|EGFR_HUMAN	16;1	16;1	15;1	sp|P00533|EGFR_HUMAN Epidermal growth factor receptor OS=Homo sapiens OX=9606 GN=EGFR PE=1 SV=2	2	16	16	15	11	14	14	12	12	14	14	14	16	14	13	11	14	14	12	12	14	14	14	16	14	13	10	13	13	11	11	13	13	13	15	13	12	16.7	16.7	15.7	134.28	1210	1210;821	0
sp|P00549|KPYK1_YEAST;sp|P52489|KPYK2_YEAST	sp|P00549|KPYK1_YEAST	34;4	34;4	34;4	sp|P00549|KPYK1_YEAST Pyruvate kinase 1 OS=Saccharomyces cerevisiae (strain ATCC 204508 / S288c) OX=559292 GN=CDC19 PE=1 SV=2	2	34	34	34	32	32	32	28	29	30	28	28	26	27	27	32	32	32	28	29	30	28	28	26	27	27	32	32	32	28	29	30	28	28	26	27	27	77.6	77.6	77.6	54.544	500	500;506	0
sp|P00558|PGK1_HUMAN;sp|P07205|PGK2_HUMAN	sp|P00558|PGK1_HUMAN	20;6	19;5	19;5	sp|P00558|PGK1_HUMAN Phosphoglycerate kinase 1 OS=Homo sapiens OX=9606 GN=PGK1 PE=1 SV=3	2	20	19	19	20	18	17	19	18	17	17	18	18	18	18	19	18	17	18	17	17	17	17	18	17	17	19	18	17	18	17	17	17	17	18	17	17	54.2	54.2	54.2	44.614	417	417;417	0
sp|P00560|PGK_YEAST	sp|P00560|PGK_YEAST	28	28	27	sp|P00560|PGK_YEAST Phosphoglycerate kinase OS=Saccharomyces cerevisiae (strain ATCC 204508 / S288c) OX=559292 GN=PGK1 PE=1 SV=2	1	28	28	27	27	27	26	26	25	24	27	26	24	25	25	27	27	26	26	25	24	27	26	24	25	25	26	27	26	25	24	24	27	25	24	24	24	75.2	75.2	75.2	44.738	416	416	0
sp|P00568|KAD1_HUMAN	sp|P00568|KAD1_HUMAN	5	5	4	sp|P00568|KAD1_HUMAN Adenylate kinase isoenzyme 1 OS=Homo sapiens OX=9606 GN=AK1 PE=1 SV=3	1	5	5	4	4	5	5	4	4	5	5	5	5	5	5	4	5	5	4	4	5	5	5	5	5	5	3	4	4	4	4	4	4	4	4	4	4	29.4	29.4	24.7	21.635	194	194	0
sp|P00812|ARGI_YEAST	sp|P00812|ARGI_YEAST	5	5	5	sp|P00812|ARGI_YEAST Arginase OS=Saccharomyces cerevisiae (strain ATCC 204508 / S288c) OX=559292 GN=CAR1 PE=1 SV=1	1	5	5	5	4	4	5	2	2	2	2	1	2	1	1	4	4	5	2	2	2	2	1	2	1	1	4	4	5	2	2	2	2	1	2	1	1	17.7	17.7	17.7	35.662	333	333	0
sp|P00813|ADA_HUMAN	sp|P00813|ADA_HUMAN	7	7	7	sp|P00813|ADA_HUMAN Adenosine deaminase OS=Homo sapiens OX=9606 GN=ADA PE=1 SV=3	1	7	7	7	3	4	5	5	4	4	3	4	5	3	3	3	4	5	5	4	4	3	4	5	3	3	3	4	5	5	4	4	3	4	5	3	3	23.7	23.7	23.7	40.764	363	363	0
sp|P00815|HIS2_YEAST	sp|P00815|HIS2_YEAST	15	15	15	sp|P00815|HIS2_YEAST Histidine biosynthesis trifunctional protein OS=Saccharomyces cerevisiae (strain ATCC 204508 / S288c) OX=559292 GN=HIS4 PE=1 SV=3	1	15	15	15	8	14	10	6	6	5	5	6	4	5	2	8	14	10	6	6	5	5	6	4	5	2	8	14	10	6	6	5	5	6	4	5	2	26.4	26.4	26.4	87.72	799	799	0
sp|P00817|IPYR_YEAST	sp|P00817|IPYR_YEAST	11	11	11	sp|P00817|IPYR_YEAST Inorganic pyrophosphatase OS=Saccharomyces cerevisiae (strain ATCC 204508 / S288c) OX=559292 GN=IPP1 PE=1 SV=4	1	11	11	11	10	10	10	6	9	8	8	8	9	6	7	10	10	10	6	9	8	8	8	9	6	7	10	10	10	6	9	8	8	8	9	6	7	52.6	52.6	52.6	32.299	287	287	0
sp|P00830|ATPB_YEAST	sp|P00830|ATPB_YEAST	12	9	9	sp|P00830|ATPB_YEAST ATP synthase subunit beta, mitochondrial OS=Saccharomyces cerevisiae (strain ATCC 204508 / S288c) OX=559292 GN=ATP2 PE=1 SV=2	1	12	9	9	12	12	12	12	12	11	10	12	11	9	10	9	9	9	9	9	8	7	9	8	6	7	9	9	9	9	9	8	7	9	8	6	7	33.3	26	26	54.793	511	511	0
sp|P00846|ATP6_HUMAN	sp|P00846|ATP6_HUMAN	1	1	1	sp|P00846|ATP6_HUMAN ATP synthase subunit a OS=Homo sapiens OX=9606 GN=MT-ATP6 PE=1 SV=1	1	1	1	1	1	1	1	1	1	1	1	1	1	1	1	1	1	1	1	1	1	1	1	1	1	1	1	1	1	1	1	1	1	1	1	1	1	4.4	4.4	4.4	24.817	226	226	0.00029967
sp|P00890|CISY1_YEAST	sp|P00890|CISY1_YEAST	5	4	4	sp|P00890|CISY1_YEAST Citrate synthase, mitochondrial OS=Saccharomyces cerevisiae (strain ATCC 204508 / S288c) OX=559292 GN=CIT1 PE=1 SV=2	1	5	4	4	3	5	4	3	2	2	2	1	3	2	1	2	4	3	2	1	1	1	0	2	1	0	2	4	3	2	1	1	1	0	2	1	0	13.2	10.9	10.9	53.359	479	479	0
sp|P00899|TRPE_YEAST	sp|P00899|TRPE_YEAST	4	4	4	sp|P00899|TRPE_YEAST Anthranilate synthase component 1 OS=Saccharomyces cerevisiae (strain ATCC 204508 / S288c) OX=559292 GN=TRP2 PE=1 SV=4	1	4	4	4	1	3	4	0	1	0	1	0	0	0	0	1	3	4	0	1	0	1	0	0	0	0	1	3	4	0	1	0	1	0	0	0	0	10.7	10.7	10.7	56.767	507	507	0
sp|P00924|ENO1_YEAST	sp|P00924|ENO1_YEAST	19	7	7	sp|P00924|ENO1_YEAST Enolase 1 OS=Saccharomyces cerevisiae (strain ATCC 204508 / S288c) OX=559292 GN=ENO1 PE=1 SV=3	1	19	7	7	19	18	19	17	17	18	18	17	17	17	17	7	6	7	5	6	6	6	5	6	5	5	7	6	7	5	6	6	6	5	6	5	5	62.9	20.6	20.6	46.816	437	437	0
sp|P00925|ENO2_YEAST	sp|P00925|ENO2_YEAST	24	24	12	sp|P00925|ENO2_YEAST Enolase 2 OS=Saccharomyces cerevisiae (strain ATCC 204508 / S288c) OX=559292 GN=ENO2 PE=1 SV=2	1	24	24	12	24	24	24	23	22	23	23	23	22	24	23	24	24	24	23	22	23	23	23	22	24	23	12	12	12	11	11	11	11	11	11	12	11	75.7	75.7	37.5	46.914	437	437	0
sp|P00927|THDH_YEAST	sp|P00927|THDH_YEAST	11	11	11	sp|P00927|THDH_YEAST Threonine dehydratase, mitochondrial OS=Saccharomyces cerevisiae (strain ATCC 204508 / S288c) OX=559292 GN=ILV1 PE=1 SV=2	1	11	11	11	10	9	10	8	7	8	5	5	5	2	4	10	9	10	8	7	8	5	5	5	2	4	10	9	10	8	7	8	5	5	5	2	4	26.9	26.9	26.9	63.83	576	576	0
sp|P00931|TRP_YEAST	sp|P00931|TRP_YEAST	15	15	15	sp|P00931|TRP_YEAST Tryptophan synthase OS=Saccharomyces cerevisiae (strain ATCC 204508 / S288c) OX=559292 GN=TRP5 PE=1 SV=1	1	15	15	15	11	13	13	8	12	8	10	8	5	5	6	11	13	13	8	12	8	10	8	5	5	6	11	13	13	8	12	8	10	8	5	5	6	26.9	26.9	26.9	76.625	707	707	0
sp|P00937|TRPG_YEAST	sp|P00937|TRPG_YEAST	4	4	4	sp|P00937|TRPG_YEAST Multifunctional tryptophan biosynthesis protein OS=Saccharomyces cerevisiae (strain ATCC 204508 / S288c) OX=559292 GN=TRP3 PE=1 SV=2	1	4	4	4	3	1	1	3	1	1	2	1	0	1	1	3	1	1	3	1	1	2	1	0	1	1	3	1	1	3	1	1	2	1	0	1	1	10.5	10.5	10.5	53.489	484	484	0
sp|P00942|TPIS_YEAST	sp|P00942|TPIS_YEAST	11	11	11	sp|P00942|TPIS_YEAST Triosephosphate isomerase OS=Saccharomyces cerevisiae (strain ATCC 204508 / S288c) OX=559292 GN=TPI1 PE=1 SV=2	1	11	11	11	8	10	9	9	9	9	8	9	9	10	9	8	10	9	9	9	9	8	9	9	10	9	8	10	9	9	9	9	8	9	9	10	9	55.6	55.6	55.6	26.795	248	248	0
sp|P00950|PMG1_YEAST	sp|P00950|PMG1_YEAST	11	11	11	sp|P00950|PMG1_YEAST Phosphoglycerate mutase 1 OS=Saccharomyces cerevisiae (strain ATCC 204508 / S288c) OX=559292 GN=GPM1 PE=1 SV=3	1	11	11	11	11	11	11	11	11	11	11	11	11	11	11	11	11	11	11	11	11	11	11	11	11	11	11	11	11	11	11	11	11	11	11	11	11	60.7	60.7	60.7	27.608	247	247	0
sp|P00958|SYMC_YEAST	sp|P00958|SYMC_YEAST	13	13	13	sp|P00958|SYMC_YEAST Methionine--tRNA ligase, cytoplasmic OS=Saccharomyces cerevisiae (strain ATCC 204508 / S288c) OX=559292 GN=MES1 PE=1 SV=4	1	13	13	13	8	12	9	8	9	7	9	7	4	6	5	8	12	9	8	9	7	9	7	4	6	5	8	12	9	8	9	7	9	7	4	6	5	23.7	23.7	23.7	85.677	751	751	0
sp|P00966|ASSY_HUMAN	sp|P00966|ASSY_HUMAN	2	2	2	sp|P00966|ASSY_HUMAN Argininosuccinate synthase OS=Homo sapiens OX=9606 GN=ASS1 PE=1 SV=2	1	2	2	2	1	1	1	0	1	1	0	2	1	0	1	1	1	1	0	1	1	0	2	1	0	1	1	1	1	0	1	1	0	2	1	0	1	5.1	5.1	5.1	46.53	412	412	0.00088849
sp|P01034|CYTC_HUMAN	sp|P01034|CYTC_HUMAN	3	3	3	sp|P01034|CYTC_HUMAN Cystatin-C OS=Homo sapiens OX=9606 GN=CST3 PE=1 SV=1	1	3	3	3	2	2	3	3	2	3	3	3	2	3	3	2	2	3	3	2	3	3	3	2	3	3	2	2	3	3	2	3	3	3	2	3	3	19.2	19.2	19.2	15.799	146	146	0
sp|P01040|CYTA_HUMAN	sp|P01040|CYTA_HUMAN	2	2	2	sp|P01040|CYTA_HUMAN Cystatin-A OS=Homo sapiens OX=9606 GN=CSTA PE=1 SV=1	1	2	2	2	0	1	1	1	1	1	1	1	1	2	1	0	1	1	1	1	1	1	1	1	2	1	0	1	1	1	1	1	1	1	1	2	1	30.6	30.6	30.6	11.006	98	98	0
sp|P01111|RASN_HUMAN	sp|P01111|RASN_HUMAN	5	5	1	sp|P01111|RASN_HUMAN GTPase NRas OS=Homo sapiens OX=9606 GN=NRAS PE=1 SV=1	1	5	5	1	4	5	5	5	5	5	5	5	5	5	5	4	5	5	5	5	5	5	5	5	5	5	1	1	1	1	1	1	1	1	1	1	1	30.2	30.2	4.8	21.229	189	189	0
sp|P01112|RASH_HUMAN	sp|P01112|RASH_HUMAN	4	1	1	sp|P01112|RASH_HUMAN GTPase HRas OS=Homo sapiens OX=9606 GN=HRAS PE=1 SV=1	1	4	1	1	3	4	4	3	4	4	4	3	4	4	3	1	1	1	0	1	1	1	0	1	1	0	1	1	1	0	1	1	1	0	1	1	0	25.4	6.3	6.3	21.298	189	189	0.00030414
sp|P01116|RASK_HUMAN	sp|P01116|RASK_HUMAN	4	2	2	sp|P01116|RASK_HUMAN GTPase KRas OS=Homo sapiens OX=9606 GN=KRAS PE=1 SV=1	1	4	2	2	3	4	4	4	4	4	4	4	4	4	4	1	2	2	2	2	2	2	2	2	2	2	1	2	2	2	2	2	2	2	2	2	2	23.8	11.6	11.6	21.656	189	189	0
sp|P01123|YPT1_YEAST	sp|P01123|YPT1_YEAST	3	2	2	sp|P01123|YPT1_YEAST GTP-binding protein YPT1 OS=Saccharomyces cerevisiae (strain ATCC 204508 / S288c) OX=559292 GN=YPT1 PE=1 SV=2	1	3	2	2	1	1	3	1	2	1	1	1	1	1	2	0	0	2	0	1	0	0	0	0	0	1	0	0	2	0	1	0	0	0	0	0	1	14.6	10.7	10.7	23.214	206	206	0
sp|P01130|LDLR_HUMAN	sp|P01130|LDLR_HUMAN	2	2	2	sp|P01130|LDLR_HUMAN Low-density lipoprotein receptor OS=Homo sapiens OX=9606 GN=LDLR PE=1 SV=1	1	2	2	2	0	0	1	0	0	1	0	0	0	0	0	0	0	1	0	0	1	0	0	0	0	0	0	0	1	0	0	1	0	0	0	0	0	3.4	3.4	3.4	95.375	860	860	0.0069416
sp|P01137|TGFB1_HUMAN	sp|P01137|TGFB1_HUMAN	1	1	1	sp|P01137|TGFB1_HUMAN Transforming growth factor beta-1 proprotein OS=Homo sapiens OX=9606 GN=TGFB1 PE=1 SV=2	1	1	1	1	0	1	0	0	1	0	0	0	0	1	0	0	1	0	0	1	0	0	0	0	1	0	0	1	0	0	1	0	0	0	0	1	0	2.6	2.6	2.6	44.341	390	390	0.0015723
sp|P01282|VIP_HUMAN	sp|P01282|VIP_HUMAN	5	5	5	sp|P01282|VIP_HUMAN VIP peptides OS=Homo sapiens OX=9606 GN=VIP PE=1 SV=1	1	5	5	5	2	3	3	5	4	4	3	3	3	3	3	2	3	3	5	4	4	3	3	3	3	3	2	3	3	5	4	4	3	3	3	3	3	33.5	33.5	33.5	19.168	170	170	0
sp|P01303|NPY_HUMAN	sp|P01303|NPY_HUMAN	2	2	2	sp|P01303|NPY_HUMAN Pro-neuropeptide Y OS=Homo sapiens OX=9606 GN=NPY PE=1 SV=1	1	2	2	2	1	1	2	1	2	2	2	2	2	2	1	1	1	2	1	2	2	2	2	2	2	1	1	1	2	1	2	2	2	2	2	2	1	17.5	17.5	17.5	10.851	97	97	0.0011741
sp|P01889|HLAB_HUMAN	sp|P01889|HLAB_HUMAN	6	3	2	sp|P01889|HLAB_HUMAN HLA class I histocompatibility antigen, B alpha chain OS=Homo sapiens OX=9606 GN=HLA-B PE=1 SV=3	1	6	3	2	4	4	4	6	6	5	5	4	5	5	5	2	1	1	3	3	2	2	1	2	2	3	1	1	1	2	2	2	1	1	2	2	2	20.7	13.3	9.4	40.46	362	362	0
sp|P01893|HLAH_HUMAN;sp|P13747|HLAE_HUMAN	sp|P01893|HLAH_HUMAN	6;2	1;1	0;0	sp|P01893|HLAH_HUMAN Putative HLA class I histocompatibility antigen, alpha chain H OS=Homo sapiens OX=9606 GN=HLA-H PE=5 SV=3	2	6	1	0	5	6	6	6	6	6	6	6	6	6	5	1	1	1	1	1	1	1	1	1	1	1	0	0	0	0	0	0	0	0	0	0	0	22.1	3.9	0	40.891	362	362;358	0
sp|P02294|H2B2_YEAST;sp|P02293|H2B1_YEAST	sp|P02294|H2B2_YEAST;sp|P02293|H2B1_YEAST	3;3	2;2	2;2	sp|P02294|H2B2_YEAST Histone H2B.2 OS=Saccharomyces cerevisiae (strain ATCC 204508 / S288c) OX=559292 GN=HTB2 PE=1 SV=2;sp|P02293|H2B1_YEAST Histone H2B.1 OS=Saccharomyces cerevisiae (strain ATCC 204508 / S288c) OX=559292 GN=HTB1 PE=1 SV=2	2	3	2	2	3	3	3	2	2	2	3	3	2	3	2	2	2	2	1	1	1	2	2	1	2	1	2	2	2	1	1	1	2	2	1	2	1	23.7	18.3	18.3	14.237	131	131;131	0
sp|P02309|H4_YEAST	sp|P02309|H4_YEAST	4	3	3	sp|P02309|H4_YEAST Histone H4 OS=Saccharomyces cerevisiae (strain ATCC 204508 / S288c) OX=559292 GN=HHF1 PE=1 SV=2	1	4	3	3	4	4	4	3	4	3	3	4	4	4	3	3	3	3	2	3	2	2	3	3	3	2	3	3	3	2	3	2	2	3	3	3	2	36.9	29.1	29.1	11.368	103	103	0
sp|P02400|RLA4_YEAST	sp|P02400|RLA4_YEAST	5	5	5	sp|P02400|RLA4_YEAST 60S acidic ribosomal protein P2-beta OS=Saccharomyces cerevisiae (strain ATCC 204508 / S288c) OX=559292 GN=RPP2B PE=1 SV=2	1	5	5	5	5	4	4	4	4	4	4	4	4	4	4	5	4	4	4	4	4	4	4	4	4	4	5	4	4	4	4	4	4	4	4	4	4	80.9	80.9	80.9	11.05	110	110	0
sp|P02406|RL28_YEAST	sp|P02406|RL28_YEAST	7	7	6	sp|P02406|RL28_YEAST 60S ribosomal protein L28 OS=Saccharomyces cerevisiae (strain ATCC 204508 / S288c) OX=559292 GN=RPL28 PE=1 SV=3	1	7	7	6	7	7	7	5	5	6	7	5	4	5	4	7	7	7	5	5	6	7	5	4	5	4	6	6	6	4	4	5	6	4	3	4	3	40.3	40.3	34.9	16.721	149	149	0
sp|P14127|RS17B_YEAST;sp|P02407|RS17A_YEAST	sp|P14127|RS17B_YEAST;sp|P02407|RS17A_YEAST	7;7	7;7	7;7	sp|P14127|RS17B_YEAST 40S ribosomal protein S17-B OS=Saccharomyces cerevisiae (strain ATCC 204508 / S288c) OX=559292 GN=RPS17B PE=1 SV=1;sp|P02407|RS17A_YEAST 40S ribosomal protein S17-A OS=Saccharomyces cerevisiae (strain ATCC 204508 / S288c) OX=559292 GN	2	7	7	7	6	7	7	7	6	6	5	6	7	6	7	6	7	7	7	6	6	5	6	7	6	7	6	7	7	7	6	6	5	6	7	6	7	53.7	53.7	53.7	15.803	136	136;136	0
sp|P02545|LMNA_HUMAN	sp|P02545|LMNA_HUMAN	36	36	35	sp|P02545|LMNA_HUMAN Prelamin-A/C OS=Homo sapiens OX=9606 GN=LMNA PE=1 SV=1	1	36	36	35	32	35	35	35	36	35	35	35	35	36	33	32	35	35	35	36	35	35	35	35	36	33	31	34	34	34	35	34	34	34	34	35	32	57.5	57.5	56.3	74.139	664	664	0
sp|P02557|TBB_YEAST	sp|P02557|TBB_YEAST	4	4	4	sp|P02557|TBB_YEAST Tubulin beta chain OS=Saccharomyces cerevisiae (strain ATCC 204508 / S288c) OX=559292 GN=TUB2 PE=1 SV=2	1	4	4	4	2	4	4	3	3	2	3	3	2	4	2	2	4	4	3	3	2	3	3	2	4	2	2	4	4	3	3	2	3	3	2	4	2	9	9	9	50.922	457	457	0
sp|P02751|FINC_HUMAN	sp|P02751|FINC_HUMAN	5	5	5	sp|P02751|FINC_HUMAN Fibronectin OS=Homo sapiens OX=9606 GN=FN1 PE=1 SV=5	1	5	5	5	0	1	1	1	1	1	2	1	1	2	0	0	1	1	1	1	1	2	1	1	2	0	0	1	1	1	1	1	2	1	1	2	0	2.8	2.8	2.8	272.32	2477	2477	0
sp|P02786|TFR1_HUMAN	sp|P02786|TFR1_HUMAN	26	26	26	sp|P02786|TFR1_HUMAN Transferrin receptor protein 1 OS=Homo sapiens OX=9606 GN=TFRC PE=1 SV=2	1	26	26	26	22	23	24	24	23	22	24	21	25	21	25	22	23	24	24	23	22	24	21	25	21	25	22	23	24	24	23	22	24	21	25	21	25	40.9	40.9	40.9	84.87	760	760	0
sp|P02792|FRIL_HUMAN	sp|P02792|FRIL_HUMAN	2	2	2	sp|P02792|FRIL_HUMAN Ferritin light chain OS=Homo sapiens OX=9606 GN=FTL PE=1 SV=2	1	2	2	2	2	1	1	2	2	2	2	1	1	1	1	2	1	1	2	2	2	2	1	1	1	1	2	1	1	2	2	2	2	1	1	1	1	17.1	17.1	17.1	20.019	175	175	0
sp|P02794|FRIH_HUMAN	sp|P02794|FRIH_HUMAN	6	6	6	sp|P02794|FRIH_HUMAN Ferritin heavy chain OS=Homo sapiens OX=9606 GN=FTH1 PE=1 SV=2	1	6	6	6	3	4	4	3	3	4	5	3	6	4	3	3	4	4	3	3	4	5	3	6	4	3	3	4	4	3	3	4	5	3	6	4	3	36.1	36.1	36.1	21.225	183	183	0
sp|P02829|HSP82_YEAST	sp|P02829|HSP82_YEAST	25	2	2	sp|P02829|HSP82_YEAST ATP-dependent molecular chaperone HSP82 OS=Saccharomyces cerevisiae (strain ATCC 204508 / S288c) OX=559292 GN=HSP82 PE=1 SV=1	1	25	2	2	22	22	23	20	21	21	21	21	19	20	17	1	1	2	1	1	1	1	1	1	1	1	1	1	2	1	1	1	1	1	1	1	1	37.9	2.3	2.3	81.405	709	709	0
sp|P02992|EFTU_YEAST	sp|P02992|EFTU_YEAST	9	7	7	sp|P02992|EFTU_YEAST Elongation factor Tu, mitochondrial OS=Saccharomyces cerevisiae (strain ATCC 204508 / S288c) OX=559292 GN=TUF1 PE=1 SV=1	1	9	7	7	7	6	7	5	6	6	4	3	4	3	3	5	4	5	3	4	4	2	1	2	1	1	5	4	5	3	4	4	2	1	2	1	1	25.9	22.2	22.2	47.972	437	437	0
sp|P02994|EF1A_YEAST	sp|P02994|EF1A_YEAST	19	14	14	sp|P02994|EF1A_YEAST Elongation factor 1-alpha OS=Saccharomyces cerevisiae (strain ATCC 204508 / S288c) OX=559292 GN=TEF1 PE=1 SV=1	1	19	14	14	17	19	19	17	18	19	18	18	18	18	18	12	14	14	12	13	14	13	13	13	13	13	12	14	14	12	13	14	13	13	13	13	13	54.1	44.3	44.3	50.032	458	458	0
sp|P03915|NU5M_HUMAN	sp|P03915|NU5M_HUMAN	2	2	2	sp|P03915|NU5M_HUMAN NADH-ubiquinone oxidoreductase chain 5 OS=Homo sapiens OX=9606 GN=MT-ND5 PE=1 SV=2	1	2	2	2	1	1	1	0	2	2	1	2	1	1	2	1	1	1	0	2	2	1	2	1	1	2	1	1	1	0	2	2	1	2	1	1	2	4.6	4.6	4.6	67.026	603	603	0.0047078
sp|P03965|CARB_YEAST	sp|P03965|CARB_YEAST	12	11	11	sp|P03965|CARB_YEAST Carbamoyl-phosphate synthase arginine-specific large chain OS=Saccharomyces cerevisiae (strain ATCC 204508 / S288c) OX=559292 GN=CPA2 PE=1 SV=1	1	12	11	11	10	12	9	3	4	7	4	2	2	3	0	9	11	8	2	3	6	3	2	1	3	0	9	11	8	2	3	6	3	2	1	3	0	14.9	14.2	14.2	123.91	1118	1118	0
sp|P04040|CATA_HUMAN	sp|P04040|CATA_HUMAN	15	15	15	sp|P04040|CATA_HUMAN Catalase OS=Homo sapiens OX=9606 GN=CAT PE=1 SV=3	1	15	15	15	12	12	10	13	11	13	14	13	13	13	13	12	12	10	13	11	13	14	13	13	13	13	12	12	10	13	11	13	14	13	13	13	13	35.9	35.9	35.9	59.755	527	527	0
sp|P04046|PUR1_YEAST	sp|P04046|PUR1_YEAST	7	7	7	sp|P04046|PUR1_YEAST Amidophosphoribosyltransferase OS=Saccharomyces cerevisiae (strain ATCC 204508 / S288c) OX=559292 GN=ADE4 PE=1 SV=2	1	7	7	7	7	5	4	2	3	3	5	3	2	2	3	7	5	4	2	3	3	5	3	2	2	3	7	5	4	2	3	3	5	3	2	2	3	17.5	17.5	17.5	56.719	510	510	0
sp|P04049|RAF1_HUMAN	sp|P04049|RAF1_HUMAN	7	7	3	sp|P04049|RAF1_HUMAN RAF proto-oncogene serine/threonine-protein kinase OS=Homo sapiens OX=9606 GN=RAF1 PE=1 SV=1	1	7	7	3	4	5	4	5	5	6	7	4	4	3	4	4	5	4	5	5	6	7	4	4	3	4	1	2	1	1	1	2	3	1	0	0	1	13.6	13.6	6.9	73.051	648	648	0
sp|P04050|RPB1_YEAST	sp|P04050|RPB1_YEAST	6	6	6	sp|P04050|RPB1_YEAST DNA-directed RNA polymerase II subunit RPB1 OS=Saccharomyces cerevisiae (strain ATCC 204508 / S288c) OX=559292 GN=RPO21 PE=1 SV=2	1	6	6	6	4	5	4	0	4	3	1	1	2	0	1	4	5	4	0	4	3	1	1	2	0	1	4	5	4	0	4	3	1	1	2	0	1	4.8	4.8	4.8	191.61	1733	1733	0
sp|P04062|GLCM_HUMAN	sp|P04062|GLCM_HUMAN	10	10	10	sp|P04062|GLCM_HUMAN Lysosomal acid glucosylceramidase OS=Homo sapiens OX=9606 GN=GBA PE=1 SV=3	1	10	10	10	3	7	8	8	8	8	7	8	9	8	9	3	7	8	8	8	8	7	8	9	8	9	3	7	8	8	8	8	7	8	9	8	9	19	19	19	59.716	536	536	0
sp|P04066|FUCO_HUMAN	sp|P04066|FUCO_HUMAN	4	4	4	sp|P04066|FUCO_HUMAN Tissue alpha-L-fucosidase OS=Homo sapiens OX=9606 GN=FUCA1 PE=1 SV=4	1	4	4	4	2	2	4	3	2	3	3	2	3	2	3	2	2	4	3	2	3	3	2	3	2	3	2	2	4	3	2	3	3	2	3	2	3	9.7	9.7	9.7	53.688	466	466	0
sp|P04075|ALDOA_HUMAN	sp|P04075|ALDOA_HUMAN	21	21	20	sp|P04075|ALDOA_HUMAN Fructose-bisphosphate aldolase A OS=Homo sapiens OX=9606 GN=ALDOA PE=1 SV=2	1	21	21	20	17	18	19	18	18	18	19	19	19	19	19	17	18	19	18	18	18	19	19	19	19	19	16	17	18	17	17	17	18	18	18	18	18	70.3	70.3	67.6	39.42	364	364	0
sp|P04080|CYTB_HUMAN	sp|P04080|CYTB_HUMAN	6	6	6	sp|P04080|CYTB_HUMAN Cystatin-B OS=Homo sapiens OX=9606 GN=CSTB PE=1 SV=2	1	6	6	6	6	6	6	6	6	6	6	6	6	6	6	6	6	6	6	6	6	6	6	6	6	6	6	6	6	6	6	6	6	6	6	6	6	53.1	53.1	53.1	11.139	98	98	0
sp|P04083|ANXA1_HUMAN	sp|P04083|ANXA1_HUMAN	14	14	14	sp|P04083|ANXA1_HUMAN Annexin A1 OS=Homo sapiens OX=9606 GN=ANXA1 PE=1 SV=2	1	14	14	14	12	13	11	13	12	13	12	13	13	14	14	12	13	11	13	12	13	12	13	13	14	14	12	13	11	13	12	13	12	13	13	14	14	48.8	48.8	48.8	38.714	346	346	0
sp|P04147|PABP_YEAST	sp|P04147|PABP_YEAST	19	19	19	sp|P04147|PABP_YEAST Polyadenylate-binding protein, cytoplasmic and nuclear OS=Saccharomyces cerevisiae (strain ATCC 204508 / S288c) OX=559292 GN=PAB1 PE=1 SV=4	1	19	19	19	15	17	19	16	15	15	14	17	15	16	14	15	17	19	16	15	15	14	17	15	16	14	15	17	19	16	15	15	14	17	15	16	14	41.9	41.9	41.9	64.343	577	577	0
sp|P04179|SODM_HUMAN	sp|P04179|SODM_HUMAN	8	8	8	sp|P04179|SODM_HUMAN Superoxide dismutase [Mn], mitochondrial OS=Homo sapiens OX=9606 GN=SOD2 PE=1 SV=3	1	8	8	8	6	8	7	8	6	8	8	8	8	8	7	6	8	7	8	6	8	8	8	8	8	7	6	8	7	8	6	8	8	8	8	8	7	47.7	47.7	47.7	24.75	222	222	0
sp|P04181|OAT_HUMAN	sp|P04181|OAT_HUMAN	10	10	10	sp|P04181|OAT_HUMAN Ornithine aminotransferase, mitochondrial OS=Homo sapiens OX=9606 GN=OAT PE=1 SV=1	1	10	10	10	8	9	9	9	8	9	8	9	9	9	8	8	9	9	9	8	9	8	9	9	9	8	8	9	9	9	8	9	8	9	9	9	8	26.7	26.7	26.7	48.534	439	439	0
sp|P04183|KITH_HUMAN	sp|P04183|KITH_HUMAN	4	4	4	sp|P04183|KITH_HUMAN Thymidine kinase, cytosolic OS=Homo sapiens OX=9606 GN=TK1 PE=1 SV=2	1	4	4	4	3	3	3	3	2	2	3	3	2	2	3	3	3	3	3	2	2	3	3	2	2	3	3	3	3	3	2	2	3	3	2	2	3	18.8	18.8	18.8	25.468	234	234	0
sp|P04216|THY1_HUMAN	sp|P04216|THY1_HUMAN	2	2	2	sp|P04216|THY1_HUMAN Thy-1 membrane glycoprotein OS=Homo sapiens OX=9606 GN=THY1 PE=1 SV=2	1	2	2	2	2	2	2	2	2	2	2	2	2	2	2	2	2	2	2	2	2	2	2	2	2	2	2	2	2	2	2	2	2	2	2	2	2	15.5	15.5	15.5	17.935	161	161	0
sp|P04264|K2C1_HUMAN;CON__P04264	sp|P04264|K2C1_HUMAN;CON__P04264	29;28	29;28	20;19	sp|P04264|K2C1_HUMAN Keratin, type II cytoskeletal 1 OS=Homo sapiens OX=9606 GN=KRT1 PE=1 SV=6;	2	29	29	20	24	25	25	22	22	25	22	21	19	20	19	24	25	25	22	22	25	22	21	19	20	19	16	18	17	15	15	17	15	15	13	14	12	36.8	36.8	26.9	66.038	644	644;644	0
sp|P04350|TBB4A_HUMAN	sp|P04350|TBB4A_HUMAN	20	2	1	sp|P04350|TBB4A_HUMAN Tubulin beta-4A chain OS=Homo sapiens OX=9606 GN=TUBB4A PE=1 SV=2	1	20	2	1	20	18	18	20	20	20	20	18	20	19	20	2	1	1	2	2	2	2	1	2	1	2	1	1	1	1	1	1	1	1	1	1	1	58.1	7.7	3.6	49.585	444	444	0
sp|P04406|G3P_HUMAN	sp|P04406|G3P_HUMAN	18	18	17	sp|P04406|G3P_HUMAN Glyceraldehyde-3-phosphate dehydrogenase OS=Homo sapiens OX=9606 GN=GAPDH PE=1 SV=3	1	18	18	17	16	17	17	17	17	17	17	17	18	17	18	16	17	17	17	17	17	17	17	18	17	18	15	16	16	16	16	16	16	16	17	16	17	77.9	77.9	75.8	36.053	335	335	0
sp|P04424|ARLY_HUMAN	sp|P04424|ARLY_HUMAN	11	11	11	sp|P04424|ARLY_HUMAN Argininosuccinate lyase OS=Homo sapiens OX=9606 GN=ASL PE=1 SV=4	1	11	11	11	7	8	7	9	9	10	9	9	8	8	9	7	8	7	9	9	10	9	9	8	8	9	7	8	7	9	9	10	9	9	8	8	9	24.6	24.6	24.6	51.657	464	464	0
sp|P04439|HLAA_HUMAN	sp|P04439|HLAA_HUMAN	9	9	4	sp|P04439|HLAA_HUMAN HLA class I histocompatibility antigen, A alpha chain OS=Homo sapiens OX=9606 GN=HLA-A PE=1 SV=2	1	9	9	4	6	8	8	7	8	7	8	9	7	8	6	6	8	8	7	8	7	8	9	7	8	6	2	3	3	2	3	2	3	4	2	3	2	31.8	31.8	13.7	40.84	365	365	0
sp|P04449|RL24A_YEAST	sp|P04449|RL24A_YEAST	4	4	1	sp|P04449|RL24A_YEAST 60S ribosomal protein L24-A OS=Saccharomyces cerevisiae (strain ATCC 204508 / S288c) OX=559292 GN=RPL24A PE=1 SV=1	1	4	4	1	4	3	4	4	4	4	4	4	4	4	3	4	3	4	4	4	4	4	4	4	4	3	1	1	1	1	1	1	1	1	1	1	1	20.6	20.6	6.5	17.613	155	155	0
sp|P04456|RL25_YEAST	sp|P04456|RL25_YEAST	6	6	6	sp|P04456|RL25_YEAST 60S ribosomal protein L25 OS=Saccharomyces cerevisiae (strain ATCC 204508 / S288c) OX=559292 GN=RPL25 PE=1 SV=4	1	6	6	6	6	6	6	5	5	5	5	5	5	3	5	6	6	6	5	5	5	5	5	5	3	5	6	6	6	5	5	5	5	5	5	3	5	43	43	43	15.757	142	142	0
sp|P04629|NTRK1_HUMAN	sp|P04629|NTRK1_HUMAN	1	1	1	sp|P04629|NTRK1_HUMAN High affinity nerve growth factor receptor OS=Homo sapiens OX=9606 GN=NTRK1 PE=1 SV=4	1	1	1	1	1	1	1	1	1	1	1	0	1	1	0	1	1	1	1	1	1	1	0	1	1	0	1	1	1	1	1	1	1	0	1	1	0	1.5	1.5	1.5	87.496	796	796	0.0064146
sp|P04632|CPNS1_HUMAN;sp|Q96L46|CPNS2_HUMAN	sp|P04632|CPNS1_HUMAN	6;2	6;2	6;2	sp|P04632|CPNS1_HUMAN Calpain small subunit 1 OS=Homo sapiens OX=9606 GN=CAPNS1 PE=1 SV=1	2	6	6	6	5	5	5	5	5	4	5	5	4	5	5	5	5	5	5	5	4	5	5	4	5	5	5	5	5	5	5	4	5	5	4	5	5	26.9	26.9	26.9	28.315	268	268;248	0
sp|P04637|P53_HUMAN	sp|P04637|P53_HUMAN	5	5	5	sp|P04637|P53_HUMAN Cellular tumor antigen p53 OS=Homo sapiens OX=9606 GN=TP53 PE=1 SV=4	1	5	5	5	2	3	1	1	2	2	3	2	2	1	2	2	3	1	1	2	2	3	2	2	1	2	2	3	1	1	2	2	3	2	2	1	2	13.7	13.7	13.7	43.653	393	393	0
sp|P04650|RL39_YEAST	sp|P04650|RL39_YEAST	2	2	2	sp|P04650|RL39_YEAST 60S ribosomal protein L39 OS=Saccharomyces cerevisiae (strain ATCC 204508 / S288c) OX=559292 GN=RPL39 PE=1 SV=3	1	2	2	2	2	2	2	2	2	2	2	2	2	2	2	2	2	2	2	2	2	2	2	2	2	2	2	2	2	2	2	2	2	2	2	2	2	19.6	19.6	19.6	6.3415	51	51	0
sp|P04792|HSPB1_HUMAN	sp|P04792|HSPB1_HUMAN	13	13	13	sp|P04792|HSPB1_HUMAN Heat shock protein beta-1 OS=Homo sapiens OX=9606 GN=HSPB1 PE=1 SV=2	1	13	13	13	11	12	12	10	10	11	12	12	12	12	11	11	12	12	10	10	11	12	12	12	12	11	11	12	12	10	10	11	12	12	12	12	11	64.9	64.9	64.9	22.782	205	205	0
sp|P04801|SYTC_YEAST	sp|P04801|SYTC_YEAST	25	25	24	sp|P04801|SYTC_YEAST Threonine--tRNA ligase, cytoplasmic OS=Saccharomyces cerevisiae (strain ATCC 204508 / S288c) OX=559292 GN=THS1 PE=1 SV=2	1	25	25	24	18	22	22	16	16	13	14	10	11	12	12	18	22	22	16	16	13	14	10	11	12	12	17	21	21	15	15	12	13	9	10	11	11	41.8	41.8	40.7	84.519	734	734	0
sp|P04802|SYDC_YEAST	sp|P04802|SYDC_YEAST	26	24	24	sp|P04802|SYDC_YEAST Aspartate--tRNA ligase, cytoplasmic OS=Saccharomyces cerevisiae (strain ATCC 204508 / S288c) OX=559292 GN=DPS1 PE=1 SV=3	1	26	24	24	22	21	19	17	15	15	16	15	14	12	17	20	20	18	16	13	14	15	14	13	11	15	20	20	18	16	13	14	15	14	13	11	15	46.7	43.1	43.1	63.515	557	557	0
sp|P04806|HXKA_YEAST	sp|P04806|HXKA_YEAST	7	6	6	sp|P04806|HXKA_YEAST Hexokinase-1 OS=Saccharomyces cerevisiae (strain ATCC 204508 / S288c) OX=559292 GN=HXK1 PE=1 SV=2	1	7	6	6	3	5	5	4	4	4	3	1	1	2	2	2	4	4	3	3	4	2	0	0	1	2	2	4	4	3	3	4	2	0	0	1	2	18.6	16.9	16.9	53.738	485	485	0
sp|P04807|HXKB_YEAST	sp|P04807|HXKB_YEAST	18	18	17	sp|P04807|HXKB_YEAST Hexokinase-2 OS=Saccharomyces cerevisiae (strain ATCC 204508 / S288c) OX=559292 GN=HXK2 PE=1 SV=4	1	18	18	17	14	16	16	13	13	13	10	13	11	12	9	14	16	16	13	13	13	10	13	11	12	9	13	15	15	12	12	13	9	12	10	11	9	49.6	49.6	47.9	53.942	486	486	0
sp|P04818|TYSY_HUMAN	sp|P04818|TYSY_HUMAN	10	10	10	sp|P04818|TYSY_HUMAN Thymidylate synthase OS=Homo sapiens OX=9606 GN=TYMS PE=1 SV=3	1	10	10	10	7	8	9	8	8	9	7	8	8	8	8	7	8	9	8	8	9	7	8	8	8	8	7	8	9	8	8	9	7	8	8	8	8	39.9	39.9	39.9	35.716	313	313	0
sp|P04840|VDAC1_YEAST	sp|P04840|VDAC1_YEAST	13	13	13	sp|P04840|VDAC1_YEAST Mitochondrial outer membrane protein porin 1 OS=Saccharomyces cerevisiae (strain ATCC 204508 / S288c) OX=559292 GN=POR1 PE=1 SV=4	1	13	13	13	12	12	12	11	11	11	12	7	10	10	9	12	12	12	11	11	11	12	7	10	10	9	12	12	12	11	11	11	12	7	10	10	9	61.1	61.1	61.1	30.428	283	283	0
sp|P04843|RPN1_HUMAN	sp|P04843|RPN1_HUMAN	25	25	25	sp|P04843|RPN1_HUMAN Dolichyl-diphosphooligosaccharide--protein glycosyltransferase subunit 1 OS=Homo sapiens OX=9606 GN=RPN1 PE=1 SV=1	1	25	25	25	21	23	23	23	21	23	23	21	21	22	20	21	23	23	23	21	23	23	21	21	22	20	21	23	23	23	21	23	23	21	21	22	20	52.2	52.2	52.2	68.569	607	607	0
sp|P04844|RPN2_HUMAN	sp|P04844|RPN2_HUMAN	17	17	17	sp|P04844|RPN2_HUMAN Dolichyl-diphosphooligosaccharide--protein glycosyltransferase subunit 2 OS=Homo sapiens OX=9606 GN=RPN2 PE=1 SV=3	1	17	17	17	13	17	16	15	15	15	12	17	16	16	16	13	17	16	15	15	15	12	17	16	16	16	13	17	16	15	15	15	12	17	16	16	16	45.8	45.8	45.8	69.283	631	631	0
sp|P04899|GNAI2_HUMAN;sp|P11488|GNAT1_HUMAN;sp|P19087|GNAT2_HUMAN;sp|A8MTJ3|GNAT3_HUMAN;sp|P08539|GPA1_YEAST	sp|P04899|GNAI2_HUMAN	9;2;2;2;1	4;0;0;0;0	4;0;0;0;0	sp|P04899|GNAI2_HUMAN Guanine nucleotide-binding protein G(i) subunit alpha-2 OS=Homo sapiens OX=9606 GN=GNAI2 PE=1 SV=3	5	9	4	4	8	8	8	9	9	9	8	9	9	8	9	4	4	4	4	4	4	4	4	4	4	4	4	4	4	4	4	4	4	4	4	4	4	31.5	16.1	16.1	40.45	355	355;350;354;354;472	0
sp|Q99878|H2A1J_HUMAN;sp|Q96KK5|H2A1H_HUMAN;sp|Q9BTM1|H2AJ_HUMAN;sp|Q93077|H2A1C_HUMAN;sp|Q7L7L0|H2A3_HUMAN;sp|P20671|H2A1D_HUMAN;sp|P0C0S8|H2A1_HUMAN;sp|P04908|H2A1B_HUMAN;sp|Q12692|H2AZ_YEAST	sp|Q99878|H2A1J_HUMAN;sp|Q96KK5|H2A1H_HUMAN;sp|Q9BTM1|H2AJ_HUMAN;sp|Q93077|H2A1C_HUMAN;sp|Q7L7L0|H2A3_HUMAN;sp|P20671|H2A1D_HUMAN;sp|P0C0S8|H2A1_HUMAN;sp|P04908|H2A1B_HUMAN	6;6;6;6;6;6;6;6;2	1;1;1;1;1;1;1;1;0	0;0;0;0;0;0;0;0;0	sp|Q99878|H2A1J_HUMAN Histone H2A type 1-J OS=Homo sapiens OX=9606 GN=H2AC14 PE=1 SV=3;sp|Q96KK5|H2A1H_HUMAN Histone H2A type 1-H OS=Homo sapiens OX=9606 GN=H2AC12 PE=1 SV=3;sp|Q9BTM1|H2AJ_HUMAN Histone H2A.J OS=Homo sapiens OX=9606 GN=H2AJ PE=1 SV=1;sp|Q9	9	6	1	0	5	5	4	6	6	5	6	6	4	6	5	1	1	1	1	1	1	1	1	1	1	1	0	0	0	0	0	0	0	0	0	0	0	58.6	14.8	0	13.936	128	128;128;129;130;130;130;130;130;134	0
sp|P04912|H2A2_YEAST;sp|P04911|H2A1_YEAST	sp|P04912|H2A2_YEAST;sp|P04911|H2A1_YEAST	4;4	3;3	3;3	sp|P04912|H2A2_YEAST Histone H2A.2 OS=Saccharomyces cerevisiae (strain ATCC 204508 / S288c) OX=559292 GN=HTA2 PE=1 SV=2;sp|P04911|H2A1_YEAST Histone H2A.1 OS=Saccharomyces cerevisiae (strain ATCC 204508 / S288c) OX=559292 GN=HTA1 PE=1 SV=2	2	4	3	3	3	3	2	2	2	2	3	2	2	2	2	2	2	1	1	1	1	2	1	1	1	1	2	2	1	1	1	1	2	1	1	1	1	51.5	46.2	46.2	13.989	132	132;132	0
sp|P04920|B3A2_HUMAN	sp|P04920|B3A2_HUMAN	4	4	4	sp|P04920|B3A2_HUMAN Anion exchange protein 2 OS=Homo sapiens OX=9606 GN=SLC4A2 PE=1 SV=4	1	4	4	4	0	0	0	4	2	2	0	1	4	3	2	0	0	0	4	2	2	0	1	4	3	2	0	0	0	4	2	2	0	1	4	3	2	4.9	4.9	4.9	137.01	1241	1241	0
sp|P05023|AT1A1_HUMAN;sp|P20648|ATP4A_HUMAN;sp|P54707|AT12A_HUMAN	sp|P05023|AT1A1_HUMAN	29;3;3	29;3;3	17;0;0	sp|P05023|AT1A1_HUMAN Sodium/potassium-transporting ATPase subunit alpha-1 OS=Homo sapiens OX=9606 GN=ATP1A1 PE=1 SV=1	3	29	29	17	26	28	29	26	25	27	29	29	28	29	28	26	28	29	26	25	27	29	29	28	29	28	14	16	17	15	14	15	17	17	16	17	16	34.2	34.2	20.7	112.89	1023	1023;1035;1039	0
sp|P05026|AT1B1_HUMAN	sp|P05026|AT1B1_HUMAN	6	6	6	sp|P05026|AT1B1_HUMAN Sodium/potassium-transporting ATPase subunit beta-1 OS=Homo sapiens OX=9606 GN=ATP1B1 PE=1 SV=1	1	6	6	6	5	5	6	5	4	4	5	6	4	6	5	5	5	6	5	4	4	5	6	4	6	5	5	5	6	5	4	4	5	6	4	6	5	22.1	22.1	22.1	35.061	303	303	0
sp|P05030|PMA1_YEAST;sp|P19657|PMA2_YEAST	sp|P05030|PMA1_YEAST;sp|P19657|PMA2_YEAST	19;13	19;13	19;13	sp|P05030|PMA1_YEAST Plasma membrane ATPase 1 OS=Saccharomyces cerevisiae (strain ATCC 204508 / S288c) OX=559292 GN=PMA1 PE=1 SV=2;sp|P19657|PMA2_YEAST Plasma membrane ATPase 2 OS=Saccharomyces cerevisiae (strain ATCC 204508 / S288c) OX=559292 GN=PMA2 PE=1	2	19	19	19	17	19	19	17	15	16	16	18	14	14	15	17	19	19	17	15	16	16	18	14	14	15	17	19	19	17	15	16	16	18	14	14	15	29.8	29.8	29.8	99.618	918	918;947	0
sp|P05060|SCG1_HUMAN	sp|P05060|SCG1_HUMAN	21	21	21	sp|P05060|SCG1_HUMAN Secretogranin-1 OS=Homo sapiens OX=9606 GN=CHGB PE=1 SV=2	1	21	21	21	14	13	13	12	16	18	16	14	15	13	17	14	13	13	12	16	18	16	14	15	13	17	14	13	13	12	16	18	16	14	15	13	17	40.6	40.6	40.6	78.275	677	677	0
sp|P05067|A4_HUMAN	sp|P05067|A4_HUMAN	11	11	11	sp|P05067|A4_HUMAN Amyloid-beta precursor protein OS=Homo sapiens OX=9606 GN=APP PE=1 SV=3	1	11	11	11	6	4	7	7	9	6	7	8	9	10	6	6	4	7	7	9	6	7	8	9	10	6	6	4	7	7	9	6	7	8	9	10	6	18.6	18.6	18.6	86.942	770	770	0
sp|P05091|ALDH2_HUMAN;sp|O94788|AL1A2_HUMAN	sp|P05091|ALDH2_HUMAN	15;3	15;3	13;1	sp|P05091|ALDH2_HUMAN Aldehyde dehydrogenase, mitochondrial OS=Homo sapiens OX=9606 GN=ALDH2 PE=1 SV=2	2	15	15	13	15	15	14	14	14	15	12	14	15	15	14	15	15	14	14	14	15	12	14	15	15	14	13	13	12	12	12	13	10	12	13	13	12	31.5	31.5	29.8	56.381	517	517;518	0
sp|P05109|S10A8_HUMAN	sp|P05109|S10A8_HUMAN	2	2	2	sp|P05109|S10A8_HUMAN Protein S100-A8 OS=Homo sapiens OX=9606 GN=S100A8 PE=1 SV=1	1	2	2	2	1	0	1	1	1	2	1	1	1	0	1	1	0	1	1	1	2	1	1	1	0	1	1	0	1	1	1	2	1	1	1	0	1	19.4	19.4	19.4	10.834	93	93	0.0087436
sp|P05114|HMGN1_HUMAN	sp|P05114|HMGN1_HUMAN	2	2	2	sp|P05114|HMGN1_HUMAN Non-histone chromosomal protein HMG-14 OS=Homo sapiens OX=9606 GN=HMGN1 PE=1 SV=3	1	2	2	2	1	1	1	1	1	1	1	2	0	1	1	1	1	1	1	1	1	1	2	0	1	1	1	1	1	1	1	1	1	2	0	1	1	24	24	24	10.659	100	100	0.00015413
sp|P05121|PAI1_HUMAN	sp|P05121|PAI1_HUMAN	7	7	7	sp|P05121|PAI1_HUMAN Plasminogen activator inhibitor 1 OS=Homo sapiens OX=9606 GN=SERPINE1 PE=1 SV=1	1	7	7	7	4	3	4	5	6	6	4	5	6	4	6	4	3	4	5	6	6	4	5	6	4	6	4	3	4	5	6	6	4	5	6	4	6	22.4	22.4	22.4	45.059	402	402	0
sp|P05141|ADT2_HUMAN;sp|Q9H0C2|ADT4_HUMAN	sp|P05141|ADT2_HUMAN	12;3	4;0	4;0	sp|P05141|ADT2_HUMAN ADP/ATP translocase 2 OS=Homo sapiens OX=9606 GN=SLC25A5 PE=1 SV=7	2	12	4	4	10	11	11	12	12	12	11	12	12	12	12	3	4	4	4	4	4	3	4	4	4	4	3	4	4	4	4	4	3	4	4	4	4	36.9	16.1	16.1	32.852	298	298;315	0
sp|P05161|ISG15_HUMAN	sp|P05161|ISG15_HUMAN	3	3	3	sp|P05161|ISG15_HUMAN Ubiquitin-like protein ISG15 OS=Homo sapiens OX=9606 GN=ISG15 PE=1 SV=5	1	3	3	3	1	1	2	0	1	1	3	3	3	3	1	1	1	2	0	1	1	3	3	3	3	1	1	1	2	0	1	1	3	3	3	3	1	22.4	22.4	22.4	17.887	165	165	0
sp|P05165|PCCA_HUMAN	sp|P05165|PCCA_HUMAN	8	8	8	sp|P05165|PCCA_HUMAN Propionyl-CoA carboxylase alpha chain, mitochondrial OS=Homo sapiens OX=9606 GN=PCCA PE=1 SV=4	1	8	8	8	4	6	6	7	7	3	4	7	8	5	6	4	6	6	7	7	3	4	7	8	5	6	4	6	6	7	7	3	4	7	8	5	6	15.9	15.9	15.9	80.058	728	728	0
sp|P05166|PCCB_HUMAN	sp|P05166|PCCB_HUMAN	9	9	9	sp|P05166|PCCB_HUMAN Propionyl-CoA carboxylase beta chain, mitochondrial OS=Homo sapiens OX=9606 GN=PCCB PE=1 SV=3	1	9	9	9	5	5	4	6	6	7	6	7	5	6	5	5	5	4	6	6	7	6	7	5	6	5	5	5	4	6	6	7	6	7	5	6	5	22.6	22.6	22.6	58.215	539	539	0
sp|P05198|IF2A_HUMAN	sp|P05198|IF2A_HUMAN	18	18	18	sp|P05198|IF2A_HUMAN Eukaryotic translation initiation factor 2 subunit 1 OS=Homo sapiens OX=9606 GN=EIF2S1 PE=1 SV=3	1	18	18	18	14	13	13	13	14	14	15	15	14	16	14	14	13	13	13	14	14	15	15	14	16	14	14	13	13	13	14	14	15	15	14	16	14	53.7	53.7	53.7	36.112	315	315	0
sp|P05317|RLA0_YEAST	sp|P05317|RLA0_YEAST	9	9	9	sp|P05317|RLA0_YEAST 60S acidic ribosomal protein P0 OS=Saccharomyces cerevisiae (strain ATCC 204508 / S288c) OX=559292 GN=RPP0 PE=1 SV=2	1	9	9	9	8	8	7	7	6	6	6	8	7	8	6	8	8	7	7	6	6	6	8	7	8	6	8	8	7	7	6	6	6	8	7	8	6	35.6	35.6	35.6	33.717	312	312	0
sp|P05318|RLA1_YEAST	sp|P05318|RLA1_YEAST	1	1	1	sp|P05318|RLA1_YEAST 60S acidic ribosomal protein P1-alpha OS=Saccharomyces cerevisiae (strain ATCC 204508 / S288c) OX=559292 GN=RPP1A PE=1 SV=4	1	1	1	1	1	1	1	1	1	1	1	1	1	1	0	1	1	1	1	1	1	1	1	1	1	0	1	1	1	1	1	1	1	1	1	1	0	20.8	20.8	20.8	10.908	106	106	0
sp|P05319|RLA2_YEAST	sp|P05319|RLA2_YEAST	4	4	4	sp|P05319|RLA2_YEAST 60S acidic ribosomal protein P2-alpha OS=Saccharomyces cerevisiae (strain ATCC 204508 / S288c) OX=559292 GN=RPP2A PE=1 SV=1	1	4	4	4	4	3	3	3	3	3	3	3	2	2	2	4	3	3	3	3	3	3	3	2	2	2	4	3	3	3	3	3	3	3	2	2	2	61.3	61.3	61.3	10.746	106	106	0
sp|P05362|ICAM1_HUMAN	sp|P05362|ICAM1_HUMAN	8	8	8	sp|P05362|ICAM1_HUMAN Intercellular adhesion molecule 1 OS=Homo sapiens OX=9606 GN=ICAM1 PE=1 SV=2	1	8	8	8	7	8	8	8	8	8	8	8	8	8	8	7	8	8	8	8	8	8	8	8	8	8	7	8	8	8	8	8	8	8	8	8	8	16.9	16.9	16.9	57.825	532	532	0
sp|P05373|HEM2_YEAST	sp|P05373|HEM2_YEAST	5	5	5	sp|P05373|HEM2_YEAST Delta-aminolevulinic acid dehydratase OS=Saccharomyces cerevisiae (strain ATCC 204508 / S288c) OX=559292 GN=HEM2 PE=1 SV=2	1	5	5	5	3	5	5	1	0	2	2	0	0	0	0	3	5	5	1	0	2	2	0	0	0	0	3	5	5	1	0	2	2	0	0	0	0	18.7	18.7	18.7	37.74	342	342	0
sp|P05386|RLA1_HUMAN	sp|P05386|RLA1_HUMAN	2	1	1	sp|P05386|RLA1_HUMAN 60S acidic ribosomal protein P1 OS=Homo sapiens OX=9606 GN=RPLP1 PE=1 SV=1	1	2	1	1	0	2	2	2	2	2	1	2	2	1	2	0	1	1	1	1	1	0	1	1	0	1	0	1	1	1	1	1	0	1	1	0	1	28.9	14	14	11.514	114	114	0.0060216
sp|P05387|RLA2_HUMAN	sp|P05387|RLA2_HUMAN	7	7	6	sp|P05387|RLA2_HUMAN 60S acidic ribosomal protein P2 OS=Homo sapiens OX=9606 GN=RPLP2 PE=1 SV=1	1	7	7	6	6	7	7	7	7	7	7	7	7	7	7	6	7	7	7	7	7	7	7	7	7	7	6	6	6	6	6	6	6	6	6	6	6	91.3	91.3	76.5	11.665	115	115	0
sp|P05388|RLA0_HUMAN;sp|Q8NHW5|RLA0L_HUMAN	sp|P05388|RLA0_HUMAN;sp|Q8NHW5|RLA0L_HUMAN	10;7	10;7	10;7	sp|P05388|RLA0_HUMAN 60S acidic ribosomal protein P0 OS=Homo sapiens OX=9606 GN=RPLP0 PE=1 SV=1;sp|Q8NHW5|RLA0L_HUMAN 60S acidic ribosomal protein P0-like OS=Homo sapiens OX=9606 GN=RPLP0P6 PE=5 SV=1	2	10	10	10	10	10	9	10	10	10	9	9	10	10	10	10	10	9	10	10	10	9	9	10	10	10	10	10	9	10	10	10	9	9	10	10	10	43.8	43.8	43.8	34.273	317	317;317	0
sp|P05412|JUN_HUMAN	sp|P05412|JUN_HUMAN	2	2	2	sp|P05412|JUN_HUMAN Transcription factor AP-1 OS=Homo sapiens OX=9606 GN=JUN PE=1 SV=2	1	2	2	2	2	1	2	2	2	2	2	2	2	2	2	2	1	2	2	2	2	2	2	2	2	2	2	1	2	2	2	2	2	2	2	2	2	8.8	8.8	8.8	35.675	331	331	0
sp|P05423|RPC4_HUMAN	sp|P05423|RPC4_HUMAN	2	2	2	sp|P05423|RPC4_HUMAN DNA-directed RNA polymerase III subunit RPC4 OS=Homo sapiens OX=9606 GN=POLR3D PE=1 SV=2	1	2	2	2	2	2	2	2	2	2	2	2	2	2	2	2	2	2	2	2	2	2	2	2	2	2	2	2	2	2	2	2	2	2	2	2	2	7.5	7.5	7.5	44.395	398	398	0
sp|P05453|ERF3_YEAST	sp|P05453|ERF3_YEAST	10	10	10	sp|P05453|ERF3_YEAST Eukaryotic peptide chain release factor GTP-binding subunit OS=Saccharomyces cerevisiae (strain ATCC 204508 / S288c) OX=559292 GN=SUP35 PE=1 SV=1	1	10	10	10	6	9	10	7	3	5	7	4	2	4	4	6	9	10	7	3	5	7	4	2	4	4	6	9	10	7	3	5	7	4	2	4	4	20.1	20.1	20.1	76.55	685	685	0
sp|P05455|LA_HUMAN	sp|P05455|LA_HUMAN	12	12	12	sp|P05455|LA_HUMAN Lupus La protein OS=Homo sapiens OX=9606 GN=SSB PE=1 SV=2	1	12	12	12	10	12	12	12	12	12	11	12	12	12	12	10	12	12	12	12	12	11	12	12	12	12	10	12	12	12	12	12	11	12	12	12	12	34.1	34.1	34.1	46.836	408	408	0
sp|P05556|ITB1_HUMAN	sp|P05556|ITB1_HUMAN	13	13	13	sp|P05556|ITB1_HUMAN Integrin beta-1 OS=Homo sapiens OX=9606 GN=ITGB1 PE=1 SV=2	1	13	13	13	11	12	12	12	11	11	13	11	12	12	11	11	12	12	12	11	11	13	11	12	12	11	11	12	12	12	11	11	13	11	12	12	11	20.8	20.8	20.8	88.414	798	798	0
sp|P05626|ATPF_YEAST	sp|P05626|ATPF_YEAST	2	2	2	sp|P05626|ATPF_YEAST ATP synthase subunit 4, mitochondrial OS=Saccharomyces cerevisiae (strain ATCC 204508 / S288c) OX=559292 GN=ATP4 PE=1 SV=2	1	2	2	2	2	2	2	2	1	1	1	0	1	0	0	2	2	2	2	1	1	1	0	1	0	0	2	2	2	2	1	1	1	0	1	0	0	13.5	13.5	13.5	26.925	244	244	0
sp|P05694|METE_YEAST	sp|P05694|METE_YEAST	27	27	27	sp|P05694|METE_YEAST 5-methyltetrahydropteroyltriglutamate--homocysteine methyltransferase OS=Saccharomyces cerevisiae (strain ATCC 204508 / S288c) OX=559292 GN=MET6 PE=1 SV=4	1	27	27	27	20	23	22	15	15	15	20	16	12	15	14	20	23	22	15	15	15	20	16	12	15	14	20	23	22	15	15	15	20	16	12	15	14	42.9	42.9	42.9	85.859	767	767	0
sp|Q12213|RL7B_YEAST;sp|P05737|RL7A_YEAST	sp|Q12213|RL7B_YEAST;sp|P05737|RL7A_YEAST	11;11	11;11	11;11	sp|Q12213|RL7B_YEAST 60S ribosomal protein L7-B OS=Saccharomyces cerevisiae (strain ATCC 204508 / S288c) OX=559292 GN=RPL7B PE=1 SV=3;sp|P05737|RL7A_YEAST 60S ribosomal protein L7-A OS=Saccharomyces cerevisiae (strain ATCC 204508 / S288c) OX=559292 GN=RPL7	2	11	11	11	10	10	10	10	10	10	10	9	10	9	10	10	10	10	10	10	10	10	9	10	9	10	10	10	10	10	10	10	10	9	10	9	10	50.4	50.4	50.4	27.696	244	244;244	0
sp|P05738|RL9A_YEAST	sp|P05738|RL9A_YEAST	9	9	2	sp|P05738|RL9A_YEAST 60S ribosomal protein L9-A OS=Saccharomyces cerevisiae (strain ATCC 204508 / S288c) OX=559292 GN=RPL9A PE=1 SV=2	1	9	9	2	9	8	9	9	8	8	8	7	8	7	8	9	8	9	9	8	8	8	7	8	7	8	2	2	2	2	2	2	2	1	2	2	1	60.2	60.2	13.6	21.569	191	191	0
sp|P05739|RL6B_YEAST	sp|P05739|RL6B_YEAST	8	8	3	sp|P05739|RL6B_YEAST 60S ribosomal protein L6-B OS=Saccharomyces cerevisiae (strain ATCC 204508 / S288c) OX=559292 GN=RPL6B PE=1 SV=4	1	8	8	3	8	7	8	7	7	6	7	8	6	7	7	8	7	8	7	7	6	7	8	6	7	7	3	3	3	3	3	3	3	3	3	3	3	49.4	49.4	20.5	19.986	176	176	0
sp|P05740|RL17A_YEAST	sp|P05740|RL17A_YEAST	5	5	1	sp|P05740|RL17A_YEAST 60S ribosomal protein L17-A OS=Saccharomyces cerevisiae (strain ATCC 204508 / S288c) OX=559292 GN=RPL17A PE=1 SV=4	1	5	5	1	5	5	5	5	5	5	5	5	5	5	5	5	5	5	5	5	5	5	5	5	5	5	1	1	1	1	1	1	1	1	1	1	1	36.4	36.4	5.4	20.549	184	184	0
sp|P05743|RL26A_YEAST	sp|P05743|RL26A_YEAST	7	1	1	sp|P05743|RL26A_YEAST 60S ribosomal protein L26-A OS=Saccharomyces cerevisiae (strain ATCC 204508 / S288c) OX=559292 GN=RPL26A PE=1 SV=3	1	7	1	1	5	7	6	3	6	6	5	6	5	5	4	0	1	0	0	0	0	0	1	0	0	0	0	1	0	0	0	0	0	1	0	0	0	45.7	7.9	7.9	14.234	127	127	0.0051169
sp|P05744|RL33A_YEAST	sp|P05744|RL33A_YEAST	4	1	1	sp|P05744|RL33A_YEAST 60S ribosomal protein L33-A OS=Saccharomyces cerevisiae (strain ATCC 204508 / S288c) OX=559292 GN=RPL33A PE=1 SV=3	1	4	1	1	4	3	4	4	4	4	4	4	4	3	4	1	1	1	1	1	1	1	1	1	1	1	1	1	1	1	1	1	1	1	1	1	1	32.7	15	15	12.154	107	107	0
sp|P05748|RL15A_YEAST;sp|P54780|RL15B_YEAST	sp|P05748|RL15A_YEAST;sp|P54780|RL15B_YEAST	7;6	7;6	7;6	sp|P05748|RL15A_YEAST 60S ribosomal protein L15-A OS=Saccharomyces cerevisiae (strain ATCC 204508 / S288c) OX=559292 GN=RPL15A PE=1 SV=3;sp|P54780|RL15B_YEAST 60S ribosomal protein L15-B OS=Saccharomyces cerevisiae (strain ATCC 204508 / S288c) OX=559292 GN	2	7	7	7	7	6	7	6	7	6	7	7	6	6	6	7	6	7	6	7	6	7	7	6	6	6	7	6	7	6	7	6	7	7	6	6	6	30.4	30.4	30.4	24.422	204	204;204	0
sp|P05749|RL22A_YEAST	sp|P05749|RL22A_YEAST	4	4	3	sp|P05749|RL22A_YEAST 60S ribosomal protein L22-A OS=Saccharomyces cerevisiae (strain ATCC 204508 / S288c) OX=559292 GN=RPL22A PE=1 SV=3	1	4	4	3	3	2	4	1	2	2	3	4	2	2	1	3	2	4	1	2	2	3	4	2	2	1	2	2	3	1	1	1	2	3	1	1	1	61.2	61.2	55.4	13.693	121	121	0
sp|P05750|RS3_YEAST	sp|P05750|RS3_YEAST	11	11	11	sp|P05750|RS3_YEAST 40S ribosomal protein S3 OS=Saccharomyces cerevisiae (strain ATCC 204508 / S288c) OX=559292 GN=RPS3 PE=1 SV=5	1	11	11	11	10	11	11	10	10	10	11	11	10	11	10	10	11	11	10	10	10	11	11	10	11	10	10	11	11	10	10	10	11	11	10	11	10	56.2	56.2	56.2	26.502	240	240	0
sp|P05755|RS9B_YEAST;sp|O13516|RS9A_YEAST	sp|P05755|RS9B_YEAST;sp|O13516|RS9A_YEAST	9;8	9;8	9;8	sp|P05755|RS9B_YEAST 40S ribosomal protein S9-B OS=Saccharomyces cerevisiae (strain ATCC 204508 / S288c) OX=559292 GN=RPS9B PE=1 SV=4;sp|O13516|RS9A_YEAST 40S ribosomal protein S9-A OS=Saccharomyces cerevisiae (strain ATCC 204508 / S288c) OX=559292 GN=RPS9	2	9	9	9	8	9	9	9	8	9	8	7	8	7	8	8	9	9	9	8	9	8	7	8	7	8	8	9	9	9	8	9	8	7	8	7	8	40.5	40.5	40.5	22.298	195	195;197	0
sp|P05756|RS13_YEAST	sp|P05756|RS13_YEAST	7	7	6	sp|P05756|RS13_YEAST 40S ribosomal protein S13 OS=Saccharomyces cerevisiae (strain ATCC 204508 / S288c) OX=559292 GN=RPS13 PE=1 SV=3	1	7	7	6	7	7	5	7	7	6	5	5	5	4	4	7	7	5	7	7	6	5	5	5	4	4	6	6	5	6	6	5	4	4	4	3	3	53	53	48.3	17.029	151	151	0
sp|P05759|RS31_YEAST;sp|P0CH09|RL40B_YEAST;sp|P0CH08|RL40A_YEAST	sp|P05759|RS31_YEAST;sp|P0CH09|RL40B_YEAST;sp|P0CH08|RL40A_YEAST	6;4;4	6;4;4	2;0;0	sp|P05759|RS31_YEAST Ubiquitin-40S ribosomal protein S31 OS=Saccharomyces cerevisiae (strain ATCC 204508 / S288c) OX=559292 GN=RPS31 PE=1 SV=3;sp|P0CH09|RL40B_YEAST Ubiquitin-60S ribosomal protein L40 OS=Saccharomyces cerevisiae (strain ATCC 204508 / S288c	3	6	6	2	6	6	6	5	5	6	5	5	5	5	5	6	6	6	5	5	6	5	5	5	5	5	2	2	2	1	1	2	1	1	1	1	2	44.7	44.7	16.4	17.216	152	152;128;128	0
sp|P05783|K1C18_HUMAN;CON__H-INV:HIT000015463;CON__Q92764;CON__Q497I4;sp|Q92764|KRT35_HUMAN;sp|O76014|KRT37_HUMAN;CON__O76014;CON__O76013;sp|O76013|KRT36_HUMAN;sp|O76015|KRT38_HUMAN;CON__O76015;CON__Q14532;sp|Q14525|KT33B_HUMAN;sp|Q14532|K1H2_HUMAN;CON__Q15323;sp|Q15323|K1H1_HUMAN;CON__A2A5Y0;CON__Q9UE12;CON__Q14525;CON__REFSEQ:XP_986630	sp|P05783|K1C18_HUMAN	22;3;2;2;2;1;1;1;1;1;1;1;1;1;1;1;1;1;1;1	22;3;2;2;2;1;1;1;1;1;1;1;1;1;1;1;1;1;1;1	15;2;1;1;1;0;0;0;0;0;0;0;0;0;0;0;0;0;0;0	sp|P05783|K1C18_HUMAN Keratin, type I cytoskeletal 18 OS=Homo sapiens OX=9606 GN=KRT18 PE=1 SV=2	20	22	22	15	19	20	22	20	20	21	21	20	21	21	18	19	20	22	20	20	21	21	20	21	21	18	12	13	15	13	13	14	14	13	14	14	11	61.9	61.9	47.2	48.057	430	430;295;425;455;455;449;471;467;467;456;456;448;404;448;416;416;416;416;404;476	0
sp|P05937|CALB1_HUMAN;sp|P22676|CALB2_HUMAN	sp|P05937|CALB1_HUMAN	4;1	4;1	4;1	sp|P05937|CALB1_HUMAN Calbindin OS=Homo sapiens OX=9606 GN=CALB1 PE=1 SV=2	2	4	4	4	1	3	1	2	2	3	1	3	2	4	2	1	3	1	2	2	3	1	3	2	4	2	1	3	1	2	2	3	1	3	2	4	2	18.8	18.8	18.8	30.025	261	261;271	0
sp|P05976|MYL1_HUMAN;sp|P08590|MYL3_HUMAN	sp|P05976|MYL1_HUMAN;sp|P08590|MYL3_HUMAN	1;1	1;1	1;1	sp|P05976|MYL1_HUMAN Myosin light chain 1/3, skeletal muscle isoform OS=Homo sapiens OX=9606 GN=MYL1 PE=1 SV=3;sp|P08590|MYL3_HUMAN Myosin light chain 3 OS=Homo sapiens OX=9606 GN=MYL3 PE=1 SV=3	2	1	1	1	1	1	1	1	1	1	1	1	1	1	1	1	1	1	1	1	1	1	1	1	1	1	1	1	1	1	1	1	1	1	1	1	1	6.2	6.2	6.2	21.145	194	194;195	0
sp|P06101|CDC37_YEAST	sp|P06101|CDC37_YEAST	3	3	3	sp|P06101|CDC37_YEAST Hsp90 co-chaperone Cdc37 OS=Saccharomyces cerevisiae (strain ATCC 204508 / S288c) OX=559292 GN=CDC37 PE=1 SV=2	1	3	3	3	2	3	2	2	2	1	0	0	1	0	1	2	3	2	2	2	1	0	0	1	0	1	2	3	2	2	2	1	0	0	1	0	1	9.9	9.9	9.9	58.384	506	506	0
sp|P06103|EIF3B_YEAST	sp|P06103|EIF3B_YEAST	13	13	13	sp|P06103|EIF3B_YEAST Eukaryotic translation initiation factor 3 subunit B OS=Saccharomyces cerevisiae (strain ATCC 204508 / S288c) OX=559292 GN=PRT1 PE=1 SV=1	1	13	13	13	8	11	12	7	4	8	8	4	3	3	1	8	11	12	7	4	8	8	4	3	3	1	8	11	12	7	4	8	8	4	3	3	1	21.9	21.9	21.9	88.129	763	763	0
sp|P06105|SC160_YEAST	sp|P06105|SC160_YEAST	29	29	29	sp|P06105|SC160_YEAST Protein SCP160 OS=Saccharomyces cerevisiae (strain ATCC 204508 / S288c) OX=559292 GN=SCP160 PE=1 SV=3	1	29	29	29	23	23	26	19	19	18	15	14	12	13	16	23	23	26	19	19	18	15	14	12	13	16	23	23	26	19	19	18	15	14	12	13	16	30.3	30.3	30.3	134.81	1222	1222	0
sp|P06106|CYSD_YEAST	sp|P06106|CYSD_YEAST	8	8	8	sp|P06106|CYSD_YEAST Homocysteine/cysteine synthase OS=Saccharomyces cerevisiae (strain ATCC 204508 / S288c) OX=559292 GN=MET17 PE=1 SV=3	1	8	8	8	7	6	7	5	6	5	5	4	4	3	2	7	6	7	5	6	5	5	4	4	3	2	7	6	7	5	6	5	5	4	4	3	2	24.8	24.8	24.8	48.671	444	444	0
sp|P06132|DCUP_HUMAN	sp|P06132|DCUP_HUMAN	7	7	7	sp|P06132|DCUP_HUMAN Uroporphyrinogen decarboxylase OS=Homo sapiens OX=9606 GN=UROD PE=1 SV=2	1	7	7	7	5	7	6	2	7	5	6	7	7	7	7	5	7	6	2	7	5	6	7	7	7	7	5	7	6	2	7	5	6	7	7	7	7	26.2	26.2	26.2	40.786	367	367	0
sp|P06168|ILV5_YEAST	sp|P06168|ILV5_YEAST	15	15	15	sp|P06168|ILV5_YEAST Ketol-acid reductoisomerase, mitochondrial OS=Saccharomyces cerevisiae (strain ATCC 204508 / S288c) OX=559292 GN=ILV5 PE=1 SV=1	1	15	15	15	15	14	14	13	14	15	14	13	15	13	14	15	14	14	13	14	15	14	13	15	13	14	15	14	14	13	14	15	14	13	15	13	14	43.5	43.5	43.5	44.368	395	395	0
sp|P06169|PDC1_YEAST;sp|P26263|PDC6_YEAST;sp|P16467|PDC5_YEAST	sp|P06169|PDC1_YEAST	24;5;5	24;5;5	23;4;4	sp|P06169|PDC1_YEAST Pyruvate decarboxylase isozyme 1 OS=Saccharomyces cerevisiae (strain ATCC 204508 / S288c) OX=559292 GN=PDC1 PE=1 SV=7	3	24	24	23	21	23	24	21	21	21	20	20	20	21	20	21	23	24	21	21	21	20	20	20	21	20	20	22	23	20	20	20	19	19	19	20	19	62	62	58.8	61.495	563	563;563;563	0
sp|P06208|LEU1_YEAST	sp|P06208|LEU1_YEAST	11	11	7	sp|P06208|LEU1_YEAST 2-isopropylmalate synthase OS=Saccharomyces cerevisiae (strain ATCC 204508 / S288c) OX=559292 GN=LEU4 PE=1 SV=1	1	11	11	7	7	6	8	2	3	5	2	2	1	5	2	7	6	8	2	3	5	2	2	1	5	2	5	3	6	1	2	3	1	1	0	2	1	23.4	23.4	17.3	68.408	619	619	0
sp|P06280|AGAL_HUMAN	sp|P06280|AGAL_HUMAN	6	6	6	sp|P06280|AGAL_HUMAN Alpha-galactosidase A OS=Homo sapiens OX=9606 GN=GLA PE=1 SV=1	1	6	6	6	5	4	5	6	6	5	6	5	4	5	6	5	4	5	6	6	5	6	5	4	5	6	5	4	5	6	6	5	6	5	4	5	6	15.2	15.2	15.2	48.766	429	429	0
sp|P06367|RS14A_YEAST;sp|P39516|RS14B_YEAST	sp|P06367|RS14A_YEAST;sp|P39516|RS14B_YEAST	6;6	6;6	6;6	sp|P06367|RS14A_YEAST 40S ribosomal protein S14-A OS=Saccharomyces cerevisiae (strain ATCC 204508 / S288c) OX=559292 GN=RPS14A PE=1 SV=5;sp|P39516|RS14B_YEAST 40S ribosomal protein S14-B OS=Saccharomyces cerevisiae (strain ATCC 204508 / S288c) OX=559292 GN	2	6	6	6	6	5	6	5	5	6	6	5	6	5	4	6	5	6	5	5	6	6	5	6	5	4	6	5	6	5	5	6	6	5	6	5	4	52.6	52.6	52.6	14.536	137	137;138	0
sp|P06396|GELS_HUMAN;CON__Q3SX14	sp|P06396|GELS_HUMAN;CON__Q3SX14	12;6	12;6	12;6	sp|P06396|GELS_HUMAN Gelsolin OS=Homo sapiens OX=9606 GN=GSN PE=1 SV=1;	2	12	12	12	9	12	12	10	10	10	9	12	11	12	10	9	12	12	10	10	10	9	12	11	12	10	9	12	12	10	10	10	9	12	11	12	10	24.4	24.4	24.4	85.696	782	782;781	0
sp|P06400|RB_HUMAN	sp|P06400|RB_HUMAN	18	18	18	sp|P06400|RB_HUMAN Retinoblastoma-associated protein OS=Homo sapiens OX=9606 GN=RB1 PE=1 SV=2	1	18	18	18	12	12	14	11	11	12	13	12	14	13	13	12	12	14	11	11	12	13	12	14	13	13	12	12	14	11	11	12	13	12	14	13	13	22.7	22.7	22.7	106.16	928	928	0
sp|P06454|PTMA_HUMAN	sp|P06454|PTMA_HUMAN	3	3	3	sp|P06454|PTMA_HUMAN Prothymosin alpha OS=Homo sapiens OX=9606 GN=PTMA PE=1 SV=2	1	3	3	3	1	2	1	3	1	2	2	1	2	2	1	1	2	1	3	1	2	2	1	2	2	1	1	2	1	3	1	2	2	1	2	2	1	21.6	21.6	21.6	12.203	111	111	0
sp|P06493|CDK1_HUMAN;sp|Q00526|CDK3_HUMAN	sp|P06493|CDK1_HUMAN	19;2	19;2	17;0	sp|P06493|CDK1_HUMAN Cyclin-dependent kinase 1 OS=Homo sapiens OX=9606 GN=CDK1 PE=1 SV=3	2	19	19	17	17	19	19	18	19	18	16	19	17	18	19	17	19	19	18	19	18	16	19	17	18	19	15	17	17	16	17	16	14	17	15	16	17	71.7	71.7	65.3	34.095	297	297;305	0
sp|P06576|ATPB_HUMAN	sp|P06576|ATPB_HUMAN	21	21	18	sp|P06576|ATPB_HUMAN ATP synthase subunit beta, mitochondrial OS=Homo sapiens OX=9606 GN=ATP5F1B PE=1 SV=3	1	21	21	18	20	20	20	21	21	21	21	21	21	20	21	20	20	20	21	21	21	21	21	21	20	21	17	17	17	18	18	18	18	18	18	17	18	58	58	51	56.559	529	529	0
sp|P06634|DED1_YEAST;sp|P24784|DBP1_YEAST	sp|P06634|DED1_YEAST	14;5	10;2	10;2	sp|P06634|DED1_YEAST ATP-dependent RNA helicase DED1 OS=Saccharomyces cerevisiae (strain ATCC 204508 / S288c) OX=559292 GN=DED1 PE=1 SV=2	2	14	10	10	11	13	13	8	10	7	10	9	8	8	8	8	9	10	5	8	5	8	6	5	5	6	8	9	10	5	8	5	8	6	5	5	6	28.8	21.7	21.7	65.552	604	604;617	0
sp|P06702|S10A9_HUMAN	sp|P06702|S10A9_HUMAN	2	2	2	sp|P06702|S10A9_HUMAN Protein S100-A9 OS=Homo sapiens OX=9606 GN=S100A9 PE=1 SV=1	1	2	2	2	1	2	2	1	2	2	2	2	2	2	1	1	2	2	1	2	2	2	2	2	2	1	1	2	2	1	2	2	2	2	2	2	1	24.6	24.6	24.6	13.242	114	114	0
sp|P06703|S10A6_HUMAN	sp|P06703|S10A6_HUMAN	3	3	3	sp|P06703|S10A6_HUMAN Protein S100-A6 OS=Homo sapiens OX=9606 GN=S100A6 PE=1 SV=1	1	3	3	3	2	3	2	2	3	3	2	3	3	3	3	2	3	2	2	3	3	2	3	3	3	3	2	3	2	2	3	3	2	3	3	3	3	44.4	44.4	44.4	10.18	90	90	0
sp|P06730|IF4E_HUMAN;sp|A6NMX2|I4E1B_HUMAN	sp|P06730|IF4E_HUMAN	6;1	6;1	6;1	sp|P06730|IF4E_HUMAN Eukaryotic translation initiation factor 4E OS=Homo sapiens OX=9606 GN=EIF4E PE=1 SV=2	2	6	6	6	6	6	6	6	6	6	6	6	6	6	5	6	6	6	6	6	6	6	6	6	6	5	6	6	6	6	6	6	6	6	6	6	5	28.1	28.1	28.1	25.097	217	217;242	0
sp|P06733|ENOA_HUMAN	sp|P06733|ENOA_HUMAN	18	18	16	sp|P06733|ENOA_HUMAN Alpha-enolase OS=Homo sapiens OX=9606 GN=ENO1 PE=1 SV=2	1	18	18	16	16	17	17	16	17	17	16	16	17	17	16	16	17	17	16	17	17	16	16	17	17	16	15	15	15	15	15	15	15	14	15	15	15	61.8	61.8	52.5	47.168	434	434	0
sp|P06737|PYGL_HUMAN	sp|P06737|PYGL_HUMAN	23	23	19	sp|P06737|PYGL_HUMAN Glycogen phosphorylase, liver form OS=Homo sapiens OX=9606 GN=PYGL PE=1 SV=4	1	23	23	19	16	15	15	16	16	16	17	20	19	16	17	16	15	15	16	16	16	17	20	19	16	17	13	12	13	13	13	13	14	17	15	12	13	33.9	33.9	29.3	97.147	847	847	0
sp|P06744|G6PI_HUMAN;sp|Q8N196|SIX5_HUMAN	sp|P06744|G6PI_HUMAN	22;1	22;1	17;1	sp|P06744|G6PI_HUMAN Glucose-6-phosphate isomerase OS=Homo sapiens OX=9606 GN=GPI PE=1 SV=4	2	22	22	17	18	19	18	18	19	19	19	19	20	18	18	18	19	18	18	19	19	19	19	20	18	18	13	14	13	13	14	14	14	14	15	13	13	51.6	51.6	39.4	63.146	558	558;739	0
sp|P06746|DPOLB_HUMAN	sp|P06746|DPOLB_HUMAN	4	4	4	sp|P06746|DPOLB_HUMAN DNA polymerase beta OS=Homo sapiens OX=9606 GN=POLB PE=1 SV=3	1	4	4	4	3	3	2	3	3	3	3	2	3	2	3	3	3	2	3	3	3	3	2	3	2	3	3	3	2	3	3	3	3	2	3	2	3	14.9	14.9	14.9	38.177	335	335	0
sp|P06748|NPM_HUMAN	sp|P06748|NPM_HUMAN	7	7	7	sp|P06748|NPM_HUMAN Nucleophosmin OS=Homo sapiens OX=9606 GN=NPM1 PE=1 SV=2	1	7	7	7	7	7	7	7	7	7	7	7	7	7	6	7	7	7	7	7	7	7	7	7	7	6	7	7	7	7	7	7	7	7	7	7	6	31.3	31.3	31.3	32.575	294	294	0
sp|P06753|TPM3_HUMAN	sp|P06753|TPM3_HUMAN	7	4	4	sp|P06753|TPM3_HUMAN Tropomyosin alpha-3 chain OS=Homo sapiens OX=9606 GN=TPM3 PE=1 SV=2	1	7	4	4	7	7	6	7	7	7	6	7	7	7	6	4	4	3	4	4	4	4	4	4	4	4	4	4	3	4	4	4	4	4	4	4	4	22.8	15.8	15.8	32.95	285	285	0
sp|P06756|ITAV_HUMAN	sp|P06756|ITAV_HUMAN	11	11	11	sp|P06756|ITAV_HUMAN Integrin alpha-V OS=Homo sapiens OX=9606 GN=ITGAV PE=1 SV=2	1	11	11	11	9	11	8	8	9	8	9	8	9	9	9	9	11	8	8	9	8	9	8	9	9	9	9	11	8	8	9	8	9	8	9	9	9	12.2	12.2	12.2	116.04	1048	1048	0
sp|P06780|RHO1_YEAST	sp|P06780|RHO1_YEAST	3	2	2	sp|P06780|RHO1_YEAST GTP-binding protein RHO1 OS=Saccharomyces cerevisiae (strain ATCC 204508 / S288c) OX=559292 GN=RHO1 PE=1 SV=3	1	3	2	2	1	2	3	0	0	1	1	1	1	1	1	1	2	2	0	0	0	0	0	0	0	0	1	2	2	0	0	0	0	0	0	0	0	17.2	12.9	12.9	23.152	209	209	0
sp|P06782|SNF1_YEAST	sp|P06782|SNF1_YEAST	1	1	1	sp|P06782|SNF1_YEAST Carbon catabolite-derepressing protein kinase OS=Saccharomyces cerevisiae (strain ATCC 204508 / S288c) OX=559292 GN=SNF1 PE=1 SV=1	1	1	1	1	0	1	0	0	0	0	0	0	0	0	0	0	1	0	0	0	0	0	0	0	0	0	0	1	0	0	0	0	0	0	0	0	0	1.4	1.4	1.4	72.045	633	633	0.0056241
sp|P06785|TYSY_YEAST	sp|P06785|TYSY_YEAST	2	2	2	sp|P06785|TYSY_YEAST Thymidylate synthase OS=Saccharomyces cerevisiae (strain ATCC 204508 / S288c) OX=559292 GN=CDC21 PE=1 SV=1	1	2	2	2	1	2	2	0	1	1	2	0	0	0	0	1	2	2	0	1	1	2	0	0	0	0	1	2	2	0	1	1	2	0	0	0	0	11.2	11.2	11.2	35.047	304	304	0.00015373
sp|P06786|TOP2_YEAST	sp|P06786|TOP2_YEAST	2	1	1	sp|P06786|TOP2_YEAST DNA topoisomerase 2 OS=Saccharomyces cerevisiae (strain ATCC 204508 / S288c) OX=559292 GN=TOP2 PE=1 SV=2	1	2	1	1	1	2	1	1	1	1	1	1	1	1	1	0	1	0	0	0	0	0	0	0	0	0	0	1	0	0	0	0	0	0	0	0	0	1.8	0.8	0.8	164.21	1428	1428	0.0044401
sp|P06787|CALM_YEAST	sp|P06787|CALM_YEAST	3	3	3	sp|P06787|CALM_YEAST Calmodulin OS=Saccharomyces cerevisiae (strain ATCC 204508 / S288c) OX=559292 GN=CMD1 PE=1 SV=1	1	3	3	3	2	2	2	2	2	1	1	1	1	1	1	2	2	2	2	2	1	1	1	1	1	1	2	2	2	2	2	1	1	1	1	1	1	27.9	27.9	27.9	16.135	147	147	0
sp|P06865|HEXA_HUMAN	sp|P06865|HEXA_HUMAN	11	11	11	sp|P06865|HEXA_HUMAN Beta-hexosaminidase subunit alpha OS=Homo sapiens OX=9606 GN=HEXA PE=1 SV=2	1	11	11	11	10	8	10	9	10	11	10	11	11	11	11	10	8	10	9	10	11	10	11	11	11	11	10	8	10	9	10	11	10	11	11	11	11	21.4	21.4	21.4	60.702	529	529	0
sp|P07099|HYEP_HUMAN	sp|P07099|HYEP_HUMAN	8	8	8	sp|P07099|HYEP_HUMAN Epoxide hydrolase 1 OS=Homo sapiens OX=9606 GN=EPHX1 PE=1 SV=1	1	8	8	8	6	6	5	6	6	4	5	6	5	6	5	6	6	5	6	6	4	5	6	5	6	5	6	6	5	6	6	4	5	6	5	6	5	23.5	23.5	23.5	52.948	455	455	0
sp|P07108|ACBP_HUMAN	sp|P07108|ACBP_HUMAN	4	4	4	sp|P07108|ACBP_HUMAN Acyl-CoA-binding protein OS=Homo sapiens OX=9606 GN=DBI PE=1 SV=2	1	4	4	4	3	3	3	3	4	3	4	4	4	4	4	3	3	3	3	4	3	4	4	4	4	4	3	3	3	3	4	3	4	4	4	4	4	50.6	50.6	50.6	10.044	87	87	0
sp|P07149|FAS1_YEAST	sp|P07149|FAS1_YEAST	44	44	44	sp|P07149|FAS1_YEAST Fatty acid synthase subunit beta OS=Saccharomyces cerevisiae (strain ATCC 204508 / S288c) OX=559292 GN=FAS1 PE=1 SV=2	1	44	44	44	33	39	41	30	29	32	28	26	22	28	23	33	39	41	30	29	32	28	26	22	28	23	33	39	41	30	29	32	28	26	22	28	23	26.4	26.4	26.4	228.69	2051	2051	0
sp|P07170|KAD2_YEAST	sp|P07170|KAD2_YEAST	6	6	6	sp|P07170|KAD2_YEAST Adenylate kinase OS=Saccharomyces cerevisiae (strain ATCC 204508 / S288c) OX=559292 GN=ADK1 PE=1 SV=2	1	6	6	6	6	6	5	5	5	5	6	6	4	5	4	6	6	5	5	5	5	6	6	4	5	4	6	6	5	5	5	5	6	6	4	5	4	31.5	31.5	31.5	24.254	222	222	0
sp|P07172|HIS8_YEAST	sp|P07172|HIS8_YEAST	3	3	3	sp|P07172|HIS8_YEAST Histidinol-phosphate aminotransferase OS=Saccharomyces cerevisiae (strain ATCC 204508 / S288c) OX=559292 GN=HIS5 PE=3 SV=2	1	3	3	3	0	3	1	0	0	0	0	0	0	0	0	0	3	1	0	0	0	0	0	0	0	0	0	3	1	0	0	0	0	0	0	0	0	8.8	8.8	8.8	42.646	385	385	0
sp|P07195|LDHB_HUMAN	sp|P07195|LDHB_HUMAN	13	12	12	sp|P07195|LDHB_HUMAN L-lactate dehydrogenase B chain OS=Homo sapiens OX=9606 GN=LDHB PE=1 SV=2	1	13	12	12	13	13	12	13	13	13	13	13	13	13	13	12	12	11	12	12	12	12	12	12	12	12	12	12	11	12	12	12	12	12	12	12	12	43.7	40.1	40.1	36.638	334	334	0
sp|P07196|NFL_HUMAN	sp|P07196|NFL_HUMAN	20	17	17	sp|P07196|NFL_HUMAN Neurofilament light polypeptide OS=Homo sapiens OX=9606 GN=NEFL PE=1 SV=3	1	20	17	17	18	15	15	14	13	15	16	14	17	15	16	15	13	13	12	11	12	14	12	14	12	13	15	13	13	12	11	12	14	12	14	12	13	42.2	37	37	61.516	543	543	0
sp|P07197|NFM_HUMAN	sp|P07197|NFM_HUMAN	25	24	21	sp|P07197|NFM_HUMAN Neurofilament medium polypeptide OS=Homo sapiens OX=9606 GN=NEFM PE=1 SV=3	1	25	24	21	19	18	18	22	22	22	21	19	24	22	23	18	17	17	21	21	21	20	18	23	21	22	15	15	15	19	19	18	18	16	20	18	19	34.9	34	30.9	102.47	916	916	0
sp|P07199|CENPB_HUMAN	sp|P07199|CENPB_HUMAN	7	7	7	sp|P07199|CENPB_HUMAN Major centromere autoantigen B OS=Homo sapiens OX=9606 GN=CENPB PE=1 SV=2	1	7	7	7	5	5	6	5	5	4	5	6	5	7	5	5	5	6	5	5	4	5	6	5	7	5	5	5	6	5	5	4	5	6	5	7	5	18.4	18.4	18.4	65.171	599	599	0
sp|P07203|GPX1_HUMAN	sp|P07203|GPX1_HUMAN	11	11	11	sp|P07203|GPX1_HUMAN Glutathione peroxidase 1 OS=Homo sapiens OX=9606 GN=GPX1 PE=1 SV=4	1	11	11	11	8	6	7	8	7	8	7	6	8	8	6	8	6	7	8	7	8	7	6	8	8	6	8	6	7	8	7	8	7	6	8	8	6	61.6	61.6	61.6	22.088	203	203	0
sp|P07213|TOM70_YEAST	sp|P07213|TOM70_YEAST	4	4	4	sp|P07213|TOM70_YEAST Mitochondrial import receptor subunit TOM70 OS=Saccharomyces cerevisiae (strain ATCC 204508 / S288c) OX=559292 GN=TOM70 PE=1 SV=2	1	4	4	4	2	3	2	2	1	1	2	1	1	1	1	2	3	2	2	1	1	2	1	1	1	1	2	3	2	2	1	1	2	1	1	1	1	9.9	9.9	9.9	70.122	617	617	0
sp|P07237|PDIA1_HUMAN	sp|P07237|PDIA1_HUMAN	23	23	23	sp|P07237|PDIA1_HUMAN Protein disulfide-isomerase OS=Homo sapiens OX=9606 GN=P4HB PE=1 SV=3	1	23	23	23	23	23	23	22	23	22	23	23	23	23	23	23	23	23	22	23	22	23	23	23	23	23	23	23	23	22	23	22	23	23	23	23	23	49.2	49.2	49.2	57.116	508	508	0
sp|P07244|PUR2_YEAST	sp|P07244|PUR2_YEAST	18	18	18	sp|P07244|PUR2_YEAST Bifunctional purine biosynthetic protein ADE5,7 OS=Saccharomyces cerevisiae (strain ATCC 204508 / S288c) OX=559292 GN=ADE5,7 PE=1 SV=1	1	18	18	18	15	15	17	14	11	14	15	12	8	12	11	15	15	17	14	11	14	15	12	8	12	11	15	15	17	14	11	14	15	12	8	12	11	33.8	33.8	33.8	86.067	802	802	0
sp|P07245|C1TC_YEAST	sp|P07245|C1TC_YEAST	22	22	21	sp|P07245|C1TC_YEAST C-1-tetrahydrofolate synthase, cytoplasmic OS=Saccharomyces cerevisiae (strain ATCC 204508 / S288c) OX=559292 GN=ADE3 PE=1 SV=1	1	22	22	21	18	18	20	16	17	15	14	13	12	11	12	18	18	20	16	17	15	14	13	12	11	12	17	18	19	15	16	15	14	12	12	11	12	34	34	32.9	102.2	946	946	0
sp|P07246|ADH3_YEAST	sp|P07246|ADH3_YEAST	8	7	7	sp|P07246|ADH3_YEAST Alcohol dehydrogenase 3, mitochondrial OS=Saccharomyces cerevisiae (strain ATCC 204508 / S288c) OX=559292 GN=ADH3 PE=1 SV=2	1	8	7	7	7	5	8	4	5	5	4	2	4	2	5	6	4	7	3	4	4	3	1	3	1	4	6	4	7	3	4	4	3	1	3	1	4	23.7	18.1	18.1	40.369	375	375	0
sp|P07251|ATPA_YEAST;REV__sp|Q9UJ98|STAG3_HUMAN	sp|P07251|ATPA_YEAST	16;1	12;1	12;1	sp|P07251|ATPA_YEAST ATP synthase subunit alpha, mitochondrial OS=Saccharomyces cerevisiae (strain ATCC 204508 / S288c) OX=559292 GN=ATP1 PE=1 SV=5	2	16	12	12	15	15	15	14	13	12	14	13	13	13	10	11	11	11	10	9	8	10	9	9	9	6	11	11	11	10	9	8	10	9	9	9	6	32.5	26.2	26.2	58.607	545	545;1225	0
sp|P07256|QCR1_YEAST	sp|P07256|QCR1_YEAST	8	8	8	sp|P07256|QCR1_YEAST Cytochrome b-c1 complex subunit 1, mitochondrial OS=Saccharomyces cerevisiae (strain ATCC 204508 / S288c) OX=559292 GN=COR1 PE=1 SV=1	1	8	8	8	4	8	7	3	4	3	4	2	1	2	1	4	8	7	3	4	3	4	2	1	2	1	4	8	7	3	4	3	4	2	1	2	1	22.8	22.8	22.8	50.227	457	457	0
sp|P07257|QCR2_YEAST	sp|P07257|QCR2_YEAST	7	7	7	sp|P07257|QCR2_YEAST Cytochrome b-c1 complex subunit 2, mitochondrial OS=Saccharomyces cerevisiae (strain ATCC 204508 / S288c) OX=559292 GN=QCR2 PE=1 SV=1	1	7	7	7	7	5	4	2	3	1	2	1	1	2	2	7	5	4	2	3	1	2	1	1	2	2	7	5	4	2	3	1	2	1	1	2	2	21.7	21.7	21.7	40.478	368	368	0
sp|P07259|PYR1_YEAST	sp|P07259|PYR1_YEAST	70	70	69	sp|P07259|PYR1_YEAST Protein URA2 OS=Saccharomyces cerevisiae (strain ATCC 204508 / S288c) OX=559292 GN=URA2 PE=1 SV=5	1	70	70	69	57	61	63	45	51	50	51	38	39	41	41	57	61	63	45	51	50	51	38	39	41	41	56	60	62	44	50	49	50	38	38	41	41	37.4	37.4	37	245.04	2214	2214	0
sp|P07260|IF4E_YEAST	sp|P07260|IF4E_YEAST	7	7	7	sp|P07260|IF4E_YEAST Eukaryotic translation initiation factor 4E OS=Saccharomyces cerevisiae (strain ATCC 204508 / S288c) OX=559292 GN=CDC33 PE=1 SV=1	1	7	7	7	6	6	7	5	5	6	6	4	4	5	4	6	6	7	5	5	6	6	4	4	5	4	6	6	7	5	5	6	6	4	4	5	4	39.9	39.9	39.9	24.254	213	213	0
sp|P07262|DHE4_YEAST;sp|P39708|DHE5_YEAST	sp|P07262|DHE4_YEAST	12;4	12;4	12;4	sp|P07262|DHE4_YEAST NADP-specific glutamate dehydrogenase 1 OS=Saccharomyces cerevisiae (strain ATCC 204508 / S288c) OX=559292 GN=GDH1 PE=1 SV=2	2	12	12	12	10	12	11	9	9	9	8	5	4	5	6	10	12	11	9	9	9	8	5	4	5	6	10	12	11	9	9	9	8	5	4	5	6	38.5	38.5	38.5	49.569	454	454;457	0
sp|P07263|SYH_YEAST	sp|P07263|SYH_YEAST	9	8	8	sp|P07263|SYH_YEAST Histidine--tRNA ligase, mitochondrial OS=Saccharomyces cerevisiae (strain ATCC 204508 / S288c) OX=559292 GN=HTS1 PE=1 SV=2	1	9	8	8	7	8	8	6	7	5	4	4	3	4	2	6	7	7	5	6	4	3	3	2	3	1	6	7	7	5	6	4	3	3	2	3	1	21.2	19.6	19.6	59.952	546	546	0
sp|P07264|LEUC_YEAST	sp|P07264|LEUC_YEAST	13	13	13	sp|P07264|LEUC_YEAST 3-isopropylmalate dehydratase OS=Saccharomyces cerevisiae (strain ATCC 204508 / S288c) OX=559292 GN=LEU1 PE=1 SV=3	1	13	13	13	11	11	10	5	7	6	4	3	2	6	6	11	11	10	5	7	6	4	3	2	6	6	11	11	10	5	7	6	4	3	2	6	6	25.9	25.9	25.9	85.793	779	779	0
sp|P07267|CARP_YEAST	sp|P07267|CARP_YEAST	5	5	5	sp|P07267|CARP_YEAST Saccharopepsin OS=Saccharomyces cerevisiae (strain ATCC 204508 / S288c) OX=559292 GN=PEP4 PE=1 SV=1	1	5	5	5	4	4	5	3	4	5	4	2	3	2	2	4	4	5	3	4	5	4	2	3	2	2	4	4	5	3	4	5	4	2	3	2	2	16	16	16	44.498	405	405	0
sp|P07273|TFS2_YEAST	sp|P07273|TFS2_YEAST	1	1	1	sp|P07273|TFS2_YEAST Transcription elongation factor S-II OS=Saccharomyces cerevisiae (strain ATCC 204508 / S288c) OX=559292 GN=DST1 PE=1 SV=4	1	1	1	1	1	1	1	0	0	0	0	0	0	0	0	1	1	1	0	0	0	0	0	0	0	0	1	1	1	0	0	0	0	0	0	0	0	4.2	4.2	4.2	34.843	309	309	0
sp|P07275|PUT2_YEAST	sp|P07275|PUT2_YEAST	2	2	2	sp|P07275|PUT2_YEAST Delta-1-pyrroline-5-carboxylate dehydrogenase, mitochondrial OS=Saccharomyces cerevisiae (strain ATCC 204508 / S288c) OX=559292 GN=PUT2 PE=1 SV=2	1	2	2	2	2	1	1	1	0	1	0	0	1	0	1	2	1	1	1	0	1	0	0	1	0	1	2	1	1	1	0	1	0	0	1	0	1	6.8	6.8	6.8	64.434	575	575	0
sp|P07277|KIME_YEAST	sp|P07277|KIME_YEAST	3	3	3	sp|P07277|KIME_YEAST Mevalonate kinase OS=Saccharomyces cerevisiae (strain ATCC 204508 / S288c) OX=559292 GN=ERG12 PE=1 SV=1	1	3	3	3	1	2	2	0	0	1	0	0	0	0	0	1	2	2	0	0	1	0	0	0	0	0	1	2	2	0	0	1	0	0	0	0	0	9.3	9.3	9.3	48.459	443	443	0
sp|P07278|KAPR_YEAST	sp|P07278|KAPR_YEAST	4	4	4	sp|P07278|KAPR_YEAST cAMP-dependent protein kinase regulatory subunit OS=Saccharomyces cerevisiae (strain ATCC 204508 / S288c) OX=559292 GN=BCY1 PE=1 SV=4	1	4	4	4	3	3	3	2	0	1	1	0	0	0	1	3	3	3	2	0	1	1	0	0	0	1	3	3	3	2	0	1	1	0	0	0	1	9.4	9.4	9.4	47.218	416	416	0
sp|P07281|RS19B_YEAST;sp|P07280|RS19A_YEAST	sp|P07281|RS19B_YEAST;sp|P07280|RS19A_YEAST	6;6	6;6	6;6	sp|P07281|RS19B_YEAST 40S ribosomal protein S19-B OS=Saccharomyces cerevisiae (strain ATCC 204508 / S288c) OX=559292 GN=RPS19B PE=1 SV=2;sp|P07280|RS19A_YEAST 40S ribosomal protein S19-A OS=Saccharomyces cerevisiae (strain ATCC 204508 / S288c) OX=559292 GN	2	6	6	6	6	6	6	6	6	6	5	4	6	5	6	6	6	6	6	6	6	5	4	6	5	6	6	6	6	6	6	6	5	4	6	5	6	50	50	50	15.891	144	144;144	0
sp|P07283|PMM_YEAST	sp|P07283|PMM_YEAST	10	10	10	sp|P07283|PMM_YEAST Phosphomannomutase OS=Saccharomyces cerevisiae (strain ATCC 204508 / S288c) OX=559292 GN=SEC53 PE=1 SV=1	1	10	10	10	10	10	9	9	8	8	6	6	5	6	6	10	10	9	9	8	8	6	6	5	6	6	10	10	9	9	8	8	6	6	5	6	6	35.8	35.8	35.8	29.063	254	254	0
sp|P07284|SYSC_YEAST	sp|P07284|SYSC_YEAST	16	16	16	sp|P07284|SYSC_YEAST Serine--tRNA ligase, cytoplasmic OS=Saccharomyces cerevisiae (strain ATCC 204508 / S288c) OX=559292 GN=SES1 PE=1 SV=2	1	16	16	16	12	14	15	11	13	14	12	11	10	8	10	12	14	15	11	13	14	12	11	10	8	10	12	14	15	11	13	14	12	11	10	8	10	45.7	45.7	45.7	53.309	462	462	0
sp|P07305|H10_HUMAN	sp|P07305|H10_HUMAN	3	3	3	sp|P07305|H10_HUMAN Histone H1.0 OS=Homo sapiens OX=9606 GN=H1-0 PE=1 SV=3	1	3	3	3	2	3	2	3	3	2	3	3	3	3	3	2	3	2	3	3	2	3	3	3	3	3	2	3	2	3	3	2	3	3	3	3	3	15.5	15.5	15.5	20.863	194	194	0
sp|P07311|ACYP1_HUMAN	sp|P07311|ACYP1_HUMAN	5	5	5	sp|P07311|ACYP1_HUMAN Acylphosphatase-1 OS=Homo sapiens OX=9606 GN=ACYP1 PE=1 SV=2	1	5	5	5	5	5	5	5	5	5	5	4	5	5	5	5	5	5	5	5	5	5	4	5	5	5	5	5	5	5	5	5	5	4	5	5	5	51.5	51.5	51.5	11.261	99	99	0
sp|P07339|CATD_HUMAN	sp|P07339|CATD_HUMAN	13	13	13	sp|P07339|CATD_HUMAN Cathepsin D OS=Homo sapiens OX=9606 GN=CTSD PE=1 SV=1	1	13	13	13	9	10	11	12	12	12	13	10	11	11	13	9	10	11	12	12	12	13	10	11	11	13	9	10	11	12	12	12	13	10	11	11	13	37.6	37.6	37.6	44.552	412	412	0
sp|P07342|ILVB_YEAST	sp|P07342|ILVB_YEAST	11	11	11	sp|P07342|ILVB_YEAST Acetolactate synthase catalytic subunit, mitochondrial OS=Saccharomyces cerevisiae (strain ATCC 204508 / S288c) OX=559292 GN=ILV2 PE=1 SV=1	1	11	11	11	10	10	9	9	6	7	7	6	7	5	5	10	10	9	9	6	7	7	6	7	5	5	10	10	9	9	6	7	7	6	7	5	5	19.7	19.7	19.7	74.936	687	687	0
sp|P07347|ARD1_YEAST	sp|P07347|ARD1_YEAST	2	2	2	sp|P07347|ARD1_YEAST N-terminal acetyltransferase A complex catalytic subunit ARD1 OS=Saccharomyces cerevisiae (strain ATCC 204508 / S288c) OX=559292 GN=ARD1 PE=1 SV=2	1	2	2	2	1	1	2	0	0	0	1	0	0	0	0	1	1	2	0	0	0	1	0	0	0	0	1	1	2	0	0	0	1	0	0	0	0	9.7	9.7	9.7	27.603	238	238	0
sp|P07355|ANXA2_HUMAN;sp|A6NMY6|AXA2L_HUMAN;REV__sp|P38716|YHR2_YEAST	sp|P07355|ANXA2_HUMAN;sp|A6NMY6|AXA2L_HUMAN	22;14;1	22;14;1	22;14;1	sp|P07355|ANXA2_HUMAN Annexin A2 OS=Homo sapiens OX=9606 GN=ANXA2 PE=1 SV=2;sp|A6NMY6|AXA2L_HUMAN Putative annexin A2-like protein OS=Homo sapiens OX=9606 GN=ANXA2P2 PE=5 SV=2	3	22	22	22	20	21	20	20	21	20	19	21	20	20	20	20	21	20	20	21	20	19	21	20	20	20	20	21	20	20	21	20	19	21	20	20	20	62.5	62.5	62.5	38.604	339	339;339;378	0
sp|P07384|CAN1_HUMAN	sp|P07384|CAN1_HUMAN	16	16	16	sp|P07384|CAN1_HUMAN Calpain-1 catalytic subunit OS=Homo sapiens OX=9606 GN=CAPN1 PE=1 SV=1	1	16	16	16	15	14	13	16	16	15	16	14	15	15	16	15	14	13	16	16	15	16	14	15	15	16	15	14	13	16	16	15	16	14	15	15	16	22.4	22.4	22.4	81.889	714	714	0
sp|P07437|TBB5_HUMAN;sp|A6NNZ2|TBB8B_HUMAN;sp|Q9H4B7|TBB1_HUMAN;CON__ENSEMBL:ENSBTAP00000025008	sp|P07437|TBB5_HUMAN	23;7;4;4	6;0;0;0	5;0;0;0	sp|P07437|TBB5_HUMAN Tubulin beta chain OS=Homo sapiens OX=9606 GN=TUBB PE=1 SV=2	4	23	6	5	22	21	22	23	23	23	22	21	23	22	23	5	5	6	6	6	6	5	5	6	5	6	4	4	5	5	5	5	4	4	5	4	5	61.7	21.8	18.5	49.67	444	444;444;451;536	0
sp|P07478|TRY2_HUMAN;sp|Q8NHM4|TRY6_HUMAN;sp|P07477|TRY1_HUMAN;CON__P07477	sp|P07478|TRY2_HUMAN;sp|Q8NHM4|TRY6_HUMAN;sp|P07477|TRY1_HUMAN;CON__P07477	2;1;1;1	2;1;1;1	2;1;1;1	sp|P07478|TRY2_HUMAN Trypsin-2 OS=Homo sapiens OX=9606 GN=PRSS2 PE=1 SV=1;sp|Q8NHM4|TRY6_HUMAN Putative trypsin-6 OS=Homo sapiens OX=9606 GN=PRSS3P2 PE=5 SV=2;sp|P07477|TRY1_HUMAN Trypsin-1 OS=Homo sapiens OX=9606 GN=PRSS1 PE=1 SV=1;	4	2	2	2	2	1	2	2	2	2	2	2	2	2	2	2	1	2	2	2	2	2	2	2	2	2	2	1	2	2	2	2	2	2	2	2	2	14.2	14.2	14.2	26.487	247	247;247;247;247	0
sp|P07560|SEC4_YEAST	sp|P07560|SEC4_YEAST	4	3	3	sp|P07560|SEC4_YEAST Ras-related protein SEC4 OS=Saccharomyces cerevisiae (strain ATCC 204508 / S288c) OX=559292 GN=SEC4 PE=1 SV=1	1	4	3	3	4	2	3	3	3	3	2	1	2	2	2	3	1	2	2	2	2	1	0	1	1	1	3	1	2	2	2	2	1	0	1	1	1	24.7	19.5	19.5	23.505	215	215	0
sp|P07602|SAP_HUMAN	sp|P07602|SAP_HUMAN	8	8	8	sp|P07602|SAP_HUMAN Prosaposin OS=Homo sapiens OX=9606 GN=PSAP PE=1 SV=2	1	8	8	8	7	8	8	8	8	8	8	8	8	8	8	7	8	8	8	8	8	8	8	8	8	8	7	8	8	8	8	8	8	8	8	8	8	16.4	16.4	16.4	58.112	524	524	0
sp|P07686|HEXB_HUMAN	sp|P07686|HEXB_HUMAN	11	11	11	sp|P07686|HEXB_HUMAN Beta-hexosaminidase subunit beta OS=Homo sapiens OX=9606 GN=HEXB PE=1 SV=3	1	11	11	11	10	10	10	9	9	9	10	10	11	10	9	10	10	10	9	9	9	10	10	11	10	9	10	10	10	9	9	9	10	10	11	10	9	21.6	21.6	21.6	63.111	556	556	0
sp|P07703|RPAC1_YEAST	sp|P07703|RPAC1_YEAST	3	3	3	sp|P07703|RPAC1_YEAST DNA-directed RNA polymerases I and III subunit RPAC1 OS=Saccharomyces cerevisiae (strain ATCC 204508 / S288c) OX=559292 GN=RPC40 PE=1 SV=1	1	3	3	3	2	2	3	2	1	0	2	0	0	0	0	2	2	3	2	1	0	2	0	0	0	0	2	2	3	2	1	0	2	0	0	0	0	11	11	11	37.686	335	335	0
sp|P07711|CATL1_HUMAN	sp|P07711|CATL1_HUMAN	1	1	1	sp|P07711|CATL1_HUMAN Procathepsin L OS=Homo sapiens OX=9606 GN=CTSL PE=1 SV=2	1	1	1	1	1	1	1	1	1	1	1	1	1	1	1	1	1	1	1	1	1	1	1	1	1	1	1	1	1	1	1	1	1	1	1	1	1	4.2	4.2	4.2	37.564	333	333	0.00015499
sp|P07737|PROF1_HUMAN;CON__P02584	sp|P07737|PROF1_HUMAN	8;3	8;3	8;3	sp|P07737|PROF1_HUMAN Profilin-1 OS=Homo sapiens OX=9606 GN=PFN1 PE=1 SV=2	2	8	8	8	8	7	8	8	8	8	8	7	7	8	8	8	7	8	8	8	8	8	7	7	8	8	8	7	8	8	8	8	8	7	7	8	8	69.3	69.3	69.3	15.054	140	140;140	0
sp|P07738|PMGE_HUMAN	sp|P07738|PMGE_HUMAN	3	3	3	sp|P07738|PMGE_HUMAN Bisphosphoglycerate mutase OS=Homo sapiens OX=9606 GN=BPGM PE=1 SV=2	1	3	3	3	0	1	1	3	1	1	1	3	2	2	2	0	1	1	3	1	1	1	3	2	2	2	0	1	1	3	1	1	1	3	2	2	2	21.2	21.2	21.2	30.005	259	259	0
sp|P07741|APT_HUMAN	sp|P07741|APT_HUMAN	2	2	2	sp|P07741|APT_HUMAN Adenine phosphoribosyltransferase OS=Homo sapiens OX=9606 GN=APRT PE=1 SV=2	1	2	2	2	1	1	1	2	2	2	1	1	2	1	2	1	1	1	2	2	2	1	1	2	1	2	1	1	1	2	2	2	1	1	2	1	2	12.8	12.8	12.8	19.608	180	180	0
sp|P07806|SYV_YEAST	sp|P07806|SYV_YEAST	24	23	23	sp|P07806|SYV_YEAST Valine--tRNA ligase, mitochondrial OS=Saccharomyces cerevisiae (strain ATCC 204508 / S288c) OX=559292 GN=VAS1 PE=1 SV=2	1	24	23	23	16	17	20	20	13	14	16	7	9	11	12	15	17	20	19	13	14	16	7	9	11	12	15	17	20	19	13	14	16	7	9	11	12	25.9	25.3	25.3	125.77	1104	1104	0
sp|P07814|SYEP_HUMAN	sp|P07814|SYEP_HUMAN	53	53	52	sp|P07814|SYEP_HUMAN Bifunctional glutamate/proline--tRNA ligase OS=Homo sapiens OX=9606 GN=EPRS1 PE=1 SV=5	1	53	53	52	44	44	45	45	48	47	49	46	48	48	46	44	44	45	45	48	47	49	46	48	48	46	43	43	44	44	47	46	48	45	47	47	45	38.7	38.7	38.2	170.59	1512	1512	0
sp|P07858|CATB_HUMAN	sp|P07858|CATB_HUMAN	9	9	9	sp|P07858|CATB_HUMAN Cathepsin B OS=Homo sapiens OX=9606 GN=CTSB PE=1 SV=3	1	9	9	9	7	7	8	7	8	7	8	7	6	8	6	7	7	8	7	8	7	8	7	6	8	6	7	7	8	7	8	7	8	7	6	8	6	33	33	33	37.821	339	339	0
sp|P07900|HS90A_HUMAN;sp|Q14568|HS902_HUMAN;sp|Q58FG0|HS905_HUMAN	sp|P07900|HS90A_HUMAN	33;6;4	21;2;2	21;2;2	sp|P07900|HS90A_HUMAN Heat shock protein HSP 90-alpha OS=Homo sapiens OX=9606 GN=HSP90AA1 PE=1 SV=5	3	33	21	21	29	29	31	28	31	29	29	29	33	31	30	18	19	19	19	20	20	19	19	21	20	20	18	19	19	19	20	20	19	19	21	20	20	51.5	32.8	32.8	84.659	732	732;343;334	0
sp|P07902|GALT_HUMAN	sp|P07902|GALT_HUMAN	1	1	1	sp|P07902|GALT_HUMAN Galactose-1-phosphate uridylyltransferase OS=Homo sapiens OX=9606 GN=GALT PE=1 SV=3	1	1	1	1	1	0	0	1	1	1	1	1	1	0	1	1	0	0	1	1	1	1	1	1	0	1	1	0	0	1	1	1	1	1	1	0	1	3.4	3.4	3.4	43.363	379	379	0.0013102
sp|P07910|HNRPC_HUMAN;sp|P0DMR1|HNRC4_HUMAN;sp|O60812|HNRC1_HUMAN;sp|B7ZW38|HNRC3_HUMAN;sp|B2RXH8|HNRC2_HUMAN	sp|P07910|HNRPC_HUMAN;sp|P0DMR1|HNRC4_HUMAN;sp|O60812|HNRC1_HUMAN;sp|B7ZW38|HNRC3_HUMAN;sp|B2RXH8|HNRC2_HUMAN	10;6;6;6;6	10;6;6;6;6	10;6;6;6;6	sp|P07910|HNRPC_HUMAN Heterogeneous nuclear ribonucleoproteins C1/C2 OS=Homo sapiens OX=9606 GN=HNRNPC PE=1 SV=4;sp|P0DMR1|HNRC4_HUMAN Heterogeneous nuclear ribonucleoprotein C-like 4 OS=Homo sapiens OX=9606 GN=HNRNPCL4 PE=3 SV=1;sp|O60812|HNRC1_HUMAN Hete	5	10	10	10	9	9	10	9	9	9	9	9	9	10	9	9	9	10	9	9	9	9	9	9	10	9	9	9	10	9	9	9	9	9	9	10	9	27.1	27.1	27.1	33.67	306	306;293;293;293;293	0
sp|P07942|LAMB1_HUMAN	sp|P07942|LAMB1_HUMAN	21	21	21	sp|P07942|LAMB1_HUMAN Laminin subunit beta-1 OS=Homo sapiens OX=9606 GN=LAMB1 PE=1 SV=2	1	21	21	21	12	14	13	15	16	16	17	15	17	16	15	12	14	13	15	16	16	17	15	17	16	15	12	14	13	15	16	16	17	15	17	16	15	13.5	13.5	13.5	198.04	1786	1786	0
sp|P07947|YES_HUMAN;sp|P06241|FYN_HUMAN;sp|P06239|LCK_HUMAN	sp|P07947|YES_HUMAN;sp|P06241|FYN_HUMAN	8;4;1	3;1;0	3;1;0	sp|P07947|YES_HUMAN Tyrosine-protein kinase Yes OS=Homo sapiens OX=9606 GN=YES1 PE=1 SV=3;sp|P06241|FYN_HUMAN Tyrosine-protein kinase Fyn OS=Homo sapiens OX=9606 GN=FYN PE=1 SV=3	3	8	3	3	4	5	6	7	7	5	6	5	7	6	6	1	2	2	3	3	1	2	2	3	2	2	1	2	2	3	3	1	2	2	3	2	2	14.7	6.4	6.4	60.801	543	543;537;509	0
sp|P07948|LYN_HUMAN;sp|P08631|HCK_HUMAN	sp|P07948|LYN_HUMAN	16;3	16;3	14;1	sp|P07948|LYN_HUMAN Tyrosine-protein kinase Lyn OS=Homo sapiens OX=9606 GN=LYN PE=1 SV=3	2	16	16	14	10	12	13	13	13	14	12	15	13	15	13	10	12	13	13	13	14	12	15	13	15	13	9	10	11	11	11	12	10	13	11	13	11	36.5	36.5	33.6	58.573	512	512;526	0
sp|P07949|RET_HUMAN	sp|P07949|RET_HUMAN	16	16	16	sp|P07949|RET_HUMAN Proto-oncogene tyrosine-protein kinase receptor Ret OS=Homo sapiens OX=9606 GN=RET PE=1 SV=3	1	16	16	16	10	12	12	13	13	12	13	11	12	13	13	10	12	12	13	13	12	13	11	12	13	13	10	12	12	13	13	12	13	11	12	13	13	18.4	18.4	18.4	124.32	1114	1114	0
sp|P07954|FUMH_HUMAN	sp|P07954|FUMH_HUMAN	10	10	10	sp|P07954|FUMH_HUMAN Fumarate hydratase, mitochondrial OS=Homo sapiens OX=9606 GN=FH PE=1 SV=3	1	10	10	10	10	9	9	9	9	9	9	9	10	9	9	10	9	9	9	9	9	9	9	10	9	9	10	9	9	9	9	9	9	9	10	9	9	29.8	29.8	29.8	54.636	510	510	0
sp|P07991|OAT_YEAST	sp|P07991|OAT_YEAST	7	7	7	sp|P07991|OAT_YEAST Ornithine aminotransferase OS=Saccharomyces cerevisiae (strain ATCC 204508 / S288c) OX=559292 GN=CAR2 PE=1 SV=2	1	7	7	7	6	5	4	2	2	1	2	0	2	1	1	6	5	4	2	2	1	2	0	2	1	1	6	5	4	2	2	1	2	0	2	1	1	21.5	21.5	21.5	46.085	424	424	0
sp|P07992|ERCC1_HUMAN	sp|P07992|ERCC1_HUMAN	1	1	1	sp|P07992|ERCC1_HUMAN DNA excision repair protein ERCC-1 OS=Homo sapiens OX=9606 GN=ERCC1 PE=1 SV=1	1	1	1	1	1	1	1	1	1	1	1	1	1	1	1	1	1	1	1	1	1	1	1	1	1	1	1	1	1	1	1	1	1	1	1	1	1	3.7	3.7	3.7	32.562	297	297	0.0091165
sp|P08047|SP1_HUMAN	sp|P08047|SP1_HUMAN	1	1	1	sp|P08047|SP1_HUMAN Transcription factor Sp1 OS=Homo sapiens OX=9606 GN=SP1 PE=1 SV=3	1	1	1	1	1	1	1	1	1	1	1	1	1	1	1	1	1	1	1	1	1	1	1	1	1	1	1	1	1	1	1	1	1	1	1	1	1	3.6	3.6	3.6	80.692	785	785	0
sp|P08067|UCRI_YEAST	sp|P08067|UCRI_YEAST	1	1	1	sp|P08067|UCRI_YEAST Cytochrome b-c1 complex subunit Rieske, mitochondrial OS=Saccharomyces cerevisiae (strain ATCC 204508 / S288c) OX=559292 GN=RIP1 PE=1 SV=1	1	1	1	1	1	1	1	0	0	0	0	0	0	0	0	1	1	1	0	0	0	0	0	0	0	0	1	1	1	0	0	0	0	0	0	0	0	5.6	5.6	5.6	23.365	215	215	0.0062876
sp|P08069|IGF1R_HUMAN;sp|P06213|INSR_HUMAN;sp|P14616|INSRR_HUMAN	sp|P08069|IGF1R_HUMAN	20;3;1	20;3;1	20;3;1	sp|P08069|IGF1R_HUMAN Insulin-like growth factor 1 receptor OS=Homo sapiens OX=9606 GN=IGF1R PE=1 SV=1	3	20	20	20	13	19	14	15	14	16	14	19	19	20	18	13	19	14	15	14	16	14	19	19	20	18	13	19	14	15	14	16	14	19	19	20	18	16.5	16.5	16.5	154.79	1367	1367;1382;1297	0
sp|P08133|ANXA6_HUMAN	sp|P08133|ANXA6_HUMAN	24	24	24	sp|P08133|ANXA6_HUMAN Annexin A6 OS=Homo sapiens OX=9606 GN=ANXA6 PE=1 SV=3	1	24	24	24	22	23	22	21	21	24	21	24	24	24	22	22	23	22	21	21	24	21	24	24	24	22	22	23	22	21	21	24	21	24	24	24	22	37.6	37.6	37.6	75.872	673	673	0
sp|P08183|MDR1_HUMAN;sp|P21439|MDR3_HUMAN	sp|P08183|MDR1_HUMAN	32;4	32;4	32;4	sp|P08183|MDR1_HUMAN ATP-dependent translocase ABCB1 OS=Homo sapiens OX=9606 GN=ABCB1 PE=1 SV=3	2	32	32	32	23	24	28	26	27	26	25	28	28	28	29	23	24	28	26	27	26	25	28	28	28	29	23	24	28	26	27	26	25	28	28	28	29	27.8	27.8	27.8	141.48	1280	1280;1286	0
sp|P08195|4F2_HUMAN	sp|P08195|4F2_HUMAN	18	18	18	sp|P08195|4F2_HUMAN 4F2 cell-surface antigen heavy chain OS=Homo sapiens OX=9606 GN=SLC3A2 PE=1 SV=3	1	18	18	18	16	16	14	17	14	14	16	16	16	15	15	16	16	14	17	14	14	16	16	16	15	15	16	16	14	17	14	14	16	16	16	15	15	35.4	35.4	35.4	67.993	630	630	0
sp|P08236|BGLR_HUMAN	sp|P08236|BGLR_HUMAN	9	9	9	sp|P08236|BGLR_HUMAN Beta-glucuronidase OS=Homo sapiens OX=9606 GN=GUSB PE=1 SV=2	1	9	9	9	6	7	9	9	9	9	9	9	8	9	9	6	7	9	9	9	9	9	9	8	9	9	6	7	9	9	9	9	9	9	8	9	9	15.7	15.7	15.7	74.731	651	651	0
sp|P08237|PFKAM_HUMAN	sp|P08237|PFKAM_HUMAN	20	20	18	sp|P08237|PFKAM_HUMAN ATP-dependent 6-phosphofructokinase, muscle type OS=Homo sapiens OX=9606 GN=PFKM PE=1 SV=2	1	20	20	18	18	19	17	18	19	19	17	19	18	19	17	18	19	17	18	19	19	17	19	18	19	17	16	17	16	16	17	18	16	17	17	17	16	35.3	35.3	32.9	85.182	780	780	0
sp|P08238|HS90B_HUMAN;sp|Q58FF7|H90B3_HUMAN	sp|P08238|HS90B_HUMAN	33;13	32;13	18;6	sp|P08238|HS90B_HUMAN Heat shock protein HSP 90-beta OS=Homo sapiens OX=9606 GN=HSP90AB1 PE=1 SV=4	2	33	32	18	31	29	31	29	31	29	30	29	32	31	30	30	28	30	28	30	28	29	28	31	30	29	18	17	16	17	17	17	17	17	17	17	17	54.1	52.5	30.2	83.263	724	724;597	0
sp|P08240|SRPRA_HUMAN	sp|P08240|SRPRA_HUMAN	12	12	12	sp|P08240|SRPRA_HUMAN Signal recognition particle receptor subunit alpha OS=Homo sapiens OX=9606 GN=SRPRA PE=1 SV=2	1	12	12	12	10	10	10	10	10	10	9	11	10	12	10	10	10	10	10	10	10	9	11	10	12	10	10	10	10	10	10	10	9	11	10	12	10	24.3	24.3	24.3	69.81	638	638	0
sp|P08243|ASNS_HUMAN	sp|P08243|ASNS_HUMAN	21	21	21	sp|P08243|ASNS_HUMAN Asparagine synthetase [glutamine-hydrolyzing] OS=Homo sapiens OX=9606 GN=ASNS PE=1 SV=4	1	21	21	21	19	18	19	17	16	19	19	19	18	19	17	19	18	19	17	16	19	19	19	18	19	17	19	18	19	17	16	19	19	19	18	19	17	40.3	40.3	40.3	64.369	561	561	0
sp|P08253|MMP2_HUMAN	sp|P08253|MMP2_HUMAN	4	4	4	sp|P08253|MMP2_HUMAN 72 kDa type IV collagenase OS=Homo sapiens OX=9606 GN=MMP2 PE=1 SV=2	1	4	4	4	2	3	3	3	4	3	3	2	3	3	3	2	3	3	3	4	3	3	2	3	3	3	2	3	3	3	4	3	3	2	3	3	3	7	7	7	73.881	660	660	0
sp|P08397|HEM3_HUMAN	sp|P08397|HEM3_HUMAN	5	5	5	sp|P08397|HEM3_HUMAN Porphobilinogen deaminase OS=Homo sapiens OX=9606 GN=HMBS PE=1 SV=2	1	5	5	5	3	2	3	2	2	3	2	4	2	2	2	3	2	3	2	2	3	2	4	2	2	2	3	2	3	2	2	3	2	4	2	2	2	15	15	15	39.33	361	361	0
sp|P08417|FUMH_YEAST	sp|P08417|FUMH_YEAST	6	6	6	sp|P08417|FUMH_YEAST Fumarate hydratase, mitochondrial OS=Saccharomyces cerevisiae (strain ATCC 204508 / S288c) OX=559292 GN=FUM1 PE=1 SV=2	1	6	6	6	4	5	3	1	2	2	3	0	1	0	1	4	5	3	1	2	2	3	0	1	0	1	4	5	3	1	2	2	3	0	1	0	1	16.4	16.4	16.4	53.151	488	488	0
sp|P08473|NEP_HUMAN	sp|P08473|NEP_HUMAN	5	5	5	sp|P08473|NEP_HUMAN Neprilysin OS=Homo sapiens OX=9606 GN=MME PE=1 SV=2	1	5	5	5	3	4	3	3	4	4	3	4	3	2	1	3	4	3	3	4	4	3	4	3	2	1	3	4	3	3	4	4	3	4	3	2	1	8.3	8.3	8.3	85.513	750	750	0
sp|P08493|MGP_HUMAN	sp|P08493|MGP_HUMAN	1	1	1	sp|P08493|MGP_HUMAN Matrix Gla protein OS=Homo sapiens OX=9606 GN=MGP PE=1 SV=2	1	1	1	1	0	0	1	0	1	0	0	0	1	0	0	0	0	1	0	1	0	0	0	1	0	0	0	0	1	0	1	0	0	0	1	0	0	10.7	10.7	10.7	12.353	103	103	0.0044444
sp|P08518|RPB2_YEAST	sp|P08518|RPB2_YEAST	12	10	10	sp|P08518|RPB2_YEAST DNA-directed RNA polymerase II subunit RPB2 OS=Saccharomyces cerevisiae (strain ATCC 204508 / S288c) OX=559292 GN=RPB2 PE=1 SV=2	1	12	10	10	4	9	8	4	3	2	4	2	1	2	2	2	7	6	2	1	1	2	0	0	0	0	2	7	6	2	1	1	2	0	0	0	0	12.8	11.1	11.1	138.75	1224	1224	0
sp|P08524|FPPS_YEAST	sp|P08524|FPPS_YEAST	6	5	5	sp|P08524|FPPS_YEAST Farnesyl pyrophosphate synthase OS=Saccharomyces cerevisiae (strain ATCC 204508 / S288c) OX=559292 GN=ERG20 PE=1 SV=2	1	6	5	5	6	6	6	4	4	5	5	5	5	4	4	5	5	5	3	3	4	4	4	4	3	3	5	5	5	3	3	4	4	4	4	3	3	18.2	15.6	15.6	40.483	352	352	0
sp|P08559|ODPA_HUMAN;sp|P29803|ODPAT_HUMAN	sp|P08559|ODPA_HUMAN	12;1	12;1	12;1	sp|P08559|ODPA_HUMAN Pyruvate dehydrogenase E1 component subunit alpha, somatic form, mitochondrial OS=Homo sapiens OX=9606 GN=PDHA1 PE=1 SV=3	2	12	12	12	10	8	9	10	9	7	8	11	9	8	9	10	8	9	10	9	7	8	11	9	8	9	10	8	9	10	9	7	8	11	9	8	9	26.2	26.2	26.2	43.295	390	390;388	0
sp|P08566|ARO1_YEAST	sp|P08566|ARO1_YEAST	14	14	14	sp|P08566|ARO1_YEAST Pentafunctional AROM polypeptide OS=Saccharomyces cerevisiae (strain ATCC 204508 / S288c) OX=559292 GN=ARO1 PE=1 SV=1	1	14	14	14	12	11	12	7	6	9	9	1	6	5	2	12	11	12	7	6	9	9	1	6	5	2	12	11	12	7	6	9	9	1	6	5	2	10.6	10.6	10.6	174.75	1588	1588	0
sp|P08572|CO4A2_HUMAN	sp|P08572|CO4A2_HUMAN	4	4	4	sp|P08572|CO4A2_HUMAN Collagen alpha-2(IV) chain OS=Homo sapiens OX=9606 GN=COL4A2 PE=1 SV=4	1	4	4	4	1	2	3	3	3	3	3	4	3	4	3	1	2	3	3	3	3	3	4	3	4	3	1	2	3	3	3	3	3	4	3	4	3	3.1	3.1	3.1	167.55	1712	1712	0
sp|P08574|CY1_HUMAN	sp|P08574|CY1_HUMAN	4	4	4	sp|P08574|CY1_HUMAN Cytochrome c1, heme protein, mitochondrial OS=Homo sapiens OX=9606 GN=CYC1 PE=1 SV=3	1	4	4	4	3	4	4	4	4	4	4	4	4	4	4	3	4	4	4	4	4	4	4	4	4	4	3	4	4	4	4	4	4	4	4	4	4	18.2	18.2	18.2	35.422	325	325	0
sp|P08579|RU2B_HUMAN	sp|P08579|RU2B_HUMAN	7	6	6	sp|P08579|RU2B_HUMAN U2 small nuclear ribonucleoprotein B OS=Homo sapiens OX=9606 GN=SNRPB2 PE=1 SV=1	1	7	6	6	6	6	6	6	6	6	6	7	5	6	6	5	5	5	5	5	5	5	6	4	5	5	5	5	5	5	5	5	5	6	4	5	5	39.6	36	36	25.486	225	225	0
sp|P08582|TRFM_HUMAN	sp|P08582|TRFM_HUMAN	5	5	5	sp|P08582|TRFM_HUMAN Melanotransferrin OS=Homo sapiens OX=9606 GN=MELTF PE=1 SV=2	1	5	5	5	1	2	4	2	4	2	3	1	1	3	3	1	2	4	2	4	2	3	1	1	3	3	1	2	4	2	4	2	3	1	1	3	3	10.8	10.8	10.8	80.214	738	738	0
sp|P08621|RU17_HUMAN	sp|P08621|RU17_HUMAN	10	10	10	sp|P08621|RU17_HUMAN U1 small nuclear ribonucleoprotein 70 kDa OS=Homo sapiens OX=9606 GN=SNRNP70 PE=1 SV=2	1	10	10	10	8	9	9	9	9	9	8	9	9	10	9	8	9	9	9	9	9	8	9	9	10	9	8	9	9	9	9	9	8	9	9	10	9	30.2	30.2	30.2	51.556	437	437	0
sp|P08648|ITA5_HUMAN	sp|P08648|ITA5_HUMAN	6	6	6	sp|P08648|ITA5_HUMAN Integrin alpha-5 OS=Homo sapiens OX=9606 GN=ITGA5 PE=1 SV=2	1	6	6	6	2	3	4	3	5	3	4	4	3	2	3	2	3	4	3	5	3	4	4	3	2	3	2	3	4	3	5	3	4	4	3	2	3	8.7	8.7	8.7	114.54	1049	1049	0
sp|P08651|NFIC_HUMAN	sp|P08651|NFIC_HUMAN	5	4	3	sp|P08651|NFIC_HUMAN Nuclear factor 1 C-type OS=Homo sapiens OX=9606 GN=NFIC PE=1 SV=2	1	5	4	3	3	4	4	3	5	4	4	4	4	4	4	2	3	3	2	4	3	3	3	3	3	3	2	3	3	1	3	3	3	3	3	3	3	12.2	10	7.7	55.674	508	508	0
sp|P08670|VIME_HUMAN;sp|P17661|DESM_HUMAN;sp|P41219|PERI_HUMAN	sp|P08670|VIME_HUMAN	39;4;3	39;4;3	35;2;2	sp|P08670|VIME_HUMAN Vimentin OS=Homo sapiens OX=9606 GN=VIM PE=1 SV=4	3	39	39	35	37	36	37	38	38	38	39	38	37	37	38	37	36	37	38	38	38	39	38	37	37	38	33	32	33	34	34	34	35	34	34	33	35	79	79	72.1	53.651	466	466;470;470	0
sp|P08708|RS17_HUMAN	sp|P08708|RS17_HUMAN	3	3	3	sp|P08708|RS17_HUMAN 40S ribosomal protein S17 OS=Homo sapiens OX=9606 GN=RPS17 PE=1 SV=2	1	3	3	3	3	2	3	2	3	3	3	3	3	2	3	3	2	3	2	3	3	3	3	3	2	3	3	2	3	2	3	3	3	3	3	2	3	23	23	23	15.55	135	135	0
sp|P08754|GNAI3_HUMAN	sp|P08754|GNAI3_HUMAN	10	9	5	sp|P08754|GNAI3_HUMAN Guanine nucleotide-binding protein G(i) subunit alpha-3 OS=Homo sapiens OX=9606 GN=GNAI3 PE=1 SV=3	1	10	9	5	8	7	8	10	9	9	8	10	9	9	9	7	6	7	9	8	8	7	9	8	8	8	4	3	4	5	4	4	4	5	4	5	4	35	31.9	19.5	40.532	354	354	0
sp|P08758|ANXA5_HUMAN	sp|P08758|ANXA5_HUMAN	15	15	15	sp|P08758|ANXA5_HUMAN Annexin A5 OS=Homo sapiens OX=9606 GN=ANXA5 PE=1 SV=2	1	15	15	15	15	15	15	14	14	14	15	15	14	15	13	15	15	15	14	14	14	15	15	14	15	13	15	15	15	14	14	14	15	15	14	15	13	55.9	55.9	55.9	35.936	320	320	0
sp|P08865|RSSA_HUMAN	sp|P08865|RSSA_HUMAN	11	11	11	sp|P08865|RSSA_HUMAN 40S ribosomal protein SA OS=Homo sapiens OX=9606 GN=RPSA PE=1 SV=4	1	11	11	11	11	11	10	11	11	11	11	10	11	11	11	11	11	10	11	11	11	11	10	11	11	11	11	11	10	11	11	11	11	10	11	11	11	45.1	45.1	45.1	32.854	295	295	0
sp|P08962|CD63_HUMAN	sp|P08962|CD63_HUMAN	1	1	1	sp|P08962|CD63_HUMAN CD63 antigen OS=Homo sapiens OX=9606 GN=CD63 PE=1 SV=2	1	1	1	1	1	1	1	1	1	1	1	1	1	1	1	1	1	1	1	1	1	1	1	1	1	1	1	1	1	1	1	1	1	1	1	1	1	4.2	4.2	4.2	25.636	238	238	0
sp|P09001|RM03_HUMAN	sp|P09001|RM03_HUMAN	7	7	7	sp|P09001|RM03_HUMAN 39S ribosomal protein L3, mitochondrial OS=Homo sapiens OX=9606 GN=MRPL3 PE=1 SV=1	1	7	7	7	6	7	6	7	7	6	6	7	6	7	7	6	7	6	7	7	6	6	7	6	7	7	6	7	6	7	7	6	6	7	6	7	7	22.1	22.1	22.1	38.632	348	348	0
sp|P09012|SNRPA_HUMAN	sp|P09012|SNRPA_HUMAN	8	8	7	sp|P09012|SNRPA_HUMAN U1 small nuclear ribonucleoprotein A OS=Homo sapiens OX=9606 GN=SNRPA PE=1 SV=3	1	8	8	7	6	7	6	7	7	6	7	6	6	7	8	6	7	6	7	7	6	7	6	6	7	8	5	6	5	6	6	5	6	5	5	6	7	40.8	40.8	37.9	31.279	282	282	0
sp|P09064|IF2B_YEAST	sp|P09064|IF2B_YEAST	2	2	2	sp|P09064|IF2B_YEAST Eukaryotic translation initiation factor 2 subunit beta OS=Saccharomyces cerevisiae (strain ATCC 204508 / S288c) OX=559292 GN=SUI3 PE=1 SV=2	1	2	2	2	2	2	2	2	2	2	2	2	1	1	2	2	2	2	2	2	2	2	2	1	1	2	2	2	2	2	2	2	2	2	1	1	2	8.8	8.8	8.8	31.574	285	285	0
sp|P09104|ENOG_HUMAN	sp|P09104|ENOG_HUMAN	12	10	10	sp|P09104|ENOG_HUMAN Gamma-enolase OS=Homo sapiens OX=9606 GN=ENO2 PE=1 SV=3	1	12	10	10	9	12	12	10	12	11	10	11	10	10	10	8	10	10	9	10	9	9	9	8	8	9	8	10	10	9	10	9	9	9	8	8	9	41.2	32	32	47.268	434	434	0
sp|P09110|THIK_HUMAN	sp|P09110|THIK_HUMAN	4	4	4	sp|P09110|THIK_HUMAN 3-ketoacyl-CoA thiolase, peroxisomal OS=Homo sapiens OX=9606 GN=ACAA1 PE=1 SV=2	1	4	4	4	4	3	4	4	4	4	4	3	4	3	4	4	3	4	4	4	4	4	3	4	3	4	4	3	4	4	4	4	4	3	4	3	4	15.3	15.3	15.3	44.292	424	424	0
sp|P09132|SRP19_HUMAN	sp|P09132|SRP19_HUMAN	1	1	1	sp|P09132|SRP19_HUMAN Signal recognition particle 19 kDa protein OS=Homo sapiens OX=9606 GN=SRP19 PE=1 SV=3	1	1	1	1	1	1	1	1	1	1	1	0	1	0	1	1	1	1	1	1	1	1	0	1	0	1	1	1	1	1	1	1	1	0	1	0	1	8.3	8.3	8.3	16.156	144	144	1
sp|P09172|DOPO_HUMAN	sp|P09172|DOPO_HUMAN	17	17	17	sp|P09172|DOPO_HUMAN Dopamine beta-hydroxylase OS=Homo sapiens OX=9606 GN=DBH PE=1 SV=3	1	17	17	17	15	15	16	12	15	17	16	16	17	14	16	15	15	16	12	15	17	16	16	17	14	16	15	15	16	12	15	17	16	16	17	14	16	37.9	37.9	37.9	69.064	617	617	0
sp|P09211|GSTP1_HUMAN	sp|P09211|GSTP1_HUMAN	13	13	13	sp|P09211|GSTP1_HUMAN Glutathione S-transferase P OS=Homo sapiens OX=9606 GN=GSTP1 PE=1 SV=2	1	13	13	13	10	12	12	11	12	11	11	13	12	12	11	10	12	12	11	12	11	11	13	12	12	11	10	12	12	11	12	11	11	13	12	12	11	69.5	69.5	69.5	23.356	210	210	0
sp|P09232|PRTB_YEAST	sp|P09232|PRTB_YEAST	2	2	2	sp|P09232|PRTB_YEAST Cerevisin OS=Saccharomyces cerevisiae (strain ATCC 204508 / S288c) OX=559292 GN=PRB1 PE=1 SV=1	1	2	2	2	2	0	1	1	0	1	0	0	0	0	0	2	0	1	1	0	1	0	0	0	0	0	2	0	1	1	0	1	0	0	0	0	0	4.6	4.6	4.6	69.621	635	635	0
sp|P09234|RU1C_HUMAN	sp|P09234|RU1C_HUMAN	1	1	1	sp|P09234|RU1C_HUMAN U1 small nuclear ribonucleoprotein C OS=Homo sapiens OX=9606 GN=SNRPC PE=1 SV=1	1	1	1	1	1	1	1	1	1	1	1	1	1	1	1	1	1	1	1	1	1	1	1	1	1	1	1	1	1	1	1	1	1	1	1	1	1	7.5	7.5	7.5	17.394	159	159	0
sp|P09382|LEG1_HUMAN	sp|P09382|LEG1_HUMAN	6	6	6	sp|P09382|LEG1_HUMAN Galectin-1 OS=Homo sapiens OX=9606 GN=LGALS1 PE=1 SV=2	1	6	6	6	6	6	6	6	6	6	6	6	6	6	6	6	6	6	6	6	6	6	6	6	6	6	6	6	6	6	6	6	6	6	6	6	6	51.1	51.1	51.1	14.716	135	135	0
sp|P09417|DHPR_HUMAN	sp|P09417|DHPR_HUMAN	6	6	6	sp|P09417|DHPR_HUMAN Dihydropteridine reductase OS=Homo sapiens OX=9606 GN=QDPR PE=1 SV=2	1	6	6	6	5	6	5	5	5	4	5	5	5	5	4	5	6	5	5	5	4	5	5	5	5	4	5	6	5	5	5	4	5	5	5	5	4	34.8	34.8	34.8	25.789	244	244	0
sp|P09429|HMGB1_HUMAN;sp|B2RPK0|HGB1A_HUMAN	sp|P09429|HMGB1_HUMAN;sp|B2RPK0|HGB1A_HUMAN	7;4	7;4	6;3	sp|P09429|HMGB1_HUMAN High mobility group protein B1 OS=Homo sapiens OX=9606 GN=HMGB1 PE=1 SV=3;sp|B2RPK0|HGB1A_HUMAN Putative high mobility group protein B1-like 1 OS=Homo sapiens OX=9606 GN=HMGB1P1 PE=5 SV=1	2	7	7	6	7	6	7	7	7	7	7	7	7	7	7	7	6	7	7	7	7	7	7	7	7	7	6	5	6	6	6	6	6	6	6	6	6	32.1	32.1	26.5	24.893	215	215;211	0
sp|P09435|HSP73_YEAST	sp|P09435|HSP73_YEAST	12	2	1	sp|P09435|HSP73_YEAST Heat shock protein SSA3 OS=Saccharomyces cerevisiae (strain ATCC 204508 / S288c) OX=559292 GN=SSA3 PE=1 SV=3	1	12	2	1	9	9	11	9	8	7	9	10	9	10	7	0	1	2	0	0	0	0	1	0	1	0	0	1	1	0	0	0	0	1	0	1	0	21	4	1.8	70.546	649	649	0.0011739
sp|P09436|SYIC_YEAST	sp|P09436|SYIC_YEAST	29	28	28	sp|P09436|SYIC_YEAST Isoleucine--tRNA ligase, cytoplasmic OS=Saccharomyces cerevisiae (strain ATCC 204508 / S288c) OX=559292 GN=ILS1 PE=1 SV=1	1	29	28	28	25	27	27	19	24	21	22	15	14	14	15	24	26	26	18	23	20	21	14	13	13	14	24	26	26	18	23	20	21	14	13	13	14	33.3	32.5	32.5	122.98	1072	1072	0
sp|P09440|C1TM_YEAST	sp|P09440|C1TM_YEAST	12	11	11	sp|P09440|C1TM_YEAST C-1-tetrahydrofolate synthase, mitochondrial OS=Saccharomyces cerevisiae (strain ATCC 204508 / S288c) OX=559292 GN=MIS1 PE=1 SV=1	1	12	11	11	6	8	10	3	5	3	3	4	2	1	2	5	8	9	2	4	3	3	3	2	1	2	5	8	9	2	4	3	3	3	2	1	2	15.6	14.5	14.5	106.22	975	975	0
sp|P09455|RET1_HUMAN	sp|P09455|RET1_HUMAN	9	9	9	sp|P09455|RET1_HUMAN Retinol-binding protein 1 OS=Homo sapiens OX=9606 GN=RBP1 PE=1 SV=2	1	9	9	9	8	7	9	9	9	9	8	8	9	8	9	8	7	9	9	9	9	8	8	9	8	9	8	7	9	9	9	9	8	8	9	8	9	66.7	66.7	66.7	15.85	135	135	0
sp|P09457|ATPO_YEAST	sp|P09457|ATPO_YEAST	5	5	5	sp|P09457|ATPO_YEAST ATP synthase subunit 5, mitochondrial OS=Saccharomyces cerevisiae (strain ATCC 204508 / S288c) OX=559292 GN=ATP5 PE=1 SV=1	1	5	5	5	4	5	4	3	2	2	2	2	0	3	2	4	5	4	3	2	2	2	2	0	3	2	4	5	4	3	2	2	2	2	0	3	2	31.1	31.1	31.1	22.814	212	212	0
sp|P09471|GNAO_HUMAN	sp|P09471|GNAO_HUMAN	6	4	4	sp|P09471|GNAO_HUMAN Guanine nucleotide-binding protein G(o) subunit alpha OS=Homo sapiens OX=9606 GN=GNAO1 PE=1 SV=4	1	6	4	4	6	6	5	6	6	6	5	5	5	5	6	4	4	3	4	4	4	3	3	3	3	4	4	4	3	4	4	4	3	3	3	3	4	20.1	13.6	13.6	40.05	354	354	0
sp|P09493|TPM1_HUMAN	sp|P09493|TPM1_HUMAN	7	4	4	sp|P09493|TPM1_HUMAN Tropomyosin alpha-1 chain OS=Homo sapiens OX=9606 GN=TPM1 PE=1 SV=2	1	7	4	4	6	6	7	7	7	7	7	7	7	6	6	3	3	4	4	4	4	4	4	4	3	3	3	3	4	4	4	4	4	4	4	3	3	23.6	15.1	15.1	32.708	284	284	0
sp|P09496|CLCA_HUMAN	sp|P09496|CLCA_HUMAN	4	4	4	sp|P09496|CLCA_HUMAN Clathrin light chain A OS=Homo sapiens OX=9606 GN=CLTA PE=1 SV=1	1	4	4	4	3	2	4	4	4	4	3	4	4	4	4	3	2	4	4	4	4	3	4	4	4	4	3	2	4	4	4	4	3	4	4	4	4	10.9	10.9	10.9	27.076	248	248	0
sp|P09497|CLCB_HUMAN	sp|P09497|CLCB_HUMAN	3	3	3	sp|P09497|CLCB_HUMAN Clathrin light chain B OS=Homo sapiens OX=9606 GN=CLTB PE=1 SV=1	1	3	3	3	2	2	2	1	1	1	1	2	3	2	3	2	2	2	1	1	1	1	2	3	2	3	2	2	2	1	1	1	1	2	3	2	3	12.7	12.7	12.7	25.19	229	229	0
sp|P09525|ANXA4_HUMAN	sp|P09525|ANXA4_HUMAN	9	9	9	sp|P09525|ANXA4_HUMAN Annexin A4 OS=Homo sapiens OX=9606 GN=ANXA4 PE=1 SV=4	1	9	9	9	6	8	8	8	8	9	8	8	9	8	9	6	8	8	8	8	9	8	8	9	8	9	6	8	8	8	8	9	8	8	9	8	9	32.9	32.9	32.9	35.882	319	319	0
sp|P09543|CN37_HUMAN	sp|P09543|CN37_HUMAN	10	10	10	sp|P09543|CN37_HUMAN 2,3-cyclic-nucleotide 3-phosphodiesterase OS=Homo sapiens OX=9606 GN=CNP PE=1 SV=2	1	10	10	10	8	4	6	7	8	8	8	4	7	6	8	8	4	6	7	8	8	8	4	7	6	8	8	4	6	7	8	8	8	4	7	6	8	26.1	26.1	26.1	47.578	421	421	0
sp|P09601|HMOX1_HUMAN	sp|P09601|HMOX1_HUMAN	6	6	6	sp|P09601|HMOX1_HUMAN Heme oxygenase 1 OS=Homo sapiens OX=9606 GN=HMOX1 PE=1 SV=1	1	6	6	6	3	3	3	2	2	3	4	4	5	4	3	3	3	3	2	2	3	4	4	5	4	3	3	3	3	2	2	3	4	4	5	4	3	26.4	26.4	26.4	32.818	288	288	0
sp|P09619|PGFRB_HUMAN	sp|P09619|PGFRB_HUMAN	6	6	6	sp|P09619|PGFRB_HUMAN Platelet-derived growth factor receptor beta OS=Homo sapiens OX=9606 GN=PDGFRB PE=1 SV=1	1	6	6	6	2	3	2	4	5	3	2	2	4	3	3	2	3	2	4	5	3	2	2	4	3	3	2	3	2	4	5	3	2	2	4	3	3	7.2	7.2	7.2	123.97	1106	1106	0
sp|P09622|DLDH_HUMAN	sp|P09622|DLDH_HUMAN	9	8	8	sp|P09622|DLDH_HUMAN Dihydrolipoyl dehydrogenase, mitochondrial OS=Homo sapiens OX=9606 GN=DLD PE=1 SV=2	1	9	8	8	9	8	8	8	8	8	9	8	8	8	8	8	7	7	7	7	7	8	7	7	7	7	8	7	7	7	7	7	8	7	7	7	7	21.2	19.6	19.6	54.177	509	509	0
sp|P09624|DLDH_YEAST	sp|P09624|DLDH_YEAST	10	10	9	sp|P09624|DLDH_YEAST Dihydrolipoyl dehydrogenase, mitochondrial OS=Saccharomyces cerevisiae (strain ATCC 204508 / S288c) OX=559292 GN=LPD1 PE=1 SV=1	1	10	10	9	6	7	6	6	7	3	3	2	1	5	5	6	7	6	6	7	3	3	2	1	5	5	5	6	5	5	6	2	2	1	0	4	4	29.9	29.9	28.3	54.009	499	499	0
sp|P09630|HXC6_HUMAN	sp|P09630|HXC6_HUMAN	1	1	1	sp|P09630|HXC6_HUMAN Homeobox protein Hox-C6 OS=Homo sapiens OX=9606 GN=HOXC6 PE=2 SV=3	1	1	1	1	0	0	0	1	0	0	1	0	0	1	0	0	0	0	1	0	0	1	0	0	1	0	0	0	0	1	0	0	1	0	0	1	0	9.4	9.4	9.4	26.914	235	235	0.0028137
sp|P09651|ROA1_HUMAN;sp|Q32P51|RA1L2_HUMAN	sp|P09651|ROA1_HUMAN;sp|Q32P51|RA1L2_HUMAN	14;9	14;9	13;8	sp|P09651|ROA1_HUMAN Heterogeneous nuclear ribonucleoprotein A1 OS=Homo sapiens OX=9606 GN=HNRNPA1 PE=1 SV=5;sp|Q32P51|RA1L2_HUMAN Heterogeneous nuclear ribonucleoprotein A1-like 2 OS=Homo sapiens OX=9606 GN=HNRNPA1L2 PE=2 SV=2	2	14	14	13	13	13	13	13	13	13	13	13	13	13	14	13	13	13	13	13	13	13	13	13	13	14	12	12	12	12	12	12	12	12	12	12	13	48.7	48.7	48.7	38.746	372	372;320	0
sp|P09661|RU2A_HUMAN	sp|P09661|RU2A_HUMAN	9	9	9	sp|P09661|RU2A_HUMAN U2 small nuclear ribonucleoprotein A OS=Homo sapiens OX=9606 GN=SNRPA1 PE=1 SV=2	1	9	9	9	9	9	8	8	9	8	9	9	9	9	9	9	9	8	8	9	8	9	9	9	9	9	9	9	8	8	9	8	9	9	9	9	9	36.1	36.1	36.1	28.415	255	255	0
sp|P09669|COX6C_HUMAN	sp|P09669|COX6C_HUMAN	3	3	3	sp|P09669|COX6C_HUMAN Cytochrome c oxidase subunit 6C OS=Homo sapiens OX=9606 GN=COX6C PE=1 SV=2	1	3	3	3	3	3	2	2	3	2	2	3	1	3	2	3	3	2	2	3	2	2	3	1	3	2	3	3	2	2	3	2	2	3	1	3	2	30.7	30.7	30.7	8.7813	75	75	0.00015528
sp|P09733|TBA1_YEAST;sp|P09734|TBA3_YEAST	sp|P09733|TBA1_YEAST;sp|P09734|TBA3_YEAST	8;4	6;2	6;2	sp|P09733|TBA1_YEAST Tubulin alpha-1 chain OS=Saccharomyces cerevisiae (strain ATCC 204508 / S288c) OX=559292 GN=TUB1 PE=1 SV=2;sp|P09734|TBA3_YEAST Tubulin alpha-3 chain OS=Saccharomyces cerevisiae (strain ATCC 204508 / S288c) OX=559292 GN=TUB3 PE=1 SV=1	2	8	6	6	6	7	8	7	5	5	5	5	5	5	4	4	5	6	5	3	3	3	3	3	3	2	4	5	6	5	3	3	3	3	3	3	2	21.7	18.1	18.1	49.799	447	447;445	0
sp|P09758|TACD2_HUMAN	sp|P09758|TACD2_HUMAN	1	1	1	sp|P09758|TACD2_HUMAN Tumor-associated calcium signal transducer 2 OS=Homo sapiens OX=9606 GN=TACSTD2 PE=1 SV=3	1	1	1	1	0	0	0	0	0	1	0	0	0	0	0	0	0	0	0	0	1	0	0	0	0	0	0	0	0	0	0	1	0	0	0	0	0	5.3	5.3	5.3	35.709	323	323	0.0044389
sp|P09874|PARP1_HUMAN	sp|P09874|PARP1_HUMAN	45	45	45	sp|P09874|PARP1_HUMAN Poly [ADP-ribose] polymerase 1 OS=Homo sapiens OX=9606 GN=PARP1 PE=1 SV=4	1	45	45	45	40	39	42	40	38	39	40	42	41	42	40	40	39	42	40	38	39	40	42	41	42	40	40	39	42	40	38	39	40	42	41	42	40	51.1	51.1	51.1	113.08	1014	1014	0
sp|P09884|DPOLA_HUMAN	sp|P09884|DPOLA_HUMAN	14	14	14	sp|P09884|DPOLA_HUMAN DNA polymerase alpha catalytic subunit OS=Homo sapiens OX=9606 GN=POLA1 PE=1 SV=2	1	14	14	14	9	8	9	12	10	9	13	10	12	11	10	9	8	9	12	10	9	13	10	12	11	10	9	8	9	12	10	9	13	10	12	11	10	11.8	11.8	11.8	165.91	1462	1462	0
sp|P09914|IFIT1_HUMAN	sp|P09914|IFIT1_HUMAN	2	2	2	sp|P09914|IFIT1_HUMAN Interferon-induced protein with tetratricopeptide repeats 1 OS=Homo sapiens OX=9606 GN=IFIT1 PE=1 SV=2	1	2	2	2	0	1	0	0	0	1	2	1	2	0	1	0	1	0	0	0	1	2	1	2	0	1	0	1	0	0	0	1	2	1	2	0	1	5	5	5	55.36	478	478	0.0060233
sp|P09936|UCHL1_HUMAN	sp|P09936|UCHL1_HUMAN	9	9	9	sp|P09936|UCHL1_HUMAN Ubiquitin carboxyl-terminal hydrolase isozyme L1 OS=Homo sapiens OX=9606 GN=UCHL1 PE=1 SV=2	1	9	9	9	7	8	9	7	8	9	8	9	9	8	9	7	8	9	7	8	9	8	9	9	8	9	7	8	9	7	8	9	8	9	9	8	9	55.2	55.2	55.2	24.824	223	223	0
sp|P09938|RIR2_YEAST	sp|P09938|RIR2_YEAST	7	7	7	sp|P09938|RIR2_YEAST Ribonucleoside-diphosphate reductase small chain 1 OS=Saccharomyces cerevisiae (strain ATCC 204508 / S288c) OX=559292 GN=RNR2 PE=1 SV=2	1	7	7	7	6	6	7	6	6	4	6	6	4	4	5	6	6	7	6	6	4	6	6	4	4	5	6	6	7	6	6	4	6	6	4	4	5	17	17	17	46.147	399	399	0
sp|P09950|HEM1_YEAST	sp|P09950|HEM1_YEAST	2	2	2	sp|P09950|HEM1_YEAST 5-aminolevulinate synthase, mitochondrial OS=Saccharomyces cerevisiae (strain ATCC 204508 / S288c) OX=559292 GN=HEM1 PE=1 SV=1	1	2	2	2	0	0	2	0	0	2	0	0	0	0	1	0	0	2	0	0	2	0	0	0	0	1	0	0	2	0	0	2	0	0	0	0	1	6.2	6.2	6.2	59.362	548	548	0
sp|P09960|LKHA4_HUMAN	sp|P09960|LKHA4_HUMAN	20	20	20	sp|P09960|LKHA4_HUMAN Leukotriene A-4 hydrolase OS=Homo sapiens OX=9606 GN=LTA4H PE=1 SV=2	1	20	20	20	15	18	17	17	19	17	15	19	17	18	18	15	18	17	17	19	17	15	19	17	18	18	15	18	17	17	19	17	15	19	17	18	18	41.9	41.9	41.9	69.284	611	611	0
sp|P09972|ALDOC_HUMAN	sp|P09972|ALDOC_HUMAN	14	13	13	sp|P09972|ALDOC_HUMAN Fructose-bisphosphate aldolase C OS=Homo sapiens OX=9606 GN=ALDOC PE=1 SV=2	1	14	13	13	11	13	12	10	10	10	10	11	9	12	9	10	12	11	9	9	9	9	10	8	11	8	10	12	11	9	9	9	9	10	8	11	8	48.1	45.3	45.3	39.455	364	364	0
sp|Q71UI9|H2AV_HUMAN;sp|P0C0S5|H2AZ_HUMAN	sp|Q71UI9|H2AV_HUMAN;sp|P0C0S5|H2AZ_HUMAN	6;6	4;4	4;4	sp|Q71UI9|H2AV_HUMAN Histone H2A.V OS=Homo sapiens OX=9606 GN=H2AZ2 PE=1 SV=3;sp|P0C0S5|H2AZ_HUMAN Histone H2A.Z OS=Homo sapiens OX=9606 GN=H2AZ1 PE=1 SV=2	2	6	4	4	5	5	6	5	5	5	6	6	5	6	5	3	3	4	3	3	3	4	4	3	4	3	3	3	4	3	3	3	4	4	3	4	3	58.6	46.1	46.1	13.509	128	128;128	0
sp|Q3E792|RS25A_YEAST;sp|P0C0T4|RS25B_YEAST	sp|Q3E792|RS25A_YEAST;sp|P0C0T4|RS25B_YEAST	2;2	2;2	2;2	sp|Q3E792|RS25A_YEAST 40S ribosomal protein S25-A OS=Saccharomyces cerevisiae (strain ATCC 204508 / S288c) OX=559292 GN=RPS25A PE=1 SV=1;sp|P0C0T4|RS25B_YEAST 40S ribosomal protein S25-B OS=Saccharomyces cerevisiae (strain ATCC 204508 / S288c) OX=559292 GN	2	2	2	2	2	2	2	2	2	2	2	2	2	2	2	2	2	2	2	2	2	2	2	2	2	2	2	2	2	2	2	2	2	2	2	2	2	19.4	19.4	19.4	12.039	108	108;108	0
sp|P0C0V8|RS21A_YEAST	sp|P0C0V8|RS21A_YEAST	5	5	1	sp|P0C0V8|RS21A_YEAST 40S ribosomal protein S21-A OS=Saccharomyces cerevisiae (strain ATCC 204508 / S288c) OX=559292 GN=RPS21A PE=1 SV=1	1	5	5	1	4	4	5	4	3	3	4	5	4	4	3	4	4	5	4	3	3	4	5	4	4	3	0	1	1	0	0	0	0	1	0	1	0	63.2	63.2	18.4	9.7457	87	87	0
sp|Q3E7Y3|RS22B_YEAST;sp|P0C0W1|RS22A_YEAST	sp|Q3E7Y3|RS22B_YEAST;sp|P0C0W1|RS22A_YEAST	6;6	6;6	6;6	sp|Q3E7Y3|RS22B_YEAST 40S ribosomal protein S22-B OS=Saccharomyces cerevisiae (strain ATCC 204508 / S288c) OX=559292 GN=RPS22B PE=1 SV=3;sp|P0C0W1|RS22A_YEAST 40S ribosomal protein S22-A OS=Saccharomyces cerevisiae (strain ATCC 204508 / S288c) OX=559292 GN	2	6	6	6	6	5	5	4	4	4	4	5	3	5	4	6	5	5	4	4	4	4	5	3	5	4	6	5	5	4	4	4	4	5	3	5	4	56.9	56.9	56.9	14.626	130	130;130	0
sp|Q3E757|RL11B_YEAST;sp|P0C0W9|RL11A_YEAST	sp|Q3E757|RL11B_YEAST;sp|P0C0W9|RL11A_YEAST	7;7	7;7	7;7	sp|Q3E757|RL11B_YEAST 60S ribosomal protein L11-B OS=Saccharomyces cerevisiae (strain ATCC 204508 / S288c) OX=559292 GN=RPL11B PE=1 SV=3;sp|P0C0W9|RL11A_YEAST 60S ribosomal protein L11-A OS=Saccharomyces cerevisiae (strain ATCC 204508 / S288c) OX=559292 GN	2	7	7	7	5	6	6	4	5	5	4	6	4	5	3	5	6	6	4	5	5	4	6	4	5	3	5	6	6	4	5	5	4	6	4	5	3	46	46	46	19.749	174	174;174	0
sp|Q3E7X9|RS28A_YEAST;sp|P0C0X0|RS28B_YEAST	sp|Q3E7X9|RS28A_YEAST;sp|P0C0X0|RS28B_YEAST	2;2	2;2	2;2	sp|Q3E7X9|RS28A_YEAST 40S ribosomal protein S28-A OS=Saccharomyces cerevisiae (strain ATCC 204508 / S288c) OX=559292 GN=RPS28A PE=1 SV=1;sp|P0C0X0|RS28B_YEAST 40S ribosomal protein S28-B OS=Saccharomyces cerevisiae (strain ATCC 204508 / S288c) OX=559292 GN	2	2	2	2	2	2	2	2	2	2	2	2	2	1	2	2	2	2	2	2	2	2	2	2	1	2	2	2	2	2	2	2	2	2	2	1	2	31.3	31.3	31.3	7.5917	67	67;67	0
sp|P0C1Z6|TFPT_HUMAN	sp|P0C1Z6|TFPT_HUMAN	1	1	1	sp|P0C1Z6|TFPT_HUMAN TCF3 fusion partner OS=Homo sapiens OX=9606 GN=TFPT PE=1 SV=1	1	1	1	1	1	1	1	1	1	1	1	1	1	1	1	1	1	1	1	1	1	1	1	1	1	1	1	1	1	1	1	1	1	1	1	1	1	5.9	5.9	5.9	28.278	253	253	0.0015793
sp|P0C2H7|RL27B_YEAST;sp|P0C2H6|RL27A_YEAST	sp|P0C2H7|RL27B_YEAST;sp|P0C2H6|RL27A_YEAST	5;5	5;5	5;5	sp|P0C2H7|RL27B_YEAST 60S ribosomal protein L27-B OS=Saccharomyces cerevisiae (strain ATCC 204508 / S288c) OX=559292 GN=RPL27B PE=1 SV=1;sp|P0C2H6|RL27A_YEAST 60S ribosomal protein L27-A OS=Saccharomyces cerevisiae (strain ATCC 204508 / S288c) OX=559292 GN	2	5	5	5	5	5	5	5	5	5	5	5	5	5	5	5	5	5	5	5	5	5	5	5	5	5	5	5	5	5	5	5	5	5	5	5	5	40.4	40.4	40.4	15.505	136	136;136	0
sp|P0C2H9|RL31B_YEAST;sp|P0C2H8|RL31A_YEAST	sp|P0C2H9|RL31B_YEAST;sp|P0C2H8|RL31A_YEAST	3;3	3;3	3;3	sp|P0C2H9|RL31B_YEAST 60S ribosomal protein L31-B OS=Saccharomyces cerevisiae (strain ATCC 204508 / S288c) OX=559292 GN=RPL31B PE=1 SV=1;sp|P0C2H8|RL31A_YEAST 60S ribosomal protein L31-A OS=Saccharomyces cerevisiae (strain ATCC 204508 / S288c) OX=559292 GN	2	3	3	3	3	3	3	2	3	2	2	2	2	3	2	3	3	3	2	3	2	2	2	2	3	2	3	3	3	2	3	2	2	2	2	3	2	26.5	26.5	26.5	12.967	113	113;113	0
sp|P0C2J0|YP13B_YEAST;sp|Q03612|YE11B_YEAST;sp|Q03434|YM12B_YEAST;sp|Q04711|YM11B_YEAST;sp|P0C2I9|YP12B_YEAST;sp|P0C2I5|YL12B_YEAST;sp|Q12273|YO11B_YEAST;sp|Q12414|YP11B_YEAST;sp|P0C2I6|YL13B_YEAST;sp|P47100|YJ12B_YEAST;sp|Q04670|YM14B_YEAST;sp|P0C2I2|YD14B_YEAST;sp|P47098|YJ11B_YEAST;sp|P0C2J1|YP14B_YEAST;sp|Q07793|YD13B_YEAST;sp|Q03855|YD11B_YEAST;sp|Q12269|YG12B_YEAST;sp|Q92393|YO12B_YEAST;sp|…	sp|P0C2J0|YP13B_YEAST;sp|Q03612|YE11B_YEAST;sp|Q03434|YM12B_YEAST;sp|Q04711|YM11B_YEAST;sp|P0C2I9|YP12B_YEAST;sp|P0C2I5|YL12B_YEAST;sp|Q12273|YO11B_YEAST;sp|Q12414|YP11B_YEAST;sp|P0C2I6|YL13B_YEAST;sp|P47100|YJ12B_YEAST;sp|Q04670|YM14B_YEAST;sp|P0C2I2|YD14B_YEAST;sp|P47098|YJ11B_YEAST;sp|P0C2J1|YP14B_YEAST;sp|Q07793|YD13B_YEAST;sp|Q03855|YD11B_YEAST;sp|Q12269|YG12B_YEAST;sp|Q92393|YO12B_YEAST;sp|…	21;21;21;21;21;20;20;20;20;20;20;20;20;20;19;19;19;19;19;19;18;18;17;17;17;16;15;9;9;9;9;9;9;9;9;9;9;9;9;9;9;9;9;9;9;9;9;9;9;9;9;9;9;9;8;8;8;2;2;2;2;2;2;2;2;2;1	21;21;21;21;21;20;20;20;20;20;20;20;20;20;19;19;19;19;19;19;18;18;17;17;17;16;15;9;9;9;9;9;9;9;9;9;9;9;9;9;9;9;9;9;9;9;9;9;9;9;9;9;9;9;8;8;8;2;2;2;2;2;2;2;2;2;1	11;11;11;11;11;11;10;11;11;10;10;11;11;11;10;11;11;10;11;10;9;8;7;7;8;7;7;7;7;7;7;7;7;7;7;7;7;7;7;7;7;7;7;7;7;7;7;4;7;7;7;7;7;7;6;6;6;1;1;1;1;1;1;1;1;1;0	sp|P0C2J0|YP13B_YEAST Transposon Ty1-PR2 Gag-Pol polyprotein OS=Saccharomyces cerevisiae (strain ATCC 204508 / S288c) OX=559292 GN=TY1B-PR2 PE=3 SV=1;sp|Q03612|YE11B_YEAST Transposon Ty1-ER1 Gag-Pol polyprotein OS=Saccharomyces cerevisiae (strain ATCC 2045	67	21	21	11	18	19	19	12	16	16	16	9	12	12	11	18	19	19	12	16	16	16	9	12	12	11	9	10	10	8	10	9	9	6	7	7	7	17.3	17.3	8.9	198.64	1756	1756;1755;1755;1755;1755;1755;1755;1755;1755;1755;1755;1755;1755;1755;1604;1755;1755;1755;1755;1755;1755;1793;1755;1755;1755;1756;1749;440;440;440;440;440;440;440;440;440;440;440;440;440;440;440;440;440;440;440;478;1196;440;440;440;440;440;440;440;440;440;1770;1770;1770;1770;1770;1770;1770;1770;1770;1770	0
sp|P0C7T5|ATX1L_HUMAN	sp|P0C7T5|ATX1L_HUMAN	2	2	2	sp|P0C7T5|ATX1L_HUMAN Ataxin-1-like OS=Homo sapiens OX=9606 GN=ATXN1L PE=1 SV=1	1	2	2	2	1	0	1	1	1	2	2	2	2	2	1	1	0	1	1	1	2	2	2	2	2	1	1	0	1	1	1	2	2	2	2	2	1	3.6	3.6	3.6	73.305	689	689	0.0087471
sp|P0CAP2|GRL1A_HUMAN	sp|P0CAP2|GRL1A_HUMAN	2	2	2	sp|P0CAP2|GRL1A_HUMAN DNA-directed RNA polymerase II subunit GRINL1A OS=Homo sapiens OX=9606 GN=POLR2M PE=1 SV=1	1	2	2	2	0	2	1	1	1	0	0	1	1	0	1	0	2	1	1	1	0	0	1	1	0	1	0	2	1	1	1	0	0	1	1	0	1	5.4	5.4	5.4	41.739	368	368	0
sp|P0CG12|DERPC_HUMAN	sp|P0CG12|DERPC_HUMAN	3	3	3	sp|P0CG12|DERPC_HUMAN Decreased expression in renal and prostate cancer protein OS=Homo sapiens OX=9606 GN=DERPC PE=1 SV=1	1	3	3	3	1	1	3	3	2	2	3	1	2	1	2	1	1	3	3	2	2	3	1	2	1	2	1	1	3	3	2	2	3	1	2	1	2	7.4	7.4	7.4	51.391	524	524	0
sp|P0CG30|GSTT2_HUMAN;sp|P0CG29|GST2_HUMAN	sp|P0CG30|GSTT2_HUMAN;sp|P0CG29|GST2_HUMAN	2;2	2;2	2;2	sp|P0CG30|GSTT2_HUMAN Glutathione S-transferase theta-2B OS=Homo sapiens OX=9606 GN=GSTT2B PE=1 SV=1;sp|P0CG29|GST2_HUMAN Glutathione S-transferase theta-2 OS=Homo sapiens OX=9606 GN=GSTT2 PE=1 SV=1	2	2	2	2	1	1	1	1	1	1	1	1	1	2	1	1	1	1	1	1	1	1	1	1	2	1	1	1	1	1	1	1	1	1	1	2	1	8.6	8.6	8.6	27.507	244	244;244	0.00015588
sp|P0CG47|UBB_HUMAN;sp|P0CG48|UBC_HUMAN;sp|P62987|RL40_HUMAN;sp|P62979|RS27A_HUMAN	sp|P0CG47|UBB_HUMAN;sp|P0CG48|UBC_HUMAN;sp|P62987|RL40_HUMAN;sp|P62979|RS27A_HUMAN	5;5;4;4	2;2;1;1	1;1;1;1	sp|P0CG47|UBB_HUMAN Polyubiquitin-B OS=Homo sapiens OX=9606 GN=UBB PE=1 SV=1;sp|P0CG48|UBC_HUMAN Polyubiquitin-C OS=Homo sapiens OX=9606 GN=UBC PE=1 SV=3;sp|P62987|RL40_HUMAN Ubiquitin-60S ribosomal protein L40 OS=Homo sapiens OX=9606 GN=UBA52 PE=1 SV=2;sp	4	5	2	1	4	5	5	5	5	5	5	5	5	5	5	1	2	2	2	2	2	2	2	2	2	2	1	1	1	1	1	1	1	1	1	1	1	67.7	32.3	21	25.761	229	229;685;128;156	0
sp|P0CS90|HSP77_YEAST;sp|P39987|HSP7E_YEAST	sp|P0CS90|HSP77_YEAST	14;3	14;3	14;3	sp|P0CS90|HSP77_YEAST Import motor subunit, mitochondrial OS=Saccharomyces cerevisiae (strain ATCC 204508 / S288c) OX=559292 GN=SSC1 PE=1 SV=1	2	14	14	14	13	10	10	9	9	10	10	8	9	7	9	13	10	10	9	9	10	10	8	9	7	9	13	10	10	9	9	10	10	8	9	7	9	30.4	30.4	30.4	70.627	654	654;644	0
sp|P0CX24|RL20B_YEAST;sp|P0CX23|RL20A_YEAST	sp|P0CX24|RL20B_YEAST;sp|P0CX23|RL20A_YEAST	8;8	8;8	8;8	sp|P0CX24|RL20B_YEAST 60S ribosomal protein L20-B OS=Saccharomyces cerevisiae (strain ATCC 204508 / S288c) OX=559292 GN=RPL20B PE=1 SV=1;sp|P0CX23|RL20A_YEAST 60S ribosomal protein L20-A OS=Saccharomyces cerevisiae (strain ATCC 204508 / S288c) OX=559292 GN	2	8	8	8	8	8	7	6	7	8	5	7	8	7	8	8	8	7	6	7	8	5	7	8	7	8	8	8	7	6	7	8	5	7	8	7	8	43	43	43	20.437	172	172;172	0
sp|P0CX26|RL43B_YEAST;sp|P0CX25|RL43A_YEAST	sp|P0CX26|RL43B_YEAST;sp|P0CX25|RL43A_YEAST	1;1	1;1	1;1	sp|P0CX26|RL43B_YEAST 60S ribosomal protein L43-B OS=Saccharomyces cerevisiae (strain ATCC 204508 / S288c) OX=559292 GN=RPL43B PE=1 SV=1;sp|P0CX25|RL43A_YEAST 60S ribosomal protein L43-A OS=Saccharomyces cerevisiae (strain ATCC 204508 / S288c) OX=559292 GN	2	1	1	1	1	1	1	1	1	1	1	1	1	1	1	1	1	1	1	1	1	1	1	1	1	1	1	1	1	1	1	1	1	1	1	1	1	19.6	19.6	19.6	10.091	92	92;92	0
sp|P0CX28|RL44B_YEAST;sp|P0CX27|RL44A_YEAST	sp|P0CX28|RL44B_YEAST;sp|P0CX27|RL44A_YEAST	1;1	1;1	1;1	sp|P0CX28|RL44B_YEAST 60S ribosomal protein L42-B OS=Saccharomyces cerevisiae (strain ATCC 204508 / S288c) OX=559292 GN=RPL42B PE=1 SV=1;sp|P0CX27|RL44A_YEAST 60S ribosomal protein L42-A OS=Saccharomyces cerevisiae (strain ATCC 204508 / S288c) OX=559292 GN	2	1	1	1	0	1	1	0	0	0	1	1	1	1	0	0	1	1	0	0	0	1	1	1	1	0	0	1	1	0	0	0	1	1	1	1	0	7.5	7.5	7.5	12.211	106	106;106	0.0056474
sp|P0CX32|RS24B_YEAST;sp|P0CX31|RS24A_YEAST	sp|P0CX32|RS24B_YEAST;sp|P0CX31|RS24A_YEAST	5;5	5;5	5;5	sp|P0CX32|RS24B_YEAST 40S ribosomal protein S24-B OS=Saccharomyces cerevisiae (strain ATCC 204508 / S288c) OX=559292 GN=RPS24B PE=1 SV=1;sp|P0CX31|RS24A_YEAST 40S ribosomal protein S24-A OS=Saccharomyces cerevisiae (strain ATCC 204508 / S288c) OX=559292 GN	2	5	5	5	5	4	4	4	4	4	4	4	4	4	4	5	4	4	4	4	4	4	4	4	4	4	5	4	4	4	4	4	4	4	4	4	4	37.8	37.8	37.8	15.329	135	135;135	0
sp|P0CX34|RS30B_YEAST;sp|P0CX33|RS30A_YEAST	sp|P0CX34|RS30B_YEAST;sp|P0CX33|RS30A_YEAST	2;2	2;2	2;2	sp|P0CX34|RS30B_YEAST 40S ribosomal protein S30-B OS=Saccharomyces cerevisiae (strain ATCC 204508 / S288c) OX=559292 GN=RPS30B PE=1 SV=1;sp|P0CX33|RS30A_YEAST 40S ribosomal protein S30-A OS=Saccharomyces cerevisiae (strain ATCC 204508 / S288c) OX=559292 GN	2	2	2	2	2	2	2	2	2	2	2	2	2	1	1	2	2	2	2	2	2	2	2	2	1	1	2	2	2	2	2	2	2	2	2	1	1	17.5	17.5	17.5	7.1184	63	63;63	0
sp|P0CX35|RS4A_YEAST;sp|P0CX36|RS4B_YEAST;REV__sp|P49917|DNLI4_HUMAN	sp|P0CX35|RS4A_YEAST;sp|P0CX36|RS4B_YEAST	11;11;1	11;11;1	11;11;1	sp|P0CX35|RS4A_YEAST 40S ribosomal protein S4-A OS=Saccharomyces cerevisiae (strain ATCC 204508 / S288c) OX=559292 GN=RPS4A PE=1 SV=1;sp|P0CX36|RS4B_YEAST 40S ribosomal protein S4-B OS=Saccharomyces cerevisiae (strain ATCC 204508 / S288c) OX=559292 GN=RPS4	3	11	11	11	11	10	10	10	10	9	10	8	8	8	9	11	10	10	10	10	9	10	8	8	8	9	11	10	10	10	10	9	10	8	8	8	9	36.8	36.8	36.8	29.41	261	261;261;911	0
sp|P0CX38|RS6B_YEAST;sp|P0CX37|RS6A_YEAST	sp|P0CX38|RS6B_YEAST;sp|P0CX37|RS6A_YEAST	9;9	9;9	9;9	sp|P0CX38|RS6B_YEAST 40S ribosomal protein S6-B OS=Saccharomyces cerevisiae (strain ATCC 204508 / S288c) OX=559292 GN=RPS6B PE=1 SV=1;sp|P0CX37|RS6A_YEAST 40S ribosomal protein S6-A OS=Saccharomyces cerevisiae (strain ATCC 204508 / S288c) OX=559292 GN=RPS6	2	9	9	9	9	9	9	9	8	8	9	9	9	9	8	9	9	9	9	8	8	9	9	9	9	8	9	9	9	9	8	8	9	9	9	9	8	38.1	38.1	38.1	26.996	236	236;236	0
sp|P0CX40|RS8B_YEAST;sp|P0CX39|RS8A_YEAST	sp|P0CX40|RS8B_YEAST;sp|P0CX39|RS8A_YEAST	6;6	6;6	6;6	sp|P0CX40|RS8B_YEAST 40S ribosomal protein S8-B OS=Saccharomyces cerevisiae (strain ATCC 204508 / S288c) OX=559292 GN=RPS8B PE=1 SV=1;sp|P0CX39|RS8A_YEAST 40S ribosomal protein S8-A OS=Saccharomyces cerevisiae (strain ATCC 204508 / S288c) OX=559292 GN=RPS8	2	6	6	6	6	5	5	6	6	6	6	4	5	4	5	6	5	5	6	6	6	6	4	5	4	5	6	5	5	6	6	6	6	4	5	4	5	38	38	38	22.489	200	200;200	0
sp|P0CX42|RL23B_YEAST;sp|P0CX41|RL23A_YEAST	sp|P0CX42|RL23B_YEAST;sp|P0CX41|RL23A_YEAST	6;6	6;6	5;5	sp|P0CX42|RL23B_YEAST 60S ribosomal protein L23-B OS=Saccharomyces cerevisiae (strain ATCC 204508 / S288c) OX=559292 GN=RPL23B PE=1 SV=1;sp|P0CX41|RL23A_YEAST 60S ribosomal protein L23-A OS=Saccharomyces cerevisiae (strain ATCC 204508 / S288c) OX=559292 GN	2	6	6	5	5	5	5	4	3	4	4	5	5	5	2	5	5	5	4	3	4	4	5	5	5	2	4	4	4	3	3	3	3	4	4	4	2	49.6	49.6	43.8	14.473	137	137;137	0
sp|P0CX44|RL1B_YEAST;sp|P0CX43|RL1A_YEAST	sp|P0CX44|RL1B_YEAST;sp|P0CX43|RL1A_YEAST	7;7	7;7	7;7	sp|P0CX44|RL1B_YEAST 60S ribosomal protein L1-B OS=Saccharomyces cerevisiae (strain ATCC 204508 / S288c) OX=559292 GN=RPL1B PE=1 SV=1;sp|P0CX43|RL1A_YEAST 60S ribosomal protein L1-A OS=Saccharomyces cerevisiae (strain ATCC 204508 / S288c) OX=559292 GN=RPL1	2	7	7	7	7	7	7	6	6	6	6	7	6	7	6	7	7	7	6	6	6	6	7	6	7	6	7	7	7	6	6	6	6	7	6	7	6	36.4	36.4	36.4	24.485	217	217;217	0
sp|P0CX46|RL2B_YEAST;sp|P0CX45|RL2A_YEAST	sp|P0CX46|RL2B_YEAST;sp|P0CX45|RL2A_YEAST	5;5	5;5	5;5	sp|P0CX46|RL2B_YEAST 60S ribosomal protein L2-B OS=Saccharomyces cerevisiae (strain ATCC 204508 / S288c) OX=559292 GN=RPL2B PE=1 SV=1;sp|P0CX45|RL2A_YEAST 60S ribosomal protein L2-A OS=Saccharomyces cerevisiae (strain ATCC 204508 / S288c) OX=559292 GN=RPL2	2	5	5	5	5	5	5	5	5	5	5	5	5	5	5	5	5	5	5	5	5	5	5	5	5	5	5	5	5	5	5	5	5	5	5	5	5	32.3	32.3	32.3	27.408	254	254;254	0
sp|P0CX48|RS11B_YEAST;sp|P0CX47|RS11A_YEAST	sp|P0CX48|RS11B_YEAST;sp|P0CX47|RS11A_YEAST	7;7	7;7	7;7	sp|P0CX48|RS11B_YEAST 40S ribosomal protein S11-B OS=Saccharomyces cerevisiae (strain ATCC 204508 / S288c) OX=559292 GN=RPS11B PE=1 SV=1;sp|P0CX47|RS11A_YEAST 40S ribosomal protein S11-A OS=Saccharomyces cerevisiae (strain ATCC 204508 / S288c) OX=559292 GN	2	7	7	7	7	7	7	6	6	6	6	7	6	6	6	7	7	7	6	6	6	6	7	6	6	6	7	7	7	6	6	6	6	7	6	6	6	48.1	48.1	48.1	17.749	156	156;156	0
sp|P0CX50|RL18B_YEAST;sp|P0CX49|RL18A_YEAST	sp|P0CX50|RL18B_YEAST;sp|P0CX49|RL18A_YEAST	5;5	5;5	5;5	sp|P0CX50|RL18B_YEAST 60S ribosomal protein L18-B OS=Saccharomyces cerevisiae (strain ATCC 204508 / S288c) OX=559292 GN=RPL18B PE=1 SV=1;sp|P0CX49|RL18A_YEAST 60S ribosomal protein L18-A OS=Saccharomyces cerevisiae (strain ATCC 204508 / S288c) OX=559292 GN	2	5	5	5	5	5	5	5	5	5	5	5	5	5	5	5	5	5	5	5	5	5	5	5	5	5	5	5	5	5	5	5	5	5	5	5	5	28	28	28	20.563	186	186;186	0
sp|P0CX52|RS16B_YEAST;sp|P0CX51|RS16A_YEAST	sp|P0CX52|RS16B_YEAST;sp|P0CX51|RS16A_YEAST	6;6	6;6	6;6	sp|P0CX52|RS16B_YEAST 40S ribosomal protein S16-B OS=Saccharomyces cerevisiae (strain ATCC 204508 / S288c) OX=559292 GN=RPS16B PE=1 SV=1;sp|P0CX51|RS16A_YEAST 40S ribosomal protein S16-A OS=Saccharomyces cerevisiae (strain ATCC 204508 / S288c) OX=559292 GN	2	6	6	6	5	4	5	3	2	3	3	3	3	3	3	5	4	5	3	2	3	3	3	3	3	3	5	4	5	3	2	3	3	3	3	3	3	44.8	44.8	44.8	15.847	143	143;143	0
sp|P0CX54|RL12B_YEAST;sp|P0CX53|RL12A_YEAST	sp|P0CX54|RL12B_YEAST;sp|P0CX53|RL12A_YEAST	5;5	4;4	4;4	sp|P0CX54|RL12B_YEAST 60S ribosomal protein L12-B OS=Saccharomyces cerevisiae (strain ATCC 204508 / S288c) OX=559292 GN=RPL12B PE=1 SV=1;sp|P0CX53|RL12A_YEAST 60S ribosomal protein L12-A OS=Saccharomyces cerevisiae (strain ATCC 204508 / S288c) OX=559292 GN	2	5	4	4	5	5	5	5	5	5	5	4	4	4	4	4	4	4	4	4	4	4	3	3	3	3	4	4	4	4	4	4	4	3	3	3	3	46.7	41.2	41.2	17.822	165	165;165	0
sp|P0CX56|RS18B_YEAST;sp|P0CX55|RS18A_YEAST	sp|P0CX56|RS18B_YEAST;sp|P0CX55|RS18A_YEAST	8;8	8;8	8;8	sp|P0CX56|RS18B_YEAST 40S ribosomal protein S18-B OS=Saccharomyces cerevisiae (strain ATCC 204508 / S288c) OX=559292 GN=RPS18B PE=1 SV=1;sp|P0CX55|RS18A_YEAST 40S ribosomal protein S18-A OS=Saccharomyces cerevisiae (strain ATCC 204508 / S288c) OX=559292 GN	2	8	8	8	8	8	8	6	5	6	6	7	6	6	6	8	8	8	6	5	6	6	7	6	6	6	8	8	8	6	5	6	6	7	6	6	6	54.1	54.1	54.1	17.037	146	146;146	0
sp|P0CX83|RL19B_YEAST;sp|P0CX82|RL19A_YEAST	sp|P0CX83|RL19B_YEAST;sp|P0CX82|RL19A_YEAST	6;6	6;6	6;6	sp|P0CX83|RL19B_YEAST 60S ribosomal protein L19-B OS=Saccharomyces cerevisiae (strain ATCC 204508 / S288c) OX=559292 GN=RPL19B PE=1 SV=1;sp|P0CX82|RL19A_YEAST 60S ribosomal protein L19-A OS=Saccharomyces cerevisiae (strain ATCC 204508 / S288c) OX=559292 GN	2	6	6	6	6	6	6	6	6	5	6	6	6	6	6	6	6	6	6	6	5	6	6	6	6	6	6	6	6	6	6	5	6	6	6	6	6	29.1	29.1	29.1	21.704	189	189;189	0
sp|P0CX85|RL35B_YEAST;sp|P0CX84|RL35A_YEAST	sp|P0CX85|RL35B_YEAST;sp|P0CX84|RL35A_YEAST	4;4	4;4	4;4	sp|P0CX85|RL35B_YEAST 60S ribosomal protein L35-B OS=Saccharomyces cerevisiae (strain ATCC 204508 / S288c) OX=559292 GN=RPL35B PE=1 SV=1;sp|P0CX84|RL35A_YEAST 60S ribosomal protein L35-A OS=Saccharomyces cerevisiae (strain ATCC 204508 / S288c) OX=559292 GN	2	4	4	4	4	4	4	3	4	4	3	3	3	3	3	4	4	4	3	4	4	3	3	3	3	3	4	4	4	3	4	4	3	3	3	3	3	27.5	27.5	27.5	13.909	120	120;120	0
sp|P0DI82|TPC2B_HUMAN;sp|P0DI81|TPC2A_HUMAN	sp|P0DI82|TPC2B_HUMAN;sp|P0DI81|TPC2A_HUMAN	2;2	2;2	2;2	sp|P0DI82|TPC2B_HUMAN Trafficking protein particle complex subunit 2B OS=Homo sapiens OX=9606 GN=TRAPPC2B PE=1 SV=1;sp|P0DI81|TPC2A_HUMAN Trafficking protein particle complex subunit 2 OS=Homo sapiens OX=9606 GN=TRAPPC2 PE=1 SV=1	2	2	2	2	1	1	2	1	2	1	1	2	2	2	2	1	1	2	1	2	1	1	2	2	2	2	1	1	2	1	2	1	1	2	2	2	2	18.6	18.6	18.6	16.445	140	140;140	0
sp|P0DMV9|HS71B_HUMAN;sp|P0DMV8|HS71A_HUMAN	sp|P0DMV9|HS71B_HUMAN;sp|P0DMV8|HS71A_HUMAN	24;24	19;19	11;11	sp|P0DMV9|HS71B_HUMAN Heat shock 70 kDa protein 1B OS=Homo sapiens OX=9606 GN=HSPA1B PE=1 SV=1;sp|P0DMV8|HS71A_HUMAN Heat shock 70 kDa protein 1A OS=Homo sapiens OX=9606 GN=HSPA1A PE=1 SV=1	2	24	19	11	21	23	23	22	22	22	21	21	23	23	23	17	19	19	18	18	18	17	17	18	19	18	11	11	11	10	11	11	10	10	11	11	11	47.3	38.8	23.1	70.051	641	641;641	0
sp|P0DP25|CALM3_HUMAN;sp|P0DP24|CALM2_HUMAN;sp|P0DP23|CALM1_HUMAN;sp|P27482|CALL3_HUMAN;sp|P02585|TNNC2_HUMAN	sp|P0DP25|CALM3_HUMAN;sp|P0DP24|CALM2_HUMAN;sp|P0DP23|CALM1_HUMAN	8;8;8;2;1	8;8;8;2;1	8;8;8;2;1	sp|P0DP25|CALM3_HUMAN Calmodulin-3 OS=Homo sapiens OX=9606 GN=CALM3 PE=1 SV=1;sp|P0DP24|CALM2_HUMAN Calmodulin-2 OS=Homo sapiens OX=9606 GN=CALM2 PE=1 SV=1;sp|P0DP23|CALM1_HUMAN Calmodulin-1 OS=Homo sapiens OX=9606 GN=CALM1 PE=1 SV=1	5	8	8	8	6	6	8	7	7	7	7	7	7	7	7	6	6	8	7	7	7	7	7	7	7	7	6	6	8	7	7	7	7	7	7	7	7	73.8	73.8	73.8	16.837	149	149;149;149;149;160	0
sp|P0DPB5|RPC22_HUMAN	sp|P0DPB5|RPC22_HUMAN	2	2	2	sp|P0DPB5|RPC22_HUMAN Protein POLR1D, isoform 2 OS=Homo sapiens OX=9606 GN=POLR1D PE=1 SV=1	1	2	2	2	0	1	2	1	0	1	1	1	1	1	1	0	1	2	1	0	1	1	1	1	1	1	0	1	2	1	0	1	1	1	1	1	1	14.8	14.8	14.8	14.332	122	122	0.0015703
sp|P0DPB6|RPAC2_HUMAN	sp|P0DPB6|RPAC2_HUMAN	2	2	2	sp|P0DPB6|RPAC2_HUMAN DNA-directed RNA polymerases I and III subunit RPAC2 OS=Homo sapiens OX=9606 GN=POLR1D PE=1 SV=1	1	2	2	2	2	2	1	2	2	1	2	2	1	2	1	2	2	1	2	2	1	2	2	1	2	1	2	2	1	2	2	1	2	2	1	2	1	18	18	18	15.237	133	133	0
sp|P0DPH7|TBA3C_HUMAN;sp|P0DPH8|TBA3D_HUMAN;sp|Q6PEY2|TBA3E_HUMAN	sp|P0DPH7|TBA3C_HUMAN;sp|P0DPH8|TBA3D_HUMAN;sp|Q6PEY2|TBA3E_HUMAN	18;18;15	1;1;1	0;0;0	sp|P0DPH7|TBA3C_HUMAN Tubulin alpha-3C chain OS=Homo sapiens OX=9606 GN=TUBA3C PE=1 SV=1;sp|P0DPH8|TBA3D_HUMAN Tubulin alpha-3D chain OS=Homo sapiens OX=9606 GN=TUBA3D PE=1 SV=1;sp|Q6PEY2|TBA3E_HUMAN Tubulin alpha-3E chain OS=Homo sapiens OX=9606 GN=TUBA3E	3	18	1	0	16	16	15	16	17	16	17	15	16	15	16	0	0	0	0	1	1	0	0	0	0	0	0	0	0	0	0	0	0	0	0	0	0	50	1.8	0	49.959	450	450;450;450	1
sp|P10080|SSBP1_YEAST	sp|P10080|SSBP1_YEAST	3	3	3	sp|P10080|SSBP1_YEAST Single-stranded nucleic acid-binding protein OS=Saccharomyces cerevisiae (strain ATCC 204508 / S288c) OX=559292 GN=SBP1 PE=1 SV=2	1	3	3	3	1	3	3	1	1	1	1	2	2	2	1	1	3	3	1	1	1	1	2	2	2	1	1	3	3	1	1	1	1	2	2	2	1	15.6	15.6	15.6	32.989	294	294	0
sp|P10081|IF4A_YEAST	sp|P10081|IF4A_YEAST	15	15	15	sp|P10081|IF4A_YEAST ATP-dependent RNA helicase eIF4A OS=Saccharomyces cerevisiae (strain ATCC 204508 / S288c) OX=559292 GN=TIF1 PE=1 SV=3	1	15	15	15	15	14	13	12	13	12	13	11	12	13	12	15	14	13	12	13	12	13	11	12	13	12	15	14	13	12	13	12	13	11	12	13	12	50.4	50.4	50.4	44.697	395	395	0
sp|P10109|ADX_HUMAN	sp|P10109|ADX_HUMAN	1	1	1	sp|P10109|ADX_HUMAN Adrenodoxin, mitochondrial OS=Homo sapiens OX=9606 GN=FDX1 PE=1 SV=1	1	1	1	1	0	1	1	0	0	1	1	0	0	1	0	0	1	1	0	0	1	1	0	0	1	0	0	1	1	0	0	1	1	0	0	1	0	4.3	4.3	4.3	19.393	184	184	0.0095009
sp|P10114|RAP2A_HUMAN;sp|P61225|RAP2B_HUMAN	sp|P10114|RAP2A_HUMAN;sp|P61225|RAP2B_HUMAN	2;1	1;0	1;0	sp|P10114|RAP2A_HUMAN Ras-related protein Rap-2a OS=Homo sapiens OX=9606 GN=RAP2A PE=1 SV=1;sp|P61225|RAP2B_HUMAN Ras-related protein Rap-2b OS=Homo sapiens OX=9606 GN=RAP2B PE=1 SV=1	2	2	1	1	2	2	2	2	2	2	2	2	2	2	2	1	1	1	1	1	1	1	1	1	1	1	1	1	1	1	1	1	1	1	1	1	1	10.9	4.9	4.9	20.615	183	183;183	0.0019898
sp|P10155|RO60_HUMAN	sp|P10155|RO60_HUMAN	11	11	11	sp|P10155|RO60_HUMAN 60 kDa SS-A/Ro ribonucleoprotein OS=Homo sapiens OX=9606 GN=RO60 PE=1 SV=2	1	11	11	11	10	10	9	10	11	11	10	10	11	7	11	10	10	9	10	11	11	10	10	11	7	11	10	10	9	10	11	11	10	10	11	7	11	22.1	22.1	22.1	60.67	538	538	0
sp|P10253|LYAG_HUMAN	sp|P10253|LYAG_HUMAN	14	14	14	sp|P10253|LYAG_HUMAN Lysosomal alpha-glucosidase OS=Homo sapiens OX=9606 GN=GAA PE=1 SV=4	1	14	14	14	11	10	9	12	10	11	13	10	12	10	10	11	10	9	12	10	11	13	10	12	10	10	11	10	9	12	10	11	13	10	12	10	10	19.4	19.4	19.4	105.32	952	952	0
sp|P10301|RRAS_HUMAN	sp|P10301|RRAS_HUMAN	6	6	5	sp|P10301|RRAS_HUMAN Ras-related protein R-Ras OS=Homo sapiens OX=9606 GN=RRAS PE=1 SV=1	1	6	6	5	4	4	5	5	5	5	4	4	4	4	4	4	4	5	5	5	5	4	4	4	4	4	3	3	4	4	4	4	3	3	3	3	3	39	39	31.7	23.48	218	218	0
sp|P10321|HLAC_HUMAN	sp|P10321|HLAC_HUMAN	6	2	2	sp|P10321|HLAC_HUMAN HLA class I histocompatibility antigen, C alpha chain OS=Homo sapiens OX=9606 GN=HLA-C PE=1 SV=3	1	6	2	2	5	5	4	6	6	5	6	4	5	4	5	2	2	1	2	2	2	2	1	2	1	2	2	2	1	2	2	2	2	1	2	1	2	22.1	7.9	7.9	40.648	366	366	0
sp|P10398|ARAF_HUMAN	sp|P10398|ARAF_HUMAN	6	3	3	sp|P10398|ARAF_HUMAN Serine/threonine-protein kinase A-Raf OS=Homo sapiens OX=9606 GN=ARAF PE=1 SV=2	1	6	3	3	2	4	3	3	5	4	4	2	5	3	4	0	2	1	0	2	1	1	0	2	1	2	0	2	1	0	2	1	1	0	2	1	2	11.6	6.3	6.3	67.585	606	606	0
sp|P10412|H14_HUMAN;sp|P16402|H13_HUMAN;sp|P22492|H1T_HUMAN;sp|Q02539|H11_HUMAN	sp|P10412|H14_HUMAN;sp|P16402|H13_HUMAN	4;3;1;1	4;3;1;1	1;0;0;0	sp|P10412|H14_HUMAN Histone H1.4 OS=Homo sapiens OX=9606 GN=H1-4 PE=1 SV=2;sp|P16402|H13_HUMAN Histone H1.3 OS=Homo sapiens OX=9606 GN=H1-3 PE=1 SV=2	4	4	4	1	4	4	4	4	4	4	4	4	4	4	4	4	4	4	4	4	4	4	4	4	4	4	1	1	1	1	1	1	1	1	1	1	1	21.9	21.9	7.3	21.865	219	219;221;207;215	0
sp|P10515|ODP2_HUMAN	sp|P10515|ODP2_HUMAN	12	12	12	sp|P10515|ODP2_HUMAN Dihydrolipoyllysine-residue acetyltransferase component of pyruvate dehydrogenase complex, mitochondrial OS=Homo sapiens OX=9606 GN=DLAT PE=1 SV=3	1	12	12	12	6	8	8	11	9	11	11	8	10	9	12	6	8	8	11	9	11	11	8	10	9	12	6	8	8	11	9	11	11	8	10	9	12	23.2	23.2	23.2	68.996	647	647	0
sp|P10586|PTPRF_HUMAN	sp|P10586|PTPRF_HUMAN	7	7	6	sp|P10586|PTPRF_HUMAN Receptor-type tyrosine-protein phosphatase F OS=Homo sapiens OX=9606 GN=PTPRF PE=1 SV=2	1	7	7	6	2	3	2	1	2	4	3	4	2	3	2	2	3	2	1	2	4	3	4	2	3	2	2	2	2	1	2	3	3	4	2	3	2	6.1	6.1	5.4	212.88	1907	1907	0
sp|P10588|NR2F6_HUMAN	sp|P10588|NR2F6_HUMAN	2	2	2	sp|P10588|NR2F6_HUMAN Nuclear receptor subfamily 2 group F member 6 OS=Homo sapiens OX=9606 GN=NR2F6 PE=1 SV=2	1	2	2	2	1	2	2	2	2	2	1	2	2	2	2	1	2	2	2	2	2	1	2	2	2	2	1	2	2	2	2	2	1	2	2	2	2	5	5	5	42.979	404	404	0
sp|P10589|COT1_HUMAN;sp|P24468|COT2_HUMAN	sp|P10589|COT1_HUMAN	3;1	3;1	3;1	sp|P10589|COT1_HUMAN COUP transcription factor 1 OS=Homo sapiens OX=9606 GN=NR2F1 PE=1 SV=1	2	3	3	3	0	1	0	0	1	1	1	2	1	2	1	0	1	0	0	1	1	1	2	1	2	1	0	1	0	0	1	1	1	2	1	2	1	10.9	10.9	10.9	46.155	423	423;414	0
sp|P10591|HSP71_YEAST	sp|P10591|HSP71_YEAST	29	8	7	sp|P10591|HSP71_YEAST Heat shock protein SSA1 OS=Saccharomyces cerevisiae (strain ATCC 204508 / S288c) OX=559292 GN=SSA1 PE=1 SV=4	1	29	8	7	28	27	28	24	24	23	25	25	23	27	22	8	8	8	7	7	7	6	7	6	7	5	7	7	7	6	6	6	5	6	5	6	4	58.9	19.8	16.7	69.656	642	642	0
sp|P10592|HSP72_YEAST	sp|P10592|HSP72_YEAST	30	26	8	sp|P10592|HSP72_YEAST Heat shock protein SSA2 OS=Saccharomyces cerevisiae (strain ATCC 204508 / S288c) OX=559292 GN=SSA2 PE=1 SV=3	1	30	26	8	29	28	29	25	26	25	28	27	25	29	26	25	25	25	21	22	22	24	23	21	25	23	8	8	8	7	8	8	8	8	7	8	8	59.9	53.4	17.5	69.469	639	639	0
sp|P10599|THIO_HUMAN	sp|P10599|THIO_HUMAN	3	3	3	sp|P10599|THIO_HUMAN Thioredoxin OS=Homo sapiens OX=9606 GN=TXN PE=1 SV=3	1	3	3	3	3	3	3	2	3	3	3	3	3	3	3	3	3	3	2	3	3	3	3	3	3	3	3	3	3	2	3	3	3	3	3	3	3	29.5	29.5	29.5	11.737	105	105	0
sp|P10606|COX5B_HUMAN	sp|P10606|COX5B_HUMAN	4	4	4	sp|P10606|COX5B_HUMAN Cytochrome c oxidase subunit 5B, mitochondrial OS=Homo sapiens OX=9606 GN=COX5B PE=1 SV=2	1	4	4	4	3	4	4	3	3	3	3	3	4	4	3	3	4	4	3	3	3	3	3	4	4	3	3	4	4	3	3	3	3	3	4	4	3	39.5	39.5	39.5	13.696	129	129	0
sp|P10614|CP51_YEAST	sp|P10614|CP51_YEAST	5	5	5	sp|P10614|CP51_YEAST Lanosterol 14-alpha demethylase OS=Saccharomyces cerevisiae (strain ATCC 204508 / S288c) OX=559292 GN=ERG11 PE=1 SV=1	1	5	5	5	3	3	3	3	3	3	4	1	1	2	2	3	3	3	3	3	3	4	1	1	2	2	3	3	3	3	3	3	4	1	1	2	2	15.7	15.7	15.7	60.719	530	530	0
sp|P10619|PPGB_HUMAN	sp|P10619|PPGB_HUMAN	4	4	4	sp|P10619|PPGB_HUMAN Lysosomal protective protein OS=Homo sapiens OX=9606 GN=CTSA PE=1 SV=2	1	4	4	4	2	3	3	4	4	3	3	3	4	3	3	2	3	3	4	4	3	3	3	4	3	3	2	3	3	4	4	3	3	3	4	3	3	9.4	9.4	9.4	54.465	480	480	0
sp|P10620|MGST1_HUMAN	sp|P10620|MGST1_HUMAN	3	3	3	sp|P10620|MGST1_HUMAN Microsomal glutathione S-transferase 1 OS=Homo sapiens OX=9606 GN=MGST1 PE=1 SV=1	1	3	3	3	0	1	2	1	1	2	2	3	2	2	2	0	1	2	1	1	2	2	3	2	2	2	0	1	2	1	1	2	2	3	2	2	2	26.5	26.5	26.5	17.598	155	155	0
sp|P10622|RLA3_YEAST	sp|P10622|RLA3_YEAST	2	2	2	sp|P10622|RLA3_YEAST 60S acidic ribosomal protein P1-beta OS=Saccharomyces cerevisiae (strain ATCC 204508 / S288c) OX=559292 GN=RPP1B PE=1 SV=3	1	2	2	2	2	2	2	2	2	2	2	2	2	2	2	2	2	2	2	2	2	2	2	2	2	2	2	2	2	2	2	2	2	2	2	2	2	47.2	47.2	47.2	10.667	106	106	0
sp|P10636|TAU_HUMAN	sp|P10636|TAU_HUMAN	8	8	8	sp|P10636|TAU_HUMAN Microtubule-associated protein tau OS=Homo sapiens OX=9606 GN=MAPT PE=1 SV=5	1	8	8	8	5	5	5	4	6	6	4	6	5	6	4	5	5	5	4	6	6	4	6	5	6	4	5	5	5	4	6	6	4	6	5	6	4	15.3	15.3	15.3	78.927	758	758	0
sp|P10643|CO7_HUMAN	sp|P10643|CO7_HUMAN	9	9	8	sp|P10643|CO7_HUMAN Complement component C7 OS=Homo sapiens OX=9606 GN=C7 PE=1 SV=2	1	9	9	8	5	7	8	7	8	4	5	7	5	7	6	5	7	8	7	8	4	5	7	5	7	6	4	6	7	6	7	3	4	6	4	6	5	12.8	12.8	11.7	93.517	843	843	0
sp|P10644|KAP0_HUMAN	sp|P10644|KAP0_HUMAN	14	14	12	sp|P10644|KAP0_HUMAN cAMP-dependent protein kinase type I-alpha regulatory subunit OS=Homo sapiens OX=9606 GN=PRKAR1A PE=1 SV=1	1	14	14	12	7	9	11	10	9	10	10	12	10	13	10	7	9	11	10	9	10	10	12	10	13	10	6	7	9	8	7	9	8	10	8	11	8	36.7	36.7	32.5	42.981	381	381	0
sp|P10645|CMGA_HUMAN	sp|P10645|CMGA_HUMAN	8	8	8	sp|P10645|CMGA_HUMAN Chromogranin-A OS=Homo sapiens OX=9606 GN=CHGA PE=1 SV=7	1	8	8	8	6	8	8	6	7	7	7	8	7	7	7	6	8	8	6	7	7	7	8	7	7	7	6	8	8	6	7	7	7	8	7	7	7	27.8	27.8	27.8	50.688	457	457	0
sp|P10659|METK1_YEAST	sp|P10659|METK1_YEAST	14	14	7	sp|P10659|METK1_YEAST S-adenosylmethionine synthase 1 OS=Saccharomyces cerevisiae (strain ATCC 204508 / S288c) OX=559292 GN=SAM1 PE=1 SV=2	1	14	14	7	10	11	13	8	13	9	11	10	9	8	8	10	11	13	8	13	9	11	10	9	8	8	4	5	6	4	6	3	4	4	4	4	3	55.2	55.2	33	41.818	382	382	0
sp|P10664|RL4A_YEAST	sp|P10664|RL4A_YEAST	13	12	1	sp|P10664|RL4A_YEAST 60S ribosomal protein L4-A OS=Saccharomyces cerevisiae (strain ATCC 204508 / S288c) OX=559292 GN=RPL4A PE=1 SV=4	1	13	12	1	12	12	13	11	11	12	11	11	11	11	12	11	11	12	10	10	11	10	10	10	10	11	1	1	1	1	1	1	1	1	1	1	1	45.6	42.5	2.8	39.092	362	362	0
sp|P10746|HEM4_HUMAN	sp|P10746|HEM4_HUMAN	3	3	3	sp|P10746|HEM4_HUMAN Uroporphyrinogen-III synthase OS=Homo sapiens OX=9606 GN=UROS PE=1 SV=1	1	3	3	3	2	1	2	1	0	0	2	0	1	1	1	2	1	2	1	0	0	2	0	1	1	1	2	1	2	1	0	0	2	0	1	1	1	15.1	15.1	15.1	28.627	265	265	0.001307
sp|P10768|ESTD_HUMAN	sp|P10768|ESTD_HUMAN	6	6	6	sp|P10768|ESTD_HUMAN S-formylglutathione hydrolase OS=Homo sapiens OX=9606 GN=ESD PE=1 SV=2	1	6	6	6	6	5	5	5	6	6	5	5	5	5	5	6	5	5	5	6	6	5	5	5	5	5	6	5	5	5	6	6	5	5	5	5	5	25.9	25.9	25.9	31.462	282	282	0
sp|P10809|CH60_HUMAN	sp|P10809|CH60_HUMAN	30	30	29	sp|P10809|CH60_HUMAN 60 kDa heat shock protein, mitochondrial OS=Homo sapiens OX=9606 GN=HSPD1 PE=1 SV=2	1	30	30	29	27	28	28	27	29	28	28	28	29	30	28	27	28	28	27	29	28	28	28	29	30	28	26	27	27	26	28	27	27	27	28	29	27	69.6	69.6	68.2	61.054	573	573	0
sp|P10869|AK_YEAST	sp|P10869|AK_YEAST	4	4	4	sp|P10869|AK_YEAST Aspartokinase OS=Saccharomyces cerevisiae (strain ATCC 204508 / S288c) OX=559292 GN=HOM3 PE=1 SV=2	1	4	4	4	2	4	3	3	2	2	2	1	2	0	2	2	4	3	3	2	2	2	1	2	0	2	2	4	3	3	2	2	2	1	2	0	2	9.3	9.3	9.3	58.109	527	527	0
sp|P10909|CLUS_HUMAN	sp|P10909|CLUS_HUMAN	1	1	1	sp|P10909|CLUS_HUMAN Clusterin OS=Homo sapiens OX=9606 GN=CLU PE=1 SV=1	1	1	1	1	0	0	0	0	0	1	1	1	1	0	0	0	0	0	0	0	1	1	1	1	0	0	0	0	0	0	0	1	1	1	1	0	0	2.4	2.4	2.4	52.494	449	449	0.0014401
sp|P10964|RPA1_YEAST	sp|P10964|RPA1_YEAST	10	10	10	sp|P10964|RPA1_YEAST DNA-directed RNA polymerase I subunit RPA190 OS=Saccharomyces cerevisiae (strain ATCC 204508 / S288c) OX=559292 GN=RPA190 PE=1 SV=2	1	10	10	10	8	7	5	1	3	2	2	0	1	0	0	8	7	5	1	3	2	2	0	1	0	0	8	7	5	1	3	2	2	0	1	0	0	8.5	8.5	8.5	186.43	1664	1664	0
[truncated: 6,240 more rows]
[truncated: 82 more columns]
