# Supplementary material for: quantms: a cloud-based pipeline for quantitative proteomics enables the reanalysis of public proteomics data
Source: Nat Methods. 2024 Jul 4;21(9):1603–7. doi: 10.1038/s41592-024-02343-1 (PMC11399091; doi:10.1038/s41592-024-02343-1)
Supplement: Supplementary file 4 — Source data for the figures shown in the Supplementary Notes. [file 41592_2024_2343_MOESM4_ESM.zip › source_data_supplementary/SuppFigure8/MQ_tmt_proteinGroups.txt]

Protein IDs	Majority protein IDs	Peptide counts (all)	Peptide counts (razor+unique)	Peptide counts (unique)	Fasta headers	Number of proteins	Peptides	Razor + unique peptides	Unique peptides	Sequence coverage [%]	Unique + razor sequence coverage [%]	Unique sequence coverage [%]	Mol. weight [kDa]	Sequence length	Sequence lengths	Fraction average	Fraction 1	Fraction 2	Fraction 3	Fraction 4	Fraction 5	Fraction 6	Fraction 7	Fraction 8	Fraction 9	Fraction 10	Fraction 11	Q-value	Score	Reporter intensity corrected 1	Reporter intensity corrected 2	Reporter intensity corrected 3	Reporter intensity corrected 4	Reporter intensity corrected 5	Reporter intensity corrected 6	Reporter intensity corrected 7	Reporter intensity corrected 8	Reporter intensity corrected 9	Reporter intensity corrected 10	Reporter intensity corrected 11	Reporter intensity 1	Reporter intensity 2	Reporter intensity 3	Reporter intensity 4	Reporter intensity 5	Reporter intensity 6	Reporter intensity 7	Reporter intensity 8	Reporter intensity 9
CON__ENSEMBL:ENSBTAP00000007350;CON__P01030;sp|P0C0L5|CO4B_HUMAN;sp|P0C0L4|CO4A_HUMAN	CON__ENSEMBL:ENSBTAP00000007350;CON__P01030	8;7;2;2	8;7;2;2	8;7;2;2	;	4	8	8	8	5.5	5.5	5.5	192.99	1742	1742;1741;1744;1744	6.75		1	1	1			1		2	2		0	45.598	730630	759670	746230	786400	872230	827940	875530	764370	815480	780890	809190	730630	759670	746230	786400	872230	827940	875530	764370	815480
CON__ENSEMBL:ENSBTAP00000024146;sp|P01023|A2MG_HUMAN;sp|P20742|PZP_HUMAN	CON__ENSEMBL:ENSBTAP00000024146	20;3;1	20;3;1	20;3;1		3	20	20	20	15	15	15	164.34	1477	1477;1474;1482	6.83		4	2	2	1	2	3	7	2	2	4	0	46.391	2377400	2346700	2376200	2413000	2697100	2461100	2632800	2368300	2401400	2377700	2529600	2377400	2346700	2376200	2413000	2697100	2461100	2632800	2368300	2401400
CON__ENSEMBL:ENSBTAP00000032840	CON__ENSEMBL:ENSBTAP00000032840	5	5	5		1	5	5	5	7.3	7.3	7.3	92.273	825	825	6.4				3						2		0	8.791	261850	266160	262430	270190	307970	285920	308170	271530	272320	273450	295440	261850	266160	262430	270190	307970	285920	308170	271530	272320
CON__ENSEMBL:ENSBTAP00000034412	CON__ENSEMBL:ENSBTAP00000034412	2	2	2		1	2	2	2	10.1	10.1	10.1	22.336	199	199	5.33			2							1		0	4.4135	216770	222320	216400	216020	253000	239800	239250	222770	221780	210260	228670	216770	222320	216400	216020	253000	239800	239250	222770	221780
CON__P00735	CON__P00735	2	2	2		1	2	2	2	2.2	2.2	2.2	70.505	625	625	10									1		1	0.0096052	1.2437	433130	492200	420410	482400	498560	499450	524440	472590	431550	441190	430450	433130	492200	420410	482400	498560	499450	524440	472590	431550
CON__P00761	CON__P00761	4	4	4		1	4	4	4	25.1	25.1	25.1	24.409	231	231	6.54		1	3	3	3	3	3	4	1	3	2	0	23.783	12678000	13190000	12834000	12364000	13632000	13162000	14116000	12326000	11798000	11564000	12045000	12678000	13190000	12834000	12364000	13632000	13162000	14116000	12326000	11798000
CON__P01966;sp|P69905|HBA_HUMAN	CON__P01966	6;2	6;2	6;2		2	6	6	6	41.5	41.5	41.5	15.184	142	142;142	8.5			1				1	1	1	3	1	0	9.8504	2752000	3086400	2692900	2951800	3095500	3157800	3351800	2912000	2811600	2735800	2806700	2752000	3086400	2692900	2951800	3095500	3157800	3351800	2912000	2811600
CON__P02533;sp|P02533|K1C14_HUMAN;CON__Q6IFX2	CON__P02533;sp|P02533|K1C14_HUMAN;CON__Q6IFX2	14;14;7	8;8;3	2;2;1	;sp|P02533|K1C14_HUMAN Keratin, type I cytoskeletal 14 OS=Homo sapiens OX=9606 GN=KRT14 PE=1 SV=4;	3	14	8	2	30.3	20.6	7.6	51.621	472	472;472;452	7.89			1		1		1	3		1	2	0	23.165	226910	231370	242470	218760	253720	227150	250970	214580	224400	212710	222400	226910	231370	242470	218760	253720	227150	250970	214580	224400
sp|P02538|K2C6A_HUMAN;CON__P02538;sp|P48668|K2C6C_HUMAN;CON__P48668;CON__P04259;CON__P50446	sp|P02538|K2C6A_HUMAN;CON__P02538;sp|P48668|K2C6C_HUMAN;CON__P48668;CON__P04259;CON__P50446	11;11;10;10;9;7	6;6;5;5;4;2	2;2;1;1;0;0	sp|P02538|K2C6A_HUMAN Keratin, type II cytoskeletal 6A OS=Homo sapiens OX=9606 GN=KRT6A PE=1 SV=3;;sp|P48668|K2C6C_HUMAN Keratin, type II cytoskeletal 6C OS=Homo sapiens OX=9606 GN=KRT6C PE=1 SV=3;;;	6	11	6	2	20	12.1	4.8	60.044	564	564;564;564;564;564;553	5.33		1	1	1		1		1	1			0	13.779	352970	376260	376740	345650	423090	406580	448250	373910	345480	352980	366620	352970	376260	376740	345650	423090	406580	448250	373910	345480
CON__P02754	CON__P02754	1	1	1		1	1	1	1	6.8	6.8	6.8	18.281	162	162	8								1				0.0016521	2.0366	30221	32539	33797	29075	36583	35731	42407	36494	29435	33474	32588	30221	32539	33797	29075	36583	35731	42407	36494	29435
CON__P02769;sp|P02768|ALBU_HUMAN;CON__P02768-1	CON__P02769	14;3;3	14;3;3	14;3;3		3	14	14	14	24.4	24.4	24.4	69.293	607	607;609;609	8.1					1	4	3	4	2	4	2	0	29.979	4927600	5234300	4958000	5002300	5695500	5459700	5631900	4964900	5104700	5177100	5115800	4927600	5234300	4958000	5002300	5695500	5459700	5631900	4964900	5104700
CON__P02777	CON__P02777	2	2	2		1	2	2	2	8.3	8.3	8.3	24.241	230	230	6.5				1					1			0	3.5575	289790	311000	281750	302760	363260	329300	340240	310130	316860	309660	348140	289790	311000	281750	302760	363260	329300	340240	310130	316860
sp|P02461|CO3A1_HUMAN;CON__P04258	sp|P02461|CO3A1_HUMAN;CON__P04258	2;2	2;2	2;2	sp|P02461|CO3A1_HUMAN Collagen alpha-1(III) chain OS=Homo sapiens OX=9606 GN=COL3A1 PE=1 SV=4;	2	2	2	2	1.4	1.4	1.4	138.56	1466	1466;1466	7			1								1	0	4.9242	50923	54545	49479	54754	60536	65615	60003	55494	56711	60348	52313	50923	54545	49479	54754	60536	65615	60003	55494	56711
sp|P05787|K2C8_HUMAN;CON__P05787;CON__H-INV:HIT000292931;CON__Q9H552;sp|Q9NSB2|KRT84_HUMAN;CON__Q9NSB2;CON__Q6ISB0;CON__H-INV:HIT000016045;CON__REFSEQ:XP_092267	sp|P05787|K2C8_HUMAN;CON__P05787;CON__H-INV:HIT000292931	23;23;13;9;3;3;3;1;1	21;21;12;8;1;1;1;1;1	18;18;11;7;0;0;0;1;1	sp|P05787|K2C8_HUMAN Keratin, type II cytoskeletal 8 OS=Homo sapiens OX=9606 GN=KRT8 PE=1 SV=7;;	9	23	21	18	54.2	51.1	46	53.704	483	483;483;443;499;600;600;600;99;213	6.23		5	9	5	3	2	5	4	7	3	5	0	78.138	7402200	7840300	7745800	7735000	8505200	7804400	8719900	7513500	7539200	7518800	7561200	7402200	7840300	7745800	7735000	8505200	7804400	8719900	7513500	7539200
CON__P06868	CON__P06868	6	6	6		1	6	6	6	7.9	7.9	7.9	91.215	812	812	7.88						2	2	2		1	1	0	13.546	2664400	2681000	2667600	2736600	3106700	2915100	3262300	2673800	2841000	2780600	2915100	2664400	2681000	2667600	2736600	3106700	2915100	3262300	2673800	2841000
CON__P08727;sp|P08727|K1C19_HUMAN;CON__P19001	CON__P08727;sp|P08727|K1C19_HUMAN;CON__P19001	7;7;4	1;1;0	1;1;0	;sp|P08727|K1C19_HUMAN Keratin, type I cytoskeletal 19 OS=Homo sapiens OX=9606 GN=KRT19 PE=1 SV=4;	3	7	1	1	15	2.2	2.2	44.091	400	400;400;403	4			1		1							0.00077831	2.3016	163100	203660	165220	177980	207210	201680	208450	177600	190070	176530	175720	163100	203660	165220	177980	207210	201680	208450	177600	190070
sp|P08779|K1C16_HUMAN;CON__P08779;CON__Q9Z2K1;CON__Q3ZAW8	sp|P08779|K1C16_HUMAN;CON__P08779;CON__Q9Z2K1;CON__Q3ZAW8	11;11;8;8	2;2;1;1	2;2;1;1	sp|P08779|K1C16_HUMAN Keratin, type I cytoskeletal 16 OS=Homo sapiens OX=9606 GN=KRT16 PE=1 SV=4;;;	4	11	2	2	21.8	6.3	6.3	51.267	473	473;473;469;474	8.5								1	1			0	4.1106	35373	36511	37289	40724	44323	44608	46565	39893	42604	39147	33951	35373	36511	37289	40724	44323	44608	46565	39893	42604
CON__P12763	CON__P12763	3	3	3		1	3	3	3	9.2	9.2	9.2	38.418	359	359	6					1	2	1					0	5.303	599920	776010	597800	796260	739800	826130	719650	742520	664300	734490	656190	599920	776010	597800	796260	739800	826130	719650	742520	664300
CON__P13645;sp|P13645|K1C10_HUMAN;CON__Q7Z3Y7;sp|Q7Z3Y7|K1C28_HUMAN;sp|Q2M2I5|K1C24_HUMAN;CON__Q2M2I5;sp|Q7Z3Y8|K1C27_HUMAN;CON__Q7Z3Y8;sp|Q7Z3Z0|K1C25_HUMAN;CON__Q7Z3Z0;CON__Q7Z3Y9;sp|Q14532|K1H2_HUMAN;sp|O76014|KRT37_HUMAN;CON__REFSEQ:XP_986630;CON__O76014;sp|O76013|KRT36_HUMAN;sp|Q7Z3Y9|K1C26_HUMAN;CON__O76013;CON__Q14532;CON__O76015;sp|O76015|KRT38_HUMAN;CON__A2AB72;CON__A2A5Y0	CON__P13645;sp|P13645|K1C10_HUMAN	21;21;4;4;3;3;3;3;2;2;1;1;1;1;1;1;1;1;1;1;1;1;1	20;20;3;3;2;2;3;3;2;2;1;0;0;0;0;0;1;0;0;0;0;0;0	10;10;0;0;0;0;0;0;0;0;0;0;0;0;0;0;0;0;0;0;0;0;0	;sp|P13645|K1C10_HUMAN Keratin, type I cytoskeletal 10 OS=Homo sapiens OX=9606 GN=KRT10 PE=1 SV=6	23	21	20	10	34.7	33.6	21.2	59.51	593	593;584;486;464;525;525;459;459;450;450;468;448;449;476;471;467;468;467;448;456;456;453;416	6.81		3	4	2	5	2	9	7	3	4	4	0	140.84	11571000	12382000	11434000	11103000	12268000	12138000	13197000	11192000	11018000	10779000	11096000	11571000	12382000	11434000	11103000	12268000	12138000	13197000	11192000	11018000
CON__P13646-1	CON__P13646-1	19	16	2		1	19	16	2	42.6	38.4	3.5	49.586	458	458	6.44		3	2	1	1	2	1	2	2	2	2	0	35.558	4287600	4422300	4318500	4378500	4844300	4532200	4913300	4357600	4274300	4303600	4456900	4287600	4422300	4318500	4378500	4844300	4532200	4913300	4357600	4274300
sp|P13647|K2C5_HUMAN;CON__P13647;CON__Q8VED5;CON__REFSEQ:XP_932229	sp|P13647|K2C5_HUMAN;CON__P13647	11;11;2;1	7;7;0;0	1;1;0;0	sp|P13647|K2C5_HUMAN Keratin, type II cytoskeletal 5 OS=Homo sapiens OX=9606 GN=KRT5 PE=1 SV=3;	4	11	7	1	17.1	11.4	1.7	62.378	590	590;590;531;345	7		1	1			2	1		1	3		0	10.905	306650	347690	323550	320880	362820	348440	374960	327820	309950	332450	314920	306650	347690	323550	320880	362820	348440	374960	327820	309950
CON__P15497;sp|P02647|APOA1_HUMAN	CON__P15497	7;1	7;1	7;1		2	7	7	7	30.2	30.2	30.2	30.276	265	265;267	6.86				1	2	1			2	1		0	16.566	868890	913730	889470	909400	1005600	959570	1017100	908850	893680	884370	941330	868890	913730	889470	909400	1005600	959570	1017100	908850	893680
CON__P15636	CON__P15636	5	5	5		1	5	5	5	10	10	10	68.124	653	653	6.81		4	2	4		3	4	5	2	4	4	0	57.769	4756300	4802000	4992000	4709500	5237900	4710800	5532400	4606200	4543100	4478200	4816400	4756300	4802000	4992000	4709500	5237900	4710800	5532400	4606200	4543100
CON__P17697	CON__P17697	2	2	2		1	2	2	2	5	5	5	51.113	439	439	6.5			1							1		0	5.139	146870	138180	154570	134440	160610	138070	173860	151450	152780	145390	175570	146870	138180	154570	134440	160610	138070	173860	151450	152780
sp|P19013|K2C4_HUMAN;CON__P19013;sp|Q86Y46|K2C73_HUMAN;CON__Q32MB2	sp|P19013|K2C4_HUMAN;CON__P19013	14;14;3;3	10;10;1;1	7;7;0;0	sp|P19013|K2C4_HUMAN Keratin, type II cytoskeletal 4 OS=Homo sapiens OX=9606 GN=KRT4 PE=1 SV=5;	4	14	10	7	26.3	19.8	14	56.143	520	520;594;540;540	5.62		1	4		2	1	1	1	2	1		0	18.437	1409000	1508100	1425400	1487500	1642100	1560400	1702800	1451500	1480800	1380500	1454800	1409000	1508100	1425400	1487500	1642100	1560400	1702800	1451500	1480800
CON__P21752;sp|P63313|TYB10_HUMAN;sp|P62328|TYB4_HUMAN	CON__P21752;sp|P63313|TYB10_HUMAN;sp|P62328|TYB4_HUMAN	1;1;1	1;1;1	1;1;1	;sp|P63313|TYB10_HUMAN Thymosin beta-10 OS=Homo sapiens OX=9606 GN=TMSB10 PE=1 SV=2;sp|P62328|TYB4_HUMAN Thymosin beta-4 OS=Homo sapiens OX=9606 GN=TMSB4X PE=1 SV=2	3	1	1	1	16.7	16.7	16.7	4.8054	42	42;44;44	9								1		1		0.0042626	1.6208	107570	109180	109160	109260	120240	110180	115720	105870	102810	102800	100730	107570	109180	109160	109260	120240	110180	115720	105870	102810
CON__P28800;sp|P08697|A2AP_HUMAN	CON__P28800;sp|P08697|A2AP_HUMAN	2;1	2;1	2;1	;sp|P08697|A2AP_HUMAN Alpha-2-antiplasmin OS=Homo sapiens OX=9606 GN=SERPINF2 PE=1 SV=3	2	2	2	2	4.7	4.7	4.7	54.71	492	492;491	6.5			1							1		0	3.6626	81018	87058	78111	82692	94911	83761	95071	83548	82360	83817	81407	81018	87058	78111	82692	94911	83761	95071	83548	82360
CON__P34955	CON__P34955	6	6	6		1	6	6	6	14.4	14.4	14.4	46.103	416	416	6.88			1	1	1		1	1	2	1		0	12.08	2041000	2107000	1957200	2049800	2395600	2267000	2434500	2069100	2210800	2148700	2255400	2041000	2107000	1957200	2049800	2395600	2267000	2434500	2069100	2210800
CON__P35908v2;sp|P35908|K22E_HUMAN;CON__P35908	CON__P35908v2;sp|P35908|K22E_HUMAN;CON__P35908	17;17;16	14;14;13	9;9;8	;sp|P35908|K22E_HUMAN Keratin, type II cytoskeletal 2 epidermal OS=Homo sapiens OX=9606 GN=KRT2 PE=1 SV=2;	3	17	14	9	29.3	25	17.1	65.432	639	639;639;645	5.58		6	2	1	2	4	4	5		1	1	0	92.97	5110900	5432900	5336600	4997800	5319900	5612200	6483100	5435300	4929600	5265400	5120000	5110900	5432900	5336600	4997800	5319900	5612200	6483100	5435300	4929600
CON__P41361;sp|P01008|ANT3_HUMAN	CON__P41361;sp|P01008|ANT3_HUMAN	4;3	4;3	4;3	;sp|P01008|ANT3_HUMAN Antithrombin-III OS=Homo sapiens OX=9606 GN=SERPINC1 PE=1 SV=1	2	4	4	4	8.8	8.8	8.8	52.347	465	465;464	10.2								1			3	0	5.1729	653650	708170	675420	719450	785140	772800	838550	709980	730130	733210	728550	653650	708170	675420	719450	785140	772800	838550	709980	730130
CON__P81644	CON__P81644	2	2	2		1	2	2	2	19	19	19	11.202	100	100	3.5		1			1							0	5.5773	241730	241770	235900	241870	269780	288160	276980	268800	255130	259460	248720	241730	241770	235900	241870	269780	288160	276980	268800	255130
CON__Q03247;sp|P02649|APOE_HUMAN	CON__Q03247	8;3	8;3	8;3		2	8	8	8	30.4	30.4	30.4	35.979	316	316;317	6.82			1	2	1	1	1	2	1	1	1	0	20.517	1034100	1180900	1047100	1144500	1242400	1255800	1275600	1174600	1121500	1123500	1114500	1034100	1180900	1047100	1144500	1242400	1255800	1275600	1174600	1121500
sp|Q04695|K1C17_HUMAN;CON__Q04695	sp|Q04695|K1C17_HUMAN;CON__Q04695	12;12	5;5	0;0	sp|Q04695|K1C17_HUMAN Keratin, type I cytoskeletal 17 OS=Homo sapiens OX=9606 GN=KRT17 PE=1 SV=2;	2	12	5	0	28	15.3	0	48.105	432	432;432	6.67			2		1				2		1	0	11.752	196600	221390	280090	258850	160820	147990	222160	201530	254090	259940	93205	196600	221390	280090	258850	160820	147990	222160	201530	254090
CON__Q29443;CON__Q0IIK2;CON__Q2HJF0;sp|P02787|TRFE_HUMAN;sp|P02788|TRFL_HUMAN	CON__Q29443;CON__Q0IIK2	11;11;1;1;1	11;11;1;1;1	11;11;1;1;1	;	5	11	11	11	19.3	19.3	19.3	75.829	685	685;704;622;698;710	6.62				2	2	2	4	1	1		1	0	39.101	1548000	1556500	1548400	1569400	1827400	1705900	1826300	1562800	1689600	1605300	1690800	1548000	1556500	1548400	1569400	1827400	1705900	1826300	1562800	1689600
CON__Q0V8M9;sp|Q06033|ITIH3_HUMAN	CON__Q0V8M9	8;2	8;2	8;2		2	8	8	8	11.7	11.7	11.7	99.536	891	891;890	7			2	1		1	1		1	2	1	0	15.539	385790	383490	375870	387290	468920	417930	432320	381150	389860	392600	403630	385790	383490	375870	387290	468920	417930	432320	381150	389860
CON__Q1A7A4;sp|P01031|CO5_HUMAN	CON__Q1A7A4	8;1	8;1	8;1		2	8	8	8	5.9	5.9	5.9	188.74	1677	1677;1676	6.12			1	1	3	1				1	1	0	58.698	414270	429510	441410	435640	512150	455780	522750	431490	465260	445110	478800	414270	429510	441410	435640	512150	455780	522750	431490	465260
CON__Q1RMK2	CON__Q1RMK2	2	2	2		1	2	2	2	3.7	3.7	3.7	65.056	597	597	10.5										1	1	0	3.3397	38297	35891	38238	42006	43537	41243	38905	40376	39924	41996	41575	38297	35891	38238	42006	43537	41243	38905	40376	39924
CON__Q28065	CON__Q28065	2	2	2		1	2	2	2	3.1	3.1	3.1	68.886	610	610	7.67						1	1			1		0.00027222	2.7279	282790	299820	286060	286660	339380	308190	326150	279920	287990	313510	315090	282790	299820	286060	286660	339380	308190	326150	279920	287990
CON__Q28107;sp|P12259|FA5_HUMAN	CON__Q28107	8;3	8;3	8;3		2	8	8	8	4.6	4.6	4.6	248.98	2211	2211;2224	6		1		2	1	2				1	1	0	20.298	441980	468430	443860	483130	555280	518100	539790	491790	479070	496560	498570	441980	468430	443860	483130	555280	518100	539790	491790	479070
sp|P07996|TSP1_HUMAN;CON__Q28194	sp|P07996|TSP1_HUMAN;CON__Q28194	1;1	1;1	1;1	sp|P07996|TSP1_HUMAN Thrombospondin-1 OS=Homo sapiens OX=9606 GN=THBS1 PE=1 SV=2;	2	1	1	1	1	1	1	129.38	1170	1170;1170	9									1			0.0041529	1.6476	16714	19276	18401	17739	22110	21030	19665	19322	19454	17992	19945	16714	19276	18401	17739	22110	21030	19665	19322	19454
CON__Q29RQ1	CON__Q29RQ1	2	1	1		1	2	1	1	2.8	1.8	1.8	93.089	843	843	4				1								0.0029806	1.8213	178110	197990	196000	199970	230620	197380	206800	166240	201190	166540	203250	178110	197990	196000	199970	230620	197380	206800	166240	201190
CON__Q2UVX4;sp|P01024|CO3_HUMAN	CON__Q2UVX4	12;3	12;3	12;3		2	12	12	12	9.3	9.3	9.3	187.37	1662	1662;1663	5.67		3	1	2		3					3	0	61.734	1280100	1436100	1284600	1375400	1530200	1579500	1548100	1407100	1412900	1480000	1426600	1280100	1436100	1284600	1375400	1530200	1579500	1548100	1407100	1412900
sp|P08729|K2C7_HUMAN;CON__Q3KNV1;CON__P08729;CON__Q9DCV7;sp|Q14CN4|K2C72_HUMAN;CON__Q14CN4-1;CON__Q6IME9	sp|P08729|K2C7_HUMAN;CON__Q3KNV1;CON__P08729	23;23;22;6;2;2;2	20;20;19;3;1;1;1	17;17;16;2;1;1;1	sp|P08729|K2C7_HUMAN Keratin, type II cytoskeletal 7 OS=Homo sapiens OX=9606 GN=KRT7 PE=1 SV=5;;	7	23	20	17	46.7	42	36	51.385	469	469;469;469;457;511;511;520	6.85		5	2	2	2	1	4	5	4	6	2	0	47.254	4495900	4826800	4596800	4694800	5179700	5061600	5269000	4776100	4759600	4812700	4589000	4495900	4826800	4596800	4694800	5179700	5061600	5269000	4776100	4759600
CON__Q3MHN2;sp|P02748|CO9_HUMAN	CON__Q3MHN2;sp|P02748|CO9_HUMAN	3;2	3;2	3;2	;sp|P02748|CO9_HUMAN Complement component C9 OS=Homo sapiens OX=9606 GN=C9 PE=1 SV=2	2	3	3	3	5.8	5.8	5.8	61.998	548	548;559	6.33			1			1				1		0	6.5597	138880	151870	141330	148350	162850	166750	158260	143470	143960	136770	135720	138880	151870	141330	148350	162850	166750	158260	143470	143960
CON__Q3MHN5	CON__Q3MHN5	1	1	1		1	1	1	1	1.7	1.7	1.7	53.341	474	474	6						1						0.0023729	1.8844	75256	87673	71361	90268	102680	104520	96322	88336	98299	89214	77858	75256	87673	71361	90268	102680	104520	96322	88336	98299
CON__Q3SX09;sp|P68871|HBB_HUMAN;sp|P02042|HBD_HUMAN;CON__P02070;sp|P69892|HBG2_HUMAN;sp|P69891|HBG1_HUMAN;sp|P02100|HBE_HUMAN	CON__Q3SX09	7;2;2;1;1;1;1	7;2;2;1;1;1;1	7;2;2;1;1;1;1		7	7	7	7	32.8	32.8	32.8	22.06	201	201;147;147;145;147;147;147	7.46		1		2	1	1	1	1	1	3	2	0	39.187	4098500	4586800	4213100	4520900	5033300	4864700	5268000	4755700	4361500	4464400	4404700	4098500	4586800	4213100	4520900	5033300	4864700	5268000	4755700	4361500
CON__Q3SX28	CON__Q3SX28	11	1	1		1	11	1	1	33.8	4.2	4.2	33.012	284	284	5.75				2			1	1				0	22.579	121850	115160	125760	117160	135320	114900	140390	118050	118540	117380	133970	121850	115160	125760	117160	135320	114900	140390	118050	118540
CON__Q3SZH5	CON__Q3SZH5	1	1	1		1	1	1	1	2.1	2.1	2.1	45.456	424	424	8								1				0.0024916	1.8477	18242	18227	15513	21470	20885	20968	22131	19125	18854	18148	18180	18242	18227	15513	21470	20885	20968	22131	19125	18854
CON__Q3SZV7	CON__Q3SZV7	5	5	5		1	5	5	5	12.2	12.2	12.2	52.295	460	460	7.33			1			1	1	1	1		1	0	7.8968	1493900	1546800	1534700	1491200	1691100	1519800	1750800	1529300	1538100	1473300	1628600	1493900	1546800	1534700	1491200	1691100	1519800	1750800	1529300	1538100
CON__Q3ZBD7	CON__Q3ZBD7	5	1	1		1	5	1	1	14	4.7	4.7	62.87	557	557	8								3				0	3.6913	29905	24728	32687	27373	37960	25436	38886	33480	23576	30390	33558	29905	24728	32687	27373	37960	25436	38886	33480	23576
CON__Q3ZBS7;sp|P04004|VTNC_HUMAN	CON__Q3ZBS7	8;2	8;2	8;2		2	8	8	8	14.5	14.5	14.5	54.099	484	484;478	6.67		2		2	1	1	2	3	2	1	1	0	14.568	3491600	3740600	3528900	3771100	4262900	4193100	4311800	3767700	3883400	3787200	3870100	3491600	3740600	3528900	3771100	4262900	4193100	4311800	3767700	3883400
CON__Q95121;sp|P36955|PEDF_HUMAN	CON__Q95121;sp|P36955|PEDF_HUMAN	1;1	1;1	1;1	;sp|P36955|PEDF_HUMAN Pigment epithelium-derived factor OS=Homo sapiens OX=9606 GN=SERPINF1 PE=1 SV=4	2	1	1	1	2.9	2.9	2.9	46.228	416	416;418	9									1			0.0077087	1.3497	12793	17169	14395	15270	18026	19653	19277	17285	15964	18060	15007	12793	17169	14395	15270	18026	19653	19277	17285	15964
CON__Q9N2I2	CON__Q9N2I2	2	2	2		1	2	2	2	9.2	9.2	9.2	45.296	404	404	7.5					1					1		0	17.499	53121	44118	59580	50861	66134	49059	68688	64894	41695	55436	56445	53121	44118	59580	50861	66134	49059	68688	64894	41695
CON__Q9TRI1	CON__Q9TRI1	1	1	1		1	1	1	1	1	1	1	106.19	946	946	2		1										0.0041509	1.6457	42009	45306	44738	40635	55885	47988	48916	43321	53413	48295	48223	42009	45306	44738	40635	55885	47988	48916	43321	53413
REV__CON__O76011;REV__sp|O76011|KRT34_HUMAN;REV__CON__Q8IUT8	REV__CON__O76011;REV__sp|O76011|KRT34_HUMAN;REV__CON__Q8IUT8	1;1;1	1;1;1	1;1;1	;sp|O76011|KRT34_HUMAN Keratin, type I cuticular Ha4 OS=Homo sapiens OX=9606 GN=KRT34 PE=1 SV=2;	3	1	1	1	0	0	0	44.689	394	394;436;436	9							1	1	2	1	1	0.00078421	2.367	262960	298350	269880	278940	283230	301860	299300	276990	246760	265580	258770	262960	298350	269880	278940	283230	301860	299300	276990	246760
REV__sp|P20930|FILA_HUMAN;REV__CON__P20930	REV__sp|P20930|FILA_HUMAN;REV__CON__P20930	1;1	1;1	1;1	sp|P20930|FILA_HUMAN Filaggrin OS=Homo sapiens OX=9606 GN=FLG PE=1 SV=3;	2	1	1	1	0	0	0	435.16	4061	4061;4061	8								1				0.0056382	1.4857	895.49	700.72	487.71	988.23	1134.6	971.25	1946.7	784.35	830.17	747.56	1657.3	895.49	700.72	487.71	988.23	1134.6	971.25	1946.7	784.35	830.17
REV__sp|Q6KB66|K2C80_HUMAN;REV__CON__Q6KB66-1	REV__sp|Q6KB66|K2C80_HUMAN;REV__CON__Q6KB66-1	1;1	1;1	1;1	sp|Q6KB66|K2C80_HUMAN Keratin, type II cytoskeletal 80 OS=Homo sapiens OX=9606 GN=KRT80 PE=1 SV=2;	2	1	1	1	0	0	0	50.525	452	452;452	4				1								1	-2	7986.3	13106	7751.4	12571	16720	18247	18882	16307	13296	11203	7976.9	7986.3	13106	7751.4	12571	16720	18247	18882	16307	13296
REV__sp|H3BUK9|POTB2_HUMAN;REV__sp|A0A0A6YYL3|POTEB_HUMAN;REV__sp|A0JP26|POTB3_HUMAN;REV__sp|Q86YR6|POTED_HUMAN	REV__sp|H3BUK9|POTB2_HUMAN;REV__sp|A0A0A6YYL3|POTEB_HUMAN;REV__sp|A0JP26|POTB3_HUMAN;REV__sp|Q86YR6|POTED_HUMAN	1;1;1;1	1;1;1;1	1;1;1;1	sp|H3BUK9|POTB2_HUMAN POTE ankyrin domain family member B2 OS=Homo sapiens OX=9606 GN=POTEB2 PE=3 SV=1;sp|A0A0A6YYL3|POTEB_HUMAN POTE ankyrin domain family member B OS=Homo sapiens OX=9606 GN=POTEB PE=1 SV=1;sp|A0JP26|POTB3_HUMAN POTE ankyrin domain family	4	1	1	1	0	0	0	61.707	544	544;544;581;584	2		1										0.0010327	2.2092	156110	159100	141170	167120	188050	164020	193990	170760	154880	156810	163410	156110	159100	141170	167120	188050	164020	193990	170760	154880
REV__sp|P57059|SIK1_HUMAN;REV__sp|A0A0B4J2F2|SIK1B_HUMAN	REV__sp|P57059|SIK1_HUMAN;REV__sp|A0A0B4J2F2|SIK1B_HUMAN	1;1	1;1	1;1	sp|P57059|SIK1_HUMAN Serine/threonine-protein kinase SIK1 OS=Homo sapiens OX=9606 GN=SIK1 PE=1 SV=2;sp|A0A0B4J2F2|SIK1B_HUMAN Putative serine/threonine-protein kinase SIK1B OS=Homo sapiens OX=9606 GN=SIK1B PE=5 SV=1	2	1	1	1	0	0	0	84.901	783	783;783	9									1			0.0021451	1.9764	25640	27061	25509	28479	31404	26322	29966	26820	26559	25240	27949	25640	27061	25509	28479	31404	26322	29966	26820	26559
REV__sp|Q9UFD9|RIM3A_HUMAN;REV__sp|A6NNM3|RIM3B_HUMAN;REV__sp|A6NJZ7|RIM3C_HUMAN	REV__sp|Q9UFD9|RIM3A_HUMAN;REV__sp|A6NNM3|RIM3B_HUMAN;REV__sp|A6NJZ7|RIM3C_HUMAN	1;1;1	1;1;1	1;1;1	sp|Q9UFD9|RIM3A_HUMAN RIMS-binding protein 3A OS=Homo sapiens OX=9606 GN=RIMBP3 PE=1 SV=4;sp|A6NNM3|RIM3B_HUMAN RIMS-binding protein 3B OS=Homo sapiens OX=9606 GN=RIMBP3B PE=3 SV=3;sp|A6NJZ7|RIM3C_HUMAN RIMS-binding protein 3C OS=Homo sapiens OX=9606 GN=RI	3	1	1	1	0	0	0	180.72	1639	1639;1639;1639	9									1			1	-2	21438	22455	22922	23608	26120	25088	27157	21441	25403	21601	25150	21438	22455	22922	23608	26120	25088	27157	21441	25403
REV__sp|O00295|TULP2_HUMAN	REV__sp|O00295|TULP2_HUMAN	1	1	1	sp|O00295|TULP2_HUMAN Tubby-related protein 2 OS=Homo sapiens OX=9606 GN=TULP2 PE=2 SV=2	1	1	1	1	0	0	0	58.663	520	520	9									1			1	-2	3276.9	2677.3	2881.1	3023	3247	3363.3	2542	2986.6	2794.9	2869.7	2513.3	3276.9	2677.3	2881.1	3023	3247	3363.3	2542	2986.6	2794.9
REV__sp|O00562|PITM1_HUMAN	REV__sp|O00562|PITM1_HUMAN	1	1	1	sp|O00562|PITM1_HUMAN Membrane-associated phosphatidylinositol transfer protein 1 OS=Homo sapiens OX=9606 GN=PITPNM1 PE=1 SV=4	1	1	1	1	0	0	0	134.85	1244	1244	7							1					1	-2	192430	265970	149520	240590	229260	314320	227320	227830	260420	209000	172890	192430	265970	149520	240590	229260	314320	227320	227830	260420
REV__sp|O14686|KMT2D_HUMAN	REV__sp|O14686|KMT2D_HUMAN	2	2	2	sp|O14686|KMT2D_HUMAN Histone-lysine N-methyltransferase 2D OS=Homo sapiens OX=9606 GN=KMT2D PE=1 SV=2	1	2	2	2	0	0	0	593.38	5537	5537	5			1				1					0.0091646	1.2635	107090	130300	114530	129650	141820	146930	145120	136530	129950	131280	123190	107090	130300	114530	129650	141820	146930	145120	136530	129950
REV__sp|O14972|VP26C_HUMAN	REV__sp|O14972|VP26C_HUMAN	1	1	1	sp|O14972|VP26C_HUMAN Vacuolar protein sorting-associated protein 26C OS=Homo sapiens OX=9606 GN=VPS26C PE=1 SV=1	1	1	1	1	0	0	0	33.01	297	297	9									1			1	-2	10365	12218	11432	12640	14700	14543	14596	11248	10897	11649	13718	10365	12218	11432	12640	14700	14543	14596	11248	10897
REV__sp|O15067|PUR4_HUMAN	REV__sp|O15067|PUR4_HUMAN	1	1	1	sp|O15067|PUR4_HUMAN Phosphoribosylformylglycinamidine synthase OS=Homo sapiens OX=9606 GN=PFAS PE=1 SV=4	1	1	1	1	0	0	0	144.73	1338	1338	6.5		1									1	0.0065632	1.4115	42761	50168	42534	54073	57581	53338	54352	52863	53296	54677	56410	42761	50168	42534	54073	57581	53338	54352	52863	53296
REV__sp|O15440|MRP5_HUMAN	REV__sp|O15440|MRP5_HUMAN	1	1	1	sp|O15440|MRP5_HUMAN ATP-binding cassette sub-family C member 5 OS=Homo sapiens OX=9606 GN=ABCC5 PE=1 SV=2	1	1	1	1	0	0	0	160.66	1437	1437	8.33							1	1		1		0.006681	1.4058	314420	352910	314940	329590	365730	347990	366090	322420	327240	340540	335900	314420	352910	314940	329590	365730	347990	366090	322420	327240
REV__sp|O60229|KALRN_HUMAN	REV__sp|O60229|KALRN_HUMAN	1	1	1	sp|O60229|KALRN_HUMAN Kalirin OS=Homo sapiens OX=9606 GN=KALRN PE=1 SV=3	1	1	1	1	0	0	0	340.26	2986	2986	10										1		1	-2	0	0	0	0	0	0	447.57	0	0	0	0	0	0	0	0	0	0	447.57	0	0
REV__sp|O60437|PEPL_HUMAN	REV__sp|O60437|PEPL_HUMAN	2	2	2	sp|O60437|PEPL_HUMAN Periplakin OS=Homo sapiens OX=9606 GN=PPL PE=1 SV=4	1	2	2	2	0	0	0	204.74	1756	1756	5.5					1	1						0.0015271	2.044	266040	312920	263960	280650	333610	321310	335250	323980	303250	287100	290400	266040	312920	263960	280650	333610	321310	335250	323980	303250
REV__sp|O76041|NEBL_HUMAN	REV__sp|O76041|NEBL_HUMAN	1	1	1	sp|O76041|NEBL_HUMAN Nebulette OS=Homo sapiens OX=9606 GN=NEBL PE=1 SV=1	1	1	1	1	0	0	0	116.45	1014	1014	3		1		1								0.0067979	1.4027	545720	714680	492720	731930	725120	992150	667560	608050	815480	685750	631220	545720	714680	492720	731930	725120	992150	667560	608050	815480
REV__sp|O95613|PCNT_HUMAN	REV__sp|O95613|PCNT_HUMAN	2	2	2	sp|O95613|PCNT_HUMAN Pericentrin OS=Homo sapiens OX=9606 GN=PCNT PE=1 SV=4	1	2	2	2	0	0	0	378.03	3336	3336	9.5									1	1		0.0055229	1.4932	203850	201220	213860	181840	191720	189140	203650	181830	175070	163430	177640	203850	201220	213860	181840	191720	189140	203650	181830	175070
REV__sp|O96014|WNT11_HUMAN	REV__sp|O96014|WNT11_HUMAN	1	1	1	sp|O96014|WNT11_HUMAN Protein Wnt-11 OS=Homo sapiens OX=9606 GN=WNT11 PE=1 SV=2	1	1	1	1	0	0	0	39.179	354	354	6						1						0.0038116	1.7172	30811	31541	30571	38287	37539	40270	40600	38448	37739	35894	39115	30811	31541	30571	38287	37539	40270	40600	38448	37739
REV__sp|P00425|COX5B_YEAST	REV__sp|P00425|COX5B_YEAST	1	1	1	sp|P00425|COX5B_YEAST Cytochrome c oxidase subunit 5B, mitochondrial OS=Saccharomyces cerevisiae (strain ATCC 204508 / S288c) OX=559292 GN=COX5B PE=1 SV=3	1	1	1	1	0	0	0	17.197	151	151	6						1						0.0088235	1.2724	285680	295320	265600	282210	316240	285440	337560	279460	269120	255320	282070	285680	295320	265600	282210	316240	285440	337560	279460	269120
REV__sp|P07814|SYEP_HUMAN	REV__sp|P07814|SYEP_HUMAN	1	1	1	sp|P07814|SYEP_HUMAN Bifunctional glutamate/proline--tRNA ligase OS=Homo sapiens OX=9606 GN=EPRS1 PE=1 SV=5	1	1	1	1	0	0	0	170.59	1512	1512	3			1									1	-2	18227	17797	19280	18434	20275	21510	21750	17698	20531	20067	19003	18227	17797	19280	18434	20275	21510	21750	17698	20531
REV__sp|P09238|MMP10_HUMAN	REV__sp|P09238|MMP10_HUMAN	1	1	1	sp|P09238|MMP10_HUMAN Stromelysin-2 OS=Homo sapiens OX=9606 GN=MMP10 PE=1 SV=1	1	1	1	1	0	0	0	54.151	476	476	5					1							0.0081705	1.3336	147680	130800	144540	134920	174620	153530	166670	143770	160190	155950	167330	147680	130800	144540	134920	174620	153530	166670	143770	160190
REV__sp|P09547|SWI1_YEAST	REV__sp|P09547|SWI1_YEAST	2	2	2	sp|P09547|SWI1_YEAST SWI/SNF chromatin-remodeling complex subunit SWI1 OS=Saccharomyces cerevisiae (strain ATCC 204508 / S288c) OX=559292 GN=SWI1 PE=1 SV=1	1	2	2	2	0	0	0	147.94	1314	1314	7.5						1			1			0.0028582	1.8258	440750	539240	429090	502030	544290	628870	575610	492880	568970	512120	510350	440750	539240	429090	502030	544290	628870	575610	492880	568970
REV__sp|P0CF97|F200B_HUMAN	REV__sp|P0CF97|F200B_HUMAN	1	1	1	sp|P0CF97|F200B_HUMAN Protein FAM200B OS=Homo sapiens OX=9606 GN=FAM200B PE=3 SV=1	1	1	1	1	0	0	0	76.033	657	657	2		1										0.0092821	1.2625	12519	15076	16786	9638.5	9025	9417	8462.8	5798.4	6206.1	7112.1	5224.3	12519	15076	16786	9638.5	9025	9417	8462.8	5798.4	6206.1
REV__sp|P10614|CP51_YEAST	REV__sp|P10614|CP51_YEAST	1	1	1	sp|P10614|CP51_YEAST Lanosterol 14-alpha demethylase OS=Saccharomyces cerevisiae (strain ATCC 204508 / S288c) OX=559292 GN=ERG11 PE=1 SV=1	1	1	1	1	0	0	0	60.719	530	530	5					1							0.0054035	1.4961	27010	33040	22225	30758	28200	39593	31863	24738	30808	29707	20574	27010	33040	22225	30758	28200	39593	31863	24738	30808
REV__sp|P10964|RPA1_YEAST	REV__sp|P10964|RPA1_YEAST	2	2	2	sp|P10964|RPA1_YEAST DNA-directed RNA polymerase I subunit RPA190 OS=Saccharomyces cerevisiae (strain ATCC 204508 / S288c) OX=559292 GN=RPA190 PE=1 SV=2	1	2	2	2	0	0	0	186.43	1664	1664	2		2										0.0037	1.742	303830	331300	315020	323950	366630	348880	363110	336950	348310	330910	346600	303830	331300	315020	323950	366630	348880	363110	336950	348310
REV__sp|P15625|SYFA_YEAST	REV__sp|P15625|SYFA_YEAST	1	1	1	sp|P15625|SYFA_YEAST Phenylalanine--tRNA ligase alpha subunit OS=Saccharomyces cerevisiae (strain ATCC 204508 / S288c) OX=559292 GN=FRS2 PE=1 SV=3	1	1	1	1	0	0	0	57.511	503	503	7							1					0.0085016	1.3076	88381	86568	85255	89250	102900	98348	103200	86935	100460	88698	96664	88381	86568	85255	89250	102900	98348	103200	86935	100460
REV__sp|P21147|ACO1_YEAST	REV__sp|P21147|ACO1_YEAST	1	1	1	sp|P21147|ACO1_YEAST Acyl-CoA desaturase 1 OS=Saccharomyces cerevisiae (strain ATCC 204508 / S288c) OX=559292 GN=OLE1 PE=1 SV=2	1	1	1	1	0	0	0	58.402	510	510	6						1						0.0086176	1.3053	31007	34370	30534	33651	40447	39406	41221	34602	38582	32542	36053	31007	34370	30534	33651	40447	39406	41221	34602	38582
REV__sp|P22082|SNF2_YEAST	REV__sp|P22082|SNF2_YEAST	1	1	1	sp|P22082|SNF2_YEAST Transcription regulatory protein SNF2 OS=Saccharomyces cerevisiae (strain ATCC 204508 / S288c) OX=559292 GN=SNF2 PE=1 SV=1	1	1	1	1	0	0	0	194.05	1703	1703	8								1				0.0078245	1.347	48028	49792	50539	48601	52580	45426	54778	47243	38104	47039	48089	48028	49792	50539	48601	52580	45426	54778	47243	38104
REV__sp|P22224|SEC15_YEAST	REV__sp|P22224|SEC15_YEAST	1	1	1	sp|P22224|SEC15_YEAST Exocyst complex component SEC15 OS=Saccharomyces cerevisiae (strain ATCC 204508 / S288c) OX=559292 GN=SEC15 PE=1 SV=2	1	1	1	1	0	0	0	105.06	910	910	9									1			1	-2	63345	87832	53188	47815	37704	49563	32046	27996	27843	27457	24588	63345	87832	53188	47815	37704	49563	32046	27996	27843
REV__sp|P22336|RFA1_YEAST	REV__sp|P22336|RFA1_YEAST	1	1	1	sp|P22336|RFA1_YEAST Replication factor A protein 1 OS=Saccharomyces cerevisiae (strain ATCC 204508 / S288c) OX=559292 GN=RFA1 PE=1 SV=1	1	1	1	1	0	0	0	70.347	621	621	9									1			1	-2	47662	47549	51225	45925	56956	46128	55726	51003	51472	46284	50496	47662	47549	51225	45925	56956	46128	55726	51003	51472
REV__sp|P25382|NLE1_YEAST	REV__sp|P25382|NLE1_YEAST	2	2	2	sp|P25382|NLE1_YEAST Ribosome assembly protein 4 OS=Saccharomyces cerevisiae (strain ATCC 204508 / S288c) OX=559292 GN=RSA4 PE=1 SV=3	1	2	2	2	0	0	0	57.025	515	515	4.5			1			1						0.00065514	2.4053	222500	253420	213620	115310	116010	115260	108050	76015	74961	81847	78845	222500	253420	213620	115310	116010	115260	108050	76015	74961
REV__sp|P25390|SSK22_YEAST	REV__sp|P25390|SSK22_YEAST	1	1	1	sp|P25390|SSK22_YEAST Serine/threonine-protein kinase SSK22 OS=Saccharomyces cerevisiae (strain ATCC 204508 / S288c) OX=559292 GN=SSK22 PE=1 SV=2	1	1	1	1	0	0	0	152.72	1331	1331	11											1	0.0032242	1.8101	91105	92940	77138	51374	56353	55600	51039	33104	40105	40276	38936	91105	92940	77138	51374	56353	55600	51039	33104	40105
REV__sp|P32835|GSP1_YEAST;REV__sp|P32836|GSP2_YEAST	REV__sp|P32835|GSP1_YEAST;REV__sp|P32836|GSP2_YEAST	1;1	1;1	1;1	sp|P32835|GSP1_YEAST GTP-binding nuclear protein GSP1/CNR1 OS=Saccharomyces cerevisiae (strain ATCC 204508 / S288c) OX=559292 GN=GSP1 PE=1 SV=1;sp|P32836|GSP2_YEAST GTP-binding nuclear protein GSP2/CNR2 OS=Saccharomyces cerevisiae (strain ATCC 204508 / S28	2	1	1	1	0	0	0	24.81	219	219;220	2		1										0.0016542	2.0432	44854	46925	42781	52505	53505	56527	52799	41375	45978	52196	47279	44854	46925	42781	52505	53505	56527	52799	41375	45978
REV__sp|P33339|TFC4_YEAST	REV__sp|P33339|TFC4_YEAST	1	1	1	sp|P33339|TFC4_YEAST Transcription factor tau 131 kDa subunit OS=Saccharomyces cerevisiae (strain ATCC 204508 / S288c) OX=559292 GN=TFC4 PE=1 SV=1	1	1	1	1	0	0	0	120.23	1025	1025	9									1			0.0042647	1.6274	33570	34435	34820	33668	43577	35577	37025	33856	37077	34539	38543	33570	34435	34820	33668	43577	35577	37025	33856	37077
REV__sp|Q9UJA3|MCM8_HUMAN;REV__sp|P33991|MCM4_HUMAN;REV__sp|Q9NXL9|MCM9_HUMAN	REV__sp|Q9UJA3|MCM8_HUMAN;REV__sp|P33991|MCM4_HUMAN;REV__sp|Q9NXL9|MCM9_HUMAN	1;1;1	1;1;1	1;1;1	sp|Q9UJA3|MCM8_HUMAN DNA helicase MCM8 OS=Homo sapiens OX=9606 GN=MCM8 PE=1 SV=2;sp|P33991|MCM4_HUMAN DNA replication licensing factor MCM4 OS=Homo sapiens OX=9606 GN=MCM4 PE=1 SV=5;sp|Q9NXL9|MCM9_HUMAN DNA helicase MCM9 OS=Homo sapiens OX=9606 GN=MCM9 PE=	3	1	1	1	0	0	0	93.696	840	840;863;1143	7						1	1	1				0.0097178	1.2417	1844500	2133700	1812100	1964200	2272800	2289500	2166600	2070800	2078000	2154900	2015200	1844500	2133700	1812100	1964200	2272800	2289500	2166600	2070800	2078000
REV__sp|P35190|CLG1_YEAST	REV__sp|P35190|CLG1_YEAST	1	1	1	sp|P35190|CLG1_YEAST PHO85 cyclin CLG1 OS=Saccharomyces cerevisiae (strain ATCC 204508 / S288c) OX=559292 GN=CLG1 PE=1 SV=1	1	1	1	1	0	0	0	51.57	452	452	2		1										0.0073704	1.3715	36026	37539	39497	36975	39585	40590	40414	34283	41155	31483	37030	36026	37539	39497	36975	39585	40590	40414	34283	41155
REV__sp|P35579|MYH9_HUMAN	REV__sp|P35579|MYH9_HUMAN	2	2	2	sp|P35579|MYH9_HUMAN Myosin-9 OS=Homo sapiens OX=9606 GN=MYH9 PE=1 SV=4	1	2	2	2	0	0	0	226.53	1960	1960	7.5						1	1	1	1			0.0002736	2.7877	1287300	1321300	1321700	1252800	1454000	1358800	1480000	1307200	1314800	1346500	1431600	1287300	1321300	1321700	1252800	1454000	1358800	1480000	1307200	1314800
REV__sp|P36130|CAF4_YEAST	REV__sp|P36130|CAF4_YEAST	1	1	1	sp|P36130|CAF4_YEAST CCR4-associated factor 4 OS=Saccharomyces cerevisiae (strain ATCC 204508 / S288c) OX=559292 GN=CAF4 PE=1 SV=3	1	1	1	1	0	0	0	72.831	643	643	8								1				0.0035807	1.7571	167800	168240	177860	149360	196810	164010	181180	139790	178540	156780	176600	167800	168240	177860	149360	196810	164010	181180	139790	178540
REV__sp|P38339|RGD1_YEAST	REV__sp|P38339|RGD1_YEAST	1	1	1	sp|P38339|RGD1_YEAST RHO GTPase-activating protein RGD1 OS=Saccharomyces cerevisiae (strain ATCC 204508 / S288c) OX=559292 GN=RGD1 PE=1 SV=1	1	1	1	1	0	0	0	74.618	666	666	5					1							1	-2	69399	104790	61486	104210	118910	168670	132220	135920	110850	89211	71062	69399	104790	61486	104210	118910	168670	132220	135920	110850
REV__sp|P38689|KPR3_YEAST	REV__sp|P38689|KPR3_YEAST	1	1	1	sp|P38689|KPR3_YEAST Ribose-phosphate pyrophosphokinase 3 OS=Saccharomyces cerevisiae (strain ATCC 204508 / S288c) OX=559292 GN=PRS3 PE=1 SV=1	1	1	1	1	0	0	0	35.123	320	320	5					1							1	-2	52576	56341	55212	54872	68902	64268	67338	55085	62524	62063	63636	52576	56341	55212	54872	68902	64268	67338	55085	62524
REV__sp|P39692|MET10_YEAST	REV__sp|P39692|MET10_YEAST	2	2	2	sp|P39692|MET10_YEAST Sulfite reductase [NADPH] flavoprotein component OS=Saccharomyces cerevisiae (strain ATCC 204508 / S288c) OX=559292 GN=MET10 PE=1 SV=2	1	2	2	2	0	0	0	114.83	1035	1035	8.5						1					1	0.002381	1.9145	533290	574080	568350	298520	374250	311660	321330	236770	224010	208840	245860	533290	574080	568350	298520	374250	311660	321330	236770	224010
REV__sp|P39960|BEM2_YEAST	REV__sp|P39960|BEM2_YEAST	1	1	1	sp|P39960|BEM2_YEAST GTPase-activating protein BEM2/IPL2 OS=Saccharomyces cerevisiae (strain ATCC 204508 / S288c) OX=559292 GN=BEM2 PE=1 SV=1	1	1	1	1	0	0	0	245.43	2167	2167	5					1							0.0074884	1.3702	37587	41551	37754	34770	43546	38393	45423	38194	39400	35559	36824	37587	41551	37754	34770	43546	38393	45423	38194	39400
REV__sp|P40055|UTP7_YEAST	REV__sp|P40055|UTP7_YEAST	1	1	1	sp|P40055|UTP7_YEAST U3 small nucleolar RNA-associated protein 7 OS=Saccharomyces cerevisiae (strain ATCC 204508 / S288c) OX=559292 GN=UTP7 PE=1 SV=1	1	1	1	1	0	0	0	62.316	554	554	3			1									0.005978	1.4418	403530	415720	411470	439290	476110	503520	494900	459870	439730	424790	436740	403530	415720	411470	439290	476110	503520	494900	459870	439730
REV__sp|P43538|YFG6_YEAST;REV__sp|P40889|YJW5_YEAST;REV__sp|P40434|YIR7_YEAST	REV__sp|P43538|YFG6_YEAST;REV__sp|P40889|YJW5_YEAST;REV__sp|P40434|YIR7_YEAST	1;1;1	1;1;1	1;1;1	sp|P43538|YFG6_YEAST Y element ATP-dependent helicase YFL066C OS=Saccharomyces cerevisiae (strain ATCC 204508 / S288c) OX=559292 GN=YFL066C PE=2 SV=1;sp|P40889|YJW5_YEAST Y element ATP-dependent helicase YJL225C OS=Saccharomyces cerevisiae (strain ATCC 2	3	1	1	1	0	0	0	43.828	392	392;1758;1758	7							1					1	-2	108960	106030	107610	112500	129730	127310	126110	116520	124140	120250	117240	108960	106030	107610	112500	129730	127310	126110	116520	124140
REV__sp|P40530|PDK1_YEAST	REV__sp|P40530|PDK1_YEAST	1	1	1	sp|P40530|PDK1_YEAST [Pyruvate dehydrogenase (acetyl-transferring)] kinase 1, mitochondrial OS=Saccharomyces cerevisiae (strain ATCC 204508 / S288c) OX=559292 GN=PKP1 PE=1 SV=1	1	1	1	1	0	0	0	45.443	394	394	4				1								0.0083914	1.3188	445890	372900	504310	396470	398710	366150	411000	322380	387120	365370	457860	445890	372900	504310	396470	398710	366150	411000	322380	387120
REV__sp|P40580|BZRD_YEAST	REV__sp|P40580|BZRD_YEAST	1	1	1	sp|P40580|BZRD_YEAST Benzil reductase ((S)-benzoin forming) IRC24 OS=Saccharomyces cerevisiae (strain ATCC 204508 / S288c) OX=559292 GN=IRC24 PE=1 SV=1	1	1	1	1	0	0	0	28.804	263	263	4				1								0.0098257	1.2353	13216	14421	14294	16945	16181	16919	18062	15444	14087	16098	16817	13216	14421	14294	16945	16181	16919	18062	15444	14087
REV__sp|P43403|ZAP70_HUMAN;REV__sp|P43405|KSYK_HUMAN	REV__sp|P43403|ZAP70_HUMAN;REV__sp|P43405|KSYK_HUMAN	2;1	2;1	2;1	sp|P43403|ZAP70_HUMAN Tyrosine-protein kinase ZAP-70 OS=Homo sapiens OX=9606 GN=ZAP70 PE=1 SV=1;sp|P43405|KSYK_HUMAN Tyrosine-protein kinase SYK OS=Homo sapiens OX=9606 GN=SYK PE=1 SV=1	2	2	2	2	0	0	0	69.872	619	619;635	6			1				1	1				0.002735	1.8326	421060	425640	413860	420860	465470	451660	473870	443490	407500	401340	411910	421060	425640	413860	420860	465470	451660	473870	443490	407500
REV__sp|P43550|DAK2_YEAST	REV__sp|P43550|DAK2_YEAST	1	1	1	sp|P43550|DAK2_YEAST Dihydroxyacetone kinase 2 OS=Saccharomyces cerevisiae (strain ATCC 204508 / S288c) OX=559292 GN=DAK2 PE=3 SV=1	1	1	1	1	0	0	0	62.134	591	591	9								1		1		0.0075946	1.3548	268820	299200	264440	277220	282580	271580	305780	260650	252410	235330	251550	268820	299200	264440	277220	282580	271580	305780	260650	252410
REV__sp|P48741|HSP77_HUMAN	REV__sp|P48741|HSP77_HUMAN	1	1	1	sp|P48741|HSP77_HUMAN Putative heat shock 70 kDa protein 7 OS=Homo sapiens OX=9606 GN=HSPA7 PE=5 SV=2	1	1	1	1	0	0	0	40.244	367	367	11											1	0.0064439	1.412	58133	64502	59311	64423	72016	76566	74552	62066	64167	69918	61574	58133	64502	59311	64423	72016	76566	74552	62066	64167
REV__sp|P50094|IMDH4_YEAST	REV__sp|P50094|IMDH4_YEAST	1	1	1	sp|P50094|IMDH4_YEAST Inosine-5-monophosphate dehydrogenase 4 OS=Saccharomyces cerevisiae (strain ATCC 204508 / S288c) OX=559292 GN=IMD4 PE=1 SV=1	1	1	1	1	0	0	0	56.393	524	524	10										1		0.0062104	1.4308	12533	11227	12203	11166	15651	15871	17987	12690	16369	15402	15280	12533	11227	12203	11166	15651	15871	17987	12690	16369
REV__sp|P53250|TWF1_YEAST	REV__sp|P53250|TWF1_YEAST	1	1	1	sp|P53250|TWF1_YEAST Twinfilin-1 OS=Saccharomyces cerevisiae (strain ATCC 204508 / S288c) OX=559292 GN=TWF1 PE=1 SV=1	1	1	1	1	0	0	0	37.07	332	332	11											1	1	-2	4557.8	4283.3	5183.5	5012.4	6227.3	5367.1	6877.9	5507.9	3011.6	4479.6	5315.9	4557.8	4283.3	5183.5	5012.4	6227.3	5367.1	6877.9	5507.9	3011.6
REV__sp|P53886|APC1_YEAST	REV__sp|P53886|APC1_YEAST	1	1	1	sp|P53886|APC1_YEAST Anaphase-promoting complex subunit 1 OS=Saccharomyces cerevisiae (strain ATCC 204508 / S288c) OX=559292 GN=APC1 PE=1 SV=2	1	1	1	1	0	0	0	196.16	1748	1748	7							1					0.005167	1.5068	827150	740180	849130	776870	779230	719000	758090	652800	741250	738840	847480	827150	740180	849130	776870	779230	719000	758090	652800	741250
REV__sp|P53920|NM111_YEAST	REV__sp|P53920|NM111_YEAST	1	1	1	sp|P53920|NM111_YEAST Pro-apoptotic serine protease NMA111 OS=Saccharomyces cerevisiae (strain ATCC 204508 / S288c) OX=559292 GN=NMA111 PE=1 SV=1	1	1	1	1	0	0	0	110.88	997	997	11											1	1	-2	120210	123780	122880	112360	152450	154410	141980	136730	138650	127660	127290	120210	123780	122880	112360	152450	154410	141980	136730	138650
REV__sp|P55196|AFAD_HUMAN	REV__sp|P55196|AFAD_HUMAN	1	1	1	sp|P55196|AFAD_HUMAN Afadin OS=Homo sapiens OX=9606 GN=AFDN PE=1 SV=3	1	1	1	1	0	0	0	206.8	1824	1824	5					1							1	-2	133340	118720	141820	123710	125730	115210	107760	96877	114180	122970	136260	133340	118720	141820	123710	125730	115210	107760	96877	114180
REV__sp|P59510|ATS20_HUMAN	REV__sp|P59510|ATS20_HUMAN	1	1	1	sp|P59510|ATS20_HUMAN A disintegrin and metalloproteinase with thrombospondin motifs 20 OS=Homo sapiens OX=9606 GN=ADAMTS20 PE=2 SV=2	1	1	1	1	0	0	0	214.72	1910	1910	5					1							1	-2	522940	562580	507370	262370	303700	288790	274770	175210	222030	207630	211480	522940	562580	507370	262370	303700	288790	274770	175210	222030
REV__sp|P63252|KCNJ2_HUMAN	REV__sp|P63252|KCNJ2_HUMAN	1	1	1	sp|P63252|KCNJ2_HUMAN Inward rectifier potassium channel 2 OS=Homo sapiens OX=9606 GN=KCNJ2 PE=1 SV=1	1	1	1	1	0	0	0	48.288	427	427	9									1			1	-2	38858	45158	43317	42292	46709	49188	48973	43710	44678	41616	41859	38858	45158	43317	42292	46709	49188	48973	43710	44678
REV__sp|P78332|RBM6_HUMAN	REV__sp|P78332|RBM6_HUMAN	1	1	1	sp|P78332|RBM6_HUMAN RNA-binding protein 6 OS=Homo sapiens OX=9606 GN=RBM6 PE=1 SV=5	1	1	1	1	0	0	0	128.64	1123	1123	7.5							1	1				0.0077115	1.3513	436670	438750	441520	458540	528620	473040	492940	444220	483950	474420	463430	436670	438750	441520	458540	528620	473040	492940	444220	483950
REV__sp|P78559|MAP1A_HUMAN	REV__sp|P78559|MAP1A_HUMAN	1	1	1	sp|P78559|MAP1A_HUMAN Microtubule-associated protein 1A OS=Homo sapiens OX=9606 GN=MAP1A PE=1 SV=6	1	1	1	1	0	0	0	305.48	2803	2803	2		1										0.0048356	1.5609	174090	177460	171780	177600	212630	203050	207230	180690	205400	183620	193420	174090	177460	171780	177600	212630	203050	207230	180690	205400
REV__sp|Q00416|SEN1_YEAST	REV__sp|Q00416|SEN1_YEAST	1	1	1	sp|Q00416|SEN1_YEAST Helicase SEN1 OS=Saccharomyces cerevisiae (strain ATCC 204508 / S288c) OX=559292 GN=SEN1 PE=1 SV=2	1	1	1	1	0	0	0	252.49	2231	2231	9									1			1	-2	35701	34406	39244	35543	37058	31420	38374	30408	31227	25582	31794	35701	34406	39244	35543	37058	31420	38374	30408	31227
REV__sp|Q01850|CDR2_HUMAN	REV__sp|Q01850|CDR2_HUMAN	1	1	1	sp|Q01850|CDR2_HUMAN Cerebellar degeneration-related protein 2 OS=Homo sapiens OX=9606 GN=CDR2 PE=1 SV=2	1	1	1	1	0	0	0	51.855	454	454	8								1				0.0031048	1.8206	183370	178930	218020	181960	231750	185490	222750	193490	185180	203570	201280	183370	178930	218020	181960	231750	185490	222750	193490	185180
REV__sp|Q02224|CENPE_HUMAN	REV__sp|Q02224|CENPE_HUMAN	3	3	3	sp|Q02224|CENPE_HUMAN Centromere-associated protein E OS=Homo sapiens OX=9606 GN=CENPE PE=1 SV=2	1	3	3	3	0	0	0	316.41	2701	2701	5		1		1					1			0.0033403	1.7811	708430	736770	698360	754660	756560	764230	816680	711350	681820	687280	702120	708430	736770	698360	754660	756560	764230	816680	711350	681820
REV__sp|Q04656|ATP7A_HUMAN	REV__sp|Q04656|ATP7A_HUMAN	1	1	1	sp|Q04656|ATP7A_HUMAN Copper-transporting ATPase 1 OS=Homo sapiens OX=9606 GN=ATP7A PE=1 SV=4	1	1	1	1	0	0	0	163.37	1500	1500	8					1						1	0.0017757	2.0129	235280	223430	249530	240750	268950	250290	286550	251430	247880	237930	246960	235280	223430	249530	240750	268950	250290	286550	251430	247880
REV__sp|Q05549|HRQ1_YEAST	REV__sp|Q05549|HRQ1_YEAST	1	1	1	sp|Q05549|HRQ1_YEAST ATP-dependent helicase HRQ1 OS=Saccharomyces cerevisiae (strain ATCC 204508 / S288c) OX=559292 GN=HRQ1 PE=1 SV=1	1	1	1	1	0	0	0	123.55	1077	1077	5					1							1	-2	4351.9	6269.5	5844.9	6554.1	8593.4	8057.9	7477.4	7376.9	7568	6237.2	5873.9	4351.9	6269.5	5844.9	6554.1	8593.4	8057.9	7477.4	7376.9	7568
REV__sp|Q05892|COQ11_YEAST	REV__sp|Q05892|COQ11_YEAST	1	1	1	sp|Q05892|COQ11_YEAST MIOREX complex component 2 OS=Saccharomyces cerevisiae (strain ATCC 204508 / S288c) OX=559292 GN=COQ11 PE=1 SV=1	1	1	1	1	0	0	0	31.524	277	277	7							1					1	-2	9174.2	11812	9046.2	10523	12196	11087	11811	10298	11178	11668	11435	9174.2	11812	9046.2	10523	12196	11087	11811	10298	11178
REV__sp|Q06412|TUS1_YEAST	REV__sp|Q06412|TUS1_YEAST	1	1	1	sp|Q06412|TUS1_YEAST Rho1 guanine nucleotide exchange factor TUS1 OS=Saccharomyces cerevisiae (strain ATCC 204508 / S288c) OX=559292 GN=TUS1 PE=1 SV=1	1	1	1	1	0	0	0	149.11	1307	1307	3			1									1	-2	2990.9	4276.4	3516.2	2272.4	1008.5	2090.9	2626.5	2121.1	1101.6	778.69	772.48	2990.9	4276.4	3516.2	2272.4	1008.5	2090.9	2626.5	2121.1	1101.6
REV__sp|Q12111|YD029_YEAST	REV__sp|Q12111|YD029_YEAST	1	1	1	sp|Q12111|YD029_YEAST Uncharacterized protein YDR029W OS=Saccharomyces cerevisiae (strain ATCC 204508 / S288c) OX=559292 GN=YDR029W PE=4 SV=1	1	1	1	1	0	0	0	12.31	104	104	3			1									1	-2	57018	61148	59878	60900	66194	62807	67997	60217	57159	63973	70058	57018	61148	59878	60900	66194	62807	67997	60217	57159
REV__sp|Q12152|YP150_YEAST	REV__sp|Q12152|YP150_YEAST	1	1	1	sp|Q12152|YP150_YEAST Putative serine/threonine-protein kinase YPL150W OS=Saccharomyces cerevisiae (strain ATCC 204508 / S288c) OX=559292 GN=YPL150W PE=1 SV=1	1	1	1	1	0	0	0	100.64	901	901	6						1						0.0063261	1.4192	440170	483900	464560	469590	546040	515180	492410	435500	448000	467220	482150	440170	483900	464560	469590	546040	515180	492410	435500	448000
REV__sp|Q12206|WTM2_YEAST	REV__sp|Q12206|WTM2_YEAST	1	1	1	sp|Q12206|WTM2_YEAST Transcriptional modulator WTM2 OS=Saccharomyces cerevisiae (strain ATCC 204508 / S288c) OX=559292 GN=WTM2 PE=1 SV=1	1	1	1	1	0	0	0	51.951	467	467	5					1							1	-2	81804	104160	86216	95366	90046	99255	96219	91188	70402	81642	76214	81804	104160	86216	95366	90046	99255	96219	91188	70402
REV__sp|Q12372|MMP1_YEAST	REV__sp|Q12372|MMP1_YEAST	1	1	1	sp|Q12372|MMP1_YEAST S-methylmethionine permease 1 OS=Saccharomyces cerevisiae (strain ATCC 204508 / S288c) OX=559292 GN=MMP1 PE=1 SV=1	1	1	1	1	0	0	0	64.217	583	583	6						1						0.0072654	1.3916	49938	49896	60327	62770	66568	71500	70320	59977	61819	66917	62443	49938	49896	60327	62770	66568	71500	70320	59977	61819
REV__sp|Q13285|STF1_HUMAN	REV__sp|Q13285|STF1_HUMAN	1	1	1	sp|Q13285|STF1_HUMAN Steroidogenic factor 1 OS=Homo sapiens OX=9606 GN=NR5A1 PE=1 SV=2	1	1	1	1	0	0	0	51.635	461	461	6.5		1									1	0.0082762	1.3236	226510	218200	228740	226030	249060	241690	248280	210960	229350	209360	228560	226510	218200	228740	226030	249060	241690	248280	210960	229350
REV__sp|Q13422|IKZF1_HUMAN	REV__sp|Q13422|IKZF1_HUMAN	1	1	1	sp|Q13422|IKZF1_HUMAN DNA-binding protein Ikaros OS=Homo sapiens OX=9606 GN=IKZF1 PE=1 SV=1	1	1	1	1	0	0	0	57.528	519	519	6						1						1	-2	52115	51166	58664	55100	69601	53722	65706	50483	61553	52613	63316	52115	51166	58664	55100	69601	53722	65706	50483	61553
REV__sp|Q14CB8|RHG19_HUMAN	REV__sp|Q14CB8|RHG19_HUMAN	1	1	1	sp|Q14CB8|RHG19_HUMAN Rho GTPase-activating protein 19 OS=Homo sapiens OX=9606 GN=ARHGAP19 PE=1 SV=1	1	1	1	1	0	0	0	55.756	494	494	2		2										0.005284	1.4984	6324900	7510500	6127400	7239400	6692000	7555000	7094600	7185800	6507700	6714300	5996600	6324900	7510500	6127400	7239400	6692000	7555000	7094600	7185800	6507700
REV__sp|Q14CX7|NAA25_HUMAN	REV__sp|Q14CX7|NAA25_HUMAN	2	2	2	sp|Q14CX7|NAA25_HUMAN N-alpha-acetyltransferase 25, NatB auxiliary subunit OS=Homo sapiens OX=9606 GN=NAA25 PE=1 SV=1	1	2	2	2	0	0	0	112.29	972	972	6.67				1				2				0.0040531	1.7004	669260	797020	587750	729370	805640	908510	794600	686050	826110	747140	693750	669260	797020	587750	729370	805640	908510	794600	686050	826110
REV__sp|Q15413|RYR3_HUMAN	REV__sp|Q15413|RYR3_HUMAN	1	1	1	sp|Q15413|RYR3_HUMAN Ryanodine receptor 3 OS=Homo sapiens OX=9606 GN=RYR3 PE=1 SV=3	1	1	1	1	0	0	0	552.04	4870	4870	2		1										1	-2	3242.2	4068.6	3850.9	2459.6	3350.3	2670.1	4272.1	3517	3591.6	3555.3	3874.5	3242.2	4068.6	3850.9	2459.6	3350.3	2670.1	4272.1	3517	3591.6
REV__sp|Q15833|STXB2_HUMAN	REV__sp|Q15833|STXB2_HUMAN	2	2	2	sp|Q15833|STXB2_HUMAN Syntaxin-binding protein 2 OS=Homo sapiens OX=9606 GN=STXBP2 PE=1 SV=2	1	2	2	2	0	0	0	66.452	593	593	9									2			1	-2	144900	188920	128470	189480	192350	230780	193090	159950	197990	151090	140500	144900	188920	128470	189480	192350	230780	193090	159950	197990
REV__sp|Q16828|DUS6_HUMAN	REV__sp|Q16828|DUS6_HUMAN	1	1	1	sp|Q16828|DUS6_HUMAN Dual specificity protein phosphatase 6 OS=Homo sapiens OX=9606 GN=DUSP6 PE=1 SV=2	1	1	1	1	0	0	0	42.319	381	381	9									1			1	-2	14760	23617	10189	20869	17044	33141	17030	17901	23273	17763	13281	14760	23617	10189	20869	17044	33141	17030	17901	23273
REV__sp|Q2LD37|K1109_HUMAN	REV__sp|Q2LD37|K1109_HUMAN	2	2	2	sp|Q2LD37|K1109_HUMAN Transmembrane protein KIAA1109 OS=Homo sapiens OX=9606 GN=KIAA1109 PE=1 SV=2	1	2	2	2	0	0	0	555.48	5005	5005	7					1				1			0.0041621	1.6758	513370	611800	492200	586430	619720	617050	605660	553450	558490	533910	531400	513370	611800	492200	586430	619720	617050	605660	553450	558490
REV__sp|Q4G0P3|HYDIN_HUMAN	REV__sp|Q4G0P3|HYDIN_HUMAN	1	1	1	sp|Q4G0P3|HYDIN_HUMAN Hydrocephalus-inducing protein homolog OS=Homo sapiens OX=9606 GN=HYDIN PE=1 SV=3	1	1	1	1	0	0	0	575.89	5121	5121	10										1		1	-2	117710	168350	115720	165480	148230	186180	144450	179120	122070	155890	124800	117710	168350	115720	165480	148230	186180	144450	179120	122070
REV__sp|Q4LE39|ARI4B_HUMAN	REV__sp|Q4LE39|ARI4B_HUMAN	1	1	1	sp|Q4LE39|ARI4B_HUMAN AT-rich interactive domain-containing protein 4B OS=Homo sapiens OX=9606 GN=ARID4B PE=1 SV=2	1	1	1	1	0	0	0	147.81	1312	1312	11											1	0.009938	1.2335	21653	25243	21165	22769	28284	26846	27987	23962	25207	21719	23086	21653	25243	21165	22769	28284	26846	27987	23962	25207
REV__sp|Q5BKZ1|ZN326_HUMAN	REV__sp|Q5BKZ1|ZN326_HUMAN	1	1	1	sp|Q5BKZ1|ZN326_HUMAN DBIRD complex subunit ZNF326 OS=Homo sapiens OX=9606 GN=ZNF326 PE=1 SV=2	1	1	1	1	0	0	0	65.653	582	582	7							1					0.0043764	1.6114	34173	27358	35358	34491	38351	28011	34507	33147	30735	28396	34391	34173	27358	35358	34491	38351	28011	34507	33147	30735
REV__sp|Q5CZC0|FSIP2_HUMAN	REV__sp|Q5CZC0|FSIP2_HUMAN	1	1	1	sp|Q5CZC0|FSIP2_HUMAN Fibrous sheath-interacting protein 2 OS=Homo sapiens OX=9606 GN=FSIP2 PE=2 SV=4	1	1	1	1	0	0	0	780.6	6907	6907	6						1						0.0090588	1.2723	87174	103780	73247	93589	104810	108390	104070	104960	89284	98369	92748	87174	103780	73247	93589	104810	108390	104070	104960	89284
REV__sp|Q5H9I0|TFDP3_HUMAN	REV__sp|Q5H9I0|TFDP3_HUMAN	1	1	1	sp|Q5H9I0|TFDP3_HUMAN Transcription factor Dp family member 3 OS=Homo sapiens OX=9606 GN=TFDP3 PE=1 SV=1	1	1	1	1	0	0	0	44.966	405	405	10										1		1	-2	3723.7	3430.2	4401.8	3521.1	4451.6	3481.5	4445.2	3441.4	3609.1	3902.9	3406.6	3723.7	3430.2	4401.8	3521.1	4451.6	3481.5	4445.2	3441.4	3609.1
REV__sp|Q5JV73|FRPD3_HUMAN	REV__sp|Q5JV73|FRPD3_HUMAN	1	1	1	sp|Q5JV73|FRPD3_HUMAN FERM and PDZ domain-containing protein 3 OS=Homo sapiens OX=9606 GN=FRMPD3 PE=2 SV=2	1	1	1	1	0	0	0	199.21	1810	1810	2.67		2		1								0.00040366	2.6368	15962	17625	15384	17056	17092	20569	19780	16257	16115	16993	19293	15962	17625	15384	17056	17092	20569	19780	16257	16115
REV__sp|Q5T4S7|UBR4_HUMAN	REV__sp|Q5T4S7|UBR4_HUMAN	1	1	1	sp|Q5T4S7|UBR4_HUMAN E3 ubiquitin-protein ligase UBR4 OS=Homo sapiens OX=9606 GN=UBR4 PE=1 SV=1	1	1	1	1	0	0	0	573.83	5183	5183	7							1					1	-2	161820	206530	136840	202000	194700	267550	204280	173900	225540	169620	157280	161820	206530	136840	202000	194700	267550	204280	173900	225540
REV__sp|Q5THR3|EFCB6_HUMAN	REV__sp|Q5THR3|EFCB6_HUMAN	1	1	1	sp|Q5THR3|EFCB6_HUMAN EF-hand calcium-binding domain-containing protein 6 OS=Homo sapiens OX=9606 GN=EFCAB6 PE=1 SV=1	1	1	1	1	0	0	0	172.93	1501	1501	3			1									0.0096086	1.2453	139190	132830	148320	135960	164320	146240	157790	132150	162940	137240	161490	139190	132830	148320	135960	164320	146240	157790	132150	162940
REV__sp|Q5VX52|SPAT1_HUMAN	REV__sp|Q5VX52|SPAT1_HUMAN	2	1	1	sp|Q5VX52|SPAT1_HUMAN Spermatogenesis-associated protein 1 OS=Homo sapiens OX=9606 GN=SPATA1 PE=2 SV=4	1	2	1	1	0	0	0	52.945	459	459	10										1		0.0089412	1.2724	27556	28162	28787	27037	32260	30177	29526	25639	33309	28861	28350	27556	28162	28787	27037	32260	30177	29526	25639	33309
REV__sp|Q68CQ7|GL8D1_HUMAN	REV__sp|Q68CQ7|GL8D1_HUMAN	1	1	1	sp|Q68CQ7|GL8D1_HUMAN Glycosyltransferase 8 domain-containing protein 1 OS=Homo sapiens OX=9606 GN=GLT8D1 PE=1 SV=2	1	1	1	1	0	0	0	41.935	371	371	10										1		0.0095037	1.249	295770	360750	325410	335690	421430	461730	399600	414180	387220	421090	382260	295770	360750	325410	335690	421430	461730	399600	414180	387220
REV__sp|Q6P179|ERAP2_HUMAN	REV__sp|Q6P179|ERAP2_HUMAN	1	1	1	sp|Q6P179|ERAP2_HUMAN Endoplasmic reticulum aminopeptidase 2 OS=Homo sapiens OX=9606 GN=ERAP2 PE=1 SV=2	1	1	1	1	0	0	0	110.46	960	960	6						1						0.0049505	1.5486	104750	108140	110580	108130	128180	116870	120900	107150	111580	116670	121820	104750	108140	110580	108130	128180	116870	120900	107150	111580
REV__sp|Q6V0I7|FAT4_HUMAN	REV__sp|Q6V0I7|FAT4_HUMAN	1	1	1	sp|Q6V0I7|FAT4_HUMAN Protocadherin Fat 4 OS=Homo sapiens OX=9606 GN=FAT4 PE=1 SV=2	1	1	1	1	0	0	0	542.68	4981	4981	4				1								0.006913	1.4011	27208	29285	30641	28284	35872	32903	34937	28971	27607	25495	25187	27208	29285	30641	28284	35872	32903	34937	28971	27607
REV__sp|Q6ZS30|NBEL1_HUMAN	REV__sp|Q6ZS30|NBEL1_HUMAN	1	1	1	sp|Q6ZS30|NBEL1_HUMAN Neurobeachin-like protein 1 OS=Homo sapiens OX=9606 GN=NBEAL1 PE=2 SV=3	1	1	1	1	0	0	0	307.23	2694	2694	2		1										1	-2	29251	30368	30143	31668	35812	33475	37683	31593	29345	29287	31645	29251	30368	30143	31668	35812	33475	37683	31593	29345
REV__sp|Q7Z3E2|CC186_HUMAN	REV__sp|Q7Z3E2|CC186_HUMAN	2	2	2	sp|Q7Z3E2|CC186_HUMAN Coiled-coil domain-containing protein 186 OS=Homo sapiens OX=9606 GN=CCDC186 PE=1 SV=2	1	2	2	2	0	0	0	103.69	898	898	4		1				1						0.00090768	2.2861	1139600	1131300	1074300	1052500	1229400	1135200	1328600	1063500	1186200	1061100	1145500	1139600	1131300	1074300	1052500	1229400	1135200	1328600	1063500	1186200
REV__sp|Q7Z5J8|ANKAR_HUMAN	REV__sp|Q7Z5J8|ANKAR_HUMAN	1	1	1	sp|Q7Z5J8|ANKAR_HUMAN Ankyrin and armadillo repeat-containing protein OS=Homo sapiens OX=9606 GN=ANKAR PE=2 SV=3	1	1	1	1	0	0	0	162.02	1434	1434	10										1		1	-2	87934	114300	67473	112350	116280	134510	105300	89996	118010	95832	80555	87934	114300	67473	112350	116280	134510	105300	89996	118010
REV__sp|Q7Z5P4|DHB13_HUMAN	REV__sp|Q7Z5P4|DHB13_HUMAN	1	1	1	sp|Q7Z5P4|DHB13_HUMAN 17-beta-hydroxysteroid dehydrogenase 13 OS=Homo sapiens OX=9606 GN=HSD17B13 PE=1 SV=1	1	1	1	1	0	0	0	33.655	300	300	4				2								1	-2	48800	49854	46247	44210	53610	55420	55045	45178	48411	46581	46633	48800	49854	46247	44210	53610	55420	55045	45178	48411
REV__sp|Q7Z7K2|ZN467_HUMAN	REV__sp|Q7Z7K2|ZN467_HUMAN	1	1	1	sp|Q7Z7K2|ZN467_HUMAN Zinc finger protein 467 OS=Homo sapiens OX=9606 GN=ZNF467 PE=1 SV=1	1	1	1	1	0	0	0	65.124	595	595	5					1							1	-2	1330200	1663700	1298900	1448700	1564900	1712300	1568500	1411400	1564600	1431800	1567300	1330200	1663700	1298900	1448700	1564900	1712300	1568500	1411400	1564600
REV__sp|Q8IX94|CTGE4_HUMAN;REV__sp|Q86UF2|CTGE6_HUMAN;REV__sp|P0CG41|CTGE8_HUMAN;REV__sp|A4FU28|CTGE9_HUMAN;REV__sp|A4D2H0|CTGEF_HUMAN;REV__sp|Q96PC5|MIA2_HUMAN	REV__sp|Q8IX94|CTGE4_HUMAN;REV__sp|Q86UF2|CTGE6_HUMAN;REV__sp|P0CG41|CTGE8_HUMAN;REV__sp|A4FU28|CTGE9_HUMAN;REV__sp|A4D2H0|CTGEF_HUMAN;REV__sp|Q96PC5|MIA2_HUMAN	2;2;1;1;1;1	2;2;1;1;1;1	2;2;1;1;1;1	sp|Q8IX94|CTGE4_HUMAN cTAGE family member 4 OS=Homo sapiens OX=9606 GN=CTAGE4 PE=2 SV=3;sp|Q86UF2|CTGE6_HUMAN cTAGE family member 6 OS=Homo sapiens OX=9606 GN=CTAGE6 PE=2 SV=2;sp|P0CG41|CTGE8_HUMAN cTAGE family member 8 OS=Homo sapiens OX=9606 GN=CTAGE8 PE	6	2	2	2	0	0	0	87.988	777	777;777;777;777;777;1412	8							1		1			0.00014154	3.2191	76308	85752	75586	72609	73776	89587	70561	70544	70099	65982	65775	76308	85752	75586	72609	73776	89587	70561	70544	70099
REV__sp|Q86UG4|SO6A1_HUMAN	REV__sp|Q86UG4|SO6A1_HUMAN	1	1	1	sp|Q86UG4|SO6A1_HUMAN Solute carrier organic anion transporter family member 6A1 OS=Homo sapiens OX=9606 GN=SLCO6A1 PE=1 SV=2	1	1	1	1	0	0	0	79.231	719	719	4				1								1	-2	45805	48046	45045	49490	60125	57383	60864	50821	55542	49649	50520	45805	48046	45045	49490	60125	57383	60864	50821	55542
REV__sp|Q86Z20|CC125_HUMAN	REV__sp|Q86Z20|CC125_HUMAN	1	1	1	sp|Q86Z20|CC125_HUMAN Coiled-coil domain-containing protein 125 OS=Homo sapiens OX=9606 GN=CCDC125 PE=1 SV=2	1	1	1	1	0	0	0	58.628	511	511	7.5							1	1				0.0014025	2.0671	5368200	5987700	5842400	6227600	6946800	6564300	6869300	5878300	6145400	5745700	6051800	5368200	5987700	5842400	6227600	6946800	6564300	6869300	5878300	6145400
REV__sp|Q8IVM8|S22A9_HUMAN	REV__sp|Q8IVM8|S22A9_HUMAN	1	1	1	sp|Q8IVM8|S22A9_HUMAN Solute carrier family 22 member 9 OS=Homo sapiens OX=9606 GN=SLC22A9 PE=1 SV=1	1	1	1	1	0	0	0	62.169	553	553	8								1				1	-2	142940	146150	153870	150840	189330	169920	187260	156050	157660	146550	155820	142940	146150	153870	150840	189330	169920	187260	156050	157660
REV__sp|Q8IWZ5|TRI42_HUMAN	REV__sp|Q8IWZ5|TRI42_HUMAN	1	1	1	sp|Q8IWZ5|TRI42_HUMAN Tripartite motif-containing protein 42 OS=Homo sapiens OX=9606 GN=TRIM42 PE=1 SV=2	1	1	1	1	0	0	0	82.744	723	723	10										1		1	-2	16525	54892	10239	60297	94707	81294	84442	108410	54091	45650	18860	16525	54892	10239	60297	94707	81294	84442	108410	54091
REV__sp|Q8IYD1|ERF3B_HUMAN	REV__sp|Q8IYD1|ERF3B_HUMAN	1	1	1	sp|Q8IYD1|ERF3B_HUMAN Eukaryotic peptide chain release factor GTP-binding subunit ERF3B OS=Homo sapiens OX=9606 GN=GSPT2 PE=1 SV=2	1	1	1	1	0	0	0	68.882	628	628	8							1	1	1			0.0080531	1.3354	233250	244780	228580	243180	268200	252640	273830	239030	237410	243160	252320	233250	244780	228580	243180	268200	252640	273830	239030	237410
REV__sp|Q8N4W9|ZN808_HUMAN	REV__sp|Q8N4W9|ZN808_HUMAN	1	1	1	sp|Q8N4W9|ZN808_HUMAN Zinc finger protein 808 OS=Homo sapiens OX=9606 GN=ZNF808 PE=1 SV=2	1	1	1	1	0	0	0	104.82	903	903	7							1					0.0050584	1.5251	57781	52941	58673	57450	62725	52964	63848	56765	55612	55362	64024	57781	52941	58673	57450	62725	52964	63848	56765	55612
REV__sp|Q8N587|ZN561_HUMAN	REV__sp|Q8N587|ZN561_HUMAN	1	1	1	sp|Q8N587|ZN561_HUMAN Zinc finger protein 561 OS=Homo sapiens OX=9606 GN=ZNF561 PE=1 SV=2	1	1	1	1	0	0	0	55.197	486	486	10										1		0.0034576	1.7591	94534	115150	91695	110270	121280	146230	135620	129920	100530	128590	105710	94534	115150	91695	110270	121280	146230	135620	129920	100530
REV__sp|Q8N895|ZN366_HUMAN	REV__sp|Q8N895|ZN366_HUMAN	1	1	1	sp|Q8N895|ZN366_HUMAN Zinc finger protein 366 OS=Homo sapiens OX=9606 GN=ZNF366 PE=1 SV=1	1	1	1	1	0	0	0	85.107	744	744	2		1										0.0057471	1.4571	482900	464950	489410	483170	580040	536380	559360	489140	522180	464670	518120	482900	464950	489410	483170	580040	536380	559360	489140	522180
REV__sp|Q8N998|CCD89_HUMAN	REV__sp|Q8N998|CCD89_HUMAN	1	1	1	sp|Q8N998|CCD89_HUMAN Coiled-coil domain-containing protein 89 OS=Homo sapiens OX=9606 GN=CCDC89 PE=1 SV=1	1	1	1	1	0	0	0	43.808	374	374	6					1		1					0.00461	1.5829	2439700	2281200	2377100	2242000	2458900	2197500	2722400	2174900	2291800	2023400	2265200	2439700	2281200	2377100	2242000	2458900	2197500	2722400	2174900	2291800
REV__sp|Q8NCM8|DYHC2_HUMAN	REV__sp|Q8NCM8|DYHC2_HUMAN	1	1	1	sp|Q8NCM8|DYHC2_HUMAN Cytoplasmic dynein 2 heavy chain 1 OS=Homo sapiens OX=9606 GN=DYNC2H1 PE=1 SV=4	1	1	1	1	0	0	0	492.62	4307	4307	10									1		1	0.0093886	1.2503	32133	31636	52537	29283	37259	32869	38514	40710	28039	27498	32512	32133	31636	52537	29283	37259	32869	38514	40710	28039
REV__sp|Q8NHV1|GIMA7_HUMAN	REV__sp|Q8NHV1|GIMA7_HUMAN	1	1	1	sp|Q8NHV1|GIMA7_HUMAN GTPase IMAP family member 7 OS=Homo sapiens OX=9606 GN=GIMAP7 PE=1 SV=1	1	1	1	1	0	0	0	34.508	300	300	9									1			1	-2	20285	20033	22337	9427.1	11639	9367	9725.2	7360.3	5555.2	7652.5	6756.3	20285	20033	22337	9427.1	11639	9367	9725.2	7360.3	5555.2
REV__sp|Q8TC29|ENKUR_HUMAN	REV__sp|Q8TC29|ENKUR_HUMAN	1	1	1	sp|Q8TC29|ENKUR_HUMAN Enkurin OS=Homo sapiens OX=9606 GN=ENKUR PE=1 SV=1	1	1	1	1	0	0	0	29.454	256	256	10									1		1	0.0070322	1.4011	181110	205440	172010	193570	207060	227520	217430	197920	183650	184280	189070	181110	205440	172010	193570	207060	227520	217430	197920	183650
REV__sp|Q8WXA8|5HT3C_HUMAN	REV__sp|Q8WXA8|5HT3C_HUMAN	1	1	1	sp|Q8WXA8|5HT3C_HUMAN 5-hydroxytryptamine receptor 3C OS=Homo sapiens OX=9606 GN=HTR3C PE=1 SV=2	1	1	1	1	0	0	0	50.219	447	447	2		1										0.007148	1.3951	78145	79284	73435	79183	91260	88491	95512	79020	86543	77547	85295	78145	79284	73435	79183	91260	88491	95512	79020	86543
REV__sp|Q8WXW3|PIBF1_HUMAN	REV__sp|Q8WXW3|PIBF1_HUMAN	1	1	1	sp|Q8WXW3|PIBF1_HUMAN Progesterone-induced-blocking factor 1 OS=Homo sapiens OX=9606 GN=PIBF1 PE=1 SV=2	1	1	1	1	0	0	0	89.804	757	757	11											1	0.0029817	1.8233	29606	25553	31504	29263	34077	30371	39413	26081	34701	25860	30023	29606	25553	31504	29263	34077	30371	39413	26081	34701
REV__sp|Q8WZ42|TITIN_HUMAN	REV__sp|Q8WZ42|TITIN_HUMAN	3	3	3	sp|Q8WZ42|TITIN_HUMAN Titin OS=Homo sapiens OX=9606 GN=TTN PE=1 SV=4	1	3	3	3	0	0	0	3816	34350	34350	4		1	1				1					0.0019014	2.0075	61598	62541	62961	65694	70874	72944	71691	66624	62757	63248	61352	61598	62541	62961	65694	70874	72944	71691	66624	62757
REV__sp|Q92622|RUBIC_HUMAN	REV__sp|Q92622|RUBIC_HUMAN	1	1	1	sp|Q92622|RUBIC_HUMAN Run domain Beclin-1-interacting and cysteine-rich domain-containing protein OS=Homo sapiens OX=9606 GN=RUBCN PE=1 SV=4	1	1	1	1	0	0	0	108.62	972	972	4				1								1	-2	41507	57389	36607	48484	46505	60947	50139	45495	49750	48624	42583	41507	57389	36607	48484	46505	60947	50139	45495	49750
REV__sp|Q96F81|DISP1_HUMAN	REV__sp|Q96F81|DISP1_HUMAN	1	1	1	sp|Q96F81|DISP1_HUMAN Protein dispatched homolog 1 OS=Homo sapiens OX=9606 GN=DISP1 PE=1 SV=3	1	1	1	1	0	0	0	170.93	1524	1524	11											1	1	-2	70767	86056	64605	84880	83073	94298	82726	76089	79173	76224	68324	70767	86056	64605	84880	83073	94298	82726	76089	79173
REV__sp|Q96I99|SUCB2_HUMAN	REV__sp|Q96I99|SUCB2_HUMAN	1	1	1	sp|Q96I99|SUCB2_HUMAN Succinate--CoA ligase [GDP-forming] subunit beta, mitochondrial OS=Homo sapiens OX=9606 GN=SUCLG2 PE=1 SV=2	1	1	1	1	0	0	0	46.51	432	432	4		1		1		1						0.0026116	1.8392	468630	491730	440270	492860	524720	536070	548880	483680	479880	454930	475640	468630	491730	440270	492860	524720	536070	548880	483680	479880
REV__sp|Q96NL3|ZN599_HUMAN	REV__sp|Q96NL3|ZN599_HUMAN	1	1	1	sp|Q96NL3|ZN599_HUMAN Zinc finger protein 599 OS=Homo sapiens OX=9606 GN=ZNF599 PE=1 SV=1	1	1	1	1	0	0	0	67.491	588	588	11											1	1	-2	690670	685260	671470	646400	846310	770720	869380	688730	762650	656080	778830	690670	685260	671470	646400	846310	770720	869380	688730	762650
REV__sp|Q99996|AKAP9_HUMAN	REV__sp|Q99996|AKAP9_HUMAN	1	1	1	sp|Q99996|AKAP9_HUMAN A-kinase anchor protein 9 OS=Homo sapiens OX=9606 GN=AKAP9 PE=1 SV=4	1	1	1	1	0	0	0	452.98	3907	3907	8								1				0.0020233	1.9865	105940	111800	104870	107570	124310	132210	116390	102690	125960	126880	128640	105940	111800	104870	107570	124310	132210	116390	102690	125960
REV__sp|Q9BRQ8|FSP1_HUMAN	REV__sp|Q9BRQ8|FSP1_HUMAN	1	1	1	sp|Q9BRQ8|FSP1_HUMAN Ferroptosis suppressor protein 1 OS=Homo sapiens OX=9606 GN=AIFM2 PE=1 SV=1	1	1	1	1	0	0	0	40.526	373	373	5					1							1	-2	206760	190130	190170	184710	209300	187670	225370	193330	188110	175480	198940	206760	190130	190170	184710	209300	187670	225370	193330	188110
REV__sp|Q9C0D3|ZY11B_HUMAN	REV__sp|Q9C0D3|ZY11B_HUMAN	1	1	1	sp|Q9C0D3|ZY11B_HUMAN Protein zyg-11 homolog B OS=Homo sapiens OX=9606 GN=ZYG11B PE=1 SV=2	1	1	1	1	0	0	0	83.92	744	744	8.5								1	1			0.0022684	1.9654	88383	97778	84058	92701	110650	102640	105800	97153	93014	93049	95959	88383	97778	84058	92701	110650	102640	105800	97153	93014
REV__sp|Q9HCJ5|ZSWM6_HUMAN	REV__sp|Q9HCJ5|ZSWM6_HUMAN	1	1	1	sp|Q9HCJ5|ZSWM6_HUMAN Zinc finger SWIM domain-containing protein 6 OS=Homo sapiens OX=9606 GN=ZSWIM6 PE=1 SV=2	1	1	1	1	0	0	0	133.47	1215	1215	4			1		1							0.0060932	1.4329	730060	948110	626000	862450	813310	1001700	912140	711070	926320	739750	689150	730060	948110	626000	862450	813310	1001700	912140	711070	926320
REV__sp|Q9NR55|BATF3_HUMAN	REV__sp|Q9NR55|BATF3_HUMAN	1	1	1	sp|Q9NR55|BATF3_HUMAN Basic leucine zipper transcriptional factor ATF-like 3 OS=Homo sapiens OX=9606 GN=BATF3 PE=1 SV=1	1	1	1	1	0	0	0	14.467	127	127	4				1								0.00871	1.2781	191160	183670	179800	189180	188760	177240	211200	164800	170170	148690	166410	191160	183670	179800	189180	188760	177240	211200	164800	170170
REV__sp|Q9NS87|KIF15_HUMAN	REV__sp|Q9NS87|KIF15_HUMAN	1	1	1	sp|Q9NS87|KIF15_HUMAN Kinesin-like protein KIF15 OS=Homo sapiens OX=9606 GN=KIF15 PE=1 SV=1	1	1	1	1	0	0	0	160.16	1388	1388	11											1	0.00053319	2.5619	130530	145420	123660	142730	158130	152600	163490	151460	134420	140180	137100	130530	145420	123660	142730	158130	152600	163490	151460	134420
REV__sp|Q9P2E2|KIF17_HUMAN	REV__sp|Q9P2E2|KIF17_HUMAN	1	1	1	sp|Q9P2E2|KIF17_HUMAN Kinesin-like protein KIF17 OS=Homo sapiens OX=9606 GN=KIF17 PE=2 SV=3	1	1	1	1	0	0	0	115.07	1029	1029	3			1									0.0012763	2.0796	22383	25321	22135	26896	23416	29044	26694	27492	23110	27551	22753	22383	25321	22135	26896	23416	29044	26694	27492	23110
REV__sp|Q9P2E9|RRBP1_HUMAN	REV__sp|Q9P2E9|RRBP1_HUMAN	2	2	2	sp|Q9P2E9|RRBP1_HUMAN Ribosome-binding protein 1 OS=Homo sapiens OX=9606 GN=RRBP1 PE=1 SV=5	1	2	2	2	0	0	0	152.45	1410	1410	7						1	1	1				0.0047261	1.5753	217910	226480	224980	215740	293270	295210	289950	258720	282810	288670	320400	217910	226480	224980	215740	293270	295210	289950	258720	282810
REV__sp|Q9P2R7|SUCB1_HUMAN	REV__sp|Q9P2R7|SUCB1_HUMAN	1	1	1	sp|Q9P2R7|SUCB1_HUMAN Succinate--CoA ligase [ADP-forming] subunit beta, mitochondrial OS=Homo sapiens OX=9606 GN=SUCLA2 PE=1 SV=3	1	1	1	1	0	0	0	50.317	463	463	10										1		0.0058669	1.4551	112400	116880	128990	111470	146830	108540	134080	105400	111010	97063	98128	112400	116880	128990	111470	146830	108540	134080	105400	111010
REV__sp|Q9P2S6|ANKY1_HUMAN	REV__sp|Q9P2S6|ANKY1_HUMAN	1	1	1	sp|Q9P2S6|ANKY1_HUMAN Ankyrin repeat and MYND domain-containing protein 1 OS=Homo sapiens OX=9606 GN=ANKMY1 PE=2 SV=2	1	1	1	1	0	0	0	105.51	941	941	9									1			0.0079431	1.3465	20502	0	15655	22325	42279	19051	12315	13140	22336	18466	24613	20502	0	15655	22325	42279	19051	12315	13140	22336
REV__sp|Q9UIG0|BAZ1B_HUMAN	REV__sp|Q9UIG0|BAZ1B_HUMAN	1	1	1	sp|Q9UIG0|BAZ1B_HUMAN Tyrosine-protein kinase BAZ1B OS=Homo sapiens OX=9606 GN=BAZ1B PE=1 SV=2	1	1	1	1	0	0	0	170.9	1483	1483	6						1						1	-2	60854	67023	59495	61815	68790	62182	63885	56149	64287	59700	61392	60854	67023	59495	61815	68790	62182	63885	56149	64287
REV__sp|Q9UJW2|TINAG_HUMAN	REV__sp|Q9UJW2|TINAG_HUMAN	1	1	1	sp|Q9UJW2|TINAG_HUMAN Tubulointerstitial nephritis antigen OS=Homo sapiens OX=9606 GN=TINAG PE=2 SV=3	1	1	1	1	0	0	0	54.604	476	476	2		1										0.0024959	1.8773	6183.7	21308	3287.5	17408	25662	28888	27394	31411	17332	13792	5494.8	6183.7	21308	3287.5	17408	25662	28888	27394	31411	17332
REV__sp|Q9UPN3|MACF1_HUMAN	REV__sp|Q9UPN3|MACF1_HUMAN	1	1	1	sp|Q9UPN3|MACF1_HUMAN Microtubule-actin cross-linking factor 1, isoforms 1/2/3/5 OS=Homo sapiens OX=9606 GN=MACF1 PE=1 SV=4	1	1	1	1	0	0	0	838.3	7388	7388	10										1		1	-2	37716	38316	63318	33092	42217	35524	42824	48725	31511	34608	38047	37716	38316	63318	33092	42217	35524	42824	48725	31511
REV__sp|Q9Y4D8|HECD4_HUMAN	REV__sp|Q9Y4D8|HECD4_HUMAN	2	2	2	sp|Q9Y4D8|HECD4_HUMAN Probable E3 ubiquitin-protein ligase HECTD4 OS=Homo sapiens OX=9606 GN=HECTD4 PE=1 SV=5	1	2	2	2	0	0	0	439.34	3996	3996	6.67			1				1			1		0.0044979	1.6103	487770	480190	485280	475060	535250	494690	569960	456320	512760	453060	499850	487770	480190	485280	475060	535250	494690	569960	456320	512760
REV__sp|Q9Y520|PRC2C_HUMAN	REV__sp|Q9Y520|PRC2C_HUMAN	1	1	1	sp|Q9Y520|PRC2C_HUMAN Protein PRRC2C OS=Homo sapiens OX=9606 GN=PRRC2C PE=1 SV=4	1	1	1	1	0	0	0	316.91	2896	2896	8								1				0.0011502	2.1014	174160	170230	181360	181510	237720	191220	209430	180890	214040	171270	200450	174160	170230	181360	181510	237720	191220	209430	180890	214040
REV__sp|Q9Y5R5|DMRT2_HUMAN	REV__sp|Q9Y5R5|DMRT2_HUMAN	1	1	1	sp|Q9Y5R5|DMRT2_HUMAN Doublesex- and mab-3-related transcription factor 2 OS=Homo sapiens OX=9606 GN=DMRT2 PE=1 SV=2	1	1	1	1	0	0	0	61.813	561	561	11											1	1	-2	132160	163930	142820	175300	165540	188840	179460	173410	151630	185390	162630	132160	163930	142820	175300	165540	188840	179460	173410	151630
REV__sp|Q9Y5S2|MRCKB_HUMAN	REV__sp|Q9Y5S2|MRCKB_HUMAN	1	1	1	sp|Q9Y5S2|MRCKB_HUMAN Serine/threonine-protein kinase MRCK beta OS=Homo sapiens OX=9606 GN=CDC42BPB PE=1 SV=2	1	1	1	1	0	0	0	194.31	1711	1711	11											1	0.0039317	1.7067	245600	214030	260890	236550	234770	207000	210530	170150	229890	233870	285910	245600	214030	260890	236550	234770	207000	210530	170150	229890
REV__sp|Q9Y694|S22A7_HUMAN	REV__sp|Q9Y694|S22A7_HUMAN	1	1	1	sp|Q9Y694|S22A7_HUMAN Solute carrier family 22 member 7 OS=Homo sapiens OX=9606 GN=SLC22A7 PE=1 SV=1	1	1	1	1	0	0	0	60.025	548	548	6						1						1	-2	193750	214310	152470	211470	196310	235670	198320	157900	230660	169210	175620	193750	214310	152470	211470	196310	235670	198320	157900	230660
sp|P0DPI2|GAL3A_HUMAN;sp|A0A0B4J2D5|GAL3B_HUMAN	sp|P0DPI2|GAL3A_HUMAN;sp|A0A0B4J2D5|GAL3B_HUMAN	6;6	6;6	6;6	sp|P0DPI2|GAL3A_HUMAN Glutamine amidotransferase-like class 1 domain-containing protein 3, mitochondrial OS=Homo sapiens OX=9606 GN=GATD3 PE=1 SV=1;sp|A0A0B4J2D5|GAL3B_HUMAN Putative glutamine amidotransferase-like class 1 domain-containing protein 3B, mit	2	6	6	6	26.9	26.9	26.9	28.17	268	268;268	5.29		1	1			4		1				0	10.763	3450400	3948200	3487200	3763200	3997300	4110400	4100800	3782900	3644400	3686600	3745800	3450400	3948200	3487200	3763200	3997300	4110400	4100800	3782900	3644400
sp|A0A0B4J2F0|PIOS1_HUMAN	sp|A0A0B4J2F0|PIOS1_HUMAN	1	1	1	sp|A0A0B4J2F0|PIOS1_HUMAN Protein PIGBOS1 OS=Homo sapiens OX=9606 GN=PIGBOS1 PE=1 SV=1	1	1	1	1	18.5	18.5	18.5	6.3133	54	54	5					1							0.0047198	1.5665	16524	19461	16911	17524	23245	20341	19467	17477	19391	20124	18162	16524	19461	16911	17524	23245	20341	19467	17477	19391
sp|A0A2Z4LIS9|FXO3B_HUMAN;sp|Q9HBT8|Z286A_HUMAN;sp|P0CG31|Z286B_HUMAN	sp|A0A2Z4LIS9|FXO3B_HUMAN	3;1;1	1;1;1	1;1;1	sp|A0A2Z4LIS9|FXO3B_HUMAN Forkhead box protein O3B OS=Homo sapiens OX=9606 GN=FOXO3B PE=1 SV=1	3	3	1	1	17.6	3.8	3.8	29.9	290	290;521;522	8								1				0.0074795	1.3609	11235	11472	9724.5	10482	12221	11936	12838	12798	12684	11064	11228	11235	11472	9724.5	10482	12221	11936	12838	12798	12684
sp|A0AVF1|IFT56_HUMAN	sp|A0AVF1|IFT56_HUMAN	3	3	3	sp|A0AVF1|IFT56_HUMAN Intraflagellar transport protein 56 OS=Homo sapiens OX=9606 GN=TTC26 PE=2 SV=1	1	3	3	3	7	7	7	64.177	554	554	3		2			1							0	10.746	24975	28602	28481	25198	28753	27621	29503	26324	25025	29662	28549	24975	28602	28481	25198	28753	27621	29503	26324	25025
sp|A0AVT1|UBA6_HUMAN	sp|A0AVT1|UBA6_HUMAN	23	23	23	sp|A0AVT1|UBA6_HUMAN Ubiquitin-like modifier-activating enzyme 6 OS=Homo sapiens OX=9606 GN=UBA6 PE=1 SV=1	1	23	23	23	26	26	26	117.97	1052	1052	6.61		4		4	4	4	4	3	4	4	2	0	51.018	5680200	5881700	5787600	5880200	6770400	6039000	6689400	6022900	5790300	5927600	5981400	5680200	5881700	5787600	5880200	6770400	6039000	6689400	6022900	5790300
sp|A0FGR8|ESYT2_HUMAN	sp|A0FGR8|ESYT2_HUMAN	9	9	9	sp|A0FGR8|ESYT2_HUMAN Extended synaptotagmin-2 OS=Homo sapiens OX=9606 GN=ESYT2 PE=1 SV=1	1	9	9	9	12.2	12.2	12.2	102.36	921	921	5.75			4	3	1	2	2	2		1	1	0	22.53	1188400	1223500	1173600	1148400	1229900	1219200	1268600	1058100	1106400	1123500	1169400	1188400	1223500	1173600	1148400	1229900	1219200	1268600	1058100	1106400
sp|A0JNW5|UH1BL_HUMAN	sp|A0JNW5|UH1BL_HUMAN	4	3	3	sp|A0JNW5|UH1BL_HUMAN UHRF1-binding protein 1-like OS=Homo sapiens OX=9606 GN=UHRF1BP1L PE=1 SV=2	1	4	3	3	3.8	3.3	3.3	164.2	1464	1464	9.67									1	2		0	13.288	132750	143670	133190	148750	159280	167860	150230	152350	142860	144150	141900	132750	143670	133190	148750	159280	167860	150230	152350	142860
sp|A0MZ66|SHOT1_HUMAN	sp|A0MZ66|SHOT1_HUMAN	20	20	20	sp|A0MZ66|SHOT1_HUMAN Shootin-1 OS=Homo sapiens OX=9606 GN=SHTN1 PE=1 SV=4	1	20	20	20	34.1	34.1	34.1	71.639	631	631	7.22		2	1		3	3	3	2	3	4	2	0	100.28	1761400	1878700	1821900	1862100	2158500	2017600	2158800	1900700	1961200	1850400	1953300	1761400	1878700	1821900	1862100	2158500	2017600	2158800	1900700	1961200
sp|A0PJW6|TM223_HUMAN	sp|A0PJW6|TM223_HUMAN	2	2	2	sp|A0PJW6|TM223_HUMAN Transmembrane protein 223 OS=Homo sapiens OX=9606 GN=TMEM223 PE=1 SV=1	1	2	2	2	8.4	8.4	8.4	22.049	202	202	6		1								1		0.00027319	2.7679	134450	126580	117220	136880	151710	151860	156470	131850	127540	139570	132400	134450	126580	117220	136880	151710	151860	156470	131850	127540
sp|A0PK00|T120B_HUMAN	sp|A0PK00|T120B_HUMAN	1	1	1	sp|A0PK00|T120B_HUMAN Transmembrane protein 120B OS=Homo sapiens OX=9606 GN=TMEM120B PE=1 SV=1	1	1	1	1	4.1	4.1	4.1	40.245	339	339	8								1				0.00078145	2.3303	49806	51471	51704	48640	61197	55732	61308	52328	55625	47408	55318	49806	51471	51704	48640	61197	55732	61308	52328	55625
sp|A1A4S6|RHG10_HUMAN	sp|A1A4S6|RHG10_HUMAN	3	3	3	sp|A1A4S6|RHG10_HUMAN Rho GTPase-activating protein 10 OS=Homo sapiens OX=9606 GN=ARHGAP10 PE=1 SV=1	1	3	3	3	5.9	5.9	5.9	89.374	786	786	5.25		1		1		1			1			0	4.9952	243930	260730	251260	267770	283170	283050	296640	263350	285550	256270	268030	243930	260730	251260	267770	283170	283050	296640	263350	285550
sp|A1L020|MEX3A_HUMAN	sp|A1L020|MEX3A_HUMAN	7	7	7	sp|A1L020|MEX3A_HUMAN RNA-binding protein MEX3A OS=Homo sapiens OX=9606 GN=MEX3A PE=1 SV=1	1	7	7	7	18.1	18.1	18.1	54.173	520	520	4.89		2	2	1	2				1		1	0	18.439	729050	842870	748310	819840	870650	854470	932700	861410	799030	834380	800180	729050	842870	748310	819840	870650	854470	932700	861410	799030
sp|A1L0T0|HACL2_HUMAN	sp|A1L0T0|HACL2_HUMAN	10	10	10	sp|A1L0T0|HACL2_HUMAN 2-hydroxyacyl-CoA lyase 2 OS=Homo sapiens OX=9606 GN=ILVBL PE=1 SV=2	1	10	10	10	22	22	22	67.867	632	632	7.6		1	2		1		1	3	2	3	2	0	22.642	1525100	1633400	1561600	1592100	1761300	1726300	1784500	1613400	1553900	1582900	1635000	1525100	1633400	1561600	1592100	1761300	1726300	1784500	1613400	1553900
sp|A1L157|TSN11_HUMAN	sp|A1L157|TSN11_HUMAN	1	1	1	sp|A1L157|TSN11_HUMAN Tetraspanin-11 OS=Homo sapiens OX=9606 GN=TSPAN11 PE=2 SV=2	1	1	1	1	7.9	7.9	7.9	28.245	253	253	2		1										0.00013814	2.9056	24323	22667	27218	25865	29326	26838	30197	23028	24859	25902	27528	24323	22667	27218	25865	29326	26838	30197	23028	24859
sp|A1L170|CA226_HUMAN	sp|A1L170|CA226_HUMAN	1	1	1	sp|A1L170|CA226_HUMAN Uncharacterized protein C1orf226 OS=Homo sapiens OX=9606 GN=C1orf226 PE=1 SV=1	1	1	1	1	6.2	6.2	6.2	29.057	272	272	6						1						0.00052777	2.4744	22377	21164	22976	22883	26365	22868	27074	23465	22315	27662	25706	22377	21164	22976	22883	26365	22868	27074	23465	22315
sp|A1L390|PKHG3_HUMAN	sp|A1L390|PKHG3_HUMAN	2	2	2	sp|A1L390|PKHG3_HUMAN Pleckstrin homology domain-containing family G member 3 OS=Homo sapiens OX=9606 GN=PLEKHG3 PE=1 SV=1	1	2	2	2	2.9	2.9	2.9	134.41	1219	1219	6.5		1									1	0.00052798	2.4764	75878	73889	74924	79711	93449	86344	91925	83370	86967	79590	85664	75878	73889	74924	79711	93449	86344	91925	83370	86967
sp|A1X283|SPD2B_HUMAN	sp|A1X283|SPD2B_HUMAN	20	20	19	sp|A1X283|SPD2B_HUMAN SH3 and PX domain-containing protein 2B OS=Homo sapiens OX=9606 GN=SH3PXD2B PE=1 SV=3	1	20	20	19	24.5	24.5	23.4	101.58	911	911	6.52		5	1	3	1	3	3	4	4	3	2	0	49.053	3934700	4125400	3906700	3996300	4714800	4448800	4597100	3975400	4211400	4188200	4345000	3934700	4125400	3906700	3996300	4714800	4448800	4597100	3975400	4211400
sp|A2A3N6|PIPSL_HUMAN	sp|A2A3N6|PIPSL_HUMAN	6	3	0	sp|A2A3N6|PIPSL_HUMAN Putative PIP5K1A and PSMD4-like protein OS=Homo sapiens OX=9606 GN=PIPSL PE=5 SV=1	1	6	3	0	7.8	3.7	0	95.047	862	862	7.67						1		1	1			0	6.1641	180390	187120	186990	168020	216060	182410	206370	188890	217230	189590	201730	180390	187120	186990	168020	216060	182410	206370	188890	217230
sp|A2AJT9|BCLA3_HUMAN	sp|A2AJT9|BCLA3_HUMAN	2	2	2	sp|A2AJT9|BCLA3_HUMAN BCLAF1 and THRAP3 family member 3 OS=Homo sapiens OX=9606 GN=BCLAF3 PE=1 SV=1	1	2	2	2	2.7	2.7	2.7	83.87	711	711	7.5					1					1		0.00027334	2.7769	54831	60552	51745	56854	64566	65041	61953	53719	61754	59668	59328	54831	60552	51745	56854	64566	65041	61953	53719	61754
sp|A2RRD8|ZN320_HUMAN;sp|Q5VIY5|ZN468_HUMAN;sp|Q7L2R6|ZN765_HUMAN;sp|Q6ZN06|ZN813_HUMAN;sp|P17035|ZNF28_HUMAN;sp|P0CJ79|ZN888_HUMAN;sp|Q86XN6|ZN761_HUMAN;sp|Q96IR2|ZN845_HUMAN	sp|A2RRD8|ZN320_HUMAN;sp|Q5VIY5|ZN468_HUMAN;sp|Q7L2R6|ZN765_HUMAN;sp|Q6ZN06|ZN813_HUMAN;sp|P17035|ZNF28_HUMAN;sp|P0CJ79|ZN888_HUMAN;sp|Q86XN6|ZN761_HUMAN;sp|Q96IR2|ZN845_HUMAN	2;1;1;1;1;1;1;1	2;1;1;1;1;1;1;1	2;1;1;1;1;1;1;1	sp|A2RRD8|ZN320_HUMAN Zinc finger protein 320 OS=Homo sapiens OX=9606 GN=ZNF320 PE=1 SV=1;sp|Q5VIY5|ZN468_HUMAN Zinc finger protein 468 OS=Homo sapiens OX=9606 GN=ZNF468 PE=2 SV=1;sp|Q7L2R6|ZN765_HUMAN Zinc finger protein 765 OS=Homo sapiens OX=9606 GN=ZNF	8	2	2	2	6.9	6.9	6.9	59.326	509	509;522;523;617;718;718;746;970	5				1		1						0.0014018	2.0618	54931	68885	49625	63378	63751	74895	68320	60713	63947	64240	59222	54931	68885	49625	63378	63751	74895	68320	60713	63947
sp|A2RRP1|NBAS_HUMAN	sp|A2RRP1|NBAS_HUMAN	23	23	23	sp|A2RRP1|NBAS_HUMAN Neuroblastoma-amplified sequence OS=Homo sapiens OX=9606 GN=NBAS PE=1 SV=2	1	23	23	23	10.7	10.7	10.7	268.57	2371	2371	5.83		3	5	2	3	1	1	3	2	3	1	0	42.672	2180300	2241800	2363700	2410500	2723100	2559700	2766000	2428900	2436100	2427100	2573300	2180300	2241800	2363700	2410500	2723100	2559700	2766000	2428900	2436100
sp|A2RTX5|SYTC2_HUMAN	sp|A2RTX5|SYTC2_HUMAN	3	1	1	sp|A2RTX5|SYTC2_HUMAN Threonine--tRNA ligase 2, cytoplasmic OS=Homo sapiens OX=9606 GN=TARS3 PE=1 SV=1	1	3	1	1	4.1	1.1	1.1	92.644	802	802	6						1						0.00026983	2.6613	13978	15076	13586	13411	15205	15999	18536	12277	15310	16288	13778	13978	15076	13586	13411	15205	15999	18536	12277	15310
sp|A2RU67|F234B_HUMAN	sp|A2RU67|F234B_HUMAN	2	2	2	sp|A2RU67|F234B_HUMAN Protein FAM234B OS=Homo sapiens OX=9606 GN=FAM234B PE=1 SV=1	1	2	2	2	3.4	3.4	3.4	67.038	622	622	3.5			1	1								0	3.9094	61448	63715	57525	59458	66750	72068	68510	66149	61998	63381	65862	61448	63715	57525	59458	66750	72068	68510	66149	61998
sp|A2RUC4|TYW5_HUMAN	sp|A2RUC4|TYW5_HUMAN	3	3	3	sp|A2RUC4|TYW5_HUMAN tRNA wybutosine-synthesizing protein 5 OS=Homo sapiens OX=9606 GN=TYW5 PE=1 SV=1	1	3	3	3	10.5	10.5	10.5	36.547	315	315	6.67					1	1			1			0	5.2513	41496	48389	46340	48461	55985	48313	49831	47193	47389	48608	49972	41496	48389	46340	48461	55985	48313	49831	47193	47389
sp|A3KMH1|VWA8_HUMAN	sp|A3KMH1|VWA8_HUMAN	21	21	21	sp|A3KMH1|VWA8_HUMAN von Willebrand factor A domain-containing protein 8 OS=Homo sapiens OX=9606 GN=VWA8 PE=1 SV=2	1	21	21	21	12.3	12.3	12.3	214.82	1905	1905	4.91		5	4	3	4	1			2	3		0	39.136	2406100	2612000	2488600	2543900	2843800	2888100	2832400	2588500	2671900	2581300	2618400	2406100	2612000	2488600	2543900	2843800	2888100	2832400	2588500	2671900
sp|A3KN83|SBNO1_HUMAN;sp|Q9Y2G9|SBNO2_HUMAN	sp|A3KN83|SBNO1_HUMAN	12;2	12;2	12;2	sp|A3KN83|SBNO1_HUMAN Protein strawberry notch homolog 1 OS=Homo sapiens OX=9606 GN=SBNO1 PE=1 SV=1	2	12	12	12	11.1	11.1	11.1	154.31	1393	1393;1366	8.38		1				3	1		1	4	3	0	31.992	1018800	1116500	1004100	1058100	1241900	1212500	1234400	1083300	1120700	1104800	1125000	1018800	1116500	1004100	1058100	1241900	1212500	1234400	1083300	1120700
sp|A4D161|F221A_HUMAN	sp|A4D161|F221A_HUMAN	2	2	2	sp|A4D161|F221A_HUMAN Protein FAM221A OS=Homo sapiens OX=9606 GN=FAM221A PE=1 SV=1	1	2	2	2	6.7	6.7	6.7	33.082	298	298	8.67							1		1	1		0	4.6425	240110	255600	229270	253850	281030	288070	287370	260950	262100	257650	248580	240110	255600	229270	253850	281030	288070	287370	260950	262100
sp|A4D1E9|GTPBA_HUMAN	sp|A4D1E9|GTPBA_HUMAN	5	5	5	sp|A4D1E9|GTPBA_HUMAN GTP-binding protein 10 OS=Homo sapiens OX=9606 GN=GTPBP10 PE=1 SV=1	1	5	5	5	13.2	13.2	13.2	42.932	387	387	4.5		1	1	4	1					1		0	9.9999	589100	622500	615660	619880	680210	646240	691560	596760	625480	604330	640660	589100	622500	615660	619880	680210	646240	691560	596760	625480
sp|A4D1P6|WDR91_HUMAN	sp|A4D1P6|WDR91_HUMAN	8	8	8	sp|A4D1P6|WDR91_HUMAN WD repeat-containing protein 91 OS=Homo sapiens OX=9606 GN=WDR91 PE=1 SV=2	1	8	8	8	12.2	12.2	12.2	83.343	747	747	5.78		1	1		2	2		2	1			0	11.465	419660	481390	431360	466130	508620	527860	496770	450780	462200	471220	453560	419660	481390	431360	466130	508620	527860	496770	450780	462200
sp|A4D1U4|DEN11_HUMAN	sp|A4D1U4|DEN11_HUMAN	2	2	2	sp|A4D1U4|DEN11_HUMAN DENN domain-containing protein 11 OS=Homo sapiens OX=9606 GN=DENND11 PE=1 SV=1	1	2	2	2	6.6	6.6	6.6	51.445	455	455	6.5			1							1		0	4.8518	10669	10519	11677	10239	13578	11259	12811	12664	10879	11596	12292	10669	10519	11677	10239	13578	11259	12811	12664	10879
sp|A4D2B0|MBLC1_HUMAN	sp|A4D2B0|MBLC1_HUMAN	1	1	1	sp|A4D2B0|MBLC1_HUMAN Metallo-beta-lactamase domain-containing protein 1 OS=Homo sapiens OX=9606 GN=MBLAC1 PE=1 SV=1	1	1	1	1	10.2	10.2	10.2	27.202	266	266	6						1						0	4.6441	2208.9	2518.1	3112.7	3725.4	3359.2	2289.8	2371.2	2545.2	3297.2	2237.3	3165.9	2208.9	2518.1	3112.7	3725.4	3359.2	2289.8	2371.2	2545.2	3297.2
sp|A5D8V6|VP37C_HUMAN	sp|A5D8V6|VP37C_HUMAN	1	1	1	sp|A5D8V6|VP37C_HUMAN Vacuolar protein sorting-associated protein 37C OS=Homo sapiens OX=9606 GN=VPS37C PE=1 SV=2	1	1	1	1	3.1	3.1	3.1	38.658	355	355	7.5							1	1				0.00013799	2.8995	16528	13268	14890	15229	18958	16167	17922	14284	19113	18194	15727	16528	13268	14890	15229	18958	16167	17922	14284	19113
sp|A5PLL7|PDES1_HUMAN	sp|A5PLL7|PDES1_HUMAN	2	2	2	sp|A5PLL7|PDES1_HUMAN Plasmanylethanolamine desaturase OS=Homo sapiens OX=9606 GN=PEDS1 PE=1 SV=3	1	2	2	2	8.5	8.5	8.5	31.135	270	270	2.5		1	1									0.0049421	1.5339	136030	145530	156020	148180	168170	157600	164170	143760	155630	159130	158520	136030	145530	156020	148180	168170	157600	164170	143760	155630
sp|A5PLN9|TPC13_HUMAN	sp|A5PLN9|TPC13_HUMAN	1	1	1	sp|A5PLN9|TPC13_HUMAN Trafficking protein particle complex subunit 13 OS=Homo sapiens OX=9606 GN=TRAPPC13 PE=1 SV=2	1	1	1	1	2.2	2.2	2.2	46.523	417	417	5					1							0.00027203	2.7132	12448	13449	12898	13124	12655	14132	13425	11933	13275	12835	13237	12448	13449	12898	13124	12655	14132	13425	11933	13275
sp|A5YKK6|CNOT1_HUMAN	sp|A5YKK6|CNOT1_HUMAN	37	37	37	sp|A5YKK6|CNOT1_HUMAN CCR4-NOT transcription complex subunit 1 OS=Homo sapiens OX=9606 GN=CNOT1 PE=1 SV=2	1	37	37	37	18.9	18.9	18.9	266.94	2376	2376	6.76		6	1	5	5	6	3	5	2	7	6	0	125.9	6012800	6373600	6252300	6406500	7133700	6900300	7185900	6625700	6273600	6546200	6489900	6012800	6373600	6252300	6406500	7133700	6900300	7185900	6625700	6273600
sp|A6H8Y1|BDP1_HUMAN	sp|A6H8Y1|BDP1_HUMAN	2	2	2	sp|A6H8Y1|BDP1_HUMAN Transcription factor TFIIIB component B homolog OS=Homo sapiens OX=9606 GN=BDP1 PE=1 SV=3	1	2	2	2	1.4	1.4	1.4	293.88	2624	2624	6		1								1		0.00013714	2.8286	82256	89006	82648	97029	96142	102640	96394	90061	85628	95007	86151	82256	89006	82648	97029	96142	102640	96394	90061	85628
sp|Q9GZQ8|MLP3B_HUMAN;sp|A6NCE7|MP3B2_HUMAN	sp|Q9GZQ8|MLP3B_HUMAN;sp|A6NCE7|MP3B2_HUMAN	2;2	1;1	1;1	sp|Q9GZQ8|MLP3B_HUMAN Microtubule-associated proteins 1A/1B light chain 3B OS=Homo sapiens OX=9606 GN=MAP1LC3B PE=1 SV=3;sp|A6NCE7|MP3B2_HUMAN Microtubule-associated proteins 1A/1B light chain 3 beta 2 OS=Homo sapiens OX=9606 GN=MAP1LC3B2 PE=2 SV=1	2	2	1	1	16.8	11.2	11.2	14.688	125	125;125	8				1						2		0	3.8722	2295400	2175000	2432200	2464500	2681500	2245600	2802300	2496100	2030700	2163100	2275200	2295400	2175000	2432200	2464500	2681500	2245600	2802300	2496100	2030700
sp|A6NCS6|CB072_HUMAN	sp|A6NCS6|CB072_HUMAN	3	3	3	sp|A6NCS6|CB072_HUMAN Uncharacterized protein C2orf72 OS=Homo sapiens OX=9606 GN=C2orf72 PE=1 SV=2	1	3	3	3	9.5	9.5	9.5	30.48	295	295	8					1		1		1		1	0	4.5567	1119600	1277400	1111200	1298500	1395100	1436400	1472000	1364000	1312500	1301600	1238900	1119600	1277400	1111200	1298500	1395100	1436400	1472000	1364000	1312500
sp|A6ND36|FA83G_HUMAN	sp|A6ND36|FA83G_HUMAN	2	2	2	sp|A6ND36|FA83G_HUMAN Protein FAM83G OS=Homo sapiens OX=9606 GN=FAM83G PE=1 SV=2	1	2	2	2	2.3	2.3	2.3	90.834	823	823	6			1				1	1				0	3.3965	75183	75723	75782	77909	88630	84538	86744	75069	78626	75880	82125	75183	75723	75782	77909	88630	84538	86744	75069	78626
sp|A6NDB9|PALM3_HUMAN	sp|A6NDB9|PALM3_HUMAN	10	10	10	sp|A6NDB9|PALM3_HUMAN Paralemmin-3 OS=Homo sapiens OX=9606 GN=PALM3 PE=1 SV=2	1	10	10	10	20.8	20.8	20.8	71.695	673	673	7.5				1		3	1	1	2	2		0	27.745	378720	385860	392110	397930	488000	445660	471730	389740	459950	422620	447350	378720	385860	392110	397930	488000	445660	471730	389740	459950
sp|A6NDG6|PGP_HUMAN	sp|A6NDG6|PGP_HUMAN	3	3	3	sp|A6NDG6|PGP_HUMAN Glycerol-3-phosphate phosphatase OS=Homo sapiens OX=9606 GN=PGP PE=1 SV=1	1	3	3	3	8.1	8.1	8.1	34.006	321	321	7		1		1					2		1	0	5.2582	1049000	1174000	1093900	1090000	1281300	1289500	1268200	1129900	1199200	1230800	1185100	1049000	1174000	1093900	1090000	1281300	1289500	1268200	1129900	1199200
sp|A6NDU8|CE051_HUMAN	sp|A6NDU8|CE051_HUMAN	2	2	2	sp|A6NDU8|CE051_HUMAN UPF0600 protein C5orf51 OS=Homo sapiens OX=9606 GN=C5orf51 PE=1 SV=1	1	2	2	2	6.5	6.5	6.5	33.62	294	294	6.5				1					1			0	4.5524	58178	62406	63586	62664	72420	64813	68913	65934	63427	61579	69317	58178	62406	63586	62664	72420	64813	68913	65934	63427
sp|A6NED2|RCCD1_HUMAN	sp|A6NED2|RCCD1_HUMAN	3	3	3	sp|A6NED2|RCCD1_HUMAN RCC1 domain-containing protein 1 OS=Homo sapiens OX=9606 GN=RCCD1 PE=1 SV=1	1	3	3	3	14.1	14.1	14.1	40.078	376	376	5		1			1			1				0	11.836	50579	50491	53715	54154	61852	57274	60808	52062	62261	57119	61109	50579	50491	53715	54154	61852	57274	60808	52062	62261
sp|A6NGN9|IGLO5_HUMAN	sp|A6NGN9|IGLO5_HUMAN	1	1	1	sp|A6NGN9|IGLO5_HUMAN IgLON family member 5 OS=Homo sapiens OX=9606 GN=IGLON5 PE=1 SV=4	1	1	1	1	3.3	3.3	3.3	36.794	336	336	5				1		1						0.00027108	2.687	182340	204980	192630	196600	209230	211970	214660	194420	213620	183780	202210	182340	204980	192630	196600	209230	211970	214660	194420	213620
sp|P30046|DOPD_HUMAN;sp|A6NHG4|DDTL_HUMAN	sp|P30046|DOPD_HUMAN;sp|A6NHG4|DDTL_HUMAN	3;3	3;3	3;3	sp|P30046|DOPD_HUMAN D-dopachrome decarboxylase OS=Homo sapiens OX=9606 GN=DDT PE=1 SV=3;sp|A6NHG4|DDTL_HUMAN D-dopachrome decarboxylase-like protein OS=Homo sapiens OX=9606 GN=DDTL PE=2 SV=1	2	3	3	3	18.6	18.6	18.6	12.712	118	118;134	7.2				1		2			1		1	0	8.0264	827950	853690	764160	840080	896460	894640	897960	825360	849990	792460	800010	827950	853690	764160	840080	896460	894640	897960	825360	849990
sp|A6NHL2|TBAL3_HUMAN	sp|A6NHL2|TBAL3_HUMAN	4	1	1	sp|A6NHL2|TBAL3_HUMAN Tubulin alpha chain-like 3 OS=Homo sapiens OX=9606 GN=TUBAL3 PE=1 SV=2	1	4	1	1	8.3	3.8	3.8	49.908	446	446	4.67				2		1						0	8.4594	14889	17636	13989	17178	18698	19971	19786	18538	17401	18520	18492	14889	17636	13989	17178	18698	19971	19786	18538	17401
sp|A6NHQ2|FBLL1_HUMAN	sp|A6NHQ2|FBLL1_HUMAN	9	6	6	sp|A6NHQ2|FBLL1_HUMAN rRNA/tRNA 2-O-methyltransferase fibrillarin-like protein 1 OS=Homo sapiens OX=9606 GN=FBLL1 PE=3 SV=2	1	9	6	6	25.7	18	18	34.803	334	334	4.89		1	4		1		1	1		1		0	7.3793	1181900	1229500	1281400	1268700	1414100	1322000	1399200	1293700	1237000	1361900	1369800	1181900	1229500	1281400	1268700	1414100	1322000	1399200	1293700	1237000
sp|A6NHR9|SMHD1_HUMAN	sp|A6NHR9|SMHD1_HUMAN	47	47	47	sp|A6NHR9|SMHD1_HUMAN Structural maintenance of chromosomes flexible hinge domain-containing protein 1 OS=Homo sapiens OX=9606 GN=SMCHD1 PE=1 SV=2	1	47	47	47	26	26	26	226.37	2005	2005	6.8		5	5	7	7	4	8	8	5	11	5	0	114.07	9883600	10361000	10014000	10423000	11733000	11209000	11748000	10288000	10546000	10542000	10920000	9883600	10361000	10014000	10423000	11733000	11209000	11748000	10288000	10546000
sp|A6NHX0|CAST2_HUMAN	sp|A6NHX0|CAST2_HUMAN	1	1	1	sp|A6NHX0|CAST2_HUMAN Cytosolic arginine sensor for mTORC1 subunit 2 OS=Homo sapiens OX=9606 GN=CASTOR2 PE=1 SV=3	1	1	1	1	6.1	6.1	6.1	36.056	329	329	9									1			0	4.032	92577	87461	90228	94318	106080	104470	106730	91897	109290	88471	109690	92577	87461	90228	94318	106080	104470	106730	91897	109290
sp|A6NIH7|U119B_HUMAN	sp|A6NIH7|U119B_HUMAN	7	7	7	sp|A6NIH7|U119B_HUMAN Protein unc-119 homolog B OS=Homo sapiens OX=9606 GN=UNC119B PE=1 SV=1	1	7	7	7	27.5	27.5	27.5	28.136	251	251	5.25		1	2		2	1	1				1	0	15.288	239920	239920	252010	240920	288130	262490	292780	252510	267640	258010	277390	239920	239920	252010	240920	288130	262490	292780	252510	267640
sp|A6NJ78|MET15_HUMAN	sp|A6NJ78|MET15_HUMAN	1	1	1	sp|A6NJ78|MET15_HUMAN 12S rRNA N4-methylcytidine (m4C) methyltransferase OS=Homo sapiens OX=9606 GN=METTL15 PE=1 SV=1	1	1	1	1	3.4	3.4	3.4	46.121	407	407	8								1				0.00052632	2.442	42117	44369	39823	45177	48093	44642	46155	42949	45754	44703	41008	42117	44369	39823	45177	48093	44642	46155	42949	45754
sp|A6NKD9|CC85C_HUMAN	sp|A6NKD9|CC85C_HUMAN	3	3	3	sp|A6NKD9|CC85C_HUMAN Coiled-coil domain-containing protein 85C OS=Homo sapiens OX=9606 GN=CCDC85C PE=1 SV=1	1	3	3	3	9.8	9.8	9.8	45.209	419	419	6.75			1	1					1		1	0	8.1303	181260	207400	184280	196660	218330	225300	226740	199310	202400	203530	189020	181260	207400	184280	196660	218330	225300	226740	199310	202400
sp|A6NKF1|SAC31_HUMAN	sp|A6NKF1|SAC31_HUMAN	1	1	1	sp|A6NKF1|SAC31_HUMAN SAC3 domain-containing protein 1 OS=Homo sapiens OX=9606 GN=SAC3D1 PE=1 SV=2	1	1	1	1	5	5	5	43.553	404	404	5					1							0	8.1586	95808	113710	105260	105550	120160	118650	120090	110190	114550	117060	110940	95808	113710	105260	105550	120160	118650	120090	110190	114550
sp|A6NKG5|RTL1_HUMAN	sp|A6NKG5|RTL1_HUMAN	27	27	27	sp|A6NKG5|RTL1_HUMAN Retrotransposon-like protein 1 OS=Homo sapiens OX=9606 GN=RTL1 PE=3 SV=3	1	27	27	27	27.8	27.8	27.8	155.05	1358	1358	6.62		3	5	8	8	12	11	14	6	8	2	0	157.55	12901000	13672000	13320000	13784000	15329000	14597000	15749000	14027000	13719000	13657000	13763000	12901000	13672000	13320000	13784000	15329000	14597000	15749000	14027000	13719000
sp|A6NKT7|RGPD3_HUMAN	sp|A6NKT7|RGPD3_HUMAN	26	1	0	sp|A6NKT7|RGPD3_HUMAN RanBP2-like and GRIP domain-containing protein 3 OS=Homo sapiens OX=9606 GN=RGPD3 PE=3 SV=2	1	26	1	0	16.1	0.8	0	197.48	1758	1758	6						1						0.003695	1.7306	46954	50876	40884	48589	57603	52800	52248	48235	49252	52414	47666	46954	50876	40884	48589	57603	52800	52248	48235	49252
sp|A6NNE9|MARHB_HUMAN	sp|A6NNE9|MARHB_HUMAN	1	1	1	sp|A6NNE9|MARHB_HUMAN E3 ubiquitin-protein ligase MARCHF11 OS=Homo sapiens OX=9606 GN=MARCHF11 PE=2 SV=3	1	1	1	1	3.5	3.5	3.5	43.877	402	402	3			1									0.0005291	2.4922	1925.1	1933	1832.4	2279.8	2470.9	2785	3279.7	2420.8	2212.6	1069.9	2563.1	1925.1	1933	1832.4	2279.8	2470.9	2785	3279.7	2420.8	2212.6
sp|A6ZKI3|RTL8C_HUMAN	sp|A6ZKI3|RTL8C_HUMAN	2	2	2	sp|A6ZKI3|RTL8C_HUMAN Retrotransposon Gag-like protein 8C OS=Homo sapiens OX=9606 GN=RTL8C PE=1 SV=1	1	2	2	2	10.6	10.6	10.6	13.171	113	113	5.33		1				1		1				0.00078094	2.3246	355310	376620	367680	391770	426700	422820	441690	387920	399560	378400	373120	355310	376620	367680	391770	426700	422820	441690	387920	399560
sp|A7E2V4|ZSWM8_HUMAN	sp|A7E2V4|ZSWM8_HUMAN	5	5	5	sp|A7E2V4|ZSWM8_HUMAN Zinc finger SWIM domain-containing protein 8 OS=Homo sapiens OX=9606 GN=ZSWIM8 PE=1 SV=1	1	5	5	5	3.6	3.6	3.6	197.3	1837	1837	6.8				1		2			2			0	11.114	943590	953800	971150	925490	1136000	1018500	1128000	959020	1057500	985280	1024200	943590	953800	971150	925490	1136000	1018500	1128000	959020	1057500
sp|A7KAX9|RHG32_HUMAN	sp|A7KAX9|RHG32_HUMAN	1	1	1	sp|A7KAX9|RHG32_HUMAN Rho GTPase-activating protein 32 OS=Homo sapiens OX=9606 GN=ARHGAP32 PE=1 SV=1	1	1	1	1	1.1	1.1	1.1	230.53	2087	2087	9									1			0	3.3262	12316	12419	10228	11227	11181	12819	14546	13128	12441	13028	11436	12316	12419	10228	11227	11181	12819	14546	13128	12441
sp|A8CG34|P121C_HUMAN;sp|A6NF01|P121B_HUMAN;sp|Q6PJE2|POZP3_HUMAN	sp|A8CG34|P121C_HUMAN	19;8;3	19;8;3	4;2;0	sp|A8CG34|P121C_HUMAN Nuclear envelope pore membrane protein POM 121C OS=Homo sapiens OX=9606 GN=POM121C PE=1 SV=3	3	19	19	4	20.9	20.9	6.3	125.09	1229	1229;834;187	6.73		1	2	2	3	1	4	3	1	5		0	64.642	1642200	1757700	1667800	1706800	1909500	1817500	1948700	1721000	1712900	1726900	1772500	1642200	1757700	1667800	1706800	1909500	1817500	1948700	1721000	1712900
sp|Q9NQA3|WASH6_HUMAN;sp|C4AMC7|WASH3_HUMAN;sp|Q6VEQ5|WASH2_HUMAN;sp|A8K0Z3|WASH1_HUMAN;sp|A8MWX3|WASH4_HUMAN	sp|Q9NQA3|WASH6_HUMAN;sp|C4AMC7|WASH3_HUMAN;sp|Q6VEQ5|WASH2_HUMAN;sp|A8K0Z3|WASH1_HUMAN;sp|A8MWX3|WASH4_HUMAN	4;4;4;4;3	4;4;4;4;3	4;4;4;4;3	sp|Q9NQA3|WASH6_HUMAN WAS protein family homolog 6 OS=Homo sapiens OX=9606 GN=WASH6P PE=1 SV=3;sp|C4AMC7|WASH3_HUMAN Putative WAS protein family homolog 3 OS=Homo sapiens OX=9606 GN=WASH3P PE=1 SV=2;sp|Q6VEQ5|WASH2_HUMAN WAS protein family homolog 2 OS=Hom	5	4	4	4	9.8	9.8	9.8	47.989	447	447;463;465;465;477	7.5					1	1		1			1	0	9.2217	1235400	1191200	1217000	1211500	1464000	1311600	1424400	1251700	1345800	1264200	1312000	1235400	1191200	1217000	1211500	1464000	1311600	1424400	1251700	1345800
sp|A8K855|EFCB7_HUMAN	sp|A8K855|EFCB7_HUMAN	2	2	2	sp|A8K855|EFCB7_HUMAN EF-hand calcium-binding domain-containing protein 7 OS=Homo sapiens OX=9606 GN=EFCAB7 PE=1 SV=1	1	2	2	2	4.3	4.3	4.3	71.981	629	629	4		1				1						0	6.3924	75493	78333	77063	79132	88856	82300	93579	74044	79427	75843	82161	75493	78333	77063	79132	88856	82300	93579	74044	79427
sp|A8MPX8|PP2D1_HUMAN	sp|A8MPX8|PP2D1_HUMAN	1	1	1	sp|A8MPX8|PP2D1_HUMAN Protein phosphatase 2C-like domain-containing protein 1 OS=Homo sapiens OX=9606 GN=PP2D1 PE=2 SV=2	1	1	1	1	2.4	2.4	2.4	71.642	630	630	3			1									0.0096019	1.2421	31594	41018	30554	20362	24419	25036	22386	15876	18555	13670	15854	31594	41018	30554	20362	24419	25036	22386	15876	18555
sp|A8MT69|CENPX_HUMAN	sp|A8MT69|CENPX_HUMAN	1	1	1	sp|A8MT69|CENPX_HUMAN Centromere protein X OS=Homo sapiens OX=9606 GN=CENPX PE=1 SV=1	1	1	1	1	11.1	11.1	11.1	8.9593	81	81	10										1		0.00014025	3.0918	63733	73536	63054	70939	76455	75247	77640	64554	76317	65336	69203	63733	73536	63054	70939	76455	75247	77640	64554	76317
sp|A8MU93|CQ100_HUMAN	sp|A8MU93|CQ100_HUMAN	1	1	1	sp|A8MU93|CQ100_HUMAN Uncharacterized protein C17orf100 OS=Homo sapiens OX=9606 GN=C17orf100 PE=4 SV=2	1	1	1	1	9.3	9.3	9.3	13	118	118	4				1								0.0023759	1.8997	17380	16893	19016	17965	22315	20656	21155	17809	18169	19013	19718	17380	16893	19016	17965	22315	20656	21155	17809	18169
sp|A8MVW0|F1712_HUMAN	sp|A8MVW0|F1712_HUMAN	7	7	7	sp|A8MVW0|F1712_HUMAN Protein FAM171A2 OS=Homo sapiens OX=9606 GN=FAM171A2 PE=1 SV=1	1	7	7	7	10.2	10.2	10.2	87.434	826	826	7.62			2				1	2		1	2	0	29.902	291730	318990	291400	308000	367900	340720	343460	317100	328340	322740	311820	291730	318990	291400	308000	367900	340720	343460	317100	328340
sp|A8MW92|P20L1_HUMAN	sp|A8MW92|P20L1_HUMAN	8	7	7	sp|A8MW92|P20L1_HUMAN PHD finger protein 20-like protein 1 OS=Homo sapiens OX=9606 GN=PHF20L1 PE=1 SV=2	1	8	7	7	9.4	8.7	8.7	115.01	1017	1017	6		1		1	1	1	1	1		1		0	12.926	439500	464440	464550	469300	536170	500340	537190	463570	483560	480920	508390	439500	464440	464550	469300	536170	500340	537190	463570	483560
sp|P62308|RUXG_HUMAN;sp|A8MWD9|RUXGL_HUMAN	sp|P62308|RUXG_HUMAN;sp|A8MWD9|RUXGL_HUMAN	2;2	2;2	2;2	sp|P62308|RUXG_HUMAN Small nuclear ribonucleoprotein G OS=Homo sapiens OX=9606 GN=SNRPG PE=1 SV=1;sp|A8MWD9|RUXGL_HUMAN Putative small nuclear ribonucleoprotein G-like protein 15 OS=Homo sapiens OX=9606 GN=SNRPGP15 PE=5 SV=2	2	2	2	2	25	25	25	8.496	76	76;76	4.5			4		2		2					0	3.7854	686550	725090	664530	752450	781670	783190	848240	751400	741520	727320	754260	686550	725090	664530	752450	781670	783190	848240	751400	741520
sp|A8MXV4|NUD19_HUMAN	sp|A8MXV4|NUD19_HUMAN	3	3	3	sp|A8MXV4|NUD19_HUMAN Acyl-coenzyme A diphosphatase NUDT19 OS=Homo sapiens OX=9606 GN=NUDT19 PE=1 SV=1	1	3	3	3	14.4	14.4	14.4	42.233	375	375	7.14					1		3	3				0	7.8622	231570	206720	246720	243680	281220	240320	280070	261530	225020	264040	252590	231570	206720	246720	243680	281220	240320	280070	261530	225020
sp|A9UHW6|MI4GD_HUMAN	sp|A9UHW6|MI4GD_HUMAN	3	3	3	sp|A9UHW6|MI4GD_HUMAN MIF4G domain-containing protein OS=Homo sapiens OX=9606 GN=MIF4GD PE=1 SV=1	1	3	3	3	13.5	13.5	13.5	25.423	222	222	6.4		1					2	2				0	12.928	361840	365060	346640	354330	410250	389340	402610	360350	394060	345640	364760	361840	365060	346640	354330	410250	389340	402610	360350	394060
sp|B0YJ81|HACD1_HUMAN	sp|B0YJ81|HACD1_HUMAN	2	2	2	sp|B0YJ81|HACD1_HUMAN Very-long-chain (3R)-3-hydroxyacyl-CoA dehydratase 1 OS=Homo sapiens OX=9606 GN=HACD1 PE=1 SV=1	1	2	2	2	7.6	7.6	7.6	32.387	288	288	2.5		1	1									0.00052514	2.422	704880	735940	743950	776700	856760	839120	899510	773710	786520	810820	824770	704880	735940	743950	776700	856760	839120	899510	773710	786520
sp|B2RTY4|MYO9A_HUMAN	sp|B2RTY4|MYO9A_HUMAN	2	2	2	sp|B2RTY4|MYO9A_HUMAN Unconventional myosin-IXa OS=Homo sapiens OX=9606 GN=MYO9A PE=1 SV=2	1	2	2	2	1.9	1.9	1.9	292.7	2548	2548	6.5			1							1		0	6.8062	40759	36610	41935	38454	49368	40033	49299	41252	36067	43137	43154	40759	36610	41935	38454	49368	40033	49299	41252	36067
sp|B2RUZ4|SMIM1_HUMAN	sp|B2RUZ4|SMIM1_HUMAN	1	1	1	sp|B2RUZ4|SMIM1_HUMAN Small integral membrane protein 1 OS=Homo sapiens OX=9606 GN=SMIM1 PE=1 SV=1	1	1	1	1	20.5	20.5	20.5	8.749	78	78	3			1									0.00014146	3.211	5646.7	7529.9	7145.6	8854.8	9251.8	8138.1	7986.3	7565.6	5891.4	8666.4	7439.7	5646.7	7529.9	7145.6	8854.8	9251.8	8138.1	7986.3	7565.6	5891.4
sp|B3SHH9|TM114_HUMAN	sp|B3SHH9|TM114_HUMAN	1	1	1	sp|B3SHH9|TM114_HUMAN Transmembrane protein 114 OS=Homo sapiens OX=9606 GN=TMEM114 PE=1 SV=2	1	1	1	1	4	4	4	24.166	223	223	5					1							0.0072593	1.3854	7355	11617	4821.8	10606	8044.7	12504	8929.3	9647	8374.4	9252.2	6391.5	7355	11617	4821.8	10606	8044.7	12504	8929.3	9647	8374.4
sp|Q15928|ZN141_HUMAN;sp|Q3SXZ3|ZN718_HUMAN;sp|Q8TB69|ZN519_HUMAN;sp|B4DXR9|ZN732_HUMAN;sp|Q8IYB9|ZN595_HUMAN	sp|Q15928|ZN141_HUMAN;sp|Q3SXZ3|ZN718_HUMAN;sp|Q8TB69|ZN519_HUMAN;sp|B4DXR9|ZN732_HUMAN;sp|Q8IYB9|ZN595_HUMAN	1;1;1;1;1	1;1;1;1;1	1;1;1;1;1	sp|Q15928|ZN141_HUMAN Zinc finger protein 141 OS=Homo sapiens OX=9606 GN=ZNF141 PE=1 SV=1;sp|Q3SXZ3|ZN718_HUMAN Zinc finger protein 718 OS=Homo sapiens OX=9606 GN=ZNF718 PE=2 SV=2;sp|Q8TB69|ZN519_HUMAN Zinc finger protein 519 OS=Homo sapiens OX=9606 GN=ZNF	5	1	1	1	2.5	2.5	2.5	55.249	474	474;478;540;585;648	4				1								0.0012757	2.0722	27133	33136	26223	32194	34237	35566	35795	35213	31911	32991	30979	27133	33136	26223	32194	34237	35566	35795	35213	31911
sp|B7ZAP0|RBG10_HUMAN	sp|B7ZAP0|RBG10_HUMAN	7	6	6	sp|B7ZAP0|RBG10_HUMAN Rab GTPase-activating protein 1-like, isoform 10 OS=Homo sapiens OX=9606 GN=RABGAP1L PE=1 SV=1	1	7	6	6	28.1	24.1	24.1	29.038	253	253	6.83			2			1			1	2		0	9.0717	418920	563410	418310	570240	697550	690930	697600	658200	599320	559170	485320	418920	563410	418310	570240	697550	690930	697600	658200	599320
sp|P0CG08|GPHRB_HUMAN;sp|B7ZAQ6|GPHRA_HUMAN	sp|P0CG08|GPHRB_HUMAN;sp|B7ZAQ6|GPHRA_HUMAN	2;2	2;2	2;2	sp|P0CG08|GPHRB_HUMAN Golgi pH regulator B OS=Homo sapiens OX=9606 GN=GPR89B PE=1 SV=1;sp|B7ZAQ6|GPHRA_HUMAN Golgi pH regulator A OS=Homo sapiens OX=9606 GN=GPR89A PE=1 SV=2	2	2	2	2	5.5	5.5	5.5	52.916	455	455;455	8						1				1		0	4.8904	65956	70638	65580	67718	75895	68341	79279	75190	63710	69480	68349	65956	70638	65580	67718	75895	68341	79279	75190	63710
sp|P0DMR1|HNRC4_HUMAN;sp|O60812|HNRC1_HUMAN;sp|B7ZW38|HNRC3_HUMAN;sp|B2RXH8|HNRC2_HUMAN	sp|P0DMR1|HNRC4_HUMAN;sp|O60812|HNRC1_HUMAN;sp|B7ZW38|HNRC3_HUMAN;sp|B2RXH8|HNRC2_HUMAN	7;7;7;6	1;1;1;0	1;1;1;0	sp|P0DMR1|HNRC4_HUMAN Heterogeneous nuclear ribonucleoprotein C-like 4 OS=Homo sapiens OX=9606 GN=HNRNPCL4 PE=3 SV=1;sp|O60812|HNRC1_HUMAN Heterogeneous nuclear ribonucleoprotein C-like 1 OS=Homo sapiens OX=9606 GN=HNRNPCL1 PE=1 SV=1;sp|B7ZW38|HNRC3_HUMAN	4	7	1	1	22.2	5.5	5.5	32.029	293	293;293;293;293	8							1		1			0.0010301	2.1831	123580	131690	123740	125880	135560	130370	146340	129140	130320	132380	117350	123580	131690	123740	125880	135560	130370	146340	129140	130320
sp|O43374|RASL2_HUMAN;sp|C9J798|RAS4B_HUMAN	sp|O43374|RASL2_HUMAN;sp|C9J798|RAS4B_HUMAN	11;11	11;11	11;11	sp|O43374|RASL2_HUMAN Ras GTPase-activating protein 4 OS=Homo sapiens OX=9606 GN=RASA4 PE=2 SV=2;sp|C9J798|RAS4B_HUMAN Ras GTPase-activating protein 4B OS=Homo sapiens OX=9606 GN=RASA4B PE=3 SV=2	2	11	11	11	14.7	14.7	14.7	90.457	803	803;803	8.08			1		1	2		3		2	3	0	61.273	1385000	1522000	1372300	1573500	1652900	1641300	1661100	1545900	1494600	1509700	1487400	1385000	1522000	1372300	1573500	1652900	1641300	1661100	1545900	1494600
sp|C9J7I0|UMAD1_HUMAN	sp|C9J7I0|UMAD1_HUMAN	2	2	2	sp|C9J7I0|UMAD1_HUMAN UBAP1-MVB12-associated (UMA)-domain containing protein 1 OS=Homo sapiens OX=9606 GN=UMAD1 PE=1 SV=2	1	2	2	2	28.5	28.5	28.5	15.2	137	137	7						1		1				0	8.4727	259560	271250	259560	277310	302960	314940	298480	287350	274740	274250	288980	259560	271250	259560	277310	302960	314940	298480	287350	274740
sp|C9JH25|PRRT4_HUMAN	sp|C9JH25|PRRT4_HUMAN	2	2	2	sp|C9JH25|PRRT4_HUMAN Proline-rich transmembrane protein 4 OS=Homo sapiens OX=9606 GN=PRRT4 PE=2 SV=1	1	2	2	2	2	2	2	92.711	899	899	7.5				1							1	0.00053022	2.5083	129990	133730	121740	121480	148220	150350	152320	141790	134060	143340	127510	129990	133730	121740	121480	148220	150350	152320	141790	134060
sp|C9JLW8|MCRI1_HUMAN	sp|C9JLW8|MCRI1_HUMAN	5	5	5	sp|C9JLW8|MCRI1_HUMAN Mapk-regulated corepressor-interacting protein 1 OS=Homo sapiens OX=9606 GN=MCRIP1 PE=1 SV=1	1	5	5	5	55.7	55.7	55.7	10.92	97	97	6.5		2	1				1	2			2	0	11.052	765250	809210	761760	822070	863180	817170	856630	798900	783810	800630	836680	765250	809210	761760	822070	863180	817170	856630	798900	783810
sp|Q13765|NACA_HUMAN;sp|E9PAV3|NACAM_HUMAN	sp|Q13765|NACA_HUMAN;sp|E9PAV3|NACAM_HUMAN	4;4	4;4	4;4	sp|Q13765|NACA_HUMAN Nascent polypeptide-associated complex subunit alpha OS=Homo sapiens OX=9606 GN=NACA PE=1 SV=1;sp|E9PAV3|NACAM_HUMAN Nascent polypeptide-associated complex subunit alpha, muscle-specific form OS=Homo sapiens OX=9606 GN=NACA PE=1 SV=1	2	4	4	4	35.8	35.8	35.8	23.384	215	215;2078	7.3			2				2	4		1	1	0	19.66	1553100	1712200	1607900	1741200	1707200	1669700	1975300	1756400	1543600	1513500	1490800	1553100	1712200	1607900	1741200	1707200	1669700	1975300	1756400	1543600
sp|E9PRG8|CK098_HUMAN	sp|E9PRG8|CK098_HUMAN	4	4	4	sp|E9PRG8|CK098_HUMAN Uncharacterized protein C11orf98 OS=Homo sapiens OX=9606 GN=C11orf98 PE=4 SV=2	1	4	4	4	30.9	30.9	30.9	14.234	123	123	3		2		2								0	6.7915	1468800	1560700	1510200	1554300	1767100	1674800	1788000	1563300	1663900	1587600	1684500	1468800	1560700	1510200	1554300	1767100	1674800	1788000	1563300	1663900
sp|L0R6Q1|S35U4_HUMAN	sp|L0R6Q1|S35U4_HUMAN	4	4	4	sp|L0R6Q1|S35U4_HUMAN SLC35A4 upstream open reading frame protein OS=Homo sapiens OX=9606 GN=SLC35A4 PE=3 SV=1	1	4	4	4	45.6	45.6	45.6	11.133	103	103	7.29				2		2				2	1	0	22.737	1026300	1093000	1038900	1054000	1224400	1118100	1206400	1139400	1058600	1093200	1122100	1026300	1093000	1038900	1054000	1224400	1118100	1206400	1139400	1058600
sp|L0R819|ASURF_HUMAN	sp|L0R819|ASURF_HUMAN	3	3	3	sp|L0R819|ASURF_HUMAN ASNSD1 upstream open reading frame protein OS=Homo sapiens OX=9606 GN=ASDURF PE=1 SV=1	1	3	3	3	32.3	32.3	32.3	11.25	96	96	7.33					1	1					1	0	19.596	196420	232990	188750	221100	232730	248370	234850	225770	209210	216740	198040	196420	232990	188750	221100	232730	248370	234850	225770	209210
sp|L0R8F8|MIDUO_HUMAN	sp|L0R8F8|MIDUO_HUMAN	1	1	1	sp|L0R8F8|MIDUO_HUMAN MIEF1 upstream open reading frame protein OS=Homo sapiens OX=9606 GN=MIEF1 PE=1 SV=1	1	1	1	1	11.4	11.4	11.4	8.4447	70	70	4				1								0.0041494	1.6446	129020	119730	131040	110840	127970	126960	135740	110130	107990	116480	113510	129020	119730	131040	110840	127970	126960	135740	110130	107990
sp|O00116|ADAS_HUMAN	sp|O00116|ADAS_HUMAN	14	14	14	sp|O00116|ADAS_HUMAN Alkyldihydroxyacetonephosphate synthase, peroxisomal OS=Homo sapiens OX=9606 GN=AGPS PE=1 SV=1	1	14	14	14	28.4	28.4	28.4	72.911	658	658	6.92		3	2	2	1	1	4	3	3	3	3	0	110.18	4447000	4430900	4746300	4628400	5452700	5021600	5457700	4622700	4723200	4832000	5053000	4447000	4430900	4746300	4628400	5452700	5021600	5457700	4622700	4723200
sp|O00124|UBXN8_HUMAN	sp|O00124|UBXN8_HUMAN	1	1	1	sp|O00124|UBXN8_HUMAN UBX domain-containing protein 8 OS=Homo sapiens OX=9606 GN=UBXN8 PE=1 SV=2	1	1	1	1	6.3	6.3	6.3	30.541	270	270	3			1									0.008709	1.2756	9810.8	10176	10038	11925	13867	12923	13716	10455	14661	11962	11105	9810.8	10176	10038	11925	13867	12923	13716	10455	14661
sp|O00139|KIF2A_HUMAN	sp|O00139|KIF2A_HUMAN	16	16	15	sp|O00139|KIF2A_HUMAN Kinesin-like protein KIF2A OS=Homo sapiens OX=9606 GN=KIF2A PE=1 SV=3	1	16	16	15	23.8	23.8	22.5	79.954	706	706	5.48		3	3	4	1	5	2	3			2	0	36.6	4506500	4737300	4563500	4731300	5258900	5114700	5223200	4724500	4906100	4754400	5069200	4506500	4737300	4563500	4731300	5258900	5114700	5223200	4724500	4906100
sp|O00148|DX39A_HUMAN	sp|O00148|DX39A_HUMAN	13	3	3	sp|O00148|DX39A_HUMAN ATP-dependent RNA helicase DDX39A OS=Homo sapiens OX=9606 GN=DDX39A PE=1 SV=2	1	13	3	3	30	10.1	10.1	49.129	427	427	7					1	3	1	1			1	0	11.358	401490	431050	426820	433050	497450	448060	515060	465490	396880	445200	450320	401490	431050	426820	433050	497450	448060	515060	465490	396880
sp|O00151|PDLI1_HUMAN	sp|O00151|PDLI1_HUMAN	8	8	8	sp|O00151|PDLI1_HUMAN PDZ and LIM domain protein 1 OS=Homo sapiens OX=9606 GN=PDLIM1 PE=1 SV=4	1	8	8	8	35	35	35	36.071	329	329	6.6		2	1	2	2	1	1	1	1		4	0	39.557	1363500	1341900	1398200	1383500	1571000	1372600	1589900	1354000	1345900	1420400	1526700	1363500	1341900	1398200	1383500	1571000	1372600	1589900	1354000	1345900
sp|O00154|BACH_HUMAN;sp|Q6ZUV0|BACHL_HUMAN	sp|O00154|BACH_HUMAN	14;1	14;1	14;1	sp|O00154|BACH_HUMAN Cytosolic acyl coenzyme A thioester hydrolase OS=Homo sapiens OX=9606 GN=ACOT7 PE=1 SV=3	2	14	14	14	43.7	43.7	43.7	41.796	380	380;252	7.55		4	2	1	2		8	4	8	7	4	0	41.63	4474900	4571500	4614100	4723200	5592100	5308400	5435200	4928200	4876100	4810900	4887100	4474900	4571500	4614100	4723200	5592100	5308400	5435200	4928200	4876100
sp|O00159|MYO1C_HUMAN	sp|O00159|MYO1C_HUMAN	25	25	25	sp|O00159|MYO1C_HUMAN Unconventional myosin-Ic OS=Homo sapiens OX=9606 GN=MYO1C PE=1 SV=4	1	25	25	25	25.2	25.2	25.2	121.68	1063	1063	7.66		1	4	3	2	2	3	2	6	3	9	0	186.99	5230600	5300900	5548200	5594500	6287800	5877200	6337300	5806500	5252500	5772800	5766300	5230600	5300900	5548200	5594500	6287800	5877200	6337300	5806500	5252500
sp|O00161|SNP23_HUMAN	sp|O00161|SNP23_HUMAN	6	6	6	sp|O00161|SNP23_HUMAN Synaptosomal-associated protein 23 OS=Homo sapiens OX=9606 GN=SNAP23 PE=1 SV=1	1	6	6	6	30.8	30.8	30.8	23.354	211	211	7.83		1				2	2	2	1	3	1	0	12.216	2603800	2910600	2680500	2874200	3185100	3087700	3195100	2830000	2844800	2870600	3025400	2603800	2910600	2680500	2874200	3185100	3087700	3195100	2830000	2844800
sp|O00165|HAX1_HUMAN	sp|O00165|HAX1_HUMAN	4	4	4	sp|O00165|HAX1_HUMAN HCLS1-associated protein X-1 OS=Homo sapiens OX=9606 GN=HAX1 PE=1 SV=2	1	4	4	4	20.4	20.4	20.4	31.62	279	279	7.2		1			1				2		1	0	9.4601	356790	366830	356550	394060	430620	411790	428640	389190	392840	387500	394150	356790	366830	356550	394060	430620	411790	428640	389190	392840
sp|O00170|AIP_HUMAN	sp|O00170|AIP_HUMAN	6	6	6	sp|O00170|AIP_HUMAN AH receptor-interacting protein OS=Homo sapiens OX=9606 GN=AIP PE=1 SV=2	1	6	6	6	26.1	26.1	26.1	37.636	330	330	6.5		1	1		1		2	1	1		1	0	16.272	582550	600040	622690	608810	660120	628300	721270	651200	601360	595820	610650	582550	600040	622690	608810	660120	628300	721270	651200	601360
sp|O00178|GTPB1_HUMAN	sp|O00178|GTPB1_HUMAN	8	8	8	sp|O00178|GTPB1_HUMAN GTP-binding protein 1 OS=Homo sapiens OX=9606 GN=GTPBP1 PE=1 SV=3	1	8	8	8	19.1	19.1	19.1	72.453	669	669	6.45		1	1	1		1	2	3	2			0	60.384	317400	333320	324440	339480	388060	376350	369060	335250	340820	341730	351210	317400	333320	324440	339480	388060	376350	369060	335250	340820
sp|O00186|STXB3_HUMAN	sp|O00186|STXB3_HUMAN	9	9	9	sp|O00186|STXB3_HUMAN Syntaxin-binding protein 3 OS=Homo sapiens OX=9606 GN=STXBP3 PE=1 SV=2	1	9	9	9	16.6	16.6	16.6	67.764	592	592	7.36			1	1		1	2	2	2	2		0	18.291	1730700	1850300	1794700	1904800	2035600	2023100	2117000	1911700	1899000	1864600	1905200	1730700	1850300	1794700	1904800	2035600	2023100	2117000	1911700	1899000
sp|O00192|ARVC_HUMAN	sp|O00192|ARVC_HUMAN	7	7	7	sp|O00192|ARVC_HUMAN Armadillo repeat protein deleted in velo-cardio-facial syndrome OS=Homo sapiens OX=9606 GN=ARVCF PE=1 SV=1	1	7	7	7	8.3	8.3	8.3	104.64	962	962	7		1	1		1		1			1	2	0	18.439	228710	227520	232860	235510	281710	252880	285910	235110	261790	247430	265200	228710	227520	232860	235510	281710	252880	285910	235110	261790
sp|O00193|SMAP_HUMAN	sp|O00193|SMAP_HUMAN	4	4	4	sp|O00193|SMAP_HUMAN Small acidic protein OS=Homo sapiens OX=9606 GN=SMAP PE=1 SV=1	1	4	4	4	36.1	36.1	36.1	20.332	183	183	6.46			1	1	2	3	2	1	3			0	14.776	4213900	4513300	4196900	4434300	4641000	4338900	4825900	4280100	4051000	4087100	4180400	4213900	4513300	4196900	4434300	4641000	4338900	4825900	4280100	4051000
sp|O00203|AP3B1_HUMAN	sp|O00203|AP3B1_HUMAN	23	23	18	sp|O00203|AP3B1_HUMAN AP-3 complex subunit beta-1 OS=Homo sapiens OX=9606 GN=AP3B1 PE=1 SV=3	1	23	23	18	21	21	16	121.32	1094	1094	6.89		1	5		4	2	9	7	2	4	2	0	63.404	5146700	5311400	5251800	5212300	6002200	5556700	6081900	5263900	5264300	5422700	5539400	5146700	5311400	5251800	5212300	6002200	5556700	6081900	5263900	5264300
sp|O00213|APBB1_HUMAN	sp|O00213|APBB1_HUMAN	3	3	3	sp|O00213|APBB1_HUMAN Amyloid beta precursor protein binding family B member 1 OS=Homo sapiens OX=9606 GN=APBB1 PE=1 SV=2	1	3	3	3	8.5	8.5	8.5	77.243	710	710	3.33		1		2								0	13.18	202130	203360	219460	219240	251610	220980	256630	215210	224430	224120	239110	202130	203360	219460	219240	251610	220980	256630	215210	224430
sp|O00214|LEG8_HUMAN	sp|O00214|LEG8_HUMAN	8	8	8	sp|O00214|LEG8_HUMAN Galectin-8 OS=Homo sapiens OX=9606 GN=LGALS8 PE=1 SV=4	1	8	8	8	24.6	24.6	24.6	35.808	317	317	7.3			1	1	2		1	1	1	1	2	0	18.506	1227800	1261200	1217800	1234200	1438000	1378300	1448400	1231300	1325600	1248300	1283000	1227800	1261200	1217800	1234200	1438000	1378300	1448400	1231300	1325600
sp|O00217|NDUS8_HUMAN	sp|O00217|NDUS8_HUMAN	3	3	3	sp|O00217|NDUS8_HUMAN NADH dehydrogenase [ubiquinone] iron-sulfur protein 8, mitochondrial OS=Homo sapiens OX=9606 GN=NDUFS8 PE=1 SV=1	1	3	3	3	12.4	12.4	12.4	23.705	210	210	7.67				1				1			1	0	3.552	936630	946770	947210	921260	1033000	964230	1061000	967550	873210	934130	960270	936630	946770	947210	921260	1033000	964230	1061000	967550	873210
sp|O00231|PSD11_HUMAN	sp|O00231|PSD11_HUMAN	14	14	14	sp|O00231|PSD11_HUMAN 26S proteasome non-ATPase regulatory subunit 11 OS=Homo sapiens OX=9606 GN=PSMD11 PE=1 SV=3	1	14	14	14	35.8	35.8	35.8	47.463	422	422	7		4	2	1	2		5	1	2	6	3	0	64.628	7319500	7200300	7453400	7247500	8338500	7242300	9044300	7777800	7111100	7463400	7663800	7319500	7200300	7453400	7247500	8338500	7242300	9044300	7777800	7111100
sp|O00232|PSD12_HUMAN	sp|O00232|PSD12_HUMAN	14	14	14	sp|O00232|PSD12_HUMAN 26S proteasome non-ATPase regulatory subunit 12 OS=Homo sapiens OX=9606 GN=PSMD12 PE=1 SV=3	1	14	14	14	30.5	30.5	30.5	52.904	456	456	7.85			1	1	2	1	6	6	4	3	3	0	66.127	1759400	1879400	1837800	1830700	2059700	1980900	2133900	1900800	1835000	1853300	1908900	1759400	1879400	1837800	1830700	2059700	1980900	2133900	1900800	1835000
sp|O00233|PSMD9_HUMAN	sp|O00233|PSMD9_HUMAN	9	9	9	sp|O00233|PSMD9_HUMAN 26S proteasome non-ATPase regulatory subunit 9 OS=Homo sapiens OX=9606 GN=PSMD9 PE=1 SV=3	1	9	9	9	35.9	35.9	35.9	24.682	223	223	7.5			1	2			2	1		2	2	0	20.838	1487100	1516800	1524800	1451500	1703600	1557200	1767600	1483200	1591600	1508200	1587000	1487100	1516800	1524800	1451500	1703600	1557200	1767600	1483200	1591600
sp|O00244|ATOX1_HUMAN	sp|O00244|ATOX1_HUMAN	2	2	2	sp|O00244|ATOX1_HUMAN Copper transport protein ATOX1 OS=Homo sapiens OX=9606 GN=ATOX1 PE=1 SV=1	1	2	2	2	13.2	13.2	13.2	7.4016	68	68	10.5										1	1	0.0010266	2.1494	775980	727640	800550	779980	777100	694410	843870	749100	682710	707040	717340	775980	727640	800550	779980	777100	694410	843870	749100	682710
sp|O00255|MEN1_HUMAN	sp|O00255|MEN1_HUMAN	8	8	8	sp|O00255|MEN1_HUMAN Menin OS=Homo sapiens OX=9606 GN=MEN1 PE=1 SV=4	1	8	8	8	15	15	15	68.023	615	615	5.62		2				4	1			1		0	11.062	1671900	1694200	1671000	1627800	1903700	1833400	1889400	1675800	1790900	1790500	1958000	1671900	1694200	1671000	1627800	1903700	1833400	1889400	1675800	1790900
sp|O00257|CBX4_HUMAN	sp|O00257|CBX4_HUMAN	3	3	3	sp|O00257|CBX4_HUMAN E3 SUMO-protein ligase CBX4 OS=Homo sapiens OX=9606 GN=CBX4 PE=1 SV=3	1	3	3	3	6.4	6.4	6.4	61.367	560	560	5			1			2						0	11.265	146070	151340	142380	145870	162000	158120	167610	136130	149680	155590	165380	146070	151340	142380	145870	162000	158120	167610	136130	149680
sp|O00258|GET1_HUMAN	sp|O00258|GET1_HUMAN	2	2	2	sp|O00258|GET1_HUMAN Guided entry of tail-anchored proteins factor 1 OS=Homo sapiens OX=9606 GN=GET1 PE=1 SV=2	1	2	2	2	13.2	13.2	13.2	19.779	174	174	4		1				1						0.00027115	2.6879	84611	89726	81952	82018	91845	88985	89735	75467	85947	83990	89526	84611	89726	81952	82018	91845	88985	89735	75467	85947
sp|O00264|PGRC1_HUMAN	sp|O00264|PGRC1_HUMAN	5	4	4	sp|O00264|PGRC1_HUMAN Membrane-associated progesterone receptor component 1 OS=Homo sapiens OX=9606 GN=PGRMC1 PE=1 SV=3	1	5	4	4	36.4	31.8	31.8	21.671	195	195	7.33						3	1	1			1	0	14.386	623290	616160	592240	629680	664180	625230	665290	600800	585200	586790	638490	623290	616160	592240	629680	664180	625230	665290	600800	585200
sp|O00267|SPT5H_HUMAN	sp|O00267|SPT5H_HUMAN	27	27	27	sp|O00267|SPT5H_HUMAN Transcription elongation factor SPT5 OS=Homo sapiens OX=9606 GN=SUPT5H PE=1 SV=1	1	27	27	27	29.7	29.7	29.7	121	1087	1087	5.92		6	3	6	3	6	1	1	3	2	5	0	204.36	5705300	5958600	5879800	5934600	6585500	6283000	6673300	5938000	5855000	5976200	6159500	5705300	5958600	5879800	5934600	6585500	6283000	6673300	5938000	5855000
sp|O00268|TAF4_HUMAN;sp|Q92750|TAF4B_HUMAN	sp|O00268|TAF4_HUMAN	12;1	12;1	12;1	sp|O00268|TAF4_HUMAN Transcription initiation factor TFIID subunit 4 OS=Homo sapiens OX=9606 GN=TAF4 PE=1 SV=2	2	12	12	12	13.3	13.3	13.3	110.11	1085	1085;862	6.94		2	1	1		2	2	3	2	1	2	0	27.619	1165200	1298000	1179200	1249900	1404800	1398500	1410200	1254100	1297200	1300700	1295700	1165200	1298000	1179200	1249900	1404800	1398500	1410200	1254100	1297200
sp|O00273|DFFA_HUMAN	sp|O00273|DFFA_HUMAN	7	7	7	sp|O00273|DFFA_HUMAN DNA fragmentation factor subunit alpha OS=Homo sapiens OX=9606 GN=DFFA PE=1 SV=1	1	7	7	7	25.1	25.1	25.1	36.521	331	331	5.7		2	1	1	1	1	1	1		2		0	35.864	1569000	1644800	1528000	1612700	1780000	1666800	1846100	1598100	1649200	1628200	1734200	1569000	1644800	1528000	1612700	1780000	1666800	1846100	1598100	1649200
sp|O00287|RFXAP_HUMAN	sp|O00287|RFXAP_HUMAN	2	2	2	sp|O00287|RFXAP_HUMAN Regulatory factor X-associated protein OS=Homo sapiens OX=9606 GN=RFXAP PE=1 SV=1	1	2	2	2	8.5	8.5	8.5	28.232	272	272	6.5						1	1					0	17.48	77280	82253	76394	78879	88086	90162	89906	82146	81001	82639	85233	77280	82253	76394	78879	88086	90162	89906	82146	81001
sp|O00291|HIP1_HUMAN	sp|O00291|HIP1_HUMAN	22	21	21	sp|O00291|HIP1_HUMAN Huntingtin-interacting protein 1 OS=Homo sapiens OX=9606 GN=HIP1 PE=1 SV=5	1	22	21	21	26.5	25.6	25.6	116.22	1037	1037	6.65		3	4	2	1		5	2	3	2	4	0	114.52	1657800	1788600	1708100	1753100	2029400	1941700	2034400	1801900	1804400	1805400	1817200	1657800	1788600	1708100	1753100	2029400	1941700	2034400	1801900	1804400
sp|O00299|CLIC1_HUMAN	sp|O00299|CLIC1_HUMAN	10	10	10	sp|O00299|CLIC1_HUMAN Chloride intracellular channel protein 1 OS=Homo sapiens OX=9606 GN=CLIC1 PE=1 SV=4	1	10	10	10	55.2	55.2	55.2	26.922	241	241	7.8		2		2			4	3	3	1	5	0	57.223	7794500	8319800	7697600	7710300	8668200	8251100	8626100	7366000	7719900	7251300	7810700	7794500	8319800	7697600	7710300	8668200	8251100	8626100	7366000	7719900
sp|O00303|EIF3F_HUMAN	sp|O00303|EIF3F_HUMAN	9	9	9	sp|O00303|EIF3F_HUMAN Eukaryotic translation initiation factor 3 subunit F OS=Homo sapiens OX=9606 GN=EIF3F PE=1 SV=1	1	9	9	9	31.7	31.7	31.7	37.563	357	357	5.92		3	3	4	3	2	2	2		1	4	0	145.95	2085900	2151700	2140900	2172400	2503500	2283700	2541900	2336200	2105300	2238300	2263800	2085900	2151700	2140900	2172400	2503500	2283700	2541900	2336200	2105300
sp|O00308|WWP2_HUMAN	sp|O00308|WWP2_HUMAN	3	3	3	sp|O00308|WWP2_HUMAN NEDD4-like E3 ubiquitin-protein ligase WWP2 OS=Homo sapiens OX=9606 GN=WWP2 PE=1 SV=2	1	3	3	3	3.8	3.8	3.8	98.911	870	870	6			1			1			1			0.00013742	2.8593	276690	295230	272370	283590	323620	318780	329160	304120	300050	287750	324170	276690	295230	272370	283590	323620	318780	329160	304120	300050
sp|O00311|CDC7_HUMAN	sp|O00311|CDC7_HUMAN	1	1	1	sp|O00311|CDC7_HUMAN Cell division cycle 7-related protein kinase OS=Homo sapiens OX=9606 GN=CDC7 PE=1 SV=1	1	1	1	1	1.6	1.6	1.6	63.887	574	574	5					1							0.00013778	2.8895	26690	33021	24787	32818	32747	37396	31254	28388	27751	31711	28182	26690	33021	24787	32818	32747	37396	31254	28388	27751
sp|O00329|PK3CD_HUMAN	sp|O00329|PK3CD_HUMAN	2	2	2	sp|O00329|PK3CD_HUMAN Phosphatidylinositol 4,5-bisphosphate 3-kinase catalytic subunit delta isoform OS=Homo sapiens OX=9606 GN=PIK3CD PE=1 SV=2	1	2	2	2	2.5	2.5	2.5	119.48	1044	1044	9									2			0	3.6117	40633	48366	46153	48627	59390	58411	50213	50292	49061	45020	46699	40633	48366	46153	48627	59390	58411	50213	50292	49061
sp|O00330|ODPX_HUMAN	sp|O00330|ODPX_HUMAN	11	11	11	sp|O00330|ODPX_HUMAN Pyruvate dehydrogenase protein X component, mitochondrial OS=Homo sapiens OX=9606 GN=PDHX PE=1 SV=3	1	11	11	11	29.1	29.1	29.1	54.122	501	501	5.88		3	2	1	2	1	1	3		2	1	0	22.26	1755700	1938000	1790200	1857800	2138800	1992700	2058500	1851700	1886000	1884300	1985000	1755700	1938000	1790200	1857800	2138800	1992700	2058500	1851700	1886000
sp|O00391|QSOX1_HUMAN	sp|O00391|QSOX1_HUMAN	4	4	4	sp|O00391|QSOX1_HUMAN Sulfhydryl oxidase 1 OS=Homo sapiens OX=9606 GN=QSOX1 PE=1 SV=3	1	4	4	4	6.2	6.2	6.2	82.577	747	747	7		1				1			1		1	0	10.779	241310	253940	234780	244640	284180	284050	297650	255350	270420	263750	271500	241310	253940	234780	244640	284180	284050	297650	255350	270420
sp|O00399|DCTN6_HUMAN	sp|O00399|DCTN6_HUMAN	3	3	3	sp|O00399|DCTN6_HUMAN Dynactin subunit 6 OS=Homo sapiens OX=9606 GN=DCTN6 PE=1 SV=1	1	3	3	3	14.7	14.7	14.7	20.747	190	190	5.33				4		1				1		0	7.211	665510	705030	696950	693940	830210	787260	807420	680510	717610	685590	736480	665510	705030	696950	693940	830210	787260	807420	680510	717610
sp|O00400|ACATN_HUMAN	sp|O00400|ACATN_HUMAN	2	2	2	sp|O00400|ACATN_HUMAN Acetyl-coenzyme A transporter 1 OS=Homo sapiens OX=9606 GN=SLC33A1 PE=1 SV=1	1	2	2	2	3.3	3.3	3.3	60.908	549	549	8						1				1		0	3.9274	207480	218890	203860	201810	237420	226050	233610	195550	223400	196390	225060	207480	218890	203860	201810	237420	226050	233610	195550	223400
sp|O00401|WASL_HUMAN	sp|O00401|WASL_HUMAN	10	10	10	sp|O00401|WASL_HUMAN Neural Wiskott-Aldrich syndrome protein OS=Homo sapiens OX=9606 GN=WASL PE=1 SV=2	1	10	10	10	20.8	20.8	20.8	54.826	505	505	6		1	2	2	2			2	1	1	1	0	17.968	999120	1006400	1008200	985080	1192600	1058200	1172200	1026400	1011400	1044300	1123000	999120	1006400	1008200	985080	1192600	1058200	1172200	1026400	1011400
sp|O00410|IPO5_HUMAN	sp|O00410|IPO5_HUMAN	23	23	21	sp|O00410|IPO5_HUMAN Importin-5 OS=Homo sapiens OX=9606 GN=IPO5 PE=1 SV=4	1	23	23	21	27.8	27.8	26.1	123.63	1097	1097	6.84		3	2	3	6	4	7	9	2	4	4	0	82.207	11258000	11969000	11455000	11984000	13168000	12542000	13343000	12217000	11608000	11936000	11493000	11258000	11969000	11455000	11984000	13168000	12542000	13343000	12217000	11608000
sp|O00411|RPOM_HUMAN	sp|O00411|RPOM_HUMAN	14	14	14	sp|O00411|RPOM_HUMAN DNA-directed RNA polymerase, mitochondrial OS=Homo sapiens OX=9606 GN=POLRMT PE=1 SV=2	1	14	14	14	12.4	12.4	12.4	138.62	1230	1230	6.87			3	1	2	2	1	1	1		4	0	24.006	1202000	1189200	1231500	1273000	1452100	1271700	1427800	1255400	1244400	1295200	1308700	1202000	1189200	1231500	1273000	1452100	1271700	1427800	1255400	1244400
sp|O00418|EF2K_HUMAN	sp|O00418|EF2K_HUMAN	4	4	4	sp|O00418|EF2K_HUMAN Eukaryotic elongation factor 2 kinase OS=Homo sapiens OX=9606 GN=EEF2K PE=1 SV=2	1	4	4	4	5.2	5.2	5.2	82.143	725	725	7.25			1	1							2	0	5.478	148390	148780	156430	143960	169500	156630	173600	152410	153460	140760	155280	148390	148780	156430	143960	169500	156630	173600	152410	153460
sp|O00422|SAP18_HUMAN;REV__sp|Q05902|ECM38_YEAST	sp|O00422|SAP18_HUMAN	9;1	9;1	9;1	sp|O00422|SAP18_HUMAN Histone deacetylase complex subunit SAP18 OS=Homo sapiens OX=9606 GN=SAP18 PE=1 SV=1	2	9	9	9	54.9	54.9	54.9	17.561	153	153;660	7.81		1			4		2		5		4	0	38.65	5035300	5212400	5350500	5053900	5825900	5444500	5941800	5035300	5239400	5208300	5402700	5035300	5212400	5350500	5053900	5825900	5444500	5941800	5035300	5239400
sp|O00423|EMAL1_HUMAN	sp|O00423|EMAL1_HUMAN	8	8	8	sp|O00423|EMAL1_HUMAN Echinoderm microtubule-associated protein-like 1 OS=Homo sapiens OX=9606 GN=EML1 PE=1 SV=3	1	8	8	8	11	11	11	89.86	815	815	8				1	2			1	2	1	2	0	18.519	376690	417790	400320	417450	480160	454710	468250	419070	440020	423080	431980	376690	417790	400320	417450	480160	454710	468250	419070	440020
sp|O00425|IF2B3_HUMAN	sp|O00425|IF2B3_HUMAN	19	19	17	sp|O00425|IF2B3_HUMAN Insulin-like growth factor 2 mRNA-binding protein 3 OS=Homo sapiens OX=9606 GN=IGF2BP3 PE=1 SV=2	1	19	19	17	35.4	35.4	31.4	63.704	579	579	6.71		3	4	3	3	2	5	4	3	4	4	0	63.601	5593800	5741800	5605700	5815500	6134800	5937300	6441500	5770500	5385300	5394400	5595200	5593800	5741800	5605700	5815500	6134800	5937300	6441500	5770500	5385300
sp|O00429|DNM1L_HUMAN	sp|O00429|DNM1L_HUMAN	25	25	24	sp|O00429|DNM1L_HUMAN Dynamin-1-like protein OS=Homo sapiens OX=9606 GN=DNM1L PE=1 SV=2	1	25	25	24	37.6	37.6	36.7	81.876	736	736	7.04		2	6	2	3	4	6	6	7	4	5	0	69.244	10762000	11115000	10996000	11110000	12682000	11713000	12576000	11177000	11158000	11017000	11659000	10762000	11115000	10996000	11110000	12682000	11713000	12576000	11177000	11158000
sp|O00442|RTCA_HUMAN	sp|O00442|RTCA_HUMAN	6	6	6	sp|O00442|RTCA_HUMAN RNA 3-terminal phosphate cyclase OS=Homo sapiens OX=9606 GN=RTCA PE=1 SV=1	1	6	6	6	22.4	22.4	22.4	39.336	366	366	3.33		3	3	1	1	1						0	55.966	1125400	1100000	1106400	1151200	1273600	1229700	1309200	1162600	1180200	1173400	1215800	1125400	1100000	1106400	1151200	1273600	1229700	1309200	1162600	1180200
sp|O00443|P3C2A_HUMAN	sp|O00443|P3C2A_HUMAN	18	18	18	sp|O00443|P3C2A_HUMAN Phosphatidylinositol 4-phosphate 3-kinase C2 domain-containing subunit alpha OS=Homo sapiens OX=9606 GN=PIK3C2A PE=1 SV=2	1	18	18	18	12.6	12.6	12.6	190.68	1686	1686	6.48		2		3	3	1	4	5		2	1	0	65.127	1993400	2159900	2050200	2146600	2465700	2333400	2403700	2083300	2216400	2171500	2271900	1993400	2159900	2050200	2146600	2465700	2333400	2403700	2083300	2216400
sp|O00458|IFRD1_HUMAN	sp|O00458|IFRD1_HUMAN	1	1	1	sp|O00458|IFRD1_HUMAN Interferon-related developmental regulator 1 OS=Homo sapiens OX=9606 GN=IFRD1 PE=1 SV=4	1	1	1	1	2	2	2	50.268	451	451	6						1						0.0013998	2.0444	140490	139280	135060	147100	163250	155790	159620	134080	151380	146410	157810	140490	139280	135060	147100	163250	155790	159620	134080	151380
sp|O00459|P85B_HUMAN	sp|O00459|P85B_HUMAN	4	4	4	sp|O00459|P85B_HUMAN Phosphatidylinositol 3-kinase regulatory subunit beta OS=Homo sapiens OX=9606 GN=PIK3R2 PE=1 SV=2	1	4	4	4	7.1	7.1	7.1	81.544	728	728	5.5				2		1		1				0	7.549	101320	99573	102070	103320	119810	120360	116140	113650	108030	115050	119550	101320	99573	102070	103320	119810	120360	116140	113650	108030
sp|O00461|GOLI4_HUMAN	sp|O00461|GOLI4_HUMAN	22	22	22	sp|O00461|GOLI4_HUMAN Golgi integral membrane protein 4 OS=Homo sapiens OX=9606 GN=GOLIM4 PE=1 SV=1	1	22	22	22	39.8	39.8	39.8	81.879	696	696	5.94		6	1	2	3	5	4	6	2		2	0	102.48	2508700	2623900	2585300	2714800	3100700	2839400	3046400	2800400	2676100	2761400	2821300	2508700	2623900	2585300	2714800	3100700	2839400	3046400	2800400	2676100
sp|O00462|MANBA_HUMAN	sp|O00462|MANBA_HUMAN	3	3	3	sp|O00462|MANBA_HUMAN Beta-mannosidase OS=Homo sapiens OX=9606 GN=MANBA PE=1 SV=3	1	3	3	3	3.6	3.6	3.6	100.89	879	879	3		2			1							0	6.075	198380	203150	212740	207880	242480	226580	238240	213280	213820	216570	215440	198380	203150	212740	207880	242480	226580	238240	213280	213820
sp|O00463|TRAF5_HUMAN	sp|O00463|TRAF5_HUMAN	3	3	3	sp|O00463|TRAF5_HUMAN TNF receptor-associated factor 5 OS=Homo sapiens OX=9606 GN=TRAF5 PE=1 SV=2	1	3	3	3	5	5	5	64.405	557	557	7.67						1	1			1		0	4.4513	117190	119570	121340	113160	148950	139060	147930	133090	139370	131820	135980	117190	119570	121340	113160	148950	139060	147930	133090	139370
sp|O00468|AGRIN_HUMAN	sp|O00468|AGRIN_HUMAN	8	8	8	sp|O00468|AGRIN_HUMAN Agrin OS=Homo sapiens OX=9606 GN=AGRN PE=1 SV=6	1	8	8	8	4.3	4.3	4.3	217.32	2068	2068	7.11			1		2	1	1	1	1	1	1	0	34.089	291850	334670	293920	327260	364260	361480	368020	337560	336330	320820	331220	291850	334670	293920	327260	364260	361480	368020	337560	336330
sp|O00469|PLOD2_HUMAN	sp|O00469|PLOD2_HUMAN	11	11	11	sp|O00469|PLOD2_HUMAN Procollagen-lysine,2-oxoglutarate 5-dioxygenase 2 OS=Homo sapiens OX=9606 GN=PLOD2 PE=1 SV=2	1	11	11	11	19.3	19.3	19.3	84.685	737	737	5.88		2	2	1	1	3	3	2		2		0	40.984	1968200	1939300	1981700	2014700	2278300	2041700	2211500	1942200	1903700	1939600	2051600	1968200	1939300	1981700	2014700	2278300	2041700	2211500	1942200	1903700
sp|O00470|MEIS1_HUMAN	sp|O00470|MEIS1_HUMAN	2	1	1	sp|O00470|MEIS1_HUMAN Homeobox protein Meis1 OS=Homo sapiens OX=9606 GN=MEIS1 PE=1 SV=1	1	2	1	1	5.9	3.1	3.1	43.016	390	390	4				1								1	-2	21042	21781	23193	25495	27600	27789	31084	23956	26661	27140	23662	21042	21781	23193	25495	27600	27789	31084	23956	26661
sp|O00471|EXOC5_HUMAN	sp|O00471|EXOC5_HUMAN	18	17	17	sp|O00471|EXOC5_HUMAN Exocyst complex component 5 OS=Homo sapiens OX=9606 GN=EXOC5 PE=1 SV=1	1	18	17	17	24.6	23.6	23.6	81.852	708	708	7.95				2	2	2	3	4	2		6	0	27.584	1922700	1980000	1951000	1983400	2259200	2102300	2299400	1956800	2053900	2019800	2119900	1922700	1980000	1951000	1983400	2259200	2102300	2299400	1956800	2053900
sp|O00483|NDUA4_HUMAN	sp|O00483|NDUA4_HUMAN	4	4	4	sp|O00483|NDUA4_HUMAN Cytochrome c oxidase subunit NDUFA4 OS=Homo sapiens OX=9606 GN=NDUFA4 PE=1 SV=1	1	4	4	4	40.7	40.7	40.7	9.3697	81	81	6.2			1	2	1	1	2	2		1		0	7.6047	1651700	1686400	1725500	1663800	1829800	1689300	1874400	1707600	1560600	1684900	1712700	1651700	1686400	1725500	1663800	1829800	1689300	1874400	1707600	1560600
sp|O00487|PSDE_HUMAN	sp|O00487|PSDE_HUMAN	9	9	7	sp|O00487|PSDE_HUMAN 26S proteasome non-ATPase regulatory subunit 14 OS=Homo sapiens OX=9606 GN=PSMD14 PE=1 SV=1	1	9	9	7	28.1	28.1	21.6	34.577	310	310	6.61		3	2	1		2	2	3		2	3	0	16.449	6989100	7507200	7268500	7382600	7941700	7771600	8257100	7284600	7225400	7315400	7506900	6989100	7507200	7268500	7382600	7941700	7771600	8257100	7284600	7225400
sp|O00488|ZN593_HUMAN	sp|O00488|ZN593_HUMAN	3	3	3	sp|O00488|ZN593_HUMAN Zinc finger protein 593 OS=Homo sapiens OX=9606 GN=ZNF593 PE=1 SV=2	1	3	3	3	30.6	30.6	30.6	15.199	134	134	7.67					1		1				1	0	8.0341	38174	41271	45369	45353	49779	44605	51125	46371	49639	46464	44618	38174	41271	45369	45353	49779	44605	51125	46371	49639
sp|O00499|BIN1_HUMAN;sp|Q9UBW5|BIN2_HUMAN;sp|P49418|AMPH_HUMAN	sp|O00499|BIN1_HUMAN	7;1;1	7;1;1	7;1;1	sp|O00499|BIN1_HUMAN Myc box-dependent-interacting protein 1 OS=Homo sapiens OX=9606 GN=BIN1 PE=1 SV=1	3	7	7	7	13.5	13.5	13.5	64.699	593	593;565;695	7.75		1		1				1	3	1	1	0	22.013	645270	619650	642350	664450	763770	688610	745170	668150	618150	667860	665120	645270	619650	642350	664450	763770	688610	745170	668150	618150
sp|O00505|IMA4_HUMAN	sp|O00505|IMA4_HUMAN	10	10	5	sp|O00505|IMA4_HUMAN Importin subunit alpha-4 OS=Homo sapiens OX=9606 GN=KPNA3 PE=1 SV=2	1	10	10	5	22.5	22.5	12.3	57.81	521	521	7.12		1		2	1	2	1	5	1	2	1	0	18.569	1600300	1461700	1728700	1678200	1884100	1724200	1967400	1755100	1571500	1731800	1820800	1600300	1461700	1728700	1678200	1884100	1724200	1967400	1755100	1571500
sp|O00506|STK25_HUMAN	sp|O00506|STK25_HUMAN	2	2	2	sp|O00506|STK25_HUMAN Serine/threonine-protein kinase 25 OS=Homo sapiens OX=9606 GN=STK25 PE=1 SV=1	1	2	2	2	5.6	5.6	5.6	48.111	426	426	4.33		2							1			0.00039989	2.5623	9675.3	12788	8810.8	10985	11681	11743	10495	11629	11170	10829	12189	9675.3	12788	8810.8	10985	11681	11743	10495	11629	11170
sp|O00512|BCL9_HUMAN	sp|O00512|BCL9_HUMAN	8	8	8	sp|O00512|BCL9_HUMAN B-cell CLL/lymphoma 9 protein OS=Homo sapiens OX=9606 GN=BCL9 PE=1 SV=4	1	8	8	8	8.6	8.6	8.6	149.29	1426	1426	4.89		1	1	3	2	1					1	0	35.733	541240	568540	541950	584920	653290	622950	679500	570700	590770	592110	622110	541240	568540	541950	584920	653290	622950	679500	570700	590770
sp|O00522|KRIT1_HUMAN	sp|O00522|KRIT1_HUMAN	3	3	3	sp|O00522|KRIT1_HUMAN Krev interaction trapped protein 1 OS=Homo sapiens OX=9606 GN=KRIT1 PE=1 SV=2	1	3	3	3	3.9	3.9	3.9	84.347	736	736	9							1			2		0	4.3669	124620	127520	123720	122790	139720	129460	144700	119830	123530	120320	115600	124620	127520	123720	122790	139720	129460	144700	119830	123530
sp|O00541|PESC_HUMAN	sp|O00541|PESC_HUMAN	10	10	10	sp|O00541|PESC_HUMAN Pescadillo homolog OS=Homo sapiens OX=9606 GN=PES1 PE=1 SV=1	1	10	10	10	18.7	18.7	18.7	68.002	588	588	7.42		1			3	1	5	4	1	2	2	0	38.376	5980800	6503200	5953700	6435500	7179000	6775200	7049200	6285800	6696600	6489000	6616000	5980800	6503200	5953700	6435500	7179000	6775200	7049200	6285800	6696600
sp|O00559|RCAS1_HUMAN	sp|O00559|RCAS1_HUMAN	1	1	1	sp|O00559|RCAS1_HUMAN Receptor-binding cancer antigen expressed on SiSo cells OS=Homo sapiens OX=9606 GN=EBAG9 PE=1 SV=1	1	1	1	1	8	8	8	24.377	213	213	3			1									0.00053213	2.5412	15241	16459	16051	17801	21561	17186	21205	19016	18032	17489	17719	15241	16459	16051	17801	21561	17186	21205	19016	18032
sp|O00560|SDCB1_HUMAN	sp|O00560|SDCB1_HUMAN	2	2	2	sp|O00560|SDCB1_HUMAN Syntenin-1 OS=Homo sapiens OX=9606 GN=SDCBP PE=1 SV=1	1	2	2	2	17.4	17.4	17.4	32.444	298	298	9.2							1	1	1		2	0	5.731	603780	693940	631560	715780	770700	783660	748090	690270	679830	683700	671750	603780	693940	631560	715780	770700	783660	748090	690270	679830
sp|O00562|PITM1_HUMAN	sp|O00562|PITM1_HUMAN	3	3	3	sp|O00562|PITM1_HUMAN Membrane-associated phosphatidylinositol transfer protein 1 OS=Homo sapiens OX=9606 GN=PITPNM1 PE=1 SV=4	1	3	3	3	3.5	3.5	3.5	134.85	1244	1244	6			1		1					1		0	6.9944	62811	78582	72234	76918	88060	86169	80320	76061	75569	71526	73906	62811	78582	72234	76918	88060	86169	80320	76061	75569
sp|O00566|MPP10_HUMAN	sp|O00566|MPP10_HUMAN	11	11	11	sp|O00566|MPP10_HUMAN U3 small nucleolar ribonucleoprotein protein MPP10 OS=Homo sapiens OX=9606 GN=MPHOSPH10 PE=1 SV=2	1	11	11	11	18.8	18.8	18.8	78.863	681	681	6.5			3	2	3		3	3	1	2	1	0	27.332	2532400	2648100	2599400	2612100	2863800	2761300	2985500	2623100	2606000	2542800	2649800	2532400	2648100	2599400	2612100	2863800	2761300	2985500	2623100	2606000
sp|O00567|NOP56_HUMAN	sp|O00567|NOP56_HUMAN	15	15	15	sp|O00567|NOP56_HUMAN Nucleolar protein 56 OS=Homo sapiens OX=9606 GN=NOP56 PE=1 SV=4	1	15	15	15	27.4	27.4	27.4	66.049	594	594	5.77		1	7	1	4	1	5	4	1	1	1	0	54.761	5697900	5903000	5952800	5969600	6737700	6137800	6941800	6119800	5716500	5946300	6001700	5697900	5903000	5952800	5969600	6737700	6137800	6941800	6119800	5716500
sp|O00571|DDX3X_HUMAN;sp|Q9NQI0|DDX4_HUMAN	sp|O00571|DDX3X_HUMAN	24;1	23;1	9;0	sp|O00571|DDX3X_HUMAN ATP-dependent RNA helicase DDX3X OS=Homo sapiens OX=9606 GN=DDX3X PE=1 SV=3	2	24	23	9	38.7	37	13.6	73.243	662	662;724	6.72		5	4		4	4	3	5		6	5	0	122.64	6210300	6428500	6239600	6131100	6925200	6383900	7057200	6154100	6079600	5910400	6154000	6210300	6428500	6239600	6131100	6925200	6383900	7057200	6154100	6079600
sp|O00584|RNT2_HUMAN	sp|O00584|RNT2_HUMAN	4	4	4	sp|O00584|RNT2_HUMAN Ribonuclease T2 OS=Homo sapiens OX=9606 GN=RNASET2 PE=1 SV=2	1	4	4	4	18.4	18.4	18.4	29.48	256	256	6		1		2			1		1	1		0	7.8328	279270	279290	296710	283530	330070	301570	331750	296780	295050	303950	314950	279270	279290	296710	283530	330070	301570	331750	296780	295050
sp|O00592|PODXL_HUMAN	sp|O00592|PODXL_HUMAN	5	5	5	sp|O00592|PODXL_HUMAN Podocalyxin OS=Homo sapiens OX=9606 GN=PODXL PE=1 SV=2	1	5	5	5	8.6	8.6	8.6	58.635	558	558	5.62			2	1	1		2	2				0	11.985	2036400	2055400	2040400	2054700	2391600	2191600	2401100	2048800	2161100	2056300	2220800	2036400	2055400	2040400	2054700	2391600	2191600	2401100	2048800	2161100
sp|O00622|CCN1_HUMAN	sp|O00622|CCN1_HUMAN	1	1	1	sp|O00622|CCN1_HUMAN CCN family member 1 OS=Homo sapiens OX=9606 GN=CCN1 PE=1 SV=1	1	1	1	1	3.4	3.4	3.4	42.026	381	381	5					1							0.0035794	1.7548	11799	17570	11915	16751	15354	16837	17388	15485	14922	17125	13218	11799	17570	11915	16751	15354	16837	17388	15485	14922
sp|O00625|PIR_HUMAN	sp|O00625|PIR_HUMAN	3	3	3	sp|O00625|PIR_HUMAN Pirin OS=Homo sapiens OX=9606 GN=PIR PE=1 SV=1	1	3	3	3	9.3	9.3	9.3	32.113	290	290	9							1	1		3		0	6.0944	549460	638650	560270	581830	617890	622310	653590	591090	575230	608350	582720	549460	638650	560270	581830	617890	622310	653590	591090	575230
sp|O00629|IMA3_HUMAN	sp|O00629|IMA3_HUMAN	10	5	5	sp|O00629|IMA3_HUMAN Importin subunit alpha-3 OS=Homo sapiens OX=9606 GN=KPNA4 PE=1 SV=1	1	10	5	5	25.9	15.7	15.7	57.886	521	521	5.83			1		3	1					1	0	38.822	556460	471060	586290	619460	696190	594800	712040	648770	523080	626130	634520	556460	471060	586290	619460	696190	594800	712040	648770	523080
sp|O00712|NFIB_HUMAN	sp|O00712|NFIB_HUMAN	6	5	5	sp|O00712|NFIB_HUMAN Nuclear factor 1 B-type OS=Homo sapiens OX=9606 GN=NFIB PE=1 SV=2	1	6	5	5	16.2	13.6	13.6	47.441	420	420	6.38			1	1		2	2	1		1		0	14.332	672520	721930	650490	733550	773570	793480	808420	723120	713500	724210	706030	672520	721930	650490	733550	773570	793480	808420	723120	713500
sp|O00716|E2F3_HUMAN	sp|O00716|E2F3_HUMAN	3	3	3	sp|O00716|E2F3_HUMAN Transcription factor E2F3 OS=Homo sapiens OX=9606 GN=E2F3 PE=1 SV=1	1	3	3	3	6.9	6.9	6.9	49.161	465	465	7.67				1					1	1		0	7.2313	64616	70212	70127	70952	74381	72224	78993	63457	72917	70679	72570	64616	70212	70127	70952	74381	72224	78993	63457	72917
sp|O00743|PPP6_HUMAN	sp|O00743|PPP6_HUMAN	5	5	5	sp|O00743|PPP6_HUMAN Serine/threonine-protein phosphatase 6 catalytic subunit OS=Homo sapiens OX=9606 GN=PPP6C PE=1 SV=1	1	5	5	5	18	18	18	35.144	305	305	4.86		3		2						2		0	12.033	4970000	4951100	5207200	5381600	6180900	5652000	5897900	5328300	5388700	5282600	5524200	4970000	4951100	5207200	5381600	6180900	5652000	5897900	5328300	5388700
sp|O00746|NDKM_HUMAN	sp|O00746|NDKM_HUMAN	3	3	3	sp|O00746|NDKM_HUMAN Nucleoside diphosphate kinase, mitochondrial OS=Homo sapiens OX=9606 GN=NME4 PE=1 SV=1	1	3	3	3	18.2	18.2	18.2	20.658	187	187	5.75			1	1	1						1	0	5.4658	989770	976880	951370	1004300	1146900	1117900	1120700	1055800	997620	1006200	972370	989770	976880	951370	1004300	1146900	1117900	1120700	1055800	997620
sp|O00754|MA2B1_HUMAN	sp|O00754|MA2B1_HUMAN	13	13	13	sp|O00754|MA2B1_HUMAN Lysosomal alpha-mannosidase OS=Homo sapiens OX=9606 GN=MAN2B1 PE=1 SV=3	1	13	13	13	15.9	15.9	15.9	113.74	1011	1011	6.58		4	1	1	1	1	2	3	1	3	2	0	55.278	1950000	2115600	1960300	2086300	2353800	2231100	2311300	2085000	2115200	2127400	2151400	1950000	2115600	1960300	2086300	2353800	2231100	2311300	2085000	2115200
sp|O00762|UBE2C_HUMAN	sp|O00762|UBE2C_HUMAN	6	6	6	sp|O00762|UBE2C_HUMAN Ubiquitin-conjugating enzyme E2 C OS=Homo sapiens OX=9606 GN=UBE2C PE=1 SV=1	1	6	6	6	39.7	39.7	39.7	19.652	179	179	6.5		1	1		1	1	1		2		1	0	17.843	831040	839970	880090	840030	976470	833820	986830	887330	823500	876020	888130	831040	839970	880090	840030	976470	833820	986830	887330	823500
sp|O00764|PDXK_HUMAN	sp|O00764|PDXK_HUMAN	5	5	5	sp|O00764|PDXK_HUMAN Pyridoxal kinase OS=Homo sapiens OX=9606 GN=PDXK PE=1 SV=1	1	5	5	5	20.2	20.2	20.2	35.102	312	312	7				2		1	1	1	1		1	0	134.65	570930	666780	661250	640630	726910	699050	807650	648130	651100	664380	634620	570930	666780	661250	640630	726910	699050	807650	648130	651100
sp|O00767|SCD_HUMAN	sp|O00767|SCD_HUMAN	6	6	6	sp|O00767|SCD_HUMAN Stearoyl-CoA desaturase OS=Homo sapiens OX=9606 GN=SCD PE=1 SV=2	1	6	6	6	15	15	15	41.522	359	359	6.57			1	2	1				1	1	1	0	13.172	551040	570930	567270	560650	656120	595180	646640	544910	552130	567620	625280	551040	570930	567270	560650	656120	595180	646640	544910	552130
sp|O13516|RS9A_YEAST	sp|O13516|RS9A_YEAST	11	1	1	sp|O13516|RS9A_YEAST 40S ribosomal protein S9-A OS=Saccharomyces cerevisiae (strain ATCC 204508 / S288c) OX=559292 GN=RPS9A PE=1 SV=3	1	11	1	1	45.2	8.6	8.6	22.443	197	197	2		1										0	112.51	14237	17983	16406	6993.9	8325.4	6583.1	5233.3	4628	3737.5	4875.7	5173.7	14237	17983	16406	6993.9	8325.4	6583.1	5233.3	4628	3737.5
sp|O13563|RPN13_YEAST	sp|O13563|RPN13_YEAST	1	1	1	sp|O13563|RPN13_YEAST 26S proteasome regulatory subunit RPN13 OS=Saccharomyces cerevisiae (strain ATCC 204508 / S288c) OX=559292 GN=RPN13 PE=1 SV=1	1	1	1	1	8.3	8.3	8.3	17.902	156	156	3			1									0.00013732	2.8423	34504	39328	33874	19448	16692	18326	15286	12069	11496	10828	12510	34504	39328	33874	19448	16692	18326	15286	12069	11496
sp|O14455|RL36B_YEAST	sp|O14455|RL36B_YEAST	3	1	1	sp|O14455|RL36B_YEAST 60S ribosomal protein L36-B OS=Saccharomyces cerevisiae (strain ATCC 204508 / S288c) OX=559292 GN=RPL36B PE=1 SV=3	1	3	1	1	30	9	9	11.135	100	100	6.5		1									1	0.00077851	2.3018	156180	195170	146200	72023	75478	83986	71056	49888	43546	48066	45547	156180	195170	146200	72023	75478	83986	71056	49888	43546
sp|O14467|MBF1_YEAST	sp|O14467|MBF1_YEAST	6	6	6	sp|O14467|MBF1_YEAST Multiprotein-bridging factor 1 OS=Saccharomyces cerevisiae (strain ATCC 204508 / S288c) OX=559292 GN=MBF1 PE=1 SV=2	1	6	6	6	34.4	34.4	34.4	16.403	151	151	7.75		1	1					1	3		2	0	11.389	1643400	1720800	1682100	783130	913570	833300	835090	541980	576550	542120	582140	1643400	1720800	1682100	783130	913570	833300	835090	541980	576550
sp|O14495|PLPP3_HUMAN	sp|O14495|PLPP3_HUMAN	1	1	1	sp|O14495|PLPP3_HUMAN Phospholipid phosphatase 3 OS=Homo sapiens OX=9606 GN=PLPP3 PE=1 SV=1	1	1	1	1	3.5	3.5	3.5	35.116	311	311	6						1						0.0046094	1.5819	33253	34926	36049	34883	37366	38185	40096	34291	37809	34874	35984	33253	34926	36049	34883	37366	38185	40096	34291	37809
sp|O14497|ARI1A_HUMAN	sp|O14497|ARI1A_HUMAN	33	33	32	sp|O14497|ARI1A_HUMAN AT-rich interactive domain-containing protein 1A OS=Homo sapiens OX=9606 GN=ARID1A PE=1 SV=3	1	33	33	32	25.6	25.6	24.8	242.04	2285	2285	6.21		6	4	7	7	3	6	7	6	5	2	0	209.65	5079700	5286200	5368700	5455400	6079600	5664200	6223600	5519000	5431900	5459600	5633200	5079700	5286200	5368700	5455400	6079600	5664200	6223600	5519000	5431900
sp|O14519|CDKA1_HUMAN	sp|O14519|CDKA1_HUMAN	1	1	1	sp|O14519|CDKA1_HUMAN Cyclin-dependent kinase 2-associated protein 1 OS=Homo sapiens OX=9606 GN=CDK2AP1 PE=1 SV=1	1	1	1	1	22.6	22.6	22.6	12.365	115	115	3		1		1								0	10.272	239310	228580	296120	236860	275670	235010	289780	242410	219090	237320	287350	239310	228580	296120	236860	275670	235010	289780	242410	219090
sp|O14523|C2C2L_HUMAN	sp|O14523|C2C2L_HUMAN	4	4	4	sp|O14523|C2C2L_HUMAN Phospholipid transfer protein C2CD2L OS=Homo sapiens OX=9606 GN=C2CD2L PE=1 SV=3	1	4	4	4	8.6	8.6	8.6	76.18	706	706	7.75					1		1	1			1	0	8.2119	97639	110360	93515	107730	124430	124880	121970	117630	121570	116080	114870	97639	110360	93515	107730	124430	124880	121970	117630	121570
sp|O14524|NEMP1_HUMAN	sp|O14524|NEMP1_HUMAN	4	4	4	sp|O14524|NEMP1_HUMAN Nuclear envelope integral membrane protein 1 OS=Homo sapiens OX=9606 GN=NEMP1 PE=1 SV=2	1	4	4	4	7.2	7.2	7.2	50.639	444	444	5.8			2		1		1				1	0	6.3216	231080	264770	257350	269570	315040	274960	310700	269840	273710	280290	269530	231080	264770	257350	269570	315040	274960	310700	269840	273710
sp|O14529|CUX2_HUMAN	sp|O14529|CUX2_HUMAN	5	2	2	sp|O14529|CUX2_HUMAN Homeobox protein cut-like 2 OS=Homo sapiens OX=9606 GN=CUX2 PE=1 SV=4	1	5	2	2	4.4	2.1	2.1	161.68	1486	1486	10.5										1	1	0	4.7417	20912	20960	20345	20639	22020	24555	25448	21819	24938	22963	22619	20912	20960	20345	20639	22020	24555	25448	21819	24938
sp|O14530|TXND9_HUMAN	sp|O14530|TXND9_HUMAN	6	6	6	sp|O14530|TXND9_HUMAN Thioredoxin domain-containing protein 9 OS=Homo sapiens OX=9606 GN=TXNDC9 PE=1 SV=2	1	6	6	6	31	31	31	26.534	226	226	6.8		1			1	2	3	1	1		1	0	22.626	1900300	1673800	1999500	2018500	2295300	1821100	2333800	2092800	1649200	2088300	1950400	1900300	1673800	1999500	2018500	2295300	1821100	2333800	2092800	1649200
sp|O14531|DPYL4_HUMAN	sp|O14531|DPYL4_HUMAN	17	17	17	sp|O14531|DPYL4_HUMAN Dihydropyrimidinase-related protein 4 OS=Homo sapiens OX=9606 GN=DPYSL4 PE=1 SV=2	1	17	17	17	36.4	36.4	36.4	61.877	572	572	5.86		9	2	5	3	1	3	2	4	4	3	0	65.065	4483500	4507600	4737600	4602800	5329700	4837600	5424100	4684400	4678600	4704600	4987800	4483500	4507600	4737600	4602800	5329700	4837600	5424100	4684400	4678600
sp|O14544|SOCS6_HUMAN	sp|O14544|SOCS6_HUMAN	1	1	1	sp|O14544|SOCS6_HUMAN Suppressor of cytokine signaling 6 OS=Homo sapiens OX=9606 GN=SOCS6 PE=1 SV=2	1	1	1	1	1.7	1.7	1.7	59.527	535	535	11											1	0.00065496	2.4051	25951	28460	28250	29957	37315	31215	34379	27746	32844	29959	32865	25951	28460	28250	29957	37315	31215	34379	27746	32844
sp|O14545|TRAD1_HUMAN	sp|O14545|TRAD1_HUMAN	1	1	1	sp|O14545|TRAD1_HUMAN TRAF-type zinc finger domain-containing protein 1 OS=Homo sapiens OX=9606 GN=TRAFD1 PE=1 SV=1	1	1	1	1	2.1	2.1	2.1	64.84	582	582	5					1							0	6.115	3479.7	3539.6	2916.8	3717.7	3228.8	3254	3210.8	2873	2043.1	2851	4028.3	3479.7	3539.6	2916.8	3717.7	3228.8	3254	3210.8	2873	2043.1
sp|O14548|COX7R_HUMAN	sp|O14548|COX7R_HUMAN	2	2	2	sp|O14548|COX7R_HUMAN Cytochrome c oxidase subunit 7A-related protein, mitochondrial OS=Homo sapiens OX=9606 GN=COX7A2L PE=1 SV=2	1	2	2	2	21.9	21.9	21.9	12.615	114	114	7.5							1	1				0	3.3694	375740	393820	385160	387800	456150	455090	440050	396530	382570	422810	407410	375740	393820	385160	387800	456150	455090	440050	396530	382570
sp|O14562|UBFD1_HUMAN	sp|O14562|UBFD1_HUMAN	7	7	7	sp|O14562|UBFD1_HUMAN Ubiquitin domain-containing protein UBFD1 OS=Homo sapiens OX=9606 GN=UBFD1 PE=1 SV=2	1	7	7	7	33.3	33.3	33.3	33.382	309	309	6.75		1			1		3	1	2			0	17.172	2350200	2355300	2334500	2262900	2672700	2457300	2723900	2245800	2476600	2365600	2542400	2350200	2355300	2334500	2262900	2672700	2457300	2723900	2245800	2476600
sp|O14576|DC1I1_HUMAN	sp|O14576|DC1I1_HUMAN	1	1	1	sp|O14576|DC1I1_HUMAN Cytoplasmic dynein 1 intermediate chain 1 OS=Homo sapiens OX=9606 GN=DYNC1I1 PE=1 SV=2	1	1	1	1	1.9	1.9	1.9	72.955	645	645	10										1		0.00052854	2.4838	40437	41021	41770	39635	47704	44829	49281	37955	47014	41505	43755	40437	41021	41770	39635	47704	44829	49281	37955	47014
sp|O14578|CTRO_HUMAN	sp|O14578|CTRO_HUMAN	17	17	17	sp|O14578|CTRO_HUMAN Citron Rho-interacting kinase OS=Homo sapiens OX=9606 GN=CIT PE=1 SV=2	1	17	17	17	8.3	8.3	8.3	231.43	2027	2027	6.89		1	3		1	4	2	2		1	4	0	47.943	843580	917970	876340	897660	1020300	968160	1023700	900300	912380	903000	948520	843580	917970	876340	897660	1020300	968160	1023700	900300	912380
sp|O14579|COPE_HUMAN	sp|O14579|COPE_HUMAN	7	7	7	sp|O14579|COPE_HUMAN Coatomer subunit epsilon OS=Homo sapiens OX=9606 GN=COPE PE=1 SV=3	1	7	7	7	21.4	21.4	21.4	34.482	308	308	7.78			1		1	1	1		3		2	0	15.367	1396000	1496300	1518200	1567000	1749700	1625700	1728000	1479900	1552200	1546900	1579000	1396000	1496300	1518200	1567000	1749700	1625700	1728000	1479900	1552200
sp|O14617|AP3D1_HUMAN	sp|O14617|AP3D1_HUMAN	23	23	23	sp|O14617|AP3D1_HUMAN AP-3 complex subunit delta-1 OS=Homo sapiens OX=9606 GN=AP3D1 PE=1 SV=1	1	23	23	23	20.3	20.3	20.3	130.16	1153	1153	6.9		1	4	3	2	1	7	4	3	2	4	0	63.218	4252100	4465800	4414800	4521600	4998000	4807400	4937300	4466100	4493500	4527600	4571900	4252100	4465800	4414800	4521600	4998000	4807400	4937300	4466100	4493500
sp|O14618|CCS_HUMAN	sp|O14618|CCS_HUMAN	3	3	3	sp|O14618|CCS_HUMAN Copper chaperone for superoxide dismutase OS=Homo sapiens OX=9606 GN=CCS PE=1 SV=1	1	3	3	3	10.6	10.6	10.6	29.04	274	274	5.67			1			1		1				0	4.688	291960	331530	311850	331610	372560	372820	356430	331210	342440	323840	349670	291960	331530	311850	331610	372560	372820	356430	331210	342440
sp|O14639|ABLM1_HUMAN	sp|O14639|ABLM1_HUMAN	10	10	10	sp|O14639|ABLM1_HUMAN Actin-binding LIM protein 1 OS=Homo sapiens OX=9606 GN=ABLIM1 PE=1 SV=3	1	10	10	10	16.5	16.5	16.5	87.687	778	778	7.5			1	2		2	1	1	1	1	3	0	33.701	778510	819990	783690	818550	908250	886770	931400	804110	805700	835470	860800	778510	819990	783690	818550	908250	886770	931400	804110	805700
sp|P54792|DVLP1_HUMAN;sp|O14640|DVL1_HUMAN	sp|P54792|DVLP1_HUMAN;sp|O14640|DVL1_HUMAN	4;4	1;1	1;1	sp|P54792|DVLP1_HUMAN Putative segment polarity protein dishevelled homolog DVL1P1 OS=Homo sapiens OX=9606 GN=DVL1P1 PE=5 SV=1;sp|O14640|DVL1_HUMAN Segment polarity protein dishevelled homolog DVL-1 OS=Homo sapiens OX=9606 GN=DVL1 PE=1 SV=2	2	4	1	1	6.6	2.2	2.2	73.253	670	670;695	2		1										0	23.433	17310	18122	17833	18064	19251	19421	20762	19852	19313	19557	19268	17310	18122	17833	18064	19251	19421	20762	19852	19313
sp|O14641|DVL2_HUMAN	sp|O14641|DVL2_HUMAN	9	9	5	sp|O14641|DVL2_HUMAN Segment polarity protein dishevelled homolog DVL-2 OS=Homo sapiens OX=9606 GN=DVL2 PE=1 SV=1	1	9	9	5	16.3	16.3	9.6	78.947	736	736	5.54		3	1	2	2		1		2	2		0	39.079	479160	507790	491620	493470	588590	511190	587170	508230	531000	509200	537610	479160	507790	491620	493470	588590	511190	587170	508230	531000
sp|O14646|CHD1_HUMAN	sp|O14646|CHD1_HUMAN	17	17	15	sp|O14646|CHD1_HUMAN Chromodomain-helicase-DNA-binding protein 1 OS=Homo sapiens OX=9606 GN=CHD1 PE=1 SV=2	1	17	17	15	11.3	11.3	10.2	196.69	1710	1710	6.57		3	1	2	3	1	3	1	2	2	3	0	76.173	2637600	2822900	2643300	2819800	3195400	2999900	3162500	2745400	2752600	2791300	2904100	2637600	2822900	2643300	2819800	3195400	2999900	3162500	2745400	2752600
sp|O14647|CHD2_HUMAN	sp|O14647|CHD2_HUMAN	16	14	14	sp|O14647|CHD2_HUMAN Chromodomain-helicase-DNA-binding protein 2 OS=Homo sapiens OX=9606 GN=CHD2 PE=1 SV=2	1	16	14	14	10.7	9.7	9.7	211.34	1828	1828	6.43		1	1	2	2	2	1	1	2		2	0	187.78	891450	965410	846440	818500	918940	934390	843090	765010	797140	796930	799740	891450	965410	846440	818500	918940	934390	843090	765010	797140
sp|O14653|GOSR2_HUMAN	sp|O14653|GOSR2_HUMAN	5	5	5	sp|O14653|GOSR2_HUMAN Golgi SNAP receptor complex member 2 OS=Homo sapiens OX=9606 GN=GOSR2 PE=1 SV=2	1	5	5	5	37.7	37.7	37.7	24.775	212	212	5.88		1	2			2	1			2		0	15.015	299910	322140	311090	323520	396900	368770	379670	333440	349470	333310	355000	299910	322140	311090	323520	396900	368770	379670	333440	349470
sp|O14656|TOR1A_HUMAN	sp|O14656|TOR1A_HUMAN	7	7	7	sp|O14656|TOR1A_HUMAN Torsin-1A OS=Homo sapiens OX=9606 GN=TOR1A PE=1 SV=1	1	7	7	7	22.3	22.3	22.3	37.808	332	332	7.78		1				2	1		2	2	1	0	13.147	1081300	1130700	1145800	1170500	1324000	1193600	1346300	1130100	1202000	1172600	1248400	1081300	1130700	1145800	1170500	1324000	1193600	1346300	1130100	1202000
sp|O14657|TOR1B_HUMAN	sp|O14657|TOR1B_HUMAN	6	6	6	sp|O14657|TOR1B_HUMAN Torsin-1B OS=Homo sapiens OX=9606 GN=TOR1B PE=1 SV=2	1	6	6	6	19.6	19.6	19.6	37.978	336	336	6.86			2	1					2	2		0	15.642	2233000	2424500	2329100	2432900	2708000	2607700	2699300	2367300	2504500	2433100	2612700	2233000	2424500	2329100	2432900	2708000	2607700	2699300	2367300	2504500
sp|O14662|STX16_HUMAN	sp|O14662|STX16_HUMAN	4	4	4	sp|O14662|STX16_HUMAN Syntaxin-16 OS=Homo sapiens OX=9606 GN=STX16 PE=1 SV=3	1	4	4	4	18.8	18.8	18.8	37.031	325	325	8.33		1				1			1		3	0	10.072	178010	206820	186380	201790	213590	210940	218370	198910	199420	198200	202630	178010	206820	186380	201790	213590	210940	218370	198910	199420
sp|O14672|ADA10_HUMAN	sp|O14672|ADA10_HUMAN	7	7	7	sp|O14672|ADA10_HUMAN Disintegrin and metalloproteinase domain-containing protein 10 OS=Homo sapiens OX=9606 GN=ADAM10 PE=1 SV=1	1	7	7	7	12	12	12	84.141	748	748	5		2	1			2	1		1			0	111.27	430320	455230	419280	427400	515560	462560	491300	429150	456560	437090	446970	430320	455230	419280	427400	515560	462560	491300	429150	456560
sp|O14678|ABCD4_HUMAN	sp|O14678|ABCD4_HUMAN	2	2	2	sp|O14678|ABCD4_HUMAN Lysosomal cobalamin transporter ABCD4 OS=Homo sapiens OX=9606 GN=ABCD4 PE=1 SV=1	1	2	2	2	2.8	2.8	2.8	68.597	606	606	4.5				1	1							0	3.7695	118090	119380	116200	116240	140210	126450	135950	111670	125360	114560	131620	118090	119380	116200	116240	140210	126450	135950	111670	125360
sp|O14681|EI24_HUMAN	sp|O14681|EI24_HUMAN	1	1	1	sp|O14681|EI24_HUMAN Etoposide-induced protein 2.4 homolog OS=Homo sapiens OX=9606 GN=EI24 PE=1 SV=4	1	1	1	1	2.4	2.4	2.4	38.964	340	340	7						1		1				0.0049493	1.5481	303210	330280	294280	315250	362870	386040	369850	305020	333220	325860	341140	303210	330280	294280	315250	362870	386040	369850	305020	333220
sp|O14682|ENC1_HUMAN	sp|O14682|ENC1_HUMAN	1	1	1	sp|O14682|ENC1_HUMAN Ectoderm-neural cortex protein 1 OS=Homo sapiens OX=9606 GN=ENC1 PE=1 SV=2	1	1	1	1	2	2	2	66.129	589	589	9									1			0.0047153	1.5619	46089	53142	50522	51722	57574	60717	57015	48693	54236	52689	50551	46089	53142	50522	51722	57574	60717	57015	48693	54236
sp|O14683|P5I11_HUMAN	sp|O14683|P5I11_HUMAN	3	3	3	sp|O14683|P5I11_HUMAN Tumor protein p53-inducible protein 11 OS=Homo sapiens OX=9606 GN=TP53I11 PE=1 SV=2	1	3	3	3	18	18	18	21.054	189	189	6.75			1			1	1				1	0	13.266	384120	427190	387990	418020	468260	434230	491890	424420	403960	426780	406130	384120	427190	387990	418020	468260	434230	491890	424420	403960
sp|O14684|PTGES_HUMAN	sp|O14684|PTGES_HUMAN	1	1	1	sp|O14684|PTGES_HUMAN Prostaglandin E synthase OS=Homo sapiens OX=9606 GN=PTGES PE=1 SV=2	1	1	1	1	6.6	6.6	6.6	17.102	152	152	5				1		1						0.0029814	1.8233	164120	181110	179040	179310	207610	222500	197750	183090	191070	192760	195780	164120	181110	179040	179310	207610	222500	197750	183090	191070
sp|O14686|KMT2D_HUMAN	sp|O14686|KMT2D_HUMAN	16	16	16	sp|O14686|KMT2D_HUMAN Histone-lysine N-methyltransferase 2D OS=Homo sapiens OX=9606 GN=KMT2D PE=1 SV=2	1	16	16	16	3.8	3.8	3.8	593.38	5537	5537	7		1	2	3		1	1	1	2	2	3	0	63.034	1014600	1102900	1012400	1090600	1228300	1218600	1217100	1061700	1139700	1071700	1126400	1014600	1102900	1012400	1090600	1228300	1218600	1217100	1061700	1139700
sp|O14713|ITBP1_HUMAN	sp|O14713|ITBP1_HUMAN	2	2	2	sp|O14713|ITBP1_HUMAN Integrin beta-1-binding protein 1 OS=Homo sapiens OX=9606 GN=ITGB1BP1 PE=1 SV=1	1	2	2	2	10	10	10	21.782	200	200	10									1		1	0	38.882	132880	124400	134080	119220	145840	123750	148870	133140	126690	129480	137560	132880	124400	134080	119220	145840	123750	148870	133140	126690
sp|O14727|APAF_HUMAN	sp|O14727|APAF_HUMAN	4	4	4	sp|O14727|APAF_HUMAN Apoptotic protease-activating factor 1 OS=Homo sapiens OX=9606 GN=APAF1 PE=1 SV=2	1	4	4	4	3.2	3.2	3.2	141.84	1248	1248	6.75		1				1		1			1	0	7.3732	184210	200060	174610	198090	210810	220840	215490	202790	194760	195330	195330	184210	200060	174610	198090	210810	220840	215490	202790	194760
sp|O14730|RIOK3_HUMAN	sp|O14730|RIOK3_HUMAN	3	3	3	sp|O14730|RIOK3_HUMAN Serine/threonine-protein kinase RIO3 OS=Homo sapiens OX=9606 GN=RIOK3 PE=1 SV=2	1	3	3	3	5	5	5	59.092	519	519	7.33						1	1		1			0.00090393	2.2195	144760	161880	140230	153250	179810	168040	179040	156340	161820	154190	159830	144760	161880	140230	153250	179810	168040	179040	156340	161820
sp|O14733|MP2K7_HUMAN	sp|O14733|MP2K7_HUMAN	3	3	3	sp|O14733|MP2K7_HUMAN Dual specificity mitogen-activated protein kinase kinase 7 OS=Homo sapiens OX=9606 GN=MAP2K7 PE=1 SV=2	1	3	3	3	6.2	6.2	6.2	47.484	419	419	7.67		1								1	1	0	5.068	431580	454510	439200	460160	509110	487850	514020	470390	452270	472540	487270	431580	454510	439200	460160	509110	487850	514020	470390	452270
sp|O14734|ACOT8_HUMAN	sp|O14734|ACOT8_HUMAN	2	2	2	sp|O14734|ACOT8_HUMAN Acyl-coenzyme A thioesterase 8 OS=Homo sapiens OX=9606 GN=ACOT8 PE=1 SV=1	1	2	2	2	6.6	6.6	6.6	35.914	319	319	4.5				1	1							0.00053015	2.5037	108960	130790	119940	132640	139400	134640	131420	136020	112160	131370	128580	108960	130790	119940	132640	139400	134640	131420	136020	112160
sp|O14735|CDIPT_HUMAN	sp|O14735|CDIPT_HUMAN	1	1	1	sp|O14735|CDIPT_HUMAN CDP-diacylglycerol--inositol 3-phosphatidyltransferase OS=Homo sapiens OX=9606 GN=CDIPT PE=1 SV=1	1	1	1	1	4.7	4.7	4.7	23.539	213	213	11											1	0.0009058	2.2497	113140	115590	105370	112600	143560	120050	136130	118570	129290	120550	131290	113140	115590	105370	112600	143560	120050	136130	118570	129290
sp|O14737|PDCD5_HUMAN	sp|O14737|PDCD5_HUMAN	8	8	8	sp|O14737|PDCD5_HUMAN Programmed cell death protein 5 OS=Homo sapiens OX=9606 GN=PDCD5 PE=1 SV=3	1	8	8	8	60.8	60.8	60.8	14.285	125	125	7.69		1	1	1		1	3	2	2	2	3	0	29.186	3262200	3687000	3246400	3595100	3811000	3774800	3938700	3614600	3451100	3479000	3490800	3262200	3687000	3246400	3595100	3811000	3774800	3938700	3614600	3451100
sp|O14744|ANM5_HUMAN	sp|O14744|ANM5_HUMAN	9	9	9	sp|O14744|ANM5_HUMAN Protein arginine N-methyltransferase 5 OS=Homo sapiens OX=9606 GN=PRMT5 PE=1 SV=4	1	9	9	9	16.3	16.3	16.3	72.683	637	637	6.5		1		1	2	2	3	1		1	1	0	32.96	2905800	3028500	2991500	3066500	3403200	3273600	3399800	2999400	3137500	3140500	3352100	2905800	3028500	2991500	3066500	3403200	3273600	3399800	2999400	3137500
sp|O14745|NHRF1_HUMAN	sp|O14745|NHRF1_HUMAN	14	14	14	sp|O14745|NHRF1_HUMAN Na(+)/H(+) exchange regulatory cofactor NHE-RF1 OS=Homo sapiens OX=9606 GN=SLC9A3R1 PE=1 SV=4	1	14	14	14	48.9	48.9	48.9	38.868	358	358	7.12			1	3	1	2	2	2	2	3	1	0	43.896	2536100	2732400	2570000	2712800	2909300	2885200	2973500	2712400	2502200	2539400	2462800	2536100	2732400	2570000	2712800	2909300	2885200	2973500	2712400	2502200
sp|O14757|CHK1_HUMAN	sp|O14757|CHK1_HUMAN	3	3	3	sp|O14757|CHK1_HUMAN Serine/threonine-protein kinase Chk1 OS=Homo sapiens OX=9606 GN=CHEK1 PE=1 SV=2	1	3	3	3	8	8	8	54.433	476	476	4.33			1	1		1						0	4.8824	192480	231190	212670	229550	247870	256200	249010	244910	242150	253680	235950	192480	231190	212670	229550	247870	256200	249010	244910	242150
sp|O14763|TR10B_HUMAN	sp|O14763|TR10B_HUMAN	2	2	2	sp|O14763|TR10B_HUMAN Tumor necrosis factor receptor superfamily member 10B OS=Homo sapiens OX=9606 GN=TNFRSF10B PE=1 SV=2	1	2	2	2	5.5	5.5	5.5	47.878	440	440	3			2									0.0010254	2.143	22635	23615	25990	25393	29936	25041	28274	25181	26501	25838	30451	22635	23615	25990	25393	29936	25041	28274	25181	26501
sp|O14770|MEIS2_HUMAN;sp|A6NDR6|ME3L1_HUMAN;sp|Q99687|MEIS3_HUMAN	sp|O14770|MEIS2_HUMAN;sp|A6NDR6|ME3L1_HUMAN;sp|Q99687|MEIS3_HUMAN	2;1;1	2;1;1	1;0;0	sp|O14770|MEIS2_HUMAN Homeobox protein Meis2 OS=Homo sapiens OX=9606 GN=MEIS2 PE=1 SV=2;sp|A6NDR6|ME3L1_HUMAN Putative homeobox protein Meis3-like 1 OS=Homo sapiens OX=9606 GN=MEIS3P1 PE=5 SV=2;sp|Q99687|MEIS3_HUMAN Homeobox protein Meis3 OS=Homo sapiens O	3	2	2	1	4.4	4.4	2.1	51.789	477	477;274;375	6.67			1				1			1		0	4.2082	100970	114150	110540	105980	119810	125180	141000	105470	110490	107590	111030	100970	114150	110540	105980	119810	125180	141000	105470	110490
sp|O14772|FPGT_HUMAN	sp|O14772|FPGT_HUMAN	1	1	1	sp|O14772|FPGT_HUMAN Fucose-1-phosphate guanylyltransferase OS=Homo sapiens OX=9606 GN=FPGT PE=1 SV=3	1	1	1	1	1.6	1.6	1.6	68.009	607	607	5					1							0.0048315	1.5526	27721	25188	27893	27879	33805	31994	29697	27702	31646	26300	27649	27721	25188	27893	27879	33805	31994	29697	27702	31646
sp|O14773|TPP1_HUMAN	sp|O14773|TPP1_HUMAN	8	8	8	sp|O14773|TPP1_HUMAN Tripeptidyl-peptidase 1 OS=Homo sapiens OX=9606 GN=TPP1 PE=1 SV=2	1	8	8	8	17.1	17.1	17.1	61.247	563	563	6.75			1	2	1	1	2	2	2		1	0	21.453	2366500	2040700	2539400	2323800	2848600	2185500	2847700	2515600	2063800	2433300	2504400	2366500	2040700	2539400	2323800	2848600	2185500	2847700	2515600	2063800
sp|O14776|TCRG1_HUMAN;sp|Q5VWI1|TCRGL_HUMAN	sp|O14776|TCRG1_HUMAN	30;1	30;1	30;1	sp|O14776|TCRG1_HUMAN Transcription elongation regulator 1 OS=Homo sapiens OX=9606 GN=TCERG1 PE=1 SV=2	2	30	30	30	25.1	25.1	25.1	123.9	1098	1098;586	6.13		4	5	5	4	13	1	4	2	4	4	0	69.17	9103100	9665700	9240500	9676000	10575000	10295000	10859000	10004000	9530500	9619700	9650500	9103100	9665700	9240500	9676000	10575000	10295000	10859000	10004000	9530500
sp|O14777|NDC80_HUMAN	sp|O14777|NDC80_HUMAN	17	17	17	sp|O14777|NDC80_HUMAN Kinetochore protein NDC80 homolog OS=Homo sapiens OX=9606 GN=NDC80 PE=1 SV=1	1	17	17	17	24	24	24	73.912	642	642	8.85		1		1		2		1	4	6	5	0	29.327	2075900	2105500	2080800	2053400	2391600	2225300	2412000	2027600	2103700	2119800	2191300	2075900	2105500	2080800	2053400	2391600	2225300	2412000	2027600	2103700
sp|O14782|KIF3C_HUMAN	sp|O14782|KIF3C_HUMAN	8	1	1	sp|O14782|KIF3C_HUMAN Kinesin-like protein KIF3C OS=Homo sapiens OX=9606 GN=KIF3C PE=1 SV=3	1	8	1	1	9.7	1.3	1.3	89.425	793	793	11											1	0.0011488	2.0819	24037	20049	22737	21937	26700	24601	26962	21807	25625	24590	26450	24037	20049	22737	21937	26700	24601	26962	21807	25625
sp|O14786|NRP1_HUMAN	sp|O14786|NRP1_HUMAN	8	8	8	sp|O14786|NRP1_HUMAN Neuropilin-1 OS=Homo sapiens OX=9606 GN=NRP1 PE=1 SV=3	1	8	8	8	11.5	11.5	11.5	103.13	923	923	6.25		1	2		1		1		1	1	1	0	34.573	233860	224220	224630	241510	270100	241280	269690	239160	223680	224750	236560	233860	224220	224630	241510	270100	241280	269690	239160	223680
sp|O14787|TNPO2_HUMAN	sp|O14787|TNPO2_HUMAN	9	5	5	sp|O14787|TNPO2_HUMAN Transportin-2 OS=Homo sapiens OX=9606 GN=TNPO2 PE=1 SV=3	1	9	5	5	9.5	5.5	5.5	101.39	897	897	5.75		1	1	1		3		1			1	0	17.248	1238500	1257200	1199700	1278500	1432400	1367400	1452100	1242400	1274400	1245000	1315200	1238500	1257200	1199700	1278500	1432400	1367400	1452100	1242400	1274400
sp|O14795|UN13B_HUMAN	sp|O14795|UN13B_HUMAN	11	11	11	sp|O14795|UN13B_HUMAN Protein unc-13 homolog B OS=Homo sapiens OX=9606 GN=UNC13B PE=1 SV=2	1	11	11	11	10.3	10.3	10.3	180.68	1591	1591	8.38			1	1		1	1	2	1	2	4	0	40.278	606640	682400	593420	648630	702320	706850	698840	624290	661050	647310	652820	606640	682400	593420	648630	702320	706850	698840	624290	661050
sp|O14802|RPC1_HUMAN;sp|P04051|RPC1_YEAST	sp|O14802|RPC1_HUMAN	17;2	16;1	16;1	sp|O14802|RPC1_HUMAN DNA-directed RNA polymerase III subunit RPC1 OS=Homo sapiens OX=9606 GN=POLR3A PE=1 SV=2	2	17	16	16	13.7	13	13	155.64	1390	1390;1460	5.94		1	2	1	6	2	1	1		1	2	0	33.242	1347900	1387100	1321000	1376300	1600600	1464800	1549600	1384900	1410300	1406600	1461800	1347900	1387100	1321000	1376300	1600600	1464800	1549600	1384900	1410300
sp|O14807|RASM_HUMAN	sp|O14807|RASM_HUMAN	1	1	1	sp|O14807|RASM_HUMAN Ras-related protein M-Ras OS=Homo sapiens OX=9606 GN=MRAS PE=1 SV=2	1	1	1	1	5.3	5.3	5.3	23.846	208	208	6						1						0.00026925	2.6491	127260	131110	122200	131710	150140	136170	151510	126820	134490	134570	130270	127260	131110	122200	131710	150140	136170	151510	126820	134490
sp|O14810|CPLX1_HUMAN	sp|O14810|CPLX1_HUMAN	1	1	1	sp|O14810|CPLX1_HUMAN Complexin-1 OS=Homo sapiens OX=9606 GN=CPLX1 PE=1 SV=1	1	1	1	1	14.9	14.9	14.9	15.03	134	134	5					1							0	15.88	23312	22043	21682	22709	25925	23975	26849	23120	22172	26004	19933	23312	22043	21682	22709	25925	23975	26849	23120	22172
sp|O14813|PHX2A_HUMAN	sp|O14813|PHX2A_HUMAN	5	5	3	sp|O14813|PHX2A_HUMAN Paired mesoderm homeobox protein 2A OS=Homo sapiens OX=9606 GN=PHOX2A PE=1 SV=2	1	5	5	3	22.2	22.2	16.2	29.653	284	284	6.86				1	1	1	2	1			1	0	25.798	2294600	1975600	2250900	2111700	2491900	1958400	2405800	2249900	1973100	2205700	2311700	2294600	1975600	2250900	2111700	2491900	1958400	2405800	2249900	1973100
sp|O14818|PSA7_HUMAN;sp|Q8TAA3|PSMA8_HUMAN	sp|O14818|PSA7_HUMAN	9;3	9;3	9;3	sp|O14818|PSA7_HUMAN Proteasome subunit alpha type-7 OS=Homo sapiens OX=9606 GN=PSMA7 PE=1 SV=1	2	9	9	9	33.1	33.1	33.1	27.887	248	248;256	7.78				1	1	1	4	6	2	2	1	0	19.603	4718100	5010700	4979700	4918500	5453500	5137100	5570000	5171700	4642100	4954500	4981400	4718100	5010700	4979700	4918500	5453500	5137100	5570000	5171700	4642100
sp|O14828|SCAM3_HUMAN	sp|O14828|SCAM3_HUMAN	10	10	10	sp|O14828|SCAM3_HUMAN Secretory carrier-associated membrane protein 3 OS=Homo sapiens OX=9606 GN=SCAMP3 PE=1 SV=3	1	10	10	10	42.4	42.4	42.4	38.287	347	347	6.62			4	1	3	1	3	4	3		2	0	34.805	2361300	2366500	2321000	2436300	2706500	2472800	2811400	2511500	2261200	2494700	2514900	2361300	2366500	2321000	2436300	2706500	2472800	2811400	2511500	2261200
sp|O14832|PAHX_HUMAN	sp|O14832|PAHX_HUMAN	4	4	4	sp|O14832|PAHX_HUMAN Phytanoyl-CoA dioxygenase, peroxisomal OS=Homo sapiens OX=9606 GN=PHYH PE=1 SV=1	1	4	4	4	10.7	10.7	10.7	38.538	338	338	5.25			1	1			2					0	7.5335	198150	205720	211930	199900	240170	223480	241080	197540	216600	208890	231800	198150	205720	211930	199900	240170	223480	241080	197540	216600
sp|O14874|BCKD_HUMAN	sp|O14874|BCKD_HUMAN	3	3	3	sp|O14874|BCKD_HUMAN [3-methyl-2-oxobutanoate dehydrogenase [lipoamide]] kinase, mitochondrial OS=Homo sapiens OX=9606 GN=BCKDK PE=1 SV=2	1	3	3	3	8.5	8.5	8.5	46.36	412	412	7.67					1			1		1		0	6.0827	228190	265700	254210	281260	293350	273470	278220	254960	246650	255370	252260	228190	265700	254210	281260	293350	273470	278220	254960	246650
sp|O14880|MGST3_HUMAN	sp|O14880|MGST3_HUMAN	2	2	2	sp|O14880|MGST3_HUMAN Microsomal glutathione S-transferase 3 OS=Homo sapiens OX=9606 GN=MGST3 PE=1 SV=1	1	2	2	2	14.5	14.5	14.5	16.516	152	152	6.75			1				1	1	1			0.00040317	2.626	1017200	1026900	992520	1045000	1178500	1101100	1211000	1041300	1074300	1002800	1101300	1017200	1026900	992520	1045000	1178500	1101100	1211000	1041300	1074300
sp|O14907|TX1B3_HUMAN	sp|O14907|TX1B3_HUMAN	2	2	2	sp|O14907|TX1B3_HUMAN Tax1-binding protein 3 OS=Homo sapiens OX=9606 GN=TAX1BP3 PE=1 SV=2	1	2	2	2	28.2	28.2	28.2	13.735	124	124	7.38				1		1	2	2	1	1		0	8.9604	630230	645370	634310	637510	698260	651050	736520	613540	635840	606900	659630	630230	645370	634310	637510	698260	651050	736520	613540	635840
sp|O14908|GIPC1_HUMAN;sp|Q8TF64|GIPC3_HUMAN	sp|O14908|GIPC1_HUMAN	8;1	8;1	8;1	sp|O14908|GIPC1_HUMAN PDZ domain-containing protein GIPC1 OS=Homo sapiens OX=9606 GN=GIPC1 PE=1 SV=2	2	8	8	8	35.1	35.1	35.1	36.049	333	333;312	8.31				1	1	1	1	2	3	1	3	0	23.084	1283000	1338100	1235700	1330100	1512600	1495200	1530900	1365000	1385600	1291500	1411000	1283000	1338100	1235700	1330100	1512600	1495200	1530900	1365000	1385600
sp|O14920|IKKB_HUMAN	sp|O14920|IKKB_HUMAN	8	8	8	sp|O14920|IKKB_HUMAN Inhibitor of nuclear factor kappa-B kinase subunit beta OS=Homo sapiens OX=9606 GN=IKBKB PE=1 SV=1	1	8	8	8	11.2	11.2	11.2	86.563	756	756	6.3			1	2	1		2	3	1			0	16.726	548670	579980	541290	558260	631560	614650	650200	563050	585560	567010	594870	548670	579980	541290	558260	631560	614650	650200	563050	585560
sp|O14924|RGS12_HUMAN	sp|O14924|RGS12_HUMAN	1	1	1	sp|O14924|RGS12_HUMAN Regulator of G-protein signaling 12 OS=Homo sapiens OX=9606 GN=RGS12 PE=1 SV=1	1	1	1	1	1.1	1.1	1.1	156.36	1447	1447	2		1										0.00013864	2.9545	6870.9	7844.5	7491.7	7511	8252	6589.4	9132.3	8991.5	6494.5	7788.1	6862	6870.9	7844.5	7491.7	7511	8252	6589.4	9132.3	8991.5	6494.5
sp|O14925|TIM23_HUMAN;sp|Q5SRD1|TI23B_HUMAN	sp|O14925|TIM23_HUMAN;sp|Q5SRD1|TI23B_HUMAN	4;2	4;2	4;2	sp|O14925|TIM23_HUMAN Mitochondrial import inner membrane translocase subunit Tim23 OS=Homo sapiens OX=9606 GN=TIMM23 PE=1 SV=1;sp|Q5SRD1|TI23B_HUMAN Mitochondrial import inner membrane translocase subunit Tim23B OS=Homo sapiens OX=9606 GN=TIMM23B PE=1 SV=	2	4	4	4	26.3	26.3	26.3	21.943	209	209;188	7			1		1		1	2			1	0	8.2596	505320	513000	507250	511800	611280	577370	600970	521000	537850	524310	569220	505320	513000	507250	511800	611280	577370	600970	521000	537850
sp|O14929|HAT1_HUMAN	sp|O14929|HAT1_HUMAN	5	5	5	sp|O14929|HAT1_HUMAN Histone acetyltransferase type B catalytic subunit OS=Homo sapiens OX=9606 GN=HAT1 PE=1 SV=1	1	5	5	5	19.1	19.1	19.1	49.512	419	419	5.8		1	3	1	1	2	3	2	2			0	11.433	1548200	1631500	1583600	1675200	1836600	1730800	1903600	1600800	1632500	1595100	1619600	1548200	1631500	1583600	1675200	1836600	1730800	1903600	1600800	1632500
sp|O14933|UB2L6_HUMAN	sp|O14933|UB2L6_HUMAN	2	2	2	sp|O14933|UB2L6_HUMAN Ubiquitin/ISG15-conjugating enzyme E2 L6 OS=Homo sapiens OX=9606 GN=UBE2L6 PE=1 SV=4	1	2	2	2	9.8	9.8	9.8	17.769	153	153	8							1		1			0.0010317	2.1991	410700	549220	393020	540190	502470	649400	534190	526380	513750	539270	422480	410700	549220	393020	540190	502470	649400	534190	526380	513750
sp|O14936|CSKP_HUMAN	sp|O14936|CSKP_HUMAN	9	9	9	sp|O14936|CSKP_HUMAN Peripheral plasma membrane protein CASK OS=Homo sapiens OX=9606 GN=CASK PE=1 SV=3	1	9	9	9	10.8	10.8	10.8	105.12	926	926	7.36		1	1			2	1	1	2	2	1	0	20.439	1154000	1180400	1167100	1183400	1366200	1261200	1347100	1181300	1227200	1225400	1296800	1154000	1180400	1167100	1183400	1366200	1261200	1347100	1181300	1227200
sp|O14949|QCR8_HUMAN	sp|O14949|QCR8_HUMAN	2	2	2	sp|O14949|QCR8_HUMAN Cytochrome b-c1 complex subunit 8 OS=Homo sapiens OX=9606 GN=UQCRQ PE=1 SV=4	1	2	2	2	19.5	19.5	19.5	9.9062	82	82	9.67									2		1	0.00013729	2.8401	292160	323980	276050	315430	365310	358080	360850	335510	296070	333070	319850	292160	323980	276050	315430	365310	358080	360850	335510	296070
sp|P19105|ML12A_HUMAN;sp|O14950|ML12B_HUMAN	sp|P19105|ML12A_HUMAN;sp|O14950|ML12B_HUMAN	7;7	2;2	2;2	sp|P19105|ML12A_HUMAN Myosin regulatory light chain 12A OS=Homo sapiens OX=9606 GN=MYL12A PE=1 SV=2;sp|O14950|ML12B_HUMAN Myosin regulatory light chain 12B OS=Homo sapiens OX=9606 GN=MYL12B PE=1 SV=2	2	7	2	2	47.4	12.3	12.3	19.794	171	171;172	7.88					2		1	2		3		0	6.3165	1759600	1781100	1792600	1720300	2025500	1772200	1944900	1789400	1807700	1752800	1872900	1759600	1781100	1792600	1720300	2025500	1772200	1944900	1789400	1807700
sp|O14964|HGS_HUMAN	sp|O14964|HGS_HUMAN	12	12	12	sp|O14964|HGS_HUMAN Hepatocyte growth factor-regulated tyrosine kinase substrate OS=Homo sapiens OX=9606 GN=HGS PE=1 SV=1	1	12	12	12	21.4	21.4	21.4	86.191	777	777	6.75		1	1	2	3	1	4	1	5	2		0	39.53	2335100	2351600	2346900	2396700	2783900	2548400	2813400	2472700	2385100	2417200	2548700	2335100	2351600	2346900	2396700	2783900	2548400	2813400	2472700	2385100
sp|O14965|AURKA_HUMAN	sp|O14965|AURKA_HUMAN	4	4	4	sp|O14965|AURKA_HUMAN Aurora kinase A OS=Homo sapiens OX=9606 GN=AURKA PE=1 SV=2	1	4	4	4	13.9	13.9	13.9	45.809	403	403	5.75			1		1	1			1			0	5.1993	240000	246230	237910	274380	303390	292360	313110	257780	277980	269940	272440	240000	246230	237910	274380	303390	292360	313110	257780	277980
sp|O14966|RAB7L_HUMAN	sp|O14966|RAB7L_HUMAN	4	3	3	sp|O14966|RAB7L_HUMAN Ras-related protein Rab-7L1 OS=Homo sapiens OX=9606 GN=RAB29 PE=1 SV=1	1	4	3	3	26.6	21.2	21.2	23.155	203	203	7.75				1		1				1	1	0	13.102	208010	224290	219130	228990	255220	245740	257730	226600	224540	232240	244690	208010	224290	219130	228990	255220	245740	257730	226600	224540
sp|O14967|CLGN_HUMAN	sp|O14967|CLGN_HUMAN	14	14	14	sp|O14967|CLGN_HUMAN Calmegin OS=Homo sapiens OX=9606 GN=CLGN PE=1 SV=1	1	14	14	14	25.2	25.2	25.2	70.038	610	610	6.67		1	3			3	4	4		2	1	0	40.375	1833900	1891800	1833000	1819800	2244700	2072500	2158300	1877100	2034900	1965300	2010100	1833900	1891800	1833000	1819800	2244700	2072500	2158300	1877100	2034900
sp|O14972|VP26C_HUMAN	sp|O14972|VP26C_HUMAN	2	2	2	sp|O14972|VP26C_HUMAN Vacuolar protein sorting-associated protein 26C OS=Homo sapiens OX=9606 GN=VPS26C PE=1 SV=1	1	2	2	2	8.4	8.4	8.4	33.01	297	297	8.67							1		1	1		0	5.7303	87265	95831	98305	95558	114830	104510	115570	95692	104990	99916	105460	87265	95831	98305	95558	114830	104510	115570	95692	104990
sp|O14974|MYPT1_HUMAN	sp|O14974|MYPT1_HUMAN	20	20	20	sp|O14974|MYPT1_HUMAN Protein phosphatase 1 regulatory subunit 12A OS=Homo sapiens OX=9606 GN=PPP1R12A PE=1 SV=1	1	20	20	20	21.5	21.5	21.5	115.28	1030	1030	7.41			4	3	1		6	2	2	4	5	0	48.418	3472200	3519900	3593500	3749900	4110100	3795500	4143300	3706700	3609400	3609100	3815400	3472200	3519900	3593500	3749900	4110100	3795500	4143300	3706700	3609400
sp|O14975|S27A2_HUMAN	sp|O14975|S27A2_HUMAN	2	2	2	sp|O14975|S27A2_HUMAN Very long-chain acyl-CoA synthetase OS=Homo sapiens OX=9606 GN=SLC27A2 PE=1 SV=2	1	2	2	2	3.9	3.9	3.9	70.311	620	620	7				1						1		0	16.083	57349	62773	55577	62062	70538	66920	68426	59196	61536	63389	57580	57349	62773	55577	62062	70538	66920	68426	59196	61536
sp|O14976|GAK_HUMAN	sp|O14976|GAK_HUMAN	15	15	15	sp|O14976|GAK_HUMAN Cyclin-G-associated kinase OS=Homo sapiens OX=9606 GN=GAK PE=1 SV=2	1	15	15	15	13.9	13.9	13.9	143.19	1311	1311	7.22		1	2		1	2	4	2	1	3	2	0	162.11	1265800	1402500	1259800	1359000	1481000	1481100	1517100	1384700	1359400	1350000	1308800	1265800	1402500	1259800	1359000	1481000	1481100	1517100	1384700	1359400
sp|O14979|HNRDL_HUMAN;REV__sp|Q8N0S2|SYCE1_HUMAN;sp|P12611|WHI2_YEAST;sp|Q9ULL8|SHRM4_HUMAN;REV__sp|Q9ULL8|SHRM4_HUMAN	sp|O14979|HNRDL_HUMAN	10;1;1;1;1	9;1;1;1;1	8;0;0;0;0	sp|O14979|HNRDL_HUMAN Heterogeneous nuclear ribonucleoprotein D-like OS=Homo sapiens OX=9606 GN=HNRNPDL PE=1 SV=3	5	10	9	8	24.3	22.4	20.7	46.437	420	420;351;486;1493;1493	6.25		3	3	3	2	2	1	3	3	1	3	0	53.228	7526800	7318500	7898200	7451400	9039400	7803600	9109800	7767200	7660100	7896100	8540500	7526800	7318500	7898200	7451400	9039400	7803600	9109800	7767200	7660100
sp|O14980|XPO1_HUMAN	sp|O14980|XPO1_HUMAN	25	25	25	sp|O14980|XPO1_HUMAN Exportin-1 OS=Homo sapiens OX=9606 GN=XPO1 PE=1 SV=1	1	25	25	25	23.2	23.2	23.2	123.38	1071	1071	6.58		2	5	7	3	7	9	9	2	7	2	0	138.22	8701400	8868000	8899500	9051000	10166000	9480900	10497000	9106900	8910900	9118000	9325500	8701400	8868000	8899500	9051000	10166000	9480900	10497000	9106900	8910900
sp|O14981|BTAF1_HUMAN	sp|O14981|BTAF1_HUMAN	18	18	18	sp|O14981|BTAF1_HUMAN TATA-binding protein-associated factor 172 OS=Homo sapiens OX=9606 GN=BTAF1 PE=1 SV=2	1	18	18	18	13.3	13.3	13.3	206.89	1849	1849	5.95		4	3			3	4	5	2	1		0	147.43	1281400	1308200	1327000	1319500	1524300	1423600	1524900	1343500	1333100	1344400	1404300	1281400	1308200	1327000	1319500	1524300	1423600	1524900	1343500	1333100
sp|O15013|ARHGA_HUMAN	sp|O15013|ARHGA_HUMAN	5	5	5	sp|O15013|ARHGA_HUMAN Rho guanine nucleotide exchange factor 10 OS=Homo sapiens OX=9606 GN=ARHGEF10 PE=1 SV=4	1	5	5	5	6.6	6.6	6.6	151.61	1369	1369	7.67			1				1	2		2		0	18.348	281040	294250	279820	302790	346360	314500	336060	298400	295190	300580	307180	281040	294250	279820	302790	346360	314500	336060	298400	295190
sp|O15014|ZN609_HUMAN	sp|O15014|ZN609_HUMAN	13	13	13	sp|O15014|ZN609_HUMAN Zinc finger protein 609 OS=Homo sapiens OX=9606 GN=ZNF609 PE=1 SV=2	1	13	13	13	12.3	12.3	12.3	151.19	1411	1411	7.43		1	1	1		2	1	1	4	1	2	0	129.73	626160	643440	623120	652170	740460	716590	741120	675230	670050	682800	671520	626160	643440	623120	652170	740460	716590	741120	675230	670050
sp|O15015|ZN646_HUMAN	sp|O15015|ZN646_HUMAN	1	1	1	sp|O15015|ZN646_HUMAN Zinc finger protein 646 OS=Homo sapiens OX=9606 GN=ZNF646 PE=1 SV=2	1	1	1	1	0.5	0.5	0.5	200.82	1832	1832	4				1								0.0014004	2.0502	67386	79181	66039	67702	76817	81365	78220	66499	77812	79572	69293	67386	79181	66039	67702	76817	81365	78220	66499	77812
sp|O15020|SPTN2_HUMAN	sp|O15020|SPTN2_HUMAN	49	42	42	sp|O15020|SPTN2_HUMAN Spectrin beta chain, non-erythrocytic 2 OS=Homo sapiens OX=9606 GN=SPTBN2 PE=1 SV=3	1	49	42	42	22.6	19.5	19.5	271.32	2390	2390	7.26		1	2	7	3	6	5	3	8	5	6	0	85.86	3529900	3729000	3588300	3675700	4270900	3950200	4291300	3748200	3800800	3850400	3898500	3529900	3729000	3588300	3675700	4270900	3950200	4291300	3748200	3800800
sp|O15027|SC16A_HUMAN	sp|O15027|SC16A_HUMAN	26	26	26	sp|O15027|SC16A_HUMAN Protein transport protein Sec16A OS=Homo sapiens OX=9606 GN=SEC16A PE=1 SV=4	1	26	26	26	16.2	16.2	16.2	251.89	2357	2357	6.59		2	4	4	2	1	7	7	2	2	3	0	145.36	2147400	2243700	2184500	2193000	2554200	2408900	2534000	2246300	2244500	2290600	2354000	2147400	2243700	2184500	2193000	2554200	2408900	2534000	2246300	2244500
sp|O15031|PLXB2_HUMAN	sp|O15031|PLXB2_HUMAN	18	18	18	sp|O15031|PLXB2_HUMAN Plexin-B2 OS=Homo sapiens OX=9606 GN=PLXNB2 PE=1 SV=3	1	18	18	18	12.7	12.7	12.7	205.12	1838	1838	6.52			3	3	5	1	3	5	2	1	2	0	59.08	2672100	2818500	2751300	2828800	3205000	2990800	3192500	2859300	2829700	2836000	2915400	2672100	2818500	2751300	2828800	3205000	2990800	3192500	2859300	2829700
sp|O15037|KHNYN_HUMAN	sp|O15037|KHNYN_HUMAN	4	4	4	sp|O15037|KHNYN_HUMAN Protein KHNYN OS=Homo sapiens OX=9606 GN=KHNYN PE=1 SV=3	1	4	4	4	6.6	6.6	6.6	74.533	678	678	8.25						1		1	1	1		0	5.0108	198050	205120	214500	206100	231040	223080	231110	197200	209040	208640	216790	198050	205120	214500	206100	231040	223080	231110	197200	209040
sp|O15042|SR140_HUMAN	sp|O15042|SR140_HUMAN	22	22	22	sp|O15042|SR140_HUMAN U2 snRNP-associated SURP motif-containing protein OS=Homo sapiens OX=9606 GN=U2SURP PE=1 SV=2	1	22	22	22	22.9	22.9	22.9	118.29	1029	1029	6.34		2	5		7	4	4	3	1	2	4	0	199.9	2895400	2914800	2825100	2895900	3273700	3146100	3311100	2993800	2785800	3041600	3036500	2895400	2914800	2825100	2895900	3273700	3146100	3311100	2993800	2785800
sp|O15047|SET1A_HUMAN	sp|O15047|SET1A_HUMAN	8	8	8	sp|O15047|SET1A_HUMAN Histone-lysine N-methyltransferase SETD1A OS=Homo sapiens OX=9606 GN=SETD1A PE=1 SV=3	1	8	8	8	6.4	6.4	6.4	186.03	1707	1707	7.88			1		1	1	1		1		3	0	22.753	200100	209940	205600	205410	243690	225170	247440	206410	205560	223910	224940	200100	209940	205600	205410	243690	225170	247440	206410	205560
sp|O15054|KDM6B_HUMAN	sp|O15054|KDM6B_HUMAN	2	2	2	sp|O15054|KDM6B_HUMAN Lysine-specific demethylase 6B OS=Homo sapiens OX=9606 GN=KDM6B PE=1 SV=4	1	2	2	2	2.7	2.7	2.7	176.63	1643	1643	6		1								1		0	5.5361	58987	58617	54800	62396	69491	70015	65793	58473	59549	61546	59197	58987	58617	54800	62396	69491	70015	65793	58473	59549
sp|O15056|SYNJ2_HUMAN	sp|O15056|SYNJ2_HUMAN	2	2	2	sp|O15056|SYNJ2_HUMAN Synaptojanin-2 OS=Homo sapiens OX=9606 GN=SYNJ2 PE=1 SV=3	1	2	2	2	1.7	1.7	1.7	165.54	1496	1496	5.5					1	1						0.00013824	2.9163	177070	154050	183240	174160	199040	158790	202680	184010	159570	194760	199250	177070	154050	183240	174160	199040	158790	202680	184010	159570
sp|O15060|ZBT39_HUMAN	sp|O15060|ZBT39_HUMAN	1	1	1	sp|O15060|ZBT39_HUMAN Zinc finger and BTB domain-containing protein 39 OS=Homo sapiens OX=9606 GN=ZBTB39 PE=1 SV=1	1	1	1	1	1.8	1.8	1.8	79	712	712	9									1			0.0081589	1.3255	90116	98528	96191	97165	112480	111690	113860	106230	107360	106210	108540	90116	98528	96191	97165	112480	111690	113860	106230	107360
sp|O15061|SYNEM_HUMAN	sp|O15061|SYNEM_HUMAN	11	11	11	sp|O15061|SYNEM_HUMAN Synemin OS=Homo sapiens OX=9606 GN=SYNM PE=1 SV=2	1	11	11	11	10.2	10.2	10.2	172.77	1565	1565	7.09				2	2		2	1	3		1	0	35.205	318000	334750	320650	339500	397320	366220	384930	347450	349470	349230	353520	318000	334750	320650	339500	397320	366220	384930	347450	349470
sp|O15062|ZBTB5_HUMAN	sp|O15062|ZBTB5_HUMAN	1	1	1	sp|O15062|ZBTB5_HUMAN Zinc finger and BTB domain-containing protein 5 OS=Homo sapiens OX=9606 GN=ZBTB5 PE=1 SV=1	1	1	1	1	2.4	2.4	2.4	74.277	677	677	5					1							0.00014098	3.1662	85097	92934	94260	94253	105140	99719	103600	88628	95844	94110	94485	85097	92934	94260	94253	105140	99719	103600	88628	95844
sp|O15066|KIF3B_HUMAN;sp|Q9BVG8|KIFC3_HUMAN;sp|Q9P2E2|KIF17_HUMAN	sp|O15066|KIF3B_HUMAN	18;1;1	18;1;1	11;0;0	sp|O15066|KIF3B_HUMAN Kinesin-like protein KIF3B OS=Homo sapiens OX=9606 GN=KIF3B PE=1 SV=1	3	18	18	11	30.1	30.1	21.2	85.124	747	747;833;1029	7.17		2	1	2		2	2	1	2	4	2	0	79.122	1854200	1901200	1852400	1917100	2230500	2064700	2188900	1894400	1995300	1897400	1989300	1854200	1901200	1852400	1917100	2230500	2064700	2188900	1894400	1995300
sp|O15067|PUR4_HUMAN	sp|O15067|PUR4_HUMAN	12	12	12	sp|O15067|PUR4_HUMAN Phosphoribosylformylglycinamidine synthase OS=Homo sapiens OX=9606 GN=PFAS PE=1 SV=4	1	12	12	12	12	12	12	144.73	1338	1338	5.95		3	2	2	1	1	5	3	1	2		0	32.055	3593500	3858200	3709300	3826200	4232600	4118500	4234900	3893200	3771100	3837900	3753400	3593500	3858200	3709300	3826200	4232600	4118500	4234900	3893200	3771100
sp|O15068|MCF2L_HUMAN	sp|O15068|MCF2L_HUMAN	3	3	3	sp|O15068|MCF2L_HUMAN Guanine nucleotide exchange factor DBS OS=Homo sapiens OX=9606 GN=MCF2L PE=1 SV=2	1	3	3	3	2.7	2.7	2.7	128.11	1137	1137	6.33				1		1			1			0.00013965	3.0463	115380	128960	121370	128760	155840	140470	144370	126110	130410	136190	148270	115380	128960	121370	128760	155840	140470	144370	126110	130410
sp|O15069|NACAD_HUMAN	sp|O15069|NACAD_HUMAN	5	5	5	sp|O15069|NACAD_HUMAN NAC-alpha domain-containing protein 1 OS=Homo sapiens OX=9606 GN=NACAD PE=1 SV=3	1	5	5	5	4.8	4.8	4.8	161.1	1562	1562	4.2			1	3		1						0	16.932	156980	181840	159180	154350	191380	180290	190770	159980	165590	154630	175730	156980	181840	159180	154350	191380	180290	190770	159980	165590
sp|O15075|DCLK1_HUMAN	sp|O15075|DCLK1_HUMAN	10	8	8	sp|O15075|DCLK1_HUMAN Serine/threonine-protein kinase DCLK1 OS=Homo sapiens OX=9606 GN=DCLK1 PE=1 SV=2	1	10	8	8	17.2	14.7	14.7	82.223	740	740	7.44		1		1		1	2	1			3	0	23.385	581690	626890	639730	616530	752730	700750	714600	620660	657080	638480	645510	581690	626890	639730	616530	752730	700750	714600	620660	657080
sp|O15078|CE290_HUMAN	sp|O15078|CE290_HUMAN	9	9	9	sp|O15078|CE290_HUMAN Centrosomal protein of 290 kDa OS=Homo sapiens OX=9606 GN=CEP290 PE=1 SV=2	1	9	9	9	4.1	4.1	4.1	290.38	2479	2479	8.22					2	1		1	1	3	1	0	14.297	372070	416890	385710	409730	450010	446780	456830	399870	434230	404870	416400	372070	416890	385710	409730	450010	446780	456830	399870	434230
sp|O15084|ANR28_HUMAN	sp|O15084|ANR28_HUMAN	5	4	4	sp|O15084|ANR28_HUMAN Serine/threonine-protein phosphatase 6 regulatory ankyrin repeat subunit A OS=Homo sapiens OX=9606 GN=ANKRD28 PE=1 SV=5	1	5	4	4	6.9	6.1	6.1	112.96	1053	1053	5.6			1		1	2		1				0	10.699	76145	79501	72852	82566	97376	84408	91089	84741	79505	81653	86561	76145	79501	72852	82566	97376	84408	91089	84741	79505
sp|O15085|ARHGB_HUMAN	sp|O15085|ARHGB_HUMAN	13	13	13	sp|O15085|ARHGB_HUMAN Rho guanine nucleotide exchange factor 11 OS=Homo sapiens OX=9606 GN=ARHGEF11 PE=1 SV=1	1	13	13	13	9.9	9.9	9.9	167.7	1522	1522	6.15		2	2	1	2	1				5		0	41.695	1287400	1382300	1291600	1413400	1593200	1587500	1532700	1423700	1478100	1462300	1446600	1287400	1382300	1291600	1413400	1593200	1587500	1532700	1423700	1478100
sp|O15090|ZN536_HUMAN	sp|O15090|ZN536_HUMAN	11	11	11	sp|O15090|ZN536_HUMAN Zinc finger protein 536 OS=Homo sapiens OX=9606 GN=ZNF536 PE=1 SV=3	1	11	11	11	11.8	11.8	11.8	141.42	1300	1300	7.25		2		2		1			3	2	2	0	28.056	930770	999170	951920	1009600	1133200	1079400	1143700	1013900	1055100	1037400	1055800	930770	999170	951920	1009600	1133200	1079400	1143700	1013900	1055100
sp|O15091|MRPP3_HUMAN	sp|O15091|MRPP3_HUMAN	5	5	5	sp|O15091|MRPP3_HUMAN Mitochondrial ribonuclease P catalytic subunit OS=Homo sapiens OX=9606 GN=PRORP PE=1 SV=2	1	5	5	5	8.7	8.7	8.7	67.315	583	583	7.83						2	1		2	1		0	4.5263	545570	587840	543480	573320	644330	633490	643970	584970	573820	574740	593300	545570	587840	543480	573320	644330	633490	643970	584970	573820
sp|O15111|IKKA_HUMAN	sp|O15111|IKKA_HUMAN	8	8	8	sp|O15111|IKKA_HUMAN Inhibitor of nuclear factor kappa-B kinase subunit alpha OS=Homo sapiens OX=9606 GN=CHUK PE=1 SV=2	1	8	8	8	12.8	12.8	12.8	84.639	745	745	6.88				1	2	1	1		2	1		0	14.829	772080	835620	788670	799980	889720	879640	863720	768900	854950	767520	824480	772080	835620	788670	799980	889720	879640	863720	768900	854950
sp|O15116|LSM1_HUMAN	sp|O15116|LSM1_HUMAN	3	3	3	sp|O15116|LSM1_HUMAN U6 snRNA-associated Sm-like protein LSm1 OS=Homo sapiens OX=9606 GN=LSM1 PE=1 SV=1	1	3	3	3	34.6	34.6	34.6	15.179	133	133	5.6		1			1	1	1	1				0	6.4351	497780	535560	484390	508290	596400	602310	616820	516170	550580	531290	552910	497780	535560	484390	508290	596400	602310	616820	516170	550580
sp|O15118|NPC1_HUMAN	sp|O15118|NPC1_HUMAN	5	5	5	sp|O15118|NPC1_HUMAN NPC intracellular cholesterol transporter 1 OS=Homo sapiens OX=9606 GN=NPC1 PE=1 SV=2	1	5	5	5	4.1	4.1	4.1	142.17	1278	1278	7.2		1		1						3		0	10.959	392490	415110	426090	411260	470270	432680	454190	417220	404430	408910	418790	392490	415110	426090	411260	470270	432680	454190	417220	404430
sp|O15119|TBX3_HUMAN	sp|O15119|TBX3_HUMAN	5	3	3	sp|O15119|TBX3_HUMAN T-box transcription factor TBX3 OS=Homo sapiens OX=9606 GN=TBX3 PE=1 SV=4	1	5	3	3	8.1	6.1	6.1	79.388	743	743	4.33		1			1	1						0	123.28	381560	406010	404700	388510	467700	476200	456630	428590	432690	389310	439950	381560	406010	404700	388510	467700	476200	456630	428590	432690
sp|O15120|PLCB_HUMAN	sp|O15120|PLCB_HUMAN	1	1	1	sp|O15120|PLCB_HUMAN 1-acyl-sn-glycerol-3-phosphate acyltransferase beta OS=Homo sapiens OX=9606 GN=AGPAT2 PE=1 SV=1	1	1	1	1	6.1	6.1	6.1	30.914	278	278	10										1		0	4.8951	4033	3944.7	3210.7	3940.6	4743.7	5571.1	4688.8	3133.5	4649.5	3814.3	3480	4033	3944.7	3210.7	3940.6	4743.7	5571.1	4688.8	3133.5	4649.5
sp|O15121|DEGS1_HUMAN	sp|O15121|DEGS1_HUMAN	1	1	1	sp|O15121|DEGS1_HUMAN Sphingolipid delta(4)-desaturase DES1 OS=Homo sapiens OX=9606 GN=DEGS1 PE=1 SV=1	1	1	1	1	4.6	4.6	4.6	37.866	323	323	3			1									0.00027174	2.705	72687	59526	71375	71503	81076	70965	86499	73553	64489	75101	75028	72687	59526	71375	71503	81076	70965	86499	73553	64489
sp|O15126|SCAM1_HUMAN	sp|O15126|SCAM1_HUMAN	7	7	7	sp|O15126|SCAM1_HUMAN Secretory carrier-associated membrane protein 1 OS=Homo sapiens OX=9606 GN=SCAMP1 PE=1 SV=2	1	7	7	7	29	29	29	37.92	338	338	6.08		2	1	2	1	2	1	1		1	2	0	17.597	1604300	1626200	1654900	1718500	1871600	1689900	1876500	1742800	1586800	1710500	1583000	1604300	1626200	1654900	1718500	1871600	1689900	1876500	1742800	1586800
sp|O15127|SCAM2_HUMAN	sp|O15127|SCAM2_HUMAN	3	3	3	sp|O15127|SCAM2_HUMAN Secretory carrier-associated membrane protein 2 OS=Homo sapiens OX=9606 GN=SCAMP2 PE=1 SV=2	1	3	3	3	14.3	14.3	14.3	36.648	329	329	8.75					1				1	1	1	0	6.8134	160790	206760	161240	191750	209710	228280	206310	187260	201540	183760	205290	160790	206760	161240	191750	209710	228280	206310	187260	201540
sp|O15143|ARC1B_HUMAN	sp|O15143|ARC1B_HUMAN	8	8	8	sp|O15143|ARC1B_HUMAN Actin-related protein 2/3 complex subunit 1B OS=Homo sapiens OX=9606 GN=ARPC1B PE=1 SV=3	1	8	8	8	19.9	19.9	19.9	40.949	372	372	6.2		1	1	3	1	2	2	2	2		1	0	17.055	2635700	2677500	2610900	2661100	3070700	2703300	3134000	2697600	2690100	2638800	2779200	2635700	2677500	2610900	2661100	3070700	2703300	3134000	2697600	2690100
sp|O15144|ARPC2_HUMAN	sp|O15144|ARPC2_HUMAN	11	11	11	sp|O15144|ARPC2_HUMAN Actin-related protein 2/3 complex subunit 2 OS=Homo sapiens OX=9606 GN=ARPC2 PE=1 SV=1	1	11	11	11	35.7	35.7	35.7	34.333	300	300	6.89		1	4		1		3	3	5		2	0	19.936	11686000	12212000	11594000	12577000	13317000	13965000	13933000	13091000	11751000	12556000	12527000	11686000	12212000	11594000	12577000	13317000	13965000	13933000	13091000	11751000
sp|O15145|ARPC3_HUMAN	sp|O15145|ARPC3_HUMAN	4	4	4	sp|O15145|ARPC3_HUMAN Actin-related protein 2/3 complex subunit 3 OS=Homo sapiens OX=9606 GN=ARPC3 PE=1 SV=3	1	4	4	4	18.5	18.5	18.5	20.546	178	178	4.88		2		2	1	2				1		0	8.3829	2135900	2302400	2256200	2317400	2496300	2360500	2574300	2302400	2295600	2348000	2260100	2135900	2302400	2256200	2317400	2496300	2360500	2574300	2302400	2295600
sp|O15151|MDM4_HUMAN	sp|O15151|MDM4_HUMAN	1	1	1	sp|O15151|MDM4_HUMAN Protein Mdm4 OS=Homo sapiens OX=9606 GN=MDM4 PE=1 SV=2	1	1	1	1	3.3	3.3	3.3	54.864	490	490	6						1						0	3.5891	62606	73107	71229	73051	82846	77548	81950	74053	69572	72930	76225	62606	73107	71229	73051	82846	77548	81950	74053	69572
sp|O15155|BET1_HUMAN	sp|O15155|BET1_HUMAN	2	2	2	sp|O15155|BET1_HUMAN BET1 homolog OS=Homo sapiens OX=9606 GN=BET1 PE=1 SV=1	1	2	2	2	24.6	24.6	24.6	13.289	118	118	6			1						1			0	7.8767	361070	221230	398010	329780	437610	209720	412730	424150	178920	364840	325060	361070	221230	398010	329780	437610	209720	412730	424150	178920
sp|O15160|RPAC1_HUMAN	sp|O15160|RPAC1_HUMAN	7	7	7	sp|O15160|RPAC1_HUMAN DNA-directed RNA polymerases I and III subunit RPAC1 OS=Homo sapiens OX=9606 GN=POLR1C PE=1 SV=1	1	7	7	7	26.9	26.9	26.9	39.249	346	346	6.25		1	2		1	2	2	2	1		1	0	38.717	1833100	1946400	1881600	2032800	2221000	2195000	2266600	2012800	2048900	1986000	2006000	1833100	1946400	1881600	2032800	2221000	2195000	2266600	2012800	2048900
sp|O15164|TIF1A_HUMAN	sp|O15164|TIF1A_HUMAN	12	12	11	sp|O15164|TIF1A_HUMAN Transcription intermediary factor 1-alpha OS=Homo sapiens OX=9606 GN=TRIM24 PE=1 SV=3	1	12	12	11	15.6	15.6	14.8	116.83	1050	1050	5.88		3	3	1	2	1	2		1	2	2	0	58.13	1102200	1123100	1106400	1110000	1300000	1211900	1288400	1129500	1158600	1123100	1177200	1102200	1123100	1106400	1110000	1300000	1211900	1288400	1129500	1158600
sp|O15173|PGRC2_HUMAN	sp|O15173|PGRC2_HUMAN	10	10	9	sp|O15173|PGRC2_HUMAN Membrane-associated progesterone receptor component 2 OS=Homo sapiens OX=9606 GN=PGRMC2 PE=1 SV=1	1	10	10	9	44.4	44.4	40.4	23.818	223	223	8.94						1	2	4	2	6	2	0	87.013	1494600	1512200	1515400	1568400	1790800	1670400	1787300	1543300	1575400	1541800	1657800	1494600	1512200	1515400	1568400	1790800	1670400	1787300	1543300	1575400
sp|O15182|CETN3_HUMAN	sp|O15182|CETN3_HUMAN	2	2	2	sp|O15182|CETN3_HUMAN Centrin-3 OS=Homo sapiens OX=9606 GN=CETN3 PE=1 SV=2	1	2	2	2	11.4	11.4	11.4	19.55	167	167	7.33						2				1		0.00014092	3.1605	125440	142260	128070	145130	161570	158910	156250	138060	151020	159920	155680	125440	142260	128070	145130	161570	158910	156250	138060	151020
sp|O15211|RGL2_HUMAN	sp|O15211|RGL2_HUMAN	7	7	7	sp|O15211|RGL2_HUMAN Ral guanine nucleotide dissociation stimulator-like 2 OS=Homo sapiens OX=9606 GN=RGL2 PE=1 SV=1	1	7	7	7	11.7	11.7	11.7	83.548	777	777	6.71		1	1			1	1		2		1	0	13.684	471680	478540	464070	495410	579680	511210	555340	468720	521570	492560	548370	471680	478540	464070	495410	579680	511210	555340	468720	521570
sp|O15212|PFD6_HUMAN	sp|O15212|PFD6_HUMAN	6	6	6	sp|O15212|PFD6_HUMAN Prefoldin subunit 6 OS=Homo sapiens OX=9606 GN=PFDN6 PE=1 SV=1	1	6	6	6	38	38	38	14.582	129	129	6.5		1		1	1	2		1		1	1	0	13.293	2818000	2955300	2855300	2972400	3126300	2891100	3280100	2978100	2742100	2727700	2776400	2818000	2955300	2855300	2972400	3126300	2891100	3280100	2978100	2742100
sp|O15213|WDR46_HUMAN	sp|O15213|WDR46_HUMAN	5	5	5	sp|O15213|WDR46_HUMAN WD repeat-containing protein 46 OS=Homo sapiens OX=9606 GN=WDR46 PE=1 SV=3	1	5	5	5	8.7	8.7	8.7	68.07	610	610	8.83						1		1	1	3		0	8.9617	419270	464970	457150	462430	529330	503610	537750	463290	448350	471720	483280	419270	464970	457150	462430	529330	503610	537750	463290	448350
sp|O15217|GSTA4_HUMAN	sp|O15217|GSTA4_HUMAN	1	1	1	sp|O15217|GSTA4_HUMAN Glutathione S-transferase A4 OS=Homo sapiens OX=9606 GN=GSTA4 PE=1 SV=1	1	1	1	1	3.6	3.6	3.6	25.704	222	222	3.5			1	1								0.0049415	1.5317	33706	32859	35772	34116	42219	34923	41602	27238	41337	35187	43052	33706	32859	35772	34116	42219	34923	41602	27238	41337
sp|O15226|NKRF_HUMAN	sp|O15226|NKRF_HUMAN	19	19	19	sp|O15226|NKRF_HUMAN NF-kappa-B-repressing factor OS=Homo sapiens OX=9606 GN=NKRF PE=1 SV=2	1	19	19	19	24.8	24.8	24.8	77.672	690	690	6.73		3	2	1	3	1	5	4	3		4	0	58.254	3315100	3471900	3306200	3397300	4013700	3703200	4012900	3435800	3581200	3382400	3612500	3315100	3471900	3306200	3397300	4013700	3703200	4012900	3435800	3581200
sp|O15228|GNPAT_HUMAN	sp|O15228|GNPAT_HUMAN	4	4	4	sp|O15228|GNPAT_HUMAN Dihydroxyacetone phosphate acyltransferase OS=Homo sapiens OX=9606 GN=GNPAT PE=1 SV=1	1	4	4	4	7.2	7.2	7.2	77.187	680	680	7		1		1					1	2		0	6.2881	636430	684170	659610	686150	744470	713090	754250	691790	683120	690600	677570	636430	684170	659610	686150	744470	713090	754250	691790	683120
sp|O15230|LAMA5_HUMAN	sp|O15230|LAMA5_HUMAN	18	18	18	sp|O15230|LAMA5_HUMAN Laminin subunit alpha-5 OS=Homo sapiens OX=9606 GN=LAMA5 PE=1 SV=8	1	18	18	18	6.1	6.1	6.1	399.73	3695	3695	5.95			3	3	4	2		4	2	1		0	82.827	764210	831890	793580	834330	940640	906730	929670	832570	826920	831970	825810	764210	831890	793580	834330	940640	906730	929670	832570	826920
sp|O15231|ZN185_HUMAN	sp|O15231|ZN185_HUMAN	15	15	15	sp|O15231|ZN185_HUMAN Zinc finger protein 185 OS=Homo sapiens OX=9606 GN=ZNF185 PE=1 SV=3	1	15	15	15	32.2	32.2	32.2	73.525	689	689	6.69		1	1	3	1	2	1	3		2	2	0	90.703	1007100	1089800	1038400	1096200	1271100	1213500	1204200	1089100	1101000	1133600	1147500	1007100	1089800	1038400	1096200	1271100	1213500	1204200	1089100	1101000
sp|O15234|CASC3_HUMAN	sp|O15234|CASC3_HUMAN	4	4	4	sp|O15234|CASC3_HUMAN Protein CASC3 OS=Homo sapiens OX=9606 GN=CASC3 PE=1 SV=2	1	4	4	4	9	9	9	76.277	703	703	10							1				3	0	7.6182	171800	180480	168700	191750	200280	197880	210210	190050	188780	186870	189000	171800	180480	168700	191750	200280	197880	210210	190050	188780
sp|O15240|VGF_HUMAN	sp|O15240|VGF_HUMAN	34	34	34	sp|O15240|VGF_HUMAN Neurosecretory protein VGF OS=Homo sapiens OX=9606 GN=VGF PE=1 SV=2	1	34	34	34	59	59	59	67.257	615	615	6.46		10	10	11	15	15	15	18	9	15	5	0	180.91	21362000	22663000	21431000	22635000	25890000	25305000	25884000	23481000	23155000	23075000	23242000	21362000	22663000	21431000	22635000	25890000	25305000	25884000	23481000	23155000
sp|O15258|RER1_HUMAN	sp|O15258|RER1_HUMAN	4	4	4	sp|O15258|RER1_HUMAN Protein RER1 OS=Homo sapiens OX=9606 GN=RER1 PE=1 SV=1	1	4	4	4	22.4	22.4	22.4	22.958	196	196	9.5							1		2	1	2	0	5.1229	1126300	1037000	1158000	1115000	1294900	1057700	1257400	1151100	999300	1112100	1145100	1126300	1037000	1158000	1115000	1294900	1057700	1257400	1151100	999300
sp|O15260|SURF4_HUMAN	sp|O15260|SURF4_HUMAN	4	4	4	sp|O15260|SURF4_HUMAN Surfeit locus protein 4 OS=Homo sapiens OX=9606 GN=SURF4 PE=1 SV=3	1	4	4	4	16	16	16	30.394	269	269	7		1		1	2					4		0	4.9334	650150	667880	687870	688840	778920	724260	807300	689480	706550	736760	716820	650150	667880	687870	688840	778920	724260	807300	689480	706550
sp|O15265|ATX7_HUMAN	sp|O15265|ATX7_HUMAN	2	2	2	sp|O15265|ATX7_HUMAN Ataxin-7 OS=Homo sapiens OX=9606 GN=ATXN7 PE=1 SV=1	1	2	2	2	3.8	3.8	3.8	95.45	892	892	6.5			1							1		0	4.3687	85600	86559	83894	92032	95851	97697	103500	86268	93180	92791	94228	85600	86559	83894	92032	95851	97697	103500	86268	93180
sp|O15269|SPTC1_HUMAN	sp|O15269|SPTC1_HUMAN	8	8	8	sp|O15269|SPTC1_HUMAN Serine palmitoyltransferase 1 OS=Homo sapiens OX=9606 GN=SPTLC1 PE=1 SV=1	1	8	8	8	17.8	17.8	17.8	52.743	473	473	6.08				1	5	3		2		1		0	19.419	1778200	1850100	1777600	1840400	2033200	1906300	2119100	1808600	1844600	1753500	1845200	1778200	1850100	1777600	1840400	2033200	1906300	2119100	1808600	1844600
sp|O15270|SPTC2_HUMAN	sp|O15270|SPTC2_HUMAN	6	6	6	sp|O15270|SPTC2_HUMAN Serine palmitoyltransferase 2 OS=Homo sapiens OX=9606 GN=SPTLC2 PE=1 SV=1	1	6	6	6	11	11	11	62.924	562	562	4.33		1	2		1	1	1					0	11.674	442110	440510	459610	425180	523010	477320	544070	441930	485340	458300	513120	442110	440510	459610	425180	523010	477320	544070	441930	485340
sp|O15287|FANCG_HUMAN	sp|O15287|FANCG_HUMAN	1	1	1	sp|O15287|FANCG_HUMAN Fanconi anemia group G protein OS=Homo sapiens OX=9606 GN=FANCG PE=1 SV=1	1	1	1	1	2.1	2.1	2.1	68.553	622	622	11											1	0.003219	1.7879	19507	19570	18904	20262	22663	20983	20484	18123	19398	19576	22145	19507	19570	18904	20262	22663	20983	20484	18123	19398
sp|O15294|OGT1_HUMAN	sp|O15294|OGT1_HUMAN	19	19	19	sp|O15294|OGT1_HUMAN UDP-N-acetylglucosamine--peptide N-acetylglucosaminyltransferase 110 kDa subunit OS=Homo sapiens OX=9606 GN=OGT PE=1 SV=3	1	19	19	19	19.5	19.5	19.5	116.92	1046	1046	6.68		2	2	4	1	5	5	8	5		2	0	37.767	3662800	3877000	3700300	3762400	4305000	4101100	4367000	3886200	3785700	3714500	3888100	3662800	3877000	3700300	3762400	4305000	4101100	4367000	3886200	3785700
sp|O15305|PMM2_HUMAN	sp|O15305|PMM2_HUMAN	8	8	8	sp|O15305|PMM2_HUMAN Phosphomannomutase 2 OS=Homo sapiens OX=9606 GN=PMM2 PE=1 SV=1	1	8	8	8	29.3	29.3	29.3	28.082	246	246	6.85		1	1			2	4	3	1		1	0	18.48	1822000	2010000	1828500	1788600	1964800	1919400	2009500	1737600	1681800	1666300	1706600	1822000	2010000	1828500	1788600	1964800	1919400	2009500	1737600	1681800
sp|O15318|RPC7_HUMAN	sp|O15318|RPC7_HUMAN	2	2	2	sp|O15318|RPC7_HUMAN DNA-directed RNA polymerase III subunit RPC7 OS=Homo sapiens OX=9606 GN=POLR3G PE=1 SV=2	1	2	2	2	10.8	10.8	10.8	25.914	223	223	6						2						0	4.5398	52707	59380	54245	56503	79172	82718	77070	69201	76688	66998	61715	52707	59380	54245	56503	79172	82718	77070	69201	76688
sp|O15321|TM9S1_HUMAN	sp|O15321|TM9S1_HUMAN	5	5	5	sp|O15321|TM9S1_HUMAN Transmembrane 9 superfamily member 1 OS=Homo sapiens OX=9606 GN=TM9SF1 PE=2 SV=2	1	5	5	5	7.9	7.9	7.9	68.86	606	606	7.2		1				2					2	0	7.9676	439600	497780	462510	464950	541080	505260	543990	464500	478800	467140	493830	439600	497780	462510	464950	541080	505260	543990	464500	478800
sp|O15344|TRI18_HUMAN;sp|Q9UJV3|TRIM1_HUMAN	sp|O15344|TRI18_HUMAN	3;1	3;1	3;1	sp|O15344|TRI18_HUMAN E3 ubiquitin-protein ligase Midline-1 OS=Homo sapiens OX=9606 GN=MID1 PE=1 SV=1	2	3	3	3	4.6	4.6	4.6	75.25	667	667;735	11											3	0	4.7769	147960	153320	151760	153870	199610	181990	177580	159090	183010	176020	169710	147960	153320	151760	153870	199610	181990	177580	159090	183010
sp|O15347|HMGB3_HUMAN	sp|O15347|HMGB3_HUMAN	4	4	4	sp|O15347|HMGB3_HUMAN High mobility group protein B3 OS=Homo sapiens OX=9606 GN=HMGB3 PE=1 SV=4	1	4	4	4	31	31	31	22.98	200	200	7.55			1	2	1	1			2	1	3	0	48.458	1343500	1319500	1360900	1381000	1529900	1418100	1624600	1335700	1378200	1303700	1363600	1343500	1319500	1360900	1381000	1529900	1418100	1624600	1335700	1378200
sp|O15355|PPM1G_HUMAN	sp|O15355|PPM1G_HUMAN	21	21	21	sp|O15355|PPM1G_HUMAN Protein phosphatase 1G OS=Homo sapiens OX=9606 GN=PPM1G PE=1 SV=1	1	21	21	21	40.3	40.3	40.3	59.271	546	546	7.08			5	2	5	5	6	6		6	5	0	156.9	9608100	9268900	9968100	9410800	10876000	9378900	11244000	9704800	9370500	9212200	10047000	9608100	9268900	9968100	9410800	10876000	9378900	11244000	9704800	9370500
sp|O15357|SHIP2_HUMAN	sp|O15357|SHIP2_HUMAN	17	17	17	sp|O15357|SHIP2_HUMAN Phosphatidylinositol 3,4,5-trisphosphate 5-phosphatase 2 OS=Homo sapiens OX=9606 GN=INPPL1 PE=1 SV=2	1	17	17	17	14.9	14.9	14.9	138.6	1258	1258	6.82				4	2	3	3	1		1	3	0	32.669	1748400	1891800	1773100	1782500	2089500	2009500	2062000	1802700	1887800	1860700	1873100	1748400	1891800	1773100	1782500	2089500	2009500	2062000	1802700	1887800
sp|O15371|EIF3D_HUMAN	sp|O15371|EIF3D_HUMAN	12	12	12	sp|O15371|EIF3D_HUMAN Eukaryotic translation initiation factor 3 subunit D OS=Homo sapiens OX=9606 GN=EIF3D PE=1 SV=1	1	12	12	12	27.2	27.2	27.2	63.972	548	548	7.33		4		2	2	2	2	5	4	7	2	0	46.891	4619800	4792800	4602400	4850600	5381900	5098100	5475000	4792900	4907900	4678800	4915800	4619800	4792800	4602400	4850600	5381900	5098100	5475000	4792900	4907900
sp|O15372|EIF3H_HUMAN	sp|O15372|EIF3H_HUMAN	11	11	11	sp|O15372|EIF3H_HUMAN Eukaryotic translation initiation factor 3 subunit H OS=Homo sapiens OX=9606 GN=EIF3H PE=1 SV=1	1	11	11	11	38.4	38.4	38.4	39.93	352	352	6.74		4	1	1	3		4	2	2	3	3	0	94.112	5044800	4793000	4741900	4747400	5317300	5068300	5651200	4709500	4891100	4673200	5023500	5044800	4793000	4741900	4747400	5317300	5068300	5651200	4709500	4891100
sp|O15379|HDAC3_HUMAN	sp|O15379|HDAC3_HUMAN	2	2	2	sp|O15379|HDAC3_HUMAN Histone deacetylase 3 OS=Homo sapiens OX=9606 GN=HDAC3 PE=1 SV=2	1	2	2	2	6.1	6.1	6.1	48.847	428	428	7				1		1			2			0	11.869	34567	36625	34654	37220	39013	42146	48080	36394	35563	41515	37120	34567	36625	34654	37220	39013	42146	48080	36394	35563
sp|O15381|NVL_HUMAN	sp|O15381|NVL_HUMAN	13	13	13	sp|O15381|NVL_HUMAN Nuclear valosin-containing protein-like OS=Homo sapiens OX=9606 GN=NVL PE=1 SV=1	1	13	13	13	17.8	17.8	17.8	95.05	856	856	7.31		1		2	2		3	2	2	2	2	0	31.574	1763700	1871400	1764300	1885200	2069100	2027900	2147200	1823400	1939000	1811000	1950600	1763700	1871400	1764300	1885200	2069100	2027900	2147200	1823400	1939000
sp|O15382|BCAT2_HUMAN	sp|O15382|BCAT2_HUMAN	7	7	7	sp|O15382|BCAT2_HUMAN Branched-chain-amino-acid aminotransferase, mitochondrial OS=Homo sapiens OX=9606 GN=BCAT2 PE=1 SV=2	1	7	7	7	21.2	21.2	21.2	44.287	392	392	5.6		2	1	2	1	1			1	1	1	0	13.782	796440	764550	848490	808400	919070	807060	910860	811060	838190	851160	911530	796440	764550	848490	808400	919070	807060	910860	811060	838190
sp|O15391|TYY2_HUMAN	sp|O15391|TYY2_HUMAN	2	1	1	sp|O15391|TYY2_HUMAN Transcription factor YY2 OS=Homo sapiens OX=9606 GN=YY2 PE=2 SV=1	1	2	1	1	6.5	4.3	4.3	41.347	372	372	10										1		0.002023	1.986	59449	54834	64136	67508	73311	66505	66320	63677	64564	63621	67242	59449	54834	64136	67508	73311	66505	66320	63677	64564
sp|O15392|BIRC5_HUMAN	sp|O15392|BIRC5_HUMAN	1	1	1	sp|O15392|BIRC5_HUMAN Baculoviral IAP repeat-containing protein 5 OS=Homo sapiens OX=9606 GN=BIRC5 PE=1 SV=3	1	1	1	1	12	12	12	16.389	142	142	10										1		0.0022619	1.9296	271320	271870	273810	261500	302290	279000	312720	264580	258410	258900	266370	271320	271870	273810	261500	302290	279000	312720	264580	258410
sp|O15394|NCAM2_HUMAN	sp|O15394|NCAM2_HUMAN	2	2	2	sp|O15394|NCAM2_HUMAN Neural cell adhesion molecule 2 OS=Homo sapiens OX=9606 GN=NCAM2 PE=1 SV=2	1	2	2	2	3.6	3.6	3.6	93.045	837	837	8							1		1			0	4.7233	26505	25628	28421	30987	32137	32144	34658	32368	31251	29987	29633	26505	25628	28421	30987	32137	32144	34658	32368	31251
sp|O15397|IPO8_HUMAN	sp|O15397|IPO8_HUMAN	9	9	9	sp|O15397|IPO8_HUMAN Importin-8 OS=Homo sapiens OX=9606 GN=IPO8 PE=1 SV=2	1	9	9	9	10.1	10.1	10.1	119.94	1037	1037	5.6		1	2	2		2	1			1	1	0	23.457	334600	346850	347260	336010	368600	344280	377130	339950	339140	336700	345900	334600	346850	347260	336010	368600	344280	377130	339950	339140
sp|O15400|STX7_HUMAN	sp|O15400|STX7_HUMAN	5	5	5	sp|O15400|STX7_HUMAN Syntaxin-7 OS=Homo sapiens OX=9606 GN=STX7 PE=1 SV=4	1	5	5	5	28.4	28.4	28.4	29.815	261	261	4		2	1	1	1	2						0	25.578	355830	395620	370050	385190	438090	403600	459120	381830	416540	393580	405550	355830	395620	370050	385190	438090	403600	459120	381830	416540
sp|O15427|MOT4_HUMAN	sp|O15427|MOT4_HUMAN	5	5	5	sp|O15427|MOT4_HUMAN Monocarboxylate transporter 4 OS=Homo sapiens OX=9606 GN=SLC16A3 PE=1 SV=1	1	5	5	5	11.6	11.6	11.6	49.469	465	465	6		1		1		1			2			0	10.64	377390	401630	374290	384680	443390	417530	440460	385860	385560	398630	410000	377390	401630	374290	384680	443390	417530	440460	385860	385560
sp|O15431|COPT1_HUMAN	sp|O15431|COPT1_HUMAN	1	1	1	sp|O15431|COPT1_HUMAN High affinity copper uptake protein 1 OS=Homo sapiens OX=9606 GN=SLC31A1 PE=1 SV=1	1	1	1	1	10	10	10	21.09	190	190	11											1	0	4.362	22016	13456	29005	26545	27532	15925	28060	26740	14061	31878	26308	22016	13456	29005	26545	27532	15925	28060	26740	14061
sp|O15439|MRP4_HUMAN	sp|O15439|MRP4_HUMAN	11	11	10	sp|O15439|MRP4_HUMAN ATP-binding cassette sub-family C member 4 OS=Homo sapiens OX=9606 GN=ABCC4 PE=1 SV=3	1	11	11	10	10.9	10.9	10.3	149.52	1325	1325	6.55			3	1		1	1	2	1	1	1	0	22.818	736100	788130	744790	768260	872450	806100	830990	751210	786420	762180	825050	736100	788130	744790	768260	872450	806100	830990	751210	786420
sp|O15440|MRP5_HUMAN	sp|O15440|MRP5_HUMAN	1	1	1	sp|O15440|MRP5_HUMAN ATP-binding cassette sub-family C member 5 OS=Homo sapiens OX=9606 GN=ABCC5 PE=1 SV=2	1	1	1	1	0.8	0.8	0.8	160.66	1437	1437	9									1			0.0042553	1.6131	123910	127160	130360	134090	150100	130610	155940	129040	135370	132810	142670	123910	127160	130360	134090	150100	130610	155940	129040	135370
sp|O15446|RPA34_HUMAN	sp|O15446|RPA34_HUMAN	7	7	7	sp|O15446|RPA34_HUMAN DNA-directed RNA polymerase I subunit RPA34 OS=Homo sapiens OX=9606 GN=POLR1G PE=1 SV=1	1	7	7	7	19.8	19.8	19.8	54.985	510	510	6.64		1	1	1			2	5		1		0	14.931	1234600	1264100	1271200	1318100	1499300	1440400	1489200	1342900	1331500	1344000	1405400	1234600	1264100	1271200	1318100	1499300	1440400	1489200	1342900	1331500
sp|O15460|P4HA2_HUMAN	sp|O15460|P4HA2_HUMAN	12	12	12	sp|O15460|P4HA2_HUMAN Prolyl 4-hydroxylase subunit alpha-2 OS=Homo sapiens OX=9606 GN=P4HA2 PE=1 SV=1	1	12	12	12	24.3	24.3	24.3	60.901	535	535	6.85		1	1	2		2	1	2	1	1	2	0	39.352	2176200	2189200	2268800	2331300	2592500	2350600	2674200	2376800	2102500	2302400	2235800	2176200	2189200	2268800	2331300	2592500	2350600	2674200	2376800	2102500
sp|O15484|CAN5_HUMAN	sp|O15484|CAN5_HUMAN	7	7	7	sp|O15484|CAN5_HUMAN Calpain-5 OS=Homo sapiens OX=9606 GN=CAPN5 PE=1 SV=2	1	7	7	7	14.4	14.4	14.4	73.168	640	640	7.5				1	2	1			1	2	1	0	20.735	1649800	1700900	1777600	1731200	1943200	1785300	1913600	1682500	1721500	1643800	1784300	1649800	1700900	1777600	1731200	1943200	1785300	1913600	1682500	1721500
sp|O15498|YKT6_HUMAN	sp|O15498|YKT6_HUMAN	7	7	7	sp|O15498|YKT6_HUMAN Synaptobrevin homolog YKT6 OS=Homo sapiens OX=9606 GN=YKT6 PE=1 SV=1	1	7	7	7	35.4	35.4	35.4	22.417	198	198	6.82			2		1	1	2	3	1		1	0	12.61	4377100	4239500	4253600	4163300	5083700	4475700	4905400	4211300	4544200	4229900	4586100	4377100	4239500	4253600	4163300	5083700	4475700	4905400	4211300	4544200
sp|O15504|NUP42_HUMAN	sp|O15504|NUP42_HUMAN	2	2	2	sp|O15504|NUP42_HUMAN Nucleoporin NUP42 OS=Homo sapiens OX=9606 GN=NUP42 PE=1 SV=1	1	2	2	2	7.1	7.1	7.1	44.871	423	423	2		3										0	6.7611	142170	132870	159090	174250	189910	161160	186920	179460	169090	171770	169740	142170	132870	159090	174250	189910	161160	186920	179460	169090
sp|O15511|ARPC5_HUMAN	sp|O15511|ARPC5_HUMAN	9	9	8	sp|O15511|ARPC5_HUMAN Actin-related protein 2/3 complex subunit 5 OS=Homo sapiens OX=9606 GN=ARPC5 PE=1 SV=3	1	9	9	8	52.3	52.3	47	16.32	151	151	7		2		1	3		4	2	3	1	2	0	20.058	4599200	4760100	4717400	4631200	5199600	5038600	5544300	4661200	4727700	4617100	4668000	4599200	4760100	4717400	4631200	5199600	5038600	5544300	4661200	4727700
sp|O15514|RPB4_HUMAN	sp|O15514|RPB4_HUMAN	2	2	2	sp|O15514|RPB4_HUMAN DNA-directed RNA polymerase II subunit RPB4 OS=Homo sapiens OX=9606 GN=POLR2D PE=1 SV=1	1	2	2	2	16.9	16.9	16.9	16.311	142	142	2		2										0	5.6497	571440	552630	595090	567350	685070	629590	649160	562230	624410	548080	603460	571440	552630	595090	567350	685070	629590	649160	562230	624410
sp|O15523|DDX3Y_HUMAN	sp|O15523|DDX3Y_HUMAN	18	3	3	sp|O15523|DDX3Y_HUMAN ATP-dependent RNA helicase DDX3Y OS=Homo sapiens OX=9606 GN=DDX3Y PE=1 SV=2	1	18	3	3	31.2	6.1	6.1	73.153	660	660	7.33					1		1			1		0	8.5732	118720	130810	127790	133810	148610	142890	149750	129560	136120	132440	130750	118720	130810	127790	133810	148610	142890	149750	129560	136120
sp|O15525|MAFG_HUMAN	sp|O15525|MAFG_HUMAN	3	3	3	sp|O15525|MAFG_HUMAN Transcription factor MafG OS=Homo sapiens OX=9606 GN=MAFG PE=1 SV=1	1	3	3	3	22.8	22.8	22.8	17.849	162	162	6.67			1				1			1		0	6.3719	175040	195300	178720	178250	206910	208670	214730	195050	185990	178520	179500	175040	195300	178720	178250	206910	208670	214730	195050	185990
sp|O15530|PDPK1_HUMAN;sp|Q6A1A2|PDPK2_HUMAN	sp|O15530|PDPK1_HUMAN;sp|Q6A1A2|PDPK2_HUMAN	6;4	6;4	6;4	sp|O15530|PDPK1_HUMAN 3-phosphoinositide-dependent protein kinase 1 OS=Homo sapiens OX=9606 GN=PDPK1 PE=1 SV=1;sp|Q6A1A2|PDPK2_HUMAN Putative 3-phosphoinositide-dependent protein kinase 2 OS=Homo sapiens OX=9606 GN=PDPK2P PE=5 SV=1	2	6	6	6	13.8	13.8	13.8	63.151	556	556;396	6.17				2	1		2			1		0	10.961	652390	684440	664910	676370	725330	726020	721300	667860	658120	656470	683600	652390	684440	664910	676370	725330	726020	721300	667860	658120
sp|O15534|PER1_HUMAN	sp|O15534|PER1_HUMAN	3	3	3	sp|O15534|PER1_HUMAN Period circadian protein homolog 1 OS=Homo sapiens OX=9606 GN=PER1 PE=1 SV=2	1	3	3	3	2.9	2.9	2.9	136.21	1290	1290	6			1			1			1			0	68.205	113900	131550	96651	125700	114980	131730	122150	107940	112840	93436	92773	113900	131550	96651	125700	114980	131730	122150	107940	112840
sp|O15541|R113A_HUMAN	sp|O15541|R113A_HUMAN	3	3	3	sp|O15541|R113A_HUMAN E3 ubiquitin-protein ligase RNF113A OS=Homo sapiens OX=9606 GN=RNF113A PE=1 SV=1	1	3	3	3	12.2	12.2	12.2	38.787	343	343	6.67					1	1			1			0	12.949	183340	189730	196020	198470	215740	217930	234610	213630	218270	199690	205280	183340	189730	196020	198470	215740	217930	234610	213630	218270
sp|O15550|KDM6A_HUMAN;sp|O14607|UTY_HUMAN	sp|O15550|KDM6A_HUMAN;sp|O14607|UTY_HUMAN	5;3	5;3	5;3	sp|O15550|KDM6A_HUMAN Lysine-specific demethylase 6A OS=Homo sapiens OX=9606 GN=KDM6A PE=1 SV=2;sp|O14607|UTY_HUMAN Histone demethylase UTY OS=Homo sapiens OX=9606 GN=UTY PE=1 SV=2	2	5	5	5	5.1	5.1	5.1	154.17	1401	1401;1347	5.8		1	1			1	1				1	0	82.135	253380	256840	251880	262230	289100	272510	299940	261160	269080	255020	267010	253380	256840	251880	262230	289100	272510	299940	261160	269080
sp|O43143|DHX15_HUMAN;sp|P53131|PRP43_YEAST	sp|O43143|DHX15_HUMAN	30;2	30;2	29;1	sp|O43143|DHX15_HUMAN Pre-mRNA-splicing factor ATP-dependent RNA helicase DHX15 OS=Homo sapiens OX=9606 GN=DHX15 PE=1 SV=2	2	30	30	29	39	39	37.9	90.932	795	795;767	7.36		3	3	7	3	3	14	13	9	9	6	0	99.529	12321000	12382000	13080000	12499000	14512000	12885000	14674000	13152000	12254000	13014000	13411000	12321000	12382000	13080000	12499000	14512000	12885000	14674000	13152000	12254000
sp|O43148|MCES_HUMAN	sp|O43148|MCES_HUMAN	15	15	15	sp|O43148|MCES_HUMAN mRNA cap guanine-N7 methyltransferase OS=Homo sapiens OX=9606 GN=RNMT PE=1 SV=1	1	15	15	15	35.1	35.1	35.1	54.843	476	476	6.83		1	2	1	1	3	6	5	1	2	1	0	125.79	3180700	3452000	3350900	3452200	3949100	3616400	3935300	3474200	3479300	3480500	3559200	3180700	3452000	3350900	3452200	3949100	3616400	3935300	3474200	3479300
sp|O43149|ZZEF1_HUMAN	sp|O43149|ZZEF1_HUMAN	9	9	9	sp|O43149|ZZEF1_HUMAN Zinc finger ZZ-type and EF-hand domain-containing protein 1 OS=Homo sapiens OX=9606 GN=ZZEF1 PE=1 SV=6	1	9	9	9	3.4	3.4	3.4	331.07	2961	2961	6.22			1	2	1	2		1	1		1	0	22.58	465680	477170	482880	477300	557820	536130	547750	473770	500240	489360	521830	465680	477170	482880	477300	557820	536130	547750	473770	500240
sp|O43150|ASAP2_HUMAN	sp|O43150|ASAP2_HUMAN	6	5	5	sp|O43150|ASAP2_HUMAN Arf-GAP with SH3 domain, ANK repeat and PH domain-containing protein 2 OS=Homo sapiens OX=9606 GN=ASAP2 PE=1 SV=3	1	6	5	5	7.1	6.1	6.1	111.65	1006	1006	6		1	2					1		2		0	25.376	155870	175260	164930	174410	195240	193230	189190	181710	179110	172650	179970	155870	175260	164930	174410	195240	193230	189190	181710	179110
sp|O43156|TTI1_HUMAN	sp|O43156|TTI1_HUMAN	6	6	6	sp|O43156|TTI1_HUMAN TELO2-interacting protein 1 homolog OS=Homo sapiens OX=9606 GN=TTI1 PE=1 SV=3	1	6	6	6	7	7	7	122.07	1089	1089	5.33		1	1			3			1			0	14.62	355330	388480	362830	421040	434300	427980	438570	415490	388750	425900	391900	355330	388480	362830	421040	434300	427980	438570	415490	388750
sp|O43157|PLXB1_HUMAN	sp|O43157|PLXB1_HUMAN	3	3	2	sp|O43157|PLXB1_HUMAN Plexin-B1 OS=Homo sapiens OX=9606 GN=PLXNB1 PE=1 SV=3	1	3	3	2	1.7	1.7	1.3	232.3	2135	2135	7.33				1					2			0	4.3119	19974	21677	18056	20769	22611	25371	25378	22176	19441	21560	21933	19974	21677	18056	20769	22611	25371	25378	22176	19441
sp|O43159|RRP8_HUMAN	sp|O43159|RRP8_HUMAN	7	7	7	sp|O43159|RRP8_HUMAN Ribosomal RNA-processing protein 8 OS=Homo sapiens OX=9606 GN=RRP8 PE=1 SV=2	1	7	7	7	16.2	16.2	16.2	50.714	456	456	5.11		1	2	1	3			1			1	0	9.7128	1109100	1242800	1147400	1193700	1377000	1360800	1382400	1228800	1208800	1270600	1251200	1109100	1242800	1147400	1193700	1377000	1360800	1382400	1228800	1208800
sp|O43164|PJA2_HUMAN	sp|O43164|PJA2_HUMAN	2	2	2	sp|O43164|PJA2_HUMAN E3 ubiquitin-protein ligase Praja-2 OS=Homo sapiens OX=9606 GN=PJA2 PE=1 SV=4	1	2	2	2	5.5	5.5	5.5	78.213	708	708	9.5									1	1		0	28.565	50827	50112	49138	52306	63833	54494	60103	49391	52842	55832	57472	50827	50112	49138	52306	63833	54494	60103	49391	52842
sp|O43166|SI1L1_HUMAN	sp|O43166|SI1L1_HUMAN	17	17	16	sp|O43166|SI1L1_HUMAN Signal-induced proliferation-associated 1-like protein 1 OS=Homo sapiens OX=9606 GN=SIPA1L1 PE=1 SV=4	1	17	17	16	11.1	11.1	10.6	200.03	1804	1804	6.45		1	5	2	1	1	1	1	3	4	1	0	56.853	1163600	1194100	1165900	1157200	1377300	1287600	1346200	1160400	1283900	1217200	1308400	1163600	1194100	1165900	1157200	1377300	1287600	1346200	1160400	1283900
sp|O43167|ZBT24_HUMAN	sp|O43167|ZBT24_HUMAN	1	1	1	sp|O43167|ZBT24_HUMAN Zinc finger and BTB domain-containing protein 24 OS=Homo sapiens OX=9606 GN=ZBTB24 PE=1 SV=2	1	1	1	1	1.1	1.1	1.1	78.281	697	697	4				1								0.0024888	1.8424	17389	20161	18969	19334	21668	22546	22527	18411	20090	17341	20357	17389	20161	18969	19334	21668	22546	22527	18411	20090
sp|O43169|CYB5B_HUMAN	sp|O43169|CYB5B_HUMAN	2	2	2	sp|O43169|CYB5B_HUMAN Cytochrome b5 type B OS=Homo sapiens OX=9606 GN=CYB5B PE=1 SV=3	1	2	2	2	30.7	30.7	30.7	16.694	150	150	5			1				1					0	23.605	89140	81454	95773	78421	106260	80019	108080	89176	84949	94088	104310	89140	81454	95773	78421	106260	80019	108080	89176	84949
sp|O43172|PRP4_HUMAN	sp|O43172|PRP4_HUMAN	11	11	11	sp|O43172|PRP4_HUMAN U4/U6 small nuclear ribonucleoprotein Prp4 OS=Homo sapiens OX=9606 GN=PRPF4 PE=1 SV=2	1	11	11	11	26.2	26.2	26.2	58.449	522	522	7.09			3		4	1	3	5	1	4	1	0	82.764	3493000	3317600	3566400	3504600	4167900	3571600	4144300	3564100	3335600	3587500	3736100	3493000	3317600	3566400	3504600	4167900	3571600	4144300	3564100	3335600
sp|O43173|SIA8C_HUMAN	sp|O43173|SIA8C_HUMAN	2	2	2	sp|O43173|SIA8C_HUMAN Sia-alpha-2,3-Gal-beta-1,4-GlcNAc-R:alpha 2,8-sialyltransferase OS=Homo sapiens OX=9606 GN=ST8SIA3 PE=1 SV=3	1	2	2	2	5	5	5	43.969	380	380	6.5		1									1	0.00027023	2.6786	49302	58003	49605	57109	60245	57285	61648	57806	55740	57225	51371	49302	58003	49605	57109	60245	57285	61648	57806	55740
sp|O43175|SERA_HUMAN	sp|O43175|SERA_HUMAN	15	15	15	sp|O43175|SERA_HUMAN D-3-phosphoglycerate dehydrogenase OS=Homo sapiens OX=9606 GN=PHGDH PE=1 SV=4	1	15	15	15	34.7	34.7	34.7	56.65	533	533	7.17		1	3	3	2	3	7	4	4	5	3	0	52.077	10053000	10944000	9869000	10766000	11448000	11355000	12101000	10763000	10236000	10049000	10129000	10053000	10944000	9869000	10766000	11448000	11355000	12101000	10763000	10236000
sp|O43181|NDUS4_HUMAN	sp|O43181|NDUS4_HUMAN	3	3	3	sp|O43181|NDUS4_HUMAN NADH dehydrogenase [ubiquinone] iron-sulfur protein 4, mitochondrial OS=Homo sapiens OX=9606 GN=NDUFS4 PE=1 SV=1	1	3	3	3	19.4	19.4	19.4	20.108	175	175	8.5							1	1	1	1		0	6.9762	565150	562160	584280	575740	665530	583830	693510	539760	630920	588190	616740	565150	562160	584280	575740	665530	583830	693510	539760	630920
sp|O43237|DC1L2_HUMAN	sp|O43237|DC1L2_HUMAN	9	9	9	sp|O43237|DC1L2_HUMAN Cytoplasmic dynein 1 light intermediate chain 2 OS=Homo sapiens OX=9606 GN=DYNC1LI2 PE=1 SV=1	1	9	9	9	23.4	23.4	23.4	54.099	492	492	7.64		2				1	3	3	1	1	3	0	24.46	3284000	3384900	3355200	3550300	3824500	3897900	3948700	3652100	3537200	3482900	3582200	3284000	3384900	3355200	3550300	3824500	3897900	3948700	3652100	3537200
sp|O43242|PSMD3_HUMAN	sp|O43242|PSMD3_HUMAN	21	21	21	sp|O43242|PSMD3_HUMAN 26S proteasome non-ATPase regulatory subunit 3 OS=Homo sapiens OX=9606 GN=PSMD3 PE=1 SV=2	1	21	21	21	42.5	42.5	42.5	60.977	534	534	6.72		1	1	5	3	10	3	6		4	3	0	81.554	8022300	8530000	8272200	8383100	9175700	8929700	9683000	8431500	8400800	8201300	8366300	8022300	8530000	8272200	8383100	9175700	8929700	9683000	8431500	8400800
sp|O43251|RFOX2_HUMAN;sp|Q9NWB1|RFOX1_HUMAN;sp|A6NFN3|RFOX3_HUMAN	sp|O43251|RFOX2_HUMAN;sp|Q9NWB1|RFOX1_HUMAN	5;3;2	5;3;2	5;3;2	sp|O43251|RFOX2_HUMAN RNA binding protein fox-1 homolog 2 OS=Homo sapiens OX=9606 GN=RBFOX2 PE=1 SV=3;sp|Q9NWB1|RFOX1_HUMAN RNA binding protein fox-1 homolog 1 OS=Homo sapiens OX=9606 GN=RBFOX1 PE=1 SV=2	3	5	5	5	17.4	17.4	17.4	41.373	390	390;397;312	6		1	1		2		1		1		1	0	16.788	441840	435830	456540	445050	503080	427000	499610	434200	440150	439480	506970	441840	435830	456540	445050	503080	427000	499610	434200	440150
sp|O43252|PAPS1_HUMAN	sp|O43252|PAPS1_HUMAN	17	17	17	sp|O43252|PAPS1_HUMAN Bifunctional 3-phosphoadenosine 5-phosphosulfate synthase 1 OS=Homo sapiens OX=9606 GN=PAPSS1 PE=1 SV=2	1	17	17	17	28.5	28.5	28.5	70.832	624	624	6.5		2	3	1	5	4	4	3	5	1	2	0	35.98	4064000	4331800	4208800	4343600	4818100	4518800	4921700	4323400	4252900	4174600	4388900	4064000	4331800	4208800	4343600	4818100	4518800	4921700	4323400	4252900
sp|O43257|ZNHI1_HUMAN	sp|O43257|ZNHI1_HUMAN	2	2	2	sp|O43257|ZNHI1_HUMAN Zinc finger HIT domain-containing protein 1 OS=Homo sapiens OX=9606 GN=ZNHIT1 PE=1 SV=1	1	2	2	2	23.4	23.4	23.4	17.536	154	154	5.67		1					1	1				0	9.8638	289480	295940	276480	298680	341570	327210	338880	291520	319870	308300	288910	289480	295940	276480	298680	341570	327210	338880	291520	319870
sp|O43264|ZW10_HUMAN	sp|O43264|ZW10_HUMAN	13	13	13	sp|O43264|ZW10_HUMAN Centromere/kinetochore protein zw10 homolog OS=Homo sapiens OX=9606 GN=ZW10 PE=1 SV=3	1	13	13	13	19.9	19.9	19.9	88.828	779	779	7.1		2		3	1	2	2	2	3	3	2	0	27.649	2933200	3063900	2946100	3035900	3466800	3404600	3564500	3123000	3207900	3096900	3275800	2933200	3063900	2946100	3035900	3466800	3404600	3564500	3123000	3207900
sp|O43281|EFS_HUMAN	sp|O43281|EFS_HUMAN	3	3	3	sp|O43281|EFS_HUMAN Embryonal Fyn-associated substrate OS=Homo sapiens OX=9606 GN=EFS PE=1 SV=1	1	3	3	3	7.7	7.7	7.7	58.815	561	561	7.67			1						1		1	0	6.2288	150230	155590	158530	158240	186080	178910	185790	159080	166820	161030	175170	150230	155590	158530	158240	186080	178910	185790	159080	166820
sp|O43286|B4GT5_HUMAN	sp|O43286|B4GT5_HUMAN	1	1	1	sp|O43286|B4GT5_HUMAN Beta-1,4-galactosyltransferase 5 OS=Homo sapiens OX=9606 GN=B4GALT5 PE=1 SV=1	1	1	1	1	2.1	2.1	2.1	45.118	388	388	6.67				1		1				1		0.0079356	1.3363	117030	137740	123130	129170	147300	140720	152690	127510	126960	131250	124410	117030	137740	123130	129170	147300	140720	152690	127510	126960
sp|O43290|SNUT1_HUMAN	sp|O43290|SNUT1_HUMAN	27	27	27	sp|O43290|SNUT1_HUMAN U4/U6.U5 tri-snRNP-associated protein 1 OS=Homo sapiens OX=9606 GN=SART1 PE=1 SV=1	1	27	27	27	37.8	37.8	37.8	90.254	800	800	6.47		2	6	2	8	5	6	5	5	2	4	0	235.28	5474700	5653300	5678400	5829300	6466400	6134700	6487000	5848000	5902800	6015500	6176400	5474700	5653300	5678400	5829300	6466400	6134700	6487000	5848000	5902800
sp|O43292|GPAA1_HUMAN	sp|O43292|GPAA1_HUMAN	6	6	6	sp|O43292|GPAA1_HUMAN Glycosylphosphatidylinositol anchor attachment 1 protein OS=Homo sapiens OX=9606 GN=GPAA1 PE=1 SV=3	1	6	6	6	11.9	11.9	11.9	67.622	621	621	6.86		1	2						2		2	0	22.144	1682100	1776900	1769800	1766500	2113700	1957800	2117000	1782000	1925700	1865300	2003500	1682100	1776900	1769800	1766500	2113700	1957800	2117000	1782000	1925700
sp|O43293|DAPK3_HUMAN;sp|Q9UIK4|DAPK2_HUMAN	sp|O43293|DAPK3_HUMAN	5;1	5;1	5;1	sp|O43293|DAPK3_HUMAN Death-associated protein kinase 3 OS=Homo sapiens OX=9606 GN=DAPK3 PE=1 SV=1	2	5	5	5	13	13	13	52.535	454	454;370	6.86					2	1	2	1		1		0	11.002	525440	564920	511440	553100	583550	606750	613670	532650	567640	542820	579310	525440	564920	511440	553100	583550	606750	613670	532650	567640
sp|O43294|TGFI1_HUMAN	sp|O43294|TGFI1_HUMAN	6	6	6	sp|O43294|TGFI1_HUMAN Transforming growth factor beta-1-induced transcript 1 protein OS=Homo sapiens OX=9606 GN=TGFB1I1 PE=1 SV=2	1	6	6	6	12.8	12.8	12.8	49.814	461	461	5.14			3	1		2					1	0	13.457	208300	224540	209880	226390	260990	254240	241410	219810	235190	236150	230910	208300	224540	209880	226390	260990	254240	241410	219810	235190
sp|O43299|AP5Z1_HUMAN	sp|O43299|AP5Z1_HUMAN	2	2	2	sp|O43299|AP5Z1_HUMAN AP-5 complex subunit zeta-1 OS=Homo sapiens OX=9606 GN=AP5Z1 PE=1 SV=2	1	2	2	2	2.1	2.1	2.1	88.604	807	807	9							1				1	0.00014031	3.1001	39173	42001	35580	41146	49489	48876	48751	37909	43805	43832	44497	39173	42001	35580	41146	49489	48876	48751	37909	43805
sp|O43301|HS12A_HUMAN;sp|Q96MM6|HS12B_HUMAN	sp|O43301|HS12A_HUMAN	6;1	6;1	6;1	sp|O43301|HS12A_HUMAN Heat shock 70 kDa protein 12A OS=Homo sapiens OX=9606 GN=HSPA12A PE=1 SV=2	2	6	6	6	13	13	13	74.977	675	675;686	7.12			1				3	3	1			0	17.201	257680	259390	279220	262170	297780	290370	301810	265820	275530	277110	287490	257680	259390	279220	262170	297780	290370	301810	265820	275530
sp|O43303|CP110_HUMAN	sp|O43303|CP110_HUMAN	4	4	4	sp|O43303|CP110_HUMAN Centriolar coiled-coil protein of 110 kDa OS=Homo sapiens OX=9606 GN=CCP110 PE=1 SV=3	1	4	4	4	6.2	6.2	6.2	113.42	1012	1012	7.75				1			1		1		1	0	21.863	238950	283350	261690	283590	302790	337090	287040	268650	293750	263880	249510	238950	283350	261690	283590	302790	337090	287040	268650	293750
sp|O43306|ADCY6_HUMAN;sp|O95622|ADCY5_HUMAN	sp|O43306|ADCY6_HUMAN;sp|O95622|ADCY5_HUMAN	4;2	4;2	4;2	sp|O43306|ADCY6_HUMAN Adenylate cyclase type 6 OS=Homo sapiens OX=9606 GN=ADCY6 PE=1 SV=2;sp|O95622|ADCY5_HUMAN Adenylate cyclase type 5 OS=Homo sapiens OX=9606 GN=ADCY5 PE=1 SV=3	2	4	4	4	4.5	4.5	4.5	130.61	1168	1168;1261	8.5							1	2			1	0	16.21	147670	164010	157170	144770	172730	169410	171480	153050	161840	155970	165580	147670	164010	157170	144770	172730	169410	171480	153050	161840
sp|O43310|CTIF_HUMAN	sp|O43310|CTIF_HUMAN	5	5	5	sp|O43310|CTIF_HUMAN CBP80/20-dependent translation initiation factor OS=Homo sapiens OX=9606 GN=CTIF PE=1 SV=1	1	5	5	5	10	10	10	67.586	598	598	6.71					2	1	2	1	1			0	24.705	300050	310250	298290	313490	354430	335690	343900	302090	313680	311980	322400	300050	310250	298290	313490	354430	335690	343900	302090	313680
sp|O43314|VIP2_HUMAN;sp|Q6PFW1|VIP1_HUMAN	sp|O43314|VIP2_HUMAN	12;3	12;3	12;3	sp|O43314|VIP2_HUMAN Inositol hexakisphosphate and diphosphoinositol-pentakisphosphate kinase 2 OS=Homo sapiens OX=9606 GN=PPIP5K2 PE=1 SV=3	2	12	12	12	10.4	10.4	10.4	140.41	1243	1243;1433	8.08			1	1	1		1	2	1	2	3	0	29.703	453860	515120	465050	516840	565390	592490	558680	529540	521840	523300	524620	453860	515120	465050	516840	565390	592490	558680	529540	521840
sp|O43318|M3K7_HUMAN	sp|O43318|M3K7_HUMAN	6	6	6	sp|O43318|M3K7_HUMAN Mitogen-activated protein kinase kinase kinase 7 OS=Homo sapiens OX=9606 GN=MAP3K7 PE=1 SV=1	1	6	6	6	10.6	10.6	10.6	67.195	606	606	5.25		3		1		1		2		1		0	11.014	689470	745880	645340	716100	797170	821210	877890	762810	758630	714260	757090	689470	745880	645340	716100	797170	821210	877890	762810	758630
sp|O43324|MCA3_HUMAN	sp|O43324|MCA3_HUMAN	6	6	6	sp|O43324|MCA3_HUMAN Eukaryotic translation elongation factor 1 epsilon-1 OS=Homo sapiens OX=9606 GN=EEF1E1 PE=1 SV=1	1	6	6	6	34.5	34.5	34.5	19.81	174	174	8.17		1				1	2	2	2	2	2	0	16.61	3843900	4050100	3789400	4050400	4346600	4321500	4569800	3941200	3998000	3946300	4132000	3843900	4050100	3789400	4050400	4346600	4321500	4569800	3941200	3998000
sp|O43347|MSI1H_HUMAN	sp|O43347|MSI1H_HUMAN	7	6	6	sp|O43347|MSI1H_HUMAN RNA-binding protein Musashi homolog 1 OS=Homo sapiens OX=9606 GN=MSI1 PE=1 SV=1	1	7	6	6	27.6	25.4	25.4	39.124	362	362	6.3		2	1		1	1	1	1	1	1	1	0	20.815	280410	273900	307500	275750	332420	291210	327670	290700	273190	291720	305340	280410	273900	307500	275750	332420	291210	327670	290700	273190
sp|O43353|RIPK2_HUMAN	sp|O43353|RIPK2_HUMAN	5	5	5	sp|O43353|RIPK2_HUMAN Receptor-interacting serine/threonine-protein kinase 2 OS=Homo sapiens OX=9606 GN=RIPK2 PE=1 SV=2	1	5	5	5	13.9	13.9	13.9	61.194	540	540	4.5			1	2	2	1						0	15.876	324400	332100	323170	335000	398370	382680	398380	344400	356680	344700	353470	324400	332100	323170	335000	398370	382680	398380	344400	356680
sp|O43379|WDR62_HUMAN	sp|O43379|WDR62_HUMAN	1	1	1	sp|O43379|WDR62_HUMAN WD repeat-containing protein 62 OS=Homo sapiens OX=9606 GN=WDR62 PE=1 SV=4	1	1	1	1	0.6	0.6	0.6	165.95	1518	1518	9									1			0.0072515	1.3729	109420	122510	119230	119890	133020	128820	136220	116610	121090	123850	132730	109420	122510	119230	119890	133020	128820	136220	116610	121090
sp|O43390|HNRPR_HUMAN	sp|O43390|HNRPR_HUMAN	21	15	15	sp|O43390|HNRPR_HUMAN Heterogeneous nuclear ribonucleoprotein R OS=Homo sapiens OX=9606 GN=HNRNPR PE=1 SV=1	1	21	15	15	32.2	23.5	23.5	70.942	633	633	6.55		5	3	3	4	3	6	3	1	5	5	0	58.743	8366100	8093800	8624100	8579100	9655200	8323200	10320000	9047100	7784500	8216300	8280700	8366100	8093800	8624100	8579100	9655200	8323200	10320000	9047100	7784500
sp|O43395|PRPF3_HUMAN	sp|O43395|PRPF3_HUMAN	13	13	13	sp|O43395|PRPF3_HUMAN U4/U6 small nuclear ribonucleoprotein Prp3 OS=Homo sapiens OX=9606 GN=PRPF3 PE=1 SV=2	1	13	13	13	19.5	19.5	19.5	77.528	683	683	6.09		1	3	3	2	4	2	3	1	3		0	33.728	3090100	3283900	3036500	3251100	3523900	3519500	3556800	3245000	3220000	3286700	3235100	3090100	3283900	3036500	3251100	3523900	3519500	3556800	3245000	3220000
sp|O43396|TXNL1_HUMAN	sp|O43396|TXNL1_HUMAN	10	10	10	sp|O43396|TXNL1_HUMAN Thioredoxin-like protein 1 OS=Homo sapiens OX=9606 GN=TXNL1 PE=1 SV=3	1	10	10	10	45	45	45	32.251	289	289	7.24		1	2		2	1	4	4	3	3	1	0	50.878	3194500	3478500	3259600	3456200	3743300	3701200	3833400	3563700	3329100	3485600	3411400	3194500	3478500	3259600	3456200	3743300	3701200	3833400	3563700	3329100
sp|O43399|TPD54_HUMAN	sp|O43399|TPD54_HUMAN	10	10	10	sp|O43399|TPD54_HUMAN Tumor protein D54 OS=Homo sapiens OX=9606 GN=TPD52L2 PE=1 SV=2	1	10	10	10	57.3	57.3	57.3	22.237	206	206	6		1	4	1	2	2	2	3	1	1	1	0	160.2	3080800	3162000	2973400	3141900	3446300	3272100	3586000	3081000	3153400	3004000	3150600	3080800	3162000	2973400	3141900	3446300	3272100	3586000	3081000	3153400
sp|O43402|EMC8_HUMAN	sp|O43402|EMC8_HUMAN	4	4	4	sp|O43402|EMC8_HUMAN ER membrane protein complex subunit 8 OS=Homo sapiens OX=9606 GN=EMC8 PE=1 SV=1	1	4	4	4	25.2	25.2	25.2	23.773	210	210	5.43			1		4	1			1			0	11.587	821870	699480	910510	861130	1025500	833570	1018900	926090	782080	917240	915800	821870	699480	910510	861130	1025500	833570	1018900	926090	782080
sp|O43405|COCH_HUMAN	sp|O43405|COCH_HUMAN	1	1	1	sp|O43405|COCH_HUMAN Cochlin OS=Homo sapiens OX=9606 GN=COCH PE=1 SV=1	1	1	1	1	2.5	2.5	2.5	59.482	550	550	10										1		0.0096041	1.2433	26993	29546	29034	31019	32153	31867	33353	27040	30961	30324	30550	26993	29546	29034	31019	32153	31867	33353	27040	30961
sp|O43414|ERI3_HUMAN	sp|O43414|ERI3_HUMAN	2	2	2	sp|O43414|ERI3_HUMAN ERI1 exoribonuclease 3 OS=Homo sapiens OX=9606 GN=ERI3 PE=1 SV=2	1	2	2	2	4.5	4.5	4.5	37.238	337	337	4.5		1					1					0.00090404	2.2197	428420	457470	405740	435180	480580	487980	507510	420320	452990	435800	437810	428420	457470	405740	435180	480580	487980	507510	420320	452990
sp|O43422|P52K_HUMAN	sp|O43422|P52K_HUMAN	1	1	1	sp|O43422|P52K_HUMAN 52 kDa repressor of the inhibitor of the protein kinase OS=Homo sapiens OX=9606 GN=THAP12 PE=1 SV=2	1	1	1	1	1.1	1.1	1.1	87.703	761	761	6						1						0.0095026	1.2487	41072	46893	40046	44796	48145	44607	46183	42164	43950	42979	44627	41072	46893	40046	44796	48145	44607	46183	42164	43950
sp|O43426|SYNJ1_HUMAN	sp|O43426|SYNJ1_HUMAN	7	7	7	sp|O43426|SYNJ1_HUMAN Synaptojanin-1 OS=Homo sapiens OX=9606 GN=SYNJ1 PE=1 SV=2	1	7	7	7	6.4	6.4	6.4	173.1	1573	1573	7.88		2					1		1	1	3	0	20.886	393550	449320	396190	439160	501010	483710	480670	431850	454730	471410	464160	393550	449320	396190	439160	501010	483710	480670	431850	454730
sp|O43427|FIBP_HUMAN	sp|O43427|FIBP_HUMAN	2	2	2	sp|O43427|FIBP_HUMAN Acidic fibroblast growth factor intracellular-binding protein OS=Homo sapiens OX=9606 GN=FIBP PE=1 SV=3	1	2	2	2	6.3	6.3	6.3	41.878	364	364	7.5						1			1			0.0005275	2.463	189450	186110	205320	216750	224320	193810	237500	204540	164970	209630	193990	189450	186110	205320	216750	224320	193810	237500	204540	164970
sp|O43432|IF4G3_HUMAN	sp|O43432|IF4G3_HUMAN	30	26	25	sp|O43432|IF4G3_HUMAN Eukaryotic translation initiation factor 4 gamma 3 OS=Homo sapiens OX=9606 GN=EIF4G3 PE=1 SV=2	1	30	26	25	21.8	19.7	19.3	176.65	1585	1585	6.94		2	3		3	3	7	8	4	3	1	0	78.155	2723900	3020400	2804000	2987200	3283100	3241000	3382300	3053200	3023300	2956100	2980600	2723900	3020400	2804000	2987200	3283100	3241000	3382300	3053200	3023300
sp|O43439|MTG8R_HUMAN	sp|O43439|MTG8R_HUMAN	6	5	5	sp|O43439|MTG8R_HUMAN Protein CBFA2T2 OS=Homo sapiens OX=9606 GN=CBFA2T2 PE=1 SV=1	1	6	5	5	9.8	8.6	8.6	67.132	604	604	8.43					1	1	1			3	1	0	9.1273	331660	358530	318220	352670	382500	386140	385510	339300	337980	347160	341520	331660	358530	318220	352670	382500	386140	385510	339300	337980
sp|O43447|PPIH_HUMAN	sp|O43447|PPIH_HUMAN	6	6	6	sp|O43447|PPIH_HUMAN Peptidyl-prolyl cis-trans isomerase H OS=Homo sapiens OX=9606 GN=PPIH PE=1 SV=1	1	6	6	6	31.1	31.1	31.1	19.208	177	177	6.18		2	2		1		1	2		3		0	15.611	1603300	1620600	1678600	1658000	1913700	1752900	1970300	1632600	1711000	1600000	1842900	1603300	1620600	1678600	1658000	1913700	1752900	1970300	1632600	1711000
sp|O43463|SUV91_HUMAN	sp|O43463|SUV91_HUMAN	1	1	1	sp|O43463|SUV91_HUMAN Histone-lysine N-methyltransferase SUV39H1 OS=Homo sapiens OX=9606 GN=SUV39H1 PE=1 SV=1	1	1	1	1	3.4	3.4	3.4	47.907	412	412	3			1									0.0024935	1.8617	22526	27826	22773	26978	30290	27581	29108	24857	27484	28069	26449	22526	27826	22773	26978	30290	27581	29108	24857	27484
sp|O43464|HTRA2_HUMAN;sp|P83110|HTRA3_HUMAN	sp|O43464|HTRA2_HUMAN	6;1	6;1	6;1	sp|O43464|HTRA2_HUMAN Serine protease HTRA2, mitochondrial OS=Homo sapiens OX=9606 GN=HTRA2 PE=1 SV=2	2	6	6	6	16.2	16.2	16.2	48.84	458	458;453	4.4		3	1	1	2	1	1	1				0	13.783	669900	656610	742920	661980	805450	695790	789930	685030	682730	679970	745250	669900	656610	742920	661980	805450	695790	789930	685030	682730
sp|O43488|ARK72_HUMAN	sp|O43488|ARK72_HUMAN	6	6	6	sp|O43488|ARK72_HUMAN Aflatoxin B1 aldehyde reductase member 2 OS=Homo sapiens OX=9606 GN=AKR7A2 PE=1 SV=3	1	6	6	6	20.1	20.1	20.1	39.589	359	359	7.43			1		1	1	1		1		2	0	15.907	1117100	1111800	1211000	1132900	1374200	1223500	1321200	1115700	1208100	1246800	1291900	1117100	1111800	1211000	1132900	1374200	1223500	1321200	1115700	1208100
sp|O43490|PROM1_HUMAN	sp|O43490|PROM1_HUMAN	1	1	1	sp|O43490|PROM1_HUMAN Prominin-1 OS=Homo sapiens OX=9606 GN=PROM1 PE=1 SV=1	1	1	1	1	2	2	2	97.201	865	865	4				1								0.00040139	2.5974	3780.2	4509	3832.6	3797.1	4880.3	3877.7	4117.7	4350.1	3723.1	3979.1	3078.7	3780.2	4509	3832.6	3797.1	4880.3	3877.7	4117.7	4350.1	3723.1
sp|O43491|E41L2_HUMAN	sp|O43491|E41L2_HUMAN	15	15	15	sp|O43491|E41L2_HUMAN Band 4.1-like protein 2 OS=Homo sapiens OX=9606 GN=EPB41L2 PE=1 SV=1	1	15	15	15	18.9	18.9	18.9	112.59	1005	1005	5.93		1		4		4	4		1	1		0	42.752	1440100	1514000	1484200	1510000	1694000	1640000	1750500	1528500	1558200	1528000	1551200	1440100	1514000	1484200	1510000	1694000	1640000	1750500	1528500	1558200
sp|O43493|TGON2_HUMAN	sp|O43493|TGON2_HUMAN	4	4	4	sp|O43493|TGON2_HUMAN Trans-Golgi network integral membrane protein 2 OS=Homo sapiens OX=9606 GN=TGOLN2 PE=1 SV=4	1	4	4	4	11.9	11.9	11.9	45.879	437	437	6.38				2		2	2	1	1			0	65.357	421510	479280	427270	477410	514350	524260	499310	465370	463870	483450	476650	421510	479280	427270	477410	514350	524260	499310	465370	463870
sp|O43502|RA51C_HUMAN	sp|O43502|RA51C_HUMAN	1	1	1	sp|O43502|RA51C_HUMAN DNA repair protein RAD51 homolog 3 OS=Homo sapiens OX=9606 GN=RAD51C PE=1 SV=1	1	1	1	1	2.9	2.9	2.9	42.189	376	376	9									1			0.0041468	1.6397	31827	34899	32505	37634	39736	35607	42330	31101	33910	35203	35247	31827	34899	32505	37634	39736	35607	42330	31101	33910
sp|O43504|LTOR5_HUMAN	sp|O43504|LTOR5_HUMAN	1	1	1	sp|O43504|LTOR5_HUMAN Ragulator complex protein LAMTOR5 OS=Homo sapiens OX=9606 GN=LAMTOR5 PE=1 SV=1	1	1	1	1	22	22	22	9.6138	91	91	11											1	0	8.0741	102550	53864	137980	85779	129890	52994	130540	143090	46095	104890	116230	102550	53864	137980	85779	129890	52994	130540	143090	46095
sp|O43505|B4GA1_HUMAN	sp|O43505|B4GA1_HUMAN	1	1	1	sp|O43505|B4GA1_HUMAN Beta-1,4-glucuronyltransferase 1 OS=Homo sapiens OX=9606 GN=B4GAT1 PE=1 SV=1	1	1	1	1	2.7	2.7	2.7	47.119	415	415	11											1	0.0022582	1.9185	28620	28292	26636	23689	27461	29593	27385	25742	24448	27930	28094	28620	28292	26636	23689	27461	29593	27385	25742	24448
sp|O43513|MED7_HUMAN	sp|O43513|MED7_HUMAN	2	2	2	sp|O43513|MED7_HUMAN Mediator of RNA polymerase II transcription subunit 7 OS=Homo sapiens OX=9606 GN=MED7 PE=1 SV=1	1	2	2	2	12.4	12.4	12.4	27.245	233	233	6.67						2		1				0	5.8624	176160	163880	167710	163210	213260	200470	199280	175620	212180	194570	212810	176160	163880	167710	163210	213260	200470	199280	175620	212180
sp|O43516|WIPF1_HUMAN	sp|O43516|WIPF1_HUMAN	5	5	5	sp|O43516|WIPF1_HUMAN WAS/WASL-interacting protein family member 1 OS=Homo sapiens OX=9606 GN=WIPF1 PE=1 SV=3	1	5	5	5	17.1	17.1	17.1	51.258	503	503	7.2				1		2			1		1	0	17.567	224450	238990	230400	245950	277540	267690	265920	244720	251130	249550	257950	224450	238990	230400	245950	277540	267690	265920	244720	251130
sp|O43524|FOXO3_HUMAN	sp|O43524|FOXO3_HUMAN	8	8	6	sp|O43524|FOXO3_HUMAN Forkhead box protein O3 OS=Homo sapiens OX=9606 GN=FOXO3 PE=1 SV=1	1	8	8	6	18	18	12	71.276	673	673	5.67		2	1		2	1			2	1		0	38.256	306240	310680	303720	307710	355620	330390	356030	302410	326030	297860	328400	306240	310680	303720	307710	355620	330390	356030	302410	326030
sp|O43542|XRCC3_HUMAN	sp|O43542|XRCC3_HUMAN	2	2	2	sp|O43542|XRCC3_HUMAN DNA repair protein XRCC3 OS=Homo sapiens OX=9606 GN=XRCC3 PE=1 SV=1	1	2	2	2	7.5	7.5	7.5	37.849	346	346	6.5					1			1				0.00052729	2.4625	30090	33180	31075	29043	31818	28537	28915	23822	31151	30146	27037	30090	33180	31075	29043	31818	28537	28915	23822	31151
sp|O43556|SGCE_HUMAN	sp|O43556|SGCE_HUMAN	2	2	2	sp|O43556|SGCE_HUMAN Epsilon-sarcoglycan OS=Homo sapiens OX=9606 GN=SGCE PE=1 SV=6	1	2	2	2	6.6	6.6	6.6	49.85	437	437	9								1		1		0	5.7553	13944	15304	16063	14810	17955	15238	18588	13891	16969	15599	17031	13944	15304	16063	14810	17955	15238	18588	13891	16969
sp|O43567|RNF13_HUMAN	sp|O43567|RNF13_HUMAN	2	2	2	sp|O43567|RNF13_HUMAN E3 ubiquitin-protein ligase RNF13 OS=Homo sapiens OX=9606 GN=RNF13 PE=1 SV=1	1	2	2	2	8.1	8.1	8.1	42.813	381	381	5.5					1	1						0.0031033	1.8182	87924	87315	87041	85678	109840	96656	100440	89185	88783	100540	96944	87924	87315	87041	85678	109840	96656	100440	89185	88783
sp|O43572|AKA10_HUMAN	sp|O43572|AKA10_HUMAN	1	1	1	sp|O43572|AKA10_HUMAN A-kinase anchor protein 10, mitochondrial OS=Homo sapiens OX=9606 GN=AKAP10 PE=1 SV=2	1	1	1	1	1.4	1.4	1.4	73.817	662	662	4				1								0.0041605	1.6728	16649	16980	14403	15868	16126	17889	17433	15576	17449	17929	19014	16649	16980	14403	15868	16126	17889	17433	15576	17449
sp|O43581|SYT7_HUMAN	sp|O43581|SYT7_HUMAN	1	1	1	sp|O43581|SYT7_HUMAN Synaptotagmin-7 OS=Homo sapiens OX=9606 GN=SYT7 PE=1 SV=3	1	1	1	1	3.2	3.2	3.2	45.501	403	403	10										1		0.00052917	2.4929	25927	27830	23756	28339	28112	34754	30629	26780	29643	30622	27560	25927	27830	23756	28339	28112	34754	30629	26780	29643
sp|O43583|DENR_HUMAN	sp|O43583|DENR_HUMAN	5	5	5	sp|O43583|DENR_HUMAN Density-regulated protein OS=Homo sapiens OX=9606 GN=DENR PE=1 SV=2	1	5	5	5	29.3	29.3	29.3	22.092	198	198	4.38		1	2	1	2	1	1					0	71.073	1366300	1415800	1364700	1389600	1535600	1396800	1593600	1388000	1348800	1373200	1420000	1366300	1415800	1364700	1389600	1535600	1396800	1593600	1388000	1348800
sp|O43592|XPOT_HUMAN	sp|O43592|XPOT_HUMAN	15	15	15	sp|O43592|XPOT_HUMAN Exportin-T OS=Homo sapiens OX=9606 GN=XPOT PE=1 SV=2	1	15	15	15	16	16	16	109.96	962	962	7.2		1	2	1	3		2	3	3	3	2	0	57.906	2528400	2895300	2546700	2803100	3068200	3166400	3009800	2909000	2822800	2828400	2792800	2528400	2895300	2546700	2803100	3068200	3166400	3009800	2909000	2822800
sp|O43597|SPY2_HUMAN	sp|O43597|SPY2_HUMAN	1	1	1	sp|O43597|SPY2_HUMAN Protein sprouty homolog 2 OS=Homo sapiens OX=9606 GN=SPRY2 PE=1 SV=1	1	1	1	1	5.4	5.4	5.4	34.688	315	315	10										1		0.00013843	2.9278	6367.4	8661.6	8005.7	6928.2	9103.3	6334	7870.4	5822.6	7892.2	6995.5	8060.2	6367.4	8661.6	8005.7	6928.2	9103.3	6334	7870.4	5822.6	7892.2
sp|O43598|DNPH1_HUMAN	sp|O43598|DNPH1_HUMAN	4	4	4	sp|O43598|DNPH1_HUMAN 2-deoxynucleoside 5-phosphate N-hydrolase 1 OS=Homo sapiens OX=9606 GN=DNPH1 PE=1 SV=1	1	4	4	4	29.3	29.3	29.3	19.108	174	174	4.67		2	1		2						1	0	10.623	1164800	1292100	1167600	1240800	1339300	1365800	1385800	1272900	1253200	1234800	1264300	1164800	1292100	1167600	1240800	1339300	1365800	1385800	1272900	1253200
sp|O43602|DCX_HUMAN	sp|O43602|DCX_HUMAN	10	10	8	sp|O43602|DCX_HUMAN Neuronal migration protein doublecortin OS=Homo sapiens OX=9606 GN=DCX PE=1 SV=4	1	10	10	8	27.7	27.7	22.7	40.573	365	365	6.73		2		2	1	1	2	2	2	3		0	25.834	1490300	1552500	1537700	1505400	1680600	1644900	1734800	1562700	1480800	1566800	1567600	1490300	1552500	1537700	1505400	1680600	1644900	1734800	1562700	1480800
sp|O43609|SPY1_HUMAN	sp|O43609|SPY1_HUMAN	2	2	2	sp|O43609|SPY1_HUMAN Protein sprouty homolog 1 OS=Homo sapiens OX=9606 GN=SPRY1 PE=1 SV=2	1	2	2	2	8.5	8.5	8.5	35.122	319	319	10									1		1	0	5.4717	30208	33126	32175	34312	36995	36474	36429	34031	32421	35303	37180	30208	33126	32175	34312	36995	36474	36429	34031	32421
sp|O43615|TIM44_HUMAN	sp|O43615|TIM44_HUMAN	13	13	13	sp|O43615|TIM44_HUMAN Mitochondrial import inner membrane translocase subunit TIM44 OS=Homo sapiens OX=9606 GN=TIMM44 PE=1 SV=2	1	13	13	13	30.3	30.3	30.3	51.355	452	452	6.4		2	2	3	2	2	4	4	4	2		0	35.18	3164000	3403900	3180900	3334500	3679900	3576000	3681500	3334000	3327700	3281600	3321900	3164000	3403900	3180900	3334500	3679900	3576000	3681500	3334000	3327700
sp|O43617|TPPC3_HUMAN	sp|O43617|TPPC3_HUMAN	5	5	5	sp|O43617|TPPC3_HUMAN Trafficking protein particle complex subunit 3 OS=Homo sapiens OX=9606 GN=TRAPPC3 PE=1 SV=1	1	5	5	5	27.8	27.8	27.8	20.274	180	180	8						2	1	1	1	2		0	6.2827	1585400	1712100	1688800	1714900	1819100	1911100	1845300	1742500	1667600	1817500	1786400	1585400	1712100	1688800	1714900	1819100	1911100	1845300	1742500	1667600
sp|O43633|CHM2A_HUMAN	sp|O43633|CHM2A_HUMAN	6	6	6	sp|O43633|CHM2A_HUMAN Charged multivesicular body protein 2a OS=Homo sapiens OX=9606 GN=CHMP2A PE=1 SV=1	1	6	6	6	23	23	23	25.104	222	222	6.31		1	1	3	1	1	2	1		1	2	0	43.649	1606500	1742300	1607600	1754000	1866100	1890600	1900700	1778600	1654300	1670200	1609600	1606500	1742300	1607600	1754000	1866100	1890600	1900700	1778600	1654300
sp|O43639|NCK2_HUMAN	sp|O43639|NCK2_HUMAN	5	4	4	sp|O43639|NCK2_HUMAN Cytoplasmic protein NCK2 OS=Homo sapiens OX=9606 GN=NCK2 PE=1 SV=2	1	5	4	4	16.6	14.5	14.5	42.915	380	380	2.5		3		1								0	10.582	355570	407390	365720	397160	430760	435660	432820	402280	389360	412180	394870	355570	407390	365720	397160	430760	435660	432820	402280	389360
sp|O43657|TSN6_HUMAN	sp|O43657|TSN6_HUMAN	1	1	1	sp|O43657|TSN6_HUMAN Tetraspanin-6 OS=Homo sapiens OX=9606 GN=TSPAN6 PE=1 SV=1	1	1	1	1	4.5	4.5	4.5	27.563	245	245	2		1										0	5.3226	15073	16272	14133	15077	19198	16942	15983	15683	15397	18312	18013	15073	16272	14133	15077	19198	16942	15983	15683	15397
sp|O43660|PLRG1_HUMAN	sp|O43660|PLRG1_HUMAN	15	15	15	sp|O43660|PLRG1_HUMAN Pleiotropic regulator 1 OS=Homo sapiens OX=9606 GN=PLRG1 PE=1 SV=1	1	15	15	15	34.2	34.2	34.2	57.193	514	514	6.71		4	1		2	4	2	5	1	2	3	0	33.571	5554200	5351000	5465200	5542500	6305300	5789400	6476400	5568600	5732100	5595700	5964300	5554200	5351000	5465200	5542500	6305300	5789400	6476400	5568600	5732100
sp|O43663|PRC1_HUMAN	sp|O43663|PRC1_HUMAN	8	8	8	sp|O43663|PRC1_HUMAN Protein regulator of cytokinesis 1 OS=Homo sapiens OX=9606 GN=PRC1 PE=1 SV=2	1	8	8	8	13.7	13.7	13.7	71.606	620	620	6.36			3	1	1	2		1		1	2	0	9.9627	1376600	1522200	1366400	1422100	1609500	1598100	1654100	1441800	1450000	1413400	1462100	1376600	1522200	1366400	1422100	1609500	1598100	1654100	1441800	1450000
sp|O43665|RGS10_HUMAN	sp|O43665|RGS10_HUMAN	3	3	3	sp|O43665|RGS10_HUMAN Regulator of G-protein signaling 10 OS=Homo sapiens OX=9606 GN=RGS10 PE=1 SV=3	1	3	3	3	21.5	21.5	21.5	21.21	181	181	5		1				1	1					0	5.1592	297110	328670	306870	347620	399340	392330	361510	338230	396770	373830	390630	297110	328670	306870	347620	399340	392330	361510	338230	396770
sp|O43670|ZN207_HUMAN	sp|O43670|ZN207_HUMAN	6	6	6	sp|O43670|ZN207_HUMAN BUB3-interacting and GLEBS motif-containing protein ZNF207 OS=Homo sapiens OX=9606 GN=ZNF207 PE=1 SV=1	1	6	6	6	17.4	17.4	17.4	50.75	478	478	6.64		2			2		5	3	1		1	0	34.377	3457800	3685200	3547300	3670800	4005800	3724000	4021100	3648700	3555500	3537300	3626500	3457800	3685200	3547300	3670800	4005800	3724000	4021100	3648700	3555500
sp|O43674|NDUB5_HUMAN	sp|O43674|NDUB5_HUMAN	3	3	3	sp|O43674|NDUB5_HUMAN NADH dehydrogenase [ubiquinone] 1 beta subcomplex subunit 5, mitochondrial OS=Homo sapiens OX=9606 GN=NDUFB5 PE=1 SV=1	1	3	3	3	16.9	16.9	16.9	21.75	189	189	8.4							1	2	1	1		0	5.2364	468640	470660	490030	469670	536950	485990	587580	495130	486410	504500	549060	468640	470660	490030	469670	536950	485990	587580	495130	486410
sp|O43676|NDUB3_HUMAN	sp|O43676|NDUB3_HUMAN	2	2	2	sp|O43676|NDUB3_HUMAN NADH dehydrogenase [ubiquinone] 1 beta subcomplex subunit 3 OS=Homo sapiens OX=9606 GN=NDUFB3 PE=1 SV=3	1	2	2	2	21.4	21.4	21.4	11.402	98	98	6.4			1		1		1	1	1			0	7.0965	540390	556870	549180	549120	590760	593300	612280	526500	522530	546220	567920	540390	556870	549180	549120	590760	593300	612280	526500	522530
sp|O43678|NDUA2_HUMAN	sp|O43678|NDUA2_HUMAN	2	2	2	sp|O43678|NDUA2_HUMAN NADH dehydrogenase [ubiquinone] 1 alpha subcomplex subunit 2 OS=Homo sapiens OX=9606 GN=NDUFA2 PE=1 SV=3	1	2	2	2	30.3	30.3	30.3	10.921	99	99	4			1	1	1							0	8.8384	461860	439510	459600	450190	563680	473870	565080	454360	492430	435370	460440	461860	439510	459600	450190	563680	473870	565080	454360	492430
sp|O43681|GET3_HUMAN	sp|O43681|GET3_HUMAN	7	7	7	sp|O43681|GET3_HUMAN ATPase GET3 OS=Homo sapiens OX=9606 GN=GET3 PE=1 SV=2	1	7	7	7	28.7	28.7	28.7	38.792	348	348	8.1				1	1	1	1	1		4	1	0	15.423	1623300	1651900	1742300	1669700	2023400	1850700	2043400	1790900	1695200	1772900	1812500	1623300	1651900	1742300	1669700	2023400	1850700	2043400	1790900	1695200
sp|O43683|BUB1_HUMAN	sp|O43683|BUB1_HUMAN	4	4	4	sp|O43683|BUB1_HUMAN Mitotic checkpoint serine/threonine-protein kinase BUB1 OS=Homo sapiens OX=9606 GN=BUB1 PE=1 SV=1	1	4	4	4	4.7	4.7	4.7	122.37	1085	1085	8.5					1		1				2	0	10.784	128240	131160	125130	122480	147950	142520	138710	130530	128200	131850	135310	128240	131160	125130	122480	147950	142520	138710	130530	128200
sp|O43684|BUB3_HUMAN	sp|O43684|BUB3_HUMAN	10	10	10	sp|O43684|BUB3_HUMAN Mitotic checkpoint protein BUB3 OS=Homo sapiens OX=9606 GN=BUB3 PE=1 SV=1	1	10	10	10	31.7	31.7	31.7	37.154	328	328	7.4				1	3	2	4	5	1	4		0	32.728	4894800	4999200	4761000	4961400	5606500	5170000	5572300	4787200	4929100	4927200	4966700	4894800	4999200	4761000	4961400	5606500	5170000	5572300	4787200	4929100
sp|O43688|PLPP2_HUMAN	sp|O43688|PLPP2_HUMAN	1	1	1	sp|O43688|PLPP2_HUMAN Phospholipid phosphatase 2 OS=Homo sapiens OX=9606 GN=PLPP2 PE=1 SV=1	1	1	1	1	3.5	3.5	3.5	32.573	288	288	10										1		0.0096075	1.2442	41545	47535	44976	44271	55096	51634	53168	42935	49943	43961	48456	41545	47535	44976	44271	55096	51634	53168	42935	49943
sp|O43707|ACTN4_HUMAN	sp|O43707|ACTN4_HUMAN	42	42	29	sp|O43707|ACTN4_HUMAN Alpha-actinin-4 OS=Homo sapiens OX=9606 GN=ACTN4 PE=1 SV=2	1	42	42	29	50.9	50.9	36.6	104.85	911	911	6.33		10	12	11	8	9	6	9	10	7	11	0	259.04	25210000	26417000	26199000	26457000	28567000	27073000	29508000	26100000	24903000	24814000	25387000	25210000	26417000	26199000	26457000	28567000	27073000	29508000	26100000	24903000
sp|O43708|MAAI_HUMAN	sp|O43708|MAAI_HUMAN	3	3	3	sp|O43708|MAAI_HUMAN Maleylacetoacetate isomerase OS=Homo sapiens OX=9606 GN=GSTZ1 PE=1 SV=3	1	3	3	3	14.4	14.4	14.4	24.212	216	216	5.6				1	1	2	1					0	14.202	910000	905950	861470	873080	1038200	994250	1046200	920790	970000	975710	955670	910000	905950	861470	873080	1038200	994250	1046200	920790	970000
sp|O43709|BUD23_HUMAN	sp|O43709|BUD23_HUMAN	3	3	3	sp|O43709|BUD23_HUMAN Probable 18S rRNA (guanine-N(7))-methyltransferase OS=Homo sapiens OX=9606 GN=BUD23 PE=1 SV=2	1	3	3	3	12.5	12.5	12.5	31.88	281	281	8.5						1		1	1		1	0	6.7672	253810	247640	261310	242710	298890	272550	292220	249840	264610	263640	280700	253810	247640	261310	242710	298890	272550	292220	249840	264610
sp|O43716|GATC_HUMAN	sp|O43716|GATC_HUMAN	3	3	3	sp|O43716|GATC_HUMAN Glutamyl-tRNA(Gln) amidotransferase subunit C, mitochondrial OS=Homo sapiens OX=9606 GN=GATC PE=1 SV=1	1	3	3	3	25.7	25.7	25.7	15.086	136	136	5.33			1		1			1				0	61.995	619070	647330	616460	686350	724000	740880	726860	672330	717250	647990	649590	619070	647330	616460	686350	724000	740880	726860	672330	717250
sp|O43719|HTSF1_HUMAN	sp|O43719|HTSF1_HUMAN	27	27	27	sp|O43719|HTSF1_HUMAN HIV Tat-specific factor 1 OS=Homo sapiens OX=9606 GN=HTATSF1 PE=1 SV=1	1	27	27	27	38.7	38.7	38.7	85.852	755	755	6.87		3	2	2	3	6	6	6	3	4	3	0	98.154	9255700	9971000	9450100	9961900	10540000	10396000	10915000	9901900	9685600	9513400	9748600	9255700	9971000	9450100	9961900	10540000	10396000	10915000	9901900	9685600
sp|O43739|CYH3_HUMAN	sp|O43739|CYH3_HUMAN	5	1	1	sp|O43739|CYH3_HUMAN Cytohesin-3 OS=Homo sapiens OX=9606 GN=CYTH3 PE=1 SV=2	1	5	1	1	14.8	2.2	2.2	46.348	400	400	6						1						0.0046077	1.5785	63124	68591	68212	67596	86181	74405	81002	66157	72802	65787	71986	63124	68591	68212	67596	86181	74405	81002	66157	72802
sp|O43741|AAKB2_HUMAN	sp|O43741|AAKB2_HUMAN	3	2	2	sp|O43741|AAKB2_HUMAN 5-AMP-activated protein kinase subunit beta-2 OS=Homo sapiens OX=9606 GN=PRKAB2 PE=1 SV=1	1	3	2	2	14.7	11.8	11.8	30.302	272	272	6			1			1			1			0	45.438	95824	91054	84708	99293	111940	113510	111100	98102	105070	98635	112500	95824	91054	84708	99293	111940	113510	111100	98102	105070
sp|O43747|AP1G1_HUMAN	sp|O43747|AP1G1_HUMAN	13	13	13	sp|O43747|AP1G1_HUMAN AP-1 complex subunit gamma-1 OS=Homo sapiens OX=9606 GN=AP1G1 PE=1 SV=5	1	13	13	13	16.9	16.9	16.9	91.35	822	822	5.72		3	1	3	2	2	2	2	1	1	1	0	48.213	1314500	1383600	1333900	1332700	1470400	1419400	1570600	1417100	1308600	1354600	1416900	1314500	1383600	1333900	1332700	1470400	1419400	1570600	1417100	1308600
sp|O43752|STX6_HUMAN	sp|O43752|STX6_HUMAN	5	5	5	sp|O43752|STX6_HUMAN Syntaxin-6 OS=Homo sapiens OX=9606 GN=STX6 PE=1 SV=1	1	5	5	5	24.3	24.3	24.3	29.176	255	255	6.38				1	2	1	2	1	1			0	32.592	437210	492320	444930	471080	525800	536710	532600	467250	514830	476340	481490	437210	492320	444930	471080	525800	536710	532600	467250	514830
sp|O43759|SNG1_HUMAN	sp|O43759|SNG1_HUMAN	1	1	1	sp|O43759|SNG1_HUMAN Synaptogyrin-1 OS=Homo sapiens OX=9606 GN=SYNGR1 PE=1 SV=2	1	1	1	1	5.2	5.2	5.2	25.455	233	233	8								1				0.0022664	1.9532	10412	12278	11025	12004	13533	14219	14673	10027	12695	13565	11397	10412	12278	11025	12004	13533	14219	14673	10027	12695
sp|O43760|SNG2_HUMAN	sp|O43760|SNG2_HUMAN	1	1	1	sp|O43760|SNG2_HUMAN Synaptogyrin-2 OS=Homo sapiens OX=9606 GN=SYNGR2 PE=1 SV=1	1	1	1	1	4.5	4.5	4.5	24.81	224	224	11											1	0.00027229	2.7292	204000	185150	206220	202580	234800	201140	231160	177850	223750	204650	224990	204000	185150	206220	202580	234800	201140	231160	177850	223750
sp|O43761|SNG3_HUMAN	sp|O43761|SNG3_HUMAN	2	2	2	sp|O43761|SNG3_HUMAN Synaptogyrin-3 OS=Homo sapiens OX=9606 GN=SYNGR3 PE=1 SV=2	1	2	2	2	11.8	11.8	11.8	24.555	229	229	3			2									0	6.3471	87770	94813	91140	99263	108480	102730	103520	99558	105200	93174	102190	87770	94813	91140	99263	108480	102730	103520	99558	105200
sp|O43765|SGTA_HUMAN	sp|O43765|SGTA_HUMAN	7	7	7	sp|O43765|SGTA_HUMAN Small glutamine-rich tetratricopeptide repeat-containing protein alpha OS=Homo sapiens OX=9606 GN=SGTA PE=1 SV=1	1	7	7	7	23.6	23.6	23.6	34.063	313	313	5.5		1	3	1	2	1	1	1	1		1	0	28.25	1561600	1707000	1644100	1737300	1797400	1836700	1877800	1774900	1613700	1683400	1611600	1561600	1707000	1644100	1737300	1797400	1836700	1877800	1774900	1613700
sp|O43768|ENSA_HUMAN;sp|P56211|ARP19_HUMAN	sp|O43768|ENSA_HUMAN	4;1	4;1	4;1	sp|O43768|ENSA_HUMAN Alpha-endosulfine OS=Homo sapiens OX=9606 GN=ENSA PE=1 SV=1	2	4	4	4	40.5	40.5	40.5	13.389	121	121;112	5.43		2	2					1		2		0	8.0332	1015200	984170	1056800	1004900	1230100	1084700	1206900	1037800	1070300	1065200	1144100	1015200	984170	1056800	1004900	1230100	1084700	1206900	1037800	1070300
sp|O43772|MCAT_HUMAN	sp|O43772|MCAT_HUMAN	3	3	3	sp|O43772|MCAT_HUMAN Mitochondrial carnitine/acylcarnitine carrier protein OS=Homo sapiens OX=9606 GN=SLC25A20 PE=1 SV=1	1	3	3	3	8	8	8	32.943	301	301	8				1						2		0.0009065	2.2638	1050300	1111400	1062200	1076800	1248400	1252800	1207100	1049600	1138600	1164600	1163800	1050300	1111400	1062200	1076800	1248400	1252800	1207100	1049600	1138600
sp|O43776|SYNC_HUMAN;REV__sp|H7BZ55|CRCC2_HUMAN	sp|O43776|SYNC_HUMAN	12;2	12;2	12;2	sp|O43776|SYNC_HUMAN Asparagine--tRNA ligase, cytoplasmic OS=Homo sapiens OX=9606 GN=NARS1 PE=1 SV=1	2	12	12	12	26.5	26.5	26.5	62.942	548	548;1653	6.74			3	2	1	3	2	2	4		2	0	30.99	3111700	3192800	3231400	3168100	3704600	3313700	3759800	3373200	3239400	3273000	3411800	3111700	3192800	3231400	3168100	3704600	3313700	3759800	3373200	3239400
sp|O43791|SPOP_HUMAN	sp|O43791|SPOP_HUMAN	1	1	1	sp|O43791|SPOP_HUMAN Speckle-type POZ protein OS=Homo sapiens OX=9606 GN=SPOP PE=1 SV=1	1	1	1	1	3.2	3.2	3.2	42.132	374	374	9									1			0.0033379	1.7653	63641	65585	64262	67274	75574	72386	81542	69680	73568	64918	71387	63641	65585	64262	67274	75574	72386	81542	69680	73568
sp|O43795|MYO1B_HUMAN	sp|O43795|MYO1B_HUMAN	30	30	27	sp|O43795|MYO1B_HUMAN Unconventional myosin-Ib OS=Homo sapiens OX=9606 GN=MYO1B PE=1 SV=3	1	30	30	27	26.4	26.4	23.3	131.98	1136	1136	6.15		8	1	9	3	6	12	12	3	5		0	65.424	12815000	13154000	12821000	12919000	14274000	13681000	14772000	12952000	12741000	12986000	13251000	12815000	13154000	12821000	12919000	14274000	13681000	14772000	12952000	12741000
sp|O43805|SSNA1_HUMAN	sp|O43805|SSNA1_HUMAN	2	2	2	sp|O43805|SSNA1_HUMAN Sjoegren syndrome nuclear autoantigen 1 OS=Homo sapiens OX=9606 GN=SSNA1 PE=1 SV=2	1	2	2	2	11.8	11.8	11.8	13.596	119	119	9							1				1	0.0023762	1.9002	163870	194490	159810	188520	205510	199320	192950	182330	184660	182940	178940	163870	194490	159810	188520	205510	199320	192950	182330	184660
sp|O43808|PM34_HUMAN	sp|O43808|PM34_HUMAN	2	2	2	sp|O43808|PM34_HUMAN Peroxisomal membrane protein PMP34 OS=Homo sapiens OX=9606 GN=SLC25A17 PE=1 SV=1	1	2	2	2	7.2	7.2	7.2	34.566	307	307	4		1				1						0.00052812	2.4772	447860	495590	390160	499960	524850	539840	508440	440430	494080	435610	411580	447860	495590	390160	499960	524850	539840	508440	440430	494080
sp|O43809|CPSF5_HUMAN	sp|O43809|CPSF5_HUMAN	11	11	11	sp|O43809|CPSF5_HUMAN Cleavage and polyadenylation specificity factor subunit 5 OS=Homo sapiens OX=9606 GN=NUDT21 PE=1 SV=1	1	11	11	11	44.5	44.5	44.5	26.227	227	227	6.16		3	1	3		3	3	2		3	1	0	25.21	3304300	3479700	3450500	3478400	3844400	3668000	3979300	3491600	3371800	3397700	3590600	3304300	3479700	3450500	3478400	3844400	3668000	3979300	3491600	3371800
sp|O43813|LANC1_HUMAN	sp|O43813|LANC1_HUMAN	4	4	4	sp|O43813|LANC1_HUMAN Glutathione S-transferase LANCL1 OS=Homo sapiens OX=9606 GN=LANCL1 PE=1 SV=1	1	4	4	4	10.3	10.3	10.3	45.283	399	399	6.83		1		1				2	1	1		0	7.3443	540610	547580	570050	537640	637790	574100	624680	580490	530660	571800	593720	540610	547580	570050	537640	637790	574100	624680	580490	530660
sp|O43815|STRN_HUMAN	sp|O43815|STRN_HUMAN	14	14	14	sp|O43815|STRN_HUMAN Striatin OS=Homo sapiens OX=9606 GN=STRN PE=1 SV=4	1	14	14	14	24.9	24.9	24.9	86.131	780	780	7.5			1	1	3		1		4	4		0	42.543	800640	868770	807890	797590	949320	894410	958320	850450	846450	829550	862320	800640	868770	807890	797590	949320	894410	958320	850450	846450
sp|O43818|U3IP2_HUMAN	sp|O43818|U3IP2_HUMAN	6	6	6	sp|O43818|U3IP2_HUMAN U3 small nucleolar RNA-interacting protein 2 OS=Homo sapiens OX=9606 GN=RRP9 PE=1 SV=1	1	6	6	6	16.2	16.2	16.2	51.84	475	475	5.83		1	1			1	2			1		0	15.943	728140	690070	747260	738590	858820	742650	850450	749980	703530	790050	770410	728140	690070	747260	738590	858820	742650	850450	749980	703530
sp|O43819|SCO2_HUMAN	sp|O43819|SCO2_HUMAN	3	3	3	sp|O43819|SCO2_HUMAN Protein SCO2 homolog, mitochondrial OS=Homo sapiens OX=9606 GN=SCO2 PE=1 SV=3	1	3	3	3	19.9	19.9	19.9	29.81	266	266	3.33		1		2								0	5.1619	122360	135190	121140	123860	142560	148380	141140	127080	132910	131560	135500	122360	135190	121140	123860	142560	148380	141140	127080	132910
sp|O43823|AKAP8_HUMAN	sp|O43823|AKAP8_HUMAN	8	8	8	sp|O43823|AKAP8_HUMAN A-kinase anchor protein 8 OS=Homo sapiens OX=9606 GN=AKAP8 PE=1 SV=1	1	8	8	8	15	15	15	76.107	692	692	6		2		1		6	1	2			1	0	56.569	1915900	1911200	1936900	1908700	2269200	2076600	2214300	1912800	2183900	2011500	2187900	1915900	1911200	1936900	1908700	2269200	2076600	2214300	1912800	2183900
sp|O43824|GTPB6_HUMAN	sp|O43824|GTPB6_HUMAN	2	2	2	sp|O43824|GTPB6_HUMAN Putative GTP-binding protein 6 OS=Homo sapiens OX=9606 GN=GTPBP6 PE=1 SV=4	1	2	2	2	4.1	4.1	4.1	56.897	516	516	2.5		1	1									0	4.565	106550	99909	106350	106380	123420	105010	111440	108910	99714	111350	122860	106550	99909	106350	106380	123420	105010	111440	108910	99714
sp|O43826|G6PT1_HUMAN	sp|O43826|G6PT1_HUMAN	2	2	2	sp|O43826|G6PT1_HUMAN Glucose-6-phosphate exchanger SLC37A4 OS=Homo sapiens OX=9606 GN=SLC37A4 PE=1 SV=1	1	2	2	2	5.4	5.4	5.4	46.36	429	429	4				2								0	4.0406	67220	71254	66955	61046	84529	78366	75466	64000	81694	69656	74271	67220	71254	66955	61046	84529	78366	75466	64000	81694
sp|O43829|ZBT14_HUMAN	sp|O43829|ZBT14_HUMAN	1	1	1	sp|O43829|ZBT14_HUMAN Zinc finger and BTB domain-containing protein 14 OS=Homo sapiens OX=9606 GN=ZBTB14 PE=1 SV=2	1	1	1	1	3.3	3.3	3.3	50.956	449	449	5			1				1					0.00040323	2.6286	131740	149330	145460	143670	178660	168460	168740	146920	142910	148660	145060	131740	149330	145460	143670	178660	168460	168740	146920	142910
sp|O43837|IDH3B_HUMAN	sp|O43837|IDH3B_HUMAN	8	8	8	sp|O43837|IDH3B_HUMAN Isocitrate dehydrogenase [NAD] subunit beta, mitochondrial OS=Homo sapiens OX=9606 GN=IDH3B PE=1 SV=2	1	8	8	8	24.2	24.2	24.2	42.183	385	385	8.08			1		1		2	2	4	2	1	0	27.023	1254000	1295100	1292900	1315000	1520800	1386300	1476900	1345000	1289600	1347800	1373100	1254000	1295100	1292900	1315000	1520800	1386300	1476900	1345000	1289600
sp|O43847|NRDC_HUMAN	sp|O43847|NRDC_HUMAN	17	17	17	sp|O43847|NRDC_HUMAN Nardilysin OS=Homo sapiens OX=9606 GN=NRDC PE=1 SV=3	1	17	17	17	15.8	15.8	15.8	131.7	1151	1151	7		3	2	2	1		4	5	2	2	4	0	42.542	3196700	3254300	3363300	3346100	3862500	3525000	3852800	3454700	3272400	3391800	3478400	3196700	3254300	3363300	3346100	3862500	3525000	3852800	3454700	3272400
sp|O43852|CALU_HUMAN	sp|O43852|CALU_HUMAN	12	12	12	sp|O43852|CALU_HUMAN Calumenin OS=Homo sapiens OX=9606 GN=CALU PE=1 SV=2	1	12	12	12	47	47	47	37.106	315	315	6.38		7	2	2	1	3	4	5	4	4	2	0	61.322	9447400	7331900	10244000	9047000	10717000	7914900	11234000	9662900	7322400	9331600	9246900	9447400	7331900	10244000	9047000	10717000	7914900	11234000	9662900	7322400
sp|O43854|EDIL3_HUMAN	sp|O43854|EDIL3_HUMAN	2	2	2	sp|O43854|EDIL3_HUMAN EGF-like repeat and discoidin I-like domain-containing protein 3 OS=Homo sapiens OX=9606 GN=EDIL3 PE=1 SV=1	1	2	2	2	3.5	3.5	3.5	53.764	480	480	8						1				1		0.00078217	2.3365	71199	76967	69113	72518	83857	83280	84706	73152	82600	76638	81519	71199	76967	69113	72518	83857	83280	84706	73152	82600
sp|O43861|ATP9B_HUMAN;sp|P40527|ATC7_YEAST	sp|O43861|ATP9B_HUMAN;sp|P40527|ATC7_YEAST	2;1	1;0	1;0	sp|O43861|ATP9B_HUMAN Probable phospholipid-transporting ATPase IIB OS=Homo sapiens OX=9606 GN=ATP9B PE=2 SV=4;sp|P40527|ATC7_YEAST Probable phospholipid-transporting ATPase NEO1 OS=Saccharomyces cerevisiae (strain ATCC 204508 / S288c) OX=559292 GN=NEO1 PE	2	2	1	1	1.8	0.9	0.9	129.3	1147	1147;1151	5					1							0.001899	1.9953	10519	12589	9533.6	12242	10445	13819	11773	12776	12314	11016	12300	10519	12589	9533.6	12242	10445	13819	11773	12776	12314
sp|O43865|SAHH2_HUMAN	sp|O43865|SAHH2_HUMAN	6	6	4	sp|O43865|SAHH2_HUMAN S-adenosylhomocysteine hydrolase-like protein 1 OS=Homo sapiens OX=9606 GN=AHCYL1 PE=1 SV=2	1	6	6	4	10.9	10.9	7.2	58.951	530	530	6.8		1		1	1	2	1	1	1	1	1	0	40.126	1026000	955490	1127400	1051500	1347500	1087000	1314300	1130000	995800	1130000	1109000	1026000	955490	1127400	1051500	1347500	1087000	1314300	1130000	995800
sp|O43896|KIF1C_HUMAN	sp|O43896|KIF1C_HUMAN	7	3	3	sp|O43896|KIF1C_HUMAN Kinesin-like protein KIF1C OS=Homo sapiens OX=9606 GN=KIF1C PE=1 SV=3	1	7	3	3	7.3	3.3	3.3	122.95	1103	1103	5.67				1		1	1					0	6.2345	132760	129940	138160	136250	157390	133590	162620	139240	138690	138450	145790	132760	129940	138160	136250	157390	133590	162620	139240	138690
sp|O43909|EXTL3_HUMAN	sp|O43909|EXTL3_HUMAN	7	7	7	sp|O43909|EXTL3_HUMAN Exostosin-like 3 OS=Homo sapiens OX=9606 GN=EXTL3 PE=1 SV=1	1	7	7	7	8.7	8.7	8.7	104.75	919	919	6.14		2		1		1			2		1	0	10.538	418670	445010	444390	442280	522510	469910	512630	429880	470990	444540	484140	418670	445010	444390	442280	522510	469910	512630	429880	470990
sp|O43913|ORC5_HUMAN	sp|O43913|ORC5_HUMAN	8	8	8	sp|O43913|ORC5_HUMAN Origin recognition complex subunit 5 OS=Homo sapiens OX=9606 GN=ORC5 PE=1 SV=1	1	8	8	8	15.9	15.9	15.9	50.282	435	435	5.88		2	1	1			1	1		1	1	0	13.415	1423800	1454900	1470400	1525600	1772800	1694300	1741900	1494800	1564300	1535800	1579500	1423800	1454900	1470400	1525600	1772800	1694300	1741900	1494800	1564300
sp|O43924|PDE6D_HUMAN	sp|O43924|PDE6D_HUMAN	3	3	3	sp|O43924|PDE6D_HUMAN Retinal rod rhodopsin-sensitive cGMP 3,5-cyclic phosphodiesterase subunit delta OS=Homo sapiens OX=9606 GN=PDE6D PE=1 SV=1	1	3	3	3	25.3	25.3	25.3	17.42	150	150	7.5				1			1	1			1	0	17.843	176540	143900	160120	164920	201070	176150	206480	173190	158970	174390	185160	176540	143900	160120	164920	201070	176150	206480	173190	158970
sp|O43929|ORC4_HUMAN;CON__Q2YDI2	sp|O43929|ORC4_HUMAN	5;2	5;2	5;2	sp|O43929|ORC4_HUMAN Origin recognition complex subunit 4 OS=Homo sapiens OX=9606 GN=ORC4 PE=1 SV=2	2	5	5	5	12.8	12.8	12.8	50.377	436	436;436	5.2		1		1	1	1			1			0	15.062	1001500	1036000	977830	1028700	1177300	1092500	1235800	1007100	1107300	1042800	1092400	1001500	1036000	977830	1028700	1177300	1092500	1235800	1007100	1107300
sp|O43933|PEX1_HUMAN	sp|O43933|PEX1_HUMAN	9	9	9	sp|O43933|PEX1_HUMAN Peroxisome biogenesis factor 1 OS=Homo sapiens OX=9606 GN=PEX1 PE=1 SV=1	1	9	9	9	7.6	7.6	7.6	142.87	1283	1283	8.3		1			1		1		3	2	2	0	14.804	1018600	1090700	1071600	1076600	1248100	1174400	1264100	1136600	1096200	1121600	1145600	1018600	1090700	1071600	1076600	1248100	1174400	1264100	1136600	1096200
sp|O60216|RAD21_HUMAN	sp|O60216|RAD21_HUMAN	17	17	17	sp|O60216|RAD21_HUMAN Double-strand-break repair protein rad21 homolog OS=Homo sapiens OX=9606 GN=RAD21 PE=1 SV=2	1	17	17	17	35.3	35.3	35.3	71.689	631	631	6		5	1	2	3	3	5	4	1	1	2	0	101.77	2437000	2452100	2559800	2573200	2971800	2660500	2960000	2604300	2595800	2583000	2693400	2437000	2452100	2559800	2573200	2971800	2660500	2960000	2604300	2595800
sp|O60220|TIM8A_HUMAN	sp|O60220|TIM8A_HUMAN	2	2	2	sp|O60220|TIM8A_HUMAN Mitochondrial import inner membrane translocase subunit Tim8 A OS=Homo sapiens OX=9606 GN=TIMM8A PE=1 SV=1	1	2	2	2	20.6	20.6	20.6	10.998	97	97	3.5			1	1								0	3.8821	161690	155820	151040	163610	173520	161660	174880	155030	159690	170790	171950	161690	155820	151040	163610	173520	161660	174880	155030	159690
sp|O60229|KALRN_HUMAN	sp|O60229|KALRN_HUMAN	8	6	6	sp|O60229|KALRN_HUMAN Kalirin OS=Homo sapiens OX=9606 GN=KALRN PE=1 SV=3	1	8	6	6	3.5	2.9	2.9	340.26	2986	2986	7.43					1	3			2		1	0	9.1399	246890	258800	255120	259100	303320	286880	296950	268960	282940	269670	292950	246890	258800	255120	259100	303320	286880	296950	268960	282940
sp|O60231|DHX16_HUMAN	sp|O60231|DHX16_HUMAN	17	16	16	sp|O60231|DHX16_HUMAN Pre-mRNA-splicing factor ATP-dependent RNA helicase DHX16 OS=Homo sapiens OX=9606 GN=DHX16 PE=1 SV=2	1	17	16	16	17.1	16.2	16.2	119.26	1041	1041	6.86		4	1		3	2	2	2	2	1	5	0	35.579	1873000	1893500	1944300	1853900	2245600	1999300	2206200	1917700	1980600	1983500	2174000	1873000	1893500	1944300	1853900	2245600	1999300	2206200	1917700	1980600
sp|O60232|ZNRD2_HUMAN	sp|O60232|ZNRD2_HUMAN	2	2	2	sp|O60232|ZNRD2_HUMAN Protein ZNRD2 OS=Homo sapiens OX=9606 GN=ZNRD2 PE=1 SV=1	1	2	2	2	15.1	15.1	15.1	21.474	199	199	6.5		1									1	0	5.8237	82789	66402	98043	83855	119120	67334	111660	96444	71583	97330	91206	82789	66402	98043	83855	119120	67334	111660	96444	71583
sp|O60237|MYPT2_HUMAN	sp|O60237|MYPT2_HUMAN	4	4	4	sp|O60237|MYPT2_HUMAN Protein phosphatase 1 regulatory subunit 12B OS=Homo sapiens OX=9606 GN=PPP1R12B PE=1 SV=2	1	4	4	4	6	6	6	110.4	982	982	6.6					1	3				1		0	13.989	46540	54193	49711	57274	67908	60915	62127	54294	59309	55839	56486	46540	54193	49711	57274	67908	60915	62127	54294	59309
sp|O60242|AGRB3_HUMAN	sp|O60242|AGRB3_HUMAN	1	1	1	sp|O60242|AGRB3_HUMAN Adhesion G protein-coupled receptor B3 OS=Homo sapiens OX=9606 GN=ADGRB3 PE=1 SV=2	1	1	1	1	1.2	1.2	1.2	171.52	1522	1522	7							1					0.0086126	1.2992	38840	44256	42635	37215	50394	50403	50958	44716	43605	39041	48765	38840	44256	42635	37215	50394	50403	50958	44716	43605
sp|O60244|MED14_HUMAN	sp|O60244|MED14_HUMAN	9	9	9	sp|O60244|MED14_HUMAN Mediator of RNA polymerase II transcription subunit 14 OS=Homo sapiens OX=9606 GN=MED14 PE=1 SV=2	1	9	9	9	7.5	7.5	7.5	160.6	1454	1454	6.18			4		1	1	2		1		2	0	18.571	531850	558140	529940	533800	618940	592130	618790	531660	564210	542790	551070	531850	558140	529940	533800	618940	592130	618790	531660	564210
sp|O60256|KPRB_HUMAN	sp|O60256|KPRB_HUMAN	7	7	5	sp|O60256|KPRB_HUMAN Phosphoribosyl pyrophosphate synthase-associated protein 2 OS=Homo sapiens OX=9606 GN=PRPSAP2 PE=1 SV=1	1	7	7	5	26	26	20.3	40.925	369	369	5.78		1	1	1	2	1		1	1	1		0	55.367	4365500	4388700	4160000	4393500	4982700	4684500	4946100	4388300	4547800	4525000	4679400	4365500	4388700	4160000	4393500	4982700	4684500	4946100	4388300	4547800
sp|O60262|GBG7_HUMAN	sp|O60262|GBG7_HUMAN	1	1	1	sp|O60262|GBG7_HUMAN Guanine nucleotide-binding protein G(I)/G(S)/G(O) subunit gamma-7 OS=Homo sapiens OX=9606 GN=GNG7 PE=1 SV=1	1	1	1	1	23.5	23.5	23.5	7.5217	68	68	5					1							0.00013953	3.0415	19710	20454	18528	22466	23811	20498	22790	17670	22512	20788	21570	19710	20454	18528	22466	23811	20498	22790	17670	22512
sp|O60264|SMCA5_HUMAN	sp|O60264|SMCA5_HUMAN	40	40	27	sp|O60264|SMCA5_HUMAN SWI/SNF-related matrix-associated actin-dependent regulator of chromatin subfamily A member 5 OS=Homo sapiens OX=9606 GN=SMARCA5 PE=1 SV=1	1	40	40	27	40.7	40.7	29.3	121.9	1052	1052	6.62		3	10	6	5	9	12	9	4	8	6	0	138.03	23648000	24576000	23721000	24220000	26929000	25252000	27456000	24592000	23989000	23896000	24859000	23648000	24576000	23721000	24220000	26929000	25252000	27456000	24592000	23989000
sp|O60271|JIP4_HUMAN	sp|O60271|JIP4_HUMAN	28	28	25	sp|O60271|JIP4_HUMAN C-Jun-amino-terminal kinase-interacting protein 4 OS=Homo sapiens OX=9606 GN=SPAG9 PE=1 SV=4	1	28	28	25	27.1	27.1	25.1	146.2	1321	1321	5.41		8	7	3	5	7	3	4	3	2	2	0	144.44	4805100	5056000	4912100	4987400	5808600	5370800	5790000	5020800	5222700	4952900	5301600	4805100	5056000	4912100	4987400	5808600	5370800	5790000	5020800	5222700
sp|O60281|ZN292_HUMAN	sp|O60281|ZN292_HUMAN	11	11	11	sp|O60281|ZN292_HUMAN Zinc finger protein 292 OS=Homo sapiens OX=9606 GN=ZNF292 PE=1 SV=3	1	11	11	11	5.7	5.7	5.7	304.81	2723	2723	6.27			2		2	4	1				2	0	44.195	431110	439120	428350	453830	518340	511040	532480	452690	476890	478600	488270	431110	439120	428350	453830	518340	511040	532480	452690	476890
sp|O60282|KIF5C_HUMAN	sp|O60282|KIF5C_HUMAN	34	27	24	sp|O60282|KIF5C_HUMAN Kinesin heavy chain isoform 5C OS=Homo sapiens OX=9606 GN=KIF5C PE=1 SV=1	1	34	27	24	34.7	26.6	23.5	109.49	957	957	5.89		3	5	5	5	2	7	4	2	3	1	0	110.39	5002300	5225200	5092300	5202700	6069000	5580700	6044000	5175200	5496400	5183700	5603400	5002300	5225200	5092300	5202700	6069000	5580700	6044000	5175200	5496400
sp|O60287|NPA1P_HUMAN	sp|O60287|NPA1P_HUMAN	16	16	16	sp|O60287|NPA1P_HUMAN Nucleolar pre-ribosomal-associated protein 1 OS=Homo sapiens OX=9606 GN=URB1 PE=1 SV=4	1	16	16	16	8.6	8.6	8.6	254.39	2271	2271	7.2			2	1	2	2	5	1	3	2	2	0	34.798	965420	1003700	983110	964230	1082100	993110	1092000	911960	960950	982660	1017400	965420	1003700	983110	964230	1082100	993110	1092000	911960	960950
sp|O60291|MGRN1_HUMAN	sp|O60291|MGRN1_HUMAN	5	5	5	sp|O60291|MGRN1_HUMAN E3 ubiquitin-protein ligase MGRN1 OS=Homo sapiens OX=9606 GN=MGRN1 PE=1 SV=2	1	5	5	5	14.1	14.1	14.1	60.752	552	552	5.4		1	1		1	1					1	0	14.341	257150	255560	267410	270620	316890	296000	322780	271110	287030	278230	303280	257150	255560	267410	270620	316890	296000	322780	271110	287030
sp|O60292|SI1L3_HUMAN	sp|O60292|SI1L3_HUMAN	6	5	5	sp|O60292|SI1L3_HUMAN Signal-induced proliferation-associated 1-like protein 3 OS=Homo sapiens OX=9606 GN=SIPA1L3 PE=1 SV=3	1	6	5	5	4.9	4.4	4.4	194.61	1781	1781	7.4		1				1		1		1	1	0	16.172	128270	144050	131730	139950	164690	158300	167460	152100	140930	142010	143020	128270	144050	131730	139950	164690	158300	167460	152100	140930
sp|O60293|ZC3H1_HUMAN	sp|O60293|ZC3H1_HUMAN	11	11	11	sp|O60293|ZC3H1_HUMAN Zinc finger C3H1 domain-containing protein OS=Homo sapiens OX=9606 GN=ZFC3H1 PE=1 SV=3	1	11	11	11	7.4	7.4	7.4	226.35	1989	1989	8.33				1		2	1	2		5	1	0	20.092	450950	493890	464000	478420	557490	528470	548880	485550	507600	492260	523570	450950	493890	464000	478420	557490	528470	548880	485550	507600
sp|O60296|TRAK2_HUMAN	sp|O60296|TRAK2_HUMAN	1	1	1	sp|O60296|TRAK2_HUMAN Trafficking kinesin-binding protein 2 OS=Homo sapiens OX=9606 GN=TRAK2 PE=1 SV=2	1	1	1	1	1.2	1.2	1.2	101.42	914	914	5					1							0.0022576	1.9185	21176	17883	20736	21379	24725	23255	24667	23817	18679	20265	19797	21176	17883	20736	21379	24725	23255	24667	23817	18679
sp|O60299|LZTS3_HUMAN	sp|O60299|LZTS3_HUMAN	1	1	1	sp|O60299|LZTS3_HUMAN Leucine zipper putative tumor suppressor 3 OS=Homo sapiens OX=9606 GN=LZTS3 PE=2 SV=1	1	1	1	1	1.6	1.6	1.6	71.79	673	673	5					1							0.0016491	2.0144	12595	12169	12111	11938	14071	16932	16731	14241	9735.9	11046	14961	12595	12169	12111	11938	14071	16932	16731	14241	9735.9
sp|O60306|AQR_HUMAN	sp|O60306|AQR_HUMAN	19	18	18	sp|O60306|AQR_HUMAN RNA helicase aquarius OS=Homo sapiens OX=9606 GN=AQR PE=1 SV=4	1	19	18	18	15.2	14.7	14.7	171.29	1485	1485	6.5		3	3	2		2	7	3	1	3	2	0	66.363	2163600	2333700	2220200	2313500	2590900	2452200	2570500	2331900	2301600	2284000	2383500	2163600	2333700	2220200	2313500	2590900	2452200	2570500	2331900	2301600
sp|O60313|OPA1_HUMAN	sp|O60313|OPA1_HUMAN	23	23	23	sp|O60313|OPA1_HUMAN Dynamin-like 120 kDa protein, mitochondrial OS=Homo sapiens OX=9606 GN=OPA1 PE=1 SV=3	1	23	23	23	25.6	25.6	25.6	111.63	960	960	6.24		4	6	3	1	4	7	5	2	3	3	0	114.21	5206300	5736100	5352500	5759000	6229900	6055600	6236600	5693700	5516000	5562900	5605300	5206300	5736100	5352500	5759000	6229900	6055600	6236600	5693700	5516000
sp|O60315|ZEB2_HUMAN	sp|O60315|ZEB2_HUMAN	8	8	8	sp|O60315|ZEB2_HUMAN Zinc finger E-box-binding homeobox 2 OS=Homo sapiens OX=9606 GN=ZEB2 PE=1 SV=1	1	8	8	8	7.9	7.9	7.9	136.45	1214	1214	7.11		1	1	1	1				2	1	2	0	18.504	837490	903450	855340	904620	998220	963260	1000700	907180	931260	912060	958090	837490	903450	855340	904620	998220	963260	1000700	907180	931260
sp|O60318|GANP_HUMAN	sp|O60318|GANP_HUMAN	8	8	8	sp|O60318|GANP_HUMAN Germinal-center associated nuclear protein OS=Homo sapiens OX=9606 GN=MCM3AP PE=1 SV=2	1	8	8	8	6.9	6.9	6.9	218.4	1980	1980	4.56		1	4	1		2					1	0	41.566	584530	599310	616200	618490	730990	674790	710400	628730	643050	645610	673720	584530	599310	616200	618490	730990	674790	710400	628730	643050
sp|O60333|KIF1B_HUMAN	sp|O60333|KIF1B_HUMAN	12	6	5	sp|O60333|KIF1B_HUMAN Kinesin-like protein KIF1B OS=Homo sapiens OX=9606 GN=KIF1B PE=1 SV=5	1	12	6	5	7.9	3.9	3.3	204.47	1816	1816	7.5			1	1				2			2	0	15.517	212610	232160	208290	216640	254040	250500	260340	228070	231030	228860	233690	212610	232160	208290	216640	254040	250500	260340	228070	231030
sp|O60341|KDM1A_HUMAN	sp|O60341|KDM1A_HUMAN	18	18	18	sp|O60341|KDM1A_HUMAN Lysine-specific histone demethylase 1A OS=Homo sapiens OX=9606 GN=KDM1A PE=1 SV=2	1	18	18	18	26.2	26.2	26.2	92.902	852	852	5.48		3	5	4	5	3	3	4	3	1		0	53.636	4063300	4111200	4146100	4298000	4781100	4298500	4777500	4349500	3915200	4349400	4252700	4063300	4111200	4146100	4298000	4781100	4298500	4777500	4349500	3915200
sp|O60343|TBCD4_HUMAN	sp|O60343|TBCD4_HUMAN	4	4	4	sp|O60343|TBCD4_HUMAN TBC1 domain family member 4 OS=Homo sapiens OX=9606 GN=TBC1D4 PE=1 SV=2	1	4	4	4	3.7	3.7	3.7	146.56	1298	1298	4.25			1	2		1						0	8.3874	98375	101050	97945	101470	119130	110510	117010	99571	107420	101840	108250	98375	101050	97945	101470	119130	110510	117010	99571	107420
sp|O60427|FADS1_HUMAN	sp|O60427|FADS1_HUMAN	3	3	3	sp|O60427|FADS1_HUMAN Acyl-CoA (8-3)-desaturase OS=Homo sapiens OX=9606 GN=FADS1 PE=1 SV=3	1	3	3	3	10.6	10.6	10.6	51.964	444	444	8.33								2	1			0	4.0652	123380	130410	130200	107170	139150	119320	130650	115230	109660	107360	118580	123380	130410	130200	107170	139150	119320	130650	115230	109660
sp|O60443|GSDME_HUMAN	sp|O60443|GSDME_HUMAN	9	9	9	sp|O60443|GSDME_HUMAN Gasdermin-E OS=Homo sapiens OX=9606 GN=GSDME PE=1 SV=2	1	9	9	9	22.2	22.2	22.2	54.554	496	496	5.6		3		2		1	1	1		1	1	0	40.257	983660	1093400	977690	1094300	1200200	1209800	1221600	1076100	1067400	1086800	1064000	983660	1093400	977690	1094300	1200200	1209800	1221600	1076100	1067400
sp|O60447|EVI5_HUMAN	sp|O60447|EVI5_HUMAN	6	6	6	sp|O60447|EVI5_HUMAN Ecotropic viral integration site 5 protein homolog OS=Homo sapiens OX=9606 GN=EVI5 PE=1 SV=3	1	6	6	6	8.9	8.9	8.9	92.948	810	810	6.33			1	1	2					1	1	0	18.439	251590	274290	264050	279560	305450	308660	320500	275670	286150	272000	284610	251590	274290	264050	279560	305450	308660	320500	275670	286150
sp|O60476|MA1A2_HUMAN	sp|O60476|MA1A2_HUMAN	5	5	4	sp|O60476|MA1A2_HUMAN Mannosyl-oligosaccharide 1,2-alpha-mannosidase IB OS=Homo sapiens OX=9606 GN=MAN1A2 PE=1 SV=1	1	5	5	4	8.3	8.3	7.2	73.003	641	641	6.2			1	1	1				1	1		0	6.1967	382810	410110	391170	396780	461810	431080	445750	378890	401210	381760	427700	382810	410110	391170	396780	461810	431080	445750	378890	401210
sp|O60488|ACSL4_HUMAN	sp|O60488|ACSL4_HUMAN	12	10	10	sp|O60488|ACSL4_HUMAN Long-chain-fatty-acid--CoA ligase 4 OS=Homo sapiens OX=9606 GN=ACSL4 PE=1 SV=2	1	12	10	10	20.4	17	17	79.187	711	711	5		4	1	3		2	2			1	1	0	39.89	1162400	1168800	1220800	1203600	1355400	1213100	1373800	1173800	1186500	1215900	1284500	1162400	1168800	1220800	1203600	1355400	1213100	1373800	1173800	1186500
sp|O60493|SNX3_HUMAN	sp|O60493|SNX3_HUMAN	5	3	3	sp|O60493|SNX3_HUMAN Sorting nexin-3 OS=Homo sapiens OX=9606 GN=SNX3 PE=1 SV=3	1	5	3	3	30.9	21	21	18.762	162	162	6.5					1	1	1	1				0	7.1896	944390	977610	1005700	980740	1106000	1041000	1061600	999510	1004400	982950	1008300	944390	977610	1005700	980740	1106000	1041000	1061600	999510	1004400
sp|O60499|STX10_HUMAN	sp|O60499|STX10_HUMAN	2	2	2	sp|O60499|STX10_HUMAN Syntaxin-10 OS=Homo sapiens OX=9606 GN=STX10 PE=1 SV=1	1	2	2	2	6.4	6.4	6.4	28.114	249	249	5.5				1			1					0.001028	2.1593	323380	366120	310750	340270	398140	374720	387360	343070	370030	345680	361080	323380	366120	310750	340270	398140	374720	387360	343070	370030
sp|O60502|OGA_HUMAN	sp|O60502|OGA_HUMAN	11	11	11	sp|O60502|OGA_HUMAN Protein O-GlcNAcase OS=Homo sapiens OX=9606 GN=OGA PE=1 SV=2	1	11	11	11	14	14	14	102.91	916	916	6.93		1	1	2	3			1	2	1	3	0	25.201	1684100	1791900	1641300	1747500	2006500	1936500	2004100	1749200	1850700	1751900	1834600	1684100	1791900	1641300	1747500	2006500	1936500	2004100	1749200	1850700
sp|O60504|VINEX_HUMAN	sp|O60504|VINEX_HUMAN	3	3	3	sp|O60504|VINEX_HUMAN Vinexin OS=Homo sapiens OX=9606 GN=SORBS3 PE=1 SV=2	1	3	3	3	4.8	4.8	4.8	75.34	671	671	5.25		2				1					1	0	5.6983	703800	712960	666770	679180	837070	786680	809840	699070	717570	683420	699660	703800	712960	666770	679180	837070	786680	809840	699070	717570
sp|O60506|HNRPQ_HUMAN	sp|O60506|HNRPQ_HUMAN	22	22	16	sp|O60506|HNRPQ_HUMAN Heterogeneous nuclear ribonucleoprotein Q OS=Homo sapiens OX=9606 GN=SYNCRIP PE=1 SV=2	1	22	22	16	40.9	40.9	32.1	69.602	623	623	6.95		1	10	3	6	5	7	13	1	11	5	0	170.7	17701000	16487000	18387000	18004000	19968000	16864000	21290000	18488000	15919000	17140000	17363000	17701000	16487000	18387000	18004000	19968000	16864000	21290000	18488000	15919000
sp|O60507|TPST1_HUMAN	sp|O60507|TPST1_HUMAN	6	6	5	sp|O60507|TPST1_HUMAN Protein-tyrosine sulfotransferase 1 OS=Homo sapiens OX=9606 GN=TPST1 PE=1 SV=1	1	6	6	5	16.5	16.5	14.6	42.188	370	370	5.38		2		2		2		1			1	0	7.6804	1944700	1659200	2097300	1640300	1925200	1625200	1904100	1538700	1592000	1634500	1703400	1944700	1659200	2097300	1640300	1925200	1625200	1904100	1538700	1592000
sp|O60508|PRP17_HUMAN	sp|O60508|PRP17_HUMAN	11	11	11	sp|O60508|PRP17_HUMAN Pre-mRNA-processing factor 17 OS=Homo sapiens OX=9606 GN=CDC40 PE=1 SV=1	1	11	11	11	23.1	23.1	23.1	65.521	579	579	6.15		1	2	1	2	1	2	1	1	1	1	0	64.32	1022500	1118500	1014000	1139700	1237300	1225000	1234900	1078900	1192800	1118600	1226600	1022500	1118500	1014000	1139700	1237300	1225000	1234900	1078900	1192800
sp|O60513|B4GT4_HUMAN	sp|O60513|B4GT4_HUMAN	3	3	3	sp|O60513|B4GT4_HUMAN Beta-1,4-galactosyltransferase 4 OS=Homo sapiens OX=9606 GN=B4GALT4 PE=1 SV=1	1	3	3	3	10.8	10.8	10.8	40.041	344	344	5			1	1				1				0	5.053	209180	219920	219110	219090	267750	235320	245730	230680	207090	249620	237670	209180	219920	219110	219090	267750	235320	245730	230680	207090
sp|O60518|RNBP6_HUMAN	sp|O60518|RNBP6_HUMAN	7	5	5	sp|O60518|RNBP6_HUMAN Ran-binding protein 6 OS=Homo sapiens OX=9606 GN=RANBP6 PE=1 SV=2	1	7	5	5	7.1	5.4	5.4	124.71	1105	1105	7.43						1	3	2	1			0	6.9683	862890	936260	879240	956050	1049600	1021200	1059100	960650	916970	976270	931540	862890	936260	879240	956050	1049600	1021200	1059100	960650	916970
sp|O60524|NEMF_HUMAN	sp|O60524|NEMF_HUMAN	14	14	14	sp|O60524|NEMF_HUMAN Nuclear export mediator factor NEMF OS=Homo sapiens OX=9606 GN=NEMF PE=1 SV=4	1	14	14	14	12.2	12.2	12.2	122.95	1076	1076	7.11				2	2	5	3	1		4	1	0	27.229	794300	933330	793080	869520	955430	1014300	928000	871720	902500	905090	909760	794300	933330	793080	869520	955430	1014300	928000	871720	902500
sp|O60547|GMDS_HUMAN	sp|O60547|GMDS_HUMAN	2	2	2	sp|O60547|GMDS_HUMAN GDP-mannose 4,6 dehydratase OS=Homo sapiens OX=9606 GN=GMDS PE=1 SV=1	1	2	2	2	7.8	7.8	7.8	41.949	372	372	5			1				1					0.0092767	1.2567	195520	195510	222880	216160	246260	208070	240430	215010	194170	238460	224000	195520	195510	222880	216160	246260	208070	240430	215010	194170
sp|O60551|NMT2_HUMAN	sp|O60551|NMT2_HUMAN	5	3	3	sp|O60551|NMT2_HUMAN Glycylpeptide N-tetradecanoyltransferase 2 OS=Homo sapiens OX=9606 GN=NMT2 PE=1 SV=1	1	5	3	3	11.6	6.4	6.4	56.98	498	498	7.8				1			1	1	1		1	0	5.4961	444260	502870	448700	522380	547010	551400	543870	504880	460110	522830	466110	444260	502870	448700	522380	547010	551400	543870	504880	460110
sp|O60563|CCNT1_HUMAN	sp|O60563|CCNT1_HUMAN	10	10	10	sp|O60563|CCNT1_HUMAN Cyclin-T1 OS=Homo sapiens OX=9606 GN=CCNT1 PE=1 SV=1	1	10	10	10	16	16	16	80.684	726	726	6.62		1	2	2		1	2	4	2	2		0	15.602	978530	996830	987860	1030200	1175900	1072400	1227100	1062600	1067400	1048600	1065400	978530	996830	987860	1030200	1175900	1072400	1227100	1062600	1067400
sp|O60566|BUB1B_HUMAN	sp|O60566|BUB1B_HUMAN	9	9	9	sp|O60566|BUB1B_HUMAN Mitotic checkpoint serine/threonine-protein kinase BUB1 beta OS=Homo sapiens OX=9606 GN=BUB1B PE=1 SV=3	1	9	9	9	10.2	10.2	10.2	119.54	1050	1050	6.22		1	1		1	3		1	1		1	0	61.973	759290	785760	764760	745110	868480	837690	876670	760660	828320	759510	822390	759290	785760	764760	745110	868480	837690	876670	760660	828320
sp|O60568|PLOD3_HUMAN	sp|O60568|PLOD3_HUMAN	14	14	14	sp|O60568|PLOD3_HUMAN Multifunctional procollagen lysine hydroxylase and glycosyltransferase LH3 OS=Homo sapiens OX=9606 GN=PLOD3 PE=1 SV=1	1	14	14	14	19.2	19.2	19.2	84.784	738	738	7.58		1	3	1	2		3	3	3	3	5	0	28.968	4745400	4461800	4869900	5108800	5627200	4749300	5846900	5145100	4269400	5028500	4922100	4745400	4461800	4869900	5108800	5627200	4749300	5846900	5145100	4269400
sp|O60573|IF4E2_HUMAN	sp|O60573|IF4E2_HUMAN	5	5	5	sp|O60573|IF4E2_HUMAN Eukaryotic translation initiation factor 4E type 2 OS=Homo sapiens OX=9606 GN=EIF4E2 PE=1 SV=1	1	5	5	5	24.9	24.9	24.9	28.362	245	245	7.57				1		1	1	2		2		0	10.942	114510	119540	127030	121700	138220	121260	139340	114880	128470	121930	137700	114510	119540	127030	121700	138220	121260	139340	114880	128470
sp|O60583|CCNT2_HUMAN	sp|O60583|CCNT2_HUMAN	2	2	2	sp|O60583|CCNT2_HUMAN Cyclin-T2 OS=Homo sapiens OX=9606 GN=CCNT2 PE=1 SV=2	1	2	2	2	3	3	3	81.028	730	730	5.5			1					1				0.0016525	2.0373	18721	20496	15093	18967	21111	18317	21375	17097	17823	16088	16417	18721	20496	15093	18967	21111	18317	21375	17097	17823
sp|O60610|DIAP1_HUMAN;sp|Q8IUG5|MY18B_HUMAN	sp|O60610|DIAP1_HUMAN	31;1	31;1	31;1	sp|O60610|DIAP1_HUMAN Protein diaphanous homolog 1 OS=Homo sapiens OX=9606 GN=DIAPH1 PE=1 SV=2	2	31	31	31	24.4	24.4	24.4	141.35	1272	1272;2567	7.09		1	3	4	6	2	2	2	5	6	4	0	65.179	4590900	4914100	4695400	4958700	5592300	5445500	5688100	4953800	5112700	4932300	5134900	4590900	4914100	4695400	4958700	5592300	5445500	5688100	4953800	5112700
sp|O60613|SEP15_HUMAN	sp|O60613|SEP15_HUMAN	1	1	1	sp|O60613|SEP15_HUMAN Selenoprotein F OS=Homo sapiens OX=9606 GN=SELENOF PE=1 SV=4	1	1	1	1	5.5	5.5	5.5	18.092	165	165	3			1									0.0090567	1.2699	46656	53410	45009	45343	51005	57719	61330	48342	47935	53973	54099	46656	53410	45009	45343	51005	57719	61330	48342	47935
sp|O60641|AP180_HUMAN	sp|O60641|AP180_HUMAN	4	4	4	sp|O60641|AP180_HUMAN Clathrin coat assembly protein AP180 OS=Homo sapiens OX=9606 GN=SNAP91 PE=1 SV=2	1	4	4	4	4.6	4.6	4.6	92.501	907	907	5.25		1				2	1					0	5.9741	185970	184790	195060	191830	222450	209010	223030	196300	209790	188810	212000	185970	184790	195060	191830	222450	209010	223030	196300	209790
sp|O60645|EXOC3_HUMAN	sp|O60645|EXOC3_HUMAN	11	11	11	sp|O60645|EXOC3_HUMAN Exocyst complex component 3 OS=Homo sapiens OX=9606 GN=EXOC3 PE=1 SV=3	1	11	11	11	16.9	16.9	16.9	85.566	745	745	7.09		2			3				2	3	1	0	25.089	1921900	1872700	1986300	1953000	2307100	2095200	2290500	1909200	2065300	1963600	2113300	1921900	1872700	1986300	1953000	2307100	2095200	2290500	1909200	2065300
sp|O60658|PDE8A_HUMAN	sp|O60658|PDE8A_HUMAN	2	2	2	sp|O60658|PDE8A_HUMAN High affinity cAMP-specific and IBMX-insensitive 3,5-cyclic phosphodiesterase 8A OS=Homo sapiens OX=9606 GN=PDE8A PE=1 SV=2	1	2	2	2	2.7	2.7	2.7	93.303	829	829	7					1				1			0.00077811	2.2945	32956	36495	33823	32818	38545	40043	39822	35170	33542	35353	34412	32956	36495	33823	32818	38545	40043	39822	35170	33542
sp|O60664|PLIN3_HUMAN	sp|O60664|PLIN3_HUMAN	14	14	14	sp|O60664|PLIN3_HUMAN Perilipin-3 OS=Homo sapiens OX=9606 GN=PLIN3 PE=1 SV=3	1	14	14	14	40.8	40.8	40.8	47.074	434	434	7		2	3	2		2		2	2	4	3	0	96.651	2151100	2204700	2153400	2210900	2523800	2326600	2580700	2188100	2268800	2208100	2359200	2151100	2204700	2153400	2210900	2523800	2326600	2580700	2188100	2268800
sp|O60671|RAD1_HUMAN	sp|O60671|RAD1_HUMAN	2	2	2	sp|O60671|RAD1_HUMAN Cell cycle checkpoint protein RAD1 OS=Homo sapiens OX=9606 GN=RAD1 PE=1 SV=1	1	2	2	2	6.4	6.4	6.4	31.827	282	282	4.5				1	1							0.0020212	1.9824	72108	71324	70952	71435	81972	74069	92536	63287	71652	62444	66451	72108	71324	70952	71435	81972	74069	92536	63287	71652
sp|O60675|MAFK_HUMAN	sp|O60675|MAFK_HUMAN	1	1	1	sp|O60675|MAFK_HUMAN Transcription factor MafK OS=Homo sapiens OX=9606 GN=MAFK PE=1 SV=1	1	1	1	1	5.8	5.8	5.8	17.523	156	156	9									1			0.0010263	2.1489	11919	15107	11648	13799	14767	14567	13467	12226	15541	12606	13749	11919	15107	11648	13799	14767	14567	13467	12226	15541
sp|O60678|ANM3_HUMAN	sp|O60678|ANM3_HUMAN	6	6	6	sp|O60678|ANM3_HUMAN Protein arginine N-methyltransferase 3 OS=Homo sapiens OX=9606 GN=PRMT3 PE=1 SV=4	1	6	6	6	11.5	11.5	11.5	59.902	531	531	7.57			1			1	1	2		1	1	0	6.3953	843750	991020	876650	939140	1027000	1032800	1056700	975030	933390	977190	947670	843750	991020	876650	939140	1027000	1032800	1056700	975030	933390
sp|O60684|IMA7_HUMAN	sp|O60684|IMA7_HUMAN	8	6	6	sp|O60684|IMA7_HUMAN Importin subunit alpha-7 OS=Homo sapiens OX=9606 GN=KPNA6 PE=1 SV=1	1	8	6	6	17.2	12.3	12.3	60.029	536	536	6.33			2		1			1	1	1		0	11.715	627200	709830	649040	703590	791500	825580	754490	688510	768110	767980	779430	627200	709830	649040	703590	791500	825580	754490	688510	768110
sp|O60701|UGDH_HUMAN	sp|O60701|UGDH_HUMAN	12	12	12	sp|O60701|UGDH_HUMAN UDP-glucose 6-dehydrogenase OS=Homo sapiens OX=9606 GN=UGDH PE=1 SV=1	1	12	12	12	30.6	30.6	30.6	55.023	494	494	6.83		3		1	3	2	1		3	3	2	0	68.396	1574600	1618600	1550700	1619200	1771900	1669700	1861000	1582800	1621300	1532900	1622700	1574600	1618600	1550700	1619200	1771900	1669700	1861000	1582800	1621300
sp|O60704|TPST2_HUMAN	sp|O60704|TPST2_HUMAN	3	2	2	sp|O60704|TPST2_HUMAN Protein-tyrosine sulfotransferase 2 OS=Homo sapiens OX=9606 GN=TPST2 PE=1 SV=1	1	3	2	2	7.4	5.6	5.6	41.911	377	377	3		1		1								0.0041565	1.658	43226	43338	43341	46359	53699	51429	50935	49371	47877	51386	50795	43226	43338	43341	46359	53699	51429	50935	49371	47877
sp|O60716|CTND1_HUMAN	sp|O60716|CTND1_HUMAN	26	26	26	sp|O60716|CTND1_HUMAN Catenin delta-1 OS=Homo sapiens OX=9606 GN=CTNND1 PE=1 SV=1	1	26	26	26	34.7	34.7	34.7	108.17	968	968	6.88		3	3	3	5	5	6	2	3	2	8	0	209.6	4360300	4983700	4471200	4970700	5483100	5354800	5476600	5320500	4621800	4810900	4658500	4360300	4983700	4471200	4970700	5483100	5354800	5476600	5320500	4621800
sp|O60725|ICMT_HUMAN	sp|O60725|ICMT_HUMAN	1	1	1	sp|O60725|ICMT_HUMAN Protein-S-isoprenylcysteine O-methyltransferase OS=Homo sapiens OX=9606 GN=ICMT PE=1 SV=1	1	1	1	1	3.5	3.5	3.5	31.938	284	284	2		1										0.00078156	2.3325	160920	175570	152230	172540	180560	184040	182710	163970	178860	169640	174990	160920	175570	152230	172540	180560	184040	182710	163970	178860
sp|P41567|EIF1_HUMAN;sp|O60739|EIF1B_HUMAN	sp|P41567|EIF1_HUMAN;sp|O60739|EIF1B_HUMAN	3;3	3;3	3;3	sp|P41567|EIF1_HUMAN Eukaryotic translation initiation factor 1 OS=Homo sapiens OX=9606 GN=EIF1 PE=1 SV=1;sp|O60739|EIF1B_HUMAN Eukaryotic translation initiation factor 1b OS=Homo sapiens OX=9606 GN=EIF1B PE=1 SV=2	2	3	3	3	47.8	47.8	47.8	12.732	113	113;113	6.8				1		1	1	1	1			0	16.314	936180	882190	1067300	994420	1129300	880210	1180700	1006300	813890	1091100	1097300	936180	882190	1067300	994420	1129300	880210	1180700	1006300	813890
sp|O60749|SNX2_HUMAN	sp|O60749|SNX2_HUMAN	15	15	13	sp|O60749|SNX2_HUMAN Sorting nexin-2 OS=Homo sapiens OX=9606 GN=SNX2 PE=1 SV=2	1	15	15	13	33.3	33.3	29.3	58.47	519	519	7.83			2		2	3	3	4	3	3	4	0	49.744	2829600	3021600	2824200	2954400	3229600	3111500	3377100	3034300	2906700	2916700	2943800	2829600	3021600	2824200	2954400	3229600	3111500	3377100	3034300	2906700
sp|O60762|DPM1_HUMAN	sp|O60762|DPM1_HUMAN	8	8	8	sp|O60762|DPM1_HUMAN Dolichol-phosphate mannosyltransferase subunit 1 OS=Homo sapiens OX=9606 GN=DPM1 PE=1 SV=1	1	8	8	8	33.1	33.1	33.1	29.634	260	260	7.5			1	1	1		1	2	1	2	1	0	16.097	1496600	1583200	1470400	1503400	1681700	1550200	1702700	1480300	1510600	1492900	1539600	1496600	1583200	1470400	1503400	1681700	1550200	1702700	1480300	1510600
sp|O60763|USO1_HUMAN;REV__sp|Q5VZ89|DEN4C_HUMAN	sp|O60763|USO1_HUMAN	32;1	32;1	32;1	sp|O60763|USO1_HUMAN General vesicular transport factor p115 OS=Homo sapiens OX=9606 GN=USO1 PE=1 SV=2	2	32	32	32	39.7	39.7	39.7	107.89	962	962;1909	6.67		2	3	6	4	6	14	7	3	4	3	0	179.52	8997200	9057500	8870300	9157000	10343000	9657900	10560000	9012700	9393000	8959100	9508100	8997200	9057500	8870300	9157000	10343000	9657900	10560000	9012700	9393000
sp|O60779|S19A2_HUMAN	sp|O60779|S19A2_HUMAN	1	1	1	sp|O60779|S19A2_HUMAN Thiamine transporter 1 OS=Homo sapiens OX=9606 GN=SLC19A2 PE=1 SV=2	1	1	1	1	3.8	3.8	3.8	55.399	497	497	4				1								0.00065394	2.3831	16787	15281	15861	15101	18144	18373	19630	16851	15774	15618	17123	16787	15281	15861	15101	18144	18373	19630	16851	15774
sp|O60783|RT14_HUMAN	sp|O60783|RT14_HUMAN	2	2	2	sp|O60783|RT14_HUMAN 28S ribosomal protein S14, mitochondrial OS=Homo sapiens OX=9606 GN=MRPS14 PE=1 SV=1	1	2	2	2	18.8	18.8	18.8	15.139	128	128	8					1						1	0.00090556	2.2475	61340	60981	73852	59227	76777	64608	80107	68988	62393	69906	77967	61340	60981	73852	59227	76777	64608	80107	68988	62393
sp|O60784|TOM1_HUMAN	sp|O60784|TOM1_HUMAN	10	10	10	sp|O60784|TOM1_HUMAN Target of Myb protein 1 OS=Homo sapiens OX=9606 GN=TOM1 PE=1 SV=2	1	10	10	10	24.4	24.4	24.4	53.818	492	492	6.93			1	2		2	3	2	3	1		0	54.555	555730	571630	500070	565530	611130	603420	649300	570210	568870	565580	607810	555730	571630	500070	565530	611130	603420	649300	570210	568870
sp|Q99879|H2B1M_HUMAN;sp|Q99877|H2B1N_HUMAN;sp|Q93079|H2B1H_HUMAN;sp|Q5QNW6|H2B2F_HUMAN;sp|P62807|H2B1C_HUMAN;sp|P58876|H2B1D_HUMAN;sp|P57053|H2BFS_HUMAN;sp|O60814|H2B1K_HUMAN	sp|Q99879|H2B1M_HUMAN;sp|Q99877|H2B1N_HUMAN;sp|Q93079|H2B1H_HUMAN;sp|Q5QNW6|H2B2F_HUMAN;sp|P62807|H2B1C_HUMAN;sp|P58876|H2B1D_HUMAN;sp|P57053|H2BFS_HUMAN;sp|O60814|H2B1K_HUMAN	9;9;9;9;9;9;9;9	9;9;9;9;9;9;9;9	0;0;0;0;0;0;0;0	sp|Q99879|H2B1M_HUMAN Histone H2B type 1-M OS=Homo sapiens OX=9606 GN=H2BC14 PE=1 SV=3;sp|Q99877|H2B1N_HUMAN Histone H2B type 1-N OS=Homo sapiens OX=9606 GN=H2BC15 PE=1 SV=3;sp|Q93079|H2B1H_HUMAN Histone H2B type 1-H OS=Homo sapiens OX=9606 GN=H2BC9 PE=1 S	8	9	9	0	53.2	53.2	0	13.989	126	126;126;126;126;126;126;126;126	6.03		10	14	14	13	6	10	10	5	4	13	0	39.815	233790000	243540000	231350000	239720000	274480000	255430000	271000000	238030000	234630000	239770000	246210000	233790000	243540000	231350000	239720000	274480000	255430000	271000000	238030000	234630000
sp|O60825|F262_HUMAN;sp|P16118|F261_HUMAN	sp|O60825|F262_HUMAN	4;1	4;1	3;1	sp|O60825|F262_HUMAN 6-phosphofructo-2-kinase/fructose-2,6-bisphosphatase 2 OS=Homo sapiens OX=9606 GN=PFKFB2 PE=1 SV=2	2	4	4	3	8.7	8.7	6.7	58.476	505	505;471	5.25			1	1		1		1				0	5.386	174750	172260	187690	176770	209690	190810	197430	169270	175280	179490	195390	174750	172260	187690	176770	209690	190810	197430	169270	175280
sp|O60826|CCD22_HUMAN	sp|O60826|CCD22_HUMAN	10	10	10	sp|O60826|CCD22_HUMAN Coiled-coil domain-containing protein 22 OS=Homo sapiens OX=9606 GN=CCDC22 PE=1 SV=1	1	10	10	10	22.5	22.5	22.5	70.755	627	627	7.1		2			2		1		1	3	1	0	69.595	664480	699860	674730	708290	774420	752910	807780	716530	707290	680100	677010	664480	699860	674730	708290	774420	752910	807780	716530	707290
sp|O60828|PQBP1_HUMAN	sp|O60828|PQBP1_HUMAN	9	9	9	sp|O60828|PQBP1_HUMAN Polyglutamine-binding protein 1 OS=Homo sapiens OX=9606 GN=PQBP1 PE=1 SV=1	1	9	9	9	36.6	36.6	36.6	30.472	265	265	6.5		1		2	1	2	1	3		2		0	37.532	1592000	1694000	1651200	1695600	1904600	1744100	1954100	1659300	1661500	1660800	1815500	1592000	1694000	1651200	1695600	1904600	1744100	1954100	1659300	1661500
sp|O60830|TI17B_HUMAN	sp|O60830|TI17B_HUMAN	1	1	1	sp|O60830|TI17B_HUMAN Mitochondrial import inner membrane translocase subunit Tim17-B OS=Homo sapiens OX=9606 GN=TIMM17B PE=1 SV=1	1	1	1	1	12.8	12.8	12.8	18.273	172	172	10										1		0.00040032	2.575	71953	67858	64177	66902	90743	74510	75098	69085	61727	67861	72867	71953	67858	64177	66902	90743	74510	75098	69085	61727
sp|O60831|PRAF2_HUMAN	sp|O60831|PRAF2_HUMAN	2	2	2	sp|O60831|PRAF2_HUMAN PRA1 family protein 2 OS=Homo sapiens OX=9606 GN=PRAF2 PE=1 SV=1	1	2	2	2	10.1	10.1	10.1	19.258	178	178	5.33			1		1			1				0	4.0197	1146200	1195500	1178300	1200600	1432800	1379500	1474000	1212800	1345400	1194800	1331900	1146200	1195500	1178300	1200600	1432800	1379500	1474000	1212800	1345400
sp|O60832|DKC1_HUMAN	sp|O60832|DKC1_HUMAN	19	19	18	sp|O60832|DKC1_HUMAN H/ACA ribonucleoprotein complex subunit DKC1 OS=Homo sapiens OX=9606 GN=DKC1 PE=1 SV=3	1	19	19	18	35	35	33.1	57.673	514	514	6.08		4	3	3	1	4		4		4	2	0	38.334	6154400	6366000	6195500	6392600	6973600	6628000	7260700	6223500	6288800	6199600	6540300	6154400	6366000	6195500	6392600	6973600	6628000	7260700	6223500	6288800
sp|O60841|IF2P_HUMAN	sp|O60841|IF2P_HUMAN	33	33	33	sp|O60841|IF2P_HUMAN Eukaryotic translation initiation factor 5B OS=Homo sapiens OX=9606 GN=EIF5B PE=1 SV=4	1	33	33	33	29.6	29.6	29.6	138.83	1220	1220	6.71		5	2	6	3	7	8	6	8	1	6	0	131.67	8606300	8950900	8988700	9041400	10143000	9449500	10477000	9104500	8954800	8765900	9084700	8606300	8950900	8988700	9041400	10143000	9449500	10477000	9104500	8954800
sp|O60858|TRI13_HUMAN	sp|O60858|TRI13_HUMAN	2	2	2	sp|O60858|TRI13_HUMAN E3 ubiquitin-protein ligase TRIM13 OS=Homo sapiens OX=9606 GN=TRIM13 PE=1 SV=2	1	2	2	2	5.7	5.7	5.7	46.987	407	407	10.5										1	1	0.00027141	2.6958	131350	144060	133340	138620	177070	160070	171470	151170	165010	161130	167800	131350	144060	133340	138620	177070	160070	171470	151170	165010
sp|O60869|EDF1_HUMAN	sp|O60869|EDF1_HUMAN	6	6	6	sp|O60869|EDF1_HUMAN Endothelial differentiation-related factor 1 OS=Homo sapiens OX=9606 GN=EDF1 PE=1 SV=1	1	6	6	6	34.5	34.5	34.5	16.368	148	148	5.5		1	1	3	1	1		2			1	0	8.9595	1746400	1887000	1764200	1811300	2032000	1915600	2052200	1795400	1818800	1847000	1782800	1746400	1887000	1764200	1811300	2032000	1915600	2052200	1795400	1818800
sp|O60870|KIN17_HUMAN	sp|O60870|KIN17_HUMAN	12	12	12	sp|O60870|KIN17_HUMAN DNA/RNA-binding protein KIN17 OS=Homo sapiens OX=9606 GN=KIN PE=1 SV=2	1	12	12	12	28.2	28.2	28.2	45.373	393	393	5.87		3	1		2	2	3	2	1		1	0	23.252	1040700	1055500	1036100	1109900	1206200	1191000	1245000	1115900	1095100	1120000	1103400	1040700	1055500	1036100	1109900	1206200	1191000	1245000	1115900	1095100
sp|O60879|DIAP2_HUMAN	sp|O60879|DIAP2_HUMAN	8	8	8	sp|O60879|DIAP2_HUMAN Protein diaphanous homolog 2 OS=Homo sapiens OX=9606 GN=DIAPH2 PE=1 SV=1	1	8	8	8	7.4	7.4	7.4	125.57	1101	1101	6.62			2	1			2		2		1	0	9.1472	606080	650030	639210	642200	745840	718980	750500	674700	701250	669690	699400	606080	650030	639210	642200	745840	718980	750500	674700	701250
sp|O60884|DNJA2_HUMAN	sp|O60884|DNJA2_HUMAN	7	7	7	sp|O60884|DNJA2_HUMAN DnaJ homolog subfamily A member 2 OS=Homo sapiens OX=9606 GN=DNAJA2 PE=1 SV=1	1	7	7	7	19.2	19.2	19.2	45.745	412	412	7.31		1			4	1	2		1		4	0	42.15	3337600	3294800	3440700	3443400	3846500	3523700	3956500	3442300	3320900	3255900	3465100	3337600	3294800	3440700	3443400	3846500	3523700	3956500	3442300	3320900
sp|O60885|BRD4_HUMAN;sp|Q58F21|BRDT_HUMAN	sp|O60885|BRD4_HUMAN	23;1	23;1	17;0	sp|O60885|BRD4_HUMAN Bromodomain-containing protein 4 OS=Homo sapiens OX=9606 GN=BRD4 PE=1 SV=2	2	23	23	17	21	21	16.8	152.22	1362	1362;947	6.92		2	3	2	3	5	6	3	8	3	2	0	105.45	4217600	4453500	4379800	4544600	5102500	4757300	5004000	4663500	4314100	4562400	4502500	4217600	4453500	4379800	4544600	5102500	4757300	5004000	4663500	4314100
sp|O60888|CUTA_HUMAN	sp|O60888|CUTA_HUMAN	4	4	4	sp|O60888|CUTA_HUMAN Protein CutA OS=Homo sapiens OX=9606 GN=CUTA PE=1 SV=2	1	4	4	4	23.5	23.5	23.5	19.116	179	179	5.27		3		3		2		1	1		1	0	8.6036	1609900	1710200	1537400	1999200	2039400	2036100	1883200	1808200	1740900	1906400	1804700	1609900	1710200	1537400	1999200	2039400	2036100	1883200	1808200	1740900
sp|O60890|OPHN1_HUMAN	sp|O60890|OPHN1_HUMAN	5	5	5	sp|O60890|OPHN1_HUMAN Oligophrenin-1 OS=Homo sapiens OX=9606 GN=OPHN1 PE=1 SV=1	1	5	5	5	7.4	7.4	7.4	91.64	802	802	7.4					1	1	1	1			1	0	10.043	98100	104370	102220	98366	112550	116070	118580	103360	110090	111410	115510	98100	104370	102220	98366	112550	116070	118580	103360	110090
sp|O60902|SHOX2_HUMAN;sp|O15266|SHOX_HUMAN	sp|O60902|SHOX2_HUMAN;sp|O15266|SHOX_HUMAN	3;2	2;1	2;1	sp|O60902|SHOX2_HUMAN Short stature homeobox protein 2 OS=Homo sapiens OX=9606 GN=SHOX2 PE=1 SV=4;sp|O15266|SHOX_HUMAN Short stature homeobox protein OS=Homo sapiens OX=9606 GN=SHOX PE=1 SV=1	2	3	2	2	9.1	6.6	6.6	34.953	331	331;292	8						1				1		0	4.8445	27983	32888	25829	25653	30967	28315	31703	27677	29306	28423	25269	27983	32888	25829	25653	30967	28315	31703	27677	29306
sp|O60907|TBL1X_HUMAN	sp|O60907|TBL1X_HUMAN	4	1	1	sp|O60907|TBL1X_HUMAN F-box-like/WD repeat-containing protein TBL1X OS=Homo sapiens OX=9606 GN=TBL1X PE=1 SV=3	1	4	1	1	8.1	2.4	2.4	62.495	577	577	11											1	0.00040155	2.6011	20883	17437	17665	18318	25981	17708	22452	17873	22600	20171	21340	20883	17437	17665	18318	25981	17708	22452	17873	22600
sp|O60925|PFD1_HUMAN	sp|O60925|PFD1_HUMAN	4	4	4	sp|O60925|PFD1_HUMAN Prefoldin subunit 1 OS=Homo sapiens OX=9606 GN=PFDN1 PE=1 SV=2	1	4	4	4	27	27	27	14.21	122	122	5.8		1	2							1	1	0	5.4509	435190	478360	459620	449040	500870	498430	498240	465430	464190	428220	445280	435190	478360	459620	449040	500870	498430	498240	465430	464190
sp|O60927|PP1RB_HUMAN	sp|O60927|PP1RB_HUMAN	2	2	2	sp|O60927|PP1RB_HUMAN E3 ubiquitin-protein ligase PPP1R11 OS=Homo sapiens OX=9606 GN=PPP1R11 PE=1 SV=1	1	2	2	2	33.3	33.3	33.3	13.952	126	126	5.33		1		1						1		0	5.2699	123890	108230	129720	135500	148190	116430	142120	132120	103800	133540	125470	123890	108230	129720	135500	148190	116430	142120	132120	103800
sp|O60930|RNH1_HUMAN	sp|O60930|RNH1_HUMAN	1	1	1	sp|O60930|RNH1_HUMAN Ribonuclease H1 OS=Homo sapiens OX=9606 GN=RNASEH1 PE=1 SV=2	1	1	1	1	3.8	3.8	3.8	32.064	286	286	7							1					0.0010249	2.136	24424	26290	19684	21533	29700	20704	25353	21596	26504	25146	28836	24424	26290	19684	21533	29700	20704	25353	21596	26504
sp|O60934|NBN_HUMAN	sp|O60934|NBN_HUMAN	15	15	15	sp|O60934|NBN_HUMAN Nibrin OS=Homo sapiens OX=9606 GN=NBN PE=1 SV=1	1	15	15	15	22.8	22.8	22.8	84.958	754	754	5.72		5	2	1		1	2	3	1	3		0	26.717	2260300	2340200	2522600	2564800	2850400	2793900	2869400	2547300	2700600	2603200	2672400	2260300	2340200	2522600	2564800	2850400	2793900	2869400	2547300	2700600
sp|O60936|NOL3_HUMAN	sp|O60936|NOL3_HUMAN	3	3	3	sp|O60936|NOL3_HUMAN Nucleolar protein 3 OS=Homo sapiens OX=9606 GN=NOL3 PE=1 SV=2	1	3	3	3	34.6	34.6	34.6	22.629	208	208	7						1	1	1				0	13.675	120790	115060	116570	122120	133170	122010	136140	120620	123570	112770	118120	120790	115060	116570	122120	133170	122010	136140	120620	123570
sp|O60938|KERA_HUMAN	sp|O60938|KERA_HUMAN	1	1	1	sp|O60938|KERA_HUMAN Keratocan OS=Homo sapiens OX=9606 GN=KERA PE=1 SV=1	1	1	1	1	6	6	6	40.508	352	352	8								1				0.0073695	1.3712	22793	16548	24046	18834	28269	24818	27348	19219	28709	24805	27605	22793	16548	24046	18834	28269	24818	27348	19219	28709
sp|O60941|DTNB_HUMAN	sp|O60941|DTNB_HUMAN	3	1	1	sp|O60941|DTNB_HUMAN Dystrobrevin beta OS=Homo sapiens OX=9606 GN=DTNB PE=1 SV=1	1	3	1	1	7	3.7	3.7	71.355	627	627	9									1			0.00027307	2.7665	11447	12088	13281	10980	16226	13359	14271	12805	12864	12049	14150	11447	12088	13281	10980	16226	13359	14271	12805	12864
sp|O60942|MCE1_HUMAN	sp|O60942|MCE1_HUMAN	6	6	6	sp|O60942|MCE1_HUMAN mRNA-capping enzyme OS=Homo sapiens OX=9606 GN=RNGTT PE=1 SV=1	1	6	6	6	11.1	11.1	11.1	68.556	597	597	6.38			1	1	1	2	1		1		1	0	20.46	604290	619660	585880	622500	693490	657540	702710	604740	630910	608490	645380	604290	619660	585880	622500	693490	657540	702710	604740	630910
sp|O74700|TIM9_YEAST	sp|O74700|TIM9_YEAST	1	1	1	sp|O74700|TIM9_YEAST Mitochondrial import inner membrane translocase subunit TIM9 OS=Saccharomyces cerevisiae (strain ATCC 204508 / S288c) OX=559292 GN=TIM9 PE=1 SV=1	1	1	1	1	16.1	16.1	16.1	10.202	87	87	10										1		0	3.8153	14287	18171	13843	7172.8	6638	5337	5655.6	5138.6	3729	3521.7	4204.2	14287	18171	13843	7172.8	6638	5337	5655.6	5138.6	3729
sp|O75027|ABCB7_HUMAN	sp|O75027|ABCB7_HUMAN	4	4	4	sp|O75027|ABCB7_HUMAN Iron-sulfur clusters transporter ABCB7, mitochondrial OS=Homo sapiens OX=9606 GN=ABCB7 PE=1 SV=2	1	4	4	4	6.2	6.2	6.2	82.64	752	752	5.5		1			1		1	1				0	29.52	175410	194610	187980	192950	211010	204970	207900	173050	199510	194630	196510	175410	194610	187980	192950	211010	204970	207900	173050	199510
sp|O75037|KI21B_HUMAN	sp|O75037|KI21B_HUMAN	5	1	1	sp|O75037|KI21B_HUMAN Kinesin-like protein KIF21B OS=Homo sapiens OX=9606 GN=KIF21B PE=1 SV=2	1	5	1	1	3.2	0.6	0.6	182.66	1637	1637	4				1								1	-2	49735	12230	28274	14262	45831	49298	39689	26849	25048	34377	10869	49735	12230	28274	14262	45831	49298	39689	26849	25048
sp|O75044|SRGP2_HUMAN;sp|P0DMP2|SRG2B_HUMAN;sp|P0DJJ0|SRG2C_HUMAN	sp|O75044|SRGP2_HUMAN;sp|P0DMP2|SRG2B_HUMAN;sp|P0DJJ0|SRG2C_HUMAN	16;8;8	16;8;8	15;8;8	sp|O75044|SRGP2_HUMAN SLIT-ROBO Rho GTPase-activating protein 2 OS=Homo sapiens OX=9606 GN=SRGAP2 PE=1 SV=3;sp|P0DMP2|SRG2B_HUMAN SLIT-ROBO Rho GTPase-activating protein 2B OS=Homo sapiens OX=9606 GN=SRGAP2B PE=3 SV=1;sp|P0DJJ0|SRG2C_HUMAN SLIT-ROBO Rho GT	3	16	16	15	19.5	19.5	18.4	120.87	1071	1071;458;459	6.82		2	4		1			1	4	4	1	0	51.599	1514200	1592500	1565400	1616000	1851800	1737800	1834500	1608800	1664600	1614600	1740600	1514200	1592500	1565400	1616000	1851800	1737800	1834500	1608800	1664600
sp|O75051|PLXA2_HUMAN	sp|O75051|PLXA2_HUMAN	11	10	8	sp|O75051|PLXA2_HUMAN Plexin-A2 OS=Homo sapiens OX=9606 GN=PLXNA2 PE=1 SV=4	1	11	10	8	6.5	6	4.9	211.1	1894	1894	6			2		2	2	2	1		1		0	14.933	443570	483750	475890	474870	530180	509590	530980	489270	467710	494010	480460	443570	483750	475890	474870	530180	509590	530980	489270	467710
sp|O75054|IGSF3_HUMAN	sp|O75054|IGSF3_HUMAN	15	15	15	sp|O75054|IGSF3_HUMAN Immunoglobulin superfamily member 3 OS=Homo sapiens OX=9606 GN=IGSF3 PE=2 SV=3	1	15	15	15	16.2	16.2	16.2	135.19	1194	1194	6.06		3	1	2	1	2	1	1	2	3		0	50.004	1845100	1926600	1893200	1923400	2171100	2056400	2137800	1916000	1925900	1894100	1991100	1845100	1926600	1893200	1923400	2171100	2056400	2137800	1916000	1925900
sp|O75061|AUXI_HUMAN	sp|O75061|AUXI_HUMAN	8	8	8	sp|O75061|AUXI_HUMAN Putative tyrosine-protein phosphatase auxilin OS=Homo sapiens OX=9606 GN=DNAJC6 PE=1 SV=3	1	8	8	8	10.6	10.6	10.6	99.995	913	913	5.88		2			2	1		1	1	1		0	17.726	772780	734570	780420	776730	952760	793660	939450	795660	765570	843330	833320	772780	734570	780420	776730	952760	793660	939450	795660	765570
sp|O75063|XYLK_HUMAN	sp|O75063|XYLK_HUMAN	6	6	6	sp|O75063|XYLK_HUMAN Glycosaminoglycan xylosylkinase OS=Homo sapiens OX=9606 GN=FAM20B PE=1 SV=1	1	6	6	6	16.6	16.6	16.6	46.432	409	409	7		1	1		2				1	1	2	0	19.525	568120	605590	579110	584070	685860	649200	707360	585340	625430	603210	611030	568120	605590	579110	584070	685860	649200	707360	585340	625430
sp|O75064|DEN4B_HUMAN	sp|O75064|DEN4B_HUMAN	1	1	1	sp|O75064|DEN4B_HUMAN DENN domain-containing protein 4B OS=Homo sapiens OX=9606 GN=DENND4B PE=1 SV=4	1	1	1	1	1	1	1	163.84	1496	1496	5					1							0.00014021	3.0882	10325	12801	9892.2	11359	13636	14354	12543	10461	11348	11492	10884	10325	12801	9892.2	11359	13636	14354	12543	10461	11348
sp|O75071|EFC14_HUMAN	sp|O75071|EFC14_HUMAN	2	2	2	sp|O75071|EFC14_HUMAN EF-hand calcium-binding domain-containing protein 14 OS=Homo sapiens OX=9606 GN=EFCAB14 PE=1 SV=1	1	2	2	2	5.1	5.1	5.1	55.031	495	495	3.5		1			1							0.00052659	2.4467	91159	102240	96710	95825	111610	120860	109260	98956	107480	103270	109190	91159	102240	96710	95825	111610	120860	109260	98956	107480
sp|O75083|WDR1_HUMAN	sp|O75083|WDR1_HUMAN	17	17	17	sp|O75083|WDR1_HUMAN WD repeat-containing protein 1 OS=Homo sapiens OX=9606 GN=WDR1 PE=1 SV=4	1	17	17	17	36	36	36	66.193	606	606	6.68		3	1	4	1	6	4	3	3	4	2	0	76.75	7293900	7091200	7559900	7443700	8551100	7228300	8774500	7561300	7125500	7649500	7761100	7293900	7091200	7559900	7443700	8551100	7228300	8774500	7561300	7125500
sp|O75096|LRP4_HUMAN	sp|O75096|LRP4_HUMAN	1	1	1	sp|O75096|LRP4_HUMAN Low-density lipoprotein receptor-related protein 4 OS=Homo sapiens OX=9606 GN=LRP4 PE=1 SV=4	1	1	1	1	0.5	0.5	0.5	212.04	1905	1905	4				1								0.00052924	2.4929	35448	33748	32898	35676	43217	38614	41762	34718	34852	43534	42994	35448	33748	32898	35676	43217	38614	41762	34718	34852
sp|O75110|ATP9A_HUMAN	sp|O75110|ATP9A_HUMAN	6	6	5	sp|O75110|ATP9A_HUMAN Probable phospholipid-transporting ATPase IIA OS=Homo sapiens OX=9606 GN=ATP9A PE=1 SV=3	1	6	6	5	6.5	6.5	5.4	118.58	1047	1047	5.5			2	1	1		1				1	0	13.196	175430	178930	173170	171580	205270	201600	202020	173300	187660	175030	188600	175430	178930	173170	171580	205270	201600	202020	173300	187660
sp|O75113|N4BP1_HUMAN	sp|O75113|N4BP1_HUMAN	5	5	5	sp|O75113|N4BP1_HUMAN NEDD4-binding protein 1 OS=Homo sapiens OX=9606 GN=N4BP1 PE=1 SV=4	1	5	5	5	5.8	5.8	5.8	100.38	896	896	5.2		2				2				1		0	10.876	134270	148520	133060	138450	154860	146410	156120	134540	139370	143190	137770	134270	148520	133060	138450	154860	146410	156120	134540	139370
sp|O75116|ROCK2_HUMAN	sp|O75116|ROCK2_HUMAN	33	27	27	sp|O75116|ROCK2_HUMAN Rho-associated protein kinase 2 OS=Homo sapiens OX=9606 GN=ROCK2 PE=1 SV=4	1	33	27	27	24	19.5	19.5	160.9	1388	1388	6.89		4	4	2	2	1	5	4	4	5	4	0	59.919	2291400	2469200	2266900	2406400	2697800	2670700	2754300	2385200	2473900	2406100	2486100	2291400	2469200	2266900	2406400	2697800	2670700	2754300	2385200	2473900
sp|O75122|CLAP2_HUMAN	sp|O75122|CLAP2_HUMAN	26	22	22	sp|O75122|CLAP2_HUMAN CLIP-associating protein 2 OS=Homo sapiens OX=9606 GN=CLASP2 PE=1 SV=3	1	26	22	22	23.3	20.7	20.7	141.06	1294	1294	7.81		1	2		2	2	3	4	3	6	3	0	54.147	2164500	2338400	2299300	2296600	2529600	2505300	2616100	2294200	2270800	2245800	2364600	2164500	2338400	2299300	2296600	2529600	2505300	2616100	2294200	2270800
sp|O75127|PTCD1_HUMAN	sp|O75127|PTCD1_HUMAN	3	3	3	sp|O75127|PTCD1_HUMAN Pentatricopeptide repeat-containing protein 1, mitochondrial OS=Homo sapiens OX=9606 GN=PTCD1 PE=1 SV=2	1	3	3	3	5.1	5.1	5.1	78.855	700	700	5			1		1		1					0	5.6552	133050	150870	129370	144880	165040	160880	154550	148800	143540	149550	142460	133050	150870	129370	144880	165040	160880	154550	148800	143540
sp|O75129|ASTN2_HUMAN	sp|O75129|ASTN2_HUMAN	3	3	3	sp|O75129|ASTN2_HUMAN Astrotactin-2 OS=Homo sapiens OX=9606 GN=ASTN2 PE=1 SV=2	1	3	3	3	2.7	2.7	2.7	148.24	1339	1339	7			1				1	1		1		0	6.9668	590740	689110	553870	631330	694950	712190	713420	621770	665860	582330	612220	590740	689110	553870	631330	694950	712190	713420	621770	665860
sp|O75131|CPNE3_HUMAN;sp|Q8IYJ1|CPNE9_HUMAN;sp|Q96A23|CPNE4_HUMAN;sp|O95741|CPNE6_HUMAN;sp|Q86YQ8|CPNE8_HUMAN;sp|Q9HCH3|CPNE5_HUMAN;sp|Q9UBL6|CPNE7_HUMAN	sp|O75131|CPNE3_HUMAN	11;1;1;1;1;1;1	11;1;1;1;1;1;1	10;0;0;0;0;0;0	sp|O75131|CPNE3_HUMAN Copine-3 OS=Homo sapiens OX=9606 GN=CPNE3 PE=1 SV=1	7	11	11	10	20.3	20.3	18.6	60.13	537	537;553;557;557;564;593;633	7.8		1	1	1	1		4	3	4	1	4	0	21.56	4005000	4034500	4193000	4285600	4839500	4358300	4946900	4292700	4017100	4226100	4272700	4005000	4034500	4193000	4285600	4839500	4358300	4946900	4292700	4017100
sp|O75132|ZBED4_HUMAN	sp|O75132|ZBED4_HUMAN	1	1	1	sp|O75132|ZBED4_HUMAN Zinc finger BED domain-containing protein 4 OS=Homo sapiens OX=9606 GN=ZBED4 PE=1 SV=2	1	1	1	1	0.8	0.8	0.8	130.32	1171	1171	8								1				0.0007837	2.355	70276	70013	73778	72613	82620	80815	78554	71157	74655	79703	71660	70276	70013	73778	72613	82620	80815	78554	71157	74655
sp|O75140|DEPD5_HUMAN	sp|O75140|DEPD5_HUMAN	2	2	2	sp|O75140|DEPD5_HUMAN GATOR complex protein DEPDC5 OS=Homo sapiens OX=9606 GN=DEPDC5 PE=1 SV=2	1	2	2	2	1.3	1.3	1.3	181.26	1603	1603	4			1		1							0.00052528	2.4258	24497	27562	25493	29180	32075	32259	28039	25394	33027	26321	27806	24497	27562	25493	29180	32075	32259	28039	25394	33027
sp|O75143|ATG13_HUMAN	sp|O75143|ATG13_HUMAN	2	2	2	sp|O75143|ATG13_HUMAN Autophagy-related protein 13 OS=Homo sapiens OX=9606 GN=ATG13 PE=1 SV=1	1	2	2	2	3.5	3.5	3.5	56.571	517	517	8					1						1	0.00040193	2.6038	73811	107320	80696	91680	96822	122130	92597	81692	107050	91002	92344	73811	107320	80696	91680	96822	122130	92597	81692	107050
sp|O75145|LIPA3_HUMAN	sp|O75145|LIPA3_HUMAN	8	7	7	sp|O75145|LIPA3_HUMAN Liprin-alpha-3 OS=Homo sapiens OX=9606 GN=PPFIA3 PE=1 SV=3	1	8	7	7	7.8	7.1	7.1	133.49	1194	1194	7.71			1		1		1	1	1		2	0	18.214	131120	140960	132160	139500	169920	163300	166670	147430	149530	142670	148580	131120	140960	132160	139500	169920	163300	166670	147430	149530
sp|O75146|HIP1R_HUMAN	sp|O75146|HIP1R_HUMAN	23	23	22	sp|O75146|HIP1R_HUMAN Huntingtin-interacting protein 1-related protein OS=Homo sapiens OX=9606 GN=HIP1R PE=1 SV=2	1	23	23	22	24	24	23	119.39	1068	1068	6.27		4	3		2	2	6	4	2	1	2	0	79.561	2175100	2221500	2184600	2255500	2685800	2539700	2618000	2234700	2420200	2391400	2494300	2175100	2221500	2184600	2255500	2685800	2539700	2618000	2234700	2420200
sp|O75147|OBSL1_HUMAN	sp|O75147|OBSL1_HUMAN	5	5	5	sp|O75147|OBSL1_HUMAN Obscurin-like protein 1 OS=Homo sapiens OX=9606 GN=OBSL1 PE=1 SV=4	1	5	5	5	3.7	3.7	3.7	206.94	1896	1896	5.6			1	1		2			1			0	14.975	206320	215220	208900	208140	244080	234670	240350	205310	214230	215890	222270	206320	215220	208900	208140	244080	234670	240350	205310	214230
sp|O75150|BRE1B_HUMAN	sp|O75150|BRE1B_HUMAN	24	23	23	sp|O75150|BRE1B_HUMAN E3 ubiquitin-protein ligase BRE1B OS=Homo sapiens OX=9606 GN=RNF40 PE=1 SV=5	1	24	23	23	28.2	26.8	26.8	113.68	1001	1001	6.48		4	1	6	3	4	2	3	2	4	4	0	65.12	3279700	3593500	3299500	3569500	3838100	3952000	3880700	3565300	3563200	3589000	3573800	3279700	3593500	3299500	3569500	3838100	3952000	3880700	3565300	3563200
sp|O75151|PHF2_HUMAN	sp|O75151|PHF2_HUMAN	6	5	5	sp|O75151|PHF2_HUMAN Lysine-specific demethylase PHF2 OS=Homo sapiens OX=9606 GN=PHF2 PE=1 SV=4	1	6	5	5	6.2	4.9	4.9	120.77	1096	1096	9.6								1	1	2	1	0	4.8547	252870	273700	252420	251300	290070	278350	291590	246410	267840	259000	266770	252870	273700	252420	251300	290070	278350	291590	246410	267840
sp|O75152|ZC11A_HUMAN;sp|A0A1B0GTU1|ZC11B_HUMAN	sp|O75152|ZC11A_HUMAN	19;6	19;6	19;6	sp|O75152|ZC11A_HUMAN Zinc finger CCCH domain-containing protein 11A OS=Homo sapiens OX=9606 GN=ZC3H11A PE=1 SV=3	2	19	19	19	30.1	30.1	30.1	89.13	810	810;805	5.8		3	4	1	4	2	3	4	2	2		0	56.108	2832800	3011800	2831800	3045000	3462300	3276700	3442200	3036300	3075000	2999900	3108000	2832800	3011800	2831800	3045000	3462300	3276700	3442200	3036300	3075000
sp|O75153|CLU_HUMAN;sp|Q9Y5I4|PCDC2_HUMAN	sp|O75153|CLU_HUMAN	20;1	20;1	20;1	sp|O75153|CLU_HUMAN Clustered mitochondria protein homolog OS=Homo sapiens OX=9606 GN=CLUH PE=1 SV=2	2	20	20	20	20.2	20.2	20.2	146.67	1309	1309;1007	5.95			5	4	3		4	2		3	1	0	48.874	1798000	1946100	1828100	1919900	2161600	2093600	2134700	1946300	1885000	1952100	1968300	1798000	1946100	1828100	1919900	2161600	2093600	2134700	1946300	1885000
sp|O75155|CAND2_HUMAN	sp|O75155|CAND2_HUMAN	3	1	1	sp|O75155|CAND2_HUMAN Cullin-associated NEDD8-dissociated protein 2 OS=Homo sapiens OX=9606 GN=CAND2 PE=1 SV=3	1	3	1	1	2.4	1.2	1.2	135.25	1236	1236	4				1								0.0005322	2.5453	15621	20055	19421	20401	24557	22385	25010	21904	19205	18489	20001	15621	20055	19421	20401	24557	22385	25010	21904	19205
sp|O75164|KDM4A_HUMAN	sp|O75164|KDM4A_HUMAN	2	2	2	sp|O75164|KDM4A_HUMAN Lysine-specific demethylase 4A OS=Homo sapiens OX=9606 GN=KDM4A PE=1 SV=2	1	2	2	2	2.6	2.6	2.6	120.66	1064	1064	6		1								1		0	5.1152	97552	86647	94271	96395	108150	96756	108370	99313	102780	98776	110180	97552	86647	94271	96395	108150	96756	108370	99313	102780
sp|O75165|DJC13_HUMAN	sp|O75165|DJC13_HUMAN	30	30	30	sp|O75165|DJC13_HUMAN DnaJ homolog subfamily C member 13 OS=Homo sapiens OX=9606 GN=DNAJC13 PE=1 SV=5	1	30	30	30	16.6	16.6	16.6	254.41	2243	2243	7.82		1	5	1	1	1	5	4	8	6	6	0	86.957	2528200	2676200	2601700	2697900	3020200	2879000	3051900	2705700	2727000	2721700	2737300	2528200	2676200	2601700	2697900	3020200	2879000	3051900	2705700	2727000
sp|O75167|PHAR2_HUMAN	sp|O75167|PHAR2_HUMAN	1	1	1	sp|O75167|PHAR2_HUMAN Phosphatase and actin regulator 2 OS=Homo sapiens OX=9606 GN=PHACTR2 PE=1 SV=2	1	1	1	1	2.4	2.4	2.4	69.699	634	634	9									1			0.0040526	1.7003	92007	114100	97212	112340	117600	126980	121390	117970	106660	118120	110320	92007	114100	97212	112340	117600	126980	121390	117970	106660
sp|O75170|PP6R2_HUMAN	sp|O75170|PP6R2_HUMAN	1	1	1	sp|O75170|PP6R2_HUMAN Serine/threonine-protein phosphatase 6 regulatory subunit 2 OS=Homo sapiens OX=9606 GN=PPP6R2 PE=1 SV=2	1	1	1	1	1.7	1.7	1.7	104.94	966	966	10										1		0	4.2368	38229	42116	39027	39366	46794	44240	47935	43235	43148	45362	46604	38229	42116	39027	39366	46794	44240	47935	43235	43148
sp|O75173|ATS4_HUMAN	sp|O75173|ATS4_HUMAN	3	3	3	sp|O75173|ATS4_HUMAN A disintegrin and metalloproteinase with thrombospondin motifs 4 OS=Homo sapiens OX=9606 GN=ADAMTS4 PE=1 SV=3	1	3	3	3	3.3	3.3	3.3	90.196	837	837	3			3									0	4.9194	110600	125260	110660	126140	135290	132820	133000	122650	123970	119830	117660	110600	125260	110660	126140	135290	132820	133000	122650	123970
sp|O75175|CNOT3_HUMAN	sp|O75175|CNOT3_HUMAN	7	7	7	sp|O75175|CNOT3_HUMAN CCR4-NOT transcription complex subunit 3 OS=Homo sapiens OX=9606 GN=CNOT3 PE=1 SV=1	1	7	7	7	9.8	9.8	9.8	81.871	753	753	7			1		1	1	3	2	1	1		0	11.22	915610	993530	943780	977520	1099900	1108700	1102100	1017600	981450	1033300	998260	915610	993530	943780	977520	1099900	1108700	1102100	1017600	981450
sp|O75177|CREST_HUMAN	sp|O75177|CREST_HUMAN	1	1	1	sp|O75177|CREST_HUMAN Calcium-responsive transactivator OS=Homo sapiens OX=9606 GN=SS18L1 PE=1 SV=2	1	1	1	1	2.5	2.5	2.5	42.99	396	396	4				2								0	3.5934	102020	118990	103230	117690	124510	129910	121750	116280	101990	119210	108160	102020	118990	103230	117690	124510	129910	121750	116280	101990
sp|O75179|ANR17_HUMAN	sp|O75179|ANR17_HUMAN	20	10	10	sp|O75179|ANR17_HUMAN Ankyrin repeat domain-containing protein 17 OS=Homo sapiens OX=9606 GN=ANKRD17 PE=1 SV=3	1	20	10	10	10	5.3	5.3	274.25	2603	2603	5.36		2	1	5		2	1	1		1	1	0	33.469	1566400	1735900	1599900	1727500	1928800	1869200	1889500	1767000	1719600	1785000	1737900	1566400	1735900	1599900	1727500	1928800	1869200	1889500	1767000	1719600
sp|O75182|SIN3B_HUMAN	sp|O75182|SIN3B_HUMAN	10	10	10	sp|O75182|SIN3B_HUMAN Paired amphipathic helix protein Sin3b OS=Homo sapiens OX=9606 GN=SIN3B PE=1 SV=2	1	10	10	10	10.2	10.2	10.2	133.06	1162	1162	7.46			1	2		2	2	1	1	1	3	0	21.227	584950	607980	608280	582150	658080	642200	652930	584670	612020	558630	614990	584950	607980	608280	582150	658080	642200	652930	584670	612020
sp|O75190|DNJB6_HUMAN;sp|Q8NHS0|DNJB8_HUMAN;sp|Q8WWF6|DNJB3_HUMAN	sp|O75190|DNJB6_HUMAN	8;3;1	8;3;1	7;2;1	sp|O75190|DNJB6_HUMAN DnaJ homolog subfamily B member 6 OS=Homo sapiens OX=9606 GN=DNAJB6 PE=1 SV=2	3	8	8	7	23	23	19.9	36.087	326	326;232;145	6.69			1	2	2		3	3		1	1	0	23.351	1272200	1369000	1305600	1356200	1462600	1373700	1548500	1389900	1282000	1245400	1360400	1272200	1369000	1305600	1356200	1462600	1373700	1548500	1389900	1282000
sp|O75208|COQ9_HUMAN	sp|O75208|COQ9_HUMAN	3	3	3	sp|O75208|COQ9_HUMAN Ubiquinone biosynthesis protein COQ9, mitochondrial OS=Homo sapiens OX=9606 GN=COQ9 PE=1 SV=1	1	3	3	3	11.6	11.6	11.6	35.509	318	318	5				1	1	1						0	25.625	194390	195360	206030	196240	234770	205800	237640	215730	191460	209120	212960	194390	195360	206030	196240	234770	205800	237640	215730	191460
sp|O75223|GGCT_HUMAN	sp|O75223|GGCT_HUMAN	7	7	7	sp|O75223|GGCT_HUMAN Gamma-glutamylcyclotransferase OS=Homo sapiens OX=9606 GN=GGCT PE=1 SV=1	1	7	7	7	37.2	37.2	37.2	21.007	188	188	5.58		2		2	2	1	2	2	1			0	38.276	1514300	1473800	1594700	1526500	1809400	1596600	1837400	1559000	1603500	1542000	1647600	1514300	1473800	1594700	1526500	1809400	1596600	1837400	1559000	1603500
sp|O75251|NDUS7_HUMAN	sp|O75251|NDUS7_HUMAN	3	3	3	sp|O75251|NDUS7_HUMAN NADH dehydrogenase [ubiquinone] iron-sulfur protein 7, mitochondrial OS=Homo sapiens OX=9606 GN=NDUFS7 PE=1 SV=3	1	3	3	3	15	15	15	23.563	213	213	5.5		1			1	1			1			0	45.667	511180	523810	483680	519440	592190	550850	590230	477550	545770	514830	529820	511180	523810	483680	519440	592190	550850	590230	477550	545770
sp|O75306|NDUS2_HUMAN	sp|O75306|NDUS2_HUMAN	9	9	9	sp|O75306|NDUS2_HUMAN NADH dehydrogenase [ubiquinone] iron-sulfur protein 2, mitochondrial OS=Homo sapiens OX=9606 GN=NDUFS2 PE=1 SV=2	1	9	9	9	32	32	32	52.545	463	463	6.77			2	2	2		1	2		3	1	0	21.619	703240	746100	730510	736060	833310	735790	819030	711630	740710	789300	845610	703240	746100	730510	736060	833310	735790	819030	711630	740710
sp|O75312|ZPR1_HUMAN	sp|O75312|ZPR1_HUMAN	13	13	13	sp|O75312|ZPR1_HUMAN Zinc finger protein ZPR1 OS=Homo sapiens OX=9606 GN=ZPR1 PE=1 SV=1	1	13	13	13	34	34	34	50.925	459	459	8.29		1	1		2		2	1	3		7	0	34.681	2261000	2279500	2470800	2358100	2676600	2267600	2684100	2458300	2176800	2311200	2400000	2261000	2279500	2470800	2358100	2676600	2267600	2684100	2458300	2176800
sp|O75319|DUS11_HUMAN	sp|O75319|DUS11_HUMAN	2	2	2	sp|O75319|DUS11_HUMAN RNA/RNP complex-1-interacting phosphatase OS=Homo sapiens OX=9606 GN=DUSP11 PE=1 SV=2	1	2	2	2	7.7	7.7	7.7	43.71	377	377	4		1				1						0	5.3906	197490	235960	228180	228090	269660	224270	274770	223520	251110	224930	261250	197490	235960	228180	228090	269660	224270	274770	223520	251110
sp|O75323|NIPS2_HUMAN	sp|O75323|NIPS2_HUMAN	4	2	2	sp|O75323|NIPS2_HUMAN Protein NipSnap homolog 2 OS=Homo sapiens OX=9606 GN=NIPSNAP2 PE=1 SV=1	1	4	2	2	10.8	8	8	33.742	286	286	6.6			1		1		1	1		1		0	4.4703	514540	529490	539150	513040	569160	512410	583430	505230	523360	508040	552140	514540	529490	539150	513040	569160	512410	583430	505230	523360
sp|O75326|SEM7A_HUMAN	sp|O75326|SEM7A_HUMAN	1	1	1	sp|O75326|SEM7A_HUMAN Semaphorin-7A OS=Homo sapiens OX=9606 GN=SEMA7A PE=1 SV=1	1	1	1	1	3.3	3.3	3.3	74.823	666	666	9									1			0	4.5056	19602	23704	21835	20907	24972	23598	24718	21696	24732	20482	22136	19602	23704	21835	20907	24972	23598	24718	21696	24732
sp|O75330|HMMR_HUMAN	sp|O75330|HMMR_HUMAN	14	14	13	sp|O75330|HMMR_HUMAN Hyaluronan mediated motility receptor OS=Homo sapiens OX=9606 GN=HMMR PE=1 SV=2	1	14	14	13	21.1	21.1	20.2	84.099	724	724	6.67		1	2	2	1	1	1	2		5		0	37.101	1526700	1600000	1532400	1590000	1790400	1738600	1826000	1613200	1675100	1599000	1699700	1526700	1600000	1532400	1590000	1790400	1738600	1826000	1613200	1675100
sp|O75340|PDCD6_HUMAN	sp|O75340|PDCD6_HUMAN	3	3	3	sp|O75340|PDCD6_HUMAN Programmed cell death protein 6 OS=Homo sapiens OX=9606 GN=PDCD6 PE=1 SV=1	1	3	3	3	16.8	16.8	16.8	21.868	191	191	7.6			1					1	3			0	5.2283	593500	432510	633770	542140	707630	455500	752120	616280	447730	574240	568750	593500	432510	633770	542140	707630	455500	752120	616280	447730
sp|O75347|TBCA_HUMAN	sp|O75347|TBCA_HUMAN	5	5	5	sp|O75347|TBCA_HUMAN Tubulin-specific chaperone A OS=Homo sapiens OX=9606 GN=TBCA PE=1 SV=3	1	5	5	5	41.7	41.7	41.7	12.855	108	108	6.27			2		2	1	3	2		1		0	11.105	5181900	5669300	5017600	5352500	5421700	5388100	5887500	5381000	4812400	4847400	4739500	5181900	5669300	5017600	5352500	5421700	5388100	5887500	5381000	4812400
sp|O75348|VATG1_HUMAN	sp|O75348|VATG1_HUMAN	2	2	2	sp|O75348|VATG1_HUMAN V-type proton ATPase subunit G 1 OS=Homo sapiens OX=9606 GN=ATP6V1G1 PE=1 SV=3	1	2	2	2	16.9	16.9	16.9	13.757	118	118	6.5						1	1					0	4.7378	137640	136530	150890	128430	145310	142030	160420	142260	141780	152680	154820	137640	136530	150890	128430	145310	142030	160420	142260	141780
sp|O75351|VPS4B_HUMAN	sp|O75351|VPS4B_HUMAN	15	15	11	sp|O75351|VPS4B_HUMAN Vacuolar protein sorting-associated protein 4B OS=Homo sapiens OX=9606 GN=VPS4B PE=1 SV=2	1	15	15	11	36.7	36.7	28.8	49.301	444	444	6.82		1	1	1	2	2	4	2	1	1	2	0	29.983	6081700	5885600	6319500	6174300	7100200	6026800	7215700	6122500	6110600	6186500	6586500	6081700	5885600	6319500	6174300	7100200	6026800	7215700	6122500	6110600
sp|O75356|ENTP5_HUMAN	sp|O75356|ENTP5_HUMAN	2	2	2	sp|O75356|ENTP5_HUMAN Ectonucleoside triphosphate diphosphohydrolase 5 OS=Homo sapiens OX=9606 GN=ENTPD5 PE=1 SV=1	1	2	2	2	5.8	5.8	5.8	47.517	428	428	5					2							0	3.9491	52619	56173	53804	55258	61906	59697	56892	54652	56567	55666	55553	52619	56173	53804	55258	61906	59697	56892	54652	56567
sp|O75362|ZN217_HUMAN	sp|O75362|ZN217_HUMAN	5	5	5	sp|O75362|ZN217_HUMAN Zinc finger protein 217 OS=Homo sapiens OX=9606 GN=ZNF217 PE=1 SV=1	1	5	5	5	5.8	5.8	5.8	115.27	1048	1048	4.2		1		2	1	1						0	8.0714	111080	126700	118560	121060	141160	134580	146330	118080	137440	129050	142130	111080	126700	118560	121060	141160	134580	146330	118080	137440
sp|O75367|H2AY_HUMAN	sp|O75367|H2AY_HUMAN	13	13	11	sp|O75367|H2AY_HUMAN Core histone macro-H2A.1 OS=Homo sapiens OX=9606 GN=MACROH2A1 PE=1 SV=4	1	13	13	11	44.9	44.9	37.9	39.617	372	372	7.11		1	3	3	2	3	7	7	1	8	1	0	117.11	6386500	6535100	6554200	6674600	7514500	6998200	7693400	6799600	6434700	6529400	6700000	6386500	6535100	6554200	6674600	7514500	6998200	7693400	6799600	6434700
sp|O75368|SH3L1_HUMAN	sp|O75368|SH3L1_HUMAN	5	5	5	sp|O75368|SH3L1_HUMAN SH3 domain-binding glutamic acid-rich-like protein OS=Homo sapiens OX=9606 GN=SH3BGRL PE=1 SV=1	1	5	5	5	55.3	55.3	55.3	12.774	114	114	9.2					1				1	1	2	0	19.419	889420	835220	921400	816370	994700	875380	1042500	860380	893350	871090	968680	889420	835220	921400	816370	994700	875380	1042500	860380	893350
sp|O75369|FLNB_HUMAN	sp|O75369|FLNB_HUMAN	93	84	81	sp|O75369|FLNB_HUMAN Filamin-B OS=Homo sapiens OX=9606 GN=FLNB PE=1 SV=2	1	93	84	81	44	41.3	40	278.16	2602	2602	6.68		9	17	9	15	16	21	17	22	14	9	0	323.31	33438000	31588000	34929000	34100000	38649000	32443000	39647000	35109000	30860000	33917000	34774000	33438000	31588000	34929000	34100000	38649000	32443000	39647000	35109000	30860000
sp|O75376|NCOR1_HUMAN	sp|O75376|NCOR1_HUMAN	27	27	25	sp|O75376|NCOR1_HUMAN Nuclear receptor corepressor 1 OS=Homo sapiens OX=9606 GN=NCOR1 PE=1 SV=2	1	27	27	25	14.6	14.6	13.9	270.21	2440	2440	7.21			3	2	4	2	5	3	4	1	5	0	62.017	1635000	1715700	1678200	1776600	1961900	1905400	1976300	1759900	1801500	1764200	1843400	1635000	1715700	1678200	1776600	1961900	1905400	1976300	1759900	1801500
sp|O75379|VAMP4_HUMAN	sp|O75379|VAMP4_HUMAN	3	3	3	sp|O75379|VAMP4_HUMAN Vesicle-associated membrane protein 4 OS=Homo sapiens OX=9606 GN=VAMP4 PE=1 SV=2	1	3	3	3	31.9	31.9	31.9	16.397	141	141	6.6					1	1	2	1				0	63.012	609830	513420	625090	620200	731130	558710	738160	608430	529560	630310	628580	609830	513420	625090	620200	731130	558710	738160	608430	529560
sp|O75380|NDUS6_HUMAN	sp|O75380|NDUS6_HUMAN	3	3	3	sp|O75380|NDUS6_HUMAN NADH dehydrogenase [ubiquinone] iron-sulfur protein 6, mitochondrial OS=Homo sapiens OX=9606 GN=NDUFS6 PE=1 SV=1	1	3	3	3	32.3	32.3	32.3	13.711	124	124	5.57		1			4		1			1		0	17.783	788910	738200	874860	806280	936550	743710	1002500	823690	691900	822720	870450	788910	738200	874860	806280	936550	743710	1002500	823690	691900
sp|O75381|PEX14_HUMAN	sp|O75381|PEX14_HUMAN	5	5	5	sp|O75381|PEX14_HUMAN Peroxisomal membrane protein PEX14 OS=Homo sapiens OX=9606 GN=PEX14 PE=1 SV=1	1	5	5	5	15.9	15.9	15.9	41.236	377	377	8.25				1			2	1	1	2	1	0	11.061	3588200	4073400	3722000	4089700	4333200	4487100	4349500	4060700	4003400	3869900	3992600	3588200	4073400	3722000	4089700	4333200	4487100	4349500	4060700	4003400
sp|O75382|TRIM3_HUMAN	sp|O75382|TRIM3_HUMAN	11	9	9	sp|O75382|TRIM3_HUMAN Tripartite motif-containing protein 3 OS=Homo sapiens OX=9606 GN=TRIM3 PE=1 SV=2	1	11	9	9	17.6	15.3	15.3	80.829	744	744	8				1		1	2	3		1	2	0	14.733	1066700	1202900	1060200	1181300	1268100	1226400	1264800	1135600	1144500	1171300	1174400	1066700	1202900	1060200	1181300	1268100	1226400	1264800	1135600	1144500
sp|O75386|TULP3_HUMAN;sp|O00294|TULP1_HUMAN	sp|O75386|TULP3_HUMAN	3;1	3;1	2;0	sp|O75386|TULP3_HUMAN Tubby-related protein 3 OS=Homo sapiens OX=9606 GN=TULP3 PE=1 SV=2	2	3	3	2	6.8	6.8	5.2	49.642	442	442;542	6.33					1		2					0	4.7519	134650	148170	143300	151890	161110	161770	156670	143750	146320	165150	156240	134650	148170	143300	151890	161110	161770	156670	143750	146320
sp|O75390|CISY_HUMAN	sp|O75390|CISY_HUMAN	13	13	12	sp|O75390|CISY_HUMAN Citrate synthase, mitochondrial OS=Homo sapiens OX=9606 GN=CS PE=1 SV=2	1	13	13	12	30.5	30.5	28.1	51.712	466	466	7.56		2	1		2	2	6	3	4	4	3	0	69.913	6762900	6994200	7144200	7193800	7895100	7383500	8311400	7367500	7033000	7069700	7065100	6762900	6994200	7144200	7193800	7895100	7383500	8311400	7367500	7033000
sp|O75391|SPAG7_HUMAN	sp|O75391|SPAG7_HUMAN	5	5	5	sp|O75391|SPAG7_HUMAN Sperm-associated antigen 7 OS=Homo sapiens OX=9606 GN=SPAG7 PE=1 SV=2	1	5	5	5	24.7	24.7	24.7	26.034	227	227	7.12				1	1	1	2	1	1		1	0	67.654	607720	638500	631850	616230	699040	652670	726320	612230	623410	612070	624520	607720	638500	631850	616230	699040	652670	726320	612230	623410
sp|O75396|SC22B_HUMAN	sp|O75396|SC22B_HUMAN	8	8	8	sp|O75396|SC22B_HUMAN Vesicle-trafficking protein SEC22b OS=Homo sapiens OX=9606 GN=SEC22B PE=1 SV=5	1	8	8	8	47	47	47	24.74	215	215	7.62		2		1		3	3	3	4	2	3	0	29.995	4207400	4265100	4533300	5132800	4984700	5073600	5315500	5030400	4227900	4840600	5833700	4207400	4265100	4533300	5132800	4984700	5073600	5315500	5030400	4227900
sp|O75400|PR40A_HUMAN	sp|O75400|PR40A_HUMAN	22	22	21	sp|O75400|PR40A_HUMAN Pre-mRNA-processing factor 40 homolog A OS=Homo sapiens OX=9606 GN=PRPF40A PE=1 SV=2	1	22	22	21	20.8	20.8	20.1	108.8	957	957	6.4		3	5	4		2	3	3	5	2	3	0	41.514	7561900	7887800	7800600	7847800	8622900	8238500	9070200	8132200	7546100	7675600	7906000	7561900	7887800	7800600	7847800	8622900	8238500	9070200	8132200	7546100
sp|O75410|TACC1_HUMAN	sp|O75410|TACC1_HUMAN	11	11	10	sp|O75410|TACC1_HUMAN Transforming acidic coiled-coil-containing protein 1 OS=Homo sapiens OX=9606 GN=TACC1 PE=1 SV=2	1	11	11	10	20.9	20.9	19.5	87.793	805	805	4.83		2	3	3			1	1	2			0	57.14	319520	367160	324510	358710	393050	409210	380920	351820	347830	361210	352650	319520	367160	324510	358710	393050	409210	380920	351820	347830
sp|O75414|NDK6_HUMAN	sp|O75414|NDK6_HUMAN	1	1	1	sp|O75414|NDK6_HUMAN Nucleoside diphosphate kinase 6 OS=Homo sapiens OX=9606 GN=NME6 PE=1 SV=3	1	1	1	1	7	7	7	21.142	186	186	11											1	0.0023741	1.8942	30273	33471	32308	32266	32689	36854	33694	30121	28079	31090	30396	30273	33471	32308	32266	32689	36854	33694	30121	28079
sp|O75419|CDC45_HUMAN	sp|O75419|CDC45_HUMAN	1	1	1	sp|O75419|CDC45_HUMAN Cell division control protein 45 homolog OS=Homo sapiens OX=9606 GN=CDC45 PE=1 SV=1	1	1	1	1	1.6	1.6	1.6	65.568	566	566	3			1									0.00040134	2.597	29649	29604	32567	27561	34129	33326	37959	30421	34261	31477	33477	29649	29604	32567	27561	34129	33326	37959	30421	34261
sp|O75420|GGYF1_HUMAN	sp|O75420|GGYF1_HUMAN	3	3	3	sp|O75420|GGYF1_HUMAN GRB10-interacting GYF protein 1 OS=Homo sapiens OX=9606 GN=GIGYF1 PE=1 SV=2	1	3	3	3	6.3	6.3	6.3	114.6	1035	1035	7.67						2					1	0	6.2006	56868	60842	56096	67787	73288	62767	71171	63702	64483	59960	59140	56868	60842	56096	67787	73288	62767	71171	63702	64483
sp|O75425|MSPD3_HUMAN	sp|O75425|MSPD3_HUMAN	2	2	2	sp|O75425|MSPD3_HUMAN Motile sperm domain-containing protein 3 OS=Homo sapiens OX=9606 GN=MOSPD3 PE=1 SV=1	1	2	2	2	8.5	8.5	8.5	25.518	235	235	8						1			2			0.00027296	2.7636	112960	118610	120120	111190	129170	128900	130440	115960	124620	124280	122200	112960	118610	120120	111190	129170	128900	130440	115960	124620
sp|O75427|LRCH4_HUMAN	sp|O75427|LRCH4_HUMAN	8	8	8	sp|O75427|LRCH4_HUMAN Leucine-rich repeat and calponin homology domain-containing protein 4 OS=Homo sapiens OX=9606 GN=LRCH4 PE=1 SV=2	1	8	8	8	20.4	20.4	20.4	73.449	683	683	8.25					1	1	1		2	3		0	61.358	647790	593590	682600	667810	776520	658720	786510	695650	616190	694540	672200	647790	593590	682600	667810	776520	658720	786510	695650	616190
sp|O75431|MTX2_HUMAN	sp|O75431|MTX2_HUMAN	3	3	3	sp|O75431|MTX2_HUMAN Metaxin-2 OS=Homo sapiens OX=9606 GN=MTX2 PE=1 SV=1	1	3	3	3	12.9	12.9	12.9	29.763	263	263	7.67		1					1	1	2		1	0	9.4417	1717900	1249000	1769400	1584200	2031100	1244300	1922500	1656000	1271800	1604300	1763500	1717900	1249000	1769400	1584200	2031100	1244300	1922500	1656000	1271800
sp|O75436|VP26A_HUMAN	sp|O75436|VP26A_HUMAN	10	10	10	sp|O75436|VP26A_HUMAN Vacuolar protein sorting-associated protein 26A OS=Homo sapiens OX=9606 GN=VPS26A PE=1 SV=2	1	10	10	10	40.4	40.4	40.4	38.169	327	327	7.38		1	2		3	1		1	1	5	2	0	29.747	1790600	1893600	1910600	1905900	2182700	2005200	2188500	1984700	1859700	1942900	2021000	1790600	1893600	1910600	1905900	2182700	2005200	2188500	1984700	1859700
sp|O75438|NDUB1_HUMAN	sp|O75438|NDUB1_HUMAN	3	3	3	sp|O75438|NDUB1_HUMAN NADH dehydrogenase [ubiquinone] 1 beta subcomplex subunit 1 OS=Homo sapiens OX=9606 GN=NDUFB1 PE=1 SV=1	1	3	3	3	34.5	34.5	34.5	6.9611	58	58	5.67		1				1			1			0	4.4591	1022500	1059800	1034500	1071400	1210500	1204600	1274100	1083500	1101600	1107900	1161800	1022500	1059800	1034500	1071400	1210500	1204600	1274100	1083500	1101600
sp|O75439|MPPB_HUMAN	sp|O75439|MPPB_HUMAN	12	12	11	sp|O75439|MPPB_HUMAN Mitochondrial-processing peptidase subunit beta OS=Homo sapiens OX=9606 GN=PMPCB PE=1 SV=2	1	12	12	11	28.4	28.4	27	54.366	489	489	7.05		2		1		4	5	4		2	2	0	22.523	2823400	3085200	2857000	3046900	3326000	3343200	3472500	3116900	3015400	3090800	3100700	2823400	3085200	2857000	3046900	3326000	3343200	3472500	3116900	3015400
sp|O75446|SAP30_HUMAN	sp|O75446|SAP30_HUMAN	2	2	2	sp|O75446|SAP30_HUMAN Histone deacetylase complex subunit SAP30 OS=Homo sapiens OX=9606 GN=SAP30 PE=1 SV=1	1	2	2	2	7.3	7.3	7.3	23.306	220	220	8.67							1	1			1	0.00014004	3.0756	265070	293080	257410	280710	344730	341650	333740	284660	324470	319660	317100	265070	293080	257410	280710	344730	341650	333740	284660	324470
sp|O75448|MED24_HUMAN	sp|O75448|MED24_HUMAN	5	5	5	sp|O75448|MED24_HUMAN Mediator of RNA polymerase II transcription subunit 24 OS=Homo sapiens OX=9606 GN=MED24 PE=1 SV=1	1	5	5	5	6	6	6	110.3	989	989	4.2		1		2	1	1						0	13.544	338020	333370	343570	345550	396320	385240	410090	358670	377160	362770	388380	338020	333370	343570	345550	396320	385240	410090	358670	377160
sp|O75449|KTNA1_HUMAN	sp|O75449|KTNA1_HUMAN	4	2	2	sp|O75449|KTNA1_HUMAN Katanin p60 ATPase-containing subunit A1 OS=Homo sapiens OX=9606 GN=KATNA1 PE=1 SV=1	1	4	2	2	7.7	3.9	3.9	55.964	491	491	5				1		1						0	3.9229	140230	135530	152600	140610	168250	152890	162080	147100	150500	166540	174220	140230	135530	152600	140610	168250	152890	162080	147100	150500
sp|O75460|ERN1_HUMAN	sp|O75460|ERN1_HUMAN	1	1	1	sp|O75460|ERN1_HUMAN Serine/threonine-protein kinase/endoribonuclease IRE1 OS=Homo sapiens OX=9606 GN=ERN1 PE=1 SV=2	1	1	1	1	2.4	2.4	2.4	109.73	977	977	3			1									0.00052826	2.4801	12479	13144	12442	12624	16633	16156	14910	13229	13905	12903	12576	12479	13144	12442	12624	16633	16156	14910	13229	13905
sp|O75467|Z324A_HUMAN	sp|O75467|Z324A_HUMAN	1	1	1	sp|O75467|Z324A_HUMAN Zinc finger protein 324A OS=Homo sapiens OX=9606 GN=ZNF324 PE=2 SV=1	1	1	1	1	2.9	2.9	2.9	61.103	553	553	3			1									0.001149	2.0899	18732	21438	21664	22022	24975	26040	26591	22363	24365	20959	25215	18732	21438	21664	22022	24975	26040	26591	22363	24365
sp|O75473|LGR5_HUMAN	sp|O75473|LGR5_HUMAN	4	4	4	sp|O75473|LGR5_HUMAN Leucine-rich repeat-containing G-protein coupled receptor 5 OS=Homo sapiens OX=9606 GN=LGR5 PE=1 SV=1	1	4	4	4	4.7	4.7	4.7	99.997	907	907	8.75			1							1	2	0	6.2938	196150	196430	182660	200310	231730	215850	215350	192890	209080	218650	216410	196150	196430	182660	200310	231730	215850	215350	192890	209080
sp|O75475|PSIP1_HUMAN	sp|O75475|PSIP1_HUMAN	25	25	24	sp|O75475|PSIP1_HUMAN PC4 and SFRS1-interacting protein OS=Homo sapiens OX=9606 GN=PSIP1 PE=1 SV=1	1	25	25	24	40.2	40.2	38.7	60.103	530	530	6.43		5	4	8	2	7	8	6	7	3	4	0	150.74	19239000	19521000	19260000	19487000	22346000	20723000	22707000	19183000	20133000	19103000	20506000	19239000	19521000	19260000	19487000	22346000	20723000	22707000	19183000	20133000
sp|O75477|ERLN1_HUMAN	sp|O75477|ERLN1_HUMAN	8	5	5	sp|O75477|ERLN1_HUMAN Erlin-1 OS=Homo sapiens OX=9606 GN=ERLIN1 PE=1 SV=2	1	8	5	5	24.4	15.5	15.5	39.171	348	348	6.9				1	2	2	1	2	1		1	0	9.7846	1837700	1847200	1877300	1875600	2183300	1976300	2211600	1776200	1968100	1878600	2006200	1837700	1847200	1877300	1875600	2183300	1976300	2211600	1776200	1968100
sp|O75489|NDUS3_HUMAN	sp|O75489|NDUS3_HUMAN	8	8	8	sp|O75489|NDUS3_HUMAN NADH dehydrogenase [ubiquinone] iron-sulfur protein 3, mitochondrial OS=Homo sapiens OX=9606 GN=NDUFS3 PE=1 SV=1	1	8	8	8	33	33	33	30.241	264	264	6.6		1	1	1	1		2	2			2	0	15.587	1233900	1179100	1335800	1240600	1446600	1250900	1467900	1385800	1152600	1311600	1338900	1233900	1179100	1335800	1240600	1446600	1250900	1467900	1385800	1152600
sp|O75494|SRS10_HUMAN	sp|O75494|SRS10_HUMAN	6	6	3	sp|O75494|SRS10_HUMAN Serine/arginine-rich splicing factor 10 OS=Homo sapiens OX=9606 GN=SRSF10 PE=1 SV=1	1	6	6	3	20.2	20.2	11.5	31.3	262	262	7.25		1			1		4	4		2		0	13.954	2860000	2846900	2882700	2937100	3191500	3023200	3337900	2895500	2856500	2814200	2855000	2860000	2846900	2882700	2937100	3191500	3023200	3337900	2895500	2856500
sp|O75496|GEMI_HUMAN	sp|O75496|GEMI_HUMAN	5	5	5	sp|O75496|GEMI_HUMAN Geminin OS=Homo sapiens OX=9606 GN=GMNN PE=1 SV=1	1	5	5	5	25.8	25.8	25.8	23.565	209	209	8.29		1				1			2	1	2	0	12.151	460560	496560	470280	480510	531830	505890	542580	478750	478150	473690	483840	460560	496560	470280	480510	531830	505890	542580	478750	478150
sp|O75506|HSBP1_HUMAN	sp|O75506|HSBP1_HUMAN	2	2	2	sp|O75506|HSBP1_HUMAN Heat shock factor-binding protein 1 OS=Homo sapiens OX=9606 GN=HSBP1 PE=1 SV=1	1	2	2	2	34.2	34.2	34.2	8.5435	76	76	8					1				1	1		0	7.6515	61570	74201	69547	77527	79704	83708	78568	72461	70183	79703	76456	61570	74201	69547	77527	79704	83708	78568	72461	70183
sp|O75521|ECI2_HUMAN	sp|O75521|ECI2_HUMAN	9	9	9	sp|O75521|ECI2_HUMAN Enoyl-CoA delta isomerase 2 OS=Homo sapiens OX=9606 GN=ECI2 PE=1 SV=4	1	9	9	9	25.1	25.1	25.1	43.585	394	394	9.06						1	3		5	4	3	0	47.387	1652000	1872700	1616800	1800500	1956800	1960300	1943100	1811500	1767700	1778700	1798300	1652000	1872700	1616800	1800500	1956800	1960300	1943100	1811500	1767700
sp|O75525|KHDR3_HUMAN	sp|O75525|KHDR3_HUMAN	8	7	7	sp|O75525|KHDR3_HUMAN KH domain-containing, RNA-binding, signal transduction-associated protein 3 OS=Homo sapiens OX=9606 GN=KHDRBS3 PE=1 SV=1	1	8	7	7	22.3	19.7	19.7	38.799	346	346	7				2		3		1	2		1	0	24.732	1929500	2021800	1912500	1997000	2261700	2114200	2244700	1954900	1930800	2031300	2096000	1929500	2021800	1912500	1997000	2261700	2114200	2244700	1954900	1930800
sp|O75528|TADA3_HUMAN	sp|O75528|TADA3_HUMAN	4	4	4	sp|O75528|TADA3_HUMAN Transcriptional adapter 3 OS=Homo sapiens OX=9606 GN=TADA3 PE=1 SV=1	1	4	4	4	14.1	14.1	14.1	48.902	432	432	8.83			1						1	3	1	0	8.3909	191180	232440	189130	229530	227570	247620	223780	230820	203260	231160	203420	191180	232440	189130	229530	227570	247620	223780	230820	203260
sp|O75529|TAF5L_HUMAN	sp|O75529|TAF5L_HUMAN	3	3	3	sp|O75529|TAF5L_HUMAN TAF5-like RNA polymerase II p300/CBP-associated factor-associated factor 65 kDa subunit 5L OS=Homo sapiens OX=9606 GN=TAF5L PE=1 SV=1	1	3	3	3	5.4	5.4	5.4	66.155	589	589	8						1	1				1	0	5.8939	81870	81714	80245	82601	96441	82417	94050	85565	79502	89828	84897	81870	81714	80245	82601	96441	82417	94050	85565	79502
sp|O75530|EED_HUMAN	sp|O75530|EED_HUMAN	6	6	6	sp|O75530|EED_HUMAN Polycomb protein EED OS=Homo sapiens OX=9606 GN=EED PE=1 SV=2	1	6	6	6	16.3	16.3	16.3	50.197	441	441	6.8		1		1	1	1		3	3			0	40.674	378140	396310	391290	398720	468060	447930	462670	409750	432280	396270	409540	378140	396310	391290	398720	468060	447930	462670	409750	432280
sp|O75531|BAF_HUMAN	sp|O75531|BAF_HUMAN	4	4	4	sp|O75531|BAF_HUMAN Barrier-to-autointegration factor OS=Homo sapiens OX=9606 GN=BANF1 PE=1 SV=1	1	4	4	4	38.2	38.2	38.2	10.058	89	89	7.36		1	1	1			2	2	1		3	0	9.3581	1298600	1366400	1291400	1343300	1437000	1364400	1513800	1381700	1312600	1254100	1357100	1298600	1366400	1291400	1343300	1437000	1364400	1513800	1381700	1312600
sp|O75533|SF3B1_HUMAN	sp|O75533|SF3B1_HUMAN	40	40	40	sp|O75533|SF3B1_HUMAN Splicing factor 3B subunit 1 OS=Homo sapiens OX=9606 GN=SF3B1 PE=1 SV=3	1	40	40	40	37.9	37.9	37.9	145.83	1304	1304	6.39		9	12	6	6	7	14	12	7	10	5	0	321.26	14575000	15408000	14760000	15373000	17018000	16491000	17628000	15460000	15644000	15625000	15699000	14575000	15408000	14760000	15373000	17018000	16491000	17628000	15460000	15644000
sp|O75534|CSDE1_HUMAN	sp|O75534|CSDE1_HUMAN	21	21	21	sp|O75534|CSDE1_HUMAN Cold shock domain-containing protein E1 OS=Homo sapiens OX=9606 GN=CSDE1 PE=1 SV=2	1	21	21	21	29.6	29.6	29.6	88.884	798	798	7.93		1	3		1	1	5	4	1	8	4	0	59.691	7144000	7376900	7327000	7504300	8335300	7722700	8438000	7287600	7390200	7242500	7483100	7144000	7376900	7327000	7504300	8335300	7722700	8438000	7287600	7390200
sp|O75554|WBP4_HUMAN	sp|O75554|WBP4_HUMAN	4	4	4	sp|O75554|WBP4_HUMAN WW domain-binding protein 4 OS=Homo sapiens OX=9606 GN=WBP4 PE=1 SV=1	1	4	4	4	17.6	17.6	17.6	42.506	376	376	5.6			1		1	2		1				0	18.245	134420	142420	140870	146480	164000	156390	167050	152690	142760	151480	153820	134420	142420	140870	146480	164000	156390	167050	152690	142760
sp|O75564|JERKY_HUMAN	sp|O75564|JERKY_HUMAN	1	1	1	sp|O75564|JERKY_HUMAN Jerky protein homolog OS=Homo sapiens OX=9606 GN=JRK PE=1 SV=3	1	1	1	1	1.6	1.6	1.6	61.815	556	556	6						1						0	3.3626	28581	30562	30316	27927	32317	35743	35128	26031	32202	34116	30308	28581	30562	30316	27927	32317	35743	35128	26031	32202
sp|O75569|PRKRA_HUMAN	sp|O75569|PRKRA_HUMAN	2	2	2	sp|O75569|PRKRA_HUMAN Interferon-inducible double-stranded RNA-dependent protein kinase activator A OS=Homo sapiens OX=9606 GN=PRKRA PE=1 SV=1	1	2	2	2	6.1	6.1	6.1	34.404	313	313	6.33		1				1					1	0	5.7056	270700	297900	256820	280250	309200	320620	317910	307500	273050	282050	286570	270700	297900	256820	280250	309200	320620	317910	307500	273050
sp|O75575|RPC9_HUMAN	sp|O75575|RPC9_HUMAN	2	2	2	sp|O75575|RPC9_HUMAN DNA-directed RNA polymerase III subunit RPC9 OS=Homo sapiens OX=9606 GN=CRCP PE=1 SV=1	1	2	2	2	14.2	14.2	14.2	16.871	148	148	4.5			1			1						0	8.4687	169690	183580	173970	185930	206850	204180	212320	182790	182000	182920	179200	169690	183580	173970	185930	206850	204180	212320	182790	182000
sp|O75582|KS6A5_HUMAN	sp|O75582|KS6A5_HUMAN	3	3	2	sp|O75582|KS6A5_HUMAN Ribosomal protein S6 kinase alpha-5 OS=Homo sapiens OX=9606 GN=RPS6KA5 PE=1 SV=1	1	3	3	2	4.5	4.5	3.5	89.864	802	802	5.75			1		1		1	1				0	4.078	84406	95119	93256	98875	104370	100040	105460	87370	92048	95974	90946	84406	95119	93256	98875	104370	100040	105460	87370	92048
sp|O75592|MYCB2_HUMAN	sp|O75592|MYCB2_HUMAN	13	13	13	sp|O75592|MYCB2_HUMAN E3 ubiquitin-protein ligase MYCBP2 OS=Homo sapiens OX=9606 GN=MYCBP2 PE=1 SV=4	1	13	13	13	2.9	2.9	2.9	513.63	4678	4678	6.43			1	1	3	4		2	2	1		0	19.322	855440	939020	861030	915030	1062000	1023200	1051400	913860	965650	935270	965240	855440	939020	861030	915030	1062000	1023200	1051400	913860	965650
sp|O75600|KBL_HUMAN	sp|O75600|KBL_HUMAN	1	1	1	sp|O75600|KBL_HUMAN 2-amino-3-ketobutyrate coenzyme A ligase, mitochondrial OS=Homo sapiens OX=9606 GN=GCAT PE=1 SV=1	1	1	1	1	2.4	2.4	2.4	45.285	419	419	4				1								0.0044974	1.6092	12306	15345	15060	14691	16108	19997	16456	16151	16128	17685	15428	12306	15345	15060	14691	16108	19997	16456	16151	16128
sp|O75607|NPM3_HUMAN	sp|O75607|NPM3_HUMAN	2	2	2	sp|O75607|NPM3_HUMAN Nucleoplasmin-3 OS=Homo sapiens OX=9606 GN=NPM3 PE=1 SV=3	1	2	2	2	12.9	12.9	12.9	19.343	178	178	6.33				1			1	1				0.0096064	1.2439	2124800	2225900	2119900	2323700	2452600	2496100	2469500	2270300	2339300	2182900	2292900	2124800	2225900	2119900	2323700	2452600	2496100	2469500	2270300	2339300
sp|O75608|LYPA1_HUMAN	sp|O75608|LYPA1_HUMAN	4	4	4	sp|O75608|LYPA1_HUMAN Acyl-protein thioesterase 1 OS=Homo sapiens OX=9606 GN=LYPLA1 PE=1 SV=1	1	4	4	4	17	17	17	24.669	230	230	4.6		1	2		1					1		0	11.075	1089400	1106100	1083900	1079300	1217900	1152500	1314900	1081600	1139800	1029000	1137800	1089400	1106100	1083900	1079300	1217900	1152500	1314900	1081600	1139800
sp|O75616|ERAL1_HUMAN	sp|O75616|ERAL1_HUMAN	5	5	5	sp|O75616|ERAL1_HUMAN GTPase Era, mitochondrial OS=Homo sapiens OX=9606 GN=ERAL1 PE=1 SV=2	1	5	5	5	17.8	17.8	17.8	48.349	437	437	9							2	1		1	2	0	13.723	583800	540660	629100	583560	685810	587190	683780	614450	566240	612380	658260	583800	540660	629100	583560	685810	587190	683780	614450	566240
sp|O75643|U520_HUMAN	sp|O75643|U520_HUMAN	67	67	66	sp|O75643|U520_HUMAN U5 small nuclear ribonucleoprotein 200 kDa helicase OS=Homo sapiens OX=9606 GN=SNRNP200 PE=1 SV=2	1	67	67	66	34	34	33.7	244.5	2136	2136	7.01		8	12	4	11	11	18	20	8	14	14	0	194.55	23818000	24563000	24504000	24601000	27592000	25510000	28196000	25378000	24114000	24310000	24743000	23818000	24563000	24504000	24601000	27592000	25510000	28196000	25378000	24114000
sp|O75648|MTU1_HUMAN	sp|O75648|MTU1_HUMAN	4	4	4	sp|O75648|MTU1_HUMAN Mitochondrial tRNA-specific 2-thiouridylase 1 OS=Homo sapiens OX=9606 GN=TRMU PE=1 SV=2	1	4	4	4	10	10	10	47.744	421	421	6.8			1		1			2		1		0	5.4247	104080	109410	105060	108530	119760	109990	123620	116890	115410	115640	109670	104080	109410	105060	108530	119760	109990	123620	116890	115410
sp|O75663|TIPRL_HUMAN	sp|O75663|TIPRL_HUMAN	4	4	4	sp|O75663|TIPRL_HUMAN TIP41-like protein OS=Homo sapiens OX=9606 GN=TIPRL PE=1 SV=2	1	4	4	4	15.4	15.4	15.4	31.444	272	272	5.2		2		1			1				1	0	6.19	1970200	2102300	1978800	2060400	2167800	1991200	2214000	1994600	1868500	1943600	1958000	1970200	2102300	1978800	2060400	2167800	1991200	2214000	1994600	1868500
sp|O75665|OFD1_HUMAN	sp|O75665|OFD1_HUMAN	3	3	3	sp|O75665|OFD1_HUMAN Oral-facial-digital syndrome 1 protein OS=Homo sapiens OX=9606 GN=OFD1 PE=1 SV=1	1	3	3	3	3.4	3.4	3.4	116.67	1012	1012	6.67			1			1					1	0	4.8755	308430	324540	312370	330390	370820	343660	371180	309550	349610	308000	330970	308430	324540	312370	330390	370820	343660	371180	309550	349610
sp|O75674|TM1L1_HUMAN	sp|O75674|TM1L1_HUMAN	7	7	7	sp|O75674|TM1L1_HUMAN TOM1-like protein 1 OS=Homo sapiens OX=9606 GN=TOM1L1 PE=1 SV=2	1	7	7	7	23.7	23.7	23.7	52.988	476	476	6.5			1	1	2		2	2	2			0	19.489	684730	706200	694380	741730	799880	727520	793850	754370	676520	727850	745420	684730	706200	694380	741730	799880	727520	793850	754370	676520
sp|O75683|SURF6_HUMAN	sp|O75683|SURF6_HUMAN	6	6	6	sp|O75683|SURF6_HUMAN Surfeit locus protein 6 OS=Homo sapiens OX=9606 GN=SURF6 PE=1 SV=3	1	6	6	6	14.7	14.7	14.7	41.45	361	361	8.56							2	3	1	3		0	14.161	2106300	2292100	2101300	2298900	2554800	2524500	2507900	2263400	2271500	2255500	2196500	2106300	2292100	2101300	2298900	2554800	2524500	2507900	2263400	2271500
sp|O75688|PPM1B_HUMAN	sp|O75688|PPM1B_HUMAN	12	9	9	sp|O75688|PPM1B_HUMAN Protein phosphatase 1B OS=Homo sapiens OX=9606 GN=PPM1B PE=1 SV=1	1	12	9	9	29.9	23.4	23.4	52.642	479	479	6.93		2		1	2		2	2	2	2	1	0	20.954	1800800	1846700	1887600	1792700	2132400	1893500	2111600	1851400	1892500	1928000	2039800	1800800	1846700	1887600	1792700	2132400	1893500	2111600	1851400	1892500
sp|O75691|UTP20_HUMAN	sp|O75691|UTP20_HUMAN	30	30	30	sp|O75691|UTP20_HUMAN Small subunit processome component 20 homolog OS=Homo sapiens OX=9606 GN=UTP20 PE=1 SV=3	1	30	30	30	12.6	12.6	12.6	318.38	2785	2785	6.88		5	3	2	2	1	5	2	3	8	3	0	79.994	3218700	3353100	3220600	3346900	3771800	3602200	3686100	3289400	3447600	3422800	3449700	3218700	3353100	3220600	3346900	3771800	3602200	3686100	3289400	3447600
sp|O75694|NU155_HUMAN	sp|O75694|NU155_HUMAN	21	21	21	sp|O75694|NU155_HUMAN Nuclear pore complex protein Nup155 OS=Homo sapiens OX=9606 GN=NUP155 PE=1 SV=1	1	21	21	21	19.6	19.6	19.6	155.2	1391	1391	7.27		2	3	3	3	3	3	1	4	4	7	0	95.653	6653100	5513000	7162400	6687200	7801800	5736500	7732000	7068900	5290400	6946600	6605700	6653100	5513000	7162400	6687200	7801800	5736500	7732000	7068900	5290400
sp|O75695|XRP2_HUMAN	sp|O75695|XRP2_HUMAN	4	4	4	sp|O75695|XRP2_HUMAN Protein XRP2 OS=Homo sapiens OX=9606 GN=RP2 PE=1 SV=4	1	4	4	4	9.7	9.7	9.7	39.641	350	350	7.29					1	1	1	3	1			0	6.6042	1510700	1671900	1522300	1566500	1752300	1752800	1762400	1622800	1550700	1589800	1610000	1510700	1671900	1522300	1566500	1752300	1752800	1762400	1622800	1550700
sp|O75717|WDHD1_HUMAN	sp|O75717|WDHD1_HUMAN	26	26	26	sp|O75717|WDHD1_HUMAN WD repeat and HMG-box DNA-binding protein 1 OS=Homo sapiens OX=9606 GN=WDHD1 PE=1 SV=1	1	26	26	26	28.2	28.2	28.2	125.97	1129	1129	6.08		7	1	4	4	4	4	3	3	3	3	0	79.749	4416600	4789300	4454700	4733300	5366800	5295600	5292900	4791900	4850400	4829600	4831500	4416600	4789300	4454700	4733300	5366800	5295600	5292900	4791900	4850400
sp|O75718|CRTAP_HUMAN	sp|O75718|CRTAP_HUMAN	6	6	6	sp|O75718|CRTAP_HUMAN Cartilage-associated protein OS=Homo sapiens OX=9606 GN=CRTAP PE=1 SV=1	1	6	6	6	13.2	13.2	13.2	46.561	401	401	6.5				3		2	1			1	1	0	8.2295	2175900	2353400	2119400	2259800	2581100	2483700	2569500	2323300	2276700	2268000	2273500	2175900	2353400	2119400	2259800	2581100	2483700	2569500	2323300	2276700
sp|O75746|CMC1_HUMAN	sp|O75746|CMC1_HUMAN	9	6	6	sp|O75746|CMC1_HUMAN Calcium-binding mitochondrial carrier protein Aralar1 OS=Homo sapiens OX=9606 GN=SLC25A12 PE=1 SV=2	1	9	6	6	14.9	10.6	10.6	74.761	678	678	6.29		2				1		2	2			0	10.515	318640	358600	328400	337440	392950	378050	377150	355900	360410	355120	369540	318640	358600	328400	337440	392950	378050	377150	355900	360410
sp|O75781|PALM_HUMAN	sp|O75781|PALM_HUMAN	9	9	9	sp|O75781|PALM_HUMAN Paralemmin-1 OS=Homo sapiens OX=9606 GN=PALM PE=1 SV=2	1	9	9	9	30.7	30.7	30.7	42.075	387	387	5.8		3	2	1	1	2	1	2		2	1	0	50.101	1128600	1216500	1127900	1225300	1336900	1310200	1374000	1193100	1230100	1218700	1212600	1128600	1216500	1127900	1225300	1336900	1310200	1374000	1193100	1230100
sp|O75787|RENR_HUMAN	sp|O75787|RENR_HUMAN	8	8	8	sp|O75787|RENR_HUMAN Renin receptor OS=Homo sapiens OX=9606 GN=ATP6AP2 PE=1 SV=2	1	8	8	8	24.9	24.9	24.9	39.008	350	350	6		1	1		2	1		1	1	1		0	24.871	667260	707400	703400	680510	797660	758800	802220	706760	695020	720220	727460	667260	707400	703400	680510	797660	758800	802220	706760	695020
sp|O75792|RNH2A_HUMAN	sp|O75792|RNH2A_HUMAN	8	8	8	sp|O75792|RNH2A_HUMAN Ribonuclease H2 subunit A OS=Homo sapiens OX=9606 GN=RNASEH2A PE=1 SV=2	1	8	8	8	29.1	29.1	29.1	33.395	299	299	7.44		1				2	1	3			2	0	125.35	1314700	1369800	1323800	1367000	1518900	1431700	1548600	1390400	1446300	1325000	1442800	1314700	1369800	1323800	1367000	1518900	1431700	1548600	1390400	1446300
sp|O75794|CD123_HUMAN;sp|Q05791|CD123_YEAST	sp|O75794|CD123_HUMAN	3;1	3;1	3;1	sp|O75794|CD123_HUMAN Cell division cycle protein 123 homolog OS=Homo sapiens OX=9606 GN=CDC123 PE=1 SV=1	2	3	3	3	10.7	10.7	10.7	39.134	336	336;360	8.67						1			1		1	0	7.2545	387510	395130	356090	366740	426290	393130	409440	361620	374030	373670	370250	387510	395130	356090	366740	426290	393130	409440	361620	374030
sp|O75817|POP7_HUMAN	sp|O75817|POP7_HUMAN	2	2	2	sp|O75817|POP7_HUMAN Ribonuclease P protein subunit p20 OS=Homo sapiens OX=9606 GN=POP7 PE=1 SV=2	1	2	2	2	17.9	17.9	17.9	15.651	140	140	7.67			1						1		1	0	6.5041	317030	311530	337160	332420	372540	342920	385320	335090	322360	346870	357750	317030	311530	337160	332420	372540	342920	385320	335090	322360
sp|O75818|RPP40_HUMAN	sp|O75818|RPP40_HUMAN	4	4	4	sp|O75818|RPP40_HUMAN Ribonuclease P protein subunit p40 OS=Homo sapiens OX=9606 GN=RPP40 PE=1 SV=3	1	4	4	4	9.9	9.9	9.9	41.833	363	363	8.5				1					1	1	1	0	4.8137	517350	508520	538080	514300	613920	511220	608790	522620	519860	528860	575280	517350	508520	538080	514300	613920	511220	608790	522620	519860
sp|O75821|EIF3G_HUMAN	sp|O75821|EIF3G_HUMAN	9	9	9	sp|O75821|EIF3G_HUMAN Eukaryotic translation initiation factor 3 subunit G OS=Homo sapiens OX=9606 GN=EIF3G PE=1 SV=2	1	9	9	9	30.3	30.3	30.3	35.611	320	320	6.17		1	1	3		1	2	1	1	2		0	46.435	2151400	2450500	2285500	2581900	2657800	2627400	2742400	2510100	2461000	2405000	2350400	2151400	2450500	2285500	2581900	2657800	2627400	2742400	2510100	2461000
sp|O75822|EIF3J_HUMAN	sp|O75822|EIF3J_HUMAN	11	11	11	sp|O75822|EIF3J_HUMAN Eukaryotic translation initiation factor 3 subunit J OS=Homo sapiens OX=9606 GN=EIF3J PE=1 SV=2	1	11	11	11	39.9	39.9	39.9	29.062	258	258	7.2		1	1	1	1	5	2	2	1	5	1	0	52.398	6304000	6515500	6501500	6575600	7447700	7160700	7494500	6555900	6811400	6542800	6692700	6304000	6515500	6501500	6575600	7447700	7160700	7494500	6555900	6811400
sp|O75828|CBR3_HUMAN	sp|O75828|CBR3_HUMAN	6	5	5	sp|O75828|CBR3_HUMAN Carbonyl reductase [NADPH] 3 OS=Homo sapiens OX=9606 GN=CBR3 PE=1 SV=3	1	6	5	5	24.2	18.4	18.4	30.85	277	277	5.12		2		1		3	1	1				0	8.8511	1825700	1888500	1833600	1925700	2192100	2276100	2174700	1896300	2007000	1996600	2103700	1825700	1888500	1833600	1925700	2192100	2276100	2174700	1896300	2007000
sp|O75832|PSD10_HUMAN	sp|O75832|PSD10_HUMAN	4	4	4	sp|O75832|PSD10_HUMAN 26S proteasome non-ATPase regulatory subunit 10 OS=Homo sapiens OX=9606 GN=PSMD10 PE=1 SV=1	1	4	4	4	20.4	20.4	20.4	24.428	226	226	6.57		1	1		1	1		1			2	0	7.9675	2013700	2308800	2035900	2213800	2318500	2342900	2450200	2161800	2164300	2122300	2122600	2013700	2308800	2035900	2213800	2318500	2342900	2450200	2161800	2164300
sp|O75843|AP1G2_HUMAN	sp|O75843|AP1G2_HUMAN	4	4	4	sp|O75843|AP1G2_HUMAN AP-1 complex subunit gamma-like 2 OS=Homo sapiens OX=9606 GN=AP1G2 PE=1 SV=1	1	4	4	4	4.8	4.8	4.8	87.116	785	785	7.2					1	1	1		2			0	7.627	370670	413280	370320	395170	448180	446810	438880	395270	407250	411610	415030	370670	413280	370320	395170	448180	446810	438880	395270	407250
sp|O75844|FACE1_HUMAN	sp|O75844|FACE1_HUMAN	9	9	9	sp|O75844|FACE1_HUMAN CAAX prenyl protease 1 homolog OS=Homo sapiens OX=9606 GN=ZMPSTE24 PE=1 SV=2	1	9	9	9	21.7	21.7	21.7	54.812	475	475	7.17		1		1		5			2	1	2	0	29.458	3862200	3896100	3881000	3911000	4405100	4108700	4460100	3877800	3790600	3884700	3907000	3862200	3896100	3881000	3911000	4405100	4108700	4460100	3877800	3790600
sp|O75874|IDHC_HUMAN	sp|O75874|IDHC_HUMAN	14	13	13	sp|O75874|IDHC_HUMAN Isocitrate dehydrogenase [NADP] cytoplasmic OS=Homo sapiens OX=9606 GN=IDH1 PE=1 SV=2	1	14	13	13	36.2	34.1	34.1	46.659	414	414	6.88		5	2	1	2	1	8	4	4	3	4	0	47.446	3776000	4005400	3839700	3969300	4450700	4253900	4517500	3966600	3900700	3854900	4001600	3776000	4005400	3839700	3969300	4450700	4253900	4517500	3966600	3900700
sp|O75879|GATB_HUMAN	sp|O75879|GATB_HUMAN	4	4	4	sp|O75879|GATB_HUMAN Glutamyl-tRNA(Gln) amidotransferase subunit B, mitochondrial OS=Homo sapiens OX=9606 GN=GATB PE=1 SV=1	1	4	4	4	6.6	6.6	6.6	61.863	557	557	3.25		2		1	1							0	6.7999	295300	310560	295110	328190	353560	357520	350840	325230	327140	329840	328940	295300	310560	295110	328190	353560	357520	350840	325230	327140
sp|O75880|SCO1_HUMAN	sp|O75880|SCO1_HUMAN	4	4	4	sp|O75880|SCO1_HUMAN Protein SCO1 homolog, mitochondrial OS=Homo sapiens OX=9606 GN=SCO1 PE=1 SV=1	1	4	4	4	13.3	13.3	13.3	33.814	301	301	6.8		1				1		2		1		0	6.6868	668380	653840	675890	665330	831260	689910	879570	706630	694970	744350	803280	668380	653840	675890	665330	831260	689910	879570	706630	694970
sp|O75881|CP7B1_HUMAN	sp|O75881|CP7B1_HUMAN	2	2	2	sp|O75881|CP7B1_HUMAN Cytochrome P450 7B1 OS=Homo sapiens OX=9606 GN=CYP7B1 PE=1 SV=2	1	2	2	2	4.5	4.5	4.5	58.255	506	506	4.5			1			1						0.00013682	2.7881	151480	150140	161920	156120	181620	161300	181900	168890	166600	165670	175150	151480	150140	161920	156120	181620	161300	181900	168890	166600
sp|O75882|ATRN_HUMAN	sp|O75882|ATRN_HUMAN	2	2	2	sp|O75882|ATRN_HUMAN Attractin OS=Homo sapiens OX=9606 GN=ATRN PE=1 SV=2	1	2	2	2	1	1	1	158.54	1429	1429	6.5				1					1			0.002267	1.9573	73214	67665	71586	71455	82921	74891	80084	61955	72460	68677	76130	73214	67665	71586	71455	82921	74891	80084	61955	72460
sp|O75884|RBBP9_HUMAN	sp|O75884|RBBP9_HUMAN	2	2	2	sp|O75884|RBBP9_HUMAN Serine hydrolase RBBP9 OS=Homo sapiens OX=9606 GN=RBBP9 PE=1 SV=2	1	2	2	2	11.3	11.3	11.3	21	186	186	6		1								1		0.00052715	2.4597	293070	339230	279910	318690	358880	370910	355120	326010	324910	319120	320080	293070	339230	279910	318690	358880	370910	355120	326010	324910
sp|O75886|STAM2_HUMAN	sp|O75886|STAM2_HUMAN	8	7	7	sp|O75886|STAM2_HUMAN Signal transducing adapter molecule 2 OS=Homo sapiens OX=9606 GN=STAM2 PE=1 SV=1	1	8	7	7	17.1	15.2	15.2	58.164	525	525	6.55		1	1			3	1	3	2			0	16.766	584760	649790	595690	627930	696190	670900	684770	622990	613400	626530	614740	584760	649790	595690	627930	696190	670900	684770	622990	613400
sp|O75896|TUSC2_HUMAN	sp|O75896|TUSC2_HUMAN	3	3	3	sp|O75896|TUSC2_HUMAN Tumor suppressor candidate 2 OS=Homo sapiens OX=9606 GN=TUSC2 PE=1 SV=3	1	3	3	3	40.9	40.9	40.9	12.074	110	110	3			3									0	7.6254	248900	258420	235850	247850	286390	267550	288660	257010	252980	237820	258630	248900	258420	235850	247850	286390	267550	288660	257010	252980
sp|O75909|CCNK_HUMAN	sp|O75909|CCNK_HUMAN	8	8	8	sp|O75909|CCNK_HUMAN Cyclin-K OS=Homo sapiens OX=9606 GN=CCNK PE=1 SV=2	1	8	8	8	19.3	19.3	19.3	64.239	580	580	6.8			1	2	3				1		3	0	19.156	1173400	1220600	1227800	1292800	1411700	1334000	1403900	1261200	1246300	1260600	1305900	1173400	1220600	1227800	1292800	1411700	1334000	1403900	1261200	1246300
sp|O75914|PAK3_HUMAN	sp|O75914|PAK3_HUMAN	10	1	1	sp|O75914|PAK3_HUMAN Serine/threonine-protein kinase PAK 3 OS=Homo sapiens OX=9606 GN=PAK3 PE=1 SV=2	1	10	1	1	19.5	2.5	2.5	62.309	559	559	11											1	0.0018985	1.9948	130090	134570	127540	135740	160040	149300	161650	147540	141680	134410	137350	130090	134570	127540	135740	160040	149300	161650	147540	141680
sp|O75915|PRAF3_HUMAN	sp|O75915|PRAF3_HUMAN	4	4	4	sp|O75915|PRAF3_HUMAN PRA1 family protein 3 OS=Homo sapiens OX=9606 GN=ARL6IP5 PE=1 SV=1	1	4	4	4	20.2	20.2	20.2	21.614	188	188	5.33		1	1	1	1		1				1	0	25.361	2078500	2390700	2024200	2192600	2394300	2519000	2380900	2197400	2086200	2230200	2163900	2078500	2390700	2024200	2192600	2394300	2519000	2380900	2197400	2086200
sp|O75925|PIAS1_HUMAN	sp|O75925|PIAS1_HUMAN	4	4	3	sp|O75925|PIAS1_HUMAN E3 SUMO-protein ligase PIAS1 OS=Homo sapiens OX=9606 GN=PIAS1 PE=1 SV=2	1	4	4	3	9.1	9.1	6.8	71.835	651	651	9							1		2		1	0	13.476	124120	127700	131630	128510	151010	140820	143650	130720	134760	131340	137650	124120	127700	131630	128510	151010	140820	143650	130720	134760
sp|O75928|PIAS2_HUMAN	sp|O75928|PIAS2_HUMAN	4	3	3	sp|O75928|PIAS2_HUMAN E3 SUMO-protein ligase PIAS2 OS=Homo sapiens OX=9606 GN=PIAS2 PE=1 SV=3	1	4	3	3	7.7	5.3	5.3	68.24	621	621	8.67							1	1			1	0.00027289	2.7625	419960	443540	420050	476020	534020	519700	523500	463900	474000	445670	472130	419960	443540	420050	476020	534020	519700	523500	463900	474000
sp|O75934|SPF27_HUMAN	sp|O75934|SPF27_HUMAN	8	8	8	sp|O75934|SPF27_HUMAN Pre-mRNA-splicing factor SPF27 OS=Homo sapiens OX=9606 GN=BCAS2 PE=1 SV=1	1	8	8	8	38.7	38.7	38.7	26.131	225	225	7.31			2	1	3		2		4	2	2	0	26.801	1737000	1719200	1693800	1777700	2065300	1947000	1964500	1859200	1800700	1878600	1840800	1737000	1719200	1693800	1777700	2065300	1947000	1964500	1859200	1800700
sp|O75935|DCTN3_HUMAN	sp|O75935|DCTN3_HUMAN	6	6	6	sp|O75935|DCTN3_HUMAN Dynactin subunit 3 OS=Homo sapiens OX=9606 GN=DCTN3 PE=1 SV=1	1	6	6	6	28.5	28.5	28.5	21.119	186	186	5.33		1	2		2	1	1	1	1			0	8.9058	1856900	1911300	1958000	1821300	2118900	1969000	2187400	1924900	1793700	1785600	1959200	1856900	1911300	1958000	1821300	2118900	1969000	2187400	1924900	1793700
sp|O75937|DNJC8_HUMAN	sp|O75937|DNJC8_HUMAN	10	10	10	sp|O75937|DNJC8_HUMAN DnaJ homolog subfamily C member 8 OS=Homo sapiens OX=9606 GN=DNAJC8 PE=1 SV=2	1	10	10	10	29.2	29.2	29.2	29.841	253	253	7.11		1	2			2	4	4	3	1	1	0	21.441	7751100	6463700	7889100	7884900	9431100	6988900	9464600	8187900	6943700	8054900	7677600	7751100	6463700	7889100	7884900	9431100	6988900	9464600	8187900	6943700
sp|O75940|SPF30_HUMAN	sp|O75940|SPF30_HUMAN	6	6	6	sp|O75940|SPF30_HUMAN Survival of motor neuron-related-splicing factor 30 OS=Homo sapiens OX=9606 GN=SMNDC1 PE=1 SV=1	1	6	6	6	35.3	35.3	35.3	26.711	238	238	7.5			1		1		1	1			2	0	84.127	226530	231950	221030	224520	258920	253940	257170	235380	226700	227460	235390	226530	231950	221030	224520	258920	253940	257170	235380	226700
sp|O75943|RAD17_HUMAN	sp|O75943|RAD17_HUMAN	3	3	3	sp|O75943|RAD17_HUMAN Cell cycle checkpoint protein RAD17 OS=Homo sapiens OX=9606 GN=RAD17 PE=1 SV=2	1	3	3	3	5.4	5.4	5.4	77.054	681	681	9					1						2	0	10.407	327830	353550	325950	334960	388940	384360	371670	333950	344270	352430	358060	327830	353550	325950	334960	388940	384360	371670	333950	344270
sp|O75947|ATP5H_HUMAN	sp|O75947|ATP5H_HUMAN	4	4	4	sp|O75947|ATP5H_HUMAN ATP synthase subunit d, mitochondrial OS=Homo sapiens OX=9606 GN=ATP5PD PE=1 SV=3	1	4	4	4	24.8	24.8	24.8	18.491	161	161	7.67				1	1		1		1	1	1	0	8.4485	2441900	2759600	2378400	2749400	2760200	2993200	2878000	2928500	2420900	2581500	2359200	2441900	2759600	2378400	2749400	2760200	2993200	2878000	2928500	2420900
sp|O75953|DNJB5_HUMAN	sp|O75953|DNJB5_HUMAN	5	5	5	sp|O75953|DNJB5_HUMAN DnaJ homolog subfamily B member 5 OS=Homo sapiens OX=9606 GN=DNAJB5 PE=1 SV=1	1	5	5	5	15.5	15.5	15.5	39.133	348	348	6.67		1			1		1	1	2			0	9.6878	523420	586990	545910	539140	622350	639090	626710	572490	581910	579280	589780	523420	586990	545910	539140	622350	639090	626710	572490	581910
sp|O75954|TSN9_HUMAN	sp|O75954|TSN9_HUMAN	1	1	1	sp|O75954|TSN9_HUMAN Tetraspanin-9 OS=Homo sapiens OX=9606 GN=TSPAN9 PE=1 SV=1	1	1	1	1	4.6	4.6	4.6	26.779	239	239	2		1										0.00090627	2.2531	24633	29832	23955	26306	33062	33000	28007	25543	29217	27003	22391	24633	29832	23955	26306	33062	33000	28007	25543	29217
sp|O75955|FLOT1_HUMAN	sp|O75955|FLOT1_HUMAN	17	17	17	sp|O75955|FLOT1_HUMAN Flotillin-1 OS=Homo sapiens OX=9606 GN=FLOT1 PE=1 SV=3	1	17	17	17	47.3	47.3	47.3	47.355	427	427	7.31		1	2	1	5	2	5	5	4	3	4	0	46.422	6331300	6614000	6511200	6894400	7509900	6897700	7467400	6870700	6515100	6668900	6731200	6331300	6614000	6511200	6894400	7509900	6897700	7467400	6870700	6515100
sp|O75962|TRIO_HUMAN	sp|O75962|TRIO_HUMAN	32	32	30	sp|O75962|TRIO_HUMAN Triple functional domain protein OS=Homo sapiens OX=9606 GN=TRIO PE=1 SV=2	1	32	32	30	13.5	13.5	12.9	346.9	3097	3097	6.26		3	5	1	6	4	5	2	3	4	2	0	189.23	2004500	2161800	2066900	2184100	2439700	2318700	2434900	2189500	2203400	2216200	2235600	2004500	2161800	2066900	2184100	2439700	2318700	2434900	2189500	2203400
sp|O75964|ATP5L_HUMAN	sp|O75964|ATP5L_HUMAN	3	3	3	sp|O75964|ATP5L_HUMAN ATP synthase subunit g, mitochondrial OS=Homo sapiens OX=9606 GN=ATP5MG PE=1 SV=3	1	3	3	3	35.9	35.9	35.9	11.428	103	103	8.2						1	1	1		2		0	8.1743	1012400	1047600	1030500	1060100	1167300	1086500	1205100	1026200	1031900	1000900	1053600	1012400	1047600	1030500	1060100	1167300	1086500	1205100	1026200	1031900
sp|O75970|MPDZ_HUMAN;sp|Q8NI35|INADL_HUMAN	sp|O75970|MPDZ_HUMAN	9;1	9;1	9;1	sp|O75970|MPDZ_HUMAN Multiple PDZ domain protein OS=Homo sapiens OX=9606 GN=MPDZ PE=1 SV=2	2	9	9	9	5.9	5.9	5.9	221.62	2070	2070;1801	8.67							4		1	3	1	0	216.17	387150	410890	405590	406110	465130	451730	453200	395460	418240	416730	425490	387150	410890	405590	406110	465130	451730	453200	395460	418240
sp|O75973|C1QRF_HUMAN	sp|O75973|C1QRF_HUMAN	1	1	1	sp|O75973|C1QRF_HUMAN C1q-related factor OS=Homo sapiens OX=9606 GN=C1QL1 PE=1 SV=1	1	1	1	1	10.1	10.1	10.1	26.452	258	258	9									1			0	10.436	15271	16169	14154	16125	18903	17506	17575	16043	18565	15361	15846	15271	16169	14154	16125	18903	17506	17575	16043	18565
sp|O75976|CBPD_HUMAN	sp|O75976|CBPD_HUMAN	22	22	22	sp|O75976|CBPD_HUMAN Carboxypeptidase D OS=Homo sapiens OX=9606 GN=CPD PE=1 SV=2	1	22	22	22	19.6	19.6	19.6	152.93	1380	1380	6.5		2	5	3	2	2	3	3	5	3	2	0	77.863	2194800	2249400	2254500	2222700	2591800	2394900	2624500	2277000	2315000	2283600	2417700	2194800	2249400	2254500	2222700	2591800	2394900	2624500	2277000	2315000
sp|O76003|GLRX3_HUMAN	sp|O76003|GLRX3_HUMAN	8	8	8	sp|O76003|GLRX3_HUMAN Glutaredoxin-3 OS=Homo sapiens OX=9606 GN=GLRX3 PE=1 SV=2	1	8	8	8	23.9	23.9	23.9	37.432	335	335	6.31			2	1	2	2	2	2		2		0	16.682	4195800	4368200	4203800	4371400	4710900	4394900	4836400	4166600	4187700	4102400	4226100	4195800	4368200	4203800	4371400	4710900	4394900	4836400	4166600	4187700
sp|O76021|RL1D1_HUMAN	sp|O76021|RL1D1_HUMAN	15	15	15	sp|O76021|RL1D1_HUMAN Ribosomal L1 domain-containing protein 1 OS=Homo sapiens OX=9606 GN=RSL1D1 PE=1 SV=3	1	15	15	15	27.1	27.1	27.1	54.972	490	490	6.8		2	3	1	1	2	2	1	3	2	3	0	54.044	1952700	2087500	1959100	2011000	2185900	2150300	2272500	1991000	1978400	1939900	1951000	1952700	2087500	1959100	2011000	2185900	2150300	2272500	1991000	1978400
sp|O76024|WFS1_HUMAN	sp|O76024|WFS1_HUMAN	11	11	11	sp|O76024|WFS1_HUMAN Wolframin OS=Homo sapiens OX=9606 GN=WFS1 PE=1 SV=2	1	11	11	11	13.4	13.4	13.4	100.29	890	890	6.25		1	3	1	1		1	1	2		2	0	15.493	784310	831070	791830	807710	924620	888360	938960	823630	850530	808260	878930	784310	831070	791830	807710	924620	888360	938960	823630	850530
sp|O76031|CLPX_HUMAN	sp|O76031|CLPX_HUMAN	14	14	14	sp|O76031|CLPX_HUMAN ATP-dependent Clp protease ATP-binding subunit clpX-like, mitochondrial OS=Homo sapiens OX=9606 GN=CLPX PE=1 SV=2	1	14	14	14	24.2	24.2	24.2	69.223	633	633	7.67			1	1	1	3	2	4	1	2	3	0	24.204	1470100	1547000	1518800	1504200	1715700	1614500	1694000	1490500	1508700	1491300	1614400	1470100	1547000	1518800	1504200	1715700	1614500	1694000	1490500	1508700
sp|O76062|ERG24_HUMAN	sp|O76062|ERG24_HUMAN	2	2	2	sp|O76062|ERG24_HUMAN Delta(14)-sterol reductase TM7SF2 OS=Homo sapiens OX=9606 GN=TM7SF2 PE=1 SV=3	1	2	2	2	5	5	5	46.405	418	418	8					1						1	0	4.1918	172660	186190	156560	177340	186960	161200	181910	160780	153830	153800	171350	172660	186190	156560	177340	186960	161200	181910	160780	153830
sp|O76080|ZFAN5_HUMAN	sp|O76080|ZFAN5_HUMAN	2	2	2	sp|O76080|ZFAN5_HUMAN AN1-type zinc finger protein 5 OS=Homo sapiens OX=9606 GN=ZFAND5 PE=1 SV=1	1	2	2	2	13.6	13.6	13.6	23.132	213	213	11											2	0	4.7554	59142	56918	54499	52586	67185	65452	67983	57257	64856	55885	65136	59142	56918	54499	52586	67185	65452	67983	57257	64856
sp|O76094|SRP72_HUMAN	sp|O76094|SRP72_HUMAN	15	15	15	sp|O76094|SRP72_HUMAN Signal recognition particle subunit SRP72 OS=Homo sapiens OX=9606 GN=SRP72 PE=1 SV=3	1	15	15	15	25.9	25.9	25.9	74.605	671	671	6.04		4	2	3	2	1	3	2	5	1	1	0	52.051	2779700	2899000	2823100	2839800	3138200	2897600	3335600	2950200	2665200	2832200	2967800	2779700	2899000	2823100	2839800	3138200	2897600	3335600	2950200	2665200
sp|O77932|DXO_HUMAN	sp|O77932|DXO_HUMAN	1	1	1	sp|O77932|DXO_HUMAN Decapping and exoribonuclease protein OS=Homo sapiens OX=9606 GN=DXO PE=1 SV=2	1	1	1	1	2.5	2.5	2.5	44.928	396	396	6						1						0.0022659	1.9507	41951	46415	37549	43485	53471	47499	49068	40552	44301	40441	39149	41951	46415	37549	43485	53471	47499	49068	40552	44301
sp|O94760|DDAH1_HUMAN	sp|O94760|DDAH1_HUMAN	9	9	9	sp|O94760|DDAH1_HUMAN N(G),N(G)-dimethylarginine dimethylaminohydrolase 1 OS=Homo sapiens OX=9606 GN=DDAH1 PE=1 SV=3	1	9	9	9	35.8	35.8	35.8	31.121	285	285	6.16		1	5		1	2	2	5	1	2		0	19.582	6266600	5078100	6943700	6278900	7358900	5256700	7647900	6454800	5027700	6624400	6681000	6266600	5078100	6943700	6278900	7358900	5256700	7647900	6454800	5027700
sp|O94761|RECQ4_HUMAN	sp|O94761|RECQ4_HUMAN	2	2	2	sp|O94761|RECQ4_HUMAN ATP-dependent DNA helicase Q4 OS=Homo sapiens OX=9606 GN=RECQL4 PE=1 SV=2	1	2	2	2	2.6	2.6	2.6	133.07	1208	1208	4				2								0	4.3964	28389	28683	27029	28663	37123	31931	31139	26564	29775	29141	33516	28389	28683	27029	28663	37123	31931	31139	26564	29775
sp|O94762|RECQ5_HUMAN	sp|O94762|RECQ5_HUMAN	4	4	4	sp|O94762|RECQ5_HUMAN ATP-dependent DNA helicase Q5 OS=Homo sapiens OX=9606 GN=RECQL5 PE=1 SV=2	1	4	4	4	3.6	3.6	3.6	108.86	991	991	7			1					2	1			0	7.5053	326500	320480	348150	328250	385290	354430	374980	333370	341450	344990	349810	326500	320480	348150	328250	385290	354430	374980	333370	341450
sp|O94763|RMP_HUMAN	sp|O94763|RMP_HUMAN	6	6	6	sp|O94763|RMP_HUMAN Unconventional prefoldin RPB5 interactor 1 OS=Homo sapiens OX=9606 GN=URI1 PE=1 SV=3	1	6	6	6	15.7	15.7	15.7	59.832	535	535	7.17		1			1			1	2	1		0	20.296	670420	762630	713220	790300	834830	835190	849090	762130	739350	746520	746490	670420	762630	713220	790300	834830	835190	849090	762130	739350
sp|O94766|B3GA3_HUMAN;REV__sp|Q9Y2Y4|ZBT32_HUMAN;REV__sp|Q9BRK4|LZTS2_HUMAN	sp|O94766|B3GA3_HUMAN	6;1;1	6;1;1	6;1;1	sp|O94766|B3GA3_HUMAN Galactosylgalactosylxylosylprotein 3-beta-glucuronosyltransferase 3 OS=Homo sapiens OX=9606 GN=B3GAT3 PE=1 SV=2	3	6	6	6	17.6	17.6	17.6	37.121	335	335;487;669	8			1		1	1			4		2	0	11.668	501240	560400	476770	538580	598970	594950	622100	523190	555000	534750	563550	501240	560400	476770	538580	598970	594950	622100	523190	555000
sp|O94776|MTA2_HUMAN	sp|O94776|MTA2_HUMAN	26	26	21	sp|O94776|MTA2_HUMAN Metastasis-associated protein MTA2 OS=Homo sapiens OX=9606 GN=MTA2 PE=1 SV=1	1	26	26	21	37.9	37.9	31.9	75.022	668	668	6.21		3	7	6	1	1	7	5	1	6	2	0	44.302	5512400	5686700	5660200	5713800	6369900	5895700	6376700	5715000	5576100	5656600	5927100	5512400	5686700	5660200	5713800	6369900	5895700	6376700	5715000	5576100
sp|O94782|UBP1_HUMAN	sp|O94782|UBP1_HUMAN	6	6	6	sp|O94782|UBP1_HUMAN Ubiquitin carboxyl-terminal hydrolase 1 OS=Homo sapiens OX=9606 GN=USP1 PE=1 SV=1	1	6	6	6	8.2	8.2	8.2	88.206	785	785	6.83			2		1				1	1	1	0	22.666	137790	147070	138710	143860	171750	165580	167270	144740	160100	152490	162260	137790	147070	138710	143860	171750	165580	167270	144740	160100
sp|O94804|STK10_HUMAN	sp|O94804|STK10_HUMAN	15	14	14	sp|O94804|STK10_HUMAN Serine/threonine-protein kinase 10 OS=Homo sapiens OX=9606 GN=STK10 PE=1 SV=1	1	15	14	14	17.6	16.6	16.6	112.13	968	968	6.69		2	1	1	2	3		2		3	2	0	29.112	1078200	1154200	1124000	1151500	1326300	1266400	1292600	1135900	1219600	1187600	1219000	1078200	1154200	1124000	1151500	1326300	1266400	1292600	1135900	1219600
sp|O94805|ACL6B_HUMAN	sp|O94805|ACL6B_HUMAN	5	2	2	sp|O94805|ACL6B_HUMAN Actin-like protein 6B OS=Homo sapiens OX=9606 GN=ACTL6B PE=1 SV=1	1	5	2	2	12	4.7	4.7	46.877	426	426	9					1						2	0	3.6118	374520	221640	274130	251210	404880	501130	379550	293330	344010	372430	235380	374520	221640	274130	251210	404880	501130	379550	293330	344010
sp|O94806|KPCD3_HUMAN;sp|Q15139|KPCD1_HUMAN	sp|O94806|KPCD3_HUMAN	8;3	8;3	6;1	sp|O94806|KPCD3_HUMAN Serine/threonine-protein kinase D3 OS=Homo sapiens OX=9606 GN=PRKD3 PE=1 SV=1	2	8	8	6	12.4	12.4	10	100.47	890	890;912	6.11				1	2	2	3	1				0	11.828	577830	601280	594270	635030	722340	668570	730780	633660	614800	641470	646510	577830	601280	594270	635030	722340	668570	730780	633660	614800
sp|O94817|ATG12_HUMAN	sp|O94817|ATG12_HUMAN	1	1	1	sp|O94817|ATG12_HUMAN Ubiquitin-like protein ATG12 OS=Homo sapiens OX=9606 GN=ATG12 PE=1 SV=1	1	1	1	1	6.4	6.4	6.4	15.113	140	140	6.5			1							1		0.0005268	2.4504	356690	384280	373160	337690	439750	392680	421890	368060	390630	356460	409640	356690	384280	373160	337690	439750	392680	421890	368060	390630
sp|O94818|NOL4_HUMAN	sp|O94818|NOL4_HUMAN	5	5	3	sp|O94818|NOL4_HUMAN Nucleolar protein 4 OS=Homo sapiens OX=9606 GN=NOL4 PE=1 SV=2	1	5	5	3	10.3	10.3	6.9	71.356	638	638	10								1		2	2	0	7.6845	381540	381850	351100	399790	436920	425680	438010	387600	393710	376310	380630	381540	381850	351100	399790	436920	425680	438010	387600	393710
sp|O94819|KBTBB_HUMAN	sp|O94819|KBTBB_HUMAN	6	6	6	sp|O94819|KBTBB_HUMAN Kelch repeat and BTB domain-containing protein 11 OS=Homo sapiens OX=9606 GN=KBTBD11 PE=1 SV=1	1	6	6	6	12	12	12	65.719	623	623	7.33					3			1		1	1	0	7.5864	346300	351380	335140	344000	412260	382250	384710	349690	376040	347970	346340	346300	351380	335140	344000	412260	382250	384710	349690	376040
sp|O94822|LTN1_HUMAN	sp|O94822|LTN1_HUMAN	11	11	11	sp|O94822|LTN1_HUMAN E3 ubiquitin-protein ligase listerin OS=Homo sapiens OX=9606 GN=LTN1 PE=1 SV=6	1	11	11	11	7	7	7	200.55	1766	1766	7.58		1			1	3		1	3	2	1	0	18.718	431320	433490	437210	448220	509050	465570	512900	470490	436830	462160	465700	431320	433490	437210	448220	509050	465570	512900	470490	436830
sp|O94826|TOM70_HUMAN	sp|O94826|TOM70_HUMAN	21	21	21	sp|O94826|TOM70_HUMAN Mitochondrial import receptor subunit TOM70 OS=Homo sapiens OX=9606 GN=TOMM70 PE=1 SV=1	1	21	21	21	41	41	41	67.454	608	608	7.31		1	4		1	3	7	4	1	3	5	0	63.733	5266400	5522200	5304700	5424100	6034800	5731400	6212000	5501400	5259100	5370700	5496400	5266400	5522200	5304700	5424100	6034800	5731400	6212000	5501400	5259100
sp|O94829|IPO13_HUMAN	sp|O94829|IPO13_HUMAN	4	4	4	sp|O94829|IPO13_HUMAN Importin-13 OS=Homo sapiens OX=9606 GN=IPO13 PE=1 SV=3	1	4	4	4	5.6	5.6	5.6	108.19	963	963	6.75			1			1	1				1	0	21.414	86049	90585	87221	95383	105930	106170	100550	94415	94313	92868	94898	86049	90585	87221	95383	105930	106170	100550	94415	94313
sp|O94830|DDHD2_HUMAN	sp|O94830|DDHD2_HUMAN	6	5	5	sp|O94830|DDHD2_HUMAN Phospholipase DDHD2 OS=Homo sapiens OX=9606 GN=DDHD2 PE=1 SV=2	1	6	5	5	13.6	12.5	12.5	81.031	711	711	7				1	2					1	1	0	12.811	198930	219220	218550	223230	263130	239500	245410	223330	214240	235400	230250	198930	219220	218550	223230	263130	239500	245410	223330	214240
sp|O94832|MYO1D_HUMAN;sp|B0I1T2|MYO1G_HUMAN	sp|O94832|MYO1D_HUMAN	7;1	7;1	7;1	sp|O94832|MYO1D_HUMAN Unconventional myosin-Id OS=Homo sapiens OX=9606 GN=MYO1D PE=1 SV=2	2	7	7	7	7.4	7.4	7.4	116.2	1006	1006;1018	4.88		1		2	4				1			0	10.22	539720	622300	567200	472480	541870	533440	534110	468230	468450	474270	452960	539720	622300	567200	472480	541870	533440	534110	468230	468450
sp|O94842|TOX4_HUMAN;sp|O15405|TOX3_HUMAN;sp|Q96NM4|TOX2_HUMAN	sp|O94842|TOX4_HUMAN	7;2;1	7;2;1	6;1;1	sp|O94842|TOX4_HUMAN TOX high mobility group box family member 4 OS=Homo sapiens OX=9606 GN=TOX4 PE=1 SV=1	3	7	7	6	13.7	13.7	11.6	66.194	621	621;576;488	5.56		1	2	1	1		2	1			1	0	34.563	1073900	1110200	1072400	1070900	1270100	1196200	1248100	1052400	1126400	1082300	1131900	1073900	1110200	1072400	1070900	1270100	1196200	1248100	1052400	1126400
sp|O94851|MICA2_HUMAN	sp|O94851|MICA2_HUMAN	1	1	1	sp|O94851|MICA2_HUMAN [F-actin]-monooxygenase MICAL2 OS=Homo sapiens OX=9606 GN=MICAL2 PE=1 SV=1	1	1	1	1	1.2	1.2	1.2	126.69	1124	1124	6						1						0.0032206	1.7938	6710.6	7693.3	7547.2	7098.1	11437	9764.1	12042	8699.8	8913.9	9841.1	7983.8	6710.6	7693.3	7547.2	7098.1	11437	9764.1	12042	8699.8	8913.9
sp|O94854|K0754_HUMAN	sp|O94854|K0754_HUMAN	4	4	4	sp|O94854|K0754_HUMAN Uncharacterized protein KIAA0754 OS=Homo sapiens OX=9606 GN=KIAA0754 PE=2 SV=4	1	4	4	4	5.2	5.2	5.2	135.15	1291	1291	6			2				2			1		0	11.907	171410	182570	174070	179230	203260	199430	209320	177840	186880	176370	192410	171410	182570	174070	179230	203260	199430	209320	177840	186880
sp|O94855|SC24D_HUMAN	sp|O94855|SC24D_HUMAN	12	12	12	sp|O94855|SC24D_HUMAN Protein transport protein Sec24D OS=Homo sapiens OX=9606 GN=SEC24D PE=1 SV=2	1	12	12	12	11.6	11.6	11.6	113.01	1032	1032	7.4			2	1	2	1	1	1	2	3	2	0	19.739	2975100	3220100	2944300	3141400	3533200	3305300	3534900	3148500	3091600	3094200	3119100	2975100	3220100	2944300	3141400	3533200	3305300	3534900	3148500	3091600
sp|O94864|ST65G_HUMAN	sp|O94864|ST65G_HUMAN	3	3	3	sp|O94864|ST65G_HUMAN STAGA complex 65 subunit gamma OS=Homo sapiens OX=9606 GN=SUPT7L PE=1 SV=1	1	3	3	3	8.5	8.5	8.5	46.192	414	414	8			1							1	1	0	8.1685	120630	119290	107310	114720	126100	125180	129410	116100	114900	114800	122800	120630	119290	107310	114720	126100	125180	129410	116100	114900
sp|O94868|FCSD2_HUMAN	sp|O94868|FCSD2_HUMAN	2	2	2	sp|O94868|FCSD2_HUMAN F-BAR and double SH3 domains protein 2 OS=Homo sapiens OX=9606 GN=FCHSD2 PE=1 SV=3	1	2	2	2	3	3	3	84.275	740	740	3.5			1	1								0	4.128	51854	53970	49631	50324	64759	58449	59883	48761	57167	50935	57920	51854	53970	49631	50324	64759	58449	59883	48761	57167
sp|O94874|UFL1_HUMAN	sp|O94874|UFL1_HUMAN	19	19	18	sp|O94874|UFL1_HUMAN E3 UFM1-protein ligase 1 OS=Homo sapiens OX=9606 GN=UFL1 PE=1 SV=2	1	19	19	18	27.1	27.1	26.2	89.594	794	794	6.32		1	3	4	4	1	3	4		3	2	0	53.326	4457800	4709200	4507000	4684800	5322500	4963200	5390700	4765600	4592600	4703800	4776300	4457800	4709200	4507000	4684800	5322500	4963200	5390700	4765600	4592600
sp|O94876|TMCC1_HUMAN;sp|O75069|TMCC2_HUMAN	sp|O94876|TMCC1_HUMAN	4;1	4;1	4;1	sp|O94876|TMCC1_HUMAN Transmembrane and coiled-coil domains protein 1 OS=Homo sapiens OX=9606 GN=TMCC1 PE=1 SV=3	2	4	4	4	9.2	9.2	9.2	72.082	653	653;709	6.25		1			1			1		1		0	27.249	138180	151710	144800	162240	166060	156630	167600	157350	155180	152680	158160	138180	151710	144800	162240	166060	156630	167600	157350	155180
sp|O94880|PHF14_HUMAN	sp|O94880|PHF14_HUMAN	8	8	8	sp|O94880|PHF14_HUMAN PHD finger protein 14 OS=Homo sapiens OX=9606 GN=PHF14 PE=1 SV=2	1	8	8	8	10.1	10.1	10.1	100.05	888	888	8					2		2	1	3	1	1	0	21.013	1148700	1053500	1252500	1167100	1424500	1059700	1448500	1285100	1044000	1225900	1257700	1148700	1053500	1252500	1167100	1424500	1059700	1448500	1285100	1044000
sp|O94888|UBXN7_HUMAN	sp|O94888|UBXN7_HUMAN	11	11	11	sp|O94888|UBXN7_HUMAN UBX domain-containing protein 7 OS=Homo sapiens OX=9606 GN=UBXN7 PE=1 SV=2	1	11	11	11	28.6	28.6	28.6	54.862	489	489	6.5		3	1	1	1	1	1		2	2	2	0	28.693	1704500	1732600	1715000	1788600	2075100	1851200	2064300	1789300	1734000	1829700	1796900	1704500	1732600	1715000	1788600	2075100	1851200	2064300	1789300	1734000
sp|O94900|TOX_HUMAN	sp|O94900|TOX_HUMAN	2	1	1	sp|O94900|TOX_HUMAN Thymocyte selection-associated high mobility group box protein TOX OS=Homo sapiens OX=9606 GN=TOX PE=1 SV=3	1	2	1	1	4.2	1.7	1.7	57.512	526	526	9									1			0.0047147	1.5615	39953	34904	40652	37696	46456	38400	46602	42086	37811	41091	42925	39953	34904	40652	37696	46456	38400	46602	42086	37811
sp|O94901|SUN1_HUMAN	sp|O94901|SUN1_HUMAN	14	14	14	sp|O94901|SUN1_HUMAN SUN domain-containing protein 1 OS=Homo sapiens OX=9606 GN=SUN1 PE=1 SV=4	1	14	14	14	25.2	25.2	25.2	87.109	785	785	7		1	1		2	4	2	2	2	1	2	0	34.649	2899400	3257200	3022000	3328800	3402100	3531700	3581300	3299700	3204100	3208100	3123600	2899400	3257200	3022000	3328800	3402100	3531700	3581300	3299700	3204100
sp|O94903|PLPHP_HUMAN	sp|O94903|PLPHP_HUMAN	5	5	5	sp|O94903|PLPHP_HUMAN Pyridoxal phosphate homeostasis protein OS=Homo sapiens OX=9606 GN=PLPBP PE=1 SV=1	1	5	5	5	20.4	20.4	20.4	30.344	275	275	6		1			3	1	3	2				0	16.474	930210	946520	953740	984940	1097800	1017700	1100600	974250	978060	1000500	1005400	930210	946520	953740	984940	1097800	1017700	1100600	974250	978060
sp|O94905|ERLN2_HUMAN	sp|O94905|ERLN2_HUMAN	9	9	6	sp|O94905|ERLN2_HUMAN Erlin-2 OS=Homo sapiens OX=9606 GN=ERLIN2 PE=1 SV=1	1	9	9	6	31	31	21.8	37.839	339	339	6.58		1	1	2		3	1		1	1	2	0	58.727	4750300	4928600	4798900	4902200	5323300	4911800	5515400	4762800	4499700	4537800	4688900	4750300	4928600	4798900	4902200	5323300	4911800	5515400	4762800	4499700
sp|O94906|PRP6_HUMAN	sp|O94906|PRP6_HUMAN	27	27	27	sp|O94906|PRP6_HUMAN Pre-mRNA-processing factor 6 OS=Homo sapiens OX=9606 GN=PRPF6 PE=1 SV=1	1	27	27	27	33.7	33.7	33.7	106.92	941	941	6.6		2	8	3	4	4	2	2	5	5	5	0	83.581	5106500	5322600	5178800	5354100	6013400	5633700	5988000	5321400	5134700	5317700	5390900	5106500	5322600	5178800	5354100	6013400	5633700	5988000	5321400	5134700
sp|Q9UBU2|DKK2_HUMAN;sp|O94907|DKK1_HUMAN	sp|Q9UBU2|DKK2_HUMAN;sp|O94907|DKK1_HUMAN	1;1	1;1	1;1	sp|Q9UBU2|DKK2_HUMAN Dickkopf-related protein 2 OS=Homo sapiens OX=9606 GN=DKK2 PE=1 SV=1;sp|O94907|DKK1_HUMAN Dickkopf-related protein 1 OS=Homo sapiens OX=9606 GN=DKK1 PE=1 SV=1	2	1	1	1	3.9	3.9	3.9	28.447	259	259;266	3			1									0.00090744	2.2843	94065	102270	90061	96058	114000	102700	105340	96202	93896	100140	99978	94065	102270	90061	96058	114000	102700	105340	96202	93896
sp|O94911|ABCA8_HUMAN	sp|O94911|ABCA8_HUMAN	1	1	1	sp|O94911|ABCA8_HUMAN ABC-type organic anion transporter ABCA8 OS=Homo sapiens OX=9606 GN=ABCA8 PE=1 SV=4	1	1	1	1	0.8	0.8	0.8	183.67	1621	1621	8.5								1	1			0.0094937	1.2464	45110	49340	50635	48841	57486	48743	58943	47935	50098	45646	46578	45110	49340	50635	48841	57486	48743	58943	47935	50098
sp|O94913|PCF11_HUMAN;REV__sp|P43635|CISY3_YEAST	sp|O94913|PCF11_HUMAN	19;1	19;1	19;1	sp|O94913|PCF11_HUMAN Pre-mRNA cleavage complex 2 protein Pcf11 OS=Homo sapiens OX=9606 GN=PCF11 PE=1 SV=3	2	19	19	19	13.2	13.2	13.2	173.05	1555	1555;486	6.45		1		4	2	5	1	2	3	1	1	0	33.211	2662600	2680700	2608200	2656600	3013900	2880700	3075200	2575400	2763800	2631300	2799000	2662600	2680700	2608200	2656600	3013900	2880700	3075200	2575400	2763800
sp|O94915|FRYL_HUMAN	sp|O94915|FRYL_HUMAN	12	12	11	sp|O94915|FRYL_HUMAN Protein furry homolog-like OS=Homo sapiens OX=9606 GN=FRYL PE=1 SV=2	1	12	12	11	3.8	3.8	3.6	339.59	3013	3013	6.75			2		2	2	2		1	3		0	27.645	844570	870990	848080	866420	999410	953810	999620	878010	891240	883610	910020	844570	870990	848080	866420	999410	953810	999620	878010	891240
sp|O94916|NFAT5_HUMAN	sp|O94916|NFAT5_HUMAN	3	3	3	sp|O94916|NFAT5_HUMAN Nuclear factor of activated T-cells 5 OS=Homo sapiens OX=9606 GN=NFAT5 PE=1 SV=1	1	3	3	3	2.4	2.4	2.4	165.76	1531	1531	6			1	1							1	0	10.4	89508	76780	86196	88352	101500	88693	95470	78052	90463	78559	105250	89508	76780	86196	88352	101500	88693	95470	78052	90463
sp|O94919|ENDD1_HUMAN	sp|O94919|ENDD1_HUMAN	3	3	3	sp|O94919|ENDD1_HUMAN Endonuclease domain-containing 1 protein OS=Homo sapiens OX=9606 GN=ENDOD1 PE=1 SV=2	1	3	3	3	8.6	8.6	8.6	55.016	500	500	5			1		2		1					0	61.305	163060	167980	185250	174200	199290	181730	199420	183530	169170	199470	200800	163060	167980	185250	174200	199290	181730	199420	183530	169170
sp|O94923|GLCE_HUMAN	sp|O94923|GLCE_HUMAN	1	1	1	sp|O94923|GLCE_HUMAN D-glucuronyl C5-epimerase OS=Homo sapiens OX=9606 GN=GLCE PE=1 SV=3	1	1	1	1	2.1	2.1	2.1	70.1	617	617	10										1		0	64.331	10433	9969.2	9287.1	9207.9	8965	10889	8994.3	10039	9412.1	9803.2	9164	10433	9969.2	9287.1	9207.9	8965	10889	8994.3	10039	9412.1
sp|O94925|GLSK_HUMAN	sp|O94925|GLSK_HUMAN	12	12	12	sp|O94925|GLSK_HUMAN Glutaminase kidney isoform, mitochondrial OS=Homo sapiens OX=9606 GN=GLS PE=1 SV=1	1	12	12	12	19	19	19	73.46	669	669	7.72		2				2	4	4	1	1	4	0	36.9	3011200	2990000	3102900	3143300	3631700	3302300	3606200	3206400	3156400	3242200	3332000	3011200	2990000	3102900	3143300	3631700	3302300	3606200	3206400	3156400
sp|O94927|HAUS5_HUMAN	sp|O94927|HAUS5_HUMAN	9	9	9	sp|O94927|HAUS5_HUMAN HAUS augmin-like complex subunit 5 OS=Homo sapiens OX=9606 GN=HAUS5 PE=1 SV=2	1	9	9	9	16.6	16.6	16.6	71.682	633	633	8.4		1	1					1	2	2	3	0	13.189	463930	500340	478530	483990	556480	527930	578360	475900	527820	495580	502130	463930	500340	478530	483990	556480	527930	578360	475900	527820
sp|O94953|KDM4B_HUMAN	sp|O94953|KDM4B_HUMAN	2	2	2	sp|O94953|KDM4B_HUMAN Lysine-specific demethylase 4B OS=Homo sapiens OX=9606 GN=KDM4B PE=1 SV=4	1	2	2	2	3.2	3.2	3.2	121.9	1096	1096	7						1		1				0	9.4413	83163	91036	81087	89440	104310	109430	103610	87563	90679	96141	91728	83163	91036	81087	89440	104310	109430	103610	87563	90679
sp|O94955|RHBT3_HUMAN	sp|O94955|RHBT3_HUMAN	5	5	5	sp|O94955|RHBT3_HUMAN Rho-related BTB domain-containing protein 3 OS=Homo sapiens OX=9606 GN=RHOBTB3 PE=1 SV=2	1	5	5	5	11.3	11.3	11.3	69.413	611	611	8.2					1		1		2		1	0	9.2966	225380	235410	245900	248550	295370	253440	276370	251830	244320	260320	249220	225380	235410	245900	248550	295370	253440	276370	251830	244320
sp|O94964|SOGA1_HUMAN	sp|O94964|SOGA1_HUMAN	22	21	20	sp|O94964|SOGA1_HUMAN Protein SOGA1 OS=Homo sapiens OX=9606 GN=SOGA1 PE=1 SV=2	1	22	21	20	16.2	15.5	14.6	159.76	1423	1423	7.55		1	1	3		4	1	2	3	2	5	0	85.266	1556700	1780100	1599700	1702200	1966800	1944700	1952100	1732100	1764700	1782900	1763100	1556700	1780100	1599700	1702200	1966800	1944700	1952100	1732100	1764700
sp|O94966|UBP19_HUMAN	sp|O94966|UBP19_HUMAN	8	8	8	sp|O94966|UBP19_HUMAN Ubiquitin carboxyl-terminal hydrolase 19 OS=Homo sapiens OX=9606 GN=USP19 PE=1 SV=2	1	8	8	8	9.1	9.1	9.1	145.65	1318	1318	7.38				1	1		3		1	2		0	44.293	372490	420170	404540	413790	489510	468640	469000	424790	406650	420290	417360	372490	420170	404540	413790	489510	468640	469000	424790	406650
sp|O94967|WDR47_HUMAN	sp|O94967|WDR47_HUMAN	4	4	4	sp|O94967|WDR47_HUMAN WD repeat-containing protein 47 OS=Homo sapiens OX=9606 GN=WDR47 PE=1 SV=1	1	4	4	4	5.4	5.4	5.4	101.95	919	919	7.4		1					1	1		2		0	7.9057	747230	751260	738870	750930	895760	828330	892790	735320	811700	752100	828010	747230	751260	738870	750930	895760	828330	892790	735320	811700
sp|O94973|AP2A2_HUMAN	sp|O94973|AP2A2_HUMAN	17	9	9	sp|O94973|AP2A2_HUMAN AP-2 complex subunit alpha-2 OS=Homo sapiens OX=9606 GN=AP2A2 PE=1 SV=2	1	17	9	9	19.7	12.4	12.4	103.96	939	939	6.11		2	2	1	3	2	4	1	2	1	1	0	90.036	2260400	2302200	2263400	2306300	2623200	2465400	2646900	2343500	2334500	2253500	2345000	2260400	2302200	2263400	2306300	2623200	2465400	2646900	2343500	2334500
sp|O94979|SC31A_HUMAN	sp|O94979|SC31A_HUMAN	16	16	16	sp|O94979|SC31A_HUMAN Protein transport protein Sec31A OS=Homo sapiens OX=9606 GN=SEC31A PE=1 SV=3	1	16	16	16	16.1	16.1	16.1	133.01	1220	1220	5.9		3	3	1	5	1	1	2	1	2	2	0	33.265	5033800	5170000	5148200	5199700	5593900	5328800	5788200	5068000	4965600	5111100	5233900	5033800	5170000	5148200	5199700	5593900	5328800	5788200	5068000	4965600
sp|O94986|CE152_HUMAN	sp|O94986|CE152_HUMAN	1	1	1	sp|O94986|CE152_HUMAN Centrosomal protein of 152 kDa OS=Homo sapiens OX=9606 GN=CEP152 PE=1 SV=4	1	1	1	1	0.6	0.6	0.6	195.62	1710	1710	9									1			0.0022593	1.9204	5860.3	17073	3411.3	16677	28733	28472	28083	28505	16154	11411	4798.9	5860.3	17073	3411.3	16677	28733	28472	28083	28505	16154
sp|O94992|HEXI1_HUMAN	sp|O94992|HEXI1_HUMAN	4	4	4	sp|O94992|HEXI1_HUMAN Protein HEXIM1 OS=Homo sapiens OX=9606 GN=HEXIM1 PE=1 SV=1	1	4	4	4	17.8	17.8	17.8	40.623	359	359	7		1		1					2		1	0	23.039	339410	409230	356420	391770	438450	442320	417050	380920	379290	393780	414070	339410	409230	356420	391770	438450	442320	417050	380920	379290
sp|O95057|DIRA1_HUMAN	sp|O95057|DIRA1_HUMAN	1	1	1	sp|O95057|DIRA1_HUMAN GTP-binding protein Di-Ras1 OS=Homo sapiens OX=9606 GN=DIRAS1 PE=1 SV=1	1	1	1	1	7.1	7.1	7.1	22.329	198	198	11											1	0	4.0109	158560	176310	161180	166630	200590	182690	196250	166950	177210	166100	180770	158560	176310	161180	166630	200590	182690	196250	166950	177210
sp|O95067|CCNB2_HUMAN	sp|O95067|CCNB2_HUMAN	4	3	3	sp|O95067|CCNB2_HUMAN G2/mitotic-specific cyclin-B2 OS=Homo sapiens OX=9606 GN=CCNB2 PE=1 SV=1	1	4	3	3	12.3	10.3	10.3	45.281	398	398	7		1					1	1			1	0	5.9805	448460	495490	444010	465700	540600	512650	543760	478690	505700	481560	486940	448460	495490	444010	465700	540600	512650	543760	478690	505700
sp|O95070|YIF1A_HUMAN	sp|O95070|YIF1A_HUMAN	1	1	1	sp|O95070|YIF1A_HUMAN Protein YIF1A OS=Homo sapiens OX=9606 GN=YIF1A PE=1 SV=2	1	1	1	1	4.1	4.1	4.1	32.011	293	293	6.67					1		1	1				0.00013992	3.0679	83442	75062	88479	73745	98436	81933	91145	85068	79530	84130	96987	83442	75062	88479	73745	98436	81933	91145	85068	79530
sp|O95071|UBR5_HUMAN	sp|O95071|UBR5_HUMAN	32	32	32	sp|O95071|UBR5_HUMAN E3 ubiquitin-protein ligase UBR5 OS=Homo sapiens OX=9606 GN=UBR5 PE=1 SV=2	1	32	32	32	13.7	13.7	13.7	309.35	2799	2799	6.16		2	8	4	4	5	3	2	2	3	5	0	77.345	2173900	2301800	2191000	2241200	2497600	2459000	2588800	2314700	2319400	2273800	2348400	2173900	2301800	2191000	2241200	2497600	2459000	2588800	2314700	2319400
sp|O95072|REC8_HUMAN	sp|O95072|REC8_HUMAN	5	5	5	sp|O95072|REC8_HUMAN Meiotic recombination protein REC8 homolog OS=Homo sapiens OX=9606 GN=REC8 PE=1 SV=1	1	5	5	5	12.1	12.1	12.1	62.613	547	547	6.8					2	1	1				1	0	11.327	173570	191910	177030	191210	216960	219570	207670	196160	188910	186130	183690	173570	191910	177030	191210	216960	219570	207670	196160	188910
sp|O95104|SCAF4_HUMAN	sp|O95104|SCAF4_HUMAN	10	8	8	sp|O95104|SCAF4_HUMAN SR-related and CTD-associated factor 4 OS=Homo sapiens OX=9606 GN=SCAF4 PE=1 SV=3	1	10	8	8	10.8	9.6	9.6	125.87	1147	1147	8			1			1	2	2	3		2	0	33.196	2237300	2200000	2256300	2287800	2642300	2389600	2598500	2249800	2493300	2325700	2495400	2237300	2200000	2256300	2287800	2642300	2389600	2598500	2249800	2493300
sp|O95139|NDUB6_HUMAN	sp|O95139|NDUB6_HUMAN	3	3	3	sp|O95139|NDUB6_HUMAN NADH dehydrogenase [ubiquinone] 1 beta subcomplex subunit 6 OS=Homo sapiens OX=9606 GN=NDUFB6 PE=1 SV=3	1	3	3	3	17.2	17.2	17.2	15.489	128	128	9.2							1	1	1		2	0	3.6392	603350	618750	586560	607640	688230	630610	677520	587150	625030	609150	629950	603350	618750	586560	607640	688230	630610	677520	587150	625030
sp|O95140|MFN2_HUMAN	sp|O95140|MFN2_HUMAN	13	13	12	sp|O95140|MFN2_HUMAN Mitofusin-2 OS=Homo sapiens OX=9606 GN=MFN2 PE=1 SV=3	1	13	13	12	17.2	17.2	17.2	86.401	757	757	6		2	2		3		3	1	1	1	1	0	24.932	1615400	1713300	1667100	1714700	1954500	1864600	1924400	1711900	1755600	1725400	1836900	1615400	1713300	1667100	1714700	1954500	1864600	1924400	1711900	1755600
sp|O95149|SPN1_HUMAN	sp|O95149|SPN1_HUMAN	2	2	2	sp|O95149|SPN1_HUMAN Snurportin-1 OS=Homo sapiens OX=9606 GN=SNUPN PE=1 SV=1	1	2	2	2	5.6	5.6	5.6	41.142	360	360	5.5					1	1						0	4.9915	30335	32672	33857	34581	43217	37190	40097	37229	32712	38894	35354	30335	32672	33857	34581	43217	37190	40097	37229	32712
sp|O95155|UBE4B_HUMAN	sp|O95155|UBE4B_HUMAN	10	10	10	sp|O95155|UBE4B_HUMAN Ubiquitin conjugation factor E4 B OS=Homo sapiens OX=9606 GN=UBE4B PE=1 SV=1	1	10	10	10	10.8	10.8	10.8	146.18	1302	1302	8.08			2		1		1	2	1	4	2	0	35.614	1561800	1666400	1609800	1678800	1900200	1783400	1867500	1696300	1770400	1778100	1764300	1561800	1666400	1609800	1678800	1900200	1783400	1867500	1696300	1770400
sp|O95159|ZFPL1_HUMAN	sp|O95159|ZFPL1_HUMAN	2	2	2	sp|O95159|ZFPL1_HUMAN Zinc finger protein-like 1 OS=Homo sapiens OX=9606 GN=ZFPL1 PE=1 SV=2	1	2	2	2	8.7	8.7	8.7	34.114	310	310	8.5							1			1		0	5.293	169440	169140	168070	178960	207670	183690	205320	193130	176420	177220	182730	169440	169140	168070	178960	207670	183690	205320	193130	176420
sp|O95163|ELP1_HUMAN	sp|O95163|ELP1_HUMAN	20	20	20	sp|O95163|ELP1_HUMAN Elongator complex protein 1 OS=Homo sapiens OX=9606 GN=ELP1 PE=1 SV=3	1	20	20	20	18	18	18	150.25	1332	1332	6		1	4	1	7	2	4	3			3	0	113.01	2273100	2258100	2325800	2366300	2704500	2447800	2744000	2426100	2294600	2421100	2481600	2273100	2258100	2325800	2366300	2704500	2447800	2744000	2426100	2294600
sp|O95166|GBRAP_HUMAN;sp|Q9H0R8|GBRL1_HUMAN	sp|O95166|GBRAP_HUMAN;sp|Q9H0R8|GBRL1_HUMAN	4;3	2;1	2;1	sp|O95166|GBRAP_HUMAN Gamma-aminobutyric acid receptor-associated protein OS=Homo sapiens OX=9606 GN=GABARAP PE=1 SV=1;sp|Q9H0R8|GBRL1_HUMAN Gamma-aminobutyric acid receptor-associated protein-like 1 OS=Homo sapiens OX=9606 GN=GABARAPL1 PE=1 SV=1	2	4	2	2	16.2	16.2	16.2	13.918	117	117;117	6.5			1							1		0.0055182	1.4872	125660	120290	128630	117990	145220	124260	135930	126290	129860	131490	134920	125660	120290	128630	117990	145220	124260	135930	126290	129860
sp|O95167|NDUA3_HUMAN	sp|O95167|NDUA3_HUMAN	2	2	2	sp|O95167|NDUA3_HUMAN NADH dehydrogenase [ubiquinone] 1 alpha subcomplex subunit 3 OS=Homo sapiens OX=9606 GN=NDUFA3 PE=1 SV=1	1	2	2	2	36.9	36.9	36.9	9.2787	84	84	2.67		2		1								0	9.0604	148120	145290	169250	148910	182590	153240	188110	156360	160080	156060	182790	148120	145290	169250	148910	182590	153240	188110	156360	160080
sp|O95168|NDUB4_HUMAN	sp|O95168|NDUB4_HUMAN	2	2	2	sp|O95168|NDUB4_HUMAN NADH dehydrogenase [ubiquinone] 1 beta subcomplex subunit 4 OS=Homo sapiens OX=9606 GN=NDUFB4 PE=1 SV=3	1	2	2	2	21.7	21.7	21.7	15.208	129	129	9							1		1		1	0	5.8466	745510	770610	833040	779200	911360	838310	903740	760990	822380	771230	845700	745510	770610	833040	779200	911360	838310	903740	760990	822380
sp|O95169|NDUB8_HUMAN	sp|O95169|NDUB8_HUMAN	2	2	2	sp|O95169|NDUB8_HUMAN NADH dehydrogenase [ubiquinone] 1 beta subcomplex subunit 8, mitochondrial OS=Homo sapiens OX=9606 GN=NDUFB8 PE=1 SV=1	1	2	2	2	16.1	16.1	16.1	21.766	186	186	10										2		0	6.0547	125150	108290	159640	103450	140080	95967	139950	127440	96366	138630	150470	125150	108290	159640	103450	140080	95967	139950	127440	96366
sp|O95182|NDUA7_HUMAN	sp|O95182|NDUA7_HUMAN	3	3	3	sp|O95182|NDUA7_HUMAN NADH dehydrogenase [ubiquinone] 1 alpha subcomplex subunit 7 OS=Homo sapiens OX=9606 GN=NDUFA7 PE=1 SV=3	1	3	3	3	30.1	30.1	30.1	12.551	113	113	7.75					1		1	1			1	0	7.6899	166800	161920	167730	160430	189760	163940	188680	147540	169260	147770	170630	166800	161920	167730	160430	189760	163940	188680	147540	169260
sp|O95185|UNC5C_HUMAN	sp|O95185|UNC5C_HUMAN	6	6	5	sp|O95185|UNC5C_HUMAN Netrin receptor UNC5C OS=Homo sapiens OX=9606 GN=UNC5C PE=1 SV=2	1	6	6	5	7.4	7.4	6.6	103.14	931	931	7.86						4			1		2	0	16.663	673040	729430	691210	717340	814960	776750	829960	774880	712120	748580	741030	673040	729430	691210	717340	814960	776750	829960	774880	712120
sp|O95197|RTN3_HUMAN	sp|O95197|RTN3_HUMAN	7	7	7	sp|O95197|RTN3_HUMAN Reticulon-3 OS=Homo sapiens OX=9606 GN=RTN3 PE=1 SV=2	1	7	7	7	8.6	8.6	8.6	112.61	1032	1032	7.71		1			1		1		1	2	1	0	23.79	227480	217930	227520	233000	267770	224770	259090	229850	224590	227690	225640	227480	217930	227520	233000	267770	224770	259090	229850	224590
sp|O95202|LETM1_HUMAN	sp|O95202|LETM1_HUMAN	17	17	17	sp|O95202|LETM1_HUMAN Mitochondrial proton/calcium exchanger protein OS=Homo sapiens OX=9606 GN=LETM1 PE=1 SV=1	1	17	17	17	26.1	26.1	26.1	83.353	739	739	6.75		2	3	4	2	3	1	3	3	3	4	0	46.124	4700500	4789700	4702700	4871400	5519600	5185600	5575900	4873000	4991800	4756100	5045500	4700500	4789700	4702700	4871400	5519600	5185600	5575900	4873000	4991800
sp|O95208|EPN2_HUMAN	sp|O95208|EPN2_HUMAN	9	9	9	sp|O95208|EPN2_HUMAN Epsin-2 OS=Homo sapiens OX=9606 GN=EPN2 PE=1 SV=3	1	9	9	9	20.3	20.3	20.3	68.481	641	641	7				3		2	4	1		2	1	0	76.704	735370	740680	725780	748280	851990	832860	863710	757100	819070	776040	825950	735370	740680	725780	748280	851990	832860	863710	757100	819070
sp|O95210|STBD1_HUMAN	sp|O95210|STBD1_HUMAN	9	9	9	sp|O95210|STBD1_HUMAN Starch-binding domain-containing protein 1 OS=Homo sapiens OX=9606 GN=STBD1 PE=1 SV=1	1	9	9	9	32.1	32.1	32.1	39.007	358	358	7.56				2	1			2	1	3		0	46.431	891640	904260	942120	928620	1082800	1015200	1131600	965490	1010000	996180	1094300	891640	904260	942120	928620	1082800	1015200	1131600	965490	1010000
sp|O95218|ZRAB2_HUMAN	sp|O95218|ZRAB2_HUMAN	10	10	10	sp|O95218|ZRAB2_HUMAN Zinc finger Ran-binding domain-containing protein 2 OS=Homo sapiens OX=9606 GN=ZRANB2 PE=1 SV=2	1	10	10	10	28.2	28.2	28.2	37.404	330	330	5.7		1	1	2		3	1		1	1		0	26.482	1481700	1622800	1572400	1565500	1699100	1668500	1745700	1549100	1546700	1458600	1528800	1481700	1622800	1572400	1565500	1699100	1668500	1745700	1549100	1546700
sp|O95219|SNX4_HUMAN	sp|O95219|SNX4_HUMAN	10	10	10	sp|O95219|SNX4_HUMAN Sorting nexin-4 OS=Homo sapiens OX=9606 GN=SNX4 PE=1 SV=1	1	10	10	10	29.8	29.8	29.8	51.908	450	450	5.79			3	1	2	2	4		2			0	73.111	1262900	1313500	1373300	1319400	1563700	1435800	1543200	1378500	1372300	1329900	1453500	1262900	1313500	1373300	1319400	1563700	1435800	1543200	1378500	1372300
sp|O95229|ZWINT_HUMAN	sp|O95229|ZWINT_HUMAN	6	6	6	sp|O95229|ZWINT_HUMAN ZW10 interactor OS=Homo sapiens OX=9606 GN=ZWINT PE=1 SV=2	1	6	6	6	27.4	27.4	27.4	31.293	277	277	6.67			1		1	2			1		1	0	15.281	453270	516500	491320	506510	558660	546700	562590	508490	513190	512300	509320	453270	516500	491320	506510	558660	546700	562590	508490	513190
sp|O95232|LC7L3_HUMAN	sp|O95232|LC7L3_HUMAN	10	10	10	sp|O95232|LC7L3_HUMAN Luc7-like protein 3 OS=Homo sapiens OX=9606 GN=LUC7L3 PE=1 SV=2	1	10	10	10	23.6	23.6	23.6	51.466	432	432	6.67		3		1		3		4	1	2	1	0	63.985	6919000	6737400	6881900	6711100	7927700	7344700	8190600	6617300	7446400	6710200	7504700	6919000	6737400	6881900	6711100	7927700	7344700	8190600	6617300	7446400
sp|O95235|KI20A_HUMAN;sp|P35663|CYLC1_HUMAN	sp|O95235|KI20A_HUMAN	13;1	13;1	13;1	sp|O95235|KI20A_HUMAN Kinesin-like protein KIF20A OS=Homo sapiens OX=9606 GN=KIF20A PE=1 SV=1	2	13	13	13	17.4	17.4	17.4	100.28	890	890;651	6.64		2	1		2	1	3	1	1	1	2	0	22.173	1124400	981820	1181200	1180200	1468800	1102200	1431700	1287600	1071300	1217900	1224400	1124400	981820	1181200	1180200	1468800	1102200	1431700	1287600	1071300
sp|O95239|KIF4A_HUMAN;sp|Q2VIQ3|KIF4B_HUMAN;sp|Q6ZMV9|KIF6_HUMAN	sp|O95239|KIF4A_HUMAN	30;9;1	30;9;1	29;8;0	sp|O95239|KIF4A_HUMAN Chromosome-associated kinesin KIF4A OS=Homo sapiens OX=9606 GN=KIF4A PE=1 SV=3	3	30	30	29	27.3	27.3	26.4	139.88	1232	1232;1234;814	6.83		4	3	3	2	3	3	3	7	3	4	0	130.42	5051100	5417600	5247100	5435800	6086900	5811500	6069900	5469600	5439800	5570200	5633200	5051100	5417600	5247100	5435800	6086900	5811500	6069900	5469600	5439800
sp|O95243|MBD4_HUMAN	sp|O95243|MBD4_HUMAN	1	1	1	sp|O95243|MBD4_HUMAN Methyl-CpG-binding domain protein 4 OS=Homo sapiens OX=9606 GN=MBD4 PE=1 SV=1	1	1	1	1	1.9	1.9	1.9	66.05	580	580	6						1						0.00027078	2.685	44758	49309	48530	49044	54098	53565	53933	45361	50823	48037	50054	44758	49309	48530	49044	54098	53565	53933	45361	50823
sp|O95248|MTMR5_HUMAN	sp|O95248|MTMR5_HUMAN	12	12	10	sp|O95248|MTMR5_HUMAN Myotubularin-related protein 5 OS=Homo sapiens OX=9606 GN=SBF1 PE=1 SV=4	1	12	12	10	7.7	7.7	6.7	208.44	1868	1868	5.69		1	2		3	2	2	2	1			0	36.865	907380	948480	874740	889760	1041000	1040500	1023200	892430	940810	938870	958200	907380	948480	874740	889760	1041000	1040500	1023200	892430	940810
sp|O95249|GOSR1_HUMAN	sp|O95249|GOSR1_HUMAN	2	2	2	sp|O95249|GOSR1_HUMAN Golgi SNAP receptor complex member 1 OS=Homo sapiens OX=9606 GN=GOSR1 PE=1 SV=1	1	2	2	2	8.8	8.8	8.8	28.612	250	250	4.33		2							1			0.0031014	1.8125	66229	96907	61904	90384	82906	102780	78618	95696	70576	90566	67113	66229	96907	61904	90384	82906	102780	78618	95696	70576
sp|O95251|KAT7_HUMAN	sp|O95251|KAT7_HUMAN	8	8	8	sp|O95251|KAT7_HUMAN Histone acetyltransferase KAT7 OS=Homo sapiens OX=9606 GN=KAT7 PE=1 SV=1	1	8	8	8	17	17	17	70.642	611	611	7.33					1	2	3	1	1		1	0	128.91	981780	1033200	1012400	1081700	1207500	1144400	1191200	1043600	1084800	1083600	1103200	981780	1033200	1012400	1081700	1207500	1144400	1191200	1043600	1084800
sp|Q5SVS4|KMCP1_HUMAN;sp|O95258|UCP5_HUMAN	sp|Q5SVS4|KMCP1_HUMAN;sp|O95258|UCP5_HUMAN	1;1	1;1	1;1	sp|Q5SVS4|KMCP1_HUMAN Kidney mitochondrial carrier protein 1 OS=Homo sapiens OX=9606 GN=SLC25A30 PE=1 SV=1;sp|O95258|UCP5_HUMAN Brain mitochondrial carrier protein 1 OS=Homo sapiens OX=9606 GN=SLC25A14 PE=2 SV=1	2	1	1	1	2.7	2.7	2.7	32.474	291	291;325	5					1							0.0087059	1.2727	23762	21255	24300	19941	24856	22712	27254	22093	22104	23234	25479	23762	21255	24300	19941	24856	22712	27254	22093	22104
sp|O95260|ATE1_HUMAN	sp|O95260|ATE1_HUMAN	7	7	7	sp|O95260|ATE1_HUMAN Arginyl-tRNA--protein transferase 1 OS=Homo sapiens OX=9606 GN=ATE1 PE=1 SV=2	1	7	7	7	18.7	18.7	18.7	59.09	518	518	7.12		1		1	1	1				4		0	19.435	837730	835970	901830	817500	1009700	879210	1007100	871420	872870	835010	927620	837730	835970	901830	817500	1009700	879210	1007100	871420	872870
sp|O95271|TNKS1_HUMAN;sp|Q9H2K2|TNKS2_HUMAN	sp|O95271|TNKS1_HUMAN;sp|Q9H2K2|TNKS2_HUMAN	4;2	4;2	4;2	sp|O95271|TNKS1_HUMAN Poly [ADP-ribose] polymerase tankyrase-1 OS=Homo sapiens OX=9606 GN=TNKS PE=1 SV=2;sp|Q9H2K2|TNKS2_HUMAN Poly [ADP-ribose] polymerase tankyrase-2 OS=Homo sapiens OX=9606 GN=TNKS2 PE=1 SV=1	2	4	4	4	3	3	3	142.04	1327	1327;1166	6.75				2					1	1		0	7.376	692850	724130	699050	743470	830600	817130	829050	738200	783290	746410	757350	692850	724130	699050	743470	830600	817130	829050	738200	783290
sp|O95273|CCDB1_HUMAN	sp|O95273|CCDB1_HUMAN	2	2	2	sp|O95273|CCDB1_HUMAN Cyclin-D1-binding protein 1 OS=Homo sapiens OX=9606 GN=CCNDBP1 PE=1 SV=2	1	2	2	2	5.8	5.8	5.8	40.262	360	360	9.5								1			1	0	16.127	40816	42923	38354	43687	47057	52011	45536	40500	43473	43920	42140	40816	42923	38354	43687	47057	52011	45536	40500	43473
sp|O95292|VAPB_HUMAN	sp|O95292|VAPB_HUMAN	12	12	11	sp|O95292|VAPB_HUMAN Vesicle-associated membrane protein-associated protein B/C OS=Homo sapiens OX=9606 GN=VAPB PE=1 SV=3	1	12	12	11	48.1	48.1	48.1	27.228	243	243	7.41		2	1	2		1	4	3	2	5	2	0	39.435	5258300	5483800	5252200	5476800	6122100	5782700	6325500	5590200	5274500	5338200	5552600	5258300	5483800	5252200	5476800	6122100	5782700	6325500	5590200	5274500
sp|O95295|SNAPN_HUMAN	sp|O95295|SNAPN_HUMAN	2	2	2	sp|O95295|SNAPN_HUMAN SNARE-associated protein Snapin OS=Homo sapiens OX=9606 GN=SNAPIN PE=1 SV=1	1	2	2	2	17.6	17.6	17.6	14.874	136	136	7.33		1							1		1	0	5.7712	708980	740950	752020	742670	825860	795610	816430	752290	716080	777000	799510	708980	740950	752020	742670	825860	795610	816430	752290	716080
sp|O95297|MPZL1_HUMAN	sp|O95297|MPZL1_HUMAN	4	4	4	sp|O95297|MPZL1_HUMAN Myelin protein zero-like protein 1 OS=Homo sapiens OX=9606 GN=MPZL1 PE=1 SV=1	1	4	4	4	15.6	15.6	15.6	29.082	269	269	7.4				1	1	1					2	0	8.5857	872630	983530	899630	985530	1027500	990180	1090400	996250	914860	978840	976970	872630	983530	899630	985530	1027500	990180	1090400	996250	914860
sp|O95298|NDUC2_HUMAN;sp|E9PQ53|NDUCR_HUMAN	sp|O95298|NDUC2_HUMAN;sp|E9PQ53|NDUCR_HUMAN	2;1	2;1	2;1	sp|O95298|NDUC2_HUMAN NADH dehydrogenase [ubiquinone] 1 subunit C2 OS=Homo sapiens OX=9606 GN=NDUFC2 PE=1 SV=1;sp|E9PQ53|NDUCR_HUMAN NADH dehydrogenase [ubiquinone] 1 subunit C2, isoform 2 OS=Homo sapiens OX=9606 GN=NDUFC2-KCTD14 PE=1 SV=1	2	2	2	2	16	16	16	14.187	119	119;114	8.5								1	1			0.0085923	1.2797	1325000	1311000	1249300	1258200	1564700	1390600	1429100	1293400	1364000	1276000	1441100	1325000	1311000	1249300	1258200	1564700	1390600	1429100	1293400	1364000
sp|O95299|NDUAA_HUMAN	sp|O95299|NDUAA_HUMAN	6	6	6	sp|O95299|NDUAA_HUMAN NADH dehydrogenase [ubiquinone] 1 alpha subcomplex subunit 10, mitochondrial OS=Homo sapiens OX=9606 GN=NDUFA10 PE=1 SV=1	1	6	6	6	18.9	18.9	18.9	40.75	355	355	6.88		2		1		1			1	1	2	0	13.931	1212600	1253100	1327800	1241500	1443000	1330700	1479900	1297800	1227800	1317100	1373600	1212600	1253100	1327800	1241500	1443000	1330700	1479900	1297800	1227800
sp|O95302|FKBP9_HUMAN;sp|Q75LS8|FKB9L_HUMAN	sp|O95302|FKBP9_HUMAN	6;2	5;2	5;2	sp|O95302|FKBP9_HUMAN Peptidyl-prolyl cis-trans isomerase FKBP9 OS=Homo sapiens OX=9606 GN=FKBP9 PE=1 SV=2	2	6	5	5	9.8	8.6	8.6	63.083	570	570;142	6.33		2	1						1		2	0	11.613	737690	762860	809320	717380	864310	763450	862870	782090	723120	747650	798180	737690	762860	809320	717380	864310	763450	862870	782090	723120
sp|O95336|6PGL_HUMAN	sp|O95336|6PGL_HUMAN	6	6	6	sp|O95336|6PGL_HUMAN 6-phosphogluconolactonase OS=Homo sapiens OX=9606 GN=PGLS PE=1 SV=2	1	6	6	6	32.2	32.2	32.2	27.547	258	258	8.82				1		1		2	1	4	2	0	19.928	2499600	2657100	2536800	2696800	3026100	2934800	3027400	2649700	2703300	2678400	2834200	2499600	2657100	2536800	2696800	3026100	2934800	3027400	2649700	2703300
sp|O95340|PAPS2_HUMAN	sp|O95340|PAPS2_HUMAN	10	10	10	sp|O95340|PAPS2_HUMAN Bifunctional 3-phosphoadenosine 5-phosphosulfate synthase 2 OS=Homo sapiens OX=9606 GN=PAPSS2 PE=1 SV=2	1	10	10	10	17.4	17.4	17.4	69.5	614	614	6.3			1	1		3	3	1	1			0	9.6518	1443600	1478300	1482700	1456100	1709200	1520400	1714100	1456200	1448600	1497400	1552600	1443600	1478300	1482700	1456100	1709200	1520400	1714100	1456200	1448600
sp|O95347|SMC2_HUMAN	sp|O95347|SMC2_HUMAN	40	40	40	sp|O95347|SMC2_HUMAN Structural maintenance of chromosomes protein 2 OS=Homo sapiens OX=9606 GN=SMC2 PE=1 SV=2	1	40	40	40	36.3	36.3	36.3	135.65	1197	1197	6.42		3	8	4	7	6	11	8	4	3	5	0	113.11	8339200	8605000	8491200	8766300	9863900	9031900	9968700	8834200	8582900	8668300	9002000	8339200	8605000	8491200	8766300	9863900	9031900	9968700	8834200	8582900
sp|O95352|ATG7_HUMAN	sp|O95352|ATG7_HUMAN	4	4	4	sp|O95352|ATG7_HUMAN Ubiquitin-like modifier-activating enzyme ATG7 OS=Homo sapiens OX=9606 GN=ATG7 PE=1 SV=1	1	4	4	4	6.3	6.3	6.3	77.959	703	703	7			1		1				3			0	10.081	866530	865490	890500	864460	950380	871080	990970	826690	906910	860090	878710	866530	865490	890500	864460	950380	871080	990970	826690	906910
sp|O95361|TRI16_HUMAN;sp|Q309B1|TR16L_HUMAN	sp|O95361|TRI16_HUMAN	7;3	7;3	7;3	sp|O95361|TRI16_HUMAN Tripartite motif-containing protein 16 OS=Homo sapiens OX=9606 GN=TRIM16 PE=1 SV=3	2	7	7	7	13.5	13.5	13.5	63.954	564	564;348	5		2		2		2					1	0	19.375	298550	315400	301440	316830	355240	342850	348220	329750	312990	328870	317460	298550	315400	301440	316830	355240	342850	348220	329750	312990
sp|O95363|SYFM_HUMAN	sp|O95363|SYFM_HUMAN	3	3	3	sp|O95363|SYFM_HUMAN Phenylalanine--tRNA ligase, mitochondrial OS=Homo sapiens OX=9606 GN=FARS2 PE=1 SV=1	1	3	3	3	7.3	7.3	7.3	52.356	451	451	9.67									1	2		0	3.4722	273480	318710	271160	294180	330220	315390	332950	292890	310060	297750	295200	273480	318710	271160	294180	330220	315390	332950	292890	310060
sp|O95365|ZBT7A_HUMAN	sp|O95365|ZBT7A_HUMAN	1	1	1	sp|O95365|ZBT7A_HUMAN Zinc finger and BTB domain-containing protein 7A OS=Homo sapiens OX=9606 GN=ZBTB7A PE=1 SV=1	1	1	1	1	3.9	3.9	3.9	61.438	584	584	9									1			0	5.1535	34884	42362	37242	34070	42212	39845	34561	40003	35538	41341	34149	34884	42362	37242	34070	42212	39845	34561	40003	35538
sp|O95372|LYPA2_HUMAN	sp|O95372|LYPA2_HUMAN	4	4	4	sp|O95372|LYPA2_HUMAN Acyl-protein thioesterase 2 OS=Homo sapiens OX=9606 GN=LYPLA2 PE=1 SV=1	1	4	4	4	14.7	14.7	14.7	24.737	231	231	8.5				1				1			2	0	4.3378	1188100	1225400	1136400	1227000	1270300	1266000	1328100	1180100	1148200	1109900	1236200	1188100	1225400	1136400	1227000	1270300	1266000	1328100	1180100	1148200
sp|O95373|IPO7_HUMAN	sp|O95373|IPO7_HUMAN	14	14	14	sp|O95373|IPO7_HUMAN Importin-7 OS=Homo sapiens OX=9606 GN=IPO7 PE=1 SV=1	1	14	14	14	16.5	16.5	16.5	119.52	1038	1038	6.19		2	3	3	3	3	4	4	1	4		0	95.047	4108100	4342400	4190900	4430300	4873200	4519400	4941500	4352000	4411400	4469600	4309800	4108100	4342400	4190900	4430300	4873200	4519400	4941500	4352000	4411400
sp|O95376|ARI2_HUMAN	sp|O95376|ARI2_HUMAN	2	2	2	sp|O95376|ARI2_HUMAN E3 ubiquitin-protein ligase ARIH2 OS=Homo sapiens OX=9606 GN=ARIH2 PE=1 SV=1	1	2	2	2	5.3	5.3	5.3	57.818	493	493	9								1		1		0	72.906	72170	77013	76508	75241	86762	71059	81916	81296	82430	73975	79890	72170	77013	76508	75241	86762	71059	81916	81296	82430
sp|O95379|TFIP8_HUMAN	sp|O95379|TFIP8_HUMAN	1	1	1	sp|O95379|TFIP8_HUMAN Tumor necrosis factor alpha-induced protein 8 OS=Homo sapiens OX=9606 GN=TNFAIP8 PE=1 SV=1	1	1	1	1	4.5	4.5	4.5	23.003	198	198	4				1								0.00053057	2.5123	57193	61278	61084	54694	67943	65023	71445	60007	63350	57765	61819	57193	61278	61084	54694	67943	65023	71445	60007	63350
sp|O95391|SLU7_HUMAN	sp|O95391|SLU7_HUMAN	12	12	12	sp|O95391|SLU7_HUMAN Pre-mRNA-splicing factor SLU7 OS=Homo sapiens OX=9606 GN=SLU7 PE=1 SV=2	1	12	12	12	23.7	23.7	23.7	68.386	586	586	5.79		1	3		2	3	1	2	1	1		0	55.936	649270	711940	672980	690570	758680	727760	761630	688260	659610	668230	670190	649270	711940	672980	690570	758680	727760	761630	688260	659610
sp|O95394|AGM1_HUMAN	sp|O95394|AGM1_HUMAN	14	14	14	sp|O95394|AGM1_HUMAN Phosphoacetylglucosamine mutase OS=Homo sapiens OX=9606 GN=PGM3 PE=1 SV=1	1	14	14	14	29.2	29.2	29.2	59.851	542	542	7.5		2	1	1	1	1	4	3	2	4	3	0	50.45	3619800	3772100	3661600	3683100	4374300	3980300	4314300	3666600	3849100	3654000	4055500	3619800	3772100	3661600	3683100	4374300	3980300	4314300	3666600	3849100
sp|O95396|MOCS3_HUMAN	sp|O95396|MOCS3_HUMAN	2	2	2	sp|O95396|MOCS3_HUMAN Adenylyltransferase and sulfurtransferase MOCS3 OS=Homo sapiens OX=9606 GN=MOCS3 PE=1 SV=1	1	2	2	2	5	5	5	49.669	460	460	4			1		1							0	5.816	74821	91121	75617	82576	89497	98167	88266	90309	81190	86002	74265	74821	91121	75617	82576	89497	98167	88266	90309	81190
sp|O95399|UTS2_HUMAN	sp|O95399|UTS2_HUMAN	1	1	1	sp|O95399|UTS2_HUMAN Urotensin-2 OS=Homo sapiens OX=9606 GN=UTS2 PE=1 SV=1	1	1	1	1	6.5	6.5	6.5	14.295	124	124	7					1				1			0.0012755	2.0715	345560	376680	348290	314130	383820	344740	395260	310980	339420	292250	329590	345560	376680	348290	314130	383820	344740	395260	310980	339420
sp|O95400|CD2B2_HUMAN	sp|O95400|CD2B2_HUMAN	7	7	7	sp|O95400|CD2B2_HUMAN CD2 antigen cytoplasmic tail-binding protein 2 OS=Homo sapiens OX=9606 GN=CD2BP2 PE=1 SV=1	1	7	7	7	27.9	27.9	27.9	37.646	341	341	5.9		1	2	1		1	3		1		1	0	16.656	972110	1141200	977330	1092100	1179300	1206000	1156700	1118300	1060300	1137700	1072100	972110	1141200	977330	1092100	1179300	1206000	1156700	1118300	1060300
sp|O95402|MED26_HUMAN	sp|O95402|MED26_HUMAN	2	2	2	sp|O95402|MED26_HUMAN Mediator of RNA polymerase II transcription subunit 26 OS=Homo sapiens OX=9606 GN=MED26 PE=1 SV=2	1	2	2	2	4.7	4.7	4.7	65.446	600	600	5				1		1						0	4.6683	54401	68662	70676	73473	85553	74868	86006	76171	73837	78555	71040	54401	68662	70676	73473	85553	74868	86006	76171	73837
sp|O95425|SVIL_HUMAN	sp|O95425|SVIL_HUMAN	22	22	22	sp|O95425|SVIL_HUMAN Supervillin OS=Homo sapiens OX=9606 GN=SVIL PE=1 SV=2	1	22	22	22	12.4	12.4	12.4	247.74	2214	2214	6		3	1	6	2	2	3	2	1	1	3	0	72.069	1283000	1299900	1334500	1300100	1603900	1442200	1570800	1316000	1453100	1368100	1465300	1283000	1299900	1334500	1300100	1603900	1442200	1570800	1316000	1453100
sp|O95427|PIGN_HUMAN	sp|O95427|PIGN_HUMAN	3	3	3	sp|O95427|PIGN_HUMAN GPI ethanolamine phosphate transferase 1 OS=Homo sapiens OX=9606 GN=PIGN PE=1 SV=1	1	3	3	3	3.4	3.4	3.4	105.81	931	931	6.25					1	2		1				0	4.7249	110420	113600	107650	111760	137120	135080	142130	119790	131620	122560	132330	110420	113600	107650	111760	137120	135080	142130	119790	131620
sp|O95429|BAG4_HUMAN	sp|O95429|BAG4_HUMAN	4	4	4	sp|O95429|BAG4_HUMAN BAG family molecular chaperone regulator 4 OS=Homo sapiens OX=9606 GN=BAG4 PE=1 SV=1	1	4	4	4	17.1	17.1	17.1	49.593	457	457	6.25			1		1	1					1	0	9.785	638660	639810	646160	669420	805580	732790	758020	669880	755510	678990	748450	638660	639810	646160	669420	805580	732790	758020	669880	755510
sp|O95433|AHSA1_HUMAN	sp|O95433|AHSA1_HUMAN	15	15	15	sp|O95433|AHSA1_HUMAN Activator of 90 kDa heat shock protein ATPase homolog 1 OS=Homo sapiens OX=9606 GN=AHSA1 PE=1 SV=1	1	15	15	15	55.9	55.9	55.9	38.274	338	338	6.15		2	3	4	4	1	3	3	4	3		0	34.926	3486700	3335200	3664100	3563100	4204200	3532900	4242300	3607400	3344600	3656600	3603300	3486700	3335200	3664100	3563100	4204200	3532900	4242300	3607400	3344600
sp|O95453|PARN_HUMAN	sp|O95453|PARN_HUMAN	16	16	16	sp|O95453|PARN_HUMAN Poly(A)-specific ribonuclease PARN OS=Homo sapiens OX=9606 GN=PARN PE=1 SV=1	1	16	16	16	27.5	27.5	27.5	73.45	639	639	6.05		2	1	2	3	1	6	1	1	2		0	34.837	3881800	4100000	3907700	4134700	4568600	4380000	4592700	4156200	4113500	4110100	4198400	3881800	4100000	3907700	4134700	4568600	4380000	4592700	4156200	4113500
sp|O95456|PSMG1_HUMAN	sp|O95456|PSMG1_HUMAN	5	5	5	sp|O95456|PSMG1_HUMAN Proteasome assembly chaperone 1 OS=Homo sapiens OX=9606 GN=PSMG1 PE=1 SV=1	1	5	5	5	21.2	21.2	21.2	32.854	288	288	4.22		1	3	1	2	1	1					0	12.802	445270	458190	453200	464150	522500	500870	540330	466110	475130	470630	457590	445270	458190	453200	464150	522500	500870	540330	466110	475130
sp|O95470|SGPL1_HUMAN	sp|O95470|SGPL1_HUMAN	12	12	12	sp|O95470|SGPL1_HUMAN Sphingosine-1-phosphate lyase 1 OS=Homo sapiens OX=9606 GN=SGPL1 PE=1 SV=3	1	12	12	12	21.7	21.7	21.7	63.523	568	568	5.67		2	2	2	1	2	2		4			0	28.871	1457600	1510400	1501100	1511800	1674600	1671900	1761300	1587900	1583500	1579200	1618900	1457600	1510400	1501100	1511800	1674600	1671900	1761300	1587900	1583500
sp|O95478|NSA2_HUMAN	sp|O95478|NSA2_HUMAN	3	3	3	sp|O95478|NSA2_HUMAN Ribosome biogenesis protein NSA2 homolog OS=Homo sapiens OX=9606 GN=NSA2 PE=1 SV=1	1	3	3	3	13.5	13.5	13.5	30.065	260	260	8.25							1	1	2			0	22.513	586090	566090	559400	573800	675570	607410	667350	559860	660610	566860	643890	586090	566090	559400	573800	675570	607410	667350	559860	660610
sp|O95479|G6PE_HUMAN	sp|O95479|G6PE_HUMAN	13	13	13	sp|O95479|G6PE_HUMAN GDH/6PGL endoplasmic bifunctional protein OS=Homo sapiens OX=9606 GN=H6PD PE=1 SV=2	1	13	13	13	18.2	18.2	18.2	88.892	791	791	6.71		3	1	1		1	1	1	2	2	2	0	22.389	825660	865680	849250	861820	1053000	964220	1005700	856590	891350	942000	953300	825660	865680	849250	861820	1053000	964220	1005700	856590	891350
sp|O95486|SC24A_HUMAN	sp|O95486|SC24A_HUMAN	10	10	10	sp|O95486|SC24A_HUMAN Protein transport protein Sec24A OS=Homo sapiens OX=9606 GN=SEC24A PE=1 SV=2	1	10	10	10	11.9	11.9	11.9	119.75	1093	1093	5.5		2	1	3			1		1	2		0	18.07	740690	823810	751510	803840	895390	886940	913820	779620	782110	759380	787940	740690	823810	751510	803840	895390	886940	913820	779620	782110
sp|O95487|SC24B_HUMAN	sp|O95487|SC24B_HUMAN	7	7	7	sp|O95487|SC24B_HUMAN Protein transport protein Sec24B OS=Homo sapiens OX=9606 GN=SEC24B PE=1 SV=2	1	7	7	7	8.5	8.5	8.5	137.42	1268	1268	5.62		2		1	1	1	1		1	1		0	18.28	713950	690790	747180	714310	885160	738200	857920	737370	700250	773760	783160	713950	690790	747180	714310	885160	738200	857920	737370	700250
sp|O95490|AGRL2_HUMAN;sp|Q9HAR2|AGRL3_HUMAN;sp|O94910|AGRL1_HUMAN	sp|O95490|AGRL2_HUMAN	13;1;1	13;1;1	13;1;1	sp|O95490|AGRL2_HUMAN Adhesion G protein-coupled receptor L2 OS=Homo sapiens OX=9606 GN=ADGRL2 PE=1 SV=2	3	13	13	13	11.4	11.4	11.4	163.35	1459	1459;1447;1474	4.79		2	3	2	2	2	2			1		0	129.98	1892100	1849400	1917400	1985900	2280400	2050200	2250600	1982200	1974100	2034400	2053200	1892100	1849400	1917400	1985900	2280400	2050200	2250600	1982200	1974100
sp|O95551|TYDP2_HUMAN	sp|O95551|TYDP2_HUMAN	5	5	5	sp|O95551|TYDP2_HUMAN Tyrosyl-DNA phosphodiesterase 2 OS=Homo sapiens OX=9606 GN=TDP2 PE=1 SV=1	1	5	5	5	18.8	18.8	18.8	40.929	362	362	4		2	1			1	1					0	13.669	654790	705990	662240	747660	809500	820460	829340	720750	773590	761120	758650	654790	705990	662240	747660	809500	820460	829340	720750	773590
sp|O95562|SFT2B_HUMAN	sp|O95562|SFT2B_HUMAN	1	1	1	sp|O95562|SFT2B_HUMAN Vesicle transport protein SFT2B OS=Homo sapiens OX=9606 GN=SFT2D2 PE=1 SV=1	1	1	1	1	6.2	6.2	6.2	17.779	160	160	7.5							1	1				0.00078349	2.3542	60613	60175	59674	61031	69152	67247	67299	60158	65074	59758	73542	60613	60175	59674	61031	69152	67247	67299	60158	65074
sp|O95563|MPC2_HUMAN	sp|O95563|MPC2_HUMAN	1	1	1	sp|O95563|MPC2_HUMAN Mitochondrial pyruvate carrier 2 OS=Homo sapiens OX=9606 GN=MPC2 PE=1 SV=1	1	1	1	1	6.3	6.3	6.3	14.279	127	127	2		1										1	-2	153900	160290	163420	165630	189630	178110	184850	164880	172810	166480	181380	153900	160290	163420	165630	189630	178110	184850	164880	172810
sp|O95568|MET18_HUMAN	sp|O95568|MET18_HUMAN	1	1	1	sp|O95568|MET18_HUMAN Histidine protein methyltransferase 1 homolog OS=Homo sapiens OX=9606 GN=METTL18 PE=1 SV=1	1	1	1	1	2.4	2.4	2.4	42.148	372	372	11											1	0.00013924	3.0084	23658	21464	21855	23587	26982	25667	29310	23487	25599	24541	26754	23658	21464	21855	23587	26982	25667	29310	23487	25599
sp|O95571|ETHE1_HUMAN	sp|O95571|ETHE1_HUMAN	3	3	3	sp|O95571|ETHE1_HUMAN Persulfide dioxygenase ETHE1, mitochondrial OS=Homo sapiens OX=9606 GN=ETHE1 PE=1 SV=2	1	3	3	3	14.2	14.2	14.2	27.873	254	254	6.33			1				1		1			0	5.927	405590	358080	402260	378600	501440	396410	472530	403680	352860	413750	413820	405590	358080	402260	378600	501440	396410	472530	403680	352860
sp|O95573|ACSL3_HUMAN	sp|O95573|ACSL3_HUMAN	15	15	13	sp|O95573|ACSL3_HUMAN Fatty acid CoA ligase Acsl3 OS=Homo sapiens OX=9606 GN=ACSL3 PE=1 SV=3	1	15	15	13	27.2	27.2	23.9	80.419	720	720	6.4		4	1	1	1	2	1	6	1	1	2	0	46.31	2518700	2425000	2633700	2543800	2906000	2501200	2954700	2667000	2464700	2528500	2663400	2518700	2425000	2633700	2543800	2906000	2501200	2954700	2667000	2464700
sp|O95602|RPA1_HUMAN	sp|O95602|RPA1_HUMAN	26	26	25	sp|O95602|RPA1_HUMAN DNA-directed RNA polymerase I subunit RPA1 OS=Homo sapiens OX=9606 GN=POLR1A PE=1 SV=2	1	26	26	25	19.2	19.2	18.7	194.81	1720	1720	5.64		2	4	9	5	3	4	4	2	3		0	69.147	3137600	3339900	3237100	3208800	3671200	3462700	3729300	3203100	3368900	3253100	3421200	3137600	3339900	3237100	3208800	3671200	3462700	3729300	3203100	3368900
[truncated: 7,675 more rows]
[truncated: 27 more columns]
