# Supplementary material for: quantms: a cloud-based pipeline for quantitative proteomics enables the reanalysis of public proteomics data
Source: Nat Methods. 2024 Jul 4;21(9):1603–7. doi: 10.1038/s41592-024-02343-1 (PMC11399091; doi:10.1038/s41592-024-02343-1)
Supplement: Supplementary file 4 — Source data for the figures shown in the Supplementary Notes. [file 41592_2024_2343_MOESM4_ESM.zip › source_data_supplementary/SuppFigure3and5/PalombaA_pubmed_34038140_2.xlsx]

## Sheet: MaxQuant
Protein identification and quantification data obtained with the main dataset (PXD001819) using the MaxQuant workflow.
					Peptides																											Razor + unique peptides
Protein IDs	Number of proteins	Peptides	Razor + unique peptides	Unique peptides	50000amol_R1	50000amol_R2	50000amol_R3	25000amol_R1	25000amol_R2	25000amol_R3	12500amol_R1	12500amol_R2	12500amol_R3	5000amol_R1	5000amol_R2	5000amol_R3	2500amol_R1	2500amol_R2	2500amol_R3	500amol_R1	500amol_R2	500amol_R3	250amol_R1	250amol_R2	250amol_R3	125amol_R1	125amol_R2	125amol_R3	50amol_R1	50amol_R2	50amol_R3	50000amol_R1	50000amol_R2	50000amol_R3	25000amol_R1	25000amol_R2	25000amol_R3	12500amol_R1	12500amol_R2	12500amol_R3	5000amol_R1	5000amol_R2	5000amol_R3	2500amol_R1	2500amol_R2	2500amol_R3	500amol_R1	500amol_R2	500amol_R3
O00762ups	1	8	8	8	8	8	7	8	8	8	8	7	7	8	8	7	5	4	5	1	2			2			2	1	2		1	8	8	7	8	8	8	8	7	7	8	8	7	5	4	5	1	2
O76070ups	1	11	11	11	10	11	11	10	10	10	9	10	10	6	6	7	3	1	4			1			2							10	11	11	10	10	10	9	10	10	6	6	7	3	1	4			1
P00167ups	1	5	5	5	5	5	5	5	5	4	4	5	4	3	4	4	3	3	4													5	5	5	5	5	4	4	5	4	3	4	4	3	3	4
P00441ups	1	4	4	4	4	4	4	3	3	3	3	3	4	2	2	3	2	1		1			1	1	1	1	1	1	1	1	1	4	4	4	3	3	3	3	3	4	2	2	3	2	1		1
P00709ups	1	5	5	5	5	5	5	5	5	5	5	5	5	5	4	4	2	1	2												1	5	5	5	5	5	5	5	5	5	5	4	4	2	1	2
P00915ups	1	9	9	9	8	8	8	7	6	7	5	6	6	3	5	6	1	2	1					1		1		1				8	8	8	7	6	7	5	6	6	3	5	6	1	2	1
P00918ups	1	8	8	8	8	8	8	8	8	8	6	7	8	7	6	4	4	2	1								1			1		8	8	8	8	8	8	6	7	8	7	6	4	4	2	1
P01008ups	1	18	18	18	17	17	18	16	17	15	14	15	12	10	10	6	7	5	6			1	1						1			17	17	18	16	17	15	14	15	12	10	10	6	7	5	6			1
P01031ups	1	3	3	3	2	3	2	2	2	1	1	1	1	1	1	1	1	2	1			1				1						2	3	2	2	2	1	1	1	1	1	1	1	1	2	1			1
P01112ups	1	7	7	7	7	7	7	7	4	7	5	5	3	2	2	2	2	2	1												1	7	7	7	7	4	7	5	5	3	2	2	2	2	2	1
P01127ups	1	6	6	6	6	6	5	4	3	4	3	5	4	2	2	2			1				1									6	6	5	4	3	4	3	5	4	2	2	2			1
P01133ups	1	1	1	1	1	1	1	1	1	1	1	1	1		1	1	1		1													1	1	1	1	1	1	1	1	1		1	1	1		1
P01344ups	1	3	3	3	3	3	3	3	3	3	3	3	3	2	2	2	2	2	2			1										3	3	3	3	3	3	3	3	3	2	2	2	2	2	2			1
P01375ups	1	6	6	6	6	6	6	5	5	5	6	5	5	5	5	4	4	4	5		1									1		6	6	6	5	5	5	6	5	5	5	5	4	4	4	5		1
P01579ups	1	4	4	4	4	4	4	4	4	4	3	4	3	3	3	3	3	3	2					1		1			1	1	1	4	4	4	4	4	4	3	4	3	3	3	3	3	3	2
P02144ups	1	7	7	7	7	7	7	7	7	6	4	6	6	3	4	2	2	2	1			1					3	1		1	1	7	7	7	7	7	6	4	6	6	3	4	2	2	2	1			1
P02741ups	1	5	5	5	5	5	4	5	4	5	2	4	3	1	2	1	1												1	1		5	5	4	5	4	5	2	4	3	1	2	1	1
P02753ups	1	4	4	4	4	4	4	4	4	4	4	4	3	2	1	4					1								1			4	4	4	4	4	4	4	4	3	2	1	4					1
P02768ups	1	36	36	36	35	34	36	33	28	33	29	25	30	17	18	17	10	14	11	2	2	6	3	2	3	5	3	1	3	2	2	35	34	36	33	28	33	29	25	30	17	18	17	10	14	11	2	2	6
P02787ups	1	27	27	27	24	27	26	22	21	21	17	20	19	11	17	12	5	7	10	2		2		2	1			1			1	24	27	26	22	21	21	17	20	19	11	17	12	5	7	10	2		2
P02788ups	1	38	38	38	36	36	36	34	35	34	32	31	33	23	25	23	17	14	15		2	2	1					1		1	1	36	36	36	34	35	34	32	31	33	23	25	23	17	14	15		2	2
P04040ups	1	25	25	25	24	23	23	23	19	21	17	19	21	14	16	15	7	7	6	1	1	2		1		2	2	1				24	23	23	23	19	21	17	19	21	14	16	15	7	7	6	1	1	2
P05413ups	1	7	7	7	6	7	7	6	5	6	4	6	5	1	1	3	2	2	3		2	1					1	1	2			6	7	7	6	5	6	4	6	5	1	1	3	2	2	3		2	1
P06396ups	1	22	22	22	19	20	21	19	18	17	14	13	15	12	11	9	7	7	9	1	1	2		1	2	4	3			1		19	20	21	19	18	17	14	13	15	12	11	9	7	7	9	1	1	2
P06732ups	1	16	16	16	16	16	16	16	15	15	13	15	14	11	10	11	7	4	6	2	1	1					2					16	16	16	16	15	15	13	15	14	11	10	11	7	4	6	2	1	1
P08263ups	1	6	6	6	2	4	4	3	4	3	3	2	3	2	3	2	2	2	2											1		2	4	4	3	4	3	3	2	3	2	3	2	2	2	2
P08758ups	1	15	15	15	15	15	15	15	14	15	14	15	15	12	11	13	7	7	4	1	4		2		1	1	3	1	1			15	15	15	15	14	15	14	15	15	12	11	13	7	7	4	1	4
P09211ups	1	6	6	6	6	6	6	5	5	5	2	3	2	1	1	2		1												1		6	6	6	5	5	5	2	3	2	1	1	2		1
P10145ups	1	2	2	2	2	2	2	2	2	2	1	1	2	1			1		1				1			1		1	1	1	2	2	2	2	2	2	2	1	1	2	1			1		1
P10599ups	1	3	3	3	3	3	3	3	2	1	2	2	3	1	1	1		2	1			1		1			2					3	3	3	3	2	1	2	2	3	1	1	1		2	1			1
P10636-8ups	1	18	18	18	17	18	18	17	16	15	14	15	17	11	12	10	9	7	6	2		4	3	3	3	1	1	2		1		17	18	18	17	16	15	14	15	17	11	12	10	9	7	6	2		4
P12081ups	1	24	24	23	23	23	22	21	20	21	17	20	18	10	13	14	7	9	9	4	4	5	5	4	4	3	3	3	3	6	5	23	23	22	21	20	21	17	20	18	10	13	14	7	9	9	4	4	5
P15559ups	1	7	7	7	7	7	7	5	5	6	6	5	6	2	2	4	4	4	2							1						7	7	7	5	5	6	6	5	6	2	2	4	4	4	2
P16083ups	1	15	15	15	14	15	15	14	14	14	14	11	10	6	7	5	3	5	4	1	1		2	1	1	1	1	1	1		1	14	15	15	14	14	14	14	11	10	6	7	5	3	5	4	1	1
P41159ups	1	5	5	5	5	5	5	5	5	5	5	4	5	5	4	4	2	4	3	2	1		1									5	5	5	5	5	5	5	4	5	5	4	4	2	4	3	2	1
P51965ups	1	4	4	4	4	4	4	4	4	4	2	4	4	2	1	2	2	1	2				1	1	1							4	4	4	4	4	4	2	4	4	2	1	2	2	1	2
P55957ups	1	7	7	7	7	7	7	7	7	6	6	7	5	4	4	4	2	3	5		1		1							1	1	7	7	7	7	7	6	6	7	5	4	4	4	2	3	5		1
P61626ups	1	4	4	4	4	4	4	3	4	3	3	3	3	2	2	2	2		2													4	4	4	3	4	3	3	3	3	2	2	2	2		2
P61769ups	1	3	3	3	3	3	3	3	3	3	3	3	3	2	2	1	1	1	2											1		3	3	3	3	3	3	3	3	3	2	2	1	1	1	2
P62937ups	1	7	7	7	6	6	5	7	7	6	5	6	5	3	4	3	1	1	3			1			1		2				1	6	6	5	7	7	6	5	6	5	3	4	3	1	1	3			1
P62988ups	1	6	2	2	6	6	6	6	6	5	5	6	6	6	5	6	6	5	5	4	4	3	4	4	4	4	4	4	3	4	4	2	2	2	2	2	1	1	2	2	2	1	2	2	1	1
P63165ups	1	11	11	11	10	9	10	9	11	9	7	8	7	3	3	3	3	3	3	1	2	1	3	1	1	1	1	2			1	10	9	10	9	11	9	7	8	7	3	3	3	3	3	3	1	2	1
P63279ups	1	8	8	8	7	7	7	7	6	6	5	6	3	3	2	2	1		1	1			1		1							7	7	7	7	6	6	5	6	3	3	2	2	1		1	1
P68871ups	1	10	10	10	10	10	10	9	9	10	8	8	8	4	3	5	3	4	1	1	1			1	2			1	2			10	10	10	9	9	10	8	8	8	4	3	5	3	4	1	1	1
P69905ups	1	2	2	2	2	2	2	2	1	1	2	2	2	1	1														1			2	2	2	2	1	1	2	2	2	1	1
P99999ups	1	6	6	6	6	6	5	6	6	6	5	5	5	3	3	4	5	3	2				2	2	2		1					6	6	5	6	6	6	5	5	5	3	3	4	5	3	2
Q06830ups	1	11	11	11	9	9	11	8	7	8	7	8	8	3	6	6	2	4	3	3	1	2	1	1	1	1	1	1	1	1	2	9	9	11	8	7	8	7	8	8	3	6	6	2	4	3	3	1	2
Q15843ups	1	2	2	2	2	2	2	1	1	1	1	1	1	1	1			1														2	2	2	1	1	1	1	1	1	1	1			1
A5Z2X5	1	1	1	1	1	1	1	1	1	1	1	1	1	1	1	1	1	1	1	1	1	1	1	1	1	1	1	1	1	1	1	1	1	1	1	1	1	1	1	1	1	1	1	1	1	1	1	1	1
O13516	1	13	1	1	10	11	11	8	10	9	9	10	10	8	9	10	8	9	9	11	9	10	7	9	9	10	10	9	10	11	10	1	1	1	1	1	1	1	1	1	1	1	1	1	1	1	1	1	1
O13547	1	4	4	4	4	4	4	3	3	3	3	3	3	4	4	3	3	3	3	3	3	3	3	3	4	3	3	3	4	4	4	4	4	4	3	3	3	3	3	3	4	4	3	3	3	3	3	3	3
O13563	1	3	3	3	2	2	2	2	2	2	2	2	2	2	2	2	2	2	1	2	2	2	2	2	2	2	2	2	3	2	2	2	2	2	2	2	2	2	2	2	2	2	2	2	2	1	2	2	2
O13585	1	1	1	1		1	1	1	1	1	1	1	1	1	1	1		1	1	1	1	1	1	1	1			1	1	1	1		1	1	1	1	1	1	1	1	1	1	1		1	1	1	1	1
O14455	2	7	7	7	5	6	5	5	5	4	6	6	6	5	4	6	5	4	4	7	7	6	7	7	6	7	7	6	7	6	7	5	6	5	5	5	4	6	6	6	5	4	6	5	4	4	7	7	6
O14467	1	4	4	4	4	3	4	2	2	4	3	2	3	2	2	3	2	2	3	3	3	3	4	4	3	2	3	3	4	4	4	4	3	4	2	2	4	3	2	3	2	2	3	2	2	3	3	3	3
O43137	1	4	4	4	1	1	1	1	2	2	1	3	1	2	2	2	1	3	4	1	2	2	3	3	2	1	3	3	1	2	1	1	1	1	1	2	2	1	3	1	2	2	2	1	3	4	1	2	2
O74700	1	1	1	1	1	1	1	1	1	1	1	1	1	1	1	1	1	1	1	1	1	1	1	1	1	1	1	1	1	1	1	1	1	1	1	1	1	1	1	1	1	1	1	1	1	1	1	1	1
P00044	1	4	4	3	3	3	3	4	2	3	3	3	4	3	2	3	3	4	4	4	3	4	2	2	3	4	2	3	3	3	3	3	3	3	4	2	3	3	3	4	3	2	3	3	4	4	4	3	4
P00045	1	4	3	3	3	4	4	4	4	4	3	4	3	4	3	3	3	4	3	4	3	3	4	4	4	4	4	4	4	3	4	2	3	3	3	3	3	2	3	2	3	2	2	2	3	2	3	2	2
P00127	1	1	1	1	1			1	1	1	1	1	1	1	1		1	1	1		1	1		1	1			1				1			1	1	1	1	1	1	1	1		1	1	1		1	1
P00128	1	5	5	5	3	2	3	3	2	3	3	3	3	3	3	3	4	3	3	4	3	3	3	3	3	3	3	3	2	2	3	3	2	3	3	2	3	3	3	3	3	3	3	4	3	3	4	3	3
P00175	1	8	8	8	6	7	7	7	6	7	7	6	6	7	6	6	5	5	8	8	7	7	6	8	8	7	7	8	7	7	6	6	7	7	7	6	7	7	6	6	7	6	6	5	5	8	8	7	7
P00330	1	17	17	12	17	17	17	17	17	17	17	17	17	17	17	16	17	17	17	17	17	17	17	17	16	15	16	17	16	16	15	17	17	17	17	17	17	17	17	17	17	17	16	17	17	17	17	17	17
P00331	1	8	4	4	7	7	6	7	7	7	7	7	7	6	7	7	7	7	7	7	7	7	7	7	7	7	8	7	7	8	8	3	3	2	3	3	3	3	3	3	2	3	3	3	3	3	3	3	3
P00358	1	29	8	7	25	26	26	25	24	26	27	27	27	27	27	26	27	28	26	28	27	26	29	27	28	25	26	27	26	27	25	7	7	6	7	7	7	7	7	7	7	8	8	8	8	7	8	8	7
P00359	1	34	34	13	30	31	32	29	28	30	31	31	31	30	30	29	30	31	30	32	31	31	33	30	32	28	30	30	29	31	29	30	31	32	29	28	30	31	31	31	30	30	29	30	31	30	32	31	31
P00360	1	25	14	14	19	20	21	21	21	22	21	20	21	21	21	20	21	19	22	23	21	20	23	22	23	20	22	23	20	19	19	10	9	10	10	12	12	11	10	10	11	11	11	11	9	12	12	11	10
P00401	1	1	1	1													1	1					1					1	1	1	1													1	1
P00410	1	2	2	2	1	1	1	1		1	1	1	1	1	1	1		1		1	1	1	1	1		1	1	1	2	2	2	1	1	1	1		1	1	1	1	1	1	1		1		1	1	1
P00424	2	2	2	2	2	2	2	2	2	2	2	2	2	2	2	2	2	2	2	2	2	2	2	2	2	2	2	2	2	2	2	2	2	2	2	2	2	2	2	2	2	2	2	2	2	2	2	2	2
P00427	1	4	4	4	4	4	4	4	3	4	3	4	4	4	4	4	3	4	4	4	2	4	4	4	4	4	3	4	3	4	4	4	4	4	4	3	4	3	4	4	4	4	4	3	4	4	4	2	4
P00431	1	2	2	2	1	1	2	1	1	1	1	1	2	1	1	1	1	1	1	2	1	2	2	2	2	2	2	2	2	2	2	1	1	2	1	1	1	1	1	2	1	1	1	1	1	1	2	1	2
P00445	1	10	10	10	10	10	10	10	10	10	10	10	10	9	10	9	9	9	10	10	10	10	10	9	9	10	10	10	10	10	10	10	10	10	10	10	10	10	10	10	9	10	9	9	9	10	10	10	10
P00447	1	6	6	6	6	6	6	6	6	6	5	6	6	6	5	5	5	6	6	6	5	6	5	6	6	6	6	6	6	6	6	6	6	6	6	6	6	5	6	6	6	5	5	5	6	6	6	5	6
P00498	1	5	5	5	4	4	3	3	4	4	3	3	3	4	4	4	5	4	4	3	3	4	4	3	3	4	4	3	4	4	4	4	4	3	3	4	4	3	3	3	4	4	4	5	4	4	3	3	4
P00546	1	2	2	2		1	1	2	2	1	2		1	1	2	1	2		1	1	2	1	2	2		1	2	1	1	2	1		1	1	2	2	1	2		1	1	2	1	2		1	1	2	1
P00549	2	40	40	40	38	37	38	38	38	38	38	36	38	39	37	38	39	39	40	40	39	40	40	40	40	40	40	39	39	39	39	38	37	38	38	38	38	38	36	38	39	37	38	39	39	40	40	39	40
P00560	1	33	33	33	31	32	32	31	30	30	31	30	32	32	31	32	31	31	31	33	33	33	33	32	33	33	33	32	33	33	33	31	32	32	31	30	30	31	30	32	32	31	32	31	31	31	33	33	33
P00724	1	3	3	3	1	1	1	2	2	2	2	2	1	2	1	2	2	3	2	2	2	2	2	2	2	1	1	2	1	2	2	1	1	1	2	2	2	2	2	1	2	1	2	2	3	2	2	2	2
P00729	1	5	5	5	4	4	5	5	5	5	5	4	4	5	4	4	4	4	4	5	4	4	5	4	5	5	4	5	4	4	4	4	4	5	5	5	5	5	4	4	5	4	4	4	4	4	5	4	4
P00812	1	6	6	6	5	6	6	6	4	6	5	6	5	6	5	5	6	6	6	6	6	6	6	6	6	5	6	6	6	6	6	5	6	6	6	4	6	5	6	5	6	5	5	6	6	6	6	6	6
P00815	1	11	11	11	10	10	7	10	10	10	8	8	8	6	8	10	6	9	6	10	9	8	9	9	9	10	9	8	8	9	7	10	10	7	10	10	10	8	8	8	6	8	10	6	9	6	10	9	8
P00817	1	15	15	15	13	12	12	13	10	11	12	12	13	13	12	14	10	13	13	14	15	14	14	14	13	13	13	13	14	14	13	13	12	12	13	10	11	12	12	13	13	12	14	10	13	13	14	15	14
P00830	1	22	22	22	20	20	20	20	20	20	21	18	18	20	19	16	19	18	20	18	20	19	19	17	21	22	20	19	20	20	19	20	20	20	20	20	20	21	18	18	20	19	16	19	18	20	18	20	19
P00890	1	21	21	21	18	18	19	18	17	17	18	18	17	18	19	18	19	18	18	20	19	18	18	18	19	20	20	19	18	19	18	18	18	19	18	17	17	18	18	17	18	19	18	19	18	18	20	19	18
P00899	1	11	11	11	9	9	11	10	10	9	9	10	9	9	8	9	9	9	9	9	9	9	10	9	9	10	10	10	10	11	10	9	9	11	10	10	9	9	10	9	9	8	9	9	9	9	9	9	9
P00924	1	31	13	13	27	28	29	29	28	28	29	28	30	29	28	29	29	29	29	29	29	30	30	31	30	30	30	30	29	29	31	11	11	11	11	11	11	11	11	12	12	11	11	12	12	12	11	11	12
P00925	1	34	34	16	31	33	33	33	33	33	34	33	34	33	33	34	31	33	33	33	34	34	34	33	34	34	33	32	32	33	34	31	33	33	33	33	33	34	33	34	33	33	34	31	33	33	33	34	34
P00927	1	4	4	4	2	2	2	2	2	2	3	2	2	2	3	3	3	2	3	4	4	3	4	3	3	4	4	4	3	4	4	2	2	2	2	2	2	3	2	2	2	3	3	3	2	3	4	4	3
P00931	1	17	17	17	12	15	15	14	15	13	15	14	15	15	15	15	15	15	16	14	13	15	15	15	13	13	13	15	15	13	12	12	15	15	14	15	13	15	14	15	15	15	15	15	15	16	14	13	15
P00937	1	1	1	1	1	1	1	1	1	1	1	1	1	1	1	1	1	1	1	1	1	1	1	1	1		1	1	1	1	1	1	1	1	1	1	1	1	1	1	1	1	1	1	1	1	1	1	1
P00942	1	19	19	19	16	17	16	17	16	16	16	18	18	16	18	18	16	18	18	18	19	17	18	17	18	17	17	16	18	18	18	16	17	16	17	16	16	16	18	18	16	18	18	16	18	18	18	19	17
P00950	1	17	17	17	15	14	14	15	14	16	14	14	14	15	15	15	15	15	14	16	17	15	16	15	17	17	17	15	15	15	16	15	14	14	15	14	16	14	14	14	15	15	15	15	15	14	16	17	15
P00958	1	9	9	9	5	6	8	9	7	6	8	7	8	9	7	9	8	8	8	6	7	8	7	8	7	6	7	8	5	7	8	5	6	8	9	7	6	8	7	8	9	7	9	8	8	8	6	7	8
P01094	1	1	1	1	1	1	1	1	1	1		1	1	1			1	1	1	1	1	1	1	1		1	1	1	1	1	1	1	1	1	1	1	1		1	1	1			1	1	1	1	1	1
P01098	1	3	3	3	2	1	1	2	2	2	2	2	2	1	1	2	1	1	1	1	1	1	1	1	1	1	1	2	2	2	1	2	1	1	2	2	2	2	2	2	1	1	2	1	1	1	1	1	1
P01123	1	2	2	2	1	2	1	2	2	1	2	2	1	2	2	1	1	2	2	2	2	2	2	2	2	2	2	2	1	2	2	1	2	1	2	2	1	2	2	1	2	2	1	1	2	2	2	2	2
P02294	2	4	4	4	4	4	4	4	3	4	3	4	4	3	3	3	3	3	3	4	4	4	4	4	4	4	4	4	4	4	4	4	4	4	4	3	4	3	4	4	3	3	3	3	3	3	4	4	4
P02309	1	6	6	6	5	6	5	5	6	6	6	6	6	5	6	5	5	5	5	5	6	5	6	6	6	6	6	6	6	6	6	5	6	5	5	6	6	6	6	6	5	6	5	5	5	5	5	6	5
P02400	1	6	6	6	6	6	6	6	6	6	6	6	6	6	5	5	6	6	5	5	6	6	6	6	6	6	6	6	6	6	6	6	6	6	6	6	6	6	6	6	6	5	5	6	6	5	5	6	6
P02406	1	8	8	8	8	8	7	8	8	8	8	8	8	8	6	6	7	8	7	8	7	8	7	6	8	8	8	8	7	7	7	8	8	7	8	8	8	8	8	8	8	6	6	7	8	7	8	7	8
P02557	1	9	9	9	7	7	6	6	5	5	6	7	6	6	6	6	7	5	5	6	6	5	8	6	6	8	7	7	8	9	9	7	7	6	6	5	5	6	7	6	6	6	6	7	5	5	6	6	5
P02829	1	42	8	8	42	40	40	39	41	41	38	38	40	38	37	40	41	39	38	40	40	40	41	42	42	40	40	38	37	38	41	8	7	8	7	8	8	8	7	7	6	7	7	7	7	7	8	8	8
P02992	1	10	10	10	6	6	6	7	6	7	8	8	8	8	6	7	7	7	7	7	8	8	9	7	8	8	8	9	8	7	9	6	6	6	7	6	7	8	8	8	8	6	7	7	7	7	7	8	8
P02994	1	25	25	25	23	22	20	23	23	21	23	21	22	20	19	21	21	23	23	22	23	22	21	22	23	20	22	22	23	23	22	23	22	20	23	23	21	23	21	22	20	19	21	21	23	23	22	23	22
P03962	1	10	10	10	6	7	7	7	9	9	9	9	8	9	9	9	7	8	9	9	8	9	8	9	7	8	9	9	8	8	9	6	7	7	7	9	9	9	9	8	9	9	9	7	8	9	9	8	9
P03965	1	21	20	20	17	17	16	15	15	15	16	16	15	14	15	15	13	14	14	17	17	15	16	18	17	17	19	16	17	19	19	16	16	15	14	14	14	15	15	14	13	14	14	12	13	13	16	16	14
P04037	1	4	4	4	3	3	3	3	2	3	3	3	3	3	3	3	3	3	3	3	3	3	3	3	3	3	3	3	3	3	4	3	3	3	3	2	3	3	3	3	3	3	3	3	3	3	3	3	3
P04050	1	8	8	7	5	3	4	4	4	4	4	4	4	3	4	5	4	4	5	5	5	5	4	6	4	4	4	6	2	3	4	5	3	4	4	4	4	4	4	4	3	4	5	4	4	5	5	5	5
P04076	1	13	13	13	9	9	8	10	11	11	9	8	10	9	11	10	9	8	10	12	10	11	11	11	10	11	13	11	10	12	11	9	9	8	10	11	11	9	8	10	9	11	10	9	8	10	12	10	11
P04147	1	19	19	19	16	16	17	15	17	16	15	16	16	16	16	15	16	15	16	15	16	15	16	15	16	17	17	15	18	16	15	16	16	17	15	17	16	15	16	16	16	16	15	16	15	16	15	16	15
P04161	1	1	1	1			1				1		1						1					1	1		1	1	1		1			1				1		1						1
P04456	1	5	5	5	4	5	4	5	4	5	4	5	4	4	4	4	4	5	5	4	4	5	5	4	5	3	4	3	5	3	4	4	5	4	5	4	5	4	5	4	4	4	4	4	5	5	4	4	5
P04650	1	2	2	2	2	2	2	2	1	2	2	2	2	1	2	1	1	2	2	2	2	2	2	2	2	2	2	2	1	2	2	2	2	2	2	1	2	2	2	2	1	2	1	1	2	2	2	2	2
P04801	1	17	17	17	10	9	10	12	12	12	11	12	12	11	11	10	12	13	14	11	12	11	10	9	13	10	9	10	10	11	12	10	9	10	12	12	12	11	12	12	11	11	10	12	13	14	11	12	11
P04802	1	22	22	22	17	17	18	18	18	17	20	18	19	18	17	17	20	18	20	22	19	18	17	19	20	17	19	19	21	20	21	17	17	18	18	18	17	20	18	19	18	17	17	20	18	20	22	19	18
P04806	1	25	23	23	18	21	19	18	18	18	18	19	17	21	19	19	18	19	20	19	18	19	18	20	20	21	19	18	22	20	20	16	19	17	16	16	16	16	17	15	19	17	17	16	17	18	17	16	17
P04807	1	26	26	24	25	24	23	24	24	23	24	25	25	24	24	24	23	22	24	25	25	26	25	25	25	25	22	25	25	25	24	25	24	23	24	24	23	24	25	25	24	24	24	23	22	24	25	25	26
P04840	1	17	17	17	15	15	16	16	15	17	16	16	16	15	14	16	17	15	14	15	16	16	15	14	16	15	15	16	16	16	14	15	15	16	16	15	17	16	16	16	15	14	16	17	15	14	15	16	16
P04912	2	4	4	3	4	3	4	4	3	3	3	3	3	4	3	3	3	3	3	4	4	4	4	3	4	4	4	3	4	3	4	4	3	4	4	3	3	3	3	3	4	3	3	3	3	3	4	4	4
P05030	2	20	20	20	19	19	19	19	19	19	18	18	19	18	17	18	18	17	17	18	20	18	19	17	19	18	18	18	19	20	19	19	19	19	19	19	19	18	18	19	18	17	18	18	17	17	18	20	18
P05150	1	2	2	2	1	2	2	2	2	1	1	1	2	1		1	1	1	1	1	1	1	2		2	2	2	2	1	1	1	1	2	2	2	2	1	1	1	2	1		1	1	1	1	1	1	1
P05317	1	10	10	10	9	9	8	9	9	9	9	9	9	9	10	9	8	8	9	10	9	9	9	10	9	9	10	9	10	10	10	9	9	8	9	9	9	9	9	9	9	10	9	8	8	9	10	9	9
P05318	1	1	1	1	1	1	1	1	1	1	1	1	1	1	1	1	1	1	1	1	1	1	1	1	1	1	1	1	1	1	1	1	1	1	1	1	1	1	1	1	1	1	1	1	1	1	1	1	1
P05319	1	4	4	4	4	4	4	4	4	4	4	3	3	4	4	3	4	4	4	3	4	4	4	4	4	4	4	4	4	4	4	4	4	4	4	4	4	4	3	3	4	4	3	4	4	4	3	4	4
P05373	1	4	4	4	3	2	2	4	3	4	4	4	3	3	4	3	4	3	3	4	4	3	3	3	3	3	3	3	3	3	3	3	2	2	4	3	4	4	4	3	3	4	3	4	3	3	4	4	3
P05453	1	4	4	4	3	2	4	4	2	4	3	3	3	3	3	3	4	4	3	3	3	2	4	4	2	4	3	2	4	3	4	3	2	4	4	2	4	3	3	3	3	3	3	4	4	3	3	3	2
P05626	1	2	2	2	2	2	2	2	2	2	2	2	2	2	2	2	2	2	2	1	2	2	2	2	2	2	2	2	2	2	2	2	2	2	2	2	2	2	2	2	2	2	2	2	2	2	1	2	2
P05694	1	37	37	37	35	35	34	32	34	34	34	35	34	34	34	35	33	33	34	33	35	35	35	32	33	33	35	33	33	34	34	35	35	34	32	34	34	34	35	34	34	34	35	33	33	34	33	35	35
P05738	2	8	8	8	6	7	7	7	6	7	6	7	6	7	7	7	7	7	7	6	7	7	6	6	6	7	6	7	7	8	7	6	7	7	7	6	7	6	7	6	7	7	7	7	7	7	6	7	7
P05739	1	9	4	4	9	9	9	8	8	9	8	8	8	8	8	8	8	8	8	8	8	8	9	8	8	8	8	8	9	9	8	4	4	4	4	4	4	4	4	4	4	4	4	4	4	4	4	4	4
P05740	1	6	6	1	6	6	6	6	5	6	6	6	6	6	6	6	5	6	6	6	6	6	6	6	6	6	5	6	6	6	6	6	6	6	6	5	6	6	6	6	6	6	6	5	6	6	6	6	6
P05743	1	9	9	2	8	6	8	8	6	8	7	8	8	7	7	7	8	8	8	9	9	8	8	8	8	9	8	8	8	7	9	8	6	8	8	6	8	7	8	8	7	7	7	8	8	8	9	9	8
P05744	1	5	1	1	5	5	5	5	5	5	5	5	5	5	5	5	5	5	5	5	5	5	5	5	5	5	5	5	5	5	5	1	1	1	1	1	1	1	1	1	1	1	1	1	1	1	1	1	1
P05747	1	2	2	2	1	1	1	1	1	1	1	1	1	1	1	1	1	1	1	1	1	1	1	1	1	1	2	1	1			1	1	1	1	1	1	1	1	1	1	1	1	1	1	1	1	1	1
P05748	2	9	9	9	8	8	8	9	9	8	9	9	9	9	9	9	8	9	9	9	9	9	9	8	8	9	8	8	7	7	7	8	8	8	9	9	8	9	9	9	9	9	9	8	9	9	9	9	9
P05749	1	2	2	2	2	2	2	2	2	2	2	2	2	2	2	2	2	2	2	2	2	2	2	2	2	2	2	2	2	2	2	2	2	2	2	2	2	2	2	2	2	2	2	2	2	2	2	2	2
P05750	1	18	18	18	16	17	17	16	18	17	17	17	17	17	17	18	17	18	18	18	16	18	18	18	18	18	18	18	16	15	17	16	17	17	16	18	17	17	17	17	17	17	18	17	18	18	18	16	18
P05755	1	13	13	1	10	11	11	8	10	9	9	10	10	8	9	10	8	9	9	11	9	10	7	9	9	10	10	9	10	11	10	10	11	11	8	10	9	9	10	10	8	9	10	8	9	9	11	9	10
P05756	1	6	6	6	6	6	6	6	6	6	6	6	6	6	6	6	6	6	6	6	6	6	6	6	6	6	6	6	6	6	6	6	6	6	6	6	6	6	6	6	6	6	6	6	6	6	6	6	6
P05759	1	9	2	2	8	9	8	9	9	8	8	8	9	8	8	8	8	8	9	8	8	7	8	9	8	9	8	9	7	8	8	2	2	2	2	2	2	2	2	2	2	2	2	2	2	2	2	2	2
P06101	1	5	5	5	5	5	5	4	4	5	5	5	5	4	5	5	5	5	5	5	5	5	4	5	5	4	5	5	4	4	4	5	5	5	4	4	5	5	5	5	4	5	5	5	5	5	5	5	5
P06103	1	13	13	13	9	8	7	10	6	6	8	9	9	8	8	8	8	9	9	10	10	9	8	9	9	9	10	8	11	9	11	9	8	7	10	6	6	8	9	9	8	8	8	8	9	9	10	10	9
P06105	1	20	20	20	12	12	15	13	11	12	12	10	12	12	11	11	11	13	12	13	12	11	11	11	13	10	13	12	15	13	16	12	12	15	13	11	12	12	10	12	12	11	11	11	13	12	13	12	11
P06106	1	16	16	16	12	12	11	13	13	15	13	15	12	14	15	14	14	13	11	14	12	13	15	13	13	13	13	13	15	14	13	12	12	11	13	13	15	13	15	12	14	15	14	14	13	11	14	12	13
P06168	2	17	17	17	16	15	15	16	13	14	15	15	15	16	16	15	15	16	15	16	15	15	17	16	15	15	15	16	16	16	14	16	15	15	16	13	14	15	15	15	16	16	15	15	16	15	16	15	15
P06169	2	30	30	25	28	27	27	28	27	28	27	28	28	28	28	28	27	28	28	28	28	28	28	28	28	28	29	29	30	29	28	28	27	27	28	27	28	27	28	28	28	28	28	27	28	28	28	28	28
P06182	1	1	1	1	1	1	1	1	1	1	1	1	1	1	1	1	1		1	1	1	1	1	1	1	1		1		1	1	1	1	1	1	1	1	1	1	1	1	1	1	1		1	1	1	1
P06208	2	19	19	19	16	16	15	13	13	14	16	17	15	14	16	15	15	15	14	17	17	15	16	17	18	16	17	18	18	18	17	16	16	15	13	13	14	16	17	15	14	16	15	15	15	14	17	17	15
P06367	2	9	9	9	8	8	8	7	8	8	8	8	8	8	8	8	8	8	7	8	7	7	8	8	8	8	8	8	9	9	8	8	8	8	7	8	8	8	8	8	8	8	8	8	8	7	8	7	7
P06634	2	10	10	9	7	7	6	8	8	9	6	7	6	7	8	7	8	4	8	6	7	9	7	8	6	9	8	8	10	7	6	7	7	6	8	8	9	6	7	6	7	8	7	8	4	8	6	7	9
P06738	1	23	23	23	18	18	18	16	17	20	16	17	20	18	17	17	19	18	20	18	19	19	20	18	18	19	19	18	22	21	20	18	18	18	16	17	20	16	17	20	18	17	17	19	18	20	18	19	19
P06780	1	8	8	8	6	6	6	7	6	6	7	6	7	7	6	7	6	5	7	5	7	6	8	7	8	7	8	8	7	7	6	6	6	6	7	6	6	7	6	7	7	6	7	6	5	7	5	7	6
P06787	1	4	4	4	4	4	4	3	4	3	4	4	4	4	3	4	4	4	4	4	4	4	4	4	4	3	4	4	3	2	3	4	4	4	3	4	3	4	4	4	4	3	4	4	4	4	4	4	4
P07143	1	2	2	2	2	2	2	2	1	2	2	1	2	2	1	1	2	1	2	2	2	2	2	2	2	2	2	2	2	2	2	2	2	2	2	1	2	2	1	2	2	1	1	2	1	2	2	2	2
P07149	1	61	61	61	51	54	52	53	52	53	53	51	53	53	54	55	51	55	53	53	51	54	51	52	52	51	50	52	51	50	53	51	54	52	53	52	53	53	51	53	53	54	55	51	55	53	53	51	54
P07170	1	12	12	12	11	11	11	11	9	8	10	9	10	9	10	10	9	9	9	11	10	12	11	11	10	11	11	11	8	9	7	11	11	11	11	9	8	10	9	10	9	10	10	9	9	9	11	10	12
P07213	1	6	6	6	5	4	5	5	5	5	5	5	5	5	5	5	4	5	4	5	4	4	4	5	5	6	4	6	4	4	4	5	4	5	5	5	5	5	5	5	5	5	5	4	5	4	5	4	4
P07244	1	6	6	6	4	4	5	3	4	4	3	5	4	5	4	3	4	4	5	4	3	4	4	4	3	4	4	4	6	5	4	4	4	5	3	4	4	3	5	4	5	4	3	4	4	5	4	3	4
P07245	1	22	22	20	15	14	14	17	15	16	15	17	15	16	16	15	17	15	16	16	18	17	15	15	16	17	18	16	18	21	20	15	14	14	17	15	16	15	17	15	16	16	15	17	15	16	16	18	17
P07246	1	7	6	6	7	6	6	7	7	7	7	7	7	6	6	7	7	7	7	7	7	7	7	6	7	7	7	6	7	6	7	6	5	5	6	6	6	6	6	6	5	5	6	6	6	6	6	6	6
P07251	1	21	21	21	17	17	17	16	16	17	16	17	16	18	15	15	18	16	17	19	20	18	19	18	18	19	19	20	19	19	19	17	17	17	16	16	17	16	17	16	18	15	15	18	16	17	19	20	18
P07256	1	12	12	12	10	9	10	10	10	11	10	10	9	10	9	11	10	10	11	11	10	11	10	11	9	10	10	11	10	11	11	10	9	10	10	10	11	10	10	9	10	9	11	10	10	11	11	10	11
P07257	1	23	23	23	21	19	21	21	19	19	19	19	19	20	19	20	19	18	17	20	21	20	20	20	20	21	21	21	23	21	21	21	19	21	21	19	19	19	19	19	20	19	20	19	18	17	20	21	20
P07259	1	91	91	90	78	80	82	83	81	76	85	84	84	83	80	82	83	82	84	82	81	81	79	80	83	81	81	83	83	79	80	78	80	82	83	81	76	85	84	84	83	80	82	83	82	84	82	81	81
P07260	1	11	11	11	7	8	9	8	6	8	9	7	8	9	9	7	7	8	7	6	8	8	8	8	9	8	6	8	9	8	9	7	8	9	8	6	8	9	7	8	9	9	7	7	8	7	6	8	8
P07262	1	22	22	14	20	19	19	21	19	21	19	20	21	21	19	22	21	19	21	22	21	20	21	21	21	21	21	19	19	21	20	20	19	19	21	19	21	19	20	21	21	19	22	21	19	21	22	21	20
P07263	1	11	10	10	10	9	7	9	8	9	7	7	8	5	9	7	5	8	6	8	8	7	8	7	8	9	8	6	8	8	7	9	8	6	8	7	8	6	6	7	4	8	6	4	7	5	7	7	6
P07264	1	8	8	8	5	5	2	4	5	5	5	4	4	4	5	5	6	6	6	6	4	5	5	5	5	6	5	6	2	4	4	5	5	2	4	5	5	5	4	4	4	5	5	6	6	6	6	4	5
P07267	1	15	15	15	11	14	14	13	12	11	12	12	10	12	12	13	12	11	13	13	13	11	13	12	12	12	11	12	14	12	13	11	14	14	13	12	11	12	12	10	12	12	13	12	11	13	13	13	11
P07274	1	3	3	3	3	3	3	3	3	3	3	3	3	3	3	3	3	3	3	3	3	3	3	3	3	3	3	3	3	3	3	3	3	3	3	3	3	3	3	3	3	3	3	3	3	3	3	3	3
P07275	1	4	4	4	2	2	3	3	3	3	3	3	3	2	3	2	2	2	3	3	2	3	2	3	4	3	2	3	3	3	4	2	2	3	3	3	3	3	3	3	2	3	2	2	2	3	3	2	3
P07277	1	1	1	1																									1	1	1
P07278	1	5	5	5	3	4	3	3	3	3	4	3	3	4	3	3	3	3	3	3	3	3	3	3	3	4	3	4	5	5	5	3	4	3	3	3	3	4	3	3	4	3	3	3	3	3	3	3	3
P07281	2	10	10	10	8	9	8	9	9	9	9	8	9	9	9	8	8	9	8	9	9	8	9	7	8	6	8	8	9	8	8	8	9	8	9	9	9	9	8	9	9	9	8	8	9	8	9	9	8
P07283	1	11	11	11	9	9	10	8	10	8	8	9	8	7	8	9	8	7	9	8	8	7	9	9	8	8	9	9	9	8	9	9	9	10	8	10	8	8	9	8	7	8	9	8	7	9	8	8	7
P07284	1	17	17	17	14	11	12	16	15	14	15	14	15	15	15	15	15	15	13	14	14	15	15	12	15	14	15	15	13	13	13	14	11	12	16	15	14	15	14	15	15	15	15	15	15	13	14	14	15
P07342	1	10	10	10	8	8	6	7	6	7	7	8	7	7	7	7	8	7	7	8	7	8	8	8	7	6	6	8	9	10	7	8	8	6	7	6	7	7	8	7	7	7	7	8	7	7	8	7	8
P07560	2	5	5	5	4	5	4	3	5	5	5	5	5	5	5	5	4	5	4	4	4	4	3	5	4	3	4	4	4	3	3	4	5	4	3	5	5	5	5	5	5	5	5	4	5	4	4	4	4
P07702	1	4	4	4	4	4	2	4	3	4	4	4	4	3	3	2	4	4	3	3	2	4	4	3	4	3	3	3	3	3	4	4	4	2	4	3	4	4	4	4	3	3	2	4	4	3	3	2	4
P07806	1	31	31	31	25	27	26	26	28	27	27	28	27	27	26	27	26	27	28	28	27	26	25	28	26	25	26	28	28	29	27	25	27	26	26	28	27	27	28	27	27	26	27	26	27	28	28	27	26
P07991	1	3	3	3	2	2	1	2	1	2	2	2	2	2	2	1	2	2	2	2	2	2	2	2	2	3	3	2	2	2	2	2	2	1	2	1	2	2	2	2	2	2	1	2	2	2	2	2	2
P08067	1	2	2	2	1	1	1	1	2	1	1	1	1	2	1	2	2	1	1	1	2	2	2	1	1	1	2	1	1	1	1	1	1	1	1	2	1	1	1	1	2	1	2	2	1	1	1	2	2
P08417	1	12	12	12	10	9	10	9	9	9	9	10	9	11	10	9	9	10	10	9	9	10	10	9	10	10	10	9	11	11	11	10	9	10	9	9	9	9	10	9	11	10	9	9	10	10	9	9	10
P08518	1	2	2	2	1	1		1	1	1	1	1	1	1	2	1	1	1	1	1	1	1	1	1	1			2	2	2	2	1	1		1	1	1	1	1	1	1	2	1	1	1	1	1	1	1
P08524	1	11	11	11	11	10	10	10	11	11	10	11	11	11	11	10	10	10	11	10	10	10	11	11	10	11	10	9	10	9	11	11	10	10	10	11	11	10	11	11	11	11	10	10	10	11	10	10	10
P08566	1	14	14	14	10	10	9	11	11	11	12	12	13	13	12	11	12	13	12	10	10	13	8	11	12	11	10	11	10	11	10	10	10	9	11	11	11	12	12	13	13	12	11	12	13	12	10	10	13
P08678	1	1	1	1	1	1	1	1	1	1	1	1	1	1	1	1	1	1	1	1	1	1	1	1	1	1	1	1				1	1	1	1	1	1	1	1	1	1	1	1	1	1	1	1	1	1
P08679	1	1	1	1	1	1	1	1	1		1	1		1	1	1		1	1	1	1	1	1	1	1	1		1		1	1	1	1	1	1	1		1	1		1	1	1		1	1	1	1	1
P09064	1	5	5	5	3	3	3	2	3	2	2	2	3	3	3	3	5	3	2	4	4	3	5	3	4	2	3	4	5	5	4	3	3	3	2	3	2	2	2	3	3	3	3	5	3	2	4	4	3
P09201	1	4	4	4	3	4	4	4	3	3	3	1	2	3	2	4	3	2	3	2	2	1	2	2	3	3	2	2	3	3	3	3	4	4	4	3	3	3	1	2	3	2	4	3	2	3	2	2	1
P09232	1	7	7	7	6	6	6	6	6	6	5	5	7	6	7	6	5	6	5	6	6	4	7	5	6	7	6	7	7	7	7	6	6	6	6	6	6	5	5	7	6	7	6	5	6	5	6	6	4
P09436	1	34	34	34	30	27	29	28	26	25	27	29	28	25	27	26	28	28	27	28	29	29	30	30	28	26	28	28	29	29	29	30	27	29	28	26	25	27	29	28	25	27	26	28	28	27	28	29	29
P09440	1	6	4	4	3	2	5	4	4	4	2	5	4	1	4	2	3	5	3	5	4	4	5	3	4	4	4	2	4	5	5	2	2	4	3	4	3	2	4	3	1	3	2	2	4	2	4	3	3
P09457	1	6	6	6	5	5	6	6	6	6	6	6	6	5	6	6	6	6	6	6	6	6	6	6	5	6	6	5	5	5	6	5	5	6	6	6	6	6	6	6	5	6	6	6	6	6	6	6	6
P09624	1	8	8	8	7	8	8	6	6	7	6	6	6	7	6	6	7	6	6	7	7	7	8	6	8	8	7	7	8	8	8	7	8	8	6	6	7	6	6	6	7	6	6	7	6	6	7	7	7
P09733	1	8	8	5	6	6	6	6	6	6	6	7	8	7	8	7	7	6	8	5	5	5	7	7	7	7	6	5	7	8	7	6	6	6	6	6	6	6	7	8	7	8	7	7	6	8	5	5	5
P09734	1	4	1	1	2	2	2	3	4	3	2	3	3	3	3	3	3	2	3	3	3	2	3	2	2	3	3	2	3	4	2					1	1							1				1
P09938	1	17	17	17	16	16	14	15	15	16	16	15	17	14	16	15	17	15	14	17	14	15	14	14	13	16	15	15	17	17	16	16	16	14	15	15	16	16	15	17	14	16	15	17	15	14	17	14	15
P0C0V8	1	4	1	1	3	3	4	4	4	3	4	3	4	4	4	4	4	4	4	4	4	4	4	4	4	4	4	4	4	4	4			1	1	1		1	1	1	1	1	1	1	1	1	1	1	1
P0C2H7	2	8	8	8	6	6	6	6	6	6	6	6	6	6	6	7	6	7	6	7	7	7	7	7	7	7	7	7	7	8	7	6	6	6	6	6	6	6	6	6	6	6	7	6	7	6	7	7	7
P0C2H8	2	6	6	6	6	6	6	6	4	6	5	6	6	6	6	6	6	6	6	6	5	6	6	6	6	6	6	6	5	6	6	6	6	6	6	4	6	5	6	6	6	6	6	6	6	6	6	5	6
P0CH09	3	10	10	3	7	9	9	8	10	9	7	8	8	9	8	8	7	8	8	8	8	6	7	8	8	8	8	9	7	7	8	7	9	9	8	10	9	7	8	8	9	8	8	7	8	8	8	8	6
P0CS90	2	25	25	25	22	21	21	21	20	20	22	21	23	22	21	22	20	21	20	21	22	20	21	21	22	20	19	20	23	21	23	22	21	21	21	20	20	22	21	23	22	21	22	20	21	20	21	22	20
P0CT04	1	5	5	5	5	4	5	4	4	4	4	4	4	5	3	5	3	2	5	5	5	4	5	5	5	5	4	4	4	4	3	5	4	5	4	4	4	4	4	4	5	3	5	3	2	5	5	5	4
P0CX09	2	9	9	9	9	9	9	8	9	8	8	8	7	8	8	8	8	9	9	9	8	9	8	7	8	9	7	8	4	8	9	9	9	9	8	9	8	8	8	7	8	8	8	8	9	9	9	8	9
P0CX24	2	12	12	12	11	10	11	10	11	10	11	10	10	10	11	10	10	10	11	8	10	11	10	10	10	10	10	10	11	11	12	11	10	11	10	11	10	11	10	10	10	11	10	10	10	11	8	10	11
P0CX26	2	6	6	6	5	5	5	4	4	4	4	5	5	3	4	4	4	5	5	5	5	5	4	5	5	5	5	4	6	6	4	5	5	5	4	4	4	4	5	5	3	4	4	4	5	5	5	5	5
P0CX30	2	6	6	6	5	4	4	6	5	5	5	5	5	5	5	6	5	5	5	5	6	5	5	5	4	6	6	6	6	6	6	5	4	4	6	5	5	5	5	5	5	5	6	5	5	5	5	6	5
P0CX32	2	7	7	7	6	6	6	7	7	7	7	7	6	7	5	7	5	6	6	6	7	5	6	7	6	6	7	5	7	6	5	6	6	6	7	7	7	7	7	6	7	5	7	5	6	6	6	7	5
P0CX34	2	2	2	2	2	2	2	1	1	2	2	2	2	2	2	2	1	2	2	2	2	2	2	2	2	2	2	2	2	2	2	2	2	2	1	1	2	2	2	2	2	2	2	1	2	2	2	2	2
P0CX36	2	15	15	15	12	14	13	13	13	14	12	11	15	11	14	14	13	15	14	13	13	15	14	14	14	13	15	15	15	15	15	12	14	13	13	13	14	12	11	15	11	14	14	13	15	14	13	13	15
P0CX38	2	10	10	10	8	9	8	9	8	7	8	9	9	8	9	7	8	7	10	10	10	10	9	10	10	9	10	10	9	9	9	8	9	8	9	8	7	8	9	9	8	9	7	8	7	10	10	10	10
P0CX40	2	9	9	9	8	7	7	8	8	8	7	7	9	7	7	6	7	8	8	8	9	9	9	9	9	9	9	9	8	9	9	8	7	7	8	8	8	7	7	9	7	7	6	7	8	8	8	9	9
P0CX42	2	6	6	6	5	5	5	5	6	6	5	5	5	5	5	5	5	5	5	5	6	6	6	6	5	5	6	6	6	6	5	5	5	5	5	6	6	5	5	5	5	5	5	5	5	5	5	6	6
P0CX44	2	8	8	8	6	6	6	7	8	7	8	7	7	8	8	7	8	8	7	7	7	7	7	7	7	7	7	7	7	7	7	6	6	6	7	8	7	8	7	7	8	8	7	8	8	7	7	7	7
P0CX46	2	10	10	10	10	10	10	7	9	7	8	8	8	8	8	8	7	9	8	9	9	9	9	9	10	9	9	9	10	10	9	10	10	10	7	9	7	8	8	8	8	8	8	7	9	8	9	9	9
P0CX48	2	9	9	9	8	8	9	8	7	7	7	7	7	8	7	9	9	8	8	8	9	8	9	8	8	8	7	8	8	7	8	8	8	9	8	7	7	7	7	7	8	7	9	9	8	8	8	9	8
P0CX50	2	8	8	8	7	7	8	8	6	8	7	8	7	7	7	8	6	6	7	7	7	7	8	8	8	8	8	7	8	7	8	7	7	8	8	6	8	7	8	7	7	7	8	6	6	7	7	7	7
P0CX52	2	10	10	10	10	9	9	10	9	10	10	9	10	10	10	10	9	9	9	10	10	10	10	10	10	9	10	10	9	8	8	10	9	9	10	9	10	10	9	10	10	10	10	9	9	9	10	10	10
P0CX54	2	9	9	9	9	8	8	8	9	9	8	9	9	9	9	9	9	9	8	9	8	9	9	9	9	9	8	9	8	8	8	9	8	8	8	9	9	8	9	9	9	9	9	9	9	8	9	8	9
P0CX56	2	12	12	12	10	11	11	10	10	11	9	10	10	10	9	9	9	9	8	10	10	9	10	9	10	11	10	8	9	9	10	10	11	11	10	10	11	9	10	10	10	9	9	9	9	8	10	10	9
P0CX83	2	6	6	6	6	6	6	6	6	6	6	6	5	6	6	6	6	6	6	6	6	6	6	6	6	6	6	6	6	6	6	6	6	6	6	6	6	6	6	5	6	6	6	6	6	6	6	6	6
P0CX85	2	8	8	8	7	7	6	8	5	7	6	7	6	6	7	7	6	7	7	7	6	6	7	6	6	7	7	7	8	7	7	7	7	6	8	5	7	6	7	6	6	7	7	6	7	7	7	6	6
P10080	1	6	6	6	5	4	4	4	5	5	4	5	5	6	5	6	5	5	5	5	5	4	5	5	6	5	5	5	5	6	5	5	4	4	4	5	5	4	5	5	6	5	6	5	5	5	5	5	4
P10081	1	19	19	19	17	17	17	17	17	16	18	18	18	18	18	17	16	18	18	18	18	17	18	18	18	18	18	17	19	18	18	17	17	17	17	17	16	18	18	18	18	18	17	16	18	18	18	18	17
P10591	1	38	38	12	35	35	35	36	37	36	36	36	36	36	34	37	37	36	36	35	35	34	36	35	36	37	36	35	37	36	35	35	35	35	36	37	36	36	36	36	36	34	37	37	36	36	35	35	34
P10592	1	36	11	9	35	35	34	35	35	35	35	35	34	35	34	35	35	35	35	35	35	34	35	34	35	34	34	35	33	35	34	11	11	10	11	11	11	11	11	10	11	11	11	11	11	11	11	11	10
P10622	1	1	1	1	1	1	1	1	1	1	1	1	1	1	1	1	1	1	1	1	1	1	1	1	1	1	1	1	1	1	1	1	1	1	1	1	1	1	1	1	1	1	1	1	1	1	1	1	1
P10659	1	8	3	3	6	6	6	7	7	7	5	6	7	6	7	7	6	6	8	6	6	5	5	5	6	6	6	6	5	6	5	2	2	2	3	2	2	2	3	2	3	3	3	3	3	3	2	2	2
P10664	2	13	13	13	11	11	12	11	10	11	11	12	11	11	11	11	11	11	11	12	11	11	11	11	11	11	12	11	13	12	11	11	11	12	11	10	11	11	12	11	11	11	11	11	11	11	12	11	11
P10869	1	4	4	4	2	3	2	3	3	3	2	3	3	3	4	3	3	3	2	2	1	2	2	3	3	3	2	2	3	2	3	2	3	2	3	3	3	2	3	3	3	4	3	3	3	2	2	1	2
P10963	1	18	18	18	14	15	15	13	14	13	14	13	14	14	12	14	14	13	15	16	15	14	15	16	16	17	17	15	18	16	17	14	15	15	13	14	13	14	13	14	14	12	14	14	13	15	16	15	14
P11076	1	9	9	3	5	5	5	7	6	6	6	6	6	9	8	8	7	8	7	8	8	7	8	6	6	6	6	8	7	5	5	5	5	5	7	6	6	6	6	6	9	8	8	7	8	7	8	8	7
P11154	1	19	2	2	14	14	16	17	15	16	17	15	15	14	17	16	14	18	16	16	17	15	16	18	15	15	16	16	16	17	17	2	2	2	2	1	2	2	2	2	1	2	2	2	2	1	2	2	2
P11353	1	2	2	2	2	2	1	1	1	1	2	2	1	1		2	2	1	2	1	1	2	2	2	2	1	2	2	2	2	1	2	2	1	1	1	1	2	2	1	1		2	2	1	2	1	1	2
P11412	1	15	15	15	10	11	11	11	10	10	11	11	9	10	9	12	10	12	10	12	12	11	12	12	13	13	11	13	9	11	12	10	11	11	11	10	10	11	11	9	10	9	12	10	12	10	12	12	11
P11484	1	32	32	2	30	30	30	30	29	28	29	29	30	29	29	29	29	30	28	32	30	30	31	30	31	30	31	31	30	31	31	30	30	30	30	29	28	29	29	30	29	29	29	29	30	28	32	30	30
P11491	1	5	5	5	2	4	3	4	3	4	4	4	4	5	4	5	5	5	4	5	3	4	3	5	3	4	4	4	4	4	4	2	4	3	4	3	4	4	4	4	5	4	5	5	5	4	5	3	4
P11632	1	1	1	1	1	1	1	1	1	1	1	1	1	1	1	1	1	1	1	1	1	1	1	1	1	1	1	1	1	1	1	1	1	1	1	1	1	1	1	1	1	1	1	1	1	1	1	1	1
P11633	1	1	1	1	1	1	1	1	1	1	1	1	1	1	1	1	1	1	1	1	1	1	1	1	1	1	1	1	1	1	1	1	1	1	1	1	1	1	1	1	1	1	1	1	1	1	1	1	1
P11745	1	7	7	7	4	6	5	5	5	5	5	5	6	5	4	5	4	6	4	4	5	5	5	5	5	4	4	4	4	5	4	4	6	5	5	5	5	5	5	6	5	4	5	4	6	4	4	5	5
P11914	1	1	1	1					1														1						1	1						1
P11986	1	3	3	3	1	1	1	2	2		1	1	1	3	3	2	1	1	1	2	2	2	2	2	2	2	3	2	3	3	2	1	1	1	2	2		1	1	1	3	3	2	1	1	1	2	2	2
P12385	1	5	5	5	2	3	5	4	4	3	4	4	4	4	4	4	5	4	3	3	3	3	5	5	4	4	4	3	3	3	2	2	3	5	4	4	3	4	4	4	4	4	4	5	4	3	3	3	3
P12612	1	6	6	6	4	4	4	5	4	5	4	4	4	2	4	5	3	3	6	3	5	4	6	5	3	5	6	5	5	6	5	4	4	4	5	4	5	4	4	4	2	4	5	3	3	6	3	5	4
P12695	1	9	9	9	6	6	8	5	4	4	7	6	4	5	6	6	7	7	4	2	4	4	4	3	4	5	5	5	8	7	7	6	6	8	5	4	4	7	6	4	5	6	6	7	7	4	2	4	4
P12709	1	23	23	23	22	22	22	21	20	21	22	22	21	22	22	22	22	22	22	22	23	22	23	23	22	23	21	23	22	22	23	22	22	22	21	20	21	22	22	21	22	22	22	22	22	22	22	23	22
P12904	1	1	1	1	1	1	1	1	1	1	1	1	1	1	1	1	1	1	1	1	1	1	1	1	1	1	1	1	1	1	1	1	1	1	1	1	1	1	1	1	1	1	1	1	1	1	1	1	1
P12945	1	3	3	3	1	1	1	2	2	1	2	2	1	2	1	1	2	2	2	2	2	1	2	1	1	3	2	2	1	1	2	1	1	1	2	2	1	2	2	1	2	1	1	2	2	2	2	2	1
P12962	1	2	2	2	2	2	2	2	2	2	2	2	2	2	2	2	2	2	2	2	2	2	2	2	2	2	2	2	2	2	2	2	2	2	2	2	2	2	2	2	2	2	2	2	2	2	2	2	2
P13188	1	10	10	10	9	8	7	7	6	7	6	7	6	9	6	6	5	7	8	9	8	6	5	6	6	6	5	4	9	8	8	9	8	7	7	6	7	6	7	6	9	6	6	5	7	8	9	8	6
P13298	1	8	8	6	7	6	6	8	7	7	7	8	7	8	7	7	7	8	8	7	6	7	5	7	7	4	6	7	7	6	5	7	6	6	8	7	7	7	8	7	8	7	7	7	8	8	7	6	7
P13517	1	3	3	3	3	2	3	2	2	3	2	3	3	3	3	3	2	3	3	3	2	3	3	2	2	3	3	3	2	2	2	3	2	3	2	2	3	2	3	3	3	3	3	2	3	3	3	2	3
P13663	1	13	13	13	12	11	11	11	11	11	12	12	13	10	11	12	11	11	11	11	11	12	13	11	12	12	12	12	12	12	12	12	11	11	11	11	11	12	12	13	10	11	12	11	11	11	11	11	12
P14020	1	5	5	5	4	5	4	3	4	4	3	4	4	4	4	3	3	3	4	4	4	4	3	4	4	4	4	4	4	5	5	4	5	4	3	4	4	3	4	4	4	4	3	3	3	4	4	4	4
P14065	1	7	6	6	4	7	6	7	6	5	5	7	7	6	7	6	7	7	5	6	7	7	7	6	6	6	7	7	6	6	7	3	6	5	6	5	4	4	6	6	5	6	5	6	6	4	5	6	6
P14120	1	6	6	6	4	3	4	4	3	4	3	4	5	5	4	5	4	5	3	5	6	6	6	6	6	4	5	5	5	5	5	4	3	4	4	3	4	3	4	5	5	4	5	4	5	3	5	6	6
P14126	1	17	17	17	14	15	15	14	15	14	16	15	15	15	14	15	14	15	14	17	15	12	15	14	14	17	16	16	15	15	14	14	15	15	14	15	14	16	15	15	15	14	15	14	15	14	17	15	12
P14127	2	8	8	8	7	6	7	7	7	6	7	7	7	7	6	7	6	6	7	6	8	8	8	7	7	8	8	7	7	8	8	7	6	7	7	7	6	7	7	7	7	6	7	6	6	7	6	8	8
P14306	1	4	4	4	3	3	3	3	3	3	3	3	3	3	3	3	3	2	3	3	3	3	3	3	2	4	3	3	4	4	4	3	3	3	3	3	3	3	3	3	3	3	3	3	2	3	3	3	3
P14540	1	16	16	16	16	16	16	16	16	16	16	16	16	16	16	16	16	16	16	16	16	16	16	16	16	16	16	16	16	16	16	16	16	16	16	16	16	16	16	16	16	16	16	16	16	16	16	16	16
P14742	1	17	17	17	13	12	14	14	11	12	15	15	15	11	12	12	10	13	10	11	11	15	12	11	14	13	11	14	14	15	14	13	12	14	14	11	12	15	15	15	11	12	12	10	13	10	11	11	15
P14743	1	1	1	1	1	1		1	1	1	1	1	1	1	1	1	1	1	1	1	1	1	1	1	1	1	1	1	1	1	1	1	1		1	1	1	1	1	1	1	1	1	1	1	1	1	1	1
P14747	1	4	4	4	3	3	3	3	3	3	3	3	3	4	3	4	4	3	4	4	3	3	3	3	3	4	3	3	4	4	3	3	3	3	3	3	3	3	3	3	4	3	4	4	3	4	4	3	3
P14832	1	10	10	10	7	7	8	8	8	8	8	8	9	9	8	8	8	9	7	8	8	8	9	9	9	7	7	7	7	7	8	7	7	8	8	8	8	8	8	9	9	8	8	8	9	7	8	8	8
P14843	1	9	9	9	5	6	8	5	6	6	4	6	6	7	6	6	8	6	7	5	7	5	6	6	7	6	5	8	7	5	7	5	6	8	5	6	6	4	6	6	7	6	6	8	6	7	5	7	5
P14904	1	7	7	7	5	5	5	4	6	5	5	5	4	5	5	5	6	5	4	4	5	5	3	4	5	4	4	4	5	5	6	5	5	5	4	6	5	5	5	4	5	5	5	6	5	4	4	5	5
P14907	1	1	1	1	1	1	1		1	1	1	1	1	1	1	1	1	1	1	1	1	1	1	1	1	1	1	1	1	1	1	1	1	1		1	1	1	1	1	1	1	1	1	1	1	1	1	1
P14922	1	2	2	2	1	1	1	1	1	1	1	1	1	1	1	2	1	2	2	2	1	1	2	1	1	1	1	1	2	1	1	1	1	1	1	1	1	1	1	1	1	1	2	1	2	2	2	1	1
P15019	1	19	19	19	16	16	14	16	16	15	16	15	16	14	15	15	16	15	15	14	14	15	17	16	16	14	14	14	18	17	15	16	16	14	16	16	15	16	15	16	14	15	15	16	15	15	14	14	15
P15108	1	47	47	13	46	46	43	44	45	45	43	42	45	43	42	45	46	44	44	43	44	44	44	46	47	45	45	43	42	43	45	46	46	43	44	45	45	43	42	45	43	42	45	46	44	44	43	44	44
P15180	1	16	16	16	13	13	12	10	12	9	12	11	12	11	10	10	10	12	11	13	11	9	12	10	12	11	12	10	15	13	14	13	13	12	10	12	9	12	11	12	11	10	10	10	12	11	13	11	9
P15274	1	4	4	4	3	2	3	3	4	3	3	2	3	3	2	4	3	2	4	2	2	4	4	2	4	3	4	4	4	4	4	3	2	3	3	4	3	3	2	3	3	2	4	3	2	4	2	2	4
P15303	1	8	8	8	7	7	6	6	4	5	5	5	7	5	4	4	4	5	4	7	5	7	8	5	6	7	7	6	6	5	7	7	7	6	6	4	5	5	5	7	5	4	4	4	5	4	7	5	7
P15454	1	5	5	5	5	5	5	4	4	4	4	4	5	4	5	4	4	5	5	5	4	4	5	5	5	5	5	4	5	5	5	5	5	5	4	4	4	4	4	5	4	5	4	4	5	5	5	4	4
P15496	1	7	7	7	6	6	6	6	6	6	6	6	6	4	5	5	6	7	5	6	5	6	5	7	5	5	6	6	5	6	6	6	6	6	6	6	6	6	6	6	4	5	5	6	7	5	6	5	6
P15624	1	16	16	16	15	14	15	14	14	15	15	14	13	13	12	15	14	12	13	14	12	13	14	14	13	15	14	14	14	15	15	15	14	15	14	14	15	15	14	13	13	12	15	14	12	13	14	12	13
P15625	1	15	15	15	13	13	13	13	14	14	13	13	13	13	13	14	12	12	13	13	13	12	13	13	13	15	15	13	14	14	14	13	13	13	13	14	14	13	13	13	13	13	14	12	12	13	13	13	12
P15646	1	9	9	9	5	8	5	7	6	4	6	5	6	3	5	5	4	4	3	4	4	5	7	5	5	6	7	7	9	7	7	5	8	5	7	6	4	6	5	6	3	5	5	4	4	3	4	4	5
P15700	1	4	4	4	3	4	4	3	1	2	3	4	4	3	4	4	3	4	4	3	3	3	2	3	4	4	4	3	4	4	4	3	4	4	3	1	2	3	4	4	3	4	4	3	4	4	3	3	3
P15703	1	10	10	10	7	8	8	9	9	9	8	10	10	8	9	9	6	10	6	8	7	9	8	8	8	8	8	9	9	9	8	7	8	8	9	9	9	8	10	10	8	9	9	6	10	6	8	7	9
P15705	1	28	28	28	23	21	21	24	20	22	22	22	24	24	22	18	23	24	21	25	23	23	23	21	23	24	25	25	23	23	23	23	21	21	24	20	22	22	22	24	24	22	18	23	24	21	25	23	23
P15731	2	2	2	2	2	2	2	2	2	2	2	2	2	2	2	2	2	2	2	2	2	2	2	2	2	2	2	2	2	2	2	2	2	2	2	2	2	2	2	2	2	2	2	2	2	2	2	2	2
P15873	1	11	11	11	11	11	11	10	10	11	10	9	11	10	10	8	10	8	10	11	9	9	10	11	10	7	10	11	7	9	8	11	11	11	10	10	11	10	9	11	10	10	8	10	8	10	11	9	9
P15891	1	16	16	16	15	15	14	14	14	14	16	15	16	15	14	16	15	15	15	14	14	15	14	14	15	13	14	13	12	13	12	15	15	14	14	14	14	16	15	16	15	14	16	15	15	15	14	14	15
P15992	1	10	10	10	8	7	8	9	9	9	9	10	9	9	9	9	9	9	9	9	9	9	9	8	9	9	9	9	8	9	9	8	7	8	9	9	9	9	10	9	9	9	9	9	9	9	9	9	9
P16120	1	24	24	24	20	21	21	21	21	22	22	23	21	23	22	21	20	22	21	21	21	21	20	21	22	19	21	20	18	20	19	20	21	21	21	21	22	22	23	21	23	22	21	20	22	21	21	21	21
P16140	1	22	22	22	20	21	21	19	20	20	19	20	19	20	20	20	20	19	21	19	21	20	22	21	21	20	21	20	22	20	21	20	21	21	19	20	20	19	20	19	20	20	20	20	19	21	19	21	20
P16387	1	7	7	7	3	3	5	4	3	6	5	5	6	4	4	3	4	4	6	5	5	5	5	6	5	6	6	6	6	6	6	3	3	5	4	3	6	5	5	6	4	4	3	4	4	6	5	5	5
P16451	1	2	2	2	1	1	1	1	1	1	1	1	1	1	1	1	1	1	1	1	1	1	1	1	1	1	1	1	1	2	1	1	1	1	1	1	1	1	1	1	1	1	1	1	1	1	1	1	1
P16467	1	7	3	3	7	5	5	4	5	5	5	5	5	5	5	6	5	4	7	4	5	4	5	6	5	4	6	7	7	7	5	3	2	2	1	2	2	2	2	2	1	2	3	2	1	3	1	2	1
P16474	1	20	19	19	17	16	17	19	19	18	17	16	17	17	18	16	17	17	16	18	17	17	17	17	15	17	17	17	17	18	19	16	15	16	18	18	17	16	15	16	16	17	15	16	16	15	17	16	16
P16521	1	45	45	38	37	35	36	36	36	38	37	36	37	32	35	35	35	34	37	38	36	36	35	35	36	38	36	37	40	38	38	37	35	36	36	36	38	37	36	37	32	35	35	35	34	37	38	36	36
P16547	1	6	6	6	4	4	6	4	4	6	5	5	6	6	5	6	6	4	6	4	6	4	4	5	4	5	5	5	6	5	6	4	4	6	4	4	6	5	5	6	6	5	6	6	4	6	4	6	4
P16550	1	7	7	7	5	5	4	5	5	4	5	6	6	5	5	5	6	5	6	5	5	6	5	6	6	6	6	6	7	6	6	5	5	4	5	5	4	5	6	6	5	5	5	6	5	6	5	5	6
P16603	1	4	4	4	3	3	3	3	3	3	3	3	3	4	3	3	3	3	3	3	3	3	3	3	3	3	2	3	3	3	2	3	3	3	3	3	3	3	3	3	4	3	3	3	3	3	3	3	3
P16649	1	3	3	3	2	1	2	2	1	3	3	2	3	2	3	3	3	2	3	1	3	3	3	3	2	2	2	2	3	2	1	2	1	2	2	1	3	3	2	3	2	3	3	3	2	3	1	3	3
P16861	1	37	37	36	27	25	26	29	28	30	28	29	31	28	27	28	29	29	28	30	32	33	29	33	33	30	30	32	31	31	34	27	25	26	29	28	30	28	29	31	28	27	28	29	29	28	30	32	33
P16862	1	24	23	23	22	22	22	21	20	22	22	23	22	21	19	22	21	21	22	21	19	22	20	22	23	23	22	22	21	20	22	21	21	21	20	19	21	21	22	21	20	18	21	20	20	21	20	18	21
P17076	1	17	2	2	17	17	16	16	15	17	15	16	17	15	15	14	15	16	14	16	16	16	16	16	16	16	16	16	17	17	17	2	2	2	1	1	2	2	2	2	1	1	1	1	1	1	1	1	1
P17106	1	2	2	2	1	1	1	2	1	1	1	1	1	1	2	1	1	2	1	2	1	1	1	1	1	1	1	1	2	2	2	1	1	1	2	1	1	1	1	1	1	2	1	1	2	1	2	1	1
P17255	1	42	42	42	33	32	36	35	34	35	37	36	30	35	37	34	36	38	36	32	33	35	36	36	37	33	35	33	34	33	33	33	32	36	35	34	35	37	36	30	35	37	34	36	38	36	32	33	35
P17423	1	7	7	7	5	5	6	5	5	6	6	6	6	5	6	5	6	7	7	6	6	5	6	5	5	6	4	6	5	5	3	5	5	6	5	5	6	6	6	6	5	6	5	6	7	7	6	6	5
P17505	1	16	16	16	13	15	14	15	13	14	15	14	13	14	14	15	16	15	15	16	15	14	15	14	15	15	14	16	15	15	15	13	15	14	15	13	14	15	14	13	14	14	15	16	15	15	16	15	14
P17536	1	10	10	10	9	9	9	8	9	10	9	9	10	9	9	10	8	9	9	8	8	8	7	8	7	9	9	9	8	7	7	9	9	9	8	9	10	9	9	10	9	9	10	8	9	9	8	8	8
P17555	1	7	7	7	5	4	5	5	6	6	6	5	5	5	6	6	5	6	6	7	4	5	5	4	5	5	6	6	4	4	6	5	4	5	5	6	6	6	5	5	5	6	6	5	6	6	7	4	5
P17649	1	13	13	13	9	10	11	12	10	6	8	11	8	8	9	9	8	10	7	7	9	8	7	8	7	7	7	8	10	11	9	9	10	11	12	10	6	8	11	8	8	9	9	8	10	7	7	9	8
P17695	1	4	4	4	3	3	2	3	3	3	3	2	2	3	2	3	3	3	3	3	2	3	3	3	2	2	2	2	2	2	2	3	3	2	3	3	3	3	2	2	3	2	3	3	3	3	3	2	3
P17709	1	13	13	13	11	12	12	12	12	12	12	11	12	12	13	11	11	12	12	11	11	11	11	11	11	10	10	10	11	10	11	11	12	12	12	12	12	12	11	12	12	13	11	11	12	12	11	11	11
P17891	1	3	3	3	2	2	2	2	2	2	1	2	2	2	2	2	1	2	2	1	2	1	1	2	1	2	2	1	1	1	2	2	2	2	2	2	2	1	2	2	2	2	2	1	2	2	1	2	1
P17967	1	20	20	20	18	16	16	18	18	16	17	18	16	17	17	16	15	17	17	17	18	16	18	19	18	18	17	19	18	18	17	18	16	16	18	18	16	17	18	16	17	17	16	15	17	17	17	18	16
P18239	3	15	15	15	11	10	10	12	12	12	11	12	11	13	11	10	10	11	10	11	13	12	12	12	10	13	13	15	13	13	12	11	10	10	12	12	12	11	12	11	13	11	10	10	11	10	11	13	12
P18544	1	2	2	2	2	2	2	1	1	2	2	2	2	1	2	2	2	2	2	2	1	2	2	2	2	2	2	2	2	2	2	2	2	2	1	1	2	2	2	2	1	2	2	2	2	2	2	1	2
P18562	1	8	8	8	5	6	6	4	4	5	5	4	6	6	4	4	5	7	7	7	6	6	6	5	7	6	7	7	8	6	6	5	6	6	4	4	5	5	4	6	6	4	4	5	7	7	7	6	6
P18961	2	6	6	6	2	2	2	2	2	2	2	2	2	2	2	2	2	2	2	2	2	2	3	2	2	2	3	2	4	3	3	2	2	2	2	2	2	2	2	2	2	2	2	2	2	2	2	2	2
P19073	1	2	2	2	2	2	2	1	2	2	2	2	2	2	2	2	1	2	2	1	1	2	2	1	1	2	2	2	2	2	2	2	2	2	1	2	2	2	2	2	2	2	2	1	2	2	1	1	2
P19097	1	58	58	58	48	47	48	44	43	45	42	44	49	47	44	43	44	42	46	48	49	49	45	46	47	50	45	48	50	48	51	48	47	48	44	43	45	42	44	49	47	44	43	44	42	46	48	49	49
P19146	1	8	2	2	5	5	5	7	5	6	7	7	6	7	7	7	7	7	7	7	6	7	7	5	6	6	6	6	7	7	7	2	1	1	1	1	2	2	2	1	1	1	1	2	1	2	2	1	2
P19262	1	7	7	7	7	7	6	7	6	6	5	7	5	6	7	6	6	7	6	7	6	6	7	6	7	7	7	7	5	6	6	7	7	6	7	6	6	5	7	5	6	7	6	6	7	6	7	6	6
P19358	1	11	11	6	8	8	8	8	10	9	6	7	8	8	9	7	8	7	7	7	8	7	7	7	8	8	8	8	7	7	7	8	8	8	8	10	9	6	7	8	8	9	7	8	7	7	7	8	7
P19414	1	33	33	31	31	31	31	30	28	31	30	31	31	31	29	30	30	30	32	32	31	32	32	31	31	30	29	32	30	29	29	31	31	31	30	28	31	30	31	31	31	29	30	30	30	32	32	31	32
P19454	1	2	2	2	2	2	2	2	1	2	2	2	2	2	2	2	2	2	2	2	2	2	2	2	2	2	2	2	2	2	2	2	2	2	2	1	2	2	2	2	2	2	2	2	2	2	2	2	2
P19881	1	1	1	1							1	1			1	1	1	1			1	1		1	1	1	1	1	1	1	1							1	1			1	1	1	1			1	1
P19882	1	30	30	30	24	23	23	25	26	25	24	25	25	26	26	26	27	25	27	25	26	25	27	26	27	25	26	27	27	28	29	24	23	23	25	26	25	24	25	25	26	26	26	27	25	27	25	26	25
P20049	1	1	1	1				1					1	1															1						1					1	1
P20051	1	5	5	5	4	4	3	3	4	4	3	3	3	4	3	3	3	2	3	3	3	4	3	3	2	2	2	2	3	2	1	4	4	3	3	4	4	3	3	3	4	3	3	3	2	3	3	3	4
P20081	1	5	5	5	4	4	4	4	4	4	4	4	4	4	4	4	4	4	4	5	4	4	5	5	5	5	5	5	5	5	5	4	4	4	4	4	4	4	4	4	4	4	4	4	4	4	5	4	4
P20107	1	1	1	1	1	1	1	1	1	1	1	1	1	1	1	1	1	1	1	1	1	1	1	1	1	1	1	1	1	1	1	1	1	1	1	1	1	1	1	1	1	1	1	1	1	1	1	1	1
P20449	1	4	4	4	3	3	3	2	3	3	3	3	3	3	3	3	3	2	2	3	2	2	2	2	2	2	2	3	1	2	2	3	3	3	2	3	3	3	3	3	3	3	3	3	2	2	3	2	2
P20459	1	7	7	7	5	6	6	5	6	5	6	6	5	7	5	5	5	5	6	5	6	7	5	6	5	7	7	6	7	6	6	5	6	6	5	6	5	6	6	5	7	5	5	5	5	6	5	6	7
P20606	1	7	7	7	6	6	4	6	6	6	6	7	7	6	6	6	6	6	6	6	7	6	6	7	7	5	6	6	5	4	5	6	6	4	6	6	6	6	7	7	6	6	6	6	6	6	6	7	6
P20967	1	21	21	21	16	16	15	17	12	14	16	14	13	15	15	16	16	15	13	16	15	15	16	16	16	16	16	17	18	17	18	16	16	15	17	12	14	16	14	13	15	15	16	16	15	13	16	15	15
P21242	1	4	4	4	1	1	3	1	1	1	1	1	1	1	1	1	2	1	1	2	1	1	1	3	1	1	1	1	3	4	4	1	1	3	1	1	1	1	1	1	1	1	1	2	1	1	2	1	1
P21243	1	10	10	10	10	7	7	8	9	7	9	7	8	7	8	7	7	8	6	7	9	9	9	9	8	10	8	8	7	8	9	10	7	7	8	9	7	9	7	8	7	8	7	7	8	6	7	9	9
P21264	1	2	2	2	1	1		1	1	1	1	1	1		2	1		1	1	1			1	1				1	1	1	1	1	1		1	1	1	1	1	1		2	1		1	1	1
P21306	1	3	3	3	3	3	3	3	3	3	3	3	3	3	3	3	3	3	3	3	3	3	3	3	3	3	3	3	2	3	2	3	3	3	3	3	3	3	3	3	3	3	3	3	3	3	3	3	3
P21576	1	10	10	10	7	7	9	8	8	6	6	6	8	8	7	7	8	6	9	8	8	8	9	7	7	8	10	9	8	7	7	7	7	9	8	8	6	6	6	8	8	7	7	8	6	9	8	8	8
P21734	1	1	1	1		1		1	1	1	1	1	1	1	1	1	1	1	1	1	1	1	1		1			1		1	1		1		1	1	1	1	1	1	1	1	1	1	1	1	1	1	1
P21801	1	3	3	3	3	3	3	3	3	3	2	3	3	3	2	3	3	3	3	3	3	3	3	3	3	3	3	3	2	2	2	3	3	3	3	3	3	2	3	3	3	2	3	3	3	3	3	3	3
P21954	1	19	19	15	17	18	18	17	18	17	17	17	18	17	17	15	17	16	17	17	17	17	18	17	15	17	17	18	17	17	15	17	18	18	17	18	17	17	17	18	17	17	15	17	16	17	17	17	17
P21965	1	7	7	7	7	6	6	7	6	5	5	7	6	6	5	7	5	6	5	4	6	6	6	6	7	6	5	5	6	6	7	7	6	6	7	6	5	5	7	6	6	5	7	5	6	5	4	6	6
P22133	1	9	9	9	6	8	7	8	6	6	7	8	7	7	8	6	8	7	8	8	8	9	7	9	9	8	8	7	8	7	9	6	8	7	8	6	6	7	8	7	7	8	6	8	7	8	8	8	9
P22137	1	31	31	31	23	26	24	26	25	25	26	27	28	23	26	25	27	27	25	29	28	28	26	26	27	25	27	24	26	24	24	23	26	24	26	25	25	26	27	28	23	26	25	27	27	25	29	28	28
P22141	1	2	2	2	2	2	2	2	1	2	1	1	1	2	1	1	1	1	1	2	2	1	1	1	2	2	2	1	2	2	2	2	2	2	2	1	2	1	1	1	2	1	1	1	1	1	2	2	1
P22146	1	4	4	4	4	4	4	3	3	4	3	3	4	4	4	4	3	4	3	3	3	4	3	4	4	4	3	4	4	4	3	4	4	4	3	3	4	3	3	4	4	4	4	3	4	3	3	3	4
P22147	1	1	1	1	1	1	1								1							1					1	1	1	1	1	1	1	1								1							1
P22202	1	17	7	5	17	17	17	16	16	14	16	15	16	15	15	15	17	17	15	16	16	17	15	16	16	16	16	14	15	15	15	7	7	7	6	6	4	6	5	6	5	5	5	7	7	5	6	6	7
P22203	1	8	8	8	5	5	6	5	4	5	5	5	6	5	4	6	5	4	5	5	5	5	5	5	5	8	6	6	6	6	7	5	5	6	5	4	5	5	5	6	5	4	6	5	4	5	5	5	5
P22217	1	6	5	5	6	6	6	6	6	6	6	6	6	6	6	6	6	6	6	5	5	5	6	5	5	5	6	5	6	6	6	5	5	5	5	5	5	5	5	5	5	5	5	5	5	5	4	4	4
P22336	1	3	3	3	2	3	3	3	3	3	3	3	3	3	2	3	1	3	3	3	3	3	2	2	3	3	2	3	3	3	3	2	3	3	3	3	3	3	3	3	3	2	3	1	3	3	3	3	3
P22353	1	1	1	1	1	1	1	1	1	1	1	1	1	1	1	1	1	1	1	1	1	1	1	1	1	1	1	1	1	1	1	1	1	1	1	1	1	1	1	1	1	1	1	1	1	1	1	1	1
P22515	1	19	19	19	16	17	17	16	16	16	16	16	17	16	16	16	16	16	16	16	17	16	16	14	17	15	16	14	16	16	17	16	17	17	16	16	16	16	16	17	16	16	16	16	16	16	16	17	16
P22696	1	2	2	2	1	1	1	1	1	1	1			1	1	1		1	2	2	2	1	1	2	1	1	1	1	2	1	1	1	1	1	1	1	1	1			1	1	1		1	2	2	2	1
P22768	1	10	10	10	9	9	9	10	10	10	10	10	10	9	10	10	10	10	10	10	10	10	10	10	10	10	10	10	9	10	10	9	9	9	10	10	10	10	10	10	9	10	10	10	10	10	10	10	10
P22803	1	8	8	7	7	7	8	6	6	6	7	7	8	6	7	6	7	8	8	8	7	8	7	8	8	8	5	6	8	8	8	7	7	8	6	6	6	7	7	8	6	7	6	7	8	8	8	7	8
P22943	1	10	10	10	9	10	9	10	10	9	10	8	8	9	9	10	9	9	9	7	9	9	9	9	9	9	9	9	10	7	10	9	10	9	10	10	9	10	8	8	9	9	10	9	9	9	7	9	9
P23180	1	6	6	6	4	3	5	5	4	3	4	4	4	4	4	4	4	3	4	4	4	2	3	3	3	3	3	3	4	4	4	4	3	5	5	4	3	4	4	4	4	4	4	4	3	4	4	4	2
P23248	1	14	14	4	9	10	10	9	9	9	9	11	10	9	10	9	10	10	9	10	9	9	10	8	9	10	12	11	13	12	11	9	10	10	9	9	9	9	11	10	9	10	9	10	10	9	10	9	9
P23254	1	26	26	26	23	23	25	22	22	23	23	23	24	23	22	24	24	24	23	20	21	21	22	23	24	23	23	22	25	25	22	23	23	25	22	22	23	23	23	24	23	22	24	24	24	23	20	21	21
P23287	1	1	1	1	1						1		1	1					1	1	1		1		1							1						1		1	1					1	1	1
P23301	1	5	5	5	5	5	5	5	5	5	5	5	5	5	5	5	5	5	5	5	5	5	5	4	5	5	5	4	4	4	5	5	5	5	5	5	5	5	5	5	5	5	5	5	5	5	5	5	5
P23542	1	12	12	12	10	10	11	8	7	9	8	8	8	8	7	9	8	8	9	9	7	9	8	9	8	9	9	8	11	9	10	10	10	11	8	7	9	8	8	8	8	7	9	8	8	9	9	7	9
P23594	1	1	1	1																					1
P23615	1	3	3	3	1	3	3	3	3	2	2	3	2	2	2	2	1	2	2	3		3	2	1	2	1	1	3	1	2	2	1	3	3	3	3	2	2	3	2	2	2	2	1	2	2	3		3
P23638	1	5	5	5	3	3	4	3	4	3	4	4	3	5	4	3	3	3	3	4	5	4	4	4	5	5	4	4	5	5	5	3	3	4	3	4	3	4	4	3	5	4	3	3	3	3	4	5	4
P23639	1	6	6	6	4	4	4	4	4	5	4	4	5	4	5	4	4	4	3	3	5	5	4	4	4	3	4	4	3	4	4	4	4	4	4	4	5	4	4	5	4	5	4	4	4	3	3	5	5
P23641	1	9	9	9	8	9	9	9	9	9	8	8	8	7	9	8	8	7	7	8	9	8	8	8	9	8	8	8	7	7	7	8	9	9	9	9	9	8	8	8	7	9	8	8	7	7	8	9	8
P23644	1	4	4	4	3	4	2	2	2	3	2	2	2	4	3	2	2	4	3	3	2	3	3	4	3	3	4	3	2	4	2	3	4	2	2	2	3	2	2	2	4	3	2	2	4	3	3	2	3
P23724	1	3	3	3	2	1	2	2	2	2	2	2	2	2	2	2	2	2	2	2	2	2	2	2	2	2	2	2	3	2	2	2	1	2	2	2	2	2	2	2	2	2	2	2	2	2	2	2	2
P23776	1	5	5	5	3	3	3	3	3	3	3	3	3	3	2	2	3	3	2	3	3	3	3	3	4	3	3	3	5	4	3	3	3	3	3	3	3	3	3	3	3	2	2	3	3	2	3	3	3
P24000	2	3	3	3	3	3	3	3	3	3	3	3	3	3	3	3	3	3	3	3	3	3	3	3	3	3	3	3	3	3	3	3	3	3	3	3	3	3	3	3	3	3	3	3	3	3	3	3	3
P24280	1	7	7	7	6	7	7	6	6	6	6	5	7	6	6	6	6	6	6	6	6	7	6	6	6	7	7	7	7	6	7	6	7	7	6	6	6	6	5	7	6	6	6	6	6	6	6	6	7
P24783	1	2	1	1	1	1	1	1	1	1	1	1	1	1	1	1	1	1	1	1	1	1	1	1	1	1	1	1	2	1	1	1	1	1	1	1	1	1	1	1	1	1	1	1	1	1	1	1	1
P25039	1	2	2	2	2	1	2	1	1	1	1	1	1	1	1	1	1	2	1	1	1	2	2	2	1	2	2	2	2	2	2	2	1	2	1	1	1	1	1	1	1	1	1	1	2	1	1	1	2
P25087	1	10	10	10	7	7	8	9	8	8	8	9	9	9	9	9	8	8	8	8	8	7	7	8	8	8	8	8	9	8	7	7	7	8	9	8	8	8	9	9	9	9	9	8	8	8	8	8	7
P25293	1	6	6	6	6	6	6	5	6	6	6	6	6	6	6	6	6	6	5	5	4	5	5	5	4	5	6	5	5	5	5	6	6	6	5	6	6	6	6	6	6	6	6	6	6	5	5	4	5
P25294	1	6	6	6	5	6	6	6	6	6	6	6	6	6	5	5	6	6	6	6	5	6	5	6	5	6	6	5	6	6	5	5	6	6	6	6	6	6	6	6	6	5	5	6	6	6	6	5	6
P25332	1	2	2	2	1	1				1							1	1	1			1				1			2	1	1	1	1				1							1	1	1			1
P25342	1	1	1	1		1	1			1		1						1	1	1		1	1	1			1	1	1		1		1	1			1		1						1	1	1		1
P25343	1	3	3	3	2	2	3	3	2	2	2	2	2	2	1	2	2	3	2	2	3	1	3	3	3	3	3	3	3	3	3	2	2	3	3	2	2	2	2	2	2	1	2	2	3	2	2	3	1
P25349	1	6	5	5	3	4	2	3	5	3	5	5	4	3	5	5	5	3	4	4	3	5	4	3	3	2	3	4	3	3	2	3	3	2	3	4	3	4	4	4	2	4	4	5	3	4	3	3	4
P25373	1	5	5	5	5	5	4	5	5	5	4	5	5	5	4	5	4	4	5	5	5	4	5	5	5	5	5	5	5	5	5	5	5	4	5	5	5	4	5	5	5	4	5	4	4	5	5	5	4
P25375	1	3	3	3	1	1	3	1	1	1	2	2	1	1	1	1	1	2	1	2	2	1	2	2	1	3	2	2	2	2	3	1	1	3	1	1	1	2	2	1	1	1	1	1	2	1	2	2	1
P25376	1	1	1	1	1	1	1	1	1	1	1	1	1	1	1	1	1	1		1	1	1	1	1	1	1	1	1	1	1	1	1	1	1	1	1	1	1	1	1	1	1	1	1	1		1	1	1
P25386	1	2	2	2	2	2	2	2	2	1	2	2	2	2	2	2	1	2	1	1	1		1	2	2			1	1	1		2	2	2	2	2	1	2	2	2	2	2	2	1	2	1	1	1
P25443	1	9	9	9	7	7	7	9	8	7	9	8	8	9	9	9	9	9	7	8	9	9	8	8	8	8	8	8	7	8	7	7	7	7	9	8	7	9	8	8	9	9	9	9	9	7	8	9	9
P25451	1	1	1	1	1	1	1	1	1	1	1	1	1	1	1	1	1	1	1	1	1	1	1	1	1	1	1	1	1	1	1	1	1	1	1	1	1	1	1	1	1	1	1	1	1	1	1	1	1
P25491	1	9	9	9	9	8	8	7	6	8	7	8	8	7	8	8	6	8	8	6	7	8	8	8	9	8	8	9	9	9	9	9	8	8	7	6	8	7	8	8	7	8	8	6	8	8	6	7	8
P25559	1	1	1	1	1		1	1				1		1		1	1		1	1	1	1	1	1	1	1	1	1	1	1	1	1		1	1				1		1		1	1		1	1	1	1
P25572	1	1	1	1		1		1	1			1				1			1	1		1	1		1				1				1		1	1			1				1			1	1		1
P25605	1	4	4	4	2	2	2	4	3	3	2	3	3	3	3	3	4	4	3	4	4	3	3	2	3	2	4	2	4	2	2	2	2	2	4	3	3	2	3	3	3	3	3	4	4	3	4	4	3
P25619	1	1	1	1	1	1	1	1	1	1	1	1	1	1	1	1	1	1	1	1	1	1	1	1	1	1	1	1	1	1	1	1	1	1	1	1	1	1	1	1	1	1	1	1	1	1	1	1	1
P25623	1	3	3	3	1	2	3	2	3	1	3	2	1	2	2	3	2	3	2	3	2	2	2	2	3	2	2	3	3	3	3	1	2	3	2	3	1	3	2	1	2	2	3	2	3	2	3	2	2
P25627	1	1	1	1																									1	1	1
P25631	1	1	1	1	1	1	1	1	1	1	1	1		1	1	1	1	1	1	1	1	1	1	1	1	1	1	1	1	1	1	1	1	1	1	1	1	1	1		1	1	1	1	1	1	1	1	1
P25644	1	1	1	1																							1	1	1	1	1
P25654	1	1	1	1																				1						1
P25694	1	18	18	18	18	18	18	16	15	17	17	15	15	17	16	16	17	17	16	16	17	16	16	17	16	17	18	17	17	18	16	18	18	18	16	15	17	17	15	15	17	16	16	17	17	16	16	17	16
P25719	1	4	4	4	4	4	4	4	3	4	4	4	3	3	3	4	3	4	4	4	4	3	4	3	3	4	3	4	4	4	4	4	4	4	4	3	4	4	4	3	3	3	4	3	4	4	4	4	3
P26309	1	1	1	1	1	1	1	1	1	1	1	1	1	1	1	1	1	1	1	1	1	1	1	1	1	1	1	1	1	1	1	1	1	1	1	1	1	1	1	1	1	1	1	1	1	1	1	1	1
P26321	1	12	12	12	11	12	11	10	11	11	10	9	10	11	11	10	10	11	11	10	9	10	11	11	11	10	10	9	10	11	10	11	12	11	10	11	11	10	9	10	11	11	10	10	11	11	10	9	10
P26570	2	7	7	7	4	5	5	5	4	4	6	6	5	4	5	6	5	5	7	7	6	7	5	6	6	6	6	6	6	6	6	4	5	5	5	4	4	6	6	5	4	5	6	5	5	7	7	6	7
P26637	1	23	23	23	20	18	18	18	18	19	20	22	21	18	20	20	20	19	20	20	21	21	19	18	18	20	19	19	20	20	19	20	18	18	18	18	19	20	22	21	18	20	20	20	19	20	20	21	21
P26755	1	2	2	2	2	1	2	2	2	2	2	2	2	1	1	1	1	1	1	1	1	1	1	1	1	2	1	2	2	2	2	2	1	2	2	2	2	2	2	2	1	1	1	1	1	1	1	1	1
P26783	1	11	11	11	10	10	10	10	8	9	10	10	10	9	10	10	10	9	9	10	10	9	10	10	10	9	10	10	11	11	11	10	10	10	10	8	9	10	10	10	9	10	10	10	9	9	10	10	9
P26784	1	8	5	5	8	8	7	8	7	7	7	7	7	7	8	8	7	8	8	8	8	8	8	8	8	8	8	7	5	7	7	5	5	5	5	4	5	4	5	5	4	5	5	4	5	5	5	5	5
P26785	1	9	9	6	7	7	7	8	8	7	7	7	8	9	8	8	9	8	7	8	9	9	8	8	8	8	8	6	6	6	6	7	7	7	8	8	7	7	7	8	9	8	8	9	8	7	8	9	9
P26786	1	8	8	5	8	8	8	8	7	7	8	8	8	7	7	8	8	8	8	8	8	8	8	8	8	7	8	8	8	8	8	8	8	8	8	7	7	8	8	8	7	7	8	8	8	8	8	8	8
P27476	1	1	1	1	1	1	1	1	1	1	1	1	1	1	1	1	1	1	1		1	1		1	1	1	1	1	1	1		1	1	1	1	1	1	1	1	1	1	1	1	1	1	1		1	1
P27614	1	10	10	10	7	9	9	10	10	10	10	9	8	9	7	7	7	8	10	8	9	8	7	8	7	9	8	8	6	8	7	7	9	9	10	10	10	10	9	8	9	7	7	7	8	10	8	9	8
P27616	1	7	7	7	6	6	6	5	5	5	6	6	6	3	5	6	5	5	5	5	7	7	4	6	7	5	5	6	7	5	6	6	6	6	5	5	5	6	6	6	3	5	6	5	5	5	5	7	7
P27809	1	1	1	1	1		1			1	1		1	1				1	1	1				1	1	1	1		1	1	1	1		1			1	1		1	1				1	1	1
P27999	1	1	1	1	1	1	1	1	1	1	1	1	1	1	1	1	1	1	1	1	1	1	1	1	1	1	1	1	1	1	1	1	1	1	1	1	1	1	1	1	1	1	1	1	1	1	1	1	1
P28007	1	2	2	2	2	2	1	2	2	2	2	2	2	2	2	2	2	2	2	2	2	2	2	2	2	2	2	2	2	2	2	2	2	1	2	2	2	2	2	2	2	2	2	2	2	2	2	2	2
P28240	1	20	20	20	17	17	16	20	20	17	19	18	18	19	18	19	16	18	17	19	19	18	18	20	19	19	18	18	16	18	19	17	17	16	20	20	17	19	18	18	19	18	19	16	18	17	19	19	18
P28241	1	13	13	13	13	12	13	12	12	12	12	12	13	13	12	12	12	12	12	12	12	12	12	12	12	11	12	12	12	11	13	13	12	13	12	12	12	12	12	13	13	12	12	12	12	12	12	12	12
P28272	1	13	13	13	11	12	13	13	12	13	12	12	13	13	13	13	13	11	13	12	11	11	12	12	12	12	11	10	12	12	11	11	12	13	13	12	13	12	12	13	13	13	13	13	11	13	12	11	11
P28274	1	2	2	2	1	1	2	2	2	2	2	2	2	1	1	2	1	2	1	1	2	2	2	2	2	2	1	1	2	2	2	1	1	2	2	2	2	2	2	2	1	1	2	1	2	1	1	2	2
P28319	1	2	2	2	2	2	2	2	2	2	2	2	2	2	2	2	2	2	2	2	2	2	2	2	2	2	2	2	2	2	2	2	2	2	2	2	2	2	2	2	2	2	2	2	2	2	2	2	2
P28495	1	3	3	3	2	2	2	3	3	3	2	3	2	2	2	3	2	2	2	3	3	3	3	3	3	2	2	3	2	2	2	2	2	2	3	3	3	2	3	2	2	2	3	2	2	2	3	3	3
P28707	1	2	2	2	2	2	2	2	2	2	2	2	2	2	2	2	2	2	2	2	2	2	2	2	2	2	2	2	2	2	2	2	2	2	2	2	2	2	2	2	2	2	2	2	2	2	2	2	2
P28777	1	8	8	8	6	6	6	5	5	4	4	5	5	5	4	4	5	4	5	3	4	3	5	4	5	4	4	4	5	7	6	6	6	6	5	5	4	4	5	5	5	4	4	5	4	5	3	4	3
P28834	1	15	15	15	13	14	13	13	13	14	15	14	14	15	14	15	14	14	14	13	14	13	15	13	13	14	13	14	14	13	14	13	14	13	13	13	14	15	14	14	15	14	15	14	14	14	13	14	13
P29311	1	17	17	5	15	17	15	15	13	14	12	16	15	15	14	15	14	14	13	15	16	16	17	16	16	15	17	15	16	16	16	15	17	15	15	13	14	12	16	15	15	14	15	14	14	13	15	16	16
P29453	1	19	19	4	18	18	17	18	17	18	16	17	18	17	17	16	17	18	16	18	18	18	18	18	18	17	17	18	19	19	18	18	18	17	18	17	18	16	17	18	17	17	16	17	18	16	18	18	18
P29509	2	13	13	13	13	12	13	12	12	12	11	11	12	10	11	11	12	11	12	13	12	12	13	12	12	12	12	13	12	11	13	13	12	13	12	12	12	11	11	12	10	11	11	12	11	12	13	12	12
P29547	1	10	8	8	8	8	8	7	9	10	6	7	8	9	8	8	9	8	7	6	6	8	6	7	7	9	8	8	7	7	8	7	7	7	6	7	8	5	6	7	7	7	6	7	6	6	5	5	6
P29704	1	4	4	4	3	3	3	3	2	3	3	3	3	3	3	3	2	3	3	3	3	3	3	3	2	2	3	2	4	3	2	3	3	3	3	2	3	3	3	3	3	3	3	2	3	3	3	3	3
P29952	1	12	12	12	9	9	10	10	7	10	10	10	8	10	9	9	9	9	9	8	9	9	8	8	11	10	9	7	10	9	11	9	9	10	10	7	10	10	10	8	10	9	9	9	9	9	8	9	9
P30402	1	3	1	1	3	3	2	2	2	3	2	2	2	2	2	2	2	2	2	3	1	3	1	3	2	2	1	2	1	3	2	1	1				1					1					1		1
P30624	1	12	12	11	9	9	10	9	9	9	10	9	9	9	9	10	8	10	8	9	8	9	10	10	10	9	8	8	10	10	8	9	9	10	9	9	9	10	9	9	9	9	10	8	10	8	9	8	9
P30656	1	3	3	3	3	3	3	3	3	3	3	3	2	2	2	1	2	2	2	3	3	3	3	1	2	3	3	3	2	3	3	3	3	3	3	3	3	3	3	2	2	2	1	2	2	2	3	3	3
P30657	1	2	2	2	2	2	2	2	2	2	2	2	2	2	2	1	2	1	2	2	1		2	2	2	2	2	2	2	2	2	2	2	2	2	2	2	2	2	2	2	2	1	2	1	2	2	1
P30822	1	9	9	9	6	8	8	4	4	5	4	6	6	4	6	7	3	3	6	5	4	6	4	5	5	5	5	5	5	5	4	6	8	8	4	4	5	4	6	6	4	6	7	3	3	6	5	4	6
P30902	1	3	3	3	1	2	2	3	2	2	3	3	2	2	3	3	2	1	2	2	1	1	1	1	2	2	3		1	1	1	1	2	2	3	2	2	3	3	2	2	3	3	2	1	2	2	1	1
P30952	1	17	17	14	16	14	14	15	16	15	15	15	15	15	16	15	15	15	15	15	14	15	15	14	14	16	15	16	16	15	16	16	14	14	15	16	15	15	15	15	15	16	15	15	15	15	15	14	15
P31116	1	14	14	14	9	10	11	10	10	10	10	10	11	11	8	10	11	10	10	9	9	10	9	10	12	12	8	11	10	11	13	9	10	11	10	10	10	10	10	11	11	8	10	11	10	10	9	9	10
P31373	1	15	15	15	15	15	14	13	13	14	14	15	14	14	15	14	14	14	15	15	14	15	15	15	15	15	14	14	15	15	15	15	15	14	13	13	14	14	15	14	14	15	14	14	14	15	15	14	15
P31383	1	6	6	6	5	5	4	4	5	5	5	5	5	5	5	5	5	5	4	6	5	5	5	5	6	5	5	5	5	5	6	5	5	4	4	5	5	5	5	5	5	5	5	5	5	4	6	5	5
P31412	1	7	7	7	5	6	5	4	6	6	6	7	6	5	6	5	4	4	4	6	5	6	3	4	4	6	4	6	6	6	5	5	6	5	4	6	6	6	7	6	5	6	5	4	4	4	6	5	6
P31539	1	34	34	34	30	27	31	31	28	29	31	29	31	28	29	30	28	30	31	31	32	31	30	31	31	31	30	28	31	30	31	30	27	31	31	28	29	31	29	31	28	29	30	28	30	31	31	32	31
P31688	1	11	11	11	10	8	7	7	7	6	6	8	7	5	9	7	8	8	7	7	7	7	7	7	7	10	7	8	8	8	8	10	8	7	7	7	6	6	8	7	5	9	7	8	8	7	7	7	7
P31787	1	5	5	5	5	5	5	3	4	5	3	3	4	4	4	3	4	3	4	4	4	4	4	5	4	5	5	4	4	4	4	5	5	5	3	4	5	3	3	4	4	4	3	4	3	4	4	4	4
P32074	1	10	10	10	7	7	6	6	6	6	7	7	8	7	9	7	8	8	6	5	6	7	6	6	6	7	5	8	6	8	9	7	7	6	6	6	6	7	7	8	7	9	7	8	8	6	5	6	7
P32179	1	3	3	3	3	2	3	3	2	3	2	2	2	2	2	3	1	2	3	2	1	3	2	2	2	3	3	2	2	2	3	3	2	3	3	2	3	2	2	2	2	2	3	1	2	3	2	1	3
P32191	1	10	10	10	8	10	10	10	6	9	6	7	9	9	5	10	8	9	8	6	9	7	10	7	10	8	9	7	8	9	8	8	10	10	10	6	9	6	7	9	9	5	10	8	9	8	6	9	7
P32263	1	2	2	2	1	1	1	2		1	1	1	1	2	2	1	2	2	2	2	1	1	1	1	2	1	1	1	2	1	1	1	1	1	2		1	1	1	1	2	2	1	2	2	2	2	1	1
P32288	1	14	14	14	13	14	14	11	11	11	11	12	12	10	10	11	12	11	13	13	11	12	11	13	13	13	13	13	11	13	11	13	14	14	11	11	11	11	12	12	10	10	11	12	11	13	13	11	12
P32316	1	20	20	20	15	15	15	16	15	15	17	14	16	15	14	15	17	15	16	13	17	16	13	16	13	15	14	16	18	18	15	15	15	15	16	15	15	17	14	16	15	14	15	17	15	16	13	17	16
P32324	1	54	54	54	50	47	49	51	52	50	52	53	53	53	53	51	52	52	51	52	49	51	51	54	52	50	50	51	51	51	52	50	47	49	51	52	50	52	53	53	53	53	51	52	52	51	52	49	51
P32327	1	22	22	5	16	15	17	18	17	18	19	17	17	17	19	16	16	20	19	17	18	16	18	20	16	16	18	19	19	20	19	16	15	17	18	17	18	19	17	17	17	19	16	16	20	19	17	18	16
P32335	1	3	3	3	1	2	1	1		2			1	1	1		1		1	2	2	2	2	2	2	3	3	2	1	2	3	1	2	1	1		2			1	1	1		1		1	2	2	2
P32337	1	3	3	3	2	2	2	3	3	2	3	2	3	2	3	3	3	2	3	2	2	2	3	2	3	2	2	2	2	2	2	2	2	2	3	3	2	3	2	3	2	3	3	3	2	3	2	2	2
P32340	1	5	5	5	5	4	4	5	5	5	5	5	5	4	4	5	4	5	5	5	5	5	5	5	5	5	5	5	5	5	5	5	4	4	5	5	5	5	5	5	4	4	5	4	5	5	5	5	5
P32352	1	2	2	2	1	2	2	1	2	2	2	2	2	2	2	2	2	2	2	2	2	2	2	2	2	2	2	1	1	2	1	1	2	2	1	2	2	2	2	2	2	2	2	2	2	2	2	2	2
P32356	2	4	4	4	2	1	1	2	3	3	1	1	2	2	2	2	2	3	3	2	3	1	1	2	3	3	3	4		2	2	2	1	1	2	3	3	1	1	2	2	2	2	2	3	3	2	3	1
P32366	1	5	5	5	4	4	4	2	3	4	5	3	4	3	4	3	3	3	3	4	5	5	5	3	4	4	4	5	3	4	4	4	4	4	2	3	4	5	3	4	3	4	3	3	3	3	4	5	5
P32368	1	2	2	2	1	1	1	1	1	1	1	1	1	2	1	1	2	2	2	2	2	2	2	1	1	2	2	2	1	2	2	1	1	1	1	1	1	1	1	1	2	1	1	2	2	2	2	2	2
P32377	1	13	13	13	12	12	12	12	12	12	10	12	12	10	12	12	11	11	12	12	12	11	12	12	12	11	12	13	12	11	12	12	12	12	12	12	12	10	12	12	10	12	12	11	11	12	12	12	11
P32379	1	5	5	5	3	5	5	4	4	5	5	5	5	4	5	4	3	3	5	4	3	2	5	4	3	4	4	4	4	4	3	3	5	5	4	4	5	5	5	5	4	5	4	3	3	5	4	3	2
P32381	1	7	7	7	3	5	5	5	5	5	5	6	5	6	6	5	6	6	6	6	6	6	7	5	6	5	5	5	6	7	6	3	5	5	5	5	5	5	6	5	6	6	5	6	6	6	6	6	6
P32445	1	4	4	4	4	4	4	3	3	4	2	2	4	1	3	2	2	2	1	3	4	3	3	3	4	4	4	3	4	4	4	4	4	4	3	3	4	2	2	4	1	3	2	2	2	1	3	4	3
P32449	1	8	8	8	7	8	7	7	7	8	7	8	7	8	6	7	8	8	7	8	7	7	7	7	7	8	7	7	5	7	7	7	8	7	7	7	8	7	8	7	8	6	7	8	8	7	8	7	7
P32453	1	2	2	2	1	1	1	1	1	1	1	1	1	1	1	1	1	1	1	2	1	1	2	1	1	1	2	2	1	1	1	1	1	1	1	1	1	1	1	1	1	1	1	1	1	1	2	1	1
P32454	1	23	23	21	20	19	17	18	17	20	21	20	19	20	18	21	18	18	19	19	21	20	20	20	22	18	20	17	19	21	19	20	19	17	18	17	20	21	20	19	20	18	21	18	18	19	19	21	20
P32463	1	3	3	3	2	2	2	2	2	1	2	2	2	2	2	2	2	2	2	2	2	2	2	2	2	2	2	2	3	3	3	2	2	2	2	2	1	2	2	2	2	2	2	2	2	2	2	2	2
P32468	1	2	2	2	2	2	2	2	2	2	2	2	2	2	2	2	2	2	2	2	2	2	2	2	2	2	2	2	2	2	2	2	2	2	2	2	2	2	2	2	2	2	2	2	2	2	2	2	2
P32469	1	2	2	2	2	1	1	2	1	1	1	1	2	2	1	1	2	1	1	2	2	1	1	2	2	2	1	1	2	2	1	2	1	1	2	1	1	1	1	2	2	1	1	2	1	1	2	2	1
P32471	1	9	9	9	8	8	8	8	8	8	8	7	7	8	8	8	8	8	8	8	7	8	8	8	8	9	7	8	9	9	8	8	8	8	8	8	8	8	7	7	8	8	8	8	8	8	8	7	8
P32473	1	3	3	3	3	3	3	3	1	3	3	3	3	2	3	3	3	3	3	3	3	3	2	3	1	3	3	3	2	3	3	3	3	3	3	1	3	3	3	3	2	3	3	3	3	3	3	3	3
P32476	1	2	2	2	2	2	2	2	2	2	2	2	2	2	2	2	2	2	2	2	2	2	2	2	2	2	2	2	2	2	2	2	2	2	2	2	2	2	2	2	2	2	2	2	2	2	2	2	2
P32481	1	10	10	10	9	9	9	9	9	8	9	9	9	9	9	9	9	8	9	9	9	8	9	9	9	8	8	8	8	8	8	9	9	9	9	9	8	9	9	9	9	9	9	9	8	9	9	9	8
P32496	1	2	2	2	2	2	2	2	2	2	2	2	2	2	2	2	2	2	2	2	2	2	2	2	2	2	2	2	2	2	2	2	2	2	2	2	2	2	2	2	2	2	2	2	2	2	2	2	2
P32497	1	14	14	14	10	11	8	12	12	11	13	13	12	10	12	12	12	10	11	9	11	11	11	11	9	8	11	9	12	12	12	10	11	8	12	12	11	13	13	12	10	12	12	12	10	11	9	11	11
P32501	1	1	1	1	1			1	1								1	1		1								1	1			1			1	1								1	1		1
P32521	1	4	4	4	2	4	3	3	3	3	3	2	3	3	3	3	3	3	1	3	3	3	3	3	3	3	2	2	2	2	1	2	4	3	3	3	3	3	2	3	3	3	3	3	3	1	3	3	3
P32527	1	14	14	14	11	12	12	11	11	11	10	10	11	10	10	11	10	10	9	10	11	10	10	9	9	9	8	9	12	12	10	11	12	12	11	11	11	10	10	11	10	10	11	10	10	9	10	11	10
P32528	1	11	11	11	7	6	6	6	6	4	3	5	6	7	6	5	6	5	7	7	6	6	7	8	6	8	5	8	7	9	8	7	6	6	6	6	4	3	5	6	7	6	5	6	5	7	7	6	6
P32558	1	7	7	7	3	5	5	3	2	4	4	5	2	4	3	3	3	5	4	2	3	4	2	3	3	5	3	5	4	5	5	3	5	5	3	2	4	4	5	2	4	3	3	3	5	4	2	3	4
P32563	1	7	7	7	7	7	7	7	6	5	7	7	7	7	7	7	7	7	7	6	6	5	6	7	5	5	6	5	4	6	5	7	7	7	7	6	5	7	7	7	7	7	7	7	7	7	6	6	5
P32565	1	10	10	10	8	8	8	10	8	8	9	9	8	10	9	9	9	10	10	8	8	8	7	10	7	8	8	8	9	7	8	8	8	8	10	8	8	9	9	8	10	9	9	9	10	10	8	8	8
P32582	1	25	25	25	24	22	23	22	22	22	23	24	24	23	24	23	20	24	23	24	24	24	25	24	24	23	24	23	22	23	24	24	22	23	22	22	22	23	24	24	23	24	23	20	24	23	24	24	24
P32588	1	4	4	4	3	3	3	2	3	3	3	3	4	4	3	4	3	3	3	3	3	3	3	3	4	3	3	4	4	4	4	3	3	3	2	3	3	3	3	4	4	3	4	3	3	3	3	3	3
P32589	1	29	29	25	25	26	22	25	22	25	23	27	26	25	22	23	23	24	26	24	27	28	24	28	29	27	27	26	28	25	28	25	26	22	25	22	25	23	27	26	25	22	23	23	24	26	24	27	28
P32590	1	15	11	11	9	9	10	11	12	12	9	10	10	8	11	11	12	12	10	10	9	8	11	10	12	12	9	11	11	9	12	6	6	7	8	9	9	6	7	7	5	8	8	9	9	7	7	6	5
P32598	1	4	4	4	3	4	3	4	4	4	4	4	3	3	4	3	4	4	4	4	3	4	4	4	4	3	4	4	4	3	3	3	4	3	4	4	4	4	4	3	3	4	3	4	4	4	4	3	4
P32599	2	18	18	18	15	13	14	13	13	14	14	14	15	12	13	14	15	15	14	14	13	15	16	14	14	14	13	16	15	13	13	15	13	14	13	13	14	14	14	15	12	13	14	15	15	14	14	13	15
P32602	1	3	3	3	3	3	3	2	2	2	2	2	3	2	2	2	2	2	2	3	3	3	3	3	3	3	3	3	3	3	3	3	3	3	2	2	2	2	2	3	2	2	2	2	2	2	3	3	3
P32604	1	1	1	1				1											1										1						1											1
P32608	1	3	3	3	3	3	3	1	2	3	2	2	2	2	2	2	2	2	2	2	2	1	2	2	3	3	3	3	2	3	2	3	3	3	1	2	3	2	2	2	2	2	2	2	2	2	2	2	1
P32610	1	2	2	2	1	1	1	1	1	1	1	1	1	1	1	1	1	1	1	1		1	1	1	2	2	2	2	2	1	2	1	1	1	1	1	1	1	1	1	1	1	1	1	1	1	1		1
P32614	1	8	8	8	5	5	6	6	6	7	7	7	5	6	6	6	6	7	6	6	5	6	4	7	7	5	5	5	6	5	5	5	5	6	6	6	7	7	7	5	6	6	6	6	7	6	6	5	6
P32623	1	2	2	2	1	1	1	1	1	1	2	1	1	2	2	2	1	1	1	1	2	2	1	1	2	1	1	1	1	1	1	1	1	1	1	1	1	2	1	1	2	2	2	1	1	1	1	2	2
P32626	1	3	3	3	2	2	2	2	1	1	2	2	2	2	1	1	1	1	2	2	2	2	1	3	2	1	2	1	2	2	3	2	2	2	2	1	1	2	2	2	2	1	1	1	1	2	2	2	2
P32628	1	2	2	2	2	2	2		2	1	1	2	2	2	1	1	1	1			1		1		1	1			1	1	1	2	2	2		2	1	1	2	2	2	1	1	1	1			1
P32645	1	2	2	2	1	1	1	1	1	1	2	1	1	2	1	1	1	1	1	1	1	2	2	1	1	1	1	1	1	2	1	1	1	1	1	1	1	2	1	1	2	1	1	1	1	1	1	1	2
P32771	1	2	2	2	1	1	1	2	1	1	2	2	1	2	2	2	1	2	2	2	1	2	2	2	2	1	1	1	2	1	1	1	1	1	2	1	1	2	2	1	2	2	2	1	2	2	2	1	2
P32775	1	12	12	12	7	6	7	8	7	7	6	6	7	8	8	7	8	8	7	9	9	9	7	7	9	9	7	10	9	9	10	7	6	7	8	7	7	6	6	7	8	8	7	8	8	7	9	9	9
P32799	1	1	1	1			1			1					1	1	1	1		1	1		1	1	1	1	1	1	1	1	1			1			1					1	1	1	1		1	1
P32803	1	1	1	1	1	1	1											1						1		1			1		1	1	1	1											1
P32835	2	7	7	7	6	6	6	6	6	6	6	6	6	7	6	6	6	6	6	6	7	7	7	7	7	7	7	7	7	7	7	6	6	6	6	6	6	6	6	6	7	6	6	6	6	6	6	7	7
P32860	1	3	3	3	1	2	2	2	3	3	3	1	3	2	3	3	2	3	2	2	2	3	3	3	3	3	3	3	3	3	3	1	2	2	2	3	3	3	1	3	2	3	3	2	3	2	2	2	3
P32861	1	13	13	13	8	6	8	9	9	8	7	9	9	7	9	8	10	8	9	9	9	9	8	11	11	9	12	12	9	10	10	8	6	8	9	9	8	7	9	9	7	9	8	10	8	9	9	9	9
P32867	1	3	2	2	3	2	1	3	3	3	3	2	2	3	2	2	2	2	3	3	3	1	2	2	2	3	3	3	2	3	3	2	1	1	2	2	2	2	2	1	2	1	2	1	1	2	2	2	1
P32891	1	2	2	2	2	2	1	2	2	2	2	2	2	2	2	2	2	2	2	2	2	2	2	1	1	2	2	2	2	2	2	2	2	1	2	2	2	2	2	2	2	2	2	2	2	2	2	2	2
P32895	1	2	2	2	2	2	1	2	2	2	2	1	2	2	2	2	2	2	2	1	2	2	2	2	2	1	1		1	1	1	2	2	1	2	2	2	2	1	2	2	2	2	2	2	2	1	2	2
P32897	1	1	1	1	1	1	1	1	1	1	1	1	1	1	1	1	1	1	1	1	1	1	1	1	1	1	1	1	1	1	1	1	1	1	1	1	1	1	1	1	1	1	1	1	1	1	1	1	1
P32911	1	5	5	5	5	4	5	4	5	4	5	4	4	4	4	4	5	5	4	5	4	4	5	4	4	5	4	5	4	4	4	5	4	5	4	5	4	5	4	4	4	4	4	5	5	4	5	4	4
P32915	1	2	2	2	2	2	2	1	2	2		1	2	2		1		2	1		1	1	1	2		2	2	1	1	1	1	2	2	2	1	2	2		1	2	2		1		2	1		1	1
P32939	1	2	2	2	1	1	2	1	1	1	1	1	1	1	1	1	1	1	1	1	1	1	1	1		1	1	1	1		1	1	1	2	1	1	1	1	1	1	1	1	1	1	1	1	1	1	1
P33201	1	3	3	3	2	2	2	2	2	3	2	2	2	2	3	3	2	2	2	2	2	3	1	2	2	2	2	3	3	3	3	2	2	2	2	2	3	2	2	2	2	3	3	2	2	2	2	2	3
P33204	1	2	2	2	2	1	2	2	2	2	2	2	2	2	2	2	2	2	2	2	2	2	2	2	2	2	2	2	2	2	2	2	1	2	2	2	2	2	2	2	2	2	2	2	2	2	2	2	2
P33297	1	5	5	5	3	3	4	3	4	4	4	4	4	4	4	4	4	5	4	3	4	3	4	4	3	2	3	4	3	3	3	3	3	4	3	4	4	4	4	4	4	4	4	4	5	4	3	4	3
P33298	1	4	3	3	3	2	2	3	3	2	3	2	2	3	2	3	2	2	3	2	3	2	1	2	2	1	3	1	1	1	1	2	1	1	2	2	1	2	1	1	2	1	2	1	1	2	1	2	1
P33299	1	3	3	3	3	3	3	3	2	2	3	2	3	2	3	2	1	3	3	3	3	3	3	3	3	2	3	3	3	1	2	3	3	3	3	2	2	3	2	3	2	3	2	1	3	3	3	3	3
P33303	1	2	2	2	2	1	1	2	1	1	1	1	1	2	2	1	2	1	1	1	1	1	1	2	1	1	1	1	1	1	1	2	1	1	2	1	1	1	1	1	2	2	1	2	1	1	1	1	1
P33307	1	2	2	2	1	1	1	2	1	2	2		1	2	1	2	1	2	1	1	1		1	1	2	1	1		2	2	2	1	1	1	2	1	2	2		1	2	1	2	1	2	1	1	1
P33322	1	5	5	5	5	5	5	5	5	5	5	5	4	5	5	5	5	5	5	5	5	5	5	5	5	5	5	5	3	4	5	5	5	5	5	5	5	5	5	4	5	5	5	5	5	5	5	5	5
P33327	1	19	19	19	14	13	13	11	16	13	14	13	16	14	10	12	15	14	11	12	14	14	12	13	12	12	13	13	15	14	15	14	13	13	11	16	13	14	13	16	14	10	12	15	14	11	12	14	14
P33330	1	3	3	3	3	3	3	3	1	3	3	3	3	2	3	2	2	3	2	3	3	1	3	3	3	3	3	3	3	3	3	3	3	3	3	1	3	3	3	3	2	3	2	2	3	2	3	3	1
P33331	1	4	4	4	4	4	3	4	4	4	4	4	4	4	4	4	4	4	4	3	4	4	4	3	4	4	3	4	3	3	4	4	4	3	4	4	4	4	4	4	4	4	4	4	4	4	3	4	4
P33399	1	2	2	2	1	1	1	1	1	1	1	2	1	2	2	2	2	2	2	2	2	2	2	2	1	2	2	2	2	2	2	1	1	1	1	1	1	1	2	1	2	2	2	2	2	2	2	2	2
P33416	1	19	19	19	14	16	14	14	14	15	14	14	14	13	13	13	14	14	13	15	15	14	14	14	15	12	15	15	13	15	16	14	16	14	14	14	15	14	14	14	13	13	13	14	14	13	15	15	14
P33421	1	1	1	1	1		1	1	1	1	1	1		1	1	1	1	1	1	1	1	1	1	1	1	1	1	1	1	1	1	1		1	1	1	1	1	1		1	1	1	1	1	1	1	1	1
P33442	1	13	3	3	10	11	10	10	10	10	10	11	11	10	11	10	10	11	10	11	10	10	11	9	10	10	12	11	12	12	11	3	3	2	3	3	3	3	3	3	3	3	3	3	3	3	3	3	3
P33734	1	6	6	6	5	3	5	6	4	5	4	4	5	3	4	4	3	4	4	3	6	4	4	5	6	4	5	4	3	3	5	5	3	5	6	4	5	4	4	5	3	4	4	3	4	4	3	6	4
P33892	1	4	4	4	2	2	1	2	3	2	2	3	2	1	2	2	2	2	2	3	1	2	2	2	2	1	2	2	3	3	3	2	2	1	2	3	2	2	3	2	1	2	2	2	2	2	3	1	2
P34087	1	1	1	1					1								1				1															1								1				1
P34167	1	14	14	14	14	14	12	14	12	14	14	13	13	14	12	13	13	13	12	11	12	12	12	13	13	13	12	12	12	11	12	14	14	12	14	12	14	14	13	13	14	12	13	13	13	12	11	12	12
P34216	1	13	13	13	11	10	10	11	12	12	12	11	11	10	11	12	11	13	12	10	11	12	11	11	11	9	11	8	8	9	9	11	10	10	11	12	12	12	11	11	10	11	12	11	13	12	10	11	12
P34221	1	2	2	2	2	2	2	2	2	2	2	2	2	2	2	2	2	2	2	2	2	2	2	2	2	2	2	2	2	2	2	2	2	2	2	2	2	2	2	2	2	2	2	2	2	2	2	2	2
P34223	1	7	7	7	5	5	4	6	6	5	6	5	6	5	6	5	6	4	7	4	6	5	5	5	6	5	4	5	5	6	5	5	5	4	6	6	5	6	5	6	5	6	5	6	4	7	4	6	5
P34227	1	7	7	7	6	6	6	6	6	6	6	7	6	6	6	6	5	6	6	6	7	7	7	7	7	7	6	7	7	7	7	6	6	6	6	6	6	6	7	6	6	6	6	5	6	6	6	7	7
P34730	1	16	4	4	15	16	14	15	13	14	13	16	16	14	14	14	14	14	13	15	16	16	16	15	15	15	16	15	15	15	15	4	4	4	4	3	4	4	4	4	4	4	4	4	4	4	4	4	4
P34760	2	16	16	16	14	14	14	15	15	16	15	16	16	16	15	16	14	15	15	15	15	15	14	14	15	14	16	15	15	15	15	14	14	14	15	15	16	15	16	16	16	15	16	14	15	15	15	15	15
P35180	1	1	1	1	1	1	1	1	1	1	1	1	1	1	1	1	1	1	1	1	1	1	1	1	1	1	1	1	1	1	1	1	1	1	1	1	1	1	1	1	1	1	1	1	1	1	1	1	1
P35189	1	2	2	2	1	1	1	1	1	1	1	1	1	1	1	1	1	1	1	1	1	1	1	1	1	2	2	2	2	2	2	1	1	1	1	1	1	1	1	1	1	1	1	1	1	1	1	1	1
P35195	1	1	1	1	1		1	1	1		1	1	1	1		1	1	1		1		1	1	1	1	1	1	1	1	1	1	1		1	1	1		1	1	1	1		1	1	1		1		1
P35197	1	1	1	1	1	1	1	1	1	1	1	1	1	1	1	1	1	1	1	1	1	1	1	1	1	1	1	1	1	1	1	1	1	1	1	1	1	1	1	1	1	1	1	1	1	1	1	1	1
P35691	1	8	8	8	7	7	7	8	8	7	8	7	7	7	8	7	8	7	8	8	8	7	7	8	8	8	8	8	8	8	8	7	7	7	8	8	7	8	7	7	7	8	7	8	7	8	8	8	7
P35719	1	10	10	10	8	7	8	7	8	9	7	8	7	8	7	6	7	7	8	8	8	8	8	9	8	9	9	8	7	7	8	8	7	8	7	8	9	7	8	7	8	7	6	7	7	8	8	8	8
P35723	1	3	3	3	3	3	3	3	2	3	2	3	2	2	2	2	2	3	2	3	3	3	3	3	3	3	3	3	3	3	3	3	3	3	3	2	3	2	3	2	2	2	2	2	3	2	3	3	3
P35732	1	4	4	4	1	1	1	2	1	2	2	2	2	2	2	1	2	2	2	1	1	2		1	1		1	2	2	1	3	1	1	1	2	1	2	2	2	2	2	2	1	2	2	2	1	1	2
P35844	1	6	6	6	5	5	5	5	4	5	5	5	5	4	5	5	4	5	5	5	5	4	6	5	5	5	5	5	5	4	5	5	5	5	5	4	5	5	5	5	4	5	5	4	5	5	5	5	4
P36008	1	15	15	13	13	13	13	13	14	14	12	13	13	14	11	13	12	13	12	13	14	14	14	13	14	15	13	14	14	14	14	13	13	13	13	14	14	12	13	13	14	11	13	12	13	12	13	14	14
P36010	1	9	9	9	9	9	9	9	8	9	9	9	9	9	9	9	9	9	8	8	9	9	9	9	8	8	8	9	9	9	8	9	9	9	9	8	9	9	9	9	9	9	9	9	9	8	8	9	9
P36013	1	2	2	2	1	1	1	1	1	1	1	1	1	1	1	1	1	1	1	1	1	1	1	1	1	1	1	2	1	1	1	1	1	1	1	1	1	1	1	1	1	1	1	1	1	1	1	1	1
P36015	1	4	4	4	4	2	2	4	4	3	4	3	4	3	3	3	3	2	3	3	2	2	2	2	3	2	2	3	3	2	3	4	2	2	4	4	3	4	3	4	3	3	3	3	2	3	3	2	2
P36017	1	4	4	3	2	2	2	2	2	2	3	3	3	3	4	3	3	4	4	4	4	4	4	4	4	4	3	4	2	2	3	2	2	2	2	2	2	3	3	3	3	4	3	3	4	4	4	4	4
P36018	2	3	2	2	3	2	2	2	1	2	2	2	2	2	2	2	2	2	2	2	2	2	2	2	2	2	2	2	2	2	2	2	1	1	1		1	1	1	1	1	1	1	1	1	1	1	1	1
P36037	1	2	2	2										1												1			2	1	1										1
P36046	1	1	1	1	1	1	1	1	1	1	1	1	1	1	1	1	1	1	1	1	1	1	1	1	1	1	1	1	1	1	1	1	1	1	1	1	1	1	1	1	1	1	1	1	1	1	1	1	1
P36047	1	9	9	9	5	4	5	8	6	6	6	6	7	8	6	7	6	7	7	7	5	5	7	6	5	8	8	6	8	7	7	5	4	5	8	6	6	6	6	7	8	6	7	6	7	7	7	5	5
P36059	1	2	2	2	2	2	1	2	1	2	2	1	1	1	2	1	1	2	1	1	2	1	2	2	2	2	2	2	2	2	2	2	2	1	2	1	2	2	1	1	1	2	1	1	2	1	1	2	1
P36060	1	3	3	3	1	2	1	1	1	1	2	2	1	2	1	1	2	2	1	1	2	2	1	1	2	2	1	2	1		1	1	2	1	1	1	1	2	2	1	2	1	1	2	2	1	1	2	2
P36135	1	4	4	4	3	2	4	4	3	4	3	3	4	4	3	3	4	4	4	4	3	4	4	4	3	4	4	3	4	4	4	3	2	4	4	3	4	3	3	4	4	3	3	4	4	4	4	3	4
P36136	1	4	4	4	4	4	4	4	4	4	4	4	4	4	4	4	4	4	4	4	4	4	4	4	4	4	4	4	4	4	4	4	4	4	4	4	4	4	4	4	4	4	4	4	4	4	4	4	4
P36139	1	9	9	9	9	7	6	6	7	9	8	6	9	6	7	7	7	8	8	6	6	5	8	6	5	6	6	6	6	6	7	9	7	6	6	7	9	8	6	9	6	7	7	7	8	8	6	6	5
P36154	1	1	1	1	1	1		1	1	1	1	1		1	1	1		1	1	1	1	1	1	1	1	1	1	1	1	1	1	1	1		1	1	1	1	1		1	1	1		1	1	1	1	1
P36156	1	3	3	3	1	1	1	1	2	1	1	1	1	1	2	1	1	1	2	1	1	2	1	1	2	1	1	1	1	2	2	1	1	1	1	2	1	1	1	1	1	2	1	1	1	2	1	1	2
P36421	1	13	13	13	9	10	12	11	8	9	8	9	9	8	9	10	9	10	9	10	8	11	9	11	10	12	12	8	13	13	12	9	10	12	11	8	9	8	9	9	8	9	10	9	10	9	10	8	11
P37012	1	13	13	10	11	10	11	12	9	10	11	11	12	10	9	10	10	11	9	13	9	11	13	11	10	11	10	11	12	11	12	11	10	11	12	9	10	11	11	12	10	9	10	10	11	9	13	9	11
P37291	1	17	17	16	15	14	15	13	14	15	15	14	13	16	14	15	14	14	15	13	13	13	15	12	15	15	14	14	17	17	16	15	14	15	13	14	15	15	14	13	16	14	15	14	14	15	13	13	13
P37292	1	11	10	10	10	8	9	10	9	9	9	8	8	10	9	9	9	7	9	8	9	8	9	8	9	11	9	9	9	9	10	9	7	8	9	8	8	8	7	7	9	8	8	8	6	8	7	8	7
P37299	1	1	1	1	1	1	1	1	1	1	1	1	1	1	1	1	1	1	1	1	1	1	1	1	1	1	1	1		1	1	1	1	1	1	1	1	1	1	1	1	1	1	1	1	1	1	1	1
P37302	1	5	5	5	5	5	5	5	5	5	5	5	5	5	5	5	4	4	5	5	5	5	5	5	4	5	5	5	5	4	4	5	5	5	5	5	5	5	5	5	5	5	5	4	4	5	5	5	5
P37898	1	12	10	10	11	11	11	11	11	10	12	12	11	11	11	10	11	11	12	9	11	11	11	10	12	11	11	11	10	10	10	9	9	9	9	9	8	10	10	9	9	9	8	10	9	10	7	9	9
P38011	1	16	16	16	16	16	16	15	13	16	16	16	15	16	15	15	16	16	16	16	16	15	15	15	16	15	16	14	16	14	14	16	16	16	15	13	16	16	16	15	16	15	15	16	16	16	16	16	15
P38013	1	13	13	13	11	12	11	9	10	11	12	13	12	12	10	12	11	12	12	12	12	12	12	12	12	13	11	13	12	13	13	11	12	11	9	10	11	12	13	12	12	10	12	11	12	12	12	12	12
P38061	1	6	6	6	5	5	5	4	5	4	5	5	5	5	5	4	4	4	5	6	5	5	5	6	4	6	6	6	6	6	6	5	5	5	4	5	4	5	5	5	5	5	4	4	4	5	6	5	5
P38066	1	1	1	1	1		1	1	1	1	1	1	1	1	1	1	1	1	1	1	1	1	1	1	1	1	1	1	1	1	1	1		1	1	1	1	1	1	1	1	1	1	1	1	1	1	1	1
P38067	1	2	2	2	1	1	1	1	1	1	1	2	1	2	1	1	1	2	1	1	1		1	1	1	1	1		2	2	2	1	1	1	1	1	1	1	2	1	2	1	1	1	2	1	1	1
P38071	1	5	5	5	4	4	4	3	2	4	3	3	2	2	5	5	4	2	4	3	3	3	3	3	2	3	2	4	4	5	5	4	4	4	3	2	4	3	3	2	2	5	5	4	2	4	3	3	3
P38074	1	2	2	2	1	1	1	1			1		1			1			1			1					1		2	1	1	1	1	1	1			1		1			1			1			1
P38075	1	7	7	7	4	5	5	4	4	5	4	5	5	4	4	5	5	4	4	6	4	3	4	5	5	6	5	4	7	6	6	4	5	5	4	4	5	4	5	5	4	4	5	5	4	4	6	4	3
P38077	1	8	8	8	6	6	6	4	6	5	5	6	6	4	6	5	5	5	5	6	6	7	5	7	7	5	5	5	6	4	5	6	6	6	4	6	5	5	6	6	4	6	5	5	5	5	6	6	7
P38081	1	3	3	3	2	1	1	2		1	2	1	1	1	2	1	1	1	1	1	2	1	2	2	2	1	1	2	2	3	3	2	1	1	2		1	2	1	1	1	2	1	1	1	1	1	2	1
P38088	1	23	23	23	19	21	18	20	20	19	18	18	15	17	17	19	18	20	19	17	18	19	18	17	18	18	17	18	15	19	19	19	21	18	20	20	19	18	18	15	17	17	19	18	20	19	17	18	19
P38115	1	9	9	9	9	8	9	7	7	7	7	8	6	7	6	8	6	7	5	5	6	8	6	5	8	8	7	6	6	7	8	9	8	9	7	7	7	7	8	6	7	6	8	6	7	5	5	6	8
P38116	1	4	4	4	3	3	3	3	2	2	2	2	2	2	3	3	2	3	4	1	2	2	2	3	3	2	3	3	4	2	3	3	3	3	3	2	2	2	2	2	2	3	3	2	3	4	1	2	2
P38137	1	9	9	9	8	8	8	8	6	8	7	6	8	7	6	7	6	6	8	6	8	6	8	6	6	7	7	8	7	8	6	8	8	8	8	6	8	7	6	8	7	6	7	6	6	8	6	8	6
P38143	1	2	2	2	1	2	2	1	1	1	1	1	1	2	1	1	2	2	1	2	2	1	1	1	1	1	2	1	1	1	2	1	2	2	1	1	1	1	1	1	2	1	1	2	2	1	2	2	1
P38145	1	1	1	1	1	1	1	1	1	1	1	1	1	1	1	1	1	1	1	1	1	1	1	1	1	1	1	1	1	1	1	1	1	1	1	1	1	1	1	1	1	1	1	1	1	1	1	1	1
P38182	1	2	2	2	1	2	2	2	2	1	2	1	2	2	1	1	2	1	2	2	2	2	1	1	1	1	2	2	1	1	2	1	2	2	2	2	1	2	1	2	2	1	1	2	1	2	2	2	2
P38197	1	3	3	3	3	3	2	3	3	2	2	3	3	3	2	3	3	3	3	3	3	2	3	3	3	2	3	3	3	3	2	3	3	2	3	3	2	2	3	3	3	2	3	3	3	3	3	3	2
P38205	1	5	5	5	4	4	4	3	4	4	4	4	4	4	4	5	3	3	2	4	4	4	3	2	4	4	4	3	5	5	3	4	4	4	3	4	4	4	4	4	4	4	5	3	3	2	4	4	4
P38206	1	2	2	2	2	2	2	2	2	2	2	2	2	2	2	2	2	2	2	2	2	2	2	1	2	2	2	2	2	2	2	2	2	2	2	2	2	2	2	2	2	2	2	2	2	2	2	2	2
P38219	1	15	15	15	10	11	11	9	10	10	11	12	11	12	8	11	11	10	12	9	10	11	9	12	11	10	11	9	12	11	11	10	11	11	9	10	10	11	12	11	12	8	11	11	10	12	9	10	11
P38221	1	2	2	2	2	2	1	2	2	1	2		1	2	2	1	1	2	2	2	1	1	2	2	2	2	2	2	2	2	2	2	2	1	2	2	1	2		1	2	2	1	1	2	2	2	1	1
P38248	1	2	2	2	2	2	2	1	2	2	1	1	1	1	1	1	1	1	1	2	2	2	1	1	1	1	2	1	2	2	2	2	2	2	1	2	2	1	1	1	1	1	1	1	1	1	2	2	2
P38249	1	23	23	23	14	16	13	14	11	15	14	17	16	12	14	14	11	11	14	14	17	15	15	17	16	17	14	16	20	20	19	14	16	13	14	11	15	14	17	16	12	14	14	11	11	14	14	17	15
P38250	1	1	1	1	1	1	1	1	1	1	1	1	1	1	1	1	1	1	1	1	1	1	1	1	1	1	1	1	1	1	1	1	1	1	1	1	1	1	1	1	1	1	1	1	1	1	1	1	1
P38260	1	3	3	3	2	2	2	2	2	2	2	2	2	3	2	2	2	2	2	2	1	2	2	3	2	2	2	3	2	2	2	2	2	2	2	2	2	2	2	2	3	2	2	2	2	2	2	1	2
P38264	1	3	3	3	1	3	3	2	3	2	2	2	3	2	3	2	3	3	2	3	2	2	3	2	2	1	2	1	3	3	2	1	3	3	2	3	2	2	2	3	2	3	2	3	3	2	3	2	2
P38281	1	5	5	5	3	3	4	4	4	2	3	3	3	3	3	3	4	3	3	4	4	2	3	4	3	4	4	4	5	5	5	3	3	4	4	4	2	3	3	3	3	3	3	4	3	3	4	4	2
P38295	1	3	3	3	3	3	3	3	3	2	3	3	2	2	3	2	3	2	3	3	3	2	3	3	3	2	3	3	2	2	2	3	3	3	3	3	2	3	3	2	2	3	2	3	2	3	3	3	2
P38328	1	6	6	6	5	5	4	6	3	5	6	6	6	4	6	5	4	5	5	5	4	5	5	5	4	5	4	4	5	6	4	5	5	4	6	3	5	6	6	6	4	6	5	4	5	5	5	4	5
P38345	1	1	1	1	1	1	1	1	1		1	1	1	1	1	1	1	1	1	1	1	1	1	1		1	1	1	1	1	1	1	1	1	1	1		1	1	1	1	1	1	1	1	1	1	1	1
P38426	1	4	4	4	3	3	3	4	4	3	4	4	4	4	4	4	4	4	4	3	4	4	4	4	4	4	4	4	3	3	3	3	3	3	4	4	3	4	4	4	4	4	4	4	4	4	3	4	4
P38427	1	4	4	4	3	3	4	3	4	4	4	4	4	4	4	4	4	4	4	3	2	3	3	3	3	3	3	2	3	2	3	3	3	4	3	4	4	4	4	4	4	4	4	4	4	4	3	2	3
P38431	1	9	9	9	7	7	7	8	8	7	8	7	8	8	7	8	8	8	8	8	8	8	8	8	9	7	8	7	6	7	7	7	7	7	8	8	7	8	7	8	8	7	8	8	8	8	8	8	8
P38555	2	4	4	4	3	3	3	3	3	2	2	3	3	3	2	3	3	2	3	2	3	3	3	3	3	2	2	2	2	4	2	3	3	3	3	3	2	2	3	3	3	2	3	3	2	3	2	3	3
P38616	1	3	3	3	2	3	3	3	3	2	3	2	2	3	3	3	3	3	3	3	3	3	3	3	3	3	3	3	3	3	3	2	3	3	3	3	2	3	2	2	3	3	3	3	3	3	3	3	3
P38624	1	4	4	4	3	3	3	3	2	2	2	2	3	2	3	2	3	3	3	1	3	1	4	3	3	4	2	2	2	1	2	3	3	3	3	2	2	2	2	3	2	3	2	3	3	3	1	3	1
P38625	1	14	14	14	8	9	7	10	10	10	12	9	11	12	10	11	12	11	10	10	10	9	11	11	10	10	10	9	9	10	10	8	9	7	10	10	10	12	9	11	12	10	11	12	11	10	10	10	9
P38627	1	4	4	4	4	4	3	4	3	3	3	4	4	4	4	4	3	4	4	4	4	4	4	4	4	4	4	4	3	4	2	4	4	3	4	3	3	3	4	4	4	4	4	3	4	4	4	4	4
P38628	1	11	11	11	11	10	11	10	8	10	9	11	11	10	10	10	10	10	10	10	11	8	10	10	10	10	9	10	10	10	10	11	10	11	10	8	10	9	11	11	10	10	10	10	10	10	10	11	8
P38629	1	1	1	1					1	1	1	1		1		1						1	1		1				1	1	1					1	1	1	1		1		1						1
P38631	1	8	8	4	4	4	3	4	3	3	4	4	4	6	3	4	3	6	5	5	6	5	6	7	5	6	6	7	5	5	7	4	4	3	4	3	3	4	4	4	6	3	4	3	6	5	5	6	5
P38636	1	1	1	1	1	1	1	1	1			1	1	1		1	1	1	1		1		1	1	1	1	1	1				1	1	1	1	1			1	1	1		1	1	1	1		1
P38689	1	4	4	3	4	4	3	2	2	3	2	2	3	2	2	2	3	3	2	2	3	2	2	1	2	2	2	2	4	3	3	4	4	3	2	2	3	2	2	3	2	2	2	3	3	2	2	3	2
P38701	1	7	7	7	6	6	6	6	6	6	6	6	5	7	6	6	6	6	6	6	6	7	6	6	7	7	7	7	6	7	7	6	6	6	6	6	6	6	6	5	7	6	6	6	6	6	6	6	7
P38707	1	16	16	16	15	14	14	14	14	14	14	14	13	14	13	14	14	15	15	16	15	15	15	16	15	16	15	16	14	14	14	15	14	14	14	14	14	14	14	13	14	13	14	14	15	15	16	15	15
P38708	1	14	14	14	12	12	10	12	11	12	12	13	10	13	12	12	12	12	12	12	11	13	12	11	12	13	11	10	14	11	12	12	12	10	12	11	12	12	13	10	13	12	12	12	12	12	12	11	13
P38711	2	4	4	4	4	4	4	4	4	4	3	4	4	3	4	4	3	4	3	3	4	3	4	4	4	4	4	3	4	4	4	4	4	4	4	4	4	3	4	4	3	4	4	3	4	3	3	4	3
P38715	1	14	14	14	12	11	13	12	12	12	12	12	13	12	13	12	12	11	12	13	14	13	13	13	13	13	12	14	12	13	13	12	11	13	12	12	12	12	12	13	12	13	12	12	11	12	13	14	13
P38716	1	2	2	2	2	1	1	1	1	1	1	1	1	1	1	2	1	1	2	1	2	1	2	2	1	2	2	2	2	2	2	2	1	1	1	1	1	1	1	1	1	1	2	1	1	2	1	2	1
P38720	2	30	30	30	25	25	24	24	28	27	25	27	24	24	24	26	25	27	24	25	27	27	25	25	27	28	26	27	27	29	27	25	25	24	24	28	27	25	27	24	24	24	26	25	27	24	25	27	27
P38754	2	9	9	9	8	8	8	5	6	6	6	7	7	6	6	7	6	5	6	9	7	6	7	8	8	7	8	7	7	7	7	8	8	8	5	6	6	6	7	7	6	6	7	6	5	6	9	7	6
P38755	2	1	1	1	1	1	1	1	1	1	1	1	1	1	1	1	1	1	1	1	1	1	1	1	1	1	1	1	1	1	1	1	1	1	1	1	1	1	1	1	1	1	1	1	1	1	1	1	1
P38760	1	1	1	1	1	1	1	1	1	1	1	1	1	1	1	1	1	1	1	1	1	1	1	1	1	1	1	1	1	1	1	1	1	1	1	1	1	1	1	1	1	1	1	1	1	1	1	1	1
P38764	1	14	14	14	12	11	10	11	8	13	13	11	12	9	8	10	12	11	11	13	11	12	12	13	11	13	11	13	12	11	13	12	11	10	11	8	13	13	11	12	9	8	10	12	11	11	13	11	12
P38765	1	3	3	3	2	3	3	3	3	3	3	3	3	3	3	3	3	3	3	3	3	3	3	3	3	3	3	3	3	3	3	2	3	3	3	3	3	3	3	3	3	3	3	3	3	3	3	3	3
P38773	2	3	3	3	1	1	1	2	2	2	1	1	1	2	2	1	2	2	1	2	1	1	1	1	1	2	2	1	2	2	3	1	1	1	2	2	2	1	1	1	2	2	1	2	2	1	2	1	1
P38777	1	7	7	7	7	5	5	7	5	6	6	3	5	4	5	4	6	5	3	6	4	7	4	2	3	5	4	5	5	5	5	7	5	5	7	5	6	6	3	5	4	5	4	6	5	3	6	4	7
P38787	1	3	3	3	3	3	2	2	3	3	3	3	3	3	3	3	3	3	3	3	3	3	3	3	3	3	3	3	3	3	3	3	3	2	2	3	3	3	3	3	3	3	3	3	3	3	3	3	3
P38788	1	18	18	18	16	15	15	16	16	15	15	15	16	17	16	15	14	14	14	15	13	18	14	15	15	17	16	16	15	18	18	16	15	15	16	16	15	15	15	16	17	16	15	14	14	14	15	13	18
P38791	1	4	4	4	3	3	2	3	3	2	3	2	2	3	3	3	3	2	2	3	3	2	3	2	2	3	1	2	2	2	2	3	3	2	3	3	2	3	2	2	3	3	3	3	2	2	3	3	2
P38795	1	2	2	2	2	1	1				2	1		1	1			2		2	1	1	1	2	1	2	2	2	2	2	2	2	1	1				2	1		1	1			2		2	1	1
P38804	1	5	5	5	4	3	4	4	4	4	5	3	4	4	4	4	4	4	5	5	4	5	4	4	3	3	3	3	4	3	3	4	3	4	4	4	4	5	3	4	4	4	4	4	4	5	5	4	5
P38810	1	2	2	2	2	2	2	2	2	1	2	2	2	2	2	2	2	2	2	2	2	1	2	2	2	2	2	2	2	2	2	2	2	2	2	2	1	2	2	2	2	2	2	2	2	2	2	2	1
P38817	1	3	3	3	3	2	3	2	2	2	2	2	2	1	1	1	2	2	2	1	1	2	2	3	2	3	2	2	3	3	2	3	2	3	2	2	2	2	2	2	1	1	1	2	2	2	1	1	2
P38836	1	3	3	3	3	3	2	2	2	2	3	1	2	3	3	3	3	2	3	3	2	2	3	3	3	3	2	3	2	2	2	3	3	2	2	2	2	3	1	2	3	3	3	3	2	3	3	2	2
P38840	1	10	10	10	9	9	9	9	8	10	10	10	9	9	9	10	8	10	9	10	10	10	10	9	9	10	8	10	8	9	10	9	9	9	9	8	10	10	10	9	9	9	10	8	10	9	10	10	10
P38845	1	3	3	3	2	2	2	3	2	2	2	3	3	2	1	2	2	3	2	3	2	3	3	3	2	3	2	2	3	3	3	2	2	2	3	2	2	2	3	3	2	1	2	2	3	2	3	2	3
P38858	1	5	5	5	4	4	5	5	3	4	5	5	5	5	5	4	5	5	4	5	5	5	5	5	5	5	5	4	5	3	4	4	4	5	5	3	4	5	5	5	5	5	4	5	5	4	5	5	5
P38879	1	4	4	4	4	4	4	4	4	4	4	4	4	4	4	4	4	4	4	4	4	4	4	4	4	4	4	4	4	4	4	4	4	4	4	4	4	4	4	4	4	4	4	4	4	4	4	4	4
P38886	1	4	4	4	4	4	4	3	4	4	4	4	4	3	4	3	3	4	4	4	4	3	3	3	4	3	4	4	3	4	3	4	4	4	3	4	4	4	4	4	3	4	3	3	4	4	4	4	3
P38891	1	12	10	10	11	9	10	10	8	9	9	9	9	9	9	9	10	9	10	10	10	9	9	11	10	10	9	9	11	11	10	9	7	8	8	6	7	7	7	7	7	7	7	8	7	8	8	8	7
P38892	1	9	9	9	8	8	9	6	4	7	6	5	7	5	5	6	6	7	5	6	6	6	4	7	5	7	7	7	7	7	6	8	8	9	6	4	7	6	5	7	5	5	6	6	7	5	6	6	6
P38910	1	4	4	4	4	4	4	4	4	4	4	4	4	4	4	4	4	4	4	4	4	4	4	4	4	4	4	4	4	4	4	4	4	4	4	4	4	4	4	4	4	4	4	4	4	4	4	4	4
P38911	1	4	4	3	2	2	2	2	4	3	2	3	2	4	4	2	3	3	3	4	4	3	3	4	4	3	4	3	4	3	3	2	2	2	2	4	3	2	3	2	4	4	2	3	3	3	4	4	3
P38912	1	3	3	3	3	2	3	2	2	2	2	3	2	3	2	2	2	2	2	3	2	2	2	2	3	3	2	2	2	2	3	3	2	3	2	2	2	2	3	2	3	2	2	2	2	2	3	2	2
P38934	1	17	17	17	15	14	13	15	14	14	15	15	15	13	14	15	14	15	14	14	15	15	14	15	13	14	15	12	14	16	16	15	14	13	15	14	14	15	15	15	13	14	15	14	15	14	14	15	15
P38968	1	11	11	11	9	8	9	10	9	9	8	10	11	9	9	10	8	10	9	9	9	10	10	9	11	10	10	10	7	8	9	9	8	9	10	9	9	8	10	11	9	9	10	8	10	9	9	9	10
P38972	1	22	22	22	14	13	15	13	13	16	12	14	14	14	13	14	16	15	13	13	14	11	12	14	13	13	13	11	15	17	18	14	13	15	13	13	16	12	14	14	14	13	14	16	15	13	13	14	11
P38986	1	1	1	1		1	1	1			1	1		1		1	1	1					1		1			1		1	1		1	1	1			1	1		1		1	1	1
P38988	1	2	2	2	1	1	1	2	1	1	2	1	1	2	2	1	2		2	2	2	2	2	1		1	2	2	1	2	1	1	1	1	2	1	1	2	1	1	2	2	1	2		2	2	2	2
P38998	1	7	7	7	5	5	5	5	6	5	5	5	4	5	5	5	5	5	5	5	5	5	4	5	5	5	5	5	6	6	6	5	5	5	5	6	5	5	5	4	5	5	5	5	5	5	5	5	5
P38999	1	10	10	10	8	7	9	7	8	9	8	7	8	9	7	8	7	8	8	9	9	9	8	8	8	9	9	8	9	9	10	8	7	9	7	8	9	8	7	8	9	7	8	7	8	8	9	9	9
P39004	6	6	6	5	5	5	5	4	5	5	5	5	4	5	5	5	6	5	5	5	5	5	6	5	5	5	5	5	6	5	5	5	5	5	4	5	5	5	5	4	5	5	5	6	5	5	5	5	5
P39013	1	2	2	2	2	1	1	2	1	1	2	2	1	2	2	1	1	1	2	1	1	1	2	2	2	2	1	1		2	2	2	1	1	2	1	1	2	2	1	2	2	1	1	1	2	1	1	1
P39015	1	13	13	13	12	10	11	10	10	11	11	12	11	11	10	11	11	13	12	13	12	13	13	12	13	13	13	13	11	12	13	12	10	11	10	10	11	11	12	11	11	10	11	11	13	12	13	12	13
P39076	1	2	2	2	2	2	2	2	2	2	2	2	2	2	2	2	2	2	2	2	1	2	2	2	2	2	2	1	2	2	2	2	2	2	2	2	2	2	2	2	2	2	2	2	2	2	2	1	2
P39077	1	8	8	8	2	2	3	3	3	1	3	3	3	3	2	2	4	3	2	2	5	4	4	3	4	1	3	3	2	1	2	2	2	3	3	3	1	3	3	3	3	2	2	4	3	2	2	5	4
P39078	1	4	4	4	3	3	1	2	1	1	2	2	3	2	3	2	2	2	2	1	2	1	1	3	3	3	2	3	2	3	3	3	3	1	2	1	1	2	2	3	2	3	2	2	2	2	1	2	1
P39079	1	2	2	2	1	1	1	1	1	1	1	1	1	1	1	1	2	1	1	2	2	2	2	1	2	2	1	2	1	1	2	1	1	1	1	1	1	1	1	1	1	1	1	2	1	1	2	2	2
P39101	1	3	3	3	1	2	1		1	1	1	1			1		1	1	1	1		1	1	1				1	1	2	1	1	2	1		1	1	1	1			1		1	1	1	1		1
P39103	1	1	1	1	1	1	1	1	1	1	1	1	1	1	1	1	1	1	1	1	1	1	1	1	1	1	1	1	1	1	1	1	1	1	1	1	1	1	1	1	1	1	1	1	1	1	1	1	1
P39105	1	1	1	1						1		1		1	1	1	1				1	1		1		1		1	1	1	1						1		1		1	1	1	1				1	1
P39107	1	1	1	1	1	1	1	1		1	1	1	1	1	1	1	1	1	1	1	1	1	1	1	1	1	1	1	1	1	1	1	1	1	1		1	1	1	1	1	1	1	1	1	1	1	1	1
P39111	1	1	1	1	1	1	1	1	1	1	1	1	1	1	1	1	1	1	1	1	1	1	1	1	1	1	1	1	1	1	1	1	1	1	1	1	1	1	1	1	1	1	1	1	1	1	1	1	1
P39112	1	1	1	1					1	1	1	1	1				1	1	1				1	1			1			1						1	1	1	1	1				1	1	1
P39517	1	2	2	2	1	1	1	1	1	1	1	2	1	2	2	1	1	1	1	2	2	1	1	2	2	1	1	1		1	2	1	1	1	1	1	1	1	2	1	2	2	1	1	1	1	2	2	1
P39522	1	8	8	8	8	8	6	8	8	7	8	8	8	7	8	8	7	7	8	7	7	7	8	8	8	6	8	7	6	6	8	8	8	6	8	8	7	8	8	8	7	8	8	7	7	8	7	7	7
P39533	1	9	7	7	5	5	4	5	7	5	7	6	4	6	6	6	5	6	5	7	7	9	8	7	8	8	7	7	6	7	7	3	4	3	4	6	4	5	4	3	4	5	5	4	5	3	5	5	7
P39676	1	17	17	17	15	16	16	16	16	16	16	16	16	16	16	16	14	15	15	17	16	17	17	15	16	15	16	16	17	17	17	15	16	16	16	16	16	16	16	16	16	16	16	14	15	15	17	16	17
P39683	1	7	7	7	3	3	3	4	5	4	5	5	3	4	4	5	3	4	3	3	4	4	3	3	3	4	3	3	3	3	4	3	3	3	4	5	4	5	5	3	4	4	5	3	4	3	3	4	4
P39708	1	15	7	7	10	10	10	12	10	11	9	10	11	12	9	12	13	10	12	13	12	11	11	11	12	11	12	10	14	13	13	4	4	4	5	4	4	4	4	4	5	4	4	5	5	5	5	5	5
P39721	1	2	2	2	2	2	2	2	1	2	2	2	2	2	2	1	2	2	2	2	2	2	2	1	2	2	2	2	1	2	2	2	2	2	2	1	2	2	2	2	2	2	1	2	2	2	2	2	2
P39726	1	2	2	2	2	1		2	2	2	2	2	2	2	2	2	2	1	2		1		1	1	1	1	1	1	1	1	1	2	1		2	2	2	2	2	2	2	2	2	2	1	2		1
P39730	1	14	14	14	11	12	11	13	11	12	12	13	13	11	12	13	13	10	13	12	10	13	12	13	12	14	12	12	14	14	14	11	12	11	13	11	12	12	13	13	11	12	13	13	10	13	12	10	13
P39743	1	2	2	2	2	2	2	2	2	1	1	1	2	2	1	1	1	1	1	2	1	1	2	2	2	1	2	1	2	2	2	2	2	2	2	2	1	1	1	2	2	1	1	1	1	1	2	1	1
P39744	1	1	1	1	1	1	1	1	1	1	1	1		1	1	1	1	1	1	1	1	1	1	1	1	1	1		1		1	1	1	1	1	1	1	1	1		1	1	1	1	1	1	1	1	1
P39926	1	3	3	2	3	3	2	3	3	3	3	2	3	3	3	2	3	3	3	3	2	2	3	1	2	3	3	3		2	2	3	3	2	3	3	3	3	2	3	3	3	2	3	3	3	3	2	2
P39929	1	1	1	1	1	1	1	1	1	1	1	1	1	1	1	1	1	1	1	1	1	1	1	1	1	1	1	1	1	1	1	1	1	1	1	1	1	1	1	1	1	1	1	1	1	1	1	1	1
P39935	2	9	9	9	6	6	7	8	7	8	7	4	7	8	8	8	6	7	7	6	7	7	7	9	9	9	8	7	7	5	6	6	6	7	8	7	8	7	4	7	8	8	8	6	7	7	6	7	7
P39937	1	1	1	1	1	1	1	1	1	1	1	1	1	1	1	1	1	1	1	1	1	1	1	1	1	1	1	1	1	1	1	1	1	1	1	1	1	1	1	1	1	1	1	1	1	1	1	1	1
P39939	2	5	5	5	4	5	5	5	5	5	5	5	5	5	5	5	5	4	5	5	5	5	5	5	5	5	5	5	5	5	3	4	5	5	5	5	5	5	5	5	5	5	5	5	4	5	5	5	5
P39954	1	23	23	23	19	21	20	19	20	22	19	21	21	20	17	17	18	20	18	19	20	18	21	17	17	19	18	20	19	20	20	19	21	20	19	20	22	19	21	21	20	17	17	18	20	18	19	20	18
P39958	1	3	3	3	2		2	2	2	2	2	2	1	2	2	2	2	1	2	2	1	1	1	2	1	1	1	2	1	1	1	2		2	2	2	2	2	2	1	2	2	2	2	1	2	2	1	1
P39966	1	2	2	2	2	1	2	2	1	1		1	1	1	1	1	1	1	2		1	2	2	1	1	2	1	1	1	1	1	2	1	2	2	1	1		1	1	1	1	1	1	1	2		1	2
P39976	1	5	5	5	3	3	3	3	4	5	3	3	3	3	3	3	4	3	3	3	3	3	3	3	3	3	3	3	4	3	3	3	3	3	3	4	5	3	3	3	3	3	3	4	3	3	3	3	3
P39990	1	4	4	4	4	4	4	4	4	4	4	4	4	3	2	4	4	4	4	4	4	4	4	4	4	4	4	4	4	4	4	4	4	4	4	4	4	4	4	4	3	2	4	4	4	4	4	4	4
P40016	1	5	5	5	3	5	3	3	5	4	3	3	3	4	4	3	3	5	3	1	4	2	3	3	3	4	4	4	5	3	2	3	5	3	3	5	4	3	3	3	4	4	3	3	5	3	1	4	2
P40017	1	3	3	3	3	3	3	2	2	3	3	3	2	2	2	2	2	2	2	2	2	2	2	2	3	3	3	3	3	3	3	3	3	3	2	2	3	3	3	2	2	2	2	2	2	2	2	2	2
P40024	1	6	6	6	3	4	4	4	4	5	4	3	5	4	4	3	4	5	3	3	3	3	5	3	3	3	4	3	5	4	3	3	4	4	4	4	5	4	3	5	4	4	3	4	5	3	3	3	3
P40029	1	2	2	2	2	2	2	2	2	2	2	2	2	2	2	2	2	2	2	2	2	2	2	2	2	2	2	2	2	2	2	2	2	2	2	2	2	2	2	2	2	2	2	2	2	2	2	2	2
P40030	1	1	1	1	1	1	1	1	1	1	1	1	1			1	1	1	1	1	1	1	1	1	1	1	1	1	1	1	1	1	1	1	1	1	1	1	1	1			1	1	1	1	1	1	1
P40037	1	7	7	7	7	7	7	4	6	5	6	7	7	6	7	6	7	7	6	4	7	6	5	5	5	5	6	6	7	6	7	7	7	7	4	6	5	6	7	7	6	7	6	7	7	6	4	7	6
P40040	1	2	2	2	2	2	2	2	2	2	2	2	2	2	2	2	2	2	1	2	2	2	2	2	2	2	2	2	2	2	2	2	2	2	2	2	2	2	2	2	2	2	2	2	2	1	2	2	2
P40043	1	3	3	3	3	3	3	3	3	3	3	3	3	3	3	3	3	3	3	3	3	3	3	3	3	3	3	3	3	3	3	3	3	3	3	3	3	3	3	3	3	3	3	3	3	3	3	3	3
P40047	1	4	4	4	3	2	3	3	3	3	3	3	2	4	3	3	4	4	4	3	3	3	4	3	4	3	3	3	1	1	2	3	2	3	3	3	3	3	3	2	4	3	3	4	4	4	3	3	3
P40053	1	1	1	1	1	1	1	1	1	1	1	1	1	1	1	1	1	1	1	1	1	1	1	1	1	1	1	1	1	1	1	1	1	1	1	1	1	1	1	1	1	1	1	1	1	1	1	1	1
P40054	1	12	12	6	11	10	10	10	11	11	10	10	10	10	10	11	10	11	12	11	11	11	11	12	11	11	11	11	10	11	10	11	10	10	10	11	11	10	10	10	10	10	11	10	11	12	11	11	11
P40069	1	19	19	19	13	14	14	15	14	16	14	14	16	15	17	17	15	14	14	13	13	11	15	12	15	14	12	15	16	14	13	13	14	14	15	14	16	14	14	16	15	17	17	15	14	14	13	13	11
P40075	1	4	4	4	4	4	4	4	4	4	4	4	4	4	4	4	3	4	4	4	4	4	4	3	3	4	4	4	4	4	4	4	4	4	4	4	4	4	4	4	4	4	4	3	4	4	4	4	4
P40081	1	2	2	2	2	2	2	2	2	2	2	2	2	2	2	2	2	2	2	2	2	2	2	2	2	2	2	2	2	2	2	2	2	2	2	2	2	2	2	2	2	2	2	2	2	2	2	2	2
P40086	1	1	1	1	1	1	1	1	1	1	1		1	1	1	1	1	1	1	1	1	1	1	1	1	1	1	1	1	1	1	1	1	1	1	1	1	1		1	1	1	1	1	1	1	1	1	1
P40087	1	2	2	2	2	1	2	2	2	1	2	2	1	2	2	2	2	1	2	2	2	2	2	2	2	2	2	2	2	2	2	2	1	2	2	2	1	2	2	1	2	2	2	2	1	2	2	2	2
P40093	1	3	3	3	3	3	3	3	3	3	3	3	3	3	3	3	3	3	3	3	3	3	3	3	3	3	3	2	3	2	2	3	3	3	3	3	3	3	3	3	3	3	3	3	3	3	3	3	3
P40106	1	7	3	3	4	5	3	5	6	4	4	5	6	4	4	5	4	6	6	5	6	5	6	5	5	6	5	6	6	7	7	1	2		1	2	1	1	1	2	1	1	2	1	2	2	2	3	2
P40150	1	31	1	1	29	29	29	29	28	27	28	28	29	28	28	28	28	29	27	31	29	29	30	29	30	29	30	30	29	30	30	1	1	1	1	1	1	1	1	1	1	1	1	1	1	1	1	1	1
P40159	1	1	1	1			1	1		1				1	1		1		1	1	1	1	1				1		1	1	1			1	1		1				1	1		1		1	1	1	1
P40185	1	7	7	7	6	5	6	6	6	6	6	6	6	6	6	6	6	6	6	6	6	6	5	6	6	7	6	7	6	7	6	6	5	6	6	6	6	6	6	6	6	6	6	6	6	6	6	6	6
P40202	1	3	3	3	3	3	3	3	3	3	3	3	3	3	3	3	3	3	3	3	3	3	3	3	3	3	3	3	2	3	3	3	3	3	3	3	3	3	3	3	3	3	3	3	3	3	3	3	3
P40212	2	11	11	11	10	11	11	11	10	11	11	11	10	10	8	11	10	10	11	11	11	10	10	10	11	9	9	10	10	10	11	10	11	11	11	10	11	11	11	10	10	8	11	10	10	11	11	11	10
P40215	1	8	8	8	7	6	5	5	7	6	6	6	6	6	7	6	6	7	6	7	4	5	6	5	7	6	7	6	5	6	5	7	6	5	5	7	6	6	6	6	6	7	6	6	7	6	7	4	5
P40217	1	4	4	4	2	2	2	2	3	2	1	2	2	2	2	2	2	3	2	2	2	2	2	2	2	2	2	2	3	3	2	2	2	2	2	3	2	1	2	2	2	2	2	2	3	2	2	2	2
P40302	1	3	3	3	3	3	3	2	3	3	3	3	3	3	3	2	3	3	3	3	2	3	3	3	2	3	3	3	3	3	3	3	3	3	2	3	3	3	3	3	3	3	2	3	3	3	3	2	3
P40303	1	6	6	6	5	5	5	5	5	5	5	5	5	5	5	5	5	5	5	5	5	5	5	5	5	5	5	5	5	4	6	5	5	5	5	5	5	5	5	5	5	5	5	5	5	5	5	5	5
P40327	1	1	1	1							1	1	1	1	1	1			1		1			1	1	1	1	1	1	1	1							1	1	1	1	1	1			1		1
P40363	1	1	1	1	1		1	1		1	1	1	1	1	1	1	1	1	1	1	1	1	1	1	1	1	1	1	1	1	1	1		1	1		1	1	1	1	1	1	1	1	1	1	1	1	1
P40364	1	1	1	1	1	1	1	1	1	1	1	1	1	1	1	1	1	1	1	1	1	1	1	1	1	1	1	1	1	1	1	1	1	1	1	1	1	1	1	1	1	1	1	1	1	1	1	1	1
P40413	1	4	4	4	1	3	1	2	1	1	1	1	1	1	2	1	1	1	1	1	1	1	1	1	1	2	1	1	2	1	2	1	3	1	2	1	1	1	1	1	1	2	1	1	1	1	1	1	1
P40414	1	2	2	2	1	1	1	1	2	2	2	2	2	2	2	2	2	2	2	2	2	2	2	2	2	2	2	2	2	2	2	1	1	1	1	2	2	2	2	2	2	2	2	2	2	2	2	2	2
P40422	1	1	1	1			1		1		1			1											1									1		1		1			1
P40462	1	2	2	2	2	1	2	2		1	2	1	2	1	1	1	1	1	1	1	1	2	1	2	1	1	1	1	2	1	1	2	1	2	2		1	2	1	2	1	1	1	1	1	1	1	1	2
P40472	2	3	3	3	3	3	2	2	3	3	3	3	3	3	3	3	2	3	3	2	3	2	2	2	3	3	3	2	2	2	3	3	3	2	2	3	3	3	3	3	3	3	3	2	3	3	2	3	2
P40482	1	5	5	5	5	3	4	4	4	5	5	5	5	5	4	5	4	4	5	5	3	4	4	5	4	5	5	4	4	4	4	5	3	4	4	4	5	5	5	5	5	4	5	4	4	5	5	3	4
P40483	1	4	4	4	4	4	4	2	2	2	2	3	2	1	3	3	3	2	2	2	4	3	2	3	3	2	3	3	3	4	2	4	4	4	2	2	2	2	3	2	1	3	3	3	2	2	2	4	3
P40495	1	6	6	6	5	6	5	6	6	6	6	6	6	6	6	6	6	5	6	5	6	6	6	4	6	4	5	6	4	5	5	5	6	5	6	6	6	6	6	6	6	6	6	6	5	6	5	6	6
P40509	1	4	4	4	4	4	4	3	2	4	3	3	3	3	3	3	3	3	3	3	3	3	3	3	3	3	3	3	3	3	3	4	4	4	3	2	4	3	3	3	3	3	3	3	3	3	3	3	3
P40510	1	8	2	2	8	6	7	6	7	7	7	6	7	7	6	7	6	6	8	7	6	7	7	8	7	7	7	6	6	6	6	2	1	2	1	2	1	1	1	2	2	1	1	1	1	2	2	1	1
P40513	1	5	5	5	5	5	5	5	5	4	3	5	4	5	4	5	3	4	3	4	5	4	4	4	3	2	4	4	4	3	5	5	5	5	5	5	4	3	5	4	5	4	5	3	4	3	4	5	4
P40518	1	4	4	4	3	3	2	3	3	3	2	3	2	2	2	2	3	3	3	3	2	2	3	2	3	4	4	2	1	2	4	3	3	2	3	3	3	2	3	2	2	2	2	3	3	3	3	2	2
P40531	1	12	12	12	10	10	9	9	9	9	8	8	9	8	9	9	10	9	7	11	9	10	8	9	9	10	10	10	11	9	9	10	10	9	9	9	9	8	8	9	8	9	9	10	9	7	11	9	10
P40554	1	1	1	1	1	1	1	1	1	1	1	1	1	1	1	1	1	1	1	1	1	1		1	1	1	1	1	1	1	1	1	1	1	1	1	1	1	1	1	1	1	1	1	1	1	1	1	1
P40579	1	2	2	2	2	2	2	2	2	2	1	1	1		1	2	2	2	1	2	1	2	1	2	2	2	2	1	2	2	2	2	2	2	2	2	2	1	1	1		1	2	2	2	1	2	1	2
P40580	1	4	4	4	3	3	3	3	3	3	3	3	4	2	3	2	2	3	2	3	3	3	3	3	3	3	4	3	3	4	4	3	3	3	3	3	3	3	3	4	2	3	2	2	3	2	3	3	3
P40582	1	5	5	5	4	4	4	3	2	3	2	4	4	3	3	4	4	3	4	5	4	4	4	4	4	3	4	4	5	5	4	4	4	4	3	2	3	2	4	4	3	3	4	4	3	4	5	4	4
P40825	1	24	24	24	18	19	18	16	17	17	20	17	18	17	18	19	19	18	19	16	19	16	17	17	18	18	17	17	20	18	16	18	19	18	16	17	17	20	17	18	17	18	19	19	18	19	16	19	16
P40850	1	9	9	9	9	8	7	9	9	7	9	9	8	9	9	8	9	8	9	8	8	9	9	8	9	8	8	8	9	7	9	9	8	7	9	9	7	9	9	8	9	9	8	9	8	9	8	8	9
P40893	1	7	7	7	7	6	6	7	5	4	5	6	7	5	5	5	5	4	5	5	6	6	6	6	6	7	7	6	7	7	6	7	6	6	7	5	4	5	6	7	5	5	5	5	4	5	5	6	6
P40961	1	2	2	2	1	2	2	2	2	2	1	2	2	2	2	2	2	2	1	2	2	1	2	2	2	2	2	2	1	2	2	1	2	2	2	2	2	1	2	2	2	2	2	2	2	1	2	2	1
P40989	1	5	1	1	3	4	3	3	3	3	3	4	4	4	2	4	3	4	4	5	5	5	5	5	5	5	5	5	4	4	5	1	1	1	1	1	1	1	1	1	1	1	1	1	1	1	1	1	1
P40990	1	1	1	1	1						1			1	1							1		1								1						1			1	1							1
P40991	1	5	5	5	2	3	2	3	1	3	4	3	3	1	3	3	1	3	4	3	4	4	3	3	2	2	4	3	1	4	3	2	3	2	3	1	3	4	3	3	1	3	3	1	3	4	3	4	4
P41056	1	5	5	1	5	5	5	4	4	4	4	4	4	4	5	4	4	4	4	4	5	5	4	4	5	5	5	5	5	5	5	5	5	5	4	4	4	4	4	4	4	5	4	4	4	4	4	5	5
P41057	1	4	4	3	3	3	3	3	3	3	3	3	3	3	3	3	4	4	3	4	3	4	4	4	4	4	4	4	4	4	4	3	3	3	3	3	3	3	3	3	3	3	3	4	4	3	4	3	4
P41058	1	4	3	3	4	4	3	3	3	3	3	3	3	3	3	3	3	3	3	3	3	3	3	3	3	3	4	3	3	4	4	3	3	2	2	2	2	2	2	2	2	2	2	2	2	2	2	2	2
P41277	1	10	10	6	8	9	9	10	9	9	9	9	9	8	9	8	7	10	9	9	8	8	9	7	9	6	8	8	7	8	8	8	9	9	10	9	9	9	9	9	8	9	8	7	10	9	9	8	8
P41338	1	14	14	14	12	13	12	12	12	12	11	11	12	12	11	11	11	12	11	12	12	12	11	13	13	13	13	11	14	14	14	12	13	12	12	12	12	11	11	12	12	11	11	11	12	11	12	12	12
P41805	1	15	15	15	12	11	12	11	10	12	10	10	11	10	7	11	10	10	9	12	12	9	8	12	12	13	13	14	11	11	13	12	11	12	11	10	12	10	10	11	10	7	11	10	10	9	12	12	9
P41807	1	5	5	5	4	3	3	5	5	4	5	5	4	5	4	5	5	5	5	5	5	5	5	4	5	3	5	4	4	4	3	4	3	3	5	5	4	5	5	4	5	4	5	5	5	5	5	5	5
P41810	1	4	4	4	2	2	1	4	4	2	3	3	3	4	3	1	4	4	3	3	4	4	3	4	4	3	4	4	4	4	4	2	2	1	4	4	2	3	3	3	4	3	1	4	4	3	3	4	4
P41811	1	8	8	8	8	8	8	8	8	8	7	8	8	8	8	8	8	8	8	8	7	7	8	8	8	8	8	7	7	8	7	8	8	8	8	8	8	7	8	8	8	8	8	8	8	8	8	7	7
P41818	1	2	2	2	1	1	1		1	1	1	1		1	1	1	1	1	1	1	1	1	1		1	2	1	1	2	2	1	1	1	1		1	1	1	1		1	1	1	1	1	1	1	1	1
P41911	1	3	2	2	2	2	2	3	2	2	3	3	2	2	3	2	3	2	3	3	2	2	2	2	2	2	2	2	2	2	2	1	1	1	2	1	1	2	2	1	1	2	1	2	1	2	2	1	1
P41920	1	3	3	3	3	3	3	2	3	3	3	2	3	3	3	3	3	2	3	3	3	3	3	3	3	3	3	3	3	3	3	3	3	3	2	3	3	3	2	3	3	3	3	3	2	3	3	3	3
P41921	1	6	6	6	6	6	5	5	5	6	5	6	6	6	5	5	6	5	6	6	6	5	6	6	5	6	6	6	6	6	6	6	6	5	5	5	6	5	6	6	6	5	5	6	5	6	6	6	5
P41939	1	16	13	12	14	14	14	16	15	16	13	14	14	14	12	12	13	13	13	12	14	14	14	13	13	14	13	14	14	14	14	12	11	11	13	12	13	11	11	12	12	10	10	11	11	11	10	12	12
P41940	1	18	18	18	11	12	12	12	15	13	12	13	12	15	13	12	14	13	9	14	11	12	14	13	13	14	14	14	15	14	14	11	12	12	12	15	13	12	13	12	15	13	12	14	13	9	14	11	12
P42938	1	2	2	2	2	2	2		2	1	2	2	1		1	1	2	1	2	2	1	2	1	2	2	2	2	1	1	1	2	2	2	2		2	1	2	2	1		1	1	2	1	2	2	1	2
P42943	1	7	7	7	4	4	2	5	3	2	3	4	4	3	4	4	3	3	3	4	4	6	3	3	4	4	3	5	4	3	5	4	4	2	5	3	2	3	4	4	3	4	4	3	3	3	4	4	6
P43123	1	5	5	5	3	3	3	2	3	2	2	3	3	2	3	2	3	4	3	4	3	3	3	3	3	4	4	4	3	4	4	3	3	3	2	3	2	2	3	3	2	3	2	3	4	3	4	3	3
P43538	19	2	2	2	2	1	1	1	1	2	1	1	1	1	1	1	1	2	1	1	1	2	1	1	2	1	2	1	1	1		2	1	1	1	1	2	1	1	1	1	1	1	1	2	1	1	1	2
P43555	1	4	4	4	1			2	2	3	1	1	2	2	2	2	2	2	2	2	2	2	3	2	3	3	3	3	2	3	3	1			2	2	3	1	1	2	2	2	2	2	2	2	2	2	2
P43582	1	2	2	2	2	2	2	2	2	2	2	2	2	1	1	2	1	2	1	2	2	2	2	2	2	2	2	2	2	2	2	2	2	2	2	2	2	2	2	2	1	1	2	1	2	1	2	2	2
P43585	1	7	6	6	6	4	6	4	5	5	3	4	5	6	5	5	7	6	5	6	6	5	5	5	6	4	7	5	5	7	3	5	3	5	3	4	4	3	3	4	5	4	5	6	5	4	5	5	4
P43588	1	5	5	5	4	3	4	3	3	3	5	4	5	3	5	4	4	5	4	4	3	4	2	5	2	2	3	2	3	3	3	4	3	4	3	3	3	5	4	5	3	5	4	4	5	4	4	3	4
P43590	1	4	4	4	4	4	4	4	3	3	4	3	3	3	2	2	2	3	3	2	3	3	2	4	3	3	4	2	3	4	3	4	4	4	4	3	3	4	3	3	3	2	2	2	3	3	2	3	3
P43593	1	6	6	6	3	5	3	5	4	4	4	4	4	4	4	5	4	4	5	4	4	5	4	4	4	4	4	4	3	4	4	3	5	3	5	4	4	4	4	4	4	4	5	4	4	5	4	4	5
P43603	1	1	1	1				1	1	1	1	1	1	1	1	1	1	1	1	1	1	1	1	1	1	1	1	1	1	1					1	1	1	1	1	1	1	1	1	1	1	1	1	1	1
P43616	1	16	16	16	11	13	14	13	12	13	12	12	11	12	13	12	11	11	12	10	12	10	10	12	11	13	12	11	13	15	12	11	13	14	13	12	13	12	12	11	12	13	12	11	11	12	10	12	10
P43621	1	4	4	4	3	4	3	3	1	1	1	3	3	3	3	4	4	3	4	3	3	3	3	2	2	3	4	3	2	3	4	3	4	3	3	1	1	1	3	3	3	3	4	4	3	4	3	3	3
P45978	1	1	1	1	1	1	1	1	1	1	1	1	1	1	1	1	1	1	1	1	1	1	1	1	1	1	1	1	1	1	1	1	1	1	1	1	1	1	1	1	1	1	1	1	1	1	1	1	1
P46367	1	23	23	23	20	19	21	21	20	18	19	20	21	21	20	20	19	19	20	20	18	17	20	21	20	19	19	21	21	21	22	20	19	21	21	20	18	19	20	21	21	20	20	19	19	20	20	18	17
P46654	2	8	8	8	7	8	8	8	7	7	8	8	8	7	8	8	8	6	8	8	8	8	7	8	8	8	8	8	8	8	8	7	8	8	8	7	7	8	8	8	7	8	8	8	6	8	8	8	8
P46655	2	26	26	26	23	22	21	21	20	21	19	21	21	17	19	18	20	19	17	21	20	18	20	23	19	22	22	22	25	23	22	23	22	21	21	20	21	19	21	21	17	19	18	20	19	17	21	20	18
P46672	1	11	11	11	9	7	7	9	9	9	9	9	8	9	10	9	9	9	9	9	8	9	8	8	8	7	9	8	8	9	9	9	7	7	9	9	9	9	9	8	9	10	9	9	9	9	9	8	9
P46680	1	5	5	5	4	4	4	4	4	4	4	4	4	4	4	4	3	4	4	4	4	4	4	4	4	4	4	4	5	5	5	4	4	4	4	4	4	4	4	4	4	4	4	3	4	4	4	4	4
P46683	1	2	2	2		2	2	2	2	2	1	2	2	1	1	2	2	1	2	1	1	1	1	1	1	1	2	1	1	1	2		2	2	2	2	2	1	2	2	1	1	2	2	1	2	1	1	1
P46969	1	2	2	2	1	2	2	2	1	2	2	2	2	2	2	2	2	2	2	2	2	1	2	2	2	1	2	1	2	2	2	1	2	2	2	1	2	2	2	2	2	2	2	2	2	2	2	2	1
P46990	1	6	1	1	6	6	6	6	5	6	6	6	6	6	6	6	5	6	6	6	6	6	6	6	6	6	5	6	6	6	6	1	1	1	1	1	1	1	1	1	1	1	1	1	1	1	1	1	1
P46992	1	4	4	4	3	3	4	4	2	4	4	4	3	4	3	4	3	4	4	4	4	4	4	4	4	3	4	3	4	4	4	3	3	4	4	2	4	4	4	3	4	3	4	3	4	4	4	4	4
P47018	1	6	6	6	4	3	4	5	5	5	6	3	4	5	4	5	5	5	4	6	5	4	5	6	5	6	5	5	6	6	5	4	3	4	5	5	5	6	3	4	5	4	5	5	5	4	6	5	4
P47039	1	2	2	2	2	1	2	1	2	2	1	2	1	2	2	2	1	2	1	1	1	2	1	2	1	1	1	1	1	1	1	2	1	2	1	2	2	1	2	1	2	2	2	1	2	1	1	1	2
P47068	1	10	10	10	8	8	9	8	8	8	7	7	8	7	7	9	7	7	6	7	7	7	6	6	6	7	7	7	7	8	7	8	8	9	8	8	8	7	7	8	7	7	9	7	7	6	7	7	7
P47075	1	7	7	7	6	6	6	7	5	6	6	6	6	5	5	5	7	7	6	7	5	7	5	6	6	6	6	7	5	4	4	6	6	6	7	5	6	6	6	6	5	5	5	7	7	6	7	5	7
P47079	1	8	8	8	6	5	5	5	6	5	7	6	6	4	4	6	8	7	3	7	6	6	6	6	5	3	6	5	6	7	4	6	5	5	5	6	5	7	6	6	4	4	6	8	7	3	7	6	6
P47089	1	2	2	2	1	2	1	2	2	2	1	2	1	2	2	2	2	1	1	2	2	2	1	2	2	2	2	2	2	2	2	1	2	1	2	2	2	1	2	1	2	2	2	2	1	1	2	2	2
P47117	1	10	10	10	7	6	6	7	7	8	8	7	8	8	7	8	7	8	8	8	9	8	9	8	8	9	9	8	8	7	9	7	6	6	7	7	8	8	7	8	8	7	8	7	8	8	8	9	8
P47119	1	3	3	3				1			2	2			1			1			2	1	1	2	1	2	2	1	2	1	3				1			2	2			1			1			2	1
P47120	1	8	8	8	3	3	3	3	2	5	2	4	4	2	2	3	1	4	2	3	4	4	2	3	2	2	4	3	6	4	4	3	3	3	3	2	5	2	4	4	2	2	3	1	4	2	3	4	4
P47122	1	1	1	1	1	1	1	1	1	1	1	1	1		1		1	1	1	1	1	1	1	1	1	1	1	1	1	1	1	1	1	1	1	1	1	1	1	1		1		1	1	1	1	1	1
P47123	1	1	1	1	1	1	1	1	1	1	1	1	1	1	1	1	1	1	1		1	1		1								1	1	1	1	1	1	1	1	1	1	1	1	1	1	1		1	1
P47124	1	1	1	1	1	1	1	1	1	1	1	1	1	1	1	1	1	1	1	1	1	1	1	1	1	1	1	1	1	1	1	1	1	1	1	1	1	1	1	1	1	1	1	1	1	1	1	1	1
P47137	1	5	5	5	3	4	4	2	1	3	3	2	2	4		2	3	1	2	2	4	3	3	4	3	4	4	4	5	4	4	3	4	4	2	1	3	3	2	2	4		2	3	1	2	2	4	3
P47143	1	10	10	10	9	8	8	8	8	8	9	8	10	7	9	7	8	7	9	8	10	8	9	8	8	8	9	8	10	10	9	9	8	8	8	8	8	9	8	10	7	9	7	8	7	9	8	10	8
P47153	1	1	1	1			1	1	1	1	1	1	1								1						1							1	1	1	1	1	1	1								1
P47160	1	1	1	1		1		1	1	1	1	1	1	1	1	1	1	1	1	1	1	1	1	1	1	1	1	1	1	1	1		1		1	1	1	1	1	1	1	1	1	1	1	1	1	1	1
P47165	1	3	3	3	3	2	2	2	1	2	2	2	2	2	2	2	3	1	1	2	2	2	2	2	2	3	2	2	3	3	2	3	2	2	2	1	2	2	2	2	2	2	2	3	1	1	2	2	2
P47176	1	13	13	11	11	11	12	11	10	10	11	10	10	10	10	11	11	10	10	11	10	10	10	11	10	11	12	10	13	12	11	11	11	12	11	10	10	11	10	10	10	10	11	11	10	10	11	10	10
P47771	2	14	14	14	11	11	11	10	13	10	11	11	11	11	13	12	12	11	12	11	12	11	12	12	10	11	12	11	13	12	11	11	11	11	10	13	10	11	11	11	11	13	12	12	11	12	11	12	11
P47912	2	5	4	4	1	1	1	3	1	2	1	1	3	1	1	2	1	3	1	2	1	1	2	2	3	3	2	3	3	3	3	1	1	1	3	1	2	1	1	3	1	1	2	1	3	1	2	1	1
P48164	1	7	4	4	7	7	7	6	6	6	7	7	7	6	6	7	7	7	7	7	5	7	7	7	7	5	7	7	7	7	7	4	4	4	3	4	4	4	4	4	4	4	4	4	4	4	4	2	4
P48562	1	1	1	1	1	1	1	1	1	1	1	1	1	1	1	1	1	1	1	1	1	1	1	1	1	1	1	1	1	1	1	1	1	1	1	1	1	1	1	1	1	1	1	1	1	1	1	1	1
P48589	1	8	8	8	8	8	8	8	8	8	8	8	8	8	7	8	8	8	8	8	8	8	8	8	8	8	8	8	8	8	8	8	8	8	8	8	8	8	8	8	8	7	8	8	8	8	8	8	8
P48606	1	2	2	2	2	2	1	2	2		2	2	2	2	1	2	2	1	2	2	2	2	2	2	1	2	2	2	2	2	2	2	2	1	2	2		2	2	2	2	1	2	2	1	2	2	2	2
P48836	1	2	2	2	1	2	1	2	2	2	2	2	2	2	2	2	2	1	2	2	2	1	2	1	2	2	1	2				1	2	1	2	2	2	2	2	2	2	2	2	2	1	2	2	2	1
P49089	1	18	18	13	16	17	16	16	16	16	17	15	15	14	15	13	14	15	14	14	15	15	15	15	16	17	16	16	16	17	15	16	17	16	16	16	16	17	15	15	14	15	13	14	15	14	14	15	15
P49090	1	14	9	9	11	11	12	13	11	11	11	13	11	13	11	12	10	11	12	12	11	14	12	10	9	11	11	11	10	12	11	6	6	7	8	6	6	6	8	6	8	6	7	6	6	7	7	6	9
P49167	1	3	3	3	2	2	2	2	2	2	2	2	3	2	2	2	2	2	2	2	2	2	2	2	2	2	2	2	3	3	3	2	2	2	2	2	2	2	2	3	2	2	2	2	2	2	2	2	2
P49334	1	2	2	2	1	1	1	1	1	1	1	1	1	1	1	1	1	1	1	1	1	1	1	1	1	1	1	2	1	1		1	1	1	1	1	1	1	1	1	1	1	1	1	1	1	1	1	1
P49367	1	1	1	1	1	1	1	1	1	1	1	1	1	1	1	1	1	1	1	1	1	1	1	1	1	1	1	1	1	1	1	1	1	1	1	1	1	1	1	1	1	1	1	1	1	1	1	1	1
P49435	1	4	4	4	4	2	4	3	3	4	3	4	4	3	4	3	4	3	3	3	3	3	4	3	3	4	4	3	4	4	4	4	2	4	3	3	4	3	4	4	3	4	3	4	3	3	3	3	3
P49573	1	2	2	2	2	2	2	2	1	1	2	2	2	2	2	2	2	2	2	2	2	2	2	2	2	2	2	2	1	2	2	2	2	2	2	1	1	2	2	2	2	2	2	2	2	2	2	2	2
P49723	1	16	16	16	12	12	12	12	13	12	14	12	13	13	14	11	14	13	12	12	12	13	12	12	12	12	13	14	12	11	11	12	12	12	12	13	12	14	12	13	13	14	11	14	13	12	12	12	13
P49954	1	3	3	3	3	3	2	3	2	3	3	3	3	2	3	3	3	2	3	2	2	3	3	3	3	3	3	3	3	3	3	3	3	2	3	2	3	3	3	3	2	3	3	3	2	3	2	2	3
P50085	1	1	1	1	1	1	1	1	1	1	1	1	1	1	1	1	1	1	1	1	1	1	1	1	1	1	1	1	1	1	1	1	1	1	1	1	1	1	1	1	1	1	1	1	1	1	1	1	1
P50089	1	1	1	1							1											1		1			1				1							1											1
P50094	1	8	1	1	7	7	7	7	7	6	7	7	7	5	6	7	6	7	6	6	7	8	7	7	7	7	7	7	7	7	7	1	1	1	1		1	1	1	1			1		1		1	1	1
P50095	2	13	13	6	12	12	11	12	13	11	12	11	11	11	12	12	12	12	11	11	12	13	12	12	12	12	12	12	11	10	11	12	12	11	12	13	11	12	11	11	11	12	12	12	12	11	11	12	13
P50107	1	2	2	2			1				1	1	1			1			1	1	1	2	1	2	1	2	2	1	2	1	1			1				1	1	1			1			1	1	1	2
P50861	1	4	4	4	4	4	4	4	3	4	4	4	4	4	3	4	3	4	4	4	4	4	4	4	4	4	4	4	4	4	3	4	4	4	4	3	4	4	4	4	4	3	4	3	4	4	4	4	4
P52286	1	2	2	2	2	2	1	2	2	2	2	1	2	1	2	2	2	2	1	1	2	2	2	1	2	1	2	2	1	2	1	2	2	1	2	2	2	2	1	2	1	2	2	2	2	1	1	2	2
P52490	1	2	2	2	2	2	2	2	2	2	2	2	2	2	2	2	2	2	2	2	2	2	2	2	2	2	2	2	2	2	2	2	2	2	2	2	2	2	2	2	2	2	2	2	2	2	2	2	2
P52553	1	3	3	3	1	1	2	2	1	1	2	2	1	1	2	2	2	1	2	1	1	1	2	2	2	2	2	2	3	3	3	1	1	2	2	1	1	2	2	1	1	2	2	2	1	2	1	1	1
P52893	1	2	2	2	1	2	2	2	2	2	2	2	1	2	2	2	2	1	2	1	2	2	2	1	1	1	2	2	2	2	2	1	2	2	2	2	2	2	2	1	2	2	2	2	1	2	1	2	2
P52910	1	22	22	21	17	14	16	17	14	18	17	18	16	16	17	15	16	18	17	15	15	18	16	14	16	15	16	18	18	18	15	17	14	16	17	14	18	17	18	16	16	17	15	16	18	17	15	15	18
P53046	1	1	1	1		1	1	1	1	1	1	1	1	1	1	1	1		1			1	1	1	1	1	1	1	1	1	1		1	1	1	1	1	1	1	1	1	1	1	1		1			1
P53066	1	3	3	3	3	1	1	2	1	3	2	3	1	3	2	2	2	3	2	3	3	1	3	3	3	1	2	1	1	1	1	3	1	1	2	1	3	2	3	1	3	2	2	2	3	2	3	3	1
P53081	1	4	4	4	2	3	3	3	3	2	2	2	2	2	2	3	2	2	2	2	3	2	2	3	4	4	3	3	3	3	3	2	3	3	3	3	2	2	2	2	2	2	3	2	2	2	2	3	2
P53090	1	20	20	20	15	17	16	16	15	16	16	16	17	15	16	16	12	15	13	18	19	19	19	19	19	18	18	17	16	19	18	15	17	16	16	15	16	16	16	17	15	16	16	12	15	13	18	19	19
P53111	1	4	4	4	3	3	4	3	3	3	3	3	3	3	3	3	3	3	3	3	3	3	3	3	3	2	3	3	4	3	4	3	3	4	3	3	3	3	3	3	3	3	3	3	3	3	3	3	3
P53131	1	1	1	1			1	1		1	1	1	1	1			1	1		1	1	1	1	1		1		1	1	1	1			1	1		1	1	1	1	1			1	1		1	1	1
P53141	1	8	8	8	5	5	4	4	4	5	4	4	4	4	4	3	3	3	4	6	5	6	6	6	5	7	5	5	8	8	8	5	5	4	4	4	5	4	4	4	4	4	3	3	3	4	6	5	6
P53145	1	1	1	1	1	1	1	1	1		1	1	1		1	1	1	1	1	1	1	1	1	1	1	1	1	1	1	1	1	1	1	1	1	1		1	1	1		1	1	1	1	1	1	1	1
P53148	1	3	3	3	1	1	1	1	1	1	2	2	2	2	2	1	2	1	2	2	2	2	2	2	1	2	1	2	2	2	2	1	1	1	1	1	1	2	2	2	2	2	1	2	1	2	2	2	2
P53152	1	3	3	3	3	2	2	3	3	2	3	3	2	3	3	3	3	3	3	3	3	3	3	3	3	3	3	3	2	2	2	3	2	2	3	3	2	3	3	2	3	3	3	3	3	3	3	3	3
P53163	1	2	2	2	2	2	2	2	2	2	2	2	2	2	2	2	2	2	2	2	2	2	2	2	2	2	2	2	2	2	2	2	2	2	2	2	2	2	2	2	2	2	2	2	2	2	2	2	2
P53167	1	1	1	1			1		1																									1		1
P53172	1	2	2	2	1	2		1	1	1	1	1	1	1	1	1	1	1	1	1	1	1	1	1	1	1	1	1	2	2	1	1	2		1	1	1	1	1	1	1	1	1	1	1	1	1	1	1
P53173	1	1	1	1	1	1	1	1	1	1	1	1	1	1	1		1	1	1	1	1			1	1	1	1	1	1	1	1	1	1	1	1	1	1	1	1	1	1	1		1	1	1	1	1
P53184	1	7	7	7	7	6	7	7	7	7	7	6	6	6	7	7	7	6	7	7	7	7	7	7	7	7	7	6	7	7	7	7	6	7	7	7	7	7	6	6	6	7	7	7	6	7	7	7	7
P53199	1	1	1	1	1	1	1	1	1		1	1	1	1	1	1	1	1	1	1	1	1	1	1		1	1		1	1	1	1	1	1	1	1		1	1	1	1	1	1	1	1	1	1	1	1
P53221	1	9	2	2	8	7	8	9	7	8	7	8	8	8	7	7	8	9	8	9	9	8	8	8	8	9	8	8	8	7	9	2	2	2	2	2	2	2	2	2	2	2	2	2	2	2	2	2	2
P53228	1	2	2	2	2	2	2	1	2	1	2	1	2	1	2	2	1	2	2	1	1	2	2	2	1	1	2	2	1	1	1	2	2	2	1	2	1	2	1	2	1	2	2	1	2	2	1	1	2
P53235	1	6	6	6	4	4	4	5	3	3	5	3	4	4	4	3	4	4	4	5	4	4	4	4	4	5	5	4	5	5	4	4	4	4	5	3	3	5	3	4	4	4	3	4	4	4	5	4	4
P53250	1	3	3	3	3	2	3	3	3	3	3	2	3	3	3	3	2	3	3	3	2	3	3	2	3	3	3	3	3	3	3	3	2	3	3	3	3	3	2	3	3	3	3	2	3	3	3	2	3
P53252	1	10	9	9	10	10	10	10	10	9	9	9	10	10	10	9	7	7	10	9	9	9	10	10	10	10	9	10	9	10	10	9	9	9	9	9	8	8	8	9	9	9	8	6	6	9	8	8	8
P53281	1	2	2	2	2	2	2	2	1	1	2	2	2	2	2	2	2	2	2	1	1	1	1	1		2	2	2	1	2	2	2	2	2	2	1	1	2	2	2	2	2	2	2	2	2	1	1	1
P53295	1	1	1	1		1	1					1		1						1	1	1			1	1	1	1		1			1	1					1		1						1	1	1
P53297	1	5	5	5	3	4	4	3	3	3	2	3	3	3	3	3	3	3	3	2	4	2	3	3	2	3	3	3	3	3	4	3	4	4	3	3	3	2	3	3	3	3	3	3	3	3	2	4	2
P53301	1	8	8	8	6	7	8	7	6	7	6	8	6	6	6	7	4	6	5	6	7	5	6	5	8	6	8	7	8	6	7	6	7	8	7	6	7	6	8	6	6	6	7	4	6	5	6	7	5
P53303	1	5	5	5	3	3	3	3	3	4	4	3	4	4	4	4	3	3	4	3	3	3	3	3	4	2	3	3	4	4	4	3	3	3	3	3	4	4	3	4	4	4	4	3	3	4	3	3	3
P53312	1	6	6	6	4	4	5	4	4	6	5	5	4	5	5	5	5	5	6	5	5	4	5	5	4	4	5	5	5	4	5	4	4	5	4	4	6	5	5	4	5	5	5	5	5	6	5	5	4
P53332	1	1	1	1	1	1	1	1	1	1	1		1	1	1	1	1	1	1	1	1	1	1	1	1	1	1	1	1	1	1	1	1	1	1	1	1	1		1	1	1	1	1	1	1	1	1	1
P53334	1	3	3	3	2	2	1	3	2	2	1	3	2	2	3	2	3	3	2	3	2	2	2	3	2	3	2	2	3	3	2	2	2	1	3	2	2	1	3	2	2	3	2	3	3	2	3	2	2
P53337	1	2	2	2	2	1	2	2	2	1	1	1		2	2	2	1	2	1	2	2	1	2	2	2	1	2	2	1	1	1	2	1	2	2	2	1	1	1		2	2	2	1	2	1	2	2	1
P53438	1	1	1	1					1	1	1		1	1	1	1	1	1																		1	1	1		1	1	1	1	1	1
P53549	1	5	5	4	4	4	4	3	4	3	4	2	5	4	3	4	3	3	4	3	4	3	4	4	3	4	4	3	4	4	4	4	4	4	3	4	3	4	2	5	4	3	4	3	3	4	3	4	3
P53598	1	6	6	6	6	4	5	4	4	5	4	6	5	5	6	5	4	3	6	4	6	5	6	6	6	5	6	6	6	6	6	6	4	5	4	4	5	4	6	5	5	6	5	4	3	6	4	6	5
P53622	1	11	11	11	9	10	9	7	10	9	9	9	9	7	9	8	9	7	8	10	9	8	8	10	9	7	8	8	10	11	9	9	10	9	7	10	9	9	9	9	7	9	8	9	7	8	10	9	8
P53633	1	2	2	2				1			1		1	1	1	1	1	2	1	1	1	2	2	2	2			2	1	1	1				1			1		1	1	1	1	1	2	1	1	1	2
P53691	1	12	12	12	7	8	7	9	8	8	6	7	8	6	8	7	8	9	7	9	8	9	8	9	10	7	8	9	8	9	10	7	8	7	9	8	8	6	7	8	6	8	7	8	9	7	9	8	9
P53731	1	8	8	8	7	7	5	6	6	5	6	6	6	6	5	6	4	5	5	4	6	6	4	5	3	5	3	3	7	5	5	7	7	5	6	6	5	6	6	6	6	5	6	4	5	5	4	6	6
P53738	1	2	2	2	2	2	2	2	1	2	2	2	2	2	2	2	2	2	2	2	2	2	2	2	2	2	2	2	1	1	2	2	2	2	2	1	2	2	2	2	2	2	2	2	2	2	2	2	2
P53834	1	2	2	2	1	1	1	2	2	2	2	2	2	2	2	2	2	2	2	2	2	2	2	2	2			1	1	1	1	1	1	1	2	2	2	2	2	2	2	2	2	2	2	2	2	2	2
P53839	1	8	8	8	7	8	7	8	8	8	8	8	8	8	8	8	8	8	8	8	8	8	8	8	8	8	8	8	8	8	8	7	8	7	8	8	8	8	8	8	8	8	8	8	8	8	8	8	8
P53849	1	4	4	4	4	4	4	4	4	4	4	4	4	4	4	4	4	4	4	4	4	4	4	4	4	4	4	4	4	4	4	4	4	4	4	4	4	4	4	4	4	4	4	4	4	4	4	4	4
P53852	1	10	10	10	7	6	6	8	7	7	7	7	7	6	7	7	8	7	7	9	8	9	6	8	7	9	8	8	7	6	7	7	6	6	8	7	7	7	7	7	6	7	7	8	7	7	9	8	9
P53860	1	2	2	2	1	2	1	1				1	1	1		1		1	1	1		1		1	1	2	2	1	1	1	1	1	2	1	1				1	1	1		1		1	1	1		1
P53885	1	2	2	2	1	1	2	1	2	2	2	2	2	1	2	1	1	2	2	2	2	2	2	2	2	2	2	2	2	1	2	1	1	2	1	2	2	2	2	2	1	2	1	1	2	2	2	2	2
P53900	1	1	1	1		1		1	1	1	1			1	1	1	1	1	1	1		1	1		1		1	1	1	1	1		1		1	1	1	1			1	1	1	1	1	1	1		1
P53912	3	10	10	10	10	8	9	10	10	10	9	10	10	9	9	9	9	10	9	10	9	10	10	10	10	10	10	10	8	8	9	10	8	9	10	10	10	9	10	10	9	9	9	9	10	9	10	9	10
P53914	1	1	1	1	1	1	1	1	1	1	1	1	1	1	1	1	1	1	1	1	1	1	1	1	1	1	1	1	1	1	1	1	1	1	1	1	1	1	1	1	1	1	1	1	1	1	1	1	1
P53978	1	9	2	2	9	8	9	9	8	9	9	8	9	8	8	8	8	8	9	9	9	9	8	9	9	8	8	7	8	9	9	2	2	2	2	2	2	2	2	2	2	2	2	2	2	2	2	2	2
P53981	1	5	5	5	5	5	5	4	5	5	5	5	4	3	4	5	3	3	4	5	5	5	3	5	4	4	4	4	5	3	3	5	5	5	4	5	5	5	5	4	3	4	5	3	3	4	5	5	5
P54000	1	1	1	1	1	1	1		1	1	1		1	1	1	1		1	1	1	1	1	1	1	1	1	1	1	1	1		1	1	1		1	1	1		1	1	1	1		1	1	1	1	1
P54113	1	16	16	14	14	13	14	15	14	14	11	13	13	12	12	13	11	13	13	12	13	12	15	15	13	12	14	14	15	13	12	14	13	14	15	14	14	11	13	13	12	12	13	11	13	13	12	13	12
P54115	1	24	24	24	19	22	22	23	21	23	21	22	22	21	21	20	21	22	22	22	24	22	22	21	22	21	21	20	23	24	19	19	22	22	23	21	23	21	22	22	21	21	20	21	22	22	22	24	22
P54838	1	8	8	8	6	7	7	7	5	5	5	5	5	6	6	6	6	6	6	8	5	6	7	6	6	8	7	6	8	7	7	6	7	7	7	5	5	5	5	5	6	6	6	6	6	6	8	5	6
P54839	1	21	21	21	18	17	17	16	18	17	17	18	17	18	18	19	18	19	18	19	17	17	16	18	17	16	18	16	18	16	17	18	17	17	16	18	17	17	18	17	18	18	19	18	19	18	19	17	17
P54885	1	5	5	5	4	4	5	5	4	4	4	3	4	4	3	4	4	5	4	4	5	4	4	4	5	5	5	5	5	5	5	4	4	5	5	4	4	4	3	4	4	3	4	4	5	4	4	5	4
P60010	1	19	19	19	17	16	18	16	17	16	19	18	18	19	17	17	17	18	18	17	18	17	18	18	17	18	18	17	17	18	18	17	16	18	16	17	16	19	18	18	19	17	17	17	18	18	17	18	17
P61830	1	2	2	2	2	2	2	2	2	2	2	1	2	2	2	2	2	2	2	2	2	2	2	2	2	2	2	2	2	2	2	2	2	2	2	2	2	2	1	2	2	2	2	2	2	2	2	2	2
P80210	1	7	7	7	3	5	4	6	6	5	5	3	4	2	4	5	6	5	4	6	6	3	5	4	4	5	4	4	6	4	5	3	5	4	6	6	5	5	3	4	2	4	5	6	5	4	6	6	3
P80235	1	4	4	4	3	3	3	3	3	3	3	2	2	3	3	3	3	3	2	3	3	3	3	3	3	3	3	3	3	3	3	3	3	3	3	3	3	3	2	2	3	3	3	3	3	2	3	3	3
P81449	1	2	2	2	2	2	2	2	2	2	2	2	2	2	2	2	2	2	2	2	2	2	2	2	2	2	2	2	2	2	2	2	2	2	2	2	2	2	2	2	2	2	2	2	2	2	2	2	2
P87262	2	5	5	5	4	4	4	4	4	4	4	4	4	4	4	4	4	4	4	4	4	4	4	2	4	3	4	4	5	3	3	4	4	4	4	4	4	4	4	4	4	4	4	4	4	4	4	4	4
P89886	1	3	3	3	2	2	2	3	3	3	2	3	2	3	3	3	3	3	3	3	2	3	3	3	3	2	3	3	3	3	2	2	2	2	3	3	3	2	3	2	3	3	3	3	3	3	3	2	3
Q00055	1	10	10	9	8	8	8	8	8	9	9	8	9	8	8	8	8	9	9	9	8	8	9	9	9	8	9	8	8	9	7	8	8	8	8	8	9	9	8	9	8	8	8	8	9	9	9	8	8
Q00711	2	6	6	6	5	4	4	3	4	3	2	5	3	4	3	3	2	4	4	4	5	4	4	4	5	5	3	6	5	4	4	5	4	4	3	4	3	2	5	3	4	3	3	2	4	4	4	5	4
Q00764	1	9	9	9	5	6	5	6	7	6	7	7	6	7	5	6	6	6	6	4	5	5	6	6	7	6	6	6	8	8	8	5	6	5	6	7	6	7	7	6	7	5	6	6	6	6	4	5	5
Q00816	1	2	2	2						1						1	1	1	1	1					1			2	1		1						1						1	1	1	1	1
Q00955	1	33	33	31	25	26	26	26	25	23	26	26	28	25	28	27	27	26	25	27	27	26	30	26	27	28	30	29	27	30	33	25	26	26	26	25	23	26	26	28	25	28	27	27	26	25	27	27	26
Q01217	1	6	6	6	5	3	5	4	5	4	3	4	3	5	4	4	3	3	4	4	3	4	3	3	3	5	2	4	4	5	4	5	3	5	4	5	4	3	4	3	5	4	4	3	3	4	4	3	4
Q01519	1	2	2	2	2	2	2	2	2	2	1	2	2	2	2	2	1	2	2	1	2	1	2	2	2	2	2		2	2	2	2	2	2	2	2	2	1	2	2	2	2	2	1	2	2	1	2	1
Q01532	1	6	6	6	3	4	4	5	5	4	5	4	6	4	4	5	5	6	6	6	5	4	5	4	5	5	5	4	3	4	5	3	4	4	5	5	4	5	4	6	4	4	5	5	6	6	6	5	4
Q01560	1	6	6	6	5	5	5	5	5	4	5	5	5	4	5	5	5	5	5	5	4	5	5	5	5	6	4	5	5	4	4	5	5	5	5	5	4	5	5	5	4	5	5	5	5	5	5	4	5
Q01574	1	8	7	7	6	6	7	8	7	7	7	7	7	8	7	7	7	8	8	6	7	8	8	7	7	7	8	8	5	8	8	5	5	6	7	6	6	6	6	6	7	6	6	6	7	7	5	7	7
Q01649	1	2	2	2	1	2	1	1		1	1	2	1	1		1	1		2	1		1	1	2	1	2	1	1			2	1	2	1	1		1	1	2	1	1		1	1		2	1		1
Q01852	1	5	5	5	4	3	4	4	3	4	4	4	4	2	4	3	4	2	4	5	4	4	4	4	3	3	3	4	4	4	4	4	3	4	4	3	4	4	4	4	2	4	3	4	2	4	5	4	4
Q01855	1	4	4	4	3	3	3	3	4	3	3	3	2	2	3	3	3	4	3	2	4	4	3	3	4	2	2	4	4	3	4	3	3	3	3	4	3	3	3	2	2	3	3	3	4	3	2	4	4
Q01939	1	3	3	3	3	2	3	3	3	2	2	2	2	3	3	2	2	3	2	2	2	3	2	3	3	2	2	2	3	2	2	3	2	3	3	3	2	2	2	2	3	3	2	2	3	2	2	2	3
Q01976	1	3	3	3	3	3	2	2	2	2	3	2	3	2	3	3	2	3	3	3	2	2	2	2	2	2	2	2	2	2	2	3	3	2	2	2	2	3	2	3	2	3	3	2	3	3	3	2	2
Q02326	1	10	10	5	8	9	8	7	7	8	8	8	9	7	7	7	7	8	8	8	7	8	8	7	7	8	9	7	10	9	8	8	9	8	7	7	8	8	8	9	7	7	7	7	8	8	8	7	8
Q02486	1	4	4	4	3	3	3	4	3	3	3	2	2	3	3	4	3	3	4	2	2	2	2	3	2	3	2	3	2	3	3	3	3	3	4	3	3	3	2	2	3	3	4	3	3	4	2	2	2
Q02642	1	6	6	6	3	5	5	4	5	6	5	5	5	4	4	5	5	5	6	5	5	4	5	5	4	6	5	5	3	4	6	3	5	5	4	5	6	5	5	5	4	4	5	5	5	6	5	5	4
Q02725	1	10	10	9	5	7	6	7	7	6	7	4	7	5	9	7	8	9	8	8	9	9	8	6	6	9	9	8	8	9	8	5	7	6	7	7	6	7	4	7	5	9	7	8	9	8	8	9	9
Q02753	2	7	7	7	6	5	6	4	4	4	4	5	4	4	4	4	4	4	5	5	4	4	5	4	4	5	6	5	6	5	5	6	5	6	4	4	4	4	5	4	4	4	4	4	4	5	5	4	4
Q02754	1	2	2	2	1	1	1	2	1	1	2	2	2	1	1	2	1	2	1	2	1	2	1	1	1	1	1	1	1	1	2	1	1	1	2	1	1	2	2	2	1	1	2	1	2	1	2	1	2
Q02785	1	1	1	1	1	1	1	1	1	1	1	1	1	1	1	1			1	1		1	1	1	1	1	1	1		1	1	1	1	1	1	1	1	1	1	1	1	1	1			1	1		1
Q02821	1	4	4	4	3	2	2	4	3	4	4	4	4	3	4	4	3	4	4	4	4	4	4	4	4	4	4	4	4	4	3	3	2	2	4	3	4	4	4	4	3	4	4	3	4	4	4	4	4
Q03048	1	4	4	4	4	4	3	4	4	4	4	4	4	4	4	4	4	4	4	4	4	4	4	4	4	4	4	4	4	4	4	4	4	3	4	4	4	4	4	4	4	4	4	4	4	4	4	4	4
Q03102	1	4	4	4	4	3	4	4	4	3	4	4	4	4	4	4	3	4	4	4	3	4	3	4	4	3	3	3	3	4	4	4	3	4	4	4	3	4	4	4	4	4	4	3	4	4	4	3	4
Q03104	1	6	6	6	6	6	6	5	5	6	6	5	6	5	4	6	6	5	6	3	4	4	3	5	5	5	4	4	5	5	5	6	6	6	5	5	6	6	5	6	5	4	6	6	5	6	3	4	4
Q03148	3	1	1	1	1	1	1	1	1		1	1	1	1	1		1	1	1									1				1	1	1	1	1		1	1	1	1	1		1	1	1
Q03161	1	10	10	10	10	10	10	10	8	9	9	9	9	6	8	8	9	8	9	9	8	7	6	9	9	9	9	9	9	9	9	10	10	10	10	8	9	9	9	9	6	8	8	9	8	9	9	8	7
Q03195	1	12	12	12	9	9	10	7	9	9	8	10	8	10	7	8	9	10	8	9	8	9	9	8	10	8	6	9	11	9	8	9	9	10	7	9	9	8	10	8	10	7	8	9	10	8	9	8	9
Q03219	1	2	2	2	2	1	2	2	1	1	2	2	2	2	2	1	2	1	1	2	2	2	2	2	2	2	1	2	2	1	2	2	1	2	2	1	1	2	2	2	2	2	1	2	1	1	2	2	2
Q03558	1	18	18	17	17	17	17	16	16	17	17	16	17	16	16	17	16	17	15	16	16	16	17	17	17	17	16	17	18	18	18	17	17	17	16	16	17	17	16	17	16	16	17	16	17	15	16	16	16
Q03655	1	3	3	3	2	2	2	2	1	1	1	1	2	1	1	2	1	1	2	2	2	1	2	2	2	1	1	2	2	1	1	2	2	2	2	1	1	1	1	2	1	1	2	1	1	2	2	2	1
Q03661	1	3	3	3	3	3	2	2	3	3	2	2	2	3	3	3	2	3	2	2	2	2	2	2	2	2	3	3	2	3	3	3	3	2	2	3	3	2	2	2	3	3	3	2	3	2	2	2	2
Q03677	1	2	2	2	1		1					1	1	1			1	1	1	2	2	2	2	2	1	2	2	2	2	2	2	1		1					1	1	1			1	1	1	2	2	2
Q03690	1	13	13	13	11	11	11	12	11	11	11	12	10	12	11	11	10	10	10	12	9	11	11	10	9	10	10	11	10	10	10	11	11	11	12	11	11	11	12	10	12	11	11	10	10	10	12	9	11
Q03835	2	2	2	2	1	1	1	1	1	1	1	1	1	1	1	1	1	1	1	1	2	1	1	2	2	2	2	1	2	2	2	1	1	1	1	1	1	1	1	1	1	1	1	1	1	1	1	2	1
Q03862	1	2	2	2	1	1					1	1		1	1	1	1	1			2	1		2		2	1	2	2	1	1	1	1					1	1		1	1	1	1	1			2	1
Q03940	1	9	9	9	7	5	7	6	7	7	6	7	6	9	9	8	8	8	9	8	8	7	8	6	8	9	9	9	8	8	8	7	5	7	6	7	7	6	7	6	9	9	8	8	8	9	8	8	7
Q03973	1	2	2	2	1	1	1	1	1	1	1	1	1	1	1	1	1	1	1	1	1	1	2	2	2	2	1	2	1	2	2	1	1	1	1	1	1	1	1	1	1	1	1	1	1	1	1	1	1
Q04013	1	2	2	2	2	2	2	2	2	2	2	2	2	2	2	2	2	2	2	2	2	2	2	2	2	2	2	2	2	2	2	2	2	2	2	2	2	2	2	2	2	2	2	2	2	2	2	2	2
Q04062	1	3	3	3	3	3	3	3	3	3	3	3	3	3	3	3	3	3	3	3	3	3	3	3	3	3	2	3	3	3	3	3	3	3	3	3	3	3	3	3	3	3	3	3	3	3	3	3	3
Q04067	1	5	5	5	5	4	5	4	4	5	5	4	4	3	5	5	4	5	4	5	4	5	5	4	4	3	5	4	3	4	3	5	4	5	4	4	5	5	4	4	3	5	5	4	5	4	5	4	5
Q04175	1	5	5	5	3	3	2	2	3	4	3	3	3	2	2	3	4	2	3	1	2	1	2	3	3	2	1	2	2	2	2	3	3	2	2	3	4	3	3	3	2	2	3	4	2	3	1	2	1
Q04178	1	2	2	2	1	1	1	1	1	1	1	1		1	1	1	1	1	1	1	1	1	1	1	1	1	1	1	2	1	1	1	1	1	1	1	1	1	1		1	1	1	1	1	1	1	1	1
Q04304	1	2	2	2	1	1	1	2	1	1	1	1	1	1	1	2	2	1	1	1	2	1	2	1	1	2	1	1	2	1	2	1	1	1	2	1	1	1	1	1	1	1	2	2	1	1	1	2	1
Q04336	1	4	4	4	2	2	2	3	3	1	3	2	1	1	3	3	2	2	2	1	3	3	3	3	3	3	3	2	2	2	2	2	2	2	3	3	1	3	2	1	1	3	3	2	2	2	1	3	3
Q04338	1	1	1	1				1	1	1	1	1	1	1	1	1	1	1	1		1	1	1	1	1			1							1	1	1	1	1	1	1	1	1	1	1	1		1	1
Q04341	1	1	1	1		1		1	1	1	1	1	1	1	1	1	1	1	1	1	1	1	1	1	1		1	1	1	1			1		1	1	1	1	1	1	1	1	1	1	1	1	1	1	1
Q04344	1	3	3	3	3	3	3	3	3	3	1	3	3	2	3	3	2	2	3	3	3	3	3	3	3	3	3	3	3	3	3	3	3	3	3	3	3	1	3	3	2	3	3	2	2	3	3	3	3
Q04371	1	5	5	5	3	5	5	2	3	3	2	2	2	2	3	2	2	4	4	1	3	1	1	3	2	5	2	2	2	4	3	3	5	5	2	3	3	2	2	2	2	3	2	2	4	4	1	3	1
Q04409	1	11	11	11	8	8	8	8	8	7	9	9	7	10	10	9	9	8	9	9	9	9	9	9	11	11	10	10	9	9	10	8	8	8	8	8	7	9	9	7	10	10	9	9	8	9	9	9	9
Q04431	1	1	1	1				1										1													1				1										1
Q04432	1	9	9	9	9	9	9	9	9	9	9	9	8	9	9	9	9	9	9	9	8	9	9	9	9	9	9	9	9	9	9	9	9	9	9	9	9	9	9	8	9	9	9	9	9	9	9	8	9
Q04491	1	6	6	6	5	5	6	6	5	5	4	6	6	4	4	6	4	6	5	4	4	4	4	5	4	3	4	3	3	5	4	5	5	6	6	5	5	4	6	6	4	4	6	4	6	5	4	4	4
Q04636	1	1	1	1	1	1		1	1	1	1	1	1	1	1	1	1	1		1			1	1	1				1	1	1	1	1		1	1	1	1	1	1	1	1	1	1	1		1
Q04660	1	2	2	2	1	1	1		1		1	1	1		1			1	1	1	1	1		1	1	1		1	1	1	2	1	1	1		1		1	1	1		1			1	1	1	1	1
Q04697	1	2	2	2					1	1			1		1		1	1				2		1	1											1	1			1		1		1	1				2
Q04728	1	4	4	4	3	3	3	2	2	2	3	2	2	2	2	2	2	3	2	3	3	3	3	3	3	4	3	3	4	4	2	3	3	3	2	2	2	3	2	2	2	2	2	2	3	2	3	3	3
Q04792	1	1	1	1	1		1	1	1	1	1	1	1		1	1	1	1	1	1		1	1	1	1	1	1	1	1	1	1	1		1	1	1	1	1	1	1		1	1	1	1	1	1		1
Q04869	1	5	5	5	4	4	4	5	5	5	4	4	5	3	4	4	5	3	4	4	4	4	5	4	4	4	4	5	5	4	2	4	4	4	5	5	5	4	4	5	3	4	4	5	3	4	4	4	4
Q04894	1	7	7	7	7	7	7	6	7	6	7	7	7	6	6	6	6	7	6	7	6	7	7	6	7	7	7	7	7	7	7	7	7	7	6	7	6	7	7	7	6	6	6	6	7	6	7	6	7
Q04947	1	8	8	8	6	6	6	6	6	6	6	6	7	5	6	7	5	6	5	7	6	7	6	7	7	6	7	6	7	7	6	6	6	6	6	6	6	6	6	7	5	6	7	5	6	5	7	6	7
Q04951	1	4	4	4	3	4	4	4	4	4	3	3	4	4	4	3	3	3	3	4	4	3	3	4	3	4	4	4	3	3	3	3	4	4	4	4	4	3	3	4	4	4	3	3	3	3	4	4	3
Q05016	1	14	14	14	12	12	10	11	12	11	11	12	11	12	12	12	11	12	11	12	11	11	13	13	12	12	12	12	13	12	13	12	12	10	11	12	11	11	12	11	12	12	12	11	12	11	12	11	11
Q05029	1	1	1	1								1											1				1		1	1	1								1
Q05506	1	17	17	17	16	13	15	14	14	14	14	12	15	14	14	12	14	15	15	17	16	16	15	15	15	15	15	15	15	16	12	16	13	15	14	14	14	14	12	15	14	14	12	14	15	15	17	16	16
Q05515	1	2	2	2	2	2	2	2	2	2	2	2	2	2	2	2	2	1	1	2	1	2	2	2	2	2	2	2	2	2	2	2	2	2	2	2	2	2	2	2	2	2	2	2	1	1	2	1	2
Q05636	1	1	1	1	1				1	1			1							1								1				1				1	1			1							1
Q05775	1	3	3	3	2	2	2	2	2	2	2	2	2	2	3	2	2	3	2	2	2	2	2	2	2	2	1	2	1	2	2	2	2	2	2	2	2	2	2	2	2	3	2	2	3	2	2	2	2
Q05785	1	1	1	1	1				1		1		1	1	1	1	1		1	1		1	1	1	1		1	1	1		1	1				1		1		1	1	1	1	1		1	1		1
Q05905	1	3	3	3	3	2	2	2	2	2	2	2	2	2	2	3	3	3	2	3	2	2	2	2	3	1	1	2	1	1	1	3	2	2	2	2	2	2	2	2	2	2	3	3	3	2	3	2	2
Q05911	1	11	11	11	5	7	9	4	5	4	6	6	4	3	3	5	3	4	5	5	4	6	6	3	6	6	6	6	6	6	9	5	7	9	4	5	4	6	6	4	3	3	5	3	4	5	5	4	6
Q05933	1	3	3	3	3	3	3	3	3	3	3	3	3	2	2	3	2	3	2	3	3	3	3	2	3	3	3	3	3	3	3	3	3	3	3	3	3	3	3	3	2	2	3	2	3	2	3	3	3
Q06103	1	2	2	2	2	2	2	2	2	2	2	2	2	2	2	2	2	2	2	2	2	2	2	2	2	2	1	2	1	2	1	2	2	2	2	2	2	2	2	2	2	2	2	2	2	2	2	2	2
Q06142	1	5	5	5	2	2	3	3	2	3	3	3	3	4	3	3	3	3	3	2	3	3	2	2	3	4	4	2	4	5	4	2	2	3	3	2	3	3	3	3	4	3	3	3	3	3	2	3	3
Q06146	1	4	4	4	4	4	4	4	4	4	3	4	4	4	4	4	4	4	4	4	4	4	4	4	4	4	4	4	4	4	4	4	4	4	4	4	4	3	4	4	4	4	4	4	4	4	4	4	4
Q06151	1	9	9	9	5	7	7	6	6	6	5	5	6	7	6	6	7	6	6	7	7	7	7	7	6	8	8	8	7	7	7	5	7	7	6	6	6	5	5	6	7	6	6	7	6	6	7	7	7
Q06179	1	1	1	1									1					1											1	1										1					1
Q06205	1	3	2	2	2	3	3	3	2	3	3	3	3	3	3	3	3	3	3	3	3	3	3	3	3	3	3	3	2	2	2	1	2	2	2	1	2	2	2	2	2	2	2	2	2	2	2	2	2
Q06252	1	5	5	5	5	4	5	5	4	4	5	5	4	5	5	5	5	5	5	5	5	5	4	5	5	5	5	5	5	5	5	5	4	5	5	4	4	5	5	4	5	5	5	5	5	5	5	5	5
Q06408	1	6	6	6	6	5	6	6	5	5	6	6	6	5	5	5	5	6	6	6	5	5	6	6	5	6	6	6	5	5	5	6	5	6	6	5	5	6	6	6	5	5	5	5	6	6	6	5	5
Q06440	1	4	4	4	4	2	2	2	1	2	1	2	2	1	1	1	2	2	2	2	2	2	1	2	2	2	2	2	2	2	2	4	2	2	2	1	2	1	2	2	1	1	1	2	2	2	2	2	2
Q06449	1	1	1	1	1	1	1	1	1	1	1	1	1	1	1	1	1	1	1	1	1	1	1	1	1	1	1	1	1	1	1	1	1	1	1	1	1	1	1	1	1	1	1	1	1	1	1	1	1
Q06485	1	1	1	1			1		1			1	1	1		1			1	1		1	1	1		1	1	1	1	1	1			1		1			1	1	1		1			1	1		1
Q06494	1	4	4	4	3	2	2	2	3	3	3	2	3	2	2	3	2	3	3	3	3	3	2	3	3	3	3	3	2	3	3	3	2	2	2	3	3	3	2	3	2	2	3	2	3	3	3	3	3
Q06505	1	4	4	4	3	2	2	2	2	2	2	2	2	2	2	2	3	2	1	3	1	2	2	2	2	2	2	2	4	4	3	3	2	2	2	2	2	2	2	2	2	2	2	3	2	1	3	1	2
Q06523	1	5	5	5	4	4	3	4	4	4	4	4	3	3	3	4	4	4	4	4	4	4	4	3	2	4	3	4	5	4	3	4	4	3	4	4	4	4	4	3	3	3	4	4	4	4	4	4	4
Q06524	1	1	1	1										1	1				1																						1	1				1
Q06625	1	4	4	4	1	1		1	1	2	1	1	1	1	1	1	2	1	2	2	2	3	3	3	2	2	3	2	2	2	2	1	1		1	1	2	1	1	1	1	1	1	2	1	2	2	2	3
Q06685	1	4	4	4	3	3	3	3	3	4	3	3	3	3	3	4	2	3	3	4	3	2	3	2	4	4	2	4	3	2	4	3	3	3	3	3	4	3	3	3	3	3	4	2	3	3	4	3	2
Q06705	1	2	2	2	2		1	1	1	1	1		1	1	1	1	1	1	1	1	1	1	1	1	1	1	1		1	2	1	2		1	1	1	1	1		1	1	1	1	1	1	1	1	1	1
Q07451	1	1	1	1				1	1	1	1		1	1	1	1	1	1	1			1													1	1	1	1		1	1	1	1	1	1	1			1
Q07478	1	6	6	6	4	4	4	5	4	5	5	5	6	5	5	5	5	4	6	4	5	5	5	5	6	5	5	4	5	5	5	4	4	4	5	4	5	5	5	6	5	5	5	5	4	6	4	5	5
Q07505	1	4	4	4	4	4	4	4	4	3	4	4	4	4	4	4	4	4	4	4	4	4	4	4	4	4	4	4	4	4	4	4	4	4	4	4	3	4	4	4	4	4	4	4	4	4	4	4	4
Q07551	1	13	13	13	10	9	11	11	10	9	10	10	11	10	9	10	11	10	10	12	10	11	12	11	10	10	10	11	12	12	13	10	9	11	11	10	9	10	10	11	10	9	10	11	10	10	12	10	11
Q07623	1	1	1	1				1	1	1	1	1	1	1	1	1	1	1	1	1	1	1	1		1	1	1	1	1	1	1				1	1	1	1	1	1	1	1	1	1	1	1	1	1	1
Q07648	1	1	1	1	1	1	1	1	1	1	1		1	1	1	1	1	1	1	1	1	1	1	1	1		1	1	1			1	1	1	1	1	1	1		1	1	1	1	1	1	1	1	1	1
Q07657	1	3	3	3	2	1	1	2	3	3	2	2	3	2	2	3	2	2	2	1	1	1	1	2	2	1	1	1	1		1	2	1	1	2	3	3	2	2	3	2	2	3	2	2	2	1	1	1
Q07688	1	2	2	2	1	2	2	1	2	1	1	1	1		1	1	2	1	2	1	1	1	1	1	1	1	2	2	2	2	2	1	2	2	1	2	1	1	1	1		1	1	2	1	2	1	1	1
Q07825	1	3	3	3	2	2	2	2	3	2	2	2	2	2	2	2	3	3	3	2	2	1	1	2	1	3	3	3	2	2	2	2	2	2	2	3	2	2	2	2	2	2	2	3	3	3	2	2	1
Q08193	1	6	6	6	6	6	6	6	5	5	6	6	5	5	6	6	5	6	5	6	6	6	5	6	6	6	6	6	6	6	6	6	6	6	6	5	5	6	6	5	5	6	6	5	6	5	6	6	6
Q08202	1	1	1	1		1			1	1		1		1		1			1	1	1	1	1	1	1	1	1		1	1	1		1			1	1		1		1		1			1	1	1	1
Q08220	1	3	3	3	1	2	2	2	1	2	1	1	2	2	3	2	2	1	3	1	1	1	1	3	3	2	2	3	3	1	3	1	2	2	2	1	2	1	1	2	2	3	2	2	1	3	1	1	1
Q08245	1	13	13	13	13	12	13	13	12	12	11	13	13	12	12	12	13	12	11	12	11	12	13	12	12	12	13	12	11	12	11	13	12	13	13	12	12	11	13	13	12	12	12	13	12	11	12	11	12
Q08295	4	4	4	3	1	2	1	3	3	3	4	2	4	4	3	3	4	3	3	4	4	4	4	4	2	4	3	4	3	3	4	1	2	1	3	3	3	4	2	4	4	3	3	4	3	3	4	4	4
Q08412	1	2	2	2	1	1	1	2	2	2	2	1	2	1	1	2	2	2	1	1	2	1	1	2	2	1	2	2	1	1	1	1	1	1	2	2	2	2	1	2	1	1	2	2	2	1	1	2	1
Q08422	1	1	1	1	1	1	1	1	1	1	1	1	1	1	1	1	1	1	1	1	1	1	1	1	1	1	1	1	1	1	1	1	1	1	1	1	1	1	1	1	1	1	1	1	1	1	1	1	1
Q08446	1	1	1	1																									1
Q08601	1	2	2	2	2	2	2	1	2	2	1	2	2	1		1	2	1		2	1	1	2	1	2	2	2	2	2	1	2	2	2	2	1	2	2	1	2	2	1		1	2	1		2	1	1
Q08723	1	7	7	7	5	5	5	6	4	5	5	6	5	5	4	5	6	3	4	6	7	5	6	7	6	7	5	5	6	6	5	5	5	5	6	4	5	5	6	5	5	4	5	6	3	4	6	7	5
Q08732	1	2	2	2	1	1	1	1	1	1	1	1	1	1	1	1	1	1	1	1	1	1	1	1	1	1	1	1	2	1	1	1	1	1	1	1	1	1	1	1	1	1	1	1	1	1	1	1	1
Q08742	1	2	2	2	1	1	1	1	1	1	1	1	1	1	1	1	1	1	1	2	1	1	1	1	1	1	1	1	1	1	1	1	1	1	1	1	1	1	1	1	1	1	1	1	1	1	2	1	1
Q08745	2	5	5	5	5	5	5	5	5	5	5	5	5	4	5	5	5	5	5	5	5	5	5	5	5	5	5	5	5	5	5	5	5	5	5	5	5	5	5	5	4	5	5	5	5	5	5	5	5
Q08971	1	6	6	6	3	3	3	5	4	4	4	4	3	5	4	5	3	4	5	3	5	5	3	3	3	3	2	3	5	5	5	3	3	3	5	4	4	4	4	3	5	4	5	3	4	5	3	5	5
Q08972	1	12	12	12	8	9	9	10	10	10	9	7	10	8	7	8	9	10	7	7	9	8	7	9	9	7	7	8	9	8	8	8	9	9	10	10	10	9	7	10	8	7	8	9	10	7	7	9	8
Q08977	1	10	10	10	9	10	10	8	10	8	10	10	8	9	10	10	8	7	10	10	7	9	8	7	8	8	9	7	7	8	8	9	10	10	8	10	8	10	10	8	9	10	10	8	7	10	10	7	9
Q08985	2	6	6	6	5	5	5	6	2	2	4	2	4	3	3	3	3	4	2	5	4	5	4	5	5	5	4	5	5	6	5	5	5	5	6	2	2	4	2	4	3	3	3	3	4	2	5	4	5
Q10740	1	4	4	4	4	3	4	3	4	3	4	4	3	4	4	4	3	4	2	3	3	3	3	3	4	3	3	4	2	3	3	4	3	4	3	4	3	4	4	3	4	4	4	3	4	2	3	3	3
Q12044	1	4	4	4	3	2	3	4	1	3	4	4	2	3	4	2	2	2	2	3	3	2	3	2	3	4	2	3	3	3	3	3	2	3	4	1	3	4	4	2	3	4	2	2	2	2	3	3	2
Q12074	1	12	12	12	9	9	8	10	9	10	10	9	9	8	10	9	10	10	9	11	11	11	11	11	11	11	10	11	11	11	10	9	9	8	10	9	10	10	9	9	8	10	9	10	10	9	11	11	11
Q12091	1	3	3	3	3	3	3	3	3	2	3	2	2	3	3	3	2	2	3	2	2	2	2	2	3	2	2	3	2	2	2	3	3	3	3	3	2	3	2	2	3	3	3	2	2	3	2	2	2
Q12109	1	5	5	5	4	3	2	3	3	5	4	4	4	4	3	4	3	4	4	4	5	4	3	3	4	4	3	3	4	4	4	4	3	2	3	3	5	4	4	4	4	3	4	3	4	4	4	5	4
Q12118	1	10	10	10	9	8	8	8	7	7	7	7	8	9	6	7	8	8	7	7	9	7	7	8	9	9	9	8	10	8	9	9	8	8	8	7	7	7	7	8	9	6	7	8	8	7	7	9	7
Q12122	2	9	9	9	9	9	9	9	9	9	9	9	9	8	9	8	8	7	9	8	9	8	9	8	8	9	9	9	9	8	9	9	9	9	9	9	9	9	9	9	8	9	8	8	7	9	8	9	8
Q12123	1	5	5	5	2	4	5	5	3	4	4	4	4	5	4	4	4	4	5	3	3	3	4	4	5	5	3	4	4	4	4	2	4	5	5	3	4	4	4	4	5	4	4	4	4	5	3	3	3
Q12154	1	4	4	4	2	2	2	2	2	2	2	2	2	2	2	3	3	3	3	3	3	3	3	3	3	4	4	3	4	4	4	2	2	2	2	2	2	2	2	2	2	2	3	3	3	3	3	3	3
Q12159	1	3	3	3	3	3	3	3	3	3	3	2	2	3	2	2	2	2	3	3	3	3	3	3	3	3	3	3	3	3	2	3	3	3	3	3	3	3	2	2	3	2	2	2	2	3	3	3	3
Q12165	1	3	3	3	3	3	3	2	3	2	2	2	2	2	3	2	2	2	2	2	2	1	2	1	2	3	2	2	2	2	2	3	3	3	2	3	2	2	2	2	2	3	2	2	2	2	2	2	1
Q12178	1	3	3	3	1	1		2		1	1	2	2	1	1			2	1	1	2	2		2	2	2	1	2	3	3	2	1	1		2		1	1	2	2	1	1			2	1	1	2	2
Q12189	1	2	2	2	1	1	1	1	1	1	1	1	1	1	1				1	1	1	1	1	1	1	1	1	1	2	1	1	1	1	1	1	1	1	1	1	1	1	1				1	1	1	1
Q12207	1	1	1	1					1	1	1			1	1	1	1	1	1	1	1	1	1	1	1	1	1	1								1	1	1			1	1	1	1	1	1	1	1	1
Q12211	1	1	1	1		1	1	1		1				1			1	1		1		1	1	1	1		1	1	1		1		1	1	1		1				1			1	1		1		1
Q12213	2	18	18	18	15	15	16	16	16	18	18	15	16	15	17	16	17	15	17	16	15	17	16	16	17	15	16	16	14	15	16	15	15	16	16	16	18	18	15	16	15	17	16	17	15	17	16	15	17
Q12230	1	12	12	11	11	11	11	11	10	10	10	11	11	10	10	10	11	11	10	11	10	12	11	11	10	11	11	12	10	10	9	11	11	11	11	10	10	10	11	11	10	10	10	11	11	10	11	10	12
Q12233	1	1	1	1	1	1	1	1	1	1	1	1	1	1	1	1	1	1	1	1	1	1	1	1	1	1	1	1	1	1	1	1	1	1	1	1	1	1	1	1	1	1	1	1	1	1	1	1	1
Q12250	1	4	4	4	4	3	4	4	4	4	4	4	4	4	4	4	4	4	4	4	4	4	4	4	4	3	3	3	4	3	3	4	3	4	4	4	4	4	4	4	4	4	4	4	4	4	4	4	4
Q12265	1	3	3	3	3	2	3	3	3	3	2	2	3	3	1	3	2	2	2	2	3	3	2	3	2	2	2	2	1	3	2	3	2	3	3	3	3	2	2	3	3	1	3	2	2	2	2	3	3
Q12266	5	2	1	1	1	1	1	2	2	2	2	2	2	2	2	2	2	2	2	1	2	1	1	1	2	2	2	2	2	2	2				1	1	1	1	1	1	1	1	1	1	1	1	1	1	1
Q12305	1	5	5	5	5	5	5	5	5	5	5	5	5	5	5	5	5	5	5	5	5	4	5	5	5	5	5	5	5	5	4	5	5	5	5	5	5	5	5	5	5	5	5	5	5	5	5	5	4
Q12306	1	3	3	3	3	3	2	3	3	3	3	3	3	3	3	3	3	3	3	3	3	3	3	3	3	3	3	3	3	3	2	3	3	2	3	3	3	3	3	3	3	3	3	3	3	3	3	3	3
Q12314	1	5	5	5	5	4	5	4	4	5	5	4	4	3	4	5	4	4	5	4	5	5	5	5	5	3	3	4	5	5	4	5	4	5	4	4	5	5	4	4	3	4	5	4	4	5	4	5	5
Q12329	1	4	4	4	1	1	2	2	2	2	2	3	3	3	3	3	2	3	2	3	3	3	3	3	3	4	3	3	2	2	2	1	1	2	2	2	2	2	3	3	3	3	3	2	3	2	3	3	3
Q12335	1	9	9	8	5	7	6	5	8	5	7	6	4	8	7	6	5	6	6	7	6	7	7	6	5	6	5	6	9	8	6	5	7	6	5	8	5	7	6	4	8	7	6	5	6	6	7	6	7
Q12349	1	2	2	2	2	2	2	2	2	2	2	2	2	2	2	2	2	2	2	2	2	2	2	2	2	1	2	2	2	1	1	2	2	2	2	2	2	2	2	2	2	2	2	2	2	2	2	2	2
Q12355	1	3	3	3	2	2	1	1		1	1	2	1	1			1	1	2		2	1		1		2	1		1	3	1	2	2	1	1		1	1	2	1	1			1	1	2		2	1
Q12363	1	13	13	13	12	12	11	11	10	12	12	11	11	12	12	11	12	12	12	12	12	11	11	11	12	12	12	12	12	11	11	12	12	11	11	10	12	12	11	11	12	12	11	12	12	12	12	12	11
Q12377	1	5	5	5	5	5	3	5	5	5	5	5	4	5	5	5	5	5	5	4	4	4	5	5	5	5	5	5	5	4	5	5	5	3	5	5	5	5	5	4	5	5	5	5	5	5	4	4	4
Q12408	1	2	2	2	2	2	2	2	2	2	2	2	2	2	2	2	2	2	2	2	2	2	2	2	1	2	2	2	2	2	2	2	2	2	2	2	2	2	2	2	2	2	2	2	2	2	2	2	2
Q12428	1	8	8	8	6	7	7	7	6	6	6	7	6	6	6	7	6	8	7	6	7	7	6	7	7	7	6	7	7	7	7	6	7	7	7	6	6	6	7	6	6	6	7	6	8	7	6	7	7
Q12443	1	3	3	3	3	3	3	3	3	3	2	3	3	3	2	2	2	3	3	3	3	2	2	2	3	3	2	2	3	3	3	3	3	3	3	3	3	2	3	3	3	2	2	2	3	3	3	3	2
Q12447	1	6	6	6	6	4	6	6	6	6	6	6	6	6	6	6	6	6	6	4	6	5	6	5	6	6	6	6	5	6	6	6	4	6	6	6	6	6	6	6	6	6	6	6	6	6	4	6	5
Q12449	1	4	4	4	4	4	4	4	4	4	4	4	4	4	4	4	4	4	4	4	4	4	4	4	4	4	4	4	3	4	4	4	4	4	4	4	4	4	4	4	4	4	4	4	4	4	4	4	4
Q12458	1	8	8	7	6	7	6	6	5	6	7	5	6	5	6	6	7	5	5	6	7	5	5	4	6	6	5	6	6	7	6	6	7	6	6	5	6	7	5	6	5	6	6	7	5	5	6	7	5
Q12460	1	10	10	10	7	6	6	7	6	7	6	8	7	7	6	6	7	5	6	9	8	8	8	7	8	8	9	9	9	9	10	7	6	6	7	6	7	6	8	7	7	6	6	7	5	6	9	8	8
Q12464	1	5	5	5	3	3	4	3	3	4	4	4	4	4	4	4	3	5	3	4	4	5	4	4	4	3	3	3	4	3	5	3	3	4	3	3	4	4	4	4	4	4	4	3	5	3	4	4	5
Q12499	1	7	7	7	6	7	7	6	5	7	3	4	5	5	6	4	5	4	5	5	5	6	6	5	7	7	6	6	5	6	5	6	7	7	6	5	7	3	4	5	5	6	4	5	4	5	5	5	6
Q12513	1	4	4	4	3	3	3	4	4	4	4	4	4	4	4	4	3	3	3	2	2	4	1	2	2	2	2	2	3	4	3	3	3	3	4	4	4	4	4	4	4	4	4	3	3	3	2	2	4
Q12522	1	2	2	2	2	2	2	2	2	2	1	2	2	1	2	2	2	2	2	2	2	2	2	2	1	2	2	2	2	1	1	2	2	2	2	2	2	1	2	2	1	2	2	2	2	2	2	2	2
Q12532	1	1	1	1	1	1	1	1	1	1	1	1	1	1	1	1	1	1	1	1	1	1	1	1	1	1	1	1	1	1	1	1	1	1	1	1	1	1	1	1	1	1	1	1	1	1	1	1	1
Q12680	1	6	6	6	4	4	3	1	2	2	3	2	1	3	1	2	2	2	2	3	4	1	1	4	2	1	3	2	4	4	3	4	4	3	1	2	2	3	2	1	3	1	2	2	2	2	3	4	1
Q12692	1	2	1	1	1	1	1	1					1	1					1	1	2	2	2	2	2	2	2	1	2	2	2																	1	1
Q2V2P9	1	1	1	1	1	1	1	1	1	1	1	1	1	1	1	1	1	1	1	1	1	1	1	1	1	1	1	1		1		1	1	1	1	1	1	1	1	1	1	1	1	1	1	1	1	1	1
Q3E754	1	4	4	1	4	4	4	4	4	4	4	3	4	4	4	4	4	4	4	4	4	4	4	4	4	4	4	4	4	4	4	4	4	4	4	4	4	4	3	4	4	4	4	4	4	4	4	4	4
Q3E757	2	9	9	9	9	9	7	8	7	8	8	8	9	7	8	8	7	8	8	8	8	8	8	8	9	8	8	8	9	9	9	9	9	7	8	7	8	8	8	9	7	8	8	7	8	8	8	8	8
Q3E772	1	2	2	2	1	1	1	1	2	1	1	1	1	1	1	1	1	1	1	1	1	1	1	1	1		2	1	1	1	1	1	1	1	1	2	1	1	1	1	1	1	1	1	1	1	1	1	1
Q3E792	2	3	3	3	3	3	3	3	3	3	3	3	3	2	3	3	3	3	3	3	2	2	1	3	2	3	3	3	3	3	3	3	3	3	3	3	3	3	3	3	2	3	3	3	3	3	3	2	2
Q3E7B0	1	1	1	1	1	1		1	1	1		1	1	1	1	1	1	1		1	1	1		1	1			1				1	1		1	1	1		1	1	1	1	1	1	1		1	1	1
Q3E7X9	2	3	3	3	3	3	3	3	3	3	3	3	3	3	3	3	3	3	3	3	3	3	3	3	3	3	2	3	3	3	3	3	3	3	3	3	3	3	3	3	3	3	3	3	3	3	3	3	3
Q3E7Y3	2	5	5	5	4	4	4	4	4	4	4	4	4	5	5	4	5	5	5	5	4	5	5	5	5	5	5	5	5	5	5	4	4	4	4	4	4	4	4	4	5	5	4	5	5	5	5	4	5
Q3E7Z5	1	1	1	1	1	1	1	1	1	1	1		1	1	1	1	1	1	1	1	1	1	1		1	1	1	1	1	1	1	1	1	1	1	1	1	1		1	1	1	1	1	1	1	1	1	1
Q3E834	1	1	1	1			1	1		1	1	1	1	1	1	1	1		1	1	1	1	1	1		1	1	1	1	1	1			1	1		1	1	1	1	1	1	1	1		1	1	1	1
Q3E841	1	5	5	5	4	4	5	4	5	5	4	4	4	5	4	4	5	4	4	4	4	4	4	4	4	4	4	4	5	5	5	4	4	5	4	5	5	4	4	4	5	4	4	5	4	4	4	4	4
Q6Q547	1	1	1	1	1	1	1	1	1	1	1	1	1	1	1	1	1	1	1	1	1	1	1	1	1	1	1	1	1	1	1	1	1	1	1	1	1	1	1	1	1	1	1	1	1	1	1	1	1
Q6Q5H1	58	10	10	9	9	9	9	9	9	10	9	9	9	10	9	9	8	9	9	8	9	9	9	9	10	10	10	10	10	10	10	9	9	9	9	9	10	9	9	9	10	9	9	8	9	9	8	9	9
Q86ZR7	1	3	3	3	1	1	2	1	2	2	2	1	3	2	2	1	2	1	1	1	1	1	2	2	2	1	2	2	2	3	2	1	1	2	1	2	2	2	1	3	2	2	1	2	1	1	1	1	1
Q99258	1	7	7	7	3	4	4	3	4	4	4	3	4	5	3	5	6	4	5	4	5	3	4	4	5	6	6	6	5	6	5	3	4	4	3	4	4	4	3	4	5	3	5	6	4	5	4	5	3
Q99321	1	2	2	2	1	2	2	2	1	2	2	2	2	2	2	1	2	2	1	2	2	2	2	2	2	2	2	2	2	2	2	1	2	2	2	1	2	2	2	2	2	2	1	2	2	1	2	2	2
Q99369	1	1	1	1	1	1		1									1	1		1	1		1	1		1	1	1			1	1	1		1									1	1		1	1
Q99383	1	3	3	3	3	2	1	3	1	2	3	3	3	3	3	3	3	3	3	3	3	3	3	3	3	3	3	3	3	3	3	3	2	1	3	1	2	3	3	3	3	3	3	3	3	3	3	3	3
[truncated: 180 more columns]

## Sheet: Proteome Discoverer
Protein identification and quantification data obtained with the main dataset (PXD001819) using the Proteome Discoverer workflow.
Accession	Description	# Protein Groups	Exp. q-value: Combined	Sum PEP Score	Coverage [%]	# Peptides	# PSMs	# Unique Peptides	# AAs	MW [kDa]	calc. pI	# Razor Peptides	Score Sequest HT																											Peptides
													P1_R1	P1_R2	P1_R3	P2_R1	P2_R2	P2_R3	P3_R1	P3_R2	P3_R3	P4_R1	P4_R2	P4_R3	P5_R1	P5_R2	P5_R3	P6_R1	P6_R2	P6_R3	P7_R1	P7_R2	P7_R3	P8_R1	P8_R2	P8_R3	P9_R1	P9_R2	P9_R3	P1_R1	P1_R2	P1_R3	P2_R1	P2_R2	P2_R3	P3_R1	P3_R2	P3_R3	P4_R1
O00762ups	Ubiquitin-conjugating enzyme E2 C (Chain 1-179, N-terminal His tag)- Homo sapiens	1	0	71.643	75	9	153	9	185	20.5	7.64	0	77.53	93.73	88.3	37.93	29.95	37.81	25.81	15.56	18.66	19.86	7.78	15.84	5.39															9	9	9	8	8	7	4	3	3	2
O76070ups	Gamma-synuclein (Chain 1-127) - Homo sapiens	1	0	107.968	65	11	295	11	147	15.5	6.2	0	131.12	155.21	143.7	119.83	170.01	122.75	28.4	40.36	52.24	15.86	8.48	8.38	2.98															10	11	10	9	8	9	6	6	6	1
P00167ups	Cytochrome b5 (Chain 1-134, N-terminal His tag) - Homo sapiens	1	0	44.956	47	5	311	5	140	16.1	5.76	0	76.79	84.24	78.64	50.3	68.53	34.51	10.68	2.44	11.53			2.2																5	5	5	3	4	5	3	3	3
P00441ups	Superoxide dismutase [Cu-Zn] (Chain 2-154) - Homo sapiens	1	0	19.184	39	3	38	3	153	15.8	6.13	0	17.12	29.43	18.38	9.94	6.49	10.19	10.17	13.39	3.44		2.75	5.81																3	3	3	1	1	1	1	1	1
P00709ups	Alpha-lactalbumin (Chain 20-142) - Homo sapiens	1	0	28.79	39	5	152	5	123	14.1	4.88	0	46.32	37.82	39.94	37.11	32.73	20.11	14.1	12.27	18.59																			5	5	5	5	4	5	4	4	5
P00915ups	Carbonic anhydrase 1 (Chain 2-261) - Homo sapiens	1	0	57.83	37	7	177	7	260	28.7	7.12	0	131.65	139.54	158.29	39.75	33.54	39.82	6.95	12.95	11.03																			6	6	7	5	3	5	2	3	3
P00918ups	Carbonic anhydrase 2 (Chain 2-260) - Homo sapiens	1	0	49.394	51	9	163	9	259	29.1	7.4	0	41.6	44.85	39.35	43.59	53.6	39.64	28.66	32.82	30.09	10.62	14.31	9.1																7	8	7	5	6	5	5	5	5
P01008ups	Antithrombin-III (Chain 33-464) - Homo sapiens	1	0	151.738	49	16	647	16	432	49	6.25	0	243.2	251.13	272.93	172.43	145.34	144.44	67.79	95.84	97.43	6.94	10.78	4.68																16	16	16	13	10	13	8	7	7
P01031ups	Complement C5 (C5a anaphylatoxin) (Chain 678-751) - Homo sapiens	1	0	20.481	68	4	32	4	74	8.3	8.59	0	9.42	23.23	9.12	9.37	11.83	11.92	4.44	2.28																				3	4	3	1	1	1	1	1
P01112ups	GTPase HRas (Chain 1-189) - Homo sapiens	1	0	52.491	54	7	106	7	189	21.3	5.31	0	65.79	53.75	58.19	8.38	15.63	14.36	9.85	18.45	2.67	5.12	4.55	7.93																7	6	6	4	4	3	3	3	2
P01127ups	Platelet-derived growth factor B chain (Chain 82-190) - Homo sapiens	1	0	36.735	66	6	143	6	109	12.3	9.07	0	64.43	74.78	73.41	36.45	19.25	31.3	11.56	20.86	16.08		3.17																	5	5	6	4	2	3	1	1	1
P01133ups	Pro-Epidermal growth factor (EGF) (Chain 971-1023) - Homo sapiens	1	0	7.005	24	1	30	1	54	6.3	4.94	0	11.22	12.24	11.73	7.73	7.86	15.96	15.16	18.23	14.61																			1	1	1	1	1	1	1	1	1
P01344ups	Insulin-like growth factor II (Chain 25-91) - Homo sapiens	1	0	24.074	73	3	101	3	67	7.5	6.44	0	31.18	36.49	51.28	30.05	30.3	30.02	25.78	41.51	19.55	26.13	18.32	21.56	1.73	2.38														3	3	3	3	3	3	2	3	3	1
P01375ups	Tumor necrosis factor, soluble form (Chain 77-233) - Homo sapiens	1	0	67.566	66	6	135	6	157	17.3	7.39	0	47.83	66.85	75.58	36.54	34.3	39.48	28.91	29.69	24.93	11.93	1.98	2.09																6	6	6	5	5	4	4	4	4
P01579ups	Interferon Gamma (Chain 23-166) - Homo sapiens	1	0	26.97	39	4	115	4	143	16.8	9.7	0	30.71	32.11	28.67	27.27	32.17	16.43	22.86	23.79	25.17	23.5	10.52	16.64	8.92	2.51	4.02													3	3	4	3	3	3	3	3	3	1
P02144ups	Myoglobin (Chain 2-154) - Homo sapiens	1	0	74.659	58	6	210	6	153	17	7.68	0	129.6	161.83	123.2	82.98	46.9	50.82	23.63	16.88	16.15	4.31	4.39	4.87																6	6	6	3	3	3	2	2	2
P02741ups	C-reactive protein (Chain 19-224) - Homo sapiens	1	0	12.23	19	4	30	4	208	23.2	5.39	0	16.5	12.55	8.1	2.21	12.84	5.04		2.17	2.06																			4	3	3	1	2	2		1	1
P02753ups	Retinol-binding protein 4 (Chain 19-201) - Homo sapiens	1	0	21.475	28	3	51	3	179	20.6	5.3	0	19.4	28.48	23.37	7.22	12.15	12.4	8.66	6.17	6.63	3.7	3.6	3.4	1.64	1.61														3	3	3	1	2	2	1	1	1	1
P02768ups	Serum albumin (Chain 26-609) - Homo sapiens	1	0	254.843	68	35	871	35	584	66.3	6.04	0	494.77	504.6	510.22	190.11	183.45	201.02	71.01	67.59	73.68	26.03	34.07	35.18	11.63	21.39	12.29													32	33	34	19	20	20	16	14	13	3
P02787ups	Serotransferrin (Chain 20-698) - Homo sapiens	1	0	198.923	46	28	537	28	679	75.1	7.03	0	284.33	279.36	250.27	172.85	142.24	175.29	75.92	94.61	92.7		2.86	9.79																24	26	26	19	15	15	9	9	11	1
P02788ups	Lactotransferrin (Chain 20-710) - Homo sapiens	1	0	247.497	65	37	710	37	691	76.1	8.09	0	358.98	302.37	305.95	226.04	263.2	255.52	155.25	157.31	157.23	17.64	39.07	36.12	12.04	6.23	3.85													35	34	35	23	24	25	16	17	15	3
P04040ups	Catalase (Chain 2-527) - Homo sapiens	1	0	179.962	56	24	457	24	526	59.6	7.39	0	238.61	232.09	202.38	124.31	109.09	114.63	51.63	65.62	64.23	9.87	3.52	7.55																24	21	22	17	16	16	10	10	10
P05413ups	Fatty acid-binding protein, heart (Chain 2-133) - Homo sapiens	1	0	43.128	53	7	189	7	132	14.7	6.8	0	101.19	82.92	108.14	45.81	30.48	25.93	36.69	24.51	26.73	1.74	1.73	3.38																7	5	7	5	4	6	4	3	3
P06396ups	Gelsolin (Chain 28-782) - Homo sapiens	1	0	186.309	39	19	578	19	755	82.9	6.02	0	262.2	265.36	309.22	149.08	173.26	179.87	111.34	95.44	73.07	11.44	20.91	16.13			2.88													18	18	18	13	13	12	9	8	8
P06732ups	Creatine kinase M-type (Chain 1-381) - Homo sapiens	1	0	90.68	46	14	390	14	381	43.1	7.25	0	147.59	140.96	142.76	109.04	100.3	111.45	76.24	64.37	66.74	19.65	18.21	26.31	3.22	3.31														14	14	14	12	11	11	9	8	8	1
P08263ups	Glutathione S-transferase A1 (Chain 2-222) - Homo sapiens	1	0	24.773	47	7	118	7	221	25.5	8.88	0	57.63	39.71	50.59	33.76	42.68	23.31	13.34	9.24	2.5																			6	6	7	4	4	4	2	3	2
P08758ups	Annexin A5 (Chain 2-320) - Homo sapiens	1	0	122.501	60	15	302	15	319	35.8	5.05	0	110.65	133.79	119.21	62.26	69.78	77.48	40.63	34.79	26.65		2.36																	14	13	14	10	10	9	6	5	5
P09211ups	Glutathione S-transferase P (Chain 2-210) - Homo sapiens	1	0	37.122	40	5	40	5	209	23.2	5.64	0	35.85	15.99	19.35	8.33	9.34	5.66	5.77	2.61	4.58		2.55																	5	4	5	2	2	2	1	1	1
P10145ups	Interleukin-8, IL-8 (Chain 28-99) - Homo sapiens	1	0	15.443	35	2	99	2	72	8.4	8.76	0	49.63	31.44	31.1	29.21	18.56	15	11.45	8.82	11.27																			2	2	2	1	1	1	1	1	1
P10599ups	Thioredoxin (Chain 2-105, N-terminal His tag)- Homo sapiens	1	0	13.074	31	3	40	3	110	12.4	6.18	0	15.96	24.8	17.42	7.77	11.83	7.77	14.88	10.76	11.63																			3	3	3	2	1	1	1	1	1
P10636-8ups	Microtubule-associated protein tau {Isoform Tau-F (Tau-4)} (Chain 2-441) - Homo sapiens	1	0	124.232	50	15	366	15	440	45.7	8.25	0	163.34	187.23	167.89	100.49	75.89	106.53	41.92	40.15	45.75	25.17	30.05	26.07	18.89	16.6	13.2													13	12	14	11	9	11	6	7	8	3
P12081ups	Histidyl-tRNA synthetase, cytoplasmic (Chain 1-509, C terminal His tag) - Homo sapiens	1	0	133.335	55	21	370	20	515	58.2	6.49	1	164.63	157.4	161.32	72.7	117.98	95.27	47.73	45.67	35.7	11.89	14.99	23.52	2.21	5.73	4.45	2.12	2.08	3.71	3.9	2.05	2.07							18	16	17	10	11	12	7	6	6	1
P15559ups	NAD(P)H dehydrogenase [quinone] 1 (Chain 2-274) - Homo sapiens	1	0	42.373	25	7	230	7	273	30.7	8.88	0	118.86	106.26	86.25	55.73	52.19	33.18	31.19	30.26	11.75	9.64	9.64	16.97	2.33	4.43	4.3													6	5	7	4	4	3	3	4	4	1
P16083ups	Ribosyldihydronicotinamide dehydrogenase [quinone] (Chain 2-231) - Homo sapiens	1	0	93.48	81	12	185	12	230	25.8	6.29	0	105.7	72.43	50.6	53.2	47.54	52.12	12.97	19.18	22.07		3.86	3.63																10	10	10	6	6	5	4	4	4
P41159ups	Leptin (Chain 22-167) - Homo sapiens	1	0	54.537	61	6	174	6	147	16.1	6.15	0	86.13	57.19	57.93	28.48	48.24	29.62	15.16	21.25	31.06	17.32	18.01	12.62		3.19	6.6													6	5	6	4	4	4	4	4	4
P51965ups	Ubiquitin-conjugating enzyme E2 E1 (Chain 1-193, N terminal His tag)- Homo sapiens	1	0	19.5	34	4	84	4	199	22.2	8.53	0	21.53	34.63	31.24	20.99	34.54	23.23	19.43	18.78	15.88			2.48																3	4	3	3	3	3	2	2	2
P55957ups	BH3-interacting domain death agonist (Chain 1-195) - Homo sapiens	1	0	74.674	53	7	259	7	195	22	5.44	0	135.17	103.48	123.15	77.29	82.43	92.13	54.18	37.61	28.33	7.42	12.1	15.17																7	7	7	6	6	6	4	4	4
P61626ups	Lysozyme C (Chain 19-148) - Homo sapiens	1	0	26.878	42	4	78	4	130	14.7	9	0	28.9	21.57	25.14	16.33	23.51	30.02	18.44	21.75	20.57																			4	4	4	4	3	4	3	3	3
P61769ups	Beta-2-microglobulin (Chain 21-119) - Homo sapiens	1	0	25.152	42	3	88	3	99	11.7	6.52	0	42.74	45.96	29.56	29.37	25.16	18.43	21.78	14.11	19.49		2.5	2.48																3	3	3	3	3	2	2	2	3
P62937ups	Peptidyl-prolyl cis-trans isomerase A (Chain 1-165, N terminal His tag)- Homo sapiens	1	0	30.893	43	7	156	7	185	20.2	8.21	0	19.17	17.08	13.27	37.99	22.9	25.38	9.84	16.32	13.99																			5	7	6	5	5	5	4	5	5
P62988ups	Ubiquitin (Chain 1-76, N-terminal His tag) - Homo sapiens	1	0	35.32	58	6	1136	2	96	10.7	8.56	0	118.51	95.54	84.68	114.95	105.58	107.15	87.41	124.56	82.32	102.48	104.39	87.77	82.44	99.06	104.01	82.14	77.18	72.59	71.79	70.25	78.89	81.58	78.85	90.77	84.2	64.94	78.2	5	5	6	5	4	4	5	5	5	4
P63165ups	Small ubiquitin-related modifier 1 (Chain 1-97, N-terminal GST tag) - Homo sapiens	1	0	50.77	29	9	159	9	336	38.8	6.4	0	72.19	54.64	57.64	32.95	34.45	32.01	14.93	12.39	21.57	4.12	3.84	3.56																9	8	9	7	6	6	3	4	4
P63279ups	SUMO-conjugating enzyme UBC9 (Chain 1-158) - Homo sapiens	1	0	35.454	47	6	107	6	158	18	8.66	0	99.06	87.97	98.85	9.59	5.75	6.37																						5	5	6	3	2	2
P68871ups	Hemoglobin subunit beta (Chain 2-147) - Homo sapiens	1	0	58.985	82	9	166	9	146	15.9	7.28	0	73.72	67	70.17	32.21	27.12	22.31	15.14	24.98	21.89	2																		9	9	9	7	6	7	6	6	6
P69905ups	Hemoglobin subunit alpha (Chain 2-142) - Homo sapiens	1	0	21.092	55	5	33	5	141	15.1	8.68	0	20.54	24.54	16.03	1.76	7.2	10.97																						3	4	1	1	2	2	1
P99999ups	Cytochrome c (Chain 2-105) - Homo sapiens	1	0	44.057	56	6	97	6	104	11.6	9.57	0	52.97	44.98	48.61	11.32	17.33	11.68	13.19	11.14	8.4																			6	6	6	4	5	4	3	3	2
Q06830ups	Peroxiredoxin 1 (Chain 2-199) - Homo sapiens	1	0	42.23	52	10	183	10	198	22	8.13	0	35.88	51.87	89.37	34.32	33.23	35.38	33.33	21.69	23.24	9.05	18.45	9.33	4.98															7	8	9	6	5	6	5	5	4	1
Q15843ups	NEDD8 (Chain 1-81) - Homo sapiens	1	0	14.346	35	2	86	2	81	9.1	8.43	0	24.13	18.51	25.3	19.34	12.11	3.12		5.93																				2	2	2	1	1	1		1	1
A5Z2X5	UPF0495 protein YPR010C-A OS=Saccharomyces cerevisiae	1	0	7.531	22	1	36	1	72	7.9	8.73	0	3.31	3.82	3.71	3.62	3.38	2.94	10.34		5.93	11.11	4.06	3.59	3.39	7.78		7.58	3.92	7.37	3.86	3.27	3.7	12.75	4.18		8.07	7.9	3.72	1	1	1	1	1	1	1		1	1
O13516	40S ribosomal protein S9-A OS=Saccharomyces cerevisiae	1	0	52.881	53	13	752	1	197	22.4	9.98	0	93.62	76.5	79.99	51.52	77.5	71.35	73.23	61.5	66.22	62.17	63.71	66.91	71.91	59.12	62.93	52.83	52.84	68.26	53.58	64.77	45.45	50.36	42.08	56.36	49.07	51.06	51.8	9	8	7	6	8	8	7	8	8	9
O13547	Covalently-linked cell wall protein 14 OS=Saccharomyces cerevisiae	1	0	50.799	18	4	425	4	238	23.3	5.94	0	40.47	37.93	49.79	33.38	48.4	31.46	33.61	36.98	21.82	47.49	34.55	44.01	41.21	28.73	50.92	58.52	50.53	50.36	66.71	58.22	62.59	48.7	62.9	61.06	39.35	45.56	40.15	3	3	3	3	2	3	3	3	3	3
O13563	26S proteasome regulatory subunit RPN13 OS=Saccharomyces cerevisiae	1	0	9.735	19	3	7	3	156	17.9	4.53	0		2.16	2.45		2.71																				2.07				1	1		2
O13585	Dilute domain-containing protein YPR089W OS=Saccharomyces cerevisiae	1	0	6.198	2	1	14	1	888	102.5	5.11	0	2.96			2.95	2.74	2.41	5.3		4.67			4.81			2.39			2.32		2.87								1			1	1	1	1		1
O14455	60S ribosomal protein L36-B OS=Saccharomyces cerevisiae	1	0	29.773	50	7	560	7	100	11.1	11.59	0	59.57	54.9	34.89	28.32	28.92	30.42	19.5	36.81	41.74	29.36	42.52	33.75	27.69	33.83	25.62	52.5	49.88	36.9	42.49	38.27	51.89	31.08	21.21	37.75	20.83	29.05	23.19	5	5	4	4	4	4	4	5	5	4
O14467	Multiprotein-bridging factor 1 OS=Saccharomyces cerevisiae	1	0	15.951	25	3	11	3	151	16.4	10.61	0	4.65	2.43																							6.93	5.38	5.64	1	1
O43137	Uncharacterized protein YBR085C-A OS=Saccharomyces cerevisiae	1	0	13.92	41	3	62	3	85	9.4	5.35	0	2.45			6.23	10.65	10.62	6.58	5.75	2.26	6.64	13.16	7.09	16.4	21.2	13.3	6.57	10.64	7.7	11.61	3.55	3.77		1.75	3.6		5.83	4.21	1			2	1	1	1	2	1	1
O74700	Mitochondrial import inner membrane translocase subunit TIM9 OS=Saccharomyces cerevisiae	1	0	8.734	16	1	16	1	87	10.2	8.18	0			4.07	4.28	3.66	4.17											8.04	3.98	8.06	3.04	4.07	3.76	7.34	8.1						1	1	1	1
P00044	Cytochrome c isoform 1 OS=Saccharomyces cerevisiae	1	0	25.715	41	4	508	3	109	12.2	9.42	1	14.04	16.69	25.25	30.62	4.86	9.12	14.94	13.87	42.22	12.97	4.93	13.21	12.32	12.35	22.36	97.65	66.73	50.17	73.5	97.98	87.64	74.57	68.82	47.21	16.08	33.94	61.9	2	3	2	2	1	2	2	2	3	2
P00045	Cytochrome c isoform 2 OS=Saccharomyces cerevisiae	1	0	14.546	19	2	264	1	113	12.5	9.58	0	6.87	15.59	14.16	7.43	4.86	5.24	2.18		9.91	2.07	2.18	4.15	4.35	2.02	8.69	5.15	2.03		7.92	2.04	2.46	5.22		4.38	3.13	2.22	3.27	1	2	1	1	1	1	1	1	2	1
P00127	Cytochrome b-c1 complex subunit 6, mitochondrial OS=Saccharomyces cerevisiae	1	0	5.696	8	1	5	1	147	17.2	4.09	0																									5.19									1
P00128	Cytochrome b-c1 complex subunit 7, mitochondrial OS=Saccharomyces cerevisiae	1	0	20.67	34	3	119	3	127	14.6	5.88	0	21.65	13.76	20.46	15.86	3.36	5.87	5.88	8.33	16.75		9.11	7.1	3.4	18.65	12.91	19.87	25.45	12.54	14.6	21.47	27.06	5.63	19.43	12.98		2.32	10.42	2	1	2	2	1	2	2	2	2	1
P00175	Cytochrome b2, mitochondrial OS=Saccharomyces cerevisiae	1	0	39.605	25	9	251	9	591	65.5	8.41	0	12.51	18.63	10.58	18.29	12.82	10.26	10.67	15.23	22.19	13.51	8.75	14.6	12.97	10.94	9.55	13.55	12.14	18.75	10.6	17.73	13.62	27.19	24.62	15.04	27.31	34.7	21.18	5	5	5	5	4	5	4	4	4	3
P00330	Alcohol dehydrogenase 1 OS=Saccharomyces cerevisiae	1	0	167.69	62	17	8372	12	348	36.8	6.68	6	654.89	626.97	651.52	726.13	648.9	680.21	805.48	810.52	891.76	798.94	826.94	843.07	847.42	822.87	791.27	814.18	839.78	859.6	964.55	882.25	933.51	790.77	834.01	871.34	746.59	784.97	770.99	16	16	16	16	16	16	16	16	16	16
P00331	Alcohol dehydrogenase 2 OS=Saccharomyces cerevisiae	1	0	60.464	29	8	1953	4	348	36.7	6.74	0	137.33	139.07	176.4	149.91	115.79	149.65	209.86	215.26	268.9	215.99	232.41	228.15	230.25	212.2	216.67	260.45	242.98	248.17	300.38	261.95	327.36	196.38	267.33	247.96	159.22	220.84	211.1	6	6	6	6	5	5	5	5	5	5
P00358	Glyceraldehyde-3-phosphate dehydrogenase 2 OS=Saccharomyces cerevisiae	1	0	332.078	85	27	9092	7	332	35.8	6.96	2	1259.76	1336.18	1234.97	1103.93	1000.47	974.1	1161.3	1088.57	1076.14	1001.04	1101.2	1051.68	1068.21	1001.16	947.63	1118.51	1178.93	1087.25	1089.92	1055.94	1060.25	988.99	1151.67	1087.84	1019.15	1014.73	950.17	20	21	20	21	22	22	23	21	21	20
P00359	Glyceraldehyde-3-phosphate dehydrogenase 3 OS=Saccharomyces cerevisiae	1	0	474.957	89	31	19977	12	332	35.7	6.96	24	2925.17	2970	2769.8	3600.46	2803.65	3195.04	3098.7	3063.09	3258.84	2465.65	2499.17	2603.32	2614.85	2577.18	2405.8	2586.25	2809.54	2626.06	2740.82	2695.53	2753.1	2658.54	2881.66	2930.47	2470.19	2495.63	2439.32	26	25	24	25	26	26	27	26	25	25
P00360	Glyceraldehyde-3-phosphate dehydrogenase 1 OS=Saccharomyces cerevisiae	1	0	173.824	71	23	5078	12	332	35.7	8.28	0	989.84	1024.61	901.14	734.67	606.68	646.5	684.6	627.67	662.25	545.47	606.63	547.53	541.51	499.93	547.78	592	624.09	578.45	585.54	575.48	616.77	606.95	606.36	597.25	755.69	698.24	640.89	16	16	16	16	17	17	17	15	15	15
P00401	Cytochrome c oxidase subunit 1 OS=Saccharomyces cerevisiae	1	0	5.239	3	1	1	1	534	58.8	7.11	0																					3.62
P00410	Cytochrome c oxidase subunit 2 OS=Saccharomyces cerevisiae	1	0	9.073	8	1	25	1	251	28.5	4.58	0			6.99	7.05			6.1	6.14		3.58	5.9	2.9		3.07			5.01						8.48		13.4	4.13	11.02			1	1			1	1
P00424	Cytochrome c oxidase subunit 5A, mitochondrial OS=Saccharomyces cerevisiae	1	0	12.691	19	2	17	2	153	17.1	9.82	0						3.35	7.54			4.31	6.76		4.01		3.79	4.27					7.9	4.33	3.67	4.26	12.2								1	1			1
P00427	Cytochrome c oxidase subunit 6, mitochondrial OS=Saccharomyces cerevisiae	1	0	19.649	44	5	189	5	148	17.3	6.05	0	9.82	9.59	15.33	9.96	9.46	12.39	24.44	10.26	19.66	8.95	13.91	9.17	9.31	19.79	7.72	30.02	16.43	17.11	17.65	7.93	25.05	21.06	20.54	12.39	16.44	24.57	10.29	3	3	4	3	3	2	4	3	2	2
P00431	Cytochrome c peroxidase, mitochondrial OS=Saccharomyces cerevisiae	1	0.001	4.103	5	1	2	1	361	40.3	6.38	0																				3.25					3.35
P00445	Superoxide dismutase [Cu-Zn] OS=Saccharomyces cerevisiae	1	0	83.842	83	10	1060	10	154	15.8	6	0	121.4	121.84	117.87	107.25	112.62	88.14	112.21	106.76	115.58	112.16	120.81	109.77	117.87	132.15	121.51	92.24	104.22	113.03	149.19	108.15	115.61	172.05	120.72	122	78.89	104.47	115.36	9	9	9	8	8	8	8	8	9	8
P00447	Superoxide dismutase [Mn], mitochondrial OS=Saccharomyces cerevisiae	1	0	57.119	52	6	368	6	233	25.8	8.48	0	30.31	47.47	38.74	34.1	34.68	33.72	42.67	46.21	32.18	48.69	27.61	32.6	29.94	35.16	30.79	51.69	30.98	41.06	45.43	29.75	43.44	49.82	29.98	36.26	57.53	50.44	54.33	5	6	6	5	5	6	5	6	5	6
P00498	ATP phosphoribosyltransferase OS=Saccharomyces cerevisiae	1	0	37.451	22	6	298	6	297	32.2	6.15	0	24.75	21.54	18.17	20.54	24.99	24.22	18.21	25.15	27.34	20.84	21.49	18.97	17.15	23.71	14.39	21.57	20.63	23.32	24.74	25.22	20.3	18.09	15.95	24.76	22.74	18.05	18.1	3	2	3	4	3	3	4	4	4	3
P00546	Cyclin-dependent kinase 1 OS=Saccharomyces cerevisiae	1	0	5.866	5	1	3	1	298	34	8.35	0				3.26				2.97					3.73																		1				1		1
P00549	Pyruvate kinase 1 OS=Saccharomyces cerevisiae	1	0	471.892	87	41	10220	41	500	54.5	7.68	0	1446.2	1570.02	1484.89	1567.67	1503.46	1462.24	1264.75	1236.44	1340.99	1062.59	1089.28	1100.17	1063.15	1120.09	1082.21	1131.19	1224.3	1277.48	1116.04	1198.13	1254.68	1187.74	1170.22	1128.42	945.78	1118.43	1119.1	37	37	38	34	34	35	37	36	37	37
P00560	Phosphoglycerate kinase OS=Saccharomyces cerevisiae	1	0	356.451	78	34	8734	34	416	44.7	7.61	0	897.04	919.02	912	1060.52	818.63	970.32	1161.23	1255.71	1327.64	1104.6	1132.5	1252.7	994.35	1222.3	1179.29	1072.98	1264.42	1214.92	1133.21	1233.82	1194.45	1097.63	1056.81	1195.39	873.47	1048.06	980.34	29	28	29	30	29	28	29	29	29	31
P00724	Invertase 2 OS=Saccharomyces cerevisiae	1	0	8.67	6	2	44	2	532	60.6	4.75	0	3.36	1.95	3.33	3.58		3.98	5.55	5.89	4.04		3.63	3.59			3.95		1.85	1.73		5.24	5.43	1.94		2.14	7.66	2.07	4.42	1	1	1	1		1	1	1	1
P00729	Carboxypeptidase Y OS=Saccharomyces cerevisiae	1	0	24.167	11	4	158	4	532	59.8	4.73	0	20.77	8.86	10.47	22.94	15.24	32.58	16.97	17.97	21.46	18.25	8.84	18.19	24.15	19.22	16.09	2.11	9.77	2.44	25.78	15.64	14.73	14.11	9	18.45	11.42	14.74	6.09	3	3	3	3	2	3	3	2	3	3
P00812	Arginase OS=Saccharomyces cerevisiae	1	0	24.797	19	6	233	6	333	35.6	5.64	0	16.82	18.53	28.77	18.91	14.83	16.17	16.96	19.18	16.49	16.31	23.5	7.17	16.98	18.46	13.17	17.79	19.28	22.61	20.1	20.54	21.88	20.12	26.65	22.48	32.68	49.37	23.47	2	4	4	2	4	3	3	3	4	4
P00815	Histidine biosynthesis trifunctional protein OS=Saccharomyces cerevisiae	1	0	39.282	13	8	466	8	799	87.7	5.29	0	48.79	34.45	32.67	49.37	38.78	51.51	46.18	58.86	42.29	52.15	49.49	37.36	66.93	54.6	51.37	48.84	60.54	54.24	64.54	67.77	53.82	54	48.66	50.75	24.8	35.19	31.61	6	5	6	6	6	6	6	6	6	6
P00817	Inorganic pyrophosphatase OS=Saccharomyces cerevisiae	1	0	136.633	65	16	1301	16	287	32.3	5.58	0	185.63	144.41	144.92	170.16	217.79	172.17	170.24	191.28	197.15	199.16	179.6	161.37	182.4	174.04	179.44	174.66	184.57	175.33	165.54	172.56	154.94	181.67	172.82	168.83	150.09	151.98	152.65	10	11	10	9	10	9	10	10	11	10
P00830	ATP synthase subunit beta, mitochondrial OS=Saccharomyces cerevisiae	1	0	159.916	57	20	1525	20	511	54.8	5.71	0	162.25	141.88	155.58	174.6	176.94	166.69	184.29	175.34	218.07	169.88	162	163.82	158.35	152.24	131.46	163.56	160.11	163.16	169.48	184.12	146.88	145.61	141.35	138.84	114.98	130.23	132.19	15	16	16	16	16	16	17	17	17	17
P00890	Citrate synthase, mitochondrial OS=Saccharomyces cerevisiae	1	0	141.772	47	21	1419	21	479	53.3	8.29	0	122.19	118.7	139.09	145.46	150.97	134.84	146.02	140.97	116.79	155.25	108.28	144.44	154.44	132.59	131.18	170.64	151.52	148.12	161.35	157.2	164.51	147.2	147.1	140.33	121.21	129.51	122.72	17	17	17	17	17	16	17	17	17	18
P00899	Anthranilate synthase component 1 OS=Saccharomyces cerevisiae	1	0	47.674	28	10	334	10	507	56.7	5.86	0	34.22	32.48	37.97	36.83	31.34	36.32	39.04	25.81	37.09	43.12	42.76	31.73	41.48	39.59	33.59	34.64	34.55	33.53	47.43	41.08	36.18	47.84	27.76	32.76	30.83	43.9	37.21	6	6	6	4	5	6	5	5	6	5
P00924	Enolase 1 OS=Saccharomyces cerevisiae	1	0	334.702	67	30	11417	12	437	46.8	6.62	0	1770.09	1745.39	1606.22	1726.04	1641.6	1595.29	1702.84	1540.32	1532.54	1527.42	1620.84	1668.17	1543.15	1601.59	1544.8	1546.61	1643.62	1532.9	1595.25	1525.63	1583.53	1574.89	1466.28	1418.68	1328.71	1354.62	1466.67	24	25	24	24	26	25	25	25	24	26
P00925	Enolase 2 OS=Saccharomyces cerevisiae	1	0	465.311	73	33	17300	15	437	46.9	6	19	1991.98	1887.21	1886.26	1927.72	1945.94	1907.89	1969.59	1835.03	1813.91	1781.34	1941.16	1913.34	1871.6	1901	1901.83	1945.91	2101.58	1964.68	2084.24	2028.65	2005.69	1943.91	1844.88	1929.89	1584.77	1744.91	1867.55	26	27	27	27	28	27	27	27	27	28
P00927	Threonine dehydratase, mitochondrial OS=Saccharomyces cerevisiae	1	0	6.615	5	2	11	2	576	63.8	8.53	0																									2.17	2.86
P00931	Tryptophan synthase OS=Saccharomyces cerevisiae	1	0	119.551	34	16	888	16	707	76.6	6.51	0	69.27	85.19	97.19	69.31	83.45	90.44	66.33	71.99	64.99	64.8	80.79	78.85	60.6	69.83	99.39	81.6	116.41	86.15	88.28	111.8	105.88	89.35	95.15	106.98	100.24	67.33	72.01	9	10	13	10	10	10	10	11	11	10
P00937	Multifunctional tryptophan biosynthesis protein OS=Saccharomyces cerevisiae	1	0	10.217	10	2	5	2	484	53.5	6.92	0			3.92				3.09			2.61										3.88					3.51					1				1
P00942	Triosephosphate isomerase OS=Saccharomyces cerevisiae	1	0	253.572	90	21	7499	21	248	26.8	6.01	0	1250.39	1141.08	1179.92	1506.32	1275.57	1369.53	1387.2	1280.57	1264.11	1037.02	1008.21	1075.27	950.14	908.24	972.31	911.27	918.93	881.77	915.08	875.96	959.48	927.49	889.94	819.52	858.89	885.02	931.13	15	16	16	15	15	15	16	15	17	16
P00950	Phosphoglycerate mutase 1 OS=Saccharomyces cerevisiae	1	0	149.377	71	16	1977	16	247	27.6	8.84	0	175.79	161.86	159.47	221.33	231.17	228.95	217.25	207.92	206.38	191.03	208.1	204.61	218.12	207.01	208.68	211.56	200.67	206.38	203.88	195.16	157.91	173.48	191.43	160.65	163.4	189.72	178.17	14	14	14	13	14	14	14	14	14	14
P00958	Methionine--tRNA ligase, cytoplasmic OS=Saccharomyces cerevisiae	1	0	32.497	14	9	194	9	751	85.6	6.61	0	4.35	19.43	7.48	16.79	12.87	16.13	12.42	11.58	10.82	15.68	15.31	15.62	22.63	17.29	13.13	23	26.3	41.75	18.82	24.76	22.31	15.78	18.09	19.92	22.26	24.44	24.72	1	1	2	3	4	5	3	5	4	5
P01094	Protease A inhibitor 3 OS=Saccharomyces cerevisiae	1	0	7.383	26	1	4	1	68	7.7	7.4	0																									2.97	6.93
P01097	ATPase inhibitor, mitochondrial OS=Saccharomyces cerevisiae	1	0.002	3.352	13	1	25	1	85	9.9	10.07	0						1.9										4.33	9.09	4.8	2.04	4.12	2.36	2.57	2.85	2.18	2.54	2.47	4.44						1		1
P01098	ATPase-stabilizing factor 9 kDa, mitochondrial OS=Saccharomyces cerevisiae	1	0	5.904	19	2	146	2	86	10.1	9.85	0	11.45	11.84	11.62	15.2	7.49	13.7	6.12	13.27	13.49	5.18	3.82	8.29	5.32	12.7	14.19	12.02	9.46	8.36	11.93	17.72	13.32	8.61	10.4	8.38	2.49	7.49	10.68	2	2	2	2	2	2	2	2	2	1
P01120	Ras-like protein 2 OS=Saccharomyces cerevisiae	1	0.024	2.304	5	1	2	1	322	34.7	7.27	0																									2.29
P01123	GTP-binding protein YPT1 OS=Saccharomyces cerevisiae	1	0	14.079	20	4	137	3	206	23.2	5.33	1	6.58	8.9	8.19	5.61	3.64	4.19	7.74	4.2	3.8	4.09	9.12	3.25	3.79	3.72	8.33	10.21	12.01	6.45	8.93	8.63	4.8	10.65	18.52	20.03	7.02	12.27	11.46	4	3	3	3	2	3	2	2	2	3
P02293	Histone H2B.1 OS=Saccharomyces cerevisiae	1	0	16.673	26	4	428	4	131	14.2	10.1	0	27.08	16.19	10.28	39.06	15.76	32.27	43.94	39.18	39.69	55.63	46.85	36.04	48.38	38.63	47.33	39.09	25.52	33.34	49.98	25.77	29.74	52.13	38.73	37.55	28.31	25.49	35.16	3	4	2	4	3	4	4	3	4	4
P02309	Histone H4 OS=Saccharomyces cerevisiae	1	0	26.842	50	5	268	5	103	11.4	11.36	0	14.07	22.89	11.68	18.99	26.64	43.09	31.17	20.83	15.48	27.66	21.41	27.82	26.41	30.48	29.49	16.95	21.94	19.44	19.74	12.82	20.67	21.87	7.87	16.59	10.11	14.06	6.31	4	4	4	5	4	5	5	5	4	5
P02400	60S acidic ribosomal protein P2-beta OS=Saccharomyces cerevisiae	1	0	57.32	86	6	674	6	110	11	4.15	0	91.53	97.44	81.98	74.56	91.35	98.84	78.31	83.05	77.83	68.86	90.62	88.09	78.4	94.17	89.12	103.78	86.64	97.62	90.06	98.35	90.51	84.84	87.92	86.03	85.08	57.97	85.08	4	4	4	4	4	4	4	4	4	4
P02406	60S ribosomal protein L28 OS=Saccharomyces cerevisiae	1	0	52.863	46	8	1014	8	149	16.7	10.62	0	51.15	53.86	35.94	51.76	21.81	43.14	47.03	59.04	50.41	50.5	38.8	39.88	39.07	34.34	58.74	58.87	62.35	57.25	57.56	50.89	46.23	64.65	54.13	40.43	56.77	37.92	48.4	8	8	8	7	6	8	7	6	8	7
P02557	Tubulin beta chain OS=Saccharomyces cerevisiae	1	0	45.12	32	10	269	10	457	50.9	4.75	0	34.52	37.99	34.07	31.6	26.04	34.79	34.95	37.69	30.36	37.19	27.7	33.6	21.43	40.03	29.81	30.42	25.78	14.48	19.72	30.81	34.57	20.72	31.28	28.6	40.1	32.75	31.65	5	3	3	3	3	3	4	3	3	3
P02829	ATP-dependent molecular chaperone HSP82 OS=Saccharomyces cerevisiae	1	0	383.398	51	41	3512	7	709	81.4	4.91	0	375.83	396.44	459.86	354.46	411.17	395.61	400.67	375.53	343.24	386.16	352.17	374.03	393.28	362.17	379.96	434.32	484.84	412.05	362.32	402.61	427.3	416.97	373.05	424.89	407.24	383.93	381.19	34	31	31	32	32	32	33	33	33	31
P02992	Elongation factor Tu, mitochondrial OS=Saccharomyces cerevisiae	1	0	60.211	34	11	529	11	437	47.9	6.65	0	31.17	21.44	32.43	31.92	28.66	57.72	45.1	38.94	41.7	31.11	36.13	33.29	35.01	39.73	34.27	50.38	42.68	40.17	59.03	57.91	49.7	45.07	57.72	47.14	26.03	63.11	41.98	7	6	6	8	6	7	7	8	7	6
P02994	Elongation factor 1-alpha OS=Saccharomyces cerevisiae	1	0	277.875	64	22	10655	22	458	50	9.04	0	811.2	921.36	977.07	1109.9	713.41	929.24	1340.42	1271.47	1269.07	1297.01	1347.11	1294.06	1216.03	1379.94	1387.82	1395.63	1419.96	1479.28	1309.65	1445.85	1450.36	1193.83	1319.01	1252.74	890.82	1311.78	1439.47	19	17	16	18	18	17	18	19	19	18
P03962	Orotidine 5'-phosphate decarboxylase OS=Saccharomyces cerevisiae	1	0	53.838	44	10	260	10	267	29.2	7.36	0	25.1	30.14	20.83	19.55	19.23	16.82	13.65	15.78	20.29	26.63	29.35	32.96	24.87	25.24	24.25	12.76	17.69	19.69	19.53	14.57	15.68	27.58	25.74	24.51	68.45	37.67	40.64	5	4	4	3	3	3	3	3	4	4
P03965	Carbamoyl-phosphate synthase arginine-specific large chain OS=Saccharomyces cerevisiae	1	0	110.354	25	21	554	20	1118	123.8	5.31	0	39.87	21.53	26.24	43.65	30.31	21.15	35.21	38.18	37.06	39.63	30.66	41.62	29.82	33.67	27.95	41.9	35.77	37.1	33.85	28.07	46.18	55.5	34.06	36.44	62.86	79.97	53.61	9	8	9	11	8	9	11	13	9	8
P04037	Cytochrome c oxidase subunit 4, mitochondrial OS=Saccharomyces cerevisiae	1	0	28.521	59	5	132	5	155	17.1	6.9	0	14.89	13.63	9.91	24.91	25.87	15.94	21.51	16.09	22.1	15.32	24.81	12.82	27.27	17.47	22.91	11.96	16.46	15.81	16.51	11.3	7.23	10.82	3.93	9.84	15.55	5.21	20.92	2	2	1	2	3	3	3	2	2	3
P04046	Amidophosphoribosyltransferase OS=Saccharomyces cerevisiae	1	0	6.629	4	2	20	2	510	56.7	6.28	0				2.29				1.98	2.27					4.11		3.77		2.17		2.13	2.35			2.03	6.18	1.97	2.05				2	1			2	1
P04050	DNA-directed RNA polymerase II subunit RPB1 OS=Saccharomyces cerevisiae	1	0	10.661	2	3	23	3	1733	191.5	5.63	0		1.63										2.16	2.12			4.36	2.08	2.03	2.41	4.53	4.03	2.42		8.14		8.25	2.78		1	1							1
P04076	Argininosuccinate lyase OS=Saccharomyces cerevisiae	1	0	80.99	43	15	587	15	463	52	5.73	0	50.91	36.32	51.06	50.98	54.95	47.31	52.85	47.66	49.83	46.19	29.54	40.49	41.9	36.61	43.58	61.55	33.29	43.8	56.59	66.69	47.94	70.94	54.59	65.01	65.39	47.84	49.21	5	5	6	6	5	7	5	6	6	6
P04147	Polyadenylate-binding protein, cytoplasmic and nuclear OS=Saccharomyces cerevisiae	1	0	117.054	38	17	1018	17	577	64.3	5.97	0	124.53	121.16	113.92	107.56	105.48	115.12	103.53	119.34	117.36	108.86	125.58	110.6	99.03	98.77	117.79	119.13	115.05	112.31	119.42	90.69	146.31	114.76	144.76	130.64	132.72	103.39	145.72	13	14	14	14	12	13	14	15	16	13
P04161	Phosphoribosylglycinamide formyltransferase OS=Saccharomyces cerevisiae	1	0	5.14	8	1	2	1	214	23.5	6.42	0																									2.99		3.33
P04456	60S ribosomal protein L25 OS=Saccharomyces cerevisiae	1	0	30.257	25	3	232	3	142	15.7	10.11	0	41.93	26.62	24.58	27.43	29.17	37.34	30.23	18.66	43.04	23.66	21.67	27.67	18.67	28	26.93	20.92	19.67	25.48	35.66	21.46	21.77	18.42	18.93	12.38	25.62	21.13	30.73	3	3	3	3	2	3	2	3	3	3
P04650	60S ribosomal protein L39 OS=Saccharomyces cerevisiae	1	0	9.793	22	2	397	2	51	6.3	12.56	0	2.05	5.7		2.15			2.1	4.07	1.91		2.09				2.14	4.19	6.41	2.1	2.11	4.49	4.31	8.45	2.39	6.3	7.08	6.16	8.77	2	2	2	2	2	2	2	2	2	2
P04801	Threonine--tRNA ligase, cytoplasmic OS=Saccharomyces cerevisiae	1	0	78.523	25	17	425	17	734	84.5	7.03	0	49.28	33.64	34.56	46.84	30.95	44.39	41.62	49.09	57.92	45.84	53.22	33.39	55.31	29.25	32.61	38.23	34.29	30.92	38.72	48.54	33.67	50.38	36.74	39.09	48.64	33.11	33.52	10	7	8	8	6	6	7	8	10	7
P04802	Aspartate--tRNA ligase, cytoplasmic OS=Saccharomyces cerevisiae	1	0	147.775	53	25	1205	25	557	63.5	6.58	0	100.13	99.94	83.52	95.08	109.82	93.71	118.44	89.24	136.94	106.06	118.19	102.86	101.81	87.69	114.01	150.47	126.47	157.1	131.12	156.57	130.92	116.92	123.32	145.74	157.53	127.12	134.15	12	14	13	12	12	13	13	13	13	12
P04806	Hexokinase-1 OS=Saccharomyces cerevisiae	1	0	191.156	72	23	1101	21	485	53.7	5.45	0	136.47	148.18	129.98	128.55	112.31	116.54	122.33	145.65	134.04	147.43	143.17	133.72	146.05	174.98	128.12	109.76	105.59	104.3	133.89	107.77	118.88	124.9	102.41	103.59	164.31	157.51	148.9	16	15	14	14	15	13	15	15	15	15
P04807	Hexokinase-2 OS=Saccharomyces cerevisiae	1	0	232.263	74	25	1771	23	486	53.9	5.3	2	149.62	173.26	186.84	175.87	170.01	180.43	159.33	194.42	239.81	226.26	199.41	193.06	181.71	242.9	182.98	194.3	191.81	202.74	185.32	181.72	181.26	212.44	195.11	218.33	211.91	218.41	233.66	19	20	20	19	21	20	20	20	21	21
P04840	Mitochondrial outer membrane protein porin 1 OS=Saccharomyces cerevisiae	1	0	104.74	65	15	886	15	283	30.4	7.93	0	80.54	79.37	88.48	95.67	79.99	94.34	101.06	113.79	130.44	93.89	93.33	89.43	82.82	95.93	118.08	119.24	116.95	110.64	118.17	122.93	113.55	109.13	132.23	128.92	146.2	88.23	91.59	9	10	11	10	9	11	9	10	11	10
P04912	Histone H2A.2 OS=Saccharomyces cerevisiae	1	0	56.581	52	4	525	3	132	14	10.67	1	43.38	45.9	38.44	34.33	47.72	36.84	32.06	24.44	49.22	28.59	25.04	33.75	19.53	29.84	27.77	42.57	31.84	29.72	35.99	24.68	19.3	34.67	28.07	30.58	36.59	46.59	41.67	4	4	4	4	4	4	4	4	4	4
P05030	Plasma membrane ATPase 1 OS=Saccharomyces cerevisiae	1	0	151.426	30	18	959	18	918	99.6	5.11	0	88.58	99.53	100.37	81.49	80.74	38.72	85.78	70.68	86.45	107.38	92.4	123.32	106.08	74.26	127.38	105.73	109.91	116.07	94.75	117.43	111.99	87.48	88.25	105.96	143.86	161.51	165.29	10	11	10	9	9	6	8	8	11	8
P05150	Ornithine carbamoyltransferase OS=Saccharomyces cerevisiae	1	0	6.846	5	1	4	1	338	37.8	6.3	0							2.96						3.46					3.64	3.46															1			1
P05317	60S acidic ribosomal protein P0 OS=Saccharomyces cerevisiae	1	0	58.809	36	10	639	10	312	33.7	4.83	0	51.13	52.57	43.14	51.82	38.8	61.6	65.82	51.22	56.31	44.56	44.17	44.83	44.53	55.54	48.39	45.38	56.58	47.45	46.67	42.23	33.49	35.63	38.68	60.81	39.11	48.95	39.61	8	8	8	9	8	9	9	9	9	8
P05318	60S acidic ribosomal protein P1-alpha OS=Saccharomyces cerevisiae	1	0	21.555	28	2	90	2	106	10.9	3.88	0	16.55	7.82	9.38	18.64	8.81	8.83	13.71	9.73	13.88	24.12	11.08	9.35	22.05	12.21	22.61	9.17	18.11	21.94	9.74	13.03	17.99	13.72	13.93	18.33	14.08	18.27	10.07	1	1	1	1	1	1	1	1	1	2
P05319	60S acidic ribosomal protein P2-alpha OS=Saccharomyces cerevisiae	1	0	40.74	53	4	250	4	106	10.7	4.04	0	29.14	25.61	29.13	25.32	30.21	32.26	21.59	33.54	28.82	23.88	29.32	34.42	21.65	28.06	41.95	46.03	41.67	27.97	34.12	30.05	35.55	30.87	34.38	31.34	42.86	52.69	26.36	3	3	3	3	3	3	3	3	3	3
P05373	Delta-aminolevulinic acid dehydratase OS=Saccharomyces cerevisiae	1	0	16.402	14	3	18	3	342	37.7	6.14	0			4.59		5.95				2.54	2.08			4.23	6.24			2.85				3.15	3.14		2.39	4.26	5.69	3.98			1		1				1	1
P05453	Eukaryotic peptide chain release factor GTP-binding subunit OS=Saccharomyces cerevisiae	1	0	9.217	6	3	37	3	685	76.5	7.01	0	2.51	2.51	2.86	2.27	2.45		2.38	2.59	4.94	4.2	8.8	6.97	4.59	1.84	6.55	2.37	4.37		4.93	2.36	7.35		2.83	4.94	3.63			1	1	1	1	1		1	1	2	1
P05626	ATP synthase subunit 4, mitochondrial OS=Saccharomyces cerevisiae	1	0	22.136	12	2	111	2	244	26.9	9.13	0	13.35	10.14	16.69	6.46	6.67	10.2	13.87	7.66	14.22	19.48	3.33	15.64	15.19	5.71	15.73	14.2	12.1	14.5	11.11	13.07	14.17	25.5	21.22	18.35	21.28	19.28	22.18	1	1	1	1	1	2	2	2	1	2
P05694	5-methyltetrahydropteroyltriglutamate--homocysteine methyltransferase OS=Saccharomyces cerevisiae	1	0	285.45	67	39	2499	39	767	85.8	6.47	0	219.32	233.01	200.09	235.94	258.84	237.11	252.31	217.36	263.23	253.78	241.3	253.42	265.26	211.72	238.58	264.28	230.41	281.72	260.96	252.59	238.99	231.57	213.11	220.68	229.39	253.42	273.9	26	29	26	29	30	29	30	26	29	27
P05738	60S ribosomal protein L9-A OS=Saccharomyces cerevisiae	1	0	52.482	38	7	899	7	191	21.6	9.73	0	72.09	88.47	93.27	66.63	81.19	94.33	67.24	70.99	78.78	77.25	82.75	74.09	71.66	59.02	78.52	56.61	70.39	58.67	59.38	50.5	68.03	53.2	40.45	58.83	45.34	60.4	62.54	5	5	6	6	5	5	5	6	6	5
P05739	60S ribosomal protein L6-B OS=Saccharomyces cerevisiae	1	0	51.829	48	8	560	3	176	20	10.08	0	59.21	31.01	50.55	68.14	48.72	38.65	58.17	69.98	46.26	54.24	68.54	38.97	52.05	73.22	47.09	49.82	70.72	51.65	66.03	49.95	53.04	50.09	59.68	50.92	29.42	52.18	48.19	6	7	7	8	8	8	8	8	8	6
P05740	60S ribosomal protein L17-A OS=Saccharomyces cerevisiae	1	0	58.99	45	6	506	1	184	20.5	10.92	5	48.53	53.59	44.81	58.74	71.45	39.59	44.53	41.43	59.72	48.6	62.84	47.42	59.98	60.65	56.96	44.21	54.65	48.74	55.43	50.49	43.34	40.51	38.13	44.41	33.48	32.77	31.92	4	3	3	4	4	4	4	4	5	5
P05743	60S ribosomal protein L26-A OS=Saccharomyces cerevisiae	1	0	29.518	36	8	366	2	127	14.2	10.58	6	25.19	21.8	31.32	21.61	43.83	27.71	9.49	16.87	20.39	19.3	16.34	14.7	32.81	23.55	14.94	21.3	28.56	20.51	20.72	24.09	26.53	55.18	40.83	38.29	52.03	33.67	32.69	6	6	6	5	5	5	4	5	5	5
P05744	60S ribosomal protein L33-A OS=Saccharomyces cerevisiae	1	0	17.987	44	5	310	1	107	12.1	11.08	4	18.78	19.69	21.2	20.12	18.73	17.26	12.91	12.58	15.01	19.15	19.19	17.64	11.41	13.55	21.85	18.24	15.04	19.76	12.17	11.29	15.39	11.08	8.59	13.72	6.61	17.72	22.97	5	5	4	5	5	5	5	5	5	5
P05747	60S ribosomal protein L29 OS=Saccharomyces cerevisiae	1	0	7.685	32	2	42	2	59	6.7	11.31	0			2.22		1.96	1.86	1.89			2.03	5.81	2.06	2.15	2.16	2	4.99	6.14	7.05	7.11	6.47	8.22	6.72	5.36	4.64	5.85	2.35	5.34			1		1	1	1			1
P05748	60S ribosomal protein L15-A OS=Saccharomyces cerevisiae	1	0	48.94	36	7	879	7	204	24.4	11.39	0	65.05	52.15	75.61	87.98	74.76	71.89	87.34	88.01	82.34	122.24	106.72	82.06	120.62	100.7	96.2	101.78	105.81	108.76	93.68	95.69	107.92	92.25	96.65	96.93	76.87	46.95	66.09	7	6	6	7	6	6	7	7	7	6
P05749	60S ribosomal protein L22-A OS=Saccharomyces cerevisiae	1	0	15.78	32	2	165	2	121	13.7	6.14	0	4.95	25.89	11.42	20.87	18.9	14.11	17.77	17.6	14.11	31.2	10.21	22.06	19.75	21.26	23.96	13.78	10.28	20.86	18.42	22.02	19.9	9.93	17.97	19.33	25.21	6.14	17.42	1	2	1	2	2	1	1	2	1	2
P05750	40S ribosomal protein S3 OS=Saccharomyces cerevisiae	1	0	125.068	68	17	963	17	240	26.5	9.41	0	99.44	94.93	123.46	113.67	100.36	122.04	129.46	136.11	121.29	113.97	116.14	113.65	102.07	86.74	108.42	113.27	120.36	106.6	97.61	113.6	130.78	89.32	92.86	106.79	112.14	129.92	104.71	13	14	15	13	9	14	13	14	14	10
P05755	40S ribosomal protein S9-B OS=Saccharomyces cerevisiae	1	0	52.899	52	13	857	1	195	22.3	10.1	12	108.31	91.9	105.53	76.6	101.11	91.53	113.67	80.98	91.46	81.63	94.35	81.78	96.34	79.5	77.25	62.79	62.02	92.79	73.42	80.22	60.05	66.11	56.82	76.37	69.21	72.23	57.11	9	9	8	7	9	9	8	9	9	10
P05756	40S ribosomal protein S13 OS=Saccharomyces cerevisiae	1	0	36.594	35	6	852	6	151	17	10.43	0	81.22	74.11	94.39	101.08	101.64	84.04	77.11	94.24	81.05	83.54	84.53	80.71	83.21	110.92	90.49	86.97	112.61	90.42	92.7	104.34	74.09	88.05	88.45	101.16	27.05	51.12	45.18	6	6	6	6	6	6	6	6	6	6
P05759	Ubiquitin-40S ribosomal protein S31 OS=Saccharomyces cerevisiae	1	0	56.922	50	9	2787	3	152	17.2	9.86	6	238.86	252.22	264.92	449.77	281.85	474.05	449.65	411.51	506.16	363.76	354.89	395.08	336.94	373.89	367.52	276.47	281.58	385.16	305.23	299.66	315.05	273.46	298.26	297.41	252.54	225.44	244.44	6	6	7	7	6	6	7	7	7	7
P06101	Hsp90 co-chaperone Cdc37 OS=Saccharomyces cerevisiae	1	0	26.157	14	4	155	4	506	58.3	5.06	0	25.19	14.84	16.63	32.08	15.26	23.14	29.55	27.51	24.99	19.8	14.36	25.5	29.13	22.77	17.3	14.86	24.81	23.72	16.71	22.74	28.51	31.1	10.97	19.35	28.38	19.09	21.66	3	3	2	2	2	3	3	3	2	3
P06103	Eukaryotic translation initiation factor 3 subunit B OS=Saccharomyces cerevisiae	1	0	29.953	14	8	96	8	763	88.1	6.01	0	8.5	1.99	1.67	4		2.67	2.71	7.19	8.36	6.93	1.69		1.63	5.43	1.72	1.65	4.67	5.2	6.85	8.48	3.43	5.84	5.56	10.34	18.25	14.79	3.9	2	1	1	2		1	3	1	3	1
P06105	Protein SCP160 OS=Saccharomyces cerevisiae	1	0	75.263	18	17	247	17	1222	134.7	5.85	0	16.25	23.18	15.35	15.98	32.7	25.78	19.23	19.25	11.8	13.47	27.15	28.82	28.76	31.26	31.23	18.76	11.3	15.04	38.14	27.49	20.04	42.73	20.71	20.29	32.48	31.7	25.9	3	5	4	5	6	5	4	5	3	7
P06106	Homocysteine/cysteine synthase OS=Saccharomyces cerevisiae	1	0	112.515	45	15	1041	15	444	48.6	6.43	0	107.35	85.42	98.11	107.34	63.91	99.94	108.45	106.67	95.77	77.74	94.36	79.18	83.38	88.7	108.58	110.96	80.83	96.89	85.66	91.33	99.91	78.08	98	96.75	89.85	81.02	80.8	12	11	12	10	10	10	11	10	13	11
P06168	Ketol-acid reductoisomerase, mitochondrial OS=Saccharomyces cerevisiae	1	0	156.577	54	16	1326	16	395	44.3	9.04	0	113.4	126.19	127.95	128.91	214.78	172.63	142.13	149.39	131.84	142.54	171.72	171.25	187.57	173.79	155.04	133.3	120.78	144.32	172.12	131.99	143.92	158.8	155.51	158.35	171.54	194.17	205.32	12	12	13	12	12	14	12	12	12	12
P06169	Pyruvate decarboxylase isozyme 1 OS=Saccharomyces cerevisiae	1	0	482.463	74	30	6309	30	563	61.5	6.19	0	762.15	807.04	692.89	905.42	738.25	780.59	808.34	930.66	885.18	754.38	799.61	826.85	800.67	827.07	861.93	963.9	966.12	988.15	925.65	998.86	1007.24	888.91	906.27	920.82	738.97	800.13	883.07	26	28	27	26	27	27	28	26	26	27
P06208	2-isopropylmalate synthase OS=Saccharomyces cerevisiae	1	0	99.865	45	18	607	10	619	68.4	6.01	8	54.57	45.73	44.26	51.22	53.96	52.18	50.55	64.7	58.23	46.93	48.72	54.66	57.06	55.22	48.76	66.43	60.62	60.07	56.39	71.8	63.98	65.02	61.31	64.08	55.99	67.58	74.67	11	10	7	11	8	11	11	10	10	9
P06244	cAMP-dependent protein kinase type 1 OS=Saccharomyces cerevisiae	1	0.01	2.763	3	1	1	1	397	46	5.48	0
P06634	ATP-dependent RNA helicase DED1 OS=Saccharomyces cerevisiae	1	0	40.299	20	9	151	9	604	65.5	7.83	0	7.48	11.54	14.76	15.14	20.89	18.55	21.91	15.45	14.79	17.43	15.76	18.95	22.3	15.24	22.5	15.46	13.89	14.61	20.5	14.04	6.77	15.82	18.4	9.7	19.3	23.48	25.64	2	1	1	1	5	4	4	1	3	3
P06701	Regulatory protein SIR3 OS=Saccharomyces cerevisiae	1	0.035	2.076	1	1	8	1	978	111.3	6.37	0						2.01																										1	1
P06738	Glycogen phosphorylase OS=Saccharomyces cerevisiae	1	0	118.153	37	23	647	23	902	103.2	5.62	0	51.1	46.78	51.77	56.85	84.59	46.63	49.09	61.23	69.55	55.72	70.7	42.94	45.6	52.52	47.02	48.74	67.22	52.25	66.78	58.59	85.3	70.15	55.2	61.7	73.46	84.82	61.58	10	12	12	10	12	11	10	7	10	10
P06780	GTP-binding protein RHO1 OS=Saccharomyces cerevisiae	1	0	34.43	47	7	128	7	209	23.1	6.23	0	11.49	1.79	1.67	6.91	5.15	2.89	9.09	9.48	19.44	6.78	13.04	11.76	5.25	7.65	9.26	19.04	7.42	10.77	11.81	12.81	14.88	10.37	11.38	6.84	15.82	13.07	12.13	3	1	2	1	1	1	2	2	2	2
P06782	Carbon catabolite-derepressing protein kinase OS=Saccharomyces cerevisiae	1	0.013	2.657	2	1	3	1	633	72	6.65	0										1.94		2.38																							1
P06787	Calmodulin OS=Saccharomyces cerevisiae	1	0	22.283	29	3	214	3	147	16.1	4.3	0	30.62	47.49	42.19	25.72	30.6	25.68	22.32	15.89	18.29	30.58	35.95	16.32	24.27	26.68	24.21	30.11	10.22	14.97	24.24	27.13	24.52	31.37	23.64	25.71	22.27	17.47	18.8	3	3	3	3	3	2	3	3	3	3
P07143	Cytochrome c1, heme protein, mitochondrial OS=Saccharomyces cerevisiae	1	0	20.663	15	3	189	3	309	34	8.12	0	28.33	26.53	32.74	7.61	11.9	14.99	21.08	11.41	20.98	3.12	6.06	19.29	7.65	8.09	17.58	16.57	13.74	16.45	12.48	14.86	14.94	27.32	20.36	16.29	20.77	21.59	23.36	3	3	3	2	2	3	3	3	3	2
P07149	Fatty acid synthase subunit beta OS=Saccharomyces cerevisiae	1	0	425.844	43	62	3212	62	2051	228.5	5.92	0	300.6	283.26	238.23	299.55	321.2	279.76	289.84	289.2	278.17	251.03	252.54	285.32	289.56	309.75	266.47	254.31	278.3	243.3	268.56	304.34	284.05	314.75	308.78	315.63	268.87	262.85	325.8	42	39	40	41	41	41	39	41	41	42
P07170	Adenylate kinase OS=Saccharomyces cerevisiae	1	0	77.295	56	10	456	10	222	24.2	6.42	0	43.78	32.15	38.1	48.85	38.96	48.66	51.42	32.34	49.83	46.49	49.06	41.87	54.27	60.02	31.25	52.53	57.68	62.06	43.91	64.9	53.09	36.92	51.79	61.02	69.71	65.34	44.04	7	6	8	7	6	7	5	5	8	6
P07213	Mitochondrial import receptor subunit TOM70 OS=Saccharomyces cerevisiae	1	0	15.112	5	2	28	2	617	70.1	5.35	0	2.5		4.98		2.37	2.62	2.29	2.35	2.63	2.79	2.4	2.59		2.87	2.89	2.78	2.67	5.56	2.39	2.46	2.22	2.56	5.26	8.01	3.31		2.24	1		1		1	1	1	1	1
P07244	Bifunctional purine biosynthetic protein ADE5,7 OS=Saccharomyces cerevisiae	1	0	42.903	15	7	47	7	802	86	5.27	0		2.7	5.32	12.8	13.97	11.1		5.89	5.64	9.43	3.15		14.9	2.47	5.53						3.08	8.59	3.26	5.49	11.55	14.92			1	1	3	2	2		2	1	3
P07245	C-1-tetrahydrofolate synthase, cytoplasmic OS=Saccharomyces cerevisiae	1	0	133.245	36	24	761	24	946	102.1	6.84	0	42.42	54.63	59.57	75.77	69.54	54.72	76.67	59.66	77.48	78.32	76.62	74.01	75.32	77.42	56.52	76.72	70.07	79.16	94.96	78.03	85.16	97.08	81.38	101.07	87.76	110.75	89.95	8	10	11	13	14	13	14	13	15	13
P07246	Alcohol dehydrogenase 3, mitochondrial OS=Saccharomyces cerevisiae	1	0	67.206	31	9	1682	8	375	40.3	8.43	0	156.45	149.95	132.86	133.23	206.37	160.8	100.78	130.62	132	163.28	142.3	140.19	221.51	155.61	124.95	146.75	146.15	141.85	200.17	178.29	130.09	132.15	123.55	145.33	207.52	115.72	126.27	5	4	4	4	4	3	4	3	4	5
P07251	ATP synthase subunit alpha, mitochondrial OS=Saccharomyces cerevisiae	1	0	142.27	46	22	978	22	545	58.6	9.04	0	86.11	106.39	94.38	109.9	101.21	91.19	103.84	92.25	84.25	83.47	84.03	96.5	85.57	107.54	85.8	116.04	116.34	107.26	101.04	101.28	106.08	112.55	92.21	112.03	91.25	93.53	93.96	13	14	13	11	11	10	12	10	11	10
P07255	Cytochrome c oxidase subunit 9, mitochondrial OS=Saccharomyces cerevisiae	1	0.027	2.213	14	1	15	1	59	7	9.77	0																										2.11	5.57	1			1					1
P07256	Cytochrome b-c1 complex subunit 1, mitochondrial OS=Saccharomyces cerevisiae	1	0	69.014	43	13	400	13	457	50.2	7.3	0	36.57	37.56	40.27	48.08	48.78	46.96	49.46	33.46	39.16	33.56	43.77	38.03	48.31	30.37	43.93	33.08	50.99	36.79	40.09	34.59	25.57	38.98	23.05	25.79	42.23	43.28	25.23	7	7	5	9	5	8	8	7	7	5
P07257	Cytochrome b-c1 complex subunit 2, mitochondrial OS=Saccharomyces cerevisiae	1	0	177.137	71	22	925	22	368	40.5	7.96	0	90.6	153.11	120.77	106.97	96.42	84.91	104.7	91.23	106.63	100.31	83.58	114.66	88.64	73.43	79.13	97.83	122.08	99.28	96.41	96.34	104.64	122.36	106.48	84.75	167.31	189.41	138.36	15	14	17	13	14	13	14	15	15	11
P07259	Protein URA2 OS=Saccharomyces cerevisiae	1	0	535.061	46	86	4727	85	2214	244.9	5.83	1	372.6	417.04	394.71	427.97	403.98	428.2	376.88	429.19	403.74	410.73	369.25	366.24	399.02	387.62	392.51	418.61	448.37	433.98	427.89	452.66	439.24	442.02	441.6	435.62	447.52	418.73	396.68	58	60	58	62	61	61	61	61	63	62
P07260	Eukaryotic translation initiation factor 4E OS=Saccharomyces cerevisiae	1	0	55.615	49	9	573	9	213	24.2	5.49	0	46.9	53.77	42.41	35.88	23.57	14.47	38.83	44.91	36.94	52.76	28.55	36.46	32.07	36.28	25.42	39.3	31.13	28.55	22.86	36.79	40.38	41.12	39.91	33.32	76.61	51.94	35.48	4	4	5	4	5	5	5	5	5	5
P07262	NADP-specific glutamate dehydrogenase 1 OS=Saccharomyces cerevisiae	1	0	194.749	68	23	2225	15	454	49.5	5.69	8	311.62	256.22	326.91	304.75	333.62	304.35	290.1	288.66	286.85	304.37	339.23	292.37	290.83	299.89	310.18	317.57	239.08	273.49	315.27	265.04	265.11	257.53	272.44	314.98	214.48	231.51	255.46	18	18	18	19	20	21	19	20	20	20
P07263	Histidine--tRNA ligase, mitochondrial OS=Saccharomyces cerevisiae	1	0	48.843	20	7	240	6	546	59.9	7.71	0	43.69	45.06	55.22	33.28	28.09	17.68	34.69	25.09	32.07	31.16	22.26	13.76	21.6	13.91	31.38	47.54	40.66	34.84	45.28	44.46	33.49	45.51	51.66	48.53	29.38	40.5	39.43	6	4	3	3	2	2	3	3	3	2
P07264	3-isopropylmalate dehydratase OS=Saccharomyces cerevisiae	1	0	38.451	18	10	211	10	779	85.7	5.9	0	9.98	13.36	10.76	24.96	27.53	15.63	15.83	33.59	16.77	22.86	26.32	27.99	31.29	20.81	21.48	28.56	20.2	23.08	24.85	28.34	24.63	14.85	16.43	32.82	2.41	15.08	4.28	1	3	2	2	2	2	2	2	3	2
P07267	Saccharopepsin OS=Saccharomyces cerevisiae	1	0	124.475	47	14	895	14	405	44.5	4.84	0	76.3	73.24	78.38	114.26	64.63	84.78	90.37	70.41	105.19	81.89	78.14	87.07	97.67	120.48	110.19	103.31	90.64	105.72	106.1	112.79	93.68	129.11	94.18	125.26	91.66	94.88	89.18	10	11	10	11	9	11	11	10	11	11
P07274	Profilin OS=Saccharomyces cerevisiae	1	0	27.026	34	3	463	3	126	13.7	5.8	0	43.45	52.07	31.88	44.6	49.77	27.84	27.78	29.67	45.02	23.64	19.54	22.04	27.11	39.94	29.37	50.92	47.4	50.53	66.89	65.99	46.81	52.42	57.1	61.94	46.93	40.01	43.59	3	3	3	2	3	2	2	2	2	3
P07275	Delta-1-pyrroline-5-carboxylate dehydrogenase, mitochondrial OS=Saccharomyces cerevisiae	1	0	12.08	6	2	31	2	575	64.4	7.01	0	2.77	3.04	3.55	2.47	3.67	9.85	3.5	6.43	5.67		3.43	7.05		5.09	5.65			3.49	2.54			8.67		5.43		5.83	4.7	1	1	1	1	1	1	1	1	1
P07277	Mevalonate kinase OS=Saccharomyces cerevisiae	1	0	5.912	3	1	3	1	443	48.4	5.59	0																									3.02	3.23	3.23
P07278	cAMP-dependent protein kinase regulatory subunit OS=Saccharomyces cerevisiae	1	0	17.556	15	5	145	5	416	47.2	7.94	0	9.39	12.3	11.57	12.19	6.31	4.1	4.25	9.58	6.01		8.06	11.36		8.49	5.89	13.97	13.72	13.01	14.54	8.57	7.95	11.93	18.98	10.38	13.74	13.94	13.01	1	2	3	2	2	1	2	2	2	1
P07280	40S ribosomal protein S19-A OS=Saccharomyces cerevisiae	1	0	68.48	60	9	944	9	144	15.9	9.61	0	74.65	78.29	73.77	91.5	107.82	88.05	93.27	92.64	101.13	131.19	119.98	115.06	100.56	110.24	85.56	103.56	135.99	95.53	94.05	117.02	89.96	100.5	107.74	97.2	79.39	76.1	92.85	7	8	9	8	7	8	9	9	8	9
P07283	Phosphomannomutase OS=Saccharomyces cerevisiae	1	0	50.223	36	9	619	9	254	29	5.24	0	54.87	60.15	43.93	35.47	55.53	49.04	44.87	44.27	48.73	41.81	39.61	38.11	50.64	25.93	41.62	38.14	43.5	29.8	45.61	30.08	33.02	47.72	47.05	27.02	46	64.18	57.25	9	8	7	7	9	8	8	8	7	9
P07284	Serine--tRNA ligase, cytoplasmic OS=Saccharomyces cerevisiae	1	0	146.591	56	21	862	21	462	53.3	6.09	0	98.23	99.04	89.6	111.49	124.64	99.7	132.45	102.33	117.44	110.28	108.22	113.02	135.13	133.49	129.06	102.23	63.57	62.29	93.79	84.03	75.79	61.48	63.4	86.03	97.37	100.5	106.69	10	10	10	10	12	8	14	14	10	11
P07342	Acetolactate synthase catalytic subunit, mitochondrial OS=Saccharomyces cerevisiae	1	0	61.956	21	10	398	10	687	74.9	8.51	0	56.97	32.62	49.04	55.84	45.24	53.14	41.99	52.53	57.87	34.53	33.35	48.22	58.86	48.05	45.94	49.1	46.48	49.66	44.07	52.75	43.67	31.71	32.8	53.91	58.71	40.7	52.8	4	4	5	4	4	4	4	4	4	5
P07560	Ras-related protein SEC4 OS=Saccharomyces cerevisiae	1	0	13.823	19	3	158	2	215	23.5	7.09	0	14.15	24.6	7.94	14.37	14.9	14.67	16.83	19.86	27.37	17.46	21.71	16.04	13.24	7.2	16.67	15.94	10.4	19.88	11.42	10.69	21.81	12.98	11.78	20.29	15.05	13.96	16.7	3	2	2	2	3	1	2	3	2	2
P07702	L-2-aminoadipate reductase OS=Saccharomyces cerevisiae	1	0	9.907	2	3	34	3	1392	155.2	5.95	0				1.76			1.92	1.64			2.05	1.9	3.12	1.84	1.76		1.72		3.82	3.43						2.35		1		1	1			1	1	1	2
P07806	Valine--tRNA ligase, mitochondrial OS=Saccharomyces cerevisiae	1	0	165.247	33	29	1489	29	1104	125.7	6.96	0	109.77	99.54	109.53	105.75	99.43	121.31	106.79	113.65	106.33	100.29	150.09	119.45	126.62	119.82	102.57	96.01	88.38	93.53	97.29	114.81	121.07	97.39	105.57	109.23	93.1	99.77	98.34	16	16	18	19	16	21	19	19	21	17
P07991	Ornithine aminotransferase OS=Saccharomyces cerevisiae	1	0	9.365	6	2	12	2	424	46.1	6.95	0													3.75				3.88	4.14		8.48	3.92		4.11	3.92	2.18		6.57										1
P08067	Cytochrome b-c1 complex subunit Rieske, mitochondrial OS=Saccharomyces cerevisiae	1	0	9.542	10	2	90	2	215	23.4	8.07	0			3.01	6.68			10.27	9.2	6.54	2.87	3.2	9.64	6.14	6.32	9.4	6.49	3.29	6.6	3.14		3.05			3.34	12.88				1	1	1			2	2	1	2
P08417	Fumarate hydratase, mitochondrial OS=Saccharomyces cerevisiae	1	0	68.483	40	13	538	13	488	53.1	8.25	0	49.76	37.84	41.21	40.32	59.13	42.02	28.9	51.62	41.72	44.79	41.9	51.44	40.35	48.32	40.09	27.11	42.48	33.37	36.39	40.88	48.05	34.82	67.06	37.13	37.26	22.14	21.33	7	7	6	7	6	7	6	5	5	7
P08518	DNA-directed RNA polymerase II subunit RPB2 OS=Saccharomyces cerevisiae	1	0	10.883	3	4	7	4	1224	138.7	6.52	0			1.91																						5.95	1.85				1
P08524	Farnesyl pyrophosphate synthase OS=Saccharomyces cerevisiae	1	0	71.579	38	10	877	10	352	40.5	5.47	0	101.14	77.59	99.63	114.9	121.15	85.15	131.62	121	130.64	134.81	128.42	145.55	130.18	107.95	107.35	84.48	101.66	117.95	83.11	95.45	75.38	78.69	91.3	106.61	72.13	90.76	114.2	10	10	9	9	9	9	9	9	9	9
P08566	Pentafunctional AROM polypeptide OS=Saccharomyces cerevisiae	1	0	66.874	11	14	232	14	1588	174.6	6.28	0	5.92	9.29	9.68	15.97	10.21	15.63	22.52	22.37	23.56	31.89	9.51	26.53	10.08	33.66	45.39	15.07	22.91	21.82	29.96	27.15	33.39	46.62	39.77	32.79	17.39	17.21	15.08	1	1	2	3	3	4	7	6	4	3
P08678	Adenylate cyclase OS=Saccharomyces cerevisiae	1	0.021	2.329	0	1	33	1	2026	227.7	7.3	0							2.1							2														1		1	1	1	1	1	1		1
P08679	Citrate synthase, peroxisomal OS=Saccharomyces cerevisiae	1	0.006	2.99	3	1	5	1	460	51.4	6.38	0									2.21			2.13												2.3												1
P09064	Eukaryotic translation initiation factor 2 subunit beta OS=Saccharomyces cerevisiae	1	0	19.527	22	5	103	5	285	31.6	9.5	0	16.49	16.38	9.49	4.68	4.56	3.53	1.81	6.72	13.54		10.7	4.72	3.43	3.81	4.2	15.82	13.37	12.49	14.79	9.6	20.31	9.33	13.22	11.79	6.31	10.55	12.24	1	1	1	2	2	1	1	2	2	1
P09119	Cell division control protein 6 OS=Saccharomyces cerevisiae	1	0.033	2.153	4	1	3	1	513	58	9.45	0				2.55											2.29						2.19										1
P09201	Fructose-1,6-bisphosphatase OS=Saccharomyces cerevisiae	1	0	32.094	25	6	18	6	348	38.2	6.01	0	4.25		2.19			4.3											3.94			5.1	14.04	6.33		4.11	13.77	4.3	4.4	1		1			1
P09232	Cerevisin OS=Saccharomyces cerevisiae	1	0	26.908	11	7	424	7	635	69.6	6.39	0	22.92	24.79	28.96	31.26	35.19	25.19	20.13	23.64	24.8	22.71	24.43	26.63	31.17	22.06	19.34	26.09	28.77	24.15	24.98	26.94	20.31	25.77	28.16	20.52	13.28	21.81	25.99	4	5	5	5	4	5	5	6	6	5
P09435	Heat shock protein SSA3 OS=Saccharomyces cerevisiae	1	0	95.36	17	10	1039	1	649	70.5	5.17	0	103.59	108.36	118.55	142.66	120.11	128.34	132.17	103.54	138.32	121.75	117.36	105.4	93.1	126.22	109.39	112.15	134.04	128.19	132.54	118.22	108.65	137.61	128.24	108.49	90.52	117.56	124.55	8	8	8	8	9	8	8	8	8	8
P09436	Isoleucine--tRNA ligase, cytoplasmic OS=Saccharomyces cerevisiae	1	0	186.501	41	34	1176	34	1072	122.9	6.06	0	141.85	140.45	117.75	121.93	127.95	107.76	116.53	82.02	100.25	124.85	111.03	98.92	132.01	115.17	114.62	96.57	106.82	135.49	161.62	125.99	112.11	173.7	129.45	129.01	189.57	149.47	167.16	16	14	15	14	13	15	16	14	18	17
P09440	C-1-tetrahydrofolate synthase, mitochondrial OS=Saccharomyces cerevisiae	1	0	5.591	3	2	15	2	975	106.2	8.66	0																									2.07				1	1
P09457	ATP synthase subunit 5, mitochondrial OS=Saccharomyces cerevisiae	1	0	21.488	31	5	93	5	212	22.8	9.57	0	8.38	9.46	9.61	4.64	2.6	6.12			9.12	2.7		2.46	2.05	6.64	4.24	4.67	4.24	9.5	6.94	13.96	4.56	9.33	11.86	9.29	18.78	5.67	19.06	2	1	1	1	1	2	1	1	2	2
P09624	Dihydrolipoyl dehydrogenase, mitochondrial OS=Saccharomyces cerevisiae	1	0	39.517	19	8	358	8	499	54	8.03	0	33.86	29.67	28.58	37.31	40.21	40.87	34.49	40.07	33.96	37.96	25.35	38.72	31.76	39.19	37.15	32.7	24.78	24.08	30.62	40.4	34.7	22.61	26.63	35.85	35.98	30.59	28.79	4	5	4	5	6	6	5	6	6	6
P09733	Tubulin alpha-1 chain OS=Saccharomyces cerevisiae	1	0	44.209	27	8	157	5	447	49.8	5.07	3	26.28	15.22	22.47	16.88	11.37	12.9	11.18	18.17	7.52	16.51	9.4	18.84	14.89	11.56	10.49	20.5	17.7	11.42	19.14	15.66	22.33	25.23	15.27	9.4	49.7	42.41	13.97	3	3	3	3	2	3	4	4	2	2
P09734	Tubulin alpha-3 chain OS=Saccharomyces cerevisiae	1	0	24.701	15	4	19	1	445	49.7	5.16	0								3.89			4.04	4				4.08						6.7	3.61		11.84	8.68	3.67							1	1
P09938	Ribonucleoside-diphosphate reductase small chain 1 OS=Saccharomyces cerevisiae	1	0	91.086	39	13	643	13	399	46.1	5.25	0	67.31	40.29	70	53.77	48.18	63.81	72.08	54.26	72.21	64.77	48.76	40.82	59.29	71.28	74.33	55.38	47.13	74.78	51.34	58.69	49.29	48.62	56.03	38.86	54.71	76.25	60.6	11	10	11	9	9	10	9	10	9	10
P0C0V8	40S ribosomal protein S21-A OS=Saccharomyces cerevisiae	1	0	32.535	63	5	303	1	87	9.7	6.06	4	38.84	40.65	40.28	30.47	38.12	29.86	24.07	20.42	16.09	10.42	25.75	21.89	26.22	24.12	15.71	14.94	5.02	4.55	12.6	7.99	5.15	8.89	7.15	8.37	14.55	21.47	26.76	4	3	4	5	5	3	4	5	4	5
P0C2H6	60S ribosomal protein L27-A OS=Saccharomyces cerevisiae	1	0	66.314	53	8	1162	8	136	15.5	10.36	0	70.24	61.05	56.7	108.4	96.47	92.68	108.75	135.71	100.71	110.11	113.58	104.45	97.83	91.45	79.49	83.46	73.14	80.85	75.48	82.44	95.9	106.76	81.02	77.74	50.28	43.68	70.67	6	6	6	6	6	6	5	6	5	6
P0C2H8	60S ribosomal protein L31-A OS=Saccharomyces cerevisiae	1	0	23.694	38	4	212	4	113	12.9	9.99	0	12.44	19.67	20.67	13.47	11.98	24.17	18.53	10.31	16.37	12.78	11.49	8.73	19.48	15.34	19.98	9.44	9.97	13.35	10.22	6.22	7.91	5.97	7.54	2.14	4.08	6.47	5.63	3	4	4	3	2	3	3	3	3	3
P0C2I8	Transposon Ty1-LR4 Gag polyprotein OS=Saccharomyces cerevisiae	1	0	79.401	31	10	664	9	440	49	7.9	1	60.34	57.51	79.69	68.33	72.27	79.66	52	70.64	64.25	79.8	89.24	76.59	84.59	90.78	77.46	67.32	77.32	69.7	79.87	83.63	80.23	50.2	68.22	74.85	70.37	77.22	61.41	7	8	8	8	8	8	8	7	8	7
P0CH08	Ubiquitin-60S ribosomal protein L40 OS=Saccharomyces cerevisiae	1	0	51.118	47	8	2786	2	128	14.5	9.83	0	239.65	233.39	255.5	434.57	266.41	453.6	437.18	402.89	493.26	346.48	354.08	387.99	312.54	373.51	362.68	261.71	276.69	372.5	295.99	295.24	320.29	266.13	291.25	294.74	250.15	198.37	219.73	5	6	7	6	5	5	6	6	6	6
P0CS90	Heat shock protein SSC1, mitochondrial OS=Saccharomyces cerevisiae	1	0	171.615	51	24	1709	18	654	70.6	5.59	6	209.71	187.56	210.72	190.11	209.48	216.83	234.27	193.53	170.48	181.48	204.47	203.63	191.66	205.83	169.68	197.03	165.76	186.18	191.12	165.93	195.24	188.74	169.55	172.83	215.45	179.32	174.62	19	17	21	17	16	20	18	18	19	18
P0CT04	Protease B inhibitor 2 OS=Saccharomyces cerevisiae	1	0	23.698	72	5	154	5	75	8.6	6.8	0			2.94		11.88	5.88	2.37	1.66		18.78	5.82	8.96	33.74	12.02	20.84	3.51	3.21	5.47	19.07	7.3	9.06	10.02	12.5	14.97	15.61	18.74	8.73	1	1	2	1	3	2	2	1	1	2
P0CW41	Oligo-1,6-glucosidase IMA4 OS=Saccharomyces cerevisiae	1	0	18.606	8	4	53	4	589	68.7	5.59	0			3.37		5.3		7.61		7.48		3.11	2.19		2.52	11.28	4.23	5.06	7.01	7.11	8.08		14.08	14.25	5.34	8.21	13.29	8.51			1		2		2		3
P0CX09	Mannitol dehydrogenase 2 OS=Saccharomyces cerevisiae	1	0	31.212	14	7	490	7	502	56.4	6.16	0	36.76	32.52	40.73	37.47	34.34	46.38	49.04	44.34	50.56	43.32	31.58	49.51	52.93	37.11	49.17	41.05	37.39	47.74	38.16	49.04	39.89	41.86	52.06	41.74	33.4	45	37.94	6	6	6	6	5	6	7	6	6	6
P0CX11	Enolase-related protein 2 OS=Saccharomyces cerevisiae	1	0	5.906	6	2	8	2	437	47.3	5.29	0	2.17	1.89	3.79																						5.35		2.11	1	1	1
P0CX23	60S ribosomal protein L20-A OS=Saccharomyces cerevisiae	1	0	59.4	51	12	1146	12	172	20.4	10.3	0	76.56	83.72	83.2	59.89	106	71.11	87.14	86.84	66.94	87	102.58	94.4	120.3	126.9	136.45	110.7	93.98	98.84	135.12	91.24	95.96	96.73	85.9	75.2	87.14	72.8	78.95	8	8	8	8	9	8	9	7	8	7
P0CX25	60S ribosomal protein L43-A OS=Saccharomyces cerevisiae	1	0	40.076	52	6	345	6	92	10.1	10.42	0	12.78	10.68	16.72	25.72	29.2	34.51	14.71	22.85	20.54	26.14	32.52	27.03	22.26	32.91	31.09	9.42	16.21	28.53	24.56	24.39	17.66	13.39	12.74	14.08	55.94	53.28	29.01	5	5	5	5	5	5	5	5	5	4
P0CX28	60S ribosomal protein L42-B OS=Saccharomyces cerevisiae	1	0.002	3.508	8	1	144	1	106	12.2	10.59	0		1.74	1.68	1.68	6.86	1.68					1.66	3.23		1.65		1.62	1.63					1.61						1	1	1	1	1	1	1	1	1	1
P0CX29	40S ribosomal protein S23-A OS=Saccharomyces cerevisiae	1	0	33.277	46	6	188	6	145	16	10.73	0	26.71	22.26	18.44	16.75	16.32	15.08	15.79	17.61	15.56	10.84	20.76	17.76	24.55	25.3	12.73	16.54	13.16	26.53	22.81	13.15	14.45	22.72	16.25	22.58	25.4	17.65	21.13	4	3	3	4	5	4	5	3	3	4
P0CX32	40S ribosomal protein S24-B OS=Saccharomyces cerevisiae	1	0	42.273	41	7	688	7	135	15.3	10.51	0	78.27	78.72	96.15	57.89	72.75	42.83	65.8	88.25	82.69	86.68	51.94	83.71	78.26	60.09	81.26	97.22	69.6	89.84	53.42	78.92	93.35	129.21	102.04	80.03	60.07	68.92	64.18	4	5	5	4	5	4	5	3	3	4
P0CX34	40S ribosomal protein S30-B OS=Saccharomyces cerevisiae	1	0.002	3.851	16	1	44	1	63	7.1	11.68	0	4.41	4.35	2.28	4.05	2.1	4.3	4.45	4.57	8.97	4.54	1.96	4.31	4.97	4.64	6.45	9.05	2.48	2.31	2.54	2.41	4.53		4.59	4.69				1	1	1	1	1	1	1	1	1	1
P0CX36	40S ribosomal protein S4-B OS=Saccharomyces cerevisiae	1	0	93.575	56	15	2424	15	261	29.4	10.08	0	177.23	245.09	210.69	254.68	248.37	307.79	269.16	253.22	246.11	297.21	252.35	286.06	285.85	279.2	261.48	279.8	272.55	302.57	287.76	233.93	257.89	231.63	226.39	238.7	147.71	179.55	185.16	12	13	12	12	11	11	11	11	12	11
P0CX38	40S ribosomal protein S6-B OS=Saccharomyces cerevisiae	1	0	69.63	41	10	1042	10	236	27	10.45	0	104.01	102.15	136.24	140.08	75.74	104.77	110.22	144.08	143.04	100.09	127.82	118.53	142.36	130.22	156.61	150.01	157.36	153.74	160.99	147.37	162.58	131.83	127.77	145.67	74.89	120.3	132.03	7	7	7	7	6	6	5	6	7	8
P0CX39	40S ribosomal protein S8-A OS=Saccharomyces cerevisiae	1	0	59.259	47	9	893	9	200	22.5	10.67	0	91.96	108.43	85.71	78.92	62.34	62.86	49.84	83.54	86.28	70.94	66.7	79.73	46.59	71.07	87.28	81.07	99.09	93.35	55.56	65.32	105.85	47.14	57.87	66.69	52.82	59.07	68.86	7	7	6	6	6	7	6	6	6	6
P0CX41	60S ribosomal protein L23-A OS=Saccharomyces cerevisiae	1	0	50.946	39	5	460	5	137	14.5	10.33	0	39.08	31.56	23.62	47.63	36.35	35.28	47.05	37.94	37.39	23.56	41.49	46.24	23.5	29.68	38.37	36.94	36.2	28.5	24.02	46.44	36.67	47.03	36.7	50.67	48.43	37.84	38.74	4	4	4	4	4	4	4	4	4	4
P0CX44	60S ribosomal protein L1-B OS=Saccharomyces cerevisiae	1	0	61.82	39	8	351	8	217	24.5	9.72	0	25.43	12.62	21.61	28.55	25.59	36.52	32.7	38.77	25.91	37.47	28.45	34.56	37.1	30.63	39.6	46.61	45.6	51.57	35.21	49.31	30.48	33.94	30.11	37.76	83.09	38.2	41.07	4	4	4	5	3	6	5	5	4	5
P0CX45	60S ribosomal protein L2-A OS=Saccharomyces cerevisiae	1	0	71.337	39	8	678	8	254	27.4	11.11	0	93.41	84.01	99.03	78.29	54.62	56.73	98.47	68.94	60.87	57.98	62.06	73.23	61.64	55.57	88.12	63.94	64.89	67.28	84.09	74.08	70.58	74.02	72.44	57.01	73.19	64.1	67.31	5	6	7	8	4	7	7	7	6	5
P0CX47	40S ribosomal protein S11-A OS=Saccharomyces cerevisiae	1	0	44.513	43	7	383	7	156	17.7	10.78	0	25.55	28.48	36.69	24.5	32.64	35.21	43.21	34.65	17.85	19.23	27.64	39.76	33.17	28.16	38.34	38.21	35.33	45.55	40.57	29.74	36.69	34.42	25.46	39.48	26.38	34.01	40.8	4	5	6	5	6	6	5	5	4	6
P0CX49	60S ribosomal protein L18-A OS=Saccharomyces cerevisiae	1	0	31.313	32	6	342	6	186	20.6	11.71	0	39.99	32.41	30.47	40.04	34.63	32.03	36.27	37.43	39.92	37.56	40.69	22.9	44.47	27.62	31.2	28.15	20.25	20.48	28.24	24.71	27.24	32.58	33.62	32.74	35.9	56.46	31.51	5	5	4	6	6	6	5	5	6	5
P0CX51	40S ribosomal protein S16-A OS=Saccharomyces cerevisiae	1	0	61.023	62	11	681	11	143	15.8	10.26	0	72.26	82.51	93.28	62.64	48.6	67.59	60.94	50.28	57.34	47.58	64.7	56.36	43.66	68.12	60.24	62.28	66.62	68.04	62.82	80.71	79.44	88.96	72.56	68.6	54.41	67.64	77.31	8	8	8	7	7	8	8	6	8	7
P0CX54	60S ribosomal protein L12-B OS=Saccharomyces cerevisiae	1	0	68.612	65	9	530	9	165	17.8	9.41	0	59.78	66.99	45.83	51.65	37.1	50.28	49.45	59.34	64.75	41.3	53.15	45.61	32.39	37.69	59.43	51.99	59.23	61.06	63.48	57.8	50.06	67.36	70.21	68.97	47.05	64.7	62.46	9	9	9	9	9	9	9	9	9	8
P0CX55	40S ribosomal protein S18-A OS=Saccharomyces cerevisiae	1	0	53.275	64	12	952	12	146	17	10.27	0	73.37	75.31	73.55	61.27	66.49	45.41	54.04	69.83	64.17	64.64	61.95	66.36	65.08	65.08	55.73	58.84	56.36	58.12	55.54	43.34	57.62	45.36	52.66	45.35	37.96	53.4	58.85	9	10	11	8	8	9	9	9	9	9
P0CX81	Copper metallothionein 1-2 OS=Saccharomyces cerevisiae	1	0	33.197	39	2	167	2	61	6.6	5.91	0	16.6	18.86	27.31	11.77	20.94	15.14	17.57	11.28	23.35	17.57	17.77	22.13	33.14	22.98	29.22	33.73	24.96	24.51	17.66	21.84	35.84	24.95	29.78	21.37	24.92	21.27	23.41	1	1	1	1	1	1	1	1	1	1
P0CX82	60S ribosomal protein L19-A OS=Saccharomyces cerevisiae	1	0	51.157	29	6	1493	6	189	21.7	11.36	0	142.57	99.46	123.34	199.67	203.85	218.28	210.34	214.42	213.36	224.31	217.22	180.89	252.44	224.15	192.46	177.23	173.24	169.14	202.85	205.72	208.26	127.75	104.35	156.31	68.94	135.7	112.19	6	6	6	6	6	6	6	6	6	6
P0CX84	60S ribosomal protein L35-A OS=Saccharomyces cerevisiae	1	0	66.528	38	8	732	8	120	13.9	10.58	0	63.92	69.19	66.64	72.92	89.61	63.09	82.02	74.17	75.71	102.39	84.27	83.11	83.65	110.11	108.63	114.55	92.93	106.05	115.7	87.46	88.56	88.39	89.45	99.59	79.82	72.78	77.89	4	4	5	5	4	5	6	5	5	5
P10080	Single-stranded nucleic acid-binding protein OS=Saccharomyces cerevisiae	1	0	33.352	30	5	186	5	294	33	5.66	0	12.5	14.34	12.39	17.79	4.7	12.25	19.45	8.09	23.4	14.97	22.27	8.49	26.74	24.81	41.64	12.62	19.34	7.21	41.2	32.93	15.21	21.46	31.94	32.65	40.78	13.87	19.74	3	3	3	3	2	3	3	3	4	4
P10081	ATP-dependent RNA helicase eIF4A OS=Saccharomyces cerevisiae	1	0	162.401	58	19	1600	19	395	44.7	5.12	0	154.38	157.52	155.01	152.93	199.25	148.28	161.42	204.3	194.87	188.54	183.31	157.97	165.11	141.51	150.46	180.37	140.04	170.05	186.2	166.12	188.07	155.41	137.2	214.27	129.92	127.18	183.82	16	16	15	15	16	17	16	16	17	13
P10507	Mitochondrial-processing peptidase subunit beta OS=Saccharomyces cerevisiae	1	0.002	3.803	2	1	7	1	462	51.1	7.03	0																									1.88	3.83	8.86
P10591	Heat shock protein SSA1 OS=Saccharomyces cerevisiae	1	0	442.929	79	41	4831	13	642	69.6	5.11	30	508.5	509.12	492.19	600.64	605.8	593.36	581.88	579.82	666.81	540.32	612.66	610.51	545.13	607.33	563.16	542.93	587.74	663.72	558.7	606.18	574.81	586.26	576.89	538.8	409.1	450.08	498.39	34	33	36	33	34	33	34	34	33	33
P10592	Heat shock protein SSA2 OS=Saccharomyces cerevisiae	1	0	421.541	79	40	4555	10	639	69.4	5.06	3	513.95	498.52	502.1	602.75	556.46	568.18	551.33	554.63	627.68	549.51	565.38	554.79	495.29	562.01	587.64	570.13	626.97	623.6	568.66	598.15	611.49	546.21	561.86	528.33	361.78	425.26	440.2	31	32	34	34	32	31	32	32	33	32
P10622	60S acidic ribosomal protein P1-beta OS=Saccharomyces cerevisiae	1	0	7.457	15	1	96	1	106	10.7	4.01	0	13.45	13.72	19.26	25.22	9.51	9.61	22.39	12.88	30.85	9.41	16.25	8.43	13.19	20.76	21.71	17.97	17.72	9.58	13.96	13.79	13.53	17.91	17.54	12.73	17.72	9.68	17.63	1	1	1	1	1	1	1	1	1	1
P10659	S-adenosylmethionine synthase 1 OS=Saccharomyces cerevisiae	1	0	40.24	22	8	429	3	382	41.8	5.22	0	14.21	41.57	31.68	12.92	23.75	18.6	16.74	20.79	18.22	35.02	21.39	26.38	33.92	23.6	24.47	23.01	19.46	22.21	31.19	21.75	22.45	21.46	27.29	17.21	20.07	27.91	25.62	3	5	5	5	5	3	4	4	5	6
P10664	60S ribosomal protein L4-A OS=Saccharomyces cerevisiae	1	0	144.326	51	14	969	2	362	39.1	10.64	12	121.71	108.82	113.54	135.8	128.96	125.23	124.64	137.77	131.37	140.65	146.55	155.17	158.31	129.85	108.1	108.28	104.88	129.71	126.92	125.85	87.53	104.06	92.38	112.36	87.53	90.96	132.67	10	11	8	10	10	10	10	10	10	9
P10869	Aspartokinase OS=Saccharomyces cerevisiae	1	0	14.076	9	4	54	4	527	58.1	6.67	0	7.85		4.52	5.82	2.7	2.83	5.92	3.06	7.63	7.39	5.23	3.06	9.04	2.99	6.67	7.03		2.58		2.65	2.66	1.95	2.78	6.36	1.74	3.67	1.93	3	1	3	1	1	1	1	1	1	1
P10961	Heat shock factor protein OS=Saccharomyces cerevisiae	1	0.019	2.43	2	1	9	1	833	93.2	5.41	0					2.11																									1	1	1	1	1			1
P10963	Phosphoenolpyruvate carboxykinase (ATP) OS=Saccharomyces cerevisiae	1	0	151.489	58	19	1603	19	549	60.9	6.34	0	176.99	194.29	177.14	191.08	161.82	182.48	178.15	197.01	202.15	183.06	189.14	191.61	192.57	151.57	177.07	195.28	198.75	192.48	223.03	207.39	189.65	160.14	217.54	202.41	155.5	174.29	159.04	15	15	15	16	14	13	14	15	15	14
P11075	Protein transport protein SEC7 OS=Saccharomyces cerevisiae	1	0.021	2.367	1	1	1	1	2009	226.7	4.81	0			2.18																											1
P11076	ADP-ribosylation factor 1 OS=Saccharomyces cerevisiae	1	0	56.534	72	9	264	3	181	20.5	7.34	6	27.76	26.11	22.97	37.72	27.06	22.31	26.74	31.16	23.72	26.65	31.83	11.43	18.04	30.6	42.77	17.62	25.62	25.23	40.05	31.58	33.83	28.57	27.4	30.2	33.52	13.08	5.75	5	4	4	7	4	4	7	6	7	6
P11154	Pyruvate carboxylase 1 OS=Saccharomyces cerevisiae	1	0	75.435	18	15	537	2	1178	130	6.23	0	36.46	45.2	34.5	28.64	34.53	54.03	57.6	45.57	57.68	65.45	53.12	66.7	43.22	60.61	52.69	54.93	63.98	70.38	74.83	52.99	43.28	60.38	71.43	62.3	49.21	44.68	47.72	6	5	5	5	6	5	7	5	7	8
P11353	Oxygen-dependent coproporphyrinogen-III oxidase OS=Saccharomyces cerevisiae	1	0	5.284	5	1	45	1	328	37.7	6.8	0	7.53	2.21	5.03	4.89	4.96	2.91	8.49	4.57	4.96	2.92		5.22	5.2	2.75	10.76	5.67	5.18	2.75	2.64	2.63	8.23	2.68	5.13	2.62		2.31	5.4	1	1	1	1	1	1	1	1	1	1
P11412	Glucose-6-phosphate 1-dehydrogenase OS=Saccharomyces cerevisiae	1	0	97.623	37	14	615	14	505	57.5	6.3	0	94.1	57.44	64.3	77.93	72.19	67.51	75.69	76.82	64.73	65.09	74.69	56.48	63.69	63.83	79.42	75.66	59.98	64.65	58.37	56.26	67.4	71.24	53.39	71.38	63	76.51	91.88	9	10	9	8	8	8	8	9	10	9
P11484	Ribosome-associated molecular chaperone SSB1 OS=Saccharomyces cerevisiae	1	0	343.395	59	31	3161	2	613	66.6	5.44	0	349.21	351.39	384.21	417.45	455.27	380.76	410.9	421.27	381.1	483.61	450.71	426.64	434.86	394.49	436.61	429.38	387.62	388.42	348.82	378.91	377.13	365.41	407.64	362.54	324.84	306.6	358.29	28	27	27	27	26	26	28	28	28	28
P11491	Repressible alkaline phosphatase OS=Saccharomyces cerevisiae	1	0	29.029	11	4	136	4	566	63	5.59	0	9.69	15.92	12.09	18.52	8	9.52	7.39	16.68	11.73		8.51	12.39	4.01	14.86	7.14	19.52	7.53	16.2	14.46	10.01	6.78	2.37	3.47	12.12	2.46	8.19	21.74	3	2	2	1	1	1	1	2	1	2
P11632	Non-histone chromosomal protein 6A OS=Saccharomyces cerevisiae	1	0	6.934	14	1	43	1	93	10.8	9.76	0	3.99	3.76	7.93	6.75	15.4	7.13	3.53	3.68	3.8	7.32	7.53	3.8	3.74	7.41	3.6	7.26	3.69	3.83	3.42	3.7	11.37	6.98	8.13	3.58	7.48	3.51	6.95	1	1	1	1	1	1	1	1	1	1
P11633	Non-histone chromosomal protein 6B OS=Saccharomyces cerevisiae	1	0	6.859	13	1	62	1	99	11.5	9.89	0	3.71	10.51	7.11	7.56	7.65	7.15	8.28	11.07	7.21	7.6	10.84	11.21	7.68	3.79	3.65	7.42	3.97	7.52	7.38	11.72	10.89	15.13	3.73	14.92	11.21	14.31	7.24	1	1	1	1	1	1	1	1	1	1
P11745	Ran GTPase-activating protein 1 OS=Saccharomyces cerevisiae	1	0	26.204	16	5	257	5	407	45.8	4.61	0	25.73	28.41	22.55	38.26	33.05	17.13	36.66	28.37	42.82	32.63	48.19	32.96	27.78	49.38	32.74	30.06	37.42	38.39	26.1	21.07	31.84	27.14	33.96	30.51	24.16	13.62	20.45	2	2	2	2	3	2	2	3	2	3
P11914	Mitochondrial-processing peptidase subunit alpha OS=Saccharomyces cerevisiae	1	0.007	2.934	2	1	8	1	482	53.3	6.34	0							2.65								2.17	1.94	2.49	2.08					1.79		5.35									1
P11986	Inositol-3-phosphate synthase OS=Saccharomyces cerevisiae	1	0	6.11	4	2	56	2	533	59.6	5.92	0	5.15	5.02	7.09	1.68	1.73		6.17	3.96	1.96	11.65	9.6	4.09		1.73	1.92	1.92	1.94			3.64	2.01	8.21	5.14	1.84		7.93	5.99	1	1	1	1	1		2	2	1
P12385	Eukaryotic peptide chain release factor subunit 1 OS=Saccharomyces cerevisiae	1	0	15.559	12	4	86	4	437	49	5.05	0	1.68		2.27					3.44	12.53						1.88	6.95	12.46	12.45	14.9	5.73	14.46	1.67	3.56	6.87	3.23	17.3	8.76	1		1					1	2
P12611	Growth regulation protein OS=Saccharomyces cerevisiae	1	0.022	2.314	2	1	3	1	486	55.3	6.07	0																																			1
P12612	T-complex protein 1 subunit alpha OS=Saccharomyces cerevisiae	1	0	20.232	9	4	33	4	559	60.4	6.49	0		3.24	3.2	3.94					1.85		8.3	2.74		6.87	4.66	2.49		2.3	2.67	2.29	2.87	5.15		2.06	13.74	4.86	2.32		1	1	1			1		1
P12688	Serine/threonine-protein kinase YPK1 OS=Saccharomyces cerevisiae	1	0	18.174	6	4	196	2	680	76.4	6.51	2	9.72	15.39	16.01	17.91	22.78	15.86	24.59	17.02	20.51	16.18	20.12	15.87	23.8	9.96	25	9.8	21.14	14.87	23.4	17.62	10.66	31.67	13.98	11.19	14.95	15.45	10.81	2	2	2	2	3	2	2	2	2	2
P12695	Dihydrolipoyllysine-residue acetyltransferase component of pyruvate dehydrogenase complex, mitochondrial OS=Saccharomyces cerevisiae	1	0	21.199	13	5	121	5	482	51.8	7.8	0	10.04	8.41	3.77	13.76	17.65	15.69	19.8	18.36	10.86	18.14	14.08	28.83	15.32	22.91	19.26	8.17	3.22	3.79	10.98	9.56	15.01	5.87	10.75	3.84	33.58	30.53	17.21	2	1	1	2	2	2	2	2	2	2
P12709	Glucose-6-phosphate isomerase OS=Saccharomyces cerevisiae	1	0	205.219	64	22	1927	22	554	61.3	6.46	0	195.37	183.14	198.87	183.97	191.87	185.52	205.79	228.89	221.86	214.52	196.15	173.25	170.97	205.7	167.14	180.06	218.34	207.96	225.25	211.64	233.81	239.31	204.74	195.64	194.93	172.89	191.65	15	15	17	15	14	14	15	14	16	13
P12904	5'-AMP-activated protein kinase subunit gamma OS=Saccharomyces cerevisiae	1	0	6.073	4	1	6	1	322	36.4	5.78	0																									9.31	2.99	5.27
P12945	N-terminal acetyltransferase A complex subunit NAT1 OS=Saccharomyces cerevisiae	1	0.007	2.891	1	1	11	1	854	98.8	8.78	0		2.35		4.25	2.06			2.17		2.2	1.91					4.1	1.7				2.16								1		1	1			1
P12962	Cap-associated protein CAF20 OS=Saccharomyces cerevisiae	1	0	10.537	16	2	33	2	161	18.2	5.96	0	7.79	4.25	3.19	1.68		1.78			14.3				3.6	2.15			1.62					3.84	6.78		6.96	6.94	7.01	1	1	1	1	1	1			1	1
P13188	Glutamine--tRNA ligase OS=Saccharomyces cerevisiae	1	0	43.927	18	13	237	13	809	93.1	8.41	0	6.43	10.93	12.71	5.57	10.18	14.88	7.8	19.79	10.62	12	10.85	19.78	8.17	16.06	16.35	14.1	6.94	13.24	18.39	14.6	20.95	9.95	13.46	9.89	16.79	12.17	23.1	4	2	5	3	3	4	3	7	5	6
P13298	Orotate phosphoribosyltransferase 1 OS=Saccharomyces cerevisiae	1	0	46.802	47	7	241	5	226	24.6	6.05	2	28.34	39.85	15.34	31.62	16.79	28.31	42.61	37.61	34.83	34.25	16.25	27.93	17.87	30.56	33.95	15.92	19.04	9.24	23.15	33.77	24.47	20.73	25.36	20.53	35.57	37.16	38.97	6	6	3	4	2	5	5	5	5	4
P13517	F-actin-capping protein subunit beta OS=Saccharomyces cerevisiae	1	0	12.592	13	3	87	3	287	32.6	4.72	0	3.52	6.85		12	3.1	14.83	6.19	11.84	9.8	6.45	11.27	8.85	5.82	17.9	11.57	6.07	17.22	2.21	19.34	13	7.36	9.71	10.57	22.74	11.24	3.74	14.66	1	2		1	1	1	1	1	2	1
P13574	Protein STE12 OS=Saccharomyces cerevisiae	1	0.025	2.24	1	1	53	1	688	77.8	5.68	0	3.82	7.61	2.12	2.18	4.35	1.87	5.91	2.08	6.11	3.82	4.31	1.76			2.06	4.09	6.08	9.72	4.1	4.5	4	8.15	6.01	6.73	2.11	1.98		1	1	1	1	1	1	1	1	1
P13663	Aspartate-semialdehyde dehydrogenase OS=Saccharomyces cerevisiae	1	0	92.032	45	12	1365	12	365	39.5	6.73	0	108.72	101.31	97.74	146.98	139.36	143.08	118.43	125.87	151.69	140.15	132.32	138.55	139.29	161.01	153.49	131.5	151.88	135.99	120.32	145.27	119.1	109.26	122.77	130	54.73	71.22	79.44	12	11	10	11	11	10	10	10	10	10
P14020	Dolichol-phosphate mannosyltransferase OS=Saccharomyces cerevisiae	1	0	25.717	24	6	485	6	267	30.3	7.88	0	42.3	34.55	32.84	31.32	21.18	41.33	31.27	43.65	32.79	32.99	35.4	41.94	38.09	39.45	35.71	31.44	35.02	36.24	45.61	36.82	34.78	35.58	31.84	28.17	24.23	25.84	22.37	4	4	4	3	3	3	3	3	3	4
P14065	Glycerol 2-dehydrogenase (NADP(+)) OS=Saccharomyces cerevisiae	1	0	30.788	28	6	123	4	312	35.1	7.99	0	8.83	1.91	6.54	6.97	6.08	14.31	5.87	5.43	9.2	12.11	17.9	19.36	15.81	15.4	14.44	12.17	12.79	8.56	13.54	16.17	12.61	14.16	17.31	16.58	7.64	13.54	7.61	3	1	3	2	1	3	2	3	2	3
P14120	60S ribosomal protein L30 OS=Saccharomyces cerevisiae	1	0	24.352	59	4	163	4	105	11.4	9.8	0	16.89	13.99	8.81	14.25	12.94	27.1	16.79	14.47	14.15	8.73	13.66	13.91	21.5	6.34	9.93	11.54	5.9	10.38	11.59	8.83	10.78	18.8	19.01	12.15	31.5	21.71	24.18	2	2	2	2	2	2	2	3	3	3
P14126	60S ribosomal protein L3 OS=Saccharomyces cerevisiae	1	0	107.86	44	17	1579	17	387	43.7	10.29	0	69.98	122.52	130.64	112.19	126.73	116.64	120.15	104.02	75.51	155.37	145.3	151.46	137.7	121.41	142.09	121.9	117.94	102.45	117.72	107.65	84.55	94.12	89.22	103.63	78.14	85.23	104.17	11	11	9	10	11	12	9	10	9	12
P14127	40S ribosomal protein S17-B OS=Saccharomyces cerevisiae	1	0	61.639	54	9	748	9	136	15.8	10.51	0	79.92	65.91	57.54	79.04	47.94	38.08	74.47	60.97	72.15	72.89	56.41	77.18	74.35	86.05	96.6	75.69	90.38	100.66	75.84	86.23	80.95	62.79	63.85	61.72	67.4	82.03	59.96	6	6	6	5	5	5	5	5	6	5
P14306	Carboxypeptidase Y inhibitor OS=Saccharomyces cerevisiae	1	0	24.403	33	5	185	5	219	24.3	6.54	0	16.16	14.24	12.58	15.8	15.55	18.17	17.42	10.17	12.7	9.64	16.49	13.57	17.85	21.63	21.26	15.52	15.51	14.5	6.38	8.26	17.18	8.82	4.19	13.3	31.34	25.83	4.23	3	2	2	2	2	2	3	2	2	3
P14540	Fructose-bisphosphate aldolase OS=Saccharomyces cerevisiae	1	0	279.391	71	15	6960	15	359	39.6	5.78	0	773.25	794.09	744.95	1035.97	983.51	1233.43	1009.06	923.29	1108.44	828.6	805.2	908.66	813.46	879.85	940.65	761.06	807.23	928.4	868.51	791.48	779.29	830.54	810.87	780.54	596.03	704.04	771.49	14	14	14	14	13	13	14	14	14	13
P14742	Glutamine--fructose-6-phosphate aminotransferase [isomerizing] OS=Saccharomyces cerevisiae	1	0	93.925	28	16	832	16	717	80	6.43	0	46.22	56.49	52.69	67.62	32.05	59.95	83.47	69.01	76.5	46.1	60.24	62.75	61.21	58.57	72.5	82.58	65.74	78.07	66.68	76.11	65.54	87.51	89.5	89.38	74.64	65.46	78.83	9	6	9	6	5	8	8	7	7	9
P14743	Glycylpeptide N-tetradecanoyltransferase OS=Saccharomyces cerevisiae	1	0.002	3.963	2	1	13	1	455	52.8	7.42	0				2.51	4.64					2.28	2.83			2.46	2.33		2.8			5.13	5.45	2.88									1	1
P14747	Serine/threonine-protein phosphatase 2B catalytic subunit A2 OS=Saccharomyces cerevisiae	1	0	19.214	9	4	48	4	604	68.5	6.35	0		5.68	7.13	9.87	6.44	7.09	3.13	3.08	6.88	6.03	5.97	6.29	3.05	6.48	6.61	3.32	7.64	5.79	9.75	9.48	2.75	3.01	6.53	3.12	1.89	3.59	2.87	1	2	2	1	1	2	1	1	1	1
P14832	Peptidyl-prolyl cis-trans isomerase OS=Saccharomyces cerevisiae	1	0	62.493	51	10	835	10	162	17.4	7.44	0	64.28	64.93	84.06	42.03	69.96	50.64	58.39	76.34	61.64	60.24	78.22	77.44	70.92	69.43	50.12	67.19	78.44	56.41	74.39	72.2	69.08	81.6	86.02	76.38	82.82	88.04	84.5	7	7	8	6	7	7	7	8	8	8
P14843	Phospho-2-dehydro-3-deoxyheptonate aldolase, phenylalanine-inhibited OS=Saccharomyces cerevisiae	1	0	33.993	36	9	308	8	370	41	7.39	1	16.98	23.11	8.74	20.55	23.12	14.61	10.91	14.69	13.7	18.12	16.67	22.76	21.81	21.4	14.05	22.55	22.81	13.18	32.55	23.11	20.75	31.58	17.54	31.47	36.77	35.54	20.75	5	3	4	4	4	4	2	2	3	5
P14904	Vacuolar aminopeptidase 1 OS=Saccharomyces cerevisiae	1	0	38.917	21	8	320	8	514	57.1	5.83	0	33.15	34.17	48.4	31.14	37.21	29.45	27.5	23.84	28.84	31.66	15.99	26.79	27.35	21.81	39.02	22.91	37.94	22	38.51	31.44	22.83	37.53	30.6	28.01	35.6	35.26	31.49	4	5	5	3	6	4	4	3	4	5
P14907	Nucleoporin NSP1 OS=Saccharomyces cerevisiae	1	0	7.073	2	1	2	1	823	86.5	6.3	0		4.45													4.34														1
P14922	General transcriptional corepressor CYC8 OS=Saccharomyces cerevisiae	1	0	6.61	3	1	3	1	966	107.1	5	0														3.3			3.04					3.01
P15019	Transaldolase OS=Saccharomyces cerevisiae	1	0	115.976	58	19	751	19	335	37	6.43	0	92.72	113.62	83.91	101.39	66.61	83.67	77.15	97.19	108.28	64.49	80.5	89.53	78.3	72.18	81.1	55.87	62.22	48.41	48.18	48.11	59.81	63.37	57.62	69.62	88.16	99.86	97.85	13	14	13	12	10	13	11	11	14	12
P15108	ATP-dependent molecular chaperone HSC82 OS=Saccharomyces cerevisiae	1	0	396.377	54	44	4020	10	705	80.9	4.83	35	428.99	443.31	449.48	442.01	464.84	465.58	464.26	400.75	430.94	439.74	468.96	412.77	425.48	356.37	471.46	466.07	540.01	472.28	450.93	482.18	473.54	445.82	430.45	432.56	355.34	395.78	411.38	34	33	33	36	34	35	35	34	36	36
P15180	Lysine--tRNA ligase, cytoplasmic OS=Saccharomyces cerevisiae	1	0	81.077	36	16	872	16	591	67.9	6.13	0	40.23	31.25	44.99	43.77	43.26	35.18	45.28	48.23	46.05	43.45	36.89	38.37	52.76	58.83	54.81	74.15	59.98	60.08	61.88	70.38	60.59	55.02	54.49	54.57	74.44	79.35	93.77	8	7	9	9	8	6	7	8	8	8
P15274	AMP deaminase OS=Saccharomyces cerevisiae	1	0	17.458	5	3	56	3	810	93.2	6.61	0	6.9	4.15	6.55	1.78		4.1	3.85	4.54	5.72	3.72	3.57	1.64		3.61	5.66		3.27	1.74				4.17			2.38	15.44	8.21	2	2	2	1	2	2	1	2	1
P15303	Protein transport protein SEC23 OS=Saccharomyces cerevisiae	1	0	31.718	14	7	106	7	768	85.3	5.66	0	3.86	4.72	6.65	18		4.5	5.12	10.44	2.02	3.86	2.43	5.71		3.89	3.95	10.51	14.53	10.59	14	13.19	17.63	15.57	17.88	11.43	18.41	23	21.57	1	2	2	3		2	2	2	1	1
P15424	ATP-dependent RNA helicase MSS116, mitochondrial OS=Saccharomyces cerevisiae	1	0.046	1.967	1	1	3	1	664	76.2	8.98	0																											4.17
P15454	Guanylate kinase OS=Saccharomyces cerevisiae	1	0	34.956	37	5	149	5	187	20.6	7.18	0	13.64	7.9	15.07	13.49	10.94	20.21	10.7	16.73	18.26	5.07	12.21	10.77	9.81	7.43	8.2	9.45	6.23	7.92	13.45	16.95	22.03	8.2	10.91	10.28	9.3	6.4	18.87	3	3	3	4	3	4	3	3	5	3
P15496	Isopentenyl-diphosphate Delta-isomerase OS=Saccharomyces cerevisiae	1	0	43.063	45	7	222	7	288	33.3	4.98	0	14.11	20.37	10.92	7.19	9.58	11.72	11.9	5.35	12.26	10.03	11.36	20.48	15.31	7.45	20.81	29.95	25.65	27.19	25.67	22.94	23.57	32.23	23.03	32.87	49.24	21.19	34.93	4	6	5	3	3	3	4	3	4	3
P15565	tRNA (guanine(26)-N(2))-dimethyltransferase, mitochondrial OS=Saccharomyces cerevisiae	1	0.011	2.744	2	1	7	1	570	64	9.09	0										1.81	2.09			2.13			3.67				1.95															1
P15624	Phenylalanine--tRNA ligase beta subunit OS=Saccharomyces cerevisiae	1	0	92.937	34	14	417	14	595	67.3	5.78	0	27.11	46.6	43.2	34.63	28.44	31.3	31.96	32.41	43.82	30.59	18.92	32.84	24.99	19.89	35.04	37	22.04	37.42	41.97	41.53	30.33	39.44	34.64	56.52	61.3	45.39	48.18	8	7	10	9	5	7	7	6	8	5
P15625	Phenylalanine--tRNA ligase alpha subunit OS=Saccharomyces cerevisiae	1	0	87.847	39	15	609	15	503	57.5	5.78	0	73.52	59.48	65.18	53.36	81.13	54.16	46.95	77.51	61.26	50.94	62.33	53.37	64.13	52.95	61.82	77.48	74.71	59.63	80.96	61.25	54.56	78.2	84.42	61.36	54.53	56.31	71.77	11	9	7	9	8	9	9	10	10	10
P15646	rRNA 2'-O-methyltransferase fibrillarin OS=Saccharomyces cerevisiae	1	0	40.771	33	9	167	9	327	34.4	10.24	0	11.24	8.64	5.76	1.65	6.46	5.89	3.83	5.79	1.63	1.82	1.84	3.62	1.9	3.74	1.74	3.34	6.47	4.35	6.82	7.42	1.98	8.46	16.81	6.75	32.99	19.53	19.7	4	3	3	2	3	3	3	3	2	2
P15700	Uridylate kinase OS=Saccharomyces cerevisiae	1	0	15.044	18	3	49	3	204	22.9	6.6	0	7.65	5.25	21.9						9.37												2.2	11.83	9.51	2.31	26.22	17.95	7.85	1	1	1						1
P15703	Glucan 1,3-beta-glucosidase OS=Saccharomyces cerevisiae	1	0	57.497	41	10	441	10	313	34.1	4.51	0	42.52	47.81	38.09	40.93	51.89	39.63	42.51	49.38	27.92	46.01	56.09	57.65	45.6	53.01	52.19	39.01	43.23	51.16	43.41	40.79	41.73	51.38	43.91	46.77	57.73	50.48	57.81	7	7	7	6	7	5	8	8	5	6
P15705	Heat shock protein STI1 OS=Saccharomyces cerevisiae	1	0	172.261	48	25	1385	25	589	66.2	5.59	0	141.13	134.97	127.79	133.12	144.28	126.55	162.33	168.93	164.44	136.64	133.82	123.73	157.63	173.33	137.66	145.24	128.84	152.68	149.36	143.6	145.8	165.11	155.58	136.08	153.63	170.45	166.91	17	16	14	18	14	17	18	18	18	17
P15731	Ubiquitin-conjugating enzyme E2 4 OS=Saccharomyces cerevisiae	1	0	21.85	26	2	133	2	148	16.4	6.52	0	25.34	11.11	16.02	18.07	12.08	9.75	10.36	16.86	13.66	9.79	8.83	14.38	22.95	18.89	9.81	12.5	4.28	10.54	18.61	14.65	12.37	18.05	10.29	13.45	14.47	11.85	8.7	2	2	2	2	2	1	2	2	2	2
P15790	Casein kinase II subunit alpha OS=Saccharomyces cerevisiae	1	0.002	3.518	5	1	2	1	372	44.6	8.59	0																																					1
P15873	Proliferating cell nuclear antigen OS=Saccharomyces cerevisiae	1	0	59.464	60	12	419	12	258	28.9	4.59	0	40.33	44.37	36.8	44.8	51.37	40.56	49.06	42.14	27.54	50.33	68.04	39.35	41.51	46.87	42.01	46.34	43.76	37.23	41.11	44.71	30.87	17.67	37.96	44.65	18.62	28.75	33.51	5	5	5	6	4	6	7	5	6	6
P15891	Actin-binding protein OS=Saccharomyces cerevisiae	1	0	99.103	35	15	621	15	592	65.5	4.68	0	86.03	71.21	69.16	63.88	75.16	57.59	80.21	76.29	80.68	98.63	61.2	91.32	79.04	80.31	62.59	57.06	61.53	61.28	56.29	57.94	50.52	61.63	60.88	62.09	53.39	45.56	70.54	9	9	6	9	10	9	12	11	10	11
P15992	Heat shock protein 26 OS=Saccharomyces cerevisiae	1	0	81.766	62	10	710	10	214	23.9	5.53	0	57.15	58.45	51.25	80.98	67.79	70.84	90.41	82.39	58.23	68.98	75.98	80.93	71.37	74.84	84.09	71.62	65.05	61.25	69.27	84.4	59.86	83.4	92.16	90.41	83.94	84.95	64.2	6	7	7	8	9	8	9	9	8	9
P16120	Threonine synthase OS=Saccharomyces cerevisiae	1	0	176.132	54	22	1114	22	514	57.4	5.64	0	121.63	124.92	116.27	121.51	131.54	105.94	117.07	117.31	129.54	99.3	98.1	106.91	102.62	101.78	96.52	89.95	99.62	118.19	107.57	93.49	95.77	98.2	93.22	96.22	110.12	87.54	100.69	16	14	15	20	18	17	19	18	18	17
P16140	V-type proton ATPase subunit B OS=Saccharomyces cerevisiae	1	0	180.29	62	24	1288	24	517	57.7	5.07	0	178.21	130.95	130.47	147.68	181.73	154.84	163.99	148.95	143.13	140.95	157.57	141.16	141.92	138.58	120.16	113.53	140.84	158.02	165.78	157.72	139.39	128.12	137.42	161.97	133.09	120.44	146.42	16	16	17	17	15	15	16	17	18	16
P16387	Pyruvate dehydrogenase E1 component subunit alpha, mitochondrial OS=Saccharomyces cerevisiae	1	0	34.658	22	8	74	8	420	46.3	8.1	0	3.26	3.17	10.22	3.1	3.12	6.22	5.86	5.53	8.76	11.51	8.86	8.41	6.46	5.74	3.05	7.09	4.61	6.19	8.66	14.42	6.56	16.94	11.41	15.46	11.35	9.68	13.44	1	1	1	1	1	1	2	2	2	1
P16451	Pyruvate dehydrogenase complex protein X component, mitochondrial OS=Saccharomyces cerevisiae	1	0	13.932	10	3	81	3	410	45.3	5.73	0	4.4	3.89	6.99	11.15	15.01	9.51	11.42	18.07	13.76	14.02	17.85	16.49	15.22	21.51	12.46	10.43	11.12	7.73	10.26	7.09	7.53	6.39	3.54	10.83	3.85	7.39	3.96	1	1	1	1	2	1	1	1	2	1
P16474	Endoplasmic reticulum chaperone BiP OS=Saccharomyces cerevisiae	1	0	117.756	32	21	708	20	682	74.4	4.93	0	66.6	68.35	57.81	77.9	85.12	61.28	65	63.79	75.54	70.94	85.96	63.64	88.65	78.71	65.29	62.06	76.68	73.53	79.15	82.35	78.55	86.83	74.1	65.64	66.42	81.58	75.26	12	14	11	13	14	13	13	12	14	15
P16521	Elongation factor 3A OS=Saccharomyces cerevisiae	1	0	356.463	62	45	2833	38	1044	115.9	6.05	7	207.5	200.48	218.06	253.96	270.48	230.72	356.7	272.03	270.17	369.66	305.18	353.98	332.85	328.65	332.7	283.52	291.13	310.4	379.4	314.11	284.69	257.56	266.23	303.53	304.48	319.36	277.33	26	27	26	27	25	28	27	28	25	28
P16547	Mitochondrial outer membrane protein OM45 OS=Saccharomyces cerevisiae	1	0	33.922	19	6	237	6	393	44.6	8.59	0	14.08	17.79	13.25	19.13	18.38	35.67	24.55	28.94	22.06	19.67	19.78	27.9	31.73	21.01	20.66	19.61	17.77	23.15	28.16	15.72	18.72	17.83	19.33	25.21	23.77	16.35	9.47	3	4	3	4	3	4	5	5	4	4
P16550	Protein APA1 OS=Saccharomyces cerevisiae	1	0	32.487	38	7	80	7	321	36.5	5.02	0				2.39	10.75		9.11	13.33	3.15	6.36	5.02	11.45	3.63	8.35	3.21	9.67	2.04	2.89	5.91	10.25	6.04	3.61	17.21	6.12	11.64	7.3	16.14				1	1		3	2	2	2
P16603	NADPH--cytochrome P450 reductase OS=Saccharomyces cerevisiae	1	0	6.176	3	2	3	2	691	76.7	5.19	0						1.78																	1.81			3.02							1
P16649	General transcriptional corepressor TUP1 OS=Saccharomyces cerevisiae	1	0	18.759	10	5	24	5	713	78.3	5.68	0							5.39	2.61	3		1.97			2.77						2.92		2.88		2.47	7.47	12.2	8.98							1	1	1
P16861	ATP-dependent 6-phosphofructokinase subunit alpha OS=Saccharomyces cerevisiae	1	0	258.587	51	37	1688	36	987	107.9	6.39	1	181.66	167.74	183.83	168.72	169.72	165.08	188.43	190.01	187.75	151.19	164.4	172.74	160.36	156.17	159.8	201.52	206.19	185.77	196.1	186.85	228.95	211.98	211.24	198.72	235.26	227.99	210.49	23	22	19	23	23	19	24	22	24	23
P16862	ATP-dependent 6-phosphofructokinase subunit beta OS=Saccharomyces cerevisiae	1	0	148.481	33	23	1296	22	959	104.6	6.67	0	120.57	131.83	150.6	92.11	182.24	103.29	155.06	147.62	141.76	136.22	134.62	149.37	127.96	134.55	140.71	135.76	141.81	115.61	129.38	163.13	117.71	133.81	151.01	151.49	149.8	162.06	170.98	15	14	13	12	16	15	15	14	15	16
P17076	60S ribosomal protein L8-A OS=Saccharomyces cerevisiae	1	0	142.585	56	18	1177	2	256	28.1	10.04	0	129.92	171.37	135.7	133.33	112.31	112.05	129.03	118.93	133.4	111.35	121.11	112.95	94.92	138.02	133.17	129.41	154.31	140.78	120.3	126.38	116.5	104.36	100.78	135.79	120.89	63.09	83.04	15	16	14	12	12	13	14	13	14	13
P17106	Centromere-binding protein 1 OS=Saccharomyces cerevisiae	1	0	9.217	7	2	7	2	351	39.4	5.03	0	2.12					2.27			1.78		1.92					4.6									4.42			1					1			1
P17255	V-type proton ATPase catalytic subunit A OS=Saccharomyces cerevisiae	1	0	222.691	41	36	2255	36	1071	118.6	6.16	0	172.49	158.63	181.98	203.29	167.4	181.26	182.98	191.15	197.18	182.73	188.36	169.26	124.53	197.52	181.75	221.8	178.06	190.78	210.6	199.81	178.96	170.32	148.94	207.13	146.63	125.47	157.99	25	27	26	26	25	31	28	25	26	26
P17423	Homoserine kinase OS=Saccharomyces cerevisiae	1	0	39.76	29	8	284	8	357	38.7	5.41	0	30.88	17.08	20.47	31.63	27.22	42.84	25.9	24.93	32.68	24.26	25.94	27.67	27.13	34.25	18.69	30.68	20.99	24.77	22.61	31.25	24.21	29.36	30.72	13.09	21.62	24.03	26.24	4	5	5	4	4	5	5	4	4	4
P17505	Malate dehydrogenase, mitochondrial OS=Saccharomyces cerevisiae	1	0	160.505	66	16	1144	16	334	35.6	8.47	0	113.17	129.48	103.65	121.3	154.12	172.72	135.86	139.67	99.65	128.43	110.93	136.01	146.64	131.11	115.13	141.22	126.07	144.39	147.66	116.03	115.76	145.58	144.43	156.12	140.19	152.42	176.82	13	13	12	13	14	13	14	13	13	14
P17536	Tropomyosin-1 OS=Saccharomyces cerevisiae	1	0	80.75	66	11	657	11	199	23.5	4.61	0	82.38	74.72	67.03	79.33	46.7	70.88	91.21	77.81	78.33	58.38	56.88	55.52	57.04	64.09	69.64	72.88	68.61	65.52	74.16	108.53	74.53	66.73	89.32	77	47.01	53.04	63.47	6	7	6	6	7	5	7	8	7	7
P17555	Adenylyl cyclase-associated protein OS=Saccharomyces cerevisiae	1	0	45.15	25	9	176	9	526	57.5	5.64	0	14	15.5	12.81	19.15	10.59	3.51	20.39	3.01	23.17	9.99	10.65	5.56	23.71	5.13	23.34	9.1	24.59	16.9	22.74	30.55	29.87	36.57	37.82	20.79	14.6	16.8	24.88	3	2	3	2	1	1	3	1	5	3
P17649	4-aminobutyrate aminotransferase OS=Saccharomyces cerevisiae	1	0	48.96	31	9	309	9	471	52.9	6.8	0	22.3	24.22	28.01	21.01	8.13	21.32	22.09	22.91	23.96	20.7	12.56	23.76	13.9	14.66	18.52	16.12	18.85	19.57	18.15	19.65	18.66	32.81	27.4	14.87	8.85	26.83	28.66	4	5	5	6	3	5	5	5	4	3
P17695	Glutaredoxin-2 OS=Saccharomyces cerevisiae	1	0	12.576	30	4	111	4	143	15.9	7.28	0	12.65	10.57	14.62	18.1	7.77	5.29	14.56	15.83	18.64	19.33	15.62	14.71	7.42	15.46	10.48	10.87	5.21	13.96	11.7	11.71	2.87	6.33	9.27	12.3	3.1	3.35	6.5	2	2	1	3	2	1	1	2	2	2
P17709	Glucokinase-1 OS=Saccharomyces cerevisiae	1	0	77.974	34	11	423	11	500	55.3	6.19	0	41.72	47.57	38.42	45.43	30.86	32.94	31.11	34.64	48.2	22.05	43.87	37.81	26.2	37.37	44.35	40.76	60.92	39.1	29.67	49.17	28.04	50.63	27.74	50.96	36.92	38	31	9	6	8	7	4	7	8	7	8	5
P17891	Clathrin light chain OS=Saccharomyces cerevisiae	1	0	8.159	7	1	68	1	233	26.5	4.49	0	18.49	14.27	4.25	8.81	4.44	9.22	18.42	14.4	13.71	9.14	12.94	9.62	4.4	4.31	13.41	8.6	9.05	13.91	14.07	9.31	17.6	8.5	13.31	14.02	8.12	21.63	8.81	1	1	1	1	1	1	1	1	1	1
P17967	Protein disulfide-isomerase OS=Saccharomyces cerevisiae	1	0	135.684	42	17	682	17	522	58.2	4.53	0	70.1	77.03	47.24	69.6	91.52	64.32	85.93	58.14	53.55	102.73	80.99	91.54	83.92	81.69	83.89	64.41	67.86	50.17	69.23	70.29	83.21	59.5	76.74	62.04	67.48	63.14	58.74	9	12	11	10	9	12	12	12	12	12
P18239	ADP,ATP carrier protein 2 OS=Saccharomyces cerevisiae	1	0	76.244	46	15	607	15	318	34.4	9.79	0	61.84	62.94	51.79	54.19	32.04	35.7	46.67	60.67	48.18	46.88	30.24	46.12	20.97	34.37	37.26	70.59	40.58	38.75	44.32	54.89	44.51	68.28	70.14	63.98	84.01	77.37	54.58	9	8	8	7	6	7	8	8	8	5
P18544	Acetylornithine aminotransferase, mitochondrial OS=Saccharomyces cerevisiae	1	0	14.964	9	2	23	2	423	46.7	7.55	0			12.87	4.43				4.51	4.62	13.24	8.58							4.28	9.49	4.45	4.53	12.86	4.79	9.09	4.94					1	1				1	1
P18562	Uracil phosphoribosyltransferase OS=Saccharomyces cerevisiae	1	0	46.178	47	8	225	8	216	24.6	5.74	0	16.04	11.68	12.79	5	2.01	2.88	9.99	6.25	9.4		3.54	9.26	4.07	5.37	5.39	16.1	10.98	9.61	4.49	9.28	15.88	6.15	10.65	8.11	17.57	13.06	11.74	3	4	5	3	3	4	4	2	4	3
P18759	Vesicular-fusion protein SEC18 OS=Saccharomyces cerevisiae	1	0.006	3.064	3	1	1	1	758	84	7.99	0																									3.35
P18961	Serine/threonine-protein kinase YPK2/YKR2 OS=Saccharomyces cerevisiae	1	0	20.836	7	4	99	2	677	76.6	7.65	0	5.51	10.53	8.48	8.21	10.52	8.3	11.11	13.17	8.06	3.1	10.66	8.03	10.28	8.13	11.13	7.67	7.85	8.49	16.48	10.85	8.25	22.39	11.74	11.19	14.65	8.35	8.8	1	1	1	1	1	1	1	1	1	1
P19073	Cell division control protein 42 OS=Saccharomyces cerevisiae	1	0	4.967	5	1	35	1	191	21.3	6.74	0	2.42	4.79	7.33							6.58	2.41	2.56	5.37	1.96			2.45		2.42			7.79	2.06		12.88	17.73	8.29	1	1	1							1
P19097	Fatty acid synthase subunit alpha OS=Saccharomyces cerevisiae	1	0	412.147	46	61	3025	61	1887	206.8	5.44	0	264.34	302.71	280.57	277.94	323.1	265.09	230.97	280.37	302.52	310.29	300.22	288.91	281.37	303.6	285.95	264.74	277.84	273.93	312.7	295.25	295.35	294.42	275.27	319.73	288.76	276.76	307.72	38	40	38	38	35	36	35	38	41	37
P19146	ADP-ribosylation factor 2 OS=Saccharomyces cerevisiae	1	0	47.356	65	8	274	2	181	20.6	7.34	0	25.16	13.73	16.89	30.8	16.25	20.31	30.45	28.78	25.68	18.32	25.38	16.27	23.81	26.5	44.06	23.63	29.1	34.97	42.81	30.05	32.9	35.35	28.27	26.82	30.49	17.05	3.22	4	3	3	6	3	3	6	5	7	6
P19262	Dihydrolipoyllysine-residue succinyltransferase component of 2-oxoglutarate dehydrogenase complex, mitochondrial OS=Saccharomyces cerevisiae	1	0	31.042	19	4	304	4	463	50.4	8.85	0	28.96	29.36	16.77	38.31	29.9	21.65	31.63	33.27	45.94	34.86	25.67	42.31	36.89	34.69	30.57	39.04	28.35	38.33	35.08	34.98	47.17	29.57	39.74	45.56	34.26	33.9	21.57	3	4	3	4	3	3	4	4	4	4
P19358	S-adenosylmethionine synthase 2 OS=Saccharomyces cerevisiae	1	0	44.078	24	9	348	4	384	42.2	5.38	5	8.83	27.43	25.07	10.19	9.59	2.09	7.03	9.45	12.15	13.68	14.39	16.66	13.25	12.19	8.1	5.92	8.64	10.96	18.76	13.57	11.73	21.42	23.29	11.36	29.57	18.03	41.24	4	6	5	4	4	2	3	4	4	5
P19414	Aconitate hydratase, mitochondrial OS=Saccharomyces cerevisiae	1	0	247.22	50	32	2971	32	778	85.3	8.07	0	202.18	174.94	194.61	218.27	186.73	201.04	210.59	228.27	203.14	228.82	270.1	222.31	238.41	240.07	215.36	210.61	189.06	205.45	236.03	231.87	191.62	237.88	203.82	210.31	211.81	222.16	234.98	24	22	23	27	23	24	25	26	24	22
P19454	Casein kinase II subunit alpha' OS=Saccharomyces cerevisiae	1	0	16.538	10	3	58	3	339	39.4	8.53	0	4.18	7.67	13.32	10.18	7.34	9.55	6.76		12.15	5.48		17.31	2.64	5.57	12.6	4.45	4.99	4.24	13.12	8.52	4.42	3.5	4.37	4.71	8.7	13.42	8.33	2	1	2	2	1	2	2		2	1
P19881	4-nitrophenylphosphatase OS=Saccharomyces cerevisiae	1	0	8.006	11	2	2	2	312	34.6	6.38	0																					2.1				2.52
P19882	Heat shock protein 60, mitochondrial OS=Saccharomyces cerevisiae	1	0	215.672	52	28	1712	28	572	60.7	5.31	0	175.2	130.19	157.68	172.9	223.85	188.92	174.57	192.46	175.56	170.77	162.77	176.29	205.19	160.64	162.87	176.73	188.48	181.64	189.61	197.61	204.19	187.93	212.29	201.13	204.96	181.19	193.92	21	19	21	22	22	21	20	22	21	22
P20049	Prephenate dehydrogenase [NADP(+)] OS=Saccharomyces cerevisiae	1	0	4.688	3	1	36	1	452	50.9	6.6	0	5.54		2.08	4.54	2.34	2.79	1.81	4.81	7.19	6.97	2.29		6.29	2.29	5.01	2.24	2.38	4.6	4.97	4.59	6.99			2.27	2.42			1		1	1	1	1	1	1	1	1
P20051	Dihydroorotase OS=Saccharomyces cerevisiae	1	0	18.797	14	5	173	5	364	40.3	6.54	0	7.61	30.41	4.02	10.71	5.67	14.15	5.34	8.24	12.21	12.71	11.39	10.83	8.46	9.28	3.86	3.51	5.29	5.8	5.99	10.55	5.22	2.12	8.94	6.85				3	2	1	4	2	4	3	3	4	3
P20081	FK506-binding protein 1 OS=Saccharomyces cerevisiae	1	0	33.622	58	5	321	5	114	12.2	6.04	0	19.72	19.85	24.45	32.37	28.43	34.83	25.34	20.79	34.94	28.12	22.66	24.73	25.26	15.56	24.74	12.79	23.14	18.1	10.94	20.89	29.4	15.48	27.52	30.18	24.12	22.75	22.44	4	3	3	4	5	5	4	3	4	5
P20107	Zinc/cadmium resistance protein OS=Saccharomyces cerevisiae	1	0	8.591	4	1	37	1	442	48.3	6.35	0	3.5			3.91		4.15	12.32	3.9	8.12			11.97	16.96	3.85	8.21	12.1	4.16		12.23	17.57	3.96		3.73		3.98	7.96	6.63	1			1		1	1	1	1	1
P20435	DNA-directed RNA polymerases I, II, and III subunit RPABC2 OS=Saccharomyces cerevisiae	1	0.002	3.972	12	1	35	1	155	17.9	4.63	0		4.66	2.14			2.27	2.06		2.7					4.91						2.3								1	1	1	1	1	1	1	1	1	1
P20436	DNA-directed RNA polymerases I, II, and III subunit RPABC3 OS=Saccharomyces cerevisiae	1	0.001	4.008	7	1	6	1	146	16.5	4.7	0
P20449	ATP-dependent RNA helicase DBP5 OS=Saccharomyces cerevisiae	1	0	15.337	8	3	13	3	482	53.8	7.43	0			2.17														2.66		1.95			2.59		2.76	15.14	7.49	3.4			1
P20459	Eukaryotic translation initiation factor 2 subunit alpha OS=Saccharomyces cerevisiae	1	0	41.668	29	6	168	6	304	34.7	5.02	0	25.64	21.57	19.65	13.51	14.61	23.75	16.68	27.21	12.53	28.4	13.32	15.23	18.49	22.58	7.96	11.92	20.85	23.9	23.56	29.76	23.54	29.04	27.07	29.6	27.45	20.31	24.64	2	2	2	2	1	3	2	4	3	3
P20606	Small COPII coat GTPase SAR1 OS=Saccharomyces cerevisiae	1	0	36.603	50	7	277	7	190	21.4	5.38	0	26.59	27.42	30.44	39.08	19.05	23.69	25.01	20.31	31.32	36.34	36.89	42.13	27.03	29.09	27.93	32.35	26.16	31.41	25.94	35.13	26.09	30.36	33.99	35.31	31.51	11.21	9.76	4	5	5	5	5	5	5	4	5	6
P20795	Vacuolar protein sorting-associated protein 33 OS=Saccharomyces cerevisiae	1	0.002	3.743	1	1	41	1	691	79.2	5.29	0			1.77									4.31						4.07										1	1	1	1	1	1	1		1	1
P20967	2-oxoglutarate dehydrogenase, mitochondrial OS=Saccharomyces cerevisiae	1	0	90.283	24	16	505	16	1014	114.3	7.21	0	34.23	35.01	46.27	72.27	42.85	46.94	47.69	35.19	34.74	41.84	57.5	40.04	60.97	44.56	58.75	44.57	49.28	48.46	51.38	40.31	38.56	40.47	34.81	43.71	46.47	46.88	40.07	7	6	7	9	8	8	8	8	7	7
P21242	Probable proteasome subunit alpha type-7 OS=Saccharomyces cerevisiae	1	0	11.931	13	3	65	3	288	31.5	5.19	0	6.91	5.76	6.26	6.16	7.67	3.12	3.29			5.36	4.85	10.05	13.98	3.32	3.34	6.75	3.13	6.82	12.78	6.45	6.61	6.39	6.48	10.02	15.25	9.32	13.05	1	1	1	1	2	1	1			2
P21243	Proteasome subunit alpha type-1 OS=Saccharomyces cerevisiae	1	0	37.76	41	9	259	9	252	28	6.24	0	22.69	28.64	38.38	23.47	16.45	17.91	14.43	20.59	28.42	20.15	21.38	20.52	11.22	24.42	35.02	37.25	36.26	34.27	39.53	35.01	26.13	24.53	27.51	38.23	11.66	24.3	27.21	4	7	4	4	3	3	2	4	3	3
P21269	CCA tRNA nucleotidyltransferase, mitochondrial OS=Saccharomyces cerevisiae	1	0.004	3.186	3	1	1	1	546	62.4	8.21	0																					2.12
P21304	Periodic tryptophan protein 1 OS=Saccharomyces cerevisiae	1	0	6.121	2	1	8	1	576	63.8	4.61	0										5.22	2.81	2.81	5.98		2.79																						1
P21306	ATP synthase subunit epsilon, mitochondrial OS=Saccharomyces cerevisiae	1	0	11.014	35	2	65	2	62	6.7	9.77	0	3.55	3.44	3.47	7.06	6.89	3.35	3.3	7.02	12.69	10.7	9.56	3.33	6.85	6.82	9.49	12.49	6.34	6.09	10.08	9.89	13.98	6.81	6.51	10.09	13.18	16.68	6.87	1	1	1	1	1	1	1	1	2	1
P21576	Vacuolar protein sorting-associated protein 1 OS=Saccharomyces cerevisiae	1	0	39.306	15	8	359	8	704	78.7	7.91	0	38.38	22.06	38.55	47.55	24.64	33.35	32.34	46.52	47.64	33.25	28.71	39.18	32.66	35.47	43.97	37.45	40.34	46.21	40.04	39.56	43.07	43.98	29.98	38.58	29.71	36.56	32.29	5	4	4	5	4	4	4	4	6	3
P21734	Ubiquitin-conjugating enzyme E2 1 OS=Saccharomyces cerevisiae	1	0	4.925	7	1	30	1	215	24.2	5.24	0			2.96		5.22	2.6	4.55		5.23	4.68	2.68	3			7.24		5.18		10.34	2.75	7.64	2.41		2.43		5.05	2.26			1		1	1	1		1
P21801	Succinate dehydrogenase [ubiquinone] iron-sulfur subunit, mitochondrial OS=Saccharomyces cerevisiae	1	0	9.83	9	2	31	2	266	30.2	8.82	0	6.99	2.15	4.24	2.48	2.28	2.15		2.13	2.36	4.5			4.73			2.56	2.34	2.34			2.67	7.79	5.81	7.07	1.73	3.88	2.07	2	1	1	1	1	1		1	1	1
P21954	Isocitrate dehydrogenase [NADP], mitochondrial OS=Saccharomyces cerevisiae	1	0	136.047	56	20	1633	16	428	48.2	8.76	4	152.34	198.81	151.99	102.58	112.77	131.45	108.75	139.79	121.31	79.4	101.45	85.84	100.45	109.46	133.49	138.44	158.41	128.19	135.06	151.07	151.31	133.89	138.08	131.03	137.96	112.14	140.37	14	16	15	14	13	15	16	16	14	15
P21965	Protein kinase MCK1 OS=Saccharomyces cerevisiae	1	0	32.02	29	8	67	8	375	43.1	8.65	0			5.88	2.79	9.79	5.89		3.34	4.88	5.71	2.48	3.83	5.64	3.03	6.5	5.07	10.94	6.63	8.46	6.08	8.09	9.84	3.39	4.27	22.58	18	17.06			2	1	1	1		2	1	2
P22133	Malate dehydrogenase, cytoplasmic OS=Saccharomyces cerevisiae	1	0	44.841	39	9	222	9	377	40.7	6.9	0	23.19	35.04	27.62	23.35	23.19	18.24	21.13	29.9	27.23	15.73	9.71	21.91	13.41	23.53	21.16	15.56	15.93	23.49	24.59	24.21	26.04	26.41	24.85	11.69	17.03	7.36	15.19	6	5	6	5	6	5	5	4	5	4
P22135	Protein ATP12, mitochondrial OS=Saccharomyces cerevisiae	1	0.018	2.452	4	1	1	1	325	36.5	8.75	0
P22137	Clathrin heavy chain OS=Saccharomyces cerevisiae	1	0	200.594	26	28	757	28	1653	187.1	5.24	0	77.33	78.33	93.73	70.88	75.47	82.72	88.43	92.81	116.52	83.13	77.65	65.66	76.09	77.33	68.8	66.3	78.12	81.28	84.91	74.93	109.18	118.19	116.98	91.95	117.41	123.64	125.7	10	11	13	12	12	12	11	14	17	9
P22141	Proteasome subunit beta type-4 OS=Saccharomyces cerevisiae	1	0	8.399	13	2	46	2	198	22.5	6.23	0	8.76	5.09	7.79	8.06		5.86	6.03	5.89	2.58		2.79	3.39			2.68	10.97	5.94	5.5	2.75	5.58	6.05	5.14	5.69	5.25	2.76	5.71	8.32	1	1	1	1		1	1	1	1
P22146	1,3-beta-glucanosyltransferase GAS1 OS=Saccharomyces cerevisiae	1	0	30.696	9	3	228	3	559	59.5	4.67	0	36.72	21.61	23.3	9.52	14.41	31.58	34.24	27.08	32.54	25.42	41.19	45.87	37.33	32.78	43.39	40.78	17.27	23.1	37.63	28.82	29.07	33.24	20.49	27.99	15.27	19.31	19.3	2	1	1	1	1	1	1	1	1	2
P22147	5'-3' exoribonuclease 1 OS=Saccharomyces cerevisiae	1	0	8.477	1	1	10	1	1528	175.4	7.47	0	4.2	7.83	4.42													7.41				4.83			4.14				7.01	1	1	1
P22202	Heat shock protein SSA4 OS=Saccharomyces cerevisiae	1	0	150.869	29	17	1418	6	642	69.6	5.14	1	174.76	163.02	198.81	201.1	150.81	172.48	182.92	153.67	181.27	173.86	182.18	138.31	153.45	183.91	172.53	196.31	202.01	179.9	205.4	183.81	181.18	194.75	192.53	173.21	153.19	136.09	149.49	12	13	14	12	13	12	12	12	11	12
P22203	V-type proton ATPase subunit E OS=Saccharomyces cerevisiae	1	0	54.942	36	7	179	7	233	26.5	5.36	0	16.84	30.14	22.73	22.46	11.85	19.25	23.17	32.04	26.04	25.89	17.11	19.39	21.86	18.97	22.02	23.16	19.71	19.51	25.96	15.01	14.36	26.02	22.02	21.13	64.24	42.7	17.32	2	3	3	2	2	2	3	3	3	2
P22213	Protein SLY1 OS=Saccharomyces cerevisiae	1	0.007	2.877	2	1	1	1	666	74.6	5.22	0																											2.6
P22217	Thioredoxin-1 OS=Saccharomyces cerevisiae	1	0	46.45	66	7	262	5	103	11.2	4.93	0	23.71	29.18	26.85	32.68	43.85	34.51	35.4	36.93	30.47	38.11	26.71	39.42	27.44	28.31	31.24	33.39	37.39	31.22	25.36	27.32	38.76	32.67	41.28	20.5	46.54	25.18	28.37	5	5	5	5	5	5	5	5	5	5
P22276	DNA-directed RNA polymerase III subunit RPC2 OS=Saccharomyces cerevisiae	1	0.024	2.265	1	1	2	1	1149	129.4	8.18	0																2.26				2.04
P22336	Replication factor A protein 1 OS=Saccharomyces cerevisiae	1	0	8.312	2	1	7	1	621	70.3	6.23	0							3.96	4.32	4.64		3.87						4.64	3.98						4.19										1	1	1
P22353	54S ribosomal protein L8, mitochondrial OS=Saccharomyces cerevisiae	1	0.006	3.056	3	1	77	1	238	26.9	9.8	0	8.88	2.12	4.53	8.23	8.69	10.78	2.16	2.31	4.42	4.48	16.16	6.9	13.28	8.51	9.25	4.01	4.29	4.83	4.63	2.4	8.34	4.39	4.33	4.83	1.9	11.74	4.49	1	1	1	1	1	1	1	1	1	1
P22515	Ubiquitin-activating enzyme E1 1 OS=Saccharomyces cerevisiae	1	0	123.009	29	17	557	17	1024	114.2	5.11	0	55.3	44.53	30.29	32.56	43.63	41.51	58.65	45.64	43.65	59.98	65.31	58.61	63.13	51.37	50.84	54.47	43.23	64.78	58.36	79.71	79.96	100.68	72.05	44.03	106.19	96.82	68.66	8	5	6	7	9	11	8	10	7	11
P22517	Calcium/calmodulin-dependent protein kinase II OS=Saccharomyces cerevisiae	1	0.001	4.18	2	1	12	1	447	50.4	6.04	0					4.07		3.51			4.25		3.99	3.83	4.45																		1		1			1
P22696	Peptidyl-prolyl cis-trans isomerase ESS1 OS=Saccharomyces cerevisiae	1	0	9.742	16	2	6	2	170	19.4	8.73	0					2.23										2.21					2.05					1.98							1
P22768	Argininosuccinate synthase OS=Saccharomyces cerevisiae	1	0	56.926	29	10	601	10	420	46.9	5.62	0	58.71	57.95	50.1	60.28	53.24	49.65	48.03	52.62	60.78	69.11	64.69	72.38	59.08	56.32	67.94	49.22	48.59	56.25	54.07	46.9	63.33	48.1	46.99	46.93	65.97	43.95	33.14	6	6	6	8	7	6	9	7	9	7
P22803	Thioredoxin-2 OS=Saccharomyces cerevisiae	1	0	68.809	81	9	334	7	104	11.2	4.93	2	29.71	34.43	36.9	30.1	35.54	45.65	38.83	44.59	29.72	66.96	36.14	41.74	25.61	52.34	48.43	41.4	47.2	32.74	42.72	48.97	37.98	38.8	36.53	27.72	60.48	44.71	50.97	5	5	5	5	6	6	6	6	5	5
P22804	Protein transport protein BET1 OS=Saccharomyces cerevisiae	1	0.024	2.259	6	1	2	1	142	15.7	8.47	0										1.79																									1
P22943	12 kDa heat shock protein OS=Saccharomyces cerevisiae	1	0	73.629	53	7	1095	7	109	11.7	5.38	0	77.18	72.18	80.96	117.64	123.12	108.22	103.76	120.75	88.55	109.32	130.14	113.02	122.64	117.41	147.2	148.55	165.52	190.39	146.72	139.07	134.68	175.48	177.95	157.65	67	98.78	106.69	5	5	5	5	5	6	5	5	5	5
P23180	Probable oxidoreductase AIM17 OS=Saccharomyces cerevisiae	1	0	38.056	23	8	181	8	465	53.1	7.55	0	15.69	19.92	8.55	16.71	16.34	13.58	16.84	13.84	25.23	7.85	13.65	11.97	25.13	13.82	8.43	14.54	19.42	13.57	30.85	8.3	11.59	15.24	11.64	15.31	31.74	29.04	34.83	3	3	2	3	2	2	2	2	2	2
P23202	Transcriptional regulator URE2 OS=Saccharomyces cerevisiae	1	0	4.317	5	1	3	1	354	40.2	6.47	0										2.37
P23248	40S ribosomal protein S1-B OS=Saccharomyces cerevisiae	1	0	89.54	53	14	1016	4	255	28.8	10.02	11	92.8	84.69	88.96	101.43	70.63	91.95	61.48	80.36	95.65	72.79	74.45	100.33	69	87.48	71.17	66.59	92.45	82.78	51.23	84.97	85.8	63.92	84.89	79.3	77.3	71.95	68.83	8	8	8	8	9	9	8	8	9	9
P23254	Transketolase 1 OS=Saccharomyces cerevisiae	1	0	182.732	41	24	1936	24	680	73.8	7.01	0	143.76	158.61	161.41	182.1	208.64	177.47	194.09	171.67	161.38	206.9	181.61	174.08	208.23	188.3	171.61	184.1	188.45	189.94	184.33	153.7	199.83	195.45	172.18	179.5	151.94	184.27	157.61	17	17	18	19	17	18	17	18	17	18
P23287	Serine/threonine-protein phosphatase 2B catalytic subunit A1 OS=Saccharomyces cerevisiae	1	0.026	2.225	3	1	1	1	553	63	6.67	0										1.81
P23301	Eukaryotic translation initiation factor 5A-1 OS=Saccharomyces cerevisiae	1	0	74.361	33	5	1122	5	157	17.1	4.96	0	121.24	148.58	148.1	120.61	155.6	123.93	143.15	114.8	124.64	137.55	140.16	149.99	141.4	151.44	143.99	203.28	148.39	172.52	164.86	151.95	134.79	166.69	167.69	173.88	111.48	137.73	155.85	4	5	4	4	4	4	4	4	4	4
P23337	Glycogen [starch] synthase isoform 1 OS=Saccharomyces cerevisiae	1	0.002	3.53	1	1	125	1	708	80.5	6.02	0	3.45	10.76	9.85	10.2	6.04	14.56	10.15	9.95	16.42	14.82	12.61	14.48	10.72	7.56	18.2	8.88	10.5	8.11	6.43	8	10.1	6.01	10.89	8.57			6.08	1	1	1	1	1	1	1	1	1	1
P23542	Aspartate aminotransferase, cytoplasmic OS=Saccharomyces cerevisiae	1	0	67.925	41	12	616	12	418	46	8.32	0	43.99	49.35	48.78	36.23	48.27	58.06	41.01	19.28	44.16	63.9	55.96	43.09	59.45	36.26	62.53	43.72	38.94	45.55	39.15	50.15	42.69	39.28	45.42	48.42	49.64	39.93	39.77	6	5	7	7	7	6	6	6	7	6
P23594	Serine/threonine-protein phosphatase PP2A-1 catalytic subunit OS=Saccharomyces cerevisiae	1	0	7.789	5	1	1	1	369	41.9	4.79	0																					4.51
P23638	Proteasome subunit alpha type-3 OS=Saccharomyces cerevisiae	1	0	27.981	17	4	42	4	258	28.7	5.22	0	10.35	9.47		5.48			5.08			5.2	10.53	5.36		4.91	3.62		5.3	3.81	9.65	4.15		7.68	19.81	16.63	13.98	25.18	16.85	1	2		1			1
P23639	Proteasome subunit alpha type-2 OS=Saccharomyces cerevisiae	1	0	23.707	25	5	54	5	250	27.1	5.72	0	2.43	4.62		4.2	4.79		7.91		4.27	3.28	6.54	3.11		10.81	4.32	12.96	19.7	19.8		9.05	10.46	7.54	6.74	5.34	9.44	4.82	4.53	1	1		1	1		2		1
P23641	Mitochondrial phosphate carrier protein OS=Saccharomyces cerevisiae	1	0	55.892	50	10	440	10	311	32.8	9.31	0	42.89	31.27	38.99	42.38	38.75	35.08	48.87	51.86	36.4	51.77	48.08	44.42	43.49	41.9	43.48	22.25	39.4	37.09	41.33	39.27	42.51	29.47	51.2	41.41	35.74	34.89	27.48	6	4	4	7	5	5	5	6	7	5
P23644	Mitochondrial import receptor subunit TOM40 OS=Saccharomyces cerevisiae	1	0	27.21	26	5	50	5	387	42	5.54	0		6.05	6.47	6.19	12.48	9.76	9.06	2.89	12.12	14.18	9.13	10.04	2.69	6.25		2.92					5.63	5.73			12.11	10.38	6.59		1	1	1	1	1	1	1	1	1
P23724	Proteasome subunit beta type-6 OS=Saccharomyces cerevisiae	1	0	17.172	12	2	119	2	241	26.9	6.07	0	5.6	1.95	3.96	11.31	12.04	8.44	7.38	15.03	9	7.6	3.95	3.48	15.18	9.92	10.29	7.42	5.84	1.81	14.56	7.71	17.66	7.42	7.25	15.48	4.38			1	1	1	1	1	1	1	1	1	2
P23776	Glucan 1,3-beta-glucosidase I/II OS=Saccharomyces cerevisiae	1	0	21.566	20	5	113	5	448	51.3	4.75	0	9.52	5.68	5.66	5.8	12.2	17.26	15.12	5.91	12.03	11.51	11.78	20.84	16.6	11.21	14.32	17.1	8.17	8.27	12.16	5.83	14.27	19.68	15.14	5.65	17.26	6.03	5.07	1	1	1	1	1	1	1	1	1	1
P24000	60S ribosomal protein L24-B OS=Saccharomyces cerevisiae	1	0	25.445	28	4	354	4	155	17.5	11.37	0	31.09	36.12	29.59	62.09	47.81	40.76	44.78	39.86	32.07	52.48	54.74	41.33	51.31	47.17	57.11	38.94	31.91	34.65	44.2	35.12	30.97	25.64	26.54	27.98	23.51	25.24	15.95	3	3	3	3	3	3	3	3	3	3
P24276	Protein SSD1 OS=Saccharomyces cerevisiae	1	0.046	1.982	1	1	13	1	1250	139.9	7.64	0	1.72	1.69				1.74								1.77														1	1	1		1	1				1
P24280	SEC14 cytosolic factor OS=Saccharomyces cerevisiae	1	0	31.814	34	7	241	7	304	34.9	5.49	0	7.35	10.19	7.59	17.44	33.78	27.41	20.89	24.37	26.75	18.74	24.08	18.67	21.34	22.73	31.53	19.6	19.47	15.22	35.09	26.08	17.42	34.05	26.51	21.12	27.04	15.35	31.03	1	1	1	3	3	2	2	2	3	3
P24783	ATP-dependent RNA helicase DBP2 OS=Saccharomyces cerevisiae	1	0	5.229	2	1	11	1	546	61	8.78	0		2.38					4.95	2.47		2.32				4.55	5.14		2.24						2.63						1					1	1
P25039	Elongation factor G, mitochondrial OS=Saccharomyces cerevisiae	1	0	6.133	3	2	26	2	761	84.5	6.86	0					2.49		2.89	2.69		12.78	12.66	2.72	5.33	5.32	3.06	3.21		2.77	8.05	2.76					1.71							1		1	1		1
P25043	Proteasome subunit beta type-2 OS=Saccharomyces cerevisiae	1	0.029	2.197	3	1	7	1	261	28.3	6.61	0																														1
P25087	Sterol 24-C-methyltransferase OS=Saccharomyces cerevisiae	1	0	48.654	31	8	333	8	383	43.4	5.77	0	37.28	29.36	41.43	45.15	46.76	45.34	36.34	38.92	42.38	50.24	39.35	50	49.92	39.23	36.14	49.52	54.95	53.64	49.22	35.13	45.52	44.44	47.46	50.1	68.78	47.04	39.44	4	3	4	4	4	4	4	4	4	4
P25293	Nucleosome assembly protein OS=Saccharomyces cerevisiae	1	0	55.491	38	8	106	8	417	47.9	4.34	0	7.18	4.47	10.26	13.98	8.52	3.55	9.1	14.7	7.41	26.68	9.39	2.08	12.96	6.6	15.9	7.44	6.61	13.83	10.69	17.74	24.96	15.25	9.74	18.95	12.17	31.04	26.53	2	1	2	2	2	2	2	3	2	2
P25294	Protein SIS1 OS=Saccharomyces cerevisiae	1	0	53.804	35	9	399	9	352	37.6	9.03	0	28.83	31.09	26.92	20.84	37.6	46.05	39	36.05	37.79	40.99	23.76	17.89	49.17	27.54	22.55	33.58	47.8	38.78	28.02	52.95	41.96	32.55	34.74	43.6	43.53	58.06	33.48	4	5	5	6	5	6	5	5	6	7
P25332	Ribokinase OS=Saccharomyces cerevisiae	1	0	9.424	9	3	19	3	333	36.9	5.29	0	4.62							2.08	2.44		2.15		4.29	2.23		4.85	1.93	4.16		1.67			3.79	2.09	2.27	1.75		2							1	1	2
P25342	Cell division control protein 10 OS=Saccharomyces cerevisiae	1	0.002	3.927	6	1	1	1	322	37	5.72	0																							4.36
P25343	Reduced viability upon starvation protein 161 OS=Saccharomyces cerevisiae	1	0	7.262	9	2	30	2	265	30.2	6.62	0		4.48	6.92	7.24			2.82	1.96						2.41		2.15						4.5	4.82	4.85	9.48	11.44	6.85		1	1	2			1	1
P25349	Flavoprotein-like protein YCP4 OS=Saccharomyces cerevisiae	1	0	31.669	33	5	51	4	247	26.3	8.19	0				3.11	2.19	5.03	4.57	4.57	4.43	6.71	5.63	4.81	8.16	14.31	7.94	2.32		2.93	2.67	5.05	2.93	2.61	8.12	2.7	3.47	2.82					1	1	2	1	1	2	2
P25372	Thioredoxin-3, mitochondrial OS=Saccharomyces cerevisiae	1	0.007	2.958	6	1	44	1	127	14.4	8.9	0								3.3		1.65				3.28	1.65	1.88	1.65	1.63	1.65	1.81	1.92	3.46	1.8	3.48			1.79	1	1	1	1	1	1	1	1		1
P25373	Glutaredoxin-1 OS=Saccharomyces cerevisiae	1	0	37.226	60	5	323	5	110	12.4	5.06	0	54.9	60.66	53.6	19.98	15.14	5.68	11.21	16.55	27.93	11.18	8.62	11.06	14.54	13.32	17.26	19.79	16.85	13.12	10.46	14.31	25.86	29.74	30.26	19.36	42.77	50.81	40.84	3	5	4	3	2	2	3	4	4	2
P25375	Saccharolysin OS=Saccharomyces cerevisiae	1	0	14.701	6	3	8	3	712	81.9	5.8	0				3.61		2.81				2.5						3.7			3.75		3.54				2.2						1		1
P25443	40S ribosomal protein S2 OS=Saccharomyces cerevisiae	1	0	64.894	54	9	624	9	254	27.4	10.43	0	33.63	56.94	45.73	50.76	42.22	58.5	29.32	58.93	53.54	43.4	52.68	30.89	51.22	46.59	63.91	50.52	33.71	35.36	36.16	22.26	33.22	62.18	44.71	45.92	29.07	36.95	56.5	6	7	7	5	6	6	5	7	6	7
P25451	Proteasome subunit beta type-3 OS=Saccharomyces cerevisiae	1	0	14.619	9	1	46	1	205	22.6	5.15	0		9.12	8.81	4.64	7.94	14.42	9.01	5.52	9.68	19.26	4.54	14.58	19.46	9.59	10.25	14.51	10	5.29	5.64	9.94	9.79	4.98	5.14	9.72					1	1	1	1	1	1	1	1	1
P25491	Mitochondrial protein import protein MAS5 OS=Saccharomyces cerevisiae	1	0	47.863	37	10	245	10	409	44.6	6.3	0	33.43	27.57	27.73	13.97	16.95	7.55	15.58	9.35	12.45	16.12	6.61	11.44	21.47	17.15	11.27	17.49	5.9	14.9	20.9	14.22	13.7	13.49	12.79	13.21	18.14	25.62	27.38	4	4	4	3	3	2	3	3	3	4
P25558	Bud site selection protein 3 OS=Saccharomyces cerevisiae	1	0.051	1.933	0	1	1	1	1636	184.6	6.18	0																		1.71
P25578	CDP-diacylglycerol--glycerol-3-phosphate 3-phosphatidyltransferase OS=Saccharomyces cerevisiae	1	0.016	2.552	3	1	5	1	521	59.3	9.67	0																														1
P25605	Acetolactate synthase small subunit, mitochondrial OS=Saccharomyces cerevisiae	1	0	27.501	25	5	320	5	309	34	6.52	0	30.86	22.39	33.73	28.81	20.28	23.11	29.87	28.5	36.05	28.73	29.36	28.93	24.67	34.99	37.87	26.23	28.32	33.53	36.15	28.36	36.72	29.46	23.61	25.39	30.75	28.8	20.46	3	3	4	3	2	2	4	3	4	3
P25619	30 kDa heat shock protein OS=Saccharomyces cerevisiae	1	0	7.991	7	1	35	1	332	37	5.21	0		9.88					8.81	9.87	4.51	4.38		4.54	9.29	9.25	4.84		5.06	9.6	14.03	9.37		14.56	15.4	14.62	14.02	4.86			1					1	1	1	1
P25623	Suppressor of yeast profilin deletion OS=Saccharomyces cerevisiae	1	0	17.829	6	4	42	4	870	96.1	8.59	0	5.35	2.38	2.36				5.27	8.09	5.1	2.16	4.3	2.3	1.87	2.25	4.7	4.12	7.76	2.51	8.82	2.4		7.41	2.5	8.89	4.96	4.73	2.18	2	1	1				2	2	2	1
P25631	Ankyrin repeat-containing protein YCR051W OS=Saccharomyces cerevisiae	1	0	10.426	8	1	1	1	222	24.7	4.63	0												5.36
P25644	DNA topoisomerase 2-associated protein PAT1 OS=Saccharomyces cerevisiae	1	0	6.323	3	1	1	1	796	88.5	7.39	0																									5.41
P25694	Cell division control protein 48 OS=Saccharomyces cerevisiae	1	0	131.736	27	19	930	19	835	91.9	4.94	0	121.7	95.93	135.63	111.98	123.41	123.65	117.03	111.89	115.7	97.21	104.42	107.19	121.73	114.73	85.94	97.66	91.79	82.01	96.69	81.44	115.32	97.9	74.68	95.47	71.32	67.01	70.65	12	11	12	11	13	12	12	12	11	13
P25719	Peptidyl-prolyl cis-trans isomerase C, mitochondrial OS=Saccharomyces cerevisiae	1	0	22.29	23	4	353	4	182	19.9	8.7	0	27.26	27.28	35.67	26.46	19.39	31.46	37.8	25.54	38.49	17.52	20.66	31.72	27	31.68	29.44	21.58	32.44	26.83	22.67	30.16	29.43	28.45	28.3	31.18	20.78	32.52	24.16	4	3	4	4	3	4	4	4	4	3
P26321	60S ribosomal protein L5 OS=Saccharomyces cerevisiae	1	0	85.178	62	10	633	10	297	33.7	6.83	0	72.46	70.26	78.17	99.37	110.67	68.71	91.31	57.06	88.83	67.25	68.83	69.61	78.02	60.26	50.06	60.26	81.79	65.23	53.48	63.5	75.99	58.08	56.65	49.12	82.68	71.26	50.33	7	7	6	8	6	7	8	7	7	5
P26570	Serine/threonine-protein phosphatase PP-Z1 OS=Saccharomyces cerevisiae	1	0	11.562	5	3	43	3	692	77.4	8.28	0		2.28	2.27	2.06	12.32	4.74	3.96	4.68	4.39	8.18	4.59	8.47	14.08	4.26	4.69			2.22	2.35	2.63	4.58			1.62	1.82		5		1	1	1	2	1	2	1	2	2
P26637	Leucine--tRNA ligase, cytoplasmic OS=Saccharomyces cerevisiae	1	0	153.051	35	26	856	26	1090	124.1	5.85	0	116.05	124.77	111.65	84.56	73.3	78.63	74.03	109.45	106.39	69.92	81.43	72.26	85.96	64.96	65.17	65.43	95.46	66.28	84.65	98.63	101.75	122.59	122.87	132.54	141.91	111.42	103.09	11	16	13	14	10	10	12	14	12	11
P26754	Replication factor A protein 2 OS=Saccharomyces cerevisiae	1	0.034	2.087	4	1	5	1	273	29.9	4.98	0			1.93					2.32	4.65													2.2								1					1	1
P26755	Replication factor A protein 3 OS=Saccharomyces cerevisiae	1	0	14.944	27	2	24	2	122	13.8	4.79	0	10.31		3.63						7.17											3.66	7.19	10.49	6.83	6.97	12.96	14.49	3.39	1		1						1
P26783	40S ribosomal protein S5 OS=Saccharomyces cerevisiae	1	0	72.127	42	8	499	8	225	25	8.59	0	46.17	75.24	46.68	75.03	30.91	60.65	70.21	83.31	65.21	50.96	65.92	89.43	43.09	48.91	60.42	65.29	73.51	67.41	57.08	57.85	64.27	43	32.99	46.44	90.84	60.47	59.16	4	7	7	6	5	7	6	7	7	6
P26784	60S ribosomal protein L16-A OS=Saccharomyces cerevisiae	1	0	41.139	33	7	271	5	199	22.2	10.48	0	33.33	22.64	25.31	33.92	15	23.88	25.66	20.43	29.24	22.16	27.38	31.7	39.44	26.8	35.34	19.32	30.01	27.2	24.66	33.3	28.89	37.09	30.95	30.65	28.03	33.64	23.89	5	5	5	5	4	4	6	5	4	5
P26785	60S ribosomal protein L16-B OS=Saccharomyces cerevisiae	1	0	45.007	28	7	525	5	198	22.2	10.55	2	44.06	41.02	43.65	52.51	49.19	40.53	69.22	44.89	46.32	53.82	51.75	58.56	60.4	42.12	55.92	45.28	52.15	48.46	36.74	51.61	43.99	58.21	46.54	30.75	45.28	42.33	36.73	7	6	6	7	7	7	7	7	7	7
P26786	40S ribosomal protein S7-A OS=Saccharomyces cerevisiae	1	0	61.901	55	8	558	5	190	21.6	9.83	3	50.39	38.09	58.38	52.34	40.63	37	41.63	51.91	42.69	29.93	36.07	42.36	28.82	31.69	42.26	44.23	46.22	42.9	43.52	53.85	44.39	46.35	52.43	42.28	60.16	62.12	48.25	8	8	8	8	6	6	8	8	8	7
P27476	Nuclear localization sequence-binding protein OS=Saccharomyces cerevisiae	1	0	6.951	3	1	34	1	414	44.5	4.93	0	5.57		3.05	2.53		8.96	2.06		2.85					2.18														1		1	1	1	1	1	1	1
P27614	Carboxypeptidase S OS=Saccharomyces cerevisiae	1	0	49.454	21	9	210	9	576	64.6	5.53	0	9.76	11.96	13.18	10.65	17.59	15.88	16.6	8.78	13.72	15.5	8.89	22.36	22.42	19.67	21.85	20.82	8.94	13.52	18.75	12.19	12.73	18.76	18.34	8.38	28.54	28.22	25.64	3	3	3	5	4	3	4	2	5	4
P27616	Phosphoribosylaminoimidazole-succinocarboxamide synthase OS=Saccharomyces cerevisiae	1	0	17.687	19	5	40	5	306	34.6	5.95	0	3.54	6.83	6.49	6.11		3.34		3.38	6.84		1.8	5.16			9.6	2.93	2.97	3.62		6.99	3.3	2.56		7.77	4.39	8.36		1	1	1	1		1		1	1
P27692	Transcription elongation factor SPT5 OS=Saccharomyces cerevisiae	1	0	8.702	3	3	14	3	1063	115.6	5.25	0											1.96									1.97														1
P27809	Glycolipid 2-alpha-mannosyltransferase OS=Saccharomyces cerevisiae	1	0	11.291	7	2	2	2	442	51.4	5.4	0																									3.45
P27999	DNA-directed RNA polymerase II subunit RPB9 OS=Saccharomyces cerevisiae	1	0	6.278	12	1	2	1	122	14.3	7.61	0										3.04													4.1
P28007	H/ACA ribonucleoprotein complex subunit GAR1 OS=Saccharomyces cerevisiae	1	0	12.604	14	2	24	2	205	21.5	11.46	0	3.59			3.25					7.55		3.77	7.25	10.4	3.43	6.37		3.28	3.56	3.65	3.69		3.57	7.03		6.6	3.18	3.61	1			1					2	2
P28240	Isocitrate lyase OS=Saccharomyces cerevisiae	1	0	149.975	50	19	1122	19	557	62.4	6.42	0	114.09	107.67	126.22	125.9	159.94	122.23	130.71	100.15	111.45	126.52	129.85	117.47	127.73	117.21	99.2	117.8	109.1	114.66	107.64	118.42	91.06	130.25	131.79	122.35	94.59	138.49	138.73	11	13	10	11	13	11	11	10	10	14
P28241	Isocitrate dehydrogenase [NAD] subunit 2, mitochondrial OS=Saccharomyces cerevisiae	1	0	83.498	47	10	677	10	369	39.7	8.69	0	85.28	88.84	75.28	61.79	80.29	62.9	75.26	67.81	55.57	83.6	69.77	46.89	80.45	61.86	54.67	59.67	65.97	60.04	63.18	62.5	72.48	60.45	56.84	75.91	66.63	57.68	64.27	9	10	8	8	7	9	10	8	8	9
P28272	Dihydroorotate dehydrogenase (fumarate) OS=Saccharomyces cerevisiae	1	0	83.381	61	10	741	10	314	34.8	6.05	0	70.07	46.43	49.79	61.78	44.32	54.61	65.08	70.7	67.04	45.12	55.79	43.78	65.91	56.09	59.15	48.23	57.75	50.39	50.34	59.89	66.2	65.6	87.78	57.8	40.07	67.73	45.98	10	8	10	10	8	8	9	10	10	9
P28274	CTP synthase 1 OS=Saccharomyces cerevisiae	1	0	13.586	6	2	8	2	579	64.7	6.01	0										4.5	4.26					3.74			4.54	4.07				4.78	8.04
P28319	Cell wall protein CWP1 OS=Saccharomyces cerevisiae	1	0	12.38	16	3	40	3	239	24.3	4.67	0	2.86	2.47	4.88	2.75			10.05			5.34	9.69	7.94	8.34		2.28		4.97	2.76	5.76	4.98	3.08		2.77		3.58	5.62		1	1	2	1			2			2
P28320	Splicing factor YJU2 OS=Saccharomyces cerevisiae	1	0.017	2.5	7	1	1	1	278	32.3	9.38	0																																1
P28495	F-actin-capping protein subunit alpha OS=Saccharomyces cerevisiae	1	0	15.387	16	3	83	3	268	30.7	5.31	0	3.72	5.6	1.66	9.23	1.63	5.06	5.3	7.14	8.17	13.5	16.11	3.66	7.37	12.13	16.92	14.83	11.55	8.1	15.73	10.13	4.39	9.79	7.21	10.45	3.46	8.06	3.85	1	2	1	2	1	2	2	2	1	2
P28707	Co-chaperone protein SBA1 OS=Saccharomyces cerevisiae	1	0	22.129	32	4	105	4	216	24.1	4.59	0	15.45	18.61	12.8	5.36	7.94	5.4	3.12	5.48	7.38	2.84	2.9	6.99	5.34	5.23	2.83	2.86	5.8	3.05	2.98	9	8.09	19.42	13.32	5.48	16.06	14.29	22.8	2	2	2	2	2	1	2	2	2	2
P28777	Chorismate synthase OS=Saccharomyces cerevisiae	1	0	49.216	30	8	258	8	376	40.8	7.8	0	44.97	27.5	30.95	19.2	7.48	10.56	20.45	23.56	25.46	12.26	8.23	24.02	10.24	15.88	15.71	19.33	19.45	14.75	15.2	25.58	23.39	38.68	31.45	28.14	28.38	34.18	36.05	6	6	6	4	2	3	4	4	5	2
P28789	Porphobilinogen deaminase OS=Saccharomyces cerevisiae	1	0	4.711	5	1	4	1	327	36.7	6.38	0						5.44				2.54				2.66																			1
P28834	Isocitrate dehydrogenase [NAD] subunit 1, mitochondrial OS=Saccharomyces cerevisiae	1	0	98.864	52	15	918	15	360	39.3	9	0	96.44	91.95	88.21	94.59	73.94	71.57	83.21	92.05	95.52	87.06	78.47	80.63	87.07	82.54	82.16	103.72	95.28	101.48	93.29	94.76	69.84	112.29	94.41	100.62	97.46	97.48	80.05	11	12	12	11	12	10	12	10	10	11
P29311	Protein BMH1 OS=Saccharomyces cerevisiae	1	0	156.577	77	18	1492	5	267	30.1	4.88	13	204.11	159.67	181.72	179.64	173.65	159.36	176.1	184.07	191.32	131.73	145.08	162.12	161.92	149.02	145.2	190.97	165.01	181.5	180.99	188.31	199.81	201.22	161.34	192.72	166.49	184.25	217.33	15	15	15	13	12	12	13	12	14	13
P29453	60S ribosomal protein L8-B OS=Saccharomyces cerevisiae	1	0	149.146	60	20	1508	4	256	28.1	10.02	15	159.95	192.51	156.33	172.62	160.67	144.18	165.24	158.1	178.76	124.54	142.8	139.09	131.26	154.52	149.84	151.6	178.82	168.4	149.58	142.38	144.04	139.1	118.25	152.07	106.42	70.05	86.73	16	17	15	14	14	15	16	15	16	15
P29509	Thioredoxin reductase 1 OS=Saccharomyces cerevisiae	1	0	107.617	63	12	1025	12	319	34.2	5.94	0	111.4	103.5	122.27	91.42	77.59	100.13	132.59	120.66	102.41	116.99	134.9	128.7	113.26	99.69	128.93	89.78	112.03	134.66	106.12	100.85	123.7	121.22	114.22	139.85	137.39	158.09	140.62	10	10	11	10	10	11	12	12	11	11
P29547	Elongation factor 1-gamma 1 OS=Saccharomyces cerevisiae	1	0	70.689	29	10	772	8	415	47.1	8.38	0	76.32	50.4	55.42	79.28	57.73	64.17	70.36	82.35	54.05	63.38	62.19	82.16	68.18	65.62	61.22	66.78	51.82	63.88	71.46	59.17	75.86	80.27	97.68	59.24	52.09	42.58	86.21	8	7	10	8	7	7	6	8	8	8
P29704	Squalene synthase OS=Saccharomyces cerevisiae	1	0	12.863	11	4	40	4	444	51.7	5.9	0						2.86	4.01															1.92		1.65	11.63	6.92	2.35	1	3	2	1		1	1	2
P29952	Mannose-6-phosphate isomerase OS=Saccharomyces cerevisiae	1	0	75.891	41	12	542	12	429	48.2	5.99	0	21.38	24.99	35.8	54.22	48.29	42.98	62.81	58.95	65.36	61.55	61.41	57.76	68.93	47.29	62.19	36.91	54.36	64.45	48.32	42.21	62.47	46.82	40.48	54.44	29.42	32.68	27.08	6	7	7	8	7	6	8	8	8	7
P30402	Orotate phosphoribosyltransferase 2 OS=Saccharomyces cerevisiae	1	0	12.248	14	3	123	1	227	24.8	8.51	0	13.22	16.11	11.82	21.31	10.23	16.14	11.42	13.63	8.86	15.64	11.12	10.86	7.86	14.05	15.59	5.43	12.6	5.5	1.73	5.37	5.21			10.09	7.8	9.89	5.59	2	2	2	2	1	2	3	2	2	1
P30624	Long-chain-fatty-acid--CoA ligase 1 OS=Saccharomyces cerevisiae	1	0	67.871	22	10	272	10	700	77.8	7.62	0	20.16	23.42	19.17	23.36	31.17	22.32	21.4	32.52	22.23	20.49	24.04	32.95	25.97	33.27	15.33	24	25.23	22.14	23.48	31.88	26.82	17.47	15.29	29.28	25.78	22.59	16.69	5	3	3	3	2	3	4	5	3	4
P30656	Proteasome subunit beta type-5 OS=Saccharomyces cerevisiae	1	0	15.793	17	4	72	4	287	31.6	6.23	0	6.59	6.09	5.25	7.15	7.61	3.23	12.11	5.34	6.6	7.38	6.45	3.01	12.32	5.58	10.29	7.98	4.24	2.27	14.37	10.04	9.7	5.16	5.7	12.44	2.79	8.34		1	2	2	1	2	1	1	2	1	3
P30657	Proteasome subunit beta type-7 OS=Saccharomyces cerevisiae	1	0	10.509	9	2	19	2	266	29.4	5.99	0	5.49		3.55			3.74			3.7						4.36	6.58	2.87		1.68			2.39	3.29		2.09	3.79		1		1			1			1
P30822	Exportin-1 OS=Saccharomyces cerevisiae	1	0	27.485	8	7	109	7	1084	124	5.48	0	14.21		2.37	7.65	4.78	11.86	2.8	14.08	20.61	12.75	13.18	10.8	17.2	5.35	15.52	2.91	5.34	3.67	6.09	10.22	8.59	6.44	6.22	15.41	19.23	18.17	25.56	3		1	2	1	4	2	4	4	4
P30902	ATP synthase subunit d, mitochondrial OS=Saccharomyces cerevisiae	1	0	11.425	25	2	10	2	174	19.8	8.94	0				3.9			2.01						2.99		2.55	4.14						3.8	2.39								1		1	1			1
P30952	Malate synthase 1 OS=Saccharomyces cerevisiae	1	0	159.298	45	18	952	18	554	62.8	7.18	0	92.88	99.07	87.4	118.09	114.56	133.54	111.6	98.65	101.08	100.22	116.3	96.75	128.41	75.42	77.46	88.86	103.75	85.74	108.76	89.92	85.57	96.19	77.36	85.86	104.21	94.38	73.31	11	11	10	12	13	14	11	13	11	12
P31116	Homoserine dehydrogenase OS=Saccharomyces cerevisiae	1	0	91.337	55	14	423	14	359	38.5	7.44	0	27.24	18.57	41.6	28.99	45.24	24.48	22.67	37.29	21.57	34.86	22.98	33.31	33.95	42.25	21.44	14.96	20.21	28.96	20.98	23.39	31.5	32.93	43.62	24.3	48.63	39.43	49.49	7	6	11	6	10	7	6	8	6	8
P31373	Cystathionine gamma-lyase OS=Saccharomyces cerevisiae	1	0	129.947	62	13	969	13	394	42.5	6.54	0	105.24	103.01	91.54	90.95	108.56	103.78	113.94	114.45	118.59	115.52	103.12	102.7	106.74	119.96	113.86	101.1	114.74	105.6	110.68	111.42	111.23	81.91	95.26	101.64	83.95	115.87	111.08	11	10	10	10	10	10	11	11	10	10
P31383	Protein phosphatase PP2A regulatory subunit A OS=Saccharomyces cerevisiae	1	0	33.702	20	6	67	6	635	70.9	4.72	0	6.4	2.65	2.9	7.3		5.51	7.46	3.18	2.81	7.3	9.14	7.66	7.07	7.98	9.25	11.34	11.58	4.73	7.1	4.98	12.78	8.67	2.54	5.08	10.75	10.8	16.29	2	1	1	2		1	2	1	1	2
P31384	Glucose-repressible alcohol dehydrogenase transcriptional effector OS=Saccharomyces cerevisiae	1	0.001	4.213	1	1	1	1	837	94.6	6.84	0						1.96																											1
P31412	V-type proton ATPase subunit C OS=Saccharomyces cerevisiae	1	0	45.949	25	7	106	7	392	44.2	6.67	0	13.93	12.44	12.51	7.15	9.06	7.11	14.69	7.71	14.73	5.32	9.1	4.69	14.27	14.15	19.12	24.18	14.16	6.51	8.41	19.47	12.12	21.08	22.57	34.82	32.43	18.71	8.61	3	3	2	3	2	3	2	2	1	2
P31539	Heat shock protein 104 OS=Saccharomyces cerevisiae	1	0	214.631	44	34	1791	34	908	102	5.45	0	201.3	207.98	219.15	173.73	115.97	134.92	174.34	171.46	224.17	158.25	153.21	172.26	160.21	162.66	167.55	219.8	223.6	203.95	200.8	193.72	188.96	170.28	218.09	187.09	198.03	148.24	176.28	21	23	25	24	23	20	24	25	24	22
P31688	Trehalose-phosphatase OS=Saccharomyces cerevisiae	1	0	23.751	10	6	57	6	896	102.9	8.15	0		2.16					6.83	2.18		4.48	6.99	7.34	2.37	2.25	2.35	4.64	4.14	6.41	8.95	10.27	4.49	2.35		11	4.07	4.12		1	1	2	1			3	1		1
P31787	Acyl-CoA-binding protein OS=Saccharomyces cerevisiae	1	0	46.144	79	4	618	4	87	10.1	4.92	0	61.67	44.12	71.89	85.45	80.41	72.95	82.66	63.18	57.26	67.07	89.44	102.94	76.86	61.96	73.25	83.69	50.7	67.92	91.23	69.5	56.24	72.29	65.97	80.9	49.28	56.12	87.23	4	4	3	3	3	4	4	4	4	3
P32074	Coatomer subunit gamma OS=Saccharomyces cerevisiae	1	0	42.42	14	7	143	7	935	104.8	5.12	0	9.54	3.6	13.03	11.24	3.86	15.67	14.3	10.95	3.16	10.49	10.65	18.54	17.19	21.67	26.83	24.51	24.67	21.04	23.87	27.56	20.67	28.31	32.98	29.27	30.28	23.82	23.53	3	1	2	2	1	3	4	2	1	3
P32178	Chorismate mutase OS=Saccharomyces cerevisiae	1	0.03	2.188	6	1	1	1	256	29.7	6.28	0
P32179	3'(2'),5'-bisphosphate nucleotidase OS=Saccharomyces cerevisiae	1	0	13.004	11	3	45	3	357	39.1	6.2	0	3.68								2.93			1.63		6.52	3.26	3.74	13.65	3.26	3.66	7.91	10.87	7.35	3.62	11.13	11.86	7.2	4.05	2	2	1						1
P32191	Glycerol-3-phosphate dehydrogenase, mitochondrial OS=Saccharomyces cerevisiae	1	0	34.547	16	10	256	10	649	72.3	7.9	0	30.38	26.73	22.67	20.74	9.9	24.28	19.83	23.48	30.1	20.24	21.98	25.72	7.45	25.89	33.54	30.67	22.4	12.28	19.39	22.87	29.15	31.26	34.62	18.46	21.95	28.12	20.13	5	5	3	5	4	3	5	4	4	4
P32263	Pyrroline-5-carboxylate reductase OS=Saccharomyces cerevisiae	1	0	12.74	12	3	59	3	286	30.1	5.48	0	3.34		4.99	1.64	1.75	1.61	1.61	1.7				1.68	1.64			1.62		1.63	1.63	1.64	3.33	7.3	1.76	3.34	17.49	4.44	4.37	1	1	1	1	1	1	1	1		1
P32288	Glutamine synthetase OS=Saccharomyces cerevisiae	1	0	71.379	52	13	676	13	370	41.7	6.34	0	48.36	46.91	37.68	46.27	53.81	35.07	35.02	47.01	48.03	54.93	39.13	24.72	55.05	30.71	36.36	60.82	42.58	38.05	49.74	49.15	39.09	40.93	50.47	54.9	70.96	59.04	66.05	10	7	7	7	7	8	7	9	9	9
P32316	Acetyl-CoA hydrolase OS=Saccharomyces cerevisiae	1	0	105.061	46	17	690	17	526	58.7	6.79	0	74.15	55.1	41.68	47.94	65.22	67.87	58.25	61.84	50.93	61.04	49.02	58.14	56.26	57.25	65.46	68.86	66.03	52.06	35.43	61.98	49.58	38.78	44.64	48.77	65.05	30.12	31.32	9	7	7	10	9	9	8	9	8	10
P32324	Elongation factor 2 OS=Saccharomyces cerevisiae	1	0	483.256	71	50	4876	50	842	93.2	6.32	0	529.82	512.16	423.17	550.87	539.49	580.08	638.65	573.42	538.93	614.61	644.6	580.23	614.66	528.25	516.12	549.23	606.41	574.07	576.89	615.19	593.06	503.54	537.65	534.53	521.92	521.41	481.26	40	39	41	42	43	42	42	41	42	42
P32327	Pyruvate carboxylase 2 OS=Saccharomyces cerevisiae	1	0	89.87	21	18	597	5	1180	130.1	6.51	13	36.09	50.61	42.08	34.45	39.6	61.29	58.09	53.48	54.14	76.83	62.53	64.53	48.53	65.35	60.47	63.49	66.56	76.06	82.84	49.68	46.05	67.37	71.7	64.86	58.65	56.14	52.59	7	6	7	7	7	7	7	7	7	10
P32335	Protein MSS51, mitochondrial OS=Saccharomyces cerevisiae	1	0	4.963	4	2	48	2	436	50.8	8.73	0		1.62	5.14	5.05		1.74	6.83	1.68		3.31	5.02	3.5	1.67	1.62			5.07	5.08	3.29		6.87	10.19	1.71	6.81			1.71		1	1	1		1	1	1		1
P32337	Importin subunit beta-3 OS=Saccharomyces cerevisiae	1	0	20.709	7	4	60	4	1089	121	4.74	0	3.23			6.25	14.55	2.76	5.49	11.34	8.53	10.81	4.66	14.71	4.8	11.37	15.1	5.93	6.77	7.87	6.65	4	3.77	3.7	3.45	4.2	8.13	7.86	6.71	1			2	2	1	2	2	2	1
P32340	Rotenone-insensitive NADH-ubiquinone oxidoreductase, mitochondrial OS=Saccharomyces cerevisiae	1	0	24.37	18	5	84	5	513	57.2	9.44	0	2.09	2.51	4.26	8.02	9.97	8.24	11.3	2.78	9.94	8.94	2.65	6.64	14.32	8.48	5.28	2.33	10.87	6.6	14.54	9	5.22	12.31	9.9	17.68	10.44	7.09	22.11	1	1	1	1	1	2	2	1	2	1
P32352	C-8 sterol isomerase OS=Saccharomyces cerevisiae	1	0	6.086	5	1	5	1	222	24.9	5.91	0				3.26												3.63	3.12			3.15						3.15					1
P32356	Neutral trehalase OS=Saccharomyces cerevisiae	1	0.009	2.841	2	1	1	1	751	85.8	7.77	0																								2.99
P32366	V-type proton ATPase subunit d OS=Saccharomyces cerevisiae	1	0	16.288	15	4	14	4	345	39.8	4.6	0									5.19			1.86		3.82							1.91		2.02		7.03			1								3	1
P32368	Phosphoinositide phosphatase SAC1 OS=Saccharomyces cerevisiae	1	0	8.477	5	2	2	2	623	71.1	7.71	0													3.27												2.3												1
P32377	Diphosphomevalonate decarboxylase OS=Saccharomyces cerevisiae	1	0	82.292	40	11	421	11	396	44.1	5.76	0	47.31	34.53	44.75	68.68	57.74	50.35	55.37	68.88	51.45	45.16	62.18	55.61	59.28	52.96	52.21	53.95	55.71	54.04	45.87	57.95	57.95	40.16	45.88	54.43	82.56	58.96	57.48	6	6	6	9	8	7	8	8	8	7
P32379	Proteasome subunit alpha type-5 OS=Saccharomyces cerevisiae	1	0	24.733	28	5	207	5	260	28.6	4.73	0	6.49	8.92	4.81	15.72	34.69	37.28	18.69	18.07	16.02	27.77	20.72	22.06	30.13	13.66	18.92	19.09	19.4	24.71	25.32	17.69	12.75	5.57	5.79	15.57	3.85	10.04	11.42	3	3	2	4	4	4	3	3	4	4
P32381	Actin-related protein 2 OS=Saccharomyces cerevisiae	1	0	31.475	24	7	154	7	391	44	5.78	0	7.07	3.45	9.51	22.35	22.58	15.15	7.18	17.81	33.71	16.86	18.32	17.33	16.99	15.77	15.93	23.22	21.59	15.56	23.76	16.35	14.17	3.48	18.93	13.79	25.07	16.33	16.47	1	1	1	2	3	2	1	2	3	3
P32445	Single-stranded DNA-binding protein RIM1, mitochondrial OS=Saccharomyces cerevisiae	1	0	15.991	35	4	45	4	135	15.4	8.34	0			6.33			3.92	14.83	8.04	3.67	3.28		3.67	3.99	3.96	3.72	1.94			2.35	2.35	4.02	4.32	2.32	4.89	5.99	6.27	4.38		1	2	1		1	1	2	2	1
P32449	Phospho-2-dehydro-3-deoxyheptonate aldolase, tyrosine-inhibited OS=Saccharomyces cerevisiae	1	0	41.299	26	8	617	7	370	39.7	6.95	0	60.93	37.37	30.48	51.8	49.74	73.19	74.73	55.23	62.29	68.46	76.82	77.12	71.51	72.31	70.53	51.99	59.35	77.43	60.28	50.85	59.56	23.38	42.25	42.47	25.99	31.79	34.99	7	5	7	7	6	6	6	6	7	6
P32453	Protein ATP11, mitochondrial OS=Saccharomyces cerevisiae	1	0	4.904	3	1	15	1	318	36.8	9.04	0	2.09		2.94			5.65	2.45		2.69			2.57	2.37				2.56	1.79	5.17			2.1		2.75		3.38		1		1			1	1		1	1
P32454	Aminopeptidase 2, mitochondrial OS=Saccharomyces cerevisiae	1	0	102.504	24	19	709	17	952	107.7	8.03	2	64.55	52.13	46.97	71.63	58.29	74.92	59.77	83.21	56.58	56.08	59.43	53.38	87.58	86.57	70.35	58.39	76.64	74.34	65.13	77.63	79.67	57.6	66.93	84.7	89.53	54.51	65.49	10	8	7	12	10	11	11	14	10	12
P32457	Cell division control protein 3 OS=Saccharomyces cerevisiae	1	0.002	3.369	2	1	1	1	520	60	5.48	0
P32459	Ureidoglycolate lyase OS=Saccharomyces cerevisiae	1	0.002	3.259	5	1	5	1	195	21.7	5.38	0										2.45		2.45			4.87									2.01
P32463	Acyl carrier protein, mitochondrial OS=Saccharomyces cerevisiae	1	0	9.168	21	2	104	2	125	13.9	4.97	0	11.88	16.3	6.23	11.01	14.58	11.14	13.69	9.96	13	13.59	12.93	10.23	12.98	6.79	10.45	14.57	6.33	14.17	11.26	21.13	15.63	11.06	11.66	8.88	10.19	15.24		2	1	1	2	1	2	1	1	1	1
P32464	Protein HYM1 OS=Saccharomyces cerevisiae	1	0.039	2.037	2	1	5	1	399	45.8	8.43	0								1.78								1.88		1.76	1.82																1
P32468	Cell division control protein 12 OS=Saccharomyces cerevisiae	1	0	8.089	5	2	30	2	407	46.6	7.99	0		4.13		3.92	5.4		2.13	3.54	1.72		2.1	2.32		2.07	5.38	2.06	1.81	1.81	1.78	1.98	1.77	3.25		1.84			1.81		1		1	1		1	1	1
P32469	Diphthine methyl ester synthase OS=Saccharomyces cerevisiae	1	0	9.868	12	2	81	2	300	33.8	4.92	0	5.75	5.62	9.02	13.83	8.36	14.41	13.92	8.16	8.15	8.65	8.64	5.28	8.71	13.73	8.23	8.47	3.08	2.78	2.62	5.76	10.21	11.29	5.72	9.25	2.67	10.38	11.88	1	1	2	2	1	2	2	1	1	1
P32471	Elongation factor 1-beta OS=Saccharomyces cerevisiae	1	0	80.714	68	9	987	9	206	22.6	4.45	0	83.62	77.04	65.02	111.4	74.9	118.83	118.86	96.3	82.09	135.45	97.56	116.45	104.62	118.14	118.25	126.98	112.81	91.84	106.68	96.97	121.18	67.44	81.44	85.48	92.19	101.79	44.31	8	8	8	8	6	8	7	8	8	6
P32472	Peptidyl-prolyl cis-trans isomerase FPR2 OS=Saccharomyces cerevisiae	1	0.019	2.425	10	1	1	1	135	14.5	5.5	0																									2.52
P32473	Pyruvate dehydrogenase E1 component subunit beta, mitochondrial OS=Saccharomyces cerevisiae	1	0	25.066	13	4	124	4	366	40	5.3	0	8.99	10.69	6.12	2.83	15.86	10.81	9.82	3.61	10.38	14.5	20.14	5.22	13.03	6.71	15.78	18	14.04	19.08	11.16	20.23	15.22	26.94	20.39	19.24	14.2	10	28.66	2	2	2	1	3	2	2	1	2	3
P32476	Squalene monooxygenase OS=Saccharomyces cerevisiae	1	0	8.541	4	2	145	2	496	55.1	6.48	0	8.31	8.92	3.32	14.64	13.67	16.77	18.27	11.27	12.51	12.85	19.97	10.37	16.16	18.91	19.46	13.72	12.53	11.01	18.1	12.73	14.75	8.79	12.82	14.87	2.74	2.84	1.83	2	2	1	2	2	2	2	2	2	2
P32481	Eukaryotic translation initiation factor 2 subunit gamma OS=Saccharomyces cerevisiae	1	0	51.516	25	9	485	9	527	57.8	6.8	0	61.14	54.09	69.05	66.84	68.28	53.24	51.2	58.27	52.5	54.57	57.75	47.48	55.87	49.78	45.57	60.39	44.9	55.56	64.84	57.71	35.43	57.46	65.88	33.06	54.74	35.14	46.63	6	6	6	6	6	6	7	6	6	5
P32496	26S proteasome regulatory subunit RPN12 OS=Saccharomyces cerevisiae	1	0	16.683	20	3	46	3	274	31.9	4.92	0	3.1	3.45	6.79	4.31		4.36	3.06	4.01	9.79	6.27	14.32	3.07	2.96	6.24	9.64	7.53	3.64	7.43	5.7	8.73	7.52	6.03	12.11	3.25	3.14	8.2	3.75	1	1	1	1		1	1	1	1	1
P32497	Eukaryotic translation initiation factor 3 subunit C OS=Saccharomyces cerevisiae	1	0	90.114	25	15	441	15	812	93.1	5	0	32.75	43.01	29.99	33.2	46.13	20.7	39.84	39.8	25.87	27.92	33.93	47.27	25.64	30.99	27	30.41	44.04	30.98	36.15	31.31	36.84	48.31	34.75	26.9	77.41	39.13	57.68	9	6	7	7	8	6	8	9	6	6
P32505	Nuclear polyadenylated RNA-binding protein NAB2 OS=Saccharomyces cerevisiae	1	0	7.118	6	2	2	2	525	58.3	8.12	0
P32521	Actin cytoskeleton-regulatory complex protein PAN1 OS=Saccharomyces cerevisiae	1	0.001	4.191	1	1	19	1	1480	160.2	5.29	0						2.45		8.18	6.82	5.32		7	2.72		3.11		2.63	2.24	2.67	1.68				1.91									1		1	1	1
P32523	Pre-mRNA-processing factor 19 OS=Saccharomyces cerevisiae	1	0.021	2.378	2	1	1	1	503	56.5	5.17	0																										1.83
P32527	Zuotin OS=Saccharomyces cerevisiae	1	0	67.707	43	12	594	12	433	49	8.25	0	62.92	59.58	48.99	49.76	68.12	64.83	53.75	57.42	68.71	64	44.5	78.86	67.54	50.51	56.83	58.08	55.68	58.18	66.4	50.07	65.41	54.21	60.68	48.9	68.6	57.7	66.08	6	5	5	6	6	5	5	7	5	6
P32528	Urea amidolyase OS=Saccharomyces cerevisiae	1	0	41.125	9	10	35	10	1835	201.7	5.62	0	11.85			4.69	3.71	2.06													2.03				2.78		16.46	11.35	7.85	3	1	1	1	1	1
P32558	FACT complex subunit SPT16 OS=Saccharomyces cerevisiae	1	0	28.442	9	8	23	8	1035	118.6	5.1	0	2.24	4.04	2.15		4.08	2.46								4.28	6.87		2.11	3.01				2.1			5.62	10.36	2.71	1	2	1		2	1
P32563	V-type proton ATPase subunit a, vacuolar isoform OS=Saccharomyces cerevisiae	1	0	40.376	13	8	84	8	840	95.5	5.48	0	6.6	13.98	11.3	15.84		11	2.2	8.22	5.44	5.73	7.72	13.11	5.91	14.24	16.01	10.45	5.76	6.04	10.31	12.08	4.46	2.48	14.73	7.85		10.29	8.89	1	3	2	2		1	1	2	1	1
P32565	26S proteasome regulatory subunit RPN2 OS=Saccharomyces cerevisiae	1	0	44.47	11	10	256	10	945	104.2	6.18	0	29.84	28.63	26.13	26.65	13.1	10.06	9.95	22.86	18.37	11.06	13.37	11.69	21.61	15.94	17.39	26.87	17.08	21.83	25.18	17.05	27.42	19.07	20.8	16.46	27.73	26.02	31.87	5	6	4	5	4	4	3	5	4	4
P32582	Cystathionine beta-synthase OS=Saccharomyces cerevisiae	1	0	175.792	66	26	1076	26	507	56	6.7	0	60.76	96.9	67.64	76.29	68.05	82.31	74.64	83.32	126.06	72.47	66.89	101.24	96.33	132.01	64.4	99.74	92.53	122.1	99.94	133.73	131.52	155.26	138.6	129.57	118.46	127.51	131.62	13	12	15	15	10	11	17	18	16	13
P32588	Nuclear and cytoplasmic polyadenylated RNA-binding protein PUB1 OS=Saccharomyces cerevisiae	1	0	10.027	5	2	90	2	453	50.7	5.11	0				10.21	3.51	2.19	6.33	3.96	5.04	17.52	6.17	11.65	6.6	7.14	6.01	15.57	6.51	4.86	9.81	9.14	15.12	9.93	6.53	4.47	11.74	12.16	6.8				1	1	1	1	1	2	1
P32589	Heat shock protein homolog SSE1 OS=Saccharomyces cerevisiae	1	0	221.731	54	28	2308	24	693	77.3	5.22	4	170.94	171.57	195.59	223.22	177.99	206.13	200.53	228.23	231.45	180.19	216.23	186.3	193.85	167.99	201.08	179.3	158.61	213.3	169.18	215.33	232.75	163.66	203.15	178.2	214.09	217.53	168.25	19	19	21	21	21	21	21	22	20	21
P32590	Heat shock protein homolog SSE2 OS=Saccharomyces cerevisiae	1	0	56.454	20	10	225	6	693	77.6	5.63	0	11.62	16.87	16.65	9.75	14.78	5.88	7.88	12.75	20.85	9.66	9.96	12.5	8.47	12.19	8.64	7.62	10.25	9.41	7.26	9.94	11.77	14.84	16.44	12.74	30.66	25.59	22.74	3	3	5	3	4	3	4	4	4	4
P32598	Serine/threonine-protein phosphatase PP1-2 OS=Saccharomyces cerevisiae	1	0	42.408	27	6	294	6	312	35.9	5.49	0	37.17	34.17	32.65	30.92	22.07	35.22	33.67	32.34	37.25	47.3	30.29	20.31	27.07	47.96	49.26	20.36	31.09	31.4	32.61	31.91	45.38	29.2	32.67	55.47	40.34	28.89	38.57	3	3	3	4	2	4	3	3	4	3
P32599	Fimbrin OS=Saccharomyces cerevisiae	1	0	121.843	42	18	485	18	642	71.7	5.48	0	47.17	43.74	48.87	31.76	42.01	50.23	57.52	59.77	47.99	56.64	45.53	56.76	48.74	48.94	32.23	47.24	48.26	47.64	64.35	58.66	45.59	45.46	41.98	42.27	65.83	51.95	38.01	8	5	8	7	9	10	9	10	8	9
P32602	Alpha-soluble NSF attachment protein OS=Saccharomyces cerevisiae	1	0	18.713	18	3	78	3	292	32.8	5.1	0	9.76	4.95		3.56	9.73	14.85	4.65	14.59	5.26	15.8	10.49	24.49	25.67	15.55	34.45	21	29.84	15.7	30.91	14.77	19.9	15.05	20.12		15.84	4.9	5.45	1	1		1	1	1	1	1	1	1
P32608	Retrograde regulation protein 2 OS=Saccharomyces cerevisiae	1	0	9.845	5	2	24	2	588	65.5	7.99	0		5.9		2.35	3	2.5		4.27	1.98	9.62	2.83	2.49	1.85	2.02	2.22	4.47			2.6	2.1				2.42		2.38			1		1	1	1		1	1	1
P32610	V-type proton ATPase subunit D OS=Saccharomyces cerevisiae	1	0	7.405	13	2	43	2	256	29.2	5.92	0		2.07	2.01																	2.31		8.91		2.23	8.98	2.5	7.06		1	1
P32614	Fumarate reductase 1 OS=Saccharomyces cerevisiae	1	0	36.368	18	7	207	7	470	50.8	6.33	0	19.93	26.14	22.03	18.15	24.62	24.01	23.35	13.11	19.65	35.55	19.55	13.06	27.47	20.11	18.98	11.64	5.83	6.13	7.96	11.96	12.38	14.84	11.23	14.43	21.68	21.05	25.79	4	4	4	3	2	4	5	3	4	5
P32623	Probable glycosidase CRH2 OS=Saccharomyces cerevisiae	1	0	7.147	4	2	89	2	467	49.9	4.78	0	9.69	8.01	4.56	1.62	1.72	6.98	1.93	6.53	11.22	1.74	3.98	5.95	3.5	1.74	5.77	3.82	9.95	5.87	11.69	10.25	9.3	7.58	7.97	6.63	5.8	6.25	11.02	2	2	2	1	1	2	1	2	2	1
P32626	Enolase-phosphatase E1 OS=Saccharomyces cerevisiae	1	0	13.372	17	3	60	3	227	25.2	5.64	0	7.84	16.1	11.43	3.18	20.14	5.91			2.51	2.94	2.16	2.99	18.33	5.29	2.69	2.2					3.33	9.86	10.24	2.11	2.21	2.35	2.98	1	1	1	1	2	2			1	2
P32628	UV excision repair protein RAD23 OS=Saccharomyces cerevisiae	1	0	11.873	10	3	26	3	398	42.3	4.32	0						2.86											2.29	2.05	2.61		2.19	2.33	4.38		2.67		8.42						1
P32771	S-(hydroxymethyl)glutathione dehydrogenase OS=Saccharomyces cerevisiae	1	0	20.185	12	4	41	4	386	41	6.77	0	3.98	3.52	1.69				7.31	8.53	8.28	3.44	4.04		4.24	7.42	7.21			8.39	13.16	4.13		3.87	13.27	4.28	11.7	14.13	7.97	1	1	1				1	1	1	1
P32774	Transcription initiation factor IIA subunit 2 OS=Saccharomyces cerevisiae	1	0.015	2.563	9	1	2	1	122	13.5	5.1	0																															1
P32775	1,4-alpha-glucan-branching enzyme OS=Saccharomyces cerevisiae	1	0	34.903	16	9	301	9	704	81.1	6.16	0	12.78	18.61	16.97	20.54	4.41	17.17	24.8	31.77	30.37	7.66	15.07	19.65		18.39	18.44	40.21	21.55	17.46	15.24	34.69	36.87	38.54	40.84	35.55	10.07	21.06	27.1	3	3	3	4	3	4	3	5	6	2
P32783	mRNA cap guanine-N7 methyltransferase OS=Saccharomyces cerevisiae	1	0.014	2.58	2	1	10	1	436	50.3	7.99	0				1.7					1.66							2.16	2.11	2.1		1.77	2.06	2.11									1					1
P32787	Mitochondrial genome maintenance protein MGM101 OS=Saccharomyces cerevisiae	1	0.006	3.168	6	1	1	1	269	30.1	9.32	0																									2.27
P32796	Carnitine O-acetyltransferase, mitochondrial OS=Saccharomyces cerevisiae	1	0.014	2.61	2	1	1	1	670	77.2	8.22	0																						1.74
P32799	Cytochrome c oxidase subunit 13, mitochondrial OS=Saccharomyces cerevisiae	1	0	5.05	8	1	14	1	129	15	8.18	0					2.53	2.28							4.51	2.65					2.91	2.27		2.32			6.8	4.07	2.15					1	1				1
P32803	Endosomal protein P24B OS=Saccharomyces cerevisiae	1	0	5.098	8	1	1	1	203	23.3	6.79	0																									3
P32836	GTP-binding nuclear protein GSP2/CNR2 OS=Saccharomyces cerevisiae	1	0	42.373	32	7	593	7	220	25	6.68	0	59.72	61.11	75.92	53	61.92	39.77	30.5	55.44	38.5	44.38	41.34	49.1	72.21	54.38	52.46	61.5	73.33	56.35	53.44	59.53	45.35	50.2	43.76	63.51	24.92	52.51	54.22	6	6	6	6	5	5	5	6	6	5
P32857	Membrane protein PTM1 OS=Saccharomyces cerevisiae	1	0.027	2.208	2	1	4	1	523	60	5.17	0																										3.81	3.53
P32860	NifU-like protein, mitochondrial OS=Saccharomyces cerevisiae	1	0	19.308	25	4	11	4	256	29.2	5.01	0		3.48	6.63	8.58																		3.36		3.35	4.69	3.91	2.39		1	1	1
P32861	UTP--glucose-1-phosphate uridylyltransferase OS=Saccharomyces cerevisiae	1	0	63.871	24	12	278	12	499	56	7.44	0	39.31	36.39	46.42	19.57	23.39	29.7	13.02	14.25	23.32	20.7	17.35	21.08	22.19	18.51	30.77	26.43	32.5	18.32	25.73	31.25	25.96	54.86	43.69	33.67	70.51	47.97	25.87	4	5	5	4	4	4	3	5	4	3
P32867	Protein SSO1 OS=Saccharomyces cerevisiae	1	0	15.688	13	3	52	2	290	33.1	5.3	0		2.03	4.59	2.06		2.31	2.01								1.98								3.88					1	1	1	1	1	2	1	1	1	1
P32891	D-lactate dehydrogenase [cytochrome] 1, mitochondrial OS=Saccharomyces cerevisiae	1	0	5.341	3	1	9	1	587	65.3	6.83	0	3.07	2.51				2.7		2.65					2.64									3.07	2.9		3.29		3.35	1	1				1		1		1
P32892	ATP-dependent RNA helicase DRS1 OS=Saccharomyces cerevisiae	1	0.033	2.149	1	1	1	1	752	84.8	5.74	0								1.69																											1
P32895	Ribose-phosphate pyrophosphokinase 1 OS=Saccharomyces cerevisiae	1	0	10.731	7	2	18	2	427	47	5.73	0					1.79	1.87		1.74		1.93			6.59	9.5	1.76		1.69								2.51	4.96					1	1	1	1	1		2
P32897	Mitochondrial import inner membrane translocase subunit TIM23 OS=Saccharomyces cerevisiae	1	0	6.853	9	1	7	1	222	23.2	7.4	0				5.95					3.24			2.88	3.1	6.91																	1					1	1
P32911	Eukaryotic translation initiation factor eIF-1 OS=Saccharomyces cerevisiae	1	0	24.586	47	4	175	4	108	12.3	7.97	0	24.24	25.79	20.85	31.66	20.73	15.84	16.2	20.75	13.42	25.33	11.03	13.5	24.29	13.84	25.63	13.35	13.95	15.63	20.44	24.51	15.98	12.8	14.78	19.42	15.11	6.2	21.07	4	3	3	3	3	2	2	2	2	3
P32915	Protein transport protein SEC61 OS=Saccharomyces cerevisiae	1	0	7.762	6	2	30	2	480	52.9	9.35	0	5.71			1.85	1.74	1.82	1.75		1.97	3.63		1.64			1.98	1.95	1.91		4.43	3.39			1.66		7.88	4.13	5.71	1			1	1	1	1		1
P32939	GTP-binding protein YPT7 OS=Saccharomyces cerevisiae	1	0	7.71	12	2	5	2	208	23	4.93	0			2.79					2.19							2.46											4.33				1					1
P33201	Ribosome assembly factor MRT4 OS=Saccharomyces cerevisiae	1	0	11.01	13	2	43	2	236	27	8.56	0	3.09			7.03	6.15		9.34	6.77	6.88	6.12		2.96	3.45	13.3	7.28	3.48	5.31	6.32	3	13.48	7.65	6.48	10.04	9.95				1			1	1		1	1	1	1
P33204	Actin-related protein 2/3 complex subunit 4 OS=Saccharomyces cerevisiae	1	0	10.259	14	2	111	2	171	19.9	5.4	0	10.22	11.16	10.79	14.3	13.7	19.82	15.78	11.45	7.55	20.97	10.43	11.61	9.79	24.42	20.52	14.83	20.99	20.65	23.15	13.25	15.25	18.84	15.06	11.35	20.36	6.72	3.38	1	1	1	1	1	1	1	1	1	1
P33297	26S proteasome regulatory subunit 6A OS=Saccharomyces cerevisiae	1	0	19.818	13	4	103	4	434	48.2	5.06	0	2.9	6.05	5.62	12.25	7.95	5.25	10.95	15.01	8.47	15.01	10.98	10.59	15.21	6.86	16.34	16.79	8.81	14.45	11.08	12.8	17.64	6.26	8.59	13.17	10.97	8.25	16.3	1	2	2	2	2	1	2	2	2	2
P33298	26S proteasome regulatory subunit 6B homolog OS=Saccharomyces cerevisiae	1	0	12.391	11	3	35	2	428	47.9	5.53	0	5.04	2.63	4.93	2.78	3.19	2.68	2.25		5.6	3.9	7.05	2.2	2.39	2.22	4.2		5.03	2.32	5.09		2.64	4.56	2.71	3.93		2.33	7.25	1	1	1	1	1	1	1		2	1
P33299	26S proteasome regulatory subunit 7 homolog OS=Saccharomyces cerevisiae	1	0	8.384	6	3	36	3	467	52	5.47	0	6.26	5.76	10.44	3.94				2.05	8.05	1.99	2.16	2.06		2.02	1.91			1.83	2.06		1.98	4.16	3.88	2.07			6.24	1	2	1	1				1	1
P33303	Succinate/fumarate mitochondrial transporter OS=Saccharomyces cerevisiae	1	0	5.493	5	1	50	1	322	35.3	9.76	0		2.64		2.18	2.36	5.63	5.22		6.3	12.41	11.17	4.82	5.42	2.65	5.1	2.26	10.75	2.37	9.96	7.96	13.21	4.7	5.47	4.91					1		1	1	1	1	1	1	1
P33307	Importin alpha re-exporter OS=Saccharomyces cerevisiae	1	0	5.882	2	1	4	1	960	109.3	5.22	0																									8.3	3.34	3.54
P33317	Deoxyuridine 5'-triphosphate nucleotidohydrolase OS=Saccharomyces cerevisiae	1	0	5.666	14	2	60	2	147	15.3	7.25	0	3.76	4.21	3.89	3.99	7.62	5.81	3.51	5.71	3.86	3.64	3.69	5.35	3.38	3.39	3.56	5.83	1.84	1.61	3.62	1.77	3.54	5.94	3.88	1.85		1.85	1.84	1	1	1	2	1	1	1	1	1	1
P33322	H/ACA ribonucleoprotein complex subunit CBF5 OS=Saccharomyces cerevisiae	1	0	22.77	13	4	60	4	483	54.7	8.9	0		4.65		2.62	5.23	7.93	8.2	4.83		12.77	6.96	2.61	11.17	7.78	4.29	4.93			11.12	2.42	2.34		2.84	2.83	2.19		4.2	1	1	1	2	1	1	1	2	1	2
P33327	NAD-specific glutamate dehydrogenase OS=Saccharomyces cerevisiae	1	0	97.23	25	19	458	19	1092	124.3	5.73	0	37.97	58.59	60.98	35.2	18.05	29.12	42.81	30.81	33.39	18.9	14.93	31.59	19.38	25.78	17.05	34.03	30.45	25.65	42.28	36.44	16.31	37.5	52.2	27.44	46.42	46.07	64.42	7	7	7	6	5	4	7	7	7	5
P33330	Phosphoserine aminotransferase OS=Saccharomyces cerevisiae	1	0	9.072	10	2	3	2	395	43.4	6.54	0																									4.49	3.65
P33331	Nuclear transport factor 2 OS=Saccharomyces cerevisiae	1	0	30.023	43	4	191	4	125	14.4	4.7	0	13	18.45	19.93	17.8	19.11	20.92	32.22	17.48	15.61	9.48	20.54	16.51	29.42	30.28	25.78	40.6	31.61	22.19	15.52	18.89	20.11	19.66	12.99	32.65	15.15	13.57	23.48	3	3	3	3	3	3	4	3	3	4
P33338	Protein SLA2 OS=Saccharomyces cerevisiae	1	0	5.525	2	1	1	1	968	108.8	5.44	0													3.35																								1
P33399	La protein homolog OS=Saccharomyces cerevisiae	1	0	8.41	6	1	3	1	275	32.1	8.54	0																			4.83			4.47		4.69
P33416	Heat shock protein 78, mitochondrial OS=Saccharomyces cerevisiae	1	0	112.331	31	18	461	18	811	91.3	8.05	0	51.02	31.76	29.27	32.18	61.72	44.13	43.58	30.59	29.92	63.75	45.34	63	55.16	41.28	38.03	44.54	55.31	41.61	58.17	39.25	43.63	42.49	46.6	51.57	63.17	58.34	53.33	9	6	7	6	6	8	7	6	8	8
P33421	Succinate dehydrogenase [ubiquinone] cytochrome b subunit, mitochondrial OS=Saccharomyces cerevisiae	1	0.001	4.173	6	1	7	1	198	22.1	10.23	0																									5.54	5.58	7.35
P33442	40S ribosomal protein S1-A OS=Saccharomyces cerevisiae	1	0	86.566	52	13	1040	3	255	28.7	9.99	0	92.4	85.89	84.65	107.12	82.53	92	76	85.56	105.88	81.19	81.61	108.37	67.4	96.69	77.29	66.79	89.2	75.05	62.66	88.56	93.91	63.98	90.3	85.4	75.52	71.62	62.6	8	8	8	9	9	10	9	7	10	8
P33734	Imidazole glycerol phosphate synthase hisHF OS=Saccharomyces cerevisiae	1	0	19.417	12	5	92	5	552	61	5.49	0	4.35	2.88	7.6	4.78	13.45	4.02	8.4	9.13	9.23	5.52	3.53	6.12	8.82	7.26	5.15	5.77	5.67		1.99	7.62	11.24	15.09	4.87	11.77	3.49	10.28	12.14	1	1	2	2	2	1	3	3	2	3
P33775	Dolichyl-phosphate-mannose--protein mannosyltransferase 1 OS=Saccharomyces cerevisiae	1	0.007	2.913	1	1	3	1	817	92.6	6.68	0		1.83																											1
P33892	eIF-2-alpha kinase activator GCN1 OS=Saccharomyces cerevisiae	1	0	9.173	1	3	10	3	2672	296.5	5.27	0		1.74			2.85			1.81			2.04			1.94		1.73		2.05					1.7				1.85		1			1			1
P33893	Glutamyl-tRNA(Gln) amidotransferase subunit B, mitochondrial OS=Saccharomyces cerevisiae	1	0.029	2.192	4	1	2	1	541	61.8	7.68	0
P34087	DNA-directed RNA polymerase II subunit RPB7 OS=Saccharomyces cerevisiae	1	0	5.393	7	1	3	1	171	19	7.81	0										1.66															2.66	2.95
P34110	Vacuolar protein sorting-associated protein 35 OS=Saccharomyces cerevisiae	1	0.037	2.061	1	1	24	1	944	109.1	6.28	0		1.74	3.37	1.74	3.26		1.65				3.65	1.64			1.74	1.84	3.65			1.71		1.83	1.65		3.59				1	1	1	1		1
P34160	Nuclear cap-binding protein complex subunit 1 OS=Saccharomyces cerevisiae	1	0.002	3.554	1	1	4	1	861	100	4.91	0										2.77				2.84			2.96	1.83
P34167	Eukaryotic translation initiation factor 4B OS=Saccharomyces cerevisiae	1	0	71.391	53	14	443	14	436	48.5	5.29	0	24.95	22.63	28.26	36.14	20.72	26.63	28.91	29.07	39.03	32.43	23.26	38.87	33.27	31.64	31.91	35.65	35.25	28.2	38.8	36.82	50.69	34.6	25.53	43.29	46.4	21.9	35.18	7	7	6	10	5	8	6	9	10	8
P34216	EH domain-containing and endocytosis protein 1 OS=Saccharomyces cerevisiae	1	0	63.551	9	9	370	9	1381	150.7	4.72	0	27.06	42.7	32.74	27.31	25.75	29.27	31.58	41.68	38.78	42.53	35.17	36.41	26.52	54.37	39.79	47.19	44.76	48.2	49.07	46.36	48.2	60.72	38.88	41.66	46.81	44.18	62.29	3	7	5	7	5	6	5	7	5	5
P34221	Protein phosphatase 2C homolog 3 OS=Saccharomyces cerevisiae	1	0	8.848	5	2	9	2	468	51.3	4.63	0			2.97	2.78		2.96									2.04	4.74				2.13				2.51	2.12					1	1		1
P34223	UBX domain-containing protein 1 OS=Saccharomyces cerevisiae	1	0	30.202	18	5	64	5	423	47	5.01	0	7.43			4.13	4.52	6.23	10.03	8.34	6.11	2.18	2.17	4.41	12.27	5.35	11.44	5.53	5.47			5.57	5.24	15.64	5.47	16.97	21.37	19.27	15.13	2			1	1	1	2	1	1	3
P34227	Peroxiredoxin PRX1, mitochondrial OS=Saccharomyces cerevisiae	1	0	42.942	42	7	333	7	261	29.5	8.87	0	38.01	18.94	14.7	22.18	35.65	26.9	38.1	38.03	11.62	30.06	40.87	26.42	23.81	19.09	31.63	39.31	19.59	31.26	32.66	47.19	16.37	20.74	22.86	36.4	32.44	32.94	24.6	5	4	5	4	6	5	6	6	5	6
P34237	Protein CASP OS=Saccharomyces cerevisiae	1	0.021	2.353	1	1	57	1	679	77.5	6.06	0	5.16	3.24	3.35	1.73	4.98	1.67	1.61	1.76						1.6	1.66						1.65	3.33			5.6	3.77		1	1	1	1	1	1	1	1	1
P34239	Protein LST4 OS=Saccharomyces cerevisiae	1	0.033	2.151	4	1	29	1	828	93.3	8.66	0																														1	1					1
P34240	Zinc-regulated transporter 3 OS=Saccharomyces cerevisiae	1	0.002	3.312	3	1	13	1	503	55.4	6.57	0																												1		1		1	1
P34730	Protein BMH2 OS=Saccharomyces cerevisiae	1	0	138.494	59	17	1611	4	273	31	4.88	0	220.1	160.69	191.88	182.21	176.13	174.33	178.67	172.6	193.86	138.19	149.46	174.76	170	160.09	158.26	182.37	187.22	192.62	182.88	172.72	198.46	192.06	154.81	195.77	161.55	162.55	188.61	14	14	14	14	12	12	14	13	14	13
P34756	1-phosphatidylinositol 3-phosphate 5-kinase FAB1 OS=Saccharomyces cerevisiae	1	0.031	2.161	1	1	1	1	2278	257.3	8.38	0																																1
P34760	Peroxiredoxin TSA1 OS=Saccharomyces cerevisiae	1	0	160.198	90	16	2051	16	196	21.6	5.14	0	233.51	186.81	206.44	307.07	245.88	270.07	255.99	289.02	328.56	198.33	215.52	232.8	250.03	251.51	258.05	257.78	273.39	267.18	196.84	207.6	197.17	239.19	233.14	199.95	170.92	169.5	196.44	13	13	13	14	12	14	13	14	14	14
P35056	Peroxisomal targeting signal receptor OS=Saccharomyces cerevisiae	1	0.038	2.053	3	1	13	1	612	69.3	5.05	0		2.75					2.09		2.13			2.4				2.46	2.29												1		1			1		1
P35176	Peptidyl-prolyl cis-trans isomerase D OS=Saccharomyces cerevisiae	1	0.021	2.355	7	1	9	1	225	25.3	5.6	0																																1
P35179	Protein transport protein SSS1 OS=Saccharomyces cerevisiae	1	0	4.515	13	1	56	1	80	8.9	9.45	0	4.64	4.4	2.12	2.16	4.19	4.59	3.82	3.68	2.26	6.9		4.85	6.31	1.87	4.5	8.74	1.73	6.89	4.29	7.09	4.61	6.53	2.27	2.06	5.27	9.34	6.27	1	1	1	1	1	1	1	1	1	1
P35180	Mitochondrial import receptor subunit TOM20 OS=Saccharomyces cerevisiae	1	0	7.596	9	1	6	1	183	20.3	5.71	0					3.25											3.07	3.19	6.34					3.42									1
P35189	Transcription initiation factor TFIID subunit 14 OS=Saccharomyces cerevisiae	1	0	7.431	7	1	20	1	244	27.4	5.29	0		4.73	8.81													3.88		3.92	3.94	12.29	3.89	8.06		12.65	7.19	8.14	4.19		1	1
P35195	UPF0045 protein ECM15 OS=Saccharomyces cerevisiae	1	0	4.772	27	1	4	1	104	11.5	6.68	0																									8.97	2.31
P35197	ADP-ribosylation factor GTPase-activating protein GCS1 OS=Saccharomyces cerevisiae	1	0	7.041	5	1	3	1	352	39.3	5.92	0										4.39									4.35								4.94
P35691	Translationally-controlled tumor protein homolog OS=Saccharomyces cerevisiae	1	0	54.829	40	8	634	8	167	18.7	4.56	0	56.01	29.13	44.3	74.22	41.97	58.06	47.52	45.33	59.28	69.9	52.23	71.18	52.32	56.62	69.82	67.89	63.81	61.41	53.56	50	62.6	75.52	72.36	72.53	37.21	46.7	34.86	7	5	6	7	7	7	7	7	7	7
P35719	Uncharacterized protein MRP8 OS=Saccharomyces cerevisiae	1	0	42.182	52	8	285	8	219	25.1	4.79	0	27.22	23.27	18.42	22.78	11.63	13.7	26.26	19.58	33	15.45	14.01	19.08	6.78	28.12	23.05	34.93	20.96	33.58	30.3	32.66	28.03	30.7	40.18	44.26	38.62	41.56	52.42	4	4	4	5	3	4	5	5	6	3
P35723	Endoplasmic reticulum transmembrane protein 1 OS=Saccharomyces cerevisiae	1	0	14.137	24	3	67	3	206	23.4	9.77	0	2.21	2.38	4.08	8.26	3.62	3.81	3.73	4.49	6.27	1.91	1.94	3.39	3.5	3.69	1.71	2.22	4.57	7.35	8.69	7.71	6.09	11.02	10.64	4.03	6.42	6.58	2.02	1	1	2	2	1	1	1	2	1	1
P35732	RNA polymerase II degradation factor 1 OS=Saccharomyces cerevisiae	1	0	25.965	8	3	30	3	738	83.9	4.98	0						3.38	21.5	10.07	6.06		5.04	8.88	15.19	5.72			4.87			8.93	8.93			10.8	16.26		2.92						1	1	1	1	1
P35844	Oxysterol-binding protein homolog 4 OS=Saccharomyces cerevisiae	1	0	22.369	16	5	159	5	434	49.5	6.02	0	17.53	17.65	18.51	13.44	33.05	13.55	20.09	19.82	17.7	19.19	18.31	19.27	22.88	11.63	15.33	11.27	13.31	15.99	16.54	13.07	16.67	10.06	16.77	10.87	9.38	3	21.37	2	2	2	2	2	2	2	2	2	2
P36006	Myosin-3 OS=Saccharomyces cerevisiae	1	0	4.88	1	1	2	1	1272	142.4	9.36	0					2.73									2.56																		1
P36008	Elongation factor 1-gamma 2 OS=Saccharomyces cerevisiae	1	0	96.428	39	14	1308	12	412	46.5	7.87	2	97.71	95.24	93.74	106.53	160.46	127.65	116.88	118.42	108.8	139.6	122.49	106.85	124.97	145.63	131.93	93.73	91.16	136.73	120.53	90.48	108.18	73.48	109.12	76.03	62.67	60.69	64.33	10	11	11	10	12	11	11	11	11	9
P36010	Nucleoside diphosphate kinase OS=Saccharomyces cerevisiae	1	0	66.34	70	10	587	10	153	17.2	8.6	0	75.3	66.54	40.45	68.85	59.41	61.96	57.46	63.01	61.66	54.52	68.38	71.19	80.98	50.96	72.84	68.89	59.7	68.7	69.29	53.1	47.5	41.1	53.84	59.8	67.46	72.45	62.01	7	7	6	7	8	7	7	7	7	8
P36013	NAD-dependent malic enzyme, mitochondrial OS=Saccharomyces cerevisiae	1	0	7.898	4	2	6	2	669	74.3	8.18	0											3.12								5.29				5.01	2.21
P36015	Synaptobrevin homolog YKT6 OS=Saccharomyces cerevisiae	1	0	29.02	29	5	181	5	200	22.7	5.69	0	7.59	4.76	2.25	11.28	11.95	15.66	24.18	13.96	10.88	28.7	16.39	25.51	26.73	20.6	21.84	4.61	2.5	2.53	17.6	6.51	9.44	10.33	11.48	19.23	4.69	18	17.45	2	3	3	3	2	2	3	3	3	2
P36017	Vacuolar protein sorting-associated protein 21 OS=Saccharomyces cerevisiae	1	0	26.029	32	5	62	4	210	23.1	5.33	1	2.83			8.2	6.17	8.61	5.7	2.86	2.65	6.61	9.43	9.96	5.97	12.56	8.27	1.9	2.78		3.02	9.92	6.94	22.81	10.61	6.9	12.31		3.61	1			1	1	1	1	1	1	1
P36018	GTP-binding protein YPT52 OS=Saccharomyces cerevisiae	1	0	15.186	16	2	43	1	234	26.1	4.82	0	2.83			8.2	6.17	8.61	5.7	2.86	2.65	2.98	9.97	2.98	5.97	11.89	9.32	4.29	2.78		3.02	5.87	2.85	5.82	8.4	2.89	6.49	4.25	3.59	1			1	1	1	1	1	1	1
P36037	Protein DOA1 OS=Saccharomyces cerevisiae	1	0	6.797	2	1	4	1	715	79.5	5.03	0																						8.86			4.45		4.44
P36041	Protein EAP1 OS=Saccharomyces cerevisiae	1	0.007	2.901	2	1	2	1	632	69.7	9.5	0																							1.98				2.38
P36046	Mitochondrial intermembrane space import and assembly protein 40 OS=Saccharomyces cerevisiae	1	0	7.402	3	1	22	1	403	44.5	4.56	0				3.74	6.37	3.86	6.88			3.54	3.77		9.75	3.54								3.9	7.86		6.96	6.84	11.69				1	1	1	1			1
P36047	Protein phosphatase 1 regulatory subunit SDS22 OS=Saccharomyces cerevisiae	1	0	44.569	34	7	69	7	338	38.9	5.52	0	4.74		3.99		6.71			4.49	14.57	4.53	9.18	4.82	4.94	9.76	9.05	18.66	8.86	19.23	9.42	24.11	19.28	14.53	19.16	14.53	12.76	19.27	28.69	1		1		2			1	1	1
P36059	ATP-dependent (S)-NAD(P)H-hydrate dehydratase OS=Saccharomyces cerevisiae	1	0	6.071	8	2	2	2	337	37.3	7.55	0																									2.27	1.87
P36060	NADH-cytochrome b5 reductase 2 OS=Saccharomyces cerevisiae	1	0	10.866	8	2	94	2	302	34.1	8.65	0	3.77	10.64	3.38	10.28	7.09	7.01	1.7	10.62	8.26	3.35	12.56	7.09	1.8	3.35	9.85		3.77	3.15			2.91		7.07	3.17				2	2	1	2	1	1	1	2	2	1
P36076	Coenzyme A biosynthesis protein 3 OS=Saccharomyces cerevisiae	1	0.046	1.973	3	1	1	1	571	65.2	5.01	0
P36101	tRNA threonylcarbamoyladenosine dehydratase 2 OS=Saccharomyces cerevisiae	1	0	4.375	3	1	3	1	447	50.2	8.78	0	3								2.66																	2.36		1								1
P36112	MICOS complex subunit MIC60 OS=Saccharomyces cerevisiae	1	0.002	3.582	2	1	80	1	540	61	6.6	0	3.45	1.75		1.64	3.37	3.36	1.68		3.41	1.76	3.42	1.67	3.27	6.97		3.62	1.65	5.03		3.69	5.02	2.08	3.83	1.85	3.72		3.37	1	1	1	1	1	1	1	1	1	1
P36114	IML2-like protein YKR018C OS=Saccharomyces cerevisiae	1	0	4.379	1	1	2	1	725	81.7	5.16	0				2.78		3.18																									1		1
P36126	Phospholipase D1 OS=Saccharomyces cerevisiae	1	0.006	3.002	0	1	98	1	1683	195.1	7.59	0	6.17	7.89	11.76	8.61	6.21	8.58	12.17	7.94	6.25	8.52	12.72	12.28	10	6.57	4	8.41	6.36	10.81	2.05	7.89	13.04	5.88	5.93	1.94	2.04	2.18	6.53	1	1	1	1	1	1	1	1	1	1
P36135	Probable secreted beta-glucosidase UTH1 OS=Saccharomyces cerevisiae	1	0	17.426	14	4	130	4	365	36.9	4.79	0	14.1	14.3	13.38	7.92	15.11	17.71	9.62	5.2	22.77	9.28	2.93	12.9	12.61	6.83	2.75	10.12	11.93	5.98	5.7	15.09	14.95	17.84	10.15	18.31	26.91	2.82	5.2	2	2	2	2	2	2	3	3	3	2
P36136	Sedoheptulose 1,7-bisphosphatase OS=Saccharomyces cerevisiae	1	0	18.357	22	4	115	4	271	31	5.96	0	16.29	17.77	8.65	16.48	11.43	13.41	11.76	13.19	5.62	6.39	6.66	12.25	3.27	9.16	10.88	10.78	14.24	9.35	12.68	11.35	10.51	11.72	14.41	9.29	12.39	9.09	8.08	2	2	2	2	1	2	2	2	2	2
P36139	Protein PET10 OS=Saccharomyces cerevisiae	1	0	46.99	37	8	341	8	283	31.2	8.16	0	31.96	27.47	26.24	24.16	17.92	28.55	30.11	29.72	47.02	43.94	21.67	36.59	30.43	33.49	23.27	50.26	42.33	37.17	29.25	35.99	47.46	51.08	34.2	37.8	19.88	20.94	26.31	5	4	5	5	3	4	4	5	5	4
P36141	Putative redox protein FMP46, mitochondrial OS=Saccharomyces cerevisiae	1	0.033	2.144	9	1	6	1	133	15.6	9.29	0					1.9					1.87			1.83												4.39							1					1
P36154	Altered inheritance rate of mitochondria protein 29 OS=Saccharomyces cerevisiae	1	0.006	3.036	8	1	1	1	155	18.4	6.4	0
P36156	Glutathione S-transferase omega-like 2 OS=Saccharomyces cerevisiae	1	0.009	2.794	5	1	5	1	370	43.2	6.89	0
P36173	Glutathione exchanger 2 OS=Saccharomyces cerevisiae	1	0.006	2.987	3	1	25	1	615	68.9	8.95	0																												1	1	1	1		1
P36421	Tyrosine--tRNA ligase, cytoplasmic OS=Saccharomyces cerevisiae	1	0	70.166	42	14	398	14	394	44	8.44	0	31.71	20.02	33.87	34.09	15.16	24.49	34.21	27.51	28.16	35.66	18.52	32.24	28.08	16.29	22.06	27.64	37.74	20.79	40.45	29.65	40.26	36.74	48.6	37.37	55.29	47.19	36.3	6	6	6	6	3	4	7	7	6	7
P37012	Phosphoglucomutase 2 OS=Saccharomyces cerevisiae	1	0	63.41	26	13	620	13	569	63	6.62	0	71.88	46.09	70.99	74.78	56.52	80.88	57.52	69.43	73.2	59.01	54.44	45.85	66.15	57.99	64.17	47.22	39.61	33.81	50.63	44.95	51.78	47.99	55.4	51.76	40.68	38.53	26.5	8	6	9	8	8	9	8	9	8	8
P37262	6-phosphogluconolactonase-like protein 2 OS=Saccharomyces cerevisiae	1	0	9.664	13	3	16	3	315	34.5	6.86	0				2.38		1.77						2.07		2.97			4.32		2.26		2.52		2.64		4.16	2.78	2.72				1		1
P37291	Serine hydroxymethyltransferase, cytosolic OS=Saccharomyces cerevisiae	1	0	85.682	36	17	878	16	469	52.2	7.43	1	78.12	73.16	79.53	75.11	96.07	94.84	71.96	103.19	61.28	80.98	72.52	77.43	81.2	76.75	68.97	84.79	69.74	61.8	71.73	75.43	69.75	60.58	61.03	59.58	87.2	100.96	78.84	9	11	10	11	10	11	10	11	8	11
P37292	Serine hydroxymethyltransferase, mitochondrial OS=Saccharomyces cerevisiae	1	0	63.268	27	11	425	10	490	53.7	8.72	0	41.79	47.09	63.87	32.07	52.53	32.45	32.73	27.6	26.31	39.02	30.96	46.93	37.49	38.8	34.48	52.63	31.64	45.42	42.87	43.3	33.78	26.15	36.44	50.63	65.34	28.7	40.86	7	6	6	5	7	4	5	4	4	4
P37299	Cytochrome b-c1 complex subunit 10, mitochondrial OS=Saccharomyces cerevisiae	1	0	5.234	25	1	25	1	77	8.6	8.53	0		2.27	2.45	2.93		2.55	5.66	5.01	8.13							2.26		2.45		2.59	5.09			7.52	5.19	2.27	2.09		1	1	1		1	1	1	1
P37302	Aminopeptidase Y OS=Saccharomyces cerevisiae	1	0	37.199	12	5	558	5	537	60.1	5.31	0	62.94	94.01	69.16	103.35	79.56	94.04	76.58	76.18	68.01	82.46	67.38	79.55	81.53	85.61	97.33	75.46	59.73	93.48	102.31	63.9	79.1	45.85	50.47	49.02	37.27	24.14	41.9	3	3	4	4	3	3	3	3	3	3
P37838	Nucleolar protein 4 OS=Saccharomyces cerevisiae	1	0.009	2.84	4	1	12	1	685	77.8	9.06	0						2.52	2.06			2.48				2.23														1					1	1	1
P37898	Alanine/arginine aminopeptidase OS=Saccharomyces cerevisiae	1	0	42.799	13	10	230	8	856	97.6	5.26	0	16.84	18.22	10.8	16.67	28.96	19.63	10.58	13.38	12.18	4.09	15.18	11.92	12.58	19.29	20.11	35.5	29.12	16.18	31.01	28.1	25.59	53.38	41.08	43.43	6.37	18.53	21.81	3	5	3	4	4	3	2	4	4	4
P38009	Bifunctional purine biosynthesis protein ADE17 OS=Saccharomyces cerevisiae	1	0	16.612	8	3	52	1	592	65.2	6.55	0	6.59	3.91	3.87	7.54	3.32	3.5	3.87	3.65	3.88	4.16	3.54	3.58	4.06	8.2	3.86	8	7.77	3.71	11.9	4	7.98	8	7.61	3.84	7.49	17.44	19.88	1	1	1	1	1	1	2	1	1	1
P38011	Guanine nucleotide-binding protein subunit beta-like protein OS=Saccharomyces cerevisiae	1	0	134.244	82	16	1096	16	319	34.8	6.24	0	107.88	148.45	123.03	123.37	110.44	126.1	115.51	132.96	132.75	166.96	111.59	112.68	137.55	106.17	146.04	134.02	139.35	121.86	138.54	122.68	133.65	138.89	108.93	154.48	117.88	108.27	101.85	16	15	15	15	12	14	15	15	14	14
P38013	Peroxiredoxin AHP1 OS=Saccharomyces cerevisiae	1	0	138.469	73	11	3351	11	176	19.1	5.16	0	724.15	695.47	655.31	677.58	609.6	654.6	555.09	563.08	589.68	405.32	452.95	467.93	410.2	444.49	396.48	396.31	385.07	426.23	449.29	477.74	415.19	421.48	439.97	440.13	457.94	470.97	462.06	8	8	8	8	7	8	8	8	8	9
P38061	60S ribosomal protein L32 OS=Saccharomyces cerevisiae	1	0	23.557	24	3	539	3	130	14.8	11.17	0	38.53	60.36	52.25	26.6	67.68	59.32	60.93	47.01	34.39	66.81	51.02	54.1	52.83	55.02	43.47	35.88	35.24	27.5	19.07	29.39	23.48	31.88	33.55	40.01	15.1	38.09	35.23	3	3	3	3	3	3	3	3	3	3
P38066	GTP cyclohydrolase-2 OS=Saccharomyces cerevisiae	1	0	9.809	5	1	12	1	345	38.3	6.34	0	3.8					4.33	4	4.26	9.46	3.39	3.68	4.04		3.9	7.24													1					1	1	1	1
P38067	Succinate-semialdehyde dehydrogenase [NADP(+)] OS=Saccharomyces cerevisiae	1	0	9.327	4	1	13	1	497	54.2	6.65	0																4.5			3.89		8.98	8.62	4.43	7.82	4.67	4.4	7.99
P38071	Enoyl-[acyl-carrier-protein] reductase, mitochondrial OS=Saccharomyces cerevisiae	1	0	17.095	16	4	90	4	380	42	9	0		8.49	3.39	3.43	3.7		7.02	11.06	3.75	3.77	10.67	7.36	4.36	12.19	8.39	12.25	12.22	15.72	17.75	12.55	8.02	4.2	12.53	8.22	14.1	11.23	27.12		1	2	1	1		1	1	2	2
P38074	Protein arginine N-methyltransferase 1 OS=Saccharomyces cerevisiae	1	0	12.061	15	3	8	3	348	39.8	5.48	0	3.69			3.96			8.05								4										2.5			1			1			1
P38075	Pyridoxamine 5'-phosphate oxidase OS=Saccharomyces cerevisiae	1	0	47.646	40	7	73	7	228	26.9	7.49	0	7.87		7.96	12.26	6.22		6.83	7.1	10.62	3.88	3.81		11.07	2.08	9.5	3.94	4.45	4.78	7.88	6.32	10.55	2.37	6.45	5.08	19.91	21.05	13.19	1		1	2	2		2	2	2	2
P38077	ATP synthase subunit gamma, mitochondrial OS=Saccharomyces cerevisiae	1	0	43.175	32	8	234	8	311	34.3	9.31	0	33.04	29.78	42.59	25.89	23.4	23.47	15.05	33.49	22.97	6.86	13.73	19.06	18.97	9.7	17.39	18.45	18.83	20.88	27.86	30.72	31.35	33.27	27.92	16.48	31.32	18.51	35.26	5	5	6	4	5	3	3	4	4	3
P38079	Protein YRO2 OS=Saccharomyces cerevisiae	1	0	6.731	10	2	13	2	344	38.7	9.19	0								2.69		4.19			1.67																						1		1
P38081	Uncharacterized glycosyl hydrolase YBR056W OS=Saccharomyces cerevisiae	1	0	4.666	2	1	6	1	501	57.8	6.46	0																									5.88	8.22	3.09
P38088	Glycine--tRNA ligase 1, mitochondrial OS=Saccharomyces cerevisiae	1	0	116.254	40	21	767	21	690	78.1	6.52	0	63.41	53.8	62.12	43.27	67.09	62.76	61.1	77.65	72.07	83.51	60.57	83.73	78.7	67.42	83.15	81.08	75.01	67.29	76.21	64.6	76.66	93.4	102.97	96.98	97.5	94.92	81.74	10	9	9	8	13	11	9	11	10	11
P38109	Putative serine carboxypeptidase YBR139W OS=Saccharomyces cerevisiae	1	0.018	2.45	3	1	1	1	508	57.6	5.31	0
P38115	D-arabinose dehydrogenase [NAD(P)+] heavy chain OS=Saccharomyces cerevisiae	1	0	56.106	40	9	255	9	344	38.9	5.96	0	33.72	22.04	18.19	21.21	40.15	29.23	21.78	18.35	22.95	32.04	23.49	12.74	36.19	37.14	23.49	16.4	21.3	28.21	21.74	19.29	25.68	11.25	12.23	10.14	13.34	15.32	24.87	5	4	3	5	6	5	5	4	5	6
P38116	ADP-ribosylation factor-like protein 1 OS=Saccharomyces cerevisiae	1	0	11.744	25	3	29	3	183	20.4	4.92	0				2.82	2.12		4.88	2.12	2.13	1.88	7.16	2.58			2.35	4.13		1.84	6.71	2.15	2.57	6.92	2.13	2.32	3.44	5.16	2.87				1	1		2	1	1
P38137	Peroxisomal-coenzyme A synthetase OS=Saccharomyces cerevisiae	1	0	33.567	15	7	256	7	543	60.5	9.2	0	22.73	23.58	16.93	12.36	11.02	25.25	16.93	25.42	20.76	5.94	15.96	14.41	8.62	12.78	14.8	21.44	24.55	24.41	24.99	36.97	29.2	20.76	23.06	49.77	23.18	21.59	20.34	5	5	4	6	3	5	4	4	4	2
P38143	Glutathione peroxidase-like peroxiredoxin 2 OS=Saccharomyces cerevisiae	1	0.006	2.978	9	1	3	1	162	18.4	8.57	0					2.65							2.65						2.73														1
P38144	ISWI chromatin-remodeling complex ATPase ISW1 OS=Saccharomyces cerevisiae	1	0.001	4.246	1	1	50	1	1129	131	6.64	0	6.62	2.32	2.36	4.11			4.17	8.83	2.21	2.31		4.43				4.77	6.36		6.32	4.43	8.58	6.18				2		1	1	1	1		1	1	1	1
P38145	Riboflavin synthase OS=Saccharomyces cerevisiae	1	0	9.472	7	1	42	1	238	26.2	5.17	0	4.87	9.03	4.57	9.05	8.79	9.06	8.53	9.32	9.01	8.94		8.67	9.1	9.43	5.02		4.81			4.73	5.04	17.87	9.17	4.55	13.68	9.27	9.23	1	1	1	1	1	1	1	1	1	1
P38182	Autophagy-related protein 8 OS=Saccharomyces cerevisiae	1	0	17.081	15	1	67	1	117	13.6	9.13	0	4.03	14.18	4.1	7.29	11.38	12.65	15.2	3.76	12.32	4.52	16.02	11.45	15.28	7.09	4.28	7.76	14.95	16.04	4.38	4.32	6.92	12.73	10.92	7.91	16.92	8.4	8.41	1	1	1	1	1	1	1	1	1	1
P38197	Pyridoxal phosphate homeostasis protein OS=Saccharomyces cerevisiae	1	0	12.482	19	3	53	3	257	29.1	6.43	0	2.37	2.02	2.35	2.36		4.01	1.75	4.21		1.72	4.27	4.21		4.37		4.44	7.12	4.45	8.46	2.16		2.36	1.79	11.43			4.37	1	1	1	2		2	1	1	1	1
P38205	Multisite-specific tRNA:(cytosine-C(5))-methyltransferase OS=Saccharomyces cerevisiae	1	0	13.816	6	3	80	3	684	77.8	7.36	0	3.21	2.88	11.4	3.41	9.6	12.67	6.36	7.77	3.62	14.29	3.21	15.7	6.9	4.06	9.51	10.8	6.38	7.93	7.65	14.55	15.41	15.04	14.93	10.67	8.37	10.43	11.49	1	2	1	1	1	2	2	2	1	2
P38206	Oligosaccharide translocation protein RFT1 OS=Saccharomyces cerevisiae	1	0.002	3.714	2	1	3	1	574	66.2	9.17	0			2.39					2.42							2.12															1					1
P38216	Uncharacterized protein YBR016W OS=Saccharomyces cerevisiae	1	0	10.727	14	1	39	1	128	14.6	7.25	0	2.72	2.95					5.38							2.78	2.49	2.55	2.07	3.05	6.43	5.67	5.02			5.38	5.51	2.96	3.02	1	1		1			1		1	1
P38217	Importin subunit beta-2 OS=Saccharomyces cerevisiae	1	0.016	2.55	1	1	7	1	918	103.6	4.65	0						2.03								2.26			2.17			1.92				2			3.8						1
P38219	Obg-like ATPase 1 OS=Saccharomyces cerevisiae	1	0	97.741	47	14	529	14	394	44.1	7.43	0	43.37	51.9	34.28	29.44	36.4	37.17	36.98	24.26	37.06	39.8	36.52	34.98	59.86	26.19	35.71	24.75	44.7	42.3	46.76	43.76	31.61	35.98	39.38	48.86	70.8	58.48	47.26	6	7	8	7	6	7	7	7	7	9
P38221	Phosphatidate cytidylyltransferase OS=Saccharomyces cerevisiae	1	0.006	3.013	3	1	4	1	457	51.8	8.57	0					4.65		2.57								2																	1		1
P38222	Ribosomal lysine N-methyltransferase 3 OS=Saccharomyces cerevisiae	1	0.036	2.066	1	1	19	1	552	62.6	4.65	0	3.65				2.01		2.08	1.79				2.01				2.02		2.2	2.11	2.11	2.3	4.03	3.97	2.1	1.91	4.37		1				1		1	1
P38234	Protein RFS1 OS=Saccharomyces cerevisiae	1	0.021	2.337	4	1	9	1	210	22.9	5.29	0							1.93	5.26	1.77		1.67	1.64			1.77						1.99													1	1	1
P38235	Uncharacterized protein YBR053C OS=Saccharomyces cerevisiae	1	0	8.975	7	2	33	2	358	40.3	5.06	0	6.62	1.7	3.41	3.34	5.05	2.5		1.92	1.86	1.84	2.02		1.77	3.24					3.3			1.66		1.81				2	1	1	1	1	2	1	1	1	1
P38248	Cell wall protein ECM33 OS=Saccharomyces cerevisiae	1	0	13.054	6	2	165	2	429	43.7	4.91	0	15.98	9.49	19.46	22.59	21.64	10.32	27.95	23.27	24.19	15.52	24.83	22.68	21.47	19.56	28.89	16.69	20.8	15.73	14.31	12.88	17.87	12.45	13.33	16.47	13.55	25.39	18.41	2	2	2	2	2	2	2	2	2	2
P38249	Eukaryotic translation initiation factor 3 subunit A OS=Saccharomyces cerevisiae	1	0	97.97	30	21	443	21	964	110.3	6.3	0	30.24	32.68	30.6	47	21.56	38.39	61.63	44.29	53.75	27.48	48.59	31.09	28.52	39.07	42.19	24.56	48.72	43.24	26.79	48.34	26.51	38.23	57.73	46.06	46.7	40.79	43.03	5	6	5	7	6	10	10	8	8	5
P38250	Increased sodium tolerance protein 2 OS=Saccharomyces cerevisiae	1	0	7.868	2	1	7	1	946	105.8	8.98	0		4.35	4.24		4.37	4.18								4.31	4.47					4.38									1	1		1	1
P38260	Hsp70 nucleotide exchange factor FES1 OS=Saccharomyces cerevisiae	1	0	13.551	11	3	17	3	290	32.6	5.06	0											2.61	1.63	4.89								5.7		5.59	3.11	2.54	8.46	10.56										1
P38264	SRP-independent targeting protein 3 OS=Saccharomyces cerevisiae	1	0	19.119	22	3	61	3	188	21.1	9.19	0	2.73	5.75	3.29	5.78	5.42	5.31	2.62	2.55	8.33	2.57	2.28		5.46	2.67	5.09	8.09	8.78	5.77	5.75	10.61	7.37	11.43	8.97	2.36	15.87	17.29	8.33	1	1	1	1	1	1	1	1	1	1
P38281	Actin patches distal protein 1 OS=Saccharomyces cerevisiae	1	0	21.795	22	5	74	5	316	35.7	7.18	0	3.68	11.5	3.08	8.9	4.58	5.46	11.7	16.4	2.11	4.6	9.11	4.83	15.35	7.85	11.18	2.3	6.09	2.29	2.95	3.01	2.41	8.95	6.3		10.52	12.82	15.22	1	2	1	2	1	2	1	3	1	3
P38288	Protein TOS1 OS=Saccharomyces cerevisiae	1	0	8.33	5	2	12	2	455	48	4.67	0					2.56		2.24						5.72	5.46					3.14			3.28		3.08	2.14	3.17	3.26					1		1			1
P38295	Medium-chain fatty acid ethyl ester synthase/esterase 2 OS=Saccharomyces cerevisiae	1	0	17.7	12	4	63	4	451	51.2	7.8	0					5.01					5.65	3.62		3.71				9.91	7.99	13.42	6.7	8.99	5.21	13.37	17.33	4.19	20.14	16.82	1				1		1			2
P38314	Protein SDS24 OS=Saccharomyces cerevisiae	1	0.001	4.102	2	1	21	1	527	57.2	8.91	0					1.98	1.98	1.85	3.87	4.17	4.09	1.85		6.15	3.83		2.14		1.89	1.95	2.21	2.08					2.18						1	1	1	1	1	1
P38328	Actin-related protein 2/3 complex subunit 1 OS=Saccharomyces cerevisiae	1	0	19.749	19	4	170	4	384	42.4	7.05	0	18.13	27.43	9.06	15.68	23.01	18.37	26	14.27	19.91	29.19	23.79	25.5	16.48	24.34	18.09	19.94	11.54	8.56	15.2	8.87	19.55	5.29	10.24	16.96	18.75	19.09	16.64	2	3	3	2	2	2	2	2	2	2
P38334	Trafficking protein particle complex subunit 20 OS=Saccharomyces cerevisiae	1	0.018	2.472	7	1	2	1	175	19.7	7.05	0																																					1
P38345	Succinate dehydrogenase assembly factor 4, mitochondrial OS=Saccharomyces cerevisiae	1	0	8.052	14	1	1	1	138	15.5	8.12	0																								5.36
P38352	SCF-associated factor 1 OS=Saccharomyces cerevisiae	1	0.052	1.891	1	1	1	1	637	70.5	6.28	0
P38355	Uncharacterized transporter YBR287W OS=Saccharomyces cerevisiae	1	0.002	3.924	2	1	3	1	427	47.5	4.89	0			2.38						4.67																					1						1
P38426	Trehalose synthase complex regulatory subunit TPS3 OS=Saccharomyces cerevisiae	1	0	24.001	6	4	143	4	1054	118.8	6.37	0	15.95	22.17	15.56	8.83	6.94	13.78	9.7	16.14	17.05	9.75	6.42	18.48	12.77	10.44	21.02	19.38	13.19	16.42	22.06	10.48	13.67	9.57	6.47	8.81	15.05	8.65	12.59	2	2	3	2	2	2	2	2	2	2
P38427	Trehalose synthase complex regulatory subunit TSL1 OS=Saccharomyces cerevisiae	1	0	9.974	3	3	49	3	1098	122.9	6.64	0				6.24	11.9	7.72	5.89	3.49	6.1	5.91	2.52	11.62	6.19	8.19		5.5		8.65	8.54	5.85	6.24	2.12	7.13	5.18	10.55	3.49					1	1	1	1	1	1	1
P38431	Eukaryotic translation initiation factor 5 OS=Saccharomyces cerevisiae	1	0	43.988	33	9	371	9	405	45.2	5.06	0	44.23	33.27	25.83	15.98	15.84	23.24	29.37	30.75	17.62	20.47	23.23	23.29	27.13	32.88	24.87	23.2	28.38	25.49	13.71	22.07	26.4	23.49	20.16	22	32.03	26.38	37.45	5	5	7	4	2	5	6	4	5	4
P38555	GTP-binding protein YPT31/YPT8 OS=Saccharomyces cerevisiae	1	0	9.178	10	2	128	2	223	24.5	5.08	0	15.53	17.76	7.6	15.17	7.78	8.64	4.62	15.71	10.31	18.04	7.32	18.08	12.3	12.92	10.76	14.86	20.53	7.31	7.91	10.8	15.18	10.88	11.52	12.8	17.1	14.68	8.3	1	1	1	1	1	1	1	1	1	1
P38616	Protein YGP1 OS=Saccharomyces cerevisiae	1	0	20.126	12	3	60	3	354	37.3	5.44	0	6.3	4.6	13.66	5.4	7.13	2.58	6.07	3.13	2.54	9.49	5.43	6	3.36	3.2		2.99		2.47		2.67	5.46	12.45	5.54	16.56	17	17	14.97	1	2	3	1	2	1	1	1	1	1
P38623	Serine/threonine-protein kinase RCK2 OS=Saccharomyces cerevisiae	1	0.014	2.607	3	1	1	1	610	68	5.45	0																					1.87
P38624	Proteasome subunit beta type-1 OS=Saccharomyces cerevisiae	1	0	22.602	28	5	103	5	215	23.5	5.9	0	16.35	2.66	4.92	11.1	9.1	13.3	6.31	16.59	11.39	9.35	12.76	12.47	11.1	8.87	11.99	4.38	11.54	11.84	13.19	5.56	2.65	8.94	7.64	2.43	8.2	5.82	2.49	4	1	2	2	2	2	2	3	3	2
P38625	GMP synthase [glutamine-hydrolyzing] OS=Saccharomyces cerevisiae	1	0	59.166	28	12	228	12	525	58.4	6.49	0	22.8	21.1	41.24	7.51	32.06	16.48	29.76	18.46	16.01	18.78	33.51	26.05	22.26	14.11	16.55	17.77	11.8	12.13	18.93	8.25	16.05	23.09	30.82	18.72	24.04	38.18	24	3	3	5	1	5	3	6	5	4	4
P38627	CTP synthase 2 OS=Saccharomyces cerevisiae	1	0	19.912	14	4	7	4	578	64.5	5.64	0																							3.43	2.46	10.52	2.86
P38628	Phosphoacetylglucosamine mutase OS=Saccharomyces cerevisiae	1	0	57.162	26	11	247	11	557	62	5.91	0	10.61	22.34	33.53	8.23	31.45	8.11	18.12	13.87	12.52	11.97	28.25	16.51	20.2	21.41	14.91	13.36	19.34	9.16	8.43	8.69	16.06	20.6	13.71	9.23	22.82	14.52	28.68	3	4	6	2	3	3	3	3	3	4
P38629	Replication factor C subunit 3 OS=Saccharomyces cerevisiae	1	0	6.549	4	1	1	1	340	38.2	6.44	0																									4.26
P38631	1,3-beta-glucan synthase component FKS1 OS=Saccharomyces cerevisiae	1	0	16.552	3	4	33	1	1876	214.7	7.23	0	5.69	11.76	12.59		5.75				6.52				6.35												22.24	13.9	8.57	1	1	1		1				1	1
P38636	Metal homeostasis factor ATX1 OS=Saccharomyces cerevisiae	1	0	5.002	23	1	2	1	73	8.2	8.44	0							2.85								3.84																			1
P38688	Signal recognition particle subunit SRP72 OS=Saccharomyces cerevisiae	1	0.055	1.857	2	1	4	1	640	73.5	9.41	0								2.16																											1
P38689	Ribose-phosphate pyrophosphokinase 3 OS=Saccharomyces cerevisiae	1	0	11.99	10	3	86	3	320	35.1	8.29	0	2.02		2.2	2.68	2.84	3.21	5.3	6.04	2.41	2.67	6.89	2.87	5.15	5.14	2.49	2.05	2.38		7.49	2.33	4.22	6.09		4.84	11.73	15.19	7.27	2	1	2	2	2	2	2	2	2	1
P38694	Putative aldehyde dehydrogenase-like protein YHR039C OS=Saccharomyces cerevisiae	1	0.027	2.209	2	1	1	1	644	71.3	7.69	0																		2.1
P38701	40S ribosomal protein S20 OS=Saccharomyces cerevisiae	1	0	42.961	47	7	504	7	121	13.9	9.52	0	63.89	59.43	69.63	68.43	83.27	101.34	96.15	82.94	87.15	85.01	104.09	79.76	102.5	74.43	82.14	84.02	77.44	72.05	80.76	73.83	86.23	47.74	59.91	72.64	32.12	58.24	46.74	4	4	4	5	5	5	5	5	5	5
P38707	Asparagine--tRNA ligase, cytoplasmic OS=Saccharomyces cerevisiae	1	0	91.836	33	15	823	15	554	62.2	5.85	0	79.3	64.99	78.53	70.28	81.33	60.93	79.91	59.14	76.2	69.96	80.35	72.68	61.96	72.48	60.9	52.78	79.09	60.08	66.25	55.3	46.72	37.27	49.31	69.88	66.42	52.77	30.4	9	9	11	10	8	8	9	7	8	9
P38708	Putative proline--tRNA ligase YHR020W OS=Saccharomyces cerevisiae	1	0	73.187	28	11	327	11	688	77.3	6.4	0	19.7	23.84	28.41	42.21	30.8	25.48	30.56	31	26.28	39.77	19.37	32.52	40.73	27.31	41.75	29.27	28.18	24.99	32.3	22.91	24.7	26.74	23.21	25.94	41.64	28.51	24.99	4	4	3	5	3	4	5	4	4	7
P38711	40S ribosomal protein S27-B OS=Saccharomyces cerevisiae	1	0	7.349	27	3	116	3	82	8.9	9.14	0	3.39	5.26	1.7		5.57	3.52	3.39		1.87	3.33	3.3	1.88	5.38	1.71	3.34	3.52		1.63		3.38	1.63	1.77		1.66	2.06	1.89		3	2	2	2	3	3	3	3	3	3
P38715	NADPH-dependent aldose reductase GRE3 OS=Saccharomyces cerevisiae	1	0	70.773	44	12	462	12	327	37.1	7.08	0	69.12	58.05	73.27	64.7	21.96	45.01	45.44	58.72	89.83	42.82	42.05	38.68	59.35	45.73	43.61	54.4	63.99	52.35	46.42	70.28	59.44	57.01	62.81	52.24	80.88	75.73	59.64	6	7	7	6	4	3	4	6	7	6
P38716	Uncharacterized trans-sulfuration enzyme YHR112C OS=Saccharomyces cerevisiae	1	0.002	3.323	3	1	13	1	378	42.4	5.91	0				1.91			1.64					1.81								1.65					1.79	1.73	4.21			1	1			1
P38720	6-phosphogluconate dehydrogenase, decarboxylating 1 OS=Saccharomyces cerevisiae	1	0	270.574	77	30	2529	30	489	53.5	6.64	0	271.44	276.14	284.69	333.48	370	298.24	318.59	304.98	304.66	318.5	315.44	313.54	292.73	311.01	280.68	256.65	294.9	317.99	278.79	341.87	312.02	247.1	281.38	283.94	265.58	256.62	255.07	21	24	24	25	23	21	24	20	23	22
P38753	Class E vacuolar protein-sorting machinery protein HSE1 OS=Saccharomyces cerevisiae	1	0.036	2.067	4	1	1	1	452	51.1	6.42	0																			2.35
P38754	60S ribosomal protein L14-B OS=Saccharomyces cerevisiae	1	0	50.06	51	9	565	9	138	15.1	10.93	0	48.12	50.42	52.81	55.97	36.09	35.91	51.48	46.06	55.94	43.88	46.61	42.83	53.66	46.8	55.63	51.78	70.71	47.04	43.09	48.02	49.02	37.54	52.99	52.44	31.77	57.95	41.44	7	8	8	6	7	7	8	7	7	7
P38755	Oxysterol-binding protein homolog 7 OS=Saccharomyces cerevisiae	1	0.016	2.559	2	1	22	1	437	49.8	7.23	0								1.6	2.05					1.61		1.74					3.52							1		1	1				1	1
P38758	Putative oxidoreductase TDA3 OS=Saccharomyces cerevisiae	1	0	8.491	7	2	12	2	523	57.6	5.83	0																1.76		2.08		1.69	3.54	3.71		1.84	2.08	2.47	2.19
P38764	26S proteasome regulatory subunit RPN1 OS=Saccharomyces cerevisiae	1	0	60.01	15	12	367	12	993	109.4	4.63	0	20.66	12.5	33.72	10.47	17.67	13.33	18.54	26.18	21.49	17.45	21.55	22.39	25.5	24.13	25.75	33.82	25.31	37.58	39.32	33.67	30.91	36.79	28.52	32.62	23.02	28.16	22.4	4	4	5	7	4	3	4	6	5	4
P38765	Uncharacterized isomerase YHI9 OS=Saccharomyces cerevisiae	1	0	10.444	8	2	159	2	294	32.5	5.71	0	14.81	12.81	18.18	21.13	9.23	10.84	18.52	14.65	11.27	26.15	19.44	13.9	5.63	14.98	32.35	16.68	17.77	21.68	11.8	22.96	20.95	19.23	16.12	12.78	11.69	11.04	14.28	2	2	2	2	2	2	2	2	2	2
P38766	ATP-dependent DNA helicase RRM3 OS=Saccharomyces cerevisiae	1	0.031	2.167	1	1	2	1	723	81.5	9.69	0																												1
P38773	2-deoxyglucose-6-phosphate phosphatase 2 OS=Saccharomyces cerevisiae	1	0	7.097	8	2	83	2	246	27.1	5.74	0	4.92	4.43	4.45	9.28	9.45	4.92	4.77	11.24	4.77	13.98	9.01	7	9.58	9.63	15.17	11	4.27	8.92	11.93	9.38	4.63	2.45		4.9	4.77	4.48	2.04	1	1	1	1	1	1	1	1	1	1
P38777	Family of serine hydrolases 1 OS=Saccharomyces cerevisiae	1	0	22.364	32	6	69	6	243	27.3	6.35	0	6.11	2.01	5.85	7.04		2.27	2.22	1.82	1.99				1.67	1.84	2.05	4.3	5.75	6.5	8.19	4.17	7.3	2.63	6.96	4.58	6.94	8.19	8.78	3	1	2	3	1	1	1	2	1	2
P38787	2-dehydropantoate 2-reductase OS=Saccharomyces cerevisiae	1	0	18.005	10	3	47	3	379	42.8	6.64	0		5.58	5.21	3.15	4.07	10.56		7.22	4.7	2.95	6.24	2.51		3.77	5.96	4.05	5.97			7.92	9.87	9.44	12.31	7.73	5.43	11.73	12.73		1	1	1	1	2		2	1
P38788	Ribosome-associated complex subunit SSZ1 OS=Saccharomyces cerevisiae	1	0	168.501	56	20	957	20	538	58.2	5.05	0	137.82	147.13	146.78	122.64	115.08	110.96	85.73	128.69	144.5	119.9	106.68	82.96	81.59	69.25	79.38	112.92	117.88	102.55	96.75	109.3	154.35	136.48	120.52	120.64	145.44	127.67	105.35	16	16	16	17	14	15	14	14	17	11
P38791	Deoxyhypusine synthase OS=Saccharomyces cerevisiae	1	0	11.758	9	3	20	3	387	42.9	5.77	0					9.48					1.68	1.97	4.42	4.85	2.1		2.07	2.11	2.03	2.28	4.66	1.93	5.26										1					2
P38795	Glutamine-dependent NAD(+) synthetase OS=Saccharomyces cerevisiae	1	0	12.267	4	2	9	2	714	80.6	6.54	0																									13.68	2.67	14.55
P38804	Restriction of telomere capping protein 3 OS=Saccharomyces cerevisiae	1	0	32.544	48	4	286	4	111	12	5.07	0	40.36	26.59	32.16	31.7	25.24	40.3	31.49	27.07	18.11	23.92	40.78	28.66	21.72	26.01	13.07	39.32	38.92	39.12	46.38	34.44	33.45	14.43	33.04	24.2	18.38	23.56	23.32	3	2	2	2	3	2	2	2	2	2
P38810	SED5-binding protein 3 OS=Saccharomyces cerevisiae	1	0	6.683	1	1	17	1	929	103.9	6.29	0				2.31			2.01			2.22							7.91					6.18	6.15	3.21		5.65	11.97				1			1
P38817	ADP-ribosylation factor-binding protein GGA2 OS=Saccharomyces cerevisiae	1	0	18.014	8	3	29	3	585	64.3	6.49	0	4.04		3.38	4.34	2.93	8.24				6.53	4.13	4.24	4.95	6.12	3.65		3.27		8.13	7.89	4.97	6.15	8.94	3.25	4.46	10.07		1		1	1	1	1				1
P38821	Aspartyl aminopeptidase 4 OS=Saccharomyces cerevisiae	1	0.018	2.469	2	1	2	1	490	54.1	7.02	0																		1.91		2.23
P38836	Putative metallocarboxypeptidase ECM14 OS=Saccharomyces cerevisiae	1	0	15.906	9	3	16	3	430	49.8	5.3	0	3.93												2.16							4	1.73		3.73		1.66	2.89	2.07	1									2
P38840	Aromatic amino acid aminotransferase 2 OS=Saccharomyces cerevisiae	1	0	49.665	24	10	266	10	513	58.5	5.52	0	25.16	13.68	18.4	11.46	7.55	25.32	10.29	19.54	8.58	20.5	15.22	22.8	5.55	18.62	18.1	13.91	16.36	24.07	10.15	19.97	11.98	23.2	19.13	10.64	8.27	15.99	23.56	5	4	6	6	3	6	4	4	2	4
P38845	Cruciform DNA-recognizing protein 1 OS=Saccharomyces cerevisiae	1	0	14.764	8	3	96	3	465	51.1	7.34	0		6.31	11.17		5.97	2.98	14.36	11.01	4.91	5.03	13	13.15	9.84	15.57	5.38	13.77	14.55	11.74	15.67	13.75	12.24	9.01	11.81	12.1	15.82	8.5	12.84		2	1		2	1	2	2	2	2
P38858	6-phosphogluconolactonase 3 OS=Saccharomyces cerevisiae	1	0	29.403	36	6	195	6	249	27.8	5.5	0	25.62	20.81	12.65	18.22	15.18	24.08	14.67	12.78	15.05	20.7	21.9	12.52	17.53	23.86	16.86	23.49	16.83	14.14	14.97	17.48	12.77	24.34	20.29	13.26	30.63	6.6	5.77	3	2	2	2	2	2	3	3	3	2
P38861	60S ribosomal export protein NMD3 OS=Saccharomyces cerevisiae	1	0.033	2.118	5	1	1	1	518	59.1	5.47	0																										2.02
P38879	Nascent polypeptide-associated complex subunit alpha OS=Saccharomyces cerevisiae	1	0	36.574	30	4	633	4	174	18.7	4.94	0	37.67	49.02	35.7	27.61	33.3	59.45	55.68	57.84	51.76	37.37	70.97	52.96	71.3	63.35	56.48	48.94	46.31	45.05	58.04	65.7	58.82	67.13	72.5	49.65	49.63	53.38	51.21	4	4	3	3	4	4	4	4	4	4
P38883	Pre-rRNA-processing protein RIX1 OS=Saccharomyces cerevisiae	1	0.007	2.893	2	1	1	1	763	86.7	5.62	0																									2.75
P38886	26S proteasome regulatory subunit RPN10 OS=Saccharomyces cerevisiae	1	0	22.357	19	4	78	4	268	29.7	4.82	0	14.13	15.32	13.18	12.05	17.11	6.48	6.64	7.17	12.95	1.81		3.75		6.87	4.98	3.94	2.01	3.74	2.03	6.19	3.55	8.22	9.66	4.94	4.05			1	3	4	2	1	1	2	2	3
P38891	Branched-chain-amino-acid aminotransferase, mitochondrial OS=Saccharomyces cerevisiae	1	0	88.373	43	12	514	10	393	43.6	8.91	0	67.95	44.53	38.48	73.38	61.5	61.26	70.91	74.22	75.47	54.62	51.92	58.05	82.6	48.22	76.32	60.34	64.37	41.7	68.1	59.6	56.86	45.52	56.8	41.14	51	60.28	83.6	10	10	7	9	9	9	9	10	9	9
P38892	Probable S-adenosylmethionine-dependent methyltransferase CRG1 OS=Saccharomyces cerevisiae	1	0	49.619	37	9	130	9	291	33.8	6	0	21.15	14.28	15.01	15.61	13.13	10.89	10.68	9.44	9.18	5.66	6.99	12.19	10.84	8.47	9.98	11.19	12.26	11.3	3.21	10.96	8.68	13.83	30.5	13.16	20.4	21	24.6	3	2	4	2	1	2	2	1	1	1
P38903	Serine/threonine-protein phosphatase 2A 56 kDa regulatory subunit delta isoform OS=Saccharomyces cerevisiae	1	0	4.83	3	1	1	1	757	85.3	6.32	0													2.8																								1
P38910	10 kDa heat shock protein, mitochondrial OS=Saccharomyces cerevisiae	1	0	23.131	54	4	239	4	106	11.4	9	0	29.61	24.1	24.95	31.37	30.1	19.79	30.42	28.98	22.48	27.13	26.75	28.44	14.84	22.61	19.79	20.68	30.4	25.77	20.5	23.56	21.31	20.5	23.78	23.52	26.39	12.3	15.98	3	3	3	3	3	3	4	3	3	3
P38911	FK506-binding nuclear protein OS=Saccharomyces cerevisiae	1	0	19.811	12	4	133	3	411	46.5	4.46	1	11.37	6.81	12.28	13.03	4.62	11.87	7.43	12.19	13.97	14.02	13.8	8.78	6.6	10.47	16.56	9.79	15.89	14.17	9.61	10.1	13.92	14.67	15.92	16.92	12.16	1.98	14.25	3	3	3	3	2	3	3	3	3	2
P38912	Eukaryotic translation initiation factor 1A OS=Saccharomyces cerevisiae	1	0	14.643	27	4	257	4	153	17.4	4.83	0	24.52	23.95	22.97	30.69	30.59	27.04	23.34	28.58	35.74	28.47	29.4	30.96	39.32	20.59	30.24	23.53	27.74	37.98	31.32	30.5	28.18	18.48	25.62	28.37	6.58	18.43	26.84	3	2	2	2	2	2	2	3	3	2
P38934	Nuclear segregation protein BFR1 OS=Saccharomyces cerevisiae	1	0	119.223	40	17	758	17	470	54.6	9.19	0	71.9	73.24	71.76	84.29	98.35	108.2	105.85	91.57	91.07	109.82	109	108.12	109.23	107.96	92.12	83.12	66.07	93.21	78.79	66.82	65.36	71.21	76.58	83.93	94.57	75.07	86	10	10	9	9	9	10	10	9	11	10
P38968	Protein transport protein SEC31 OS=Saccharomyces cerevisiae	1	0	50.514	10	9	126	9	1273	138.6	5.72	0	4.91	6.59	10.09	7.95	8.13	10.71	7.31	4.41	2.46	11.46	4.96	11.6	11.36	14.67	5.46	15.17	8.95	4.2	15.83	18.32	34.61	16.7	27.73	15.9	11.58	10.4	18.18	2	2	3	2	1	2	1	2	1	2
P38972	Phosphoribosylformylglycinamidine synthase OS=Saccharomyces cerevisiae	1	0	107.629	17	18	490	18	1358	148.8	5.27	0	33.14	42.28	32.46	47.57	30.6	31.71	38.28	31.5	28.48	37.11	29.03	38.6	37.66	48.55	35.07	53.39	46.28	42.18	38.29	40.49	53.18	48.37	57	41.93	71.26	32.22	47.25	7	7	6	6	5	6	6	7	4	9
P38986	L-asparaginase 1 OS=Saccharomyces cerevisiae	1	0	5.662	3	1	4	1	381	41.4	5.44	0								2.97				2.74	2.92																						1		1
P38988	Mitochondrial GTP/GDP carrier protein 1 OS=Saccharomyces cerevisiae	1	0.046	1.974	3	1	2	1	300	33.2	10.02	0
P38998	Saccharopine dehydrogenase [NAD(+), L-lysine-forming] OS=Saccharomyces cerevisiae	1	0	31.025	25	6	163	6	373	41.4	9.1	0	15.63	26.6	25.9	3.5	2.37	2.28	5.04	5.66	13.15	10.31	11.76	4.28	20.33	13.24	16.84	27.87	15.43	25.62	29.59	25.2	26.81	29.83	25.15	26.07	16.55	22.44	31.69	2	2	2	1	1	1	1	2	2	2
P38999	Saccharopine dehydrogenase [NADP(+), L-glutamate-forming] OS=Saccharomyces cerevisiae	1	0	48.497	31	10	266	10	446	48.9	5.27	0	18.22	33.58	23.33	13.44	17.68	18.94	22.55	32.98	30.43	22.63	17.56	13.46	23.46	22.3	15.36	29.32	27.06	22.96	26.78	31.69	30.38	27.86	37.03	41.37	58.08	31.57	50.17	5	4	4	4	4	6	3	5	5	5
P39003	High-affinity hexose transporter HXT6 OS=Saccharomyces cerevisiae	1	0	43.851	14	6	337	6	570	62.7	7.75	0	32.59	38.27	45.38	38.57	41.48	26.81	50.08	39.45	21.67	41.89	53.01	22.54	37.05	34.5	45.64	54.44	31.17	31.4	45.79	30.83	53.68	41.72	20.77	45.91	32.11	41.93	49.77	4	4	5	5	5	5	5	5	4	6
P39013	Actin cytoskeleton-regulatory complex protein END3 OS=Saccharomyces cerevisiae	1	0	6.809	9	2	4	2	349	40.3	5.38	0				2.11						2.49		2.11																			1
P39015	Suppressor protein STM1 OS=Saccharomyces cerevisiae	1	0	122.364	52	13	733	13	273	30	9.66	0	87.62	79.45	102.36	106.86	108.96	86.38	89.57	89.11	112.17	89.52	86.15	86.04	88.55	110.64	100.15	87.14	92.71	105.15	106.66	110.13	106.17	89.84	91.04	115.48	96.51	48.83	77.71	9	6	7	8	8	8	7	8	9	7
P39076	T-complex protein 1 subunit beta OS=Saccharomyces cerevisiae	1	0	9.768	5	2	15	2	527	57.2	6.11	0							2.68															2.88			13.72	19.85	9.94							1
P39077	T-complex protein 1 subunit gamma OS=Saccharomyces cerevisiae	1	0	22.597	15	7	48	7	534	58.8	6.11	0	15.05	5.08	2.82		4.36	1.88	2.29	3.8	2.99		1.97		1.81	2.14	1.73		2.11			3.46	4.27			2.99	10.97	9.38	8.61	2	1	1		2	1	1	2	1	1
P39078	T-complex protein 1 subunit delta OS=Saccharomyces cerevisiae	1	0	15.548	8	3	23	3	528	57.6	7.93	0		4.02	2.95		3.35	7.39	11.09	3.21	3.53	6.94	3.84		3.27	6.87			3.22			3.91				3.31	3.45	7.37			1	1		1	1	2	1	1	1
P39079	T-complex protein 1 subunit zeta OS=Saccharomyces cerevisiae	1	0	10.281	7	2	4	2	546	59.9	5.86	0																									2.57	3.69	6.6
P39101	Protein CAJ1 OS=Saccharomyces cerevisiae	1	0	13.848	9	2	20	2	391	44.8	5.8	0		3.18		3.2		7.47	6.24	4.34	4.14	4.35		3.56		4.04	4.29		3.7		4.47	7.05			3.62		3.2	4.25	4.53		1		1		1	1	1	1
P39103	Cytochrome c oxidase assembly protein COX14 OS=Saccharomyces cerevisiae	1	0.018	2.443	14	1	4	1	70	8	7.24	0						2.82	3.1			2.96		2.9																					1	1
P39105	Lysophospholipase 1 OS=Saccharomyces cerevisiae	1	0	5.648	2	1	25	1	664	71.6	4.73	0																									9.36	8.76	2.11
P39107	Mannan polymerase complexes subunit MNN9 OS=Saccharomyces cerevisiae	1	0.004	3.218	3	1	1	1	395	45.9	6.84	0												2.41
P39109	Metal resistance protein YCF1 OS=Saccharomyces cerevisiae	1	0	4.402	1	1	1	1	1515	171	8.41	0								2.85																											1
P39111	V-type proton ATPase subunit F OS=Saccharomyces cerevisiae	1	0.006	3.159	8	1	60	1	118	13.5	5.05	0	3.88	2.33	5.96	8.12		3.87	9.06	4.14	5.8	3.64	3.32	3.35		1.74	3.5	2.06	7.01		1.63	4.05	1.83	1.73	1.93	4.11	2.28	3.96	4.38	1	1	1	1		1	1	1	1
P39112	Exoribonuclease II, mitochondrial OS=Saccharomyces cerevisiae	1	0.017	2.504	1	1	25	1	969	110.8	9.01	0		2.65	4.89	2.68										5.08	2.38	5.28	2.33	2.34	4.94	4.86	4.7	5.37	7.69	7.46					1	1	1
P39516	40S ribosomal protein S14-B OS=Saccharomyces cerevisiae	1	0	69.831	64	9	544	9	138	14.6	10.54	0	40.2	55.05	71.28	38.66	49.11	42.34	41.91	42.61	52.31	60.91	59.69	39.5	56.43	55.13	41.85	45.47	45.39	53.85	46.97	40.87	51.6	38.78	65.94	83.92	43.07	48.73	58.27	6	8	8	6	6	5	7	8	7	6
P39517	ATP-dependent RNA helicase DHH1 OS=Saccharomyces cerevisiae	1	0	5.831	4	2	10	2	506	57.5	7.97	0											2.19							1.79	2.23	3.51		1.85		3.79	4.24
P39522	Dihydroxy-acid dehydratase, mitochondrial OS=Saccharomyces cerevisiae	1	0	46.127	19	8	217	8	585	62.8	7.83	0	13.04	19.64	14.73	12.59	13.32	14.54	17.84	8.53	26.16	21.77	22.25	24.3	15.25	13.32	15.12	14.19	12.03	14.66	16.82	7.45	10.13	20.61	15.21	15.28	17.88	2.97	2.31	3	3	2	2	2	3	4	3	3	3
P39533	Homocitrate dehydratase, mitochondrial OS=Saccharomyces cerevisiae	1	0	31.1	11	7	122	7	789	86.5	6.96	0	6.4	6.46	6.69	2.97	3.35	14.84	26.83	15.78	17.03	18.57	6.66	19.25	7.15	9.37		12.37	9.64	14.86	11.79	5.48	8.35	13.47	6.95	3.23	15.63	18.21	6.46	3	2	3	1	1	2	5	4	4	2
P39676	Flavohemoprotein OS=Saccharomyces cerevisiae	1	0	190.513	73	18	1554	18	399	44.6	6.28	0	170.74	187.77	189.84	163.06	228.82	192.46	211.22	186	193.04	164.89	183.92	180.77	190.34	198.96	180.47	182.95	216.09	209.81	196.45	181.71	174.5	195.33	168.59	159.39	189.68	161.35	166.79	15	17	16	15	13	14	14	13	17	13
P39683	Nicotinate phosphoribosyltransferase OS=Saccharomyces cerevisiae	1	0	35.14	23	7	28	7	429	49	6.92	0			4.5	3.37			8.97			1.8	6.96	8.51	3.36	1.74	3.93	2.17	1.84		1.74		1.96		1.92		5.02	3.51				2	1			3			1
P39684	Protein PES4 OS=Saccharomyces cerevisiae	1	0.021	2.355	2	1	25	1	611	70.8	9.47	0										4.5																		1	1	1	1	1				1	1
P39708	NADP-specific glutamate dehydrogenase 2 OS=Saccharomyces cerevisiae	1	0	82.493	44	14	1098	6	457	49.6	5.47	0	111.06	87.93	136.03	137.38	146.07	121.49	123.48	123.9	101.21	142.48	151.42	122.19	146.14	126.64	155.84	161.22	107	103.55	151.54	117	115.78	108.23	135.29	141.55	46.83	67.88	65.25	6	6	7	7	7	9	9	8	7	9
P39714	(R,R)-butanediol dehydrogenase OS=Saccharomyces cerevisiae	1	0.016	2.518	5	1	1	1	382	41.6	6.57	0
P39721	Protein AIM2 OS=Saccharomyces cerevisiae	1	0	6.78	6	1	7	1	246	27.1	6.28	0					3.05											3.85	3.06	3.79		3.89			3.85	3.11								1
P39726	Glycine cleavage system H protein, mitochondrial OS=Saccharomyces cerevisiae	1	0	14.485	22	2	14	2	170	18.8	4.73	0				3.25		2.67							3.9									3.05	2.78		16.7	4.74	10.71				1		1				1
P39727	ER-derived vesicles protein ERV46 OS=Saccharomyces cerevisiae	1	0.023	2.286	2	1	1	1	415	46.2	6.83	0	2.15																											1
P39730	Eukaryotic translation initiation factor 5B OS=Saccharomyces cerevisiae	1	0	74.536	20	14	634	14	1002	112.2	5.76	0	58.2	59.34	47.74	47.84	24.25	50.96	60.26	39.49	45.75	43.18	58.39	49.59	34.96	34.95	47.61	53.51	45.09	39.94	32.64	43.46	57.22	46.02	68.38	51.87	60.47	53.14	56.22	7	7	6	9	5	6	8	6	8	6
P39743	Reduced viability upon starvation protein 167 OS=Saccharomyces cerevisiae	1	0	16.394	11	4	19	4	482	52.7	6.01	0	2.75		8.88													2.04			2.86	2.96	2.86		2.68		7.51	7.27	8.75	1		3
P39744	Nucleolar complex protein 2 OS=Saccharomyces cerevisiae	1	0	4.913	4	2	4	2	710	81.6	8.48	0							2.35							1.71											2.9									1
P39926	Protein SSO2 OS=Saccharomyces cerevisiae	1	0	12.683	16	4	14	3	295	33.7	4.91	1	2.6	5.48				2.31		2.22	2.2	2.21	2.23	2.68																1	1				1		1	1
P39929	Vacuolar-sorting protein SNF7 OS=Saccharomyces cerevisiae	1	0	8.875	10	2	69	2	240	27	4.72	0	4.01	2.07		4.07	5.98	7.55	7.74	7.23	10.99	1.81	1.71	3.98	6.21	11.34	1.79	6.11	9.53	5.62	3.75	3.92	11.29	5.75	8.02	5.74	3.47	4.18	3.52	1	1		1	2	1	1	2	2	2
P39935	Eukaryotic initiation factor 4F subunit p150 OS=Saccharomyces cerevisiae	1	0	47.08	12	8	310	7	952	107	6.04	1	18.18	17.55	9.38	12.54	35.42	19.11	45.78	9.73	16.64	44.13	39.28	35.26	32.72	41.32	36.43	21.71	29.71	15.38	31.29	29.17	32.06	15.1	28.93	31.75	27.44	26.41	18.06	3	4	4	3	5	2	3	3	4	4
P39936	Eukaryotic initiation factor 4F subunit p130 OS=Saccharomyces cerevisiae	1	0	7.944	2	2	71	1	914	103.8	7.64	0	11.27	2.01	2.05						2.07								2.28					4.26	2.16		6.12	13.56	2.01	1	2	1	1	1			1	1
P39939	40S ribosomal protein S26-B OS=Saccharomyces cerevisiae	1	0	22.664	44	5	168	5	119	13.4	10.9	0	3.88	3.88	2.05	3.72	17.06	11.71	9.01	8.05	3.59	10.69	24.66	7.64	9.74	10.51	4.46	7.88	12.25	5.97	9.77	4.13	2.24	5.03		7.91	13.38	2.34	5.91	2	2	2	3	4	3	4	3	3	5
P39940	E3 ubiquitin-protein ligase RSP5 OS=Saccharomyces cerevisiae	1	0	6.356	5	2	6	2	809	91.8	6.7	0				1.71			1.62												1.9												1			2
P39954	Adenosylhomocysteinase OS=Saccharomyces cerevisiae	1	0	155.39	55	23	1422	23	449	49.1	6.24	0	107.81	157.77	159.1	120.48	96.4	131.77	131.29	106.31	117.22	148.47	127.78	127.55	108.99	101.21	124.76	139.77	140.97	109.04	118.67	100.94	129.46	111.34	94.35	146.66	114.85	100.77	106.53	17	17	16	17	15	17	17	16	20	16
P39958	Rab GDP-dissociation inhibitor OS=Saccharomyces cerevisiae	1	0	13.148	12	3	28	3	451	51.2	5.99	0							3.6		2.83			4.22	3.84		3.56	11.99	3.96		7.92	4.45	3.97	8.08	4.01	8.15	15.17	6.14	11.7							1		1	1
P39961	Transcription factor TOG1 OS=Saccharomyces cerevisiae	1	0.006	3.033	3	1	1	1	794	91	7.75	0																																				1
P39966	Protein phosphatase 2C homolog 2 OS=Saccharomyces cerevisiae	1	0	6.623	3	1	5	1	464	50.4	5.05	0	3.09				2.78												3.46	4.2								3.17		1				1
P39968	Vacuolar protein 8 OS=Saccharomyces cerevisiae	1	0	9.215	5	2	18	2	578	63.2	5.14	0				2.78	4.78	3.92	2.17	5.22	2.16	2.16	2.01	2.05		2.18	1.93			3.18		2.55		2.94		2.26							1	2	1	1	2	1
P39976	D-2-hydroxyglutarate--pyruvate transhydrogenase DLD3 OS=Saccharomyces cerevisiae	1	0	13.868	14	4	33	4	496	55.2	6.89	0	3.35	5.59	5.63		2.87		3.19			9.61	2.9	3.19	2.07	3.08		3.4	6.19	6.24	10.06	3.38	3.2		2.86		5.36	8.75	6.5	1	1	1		1		1			2
P39986	Manganese-transporting ATPase 1 OS=Saccharomyces cerevisiae	1	0.006	3.033	1	1	2	1	1215	135.2	6.6	0																						2.44					2.6
P39987	Heat shock protein SSC3, mitochondrial OS=Saccharomyces cerevisiae	1	0	45.545	9	7	569	1	644	70	6.27	0	66.15	73.06	60.83	71.44	71.78	65.23	88.1	53.76	50.26	58.56	75.68	73.9	64.94	55.95	66.36	63.58	62.37	49.64	80.11	78.43	73.35	66.83	65.99	54.12	60.07	60.22	80.9	7	6	7	6	5	6	6	6	6	6
P39990	13 kDa ribonucleoprotein-associated protein OS=Saccharomyces cerevisiae	1	0	37.943	50	4	210	4	126	13.6	7.85	0	12.84	23.75	56.26	47.38	26.37	32.28	26.72	37.36	33.73	28.28	17.69	29.94	33.32	37.2	50.1	56.56	50.9	24.92	41.85	39.94	40.25	41.22	17.07	34.73	50.03	36.13	30.14	2	2	2	2	2	2	2	2	2	2
P40016	26S proteasome regulatory subunit RPN3 OS=Saccharomyces cerevisiae	1	0	16.439	10	4	86	4	523	60.4	5.6	0	11.16	4.71	10.44	5.46	2.98	6.05	10.04	3.72	8.07	10.32	3.44	10.19	6.8	17.91	6.53	12.05	16.5	6.03	10.66	12.81	11.73	24.43	17.66	9	2.62	11.66	12.23	2	1	1	2	1	2	2	1	2	1
P40017	Carnitine O-acetyltransferase YAT2 OS=Saccharomyces cerevisiae	1	0	8.265	3	2	56	2	923	103.3	6.3	0	1.9	1.83	3.83	5.8		3.62	4.19	1.66		4.08	3.88	1.76		3.94	3.56	1.81	3.61	3.45	3.83		1.6	4.01	4.14	5.69	3.8	7.53	13.45	1	1	1	1		1	1	1
P40018	Small nuclear ribonucleoprotein-associated protein B OS=Saccharomyces cerevisiae	1	0.03	2.177	4	1	1	1	196	22.4	10.36	0
P40024	ABC transporter ATP-binding protein ARB1 OS=Saccharomyces cerevisiae	1	0	26.157	10	5	76	5	610	68.3	6.51	0	3.99	2.63	5.29	8.68	8.57	14	2.06	4.64	4.21		4.02	2.39	4.02	3.94	6.66	4.12	6.21		12.26	5.81	7.84	2.86		4.37	18.9	12.65	3.97	2	2	2	1	2	3	2	2	1	2
P40029	Peptide methionine sulfoxide reductase OS=Saccharomyces cerevisiae	1	0	12.739	12	2	70	2	184	21.1	6.99	0	3.01	5	9.2	2.67	5.68		10.94	6	3.01	7.21	8.34	4.32	4.27	2.25	4.44		6.37	2.18	2.25	2.01	7.47	4.24	2.47	3.85	3.96	4.09	3.44	1	1	1	1	1	1	2	1	1	2
P40030	Ergosterol biosynthetic protein 28 OS=Saccharomyces cerevisiae	1	0	8.101	7	1	38	1	148	17.1	9.38	0	7.92	13.95	11.74	4.77											2.78	2.96	5.54			4.37	5.71	2.92	2.43	6.1	5.75	11.94	2.47	1	1	1	1			1	1
P40037	Protein HMF1 OS=Saccharomyces cerevisiae	1	0	40.093	60	7	203	7	129	13.9	5.41	0	12.88	20.35	20.39	18.26	11.16	6.37	18.16	17.82	18.78	17.51	17.24	18.43	18.4	11.97	15.18	23.99	25.23	21.09	9.09	15.34	19.57	16.11	15.2	9.98	25.47	31.9	22.45	3	4	4	3	2	2	2	3	3	3
P40040	Protein THO1 OS=Saccharomyces cerevisiae	1	0	5.136	6	1	1	1	218	24.1	7.25	0																						3.58
P40042	Regulator of rDNA transcription protein 13 OS=Saccharomyces cerevisiae	1	0.011	2.732	6	1	5	1	185	20.7	6.28	0								2.12													2.43												1		1	1
P40043	Respiratory growth induced protein 1 OS=Saccharomyces cerevisiae	1	0	34.77	36	3	246	3	161	19	6.18	0	11.15	34.96	23.31	15.27	3.14	13.5	10.27	25.07	18.16	10.89	13.43	23.3	10.59	14.17	16.85	11.55	16.71	11.17	12.95	12.73	12.97	9.95	9.96	12.1	14.19	14.05	7.09	3	3	3	3	2	3	3	3	3	3
P40047	Aldehyde dehydrogenase 5, mitochondrial OS=Saccharomyces cerevisiae	1	0	5.025	2	1	17	1	520	56.7	8.15	0	6.06	5.48	2.9	5.66		3.03	2.78		2.58											2.8		2.55	5.32		3.35	3.11	2.66	1	1	1	1		1	1		1
P40053	Altered inheritance of mitochondria protein 9, mitochondrial OS=Saccharomyces cerevisiae	1	0.007	2.882	2	1	5	1	627	72.4	8.62	0																									5.84	2.14	2.07
P40054	D-3-phosphoglycerate dehydrogenase 1 OS=Saccharomyces cerevisiae	1	0	78.695	31	11	567	6	469	51.2	5.57	5	42.14	37.83	43.28	65.49	71.18	70.46	67.93	58.27	47.19	57.75	60.49	75	35.9	74.13	84.8	78.4	61.52	62.02	95.44	77.29	84.27	84.01	71.22	86.4	33.26	72.53	71.87	6	7	6	6	6	7	8	7	7	6
P40060	Ino eighty subunit 5 OS=Saccharomyces cerevisiae	1	0.036	2.072	10	1	1	1	125	14.3	4.53	0																					2.64
P40069	Importin subunit beta-4 OS=Saccharomyces cerevisiae	1	0	121.972	28	20	431	20	1113	122.5	4.63	0	50.01	24.98	49.23	35.78	35.82	49.48	46.92	37.3	38.49	72.02	49.37	43.07	54.91	46.98	52.22	36.56	45.37	42.25	57.64	57.22	43.76	58.96	56.19	45.1	68.48	48.5	58.67	8	7	8	8	7	9	11	9	7	8
P40070	U6 snRNA-associated Sm-like protein LSm4 OS=Saccharomyces cerevisiae	1	0.052	1.894	4	1	10	1	187	21.3	9.45	0	1.86	4.19																			6.11	2.04	2.17	2.25				1	1
P40075	Vesicle-associated membrane protein-associated protein SCS2 OS=Saccharomyces cerevisiae	1	0	23.69	25	4	189	4	244	26.9	4.89	0	18.51	17.7	18.12	17.42	27.71	17.47	11.2	18.94	18.36	24.85	17.24	20.32	25.9	14.76	27.34	25.18	20.6	19.33	15.01	17.26	22.21	27.53	21.12	18.73	20.8	37.66	15.23	3	3	3	3	3	3	3	3	3	3
P40081	Putative magnesium-dependent phosphatase YER134C OS=Saccharomyces cerevisiae	1	0	13.026	18	2	12	2	178	20.4	6.77	0	7.36			2.1						3.99		2.98				3.6		10.5				3.46		3.66			2.44	1			1
P40086	Cytochrome c oxidase assembly protein COX15 OS=Saccharomyces cerevisiae	1	0.001	4.191	2	1	10	1	486	54.6	10.17	0				2.38			2.42	2.1		2.11	2.29		2.66	4.2												2.42	2.89				1			1	1		1
P40087	DNA damage-inducible protein 1 OS=Saccharomyces cerevisiae	1	0	6.717	4	2	61	2	428	47.3	5.11	0	4.72	2.34	2.13	2.21	4.4	2.25	9.11	2.48	2.57	1.97	10.34	5.21	4.72	2.14	12.27	2.34	6.15	2.4	2.68	7.05	8.72	8.98	4.55	4.56	8.96	8.94	2.28	2	1	1	1	2	1	2	1	1	1
P40093	UPF0160 protein YER156C OS=Saccharomyces cerevisiae	1	0	13.187	9	3	136	3	338	38.2	7.49	0	10.88	7.78	11.92	8.37	19.07	9.27	14.76	18.49	14.48	18.39	17.53	13.92	11.93	14.91	13.75	19.53	17.71	7.17	18.06	15.72	16.54	9.24	5.83	9.77	4.48	1.69		1	2	3	2	2	1	2	3	3	2
P40106	Glycerol-1-phosphate phosphohydrolase 2 OS=Saccharomyces cerevisiae	1	0	18.648	16	4	278	1	250	27.8	6.16	0	19.91	12.59	11.77	17.76	17.63	18.09	11.13	16.02	13.98	16.09	26.24	19.98	17.93	13.74	24.02	17.49	19.24	23.63	15.79	21.86	16.19	5.79	21.36	15.8	15.05	6.32	8.05	4	3	3	3	4	3	3	3	3	4
P40150	Ribosome-associated molecular chaperone SSB2 OS=Saccharomyces cerevisiae	1	0	333.826	57	31	2901	2	613	66.6	5.49	29	333.88	322.34	352.38	385.72	414.74	338.55	381.86	385.04	353.36	449.55	437.14	377	422.76	354.44	404.03	419.99	358.98	362.64	316.7	353.02	357.56	342.65	386.59	326.4	309.5	277.17	323.7	27	26	26	26	25	25	27	27	27	27
P40159	Uncharacterized protein YNL208W OS=Saccharomyces cerevisiae	1	0	7.792	9	1	3	1	199	20.1	7.64	0																									11.47
P40165	NAD(P)H-hydrate epimerase OS=Saccharomyces cerevisiae	1	0.025	2.239	4	1	2	1	246	27.5	8.29	0																								2.26								1
P40185	Protein MMF1, mitochondrial OS=Saccharomyces cerevisiae	1	0	43.419	65	7	388	7	145	15.9	9.28	0	29.09	32.9	46.8	42.93	35.39	28.17	27.98	35.12	29.77	23.09	22.66	34.29	27.62	28.45	26.68	47.45	28.64	54.69	47.55	43.62	40.64	31.64	43.65	36.1	36.9	30	33.63	6	5	5	6	4	5	6	6	6	4
P40202	Superoxide dismutase 1 copper chaperone OS=Saccharomyces cerevisiae	1	0	23.819	17	3	81	3	249	27.3	6.67	0	12.55	5.65	6.49	15.74	9.63	13.05	8.9	16.48	14.64	10.35	6.01	8.58	5.76	11.51	15.34	8.2	3.21	8.77		5.71	5.63	5.51	3.48	2.11	6.59	9.22	5.63	2	1	2	3	2	2	2	2	2	2
P40212	60S ribosomal protein L13-B OS=Saccharomyces cerevisiae	1	0	57.614	55	12	1282	12	199	22.5	11.08	0	57.49	32.53	34.42	45.93	41.63	46.05	47.02	42.65	49.84	29.27	40.24	49.34	38.63	41.09	49.4	43.73	43.57	47.34	57.73	33.08	39.08	42.9	41.32	42.13	39.01	40.26	49.6	10	9	9	10	8	8	9	9	10	8
P40215	External NADH-ubiquinone oxidoreductase 1, mitochondrial OS=Saccharomyces cerevisiae	1	0	26.385	16	7	126	7	560	62.7	9.28	0	11.96	4.1		13.28	25.3	10.25	13.07	13.36	13.36	10.94	18.92	18.31	7.96	14.23	12.62	6.98	8.13	8.08	8.96	7.81	8.95	5.42	1.76	6.9	4.5	3.46	3.54	2	2		3	2	1	2	1	4	2
P40217	Eukaryotic translation initiation factor 3 subunit I OS=Saccharomyces cerevisiae	1	0	24.278	20	4	95	4	347	38.7	5.67	0	7.32	9.88	8.15	14.04	15.35	2.41	14.28	14.91	19.69	13.29	10.99	16.09	17.28	19.64	9.12	15.15	19.85	14.19	12.8	20.16	9.26	12.9	11.51	12.64	19.59	15.23	14.29	2	1	2	2	2	1	2	2	2	2
P40302	Proteasome subunit alpha type-6 OS=Saccharomyces cerevisiae	1	0	31.25	32	5	108	5	234	25.6	7.39	0	4.17	3.97	3.6	6.15	6.96	9.25	6.69	10.09	8.09	13.45	11.91	15.66	4.38	11.31	9.72	11.04	7.97	8.85	12.97	7.6	10.2	16.15	8.97	11.27	49.8	24.26	19.23	1	1	1	2	1	2	2	2	3	1
P40303	Proteasome subunit alpha type-4 OS=Saccharomyces cerevisiae	1	0	33.63	30	5	126	5	254	28.4	7.36	0		12.13	5.02	20.05	9.71	19.2	22.9	9.98	24.54	14.57	10.72	21.57	10.6	28.54	19.15	12.01	16.9	12.65	12.1	15.21	6.97	12.52	10.22	21.87	27.84	23.25	16.02		2	1	2	3	5	4	3	4	3
P40327	26S proteasome regulatory subunit 4 homolog OS=Saccharomyces cerevisiae	1	0	6.874	5	2	35	2	437	48.8	6.04	0			3.65	1.94	6.03	2.04	2.05	3.82	1.69	5.62	5.91		1.78	4.19	3.47		1.7	1.87	5.56	1.97	3.81	1.92		1.98	5.15				1	1	1	1	1	1	1	1	1
P40357	Protein transport protein SEC9 OS=Saccharomyces cerevisiae	1	0	4.914	2	1	22	1	651	73.6	5.12	0				2.54	4.75	1.79	2.54			9.36		4.71	7.93	4.88	4.65		4.43		4.12												1	1	1	1			1
P40363	S-formylglutathione hydrolase OS=Saccharomyces cerevisiae	1	0	6.777	6	1	18	1	299	33.9	6.71	0							3.52	7.12	4.06		3.92				3.53	3.84	3.98			7.19	7.93	3.54		3.33		7.69	6.74							1	1	1
P40364	Mitochondrial peculiar membrane protein 1 OS=Saccharomyces cerevisiae	1	0	6.27	12	2	14	2	252	28.5	5.92	0	2.42						1.75	2.15		3.9		4.38	1.81					2.24			2.48		2.23	2.17		2.34		1						1	1		1
P40413	T-complex protein 1 subunit epsilon OS=Saccharomyces cerevisiae	1	0	11.8	5	2	7	2	562	61.9	5.53	0		2.57			2.32														5.72	6.12		2.28	2.49	2.43					1			1
P40414	Tropomyosin-2 OS=Saccharomyces cerevisiae	1	0	16.046	24	3	78	3	161	19.1	4.51	0	7.79	2.14	5.58	7.35		2.92	3.1	2.33	2.18	6.3	5.09	2.83	7.58	2.89		15.2	10.41	5.19	4.97	8.25	10.15	10.11	11.88	11.67	2.11	8.75	7.44	2	1	1	2		1	1	1	1	2
P40422	DNA-directed RNA polymerases I, II, and III subunit RPABC4 OS=Saccharomyces cerevisiae	1	0	7.825	29	1	4	1	70	7.7	9.76	0	3.66			3.3			3.6		2.96																			1			1			1		1
P40433	6-phosphofructo-2-kinase 1 OS=Saccharomyces cerevisiae	1	0.002	3.513	1	1	8	1	827	93.4	8.66	0					1.97	2.28		1.82	3.4	1.69				2.05	1.61																	1	1		1	1
P40438	VPS10 homolog 1 OS=Saccharomyces cerevisiae	1	0.021	2.344	1	1	5	1	1549	174.3	5.34	0												1.8		1.92		1.86							2.02	2.07
P40453	Ubiquitin carboxyl-terminal hydrolase 7 OS=Saccharomyces cerevisiae	1	0.022	2.323	1	1	84	1	1071	123.1	7.91	0	3.94	3.71	5.48	3.77	7.15	5.19	7.37	3.82	1.93	7.56	5.23	6.7	3.61	1.84	5.55	1.82	8.72	3.31	3.56	5.47		3.65	3.21	1.6			1.99	1	1	1	1	1	1	1	1	1	1
P40462	Protein TMA108 OS=Saccharomyces cerevisiae	1	0	5.603	2	1	1	1	946	107.7	6.54	0									5.07																											1
P40471	NADPH-dependent 1-acyldihydroxyacetone phosphate reductase OS=Saccharomyces cerevisiae	1	0	5.377	6	1	3	1	297	32.8	9.16	0																						2.87			5.05
P40472	Probable secreted beta-glucosidase SIM1 OS=Saccharomyces cerevisiae	1	0	12.794	8	3	131	3	476	48.2	4.6	0	18.72	13.1	12.67	8.73	15.85	11.45	6.22	10.31	5.52	6.32	12.9	11.32	4.77	4.99	1.95	9.51	11.19	8.48	14.07	10.63	12.07	13.8	14.05	10.9	4.16	3.68	4.43	2	2	2	1	1	2	2	1	2	1
P40482	Protein transport protein SEC24 OS=Saccharomyces cerevisiae	1	0	22.952	7	5	28	5	926	103.6	6.23	0			2.7	3.38	3.62		3.22	3.51	5.11	6.19		3.47	3.55	3.59	3.6		2.34	5.67	3.41		8.98	2.83		6.26		3.38			1	1	1	1		1	1	2	1
P40483	Putative zinc metalloproteinase YIL108W OS=Saccharomyces cerevisiae	1	0	19.88	8	4	58	4	696	77.4	7.5	0	1.62	4.46	4.4	6.72	4.6	4.97		10.98	1.73	8.08		4.15		4.49	1.76	3.37	1.81	6.5	1.77	1.62	8.22	3.74	1.8	4.15	12.95	13.85	5.41	1	2	2	2	2	2	1	2	1
P40495	Homoisocitrate dehydrogenase, mitochondrial OS=Saccharomyces cerevisiae	1	0	26.446	18	6	141	6	371	40	8.02	0	10.07	15.8	16.29	14.71	10.68	9.53	7.95	7.58	9.77	13.35	13.28	17.54	12.37	13.22	10.93	12.39	12.48	12.51	17.44	21.83	14.03	13.3	5.36	7.71	11.9	30.13	17.07	3	4	5	3	3	3	4	3	3	4
P40509	Coatomer subunit epsilon OS=Saccharomyces cerevisiae	1	0	23.59	20	4	189	4	296	33.8	4.55	0	11.86	8.62	10.75	9.1	4.44	14.35	8.99	27.34	23.04	17.34	19.09	4.82	9.39	19.73	12.5	11.92	17.31	21.38	14.4	14.27	18.11	24.59	18.63	17.21	5.04	13.45	17.81	4	3	4	3	1	3	2	3	3	2
P40510	D-3-phosphoglycerate dehydrogenase 2 OS=Saccharomyces cerevisiae	1	0	55.154	21	7	241	2	469	51.2	6.42	0	17.79	15.72	23.21	34.72	36.37	37.76	21.63	25.78	21.96	33.65	19.62	27.62	6.5	31.47	30.94	26.73	15.2	16.93	30.76	27.43	37.95	26.49	16.23	30.36	33.53	25.44	22.04	3	3	3	3	3	4	4	3	3	2
P40513	Mitochondrial acidic protein MAM33 OS=Saccharomyces cerevisiae	1	0	21.548	25	4	43	4	266	30.1	4.58	0	4.46	7.92	4.43	5.32	11.01	5.02	11.83	5.44	11.32	6.06	2.86	6.32		3.03	5.24	6.99	4.64	4.06	5.09	7.56	4.82	3.66	4.59	4.3	14.2	14.58	5.79	1	2	1	1	2	2	2	1	3
P40517	Ran-specific GTPase-activating protein 2 OS=Saccharomyces cerevisiae	1	0	4.696	5	1	1	1	327	36	6.7	0																				2.79
P40518	Actin-related protein 2/3 complex subunit 5 OS=Saccharomyces cerevisiae	1	0	20.354	39	4	78	4	154	17.1	5.31	0	3.09	8.04	2.74	2.56	11.91	2.05	2.81	5.4	3.14	2.81		5.54	2.38	3.35	2.83	9.64	6.34	5.76	3.11	9.51	5.52	5.93	6.76	6.27	15.97	17.93	8.63	2	2	2	2	2	1	2	2	2	2
P40525	60S ribosomal protein L34-B OS=Saccharomyces cerevisiae	1	0	9.31	26	3	113	3	121	13.6	10.83	0	9.15	14.83	5.2	4.75	11.21	6.28	4.03	4.21	2.34	2.22	2.52	4.79	4.87	2.22	4.29	3.97	4.06	3.86	2.54	2.35	2.44	4.01	4.33	4.77	2.7	4.58	2.51	2	2	2	2	2	2	2	2	2	2
P40531	Protein GVP36 OS=Saccharomyces cerevisiae	1	0	59.568	46	12	343	12	326	36.6	4.97	0	36.63	30.07	24.02	25.55	41.36	31.69	51.23	31.96	25.06	41.25	38.65	45.79	46.47	33.98	53.8	25.61	37.05	37.49	43.25	22.95	38.6	33.38	28.28	28.49	36.68	41.81	30.98	4	6	6	4	6	6	7	7	5	6
P40554	Ubiquitin-related modifier 1 OS=Saccharomyces cerevisiae	1	0	6.333	13	1	4	1	99	11	4.5	0					6.86									3.8					3.77													1
P40564	DnaJ-like protein 1 OS=Saccharomyces cerevisiae	1	0	5.752	4	1	7	1	432	48.5	5.2	0			2.17																											1	1
P40579	Uncharacterized oxidoreductase YIR035C OS=Saccharomyces cerevisiae	1	0	4.614	8	1	1	1	254	27.5	6.35	0																									4.07
P40580	Benzil reductase ((S)-benzoin forming) IRC24 OS=Saccharomyces cerevisiae	1	0	13.583	13	3	25	3	263	28.8	6.37	0				2.62	7.69	2.59	2.63	2.35	2.5	2.67	2.29	4.93	4.85	4.79	2.28	2.58					2.87	3.41			3.72	7.7	6.76				1	1	1	1	1	1	1
P40581	Glutathione peroxidase-like peroxiredoxin HYR1 OS=Saccharomyces cerevisiae	1	0.024	2.247	6	1	38	1	163	18.6	8.19	0						1.63							1.88	1.84						1.62			1.73					1	1	1	1	1	1		1	1	1
P40582	Glutathione S-transferase 1 OS=Saccharomyces cerevisiae	1	0	26.769	32	6	103	6	234	26.8	6.65	0	19.2	15.87	13.63	5.77	8.59	10.46	8.88	8.69	4.12	4.88	7.12	9.95	12.01	5.01	9.22	8.33	7.79	7.84	11.61	11.46	10.94	13.48	13.52	10.1	12.87	8.02	11.08	2	3	3	2	3	2	2	2	1	3
P40825	Alanine--tRNA ligase, mitochondrial OS=Saccharomyces cerevisiae	1	0	108.667	30	20	466	20	983	110	5.71	0	25.31	48.06	44.16	58.58	41.7	65.72	51.3	45.87	35.56	58.64	61.19	73.39	50.86	57.14	48.85	69.73	59.68	61.54	86.79	68.03	72.92	80.45	64.75	63.66	96.83	89.2	64.03	6	6	6	9	6	10	9	6	6	9
P40850	Protein MKT1 OS=Saccharomyces cerevisiae	1	0	38.518	12	8	125	8	830	94.4	5.62	0	12.26	3.42	7.11	14.68	2.96	5.75	8.22	12.89	29.66	21.49	3.8	12.38	17.62	8.33	13.88	24.9	13.48	10.04	14.61	11.38	15.43	25.35	3.79	6.09	17.14	29.51	22.86	2	1	3	3	1	2	2	2	3	4
P40893	Regulation of enolase protein 1 OS=Saccharomyces cerevisiae	1	0	39.535	48	7	277	7	198	22	6.39	0	17.23	22.02	25.5	22.87	22.17	17.01	22.42	14.97	18.81	17.38	27.68	29.72	22.85	29.91	29.63	8.76	24.52	20.75	24.42	32.59	11.47	28.09	21.59	21.84	41.67	35.96	32.1	2	4	5	3	4	3	3	4	4	5
P40961	Prohibitin-1 OS=Saccharomyces cerevisiae	1	0.018	2.425	7	1	2	1	287	31.4	8.25	0																											2.25
P40989	1,3-beta-glucan synthase component GSC2 OS=Saccharomyces cerevisiae	1	0	16.297	2	4	101	1	1895	216.9	7.02	3	18.23	24.29	22.72	15.01	24.41	12.51	13.12	4.95	14.97	8.42	7.96	4.57	16.52	14.7	6.74										20.32	13.9	11.08	2	2	2	1	2	1	1	1	2	2
P40991	25S rRNA (cytosine(2870)-C(5))-methyltransferase OS=Saccharomyces cerevisiae	1	0	27.051	13	6	121	6	618	69.8	5.05	0	16.08	8.46	13.7	15.73	5.01	10.01	6.62	7.93	12.89		9.95	7.27	10.64	10.82	11.29	15.62	14.01	13.82	15.97	10.23	23.14	12.69	19.98	8.57	5.88	20.23	12.11	2	2	2	4	1	3	1	2	2	2
P41056	60S ribosomal protein L33-B OS=Saccharomyces cerevisiae	1	0	18.427	44	5	350	1	107	12.2	11.08	0	24.32	20.37	26.23	26.2	30.91	22.77	34.19	21.73	23.43	26.5	27.72	26.24	17.16	22.46	22.93	19.49	20.51	26.7	21.57	21.42	26.25	12.81	17.11	23.85	16.36	19.38	28.14	5	5	4	5	5	5	5	5	5	5
P41057	40S ribosomal protein S29-A OS=Saccharomyces cerevisiae	1	0	11.284	36	3	131	3	56	6.7	10.27	0	2.64	2.7	4.9	7.6	9.97	2.87	2.51	6.53	9.35	6.84	2.57	11.41	4.63	9.03	2.28	10.14	4.54	7.27	4.95	7.91	6.63	12.4	2.45	10.07	9.17	9.62	10.25	1	1	2	1	1	1	1	2	2	2
P41058	40S ribosomal protein S29-B OS=Saccharomyces cerevisiae	1	0	11.253	32	2	82	2	56	6.7	10.01	0	4.66	4.55	7.99	2.08	2.73	2.71	2.52	5.86	5.58	4.52	3.07	2.3	4.88	4.15	6.15	5.68	4.8	5.29	2.81	2.84	3.12	2.61	2.56	3.08	12.58	13.28	10.22	2	2	2	1	1	1	1	1	1	1
P41277	Glycerol-1-phosphate phosphohydrolase 1 OS=Saccharomyces cerevisiae	1	0	51.674	48	8	277	5	250	27.9	5.55	3	31.21	24.32	26.35	36.04	19.81	18.09	18.93	32.5	33.16	16.09	29.73	24.54	22.7	18.23	27.3	22.49	23.85	28.24	15.79	30.41	26.78	12.96	31.81	27.88	38.56	17.1	8.05	5	5	4	4	4	3	4	5	5	4
P41338	Acetyl-CoA acetyltransferase OS=Saccharomyces cerevisiae	1	0	114.828	51	14	804	14	398	41.7	7.39	0	118.31	78.88	66.5	69.2	89.12	72.2	96.02	89.72	73.19	107.29	115.35	85.9	81.49	97.91	99.94	103.57	91.94	113.69	73.47	100.58	83.86	102.67	103.24	84.47	72.53	86.75	95.48	10	8	8	9	11	10	11	11	8	11
P41805	60S ribosomal protein L10 OS=Saccharomyces cerevisiae	1	0	74.043	54	11	847	11	221	25.3	10.02	0	65.01	50.57	60.95	44.37	63.17	60.12	64.2	56.52	60.21	55.78	60.76	44.18	52.25	61.21	50.76	49.43	56.86	45.56	52.85	50.13	47.34	52.77	50.47	53.86	34.15	54.51	53.82	9	10	9	8	8	8	9	8	8	8
P41807	V-type proton ATPase subunit H OS=Saccharomyces cerevisiae	1	0	44.477	22	8	156	8	478	54.4	6.35	0	4.32	5.2	2.01	25.08	23.56	16.7	17.2	15.86	27.89	15.71	12.02	9.53	17.31	25.01	24.61	17	24.96	10.35	26.09	13.33	16.24	15.3	18.61	9.09	9.83	5.56	7.36	2	2	1	4	2	2	3	3	2	2
P41810	Coatomer subunit beta OS=Saccharomyces cerevisiae	1	0	30.869	11	7	43	7	973	109	5.64	0	2.13				2.63	5.97	2.58	2.48	2.39	5.3	2.71	4.86	2.46		8.49	2.34	6.87	2.66	6.18	4.56	4.4	2.48	5.16	7.78	2.41	7.28	6.55	1				1	2	1	1	1	2
P41811	Coatomer subunit beta' OS=Saccharomyces cerevisiae	1	0	35.458	11	7	248	7	889	99.4	4.74	0	18.88	11.49	2.26	16.17	1.86	18.52	15.15	17.27	13.59	25.5	30.94	21.65	40.26	27.77	31.23	23.71	23.46	22.69	19.75	30.33	31.76	39.79	40.4	37.25	36.04	29.61	33.6	3	3	1	3	2	5	3	3	4	4
P41816	NADPH dehydrogenase 3 OS=Saccharomyces cerevisiae	1	0	17.08	7	3	269	1	400	44.9	5.6	0	13.39	6.35	13	17.31	9.56	8.31	16.58	4.27	16.84	10.51	3.88	6.91	4.72	3.94	10.13	21.61	6.56	8.97	2.31	6.48	4.55	2.34	2.33	4.33	2.15	4.63	5.16	2	2	2	2	1	2	2	1	1	2
P41818	Protein GLC8 OS=Saccharomyces cerevisiae	1	0	6.403	10	1	12	1	229	26.6	4.69	0				2.95					2.73		2.94	2.53			3.11			3.38	6.2				5.33	3.01		3.08					1					1
P41911	Glycerol-3-phosphate dehydrogenase [NAD(+)] 2, mitochondrial OS=Saccharomyces cerevisiae	1	0	18.462	11	3	68	2	440	49.4	7.09	0	11.27	10.74	15.03	10	3.6	9.56	7.73	14.02	10.79	9.47	6.82	11.18	7.51		7.24	11.48	12.94	7.28	10.58	7.26	14.12			6.91	16.15	7.82	7.33	1	2	2	2	1	3	1	2	2	2
P41920	Ran-specific GTPase-activating protein 1 OS=Saccharomyces cerevisiae	1	0	31.636	25	3	171	3	201	22.9	6.1	0	3.48	3.73	8.46	6.72	8.87	13.07	17.06	3.02	4.53	13.9	7.54	9.38	18.32	14.71	8.76	18.2	45.87	28.15	29.38	17.66	21.16	32.28	27.11	23.09	34.27	34.86	40.46	1	1	1	1	3	2	3	1	1	3
P41921	Glutathione reductase OS=Saccharomyces cerevisiae	1	0	43.173	21	6	165	6	483	53.4	7.83	0	28.38	7.87	20.53	25.74	15.66	14.32	31.72	21.24	18.72	17.74	17.27	15.13	13.36	26.64	28.12	16.39	25.32	24.61	21.91	26.35	25.61	21.19	24.2	13.95	26.4	32.54	21.66	3	2	2	4	2	2	2	2	3	3
P41939	Isocitrate dehydrogenase [NADP] cytoplasmic OS=Saccharomyces cerevisiae	1	0	87.574	41	15	1034	11	412	46.5	6.19	0	75.05	83.46	76.47	85.95	93.25	84.85	118.29	101.53	110.14	109.9	117.13	101.52	105.06	109.67	108.91	96.37	106.26	109.1	108.81	96.5	111.34	87.45	116.83	95.77	68.74	60.78	89.73	8	10	9	9	10	11	12	11	11	12
P41940	Mannose-1-phosphate guanyltransferase OS=Saccharomyces cerevisiae	1	0	125.649	54	15	819	15	361	39.5	6.34	0	117.18	141.98	112.4	93.6	172.67	116.28	104.4	84.37	100.35	100.45	113.15	98.92	149.82	82.52	90.85	116.42	128.32	124.33	99.53	100.24	134.46	100.02	124.09	138.23	98.1	137.95	128.6	9	10	10	9	11	11	12	10	9	10
P42073	RNA end formation protein 2 OS=Saccharomyces cerevisiae	1	0.006	2.985	2	1	5	1	533	59.8	9.63	0			2.06																										1	1				1
P42826	Xylulose kinase OS=Saccharomyces cerevisiae	1	0	5.182	4	2	8	2	600	68.3	6.83	0									1.98									1.63								2.09					1					1
P42938	Probable ATP-dependent kinase TDA10 OS=Saccharomyces cerevisiae	1	0	6.559	6	2	9	2	290	33.3	5.41	0																									5.08	7.25	9.92
P42940	Probable electron transfer flavoprotein subunit beta OS=Saccharomyces cerevisiae	1	0.002	3.867	6	1	1	1	261	28.7	8.44	0																			3.21
P42941	Phosphoserine phosphatase OS=Saccharomyces cerevisiae	1	0	5.871	7	2	8	2	309	34.2	5.21	0			2.2																		2.5	1.75	2.1				5.95			1
P42942	Uncharacterized GTP-binding protein YGR210C OS=Saccharomyces cerevisiae	1	0	4.641	4	1	4	1	411	45.2	8.24	0
P42943	T-complex protein 1 subunit eta OS=Saccharomyces cerevisiae	1	0	30.778	19	8	26	8	550	59.7	5.55	0					2.38	1.63					2.84					1.62		2.72		1.96	3.27		1.65	1.88	10.85			1	1	1		1	1	1		1	1
P42945	U3 small nucleolar RNA-associated protein 10 OS=Saccharomyces cerevisiae	1	0.01	2.771	0	1	54	1	1769	200	6.49	0	1.96		5.32	1.97	5.56	3.63	2.04	5.44	7.3	3.47	3.44	3.66	5.15	5.18	1.63	1.75	3.8	5.7	1.87	1.82	3.6	1.8	1.74	2.06	3.58		3.74	1		1	1	1	1	1	1	1	1
P43123	UDP-N-acetylglucosamine pyrophosphorylase OS=Saccharomyces cerevisiae	1	0	41.039	26	9	60	9	477	53.4	7.42	0	2.36	2.88	5.3	5.23	2.12	8.44	14.03	8.57	12.82	3.71	4.49	1.73	2.46	7.42		5.15	5.54	6.83	8.7	3.1	2.8	2.4		6.56	2.52	10.35	2.41	1	1	2	3	1	2	3	2	3	1
P43535	Protein GCN20 OS=Saccharomyces cerevisiae	1	0.03	2.182	1	1	13	1	752	85	6.25	0		1.89	6.06																		2.1	4.07	5.86	1.94		4.29			1	1
P43545	Probable pyridoxal 5'-phosphate synthase subunit SNZ3 OS=Saccharomyces cerevisiae	1	0	12.404	7	2	28	2	298	32	5.57	0		3.96	3.53		1.74						1.93											2.14	1.95	5.3		4.19	1.61		1	1		2			1	1
P43555	Protein EMP47 OS=Saccharomyces cerevisiae	1	0	11.233	9	3	20	3	445	50.3	5.97	0				2.43	3.03	2.9					5.08	2.71	2.76	2.94	5.59		5.01		5.51	4.98	2.85	2.69	1.84	2.39							1	1	1				1
P43558	Ubiquitin thioesterase OTU1 OS=Saccharomyces cerevisiae	1	0.016	2.522	7	1	1	1	301	33.5	5.31	0				2.29																											1
P43567	Alanine--glyoxylate aminotransferase 1 OS=Saccharomyces cerevisiae	1	0.023	2.289	5	1	4	1	385	41.9	8	0										2.72																	1.7			1	1
P43577	Glucosamine 6-phosphate N-acetyltransferase OS=Saccharomyces cerevisiae	1	0.038	2.055	5	1	1	1	159	18.1	5.24	0
P43582	WW domain-containing protein WWM1 OS=Saccharomyces cerevisiae	1	0	18.748	21	2	6	2	211	22.6	4.53	0							2.34			3.01						3.53							4.4		3.94		3.72							1
P43585	Vacuolar transporter chaperone 2 OS=Saccharomyces cerevisiae	1	0	18.479	9	6	55	5	828	95.4	6.76	0	5.89	1.83	5.68	4.1	2.1		1.94	9.44	4.03	1.78	9.01		3.94	2.27		9.48	11.56	2.03	1.92			1.86	1.84	4.07	5.57	2.01	2.81	1	1	2	2	2		2	3	1	2
P43588	Ubiquitin carboxyl-terminal hydrolase RPN11 OS=Saccharomyces cerevisiae	1	0	20.086	16	4	84	4	306	34.4	6.19	0					10.89	4.81	2.56	2.3		5.6	2.29	2.98	5.34	9.83	7.78	6.04	10.42	5.44	2.7	2.21	2.18	3.28	3.16	6.09	1.69			1		1	1	3	2	2	2	1	3
P43590	Uncharacterized peptidase YFR006W OS=Saccharomyces cerevisiae	1	0	12.438	7	3	92	3	535	61.7	6.16	0	9.65	7.14	7.69	3.8	7.53	9.82	5.75	9.05	5.55	5.88	7.54	9.68	9.27	11.39	7.86	3.56	3.78	5.52	3.54		7.26	6.09		7.19	1.73		9.18	2	2	2	1	2	2	2	1	1	2
P43593	Ubiquitin carboxyl-terminal hydrolase 6 OS=Saccharomyces cerevisiae	1	0	32.252	13	6	159	6	499	57.1	7.14	0	22.21	18.42	19.29	26.65	13.42	24.61	28.36	26.56	24.42	22.06	14.64	16.91	28.51	25.87	21.61	25.73	16.25	23.68	22.86	24.89	16.75	21.03	20.41	15.25	11.16	17.56	13.68	2	3	2	3	2	2	3	4	4	2
P43603	LAS seventeen-binding protein 3 OS=Saccharomyces cerevisiae	1	0.001	4.164	3	1	69	1	459	49.3	7.96	0				3.36	6.08	3.62	1.71	3.35	4.16	6.69	6.92	3.93	5.16	3.63	3.53	1.89	3.63	1.98	7.5	3.62	3.4	5.35	5.23		4.08	7.85	1.99				1	1	1	1	1	1	1
P43616	Cys-Gly metallodipeptidase DUG1 OS=Saccharomyces cerevisiae	1	0	110.225	46	14	551	14	481	52.8	5.67	0	60.39	52.03	54.07	53.13	62.29	48.44	58.58	62.11	53.45	56.31	46.24	47.68	55.61	41.42	48.11	61.85	63.28	58.11	66.09	57.26	50.56	61.34	62.13	48.69	82.24	101.07	89.86	10	11	9	10	9	10	12	10	10	10
P43621	Coatomer subunit delta OS=Saccharomyces cerevisiae	1	0	17.97	10	4	93	4	546	60.6	5.2	0	4.54	7.16	6.68	6.71			11.18	1.94	5.68	11.89	11.29	9.94	13.45	9.22	8.02	3.96	11.45	4.19	7.49	1.92	6.54	6.34	8.62	8.77	6.92	9.55	7.16	2	2	2	2			2	2	2	3
P43635	Citrate synthase 3, mitochondrial OS=Saccharomyces cerevisiae	1	0.001	4.17	2	1	8	1	486	53.8	8.59	0																															1
P43639	Casein kinase II subunit beta OS=Saccharomyces cerevisiae	1	0.023	2.281	4	1	28	1	278	32.2	4.61	0					2.09	3.78	3.54		1.87	1.79			1.9		1.91	1.67	1.78			3.69	1.83		1.77	1.6				1				1	1	1	1	1	1
P45978	Protein SCD6 OS=Saccharomyces cerevisiae	1	0	4.518	3	1	10	1	349	39.2	7.42	0	2.42	5.1	4.91				2.52	2.41	5.44																		2.07	1	1	1				1	1	1
P46367	Potassium-activated aldehyde dehydrogenase, mitochondrial OS=Saccharomyces cerevisiae	1	0	180.442	60	23	1273	23	519	56.7	6.74	0	128.56	142.72	112.01	102.26	122.37	117.52	117.24	98.69	117.17	107.53	109.6	80.78	120.23	115.05	115.75	121.27	141.21	141.85	111.77	94.31	157.81	115.16	143.56	136.19	116.36	98.7	115.17	13	13	14	15	10	11	10	12	14	12
P46654	40S ribosomal protein S0-B OS=Saccharomyces cerevisiae	1	0	58.592	50	8	609	8	252	27.9	4.75	0	43.95	39.72	52.99	47.86	33.32	58.97	53.52	53.3	43.11	63.45	49.22	50.61	57.88	62.19	43.23	61.73	51.02	44.69	63.87	58.71	49.4	36.98	49.62	45.96	56.34	35.61	24.12	7	7	7	8	7	8	8	8	8	8
P46655	Glutamate--tRNA ligase, cytoplasmic OS=Saccharomyces cerevisiae	1	0	122.092	38	23	1868	23	708	80.8	7.53	0	155.26	142.74	130.34	162.85	101.92	117.18	154.14	154.05	167.91	152.41	148.45	147.69	169.65	156.27	143.31	164.1	153.46	187.9	156.97	147.17	149.6	156.16	172.4	159.02	88.38	142.02	99.84	18	17	16	15	17	15	16	17	20	16
P46672	tRNA-aminoacylation cofactor ARC1 OS=Saccharomyces cerevisiae	1	0	81.633	40	11	663	11	376	42.1	7.88	0	39.82	52.23	58.43	74.41	80.52	70.84	88.22	70.19	74.23	85.63	70.52	59.68	78.25	87.42	88.57	76.23	78.33	68.39	72.99	60.26	65.96	40.94	39.32	70.47	36.18	44.83	40.56	6	6	7	9	9	8	8	9	8	9
P46680	Actin-interacting protein 1 OS=Saccharomyces cerevisiae	1	0	26.094	11	5	122	5	615	67.3	5.59	0	9.17	10.93	5.41	9.94	8.13	13.39	10.14	15.56	21.08	8.41	16.56	15.3	18.01	11.85	11.56	9.58	6.79	6.97	10.79	3.79	10.65	10.75	13.32	19.9	12.95	17.37	3.75	3	3	3	2	2	2	3	4	4	3
P46681	D-2-hydroxyglutarate--pyruvate transhydrogenase DLD2 OS=Saccharomyces cerevisiae	1	0	9.504	8	2	6	2	530	59.2	6.13	0																					2.41	4.55	2.47		2.49	4.03
P46683	Ankyrin repeat-containing protein YAR1 OS=Saccharomyces cerevisiae	1	0	8.878	11	2	10	2	200	22.3	4.48	0			2.77	1.78	2.19		2.07					3.68	2.12												2.08		2.1			1	1	1		1			1
P46784	40S ribosomal protein S10-B OS=Saccharomyces cerevisiae	1	0	39.69	58	4	229	4	105	12.7	9.07	0	23.65	31.14	20.61	21.08	30.78	23.99	14.3	19.85	23.62	21.35	20.27	22.32	31.51	40.15	22.45	23.14	17.04	17.89	9.73	16.48	18.47	35.5	18.84	10.23	38.29	25.05	30.56	3	3	3	3	4	2	4	3	3	3
P46969	Ribulose-phosphate 3-epimerase OS=Saccharomyces cerevisiae	1	0.002	3.468	5	1	59	1	238	26	6.28	0	5.87	5.45	8.92	2.74	2.77	3.08	3.34	5.48	6.09	7.69	2.64	8.2	11.59	13.44	10.63	9.71	5.51	4.95	5.76	8.32	10.05	2.97	5.58	3.06	3.13	3.04	5.65	1	1	1	1	1	1	1	1	1	1
P46985	Probable alpha-1,6-mannosyltransferase MNN11 OS=Saccharomyces cerevisiae	1	0.024	2.305	2	1	1	1	422	47.8	8.37	0																				1.92
P46989	Autophagy-related protein 27 OS=Saccharomyces cerevisiae	1	0.007	2.898	3	1	3	1	271	30.2	5.77	0																							3.97	1.98
P46990	60S ribosomal protein L17-B OS=Saccharomyces cerevisiae	1	0	57.977	45	6	571	1	184	20.5	10.92	0	46.83	55.81	50.82	66.22	64.26	48.73	57.34	47.7	76.4	57.31	79.34	47.36	64.61	59.77	62.19	66.49	59.03	54.29	64.18	52.25	52.7	61.74	39.1	39.61	32.83	31.98	27.18	4	3	3	4	4	4	4	4	5	5
P46992	Cell wall protein YJL171C OS=Saccharomyces cerevisiae	1	0	13.748	11	3	26	3	396	42.9	5.06	0	2.53					4.24		6.71	3.13	2.21	3.7	2.51	2.59	2.58		3.29		2.77		3.82	2.64	5.05	2.25	2.68	7.29			1			1	1	1		2	1	1
P47018	Maintenance of telomere capping protein 1 OS=Saccharomyces cerevisiae	1	0	20.993	12	5	66	5	478	53.4	4.59	0	13.46	13.11	4.96	6.74	2.75		6.66	7.06	3.66	6.71		7.05	11.47		9.47	9.42	1.97	13.39	3.58	10.63	7.24	11.91		14.78	12.55	16.01	6.07	2	2	2	2	1		1	1	1	3
P47039	Probable kynurenine--oxoglutarate transaminase BNA3 OS=Saccharomyces cerevisiae	1	0.002	3.886	3	1	1	1	444	50.1	6.57	0												2.91
P47044	LOG family protein YJL055W OS=Saccharomyces cerevisiae	1	0	6.673	15	2	5	2	245	26.8	5.62	0																						2.88
P47064	AP-3 complex subunit sigma OS=Saccharomyces cerevisiae	1	0	5.689	7	1	1	1	194	21.9	4.44	0								3.31																											1
P47068	Myosin tail region-interacting protein MTI1 OS=Saccharomyces cerevisiae	1	0	42.634	12	11	269	11	1157	128.2	5.26	0	32.69	27.57	24.34	23.32	17.25	25.52	26.32	17.8	29.11	21.79	18	25.46	17.51	25.59	24.89	12.49	21.78	11.51	31.4	23.69	18.83	19.82	29.63	18.51	13.3	32.24	19.65	5	6	5	4	5	3	7	5	6	6
P47075	Vacuolar transporter chaperone 4 OS=Saccharomyces cerevisiae	1	0	44.637	18	10	167	10	721	83.1	6.83	0		2.41	8.04	8.92	18.12	4.69	8.85	8.65		20.44	9.53	16.96	18.15	13.3	18.75	14.96	27.8	25.17	11.84	8.3	8.28	7.8	17.12	18.63	54.72	39.27	19.73		2	3	2	2	1	2	3		5
P47079	T-complex protein 1 subunit theta OS=Saccharomyces cerevisiae	1	0	24.834	14	7	65	7	568	61.6	5.72	0		5.6	5.18	9.55	11.01	5.1		4.58	4.8	8.04	5.21	7	7.9	4.73		9.6	2.55	2.55	17.12	5.91	11.4	2.43	5.16	2.73	10.41	7.33	8.57		2	1	2	2	2		2	2	2
P47089	Translation machinery-associated protein 22 OS=Saccharomyces cerevisiae	1	0	10.053	9	1	47	1	198	22.5	8.6	0				3.55	7.61	4.39		4.85	14.12	4.98	9.78	9.69	4.79	20.85	19.19	4.84	9.76	5.28	9.81	14.9	20.18	5.14	15.1	15.11	9.44	14.55					1	1	1		1	1	1
P47117	Actin-related protein 3 OS=Saccharomyces cerevisiae	1	0	41.461	31	8	200	8	449	49.5	5.8	0	16.65	18.59	10.61	12.45	28.35	26.01	22.97	23.05	19.69	18.66	26.22	26.28	15.96	9.19	20.89	28.12	13.37	26.51	24.53	18.92	29.54	27.91	10.54	24.59	27.38	27.45	41.91	3	3	3	3	3	4	4	3	4	2
P47119	Inosine triphosphate pyrophosphatase OS=Saccharomyces cerevisiae	1	0	8.602	19	2	3	2	197	22.1	5.64	0																									4.51
P47120	Deoxyhypusine hydroxylase OS=Saccharomyces cerevisiae	1	0	23.08	22	5	59	5	325	36.1	4.87	0	4.05	3.99	3.76	7.25	5.54	3.46	3.68	8.88	3.57	2.02	1.99	3.5	3.87	1.8	3.9	7.74	3.66	5.63	1.87	5.71	7.82	4.03	1.97	6.02	8.91			1	1	1	1	1	1	2	2	1	1
P47122	GPN-loop GTPase 1 OS=Saccharomyces cerevisiae	1	0	6.044	3	1	73	1	385	43.2	4.88	0	11.96	7.32	6.23	5.89	2.83	6.15	9.35	6.11	11.5		2.83		6.22	5.45	9.32	13.17	12.09	11.57	14	17.8	8.15	3.31	6.71	14.16	7.34	2.7	7.29	1	1	1	1	1	1	1	1	1	1
P47123	Nuclear import protein MOG1 OS=Saccharomyces cerevisiae	1	0	6.66	6	1	1	1	218	24.3	4.68	0									3.99																											1
P47124	Putative glycosyltransferase HOC1 OS=Saccharomyces cerevisiae	1	0.002	3.327	3	1	32	1	396	46.3	8.1	0				1.71		1.85	3.32	1.89		1.61		3.52	3.5	1.94	1.79						3.36		1.83				1.65	1	1	1	1	1	1	1	1		1
P47127	Altered inheritance of mitochondria protein 24, mitochondrial OS=Saccharomyces cerevisiae	1	0.014	2.584	5	1	17	1	394	44.4	9.8	0							2.62		2.21																			1	1			1	1	1	1	1
P47133	ER membrane protein complex subunit 2 OS=Saccharomyces cerevisiae	1	0.007	2.919	3	1	1	1	292	33.8	5.68	0					1.9																											1
P47137	Uncharacterized oxidoreductase YJR096W OS=Saccharomyces cerevisiae	1	0	24.374	32	6	38	6	282	32.3	6.93	0	2.14		3.22	2.54	11.58	2.8	9.47	2.86		2.92	5.76	2.82	5.38	4.34		4.34				1.64	2.43			2.55	15.67			1		1	1	1	1	3	1		2
P47143	Adenosine kinase OS=Saccharomyces cerevisiae	1	0	72.484	51	10	596	10	340	36.4	5.16	0	59.12	66.56	55.06	89.35	55.44	70.13	80.07	74.85	64.72	86.56	86.95	51.11	76.68	74.89	78.99	65.03	70.87	86.98	65.66	56.05	81.07	58.67	67.28	73.06	67.34	63.98	60.26	6	7	7	8	5	7	7	4	5	7
P47144	Protein ECM27 OS=Saccharomyces cerevisiae	1	0.021	2.327	1	1	2	1	725	80.6	6.9	0																														1
P47154	CAAX prenyl protease 1 OS=Saccharomyces cerevisiae	1	0	5.876	6	2	9	2	453	52.3	7.91	0	1.61								2.01												2.14							1								1
P47160	Epsin-3 OS=Saccharomyces cerevisiae	1	0.001	4.221	2	1	31	1	408	45.1	4.84	0	2.23		4.11	4.45		2.85	2.69	4.3	4.77	5.2	2	2.35	2.61	2.95	2.3	2.49	5.2	2.65	2.75	7.31	4.72	2.43	2.17	2.37				1		1	1		1	1	1	1	1
P47165	Xanthine phosphoribosyltransferase 1 OS=Saccharomyces cerevisiae	1	0	10.691	19	3	44	3	209	23.7	6.23	0	5.9	10.45	14.38	1.79	5.98	2.33	2.13		1.98		1.83	1.81	10.12	1.9								5.83	5.84		9.72	3.95		1	1	1	1	1	1	1		1	1
P47173	Uncharacterized protein YJR142W OS=Saccharomyces cerevisiae	1	0.042	2.018	2	1	2	1	342	39.7	5.44	0															1.71
P47176	Branched-chain-amino-acid aminotransferase, cytosolic OS=Saccharomyces cerevisiae	1	0	93.173	38	12	646	10	376	41.6	7.3	2	62.68	46.2	62.55	75.34	60.08	69	58.16	93.15	74.7	62.53	81.33	88.77	69.59	80.91	80.48	75.13	76.3	87.85	83.2	62.82	78.39	74.09	49.9	77.86	67.72	60.23	78.76	8	8	8	9	8	8	9	9	9	8
P47181	Uncharacterized protein YJR154W OS=Saccharomyces cerevisiae	1	0.002	3.359	5	1	48	1	346	38.9	6.47	0			2.1			2.01									2.13									2.02		2.11		1	1	1			1		1	1	1
P47771	Aldehyde dehydrogenase [NAD(P)+] 1 OS=Saccharomyces cerevisiae	1	0	66.96	35	12	396	12	506	55.2	5.6	0	49.27	25	32.25	37	36.52	44.03	48.45	49.67	42.2	50.39	35.84	49.86	42.42	30.51	33.84	33.66	49.4	39.43	49.34	46.4	41.84	25.79	25.8	51.61	49.76	42.86	46.71	4	4	3	4	3	5	6	6	5	5
P47912	Long-chain-fatty-acid--CoA ligase 4 OS=Saccharomyces cerevisiae	1	0	5.724	2	1	2	1	694	77.2	6.55	0					1.98			3.18																								1			1
P48015	Aminomethyltransferase, mitochondrial OS=Saccharomyces cerevisiae	1	0	6.295	6	2	10	2	400	44.4	8.84	0				1.69	1.66						1.74	1.73													2.65						1	1				1
P48164	40S ribosomal protein S7-B OS=Saccharomyces cerevisiae	1	0	36.695	42	7	524	4	190	21.6	9.92	0	24.73	31.5	22.92	34.76	24.96	24.3	37.81	46.18	41.24	27.94	36.03	45.42	40.34	25.78	36.81	49.06	43.06	38.44	37.62	45.41	56.14	30.96	26.17	25.48	29.56	45	25.63	7	6	6	6	6	6	7	7	7	7
P48365	GTPase-activating protein GYP7 OS=Saccharomyces cerevisiae	1	0.043	2.013	1	1	1	1	746	87.3	5.16	0
P48439	Dolichyl-diphosphooligosaccharide--protein glycosyltransferase subunit 3 OS=Saccharomyces cerevisiae	1	0.051	1.934	3	1	1	1	350	39.5	8.48	0
P48564	MIOREX complex component 6 OS=Saccharomyces cerevisiae	1	0.036	2.073	3	1	5	1	524	61.2	9.79	0
P48589	40S ribosomal protein S12 OS=Saccharomyces cerevisiae	1	0	70.89	60	8	1151	8	143	15.5	4.73	0	102.49	124.26	105.37	121.15	89.83	141.63	145.03	153	167.75	104.48	120.53	138.12	96.29	100.79	149.48	136.02	137.78	129.42	113.29	131.58	118.16	102.07	116.55	102.92	166.67	213.83	143.07	7	8	7	8	8	8	8	8	8	7
P48606	Tubulin-specific chaperone A OS=Saccharomyces cerevisiae	1	0	11.968	24	2	41	2	106	12.4	5.1	0	3.17	8.75	4.86	3.56	5.84		6.22	3.39	3.06	2.94	2.64	5.66	9.64	9.76	8.91		2.83	6.55	13.02	3.15		9.14	2.93	6.52		2.85		1	2	1	1	1		2	1	1	2
P48836	V-type proton ATPase subunit G OS=Saccharomyces cerevisiae	1	0	5.709	11	1	20	1	114	12.7	8.98	0	5.62	7.49	8.23	2.58			4.87	5.18	2.69	2.6	2.58					2.9				2.4				5.09				1	1	1	1			1	1	1
P49089	Asparagine synthetase [glutamine-hydrolyzing] 1 OS=Saccharomyces cerevisiae	1	0	102.775	39	17	1385	11	572	64.4	6.11	6	97.97	117.31	97.18	123.63	108.26	97.98	108.1	126.05	117.31	105.57	98.14	125.75	111.94	119.66	111.35	147.83	146.43	149.67	144.8	139.5	155.89	116.22	120.82	156.13	79.31	60.7	67.56	11	11	11	12	10	11	11	11	12	10
P49090	Asparagine synthetase [glutamine-hydrolyzing] 2 OS=Saccharomyces cerevisiae	1	0	94.825	37	14	863	8	572	64.6	5.87	0	68.69	58.39	81.16	89.96	69.27	97.64	86.79	120.71	97.62	65.63	67.57	96.41	84.09	103.13	78.94	64.11	78.76	84.89	97.26	93.86	87.47	84.4	78.57	84.17	64.47	60.42	53.59	10	10	9	11	10	10	10	11	9	11
P49166	60S ribosomal protein L37-A OS=Saccharomyces cerevisiae	1	0.033	2.107	8	1	8	1	88	9.8	11.63	0																																1
P49167	60S ribosomal protein L38 OS=Saccharomyces cerevisiae	1	0	12.192	33	3	211	3	78	8.8	10.93	0	23.09	24.32	22.54	18.71	18.12	14.24	21.85	11.54	30.46	26.78	20.36	16.22	23.85	16.2	15.95	19.9	20.46	14.44	24	18.83	20.5	22.8	10.05	27.39	5.75	16.08	21	2	2	2	2	2	2	2	2	2	3
P49334	Mitochondrial import receptor subunit TOM22 OS=Saccharomyces cerevisiae	1	0	5.826	11	1	6	1	152	16.8	4.16	0					3.06			3.52						3.34	3.28						3.2		3.82									1			1
P49367	Homoaconitase, mitochondrial OS=Saccharomyces cerevisiae	1	0	6.612	3	1	1	1	693	75.1	7.37	0																								4.69
P49435	Adenine phosphoribosyltransferase 1 OS=Saccharomyces cerevisiae	1	0	23.768	32	5	145	5	187	20.6	5.1	0	11.8	12.89	18.02	21.56	6.28	16.58	21.53	13.88	10.4	21.09	15.23	20.3	7.07	12.59	10.5	9.66	17.51	10.5	16.37	11.45	7.14	12.71	14.8	15.19	23.04	14.58	20.52	2	2	2	3	1	2	3	2	3	2
P49573	Copper transport protein CTR1 OS=Saccharomyces cerevisiae	1	0	17.797	8	2	34	2	406	44.4	6.18	0				14.14	4.66	9.61	9.44	13.75	9.04	9.05	3.98	9.38	14.12	4.73	4.42	4.91	9.23	8.33	9.11	4.55	3.95		4.06	3.96							1	1	1	1	1	1	1
P49626	60S ribosomal protein L4-B OS=Saccharomyces cerevisiae	1	0	133.301	50	13	899	1	362	39	10.64	0	106.53	106.05	98.6	119.69	116.92	110.91	106.79	125.6	124.7	120.3	138.6	138.15	158.31	129.85	99.14	105.67	104.88	129.71	124.66	123.37	82.8	104.06	86.61	112.36	79.91	85.89	132.67	9	10	7	10	9	9	9	10	9	9
P49723	Ribonucleoside-diphosphate reductase small chain 2 OS=Saccharomyces cerevisiae	1	0	112.751	51	15	843	15	345	40	5.21	0	79.63	100.16	102.92	92.24	78	96.76	94.53	92.05	84.09	71.33	108.35	88.86	74.92	70.82	57.73	78.44	88.27	85.36	93.05	93.27	92.3	82.81	101.78	76.69	105.22	103.4	81.5	11	12	11	11	12	10	12	12	11	13
P49954	Omega-amidase NIT3 OS=Saccharomyces cerevisiae	1	0	18.41	16	3	25	3	291	32.5	7.55	0	3.8			7.55	6.28		3.23			3.87	3.73		7.65	3.45	9.67	3.64		3.66	3.49		3.61	3.77	3.85	6.94	2.78	3.16	2.63	1			1	1		1			2
P50085	Prohibitin-2 OS=Saccharomyces cerevisiae	1	0	8.712	8	2	21	2	310	34.4	9.92	0		3.56	6.42					3.5			7.52					3.55	3.42	6.87	6.64		2.87	3.29	3.7	3.5	3.04	3.46	3.01	1	1	1					1
P50087	MICOS subunit MIC26 OS=Saccharomyces cerevisiae	1	0.034	2.092	9	1	1	1	233	26.9	9.26	0
P50089	Uncharacterized protein YGR237C OS=Saccharomyces cerevisiae	1	0.033	2.119	1	1	5	1	785	89.2	9.07	0						2.25	2.51		2.19														2.37				2.16						1	1		1
P50094	Inosine-5'-monophosphate dehydrogenase 4 OS=Saccharomyces cerevisiae	1	0	51.484	18	7	201	1	524	56.4	8.16	0	21.29	36.93	17.51	26.96	17.64	22.35	25.58	34.13	22.07	49.38	26.12	32.19	24.08	21.63	22.37	32.91	33.3	17.16	20.59	10.64	26.26	13.01	26.3	22.06	28.71	39.19	7.97	3	5	4	6	3	2	5	6	5	3
P50095	Inosine-5'-monophosphate dehydrogenase 3 OS=Saccharomyces cerevisiae	1	0	76.283	29	12	281	6	523	56.5	7.4	6	29	52.86	27.41	29.71	27.21	22.35	45.82	48.46	43.25	69.73	43.11	53.73	39.87	29.75	41.63	32.91	44.25	27.07	28.33	21.76	28.7	18.59	31.52	22.06	57.17	48.67	7.97	6	8	6	6	7	2	7	6	7	6
P50107	Lactoylglutathione lyase OS=Saccharomyces cerevisiae	1	0	7.759	6	2	12	2	326	37.2	6.84	0				2.46			4.29	4.73				2.05			1.83			2.32			5.07				5.23						1			1	2
P50861	6,7-dimethyl-8-ribityllumazine synthase OS=Saccharomyces cerevisiae	1	0	36.121	34	4	346	4	169	18.5	6.54	0	36.46	39.41	24.29	29.4	40.34	17.6	22.95	20.01	21.03	25.08	31.68	28.15	23.27	24.28	37.36	33.39	29.07	34.11	35.06	35.8	27.18	30.68	21.99	30.66	48.15	43.69	36.74	3	4	3	3	3	3	3	3	3	3
P52490	Ubiquitin-conjugating enzyme E2 13 OS=Saccharomyces cerevisiae	1	0	7.912	17	2	171	2	153	17.5	5.41	0	19.72	12.77	11.23	6.07	7.47	8.81	10.7	15.35	11.92	12.82	14.34	6.72	10.25	13.61	13.64	12.03	6.69	8.44	10.34	9.91	9.42	8.29	10.41	14.34	10.04	10.56	4.36	2	2	2	2	2	2	2	2	2	2
P52553	Prefoldin subunit 6 OS=Saccharomyces cerevisiae	1	0	24.15	38	3	77	3	114	13.3	4.7	0	5.49		5.68	17.98	11.95	17.77	22.87	11.24	18.12	23.18	5.96	5.82	16.75	17.57	12.03	18.59	11.5	17.8	11.76	35.99	23.81	18.04	17.28	17.91	34.05	19.44	17.06	1		1	1	1	1	1	1	1	1
P52893	Probable alanine aminotransferase, mitochondrial OS=Saccharomyces cerevisiae	1	0	8.788	4	1	18	1	592	66.4	7.02	0	4.48		8.34	8.18			4.23		4.62		4.07	4.5	6.79	3.02			4.32	4.3	3.89	4.01	3.75			3.56				1		1	1			1		1	1
P52910	Acetyl-coenzyme A synthetase 2 OS=Saccharomyces cerevisiae	1	0	109.236	38	19	781	18	683	75.4	6.68	1	65.54	54.78	42.31	76.7	75.69	55.52	58.46	62.3	69.31	59.32	73.43	63.33	52.73	59.06	60.45	91.16	75.14	62.43	60.66	62.67	52.55	51.57	57.82	54.66	58.71	55.05	56.65	12	12	14	13	11	12	13	13	12	10
P53066	Ankyrin repeat-containing protein YGL242C OS=Saccharomyces cerevisiae	1	0	16.176	39	4	9	4	181	20.1	4.2	0						1.72			4.93	2.07		1.93		1.92			2.34			4.16													1			1
P53075	Outer spore wall assembly protein SHE10 OS=Saccharomyces cerevisiae	1	0.043	2.016	1	1	7	1	577	66.8	5.86	0						3.61	1.72					1.73	1.67																		1		1	1			1
P53076	Vacuolar import and degradation protein 30 OS=Saccharomyces cerevisiae	1	0.019	2.401	1	1	9	1	958	108.1	4.65	0																															1	1	1		1	1
P53081	NGG1-interacting factor 3 OS=Saccharomyces cerevisiae	1	0	18.724	15	3	157	3	288	31.9	7.46	0	12.2	9.65	10.04	8.49	10.57	12.76	18.78	15.67	12.73	23.62	9.4	12.44	12.99	9.99	9.54	12.55	9.68	10.14	14.88	17.05	9.84	7.4	12.61	9.78	7.3	6.29	7.19	2	2	2	1	2	2	2	2	2	2
P53090	Aromatic/aminoadipate aminotransferase 1 OS=Saccharomyces cerevisiae	1	0	142.123	58	19	678	19	500	56.1	6.01	0	78.59	84.26	68.7	71.84	67.5	74.99	80.52	71.4	79.97	107.06	81.65	63.39	79.62	65.97	63.8	62.63	65.2	72.44	71.43	72.14	62.3	57.38	84.33	75.75	60.15	88.5	73.31	12	11	11	12	9	11	14	13	11	11
P53091	DNA replication licensing factor MCM6 OS=Saccharomyces cerevisiae	1	0.009	2.841	1	1	13	1	1017	112.9	5.16	0			2.06	3.75		3.72		1.91		2.14		1.92	3.94			2.12				1.81										1	1		1		1		1
P53094	Negative regulator of sporulation MDS3 OS=Saccharomyces cerevisiae	1	0.051	1.934	1	1	8	1	1487	166.9	7.43	0																	2.01	2.01						2.02			2.03
P53111	NADPH-dependent aldehyde reductase ARI1 OS=Saccharomyces cerevisiae	1	0	18.745	19	4	34	4	347	38.1	5.88	0	2.62	3.45			4.76		9.85	3.26	5.61			6.37	6.55	3.67	8.77	6.14	3.58	3.56	3.4	2.33	2.8	6.76	3.41		9.65	4.4	3.92	1	1			1		2	1	1	1
P53131	Pre-mRNA-splicing factor ATP-dependent RNA helicase PRP43 OS=Saccharomyces cerevisiae	1	0	8.796	3	2	11	2	767	87.5	6.42	0													3.02			6.64			6.11	3.03		2.93			3.8	6.27											1
P53141	Myosin light chain 1 OS=Saccharomyces cerevisiae	1	0	50.153	53	7	392	7	149	16.4	4.73	0	40.29	17.68	22.35	36.39	31.96	35.2	40.03	31.84	28.05	43.05	39.41	49.32	26.95	34.28	29.51	43.3	41.51	31.74	43.04	46.04	41.73	33.69	37.78	30.68	41.73	52.06	38.66	4	5	4	5	5	4	5	5	4	5
P53145	Large subunit GTPase 1 OS=Saccharomyces cerevisiae	1	0	4.768	2	1	2	1	640	72.7	8.76	0																										3.48	3.26
P53152	Ubiquitin-conjugating enzyme variant MMS2 OS=Saccharomyces cerevisiae	1	0	14.817	28	2	151	2	137	15.5	6.77	0	19.7	8.12		4.52	12.43	7.64	14.35	21.65	9.55	18.18	17.37	17.73	23.21	8.07	15.19	8.67	19.28	14.21	18.32	9.17	9.54	6.52	12.99	14.17	11.7	9.07	17.46	2	2	1	2	2	2	2	2	2	2
P53163	54S ribosomal protein L12, mitochondrial OS=Saccharomyces cerevisiae	1	0	13.809	16	2	75	2	194	20.6	9.19	0				9.26	5.84	3.19	9.54	2.83	8.81	5.74	8.4	2.62	6.84	12.38	12.07	9.88	15.91	6.29	9.84	12.02	8.95	9.29	13.05	8.93	16.88	21.33	12.44				1	1	1	2	1	1	1
P53164	NADH pyrophosphatase OS=Saccharomyces cerevisiae	1	0.002	3.565	4	1	2	1	384	43.5	6.33	0							2.1			2.23																								1
P53167	tRNA pseudouridine(27/28) synthase OS=Saccharomyces cerevisiae	1	0.013	2.618	3	1	7	1	370	41.9	8.7	0		2.38	2.55																					2.25	2.52	3.05			1	1		1
P53172	Protein SDS23 OS=Saccharomyces cerevisiae	1	0	17.975	7	2	2	2	527	58.1	9.04	0																									9.52
P53173	ER-derived vesicles protein ERV14 OS=Saccharomyces cerevisiae	1	0	5.526	8	1	32	1	138	15.9	6.92	0	8.92	6.55	9.49	9.7				3.39	3.07			3.17			6.63		2.63		3.16	5.92	5.86	3.1	2.92	6.35	3.19	9.22	6.75	1	1	1	1				1	1
P53184	Nicotinamidase OS=Saccharomyces cerevisiae	1	0	61.878	44	7	444	7	216	25	6.27	0	47.97	49.88	64.92	70.87	81.4	58.76	61.08	53.09	76.61	47.86	52.1	59.18	68.22	64.43	54.91	65.27	52.46	37.65	61.73	58.8	53.79	62.47	53.72	55.23	43.32	38.5	59.78	3	4	4	4	5	3	4	5	3	5
P53221	60S ribosomal protein L26-B OS=Saccharomyces cerevisiae	1	0	28.134	36	8	396	2	127	14.2	10.46	0	32.53	24.63	27.66	28.92	38.69	30.39	18.44	28.88	33.99	23.69	20.56	29.22	38.16	23.38	23.14	16.6	31.02	25.58	18.38	26.53	21.74	51.04	34.92	39	45.24	28.68	33.54	6	6	6	6	6	6	5	6	6	6
P53228	Transaldolase NQM1 OS=Saccharomyces cerevisiae	1	0	13.056	10	2	7	2	333	37.2	6.38	0					3.13			2.85				4.75		3.01	11.29																	1			1
P53235	Eukaryotic translation initiation factor 2A OS=Saccharomyces cerevisiae	1	0	21.052	10	5	82	5	642	71.3	8.91	0	2.32	5.24	5.09	2.27	2.14	4.55	4.36	10.82	10.6	4.79	3.73	8.6	14.75	8.68	8.28	4.76	5.31	6.2	8.2	6.28	6.2	2.83	2.81	3.43	10.96	5.06	2.71	1	1	1	1	1	1	1	1	2	1
P53250	Twinfilin-1 OS=Saccharomyces cerevisiae	1	0	16.736	13	3	23	3	332	37	5.78	0	3.03	3.75	6.77	10.03		3.25				3.97	3.79		6.73	6.14	3.33			3.56	3.62	3.73		3.42	3.59			3.82	6.83	1	1	1	1		1				1
P53252	Sphingolipid long chain base-responsive protein PIL1 OS=Saccharomyces cerevisiae	1	0	71.855	43	10	738	9	339	38.3	4.63	0	78.15	83.75	66.92	66.58	84.08	100.64	61.39	95.96	72.39	68.62	110.37	110.39	105.55	76.23	88.21	89.29	68.66	82.99	70.67	112.56	84.97	106.63	83.06	81.37	81.5	93.86	92.35	8	9	9	10	9	9	9	10	9	9
P53281	LAS seventeen-binding protein 1 OS=Saccharomyces cerevisiae	1	0	9.585	13	2	20	2	241	26.1	5.21	0	3.31		3.21				3.61		3.18	3.86	3.24	3.18	3.61						3.39	6.53				4.06	3.16	2.47	3.33	1		1				1		1	1
P53292	37S ribosomal protein S35, mitochondrial OS=Saccharomyces cerevisiae	1	0.009	2.807	5	1	6	1	345	39.6	9.88	0																															1
P53295	Ribosome-interacting GTPase 2 OS=Saccharomyces cerevisiae	1	0	4.918	4	1	1	1	368	41	8.56	0																										2.16
P53297	PAB1-binding protein 1 OS=Saccharomyces cerevisiae	1	0	19.134	6	3	18	3	722	78.7	6.92	0	3.79		4.07					3.56		4.17		4.52			6.79				3.96	3.85	3.89	4.02	7.68	8.05		3.75	6.39	1		1					1
P53301	Probable glycosidase CRH1 OS=Saccharomyces cerevisiae	1	0	32.979	17	7	288	7	507	52.7	4.65	0	23.27	26.66	43.69	25.34	24.96	26.82	38.91	39.42	30.4	36.55	32.43	38.23	35.3	29.28	17.82	27.32	29.91	30	31.94	29.09	38.81	19.37	33.01	32.87	26.43	24.16	20.54	4	4	5	4	4	4	4	4	3	5
P53303	Zinc finger protein ZPR1 OS=Saccharomyces cerevisiae	1	0	36.56	23	8	180	8	486	55	4.86	0	21.89	18.55	21.56	25.16	9.63	21.71	20.4	21.02	17.84	17.23	21.9	20.74	15.79	15.55	20.33	26.31	17.12	12.53	21.96	17.94	5.75	17.68	20.61	18.1	35.98	20.57	18.59	2	3	3	2	1	3	2	2	2	1
P53312	Succinate--CoA ligase [ADP-forming] subunit beta, mitochondrial OS=Saccharomyces cerevisiae	1	0	38.301	25	7	224	7	427	46.9	7.47	0	22.67	8.93	7.04	22.77	29.94	26.48	30.08	18.77	27.11	24.14	31.01	22.22	25.29	23.32	23.88	30.61	30.18	26.2	27.02	31.71	15.71	22.11	25.25	31.5	17.45	8.53	21.69	3	2	1	3	2	4	3	3	3	4
P53315	6-phosphogluconolactonase 4 OS=Saccharomyces cerevisiae	1	0	5.197	6	1	41	1	255	28.4	5.35	0	3.1	3.28	2.94	2.37	7.78	2.71	3.01	2.45	4.82	2.83	2.62	4.61	2.76	2.5	8.11	11.94	3.29	5.24	2.32	2.61	2.67	2.84	9.58	4.7	2.44	4.89	2.66	1	1	1	1	1	1	1	1	1	1
P53327	Antiviral helicase SLH1 OS=Saccharomyces cerevisiae	1	0.03	2.19	1	1	30	1	1967	224.7	6.61	0										2.03		2.29	2.1							2.14								1	1	1		1	1			1	1
P53334	Probable family 17 glucosidase SCW4 OS=Saccharomyces cerevisiae	1	0	13.034	12	3	8	3	386	40.1	4.83	0								3.78	7.63												3.73					2.69	2.52				1			1	1	1
P53337	ER-derived vesicles protein ERV29 OS=Saccharomyces cerevisiae	1	0	7.934	8	2	10	2	310	35	9.63	0														3.01	2.89		3.46				2.99		2.77		4.91		7.67
P53549	26S proteasome subunit RPT4 OS=Saccharomyces cerevisiae	1	0	15.843	9	3	98	2	437	49.4	5.73	0	10.49	4.8	8.02	7.27	2.42	8.05	10.09	2.01	9.99	7.63	12.42	9.35	17.9	10.78	9.42	10.57	7.64	2.32	8.62	7.8	10.03	8.84	9.7	8.7	8.39	9.56	15.57	3	2	2	3	1	3	3	1	3	3
P53598	Succinate--CoA ligase [ADP-forming] subunit alpha, mitochondrial OS=Saccharomyces cerevisiae	1	0	27.351	19	4	185	4	329	35	8.46	0	18.9	27.61	33.58	34.39	21.13	31.84	23.88	16.29	29.13	29.43	19.53	16.79	7.58	29.92	25.26	28.85	15.66	23.09	21.1	24.75	25.45	16.16	18.3	22.28	33.5	37.76	34.4	3	3	3	4	3	4	3	2	3	2
P53622	Coatomer subunit alpha OS=Saccharomyces cerevisiae	1	0	46.562	11	9	254	9	1201	135.5	5.99	0	34.49	26.31	22.66	12.16	14.44	24.71	16.58	22.15	15.49	20.2	18.01	17.03	17.44	15.78	17.35	23.06	16.69	28.46	35.8	28.55	28.48	41.6	30.88	33.27	49.08	49.68	55.23	3	3	4	2	2	2	2	3	3	3
P53628	Transcription regulatory protein SNF12 OS=Saccharomyces cerevisiae	1	0.039	2.048	3	1	14	1	566	63.8	5.69	0																	2.29					2.08		2.09				1					1	1			1
P53630	Dethiobiotin synthetase OS=Saccharomyces cerevisiae	1	0.012	2.715	4	1	2	1	237	26.2	5.14	0																													1
P53633	Prenylated Rab acceptor 1 OS=Saccharomyces cerevisiae	1	0	11.772	18	3	16	3	176	19.4	8.41	0																							2.57	5.19	8.26	6.05	4.36										1
P53691	Peptidyl-prolyl cis-trans isomerase CPR6 OS=Saccharomyces cerevisiae	1	0	57.725	40	10	404	10	371	42	6.16	0	32.21	25.81	13.75	21.3	20.06	20.11	21.99	19.7	23.9	21.21	18.61	21.93	41.99	24.3	14.29	27.94	26.98	19.2	22.47	30.17	34.49	14.62	33.82	36.8	34	28.95	36.98	3	4	3	3	3	3	4	3	4	5
P53731	Actin-related protein 2/3 complex subunit 2 OS=Saccharomyces cerevisiae	1	0	29.586	26	7	93	7	342	39.5	6.81	0	15.39	19.37	10.25	7.59	3.88	8.97	2	9.99	9.96	8.05	1.79	4.45	1.92	6.07	6.82		3.52		5.14		2.28	2.01			13.42	15.97	9.22	4	4	3	3	2	3	1	3	3	1
P53738	Multifunctional methyltransferase subunit TRM112 OS=Saccharomyces cerevisiae	1	0	7.101	13	1	3	1	135	15.1	4.78	0																					4.54	4.98				4.97
P53743	Pre-rRNA-processing protein ESF2 OS=Saccharomyces cerevisiae	1	0.002	3.669	3	1	3	1	316	36.4	7.97	0			1.63																						1.7	1.64				1
P53834	Hsp90 co-chaperone HCH1 OS=Saccharomyces cerevisiae	1	0	10.146	20	2	37	2	153	17.2	4.78	0				5.49	2.56	5.67	5.6	2.84	9.65	2.62		5.53	2.63	2.92	5.42	2.99	5.85	6.23	12.41	3.03	5.34				8.18	8.1	2.88				1	1	1	1	1	2	1
P53839	Glyoxylate reductase 1 OS=Saccharomyces cerevisiae	1	0	60.357	33	8	415	8	350	38.8	6.34	0	30.72	40.08	35.09	57.55	24.16	42.98	52.36	60.76	48.31	40.47	37.88	52.21	36.3	39.12	44.36	41.86	72.63	62.49	46.98	65.3	54.69	47.6	49.77	71.95	51.84	43.65	40.3	5	5	5	6	3	5	5	6	7	5
P53849	Zinc finger protein GIS2 OS=Saccharomyces cerevisiae	1	0	29.079	32	4	47	4	153	17.1	7.84	0	13.72	14.17	4.77			2.52	6.02		2.97			2.29		5.65						2.29		7.64	10.36	2.86		5.53	2.97	2	2	2			1	1		1
P53852	Cysteine--tRNA ligase OS=Saccharomyces cerevisiae	1	0	27.503	12	7	27	7	767	87.5	6.86	0	5.8	2.39	8.55				2.91		2.23						2.54			2.42				3.08			10.24	10.82	20.81	2	1	3				1		1
P53860	Phosphatidylinositol transfer protein PDR16 OS=Saccharomyces cerevisiae	1	0	8.828	7	2	17	2	351	40.7	7.96	0											2.09			2.42								2.52		2.21	5.48	9.71	10.24			1						1
P53877	Pre-rRNA-processing protein IPI3 OS=Saccharomyces cerevisiae	1	0.023	2.292	1	1	9	1	555	61.7	5.74	0				3.99											1.9	2	1.79		1.77	4.08				1.69							1
P53885	Signal transduction protein MDG1 OS=Saccharomyces cerevisiae	1	0	6.655	6	2	28	2	366	40.3	5.8	0	2.13			2.1			2.76	7.63		4.2		2.93		2.72	2.38	2.85	2.81				6.92	9.45	9.1	6.74		3.23		1			1			1	1
P53889	Uncharacterized mitochondrial hydrolase FMP41 OS=Saccharomyces cerevisiae	1	0.015	2.563	3	1	2	1	259	28.8	8.62	0					1.7																											1
P53900	Prefoldin subunit 4 OS=Saccharomyces cerevisiae	1	0	4.506	9	1	6	1	129	15.2	4.64	0			3.03										3.26		3.21	2.76	2.73			3.23										1							1
P53911	Chromatin modification-related protein EAF7 OS=Saccharomyces cerevisiae	1	0.022	2.321	2	1	3	1	425	49.4	5.21	0		2.09																										1	1	1
P53912	Uncharacterized protein YNL134C OS=Saccharomyces cerevisiae	1	0	77.743	41	10	543	10	376	41.1	6.21	0	64.15	79.89	57.98	49.17	52.61	60.68	56.54	47.17	55.98	52.01	66.04	58.71	59.33	47.12	73.24	77.94	67.51	70.55	54.45	52.88	68.3	61.93	75.31	65.1	36.38	31.39	40.41	5	5	5	5	7	6	6	7	6	7
P53914	RNA cytidine acetyltransferase OS=Saccharomyces cerevisiae	1	0.007	2.886	1	1	10	1	1056	119.3	7.8	0		2.34	2.2		2.79		2.56			2.51					2.34	1.86	2.39				2.63						2.56		1	1		1		1
P53920	Pro-apoptotic serine protease NMA111 OS=Saccharomyces cerevisiae	1	0	5.809	2	2	3	2	997	110.8	5.96	0				2.28	1.95	2.01																									1	1	1
P53978	Elongation factor 3B OS=Saccharomyces cerevisiae	1	0	61.738	10	8	509	1	1044	115.8	6.23	0	46.35	25.39	46.08	40.43	26.59	26.43	52.08	35.14	45.51	44.24	36.43	36.99	44.69	43.27	43.81	26.8	41.16	40.76	46.52	37.78	37.67	32.16	28.03	51.49	41.87	44.55	36.06	5	5	6	6	6	5	6	6	5	7
P53981	Uncharacterized phosphatase YNL010W OS=Saccharomyces cerevisiae	1	0	26.095	24	5	69	5	241	27.5	5.45	0		8.77	3.56	3.29	2.11	3.4	1.73	1.79	1.84	3.79	1.82	1.65	5.17				3.72	7.35	1.77	1.75	3.86	3.95	7.51		25.28	1.73	5.08	1	2	2	1	1	1	1	1	2	2
P54000	RNA polymerase II transcriptional coactivator SUB1 OS=Saccharomyces cerevisiae	1	0	4.598	5	1	1	1	292	33.1	5.63	0																							2.92
P54113	Bifunctional purine biosynthesis protein ADE16 OS=Saccharomyces cerevisiae	1	0	87.111	36	15	546	13	591	65.2	6.55	2	46.79	66.03	50.64	49.4	60.84	42.92	40.55	45.39	49.25	41.99	45.45	55.12	35.35	62.85	59.5	51.98	66.97	53.81	43.87	58.46	57.61	45.32	48.7	56.36	52.05	49.78	65.93	7	7	7	5	7	6	6	7	7	4
P54115	Magnesium-activated aldehyde dehydrogenase, cytosolic OS=Saccharomyces cerevisiae	1	0	188.073	58	24	1557	24	500	54.4	5.44	0	136.44	144.37	156.13	130.29	118.91	97.28	152.93	129.87	157.42	100.55	106.64	116.37	114.44	139.06	110.44	122.3	155.7	138.21	128.53	142.48	142.25	93.14	105.45	125.8	148.39	147.28	110.36	18	18	19	20	18	16	20	18	21	16
P54837	Endoplasmic reticulum vesicle protein 25 OS=Saccharomyces cerevisiae	1	0.002	3.995	4	1	6	1	211	24.1	5.52	0																									8.21	2.44	4.91
P54838	Dihydroxyacetone kinase 1 OS=Saccharomyces cerevisiae	1	0	50.988	20	8	311	8	584	62.2	5.41	0	29.77	41.46	27	33.07	22.71	33.53	48.59	39.62	46.59	31.72	24.57	33.9	41.12	26.27	38.95	34.62	29.69	39.01	44.27	35.58	33.32	43.75	35.39	36.47	25.28	42.27	26.15	4	5	5	6	4	4	5	5	6	5
P54839	Hydroxymethylglutaryl-CoA synthase OS=Saccharomyces cerevisiae	1	0	139.369	53	17	981	17	491	55	8.16	0	105.34	90.64	90.07	87.5	81.82	67.77	82.11	78	95.28	91.44	97.44	95.49	73.6	75.34	102.32	84.31	89.55	122.33	94.82	80.55	101.11	115.74	77.61	98.24	94.4	96.55	98.33	10	11	12	10	10	9	10	11	11	11
P54860	E4 ubiquitin-protein ligase UFD2 OS=Saccharomyces cerevisiae	1	0.002	3.598	1	1	2	1	961	109.8	5.8	0																										2.03
P54861	Dynamin-related protein DNM1 OS=Saccharomyces cerevisiae	1	0.023	2.268	2	1	2	1	757	84.9	5.52	0																					2.08
P54885	Gamma-glutamyl phosphate reductase OS=Saccharomyces cerevisiae	1	0	33.222	20	6	218	6	456	49.7	5.59	0	6.95	8.51	4.78	22.08	27.35	22.92	22.93	31.99	32.33	42.82	35.97	32.55	26.55	28.5	27.13	25.89	23.15	36.77	25.41	37.47	30.28	38.39	27.22	35.1	14.48	22.28	24.88	2	3	1	2	3	2	3	2	2	3
P56508	Protein SNA2 OS=Saccharomyces cerevisiae	1	0.002	3.333	19	1	3	1	79	9.2	6.51	0																							2.27		1.77	2.24
P60010	Actin OS=Saccharomyces cerevisiae	1	0	192.563	69	18	3037	18	375	41.7	5.68	0	325.86	305.56	296.87	345.48	304.39	341.77	263.27	319.7	306.6	311.3	321.3	281.79	331.66	286.79	301.72	326.62	327.59	320.31	328.07	346.45	313.76	381.42	319.52	296.51	232.75	230.12	273.02	13	13	12	13	13	14	14	15	15	14
P61830	Histone H3 OS=Saccharomyces cerevisiae	1	0	31.644	35	3	273	3	136	15.3	11.43	0	45.6	89.17	51.93	50.84	45.89	64.8	51.67	47.85	49.82	57.82	43.43	46.6	49.54	47.16	51.2	56.98	45.39	45.74	48.83	56.36	52.58	28.23	23.95	48.44	22.48	32.83	43.06	3	3	3	2	2	2	3	2	3	2
P80210	Adenylosuccinate synthetase OS=Saccharomyces cerevisiae	1	0	16.128	12	5	305	5	433	48.2	8.13	0	20.72	26.92	23.74	21.92	21.62	23.89	13.49	18.31	24.57	17.77	20.34	13.08	18.53	21.82	26.69	22.97	24.93	20.14	15.26	19.48	12.11	23.51	28.22	25.9	24.89	13.89	9.25	2	2	3	3	3	3	2	3	4	3
P80235	Putative mitochondrial carnitine O-acetyltransferase OS=Saccharomyces cerevisiae	1	0	10.142	3	2	33	2	687	77.7	6.93	0	2.57	5.15		8.58		2.68		2.83	8.18	2.65	2.71	2.63		2.82	5.41	2.51	5.34	2.82	7.98	5.61	6.08	2.43	2.94	8.57				1	1		1		1		1	1
P80967	Mitochondrial import receptor subunit TOM5 OS=Saccharomyces cerevisiae	1	0.04	2.035	30	1	3	1	50	6	8.54	0																															1
P81449	ATP synthase subunit e, mitochondrial OS=Saccharomyces cerevisiae	1	0	10.383	30	2	23	2	96	10.9	6.1	0	7.41	5.84	4.84	7			2.12	6.85	4.28								2.03			3.93						3.95		1	1	1	1			1	1	1
P87108	Mitochondrial import inner membrane translocase subunit TIM10 OS=Saccharomyces cerevisiae	1	0	6.097	18	1	1	1	93	10.3	5.36	0																						4.23
P89886	Translation machinery-associated protein 20 OS=Saccharomyces cerevisiae	1	0	13.88	18	3	189	3	181	20.3	7.03	0	19.46	15.3	7.6	25.03	15.09	19.53	26.75	22.96	20.49	31.2	32.84	20.24	16	19.73	22.42	15.69	7.18	15.19	20.6	17.35	21.72	13.3	13.3	20.65	3.13	7.9	5.87	3	3	3	3	2	2	3	3	3	2
Q00055	Glycerol-3-phosphate dehydrogenase [NAD(+)] 1 OS=Saccharomyces cerevisiae	1	0	57.925	40	11	323	10	391	42.8	5.47	1	31.85	25.88	27.82	30.84	24.38	26.76	42.7	39.07	34.51	34.41	30.86	39.68	25.52	32.88	35.19	25.65	19.04	35.72	16.68	24.76	26.91	26.52	20.24	21.95	35.96	37.98	27.61	4	4	4	5	5	5	7	5	4	5
Q00245	GTP-binding protein RHO3 OS=Saccharomyces cerevisiae	1	0.002	3.569	5	1	1	1	231	25.3	5	0																				1.6
Q00711	Succinate dehydrogenase [ubiquinone] flavoprotein subunit, mitochondrial OS=Saccharomyces cerevisiae	1	0	18.526	9	5	108	5	640	70.2	7.5	0	7.94	5.96	6.62	3.47	3.41		1.73	3.65	3.39							1.62	3.5	7.59	12.44	3.87	9.6	10.38	8.33	7.59	2.22		5.39	3	3	3	1	2	1	2	2	2	2
Q00764	Alpha,alpha-trehalose-phosphate synthase [UDP-forming] 56 kDa subunit OS=Saccharomyces cerevisiae	1	0	46.549	22	9	153	9	495	56.1	6.09	0	7.73	12.3	12.3	2.23	6.41	13.87	16.66	17.64	16.21	16.64	20.49	12.95		6.28	16.39		2.58	2.26	4.84	2.24		9.38	7.37	6.3	16.62	14.48	6.33	2	4	5	3	2	4	4	5	4	1
Q00772	Mitogen-activated protein kinase SLT2/MPK1 OS=Saccharomyces cerevisiae	1	0	4.931	3	1	3	1	484	55.6	5.34	0																2.16
Q00816	Resistance to glucose repression protein 1 OS=Saccharomyces cerevisiae	1	0.013	2.615	1	1	1	1	1014	112.5	5.08	0																									1.8
Q00955	Acetyl-CoA carboxylase OS=Saccharomyces cerevisiae	1	0	195.76	21	35	1110	35	2233	250.2	6.28	0	117	104.98	96.32	101.61	77.34	90.33	98.48	91.09	104.49	103.62	125.82	109.43	97.74	123.12	109.81	106.2	120.54	138.79	134.33	131.3	125.24	102.39	106.21	137.44	86.7	113.04	108.65	14	16	16	12	12	12	16	13	15	13
Q01080	DNA-directed RNA polymerase I subunit RPA49 OS=Saccharomyces cerevisiae	1	0.046	1.996	3	1	2	1	415	46.6	9.54	0									1.87																						1					1
Q01163	37S ribosomal protein S23, mitochondrial OS=Saccharomyces cerevisiae	1	0	5.611	4	1	64	1	450	50.8	9.73	0	5.38	5.92	5.12	5.96	2.29	5.05	8.84	3.18	3.1	3.38	17.65		11.76	7.81	14.85	6.18	5.42	14.62	2.95	9.32	5.12	2.73		2.67	5.47			1	1	1	1	1	1	1	1	1	1
Q01217	Protein ARG5,6, mitochondrial OS=Saccharomyces cerevisiae	1	0	20.119	7	3	13	3	863	94.8	8.27	0				4.08											3.58		4.64		4.53		5.14		3.42		9.41	5.47	4.42				1
Q01476	Ubiquitin carboxyl-terminal hydrolase 2 OS=Saccharomyces cerevisiae	1	0	4.318	1	1	2	1	1272	146.3	5.21	0																				3.23									1
Q01519	Cytochrome c oxidase subunit 12, mitochondrial OS=Saccharomyces cerevisiae	1	0	7.05	16	1	29	1	83	9.8	5.39	0	3.61	3.28	7.66	3.36		6.07	4.07	3.17	6.56	3.43	3.24	7.81	3.87	3.58	3.86		3.5			3.65	3.5	3.51	6.93	7.14		7.29	4.01	1	1	1	1		1	1	1	1	1
Q01532	Cysteine proteinase 1, mitochondrial OS=Saccharomyces cerevisiae	1	0	38.635	17	6	186	6	483	55.4	8.85	0	20.87	20.08	11.38	19.53	41.27	23.72	18.33	17.15	24.12	28.89	32.07	21.43	30.93	17.33	20.26	23.59	15.26	29.59	25.73	30.39	20.92	18.81	18.65	27.3	8.07	2.79	14.71	3	4	2	3	3	3	3	3	3	3
Q01560	Nucleolar protein 3 OS=Saccharomyces cerevisiae	1	0	48.002	21	5	298	5	414	45.4	5.54	0	50.82	37.46	38.89	40.84	34.51	46.1	42.2	38.88	56.04	38.73	44.27	25.21	55.11	39.96	45.34	42.28	47.47	44.53	36.93	48.07	46.27	56.48	50.2	49.47	50.3	34.64	42.21	5	5	5	4	4	4	5	5	5	5
Q01574	Acetyl-coenzyme A synthetase 1 OS=Saccharomyces cerevisiae	1	0	52.762	20	9	85	8	713	79.1	6.62	0	9.85	8.65	10.7	12.58	10.95	15	10.82	5.23	9.65	6.07	11.94	12.48	9.33	7.31	2.81	3.03	4.73	11.45	13.03	4.28		11.02	21.23	2.61	12.11	12.68	11.68	1	3	4	2	3	2	3	1	1	2
Q01649	Spindle pole body-associated protein CIK1 OS=Saccharomyces cerevisiae	1	0.046	1.974	2	1	12	1	594	69	6.42	0			2.11		2.1					1.78	3.81				2.05	1.85		2.03			4.19			2.06		2.13				1		1
Q01852	Mitochondrial import inner membrane translocase subunit TIM44 OS=Saccharomyces cerevisiae	1	0	4.633	3	1	1	1	431	48.8	9.44	0															2.35
Q01855	40S ribosomal protein S15 OS=Saccharomyces cerevisiae	1	0	17.023	17	2	144	2	142	16	10.7	0	9.18	8.37	9.99	13.95	18.27	15.85	12.83	13.22	6.59	19.15	9.03	12.24	6.58	18.25	17.95	10.08	12.43	9.37	12.42	15.97	16.01	16.21	15.07	18.92	14.26	12.42	9.97	2	2	2	2	2	2	2	2	2	2
Q01939	26S proteasome regulatory subunit 8 homolog OS=Saccharomyces cerevisiae	1	0	16.308	12	4	98	3	405	45.2	9.01	1	15.67	8.1	5.21		13.36	9.83	2.56		3.57	6.18	3.53	3.72	20.87	3.77	2.48	5.79	2.52	2.61	8.04	5.07	5.83	2.48	8.64	7	14.56	18.43	10.87	3	2	3	1	3	3	2	1	2	3
Q01976	ADP-ribose pyrophosphatase OS=Saccharomyces cerevisiae	1	0	11.976	16	3	17	3	231	26.1	6.38	0																	2.09			2.07		8.85	1.97	1.63	5.68	10.69	6.48
Q02326	60S ribosomal protein L6-A OS=Saccharomyces cerevisiae	1	0	61.167	49	10	653	5	176	19.9	10.1	5	61.01	49.78	73.46	81.19	74.95	53.59	73	78.33	62.44	75.13	61.08	60.42	54.8	60.79	63.92	51.67	75.55	66.57	49.68	66.81	58.24	50.65	47.09	49.26	54.93	49.21	48.93	8	8	9	8	8	9	8	8	10	7
Q02486	ARS-binding factor 2, mitochondrial OS=Saccharomyces cerevisiae	1	0	20.113	25	4	150	4	183	21.5	9.69	0	18.54	26.13	14.7	15.92	6.77	15.42	10.48	23.33	7.66	11.3	5.82	11.02	8.94	2.23	19.89	7.7	7.32	12.7	4.76	3.77	15.15	9.15	12.96	22.04	2.68	7.68	5.97	3	3	3	4	3	3	4	3	3	2
Q02642	Nascent polypeptide-associated complex subunit beta-1 OS=Saccharomyces cerevisiae	1	0	46.701	62	6	138	6	157	17	6.55	0	7.59	8.06	16.45	13.67	25	17.51	20.48	27.91	4.53	9.18	19.63	14.28	18.08	15.53	15.82	20.09	9.73	12.85	17.46	15.06	21.21	12.7	15.65	18.93	50.95	33.12	42.58	2	3	3	4	3	2	3	4	2	2
Q02725	Vacuolar transporter chaperone 3 OS=Saccharomyces cerevisiae	1	0	39.327	15	11	156	10	835	96.5	7.42	1	14.52	11.85	16.1	17.1	6.23	4.53	10.79	22.57	16.39	11.41	14.78	9.39	12.4	15.35	3.55	11.67	16.66	25.47	13.62	10.58	14.51	14.27	14.19	13.3	27.31	18.07	29.8	3	3	4	2	2	1	3	5	3	2
Q02753	60S ribosomal protein L21-A OS=Saccharomyces cerevisiae	1	0	23.918	42	6	221	6	160	18.2	10.39	0	13.58	12.71	32.73	11.28	10.42	17.16	17.09	17.26	28.96	12.62	13.18	11.79	11.61	18.1	16.79	11.83	15.64	17.01	26.38	17.37	16.09	35.85	28.71	31.3	16.07	26.18	22.39	4	3	6	4	3	5	4	4	5	3
Q02754	Uncharacterized protein YPL067C OS=Saccharomyces cerevisiae	1	0	9.486	13	2	19	2	198	22.8	7.33	0				3.59			5.81	3.98	1.96			1.95		1.92	1.87	1.84		1.73	2.48		1.67	3.82			1.86		5.38				1			1	1	1
Q02785	ATP-dependent permease PDR12 OS=Saccharomyces cerevisiae	1	0.002	3.269	1	1	1	1	1511	171	6.84	0																									1.92
Q02795	Dolichyl-diphosphooligosaccharide--protein glycosyltransferase subunit SWP1 OS=Saccharomyces cerevisiae	1	0.006	3.172	4	1	83	1	286	31.6	7.03	0	5.49	1.72		3.82		8.57	6.39	4.08	5.71	5.23	1.81	3.5	1.73	4.01	3.53			1.74			1.72	1.81	3.28					1	1		1		1	1	1	1	1
Q02821	Importin subunit alpha OS=Saccharomyces cerevisiae	1	0	15.51	10	3	28	3	542	60.4	4.91	0				2.01	4.11	2.05	4.46			1.89	4.01	4.33		2.3		6.7	4.56	4.11	1.92	4.93	2.26			2.57	2.46		3.55				1	1	1	1
Q02948	Vacuolar protein sorting-associated protein 30 OS=Saccharomyces cerevisiae	1	0.014	2.607	1	1	32	1	557	63.2	5.07	0	1.79	1.8	1.84	2.06	2.02	1.8	2.16	1.88	1.89	3.56		1.96	1.64	1.83	2.12		2.16	2.09	2.02	2.05	2.09	2.14	1.74	1.82	1.84	7.55	2.09	1	1	1	1	1	1	1	1	1	1
Q03020	Iron sulfur cluster assembly protein 1, mitochondrial OS=Saccharomyces cerevisiae	1	0.002	3.379	7	1	3	1	165	17.9	9.58	0			2.23					2.4						2.72																1					1
Q03048	Cofilin OS=Saccharomyces cerevisiae	1	0	35.216	38	4	164	4	143	15.9	5.2	0	20.55	25.31	16.21	18.99	32.33	30.45	21.95	22.27	15.42	15.02	24.67	28.22	26.5	12.02	18.5	31.68	20.59	22.97	23.57	22.78	18.27	17.28	18.73	13.75	15.14	37.56	18.21	3	3	2	3	4	4	4	4	3	4
Q03102	Uncharacterized membrane protein YML131W OS=Saccharomyces cerevisiae	1	0	12.368	11	2	134	2	365	40	8.13	0	13.26	4.56	14.23	17.23	7.18	10.8	13.26	6.48	13.54	8.81	13.92	9.1	4.4	13.19	13.07	12.79	12.95	17.4	13.06	11.03	12.79	6.41	6.8	13.2	6.21	17.4	16.06	2	1	2	2	1	2	1	1	2	1
Q03104	Meiotic sister chromatid recombination protein 1 OS=Saccharomyces cerevisiae	1	0	13.956	8	3	97	3	513	59.6	7.58	0			1.85	9.27	3.52	5.9	11.01	7.85	7.84	7.42	19.8	6.01	11	15.38	11.6	8.86	8.73	10.83	12.76	23.91	13.11	13.24	14.93	22.59	7.74	3.53	10.33			1	2	1	2	2	2	2	2
Q03161	Glucose-6-phosphate 1-epimerase OS=Saccharomyces cerevisiae	1	0	42.575	38	10	338	10	297	33.9	6.13	0	25.16	24.74	42.46	26.58	26.42	23.38	47.09	46.26	34.61	34.56	41.91	43.98	46.76	29.28	33.42	23.4	28.09	25.65	29.98	24	26.39	27.19	28.36	31.73	54.52	35.96	37.87	5	5	6	5	5	5	6	5	5	6
Q03178	Cell wall mannoprotein PIR1 OS=Saccharomyces cerevisiae	1	0.016	2.561	2	1	24	1	341	34.6	6.55	0	1.81	3.5	1.81	1.91	4.09		1.71	1.84	3.5	3.54	3.52	1.98		1.65	6.01	1.69	3.37							1.88				1	1	1	1	1		1	1	1
Q03195	Translation initiation factor RLI1 OS=Saccharomyces cerevisiae	1	0	45.689	23	11	235	11	608	68.3	8.66	0	11.39	11.53	16.39	23.54	27.98	23.67	23.8	22.94	18.89	29.17	26.21	15.3	27.81	29.35	29.34	23.17	27.46	25.14	29.52	19.48	15.34	18.63	21.23	30.42	29.57	20.04	11.86	3	4	2	3	2	4	3	3	3	4
Q03219	Uncharacterized protein YMR178W OS=Saccharomyces cerevisiae	1	0	6.96	6	1	2	1	274	31.1	6.05	0																3.54					3.86
Q03262	Phosphoribomutase OS=Saccharomyces cerevisiae	1	0	8.029	4	3	29	3	622	71	6.27	0			2.09	1.74	1.7				1.8			1.82		1.89				2.12	1.64	1.6					3.69	5.34	5.36			1	1	1	1			1
Q03532	ATP-dependent RNA helicase HAS1 OS=Saccharomyces cerevisiae	1	0.018	2.413	2	1	9	1	505	56.7	9.33	0				1.76			2.05					3.41	1.62														1.61				1			1			1
Q03558	NADPH dehydrogenase 2 OS=Saccharomyces cerevisiae	1	0	149.908	66	19	1900	17	400	45	6.57	2	151.48	125.97	139.06	176.98	173.04	173.65	206.71	151.13	141.76	172.59	171.62	169.79	192.33	191.17	167.8	214.09	206.04	175.8	177.07	182.41	171.13	129.84	181.54	154.39	128.99	152.66	150.79	13	14	15	13	12	14	15	14	11	14
Q03648	Uncharacterized protein YMR209C OS=Saccharomyces cerevisiae	1	0.02	2.384	4	1	4	1	457	52.2	7.58	0											2.33
Q03655	Probable 1,3-beta-glucanosyltransferase GAS3 OS=Saccharomyces cerevisiae	1	0	6.281	3	1	19	1	524	56.8	4.79	0		3.89		2.81			5.01	2.69	2.38	1.79						3.68	3.76	3.39		3.3	3.66	3.81	2.75	3.52	9.27	3.2			1		1			1	1	1
Q03660	Trafficking protein particle complex II-specific subunit 130 OS=Saccharomyces cerevisiae	1	0.037	2.057	1	1	3	1	1102	128	5.99	0	3.68		1.72																									1		1
Q03677	1,2-dihydroxy-3-keto-5-methylthiopentene dioxygenase OS=Saccharomyces cerevisiae	1	0	11.699	23	3	12	3	179	20.9	5.31	0		1.95	5.42														3.2		3.3	3.31						1.89		1	1	1					1
Q03690	Clustered mitochondria protein 1 OS=Saccharomyces cerevisiae	1	0	84.269	17	15	453	15	1277	145.1	6.39	0	46.44	40.57	60.82	48.86	50.3	49.16	81.71	43.63	47.8	77.09	57.27	71.27	56.46	50.84	51.57	43.02	55.18	56.69	39.89	54.79	64.55	75.38	64.21	40.46	46.89	54.31	48.94	7	7	8	8	7	8	8	7	8	8
Q03730	Uncharacterized vacuolar membrane protein YML018C OS=Saccharomyces cerevisiae	1	0.052	1.897	6	1	7	1	393	43.7	6.23	0																																		1	1
Q03768	Protein GIR2 OS=Saccharomyces cerevisiae	1	0	4.599	6	2	10	2	265	31	4.58	0																							1.72			1.63	1.62			1						1
Q03774	tRNA (guanine-N(7)-)-methyltransferase non-catalytic subunit TRM82 OS=Saccharomyces cerevisiae	1	0.016	2.508	4	1	1	1	444	50.5	6.71	0																	3
Q03835	Monothiol glutaredoxin-3 OS=Saccharomyces cerevisiae	1	0	8.211	5	2	236	2	250	28.2	4.46	0	30.22	27.74	17.37	31.96	25.2	32.52	24.11	28.39	28.94	26.72	30.8	29.08	30.64	25.31	22.21	22.94	5.55	16.67	27.58	30.45	16.71	27.83	25.18	22.15	11.31	18.87	14.24	1	1	1	1	1	1	1	1	1	1
Q03862	Probable metalloprotease ARX1 OS=Saccharomyces cerevisiae	1	0	10.904	7	3	14	3	593	65.2	7.2	0										1.74		2.83	1.65	1.75			1.88								1.67	7.21	1.65					1	1				1
Q03868	Sporulation-specific protein 71 OS=Saccharomyces cerevisiae	1	0.012	2.71	1	1	191	1	1245	145.1	9.13	0	2.17	4.18		2.12	8.47	16.03	6.45	4.61	6.13	6.57	10.94	4.18	6.09	2.33	6.63	8.61	4.43	2.26	2.02	7.09	4.31	2.45		2.03	2.2		2.34	1	1	1	1	1	1	1	1	1	1
Q03940	RuvB-like protein 1 OS=Saccharomyces cerevisiae	1	0	38.177	26	9	254	9	463	50.4	5.87	0	2.86	13.61	8.11	4.48	13.63	18.15	16.16	19.51	19.38	31.38	18.24	18.4	29.88	20.77	9.12	9.71	12.4	15.01	24.75	20.07	22.4	17.21	17.19	16.46	17.42	24.73	17.68	2	4	2	3	2	4	3	4	5	5
Q03964	Transposon Ty1-DR2 Gag polyprotein OS=Saccharomyces cerevisiae	1	0	9.667	6	2	14	1	440	49.4	8.35	0										3.87	6.52			3.73					3.9						7.2	5.03	8.74
Q03973	High mobility group protein 1 OS=Saccharomyces cerevisiae	1	0.002	3.835	5	1	3	1	246	27.5	8.51	0	2.25																					2.85	2.77					1
Q04062	26S proteasome regulatory subunit RPN9 OS=Saccharomyces cerevisiae	1	0	16.721	13	5	154	5	393	45.8	5.78	0	14.98	11.1	8.36	12.57	1.79	15.01	7.09	16.95	15.2	9.34	13.21	15.21	5.31	13.63	12.12	17.16	6.44	8.85	5.98	8.97	10.54	8.96	6.97	4.73	18.5	15.53	4.91	2	2	2	3	2	2	1	2	3	1
Q04067	Eukaryotic translation initiation factor 3 subunit G OS=Saccharomyces cerevisiae	1	0	30.484	30	5	85	5	274	30.5	6.81	0	3.72			9.7	9.6	4.04	17.47	11.49	3.86	9.44	13.93	12.99	4.46	9.82	11.96	14.37	1.86	5.87	6.2	10.04	10.54		8	9.99	9.68	6.43	6.03	1			2	2	1	2	3	1	2
Q04175	Importin beta SMX1 OS=Saccharomyces cerevisiae	1	0	12.214	4	3	64	3	944	108.3	4.72	0	4.44	4.55	7.08	5.32	3.08	1.97	6.28	4.18	10.47	2.13	4.26	4.34	4.75	3.94	4.45	6.9	7.06	6.5	4.54	9.31	2.21	11.66	4.87	11.71		3.72	7.91	2	1	2	2	1	1	2	2	2	2
Q04178	Hypoxanthine-guanine phosphoribosyltransferase OS=Saccharomyces cerevisiae	1	0	12.981	10	2	80	2	221	25.2	5.69	0	5.91	13.13	6.2	9.37	11.27	6.95	9.21	3.27	2.98	3.14	6.08	8.19	10.99	8.87	5.44	12.52	9.07	6.88	6.17	6.47	8.07	12.44	8.31	9.21	19.51	11.18	8.94	2	2	1	1	1	1	1	1	1	1
Q04304	UPF0659 protein YMR090W OS=Saccharomyces cerevisiae	1	0	13.314	16	4	94	4	227	24.9	5.8	0	4.21			1.98	4.07	6.19	2.13	5.86	4	10.16	5.61	9.51	11.65	9.44	10.68	6.15	11.64	3.96	8.77	10.13	11.04	10.23	7.03	14.36	12.22	7.65	4.12	2			1	1	1	1	2	1	2
Q04336	Uncharacterized protein YMR196W OS=Saccharomyces cerevisiae	1	0	11.669	3	2	8	2	1088	126.5	5.45	0											6.17		4.32		1.9				2.48	6.15							4.4										1
Q04338	t-SNARE VTI1 OS=Saccharomyces cerevisiae	1	0	5.476	6	1	40	1	217	24.7	6.62	0				10.72	3.71	3.76	6.94	6.87	14.96	3.69		7.24	10.7	10.8	10.26	3.94	6.83	6.93	7.66	10.74	14.12			3.24							1	1	1	1	1	1	1
Q04341	Mitochondrial intermembrane space cysteine motif-containing protein MIX14 OS=Saccharomyces cerevisiae	1	0.001	4.088	12	1	4	1	121	13.9	5.63	0										3.35			6.71					3.03																			1
Q04344	Hit family protein 1 OS=Saccharomyces cerevisiae	1	0	19.426	36	4	35	4	158	17.7	6.95	0	2.56	2.94	2.63	2.62		2.4	3.09	2.71	2.05					2.14	5.28	3.43	2.34	5.96		3.81	4.79	6.29	5.13	3.22	6.12	2.78	3.65	1	1	1	1		2	1	2	1
Q04370	Peroxisome assembly protein 12 OS=Saccharomyces cerevisiae	1	0.046	1.977	2	1	49	1	399	46	9.14	0	1.76	1.67			1.64	3.55	1.82		1.74	3.59	5.1	3.22	3.36	6.77	5.01	1.68	1.77	1.74	1.93			1.78		1.73	3.98	5.22	3.33	1	1			1	1	1		1	1
Q04371	Damage-control phosphatase YMR027W OS=Saccharomyces cerevisiae	1	0	14.904	10	4	65	4	470	54.1	5.64	0	5.93	8.48	3.19	8.87	8.52	3.11		9.11	12.52		3.08	5.95	5.86		2.91	6.29	5.79	7.87	9.51	9.26	3.27		2.55	8.62		5.24	5.2	1	1	1	2	2	1	2	2	2	1
Q04409	Putative glucokinase-2 OS=Saccharomyces cerevisiae	1	0	54.995	26	12	421	12	500	55.9	6.27	0	33.03	36.51	37.57	37.37	30.01	39.27	35.53	35.48	41.2	59.62	50.13	41.29	47.41	51.62	32.5	46.65	39.37	30.88	51.89	30.64	41	34.98	31.57	29.36	16.2	30.09	33.65	7	7	6	7	7	6	6	6	6	7
Q04418	RNA polymerase II-associated protein RBA50 OS=Saccharomyces cerevisiae	1	0.03	2.186	2	1	2	1	439	50.2	5.02	0
Q04431	Spindle pole body component KRE28 OS=Saccharomyces cerevisiae	1	0.052	1.89	3	1	7	1	385	44.6	4.87	0								3.02													2.68	2.93		2.87		3.12	5.27								1
Q04432	Glutathione-independent glyoxalase HSP31 OS=Saccharomyces cerevisiae	1	0	81.484	52	9	649	9	237	25.7	5.5	0	65.76	75.03	80.88	93.52	63.15	72.92	80.28	66.85	70.16	59.74	84.69	71.67	73.4	55.23	63.49	67.85	57.6	63.04	66.06	89.9	67.21	85.39	84.38	70.67	58.61	70.23	67.41	7	9	8	7	7	7	7	7	8	9
Q04491	Protein transport protein SEC13 OS=Saccharomyces cerevisiae	1	0	27.358	23	6	176	6	297	33	5.73	0	8.04	8.35	8.08	4.4	8.47	20.72	13.29	20.75	10.12	21.66	13.53	18.58	23.01	23.11	12.49	10.8	8.68	2.23	6.21	18.27	10.13	21.39	14.51	8.73	4.2	11.78	14.67	3	1	4	1	3	4	4	4	4	3
Q04493	Prefoldin subunit 5 OS=Saccharomyces cerevisiae	1	0.014	2.589	9	1	1	1	163	18.3	8.79	0																											2.39
Q04636	FACT complex subunit POB3 OS=Saccharomyces cerevisiae	1	0	7.947	3	1	2	1	552	63	4.86	0																			9.74
Q04660	Ribosome biogenesis protein ERB1 OS=Saccharomyces cerevisiae	1	0.036	2.067	1	1	5	1	807	91.6	5.17	0						1.75														1.68	1.91						2.25						1		1
Q04697	Glucose-signaling factor 2 OS=Saccharomyces cerevisiae	1	0.002	3.465	3	1	1	1	403	45.8	7.12	0						2.88																											1
Q04728	Arginine biosynthesis bifunctional protein ArgJ, mitochondrial OS=Saccharomyces cerevisiae	1	0	18.929	12	5	40	5	441	47.8	7.14	0				2.23	2.62	2.45				2.22		4.84	2.7		2.63	8.04	1.81	1.65	10.82	5.32	3	1.86	3.53	4.33	4.59	6.51	8.26			1	1	1	1				1
Q04792	Glutamate decarboxylase OS=Saccharomyces cerevisiae	1	0	9.95	3	1	10	1	585	65.9	6.62	0							4.86		3.62	4.46	4.14		4.51	3.39		8.19									5.18	5.08								1		1	1
Q04869	Uncharacterized protein YMR315W OS=Saccharomyces cerevisiae	1	0	25.592	26	4	43	4	349	38.2	6.62	0	3.83	13.06	16.03				6.4		2.89	6.96	10.84		3.9	3.87	3.23		5.47		2.52	3.46	4.15	10.43	7.8		24.73	12.04	9.97	1	1	2				2		1	1
Q04894	NADP-dependent alcohol dehydrogenase 6 OS=Saccharomyces cerevisiae	1	0	48.195	31	7	246	7	360	39.6	6.74	0	14.99	29.14	19.29	24.01	15.01	15.87	26.38	31.69	19.27	15.96	16.6	17.62	20.84	21.36	14.85	33.24	20.36	32.51	26.82	28.67	32.44	40.1	50.18	41.94	22.13	32.4	20.9	2	4	4	4	2	3	4	4	4	3
Q04947	Reticulon-like protein 1 OS=Saccharomyces cerevisiae	1	0	33.781	38	8	193	8	295	32.9	8.98	0	19.6	20.79	23.57	14.75	30.22	15.58	15.54	20.42	10	19	19.51	21.28	25.86	20.77	20.31	8.33	19.88	17.62	18.41	26.75	21.27	19.25	26.77	14.43	17.48	10.52	22.72	3	4	3	3	4	3	3	3	3	4
Q04951	Probable family 17 glucosidase SCW10 OS=Saccharomyces cerevisiae	1	0	35.108	15	4	142	4	389	40.4	4.65	0	7.26	26.84	24.97	19.8	14	25.77	22.97	17.88	12.88	22.51	27.79	21.68	19.95	22.51	23.05	31.92	22.56	34.6	15.41	23.53	22.6	26.62	16.14	12.93	27.24	10.46	18.11	2	3	2	4	3	2	2	4	2	2
Q05016	NADP-dependent 3-hydroxy acid dehydrogenase OS=Saccharomyces cerevisiae	1	0	107.356	60	13	794	13	267	29.1	6.81	0	84.42	65.76	93.68	82.24	90.51	53.58	109.35	82.36	86.12	109.91	80.61	75.87	78.73	98.78	90.04	113.41	99.15	76.26	129.25	102.47	85.87	124.78	121.12	88.17	101.27	106.67	125.46	9	9	10	9	10	9	10	9	9	10
Q05022	rRNA biogenesis protein RRP5 OS=Saccharomyces cerevisiae	1	0.002	3.33	1	1	1	1	1729	193	6.19	0																									1.71
Q05029	Protein BCH1 OS=Saccharomyces cerevisiae	1	0	16.241	2	1	4	1	724	82	5.36	0																									14.54	4.19
Q05359	Protein ERP1 OS=Saccharomyces cerevisiae	1	0	4.423	5	1	32	1	219	24.7	7.43	0	2.93	2.52	2.41	3.05	5.79	5.01	2.39	3.03	3.02	5.33	2.99	2.91	5.44	2.79	2.98	3.27	2.68	3.17	2.97	2.71	3.09	3.33	3.16	6.24	2.85	3.22	3.17	1	1	1	1	1	1	1	1	1	1
Q05506	Arginine--tRNA ligase, cytoplasmic OS=Saccharomyces cerevisiae	1	0	65.364	29	16	467	16	607	69.5	6.79	0	41.35	45.33	44.48	53.49	27.5	38.59	45.27	38.36	33.54	57.7	42.44	37.72	22.78	46.31	39.77	15.3	17.44	25.91	16.33	34.31	46.01	29.29	29.61	23.91	37.53	47.85	27.11	7	7	7	10	5	7	9	7	8	6
Q05515	Survival factor 1 OS=Saccharomyces cerevisiae	1	0	16.838	7	2	77	2	481	54.3	4.53	0	11.07	13.7	11.08	6.72	3.96	6.98	7	8.22	7.2	3.64		6.38	10.23	11.35	10.13	4.24	3.65	10.48	16.11	7.34	14.77	16.91	19.09	15.09	16.19	21.37	17.69	2	2	2	1	1	1	1	2	1	1
Q05775	Eukaryotic translation initiation factor 3 subunit J OS=Saccharomyces cerevisiae	1	0	12.404	15	3	82	3	265	29.5	5.16	0	4.98	8.17	8.79		8.08	2.03	12.99	10.37	13.58	4.93	10.41	9.76	13.18	7.65	8.59	13.06	14.21	5.18	10.86	2.49	11.44	9.27	11.07	3.02	2.79	2.24	11.53	2	2	2		1	1	1	1	1	1
Q05785	Epsin-2 OS=Saccharomyces cerevisiae	1	0	5.027	2	1	9	1	613	71.8	5.47	0	2.09				2.11				1.68	1.62	2.02				2.53			2.08			2.2				1.79			1				1				1
Q05905	Protein HRI1 OS=Saccharomyces cerevisiae	1	0	11.738	18	3	24	3	244	27.5	5.21	0				8.49						3.89			3.97				3.71	3.33			4.19			4.18	10.87	4.11					2	1	1		1		1
Q05911	Adenylosuccinate lyase OS=Saccharomyces cerevisiae	1	0	27.535	17	7	29	7	482	54.5	6.43	0	1.67		1.87		2.34	2.01		2.12												2.38		7.12		4.22	12.59	8.48	7.71	2	1	2	1	1	1		1	1
Q05933	Actin-related protein 2/3 complex subunit 3 OS=Saccharomyces cerevisiae	1	0	5.709	8	2	130	2	178	20.6	7.97	0	7.31	5.69	9.38	14.2	2.16	3.65	8.2	7.87	3.89	10.66	3.65	5.8	4.03	8.21	5.78	13.46	7.78	11.83	5.88	10.28	9.78	10.12	14.65	9.58	17.18	15.05	15.25	2	2	2	2	1	1	1	1	1	1
Q05948	Uncharacterized SVF1-like protein YLR225C OS=Saccharomyces cerevisiae	1	0.034	2.091	3	1	1	1	407	46.4	7.88	0									2.41																											1
Q06010	A-factor-processing enzyme OS=Saccharomyces cerevisiae	1	0.027	2.207	1	1	6	1	1027	117.5	6.73	0
Q06103	26S proteasome regulatory subunit RPN7 OS=Saccharomyces cerevisiae	1	0	8.673	5	2	115	2	429	48.9	5.25	0	12.46	16.44	16.17	16.94	14.78	20.7	26.52	12.71	12.99	21.43	21.7	27.66	25	21.09	33.69	12.05	17.92	20.74	12.56	20.14	16.7	16.28	8.53	11.41	8.26	8.15	15.98	1	1	1	1	2	1	2	1	1	1
Q06142	Importin subunit beta-1 OS=Saccharomyces cerevisiae	1	0	25.319	7	3	17	3	861	94.7	4.64	0					3.1	7.51	8.01																		23.83	17.04	8.92					1	1	1
Q06146	Uncharacterized protein YLR257W OS=Saccharomyces cerevisiae	1	0	26.119	26	5	82	5	321	36	4.91	0	3.33						3.77	7.4		3.68			3.62	4.08		8.66	8.34	3.95	10.25		4.38	4.44	5.15	5.05	13.26			2	1	2	2	1	2	2	2	1	2
Q06151	m7GpppX diphosphatase OS=Saccharomyces cerevisiae	1	0	59.537	33	8	389	6	350	40.7	6.25	2	50.3	41.54	29.86	40.76	27.96	48.87	49.57	52.15	51.27	63.01	60.18	62.59	37.37	66.93	42.88	49.15	39.92	45.87	61.31	48.89	42.02	25.64	13.48	22.48	29.57	22	17.02	6	5	4	5	5	5	6	7	6	5
Q06177	Translation machinery-associated protein 10 OS=Saccharomyces cerevisiae	1	0.002	3.578	23	1	1	1	86	9.8	9.76	0															2.57
Q06205	FK506-binding protein 4 OS=Saccharomyces cerevisiae	1	0	11.652	7	2	200	1	392	43.9	4.69	0	14.86	7.28	6.79	11.12	15.05	15.24	13.62	17.89	13.85	13.45	17.16	20.76	10.56	12.14	14.81	13.75	28.48	22.77	15.04	11.31	16.69	17.78	15.75	21.87	16.44	9.56	12.4	2	2	2	2	2	2	2	2	2	2
Q06252	Uncharacterized protein YLR179C OS=Saccharomyces cerevisiae	1	0	29.407	39	5	181	5	201	22.1	4.94	0	5.93	7.71	3.94	12.79	18.57	20.6	17.67	13.07	8.57	17.34	21.25	12.73	17.99	18.39	19.45	16.76	15.42	23.83	23.06	30.51	19.06	17.5	14.8	28.38	12.73	19.39	9.49	1	1	1	3	3	3	3	2	3	3
Q06336	ADP-ribosylation factor-binding protein GGA1 OS=Saccharomyces cerevisiae	1	0.026	2.232	1	1	18	1	557	62.3	5.62	0									1.61								1.62		1.63														1		1	1
Q06406	U6 snRNA-associated Sm-like protein LSm6 OS=Saccharomyces cerevisiae	1	0.002	3.297	21	1	1	1	86	9.4	5.97	0																										3.4
Q06408	Transaminated amino acid decarboxylase OS=Saccharomyces cerevisiae	1	0	15.313	6	4	111	4	635	71.3	6.54	0	2.07	2.29	2.27	4.74	4.74	6.19	11.81	9.19	6.25	4.89	5.59	6.27		8.45	9.62	8.94	12.83	10.3	3.87	16.35	17.22	18.27	17.74	7.8	11.71	15.85	11.9	1	1	1	2	2	1	2	3	2	1
Q06440	Coronin-like protein OS=Saccharomyces cerevisiae	1	0	11.013	6	3	42	3	651	72.5	5.88	0	1.64			2.33	8.74	2.4	1.9	1.97		3.69	4.14	2.07	3.86	3.72	1.99	2.01	2.11	1.67	1.99	4.38	4.1	1.92	6.15	1.82		6.62		1	1		1	1	1	1	1		1
Q06449	[PSI+] inducibility protein 3 OS=Saccharomyces cerevisiae	1	0	8.747	11	2	28	2	215	23.5	7.42	0		4.63																											1	1			1	1	1		1
Q06485	Autophagy-related protein 33 OS=Saccharomyces cerevisiae	1	0	5.873	13	1	2	1	197	20.4	6.9	0																								3.17		3.98
Q06494	Putative pyridoxal reductase OS=Saccharomyces cerevisiae	1	0	7.383	6	2	25	2	345	38.6	5.99	0				1.86				4.41	1.84						2.14	4.05	2.05	4.15	6.72	8.6	6.65	1.92	2.25	4.45				1			1				1	1
Q06505	Transcription factor SPN1 OS=Saccharomyces cerevisiae	1	0	15.382	10	3	47	3	410	46.1	7.52	0		2.71			2.46		3.34	3.26	6.33	6.84	5.19		8.22	12.39	5.68		2.25	2.32	4.69	5.98	11.88	17.52	2.5	11.63	4.68	2.19	8.72		1			1		1	1	1	2
Q06523	Uncharacterized protein YPR148C OS=Saccharomyces cerevisiae	1	0	27.865	17	5	72	5	435	49.2	4.75	0		3.94		1.88	7.65	5.54	7	4.57	4.33	7.3	3.02	9.16	5.94	1.61		9	4.29		9.39		1.65	4.14	7.82	8.6	1.69	4.21	4.43	1	1		2	2	3	3	2	2	2
Q06549	Cytidine deaminase OS=Saccharomyces cerevisiae	1	0.051	1.931	9	1	1	1	142	15.5	7.17	0
Q06624	DNA damage tolerance protein RHC31 OS=Saccharomyces cerevisiae	1	0.001	4.23	5	1	1	1	347	39.2	5.12	0									2.47																											1
Q06625	Glycogen debranching enzyme OS=Saccharomyces cerevisiae	1	0.051	1.915	1	1	29	1	1536	174.9	5.77	0					1.71				1.63				1.71		1.65				1.69												1	1	1	1		1	1
Q06639	Chromatin structure-remodeling complex protein RSC3 OS=Saccharomyces cerevisiae	1	0.023	2.29	3	1	1	1	885	101.7	8.03	0
Q06685	Inositol hexakisphosphate and diphosphoinositol-pentakisphosphate kinase OS=Saccharomyces cerevisiae	1	0	5.125	1	1	3	1	1146	129.7	8.65	0		3.21	3.01																							3.52			1	1
Q06705	Phosphatidylinositol transfer protein CSR1 OS=Saccharomyces cerevisiae	1	0.002	3.917	3	1	1	1	408	47.4	6.62	0																	2.72
Q06821	Uncharacterized protein YPR084W OS=Saccharomyces cerevisiae	1	0.054	1.869	3	1	2	1	456	50.8	7.14	0
Q06892	NADH kinase POS5, mitochondrial OS=Saccharomyces cerevisiae	1	0.004	3.221	2	1	4	1	414	46.2	8.97	0		2.67			2.12																		1.66	2.12					1			1
Q07451	Endoplasmic reticulum transmembrane protein 3 OS=Saccharomyces cerevisiae	1	0	5.519	5	1	52	1	203	22.9	7.14	0	5.2	4.75	5.53	7.14	2.58	10.99	8.12	4.6	8.35	4.66	13.19	6.65	4.22	7.32	2.25	7.29	4.41	2.38	2.44	4.75	5.68			2.24	4.57			1	1	1	1	1	1	1	1	1	1
Q07478	ATP-dependent RNA helicase SUB2 OS=Saccharomyces cerevisiae	1	0	51.309	25	9	282	9	446	50.3	5.52	0	30.97	23.75	17.96	28.46	12.34	36.62	26.71	40.8	25.25	22.85	24.31	34.87	23.07	32.32	36.38	43.42	26.7	24.03	19.45	25.68	52.06	43.17	31.72	33.76	18.14	18.14	25.2	4	3	4	4	3	4	6	7	6	3
Q07505	Putative carboxymethylenebutenolidase OS=Saccharomyces cerevisiae	1	0	40.247	26	5	101	5	273	30.8	6.34	0	8.77	6.3	16.47	3.65	2.6		11	7.04	7.93	16.63	2.41	15.72	10.28	4.95	13.93	6.03	6.12	15.52	15.58	13.72	5.79	17.11	19.97	15.54	11.47	17.75	19.49	1	1	3	1	1		2	2	2	2
Q07540	Frataxin homolog, mitochondrial OS=Saccharomyces cerevisiae	1	0.013	2.686	6	1	1	1	174	19.5	5.82	0																								2.22
Q07551	NADPH-dependent alpha-keto amide reductase OS=Saccharomyces cerevisiae	1	0	71.927	60	12	320	12	312	35.5	6.19	0	56.85	51.1	38.64	43.39	66.14	59.02	51.79	50.43	50.92	48.66	38.22	52.76	43.09	57.15	51.28	45.06	39.59	38.31	32.97	30.93	50.36	50.33	32.28	52.39	49.7	30.57	42.85	5	5	5	5	4	4	5	4	5	5
Q07623	Nucleolar protein 6 OS=Saccharomyces cerevisiae	1	0	8.675	7	1	7	1	225	25.2	10.08	0	3.68		5.15				3.98					4.98						4.67			4.41				5.24			1		1				1
Q07648	D-aminoacyl-tRNA deacylase OS=Saccharomyces cerevisiae	1	0	5.136	7	1	13	1	150	16.7	7.42	0	2.58	2.58	2.55													8.55	2.95	2.49	2.66	2.65	2.29		5.46					1	1	1
Q07653	Protein HBT1 OS=Saccharomyces cerevisiae	1	0	6.604	3	2	9	2	1046	113.5	6.38	0			2.59		2.04																							1	1	2	1	1	1		1
Q07657	Seventh homolog of septin 1 OS=Saccharomyces cerevisiae	1	0.002	3.399	2	1	21	1	551	62.6	5.53	0				1.72	2.26	2.3	2.06	10.16	2.11	4.4	1.6	5	1.94	7.3					1.97	1.65											1	1	1	1	1	1	1
Q07688	Phosphorelay intermediate protein YPD1 OS=Saccharomyces cerevisiae	1	0	14.85	25	3	19	3	167	19.2	4.73	0															1.62										4.71	5.02		1		1	1	1			1
Q07825	Putative Xaa-Pro aminopeptidase FRA1 OS=Saccharomyces cerevisiae	1	0	12.469	5	2	6	2	749	84.9	6.86	0						2.62																3.6			2.76	10.71							1
Q08193	1,3-beta-glucanosyltransferase GAS5 OS=Saccharomyces cerevisiae	1	0	35.659	16	5	176	5	484	51.8	4.64	0	17.84	24.32	24.11	26.11	18.97	19.09	31.75	13.15	24.17	17.62	21.81	24.89	18.87	25.26	26.2	30.1	32.73	28.44	24.19	28.82	24.84	19.46	22.63	13.83	15.31	14.12	10.78	3	4	3	4	3	3	3	3	4	3
Q08202	Protein OPI10 OS=Saccharomyces cerevisiae	1	0.002	3.804	6	1	2	1	246	27.2	5.3	0																	2.57									3.11
Q08220	Glutathione synthetase OS=Saccharomyces cerevisiae	1	0	14.08	9	3	35	3	491	55.8	5.66	0		14.06			4.84	2.62		2.35		10.31		5.3	10.76	7.66			2.23		2.61	8					10.02	7.99	7.47		1			1	1		1		2
Q08225	Probable dipeptidyl peptidase 3 OS=Saccharomyces cerevisiae	1	0.007	2.915	2	1	6	1	711	80.5	6.27	0																1.68						3.46	1.73		1.9
Q08230	Succinate dehydrogenase assembly factor 2, mitochondrial OS=Saccharomyces cerevisiae	1	0.007	2.941	9	1	1	1	162	19	8.78	0																					2.56
Q08245	Protein ZEO1 OS=Saccharomyces cerevisiae	1	0	95.558	52	11	939	11	113	12.6	5.43	0	111.86	102.78	105.95	93.36	150.47	148.25	104.63	94.44	109.11	111.33	139.18	130.61	121.52	131.45	111.63	105.44	115.56	89.22	130.4	89.51	109.53	118.85	92.53	83.45	79.89	107.41	93.19	9	9	9	10	11	11	11	11	11	9
Q08281	Restriction of telomere capping protein 1 OS=Saccharomyces cerevisiae	1	0.055	1.854	1	1	9	1	1341	149.3	6.93	0										1.95				1.93	2.02	2.41	2.2		1.98		5.94
Q08300	Secreted protein CSS3 OS=Saccharomyces cerevisiae	1	0.007	2.94	7	1	10	1	171	19.6	4.45	0				1.98			1.72			1.66		1.97	1.74		3.73			2.09		2.1	2.28										1			1			1
Q08412	Ubiquitin-binding protein CUE5 OS=Saccharomyces cerevisiae	1	0	10.091	6	2	46	2	411	46.8	4.81	0	3.16		5.96	5.65	2.78	2.64	5.64	2.93	2.61	5.39	7.72	2.52		8.34		9.74	5.41	2.47	5.57	9.14	5.47	2.59	2.67	3.17	13.55	2.76	4.76	1		1	1	1	1	1	1	1
Q08421	Enhancer of translation termination 1 OS=Saccharomyces cerevisiae	1	0.002	3.416	3	1	1	1	412	47.3	4.79	0											2.67
Q08446	Protein SGT1 OS=Saccharomyces cerevisiae	1	0	4.737	3	1	1	1	395	44.8	6.49	0																									2.61
Q08484	GTPase-activating protein GYP1 OS=Saccharomyces cerevisiae	1	0.033	2.145	1	1	2	1	637	73.2	7.21	0																											1.97
Q08601	Metacaspase-1 OS=Saccharomyces cerevisiae	1	0	6.351	8	2	14	2	432	48	5.43	0		1.7																	1.69	2.42	5	2.75	6.44		2.42	5.61	5.24		1
Q08673	Cell wall protein SRL1 OS=Saccharomyces cerevisiae	1	0.023	2.288	8	1	1	1	210	22	4.42	0																																	1
Q08723	26S proteasome regulatory subunit RPN8 OS=Saccharomyces cerevisiae	1	0	32.62	30	6	180	6	338	38.3	5.64	0	4.23			3.86	11.14	9.06	1.9	14.3	6.22	5.2	9.86	7.83	6.57	3.89	13.09	4.06	10.35	11.05	2.07	10.28	3.01	13.67	9.44	4.55	14.54	7.33	11.82	2	1	1	2	4	3	2	4	2	2
Q08732	Serine/threonine-protein kinase HRK1 OS=Saccharomyces cerevisiae	1	0.007	2.899	2	1	1	1	759	85.6	7.31	0																2.83
Q08742	Thiosulfate sulfurtransferase RDL2, mitochondrial OS=Saccharomyces cerevisiae	1	0	5.351	13	1	1	1	149	16.7	9.64	0																3.65
Q08822	Probable electron transfer flavoprotein-ubiquinone oxidoreductase, mitochondrial OS=Saccharomyces cerevisiae	1	0.046	1.963	2	1	1	1	631	69.6	7.83	0								2.12																											1
Q08907	Facilitator of iron transport 3 OS=Saccharomyces cerevisiae	1	0.011	2.737	17	1	3	1	204	19.8	4.26	0																																					1
Q08959	Phosphatidylglycerol phospholipase C OS=Saccharomyces cerevisiae	1	0.023	2.288	5	1	3	1	321	37	8.66	0
Q08971	Protein PBDC1 homolog OS=Saccharomyces cerevisiae	1	0	10.428	21	3	64	3	146	17.4	5.3	0			3.35	1.78		1.73	3.3	3.24	1.65				1.74	1.68				5.19		1.85		1.63			8.21	3.33	1.68	1	1	1	1	1	1	1	2	1	1
Q08972	[NU+] prion formation protein 1 OS=Saccharomyces cerevisiae	1	0	52.153	12	10	228	10	1196	134.2	5.86	0	9.23	9.5	3.03	20.41	34.22	28.21	23.53	11.49	21.15	26.26	16.48	23.03	22.36	15.42	23.8	22.86	16.36	28.55	15.88	22.06	21.99	24.13	22.21	16.55	39.99	37.13	37.52	2	2	1	4	4	4	4	4	4	4
Q08975	Hydroxymethylpyrimidine/phosphomethylpyrimidine kinase THI21 OS=Saccharomyces cerevisiae	1	0	4.522	2	2	4	2	551	61.3	5.92	0							2.12														2.72				1.73									1
Q08977	UPF0662 protein YPL260W OS=Saccharomyces cerevisiae	1	0	58.638	29	10	372	10	551	62.7	5.12	0	24.26	19.95	17.55	17.53	31.39	30.76	21.51	35.63	20.24	44.49	47.54	45.07	61.18	46.55	42.12	23.04	36.05	44.79	25.97	42.33	48.38	47.23	45.82	42.03	42.06	36.75	30.79	4	3	3	3	3	4	4	5	4	5
Q08985	Homocysteine S-methyltransferase 2 OS=Saccharomyces cerevisiae	1	0	14.889	19	4	46	4	325	36.6	5.25	0	1.68		1.91	3.65	1.73	1.63	1.88	3.38	1.74	1.68	1.73	1.82	1.74	1.69	1.8	3.68	9.25	5.72	1.94	1.92	1.78	1.75	3.58	3.65	8.38	7.44	5.85	1		1	1	1	1	1	1	1	1
[truncated: 75 more rows]
[truncated: 152 more columns]
