# Supplementary material for: quantms: a cloud-based pipeline for quantitative proteomics enables the reanalysis of public proteomics data
Source: Nat Methods. 2024 Jul 4;21(9):1603–7. doi: 10.1038/s41592-024-02343-1 (PMC11399091; doi:10.1038/s41592-024-02343-1)
Supplement: Supplementary file 4 — Source data for the figures shown in the Supplementary Notes. [file 41592_2024_2343_MOESM4_ESM.zip › source_data_supplementary/SuppFigure6/SuppFigure6_ProteinLevelData.csv]

Mixture	TechRepMixture	Run	Channel	Protein	Abundance	BioReplicate	Condition
1	1_1	1_1_1	1	sp|O15379|HDAC3_HUMAN	12.3987244611659	1	treatment|0|2|4|20|4|2|2|4|2|2|4|40|5
1	1_1	1_1_1	1	sp|O60861|GAS7_HUMAN	13.7528196300285	1	treatment|0|2|4|20|4|2|2|4|2|2|4|40|5
1	1_1	1_1_1	1	sp|P00350|6PGD_ECOLI	14.336230457421	1	treatment|0|2|4|20|4|2|2|4|2|2|4|40|5
1	1_1	1_1_1	1	sp|P00363|FRDA_ECOLI	14.5327974285372	1	treatment|0|2|4|20|4|2|2|4|2|2|4|40|5
1	1_1	1_1_1	1	sp|P00370|DHE4_ECOLI	14.6902539953723	1	treatment|0|2|4|20|4|2|2|4|2|2|4|40|5
1	1_1	1_1_1	1	sp|P00393|NDH_ECOLI	14.4607423270113	1	treatment|0|2|4|20|4|2|2|4|2|2|4|40|5
1	1_1	1_1_1	1	sp|P00448|SODM_ECOLI	15.2715100712537	1	treatment|0|2|4|20|4|2|2|4|2|2|4|40|5
1	1_1	1_1_1	1	sp|P00452|RIR1_ECOLI	14.983736659985	1	treatment|0|2|4|20|4|2|2|4|2|2|4|40|5
1	1_1	1_1_1	1	sp|P00490|PHSM_ECOLI	15.2643520830794	1	treatment|0|2|4|20|4|2|2|4|2|2|4|40|5
1	1_1	1_1_1	1	sp|P00509|AAT_ECOLI	16.0213729919698	1	treatment|0|2|4|20|4|2|2|4|2|2|4|40|5
1	1_1	1_1_1	1	sp|P00547|KHSE_ECOLI	14.3951613697065	1	treatment|0|2|4|20|4|2|2|4|2|2|4|40|5
1	1_1	1_1_1	1	sp|P00550|PTM3C_ECOLI	16.8138206164329	1	treatment|0|2|4|20|4|2|2|4|2|2|4|40|5
1	1_1	1_1_1	1	sp|P00561|AK1H_ECOLI	14.1811782232996	1	treatment|0|2|4|20|4|2|2|4|2|2|4|40|5
1	1_1	1_1_1	1	sp|P00562|AK2H_ECOLI	14.850870113218	1	treatment|0|2|4|20|4|2|2|4|2|2|4|40|5
1	1_1	1_1_1	1	sp|P00579|RPOD_ECOLI	15.7591697575817	1	treatment|0|2|4|20|4|2|2|4|2|2|4|40|5
1	1_1	1_1_1	1	sp|P00582|DPO1_ECOLI	14.4842869582125	1	treatment|0|2|4|20|4|2|2|4|2|2|4|40|5
1	1_1	1_1_1	1	sp|P00634|PPB_ECOLI	14.1401694393297	1	treatment|0|2|4|20|4|2|2|4|2|2|4|40|5
1	1_1	1_1_1	1	sp|P00722|BGAL_ECOLI	13.4119762198959	1	treatment|0|2|4|20|4|2|2|4|2|2|4|40|5
1	1_1	1_1_1	1	sp|P00803|LEP_ECOLI	15.5150406783238	1	treatment|0|2|4|20|4|2|2|4|2|2|4|40|5
1	1_1	1_1_1	1	sp|P00805|ASPG2_ECOLI	14.9698444364483	1	treatment|0|2|4|20|4|2|2|4|2|2|4|40|5
1	1_1	1_1_1	1	sp|P00811|AMPC_ECOLI	14.2797409961687	1	treatment|0|2|4|20|4|2|2|4|2|2|4|40|5
1	1_1	1_1_1	1	sp|P00861|DCDA_ECOLI	15.000429293949	1	treatment|0|2|4|20|4|2|2|4|2|2|4|40|5
1	1_1	1_1_1	1	sp|P00864|CAPP_ECOLI	14.9499317988509	1	treatment|0|2|4|20|4|2|2|4|2|2|4|40|5
1	1_1	1_1_1	1	sp|P00887|AROH_ECOLI	14.3982130787067	1	treatment|0|2|4|20|4|2|2|4|2|2|4|40|5
1	1_1	1_1_1	1	sp|P00888|AROF_ECOLI	12.4892097508328	1	treatment|0|2|4|20|4|2|2|4|2|2|4|40|5
1	1_1	1_1_1	1	sp|P00893|ILVI_ECOLI	14.9032988592302	1	treatment|0|2|4|20|4|2|2|4|2|2|4|40|5
1	1_1	1_1_1	1	sp|P00894|ILVH_ECOLI	13.2362223399383	1	treatment|0|2|4|20|4|2|2|4|2|2|4|40|5
1	1_1	1_1_1	1	sp|P00895|TRPE_ECOLI	14.1546211270399	1	treatment|0|2|4|20|4|2|2|4|2|2|4|40|5
1	1_1	1_1_1	1	sp|P00903|PABA_ECOLI	13.2082357105669	1	treatment|0|2|4|20|4|2|2|4|2|2|4|40|5
1	1_1	1_1_1	1	sp|P00904|TRPGD_ECOLI	13.5225183465488	1	treatment|0|2|4|20|4|2|2|4|2|2|4|40|5
1	1_1	1_1_1	1	sp|P00909|TRPC_ECOLI	15.124614401922	1	treatment|0|2|4|20|4|2|2|4|2|2|4|40|5
1	1_1	1_1_1	1	sp|P00914|PHR_ECOLI	14.390134913111	1	treatment|0|2|4|20|4|2|2|4|2|2|4|40|5
1	1_1	1_1_1	1	sp|P00926|SDHD_ECOLI	13.7782067096554	1	treatment|0|2|4|20|4|2|2|4|2|2|4|40|5
1	1_1	1_1_1	1	sp|P00934|THRC_ECOLI	13.6411847812643	1	treatment|0|2|4|20|4|2|2|4|2|2|4|40|5
1	1_1	1_1_1	1	sp|P00935|METB_ECOLI	14.4283018242751	1	treatment|0|2|4|20|4|2|2|4|2|2|4|40|5
1	1_1	1_1_1	1	sp|P00936|CYAA_ECOLI	14.3329062097303	1	treatment|0|2|4|20|4|2|2|4|2|2|4|40|5
1	1_1	1_1_1	1	sp|P00946|MANA_ECOLI	13.8469501580383	1	treatment|0|2|4|20|4|2|2|4|2|2|4|40|5
1	1_1	1_1_1	1	sp|P00954|SYW_ECOLI	14.6117992235808	1	treatment|0|2|4|20|4|2|2|4|2|2|4|40|5
1	1_1	1_1_1	1	sp|P00956|SYI_ECOLI	15.2727546451301	1	treatment|0|2|4|20|4|2|2|4|2|2|4|40|5
1	1_1	1_1_1	1	sp|P00957|SYA_ECOLI	15.4895697836337	1	treatment|0|2|4|20|4|2|2|4|2|2|4|40|5
1	1_1	1_1_1	1	sp|P00959|SYM_ECOLI	14.9825422846672	1	treatment|0|2|4|20|4|2|2|4|2|2|4|40|5
1	1_1	1_1_1	1	sp|P00960|SYGA_ECOLI	14.9286212805891	1	treatment|0|2|4|20|4|2|2|4|2|2|4|40|5
1	1_1	1_1_1	1	sp|P00961|SYGB_ECOLI	15.6183226345276	1	treatment|0|2|4|20|4|2|2|4|2|2|4|40|5
1	1_1	1_1_1	1	sp|P00962|SYQ_ECOLI	15.0721408496821	1	treatment|0|2|4|20|4|2|2|4|2|2|4|40|5
1	1_1	1_1_1	1	sp|P00963|ASNA_ECOLI	15.5259223964146	1	treatment|0|2|4|20|4|2|2|4|2|2|4|40|5
1	1_1	1_1_1	1	sp|P00968|CARB_ECOLI	14.5802480235724	1	treatment|0|2|4|20|4|2|2|4|2|2|4|40|5
1	1_1	1_1_1	1	sp|P02358|RS6_ECOLI	13.3020391344747	1	treatment|0|2|4|20|4|2|2|4|2|2|4|40|5
1	1_1	1_1_1	1	sp|P02359|RS7_ECOLI	16.3974256215117	1	treatment|0|2|4|20|4|2|2|4|2|2|4|40|5
1	1_1	1_1_1	1	sp|P02413|RL15_ECOLI	17.7784017646322	1	treatment|0|2|4|20|4|2|2|4|2|2|4|40|5
1	1_1	1_1_1	1	sp|P02769|ALBU_BOVIN	12.8750997427815	1	treatment|0|2|4|20|4|2|2|4|2|2|4|40|5
1	1_1	1_1_1	1	sp|P02916|MALF_ECOLI	13.8601097743706	1	treatment|0|2|4|20|4|2|2|4|2|2|4|40|5
1	1_1	1_1_1	1	sp|P02918|PBPA_ECOLI	13.3551849105498	1	treatment|0|2|4|20|4|2|2|4|2|2|4|40|5
1	1_1	1_1_1	1	sp|P02919|PBPB_ECOLI	14.526369408732	1	treatment|0|2|4|20|4|2|2|4|2|2|4|40|5
1	1_1	1_1_1	1	sp|P02924|ARAF_ECOLI	13.6342501066155	1	treatment|0|2|4|20|4|2|2|4|2|2|4|40|5
1	1_1	1_1_1	1	sp|P02925|RBSB_ECOLI	14.8980986905318	1	treatment|0|2|4|20|4|2|2|4|2|2|4|40|5
1	1_1	1_1_1	1	sp|P02929|TONB_ECOLI	12.9998291622991	1	treatment|0|2|4|20|4|2|2|4|2|2|4|40|5
1	1_1	1_1_1	1	sp|P02930|TOLC_ECOLI	13.8877554549173	1	treatment|0|2|4|20|4|2|2|4|2|2|4|40|5
1	1_1	1_1_1	1	sp|P02931|OMPF_ECOLI	14.8255399976119	1	treatment|0|2|4|20|4|2|2|4|2|2|4|40|5
1	1_1	1_1_1	1	sp|P02942|MCP1_ECOLI	13.737027727884	1	treatment|0|2|4|20|4|2|2|4|2|2|4|40|5
1	1_1	1_1_1	1	sp|P02943|LAMB_ECOLI	14.0924216780059	1	treatment|0|2|4|20|4|2|2|4|2|2|4|40|5
1	1_1	1_1_1	1	sp|P03004|DNAA_ECOLI	14.2435939939787	1	treatment|0|2|4|20|4|2|2|4|2|2|4|40|5
1	1_1	1_1_1	1	sp|P03007|DPO3E_ECOLI	13.0128939862402	1	treatment|0|2|4|20|4|2|2|4|2|2|4|40|5
1	1_1	1_1_1	1	sp|P03018|UVRD_ECOLI	14.428085513783	1	treatment|0|2|4|20|4|2|2|4|2|2|4|40|5
1	1_1	1_1_1	1	sp|P03023|LACI_ECOLI	15.5418864010312	1	treatment|0|2|4|20|4|2|2|4|2|2|4|40|5
1	1_1	1_1_1	1	sp|P03024|GALR_ECOLI	13.8891817861782	1	treatment|0|2|4|20|4|2|2|4|2|2|4|40|5
1	1_1	1_1_1	1	sp|P03813|YGEA_ECOLI	14.5777537967105	1	treatment|0|2|4|20|4|2|2|4|2|2|4|40|5
1	1_1	1_1_1	1	sp|P03817|MIOC_ECOLI	15.9662975577386	1	treatment|0|2|4|20|4|2|2|4|2|2|4|40|5
1	1_1	1_1_1	1	sp|P03819|KEFC_ECOLI	13.438634782353	1	treatment|0|2|4|20|4|2|2|4|2|2|4|40|5
1	1_1	1_1_1	1	sp|P03835|INSG_ECOLI	13.5754773419099	1	treatment|0|2|4|20|4|2|2|4|2|2|4|40|5
1	1_1	1_1_1	1	sp|P03841|MALM_ECOLI	15.4179751009318	1	treatment|0|2|4|20|4|2|2|4|2|2|4|40|5
1	1_1	1_1_1	1	sp|P04036|DAPB_ECOLI	13.8354620585358	1	treatment|0|2|4|20|4|2|2|4|2|2|4|40|5
1	1_1	1_1_1	1	sp|P04079|GUAA_ECOLI	14.8425731376799	1	treatment|0|2|4|20|4|2|2|4|2|2|4|40|5
1	1_1	1_1_1	1	sp|P04395|3MG2_ECOLI	13.9260419402742	1	treatment|0|2|4|20|4|2|2|4|2|2|4|40|5
1	1_1	1_1_1	1	sp|P04425|GSHB_ECOLI	14.3445255866283	1	treatment|0|2|4|20|4|2|2|4|2|2|4|40|5
1	1_1	1_1_1	1	sp|P04693|TYRB_ECOLI	14.1982546563589	1	treatment|0|2|4|20|4|2|2|4|2|2|4|40|5
1	1_1	1_1_1	1	sp|P04805|SYE_ECOLI	15.0993056946495	1	treatment|0|2|4|20|4|2|2|4|2|2|4|40|5
1	1_1	1_1_1	1	sp|P04825|AMPN_ECOLI	15.2910556849199	1	treatment|0|2|4|20|4|2|2|4|2|2|4|40|5
1	1_1	1_1_1	1	sp|P04846|NLPA_ECOLI	14.1902582220076	1	treatment|0|2|4|20|4|2|2|4|2|2|4|40|5
1	1_1	1_1_1	1	sp|P04949|FLIC_ECOLI	12.9297061172302	1	treatment|0|2|4|20|4|2|2|4|2|2|4|40|5
1	1_1	1_1_1	1	sp|P04951|KDSB_ECOLI	14.2774073069735	1	treatment|0|2|4|20|4|2|2|4|2|2|4|40|5
1	1_1	1_1_1	1	sp|P04968|ILVA_ECOLI	14.2627234077126	1	treatment|0|2|4|20|4|2|2|4|2|2|4|40|5
1	1_1	1_1_1	1	sp|P04982|RBSD_ECOLI	13.6724816658514	1	treatment|0|2|4|20|4|2|2|4|2|2|4|40|5
1	1_1	1_1_1	1	sp|P04983|RBSA_ECOLI	14.2743139352107	1	treatment|0|2|4|20|4|2|2|4|2|2|4|40|5
1	1_1	1_1_1	1	sp|P04993|RECD_ECOLI	14.7479820541192	1	treatment|0|2|4|20|4|2|2|4|2|2|4|40|5
1	1_1	1_1_1	1	sp|P04994|EX7L_ECOLI	14.6124093291707	1	treatment|0|2|4|20|4|2|2|4|2|2|4|40|5
1	1_1	1_1_1	1	sp|P04995|EX1_ECOLI	14.6719388388108	1	treatment|0|2|4|20|4|2|2|4|2|2|4|40|5
1	1_1	1_1_1	1	sp|P05020|PYRC_ECOLI	14.6047566049147	1	treatment|0|2|4|20|4|2|2|4|2|2|4|40|5
1	1_1	1_1_1	1	sp|P05041|PABB_ECOLI	14.2655987201977	1	treatment|0|2|4|20|4|2|2|4|2|2|4|40|5
1	1_1	1_1_1	1	sp|P05042|FUMC_ECOLI	15.2620761998297	1	treatment|0|2|4|20|4|2|2|4|2|2|4|40|5
1	1_1	1_1_1	1	sp|P05050|ALKB_ECOLI	13.7943223218608	1	treatment|0|2|4|20|4|2|2|4|2|2|4|40|5
1	1_1	1_1_1	1	sp|P05052|APPY_ECOLI	13.442311451588	1	treatment|0|2|4|20|4|2|2|4|2|2|4|40|5
1	1_1	1_1_1	1	sp|P05055|PNP_ECOLI	15.1318856611032	1	treatment|0|2|4|20|4|2|2|4|2|2|4|40|5
1	1_1	1_1_1	1	sp|P05089|ARGI1_HUMAN	14.4877636336625	1	treatment|0|2|4|20|4|2|2|4|2|2|4|40|5
1	1_1	1_1_1	1	sp|P05100|3MG1_ECOLI	14.301678401023	1	treatment|0|2|4|20|4|2|2|4|2|2|4|40|5
1	1_1	1_1_1	1	sp|P05194|AROD_ECOLI	14.2367094131106	1	treatment|0|2|4|20|4|2|2|4|2|2|4|40|5
1	1_1	1_1_1	1	sp|P05458|PTRA_ECOLI	14.2193747185071	1	treatment|0|2|4|20|4|2|2|4|2|2|4|40|5
1	1_1	1_1_1	1	sp|P05459|PDXB_ECOLI	15.319643150664	1	treatment|0|2|4|20|4|2|2|4|2|2|4|40|5
1	1_1	1_1_1	1	sp|P05523|FPG_ECOLI	14.7523991205521	1	treatment|0|2|4|20|4|2|2|4|2|2|4|40|5
1	1_1	1_1_1	1	sp|P05637|APAH_ECOLI	14.1175002376691	1	treatment|0|2|4|20|4|2|2|4|2|2|4|40|5
1	1_1	1_1_1	1	sp|P05707|SRLD_ECOLI	14.128794630581	1	treatment|0|2|4|20|4|2|2|4|2|2|4|40|5
1	1_1	1_1_1	1	sp|P05791|ILVD_ECOLI	15.3114193951186	1	treatment|0|2|4|20|4|2|2|4|2|2|4|40|5
1	1_1	1_1_1	1	sp|P05793|ILVC_ECOLI	14.5031001420194	1	treatment|0|2|4|20|4|2|2|4|2|2|4|40|5
1	1_1	1_1_1	1	sp|P05804|BGLR_ECOLI	14.2303368443208	1	treatment|0|2|4|20|4|2|2|4|2|2|4|40|5
1	1_1	1_1_1	1	sp|P05825|FEPA_ECOLI	13.5550418120774	1	treatment|0|2|4|20|4|2|2|4|2|2|4|40|5
1	1_1	1_1_1	1	sp|P05827|ILVY_ECOLI	13.7302762009911	1	treatment|0|2|4|20|4|2|2|4|2|2|4|40|5
1	1_1	1_1_1	1	sp|P05852|TSAD_ECOLI	15.3166733596628	1	treatment|0|2|4|20|4|2|2|4|2|2|4|40|5
1	1_1	1_1_1	1	sp|P06129|BTUB_ECOLI	13.8287839936076	1	treatment|0|2|4|20|4|2|2|4|2|2|4|40|5
1	1_1	1_1_1	1	sp|P06134|ADA_ECOLI	13.306163507714	1	treatment|0|2|4|20|4|2|2|4|2|2|4|40|5
1	1_1	1_1_1	1	sp|P06136|FTSQ_ECOLI	10.7761368431947	1	treatment|0|2|4|20|4|2|2|4|2|2|4|40|5
1	1_1	1_1_1	1	sp|P06149|DLD_ECOLI	15.2592337278376	1	treatment|0|2|4|20|4|2|2|4|2|2|4|40|5
1	1_1	1_1_1	1	sp|P06282|CDH_ECOLI	13.1325021200011	1	treatment|0|2|4|20|4|2|2|4|2|2|4|40|5
1	1_1	1_1_1	1	sp|P06610|BTUE_ECOLI	13.8694295905872	1	treatment|0|2|4|20|4|2|2|4|2|2|4|40|5
1	1_1	1_1_1	1	sp|P06611|BTUD_ECOLI	11.8262837944695	1	treatment|0|2|4|20|4|2|2|4|2|2|4|40|5
1	1_1	1_1_1	1	sp|P06612|TOP1_ECOLI	14.5306205953987	1	treatment|0|2|4|20|4|2|2|4|2|2|4|40|5
1	1_1	1_1_1	1	sp|P06616|ERA_ECOLI	14.9165933071339	1	treatment|0|2|4|20|4|2|2|4|2|2|4|40|5
1	1_1	1_1_1	1	sp|P06709|BIRA_ECOLI	14.6172790995361	1	treatment|0|2|4|20|4|2|2|4|2|2|4|40|5
1	1_1	1_1_1	1	sp|P06710|DPO3X_ECOLI	14.2376044193518	1	treatment|0|2|4|20|4|2|2|4|2|2|4|40|5
1	1_1	1_1_1	1	sp|P06715|GSHR_ECOLI	14.8800998308919	1	treatment|0|2|4|20|4|2|2|4|2|2|4|40|5
1	1_1	1_1_1	1	sp|P06720|AGAL_ECOLI	13.6397170138567	1	treatment|0|2|4|20|4|2|2|4|2|2|4|40|5
1	1_1	1_1_1	1	sp|P06721|METC_ECOLI	13.7514805907601	1	treatment|0|2|4|20|4|2|2|4|2|2|4|40|5
1	1_1	1_1_1	1	sp|P06733|ENOA_HUMAN	12.8029474475386	1	treatment|0|2|4|20|4|2|2|4|2|2|4|40|5
1	1_1	1_1_1	1	sp|P06846|EBGR_ECOLI	14.6141554927007	1	treatment|0|2|4|20|4|2|2|4|2|2|4|40|5
1	1_1	1_1_1	1	sp|P06959|ODP2_ECOLI	15.0055700138155	1	treatment|0|2|4|20|4|2|2|4|2|2|4|40|5
1	1_1	1_1_1	1	sp|P06961|CCA_ECOLI	14.6019658989122	1	treatment|0|2|4|20|4|2|2|4|2|2|4|40|5
1	1_1	1_1_1	1	sp|P06966|DICA_ECOLI	16.1207832322125	1	treatment|0|2|4|20|4|2|2|4|2|2|4|40|5
1	1_1	1_1_1	1	sp|P06968|DUT_ECOLI	13.4512677508838	1	treatment|0|2|4|20|4|2|2|4|2|2|4|40|5
1	1_1	1_1_1	1	sp|P06971|FHUA_ECOLI	14.3695410634795	1	treatment|0|2|4|20|4|2|2|4|2|2|4|40|5
1	1_1	1_1_1	1	sp|P06974|FLIM_ECOLI	13.4693574771859	1	treatment|0|2|4|20|4|2|2|4|2|2|4|40|5
1	1_1	1_1_1	1	sp|P06983|HEM3_ECOLI	13.5936712907793	1	treatment|0|2|4|20|4|2|2|4|2|2|4|40|5
1	1_1	1_1_1	1	sp|P06986|HIS8_ECOLI	15.0521158760759	1	treatment|0|2|4|20|4|2|2|4|2|2|4|40|5
1	1_1	1_1_1	1	sp|P06987|HIS7_ECOLI	14.6734488307189	1	treatment|0|2|4|20|4|2|2|4|2|2|4|40|5
1	1_1	1_1_1	1	sp|P06988|HISX_ECOLI	15.1110181785256	1	treatment|0|2|4|20|4|2|2|4|2|2|4|40|5
1	1_1	1_1_1	1	sp|P06989|HIS2_ECOLI	15.6642378222077	1	treatment|0|2|4|20|4|2|2|4|2|2|4|40|5
1	1_1	1_1_1	1	sp|P06992|RSMA_ECOLI	16.5444962713846	1	treatment|0|2|4|20|4|2|2|4|2|2|4|40|5
1	1_1	1_1_1	1	sp|P06993|MALT_ECOLI	14.0964448087459	1	treatment|0|2|4|20|4|2|2|4|2|2|4|40|5
1	1_1	1_1_1	1	sp|P06996|OMPC_ECOLI	12.5794421641513	1	treatment|0|2|4|20|4|2|2|4|2|2|4|40|5
1	1_1	1_1_1	1	sp|P06999|PFKB_ECOLI	13.3102693675723	1	treatment|0|2|4|20|4|2|2|4|2|2|4|40|5
1	1_1	1_1_1	1	sp|P07000|PLDB_ECOLI	13.7123279816447	1	treatment|0|2|4|20|4|2|2|4|2|2|4|40|5
1	1_1	1_1_1	1	sp|P07001|PNTA_ECOLI	14.2248597719041	1	treatment|0|2|4|20|4|2|2|4|2|2|4|40|5
1	1_1	1_1_1	1	sp|P07003|POXB_ECOLI	15.1486718598768	1	treatment|0|2|4|20|4|2|2|4|2|2|4|40|5
1	1_1	1_1_1	1	sp|P07012|RF2_ECOLI	14.9216033925288	1	treatment|0|2|4|20|4|2|2|4|2|2|4|40|5
1	1_1	1_1_1	1	sp|P07013|PRIB_ECOLI	11.5307462731336	1	treatment|0|2|4|20|4|2|2|4|2|2|4|40|5
1	1_1	1_1_1	1	sp|P07014|SDHB_ECOLI	14.8010815370815	1	treatment|0|2|4|20|4|2|2|4|2|2|4|40|5
1	1_1	1_1_1	1	sp|P07017|MCP2_ECOLI	13.7513447403066	1	treatment|0|2|4|20|4|2|2|4|2|2|4|40|5
1	1_1	1_1_1	1	sp|P07023|TYRA_ECOLI	14.3755424284558	1	treatment|0|2|4|20|4|2|2|4|2|2|4|40|5
1	1_1	1_1_1	1	sp|P07024|USHA_ECOLI	14.3647465682313	1	treatment|0|2|4|20|4|2|2|4|2|2|4|40|5
1	1_1	1_1_1	1	sp|P07026|SDIA_ECOLI	14.7441229169266	1	treatment|0|2|4|20|4|2|2|4|2|2|4|40|5
1	1_1	1_1_1	1	sp|P07102|PPA_ECOLI	14.6065341320971	1	treatment|0|2|4|20|4|2|2|4|2|2|4|40|5
1	1_1	1_1_1	1	sp|P07109|HISP_ECOLI	13.8162209236966	1	treatment|0|2|4|20|4|2|2|4|2|2|4|40|5
1	1_1	1_1_1	1	sp|P07117|PUTP_ECOLI	13.6870705522513	1	treatment|0|2|4|20|4|2|2|4|2|2|4|40|5
1	1_1	1_1_1	1	sp|P07118|SYV_ECOLI	14.6521032572632	1	treatment|0|2|4|20|4|2|2|4|2|2|4|40|5
1	1_1	1_1_1	1	sp|P07330|CHEB_ECOLI	13.5369926625903	1	treatment|0|2|4|20|4|2|2|4|2|2|4|40|5
1	1_1	1_1_1	1	sp|P07363|CHEA_ECOLI	12.6956488628415	1	treatment|0|2|4|20|4|2|2|4|2|2|4|40|5
1	1_1	1_1_1	1	sp|P07395|SYFB_ECOLI	15.9813770577335	1	treatment|0|2|4|20|4|2|2|4|2|2|4|40|5
1	1_1	1_1_1	1	sp|P07604|TYRR_ECOLI	14.8236114560118	1	treatment|0|2|4|20|4|2|2|4|2|2|4|40|5
1	1_1	1_1_1	1	sp|P07639|AROB_ECOLI	14.6472255534827	1	treatment|0|2|4|20|4|2|2|4|2|2|4|40|5
1	1_1	1_1_1	1	sp|P07648|RECC_ECOLI	13.6652339542696	1	treatment|0|2|4|20|4|2|2|4|2|2|4|40|5
1	1_1	1_1_1	1	sp|P07649|TRUA_ECOLI	13.765553951705	1	treatment|0|2|4|20|4|2|2|4|2|2|4|40|5
1	1_1	1_1_1	1	sp|P07650|TYPH_ECOLI	14.5981276150792	1	treatment|0|2|4|20|4|2|2|4|2|2|4|40|5
1	1_1	1_1_1	1	sp|P07762|GLGB_ECOLI	14.5261055597139	1	treatment|0|2|4|20|4|2|2|4|2|2|4|40|5
1	1_1	1_1_1	1	sp|P07813|SYL_ECOLI	15.2637843392822	1	treatment|0|2|4|20|4|2|2|4|2|2|4|40|5
1	1_1	1_1_1	1	sp|P07821|FHUC_ECOLI	13.9720335864169	1	treatment|0|2|4|20|4|2|2|4|2|2|4|40|5
1	1_1	1_1_1	1	sp|P07822|FHUD_ECOLI	12.4096511981394	1	treatment|0|2|4|20|4|2|2|4|2|2|4|40|5
1	1_1	1_1_1	1	sp|P07862|DDLB_ECOLI	13.3456931071256	1	treatment|0|2|4|20|4|2|2|4|2|2|4|40|5
1	1_1	1_1_1	1	sp|P07913|TDH_ECOLI	13.8315973737494	1	treatment|0|2|4|20|4|2|2|4|2|2|4|40|5
1	1_1	1_1_1	1	sp|P08142|ILVB_ECOLI	14.092604756764	1	treatment|0|2|4|20|4|2|2|4|2|2|4|40|5
1	1_1	1_1_1	1	sp|P08178|PUR5_ECOLI	14.2680880336628	1	treatment|0|2|4|20|4|2|2|4|2|2|4|40|5
1	1_1	1_1_1	1	sp|P08179|PUR3_ECOLI	13.9607614420758	1	treatment|0|2|4|20|4|2|2|4|2|2|4|40|5
1	1_1	1_1_1	1	sp|P08192|FOLC_ECOLI	14.4645917365596	1	treatment|0|2|4|20|4|2|2|4|2|2|4|40|5
1	1_1	1_1_1	1	sp|P08194|GLPT_ECOLI	15.5797354566536	1	treatment|0|2|4|20|4|2|2|4|2|2|4|40|5
1	1_1	1_1_1	1	sp|P08200|IDH_ECOLI	16.0333363020828	1	treatment|0|2|4|20|4|2|2|4|2|2|4|40|5
1	1_1	1_1_1	1	sp|P08201|NIRB_ECOLI	13.7599390899732	1	treatment|0|2|4|20|4|2|2|4|2|2|4|40|5
1	1_1	1_1_1	1	sp|P08202|ARAA_ECOLI	14.8624518533816	1	treatment|0|2|4|20|4|2|2|4|2|2|4|40|5
1	1_1	1_1_1	1	sp|P08204|ARAB_ECOLI	13.7759106325474	1	treatment|0|2|4|20|4|2|2|4|2|2|4|40|5
1	1_1	1_1_1	1	sp|P08244|PYRF_ECOLI	14.7905309833184	1	treatment|0|2|4|20|4|2|2|4|2|2|4|40|5
1	1_1	1_1_1	1	sp|P08245|YCIH_ECOLI	15.3948496253077	1	treatment|0|2|4|20|4|2|2|4|2|2|4|40|5
1	1_1	1_1_1	1	sp|P08312|SYFA_ECOLI	15.1311386610469	1	treatment|0|2|4|20|4|2|2|4|2|2|4|40|5
1	1_1	1_1_1	1	sp|P08331|CPDB_ECOLI	14.6012820794595	1	treatment|0|2|4|20|4|2|2|4|2|2|4|40|5
1	1_1	1_1_1	1	sp|P08337|MUTT_ECOLI	12.0401654530935	1	treatment|0|2|4|20|4|2|2|4|2|2|4|40|5
1	1_1	1_1_1	1	sp|P08368|CREB_ECOLI	14.5827681297219	1	treatment|0|2|4|20|4|2|2|4|2|2|4|40|5
1	1_1	1_1_1	1	sp|P08373|MURB_ECOLI	13.9373576342	1	treatment|0|2|4|20|4|2|2|4|2|2|4|40|5
1	1_1	1_1_1	1	sp|P08390|USG_ECOLI	13.9223159473835	1	treatment|0|2|4|20|4|2|2|4|2|2|4|40|5
1	1_1	1_1_1	1	sp|P08394|RECB_ECOLI	13.7620011495488	1	treatment|0|2|4|20|4|2|2|4|2|2|4|40|5
1	1_1	1_1_1	1	sp|P08395|SPPA_ECOLI	12.6046286058205	1	treatment|0|2|4|20|4|2|2|4|2|2|4|40|5
1	1_1	1_1_1	1	sp|P08401|CREC_ECOLI	11.9998379913142	1	treatment|0|2|4|20|4|2|2|4|2|2|4|40|5
1	1_1	1_1_1	1	sp|P08506|DACC_ECOLI	15.0652269233602	1	treatment|0|2|4|20|4|2|2|4|2|2|4|40|5
1	1_1	1_1_1	1	sp|P08622|DNAJ_ECOLI	16.0441124065324	1	treatment|0|2|4|20|4|2|2|4|2|2|4|40|5
1	1_1	1_1_1	1	sp|P08660|AK3_ECOLI	14.0888745002545	1	treatment|0|2|4|20|4|2|2|4|2|2|4|40|5
1	1_1	1_1_1	1	sp|P08839|PT1_ECOLI	15.7132740110661	1	treatment|0|2|4|20|4|2|2|4|2|2|4|40|5
1	1_1	1_1_1	1	sp|P08997|MASY_ECOLI	14.9470607786626	1	treatment|0|2|4|20|4|2|2|4|2|2|4|40|5
1	1_1	1_1_1	1	sp|P09029|PURK_ECOLI	12.5905308942949	1	treatment|0|2|4|20|4|2|2|4|2|2|4|40|5
1	1_1	1_1_1	1	sp|P09030|EX3_ECOLI	15.1035471227668	1	treatment|0|2|4|20|4|2|2|4|2|2|4|40|5
1	1_1	1_1_1	1	sp|P09053|AVTA_ECOLI	13.7716435238789	1	treatment|0|2|4|20|4|2|2|4|2|2|4|40|5
1	1_1	1_1_1	1	sp|P09099|XYLB_ECOLI	13.9220019900264	1	treatment|0|2|4|20|4|2|2|4|2|2|4|40|5
1	1_1	1_1_1	1	sp|P09126|HEM4_ECOLI	14.1059277375112	1	treatment|0|2|4|20|4|2|2|4|2|2|4|40|5
1	1_1	1_1_1	1	sp|P09127|HEMX_ECOLI	14.2110599744795	1	treatment|0|2|4|20|4|2|2|4|2|2|4|40|5
1	1_1	1_1_1	1	sp|P09147|GALE_ECOLI	14.799134212617	1	treatment|0|2|4|20|4|2|2|4|2|2|4|40|5
1	1_1	1_1_1	1	sp|P09148|GAL7_ECOLI	15.7623679272467	1	treatment|0|2|4|20|4|2|2|4|2|2|4|40|5
1	1_1	1_1_1	1	sp|P09151|LEU1_ECOLI	13.083359882119	1	treatment|0|2|4|20|4|2|2|4|2|2|4|40|5
1	1_1	1_1_1	1	sp|P09152|NARG_ECOLI	14.0907477051735	1	treatment|0|2|4|20|4|2|2|4|2|2|4|40|5
1	1_1	1_1_1	1	sp|P09155|RND_ECOLI	13.7772547661516	1	treatment|0|2|4|20|4|2|2|4|2|2|4|40|5
1	1_1	1_1_1	1	sp|P09158|SPEE_ECOLI	13.6976659291117	1	treatment|0|2|4|20|4|2|2|4|2|2|4|40|5
1	1_1	1_1_1	1	sp|P09169|OMPT_ECOLI	13.0545248767662	1	treatment|0|2|4|20|4|2|2|4|2|2|4|40|5
1	1_1	1_1_1	1	sp|P09323|PTW3C_ECOLI	15.2570277168048	1	treatment|0|2|4|20|4|2|2|4|2|2|4|40|5
1	1_1	1_1_1	1	sp|P09372|GRPE_ECOLI	14.20831745105	1	treatment|0|2|4|20|4|2|2|4|2|2|4|40|5
1	1_1	1_1_1	1	sp|P09373|PFLB_ECOLI	15.4635623907585	1	treatment|0|2|4|20|4|2|2|4|2|2|4|40|5
1	1_1	1_1_1	1	sp|P09391|GLPG_ECOLI	14.0786356732102	1	treatment|0|2|4|20|4|2|2|4|2|2|4|40|5
1	1_1	1_1_1	1	sp|P09394|GLPQ_ECOLI	14.9449008570324	1	treatment|0|2|4|20|4|2|2|4|2|2|4|40|5
1	1_1	1_1_1	1	sp|P09424|MTLD_ECOLI	15.1272551266392	1	treatment|0|2|4|20|4|2|2|4|2|2|4|40|5
1	1_1	1_1_1	1	sp|P09546|PUTA_ECOLI	14.3546322397487	1	treatment|0|2|4|20|4|2|2|4|2|2|4|40|5
1	1_1	1_1_1	1	sp|P09549|DEDD_ECOLI	15.2693763223267	1	treatment|0|2|4|20|4|2|2|4|2|2|4|40|5
1	1_1	1_1_1	1	sp|P09551|ARGT_ECOLI	14.8257161807356	1	treatment|0|2|4|20|4|2|2|4|2|2|4|40|5
1	1_1	1_1_1	1	sp|P09831|GLTB_ECOLI	14.2730191781264	1	treatment|0|2|4|20|4|2|2|4|2|2|4|40|5
1	1_1	1_1_1	1	sp|P09832|GLTD_ECOLI	13.9460043777353	1	treatment|0|2|4|20|4|2|2|4|2|2|4|40|5
1	1_1	1_1_1	1	sp|P09833|MODC_ECOLI	12.6767547610875	1	treatment|0|2|4|20|4|2|2|4|2|2|4|40|5
1	1_1	1_1_1	1	sp|P09980|REP_ECOLI	14.6436426369175	1	treatment|0|2|4|20|4|2|2|4|2|2|4|40|5
1	1_1	1_1_1	1	sp|P0A698|UVRA_ECOLI	14.7103922296254	1	treatment|0|2|4|20|4|2|2|4|2|2|4|40|5
1	1_1	1_1_1	1	sp|P0A6A0|UBIB_ECOLI	13.9552411955784	1	treatment|0|2|4|20|4|2|2|4|2|2|4|40|5
1	1_1	1_1_1	1	sp|P0A6A3|ACKA_ECOLI	14.3664806554504	1	treatment|0|2|4|20|4|2|2|4|2|2|4|40|5
1	1_1	1_1_1	1	sp|P0A6A6|LEUC_ECOLI	14.2569816553915	1	treatment|0|2|4|20|4|2|2|4|2|2|4|40|5
1	1_1	1_1_1	1	sp|P0A6A8|ACP_ECOLI	15.7191099980611	1	treatment|0|2|4|20|4|2|2|4|2|2|4|40|5
1	1_1	1_1_1	1	sp|P0A6B4|ALR1_ECOLI	14.597555861757	1	treatment|0|2|4|20|4|2|2|4|2|2|4|40|5
1	1_1	1_1_1	1	sp|P0A6B7|ISCS_ECOLI	15.6863281263879	1	treatment|0|2|4|20|4|2|2|4|2|2|4|40|5
1	1_1	1_1_1	1	sp|P0A6C1|END4_ECOLI	14.4049360863755	1	treatment|0|2|4|20|4|2|2|4|2|2|4|40|5
1	1_1	1_1_1	1	sp|P0A6C8|ARGB_ECOLI	13.6357682443659	1	treatment|0|2|4|20|4|2|2|4|2|2|4|40|5
1	1_1	1_1_1	1	sp|P0A6D0|ARGR_ECOLI	17.5134288479878	1	treatment|0|2|4|20|4|2|2|4|2|2|4|40|5
1	1_1	1_1_1	1	sp|P0A6D3|AROA_ECOLI	15.0254839161683	1	treatment|0|2|4|20|4|2|2|4|2|2|4|40|5
1	1_1	1_1_1	1	sp|P0A6D7|AROK_ECOLI	13.5964956032114	1	treatment|0|2|4|20|4|2|2|4|2|2|4|40|5
1	1_1	1_1_1	1	sp|P0A6E1|AROL_ECOLI	12.399121759039	1	treatment|0|2|4|20|4|2|2|4|2|2|4|40|5
1	1_1	1_1_1	1	sp|P0A6E4|ASSY_ECOLI	14.331097731151	1	treatment|0|2|4|20|4|2|2|4|2|2|4|40|5
1	1_1	1_1_1	1	sp|P0A6E6|ATPE_ECOLI	14.4215857839942	1	treatment|0|2|4|20|4|2|2|4|2|2|4|40|5
1	1_1	1_1_1	1	sp|P0A6E9|BIOD2_ECOLI	15.2259859068793	1	treatment|0|2|4|20|4|2|2|4|2|2|4|40|5
1	1_1	1_1_1	1	sp|P0A6F1|CARA_ECOLI	11.8721460196625	1	treatment|0|2|4|20|4|2|2|4|2|2|4|40|5
1	1_1	1_1_1	1	sp|P0A6F3|GLPK_ECOLI	14.7504472008895	1	treatment|0|2|4|20|4|2|2|4|2|2|4|40|5
1	1_1	1_1_1	1	sp|P0A6F5|CH60_ECOLI	13.9985355203232	1	treatment|0|2|4|20|4|2|2|4|2|2|4|40|5
1	1_1	1_1_1	1	sp|P0A6F9|CH10_ECOLI	15.3977657728789	1	treatment|0|2|4|20|4|2|2|4|2|2|4|40|5
1	1_1	1_1_1	1	sp|P0A6G3|PNCC_ECOLI	13.9493046409787	1	treatment|0|2|4|20|4|2|2|4|2|2|4|40|5
1	1_1	1_1_1	1	sp|P0A6G7|CLPP_ECOLI	13.5175954136218	1	treatment|0|2|4|20|4|2|2|4|2|2|4|40|5
1	1_1	1_1_1	1	sp|P0A6H1|CLPX_ECOLI	14.4190056810727	1	treatment|0|2|4|20|4|2|2|4|2|2|4|40|5
1	1_1	1_1_1	1	sp|P0A6H5|HSLU_ECOLI	15.0574473292353	1	treatment|0|2|4|20|4|2|2|4|2|2|4|40|5
1	1_1	1_1_1	1	sp|P0A6I0|KCY_ECOLI	14.7820273145997	1	treatment|0|2|4|20|4|2|2|4|2|2|4|40|5
1	1_1	1_1_1	1	sp|P0A6I3|COAA_ECOLI	14.2332178214181	1	treatment|0|2|4|20|4|2|2|4|2|2|4|40|5
1	1_1	1_1_1	1	sp|P0A6I6|COAD_ECOLI	13.1586159831501	1	treatment|0|2|4|20|4|2|2|4|2|2|4|40|5
1	1_1	1_1_1	1	sp|P0A6I9|COAE_ECOLI	13.9975719215078	1	treatment|0|2|4|20|4|2|2|4|2|2|4|40|5
1	1_1	1_1_1	1	sp|P0A6J1|CYSC_ECOLI	14.1213625920082	1	treatment|0|2|4|20|4|2|2|4|2|2|4|40|5
1	1_1	1_1_1	1	sp|P0A6J3|CYSZ_ECOLI	14.5305192319716	1	treatment|0|2|4|20|4|2|2|4|2|2|4|40|5
1	1_1	1_1_1	1	sp|P0A6J5|DADA_ECOLI	14.7011885756094	1	treatment|0|2|4|20|4|2|2|4|2|2|4|40|5
1	1_1	1_1_1	1	sp|P0A6J8|DDLA_ECOLI	15.2649408484104	1	treatment|0|2|4|20|4|2|2|4|2|2|4|40|5
1	1_1	1_1_1	1	sp|P0A6K1|DAPF_ECOLI	13.385363905055	1	treatment|0|2|4|20|4|2|2|4|2|2|4|40|5
1	1_1	1_1_1	1	sp|P0A6K3|DEF_ECOLI	16.8657029314924	1	treatment|0|2|4|20|4|2|2|4|2|2|4|40|5
1	1_1	1_1_1	1	sp|P0A6K6|DEOB_ECOLI	14.7928427864945	1	treatment|0|2|4|20|4|2|2|4|2|2|4|40|5
1	1_1	1_1_1	1	sp|P0A6L0|DEOC_ECOLI	15.6864297767982	1	treatment|0|2|4|20|4|2|2|4|2|2|4|40|5
1	1_1	1_1_1	1	sp|P0A6L2|DAPA_ECOLI	14.7944983589843	1	treatment|0|2|4|20|4|2|2|4|2|2|4|40|5
1	1_1	1_1_1	1	sp|P0A6L4|NANA_ECOLI	15.6797103208475	1	treatment|0|2|4|20|4|2|2|4|2|2|4|40|5
1	1_1	1_1_1	1	sp|P0A6L7|UXAB_ECOLI	13.9715790795824	1	treatment|0|2|4|20|4|2|2|4|2|2|4|40|5
1	1_1	1_1_1	1	sp|P0A6L9|HSCB_ECOLI	13.4416591431044	1	treatment|0|2|4|20|4|2|2|4|2|2|4|40|5
1	1_1	1_1_1	1	sp|P0A6M2|DSBB_ECOLI	14.9194845883983	1	treatment|0|2|4|20|4|2|2|4|2|2|4|40|5
1	1_1	1_1_1	1	sp|P0A6M4|DTD_ECOLI	15.2400738723684	1	treatment|0|2|4|20|4|2|2|4|2|2|4|40|5
1	1_1	1_1_1	1	sp|P0A6M8|EFG_ECOLI	16.0829071278991	1	treatment|0|2|4|20|4|2|2|4|2|2|4|40|5
1	1_1	1_1_1	1	sp|P0A6N4|EFP_ECOLI	16.79358962768	1	treatment|0|2|4|20|4|2|2|4|2|2|4|40|5
1	1_1	1_1_1	1	sp|P0A6N8|EFPL_ECOLI	14.5143035633038	1	treatment|0|2|4|20|4|2|2|4|2|2|4|40|5
1	1_1	1_1_1	1	sp|P0A6P1|EFTS_ECOLI	15.0906024370575	1	treatment|0|2|4|20|4|2|2|4|2|2|4|40|5
1	1_1	1_1_1	1	sp|P0A6P5|DER_ECOLI	15.1072289480747	1	treatment|0|2|4|20|4|2|2|4|2|2|4|40|5
1	1_1	1_1_1	1	sp|P0A6P7|ENGB_ECOLI	14.6874114689834	1	treatment|0|2|4|20|4|2|2|4|2|2|4|40|5
1	1_1	1_1_1	1	sp|P0A6P9|ENO_ECOLI	15.4611319396377	1	treatment|0|2|4|20|4|2|2|4|2|2|4|40|5
1	1_1	1_1_1	1	sp|P0A6Q3|FABA_ECOLI	15.636724146878	1	treatment|0|2|4|20|4|2|2|4|2|2|4|40|5
1	1_1	1_1_1	1	sp|P0A6Q6|FABZ_ECOLI	13.6636874542343	1	treatment|0|2|4|20|4|2|2|4|2|2|4|40|5
1	1_1	1_1_1	1	sp|P0A6R0|FABH_ECOLI	14.0575201261772	1	treatment|0|2|4|20|4|2|2|4|2|2|4|40|5
1	1_1	1_1_1	1	sp|P0A6R3|FIS_ECOLI	13.4044104638064	1	treatment|0|2|4|20|4|2|2|4|2|2|4|40|5
1	1_1	1_1_1	1	sp|P0A6S0|FLGH_ECOLI	13.8041830444575	1	treatment|0|2|4|20|4|2|2|4|2|2|4|40|5
1	1_1	1_1_1	1	sp|P0A6S7|GPDA_ECOLI	14.235523727732	1	treatment|0|2|4|20|4|2|2|4|2|2|4|40|5
1	1_1	1_1_1	1	sp|P0A6T1|G6PI_ECOLI	15.1509612014674	1	treatment|0|2|4|20|4|2|2|4|2|2|4|40|5
1	1_1	1_1_1	1	sp|P0A6T5|GCH1_ECOLI	15.0222381253024	1	treatment|0|2|4|20|4|2|2|4|2|2|4|40|5
1	1_1	1_1_1	1	sp|P0A6T9|GCSH_ECOLI	14.8826031467607	1	treatment|0|2|4|20|4|2|2|4|2|2|4|40|5
1	1_1	1_1_1	1	sp|P0A6U3|MNMG_ECOLI	14.6878702671078	1	treatment|0|2|4|20|4|2|2|4|2|2|4|40|5
1	1_1	1_1_1	1	sp|P0A6U5|RSMG_ECOLI	14.0638759103809	1	treatment|0|2|4|20|4|2|2|4|2|2|4|40|5
1	1_1	1_1_1	1	sp|P0A6U8|GLGA_ECOLI	14.2089872628711	1	treatment|0|2|4|20|4|2|2|4|2|2|4|40|5
1	1_1	1_1_1	1	sp|P0A6V1|GLGC_ECOLI	13.93808674943	1	treatment|0|2|4|20|4|2|2|4|2|2|4|40|5
1	1_1	1_1_1	1	sp|P0A6V8|GLK_ECOLI	14.9918457630271	1	treatment|0|2|4|20|4|2|2|4|2|2|4|40|5
1	1_1	1_1_1	1	sp|P0A6W0|GLSA2_ECOLI	12.9774723066827	1	treatment|0|2|4|20|4|2|2|4|2|2|4|40|5
1	1_1	1_1_1	1	sp|P0A6W3|MRAY_ECOLI	14.4990385966583	1	treatment|0|2|4|20|4|2|2|4|2|2|4|40|5
1	1_1	1_1_1	1	sp|P0A6W5|GREA_ECOLI	14.7357143312794	1	treatment|0|2|4|20|4|2|2|4|2|2|4|40|5
1	1_1	1_1_1	1	sp|P0A6W9|GSH1_ECOLI	14.4444067226373	1	treatment|0|2|4|20|4|2|2|4|2|2|4|40|5
1	1_1	1_1_1	1	sp|P0A6X1|HEM1_ECOLI	13.1312609847217	1	treatment|0|2|4|20|4|2|2|4|2|2|4|40|5
1	1_1	1_1_1	1	sp|P0A6X3|HFQ_ECOLI	14.3177111520596	1	treatment|0|2|4|20|4|2|2|4|2|2|4|40|5
1	1_1	1_1_1	1	sp|P0A6X7|IHFA_ECOLI	15.8445744963616	1	treatment|0|2|4|20|4|2|2|4|2|2|4|40|5
1	1_1	1_1_1	1	sp|P0A6Y1|IHFB_ECOLI	15.1850902488562	1	treatment|0|2|4|20|4|2|2|4|2|2|4|40|5
1	1_1	1_1_1	1	sp|P0A6Y5|HSLO_ECOLI	13.8962734509946	1	treatment|0|2|4|20|4|2|2|4|2|2|4|40|5
1	1_1	1_1_1	1	sp|P0A6Y8|DNAK_ECOLI	14.5070828622691	1	treatment|0|2|4|20|4|2|2|4|2|2|4|40|5
1	1_1	1_1_1	1	sp|P0A6Z1|HSCA_ECOLI	14.7546628952043	1	treatment|0|2|4|20|4|2|2|4|2|2|4|40|5
1	1_1	1_1_1	1	sp|P0A6Z3|HTPG_ECOLI	14.7985513794219	1	treatment|0|2|4|20|4|2|2|4|2|2|4|40|5
1	1_1	1_1_1	1	sp|P0A6Z6|NIKR_ECOLI	12.7025795985413	1	treatment|0|2|4|20|4|2|2|4|2|2|4|40|5
1	1_1	1_1_1	1	sp|P0A705|IF2_ECOLI	14.5468131594334	1	treatment|0|2|4|20|4|2|2|4|2|2|4|40|5
1	1_1	1_1_1	1	sp|P0A707|IF3_ECOLI	14.8749094710375	1	treatment|0|2|4|20|4|2|2|4|2|2|4|40|5
1	1_1	1_1_1	1	sp|P0A715|KDSA_ECOLI	15.3633417750286	1	treatment|0|2|4|20|4|2|2|4|2|2|4|40|5
1	1_1	1_1_1	1	sp|P0A717|KPRS_ECOLI	15.0184535368348	1	treatment|0|2|4|20|4|2|2|4|2|2|4|40|5
1	1_1	1_1_1	1	sp|P0A720|KTHY_ECOLI	13.8278692834769	1	treatment|0|2|4|20|4|2|2|4|2|2|4|40|5
1	1_1	1_1_1	1	sp|P0A722|LPXA_ECOLI	16.0420731473566	1	treatment|0|2|4|20|4|2|2|4|2|2|4|40|5
1	1_1	1_1_1	1	sp|P0A725|LPXC_ECOLI	14.6241802690614	1	treatment|0|2|4|20|4|2|2|4|2|2|4|40|5
1	1_1	1_1_1	1	sp|P0A729|NTPPB_ECOLI	14.3188776663484	1	treatment|0|2|4|20|4|2|2|4|2|2|4|40|5
1	1_1	1_1_1	1	sp|P0A731|MGSA_ECOLI	13.8130196488398	1	treatment|0|2|4|20|4|2|2|4|2|2|4|40|5
1	1_1	1_1_1	1	sp|P0A734|MINE_ECOLI	15.9686472576213	1	treatment|0|2|4|20|4|2|2|4|2|2|4|40|5
1	1_1	1_1_1	1	sp|P0A738|MOAC_ECOLI	14.6786704959318	1	treatment|0|2|4|20|4|2|2|4|2|2|4|40|5
1	1_1	1_1_1	1	sp|P0A742|MSCL_ECOLI	14.8942330006018	1	treatment|0|2|4|20|4|2|2|4|2|2|4|40|5
1	1_1	1_1_1	1	sp|P0A744|MSRA_ECOLI	13.3109768555887	1	treatment|0|2|4|20|4|2|2|4|2|2|4|40|5
1	1_1	1_1_1	1	sp|P0A746|MSRB_ECOLI	11.9432318771883	1	treatment|0|2|4|20|4|2|2|4|2|2|4|40|5
1	1_1	1_1_1	1	sp|P0A749|MURA_ECOLI	14.8709396269695	1	treatment|0|2|4|20|4|2|2|4|2|2|4|40|5
1	1_1	1_1_1	1	sp|P0A752|NADD_ECOLI	15.6462394226753	1	treatment|0|2|4|20|4|2|2|4|2|2|4|40|5
1	1_1	1_1_1	1	sp|P0A756|KEFG_ECOLI	13.7681116965933	1	treatment|0|2|4|20|4|2|2|4|2|2|4|40|5
1	1_1	1_1_1	1	sp|P0A759|NAGB_ECOLI	14.1891489673643	1	treatment|0|2|4|20|4|2|2|4|2|2|4|40|5
1	1_1	1_1_1	1	sp|P0A761|NANE_ECOLI	14.7276801976461	1	treatment|0|2|4|20|4|2|2|4|2|2|4|40|5
1	1_1	1_1_1	1	sp|P0A763|NDK_ECOLI	15.1149669618839	1	treatment|0|2|4|20|4|2|2|4|2|2|4|40|5
1	1_1	1_1_1	1	sp|P0A776|RPPH_ECOLI	14.4363200149979	1	treatment|0|2|4|20|4|2|2|4|2|2|4|40|5
1	1_1	1_1_1	1	sp|P0A780|NUSB_ECOLI	17.342291140582	1	treatment|0|2|4|20|4|2|2|4|2|2|4|40|5
1	1_1	1_1_1	1	sp|P0A784|ORN_ECOLI	14.2402583187758	1	treatment|0|2|4|20|4|2|2|4|2|2|4|40|5
1	1_1	1_1_1	1	sp|P0A786|PYRB_ECOLI	14.5981124414573	1	treatment|0|2|4|20|4|2|2|4|2|2|4|40|5
1	1_1	1_1_1	1	sp|P0A790|PAND_ECOLI	14.6753656199085	1	treatment|0|2|4|20|4|2|2|4|2|2|4|40|5
1	1_1	1_1_1	1	sp|P0A794|PDXJ_ECOLI	13.8234418740184	1	treatment|0|2|4|20|4|2|2|4|2|2|4|40|5
1	1_1	1_1_1	1	sp|P0A796|PFKA_ECOLI	14.9277057599264	1	treatment|0|2|4|20|4|2|2|4|2|2|4|40|5
1	1_1	1_1_1	1	sp|P0A799|PGK_ECOLI	15.8726816433589	1	treatment|0|2|4|20|4|2|2|4|2|2|4|40|5
1	1_1	1_1_1	1	sp|P0A7A2|GPMB_ECOLI	13.3120417038985	1	treatment|0|2|4|20|4|2|2|4|2|2|4|40|5
1	1_1	1_1_1	1	sp|P0A7A5|PIMT_ECOLI	14.9376738261527	1	treatment|0|2|4|20|4|2|2|4|2|2|4|40|5
1	1_1	1_1_1	1	sp|P0A7A7|PLSB_ECOLI	14.9149704898231	1	treatment|0|2|4|20|4|2|2|4|2|2|4|40|5
1	1_1	1_1_1	1	sp|P0A7A9|IPYR_ECOLI	15.3794100340211	1	treatment|0|2|4|20|4|2|2|4|2|2|4|40|5
1	1_1	1_1_1	1	sp|P0A7B1|PPK1_ECOLI	15.1260452235399	1	treatment|0|2|4|20|4|2|2|4|2|2|4|40|5
1	1_1	1_1_1	1	sp|P0A7B3|NADK_ECOLI	14.2927059675385	1	treatment|0|2|4|20|4|2|2|4|2|2|4|40|5
1	1_1	1_1_1	1	sp|P0A7B8|HSLV_ECOLI	13.8738006977306	1	treatment|0|2|4|20|4|2|2|4|2|2|4|40|5
1	1_1	1_1_1	1	sp|P0A7C2|LEXA_ECOLI	14.6143628902651	1	treatment|0|2|4|20|4|2|2|4|2|2|4|40|5
1	1_1	1_1_1	1	sp|P0A7C6|PEPE_ECOLI	13.6549165610783	1	treatment|0|2|4|20|4|2|2|4|2|2|4|40|5
1	1_1	1_1_1	1	sp|P0A7D1|PTH_ECOLI	14.6693154102595	1	treatment|0|2|4|20|4|2|2|4|2|2|4|40|5
1	1_1	1_1_1	1	sp|P0A7D4|PURA_ECOLI	15.3568336828735	1	treatment|0|2|4|20|4|2|2|4|2|2|4|40|5
1	1_1	1_1_1	1	sp|P0A7D7|PUR7_ECOLI	15.1051079303916	1	treatment|0|2|4|20|4|2|2|4|2|2|4|40|5
1	1_1	1_1_1	1	sp|P0A7E1|PYRD_ECOLI	13.4545779418825	1	treatment|0|2|4|20|4|2|2|4|2|2|4|40|5
1	1_1	1_1_1	1	sp|P0A7E3|PYRE_ECOLI	14.5604213100902	1	treatment|0|2|4|20|4|2|2|4|2|2|4|40|5
1	1_1	1_1_1	1	sp|P0A7E5|PYRG_ECOLI	15.3680547740272	1	treatment|0|2|4|20|4|2|2|4|2|2|4|40|5
1	1_1	1_1_1	1	sp|P0A7E9|PYRH_ECOLI	14.9890222222738	1	treatment|0|2|4|20|4|2|2|4|2|2|4|40|5
1	1_1	1_1_1	1	sp|P0A7F3|PYRI_ECOLI	15.1861256979932	1	treatment|0|2|4|20|4|2|2|4|2|2|4|40|5
1	1_1	1_1_1	1	sp|P0A7F6|SPED_ECOLI	13.4531843895872	1	treatment|0|2|4|20|4|2|2|4|2|2|4|40|5
1	1_1	1_1_1	1	sp|P0A7F9|QUEA_ECOLI	12.4762875286549	1	treatment|0|2|4|20|4|2|2|4|2|2|4|40|5
1	1_1	1_1_1	1	sp|P0A7G2|RBFA_ECOLI	14.4298229785193	1	treatment|0|2|4|20|4|2|2|4|2|2|4|40|5
1	1_1	1_1_1	1	sp|P0A7G6|RECA_ECOLI	15.0214201374484	1	treatment|0|2|4|20|4|2|2|4|2|2|4|40|5
1	1_1	1_1_1	1	sp|P0A7H0|RECF_ECOLI	14.4359073137488	1	treatment|0|2|4|20|4|2|2|4|2|2|4|40|5
1	1_1	1_1_1	1	sp|P0A7H6|RECR_ECOLI	14.7304382107969	1	treatment|0|2|4|20|4|2|2|4|2|2|4|40|5
1	1_1	1_1_1	1	sp|P0A7I0|RF1_ECOLI	15.0967651559707	1	treatment|0|2|4|20|4|2|2|4|2|2|4|40|5
1	1_1	1_1_1	1	sp|P0A7I4|RF3_ECOLI	15.8661999685925	1	treatment|0|2|4|20|4|2|2|4|2|2|4|40|5
1	1_1	1_1_1	1	sp|P0A7I7|RIBA_ECOLI	15.8505832950267	1	treatment|0|2|4|20|4|2|2|4|2|2|4|40|5
1	1_1	1_1_1	1	sp|P0A7J0|RIBB_ECOLI	13.8401865207264	1	treatment|0|2|4|20|4|2|2|4|2|2|4|40|5
1	1_1	1_1_1	1	sp|P0A7J3|RL10_ECOLI	17.0098335616747	1	treatment|0|2|4|20|4|2|2|4|2|2|4|40|5
1	1_1	1_1_1	1	sp|P0A7J7|RL11_ECOLI	15.4455829743373	1	treatment|0|2|4|20|4|2|2|4|2|2|4|40|5
1	1_1	1_1_1	1	sp|P0A7K2|RL7_ECOLI	15.993868441009	1	treatment|0|2|4|20|4|2|2|4|2|2|4|40|5
1	1_1	1_1_1	1	sp|P0A7K6|RL19_ECOLI	16.5460060343817	1	treatment|0|2|4|20|4|2|2|4|2|2|4|40|5
1	1_1	1_1_1	1	sp|P0A7L0|RL1_ECOLI	14.9324275814617	1	treatment|0|2|4|20|4|2|2|4|2|2|4|40|5
1	1_1	1_1_1	1	sp|P0A7L3|RL20_ECOLI	17.9687570662611	1	treatment|0|2|4|20|4|2|2|4|2|2|4|40|5
1	1_1	1_1_1	1	sp|P0A7L8|RL27_ECOLI	14.4518232601853	1	treatment|0|2|4|20|4|2|2|4|2|2|4|40|5
1	1_1	1_1_1	1	sp|P0A7M2|RL28_ECOLI	16.9232983952336	1	treatment|0|2|4|20|4|2|2|4|2|2|4|40|5
1	1_1	1_1_1	1	sp|P0A7M6|RL29_ECOLI	15.9895627983687	1	treatment|0|2|4|20|4|2|2|4|2|2|4|40|5
1	1_1	1_1_1	1	sp|P0A7M9|RL31_ECOLI	15.9705776202326	1	treatment|0|2|4|20|4|2|2|4|2|2|4|40|5
1	1_1	1_1_1	1	sp|P0A7N4|RL32_ECOLI	13.7488127314703	1	treatment|0|2|4|20|4|2|2|4|2|2|4|40|5
1	1_1	1_1_1	1	sp|P0A7N9|RL33_ECOLI	17.1872755263683	1	treatment|0|2|4|20|4|2|2|4|2|2|4|40|5
1	1_1	1_1_1	1	sp|P0A7P5|RL34_ECOLI	20.4082867862036	1	treatment|0|2|4|20|4|2|2|4|2|2|4|40|5
1	1_1	1_1_1	1	sp|P0A7Q1|RL35_ECOLI	16.2423009936929	1	treatment|0|2|4|20|4|2|2|4|2|2|4|40|5
1	1_1	1_1_1	1	sp|P0A7Q6|RL36_ECOLI	16.8755902860065	1	treatment|0|2|4|20|4|2|2|4|2|2|4|40|5
1	1_1	1_1_1	1	sp|P0A7R1|RL9_ECOLI	15.8476602142256	1	treatment|0|2|4|20|4|2|2|4|2|2|4|40|5
1	1_1	1_1_1	1	sp|P0A7R5|RS10_ECOLI	17.1288871478946	1	treatment|0|2|4|20|4|2|2|4|2|2|4|40|5
1	1_1	1_1_1	1	sp|P0A7R9|RS11_ECOLI	16.3148148419498	1	treatment|0|2|4|20|4|2|2|4|2|2|4|40|5
1	1_1	1_1_1	1	sp|P0A7S3|RS12_ECOLI	16.2399198153825	1	treatment|0|2|4|20|4|2|2|4|2|2|4|40|5
1	1_1	1_1_1	1	sp|P0A7S9|RS13_ECOLI	15.971294724041	1	treatment|0|2|4|20|4|2|2|4|2|2|4|40|5
1	1_1	1_1_1	1	sp|P0A7T3|RS16_ECOLI	14.5987132817121	1	treatment|0|2|4|20|4|2|2|4|2|2|4|40|5
1	1_1	1_1_1	1	sp|P0A7T7|RS18_ECOLI	17.2501581644487	1	treatment|0|2|4|20|4|2|2|4|2|2|4|40|5
1	1_1	1_1_1	1	sp|P0A7U3|RS19_ECOLI	14.9655744822999	1	treatment|0|2|4|20|4|2|2|4|2|2|4|40|5
1	1_1	1_1_1	1	sp|P0A7U7|RS20_ECOLI	15.3536613900745	1	treatment|0|2|4|20|4|2|2|4|2|2|4|40|5
1	1_1	1_1_1	1	sp|P0A7V0|RS2_ECOLI	15.5451656676625	1	treatment|0|2|4|20|4|2|2|4|2|2|4|40|5
1	1_1	1_1_1	1	sp|P0A7V3|RS3_ECOLI	16.291118835999	1	treatment|0|2|4|20|4|2|2|4|2|2|4|40|5
1	1_1	1_1_1	1	sp|P0A7V8|RS4_ECOLI	17.2980020087638	1	treatment|0|2|4|20|4|2|2|4|2|2|4|40|5
1	1_1	1_1_1	1	sp|P0A7W1|RS5_ECOLI	14.400690726374	1	treatment|0|2|4|20|4|2|2|4|2|2|4|40|5
1	1_1	1_1_1	1	sp|P0A7W7|RS8_ECOLI	16.9071906711279	1	treatment|0|2|4|20|4|2|2|4|2|2|4|40|5
1	1_1	1_1_1	1	sp|P0A7X3|RS9_ECOLI	19.0301483265401	1	treatment|0|2|4|20|4|2|2|4|2|2|4|40|5
1	1_1	1_1_1	1	sp|P0A7X6|RIMM_ECOLI	13.6456412497423	1	treatment|0|2|4|20|4|2|2|4|2|2|4|40|5
1	1_1	1_1_1	1	sp|P0A7Y0|RNC_ECOLI	15.4881070562707	1	treatment|0|2|4|20|4|2|2|4|2|2|4|40|5
1	1_1	1_1_1	1	sp|P0A7Y4|RNH_ECOLI	13.3223892578874	1	treatment|0|2|4|20|4|2|2|4|2|2|4|40|5
1	1_1	1_1_1	1	sp|P0A7Y8|RNPA_ECOLI	15.2823207014337	1	treatment|0|2|4|20|4|2|2|4|2|2|4|40|5
1	1_1	1_1_1	1	sp|P0A7Z0|RPIA_ECOLI	15.9070197375417	1	treatment|0|2|4|20|4|2|2|4|2|2|4|40|5
1	1_1	1_1_1	1	sp|P0A7Z4|RPOA_ECOLI	15.9722965437244	1	treatment|0|2|4|20|4|2|2|4|2|2|4|40|5
1	1_1	1_1_1	1	sp|P0A800|RPOZ_ECOLI	13.3649202357219	1	treatment|0|2|4|20|4|2|2|4|2|2|4|40|5
1	1_1	1_1_1	1	sp|P0A805|RRF_ECOLI	14.5593539978235	1	treatment|0|2|4|20|4|2|2|4|2|2|4|40|5
1	1_1	1_1_1	1	sp|P0A809|RUVA_ECOLI	15.8436891707053	1	treatment|0|2|4|20|4|2|2|4|2|2|4|40|5
1	1_1	1_1_1	1	sp|P0A812|RUVB_ECOLI	12.756239021159	1	treatment|0|2|4|20|4|2|2|4|2|2|4|40|5
1	1_1	1_1_1	1	sp|P0A814|RUVC_ECOLI	13.8009375143501	1	treatment|0|2|4|20|4|2|2|4|2|2|4|40|5
1	1_1	1_1_1	1	sp|P0A817|METK_ECOLI	15.1539842975296	1	treatment|0|2|4|20|4|2|2|4|2|2|4|40|5
1	1_1	1_1_1	1	sp|P0A821|SELA_ECOLI	14.257396143998	1	treatment|0|2|4|20|4|2|2|4|2|2|4|40|5
1	1_1	1_1_1	1	sp|P0A823|SFSA_ECOLI	12.6550189132642	1	treatment|0|2|4|20|4|2|2|4|2|2|4|40|5
1	1_1	1_1_1	1	sp|P0A825|GLYA_ECOLI	15.697850879403	1	treatment|0|2|4|20|4|2|2|4|2|2|4|40|5
1	1_1	1_1_1	1	sp|P0A830|DCTA_ECOLI	15.2399283567517	1	treatment|0|2|4|20|4|2|2|4|2|2|4|40|5
1	1_1	1_1_1	1	sp|P0A832|SSRP_ECOLI	15.5553835356729	1	treatment|0|2|4|20|4|2|2|4|2|2|4|40|5
1	1_1	1_1_1	1	sp|P0A836|SUCC_ECOLI	15.5838532230072	1	treatment|0|2|4|20|4|2|2|4|2|2|4|40|5
1	1_1	1_1_1	1	sp|P0A840|SURE_ECOLI	13.4699896539539	1	treatment|0|2|4|20|4|2|2|4|2|2|4|40|5
1	1_1	1_1_1	1	sp|P0A847|TGT_ECOLI	14.3557962063161	1	treatment|0|2|4|20|4|2|2|4|2|2|4|40|5
1	1_1	1_1_1	1	sp|P0A850|TIG_ECOLI	15.3362067034389	1	treatment|0|2|4|20|4|2|2|4|2|2|4|40|5
1	1_1	1_1_1	1	sp|P0A853|TNAA_ECOLI	16.0971611553233	1	treatment|0|2|4|20|4|2|2|4|2|2|4|40|5
1	1_1	1_1_1	1	sp|P0A855|TOLB_ECOLI	14.7381649320512	1	treatment|0|2|4|20|4|2|2|4|2|2|4|40|5
1	1_1	1_1_1	1	sp|P0A858|TPIS_ECOLI	15.5521048531067	1	treatment|0|2|4|20|4|2|2|4|2|2|4|40|5
1	1_1	1_1_1	1	sp|P0A862|TPX_ECOLI	17.4956427332502	1	treatment|0|2|4|20|4|2|2|4|2|2|4|40|5
1	1_1	1_1_1	1	sp|P0A867|TALA_ECOLI	15.6920469691657	1	treatment|0|2|4|20|4|2|2|4|2|2|4|40|5
1	1_1	1_1_1	1	sp|P0A870|TALB_ECOLI	15.8765408602564	1	treatment|0|2|4|20|4|2|2|4|2|2|4|40|5
1	1_1	1_1_1	1	sp|P0A873|TRMD_ECOLI	14.4532272821348	1	treatment|0|2|4|20|4|2|2|4|2|2|4|40|5
1	1_1	1_1_1	1	sp|P0A877|TRPA_ECOLI	15.3424569018671	1	treatment|0|2|4|20|4|2|2|4|2|2|4|40|5
1	1_1	1_1_1	1	sp|P0A879|TRPB_ECOLI	15.5883370125526	1	treatment|0|2|4|20|4|2|2|4|2|2|4|40|5
1	1_1	1_1_1	1	sp|P0A881|TRPR_ECOLI	15.4280069199839	1	treatment|0|2|4|20|4|2|2|4|2|2|4|40|5
1	1_1	1_1_1	1	sp|P0A884|TYSY_ECOLI	15.4747054016686	1	treatment|0|2|4|20|4|2|2|4|2|2|4|40|5
1	1_1	1_1_1	1	sp|P0A887|UBIE_ECOLI	14.3429526868947	1	treatment|0|2|4|20|4|2|2|4|2|2|4|40|5
1	1_1	1_1_1	1	sp|P0A890|TUSA_ECOLI	13.3793235854265	1	treatment|0|2|4|20|4|2|2|4|2|2|4|40|5
1	1_1	1_1_1	1	sp|P0A894|RAPZ_ECOLI	13.9523368531389	1	treatment|0|2|4|20|4|2|2|4|2|2|4|40|5
1	1_1	1_1_1	1	sp|P0A898|YBEY_ECOLI	12.7764481445942	1	treatment|0|2|4|20|4|2|2|4|2|2|4|40|5
1	1_1	1_1_1	1	sp|P0A8A0|YEBC_ECOLI	15.3715573704995	1	treatment|0|2|4|20|4|2|2|4|2|2|4|40|5
1	1_1	1_1_1	1	sp|P0A8A2|YEEN_ECOLI	16.034060565941	1	treatment|0|2|4|20|4|2|2|4|2|2|4|40|5
1	1_1	1_1_1	1	sp|P0A8A4|PSRP_ECOLI	15.2792723143895	1	treatment|0|2|4|20|4|2|2|4|2|2|4|40|5
1	1_1	1_1_1	1	sp|P0A8A8|RIMP_ECOLI	14.184548926886	1	treatment|0|2|4|20|4|2|2|4|2|2|4|40|5
1	1_1	1_1_1	1	sp|P0A8B2|YFCN_ECOLI	14.2460089943491	1	treatment|0|2|4|20|4|2|2|4|2|2|4|40|5
1	1_1	1_1_1	1	sp|P0A8B5|YBAB_ECOLI	14.074184363329	1	treatment|0|2|4|20|4|2|2|4|2|2|4|40|5
1	1_1	1_1_1	1	sp|P0A8C1|YBJQ_ECOLI	15.9092751686446	1	treatment|0|2|4|20|4|2|2|4|2|2|4|40|5
1	1_1	1_1_1	1	sp|P0A8C4|YGFB_ECOLI	15.2432501871972	1	treatment|0|2|4|20|4|2|2|4|2|2|4|40|5
1	1_1	1_1_1	1	sp|P0A8D0|NRDR_ECOLI	14.9368636375905	1	treatment|0|2|4|20|4|2|2|4|2|2|4|40|5
1	1_1	1_1_1	1	sp|P0A8D3|YAII_ECOLI	13.0055000363623	1	treatment|0|2|4|20|4|2|2|4|2|2|4|40|5
1	1_1	1_1_1	1	sp|P0A8D6|YMDB_ECOLI	13.8129139226635	1	treatment|0|2|4|20|4|2|2|4|2|2|4|40|5
1	1_1	1_1_1	1	sp|P0A8E1|YCFP_ECOLI	15.2481273160259	1	treatment|0|2|4|20|4|2|2|4|2|2|4|40|5
1	1_1	1_1_1	1	sp|P0A8E5|YACL_ECOLI	12.1128319253178	1	treatment|0|2|4|20|4|2|2|4|2|2|4|40|5
1	1_1	1_1_1	1	sp|P0A8E7|YAJQ_ECOLI	13.9573160095361	1	treatment|0|2|4|20|4|2|2|4|2|2|4|40|5
1	1_1	1_1_1	1	sp|P0A8F0|UPP_ECOLI	15.4012373174511	1	treatment|0|2|4|20|4|2|2|4|2|2|4|40|5
1	1_1	1_1_1	1	sp|P0A8F4|URK_ECOLI	13.3411791094645	1	treatment|0|2|4|20|4|2|2|4|2|2|4|40|5
1	1_1	1_1_1	1	sp|P0A8F8|UVRB_ECOLI	14.7251968770092	1	treatment|0|2|4|20|4|2|2|4|2|2|4|40|5
1	1_1	1_1_1	1	sp|P0A8G0|UVRC_ECOLI	14.116377682632	1	treatment|0|2|4|20|4|2|2|4|2|2|4|40|5
1	1_1	1_1_1	1	sp|P0A8G3|UXAC_ECOLI	15.667327748475	1	treatment|0|2|4|20|4|2|2|4|2|2|4|40|5
1	1_1	1_1_1	1	sp|P0A8G6|NQOR_ECOLI	14.9173039752323	1	treatment|0|2|4|20|4|2|2|4|2|2|4|40|5
1	1_1	1_1_1	1	sp|P0A8G9|EX7S_ECOLI	15.4413207207798	1	treatment|0|2|4|20|4|2|2|4|2|2|4|40|5
1	1_1	1_1_1	1	sp|P0A8H6|YIHI_ECOLI	14.5845600460322	1	treatment|0|2|4|20|4|2|2|4|2|2|4|40|5
1	1_1	1_1_1	1	sp|P0A8H8|YACG_ECOLI	11.3447553891938	1	treatment|0|2|4|20|4|2|2|4|2|2|4|40|5
1	1_1	1_1_1	1	sp|P0A8I1|YQGF_ECOLI	15.1141629652255	1	treatment|0|2|4|20|4|2|2|4|2|2|4|40|5
1	1_1	1_1_1	1	sp|P0A8I3|YAAA_ECOLI	15.3330350050343	1	treatment|0|2|4|20|4|2|2|4|2|2|4|40|5
1	1_1	1_1_1	1	sp|P0A8I5|TRMB_ECOLI	16.0755929273514	1	treatment|0|2|4|20|4|2|2|4|2|2|4|40|5
1	1_1	1_1_1	1	sp|P0A8I8|RLMH_ECOLI	14.1790919479899	1	treatment|0|2|4|20|4|2|2|4|2|2|4|40|5
1	1_1	1_1_1	1	sp|P0A8J2|DNAT_ECOLI	14.8179485962953	1	treatment|0|2|4|20|4|2|2|4|2|2|4|40|5
1	1_1	1_1_1	1	sp|P0A8J4|YBED_ECOLI	14.3987265572676	1	treatment|0|2|4|20|4|2|2|4|2|2|4|40|5
1	1_1	1_1_1	1	sp|P0A8J8|RHLB_ECOLI	14.7509677103496	1	treatment|0|2|4|20|4|2|2|4|2|2|4|40|5
1	1_1	1_1_1	1	sp|P0A8K1|PSD_ECOLI	15.1577952525124	1	treatment|0|2|4|20|4|2|2|4|2|2|4|40|5
1	1_1	1_1_1	1	sp|P0A8K5|YAEP_ECOLI	13.1863533922151	1	treatment|0|2|4|20|4|2|2|4|2|2|4|40|5
1	1_1	1_1_1	1	sp|P0A8L1|SYS_ECOLI	14.6294388621703	1	treatment|0|2|4|20|4|2|2|4|2|2|4|40|5
1	1_1	1_1_1	1	sp|P0A8L7|YCIU_ECOLI	11.86806685172	1	treatment|0|2|4|20|4|2|2|4|2|2|4|40|5
1	1_1	1_1_1	1	sp|P0A8M0|SYN_ECOLI	15.0972866408239	1	treatment|0|2|4|20|4|2|2|4|2|2|4|40|5
1	1_1	1_1_1	1	sp|P0A8M3|SYT_ECOLI	15.1886465915357	1	treatment|0|2|4|20|4|2|2|4|2|2|4|40|5
1	1_1	1_1_1	1	sp|P0A8M6|YEEX_ECOLI	15.9418395642571	1	treatment|0|2|4|20|4|2|2|4|2|2|4|40|5
1	1_1	1_1_1	1	sp|P0A8N0|MATP_ECOLI	14.0100892664771	1	treatment|0|2|4|20|4|2|2|4|2|2|4|40|5
1	1_1	1_1_1	1	sp|P0A8N3|SYK1_ECOLI	14.667163708444	1	treatment|0|2|4|20|4|2|2|4|2|2|4|40|5
1	1_1	1_1_1	1	sp|P0A8N5|SYK2_ECOLI	14.2849451345074	1	treatment|0|2|4|20|4|2|2|4|2|2|4|40|5
1	1_1	1_1_1	1	sp|P0A8N7|EPMA_ECOLI	13.2669112832342	1	treatment|0|2|4|20|4|2|2|4|2|2|4|40|5
1	1_1	1_1_1	1	sp|P0A8P1|LFTR_ECOLI	13.8664819568283	1	treatment|0|2|4|20|4|2|2|4|2|2|4|40|5
1	1_1	1_1_1	1	sp|P0A8P3|FETP_ECOLI	13.8786603273866	1	treatment|0|2|4|20|4|2|2|4|2|2|4|40|5
1	1_1	1_1_1	1	sp|P0A8P6|XERC_ECOLI	13.3858423489389	1	treatment|0|2|4|20|4|2|2|4|2|2|4|40|5
1	1_1	1_1_1	1	sp|P0A8Q0|FRDC_ECOLI	15.2445075478472	1	treatment|0|2|4|20|4|2|2|4|2|2|4|40|5
1	1_1	1_1_1	1	sp|P0A8Q3|FRDD_ECOLI	15.4856520076369	1	treatment|0|2|4|20|4|2|2|4|2|2|4|40|5
1	1_1	1_1_1	1	sp|P0A8R0|RRAA_ECOLI	15.726673724042	1	treatment|0|2|4|20|4|2|2|4|2|2|4|40|5
1	1_1	1_1_1	1	sp|P0A8R4|SLYX_ECOLI	14.2265803967389	1	treatment|0|2|4|20|4|2|2|4|2|2|4|40|5
1	1_1	1_1_1	1	sp|P0A8R7|YCJF_ECOLI	13.73603263149	1	treatment|0|2|4|20|4|2|2|4|2|2|4|40|5
1	1_1	1_1_1	1	sp|P0A8R9|HDFR_ECOLI	14.7463095840896	1	treatment|0|2|4|20|4|2|2|4|2|2|4|40|5
1	1_1	1_1_1	1	sp|P0A8S1|ARGP_ECOLI	14.6271449469891	1	treatment|0|2|4|20|4|2|2|4|2|2|4|40|5
1	1_1	1_1_1	1	sp|P0A8T1|PRMA_ECOLI	15.0526855320827	1	treatment|0|2|4|20|4|2|2|4|2|2|4|40|5
1	1_1	1_1_1	1	sp|P0A8T7|RPOC_ECOLI	15.0549245830747	1	treatment|0|2|4|20|4|2|2|4|2|2|4|40|5
1	1_1	1_1_1	1	sp|P0A8U0|SYDP_ECOLI	12.4790342017377	1	treatment|0|2|4|20|4|2|2|4|2|2|4|40|5
1	1_1	1_1_1	1	sp|P0A8U2|YAFD_ECOLI	14.2711363238791	1	treatment|0|2|4|20|4|2|2|4|2|2|4|40|5
1	1_1	1_1_1	1	sp|P0A8U6|METJ_ECOLI	14.7260025562279	1	treatment|0|2|4|20|4|2|2|4|2|2|4|40|5
1	1_1	1_1_1	1	sp|P0A8V0|RBN_ECOLI	14.1076652741245	1	treatment|0|2|4|20|4|2|2|4|2|2|4|40|5
1	1_1	1_1_1	1	sp|P0A8V2|RPOB_ECOLI	14.8610866269282	1	treatment|0|2|4|20|4|2|2|4|2|2|4|40|5
1	1_1	1_1_1	1	sp|P0A8V6|FADR_ECOLI	13.0373041532719	1	treatment|0|2|4|20|4|2|2|4|2|2|4|40|5
1	1_1	1_1_1	1	sp|P0A8W0|NANR_ECOLI	13.6287424664707	1	treatment|0|2|4|20|4|2|2|4|2|2|4|40|5
1	1_1	1_1_1	1	sp|P0A8W2|SLYA_ECOLI	14.914009311696	1	treatment|0|2|4|20|4|2|2|4|2|2|4|40|5
1	1_1	1_1_1	1	sp|P0A8W5|YQGE_ECOLI	14.3147529109001	1	treatment|0|2|4|20|4|2|2|4|2|2|4|40|5
1	1_1	1_1_1	1	sp|P0A8W8|YFBU_ECOLI	14.6173132812275	1	treatment|0|2|4|20|4|2|2|4|2|2|4|40|5
1	1_1	1_1_1	1	sp|P0A8X0|YJGA_ECOLI	15.7019070746489	1	treatment|0|2|4|20|4|2|2|4|2|2|4|40|5
1	1_1	1_1_1	1	sp|P0A8X2|YCEI_ECOLI	13.3733732313846	1	treatment|0|2|4|20|4|2|2|4|2|2|4|40|5
1	1_1	1_1_1	1	sp|P0A8Y3|YIHX_ECOLI	14.4564857816682	1	treatment|0|2|4|20|4|2|2|4|2|2|4|40|5
1	1_1	1_1_1	1	sp|P0A8Y5|YIDA_ECOLI	13.5627343809182	1	treatment|0|2|4|20|4|2|2|4|2|2|4|40|5
1	1_1	1_1_1	1	sp|P0A8Z0|YCIA_ECOLI	14.5879989329482	1	treatment|0|2|4|20|4|2|2|4|2|2|4|40|5
1	1_1	1_1_1	1	sp|P0A8Z3|YBGC_ECOLI	14.82021007775	1	treatment|0|2|4|20|4|2|2|4|2|2|4|40|5
1	1_1	1_1_1	1	sp|P0A8Z7|YQIA_ECOLI	11.1448213950025	1	treatment|0|2|4|20|4|2|2|4|2|2|4|40|5
1	1_1	1_1_1	1	sp|P0A901|BLC_ECOLI	14.7764631507155	1	treatment|0|2|4|20|4|2|2|4|2|2|4|40|5
1	1_1	1_1_1	1	sp|P0A903|BAMC_ECOLI	13.7379606087882	1	treatment|0|2|4|20|4|2|2|4|2|2|4|40|5
1	1_1	1_1_1	1	sp|P0A905|SLYB_ECOLI	15.1671925813287	1	treatment|0|2|4|20|4|2|2|4|2|2|4|40|5
1	1_1	1_1_1	1	sp|P0A908|MIPA_ECOLI	13.5449902270603	1	treatment|0|2|4|20|4|2|2|4|2|2|4|40|5
1	1_1	1_1_1	1	sp|P0A910|OMPA_ECOLI	15.4519329490259	1	treatment|0|2|4|20|4|2|2|4|2|2|4|40|5
1	1_1	1_1_1	1	sp|P0A912|PAL_ECOLI	14.9484709170152	1	treatment|0|2|4|20|4|2|2|4|2|2|4|40|5
1	1_1	1_1_1	1	sp|P0A915|OMPW_ECOLI	12.8264531596356	1	treatment|0|2|4|20|4|2|2|4|2|2|4|40|5
1	1_1	1_1_1	1	sp|P0A917|OMPX_ECOLI	14.1383050414698	1	treatment|0|2|4|20|4|2|2|4|2|2|4|40|5
1	1_1	1_1_1	1	sp|P0A924|PGPB_ECOLI	14.0345312755855	1	treatment|0|2|4|20|4|2|2|4|2|2|4|40|5
1	1_1	1_1_1	1	sp|P0A927|TSX_ECOLI	14.0041537742142	1	treatment|0|2|4|20|4|2|2|4|2|2|4|40|5
1	1_1	1_1_1	1	sp|P0A935|MLTA_ECOLI	12.8292878273363	1	treatment|0|2|4|20|4|2|2|4|2|2|4|40|5
1	1_1	1_1_1	1	sp|P0A937|BAME_ECOLI	14.2314069716115	1	treatment|0|2|4|20|4|2|2|4|2|2|4|40|5
1	1_1	1_1_1	1	sp|P0A940|BAMA_ECOLI	14.6392400753365	1	treatment|0|2|4|20|4|2|2|4|2|2|4|40|5
1	1_1	1_1_1	1	sp|P0A944|RIMI_ECOLI	12.9373801211757	1	treatment|0|2|4|20|4|2|2|4|2|2|4|40|5
1	1_1	1_1_1	1	sp|P0A948|RIMJ_ECOLI	14.3760767826573	1	treatment|0|2|4|20|4|2|2|4|2|2|4|40|5
1	1_1	1_1_1	1	sp|P0A951|ATDA_ECOLI	11.7287188526228	1	treatment|0|2|4|20|4|2|2|4|2|2|4|40|5
1	1_1	1_1_1	1	sp|P0A953|FABB_ECOLI	14.181250110877	1	treatment|0|2|4|20|4|2|2|4|2|2|4|40|5
1	1_1	1_1_1	1	sp|P0A955|ALKH_ECOLI	15.3658410909669	1	treatment|0|2|4|20|4|2|2|4|2|2|4|40|5
1	1_1	1_1_1	1	sp|P0A959|ALAA_ECOLI	14.7735612325963	1	treatment|0|2|4|20|4|2|2|4|2|2|4|40|5
1	1_1	1_1_1	1	sp|P0A962|ASPG1_ECOLI	13.6622020646331	1	treatment|0|2|4|20|4|2|2|4|2|2|4|40|5
1	1_1	1_1_1	1	sp|P0A964|CHEW_ECOLI	13.9220851420787	1	treatment|0|2|4|20|4|2|2|4|2|2|4|40|5
1	1_1	1_1_1	1	sp|P0A968|CSPD_ECOLI	14.286332274106	1	treatment|0|2|4|20|4|2|2|4|2|2|4|40|5
1	1_1	1_1_1	1	sp|P0A972|CSPE_ECOLI	15.8123073861878	1	treatment|0|2|4|20|4|2|2|4|2|2|4|40|5
1	1_1	1_1_1	1	sp|P0A988|DPO3B_ECOLI	14.6718935689206	1	treatment|0|2|4|20|4|2|2|4|2|2|4|40|5
1	1_1	1_1_1	1	sp|P0A991|ALF1_ECOLI	14.7339232774513	1	treatment|0|2|4|20|4|2|2|4|2|2|4|40|5
1	1_1	1_1_1	1	sp|P0A993|F16PA_ECOLI	14.0635552255096	1	treatment|0|2|4|20|4|2|2|4|2|2|4|40|5
1	1_1	1_1_1	1	sp|P0A996|GLPC_ECOLI	13.7273124544663	1	treatment|0|2|4|20|4|2|2|4|2|2|4|40|5
1	1_1	1_1_1	1	sp|P0A998|FTNA_ECOLI	14.7050377833979	1	treatment|0|2|4|20|4|2|2|4|2|2|4|40|5
1	1_1	1_1_1	1	sp|P0A9A6|FTSZ_ECOLI	14.0425635975972	1	treatment|0|2|4|20|4|2|2|4|2|2|4|40|5
1	1_1	1_1_1	1	sp|P0A9A9|FUR_ECOLI	15.0546412971283	1	treatment|0|2|4|20|4|2|2|4|2|2|4|40|5
1	1_1	1_1_1	1	sp|P0A9B2|G3P1_ECOLI	15.1690582985814	1	treatment|0|2|4|20|4|2|2|4|2|2|4|40|5
1	1_1	1_1_1	1	sp|P0A9B6|E4PD_ECOLI	15.1617853930636	1	treatment|0|2|4|20|4|2|2|4|2|2|4|40|5
1	1_1	1_1_1	1	sp|P0A9C0|GLPA_ECOLI	14.8068091026607	1	treatment|0|2|4|20|4|2|2|4|2|2|4|40|5
1	1_1	1_1_1	1	sp|P0A9C3|GALM_ECOLI	13.7424153463486	1	treatment|0|2|4|20|4|2|2|4|2|2|4|40|5
1	1_1	1_1_1	1	sp|P0A9C5|GLN1B_ECOLI	14.3113774293738	1	treatment|0|2|4|20|4|2|2|4|2|2|4|40|5
1	1_1	1_1_1	1	sp|P0A9C9|GLPX_ECOLI	13.8990556244815	1	treatment|0|2|4|20|4|2|2|4|2|2|4|40|5
1	1_1	1_1_1	1	sp|P0A9D2|GSTA_ECOLI	15.3637373054657	1	treatment|0|2|4|20|4|2|2|4|2|2|4|40|5
1	1_1	1_1_1	1	sp|P0A9D4|CYSE_ECOLI	14.6979038390956	1	treatment|0|2|4|20|4|2|2|4|2|2|4|40|5
1	1_1	1_1_1	1	sp|P0A9D8|DAPD_ECOLI	14.6430497685837	1	treatment|0|2|4|20|4|2|2|4|2|2|4|40|5
1	1_1	1_1_1	1	sp|P0A9E0|ARAC_ECOLI	15.0062950458946	1	treatment|0|2|4|20|4|2|2|4|2|2|4|40|5
1	1_1	1_1_1	1	sp|P0A9E5|FNR_ECOLI	15.2858525260731	1	treatment|0|2|4|20|4|2|2|4|2|2|4|40|5
1	1_1	1_1_1	1	sp|P0A9F1|MNTR_ECOLI	13.933401795594	1	treatment|0|2|4|20|4|2|2|4|2|2|4|40|5
1	1_1	1_1_1	1	sp|P0A9F3|CYSB_ECOLI	14.7363401604957	1	treatment|0|2|4|20|4|2|2|4|2|2|4|40|5
1	1_1	1_1_1	1	sp|P0A9F6|GCVA_ECOLI	11.8815270477666	1	treatment|0|2|4|20|4|2|2|4|2|2|4|40|5
1	1_1	1_1_1	1	sp|P0A9G2|NHAR_ECOLI	12.7939815775303	1	treatment|0|2|4|20|4|2|2|4|2|2|4|40|5
1	1_1	1_1_1	1	sp|P0A9G6|ACEA_ECOLI	15.2797208029935	1	treatment|0|2|4|20|4|2|2|4|2|2|4|40|5
1	1_1	1_1_1	1	sp|P0A9G8|MODE_ECOLI	14.8492615982431	1	treatment|0|2|4|20|4|2|2|4|2|2|4|40|5
1	1_1	1_1_1	1	sp|P0A9H1|MUG_ECOLI	15.8875816757065	1	treatment|0|2|4|20|4|2|2|4|2|2|4|40|5
1	1_1	1_1_1	1	sp|P0A9H3|LDCI_ECOLI	13.1946862574845	1	treatment|0|2|4|20|4|2|2|4|2|2|4|40|5
1	1_1	1_1_1	1	sp|P0A9H5|BTUR_ECOLI	14.8786634461958	1	treatment|0|2|4|20|4|2|2|4|2|2|4|40|5
1	1_1	1_1_1	1	sp|P0A9H7|CFA_ECOLI	14.7507433480831	1	treatment|0|2|4|20|4|2|2|4|2|2|4|40|5
1	1_1	1_1_1	1	sp|P0A9H9|CHEZ_ECOLI	14.8850858257187	1	treatment|0|2|4|20|4|2|2|4|2|2|4|40|5
1	1_1	1_1_1	1	sp|P0A9I3|GCVR_ECOLI	12.4855323567411	1	treatment|0|2|4|20|4|2|2|4|2|2|4|40|5
1	1_1	1_1_1	1	sp|P0A9J0|RNG_ECOLI	13.5270156101629	1	treatment|0|2|4|20|4|2|2|4|2|2|4|40|5
1	1_1	1_1_1	1	sp|P0A9J4|PANE_ECOLI	13.7419203787854	1	treatment|0|2|4|20|4|2|2|4|2|2|4|40|5
1	1_1	1_1_1	1	sp|P0A9J6|RBSK_ECOLI	14.0367993544827	1	treatment|0|2|4|20|4|2|2|4|2|2|4|40|5
1	1_1	1_1_1	1	sp|P0A9J8|CMPDT_ECOLI	14.3511252364006	1	treatment|0|2|4|20|4|2|2|4|2|2|4|40|5
1	1_1	1_1_1	1	sp|P0A9K1|PHOH_ECOLI	13.4179804549045	1	treatment|0|2|4|20|4|2|2|4|2|2|4|40|5
1	1_1	1_1_1	1	sp|P0A9K3|PHOL_ECOLI	15.2629500348145	1	treatment|0|2|4|20|4|2|2|4|2|2|4|40|5
1	1_1	1_1_1	1	sp|P0A9K7|PHOU_ECOLI	14.602063376632	1	treatment|0|2|4|20|4|2|2|4|2|2|4|40|5
1	1_1	1_1_1	1	sp|P0A9K9|SLYD_ECOLI	13.2862856178598	1	treatment|0|2|4|20|4|2|2|4|2|2|4|40|5
1	1_1	1_1_1	1	sp|P0A9L3|FKBB_ECOLI	14.8407932078394	1	treatment|0|2|4|20|4|2|2|4|2|2|4|40|5
1	1_1	1_1_1	1	sp|P0A9L5|PPIC_ECOLI	15.1894164401764	1	treatment|0|2|4|20|4|2|2|4|2|2|4|40|5
1	1_1	1_1_1	1	sp|P0A9L8|P5CR_ECOLI	14.5437474222147	1	treatment|0|2|4|20|4|2|2|4|2|2|4|40|5
1	1_1	1_1_1	1	sp|P0A9M0|LON_ECOLI	15.4373718448632	1	treatment|0|2|4|20|4|2|2|4|2|2|4|40|5
1	1_1	1_1_1	1	sp|P0A9M2|HPRT_ECOLI	15.3523025336059	1	treatment|0|2|4|20|4|2|2|4|2|2|4|40|5
1	1_1	1_1_1	1	sp|P0A9M8|PTA_ECOLI	15.1851817641237	1	treatment|0|2|4|20|4|2|2|4|2|2|4|40|5
1	1_1	1_1_1	1	sp|P0A9N0|PTSO_ECOLI	14.1791063825094	1	treatment|0|2|4|20|4|2|2|4|2|2|4|40|5
1	1_1	1_1_1	1	sp|P0A9N4|PFLA_ECOLI	14.2875253219818	1	treatment|0|2|4|20|4|2|2|4|2|2|4|40|5
1	1_1	1_1_1	1	sp|P0A9P0|DLDH_ECOLI	15.8028515629005	1	treatment|0|2|4|20|4|2|2|4|2|2|4|40|5
1	1_1	1_1_1	1	sp|P0A9P4|TRXB_ECOLI	13.5448190249756	1	treatment|0|2|4|20|4|2|2|4|2|2|4|40|5
1	1_1	1_1_1	1	sp|P0A9P6|DEAD_ECOLI	14.6272227491904	1	treatment|0|2|4|20|4|2|2|4|2|2|4|40|5
1	1_1	1_1_1	1	sp|P0A9P9|IDNO_ECOLI	13.0389736136086	1	treatment|0|2|4|20|4|2|2|4|2|2|4|40|5
1	1_1	1_1_1	1	sp|P0A9Q1|ARCA_ECOLI	15.2241653640236	1	treatment|0|2|4|20|4|2|2|4|2|2|4|40|5
1	1_1	1_1_1	1	sp|P0A9Q5|ACCD_ECOLI	15.9523897402162	1	treatment|0|2|4|20|4|2|2|4|2|2|4|40|5
1	1_1	1_1_1	1	sp|P0A9Q7|ADHE_ECOLI	14.7298673674156	1	treatment|0|2|4|20|4|2|2|4|2|2|4|40|5
1	1_1	1_1_1	1	sp|P0A9Q9|DHAS_ECOLI	15.5422553068768	1	treatment|0|2|4|20|4|2|2|4|2|2|4|40|5
1	1_1	1_1_1	1	sp|P0A9R4|FER_ECOLI	13.7121616113647	1	treatment|0|2|4|20|4|2|2|4|2|2|4|40|5
1	1_1	1_1_1	1	sp|P0A9R7|FTSE_ECOLI	15.2532984072751	1	treatment|0|2|4|20|4|2|2|4|2|2|4|40|5
1	1_1	1_1_1	1	sp|P0A9S1|FUCO_ECOLI	14.4939072930516	1	treatment|0|2|4|20|4|2|2|4|2|2|4|40|5
1	1_1	1_1_1	1	sp|P0A9S3|GATD_ECOLI	14.4949671833601	1	treatment|0|2|4|20|4|2|2|4|2|2|4|40|5
1	1_1	1_1_1	1	sp|P0A9S5|GLDA_ECOLI	15.445369468476	1	treatment|0|2|4|20|4|2|2|4|2|2|4|40|5
1	1_1	1_1_1	1	sp|P0A9T0|SERA_ECOLI	16.120224759115	1	treatment|0|2|4|20|4|2|2|4|2|2|4|40|5
1	1_1	1_1_1	1	sp|P0A9T4|TAS_ECOLI	15.2873235719055	1	treatment|0|2|4|20|4|2|2|4|2|2|4|40|5
1	1_1	1_1_1	1	sp|P0A9T8|YBBA_ECOLI	15.0460183932411	1	treatment|0|2|4|20|4|2|2|4|2|2|4|40|5
1	1_1	1_1_1	1	sp|P0A9U1|YBHF_ECOLI	12.8605606539377	1	treatment|0|2|4|20|4|2|2|4|2|2|4|40|5
1	1_1	1_1_1	1	sp|P0A9U3|YBIT_ECOLI	14.5798013249616	1	treatment|0|2|4|20|4|2|2|4|2|2|4|40|5
1	1_1	1_1_1	1	sp|P0A9U6|PUUR_ECOLI	12.9068058929308	1	treatment|0|2|4|20|4|2|2|4|2|2|4|40|5
1	1_1	1_1_1	1	sp|P0A9V1|LPTB_ECOLI	14.4705038049392	1	treatment|0|2|4|20|4|2|2|4|2|2|4|40|5
1	1_1	1_1_1	1	sp|P0A9W0|ULAR_ECOLI	13.9641383659572	1	treatment|0|2|4|20|4|2|2|4|2|2|4|40|5
1	1_1	1_1_1	1	sp|P0A9W3|ETTA_ECOLI	15.0937285460686	1	treatment|0|2|4|20|4|2|2|4|2|2|4|40|5
1	1_1	1_1_1	1	sp|P0A9W6|IBAG_ECOLI	14.2056351477893	1	treatment|0|2|4|20|4|2|2|4|2|2|4|40|5
1	1_1	1_1_1	1	sp|P0A9W9|YRDA_ECOLI	14.5361059309808	1	treatment|0|2|4|20|4|2|2|4|2|2|4|40|5
1	1_1	1_1_1	1	sp|P0A9X4|MREB_ECOLI	14.920872650652	1	treatment|0|2|4|20|4|2|2|4|2|2|4|40|5
1	1_1	1_1_1	1	sp|P0A9X9|CSPA_ECOLI	15.4142944943859	1	treatment|0|2|4|20|4|2|2|4|2|2|4|40|5
1	1_1	1_1_1	1	sp|P0A9Y6|CSPC_ECOLI	16.0511075707855	1	treatment|0|2|4|20|4|2|2|4|2|2|4|40|5
1	1_1	1_1_1	1	sp|P0A9Z1|GLNB_ECOLI	13.9450626962454	1	treatment|0|2|4|20|4|2|2|4|2|2|4|40|5
1	1_1	1_1_1	1	sp|P0AA04|PTHP_ECOLI	13.681809036963	1	treatment|0|2|4|20|4|2|2|4|2|2|4|40|5
1	1_1	1_1_1	1	sp|P0AA10|RL13_ECOLI	16.0678365325007	1	treatment|0|2|4|20|4|2|2|4|2|2|4|40|5
1	1_1	1_1_1	1	sp|P0AA16|OMPR_ECOLI	15.1500283946342	1	treatment|0|2|4|20|4|2|2|4|2|2|4|40|5
1	1_1	1_1_1	1	sp|P0AA25|THIO_ECOLI	16.2087796020201	1	treatment|0|2|4|20|4|2|2|4|2|2|4|40|5
1	1_1	1_1_1	1	sp|P0AA37|RLUA_ECOLI	12.8533282531603	1	treatment|0|2|4|20|4|2|2|4|2|2|4|40|5
1	1_1	1_1_1	1	sp|P0AA39|RLUC_ECOLI	14.9809182767067	1	treatment|0|2|4|20|4|2|2|4|2|2|4|40|5
1	1_1	1_1_1	1	sp|P0AA41|TRUC_ECOLI	14.8085713976428	1	treatment|0|2|4|20|4|2|2|4|2|2|4|40|5
1	1_1	1_1_1	1	sp|P0AA43|RSUA_ECOLI	13.2622021681524	1	treatment|0|2|4|20|4|2|2|4|2|2|4|40|5
1	1_1	1_1_1	1	sp|P0AA53|QMCA_ECOLI	14.0267978255625	1	treatment|0|2|4|20|4|2|2|4|2|2|4|40|5
1	1_1	1_1_1	1	sp|P0AA84|CLSB_ECOLI	14.7888160054334	1	treatment|0|2|4|20|4|2|2|4|2|2|4|40|5
1	1_1	1_1_1	1	sp|P0AA86|DSBE_ECOLI	15.1244813160825	1	treatment|0|2|4|20|4|2|2|4|2|2|4|40|5
1	1_1	1_1_1	1	sp|P0AA89|DOSC_ECOLI	13.8605385063501	1	treatment|0|2|4|20|4|2|2|4|2|2|4|40|5
1	1_1	1_1_1	1	sp|P0AA91|YEAY_ECOLI	13.56687271082	1	treatment|0|2|4|20|4|2|2|4|2|2|4|40|5
1	1_1	1_1_1	1	sp|P0AA95|YACC_ECOLI	12.9917155596294	1	treatment|0|2|4|20|4|2|2|4|2|2|4|40|5
1	1_1	1_1_1	1	sp|P0AA97|YAEQ_ECOLI	12.8038562493724	1	treatment|0|2|4|20|4|2|2|4|2|2|4|40|5
1	1_1	1_1_1	1	sp|P0AA99|YAFK_ECOLI	13.282459818637	1	treatment|0|2|4|20|4|2|2|4|2|2|4|40|5
1	1_1	1_1_1	1	sp|P0AAA1|YAGU_ECOLI	15.3761153035942	1	treatment|0|2|4|20|4|2|2|4|2|2|4|40|5
1	1_1	1_1_1	1	sp|P0AAA7|WZXE_ECOLI	13.0532842334423	1	treatment|0|2|4|20|4|2|2|4|2|2|4|40|5
1	1_1	1_1_1	1	sp|P0AAB4|UBID_ECOLI	14.7717116004694	1	treatment|0|2|4|20|4|2|2|4|2|2|4|40|5
1	1_1	1_1_1	1	sp|P0AAB6|GALF_ECOLI	14.5008534420822	1	treatment|0|2|4|20|4|2|2|4|2|2|4|40|5
1	1_1	1_1_1	1	sp|P0AAB8|USPD_ECOLI	14.6127028416121	1	treatment|0|2|4|20|4|2|2|4|2|2|4|40|5
1	1_1	1_1_1	1	sp|P0AAC0|USPE_ECOLI	14.8165169913718	1	treatment|0|2|4|20|4|2|2|4|2|2|4|40|5
1	1_1	1_1_1	1	sp|P0AAC4|YBHL_ECOLI	15.484826938201	1	treatment|0|2|4|20|4|2|2|4|2|2|4|40|5
1	1_1	1_1_1	1	sp|P0AAC6|YCCA_ECOLI	13.6982181966956	1	treatment|0|2|4|20|4|2|2|4|2|2|4|40|5
1	1_1	1_1_1	1	sp|P0AAC8|ISCA_ECOLI	14.5284322719033	1	treatment|0|2|4|20|4|2|2|4|2|2|4|40|5
1	1_1	1_1_1	1	sp|P0AAD2|MTR_ECOLI	14.8487162521837	1	treatment|0|2|4|20|4|2|2|4|2|2|4|40|5
1	1_1	1_1_1	1	sp|P0AAD6|SDAC_ECOLI	14.3829464404309	1	treatment|0|2|4|20|4|2|2|4|2|2|4|40|5
1	1_1	1_1_1	1	sp|P0AAE0|CYCA_ECOLI	12.8515235333731	1	treatment|0|2|4|20|4|2|2|4|2|2|4|40|5
1	1_1	1_1_1	1	sp|P0AAF3|ARAG_ECOLI	14.7107620477358	1	treatment|0|2|4|20|4|2|2|4|2|2|4|40|5
1	1_1	1_1_1	1	sp|P0AAF6|ARTP_ECOLI	12.7139339154479	1	treatment|0|2|4|20|4|2|2|4|2|2|4|40|5
1	1_1	1_1_1	1	sp|P0AAG0|DPPD_ECOLI	14.8626804033821	1	treatment|0|2|4|20|4|2|2|4|2|2|4|40|5
1	1_1	1_1_1	1	sp|P0AAG3|GLTL_ECOLI	13.9665064667965	1	treatment|0|2|4|20|4|2|2|4|2|2|4|40|5
1	1_1	1_1_1	1	sp|P0AAG5|MDLB_ECOLI	12.6512651752721	1	treatment|0|2|4|20|4|2|2|4|2|2|4|40|5
1	1_1	1_1_1	1	sp|P0AAG8|MGLA_ECOLI	14.1499520529135	1	treatment|0|2|4|20|4|2|2|4|2|2|4|40|5
1	1_1	1_1_1	1	sp|P0AAH0|PSTB_ECOLI	14.9284825552825	1	treatment|0|2|4|20|4|2|2|4|2|2|4|40|5
1	1_1	1_1_1	1	sp|P0AAH4|SAPD_ECOLI	13.5434810846422	1	treatment|0|2|4|20|4|2|2|4|2|2|4|40|5
1	1_1	1_1_1	1	sp|P0AAH8|SAPF_ECOLI	14.17906079188	1	treatment|0|2|4|20|4|2|2|4|2|2|4|40|5
1	1_1	1_1_1	1	sp|P0AAI3|FTSH_ECOLI	14.5199026674105	1	treatment|0|2|4|20|4|2|2|4|2|2|4|40|5
1	1_1	1_1_1	1	sp|P0AAI5|FABF_ECOLI	14.8828426444048	1	treatment|0|2|4|20|4|2|2|4|2|2|4|40|5
1	1_1	1_1_1	1	sp|P0AAI9|FABD_ECOLI	13.9550351776542	1	treatment|0|2|4|20|4|2|2|4|2|2|4|40|5
1	1_1	1_1_1	1	sp|P0AAJ3|FDNH_ECOLI	13.7676964996768	1	treatment|0|2|4|20|4|2|2|4|2|2|4|40|5
1	1_1	1_1_1	1	sp|P0AAJ5|FDOH_ECOLI	13.0801311714483	1	treatment|0|2|4|20|4|2|2|4|2|2|4|40|5
1	1_1	1_1_1	1	sp|P0AAJ8|HYBA_ECOLI	12.5355905278513	1	treatment|0|2|4|20|4|2|2|4|2|2|4|40|5
1	1_1	1_1_1	1	sp|P0AAN3|HYPB_ECOLI	12.3982612491195	1	treatment|0|2|4|20|4|2|2|4|2|2|4|40|5
1	1_1	1_1_1	1	sp|P0AAN5|YAIA_ECOLI	15.0112706068417	1	treatment|0|2|4|20|4|2|2|4|2|2|4|40|5
1	1_1	1_1_1	1	sp|P0AAN9|IRAP_ECOLI	16.6725208059541	1	treatment|0|2|4|20|4|2|2|4|2|2|4|40|5
1	1_1	1_1_1	1	sp|P0AAP3|FRMR_ECOLI	13.8011218989676	1	treatment|0|2|4|20|4|2|2|4|2|2|4|40|5
1	1_1	1_1_1	1	sp|P0AAQ2|YAJD_ECOLI	15.1884809501442	1	treatment|0|2|4|20|4|2|2|4|2|2|4|40|5
1	1_1	1_1_1	1	sp|P0AAR3|YBAK_ECOLI	14.281010058147	1	treatment|0|2|4|20|4|2|2|4|2|2|4|40|5
1	1_1	1_1_1	1	sp|P0AAS0|YLAC_ECOLI	13.5869982800223	1	treatment|0|2|4|20|4|2|2|4|2|2|4|40|5
1	1_1	1_1_1	1	sp|P0AAS3|YBBJ_ECOLI	13.5354996736683	1	treatment|0|2|4|20|4|2|2|4|2|2|4|40|5
1	1_1	1_1_1	1	sp|P0AAS7|YBCJ_ECOLI	14.1338358141657	1	treatment|0|2|4|20|4|2|2|4|2|2|4|40|5
1	1_1	1_1_1	1	sp|P0AAT2|YBDF_ECOLI	12.4193522355623	1	treatment|0|2|4|20|4|2|2|4|2|2|4|40|5
1	1_1	1_1_1	1	sp|P0AAT6|IOJAP_ECOLI	14.8630117061554	1	treatment|0|2|4|20|4|2|2|4|2|2|4|40|5
1	1_1	1_1_1	1	sp|P0AAT9|YBEL_ECOLI	15.4666612776004	1	treatment|0|2|4|20|4|2|2|4|2|2|4|40|5
1	1_1	1_1_1	1	sp|P0AAV4|PXPB_ECOLI	13.0204069186188	1	treatment|0|2|4|20|4|2|2|4|2|2|4|40|5
1	1_1	1_1_1	1	sp|P0AAV6|YBGS_ECOLI	14.0229613041807	1	treatment|0|2|4|20|4|2|2|4|2|2|4|40|5
1	1_1	1_1_1	1	sp|P0AAW1|YBHP_ECOLI	15.7800001772982	1	treatment|0|2|4|20|4|2|2|4|2|2|4|40|5
1	1_1	1_1_1	1	sp|P0AAX8|YBIS_ECOLI	14.8705475368344	1	treatment|0|2|4|20|4|2|2|4|2|2|4|40|5
1	1_1	1_1_1	1	sp|P0AAZ4|RARA_ECOLI	14.1950281192528	1	treatment|0|2|4|20|4|2|2|4|2|2|4|40|5
1	1_1	1_1_1	1	sp|P0AAZ7|YCAR_ECOLI	14.4779061091589	1	treatment|0|2|4|20|4|2|2|4|2|2|4|40|5
1	1_1	1_1_1	1	sp|P0AB01|ELYC_ECOLI	15.0361390501373	1	treatment|0|2|4|20|4|2|2|4|2|2|4|40|5
1	1_1	1_1_1	1	sp|P0AB03|YCBJ_ECOLI	13.8767714424856	1	treatment|0|2|4|20|4|2|2|4|2|2|4|40|5
1	1_1	1_1_1	1	sp|P0AB06|YCBK_ECOLI	13.2278360368348	1	treatment|0|2|4|20|4|2|2|4|2|2|4|40|5
1	1_1	1_1_1	1	sp|P0AB10|PQIC_ECOLI	12.5099714749169	1	treatment|0|2|4|20|4|2|2|4|2|2|4|40|5
1	1_1	1_1_1	1	sp|P0AB12|YCCF_ECOLI	13.5814526471025	1	treatment|0|2|4|20|4|2|2|4|2|2|4|40|5
1	1_1	1_1_1	1	sp|P0AB14|YCCJ_ECOLI	15.7930128113575	1	treatment|0|2|4|20|4|2|2|4|2|2|4|40|5
1	1_1	1_1_1	1	sp|P0AB18|TUSE_ECOLI	16.6614303754329	1	treatment|0|2|4|20|4|2|2|4|2|2|4|40|5
1	1_1	1_1_1	1	sp|P0AB24|EFEO_ECOLI	15.4194982100071	1	treatment|0|2|4|20|4|2|2|4|2|2|4|40|5
1	1_1	1_1_1	1	sp|P0AB26|YCEB_ECOLI	13.5340326431989	1	treatment|0|2|4|20|4|2|2|4|2|2|4|40|5
1	1_1	1_1_1	1	sp|P0AB28|YCED_ECOLI	13.9382181013758	1	treatment|0|2|4|20|4|2|2|4|2|2|4|40|5
1	1_1	1_1_1	1	sp|P0AB38|LPOB_ECOLI	13.2503734169332	1	treatment|0|2|4|20|4|2|2|4|2|2|4|40|5
1	1_1	1_1_1	1	sp|P0AB43|YCGL_ECOLI	15.1008823385022	1	treatment|0|2|4|20|4|2|2|4|2|2|4|40|5
1	1_1	1_1_1	1	sp|P0AB46|YMGD_ECOLI	11.9396175961308	1	treatment|0|2|4|20|4|2|2|4|2|2|4|40|5
1	1_1	1_1_1	1	sp|P0AB52|YCHN_ECOLI	13.8151177428902	1	treatment|0|2|4|20|4|2|2|4|2|2|4|40|5
1	1_1	1_1_1	1	sp|P0AB55|YCII_ECOLI	15.9952899602402	1	treatment|0|2|4|20|4|2|2|4|2|2|4|40|5
1	1_1	1_1_1	1	sp|P0AB58|LAPB_ECOLI	14.7294560073199	1	treatment|0|2|4|20|4|2|2|4|2|2|4|40|5
1	1_1	1_1_1	1	sp|P0AB61|YCIN_ECOLI	14.4610558534514	1	treatment|0|2|4|20|4|2|2|4|2|2|4|40|5
1	1_1	1_1_1	1	sp|P0AB65|ACYP_ECOLI	15.2911849288413	1	treatment|0|2|4|20|4|2|2|4|2|2|4|40|5
1	1_1	1_1_1	1	sp|P0AB67|PNTB_ECOLI	13.4277422918802	1	treatment|0|2|4|20|4|2|2|4|2|2|4|40|5
1	1_1	1_1_1	1	sp|P0AB71|ALF_ECOLI	15.0587182567704	1	treatment|0|2|4|20|4|2|2|4|2|2|4|40|5
1	1_1	1_1_1	1	sp|P0AB77|KBL_ECOLI	14.6244234136571	1	treatment|0|2|4|20|4|2|2|4|2|2|4|40|5
1	1_1	1_1_1	1	sp|P0AB80|ILVE_ECOLI	13.9381533294882	1	treatment|0|2|4|20|4|2|2|4|2|2|4|40|5
1	1_1	1_1_1	1	sp|P0AB83|END3_ECOLI	14.970339183706	1	treatment|0|2|4|20|4|2|2|4|2|2|4|40|5
1	1_1	1_1_1	1	sp|P0AB87|FUCA_ECOLI	13.0588730101822	1	treatment|0|2|4|20|4|2|2|4|2|2|4|40|5
1	1_1	1_1_1	1	sp|P0AB89|PUR8_ECOLI	15.7375516411393	1	treatment|0|2|4|20|4|2|2|4|2|2|4|40|5
1	1_1	1_1_1	1	sp|P0AB91|AROG_ECOLI	14.7630562470883	1	treatment|0|2|4|20|4|2|2|4|2|2|4|40|5
1	1_1	1_1_1	1	sp|P0AB98|ATP6_ECOLI	16.3817615943063	1	treatment|0|2|4|20|4|2|2|4|2|2|4|40|5
1	1_1	1_1_1	1	sp|P0ABA0|ATPF_ECOLI	15.6076843267091	1	treatment|0|2|4|20|4|2|2|4|2|2|4|40|5
1	1_1	1_1_1	1	sp|P0ABA4|ATPD_ECOLI	14.6239252321859	1	treatment|0|2|4|20|4|2|2|4|2|2|4|40|5
1	1_1	1_1_1	1	sp|P0ABA6|ATPG_ECOLI	15.5181415639845	1	treatment|0|2|4|20|4|2|2|4|2|2|4|40|5
1	1_1	1_1_1	1	sp|P0ABB0|ATPA_ECOLI	15.1837586446664	1	treatment|0|2|4|20|4|2|2|4|2|2|4|40|5
1	1_1	1_1_1	1	sp|P0ABB4|ATPB_ECOLI	14.4674995693323	1	treatment|0|2|4|20|4|2|2|4|2|2|4|40|5
1	1_1	1_1_1	1	sp|P0ABB8|ATMA_ECOLI	14.509266160951	1	treatment|0|2|4|20|4|2|2|4|2|2|4|40|5
1	1_1	1_1_1	1	sp|P0ABC3|HFLC_ECOLI	15.1122157722209	1	treatment|0|2|4|20|4|2|2|4|2|2|4|40|5
1	1_1	1_1_1	1	sp|P0ABC7|HFLK_ECOLI	15.1132264659089	1	treatment|0|2|4|20|4|2|2|4|2|2|4|40|5
1	1_1	1_1_1	1	sp|P0ABD3|BFR_ECOLI	14.4746613545822	1	treatment|0|2|4|20|4|2|2|4|2|2|4|40|5
1	1_1	1_1_1	1	sp|P0ABD5|ACCA_ECOLI	15.0347340668282	1	treatment|0|2|4|20|4|2|2|4|2|2|4|40|5
1	1_1	1_1_1	1	sp|P0ABD8|BCCP_ECOLI	16.484974950735	1	treatment|0|2|4|20|4|2|2|4|2|2|4|40|5
1	1_1	1_1_1	1	sp|P0ABE2|BOLA_ECOLI	15.4745779786088	1	treatment|0|2|4|20|4|2|2|4|2|2|4|40|5
1	1_1	1_1_1	1	sp|P0ABF1|PCNB_ECOLI	14.8773062928123	1	treatment|0|2|4|20|4|2|2|4|2|2|4|40|5
1	1_1	1_1_1	1	sp|P0ABF4|EUTM_ECOLI	12.7222600466003	1	treatment|0|2|4|20|4|2|2|4|2|2|4|40|5
1	1_1	1_1_1	1	sp|P0ABF6|CDD_ECOLI	15.5207863255576	1	treatment|0|2|4|20|4|2|2|4|2|2|4|40|5
1	1_1	1_1_1	1	sp|P0ABF8|PGSA_ECOLI	14.8790750223048	1	treatment|0|2|4|20|4|2|2|4|2|2|4|40|5
1	1_1	1_1_1	1	sp|P0ABH0|FTSA_ECOLI	13.6522622138427	1	treatment|0|2|4|20|4|2|2|4|2|2|4|40|5
1	1_1	1_1_1	1	sp|P0ABH7|CISY_ECOLI	14.826535709481	1	treatment|0|2|4|20|4|2|2|4|2|2|4|40|5
1	1_1	1_1_1	1	sp|P0ABH9|CLPA_ECOLI	15.0172633277425	1	treatment|0|2|4|20|4|2|2|4|2|2|4|40|5
1	1_1	1_1_1	1	sp|P0ABI4|CORA_ECOLI	14.647347476392	1	treatment|0|2|4|20|4|2|2|4|2|2|4|40|5
1	1_1	1_1_1	1	sp|P0ABI8|CYOB_ECOLI	14.340976096812	1	treatment|0|2|4|20|4|2|2|4|2|2|4|40|5
1	1_1	1_1_1	1	sp|P0ABJ1|CYOA_ECOLI	14.6071083446947	1	treatment|0|2|4|20|4|2|2|4|2|2|4|40|5
1	1_1	1_1_1	1	sp|P0ABJ9|CYDA_ECOLI	16.0635258346635	1	treatment|0|2|4|20|4|2|2|4|2|2|4|40|5
1	1_1	1_1_1	1	sp|P0ABK2|CYDB_ECOLI	14.8128190046475	1	treatment|0|2|4|20|4|2|2|4|2|2|4|40|5
1	1_1	1_1_1	1	sp|P0ABK5|CYSK_ECOLI	15.3778220471401	1	treatment|0|2|4|20|4|2|2|4|2|2|4|40|5
1	1_1	1_1_1	1	sp|P0ABK9|NRFA_ECOLI	13.889872711783	1	treatment|0|2|4|20|4|2|2|4|2|2|4|40|5
1	1_1	1_1_1	1	sp|P0ABL5|NAPC_ECOLI	12.1435297221747	1	treatment|0|2|4|20|4|2|2|4|2|2|4|40|5
1	1_1	1_1_1	1	sp|P0ABM9|CCMH_ECOLI	12.6715102552744	1	treatment|0|2|4|20|4|2|2|4|2|2|4|40|5
1	1_1	1_1_1	1	sp|P0ABN1|KDGL_ECOLI	16.8989657623428	1	treatment|0|2|4|20|4|2|2|4|2|2|4|40|5
1	1_1	1_1_1	1	sp|P0ABN5|DCUA_ECOLI	13.5379233729545	1	treatment|0|2|4|20|4|2|2|4|2|2|4|40|5
1	1_1	1_1_1	1	sp|P0ABP6|DEDA_ECOLI	15.3979988274877	1	treatment|0|2|4|20|4|2|2|4|2|2|4|40|5
1	1_1	1_1_1	1	sp|P0ABP8|DEOD_ECOLI	15.2447767652416	1	treatment|0|2|4|20|4|2|2|4|2|2|4|40|5
1	1_1	1_1_1	1	sp|P0ABQ0|COABC_ECOLI	15.3900557696449	1	treatment|0|2|4|20|4|2|2|4|2|2|4|40|5
1	1_1	1_1_1	1	sp|P0ABQ2|GARR_ECOLI	14.2681245355474	1	treatment|0|2|4|20|4|2|2|4|2|2|4|40|5
1	1_1	1_1_1	1	sp|P0ABQ4|DYR_ECOLI	13.4089711322209	1	treatment|0|2|4|20|4|2|2|4|2|2|4|40|5
1	1_1	1_1_1	1	sp|P0ABS1|DKSA_ECOLI	14.1378423790063	1	treatment|0|2|4|20|4|2|2|4|2|2|4|40|5
1	1_1	1_1_1	1	sp|P0ABS5|DNAG_ECOLI	13.2242729196284	1	treatment|0|2|4|20|4|2|2|4|2|2|4|40|5
1	1_1	1_1_1	1	sp|P0ABS8|HOLE_ECOLI	13.6385621211169	1	treatment|0|2|4|20|4|2|2|4|2|2|4|40|5
1	1_1	1_1_1	1	sp|P0ABT2|DPS_ECOLI	16.5833373514633	1	treatment|0|2|4|20|4|2|2|4|2|2|4|40|5
1	1_1	1_1_1	1	sp|P0ABT5|DUSB_ECOLI	14.167557692146	1	treatment|0|2|4|20|4|2|2|4|2|2|4|40|5
1	1_1	1_1_1	1	sp|P0ABU0|MENB_ECOLI	15.8518558938824	1	treatment|0|2|4|20|4|2|2|4|2|2|4|40|5
1	1_1	1_1_1	1	sp|P0ABU2|YCHF_ECOLI	14.1905726511353	1	treatment|0|2|4|20|4|2|2|4|2|2|4|40|5
1	1_1	1_1_1	1	sp|P0ABU5|ELBB_ECOLI	12.8251455946466	1	treatment|0|2|4|20|4|2|2|4|2|2|4|40|5
1	1_1	1_1_1	1	sp|P0ABU7|EXBB_ECOLI	14.9177422134377	1	treatment|0|2|4|20|4|2|2|4|2|2|4|40|5
1	1_1	1_1_1	1	sp|P0ABU9|TOLQ_ECOLI	14.8380245684634	1	treatment|0|2|4|20|4|2|2|4|2|2|4|40|5
1	1_1	1_1_1	1	sp|P0ABV2|EXBD_ECOLI	14.6265090638603	1	treatment|0|2|4|20|4|2|2|4|2|2|4|40|5
1	1_1	1_1_1	1	sp|P0ABV6|TOLR_ECOLI	14.0448872938781	1	treatment|0|2|4|20|4|2|2|4|2|2|4|40|5
1	1_1	1_1_1	1	sp|P0ABX8|FLIL_ECOLI	14.0786976617643	1	treatment|0|2|4|20|4|2|2|4|2|2|4|40|5
1	1_1	1_1_1	1	sp|P0ABY4|FLAW_ECOLI	13.00092909265	1	treatment|0|2|4|20|4|2|2|4|2|2|4|40|5
1	1_1	1_1_1	1	sp|P0ABZ1|FLIG_ECOLI	13.720021378703	1	treatment|0|2|4|20|4|2|2|4|2|2|4|40|5
1	1_1	1_1_1	1	sp|P0ABZ4|KDSC_ECOLI	15.3951370787322	1	treatment|0|2|4|20|4|2|2|4|2|2|4|40|5
1	1_1	1_1_1	1	sp|P0ABZ6|SURA_ECOLI	14.3196338797149	1	treatment|0|2|4|20|4|2|2|4|2|2|4|40|5
1	1_1	1_1_1	1	sp|P0AC02|BAMD_ECOLI	13.5845901160441	1	treatment|0|2|4|20|4|2|2|4|2|2|4|40|5
1	1_1	1_1_1	1	sp|P0AC13|DHPS_ECOLI	14.7694411718461	1	treatment|0|2|4|20|4|2|2|4|2|2|4|40|5
1	1_1	1_1_1	1	sp|P0AC16|FOLB_ECOLI	12.7920168938397	1	treatment|0|2|4|20|4|2|2|4|2|2|4|40|5
1	1_1	1_1_1	1	sp|P0AC19|FOLX_ECOLI	14.8811009799041	1	treatment|0|2|4|20|4|2|2|4|2|2|4|40|5
1	1_1	1_1_1	1	sp|P0AC23|FOCA_ECOLI	12.8184718684749	1	treatment|0|2|4|20|4|2|2|4|2|2|4|40|5
1	1_1	1_1_1	1	sp|P0AC28|5FCL_ECOLI	13.5968982648861	1	treatment|0|2|4|20|4|2|2|4|2|2|4|40|5
1	1_1	1_1_1	1	sp|P0AC30|FTSX_ECOLI	14.0437515377751	1	treatment|0|2|4|20|4|2|2|4|2|2|4|40|5
1	1_1	1_1_1	1	sp|P0AC33|FUMA_ECOLI	15.4144959648065	1	treatment|0|2|4|20|4|2|2|4|2|2|4|40|5
1	1_1	1_1_1	1	sp|P0AC35|TTDB_ECOLI	14.1929694087107	1	treatment|0|2|4|20|4|2|2|4|2|2|4|40|5
1	1_1	1_1_1	1	sp|P0AC38|ASPA_ECOLI	15.6629687547085	1	treatment|0|2|4|20|4|2|2|4|2|2|4|40|5
1	1_1	1_1_1	1	sp|P0AC41|SDHA_ECOLI	15.4780266871018	1	treatment|0|2|4|20|4|2|2|4|2|2|4|40|5
1	1_1	1_1_1	1	sp|P0AC44|DHSD_ECOLI	14.1524549990346	1	treatment|0|2|4|20|4|2|2|4|2|2|4|40|5
1	1_1	1_1_1	1	sp|P0AC47|FRDB_ECOLI	14.1738965141964	1	treatment|0|2|4|20|4|2|2|4|2|2|4|40|5
1	1_1	1_1_1	1	sp|P0AC51|ZUR_ECOLI	13.7489725929546	1	treatment|0|2|4|20|4|2|2|4|2|2|4|40|5
1	1_1	1_1_1	1	sp|P0AC53|G6PD_ECOLI	15.9949434251544	1	treatment|0|2|4|20|4|2|2|4|2|2|4|40|5
1	1_1	1_1_1	1	sp|P0AC55|GLNK_ECOLI	15.0860954335167	1	treatment|0|2|4|20|4|2|2|4|2|2|4|40|5
1	1_1	1_1_1	1	sp|P0AC59|GLRX2_ECOLI	16.1293235192535	1	treatment|0|2|4|20|4|2|2|4|2|2|4|40|5
1	1_1	1_1_1	1	sp|P0AC62|GLRX3_ECOLI	14.8819695391055	1	treatment|0|2|4|20|4|2|2|4|2|2|4|40|5
1	1_1	1_1_1	1	sp|P0AC69|GLRX4_ECOLI	15.2817314542511	1	treatment|0|2|4|20|4|2|2|4|2|2|4|40|5
1	1_1	1_1_1	1	sp|P0AC75|KDTA_ECOLI	14.1604273019244	1	treatment|0|2|4|20|4|2|2|4|2|2|4|40|5
1	1_1	1_1_1	1	sp|P0AC78|WECA_ECOLI	15.4266691942325	1	treatment|0|2|4|20|4|2|2|4|2|2|4|40|5
1	1_1	1_1_1	1	sp|P0AC81|LGUL_ECOLI	17.0200722228354	1	treatment|0|2|4|20|4|2|2|4|2|2|4|40|5
1	1_1	1_1_1	1	sp|P0AC84|GLO2_ECOLI	14.3660228945408	1	treatment|0|2|4|20|4|2|2|4|2|2|4|40|5
1	1_1	1_1_1	1	sp|P0AC86|PHSG_ECOLI	14.8655255760451	1	treatment|0|2|4|20|4|2|2|4|2|2|4|40|5
1	1_1	1_1_1	1	sp|P0AC88|GM4D_ECOLI	13.3919204485616	1	treatment|0|2|4|20|4|2|2|4|2|2|4|40|5
1	1_1	1_1_1	1	sp|P0AC92|GNSA_ECOLI	15.5819732102609	1	treatment|0|2|4|20|4|2|2|4|2|2|4|40|5
1	1_1	1_1_1	1	sp|P0ACA1|YIBF_ECOLI	14.6958006827423	1	treatment|0|2|4|20|4|2|2|4|2|2|4|40|5
1	1_1	1_1_1	1	sp|P0ACA3|SSPA_ECOLI	14.5815725407137	1	treatment|0|2|4|20|4|2|2|4|2|2|4|40|5
1	1_1	1_1_1	1	sp|P0ACA7|GSTB_ECOLI	14.8103485266064	1	treatment|0|2|4|20|4|2|2|4|2|2|4|40|5
1	1_1	1_1_1	1	sp|P0ACB0|DNAB_ECOLI	13.7624917213359	1	treatment|0|2|4|20|4|2|2|4|2|2|4|40|5
1	1_1	1_1_1	1	sp|P0ACB2|HEM2_ECOLI	14.5694810652874	1	treatment|0|2|4|20|4|2|2|4|2|2|4|40|5
1	1_1	1_1_1	1	sp|P0ACB4|HEMG_ECOLI	14.4270626498888	1	treatment|0|2|4|20|4|2|2|4|2|2|4|40|5
1	1_1	1_1_1	1	sp|P0ACB7|HEMY_ECOLI	14.0982099238756	1	treatment|0|2|4|20|4|2|2|4|2|2|4|40|5
1	1_1	1_1_1	1	sp|P0ACC1|PRMC_ECOLI	12.3074056566206	1	treatment|0|2|4|20|4|2|2|4|2|2|4|40|5
1	1_1	1_1_1	1	sp|P0ACC3|ERPA_ECOLI	14.1730540199653	1	treatment|0|2|4|20|4|2|2|4|2|2|4|40|5
1	1_1	1_1_1	1	sp|P0ACC7|GLMU_ECOLI	15.0448395581578	1	treatment|0|2|4|20|4|2|2|4|2|2|4|40|5
1	1_1	1_1_1	1	sp|P0ACD4|ISCU_ECOLI	16.179537022591	1	treatment|0|2|4|20|4|2|2|4|2|2|4|40|5
1	1_1	1_1_1	1	sp|P0ACD8|MBHL_ECOLI	13.81693159314	1	treatment|0|2|4|20|4|2|2|4|2|2|4|40|5
1	1_1	1_1_1	1	sp|P0ACE0|MBHM_ECOLI	14.1145936781841	1	treatment|0|2|4|20|4|2|2|4|2|2|4|40|5
1	1_1	1_1_1	1	sp|P0ACE7|HINT_ECOLI	15.2866040420644	1	treatment|0|2|4|20|4|2|2|4|2|2|4|40|5
1	1_1	1_1_1	1	sp|P0ACF0|DBHA_ECOLI	17.029329308778	1	treatment|0|2|4|20|4|2|2|4|2|2|4|40|5
1	1_1	1_1_1	1	sp|P0ACF4|DBHB_ECOLI	17.4131229987839	1	treatment|0|2|4|20|4|2|2|4|2|2|4|40|5
1	1_1	1_1_1	1	sp|P0ACF8|HNS_ECOLI	16.4871962875882	1	treatment|0|2|4|20|4|2|2|4|2|2|4|40|5
1	1_1	1_1_1	1	sp|P0ACG1|STPA_ECOLI	14.1477518276223	1	treatment|0|2|4|20|4|2|2|4|2|2|4|40|5
1	1_1	1_1_1	1	sp|P0ACG8|HSLR_ECOLI	13.7966519789705	1	treatment|0|2|4|20|4|2|2|4|2|2|4|40|5
1	1_1	1_1_1	1	sp|P0ACH8|MELR_ECOLI	14.3236261799463	1	treatment|0|2|4|20|4|2|2|4|2|2|4|40|5
1	1_1	1_1_1	1	sp|P0ACI0|ROB_ECOLI	15.6895782859766	1	treatment|0|2|4|20|4|2|2|4|2|2|4|40|5
1	1_1	1_1_1	1	sp|P0ACI3|XYLR_ECOLI	13.3092300395471	1	treatment|0|2|4|20|4|2|2|4|2|2|4|40|5
1	1_1	1_1_1	1	sp|P0ACI6|ASNC_ECOLI	14.3439360951725	1	treatment|0|2|4|20|4|2|2|4|2|2|4|40|5
1	1_1	1_1_1	1	sp|P0ACJ0|LRP_ECOLI	15.5883515566547	1	treatment|0|2|4|20|4|2|2|4|2|2|4|40|5
1	1_1	1_1_1	1	sp|P0ACJ8|CRP_ECOLI	15.9768877778683	1	treatment|0|2|4|20|4|2|2|4|2|2|4|40|5
1	1_1	1_1_1	1	sp|P0ACK2|AGAR_ECOLI	13.6650176654805	1	treatment|0|2|4|20|4|2|2|4|2|2|4|40|5
1	1_1	1_1_1	1	sp|P0ACK5|DEOR_ECOLI	15.2315281846162	1	treatment|0|2|4|20|4|2|2|4|2|2|4|40|5
1	1_1	1_1_1	1	sp|P0ACK8|FUCR_ECOLI	13.466423048961	1	treatment|0|2|4|20|4|2|2|4|2|2|4|40|5
1	1_1	1_1_1	1	sp|P0ACL2|EXUR_ECOLI	14.1039671941892	1	treatment|0|2|4|20|4|2|2|4|2|2|4|40|5
1	1_1	1_1_1	1	sp|P0ACL5|GLCC_ECOLI	14.7665452804918	1	treatment|0|2|4|20|4|2|2|4|2|2|4|40|5
1	1_1	1_1_1	1	sp|P0ACL9|PDHR_ECOLI	13.4856501164772	1	treatment|0|2|4|20|4|2|2|4|2|2|4|40|5
1	1_1	1_1_1	1	sp|P0ACM2|RSPR_ECOLI	13.7174274210698	1	treatment|0|2|4|20|4|2|2|4|2|2|4|40|5
1	1_1	1_1_1	1	sp|P0ACM5|YEGW_ECOLI	14.1301803075955	1	treatment|0|2|4|20|4|2|2|4|2|2|4|40|5
1	1_1	1_1_1	1	sp|P0ACM9|YIHL_ECOLI	14.0959992785714	1	treatment|0|2|4|20|4|2|2|4|2|2|4|40|5
1	1_1	1_1_1	1	sp|P0ACN4|ALLR_ECOLI	15.8277347397477	1	treatment|0|2|4|20|4|2|2|4|2|2|4|40|5
1	1_1	1_1_1	1	sp|P0ACN7|CYTR_ECOLI	13.9652769035875	1	treatment|0|2|4|20|4|2|2|4|2|2|4|40|5
1	1_1	1_1_1	1	sp|P0ACP1|CRA_ECOLI	14.4066894615696	1	treatment|0|2|4|20|4|2|2|4|2|2|4|40|5
1	1_1	1_1_1	1	sp|P0ACP5|GNTR_ECOLI	14.6653674800354	1	treatment|0|2|4|20|4|2|2|4|2|2|4|40|5
1	1_1	1_1_1	1	sp|P0ACP7|PURR_ECOLI	13.9517087907277	1	treatment|0|2|4|20|4|2|2|4|2|2|4|40|5
1	1_1	1_1_1	1	sp|P0ACQ4|OXYR_ECOLI	13.9178340290012	1	treatment|0|2|4|20|4|2|2|4|2|2|4|40|5
1	1_1	1_1_1	1	sp|P0ACR4|YEIE_ECOLI	13.2132227681874	1	treatment|0|2|4|20|4|2|2|4|2|2|4|40|5
1	1_1	1_1_1	1	sp|P0ACR7|YFER_ECOLI	11.9037844847601	1	treatment|0|2|4|20|4|2|2|4|2|2|4|40|5
1	1_1	1_1_1	1	sp|P0ACR9|MPRA_ECOLI	13.1939899249845	1	treatment|0|2|4|20|4|2|2|4|2|2|4|40|5
1	1_1	1_1_1	1	sp|P0ACS2|SOXR_ECOLI	13.9562340204207	1	treatment|0|2|4|20|4|2|2|4|2|2|4|40|5
1	1_1	1_1_1	1	sp|P0ACS7|RPIR_ECOLI	15.3009997806531	1	treatment|0|2|4|20|4|2|2|4|2|2|4|40|5
1	1_1	1_1_1	1	sp|P0ACS9|ACRR_ECOLI	14.3959246742901	1	treatment|0|2|4|20|4|2|2|4|2|2|4|40|5
1	1_1	1_1_1	1	sp|P0ACT6|UIDR_ECOLI	13.4870192171687	1	treatment|0|2|4|20|4|2|2|4|2|2|4|40|5
1	1_1	1_1_1	1	sp|P0ACU0|CECR_ECOLI	14.2382664389528	1	treatment|0|2|4|20|4|2|2|4|2|2|4|40|5
1	1_1	1_1_1	1	sp|P0ACU2|RUTR_ECOLI	13.6215524653864	1	treatment|0|2|4|20|4|2|2|4|2|2|4|40|5
1	1_1	1_1_1	1	sp|P0ACU5|FABR_ECOLI	14.255378681503	1	treatment|0|2|4|20|4|2|2|4|2|2|4|40|5
1	1_1	1_1_1	1	sp|P0ACU7|YJDC_ECOLI	13.4446923520392	1	treatment|0|2|4|20|4|2|2|4|2|2|4|40|5
1	1_1	1_1_1	1	sp|P0ACV0|LPXL_ECOLI	12.7862466217238	1	treatment|0|2|4|20|4|2|2|4|2|2|4|40|5
1	1_1	1_1_1	1	sp|P0ACV2|LPXP_ECOLI	16.7395448158856	1	treatment|0|2|4|20|4|2|2|4|2|2|4|40|5
1	1_1	1_1_1	1	sp|P0ACV4|LAPA_ECOLI	12.7610486693256	1	treatment|0|2|4|20|4|2|2|4|2|2|4|40|5
1	1_1	1_1_1	1	sp|P0ACV6|MPAA_ECOLI	14.8149906384147	1	treatment|0|2|4|20|4|2|2|4|2|2|4|40|5
1	1_1	1_1_1	1	sp|P0ACV8|YMJA_ECOLI	13.190580390363	1	treatment|0|2|4|20|4|2|2|4|2|2|4|40|5
1	1_1	1_1_1	1	sp|P0ACW6|YDCH_ECOLI	15.051271666336	1	treatment|0|2|4|20|4|2|2|4|2|2|4|40|5
1	1_1	1_1_1	1	sp|P0ACX3|YDHR_ECOLI	15.2015283628505	1	treatment|0|2|4|20|4|2|2|4|2|2|4|40|5
1	1_1	1_1_1	1	sp|P0ACX5|FUMD_ECOLI	13.216883176052	1	treatment|0|2|4|20|4|2|2|4|2|2|4|40|5
1	1_1	1_1_1	1	sp|P0ACY1|YDJA_ECOLI	13.1548545351396	1	treatment|0|2|4|20|4|2|2|4|2|2|4|40|5
1	1_1	1_1_1	1	sp|P0ACY3|YEAG_ECOLI	14.9816099023602	1	treatment|0|2|4|20|4|2|2|4|2|2|4|40|5
1	1_1	1_1_1	1	sp|P0ACZ4|EVGA_ECOLI	13.7303134056894	1	treatment|0|2|4|20|4|2|2|4|2|2|4|40|5
1	1_1	1_1_1	1	sp|P0ACZ8|CUSR_ECOLI	14.9794086950333	1	treatment|0|2|4|20|4|2|2|4|2|2|4|40|5
1	1_1	1_1_1	1	sp|P0AD01|DCUR_ECOLI	13.8815914469842	1	treatment|0|2|4|20|4|2|2|4|2|2|4|40|5
1	1_1	1_1_1	1	sp|P0AD05|YECA_ECOLI	13.2063948724691	1	treatment|0|2|4|20|4|2|2|4|2|2|4|40|5
1	1_1	1_1_1	1	sp|P0AD07|YECF_ECOLI	14.8701554142502	1	treatment|0|2|4|20|4|2|2|4|2|2|4|40|5
1	1_1	1_1_1	1	sp|P0AD10|YECJ_ECOLI	14.93262738552	1	treatment|0|2|4|20|4|2|2|4|2|2|4|40|5
1	1_1	1_1_1	1	sp|P0AD12|YEEZ_ECOLI	15.1774024206363	1	treatment|0|2|4|20|4|2|2|4|2|2|4|40|5
1	1_1	1_1_1	1	sp|P0AD21|YEJG_ECOLI	12.9648818669949	1	treatment|0|2|4|20|4|2|2|4|2|2|4|40|5
1	1_1	1_1_1	1	sp|P0AD24|YEJL_ECOLI	15.4507330578399	1	treatment|0|2|4|20|4|2|2|4|2|2|4|40|5
1	1_1	1_1_1	1	sp|P0AD27|YEJM_ECOLI	12.9816536043949	1	treatment|0|2|4|20|4|2|2|4|2|2|4|40|5
1	1_1	1_1_1	1	sp|P0AD33|YFCZ_ECOLI	11.0734863796869	1	treatment|0|2|4|20|4|2|2|4|2|2|4|40|5
1	1_1	1_1_1	1	sp|P0AD37|YFEC_ECOLI	12.1031339218588	1	treatment|0|2|4|20|4|2|2|4|2|2|4|40|5
1	1_1	1_1_1	1	sp|P0AD42|PGPC_ECOLI	13.2383496497286	1	treatment|0|2|4|20|4|2|2|4|2|2|4|40|5
1	1_1	1_1_1	1	sp|P0AD49|YFIA_ECOLI	13.6148762104342	1	treatment|0|2|4|20|4|2|2|4|2|2|4|40|5
1	1_1	1_1_1	1	sp|P0AD53|YGAC_ECOLI	11.8970816792269	1	treatment|0|2|4|20|4|2|2|4|2|2|4|40|5
1	1_1	1_1_1	1	sp|P0AD57|ISPB_ECOLI	13.7652232270139	1	treatment|0|2|4|20|4|2|2|4|2|2|4|40|5
1	1_1	1_1_1	1	sp|P0AD59|IVY_ECOLI	14.6820843566898	1	treatment|0|2|4|20|4|2|2|4|2|2|4|40|5
1	1_1	1_1_1	1	sp|P0AD61|KPYK1_ECOLI	16.1059741394089	1	treatment|0|2|4|20|4|2|2|4|2|2|4|40|5
1	1_1	1_1_1	1	sp|P0AD65|MRDA_ECOLI	12.8652897219757	1	treatment|0|2|4|20|4|2|2|4|2|2|4|40|5
1	1_1	1_1_1	1	sp|P0AD70|AMPH_ECOLI	13.717279431965	1	treatment|0|2|4|20|4|2|2|4|2|2|4|40|5
1	1_1	1_1_1	1	sp|P0AD96|LIVJ_ECOLI	14.2528036763611	1	treatment|0|2|4|20|4|2|2|4|2|2|4|40|5
1	1_1	1_1_1	1	sp|P0ADA1|TESA_ECOLI	13.3912257673509	1	treatment|0|2|4|20|4|2|2|4|2|2|4|40|5
1	1_1	1_1_1	1	sp|P0ADA3|NLPD_ECOLI	15.7090262997179	1	treatment|0|2|4|20|4|2|2|4|2|2|4|40|5
1	1_1	1_1_1	1	sp|P0ADA5|YAJG_ECOLI	15.4293489494249	1	treatment|0|2|4|20|4|2|2|4|2|2|4|40|5
1	1_1	1_1_1	1	sp|P0ADB1|OSME_ECOLI	14.4047593962244	1	treatment|0|2|4|20|4|2|2|4|2|2|4|40|5
1	1_1	1_1_1	1	sp|P0ADB7|ECNB_ECOLI	14.6032580650994	1	treatment|0|2|4|20|4|2|2|4|2|2|4|40|5
1	1_1	1_1_1	1	sp|P0ADC1|LPTE_ECOLI	14.1133445498404	1	treatment|0|2|4|20|4|2|2|4|2|2|4|40|5
1	1_1	1_1_1	1	sp|P0ADC3|LOLC_ECOLI	14.8424166906037	1	treatment|0|2|4|20|4|2|2|4|2|2|4|40|5
1	1_1	1_1_1	1	sp|P0ADC6|LPTG_ECOLI	15.1099038242322	1	treatment|0|2|4|20|4|2|2|4|2|2|4|40|5
1	1_1	1_1_1	1	sp|P0ADE2|YTFK_ECOLI	14.1874914362263	1	treatment|0|2|4|20|4|2|2|4|2|2|4|40|5
1	1_1	1_1_1	1	sp|P0ADE4|TAMA_ECOLI	13.7455536457347	1	treatment|0|2|4|20|4|2|2|4|2|2|4|40|5
1	1_1	1_1_1	1	sp|P0ADE6|KBP_ECOLI	16.4166607990229	1	treatment|0|2|4|20|4|2|2|4|2|2|4|40|5
1	1_1	1_1_1	1	sp|P0ADE8|YGFZ_ECOLI	15.4988849197908	1	treatment|0|2|4|20|4|2|2|4|2|2|4|40|5
1	1_1	1_1_1	1	sp|P0ADF6|EDD_ECOLI	13.5062451200731	1	treatment|0|2|4|20|4|2|2|4|2|2|4|40|5
1	1_1	1_1_1	1	sp|P0ADF8|ILVN_ECOLI	14.4815047908519	1	treatment|0|2|4|20|4|2|2|4|2|2|4|40|5
1	1_1	1_1_1	1	sp|P0ADG4|SUHB_ECOLI	14.7303181111219	1	treatment|0|2|4|20|4|2|2|4|2|2|4|40|5
1	1_1	1_1_1	1	sp|P0ADG7|IMDH_ECOLI	14.5142888489203	1	treatment|0|2|4|20|4|2|2|4|2|2|4|40|5
1	1_1	1_1_1	1	sp|P0ADI4|ENTB_ECOLI	14.3196527619831	1	treatment|0|2|4|20|4|2|2|4|2|2|4|40|5
1	1_1	1_1_1	1	sp|P0ADI7|YECD_ECOLI	13.4112541384122	1	treatment|0|2|4|20|4|2|2|4|2|2|4|40|5
1	1_1	1_1_1	1	sp|P0ADK0|YIAF_ECOLI	14.3826413326966	1	treatment|0|2|4|20|4|2|2|4|2|2|4|40|5
1	1_1	1_1_1	1	sp|P0ADK6|YIBA_ECOLI	12.8651588666173	1	treatment|0|2|4|20|4|2|2|4|2|2|4|40|5
1	1_1	1_1_1	1	sp|P0ADK8|YIBL_ECOLI	14.2564416007275	1	treatment|0|2|4|20|4|2|2|4|2|2|4|40|5
1	1_1	1_1_1	1	sp|P0ADM4|YIDQ_ECOLI	13.0589214676128	1	treatment|0|2|4|20|4|2|2|4|2|2|4|40|5
1	1_1	1_1_1	1	sp|P0ADN0|VIAA_ECOLI	13.7907507536917	1	treatment|0|2|4|20|4|2|2|4|2|2|4|40|5
1	1_1	1_1_1	1	sp|P0ADN2|YIFE_ECOLI	15.3379856324706	1	treatment|0|2|4|20|4|2|2|4|2|2|4|40|5
1	1_1	1_1_1	1	sp|P0ADN6|YIFL_ECOLI	13.830434278849	1	treatment|0|2|4|20|4|2|2|4|2|2|4|40|5
1	1_1	1_1_1	1	sp|P0ADP0|YIGB_ECOLI	13.7249879267642	1	treatment|0|2|4|20|4|2|2|4|2|2|4|40|5
1	1_1	1_1_1	1	sp|P0ADP2|YIGI_ECOLI	15.9459119666282	1	treatment|0|2|4|20|4|2|2|4|2|2|4|40|5
1	1_1	1_1_1	1	sp|P0ADP7|UBIJ_ECOLI	13.7219922875734	1	treatment|0|2|4|20|4|2|2|4|2|2|4|40|5
1	1_1	1_1_1	1	sp|P0ADP9|YIHD_ECOLI	15.5948259114202	1	treatment|0|2|4|20|4|2|2|4|2|2|4|40|5
1	1_1	1_1_1	1	sp|P0ADQ2|FABY_ECOLI	12.9337072473795	1	treatment|0|2|4|20|4|2|2|4|2|2|4|40|5
1	1_1	1_1_1	1	sp|P0ADQ7|YGAM_ECOLI	14.4489350653658	1	treatment|0|2|4|20|4|2|2|4|2|2|4|40|5
1	1_1	1_1_1	1	sp|P0ADR6|RLMM_ECOLI	14.7576692380481	1	treatment|0|2|4|20|4|2|2|4|2|2|4|40|5
1	1_1	1_1_1	1	sp|P0ADR8|PPNN_ECOLI	13.6586764319348	1	treatment|0|2|4|20|4|2|2|4|2|2|4|40|5
1	1_1	1_1_1	1	sp|P0ADS2|ZAPA_ECOLI	14.1644646970937	1	treatment|0|2|4|20|4|2|2|4|2|2|4|40|5
1	1_1	1_1_1	1	sp|P0ADS6|YGGE_ECOLI	15.1686005106805	1	treatment|0|2|4|20|4|2|2|4|2|2|4|40|5
1	1_1	1_1_1	1	sp|P0ADS9|YGGN_ECOLI	15.29472439647	1	treatment|0|2|4|20|4|2|2|4|2|2|4|40|5
1	1_1	1_1_1	1	sp|P0ADT2|YGIB_ECOLI	15.0329803803227	1	treatment|0|2|4|20|4|2|2|4|2|2|4|40|5
1	1_1	1_1_1	1	sp|P0ADT5|YGIC_ECOLI	14.5489640203629	1	treatment|0|2|4|20|4|2|2|4|2|2|4|40|5
1	1_1	1_1_1	1	sp|P0ADT8|YGIM_ECOLI	14.7346361479813	1	treatment|0|2|4|20|4|2|2|4|2|2|4|40|5
1	1_1	1_1_1	1	sp|P0ADU2|YGIN_ECOLI	16.6037769012031	1	treatment|0|2|4|20|4|2|2|4|2|2|4|40|5
1	1_1	1_1_1	1	sp|P0ADU5|YGIW_ECOLI	15.0009287307595	1	treatment|0|2|4|20|4|2|2|4|2|2|4|40|5
1	1_1	1_1_1	1	sp|P0ADU7|YQIB_ECOLI	12.6016431701062	1	treatment|0|2|4|20|4|2|2|4|2|2|4|40|5
1	1_1	1_1_1	1	sp|P0ADV1|LPTA_ECOLI	15.1981109224694	1	treatment|0|2|4|20|4|2|2|4|2|2|4|40|5
1	1_1	1_1_1	1	sp|P0ADV5|YHBW_ECOLI	13.5797055855714	1	treatment|0|2|4|20|4|2|2|4|2|2|4|40|5
1	1_1	1_1_1	1	sp|P0ADV7|MLAC_ECOLI	14.6369015345761	1	treatment|0|2|4|20|4|2|2|4|2|2|4|40|5
1	1_1	1_1_1	1	sp|P0ADV9|LPTC_ECOLI	15.2333512050569	1	treatment|0|2|4|20|4|2|2|4|2|2|4|40|5
1	1_1	1_1_1	1	sp|P0ADW3|YHCB_ECOLI	14.2943139458759	1	treatment|0|2|4|20|4|2|2|4|2|2|4|40|5
1	1_1	1_1_1	1	sp|P0ADW8|YHEV_ECOLI	14.2497959720454	1	treatment|0|2|4|20|4|2|2|4|2|2|4|40|5
1	1_1	1_1_1	1	sp|P0ADX1|YHFA_ECOLI	13.8197427448574	1	treatment|0|2|4|20|4|2|2|4|2|2|4|40|5
1	1_1	1_1_1	1	sp|P0ADX5|YHFG_ECOLI	16.2214844277703	1	treatment|0|2|4|20|4|2|2|4|2|2|4|40|5
1	1_1	1_1_1	1	sp|P0ADX7|YHHA_ECOLI	11.8477268089569	1	treatment|0|2|4|20|4|2|2|4|2|2|4|40|5
1	1_1	1_1_1	1	sp|P0ADX9|RSMD_ECOLI	13.3522730582284	1	treatment|0|2|4|20|4|2|2|4|2|2|4|40|5
1	1_1	1_1_1	1	sp|P0ADY1|PPID_ECOLI	14.3502500896048	1	treatment|0|2|4|20|4|2|2|4|2|2|4|40|5
1	1_1	1_1_1	1	sp|P0ADY3|RL14_ECOLI	13.3787240488841	1	treatment|0|2|4|20|4|2|2|4|2|2|4|40|5
1	1_1	1_1_1	1	sp|P0ADY7|RL16_ECOLI	15.8154916693818	1	treatment|0|2|4|20|4|2|2|4|2|2|4|40|5
1	1_1	1_1_1	1	sp|P0ADZ0|RL23_ECOLI	16.7691035830257	1	treatment|0|2|4|20|4|2|2|4|2|2|4|40|5
1	1_1	1_1_1	1	sp|P0ADZ4|RS15_ECOLI	17.8077243042262	1	treatment|0|2|4|20|4|2|2|4|2|2|4|40|5
1	1_1	1_1_1	1	sp|P0ADZ7|YAJC_ECOLI	16.9604704755203	1	treatment|0|2|4|20|4|2|2|4|2|2|4|40|5
1	1_1	1_1_1	1	sp|P0AE01|TRMJ_ECOLI	14.3796104247035	1	treatment|0|2|4|20|4|2|2|4|2|2|4|40|5
1	1_1	1_1_1	1	sp|P0AE06|ACRA_ECOLI	14.7219356439244	1	treatment|0|2|4|20|4|2|2|4|2|2|4|40|5
1	1_1	1_1_1	1	sp|P0AE08|AHPC_ECOLI	15.5622437721776	1	treatment|0|2|4|20|4|2|2|4|2|2|4|40|5
1	1_1	1_1_1	1	sp|P0AE12|AMN_ECOLI	14.6008240769669	1	treatment|0|2|4|20|4|2|2|4|2|2|4|40|5
1	1_1	1_1_1	1	sp|P0AE14|AMPE_ECOLI	13.3368279967963	1	treatment|0|2|4|20|4|2|2|4|2|2|4|40|5
1	1_1	1_1_1	1	sp|P0AE18|MAP1_ECOLI	15.1370432191537	1	treatment|0|2|4|20|4|2|2|4|2|2|4|40|5
1	1_1	1_1_1	1	sp|P0AE22|APHA_ECOLI	13.2924283083752	1	treatment|0|2|4|20|4|2|2|4|2|2|4|40|5
1	1_1	1_1_1	1	sp|P0AE28|AROM_ECOLI	13.3338900043687	1	treatment|0|2|4|20|4|2|2|4|2|2|4|40|5
1	1_1	1_1_1	1	sp|P0AE37|ASTA_ECOLI	15.0843793228996	1	treatment|0|2|4|20|4|2|2|4|2|2|4|40|5
1	1_1	1_1_1	1	sp|P0AE39|YPDB_ECOLI	14.5477841325594	1	treatment|0|2|4|20|4|2|2|4|2|2|4|40|5
1	1_1	1_1_1	1	sp|P0AE45|PAEA_ECOLI	12.8245313824858	1	treatment|0|2|4|20|4|2|2|4|2|2|4|40|5
1	1_1	1_1_1	1	sp|P0AE48|YTFP_ECOLI	13.2719672853086	1	treatment|0|2|4|20|4|2|2|4|2|2|4|40|5
1	1_1	1_1_1	1	sp|P0AE52|BCP_ECOLI	15.9598453297189	1	treatment|0|2|4|20|4|2|2|4|2|2|4|40|5
1	1_1	1_1_1	1	sp|P0AE60|CEDA_ECOLI	14.6332718078194	1	treatment|0|2|4|20|4|2|2|4|2|2|4|40|5
1	1_1	1_1_1	1	sp|P0AE63|CHAB_ECOLI	15.3938286173022	1	treatment|0|2|4|20|4|2|2|4|2|2|4|40|5
1	1_1	1_1_1	1	sp|P0AE67|CHEY_ECOLI	11.6159275573239	1	treatment|0|2|4|20|4|2|2|4|2|2|4|40|5
1	1_1	1_1_1	1	sp|P0AE70|MAZF_ECOLI	12.5270912202571	1	treatment|0|2|4|20|4|2|2|4|2|2|4|40|5
1	1_1	1_1_1	1	sp|P0AE72|MAZE_ECOLI	13.2914416592021	1	treatment|0|2|4|20|4|2|2|4|2|2|4|40|5
1	1_1	1_1_1	1	sp|P0AE78|CORC_ECOLI	14.4275083945811	1	treatment|0|2|4|20|4|2|2|4|2|2|4|40|5
1	1_1	1_1_1	1	sp|P0AE82|CPXA_ECOLI	13.6867402548341	1	treatment|0|2|4|20|4|2|2|4|2|2|4|40|5
1	1_1	1_1_1	1	sp|P0AE85|CPXP_ECOLI	13.261532265862	1	treatment|0|2|4|20|4|2|2|4|2|2|4|40|5
1	1_1	1_1_1	1	sp|P0AE88|CPXR_ECOLI	15.1467876710046	1	treatment|0|2|4|20|4|2|2|4|2|2|4|40|5
1	1_1	1_1_1	1	sp|P0AE91|CREA_ECOLI	15.9401372350125	1	treatment|0|2|4|20|4|2|2|4|2|2|4|40|5
1	1_1	1_1_1	1	sp|P0AEA8|CYSG_ECOLI	14.2548641307689	1	treatment|0|2|4|20|4|2|2|4|2|2|4|40|5
1	1_1	1_1_1	1	sp|P0AEB2|DACA_ECOLI	14.368373016541	1	treatment|0|2|4|20|4|2|2|4|2|2|4|40|5
1	1_1	1_1_1	1	sp|P0AEB5|YNAI_ECOLI	13.2252703762385	1	treatment|0|2|4|20|4|2|2|4|2|2|4|40|5
1	1_1	1_1_1	1	sp|P0AEB7|YOAB_ECOLI	14.2391872997343	1	treatment|0|2|4|20|4|2|2|4|2|2|4|40|5
1	1_1	1_1_1	1	sp|P0AEC0|YOAE_ECOLI	14.7834780549856	1	treatment|0|2|4|20|4|2|2|4|2|2|4|40|5
1	1_1	1_1_1	1	sp|P0AEC3|ARCB_ECOLI	12.9131273601021	1	treatment|0|2|4|20|4|2|2|4|2|2|4|40|5
1	1_1	1_1_1	1	sp|P0AEC5|BARA_ECOLI	13.5759279601778	1	treatment|0|2|4|20|4|2|2|4|2|2|4|40|5
1	1_1	1_1_1	1	sp|P0AED0|USPA_ECOLI	14.681448608514	1	treatment|0|2|4|20|4|2|2|4|2|2|4|40|5
1	1_1	1_1_1	1	sp|P0AED5|UVRY_ECOLI	13.1805064028952	1	treatment|0|2|4|20|4|2|2|4|2|2|4|40|5
1	1_1	1_1_1	1	sp|P0AED7|DAPE_ECOLI	13.834525762334	1	treatment|0|2|4|20|4|2|2|4|2|2|4|40|5
1	1_1	1_1_1	1	sp|P0AED9|DCM_ECOLI	15.091074677185	1	treatment|0|2|4|20|4|2|2|4|2|2|4|40|5
1	1_1	1_1_1	1	sp|P0AEE1|DCRB_ECOLI	14.2978900292119	1	treatment|0|2|4|20|4|2|2|4|2|2|4|40|5
1	1_1	1_1_1	1	sp|P0AEE3|DEGS_ECOLI	14.3524806827586	1	treatment|0|2|4|20|4|2|2|4|2|2|4|40|5
1	1_1	1_1_1	1	sp|P0AEE5|DGAL_ECOLI	15.042402111061	1	treatment|0|2|4|20|4|2|2|4|2|2|4|40|5
1	1_1	1_1_1	1	sp|P0AEE8|DMA_ECOLI	14.341234270233	1	treatment|0|2|4|20|4|2|2|4|2|2|4|40|5
1	1_1	1_1_1	1	sp|P0AEF0|DNAC_ECOLI	14.0837260965902	1	treatment|0|2|4|20|4|2|2|4|2|2|4|40|5
1	1_1	1_1_1	1	sp|P0AEF4|DPIA_ECOLI	14.2235499733909	1	treatment|0|2|4|20|4|2|2|4|2|2|4|40|5
1	1_1	1_1_1	1	sp|P0AEF8|DPPB_ECOLI	15.8679509145252	1	treatment|0|2|4|20|4|2|2|4|2|2|4|40|5
1	1_1	1_1_1	1	sp|P0AEG1|DPPC_ECOLI	17.1795143274201	1	treatment|0|2|4|20|4|2|2|4|2|2|4|40|5
1	1_1	1_1_1	1	sp|P0AEG4|DSBA_ECOLI	14.7293809640252	1	treatment|0|2|4|20|4|2|2|4|2|2|4|40|5
1	1_1	1_1_1	1	sp|P0AEG6|DSBC_ECOLI	15.0035399034202	1	treatment|0|2|4|20|4|2|2|4|2|2|4|40|5
1	1_1	1_1_1	1	sp|P0AEH1|RSEP_ECOLI	13.9560136833395	1	treatment|0|2|4|20|4|2|2|4|2|2|4|40|5
1	1_1	1_1_1	1	sp|P0AEH3|ELAA_ECOLI	13.8961231491121	1	treatment|0|2|4|20|4|2|2|4|2|2|4|40|5
1	1_1	1_1_1	1	sp|P0AEH5|ELAB_ECOLI	14.2838185826952	1	treatment|0|2|4|20|4|2|2|4|2|2|4|40|5
1	1_1	1_1_1	1	sp|P0AEI1|MIAB_ECOLI	14.21964429153	1	treatment|0|2|4|20|4|2|2|4|2|2|4|40|5
1	1_1	1_1_1	1	sp|P0AEI4|RIMO_ECOLI	14.0083451218057	1	treatment|0|2|4|20|4|2|2|4|2|2|4|40|5
1	1_1	1_1_1	1	sp|P0AEI6|NUDJ_ECOLI	12.775510736138	1	treatment|0|2|4|20|4|2|2|4|2|2|4|40|5
1	1_1	1_1_1	1	sp|P0AEJ2|ENTC_ECOLI	14.1862919329241	1	treatment|0|2|4|20|4|2|2|4|2|2|4|40|5
1	1_1	1_1_1	1	sp|P0AEJ4|ENVZ_ECOLI	12.8772985900961	1	treatment|0|2|4|20|4|2|2|4|2|2|4|40|5
1	1_1	1_1_1	1	sp|P0AEJ6|EUTB_ECOLI	13.7714617860229	1	treatment|0|2|4|20|4|2|2|4|2|2|4|40|5
1	1_1	1_1_1	1	sp|P0AEK0|EXOX_ECOLI	13.9846059545226	1	treatment|0|2|4|20|4|2|2|4|2|2|4|40|5
1	1_1	1_1_1	1	sp|P0AEK2|FABG_ECOLI	15.5619862726128	1	treatment|0|2|4|20|4|2|2|4|2|2|4|40|5
1	1_1	1_1_1	1	sp|P0AEK4|FABI_ECOLI	14.9927356411018	1	treatment|0|2|4|20|4|2|2|4|2|2|4|40|5
1	1_1	1_1_1	1	sp|P0AEL0|FDOI_ECOLI	14.3876784730809	1	treatment|0|2|4|20|4|2|2|4|2|2|4|40|5
1	1_1	1_1_1	1	sp|P0AEL6|FEPB_ECOLI	14.5889902969964	1	treatment|0|2|4|20|4|2|2|4|2|2|4|40|5
1	1_1	1_1_1	1	sp|P0AEM0|FKBX_ECOLI	14.4362902490836	1	treatment|0|2|4|20|4|2|2|4|2|2|4|40|5
1	1_1	1_1_1	1	sp|P0AEM4|FLGM_ECOLI	13.0467586682899	1	treatment|0|2|4|20|4|2|2|4|2|2|4|40|5
1	1_1	1_1_1	1	sp|P0AEM6|FLIA_ECOLI	14.8086156545275	1	treatment|0|2|4|20|4|2|2|4|2|2|4|40|5
1	1_1	1_1_1	1	sp|P0AEM9|TCYJ_ECOLI	15.506804594259	1	treatment|0|2|4|20|4|2|2|4|2|2|4|40|5
1	1_1	1_1_1	1	sp|P0AEN1|FRE_ECOLI	12.8676969917985	1	treatment|0|2|4|20|4|2|2|4|2|2|4|40|5
1	1_1	1_1_1	1	sp|P0AEN8|FUCM_ECOLI	14.2889961754158	1	treatment|0|2|4|20|4|2|2|4|2|2|4|40|5
1	1_1	1_1_1	1	sp|P0AEP1|GALP_ECOLI	15.3955776357862	1	treatment|0|2|4|20|4|2|2|4|2|2|4|40|5
1	1_1	1_1_1	1	sp|P0AEP3|GALU_ECOLI	15.7334502108531	1	treatment|0|2|4|20|4|2|2|4|2|2|4|40|5
1	1_1	1_1_1	1	sp|P0AEP9|GLCD_ECOLI	13.231188276033	1	treatment|0|2|4|20|4|2|2|4|2|2|4|40|5
1	1_1	1_1_1	1	sp|P0AEQ1|GLCG_ECOLI	13.776799336177	1	treatment|0|2|4|20|4|2|2|4|2|2|4|40|5
1	1_1	1_1_1	1	sp|P0AEQ3|GLNH_ECOLI	15.6349122496875	1	treatment|0|2|4|20|4|2|2|4|2|2|4|40|5
1	1_1	1_1_1	1	sp|P0AEQ6|GLNP_ECOLI	16.7595944960098	1	treatment|0|2|4|20|4|2|2|4|2|2|4|40|5
1	1_1	1_1_1	1	sp|P0AER0|GLPF_ECOLI	13.2387982042296	1	treatment|0|2|4|20|4|2|2|4|2|2|4|40|5
1	1_1	1_1_1	1	sp|P0AER3|GLTJ_ECOLI	13.2447358850581	1	treatment|0|2|4|20|4|2|2|4|2|2|4|40|5
1	1_1	1_1_1	1	sp|P0AES0|GSP_ECOLI	14.3893326181324	1	treatment|0|2|4|20|4|2|2|4|2|2|4|40|5
1	1_1	1_1_1	1	sp|P0AES2|GUDD_ECOLI	13.9195920559994	1	treatment|0|2|4|20|4|2|2|4|2|2|4|40|5
1	1_1	1_1_1	1	sp|P0AES4|GYRA_ECOLI	15.224651930147	1	treatment|0|2|4|20|4|2|2|4|2|2|4|40|5
1	1_1	1_1_1	1	sp|P0AES6|GYRB_ECOLI	14.8386295255168	1	treatment|0|2|4|20|4|2|2|4|2|2|4|40|5
1	1_1	1_1_1	1	sp|P0AES9|HDEA_ECOLI	14.3012663984588	1	treatment|0|2|4|20|4|2|2|4|2|2|4|40|5
1	1_1	1_1_1	1	sp|P0AET2|HDEB_ECOLI	14.3743933345052	1	treatment|0|2|4|20|4|2|2|4|2|2|4|40|5
1	1_1	1_1_1	1	sp|P0AET5|HDED_ECOLI	16.0493493015802	1	treatment|0|2|4|20|4|2|2|4|2|2|4|40|5
1	1_1	1_1_1	1	sp|P0AET8|HDHA_ECOLI	15.1250601103551	1	treatment|0|2|4|20|4|2|2|4|2|2|4|40|5
1	1_1	1_1_1	1	sp|P0AEU0|HISJ_ECOLI	13.8873375728112	1	treatment|0|2|4|20|4|2|2|4|2|2|4|40|5
1	1_1	1_1_1	1	sp|P0AEU3|HISM_ECOLI	15.9309408334348	1	treatment|0|2|4|20|4|2|2|4|2|2|4|40|5
1	1_1	1_1_1	1	sp|P0AEU7|SKP_ECOLI	16.0626143044955	1	treatment|0|2|4|20|4|2|2|4|2|2|4|40|5
1	1_1	1_1_1	1	sp|P0AEW4|CPDA_ECOLI	14.1239599164382	1	treatment|0|2|4|20|4|2|2|4|2|2|4|40|5
1	1_1	1_1_1	1	sp|P0AEW6|INGK_ECOLI	13.7181884899244	1	treatment|0|2|4|20|4|2|2|4|2|2|4|40|5
1	1_1	1_1_1	1	sp|P0AEW9|K1PF_ECOLI	14.1969208865955	1	treatment|0|2|4|20|4|2|2|4|2|2|4|40|5
1	1_1	1_1_1	1	sp|P0AEX3|KGTP_ECOLI	12.3140748717355	1	treatment|0|2|4|20|4|2|2|4|2|2|4|40|5
1	1_1	1_1_1	1	sp|P0AEX5|KPPR_ECOLI	13.5259150652984	1	treatment|0|2|4|20|4|2|2|4|2|2|4|40|5
1	1_1	1_1_1	1	sp|P0AEX9|MALE_ECOLI	15.2304272392915	1	treatment|0|2|4|20|4|2|2|4|2|2|4|40|5
1	1_1	1_1_1	1	sp|P0AEY3|MAZG_ECOLI	14.2316605429647	1	treatment|0|2|4|20|4|2|2|4|2|2|4|40|5
1	1_1	1_1_1	1	sp|P0AEY5|MDAB_ECOLI	14.9879422884355	1	treatment|0|2|4|20|4|2|2|4|2|2|4|40|5
1	1_1	1_1_1	1	sp|P0AEZ3|MIND_ECOLI	15.414550734013	1	treatment|0|2|4|20|4|2|2|4|2|2|4|40|5
1	1_1	1_1_1	1	sp|P0AEZ9|MOAB_ECOLI	14.3450757483698	1	treatment|0|2|4|20|4|2|2|4|2|2|4|40|5
1	1_1	1_1_1	1	sp|P0AF03|MOG_ECOLI	15.1158990071537	1	treatment|0|2|4|20|4|2|2|4|2|2|4|40|5
1	1_1	1_1_1	1	sp|P0AF08|APBC_ECOLI	15.412751442289	1	treatment|0|2|4|20|4|2|2|4|2|2|4|40|5
1	1_1	1_1_1	1	sp|P0AF10|MTLR_ECOLI	13.3478371506814	1	treatment|0|2|4|20|4|2|2|4|2|2|4|40|5
1	1_1	1_1_1	1	sp|P0AF12|MTNN_ECOLI	12.9662821963035	1	treatment|0|2|4|20|4|2|2|4|2|2|4|40|5
1	1_1	1_1_1	1	sp|P0AF16|MURJ_ECOLI	11.899303908364	1	treatment|0|2|4|20|4|2|2|4|2|2|4|40|5
1	1_1	1_1_1	1	sp|P0AF18|NAGA_ECOLI	14.326128005105	1	treatment|0|2|4|20|4|2|2|4|2|2|4|40|5
1	1_1	1_1_1	1	sp|P0AF20|NAGC_ECOLI	14.8076891577144	1	treatment|0|2|4|20|4|2|2|4|2|2|4|40|5
1	1_1	1_1_1	1	sp|P0AF24|NAGD_ECOLI	14.2387148340341	1	treatment|0|2|4|20|4|2|2|4|2|2|4|40|5
1	1_1	1_1_1	1	sp|P0AF28|NARL_ECOLI	14.2445273925183	1	treatment|0|2|4|20|4|2|2|4|2|2|4|40|5
1	1_1	1_1_1	1	sp|P0AF36|ZAPB_ECOLI	14.5317119460094	1	treatment|0|2|4|20|4|2|2|4|2|2|4|40|5
1	1_1	1_1_1	1	sp|P0AF48|YJBQ_ECOLI	12.9671463422911	1	treatment|0|2|4|20|4|2|2|4|2|2|4|40|5
1	1_1	1_1_1	1	sp|P0AF50|YJBR_ECOLI	13.2131030057459	1	treatment|0|2|4|20|4|2|2|4|2|2|4|40|5
1	1_1	1_1_1	1	sp|P0AF54|YJCH_ECOLI	13.9116182572335	1	treatment|0|2|4|20|4|2|2|4|2|2|4|40|5
1	1_1	1_1_1	1	sp|P0AF63|NSRR_ECOLI	13.9557262077167	1	treatment|0|2|4|20|4|2|2|4|2|2|4|40|5
1	1_1	1_1_1	1	sp|P0AF67|TSAE_ECOLI	12.9796180341279	1	treatment|0|2|4|20|4|2|2|4|2|2|4|40|5
1	1_1	1_1_1	1	sp|P0AF70|YJEI_ECOLI	14.7394555149579	1	treatment|0|2|4|20|4|2|2|4|2|2|4|40|5
1	1_1	1_1_1	1	sp|P0AF90|RRAB_ECOLI	20.3361184655399	1	treatment|0|2|4|20|4|2|2|4|2|2|4|40|5
1	1_1	1_1_1	1	sp|P0AF93|RIDA_ECOLI	15.0693975038352	1	treatment|0|2|4|20|4|2|2|4|2|2|4|40|5
1	1_1	1_1_1	1	sp|P0AF96|TABA_ECOLI	13.100923953121	1	treatment|0|2|4|20|4|2|2|4|2|2|4|40|5
1	1_1	1_1_1	1	sp|P0AF98|LPTF_ECOLI	13.9469317226662	1	treatment|0|2|4|20|4|2|2|4|2|2|4|40|5
1	1_1	1_1_1	1	sp|P0AFA2|NARX_ECOLI	14.0422665033786	1	treatment|0|2|4|20|4|2|2|4|2|2|4|40|5
1	1_1	1_1_1	1	sp|P0AFA7|NHAB_ECOLI	13.4213409797181	1	treatment|0|2|4|20|4|2|2|4|2|2|4|40|5
1	1_1	1_1_1	1	sp|P0AFB1|NLPI_ECOLI	13.535637753372	1	treatment|0|2|4|20|4|2|2|4|2|2|4|40|5
1	1_1	1_1_1	1	sp|P0AFB5|NTRB_ECOLI	13.8034958250698	1	treatment|0|2|4|20|4|2|2|4|2|2|4|40|5
1	1_1	1_1_1	1	sp|P0AFB8|NTRC_ECOLI	14.1983798273859	1	treatment|0|2|4|20|4|2|2|4|2|2|4|40|5
1	1_1	1_1_1	1	sp|P0AFC3|NUOA_ECOLI	14.3263511034479	1	treatment|0|2|4|20|4|2|2|4|2|2|4|40|5
1	1_1	1_1_1	1	sp|P0AFC7|NUOB_ECOLI	14.7775889767507	1	treatment|0|2|4|20|4|2|2|4|2|2|4|40|5
1	1_1	1_1_1	1	sp|P0AFD1|NUOE_ECOLI	14.1130846359967	1	treatment|0|2|4|20|4|2|2|4|2|2|4|40|5
1	1_1	1_1_1	1	sp|P0AFD4|NUOH_ECOLI	15.7165293477609	1	treatment|0|2|4|20|4|2|2|4|2|2|4|40|5
1	1_1	1_1_1	1	sp|P0AFD6|NUOI_ECOLI	15.249777429104	1	treatment|0|2|4|20|4|2|2|4|2|2|4|40|5
1	1_1	1_1_1	1	sp|P0AFE0|NUOJ_ECOLI	15.673763951802	1	treatment|0|2|4|20|4|2|2|4|2|2|4|40|5
1	1_1	1_1_1	1	sp|P0AFE4|NUOK_ECOLI	13.5316310868676	1	treatment|0|2|4|20|4|2|2|4|2|2|4|40|5
1	1_1	1_1_1	1	sp|P0AFE8|NUOM_ECOLI	16.316907647198	1	treatment|0|2|4|20|4|2|2|4|2|2|4|40|5
1	1_1	1_1_1	1	sp|P0AFF0|NUON_ECOLI	12.2080282752454	1	treatment|0|2|4|20|4|2|2|4|2|2|4|40|5
1	1_1	1_1_1	1	sp|P0AFF2|NUPC_ECOLI	15.3621014941687	1	treatment|0|2|4|20|4|2|2|4|2|2|4|40|5
1	1_1	1_1_1	1	sp|P0AFF4|NUPG_ECOLI	12.7551454102104	1	treatment|0|2|4|20|4|2|2|4|2|2|4|40|5
1	1_1	1_1_1	1	sp|P0AFF6|NUSA_ECOLI	14.9969461496602	1	treatment|0|2|4|20|4|2|2|4|2|2|4|40|5
1	1_1	1_1_1	1	sp|P0AFG0|NUSG_ECOLI	15.1963050324104	1	treatment|0|2|4|20|4|2|2|4|2|2|4|40|5
1	1_1	1_1_1	1	sp|P0AFG3|ODO1_ECOLI	15.1739362837572	1	treatment|0|2|4|20|4|2|2|4|2|2|4|40|5
1	1_1	1_1_1	1	sp|P0AFG6|ODO2_ECOLI	14.2149583992438	1	treatment|0|2|4|20|4|2|2|4|2|2|4|40|5
1	1_1	1_1_1	1	sp|P0AFG8|ODP1_ECOLI	15.2867497897594	1	treatment|0|2|4|20|4|2|2|4|2|2|4|40|5
1	1_1	1_1_1	1	sp|P0AFH0|OGT_ECOLI	12.3538105880795	1	treatment|0|2|4|20|4|2|2|4|2|2|4|40|5
1	1_1	1_1_1	1	sp|P0AFH2|OPPB_ECOLI	14.5454818528107	1	treatment|0|2|4|20|4|2|2|4|2|2|4|40|5
1	1_1	1_1_1	1	sp|P0AFH6|OPPC_ECOLI	15.0406673057161	1	treatment|0|2|4|20|4|2|2|4|2|2|4|40|5
1	1_1	1_1_1	1	sp|P0AFH8|OSMY_ECOLI	15.0595377255651	1	treatment|0|2|4|20|4|2|2|4|2|2|4|40|5
1	1_1	1_1_1	1	sp|P0AFI0|OXC_ECOLI	13.4569228211179	1	treatment|0|2|4|20|4|2|2|4|2|2|4|40|5
1	1_1	1_1_1	1	sp|P0AFI2|PARC_ECOLI	14.8711477160264	1	treatment|0|2|4|20|4|2|2|4|2|2|4|40|5
1	1_1	1_1_1	1	sp|P0AFI7|PDXH_ECOLI	15.276226283679	1	treatment|0|2|4|20|4|2|2|4|2|2|4|40|5
1	1_1	1_1_1	1	sp|P0AFJ1|YJDM_ECOLI	13.7084968338128	1	treatment|0|2|4|20|4|2|2|4|2|2|4|40|5
1	1_1	1_1_1	1	sp|P0AFJ5|PHOB_ECOLI	13.6960120120599	1	treatment|0|2|4|20|4|2|2|4|2|2|4|40|5
1	1_1	1_1_1	1	sp|P0AFJ7|PITA_ECOLI	14.5575894778668	1	treatment|0|2|4|20|4|2|2|4|2|2|4|40|5
1	1_1	1_1_1	1	sp|P0AFK0|PMBA_ECOLI	14.1046470749506	1	treatment|0|2|4|20|4|2|2|4|2|2|4|40|5
1	1_1	1_1_1	1	sp|P0AFK2|PNUC_ECOLI	14.9555898930875	1	treatment|0|2|4|20|4|2|2|4|2|2|4|40|5
1	1_1	1_1_1	1	sp|P0AFK4|POTB_ECOLI	14.6118570117643	1	treatment|0|2|4|20|4|2|2|4|2|2|4|40|5
1	1_1	1_1_1	1	sp|P0AFK6|POTC_ECOLI	14.3432022612474	1	treatment|0|2|4|20|4|2|2|4|2|2|4|40|5
1	1_1	1_1_1	1	sp|P0AFK9|POTD_ECOLI	14.325575144143	1	treatment|0|2|4|20|4|2|2|4|2|2|4|40|5
1	1_1	1_1_1	1	sp|P0AFL3|PPIA_ECOLI	14.7073268031262	1	treatment|0|2|4|20|4|2|2|4|2|2|4|40|5
1	1_1	1_1_1	1	sp|P0AFL6|PPX_ECOLI	14.1804252284939	1	treatment|0|2|4|20|4|2|2|4|2|2|4|40|5
1	1_1	1_1_1	1	sp|P0AFM2|PROX_ECOLI	14.5039987729353	1	treatment|0|2|4|20|4|2|2|4|2|2|4|40|5
1	1_1	1_1_1	1	sp|P0AFM4|PSIF_ECOLI	14.7373263132157	1	treatment|0|2|4|20|4|2|2|4|2|2|4|40|5
1	1_1	1_1_1	1	sp|P0AFM6|PSPA_ECOLI	14.6836956010458	1	treatment|0|2|4|20|4|2|2|4|2|2|4|40|5
1	1_1	1_1_1	1	sp|P0AFM9|PSPB_ECOLI	14.6083633202507	1	treatment|0|2|4|20|4|2|2|4|2|2|4|40|5
1	1_1	1_1_1	1	sp|P0AFP4|YBBO_ECOLI	11.6611925728433	1	treatment|0|2|4|20|4|2|2|4|2|2|4|40|5
1	1_1	1_1_1	1	sp|P0AFP6|GCH1L_ECOLI	13.4636846236102	1	treatment|0|2|4|20|4|2|2|4|2|2|4|40|5
1	1_1	1_1_1	1	sp|P0AFQ7|YCFH_ECOLI	13.1062700557996	1	treatment|0|2|4|20|4|2|2|4|2|2|4|40|5
1	1_1	1_1_1	1	sp|P0AFR0|RSSA_ECOLI	14.1194703792614	1	treatment|0|2|4|20|4|2|2|4|2|2|4|40|5
1	1_1	1_1_1	1	sp|P0AFR4|YCIO_ECOLI	13.6188917710317	1	treatment|0|2|4|20|4|2|2|4|2|2|4|40|5
1	1_1	1_1_1	1	sp|P0AFS3|FOLM_ECOLI	14.5126704003441	1	treatment|0|2|4|20|4|2|2|4|2|2|4|40|5
1	1_1	1_1_1	1	sp|P0AFS7|YDIK_ECOLI	12.5282975980503	1	treatment|0|2|4|20|4|2|2|4|2|2|4|40|5
1	1_1	1_1_1	1	sp|P0AFT2|TCYL_ECOLI	12.778407954769	1	treatment|0|2|4|20|4|2|2|4|2|2|4|40|5
1	1_1	1_1_1	1	sp|P0AFT5|BTSR_ECOLI	13.3287579937321	1	treatment|0|2|4|20|4|2|2|4|2|2|4|40|5
1	1_1	1_1_1	1	sp|P0AFU0|YEJB_ECOLI	12.8684266044483	1	treatment|0|2|4|20|4|2|2|4|2|2|4|40|5
1	1_1	1_1_1	1	sp|P0AFU4|GLRR_ECOLI	14.8407014362635	1	treatment|0|2|4|20|4|2|2|4|2|2|4|40|5
1	1_1	1_1_1	1	sp|P0AFU8|RISA_ECOLI	12.7761434638027	1	treatment|0|2|4|20|4|2|2|4|2|2|4|40|5
1	1_1	1_1_1	1	sp|P0AFW0|RFAH_ECOLI	12.4046965647451	1	treatment|0|2|4|20|4|2|2|4|2|2|4|40|5
1	1_1	1_1_1	1	sp|P0AFW2|RMF_ECOLI	14.6749278173453	1	treatment|0|2|4|20|4|2|2|4|2|2|4|40|5
1	1_1	1_1_1	1	sp|P0AFW4|RNK_ECOLI	16.2589641931663	1	treatment|0|2|4|20|4|2|2|4|2|2|4|40|5
1	1_1	1_1_1	1	sp|P0AFW8|ROF_ECOLI	14.1646895650047	1	treatment|0|2|4|20|4|2|2|4|2|2|4|40|5
1	1_1	1_1_1	1	sp|P0AFX0|HPF_ECOLI	15.0441454690763	1	treatment|0|2|4|20|4|2|2|4|2|2|4|40|5
1	1_1	1_1_1	1	sp|P0AFX4|RSD_ECOLI	15.115446037358	1	treatment|0|2|4|20|4|2|2|4|2|2|4|40|5
1	1_1	1_1_1	1	sp|P0AFX7|RSEA_ECOLI	7.73754525788696	1	treatment|0|2|4|20|4|2|2|4|2|2|4|40|5
1	1_1	1_1_1	1	sp|P0AFX9|RSEB_ECOLI	13.48559018296	1	treatment|0|2|4|20|4|2|2|4|2|2|4|40|5
1	1_1	1_1_1	1	sp|P0AFY8|SEQA_ECOLI	14.1985700115642	1	treatment|0|2|4|20|4|2|2|4|2|2|4|40|5
1	1_1	1_1_1	1	sp|P0AFZ1|SSEB_ECOLI	15.2812154632296	1	treatment|0|2|4|20|4|2|2|4|2|2|4|40|5
1	1_1	1_1_1	1	sp|P0AFZ3|SSPB_ECOLI	14.5230667264635	1	treatment|0|2|4|20|4|2|2|4|2|2|4|40|5
1	1_1	1_1_1	1	sp|P0AFZ7|TRKH_ECOLI	13.7995666143013	1	treatment|0|2|4|20|4|2|2|4|2|2|4|40|5
1	1_1	1_1_1	1	sp|P0AG00|WZZE_ECOLI	14.6712642904173	1	treatment|0|2|4|20|4|2|2|4|2|2|4|40|5
1	1_1	1_1_1	1	sp|P0AG03|UBIX_ECOLI	13.5774721754489	1	treatment|0|2|4|20|4|2|2|4|2|2|4|40|5
1	1_1	1_1_1	1	sp|P0AG07|RPE_ECOLI	14.8757081345891	1	treatment|0|2|4|20|4|2|2|4|2|2|4|40|5
1	1_1	1_1_1	1	sp|P0AG14|SOHB_ECOLI	14.3499780999241	1	treatment|0|2|4|20|4|2|2|4|2|2|4|40|5
1	1_1	1_1_1	1	sp|P0AG16|PUR1_ECOLI	14.0965196980305	1	treatment|0|2|4|20|4|2|2|4|2|2|4|40|5
1	1_1	1_1_1	1	sp|P0AG18|PURE_ECOLI	13.5575850572151	1	treatment|0|2|4|20|4|2|2|4|2|2|4|40|5
1	1_1	1_1_1	1	sp|P0AG20|RELA_ECOLI	14.6927923456199	1	treatment|0|2|4|20|4|2|2|4|2|2|4|40|5
1	1_1	1_1_1	1	sp|P0AG24|SPOT_ECOLI	13.9523900010178	1	treatment|0|2|4|20|4|2|2|4|2|2|4|40|5
1	1_1	1_1_1	1	sp|P0AG27|YIBN_ECOLI	13.6394027108848	1	treatment|0|2|4|20|4|2|2|4|2|2|4|40|5
1	1_1	1_1_1	1	sp|P0AG30|RHO_ECOLI	15.6576005254863	1	treatment|0|2|4|20|4|2|2|4|2|2|4|40|5
1	1_1	1_1_1	1	sp|P0AG40|RIBF_ECOLI	15.1004014492677	1	treatment|0|2|4|20|4|2|2|4|2|2|4|40|5
1	1_1	1_1_1	1	sp|P0AG44|RL17_ECOLI	16.4564652012817	1	treatment|0|2|4|20|4|2|2|4|2|2|4|40|5
1	1_1	1_1_1	1	sp|P0AG48|RL21_ECOLI	16.3235560018852	1	treatment|0|2|4|20|4|2|2|4|2|2|4|40|5
1	1_1	1_1_1	1	sp|P0AG51|RL30_ECOLI	15.6242042515173	1	treatment|0|2|4|20|4|2|2|4|2|2|4|40|5
1	1_1	1_1_1	1	sp|P0AG55|RL6_ECOLI	15.9833864919859	1	treatment|0|2|4|20|4|2|2|4|2|2|4|40|5
1	1_1	1_1_1	1	sp|P0AG59|RS14_ECOLI	15.8188118506389	1	treatment|0|2|4|20|4|2|2|4|2|2|4|40|5
1	1_1	1_1_1	1	sp|P0AG63|RS17_ECOLI	19.4430670245892	1	treatment|0|2|4|20|4|2|2|4|2|2|4|40|5
1	1_1	1_1_1	1	sp|P0AG67|RS1_ECOLI	14.5084661915291	1	treatment|0|2|4|20|4|2|2|4|2|2|4|40|5
1	1_1	1_1_1	1	sp|P0AG71|RMUC_ECOLI	12.8380349416849	1	treatment|0|2|4|20|4|2|2|4|2|2|4|40|5
1	1_1	1_1_1	1	sp|P0AG76|SBCD_ECOLI	13.6339463052581	1	treatment|0|2|4|20|4|2|2|4|2|2|4|40|5
1	1_1	1_1_1	1	sp|P0AG78|SUBI_ECOLI	13.3826861975445	1	treatment|0|2|4|20|4|2|2|4|2|2|4|40|5
1	1_1	1_1_1	1	sp|P0AG80|UGPB_ECOLI	14.8851729671232	1	treatment|0|2|4|20|4|2|2|4|2|2|4|40|5
1	1_1	1_1_1	1	sp|P0AG82|PSTS_ECOLI	15.3108868604241	1	treatment|0|2|4|20|4|2|2|4|2|2|4|40|5
1	1_1	1_1_1	1	sp|P0AG84|YGHA_ECOLI	14.6722307515523	1	treatment|0|2|4|20|4|2|2|4|2|2|4|40|5
1	1_1	1_1_1	1	sp|P0AG86|SECB_ECOLI	15.0860623875658	1	treatment|0|2|4|20|4|2|2|4|2|2|4|40|5
1	1_1	1_1_1	1	sp|P0AG90|SECD_ECOLI	14.2018474754288	1	treatment|0|2|4|20|4|2|2|4|2|2|4|40|5
1	1_1	1_1_1	1	sp|P0AG93|SECF_ECOLI	13.3093707433565	1	treatment|0|2|4|20|4|2|2|4|2|2|4|40|5
1	1_1	1_1_1	1	sp|P0AG96|SECE_ECOLI	14.9197209050791	1	treatment|0|2|4|20|4|2|2|4|2|2|4|40|5
1	1_1	1_1_1	1	sp|P0AG99|SECG_ECOLI	12.2711664742498	1	treatment|0|2|4|20|4|2|2|4|2|2|4|40|5
1	1_1	1_1_1	1	sp|P0AGA2|SECY_ECOLI	15.4013087897872	1	treatment|0|2|4|20|4|2|2|4|2|2|4|40|5
1	1_1	1_1_1	1	sp|P0AGA6|UHPA_ECOLI	14.5298343211667	1	treatment|0|2|4|20|4|2|2|4|2|2|4|40|5
1	1_1	1_1_1	1	sp|P0AGB0|SERB_ECOLI	14.3995684478375	1	treatment|0|2|4|20|4|2|2|4|2|2|4|40|5
1	1_1	1_1_1	1	sp|P0AGB3|RPOH_ECOLI	14.2122153358791	1	treatment|0|2|4|20|4|2|2|4|2|2|4|40|5
1	1_1	1_1_1	1	sp|P0AGB6|RPOE_ECOLI	14.7701674143676	1	treatment|0|2|4|20|4|2|2|4|2|2|4|40|5
1	1_1	1_1_1	1	sp|P0AGC3|SLT_ECOLI	14.5846056877722	1	treatment|0|2|4|20|4|2|2|4|2|2|4|40|5
1	1_1	1_1_1	1	sp|P0AGC7|SMP_ECOLI	13.1907851567017	1	treatment|0|2|4|20|4|2|2|4|2|2|4|40|5
1	1_1	1_1_1	1	sp|P0AGD1|SODC_ECOLI	13.6489108608889	1	treatment|0|2|4|20|4|2|2|4|2|2|4|40|5
1	1_1	1_1_1	1	sp|P0AGD3|SODF_ECOLI	16.3364960266138	1	treatment|0|2|4|20|4|2|2|4|2|2|4|40|5
1	1_1	1_1_1	1	sp|P0AGD7|SRP54_ECOLI	14.5697544959422	1	treatment|0|2|4|20|4|2|2|4|2|2|4|40|5
1	1_1	1_1_1	1	sp|P0AGE0|SSB_ECOLI	14.9866106981515	1	treatment|0|2|4|20|4|2|2|4|2|2|4|40|5
1	1_1	1_1_1	1	sp|P0AGE6|CHRR_ECOLI	13.7774735230398	1	treatment|0|2|4|20|4|2|2|4|2|2|4|40|5
1	1_1	1_1_1	1	sp|P0AGE9|SUCD_ECOLI	15.0515819845602	1	treatment|0|2|4|20|4|2|2|4|2|2|4|40|5
1	1_1	1_1_1	1	sp|P0AGF2|CSDE_ECOLI	12.8503400541694	1	treatment|0|2|4|20|4|2|2|4|2|2|4|40|5
1	1_1	1_1_1	1	sp|P0AGG0|THIL_ECOLI	14.4295796511471	1	treatment|0|2|4|20|4|2|2|4|2|2|4|40|5
1	1_1	1_1_1	1	sp|P0AGG2|TESB_ECOLI	14.670945627965	1	treatment|0|2|4|20|4|2|2|4|2|2|4|40|5
1	1_1	1_1_1	1	sp|P0AGG4|THIO2_ECOLI	13.6017030783087	1	treatment|0|2|4|20|4|2|2|4|2|2|4|40|5
1	1_1	1_1_1	1	sp|P0AGG8|TLDD_ECOLI	14.0356501340063	1	treatment|0|2|4|20|4|2|2|4|2|2|4|40|5
1	1_1	1_1_1	1	sp|P0AGI1|RBSC_ECOLI	13.7095124448348	1	treatment|0|2|4|20|4|2|2|4|2|2|4|40|5
1	1_1	1_1_1	1	sp|P0AGI8|TRKA_ECOLI	14.8202846207194	1	treatment|0|2|4|20|4|2|2|4|2|2|4|40|5
1	1_1	1_1_1	1	sp|P0AGJ2|TRMH_ECOLI	14.0360850856711	1	treatment|0|2|4|20|4|2|2|4|2|2|4|40|5
1	1_1	1_1_1	1	sp|P0AGJ5|YFIF_ECOLI	14.7973839431334	1	treatment|0|2|4|20|4|2|2|4|2|2|4|40|5
1	1_1	1_1_1	1	sp|P0AGJ7|TRML_ECOLI	14.0144114590081	1	treatment|0|2|4|20|4|2|2|4|2|2|4|40|5
1	1_1	1_1_1	1	sp|P0AGJ9|SYY_ECOLI	13.6878600567663	1	treatment|0|2|4|20|4|2|2|4|2|2|4|40|5
1	1_1	1_1_1	1	sp|P0AGK4|YHBY_ECOLI	16.2509116408068	1	treatment|0|2|4|20|4|2|2|4|2|2|4|40|5
1	1_1	1_1_1	1	sp|P0AGK8|ISCR_ECOLI	15.6824662516531	1	treatment|0|2|4|20|4|2|2|4|2|2|4|40|5
1	1_1	1_1_1	1	sp|P0AGL2|TDCF_ECOLI	15.4070138104775	1	treatment|0|2|4|20|4|2|2|4|2|2|4|40|5
1	1_1	1_1_1	1	sp|P0AGL7|RSME_ECOLI	14.5227231002906	1	treatment|0|2|4|20|4|2|2|4|2|2|4|40|5
1	1_1	1_1_1	1	sp|P0AGM0|YHHT_ECOLI	12.7265023426903	1	treatment|0|2|4|20|4|2|2|4|2|2|4|40|5
1	1_1	1_1_1	1	sp|P0C018|RL18_ECOLI	16.9274879162219	1	treatment|0|2|4|20|4|2|2|4|2|2|4|40|5
1	1_1	1_1_1	1	sp|P0C037|PPNP_ECOLI	13.8916206107707	1	treatment|0|2|4|20|4|2|2|4|2|2|4|40|5
1	1_1	1_1_1	1	sp|P0C054|IBPA_ECOLI	14.5117887060188	1	treatment|0|2|4|20|4|2|2|4|2|2|4|40|5
1	1_1	1_1_1	1	sp|P0C058|IBPB_ECOLI	14.1659740794399	1	treatment|0|2|4|20|4|2|2|4|2|2|4|40|5
1	1_1	1_1_1	1	sp|P0C066|MLTC_ECOLI	13.3991236444091	1	treatment|0|2|4|20|4|2|2|4|2|2|4|40|5
1	1_1	1_1_1	1	sp|P0C077|RELE_ECOLI	14.1429348365585	1	treatment|0|2|4|20|4|2|2|4|2|2|4|40|5
1	1_1	1_1_1	1	sp|P0C079|RELB_ECOLI	14.7160921066294	1	treatment|0|2|4|20|4|2|2|4|2|2|4|40|5
1	1_1	1_1_1	1	sp|P0C093|SLMA_ECOLI	14.0776327848945	1	treatment|0|2|4|20|4|2|2|4|2|2|4|40|5
1	1_1	1_1_1	1	sp|P0C0K3|SRKA_ECOLI	13.0883111306113	1	treatment|0|2|4|20|4|2|2|4|2|2|4|40|5
1	1_1	1_1_1	1	sp|P0C0L2|OSMC_ECOLI	14.0700706669719	1	treatment|0|2|4|20|4|2|2|4|2|2|4|40|5
1	1_1	1_1_1	1	sp|P0C0L7|PROP_ECOLI	15.2495670097359	1	treatment|0|2|4|20|4|2|2|4|2|2|4|40|5
1	1_1	1_1_1	1	sp|P0C0R7|RLME_ECOLI	14.1945730707975	1	treatment|0|2|4|20|4|2|2|4|2|2|4|40|5
1	1_1	1_1_1	1	sp|P0C0S1|MSCS_ECOLI	13.7884174728188	1	treatment|0|2|4|20|4|2|2|4|2|2|4|40|5
1	1_1	1_1_1	1	sp|P0C0T5|MEPA_ECOLI	14.336990500047	1	treatment|0|2|4|20|4|2|2|4|2|2|4|40|5
1	1_1	1_1_1	1	sp|P0C0U4|RIMK_ECOLI	14.549874925926	1	treatment|0|2|4|20|4|2|2|4|2|2|4|40|5
1	1_1	1_1_1	1	sp|P0C0V0|DEGP_ECOLI	14.9255308891562	1	treatment|0|2|4|20|4|2|2|4|2|2|4|40|5
1	1_1	1_1_1	1	sp|P0C7L2|PAAJ_ECOLI	12.9509273296775	1	treatment|0|2|4|20|4|2|2|4|2|2|4|40|5
1	1_1	1_1_1	1	sp|P0C8J6|GATY_ECOLI	16.4168431122019	1	treatment|0|2|4|20|4|2|2|4|2|2|4|40|5
1	1_1	1_1_1	1	sp|P0C8J8|GATZ_ECOLI	13.4907149855939	1	treatment|0|2|4|20|4|2|2|4|2|2|4|40|5
1	1_1	1_1_1	1	sp|P0CB39|EPTC_ECOLI	14.30440269729	1	treatment|0|2|4|20|4|2|2|4|2|2|4|40|5
1	1_1	1_1_1	1	sp|P0CE47|EFTU1_ECOLI;sp|P0CE48|EFTU2_ECOLI	15.3508512740992	1	treatment|0|2|4|20|4|2|2|4|2|2|4|40|5
1	1_1	1_1_1	1	sp|P0CF66|INSE1_ECOLI;sp|P0CF67|INSE2_ECOLI;sp|P0CF68|INSE3_ECOLI;sp|P0CF69|INSE4_ECOLI;sp|P0CF70|INSE5_ECOLI	15.0713672344337	1	treatment|0|2|4|20|4|2|2|4|2|2|4|40|5
1	1_1	1_1_1	1	sp|P0CF91|INSL1_ECOLI;sp|P0CF92|INSL2_ECOLI;sp|P0CF93|INSL3_ECOLI	13.4994986286634	1	treatment|0|2|4|20|4|2|2|4|2|2|4|40|5
1	1_1	1_1_1	1	sp|P0CG19|RNPH_ECOLI	15.2003532008547	1	treatment|0|2|4|20|4|2|2|4|2|2|4|40|5
1	1_1	1_1_1	1	sp|P0CK95|ACFD_ECOLI	13.3916913147972	1	treatment|0|2|4|20|4|2|2|4|2|2|4|40|5
1	1_1	1_1_1	1	sp|P0DM85|CRFC_ECOLI	12.4229187415015	1	treatment|0|2|4|20|4|2|2|4|2|2|4|40|5
1	1_1	1_1_1	1	sp|P0DMC5|RCSC_ECOLI	13.0267765850257	1	treatment|0|2|4|20|4|2|2|4|2|2|4|40|5
1	1_1	1_1_1	1	sp|P0DMC7|RCSB_ECOLI	16.6367461288589	1	treatment|0|2|4|20|4|2|2|4|2|2|4|40|5
1	1_1	1_1_1	1	sp|P0DPO1|YMIC_ECOLI	15.6687423349478	1	treatment|0|2|4|20|4|2|2|4|2|2|4|40|5
1	1_1	1_1_1	1	sp|P0DTT0|BIPA_ECOLI	14.8472882786132	1	treatment|0|2|4|20|4|2|2|4|2|2|4|40|5
1	1_1	1_1_1	1	sp|P10100|RLPA_ECOLI	15.0937385762199	1	treatment|0|2|4|20|4|2|2|4|2|2|4|40|5
1	1_1	1_1_1	1	sp|P10121|FTSY_ECOLI	15.7219304379178	1	treatment|0|2|4|20|4|2|2|4|2|2|4|40|5
1	1_1	1_1_1	1	sp|P10346|GLNQ_ECOLI	14.4642778825504	1	treatment|0|2|4|20|4|2|2|4|2|2|4|40|5
1	1_1	1_1_1	1	sp|P10371|HIS4_ECOLI	14.3619708830313	1	treatment|0|2|4|20|4|2|2|4|2|2|4|40|5
1	1_1	1_1_1	1	sp|P10378|ENTE_ECOLI	14.7077700188623	1	treatment|0|2|4|20|4|2|2|4|2|2|4|40|5
1	1_1	1_1_1	1	sp|P10384|FADL_ECOLI	14.0245364562187	1	treatment|0|2|4|20|4|2|2|4|2|2|4|40|5
1	1_1	1_1_1	1	sp|P10408|SECA_ECOLI	14.5877391629033	1	treatment|0|2|4|20|4|2|2|4|2|2|4|40|5
1	1_1	1_1_1	1	sp|P10423|IAP_ECOLI	13.5191502530213	1	treatment|0|2|4|20|4|2|2|4|2|2|4|40|5
1	1_1	1_1_1	1	sp|P10441|LPXB_ECOLI	13.2146583075734	1	treatment|0|2|4|20|4|2|2|4|2|2|4|40|5
1	1_1	1_1_1	1	sp|P10442|RNH2_ECOLI	13.950110699728	1	treatment|0|2|4|20|4|2|2|4|2|2|4|40|5
1	1_1	1_1_1	1	sp|P10443|DPO3A_ECOLI	14.3166641871602	1	treatment|0|2|4|20|4|2|2|4|2|2|4|40|5
1	1_1	1_1_1	1	sp|P10903|NARK_ECOLI	15.904125928666	1	treatment|0|2|4|20|4|2|2|4|2|2|4|40|5
1	1_1	1_1_1	1	sp|P10907|UGPC_ECOLI	13.5829669152357	1	treatment|0|2|4|20|4|2|2|4|2|2|4|40|5
1	1_1	1_1_1	1	sp|P10908|UGPQ_ECOLI	15.3042324080754	1	treatment|0|2|4|20|4|2|2|4|2|2|4|40|5
1	1_1	1_1_1	1	sp|P11071|ACEK_ECOLI	13.8823603566008	1	treatment|0|2|4|20|4|2|2|4|2|2|4|40|5
1	1_1	1_1_1	1	sp|P11289|YFIL_ECOLI	13.2270056760595	1	treatment|0|2|4|20|4|2|2|4|2|2|4|40|5
1	1_1	1_1_1	1	sp|P11349|NARH_ECOLI	15.1750252668358	1	treatment|0|2|4|20|4|2|2|4|2|2|4|40|5
1	1_1	1_1_1	1	sp|P11350|NARI_ECOLI	13.632437679429	1	treatment|0|2|4|20|4|2|2|4|2|2|4|40|5
1	1_1	1_1_1	1	sp|P11447|ARLY_ECOLI	14.0442913594994	1	treatment|0|2|4|20|4|2|2|4|2|2|4|40|5
1	1_1	1_1_1	1	sp|P11454|ENTF_ECOLI	14.0650972843299	1	treatment|0|2|4|20|4|2|2|4|2|2|4|40|5
1	1_1	1_1_1	1	sp|P11557|DAMX_ECOLI	15.5502982458351	1	treatment|0|2|4|20|4|2|2|4|2|2|4|40|5
1	1_1	1_1_1	1	sp|P11875|SYR_ECOLI	13.920940998696	1	treatment|0|2|4|20|4|2|2|4|2|2|4|40|5
1	1_1	1_1_1	1	sp|P11880|MURF_ECOLI	15.2724386463452	1	treatment|0|2|4|20|4|2|2|4|2|2|4|40|5
1	1_1	1_1_1	1	sp|P12008|AROC_ECOLI	15.628500704665	1	treatment|0|2|4|20|4|2|2|4|2|2|4|40|5
1	1_1	1_1_1	1	sp|P12281|MOEA_ECOLI	13.8324304018779	1	treatment|0|2|4|20|4|2|2|4|2|2|4|40|5
1	1_1	1_1_1	1	sp|P12282|MOEB_ECOLI	13.0491147404613	1	treatment|0|2|4|20|4|2|2|4|2|2|4|40|5
1	1_1	1_1_1	1	sp|P12295|UNG_ECOLI	14.424827260397	1	treatment|0|2|4|20|4|2|2|4|2|2|4|40|5
1	1_1	1_1_1	1	sp|P12758|UDP_ECOLI	14.3137633116198	1	treatment|0|2|4|20|4|2|2|4|2|2|4|40|5
1	1_1	1_1_1	1	sp|P12994|YBHB_ECOLI	14.9715239650414	1	treatment|0|2|4|20|4|2|2|4|2|2|4|40|5
1	1_1	1_1_1	1	sp|P12998|BIOF_ECOLI	10.8765268817159	1	treatment|0|2|4|20|4|2|2|4|2|2|4|40|5
1	1_1	1_1_1	1	sp|P13000|BIOD1_ECOLI	13.0132636623504	1	treatment|0|2|4|20|4|2|2|4|2|2|4|40|5
1	1_1	1_1_1	1	sp|P13009|METH_ECOLI	14.0929656159363	1	treatment|0|2|4|20|4|2|2|4|2|2|4|40|5
1	1_1	1_1_1	1	sp|P13016|AMPD_ECOLI	12.9131892320816	1	treatment|0|2|4|20|4|2|2|4|2|2|4|40|5
1	1_1	1_1_1	1	sp|P13024|FDHE_ECOLI	14.0589118230151	1	treatment|0|2|4|20|4|2|2|4|2|2|4|40|5
1	1_1	1_1_1	1	sp|P13029|KATG_ECOLI	15.6100432853178	1	treatment|0|2|4|20|4|2|2|4|2|2|4|40|5
1	1_1	1_1_1	1	sp|P13033|GLPB_ECOLI	15.4528770061373	1	treatment|0|2|4|20|4|2|2|4|2|2|4|40|5
1	1_1	1_1_1	1	sp|P13035|GLPD_ECOLI	15.3950355061505	1	treatment|0|2|4|20|4|2|2|4|2|2|4|40|5
1	1_1	1_1_1	1	sp|P13036|FECA_ECOLI	13.882669606793	1	treatment|0|2|4|20|4|2|2|4|2|2|4|40|5
1	1_1	1_1_1	1	sp|P13039|FES_ECOLI	12.8601766004002	1	treatment|0|2|4|20|4|2|2|4|2|2|4|40|5
1	1_1	1_1_1	1	sp|P13445|RPOS_ECOLI	13.7638070735098	1	treatment|0|2|4|20|4|2|2|4|2|2|4|40|5
1	1_1	1_1_1	1	sp|P13458|SBCC_ECOLI	13.7252767766288	1	treatment|0|2|4|20|4|2|2|4|2|2|4|40|5
1	1_1	1_1_1	1	sp|P13482|TREA_ECOLI	13.7210094833612	1	treatment|0|2|4|20|4|2|2|4|2|2|4|40|5
1	1_1	1_1_1	1	sp|P13518|CSRD_ECOLI	13.1395889002434	1	treatment|0|2|4|20|4|2|2|4|2|2|4|40|5
1	1_1	1_1_1	1	sp|P13656|CHIA_ECOLI	13.1388582938395	1	treatment|0|2|4|20|4|2|2|4|2|2|4|40|5
1	1_1	1_1_1	1	sp|P13669|MNGR_ECOLI	14.5136667489366	1	treatment|0|2|4|20|4|2|2|4|2|2|4|40|5
1	1_1	1_1_1	1	sp|P13857|RIML_ECOLI	14.203010983716	1	treatment|0|2|4|20|4|2|2|4|2|2|4|40|5
1	1_1	1_1_1	1	sp|P14081|SELB_ECOLI	14.5910350591085	1	treatment|0|2|4|20|4|2|2|4|2|2|4|40|5
1	1_1	1_1_1	1	sp|P14294|TOP3_ECOLI	12.8440612338027	1	treatment|0|2|4|20|4|2|2|4|2|2|4|40|5
1	1_1	1_1_1	1	sp|P14375|ZRAR_ECOLI	14.4091649589826	1	treatment|0|2|4|20|4|2|2|4|2|2|4|40|5
1	1_1	1_1_1	1	sp|P14407|FUMB_ECOLI	14.165249336516	1	treatment|0|2|4|20|4|2|2|4|2|2|4|40|5
1	1_1	1_1_1	1	sp|P14900|MURD_ECOLI	14.0187280294414	1	treatment|0|2|4|20|4|2|2|4|2|2|4|40|5
1	1_1	1_1_1	1	sp|P15028|FECB_ECOLI	15.0293522565637	1	treatment|0|2|4|20|4|2|2|4|2|2|4|40|5
1	1_1	1_1_1	1	sp|P15031|FECE_ECOLI	13.1190156190081	1	treatment|0|2|4|20|4|2|2|4|2|2|4|40|5
1	1_1	1_1_1	1	sp|P15034|AMPP_ECOLI	14.1441231294392	1	treatment|0|2|4|20|4|2|2|4|2|2|4|40|5
1	1_1	1_1_1	1	sp|P15038|HELD_ECOLI	14.2424183132241	1	treatment|0|2|4|20|4|2|2|4|2|2|4|40|5
1	1_1	1_1_1	1	sp|P15042|DNLJ_ECOLI	15.309720337701	1	treatment|0|2|4|20|4|2|2|4|2|2|4|40|5
1	1_1	1_1_1	1	sp|P15043|RECQ_ECOLI	10.60941194684	1	treatment|0|2|4|20|4|2|2|4|2|2|4|40|5
1	1_1	1_1_1	1	sp|P15047|ENTA_ECOLI	14.9788904523023	1	treatment|0|2|4|20|4|2|2|4|2|2|4|40|5
1	1_1	1_1_1	1	sp|P15067|GLGX_ECOLI	13.5259572326419	1	treatment|0|2|4|20|4|2|2|4|2|2|4|40|5
1	1_1	1_1_1	1	sp|P15078|CSTA_ECOLI	15.9401090224859	1	treatment|0|2|4|20|4|2|2|4|2|2|4|40|5
1	1_1	1_1_1	1	sp|P15082|SRLR_ECOLI	13.4629995855781	1	treatment|0|2|4|20|4|2|2|4|2|2|4|40|5
1	1_1	1_1_1	1	sp|P15090|FABP4_HUMAN	14.2891622394322	1	treatment|0|2|4|20|4|2|2|4|2|2|4|40|5
1	1_1	1_1_1	1	sp|P15254|PUR4_ECOLI	14.2907893353537	1	treatment|0|2|4|20|4|2|2|4|2|2|4|40|5
1	1_1	1_1_1	1	sp|P15286|FLK_ECOLI	12.798012681207	1	treatment|0|2|4|20|4|2|2|4|2|2|4|40|5
1	1_1	1_1_1	1	sp|P15288|PEPD_ECOLI	15.6739016216964	1	treatment|0|2|4|20|4|2|2|4|2|2|4|40|5
1	1_1	1_1_1	1	sp|P15311|EZRI_HUMAN	17.2066638232523	1	treatment|0|2|4|20|4|2|2|4|2|2|4|40|5
1	1_1	1_1_1	1	sp|P15373|PRLF_ECOLI	13.4165732366475	1	treatment|0|2|4|20|4|2|2|4|2|2|4|40|5
1	1_1	1_1_1	1	sp|P15639|PUR9_ECOLI	14.5471127683936	1	treatment|0|2|4|20|4|2|2|4|2|2|4|40|5
1	1_1	1_1_1	1	sp|P15640|PUR2_ECOLI	13.7144308848255	1	treatment|0|2|4|20|4|2|2|4|2|2|4|40|5
1	1_1	1_1_1	1	sp|P15723|DGTP_ECOLI	14.3426142264903	1	treatment|0|2|4|20|4|2|2|4|2|2|4|40|5
1	1_1	1_1_1	1	sp|P15770|AROE_ECOLI	13.1619915443983	1	treatment|0|2|4|20|4|2|2|4|2|2|4|40|5
1	1_1	1_1_1	1	sp|P15877|DHG_ECOLI	13.1647731090488	1	treatment|0|2|4|20|4|2|2|4|2|2|4|40|5
1	1_1	1_1_1	1	sp|P15977|MALQ_ECOLI	14.9259535438189	1	treatment|0|2|4|20|4|2|2|4|2|2|4|40|5
1	1_1	1_1_1	1	sp|P15993|AROP_ECOLI	11.8063317339245	1	treatment|0|2|4|20|4|2|2|4|2|2|4|40|5
1	1_1	1_1_1	1	sp|P16095|SDHL_ECOLI	15.2586329261932	1	treatment|0|2|4|20|4|2|2|4|2|2|4|40|5
1	1_1	1_1_1	1	sp|P16384|MIAA_ECOLI	13.3509575245985	1	treatment|0|2|4|20|4|2|2|4|2|2|4|40|5
1	1_1	1_1_1	1	sp|P16429|HYCC_ECOLI	14.0284868116994	1	treatment|0|2|4|20|4|2|2|4|2|2|4|40|5
1	1_1	1_1_1	1	sp|P16431|HYCE_ECOLI	12.7950009440897	1	treatment|0|2|4|20|4|2|2|4|2|2|4|40|5
1	1_1	1_1_1	1	sp|P16456|SELD_ECOLI	15.2360613585647	1	treatment|0|2|4|20|4|2|2|4|2|2|4|40|5
1	1_1	1_1_1	1	sp|P16525|TUS_ECOLI	13.4752352193647	1	treatment|0|2|4|20|4|2|2|4|2|2|4|40|5
1	1_1	1_1_1	1	sp|P16528|ICLR_ECOLI	14.6081260317902	1	treatment|0|2|4|20|4|2|2|4|2|2|4|40|5
1	1_1	1_1_1	1	sp|P16659|SYP_ECOLI	14.7523258613059	1	treatment|0|2|4|20|4|2|2|4|2|2|4|40|5
1	1_1	1_1_1	1	sp|P16681|YJDN_ECOLI	12.8655623678261	1	treatment|0|2|4|20|4|2|2|4|2|2|4|40|5
1	1_1	1_1_1	1	sp|P16692|PHNP_ECOLI	10.5014194433883	1	treatment|0|2|4|20|4|2|2|4|2|2|4|40|5
1	1_1	1_1_1	1	sp|P16700|CYSP_ECOLI	15.0130869043406	1	treatment|0|2|4|20|4|2|2|4|2|2|4|40|5
1	1_1	1_1_1	1	sp|P16703|CYSM_ECOLI	13.4229888631871	1	treatment|0|2|4|20|4|2|2|4|2|2|4|40|5
1	1_1	1_1_1	1	sp|P16926|MREC_ECOLI	12.0052353295307	1	treatment|0|2|4|20|4|2|2|4|2|2|4|40|5
1	1_1	1_1_1	1	sp|P17109|MEND_ECOLI	13.322530782669	1	treatment|0|2|4|20|4|2|2|4|2|2|4|40|5
1	1_1	1_1_1	1	sp|P17115|GUTQ_ECOLI	14.653907133219	1	treatment|0|2|4|20|4|2|2|4|2|2|4|40|5
1	1_1	1_1_1	1	sp|P17117|NFSA_ECOLI	13.6835694481899	1	treatment|0|2|4|20|4|2|2|4|2|2|4|40|5
1	1_1	1_1_1	1	sp|P17169|GLMS_ECOLI	14.3790173124841	1	treatment|0|2|4|20|4|2|2|4|2|2|4|40|5
1	1_1	1_1_1	1	sp|P17411|CHBF_ECOLI	12.3634235960373	1	treatment|0|2|4|20|4|2|2|4|2|2|4|40|5
1	1_1	1_1_1	1	sp|P17443|MURG_ECOLI	12.9150014019248	1	treatment|0|2|4|20|4|2|2|4|2|2|4|40|5
1	1_1	1_1_1	1	sp|P17445|BETB_ECOLI	15.3464255028148	1	treatment|0|2|4|20|4|2|2|4|2|2|4|40|5
1	1_1	1_1_1	1	sp|P17446|BETI_ECOLI	15.3702053997626	1	treatment|0|2|4|20|4|2|2|4|2|2|4|40|5
1	1_1	1_1_1	1	sp|P17802|MUTY_ECOLI	13.6598080219994	1	treatment|0|2|4|20|4|2|2|4|2|2|4|40|5
1	1_1	1_1_1	1	sp|P17846|CYSI_ECOLI	14.1071184082233	1	treatment|0|2|4|20|4|2|2|4|2|2|4|40|5
1	1_1	1_1_1	1	sp|P17854|CYSH_ECOLI	15.1574765547506	1	treatment|0|2|4|20|4|2|2|4|2|2|4|40|5
1	1_1	1_1_1	1	sp|P17888|PRIA_ECOLI	12.6551626661379	1	treatment|0|2|4|20|4|2|2|4|2|2|4|40|5
1	1_1	1_1_1	1	sp|P17952|MURC_ECOLI	14.3405610877518	1	treatment|0|2|4|20|4|2|2|4|2|2|4|40|5
1	1_1	1_1_1	1	sp|P17993|UBIG_ECOLI	13.2343290073406	1	treatment|0|2|4|20|4|2|2|4|2|2|4|40|5
1	1_1	1_1_1	1	sp|P18133|PNCB_ECOLI	14.345084905784	1	treatment|0|2|4|20|4|2|2|4|2|2|4|40|5
1	1_1	1_1_1	1	sp|P18196|MINC_ECOLI	14.5008996320449	1	treatment|0|2|4|20|4|2|2|4|2|2|4|40|5
1	1_1	1_1_1	1	sp|P18335|ARGD_ECOLI	14.1269159102578	1	treatment|0|2|4|20|4|2|2|4|2|2|4|40|5
1	1_1	1_1_1	1	sp|P18390|YJJA_ECOLI	13.1443839640985	1	treatment|0|2|4|20|4|2|2|4|2|2|4|40|5
1	1_1	1_1_1	1	sp|P18392|RSTB_ECOLI	12.6974185902265	1	treatment|0|2|4|20|4|2|2|4|2|2|4|40|5
1	1_1	1_1_1	1	sp|P18393|YBDZ_ECOLI	11.0336776869303	1	treatment|0|2|4|20|4|2|2|4|2|2|4|40|5
1	1_1	1_1_1	1	sp|P18775|DMSA_ECOLI	13.9824649561084	1	treatment|0|2|4|20|4|2|2|4|2|2|4|40|5
1	1_1	1_1_1	1	sp|P18776|DMSB_ECOLI	13.2669168576506	1	treatment|0|2|4|20|4|2|2|4|2|2|4|40|5
1	1_1	1_1_1	1	sp|P18811|MALI_ECOLI	13.5377065242038	1	treatment|0|2|4|20|4|2|2|4|2|2|4|40|5
1	1_1	1_1_1	1	sp|P18843|NADE_ECOLI	15.5435696591469	1	treatment|0|2|4|20|4|2|2|4|2|2|4|40|5
1	1_1	1_1_1	1	sp|P18956|GGT_ECOLI	14.2377539361259	1	treatment|0|2|4|20|4|2|2|4|2|2|4|40|5
1	1_1	1_1_1	1	sp|P19318|NARY_ECOLI	13.2823844384053	1	treatment|0|2|4|20|4|2|2|4|2|2|4|40|5
1	1_1	1_1_1	1	sp|P19319|NARZ_ECOLI	12.9792824244225	1	treatment|0|2|4|20|4|2|2|4|2|2|4|40|5
1	1_1	1_1_1	1	sp|P19323|FHLA_ECOLI	13.9814987916823	1	treatment|0|2|4|20|4|2|2|4|2|2|4|40|5
1	1_1	1_1_1	1	sp|P19624|PDXA_ECOLI	13.0819128098037	1	treatment|0|2|4|20|4|2|2|4|2|2|4|40|5
1	1_1	1_1_1	1	sp|P19636|EUTC_ECOLI	14.0319631819298	1	treatment|0|2|4|20|4|2|2|4|2|2|4|40|5
1	1_1	1_1_1	1	sp|P19768|INSJ_ECOLI	14.3279681812145	1	treatment|0|2|4|20|4|2|2|4|2|2|4|40|5
1	1_1	1_1_1	1	sp|P19926|AGP_ECOLI	14.9773772293475	1	treatment|0|2|4|20|4|2|2|4|2|2|4|40|5
1	1_1	1_1_1	1	sp|P19934|TOLA_ECOLI	13.978119892914	1	treatment|0|2|4|20|4|2|2|4|2|2|4|40|5
1	1_1	1_1_1	1	sp|P20083|PARE_ECOLI	14.405719403599	1	treatment|0|2|4|20|4|2|2|4|2|2|4|40|5
1	1_1	1_1_1	1	sp|P20099|BISC_ECOLI	14.8212209163443	1	treatment|0|2|4|20|4|2|2|4|2|2|4|40|5
1	1_1	1_1_1	1	sp|P20605|FIC_ECOLI	13.5337465550338	1	treatment|0|2|4|20|4|2|2|4|2|2|4|40|5
1	1_1	1_1_1	1	sp|P20966|PTFBC_ECOLI	14.6873592323942	1	treatment|0|2|4|20|4|2|2|4|2|2|4|40|5
1	1_1	1_1_1	1	sp|P21151|FADA_ECOLI	14.4147117884914	1	treatment|0|2|4|20|4|2|2|4|2|2|4|40|5
1	1_1	1_1_1	1	sp|P21156|CYSD_ECOLI	14.6863422321199	1	treatment|0|2|4|20|4|2|2|4|2|2|4|40|5
1	1_1	1_1_1	1	sp|P21165|PEPQ_ECOLI	14.4844051573628	1	treatment|0|2|4|20|4|2|2|4|2|2|4|40|5
1	1_1	1_1_1	1	sp|P21169|DCOR_ECOLI	14.6287962792923	1	treatment|0|2|4|20|4|2|2|4|2|2|4|40|5
1	1_1	1_1_1	1	sp|P21170|SPEA_ECOLI	15.1521881760848	1	treatment|0|2|4|20|4|2|2|4|2|2|4|40|5
1	1_1	1_1_1	1	sp|P21177|FADB_ECOLI	15.7757047233095	1	treatment|0|2|4|20|4|2|2|4|2|2|4|40|5
1	1_1	1_1_1	1	sp|P21179|CATE_ECOLI	14.8687955317465	1	treatment|0|2|4|20|4|2|2|4|2|2|4|40|5
1	1_1	1_1_1	1	sp|P21189|DPO2_ECOLI	12.831249073685	1	treatment|0|2|4|20|4|2|2|4|2|2|4|40|5
1	1_1	1_1_1	1	sp|P21338|RNI_ECOLI	14.4449271532533	1	treatment|0|2|4|20|4|2|2|4|2|2|4|40|5
1	1_1	1_1_1	1	sp|P21361|YCIG_ECOLI	15.054090830065	1	treatment|0|2|4|20|4|2|2|4|2|2|4|40|5
1	1_1	1_1_1	1	sp|P21362|YCIF_ECOLI	14.3717651925749	1	treatment|0|2|4|20|4|2|2|4|2|2|4|40|5
1	1_1	1_1_1	1	sp|P21363|YCIE_ECOLI	14.9728814609948	1	treatment|0|2|4|20|4|2|2|4|2|2|4|40|5
1	1_1	1_1_1	1	sp|P21367|YCAC_ECOLI	14.2847466876221	1	treatment|0|2|4|20|4|2|2|4|2|2|4|40|5
1	1_1	1_1_1	1	sp|P21369|PNCA_ECOLI	14.1905754859816	1	treatment|0|2|4|20|4|2|2|4|2|2|4|40|5
1	1_1	1_1_1	1	sp|P21499|RNR_ECOLI	14.652714008332	1	treatment|0|2|4|20|4|2|2|4|2|2|4|40|5
1	1_1	1_1_1	1	sp|P21507|SRMB_ECOLI	13.7030377516441	1	treatment|0|2|4|20|4|2|2|4|2|2|4|40|5
1	1_1	1_1_1	1	sp|P21513|RNE_ECOLI	14.6996380970365	1	treatment|0|2|4|20|4|2|2|4|2|2|4|40|5
1	1_1	1_1_1	1	sp|P21514|PDEL_ECOLI	13.3533581469518	1	treatment|0|2|4|20|4|2|2|4|2|2|4|40|5
1	1_1	1_1_1	1	sp|P21517|MALZ_ECOLI	13.8140819210865	1	treatment|0|2|4|20|4|2|2|4|2|2|4|40|5
1	1_1	1_1_1	1	sp|P21599|KPYK2_ECOLI	14.9711826766211	1	treatment|0|2|4|20|4|2|2|4|2|2|4|40|5
1	1_1	1_1_1	1	sp|P21645|LPXD_ECOLI	13.5293082485976	1	treatment|0|2|4|20|4|2|2|4|2|2|4|40|5
1	1_1	1_1_1	1	sp|P21693|DBPA_ECOLI	13.6967537557385	1	treatment|0|2|4|20|4|2|2|4|2|2|4|40|5
1	1_1	1_1_1	1	sp|P21829|YBHA_ECOLI	13.5074602707187	1	treatment|0|2|4|20|4|2|2|4|2|2|4|40|5
1	1_1	1_1_1	1	sp|P21865|KDPD_ECOLI	11.5519222621183	1	treatment|0|2|4|20|4|2|2|4|2|2|4|40|5
1	1_1	1_1_1	1	sp|P21866|KDPE_ECOLI	14.070141026759	1	treatment|0|2|4|20|4|2|2|4|2|2|4|40|5
1	1_1	1_1_1	1	sp|P21888|SYC_ECOLI	14.0754357876242	1	treatment|0|2|4|20|4|2|2|4|2|2|4|40|5
1	1_1	1_1_1	1	sp|P21889|SYD_ECOLI	14.9685733337774	1	treatment|0|2|4|20|4|2|2|4|2|2|4|40|5
1	1_1	1_1_1	1	sp|P22106|ASNB_ECOLI	15.2698083015634	1	treatment|0|2|4|20|4|2|2|4|2|2|4|40|5
1	1_1	1_1_1	1	sp|P22186|MRAZ_ECOLI	14.2156012572186	1	treatment|0|2|4|20|4|2|2|4|2|2|4|40|5
1	1_1	1_1_1	1	sp|P22188|MURE_ECOLI	14.8154026347619	1	treatment|0|2|4|20|4|2|2|4|2|2|4|40|5
1	1_1	1_1_1	1	sp|P22255|CYSQ_ECOLI	13.879652215685	1	treatment|0|2|4|20|4|2|2|4|2|2|4|40|5
1	1_1	1_1_1	1	sp|P22256|GABT_ECOLI	15.428992232998	1	treatment|0|2|4|20|4|2|2|4|2|2|4|40|5
1	1_1	1_1_1	1	sp|P22259|PCKA_ECOLI	14.4216799612859	1	treatment|0|2|4|20|4|2|2|4|2|2|4|40|5
1	1_1	1_1_1	1	sp|P22333|ADD_ECOLI	14.2541934405548	1	treatment|0|2|4|20|4|2|2|4|2|2|4|40|5
1	1_1	1_1_1	1	sp|P22523|MUKB_ECOLI	14.2209337945952	1	treatment|0|2|4|20|4|2|2|4|2|2|4|40|5
1	1_1	1_1_1	1	sp|P22524|MUKE_ECOLI	13.615486567738	1	treatment|0|2|4|20|4|2|2|4|2|2|4|40|5
1	1_1	1_1_1	1	sp|P22525|YCBB_ECOLI	14.8210125972255	1	treatment|0|2|4|20|4|2|2|4|2|2|4|40|5
1	1_1	1_1_1	1	sp|P22564|RIHC_ECOLI	13.7251495078504	1	treatment|0|2|4|20|4|2|2|4|2|2|4|40|5
1	1_1	1_1_1	1	sp|P22634|MURI_ECOLI	13.4908997110444	1	treatment|0|2|4|20|4|2|2|4|2|2|4|40|5
1	1_1	1_1_1	1	sp|P22939|ISPA_ECOLI	15.2387512387331	1	treatment|0|2|4|20|4|2|2|4|2|2|4|40|5
1	1_1	1_1_1	1	sp|P23003|TRMA_ECOLI	14.5478930337277	1	treatment|0|2|4|20|4|2|2|4|2|2|4|40|5
1	1_1	1_1_1	1	sp|P23173|TNAB_ECOLI	14.2803129472421	1	treatment|0|2|4|20|4|2|2|4|2|2|4|40|5
1	1_1	1_1_1	1	sp|P23256|MALY_ECOLI	14.0138812550672	1	treatment|0|2|4|20|4|2|2|4|2|2|4|40|5
1	1_1	1_1_1	1	sp|P23305|YIGA_ECOLI	14.4896058050543	1	treatment|0|2|4|20|4|2|2|4|2|2|4|40|5
1	1_1	1_1_1	1	sp|P23331|KITH_ECOLI	15.2609239045359	1	treatment|0|2|4|20|4|2|2|4|2|2|4|40|5
1	1_1	1_1_1	1	sp|P23367|MUTL_ECOLI	14.2794308914412	1	treatment|0|2|4|20|4|2|2|4|2|2|4|40|5
1	1_1	1_1_1	1	sp|P23485|FECR_ECOLI	14.5053325006717	1	treatment|0|2|4|20|4|2|2|4|2|2|4|40|5
1	1_1	1_1_1	1	sp|P23522|GARL_ECOLI	14.3927321240702	1	treatment|0|2|4|20|4|2|2|4|2|2|4|40|5
1	1_1	1_1_1	1	sp|P23524|GLXK1_ECOLI	14.3371653631517	1	treatment|0|2|4|20|4|2|2|4|2|2|4|40|5
1	1_1	1_1_1	1	sp|P23538|PPSA_ECOLI	14.9316795866768	1	treatment|0|2|4|20|4|2|2|4|2|2|4|40|5
1	1_1	1_1_1	1	sp|P23721|SERC_ECOLI	15.5718468716114	1	treatment|0|2|4|20|4|2|2|4|2|2|4|40|5
1	1_1	1_1_1	1	sp|P23827|ECOT_ECOLI	14.2932474093201	1	treatment|0|2|4|20|4|2|2|4|2|2|4|40|5
1	1_1	1_1_1	1	sp|P23830|PSS_ECOLI	14.7780435723344	1	treatment|0|2|4|20|4|2|2|4|2|2|4|40|5
1	1_1	1_1_1	1	sp|P23836|PHOP_ECOLI	13.616093868407	1	treatment|0|2|4|20|4|2|2|4|2|2|4|40|5
1	1_1	1_1_1	1	sp|P23837|PHOQ_ECOLI	12.8022452950402	1	treatment|0|2|4|20|4|2|2|4|2|2|4|40|5
1	1_1	1_1_1	1	sp|P23839|YICC_ECOLI	14.115882411985	1	treatment|0|2|4|20|4|2|2|4|2|2|4|40|5
1	1_1	1_1_1	1	sp|P23843|OPPA_ECOLI	15.5064042284141	1	treatment|0|2|4|20|4|2|2|4|2|2|4|40|5
1	1_1	1_1_1	1	sp|P23845|CYSN_ECOLI	14.2673858404522	1	treatment|0|2|4|20|4|2|2|4|2|2|4|40|5
1	1_1	1_1_1	1	sp|P23847|DPPA_ECOLI	15.1824312579945	1	treatment|0|2|4|20|4|2|2|4|2|2|4|40|5
1	1_1	1_1_1	1	sp|P23857|PSPE_ECOLI	14.4610980745494	1	treatment|0|2|4|20|4|2|2|4|2|2|4|40|5
1	1_1	1_1_1	1	sp|P23862|PRIC_ECOLI	14.4905898408	1	treatment|0|2|4|20|4|2|2|4|2|2|4|40|5
1	1_1	1_1_1	1	sp|P23865|PRC_ECOLI	15.4835009184883	1	treatment|0|2|4|20|4|2|2|4|2|2|4|40|5
1	1_1	1_1_1	1	sp|P23869|PPIB_ECOLI	14.5802835144491	1	treatment|0|2|4|20|4|2|2|4|2|2|4|40|5
1	1_1	1_1_1	1	sp|P23871|HEMH_ECOLI	13.6911725271593	1	treatment|0|2|4|20|4|2|2|4|2|2|4|40|5
1	1_1	1_1_1	1	sp|P23872|AES_ECOLI	13.2025379527563	1	treatment|0|2|4|20|4|2|2|4|2|2|4|40|5
1	1_1	1_1_1	1	sp|P23873|HIPB_ECOLI	11.0879210234543	1	treatment|0|2|4|20|4|2|2|4|2|2|4|40|5
1	1_1	1_1_1	1	sp|P23874|HIPA_ECOLI	13.7059612366987	1	treatment|0|2|4|20|4|2|2|4|2|2|4|40|5
1	1_1	1_1_1	1	sp|P23878|FEPC_ECOLI	13.3821728033782	1	treatment|0|2|4|20|4|2|2|4|2|2|4|40|5
1	1_1	1_1_1	1	sp|P23882|FMT_ECOLI	15.0339463112884	1	treatment|0|2|4|20|4|2|2|4|2|2|4|40|5
1	1_1	1_1_1	1	sp|P23883|PUUC_ECOLI	14.5732532970951	1	treatment|0|2|4|20|4|2|2|4|2|2|4|40|5
1	1_1	1_1_1	1	sp|P23886|CYDC_ECOLI	13.8091236703796	1	treatment|0|2|4|20|4|2|2|4|2|2|4|40|5
1	1_1	1_1_1	1	sp|P23890|CADC_ECOLI	12.8413817055286	1	treatment|0|2|4|20|4|2|2|4|2|2|4|40|5
1	1_1	1_1_1	1	sp|P23893|GSA_ECOLI	13.5768856845983	1	treatment|0|2|4|20|4|2|2|4|2|2|4|40|5
1	1_1	1_1_1	1	sp|P23894|HTPX_ECOLI	15.4330811790324	1	treatment|0|2|4|20|4|2|2|4|2|2|4|40|5
1	1_1	1_1_1	1	sp|P23908|ARGE_ECOLI	15.1361889020605	1	treatment|0|2|4|20|4|2|2|4|2|2|4|40|5
1	1_1	1_1_1	1	sp|P23909|MUTS_ECOLI	13.7404933509706	1	treatment|0|2|4|20|4|2|2|4|2|2|4|40|5
1	1_1	1_1_1	1	sp|P23917|MAK_ECOLI	13.333282609879	1	treatment|0|2|4|20|4|2|2|4|2|2|4|40|5
1	1_1	1_1_1	1	sp|P23930|LNT_ECOLI	13.8017885735784	1	treatment|0|2|4|20|4|2|2|4|2|2|4|40|5
1	1_1	1_1_1	1	sp|P24171|DCP_ECOLI	13.990265374807	1	treatment|0|2|4|20|4|2|2|4|2|2|4|40|5
1	1_1	1_1_1	1	sp|P24173|RFAC_ECOLI	13.9746450011533	1	treatment|0|2|4|20|4|2|2|4|2|2|4|40|5
1	1_1	1_1_1	1	sp|P24177|ACRD_ECOLI	13.9194776664057	1	treatment|0|2|4|20|4|2|2|4|2|2|4|40|5
1	1_1	1_1_1	1	sp|P24178|YFFB_ECOLI	14.9655578459229	1	treatment|0|2|4|20|4|2|2|4|2|2|4|40|5
1	1_1	1_1_1	1	sp|P24182|ACCC_ECOLI	14.4387276637601	1	treatment|0|2|4|20|4|2|2|4|2|2|4|40|5
1	1_1	1_1_1	1	sp|P24183|FDNG_ECOLI	13.8135943172852	1	treatment|0|2|4|20|4|2|2|4|2|2|4|40|5
1	1_1	1_1_1	1	sp|P24186|FOLD_ECOLI	14.3646650019601	1	treatment|0|2|4|20|4|2|2|4|2|2|4|40|5
1	1_1	1_1_1	1	sp|P24188|TRHO_ECOLI	13.5798898345816	1	treatment|0|2|4|20|4|2|2|4|2|2|4|40|5
1	1_1	1_1_1	1	sp|P24192|HYPD_ECOLI	14.1620942942813	1	treatment|0|2|4|20|4|2|2|4|2|2|4|40|5
1	1_1	1_1_1	1	sp|P24193|HYPE_ECOLI	13.3874904388767	1	treatment|0|2|4|20|4|2|2|4|2|2|4|40|5
1	1_1	1_1_1	1	sp|P24197|YGID_ECOLI	11.4115452743985	1	treatment|0|2|4|20|4|2|2|4|2|2|4|40|5
1	1_1	1_1_1	1	sp|P24200|MCRA_ECOLI	13.9755505111379	1	treatment|0|2|4|20|4|2|2|4|2|2|4|40|5
1	1_1	1_1_1	1	sp|P24205|LPXM_ECOLI	14.5441093129507	1	treatment|0|2|4|20|4|2|2|4|2|2|4|40|5
1	1_1	1_1_1	1	sp|P24215|UXUA_ECOLI	13.8681877308734	1	treatment|0|2|4|20|4|2|2|4|2|2|4|40|5
1	1_1	1_1_1	1	sp|P24224|ACPS_ECOLI	14.6630170166613	1	treatment|0|2|4|20|4|2|2|4|2|2|4|40|5
1	1_1	1_1_1	1	sp|P24228|DACB_ECOLI	13.8583867549183	1	treatment|0|2|4|20|4|2|2|4|2|2|4|40|5
1	1_1	1_1_1	1	sp|P24230|RECG_ECOLI	14.3235424905253	1	treatment|0|2|4|20|4|2|2|4|2|2|4|40|5
1	1_1	1_1_1	1	sp|P24232|HMP_ECOLI	14.4007299311809	1	treatment|0|2|4|20|4|2|2|4|2|2|4|40|5
1	1_1	1_1_1	1	sp|P24240|ASCB_ECOLI	14.5637164541113	1	treatment|0|2|4|20|4|2|2|4|2|2|4|40|5
1	1_1	1_1_1	1	sp|P24242|ASCG_ECOLI	12.8921237923713	1	treatment|0|2|4|20|4|2|2|4|2|2|4|40|5
1	1_1	1_1_1	1	sp|P24252|YBGA_ECOLI	13.084406936537	1	treatment|0|2|4|20|4|2|2|4|2|2|4|40|5
1	1_1	1_1_1	1	sp|P24255|RP54_ECOLI	14.9559026706105	1	treatment|0|2|4|20|4|2|2|4|2|2|4|40|5
1	1_1	1_1_1	1	sp|P24554|RADA_ECOLI	14.1960673448365	1	treatment|0|2|4|20|4|2|2|4|2|2|4|40|5
1	1_1	1_1_1	1	sp|P24555|PTRB_ECOLI	12.9737166833928	1	treatment|0|2|4|20|4|2|2|4|2|2|4|40|5
1	1_1	1_1_1	1	sp|P25397|TEHB_ECOLI	14.90048723405	1	treatment|0|2|4|20|4|2|2|4|2|2|4|40|5
1	1_1	1_1_1	1	sp|P25437|FRMA_ECOLI	14.3932617591192	1	treatment|0|2|4|20|4|2|2|4|2|2|4|40|5
1	1_1	1_1_1	1	sp|P25516|ACNA_ECOLI	15.2846849762821	1	treatment|0|2|4|20|4|2|2|4|2|2|4|40|5
1	1_1	1_1_1	1	sp|P25519|HFLX_ECOLI	15.1025519968638	1	treatment|0|2|4|20|4|2|2|4|2|2|4|40|5
1	1_1	1_1_1	1	sp|P25522|MNME_ECOLI	14.0312450532957	1	treatment|0|2|4|20|4|2|2|4|2|2|4|40|5
1	1_1	1_1_1	1	sp|P25524|CODA_ECOLI	15.7107663559039	1	treatment|0|2|4|20|4|2|2|4|2|2|4|40|5
1	1_1	1_1_1	1	sp|P25526|GABD_ECOLI	14.6306787687162	1	treatment|0|2|4|20|4|2|2|4|2|2|4|40|5
1	1_1	1_1_1	1	sp|P25534|UBIH_ECOLI	14.6504334860101	1	treatment|0|2|4|20|4|2|2|4|2|2|4|40|5
1	1_1	1_1_1	1	sp|P25535|UBII_ECOLI	13.6957601062792	1	treatment|0|2|4|20|4|2|2|4|2|2|4|40|5
1	1_1	1_1_1	1	sp|P25536|NTPPA_ECOLI	13.1382980684968	1	treatment|0|2|4|20|4|2|2|4|2|2|4|40|5
1	1_1	1_1_1	1	sp|P25539|RIBD_ECOLI	14.3141340622842	1	treatment|0|2|4|20|4|2|2|4|2|2|4|40|5
1	1_1	1_1_1	1	sp|P25552|GPPA_ECOLI	14.5077189986172	1	treatment|0|2|4|20|4|2|2|4|2|2|4|40|5
1	1_1	1_1_1	1	sp|P25553|ALDA_ECOLI	15.3604478528437	1	treatment|0|2|4|20|4|2|2|4|2|2|4|40|5
1	1_1	1_1_1	1	sp|P25665|METE_ECOLI	14.2526143204564	1	treatment|0|2|4|20|4|2|2|4|2|2|4|40|5
1	1_1	1_1_1	1	sp|P25666|HTRL_ECOLI	15.0715247577509	1	treatment|0|2|4|20|4|2|2|4|2|2|4|40|5
1	1_1	1_1_1	1	sp|P25714|YIDC_ECOLI	14.4212492749563	1	treatment|0|2|4|20|4|2|2|4|2|2|4|40|5
1	1_1	1_1_1	1	sp|P25718|AMY1_ECOLI	12.3591251734071	1	treatment|0|2|4|20|4|2|2|4|2|2|4|40|5
1	1_1	1_1_1	1	sp|P25737|LYSP_ECOLI	13.7098845097635	1	treatment|0|2|4|20|4|2|2|4|2|2|4|40|5
1	1_1	1_1_1	1	sp|P25738|MSYB_ECOLI	12.9819104493737	1	treatment|0|2|4|20|4|2|2|4|2|2|4|40|5
1	1_1	1_1_1	1	sp|P25740|RFAG_ECOLI	14.7147055073796	1	treatment|0|2|4|20|4|2|2|4|2|2|4|40|5
1	1_1	1_1_1	1	sp|P25741|RFAP_ECOLI	14.8223120272858	1	treatment|0|2|4|20|4|2|2|4|2|2|4|40|5
1	1_1	1_1_1	1	sp|P25742|RFAQ_ECOLI	14.7416164731656	1	treatment|0|2|4|20|4|2|2|4|2|2|4|40|5
1	1_1	1_1_1	1	sp|P25745|MNMA_ECOLI	15.5402817667004	1	treatment|0|2|4|20|4|2|2|4|2|2|4|40|5
1	1_1	1_1_1	1	sp|P25746|HFLD_ECOLI	14.3970036079473	1	treatment|0|2|4|20|4|2|2|4|2|2|4|40|5
1	1_1	1_1_1	1	sp|P25748|GALS_ECOLI	13.4663996192489	1	treatment|0|2|4|20|4|2|2|4|2|2|4|40|5
1	1_1	1_1_1	1	sp|P25798|FLIF_ECOLI	13.3933185754215	1	treatment|0|2|4|20|4|2|2|4|2|2|4|40|5
1	1_1	1_1_1	1	sp|P25888|RHLE_ECOLI	12.7833579573805	1	treatment|0|2|4|20|4|2|2|4|2|2|4|40|5
1	1_1	1_1_1	1	sp|P25889|PREA_ECOLI	13.7190653735574	1	treatment|0|2|4|20|4|2|2|4|2|2|4|40|5
1	1_1	1_1_1	1	sp|P25894|LOIP_ECOLI	14.4052383779034	1	treatment|0|2|4|20|4|2|2|4|2|2|4|40|5
1	1_1	1_1_1	1	sp|P25906|PDXI_ECOLI	13.5017103192393	1	treatment|0|2|4|20|4|2|2|4|2|2|4|40|5
1	1_1	1_1_1	1	sp|P26365|AMIB_ECOLI	13.727018043701	1	treatment|0|2|4|20|4|2|2|4|2|2|4|40|5
1	1_1	1_1_1	1	sp|P26458|APPB_ECOLI	14.0879571703318	1	treatment|0|2|4|20|4|2|2|4|2|2|4|40|5
1	1_1	1_1_1	1	sp|P26459|APPC_ECOLI	13.8545239927756	1	treatment|0|2|4|20|4|2|2|4|2|2|4|40|5
1	1_1	1_1_1	1	sp|P26602|UBIC_ECOLI	11.4400594913325	1	treatment|0|2|4|20|4|2|2|4|2|2|4|40|5
1	1_1	1_1_1	1	sp|P26612|AMY2_ECOLI	14.6693898006201	1	treatment|0|2|4|20|4|2|2|4|2|2|4|40|5
1	1_1	1_1_1	1	sp|P26616|MAO1_ECOLI	14.7068397892781	1	treatment|0|2|4|20|4|2|2|4|2|2|4|40|5
1	1_1	1_1_1	1	sp|P26646|ACUI_ECOLI	14.4263683460451	1	treatment|0|2|4|20|4|2|2|4|2|2|4|40|5
1	1_1	1_1_1	1	sp|P26647|PLSC_ECOLI	15.8613291482382	1	treatment|0|2|4|20|4|2|2|4|2|2|4|40|5
1	1_1	1_1_1	1	sp|P26648|FTSP_ECOLI	13.7381932136156	1	treatment|0|2|4|20|4|2|2|4|2|2|4|40|5
1	1_1	1_1_1	1	sp|P26649|GLGS_ECOLI	13.4268031202156	1	treatment|0|2|4|20|4|2|2|4|2|2|4|40|5
1	1_1	1_1_1	1	sp|P27126|RFAS_ECOLI	14.8284234491138	1	treatment|0|2|4|20|4|2|2|4|2|2|4|40|5
1	1_1	1_1_1	1	sp|P27127|RFAB_ECOLI	14.6491986628462	1	treatment|0|2|4|20|4|2|2|4|2|2|4|40|5
1	1_1	1_1_1	1	sp|P27128|RFAI_ECOLI	14.6595598051991	1	treatment|0|2|4|20|4|2|2|4|2|2|4|40|5
1	1_1	1_1_1	1	sp|P27129|RFAJ_ECOLI	14.4408379116576	1	treatment|0|2|4|20|4|2|2|4|2|2|4|40|5
1	1_1	1_1_1	1	sp|P27238|YFED_ECOLI	14.9469048143153	1	treatment|0|2|4|20|4|2|2|4|2|2|4|40|5
1	1_1	1_1_1	1	sp|P27240|RFAY_ECOLI	14.664704865155	1	treatment|0|2|4|20|4|2|2|4|2|2|4|40|5
1	1_1	1_1_1	1	sp|P27241|RFAZ_ECOLI	11.1408682446968	1	treatment|0|2|4|20|4|2|2|4|2|2|4|40|5
1	1_1	1_1_1	1	sp|P27242|WAAU_ECOLI	15.0077912061307	1	treatment|0|2|4|20|4|2|2|4|2|2|4|40|5
1	1_1	1_1_1	1	sp|P27243|RFAL_ECOLI	14.7974718000974	1	treatment|0|2|4|20|4|2|2|4|2|2|4|40|5
1	1_1	1_1_1	1	sp|P27247|PLSX_ECOLI	13.3958815585109	1	treatment|0|2|4|20|4|2|2|4|2|2|4|40|5
1	1_1	1_1_1	1	sp|P27248|GCST_ECOLI	15.7273786032899	1	treatment|0|2|4|20|4|2|2|4|2|2|4|40|5
1	1_1	1_1_1	1	sp|P27249|GLND_ECOLI	13.8780774250344	1	treatment|0|2|4|20|4|2|2|4|2|2|4|40|5
1	1_1	1_1_1	1	sp|P27250|AHR_ECOLI	14.3213083181558	1	treatment|0|2|4|20|4|2|2|4|2|2|4|40|5
1	1_1	1_1_1	1	sp|P27278|NADR_ECOLI	13.9061092190983	1	treatment|0|2|4|20|4|2|2|4|2|2|4|40|5
1	1_1	1_1_1	1	sp|P27296|DING_ECOLI	12.8016899901564	1	treatment|0|2|4|20|4|2|2|4|2|2|4|40|5
1	1_1	1_1_1	1	sp|P27298|OPDA_ECOLI	14.6866208430204	1	treatment|0|2|4|20|4|2|2|4|2|2|4|40|5
1	1_1	1_1_1	1	sp|P27300|LPXK_ECOLI	14.7152097530887	1	treatment|0|2|4|20|4|2|2|4|2|2|4|40|5
1	1_1	1_1_1	1	sp|P27302|TKT1_ECOLI	14.980678095577	1	treatment|0|2|4|20|4|2|2|4|2|2|4|40|5
1	1_1	1_1_1	1	sp|P27303|EMRA_ECOLI	12.2528421661338	1	treatment|0|2|4|20|4|2|2|4|2|2|4|40|5
1	1_1	1_1_1	1	sp|P27305|GLUQ_ECOLI	13.4216818259993	1	treatment|0|2|4|20|4|2|2|4|2|2|4|40|5
1	1_1	1_1_1	1	sp|P27306|STHA_ECOLI	14.6910638988961	1	treatment|0|2|4|20|4|2|2|4|2|2|4|40|5
1	1_1	1_1_1	1	sp|P27431|ROXA_ECOLI	13.9377898936856	1	treatment|0|2|4|20|4|2|2|4|2|2|4|40|5
1	1_1	1_1_1	1	sp|P27434|RODZ_ECOLI	13.4511395182227	1	treatment|0|2|4|20|4|2|2|4|2|2|4|40|5
1	1_1	1_1_1	1	sp|P27550|ACSA_ECOLI	15.7145645292511	1	treatment|0|2|4|20|4|2|2|4|2|2|4|40|5
1	1_1	1_1_1	1	sp|P27828|WECB_ECOLI	13.8610855107001	1	treatment|0|2|4|20|4|2|2|4|2|2|4|40|5
1	1_1	1_1_1	1	sp|P27829|WECC_ECOLI	13.6169636100285	1	treatment|0|2|4|20|4|2|2|4|2|2|4|40|5
1	1_1	1_1_1	1	sp|P27830|RMLB2_ECOLI	15.1349110904107	1	treatment|0|2|4|20|4|2|2|4|2|2|4|40|5
1	1_1	1_1_1	1	sp|P27832|WECD_ECOLI	14.5758579531871	1	treatment|0|2|4|20|4|2|2|4|2|2|4|40|5
1	1_1	1_1_1	1	sp|P27833|WECE_ECOLI	13.6815542229942	1	treatment|0|2|4|20|4|2|2|4|2|2|4|40|5
1	1_1	1_1_1	1	sp|P27836|WECG_ECOLI	13.9250357039991	1	treatment|0|2|4|20|4|2|2|4|2|2|4|40|5
1	1_1	1_1_1	1	sp|P27837|YIFK_ECOLI	13.0690158666314	1	treatment|0|2|4|20|4|2|2|4|2|2|4|40|5
1	1_1	1_1_1	1	sp|P27838|CYAY_ECOLI	15.1971192769115	1	treatment|0|2|4|20|4|2|2|4|2|2|4|40|5
1	1_1	1_1_1	1	sp|P27848|YIGL_ECOLI	13.2222067805207	1	treatment|0|2|4|20|4|2|2|4|2|2|4|40|5
1	1_1	1_1_1	1	sp|P27859|TATD_ECOLI	13.4176075130679	1	treatment|0|2|4|20|4|2|2|4|2|2|4|40|5
1	1_1	1_1_1	1	sp|P27862|YIGZ_ECOLI	12.9257323309619	1	treatment|0|2|4|20|4|2|2|4|2|2|4|40|5
1	1_1	1_1_1	1	sp|P28224|MLIC_ECOLI	12.9600222101815	1	treatment|0|2|4|20|4|2|2|4|2|2|4|40|5
1	1_1	1_1_1	1	sp|P28248|DCD_ECOLI	14.8027197773705	1	treatment|0|2|4|20|4|2|2|4|2|2|4|40|5
1	1_1	1_1_1	1	sp|P28249|ASMA_ECOLI	14.0245692951659	1	treatment|0|2|4|20|4|2|2|4|2|2|4|40|5
1	1_1	1_1_1	1	sp|P28304|QOR1_ECOLI	15.4256855047254	1	treatment|0|2|4|20|4|2|2|4|2|2|4|40|5
1	1_1	1_1_1	1	sp|P28305|PABC_ECOLI	13.8217092698626	1	treatment|0|2|4|20|4|2|2|4|2|2|4|40|5
1	1_1	1_1_1	1	sp|P28306|MLTG_ECOLI	14.6923149424823	1	treatment|0|2|4|20|4|2|2|4|2|2|4|40|5
1	1_1	1_1_1	1	sp|P28629|ADIA_ECOLI	13.5630367291329	1	treatment|0|2|4|20|4|2|2|4|2|2|4|40|5
1	1_1	1_1_1	1	sp|P28630|HOLA_ECOLI	13.1500757211669	1	treatment|0|2|4|20|4|2|2|4|2|2|4|40|5
1	1_1	1_1_1	1	sp|P28631|HOLB_ECOLI	13.2494573877019	1	treatment|0|2|4|20|4|2|2|4|2|2|4|40|5
1	1_1	1_1_1	1	sp|P28634|TRMO_ECOLI	14.1149515653555	1	treatment|0|2|4|20|4|2|2|4|2|2|4|40|5
1	1_1	1_1_1	1	sp|P28635|METQ_ECOLI	15.6505298726661	1	treatment|0|2|4|20|4|2|2|4|2|2|4|40|5
1	1_1	1_1_1	1	sp|P28861|FENR_ECOLI	13.2125615341205	1	treatment|0|2|4|20|4|2|2|4|2|2|4|40|5
1	1_1	1_1_1	1	sp|P28903|NRDD_ECOLI	15.1893331195178	1	treatment|0|2|4|20|4|2|2|4|2|2|4|40|5
1	1_1	1_1_1	1	sp|P28904|TREC_ECOLI	14.7796168902291	1	treatment|0|2|4|20|4|2|2|4|2|2|4|40|5
1	1_1	1_1_1	1	sp|P28905|HOLC_ECOLI	14.3435286901384	1	treatment|0|2|4|20|4|2|2|4|2|2|4|40|5
1	1_1	1_1_1	1	sp|P28915|YBFC_ECOLI	12.6027962994877	1	treatment|0|2|4|20|4|2|2|4|2|2|4|40|5
1	1_1	1_1_1	1	sp|P29012|ALR2_ECOLI	14.8329483072928	1	treatment|0|2|4|20|4|2|2|4|2|2|4|40|5
1	1_1	1_1_1	1	sp|P29013|YCGB_ECOLI	15.1641719189565	1	treatment|0|2|4|20|4|2|2|4|2|2|4|40|5
1	1_1	1_1_1	1	sp|P29018|CYDD_ECOLI	14.1873466194086	1	treatment|0|2|4|20|4|2|2|4|2|2|4|40|5
1	1_1	1_1_1	1	sp|P29131|FTSN_ECOLI	14.6002080792686	1	treatment|0|2|4|20|4|2|2|4|2|2|4|40|5
1	1_1	1_1_1	1	sp|P29208|MENC_ECOLI	13.9423394226651	1	treatment|0|2|4|20|4|2|2|4|2|2|4|40|5
1	1_1	1_1_1	1	sp|P29217|YCEH_ECOLI	15.4521099130329	1	treatment|0|2|4|20|4|2|2|4|2|2|4|40|5
1	1_1	1_1_1	1	sp|P29680|DCUP_ECOLI	14.0287956322289	1	treatment|0|2|4|20|4|2|2|4|2|2|4|40|5
1	1_1	1_1_1	1	sp|P29745|PEPT_ECOLI	14.8754506042128	1	treatment|0|2|4|20|4|2|2|4|2|2|4|40|5
1	1_1	1_1_1	1	sp|P30011|NADC_ECOLI	13.5992438603253	1	treatment|0|2|4|20|4|2|2|4|2|2|4|40|5
1	1_1	1_1_1	1	sp|P30014|RNT_ECOLI	12.1231612466574	1	treatment|0|2|4|20|4|2|2|4|2|2|4|40|5
1	1_1	1_1_1	1	sp|P30015|LHR_ECOLI	13.3912791253574	1	treatment|0|2|4|20|4|2|2|4|2|2|4|40|5
1	1_1	1_1_1	1	sp|P30125|LEU3_ECOLI	15.2916964243201	1	treatment|0|2|4|20|4|2|2|4|2|2|4|40|5
1	1_1	1_1_1	1	sp|P30126|LEUD_ECOLI	13.3090976353511	1	treatment|0|2|4|20|4|2|2|4|2|2|4|40|5
1	1_1	1_1_1	1	sp|P30128|GREB_ECOLI	14.4314615156963	1	treatment|0|2|4|20|4|2|2|4|2|2|4|40|5
1	1_1	1_1_1	1	sp|P30130|FIMD_ECOLI	13.0287997967232	1	treatment|0|2|4|20|4|2|2|4|2|2|4|40|5
1	1_1	1_1_1	1	sp|P30131|HYPF_ECOLI	13.2011606958742	1	treatment|0|2|4|20|4|2|2|4|2|2|4|40|5
1	1_1	1_1_1	1	sp|P30136|THIC_ECOLI	14.7175848077063	1	treatment|0|2|4|20|4|2|2|4|2|2|4|40|5
1	1_1	1_1_1	1	sp|P30137|THIE_ECOLI	13.4331644954774	1	treatment|0|2|4|20|4|2|2|4|2|2|4|40|5
1	1_1	1_1_1	1	sp|P30138|THIF_ECOLI	14.3035668310164	1	treatment|0|2|4|20|4|2|2|4|2|2|4|40|5
1	1_1	1_1_1	1	sp|P30139|THIG_ECOLI	12.3214313381319	1	treatment|0|2|4|20|4|2|2|4|2|2|4|40|5
1	1_1	1_1_1	1	sp|P30140|THIH_ECOLI	14.9208382105	1	treatment|0|2|4|20|4|2|2|4|2|2|4|40|5
1	1_1	1_1_1	1	sp|P30177|YBIB_ECOLI	13.0709939063318	1	treatment|0|2|4|20|4|2|2|4|2|2|4|40|5
1	1_1	1_1_1	1	sp|P30178|HCXB_ECOLI	13.4106538282723	1	treatment|0|2|4|20|4|2|2|4|2|2|4|40|5
1	1_1	1_1_1	1	sp|P30744|SDHM_ECOLI	13.8026051902715	1	treatment|0|2|4|20|4|2|2|4|2|2|4|40|5
1	1_1	1_1_1	1	sp|P30745|MOAA_ECOLI	12.195468413077	1	treatment|0|2|4|20|4|2|2|4|2|2|4|40|5
1	1_1	1_1_1	1	sp|P30749|MOAE_ECOLI	13.7648394968275	1	treatment|0|2|4|20|4|2|2|4|2|2|4|40|5
1	1_1	1_1_1	1	sp|P30750|METN_ECOLI	12.4644928656236	1	treatment|0|2|4|20|4|2|2|4|2|2|4|40|5
1	1_1	1_1_1	1	sp|P30843|BASR_ECOLI	14.8112326570043	1	treatment|0|2|4|20|4|2|2|4|2|2|4|40|5
1	1_1	1_1_1	1	sp|P30845|EPTA_ECOLI	13.0367697293443	1	treatment|0|2|4|20|4|2|2|4|2|2|4|40|5
1	1_1	1_1_1	1	sp|P30847|BAES_ECOLI	13.7151442638934	1	treatment|0|2|4|20|4|2|2|4|2|2|4|40|5
1	1_1	1_1_1	1	sp|P30850|RNB_ECOLI	14.7185753357116	1	treatment|0|2|4|20|4|2|2|4|2|2|4|40|5
1	1_1	1_1_1	1	sp|P30855|EVGS_ECOLI	13.9107314544848	1	treatment|0|2|4|20|4|2|2|4|2|2|4|40|5
1	1_1	1_1_1	1	sp|P30859|ARTI_ECOLI	14.5563433812759	1	treatment|0|2|4|20|4|2|2|4|2|2|4|40|5
1	1_1	1_1_1	1	sp|P30860|ARTJ_ECOLI	12.9566365331565	1	treatment|0|2|4|20|4|2|2|4|2|2|4|40|5
1	1_1	1_1_1	1	sp|P30863|DKGB_ECOLI	15.4237036376922	1	treatment|0|2|4|20|4|2|2|4|2|2|4|40|5
1	1_1	1_1_1	1	sp|P30864|YAFC_ECOLI	15.1200098848796	1	treatment|0|2|4|20|4|2|2|4|2|2|4|40|5
1	1_1	1_1_1	1	sp|P30870|GLNE_ECOLI	14.8224287972938	1	treatment|0|2|4|20|4|2|2|4|2|2|4|40|5
1	1_1	1_1_1	1	sp|P30871|3PASE_ECOLI	14.7258922256563	1	treatment|0|2|4|20|4|2|2|4|2|2|4|40|5
1	1_1	1_1_1	1	sp|P30958|MFD_ECOLI	14.6891689531431	1	treatment|0|2|4|20|4|2|2|4|2|2|4|40|5
1	1_1	1_1_1	1	sp|P31057|PANB_ECOLI	15.8105198360082	1	treatment|0|2|4|20|4|2|2|4|2|2|4|40|5
1	1_1	1_1_1	1	sp|P31060|MODF_ECOLI	14.7503823875835	1	treatment|0|2|4|20|4|2|2|4|2|2|4|40|5
1	1_1	1_1_1	1	sp|P31063|YEDD_ECOLI	15.1013748986309	1	treatment|0|2|4|20|4|2|2|4|2|2|4|40|5
1	1_1	1_1_1	1	sp|P31064|YEDE_ECOLI	14.6804851122055	1	treatment|0|2|4|20|4|2|2|4|2|2|4|40|5
1	1_1	1_1_1	1	sp|P31068|FLIH_ECOLI	12.3375151347479	1	treatment|0|2|4|20|4|2|2|4|2|2|4|40|5
1	1_1	1_1_1	1	sp|P31069|KCH_ECOLI	13.7030360685008	1	treatment|0|2|4|20|4|2|2|4|2|2|4|40|5
1	1_1	1_1_1	1	sp|P31119|AAS_ECOLI	14.567558495925	1	treatment|0|2|4|20|4|2|2|4|2|2|4|40|5
1	1_1	1_1_1	1	sp|P31120|GLMM_ECOLI	15.1805529761869	1	treatment|0|2|4|20|4|2|2|4|2|2|4|40|5
1	1_1	1_1_1	1	sp|P31130|YDEI_ECOLI	12.2226126780102	1	treatment|0|2|4|20|4|2|2|4|2|2|4|40|5
1	1_1	1_1_1	1	sp|P31131|YDEJ_ECOLI	13.6760919757689	1	treatment|0|2|4|20|4|2|2|4|2|2|4|40|5
1	1_1	1_1_1	1	sp|P31133|POTF_ECOLI	14.5319799265987	1	treatment|0|2|4|20|4|2|2|4|2|2|4|40|5
1	1_1	1_1_1	1	sp|P31134|POTG_ECOLI	12.3423405059192	1	treatment|0|2|4|20|4|2|2|4|2|2|4|40|5
1	1_1	1_1_1	1	sp|P31142|THTM_ECOLI	13.637516864756	1	treatment|0|2|4|20|4|2|2|4|2|2|4|40|5
1	1_1	1_1_1	1	sp|P31224|ACRB_ECOLI	14.6738978213546	1	treatment|0|2|4|20|4|2|2|4|2|2|4|40|5
1	1_1	1_1_1	1	sp|P31433|YICH_ECOLI	14.6140387468738	1	treatment|0|2|4|20|4|2|2|4|2|2|4|40|5
1	1_1	1_1_1	1	sp|P31434|XYLS_ECOLI	13.3948282361349	1	treatment|0|2|4|20|4|2|2|4|2|2|4|40|5
1	1_1	1_1_1	1	sp|P31441|ADEC_ECOLI	12.9384416829241	1	treatment|0|2|4|20|4|2|2|4|2|2|4|40|5
1	1_1	1_1_1	1	sp|P31442|EMRD_ECOLI	9.1581052097532	1	treatment|0|2|4|20|4|2|2|4|2|2|4|40|5
1	1_1	1_1_1	1	sp|P31447|YIDJ_ECOLI	16.0424225649065	1	treatment|0|2|4|20|4|2|2|4|2|2|4|40|5
1	1_1	1_1_1	1	sp|P31455|YIDR_ECOLI	13.8036600784508	1	treatment|0|2|4|20|4|2|2|4|2|2|4|40|5
1	1_1	1_1_1	1	sp|P31460|DGOR_ECOLI	13.5401554976125	1	treatment|0|2|4|20|4|2|2|4|2|2|4|40|5
1	1_1	1_1_1	1	sp|P31473|RAVA_ECOLI	14.8244984322784	1	treatment|0|2|4|20|4|2|2|4|2|2|4|40|5
1	1_1	1_1_1	1	sp|P31475|YIEP_ECOLI	13.5195129228709	1	treatment|0|2|4|20|4|2|2|4|2|2|4|40|5
1	1_1	1_1_1	1	sp|P31545|EFEB_ECOLI	13.340996719934	1	treatment|0|2|4|20|4|2|2|4|2|2|4|40|5
1	1_1	1_1_1	1	sp|P31548|THIQ_ECOLI	11.9116475647951	1	treatment|0|2|4|20|4|2|2|4|2|2|4|40|5
1	1_1	1_1_1	1	sp|P31550|THIB_ECOLI	15.5201585359325	1	treatment|0|2|4|20|4|2|2|4|2|2|4|40|5
1	1_1	1_1_1	1	sp|P31554|LPTD_ECOLI	13.6091522388533	1	treatment|0|2|4|20|4|2|2|4|2|2|4|40|5
1	1_1	1_1_1	1	sp|P31600|NFRA_ECOLI	12.6117602410031	1	treatment|0|2|4|20|4|2|2|4|2|2|4|40|5
1	1_1	1_1_1	1	sp|P31658|HCHA_ECOLI	14.8828104988234	1	treatment|0|2|4|20|4|2|2|4|2|2|4|40|5
1	1_1	1_1_1	1	sp|P31660|PRPC_ECOLI	14.3159239041882	1	treatment|0|2|4|20|4|2|2|4|2|2|4|40|5
1	1_1	1_1_1	1	sp|P31663|PANC_ECOLI	15.9178521600751	1	treatment|0|2|4|20|4|2|2|4|2|2|4|40|5
1	1_1	1_1_1	1	sp|P31677|OTSA_ECOLI	16.019258891552	1	treatment|0|2|4|20|4|2|2|4|2|2|4|40|5
1	1_1	1_1_1	1	sp|P31678|OTSB_ECOLI	12.5836538352545	1	treatment|0|2|4|20|4|2|2|4|2|2|4|40|5
1	1_1	1_1_1	1	sp|P31680|DJLA_ECOLI	13.2151770068485	1	treatment|0|2|4|20|4|2|2|4|2|2|4|40|5
1	1_1	1_1_1	1	sp|P31802|NARP_ECOLI	14.167973754742	1	treatment|0|2|4|20|4|2|2|4|2|2|4|40|5
1	1_1	1_1_1	1	sp|P31806|NNR_ECOLI	13.954386297365	1	treatment|0|2|4|20|4|2|2|4|2|2|4|40|5
1	1_1	1_1_1	1	sp|P31808|YCIK_ECOLI	14.3251777479844	1	treatment|0|2|4|20|4|2|2|4|2|2|4|40|5
1	1_1	1_1_1	1	sp|P31825|TRMN6_ECOLI	12.914705876881	1	treatment|0|2|4|20|4|2|2|4|2|2|4|40|5
1	1_1	1_1_1	1	sp|P31828|PQQL_ECOLI	13.1610561137928	1	treatment|0|2|4|20|4|2|2|4|2|2|4|40|5
1	1_1	1_1_1	1	sp|P31979|NUOF_ECOLI	15.2161226904595	1	treatment|0|2|4|20|4|2|2|4|2|2|4|40|5
1	1_1	1_1_1	1	sp|P32053|INTA_ECOLI	14.1757125096353	1	treatment|0|2|4|20|4|2|2|4|2|2|4|40|5
1	1_1	1_1_1	1	sp|P32055|FCL_ECOLI	13.8992080059319	1	treatment|0|2|4|20|4|2|2|4|2|2|4|40|5
1	1_1	1_1_1	1	sp|P32057|WCAI_ECOLI	13.4332945598708	1	treatment|0|2|4|20|4|2|2|4|2|2|4|40|5
1	1_1	1_1_1	1	sp|P32099|LPLA_ECOLI	14.9614489063758	1	treatment|0|2|4|20|4|2|2|4|2|2|4|40|5
1	1_1	1_1_1	1	sp|P32125|MOBB_ECOLI	12.3988530637351	1	treatment|0|2|4|20|4|2|2|4|2|2|4|40|5
1	1_1	1_1_1	1	sp|P32131|HEMN_ECOLI	15.1353828105826	1	treatment|0|2|4|20|4|2|2|4|2|2|4|40|5
1	1_1	1_1_1	1	sp|P32141|SQUT_ECOLI	13.3543534138335	1	treatment|0|2|4|20|4|2|2|4|2|2|4|40|5
1	1_1	1_1_1	1	sp|P32144|CSQR_ECOLI	14.7912717771521	1	treatment|0|2|4|20|4|2|2|4|2|2|4|40|5
1	1_1	1_1_1	1	sp|P32157|YIIM_ECOLI	14.3910659784223	1	treatment|0|2|4|20|4|2|2|4|2|2|4|40|5
1	1_1	1_1_1	1	sp|P32160|YIIQ_ECOLI	14.2410267311929	1	treatment|0|2|4|20|4|2|2|4|2|2|4|40|5
1	1_1	1_1_1	1	sp|P32162|YIIS_ECOLI	14.5921821083654	1	treatment|0|2|4|20|4|2|2|4|2|2|4|40|5
1	1_1	1_1_1	1	sp|P32170|RHAA_ECOLI	11.4166379508941	1	treatment|0|2|4|20|4|2|2|4|2|2|4|40|5
1	1_1	1_1_1	1	sp|P32173|MOBA_ECOLI	12.8744289282476	1	treatment|0|2|4|20|4|2|2|4|2|2|4|40|5
1	1_1	1_1_1	1	sp|P32176|FDOG_ECOLI	13.8456596342165	1	treatment|0|2|4|20|4|2|2|4|2|2|4|40|5
1	1_1	1_1_1	1	sp|P32177|FDHD_ECOLI	14.3276885876893	1	treatment|0|2|4|20|4|2|2|4|2|2|4|40|5
1	1_1	1_1_1	1	sp|P32662|GPH_ECOLI	13.2688792968019	1	treatment|0|2|4|20|4|2|2|4|2|2|4|40|5
1	1_1	1_1_1	1	sp|P32664|NUDC_ECOLI	13.7691696397303	1	treatment|0|2|4|20|4|2|2|4|2|2|4|40|5
1	1_1	1_1_1	1	sp|P32669|FSAB_ECOLI	11.7740803713464	1	treatment|0|2|4|20|4|2|2|4|2|2|4|40|5
1	1_1	1_1_1	1	sp|P32670|PTFX2_ECOLI	17.2993131818699	1	treatment|0|2|4|20|4|2|2|4|2|2|4|40|5
1	1_1	1_1_1	1	sp|P32677|YIJO_ECOLI	13.1970911631706	1	treatment|0|2|4|20|4|2|2|4|2|2|4|40|5
1	1_1	1_1_1	1	sp|P32680|YJAG_ECOLI	14.8657066768176	1	treatment|0|2|4|20|4|2|2|4|2|2|4|40|5
1	1_1	1_1_1	1	sp|P32684|RLUF_ECOLI	14.6801658553644	1	treatment|0|2|4|20|4|2|2|4|2|2|4|40|5
1	1_1	1_1_1	1	sp|P32685|YJBD_ECOLI	14.2087083569063	1	treatment|0|2|4|20|4|2|2|4|2|2|4|40|5
1	1_1	1_1_1	1	sp|P32695|DUSA_ECOLI	13.2826972150558	1	treatment|0|2|4|20|4|2|2|4|2|2|4|40|5
1	1_1	1_1_1	1	sp|P32701|PDEC_ECOLI	13.345122386073	1	treatment|0|2|4|20|4|2|2|4|2|2|4|40|5
1	1_1	1_1_1	1	sp|P32703|YJCE_ECOLI	14.7994557638965	1	treatment|0|2|4|20|4|2|2|4|2|2|4|40|5
1	1_1	1_1_1	1	sp|P32705|ACTP_ECOLI	16.0599175815863	1	treatment|0|2|4|20|4|2|2|4|2|2|4|40|5
1	1_1	1_1_1	1	sp|P32718|ALSK_ECOLI	12.2041256835731	1	treatment|0|2|4|20|4|2|2|4|2|2|4|40|5
1	1_1	1_1_1	1	sp|P33012|SBMC_ECOLI	13.9210580871121	1	treatment|0|2|4|20|4|2|2|4|2|2|4|40|5
1	1_1	1_1_1	1	sp|P33015|YEEE_ECOLI	17.6033965755552	1	treatment|0|2|4|20|4|2|2|4|2|2|4|40|5
1	1_1	1_1_1	1	sp|P33018|SFGH2_ECOLI	14.4930854587947	1	treatment|0|2|4|20|4|2|2|4|2|2|4|40|5
1	1_1	1_1_1	1	sp|P33025|PSUG_ECOLI	12.4828842763751	1	treatment|0|2|4|20|4|2|2|4|2|2|4|40|5
1	1_1	1_1_1	1	sp|P33030|YEIR_ECOLI	14.0663014073478	1	treatment|0|2|4|20|4|2|2|4|2|2|4|40|5
1	1_1	1_1_1	1	sp|P33136|OPGG_ECOLI	14.7778640698513	1	treatment|0|2|4|20|4|2|2|4|2|2|4|40|5
1	1_1	1_1_1	1	sp|P33195|GCSP_ECOLI	14.3892178624138	1	treatment|0|2|4|20|4|2|2|4|2|2|4|40|5
1	1_1	1_1_1	1	sp|P33218|YEBE_ECOLI	15.7215989158264	1	treatment|0|2|4|20|4|2|2|4|2|2|4|40|5
1	1_1	1_1_1	1	sp|P33219|YEBF_ECOLI	14.5634191616846	1	treatment|0|2|4|20|4|2|2|4|2|2|4|40|5
1	1_1	1_1_1	1	sp|P33221|PURT_ECOLI	13.9486032004294	1	treatment|0|2|4|20|4|2|2|4|2|2|4|40|5
1	1_1	1_1_1	1	sp|P33222|YJFC_ECOLI	13.5887811762046	1	treatment|0|2|4|20|4|2|2|4|2|2|4|40|5
1	1_1	1_1_1	1	sp|P33224|AIDB_ECOLI	14.1185481366114	1	treatment|0|2|4|20|4|2|2|4|2|2|4|40|5
1	1_1	1_1_1	1	sp|P33232|LLDD_ECOLI	14.1949792553709	1	treatment|0|2|4|20|4|2|2|4|2|2|4|40|5
1	1_1	1_1_1	1	sp|P33235|FLGK_ECOLI	14.9292534522523	1	treatment|0|2|4|20|4|2|2|4|2|2|4|40|5
1	1_1	1_1_1	1	sp|P33355|YEHS_ECOLI	14.3490553312934	1	treatment|0|2|4|20|4|2|2|4|2|2|4|40|5
1	1_1	1_1_1	1	sp|P33358|MLRA_ECOLI	13.2674867054442	1	treatment|0|2|4|20|4|2|2|4|2|2|4|40|5
1	1_1	1_1_1	1	sp|P33362|YEHZ_ECOLI	15.4374067725396	1	treatment|0|2|4|20|4|2|2|4|2|2|4|40|5
1	1_1	1_1_1	1	sp|P33363|BGLX_ECOLI	14.7032868114606	1	treatment|0|2|4|20|4|2|2|4|2|2|4|40|5
1	1_1	1_1_1	1	sp|P33368|YOHF_ECOLI	14.4734538427949	1	treatment|0|2|4|20|4|2|2|4|2|2|4|40|5
1	1_1	1_1_1	1	sp|P33371|DUSC_ECOLI	12.9963345610148	1	treatment|0|2|4|20|4|2|2|4|2|2|4|40|5
1	1_1	1_1_1	1	sp|P33570|TKT2_ECOLI	14.7102729988168	1	treatment|0|2|4|20|4|2|2|4|2|2|4|40|5
1	1_1	1_1_1	1	sp|P33590|NIKA_ECOLI	13.8646572580182	1	treatment|0|2|4|20|4|2|2|4|2|2|4|40|5
1	1_1	1_1_1	1	sp|P33595|SGRR_ECOLI	14.7285954151262	1	treatment|0|2|4|20|4|2|2|4|2|2|4|40|5
1	1_1	1_1_1	1	sp|P33596|RECX_ECOLI	12.1486691804984	1	treatment|0|2|4|20|4|2|2|4|2|2|4|40|5
1	1_1	1_1_1	1	sp|P33599|NUOCD_ECOLI	15.1580871683407	1	treatment|0|2|4|20|4|2|2|4|2|2|4|40|5
1	1_1	1_1_1	1	sp|P33602|NUOG_ECOLI	14.9545150208087	1	treatment|0|2|4|20|4|2|2|4|2|2|4|40|5
1	1_1	1_1_1	1	sp|P33607|NUOL_ECOLI	13.5010323369063	1	treatment|0|2|4|20|4|2|2|4|2|2|4|40|5
1	1_1	1_1_1	1	sp|P33634|YFIE_ECOLI	12.248316936538	1	treatment|0|2|4|20|4|2|2|4|2|2|4|40|5
1	1_1	1_1_1	1	sp|P33643|RLUD_ECOLI	13.6940905243011	1	treatment|0|2|4|20|4|2|2|4|2|2|4|40|5
1	1_1	1_1_1	1	sp|P33644|PURNU_ECOLI	14.7654204324776	1	treatment|0|2|4|20|4|2|2|4|2|2|4|40|5
1	1_1	1_1_1	1	sp|P33647|CHPB_ECOLI	14.3289527577601	1	treatment|0|2|4|20|4|2|2|4|2|2|4|40|5
1	1_1	1_1_1	1	sp|P33667|SELU_ECOLI	13.6715306583861	1	treatment|0|2|4|20|4|2|2|4|2|2|4|40|5
1	1_1	1_1_1	1	sp|P33913|YEJA_ECOLI	14.395933219778	1	treatment|0|2|4|20|4|2|2|4|2|2|4|40|5
1	1_1	1_1_1	1	sp|P33916|YEJF_ECOLI	13.2122407858921	1	treatment|0|2|4|20|4|2|2|4|2|2|4|40|5
1	1_1	1_1_1	1	sp|P33919|RADD_ECOLI	13.1672633445124	1	treatment|0|2|4|20|4|2|2|4|2|2|4|40|5
1	1_1	1_1_1	1	sp|P33920|NDPA_ECOLI	13.6332133994296	1	treatment|0|2|4|20|4|2|2|4|2|2|4|40|5
1	1_1	1_1_1	1	sp|P33927|CCMF_ECOLI	13.9379992351408	1	treatment|0|2|4|20|4|2|2|4|2|2|4|40|5
1	1_1	1_1_1	1	sp|P33937|NAPA_ECOLI	13.6342740223767	1	treatment|0|2|4|20|4|2|2|4|2|2|4|40|5
1	1_1	1_1_1	1	sp|P33941|YOJI_ECOLI	14.0336352638138	1	treatment|0|2|4|20|4|2|2|4|2|2|4|40|5
1	1_1	1_1_1	1	sp|P34209|YDCF_ECOLI	13.570414194971	1	treatment|0|2|4|20|4|2|2|4|2|2|4|40|5
1	1_1	1_1_1	1	sp|P35340|AHPF_ECOLI	15.722726460157	1	treatment|0|2|4|20|4|2|2|4|2|2|4|40|5
1	1_1	1_1_1	1	sp|P36548|AMIA_ECOLI	14.9646184992308	1	treatment|0|2|4|20|4|2|2|4|2|2|4|40|5
1	1_1	1_1_1	1	sp|P36553|HEM6_ECOLI	14.3441421943632	1	treatment|0|2|4|20|4|2|2|4|2|2|4|40|5
1	1_1	1_1_1	1	sp|P36561|COBS_ECOLI	13.0656951390759	1	treatment|0|2|4|20|4|2|2|4|2|2|4|40|5
1	1_1	1_1_1	1	sp|P36562|COBT_ECOLI	13.0529829396147	1	treatment|0|2|4|20|4|2|2|4|2|2|4|40|5
1	1_1	1_1_1	1	sp|P36566|CMOM_ECOLI	14.066990065525	1	treatment|0|2|4|20|4|2|2|4|2|2|4|40|5
1	1_1	1_1_1	1	sp|P36649|CUEO_ECOLI	14.2958897003369	1	treatment|0|2|4|20|4|2|2|4|2|2|4|40|5
1	1_1	1_1_1	1	sp|P36655|DSBD_ECOLI	14.0342110786198	1	treatment|0|2|4|20|4|2|2|4|2|2|4|40|5
1	1_1	1_1_1	1	sp|P36659|CBPA_ECOLI	14.5038656609263	1	treatment|0|2|4|20|4|2|2|4|2|2|4|40|5
1	1_1	1_1_1	1	sp|P36672|PTTBC_ECOLI	14.5951173277118	1	treatment|0|2|4|20|4|2|2|4|2|2|4|40|5
1	1_1	1_1_1	1	sp|P36673|TRER_ECOLI	14.4614059135783	1	treatment|0|2|4|20|4|2|2|4|2|2|4|40|5
1	1_1	1_1_1	1	sp|P36680|ZAPD_ECOLI	14.680108640993	1	treatment|0|2|4|20|4|2|2|4|2|2|4|40|5
1	1_1	1_1_1	1	sp|P36683|ACNB_ECOLI	16.0265887576572	1	treatment|0|2|4|20|4|2|2|4|2|2|4|40|5
1	1_1	1_1_1	1	sp|P36767|RDGC_ECOLI	15.4297659324504	1	treatment|0|2|4|20|4|2|2|4|2|2|4|40|5
1	1_1	1_1_1	1	sp|P36771|LRHA_ECOLI	13.4629542455594	1	treatment|0|2|4|20|4|2|2|4|2|2|4|40|5
1	1_1	1_1_1	1	sp|P36837|DTPB_ECOLI	13.9929644444003	1	treatment|0|2|4|20|4|2|2|4|2|2|4|40|5
1	1_1	1_1_1	1	sp|P36879|YADG_ECOLI	15.3692613344719	1	treatment|0|2|4|20|4|2|2|4|2|2|4|40|5
1	1_1	1_1_1	1	sp|P36928|YEGD_ECOLI	12.2224988903987	1	treatment|0|2|4|20|4|2|2|4|2|2|4|40|5
1	1_1	1_1_1	1	sp|P36929|RSMB_ECOLI	14.2570299440024	1	treatment|0|2|4|20|4|2|2|4|2|2|4|40|5
1	1_1	1_1_1	1	sp|P36938|PGM_ECOLI	14.791687446937	1	treatment|0|2|4|20|4|2|2|4|2|2|4|40|5
1	1_1	1_1_1	1	sp|P36979|RLMN_ECOLI	14.7463487574107	1	treatment|0|2|4|20|4|2|2|4|2|2|4|40|5
1	1_1	1_1_1	1	sp|P36999|RLMA_ECOLI	14.5151214294206	1	treatment|0|2|4|20|4|2|2|4|2|2|4|40|5
1	1_1	1_1_1	1	sp|P37005|LAST_ECOLI	13.1705443996128	1	treatment|0|2|4|20|4|2|2|4|2|2|4|40|5
1	1_1	1_1_1	1	sp|P37013|NORR_ECOLI	13.9638469840918	1	treatment|0|2|4|20|4|2|2|4|2|2|4|40|5
1	1_1	1_1_1	1	sp|P37019|CLCA_ECOLI	13.3482925131206	1	treatment|0|2|4|20|4|2|2|4|2|2|4|40|5
1	1_1	1_1_1	1	sp|P37024|HRPB_ECOLI	13.7666425932793	1	treatment|0|2|4|20|4|2|2|4|2|2|4|40|5
1	1_1	1_1_1	1	sp|P37028|BTUF_ECOLI	14.3237046110448	1	treatment|0|2|4|20|4|2|2|4|2|2|4|40|5
1	1_1	1_1_1	1	sp|P37051|PURU_ECOLI	16.5659991761733	1	treatment|0|2|4|20|4|2|2|4|2|2|4|40|5
1	1_1	1_1_1	1	sp|P37052|YCHJ_ECOLI	14.9243390998934	1	treatment|0|2|4|20|4|2|2|4|2|2|4|40|5
1	1_1	1_1_1	1	sp|P37095|PEPB_ECOLI	14.7033851164853	1	treatment|0|2|4|20|4|2|2|4|2|2|4|40|5
1	1_1	1_1_1	1	sp|P37128|NUDK_ECOLI	13.7723897795706	1	treatment|0|2|4|20|4|2|2|4|2|2|4|40|5
1	1_1	1_1_1	1	sp|P37146|RIR4_ECOLI	14.792444658648	1	treatment|0|2|4|20|4|2|2|4|2|2|4|40|5
1	1_1	1_1_1	1	sp|P37147|FXSA_ECOLI	11.7823114928858	1	treatment|0|2|4|20|4|2|2|4|2|2|4|40|5
1	1_1	1_1_1	1	sp|P37177|PT1P_ECOLI	14.2627365688852	1	treatment|0|2|4|20|4|2|2|4|2|2|4|40|5
1	1_1	1_1_1	1	sp|P37182|HYBD_ECOLI	12.2695597087878	1	treatment|0|2|4|20|4|2|2|4|2|2|4|40|5
1	1_1	1_1_1	1	sp|P37188|PTKB_ECOLI	14.5777683001958	1	treatment|0|2|4|20|4|2|2|4|2|2|4|40|5
1	1_1	1_1_1	1	sp|P37194|SLP_ECOLI	15.9890469233935	1	treatment|0|2|4|20|4|2|2|4|2|2|4|40|5
1	1_1	1_1_1	1	sp|P37195|DCTR_ECOLI	14.1335697598505	1	treatment|0|2|4|20|4|2|2|4|2|2|4|40|5
1	1_1	1_1_1	1	sp|P37197|YHJA_ECOLI	13.6520436662849	1	treatment|0|2|4|20|4|2|2|4|2|2|4|40|5
1	1_1	1_1_1	1	sp|P37313|DPPF_ECOLI	14.7704113362513	1	treatment|0|2|4|20|4|2|2|4|2|2|4|40|5
1	1_1	1_1_1	1	sp|P37325|YBCH_ECOLI	13.7738676480239	1	treatment|0|2|4|20|4|2|2|4|2|2|4|40|5
1	1_1	1_1_1	1	sp|P37326|INTS_ECOLI	14.0863844940282	1	treatment|0|2|4|20|4|2|2|4|2|2|4|40|5
1	1_1	1_1_1	1	sp|P37329|MODA_ECOLI	14.199575882878	1	treatment|0|2|4|20|4|2|2|4|2|2|4|40|5
1	1_1	1_1_1	1	sp|P37330|MASZ_ECOLI	14.2194656544133	1	treatment|0|2|4|20|4|2|2|4|2|2|4|40|5
1	1_1	1_1_1	1	sp|P37338|GLAR_ECOLI	13.9537343268521	1	treatment|0|2|4|20|4|2|2|4|2|2|4|40|5
1	1_1	1_1_1	1	sp|P37339|LHGD_ECOLI	14.6897649700358	1	treatment|0|2|4|20|4|2|2|4|2|2|4|40|5
1	1_1	1_1_1	1	sp|P37340|MDTK_ECOLI	13.3773563013038	1	treatment|0|2|4|20|4|2|2|4|2|2|4|40|5
1	1_1	1_1_1	1	sp|P37342|YJJI_ECOLI	13.9028504829576	1	treatment|0|2|4|20|4|2|2|4|2|2|4|40|5
1	1_1	1_1_1	1	sp|P37344|PSPF_ECOLI	13.2982221709005	1	treatment|0|2|4|20|4|2|2|4|2|2|4|40|5
1	1_1	1_1_1	1	sp|P37348|YECE_ECOLI	13.7845979515996	1	treatment|0|2|4|20|4|2|2|4|2|2|4|40|5
1	1_1	1_1_1	1	sp|P37349|DHAM_ECOLI	13.3184055478843	1	treatment|0|2|4|20|4|2|2|4|2|2|4|40|5
1	1_1	1_1_1	1	sp|P37351|RPIB_ECOLI	14.4106123210467	1	treatment|0|2|4|20|4|2|2|4|2|2|4|40|5
1	1_1	1_1_1	1	sp|P37353|MENE_ECOLI	14.0433782408017	1	treatment|0|2|4|20|4|2|2|4|2|2|4|40|5
1	1_1	1_1_1	1	sp|P37387|XYLF_ECOLI	14.5952755674486	1	treatment|0|2|4|20|4|2|2|4|2|2|4|40|5
1	1_1	1_1_1	1	sp|P37440|UCPA_ECOLI	14.8098032945325	1	treatment|0|2|4|20|4|2|2|4|2|2|4|40|5
1	1_1	1_1_1	1	sp|P37590|PMRD_ECOLI	12.7177135046329	1	treatment|0|2|4|20|4|2|2|4|2|2|4|40|5
1	1_1	1_1_1	1	sp|P37595|IAAA_ECOLI	13.5750445778228	1	treatment|0|2|4|20|4|2|2|4|2|2|4|40|5
1	1_1	1_1_1	1	sp|P37610|TAUD_ECOLI	12.023205360049	1	treatment|0|2|4|20|4|2|2|4|2|2|4|40|5
1	1_1	1_1_1	1	sp|P37613|PANZ_ECOLI	14.0633417843021	1	treatment|0|2|4|20|4|2|2|4|2|2|4|40|5
1	1_1	1_1_1	1	sp|P37615|YHHM_ECOLI	14.0721644268071	1	treatment|0|2|4|20|4|2|2|4|2|2|4|40|5
1	1_1	1_1_1	1	sp|P37617|ZNTA_ECOLI	14.416064664085	1	treatment|0|2|4|20|4|2|2|4|2|2|4|40|5
1	1_1	1_1_1	1	sp|P37623|ACPT_ECOLI	12.3777320626047	1	treatment|0|2|4|20|4|2|2|4|2|2|4|40|5
1	1_1	1_1_1	1	sp|P37624|RBBA_ECOLI	11.7953843372472	1	treatment|0|2|4|20|4|2|2|4|2|2|4|40|5
1	1_1	1_1_1	1	sp|P37626|YHII_ECOLI	14.2697172029919	1	treatment|0|2|4|20|4|2|2|4|2|2|4|40|5
1	1_1	1_1_1	1	sp|P37631|YHIN_ECOLI	13.3533669722224	1	treatment|0|2|4|20|4|2|2|4|2|2|4|40|5
1	1_1	1_1_1	1	sp|P37634|RLMJ_ECOLI	13.7135479017352	1	treatment|0|2|4|20|4|2|2|4|2|2|4|40|5
1	1_1	1_1_1	1	sp|P37636|MDTE_ECOLI	15.0967595587555	1	treatment|0|2|4|20|4|2|2|4|2|2|4|40|5
1	1_1	1_1_1	1	sp|P37637|MDTF_ECOLI	14.4751734832607	1	treatment|0|2|4|20|4|2|2|4|2|2|4|40|5
1	1_1	1_1_1	1	sp|P37642|YHJD_ECOLI	12.8831634524292	1	treatment|0|2|4|20|4|2|2|4|2|2|4|40|5
1	1_1	1_1_1	1	sp|P37645|YHJG_ECOLI	14.9604265866297	1	treatment|0|2|4|20|4|2|2|4|2|2|4|40|5
1	1_1	1_1_1	1	sp|P37647|KDGK_ECOLI	14.6626717884682	1	treatment|0|2|4|20|4|2|2|4|2|2|4|40|5
1	1_1	1_1_1	1	sp|P37648|YHJJ_ECOLI	14.4236250954112	1	treatment|0|2|4|20|4|2|2|4|2|2|4|40|5
1	1_1	1_1_1	1	sp|P37649|PDEK_ECOLI	12.5082345861481	1	treatment|0|2|4|20|4|2|2|4|2|2|4|40|5
1	1_1	1_1_1	1	sp|P37650|BCSC_ECOLI	12.9214832940166	1	treatment|0|2|4|20|4|2|2|4|2|2|4|40|5
1	1_1	1_1_1	1	sp|P37651|GUN_ECOLI	13.8391114536192	1	treatment|0|2|4|20|4|2|2|4|2|2|4|40|5
1	1_1	1_1_1	1	sp|P37652|BCSB_ECOLI	13.9153601662368	1	treatment|0|2|4|20|4|2|2|4|2|2|4|40|5
1	1_1	1_1_1	1	sp|P37657|BCSE_ECOLI	11.754117289078	1	treatment|0|2|4|20|4|2|2|4|2|2|4|40|5
1	1_1	1_1_1	1	sp|P37659|BCSG_ECOLI	13.3340166354854	1	treatment|0|2|4|20|4|2|2|4|2|2|4|40|5
1	1_1	1_1_1	1	sp|P37661|EPTB_ECOLI	13.4917802330186	1	treatment|0|2|4|20|4|2|2|4|2|2|4|40|5
1	1_1	1_1_1	1	sp|P37665|YIAD_ECOLI	13.4084487256899	1	treatment|0|2|4|20|4|2|2|4|2|2|4|40|5
1	1_1	1_1_1	1	sp|P37666|GHRB_ECOLI	14.5132771613551	1	treatment|0|2|4|20|4|2|2|4|2|2|4|40|5
1	1_1	1_1_1	1	sp|P37671|YIAJ_ECOLI	13.3014824027853	1	treatment|0|2|4|20|4|2|2|4|2|2|4|40|5
1	1_1	1_1_1	1	sp|P37672|DLGD_ECOLI	11.4536894281827	1	treatment|0|2|4|20|4|2|2|4|2|2|4|40|5
1	1_1	1_1_1	1	sp|P37673|YIAL_ECOLI	13.3317012260402	1	treatment|0|2|4|20|4|2|2|4|2|2|4|40|5
1	1_1	1_1_1	1	sp|P37676|YIAO_ECOLI	13.3825330805714	1	treatment|0|2|4|20|4|2|2|4|2|2|4|40|5
1	1_1	1_1_1	1	sp|P37682|YIAU_ECOLI	14.2662148886394	1	treatment|0|2|4|20|4|2|2|4|2|2|4|40|5
1	1_1	1_1_1	1	sp|P37685|ALDB_ECOLI	15.1443735211673	1	treatment|0|2|4|20|4|2|2|4|2|2|4|40|5
1	1_1	1_1_1	1	sp|P37689|GPMI_ECOLI	14.1625013899569	1	treatment|0|2|4|20|4|2|2|4|2|2|4|40|5
1	1_1	1_1_1	1	sp|P37690|ENVC_ECOLI	13.9194035001153	1	treatment|0|2|4|20|4|2|2|4|2|2|4|40|5
1	1_1	1_1_1	1	sp|P37691|YIBQ_ECOLI	12.8075498607558	1	treatment|0|2|4|20|4|2|2|4|2|2|4|40|5
1	1_1	1_1_1	1	sp|P37692|RFAF_ECOLI	13.5244582558546	1	treatment|0|2|4|20|4|2|2|4|2|2|4|40|5
1	1_1	1_1_1	1	sp|P37744|RMLA1_ECOLI	16.0052987927375	1	treatment|0|2|4|20|4|2|2|4|2|2|4|40|5
1	1_1	1_1_1	1	sp|P37745|RMLC_ECOLI	14.7625364958201	1	treatment|0|2|4|20|4|2|2|4|2|2|4|40|5
1	1_1	1_1_1	1	sp|P37747|GLF_ECOLI	15.5934584924484	1	treatment|0|2|4|20|4|2|2|4|2|2|4|40|5
1	1_1	1_1_1	1	sp|P37749|WBBI_ECOLI	14.4663126476656	1	treatment|0|2|4|20|4|2|2|4|2|2|4|40|5
1	1_1	1_1_1	1	sp|P37750|WBBJ_ECOLI	14.3015886767247	1	treatment|0|2|4|20|4|2|2|4|2|2|4|40|5
1	1_1	1_1_1	1	sp|P37751|WBBK_ECOLI	14.6511428255912	1	treatment|0|2|4|20|4|2|2|4|2|2|4|40|5
1	1_1	1_1_1	1	sp|P37757|YDDE_ECOLI	14.469427802641	1	treatment|0|2|4|20|4|2|2|4|2|2|4|40|5
1	1_1	1_1_1	1	sp|P37759|RMLB1_ECOLI	14.0345558007505	1	treatment|0|2|4|20|4|2|2|4|2|2|4|40|5
1	1_1	1_1_1	1	sp|P37765|RLUB_ECOLI	14.9326015550286	1	treatment|0|2|4|20|4|2|2|4|2|2|4|40|5
1	1_1	1_1_1	1	sp|P37767|YFHH_ECOLI	13.1702237367261	1	treatment|0|2|4|20|4|2|2|4|2|2|4|40|5
1	1_1	1_1_1	1	sp|P37769|KDUD_ECOLI	14.2339769534943	1	treatment|0|2|4|20|4|2|2|4|2|2|4|40|5
1	1_1	1_1_1	1	sp|P37773|MPL_ECOLI	14.6813097953252	1	treatment|0|2|4|20|4|2|2|4|2|2|4|40|5
1	1_1	1_1_1	1	sp|P37774|TCYN_ECOLI	13.8447519682892	1	treatment|0|2|4|20|4|2|2|4|2|2|4|40|5
1	1_1	1_1_1	1	sp|P37794|CHBG_ECOLI	12.4720919201566	1	treatment|0|2|4|20|4|2|2|4|2|2|4|40|5
1	1_1	1_1_1	1	sp|P37902|GLTI_ECOLI	14.7757991607851	1	treatment|0|2|4|20|4|2|2|4|2|2|4|40|5
1	1_1	1_1_1	1	sp|P37903|USPF_ECOLI	15.6249347283472	1	treatment|0|2|4|20|4|2|2|4|2|2|4|40|5
1	1_1	1_1_1	1	sp|P37908|YFJD_ECOLI	12.850544248265	1	treatment|0|2|4|20|4|2|2|4|2|2|4|40|5
1	1_1	1_1_1	1	sp|P38038|CYSJ_ECOLI	14.8793912940318	1	treatment|0|2|4|20|4|2|2|4|2|2|4|40|5
1	1_1	1_1_1	1	sp|P38051|MENF_ECOLI	13.2311152248763	1	treatment|0|2|4|20|4|2|2|4|2|2|4|40|5
1	1_1	1_1_1	1	sp|P38097|DGCE_ECOLI	12.0232154494651	1	treatment|0|2|4|20|4|2|2|4|2|2|4|40|5
1	1_1	1_1_1	1	sp|P38104|RSPA_ECOLI	12.9677282485548	1	treatment|0|2|4|20|4|2|2|4|2|2|4|40|5
1	1_1	1_1_1	1	sp|P38105|RSPB_ECOLI	13.1292508722971	1	treatment|0|2|4|20|4|2|2|4|2|2|4|40|5
1	1_1	1_1_1	1	sp|P38489|NFSB_ECOLI	14.8724635222464	1	treatment|0|2|4|20|4|2|2|4|2|2|4|40|5
1	1_1	1_1_1	1	sp|P38521|YGGL_ECOLI	14.9299330492805	1	treatment|0|2|4|20|4|2|2|4|2|2|4|40|5
1	1_1	1_1_1	1	sp|P38684|TORR_ECOLI	14.0857161157772	1	treatment|0|2|4|20|4|2|2|4|2|2|4|40|5
1	1_1	1_1_1	1	sp|P39099|DEGQ_ECOLI	15.2553955874161	1	treatment|0|2|4|20|4|2|2|4|2|2|4|40|5
1	1_1	1_1_1	1	sp|P39160|UXUB_ECOLI	13.6464685972196	1	treatment|0|2|4|20|4|2|2|4|2|2|4|40|5
1	1_1	1_1_1	1	sp|P39161|UXUR_ECOLI	15.9274048609173	1	treatment|0|2|4|20|4|2|2|4|2|2|4|40|5
1	1_1	1_1_1	1	sp|P39172|ZNUA_ECOLI	15.1095487028095	1	treatment|0|2|4|20|4|2|2|4|2|2|4|40|5
1	1_1	1_1_1	1	sp|P39173|YEAD_ECOLI	14.8707576189628	1	treatment|0|2|4|20|4|2|2|4|2|2|4|40|5
1	1_1	1_1_1	1	sp|P39176|ERFK_ECOLI	14.4278022503121	1	treatment|0|2|4|20|4|2|2|4|2|2|4|40|5
1	1_1	1_1_1	1	sp|P39177|USPG_ECOLI	14.4006150801676	1	treatment|0|2|4|20|4|2|2|4|2|2|4|40|5
1	1_1	1_1_1	1	sp|P39180|AG43_ECOLI	13.4734729245487	1	treatment|0|2|4|20|4|2|2|4|2|2|4|40|5
1	1_1	1_1_1	1	sp|P39187|YTFJ_ECOLI	14.9926797258107	1	treatment|0|2|4|20|4|2|2|4|2|2|4|40|5
1	1_1	1_1_1	1	sp|P39199|PRMB_ECOLI	14.5777143091657	1	treatment|0|2|4|20|4|2|2|4|2|2|4|40|5
1	1_1	1_1_1	1	sp|P39264|FIMI_ECOLI	16.7077920422217	1	treatment|0|2|4|20|4|2|2|4|2|2|4|40|5
1	1_1	1_1_1	1	sp|P39265|ALSB_ECOLI	13.4171109000059	1	treatment|0|2|4|20|4|2|2|4|2|2|4|40|5
1	1_1	1_1_1	1	sp|P39274|YJDJ_ECOLI	14.4231829178826	1	treatment|0|2|4|20|4|2|2|4|2|2|4|40|5
1	1_1	1_1_1	1	sp|P39280|EPMB_ECOLI	13.9632680496013	1	treatment|0|2|4|20|4|2|2|4|2|2|4|40|5
1	1_1	1_1_1	1	sp|P39285|MSCM_ECOLI	13.7788530224675	1	treatment|0|2|4|20|4|2|2|4|2|2|4|40|5
1	1_1	1_1_1	1	sp|P39286|RSGA_ECOLI	14.8098620413345	1	treatment|0|2|4|20|4|2|2|4|2|2|4|40|5
1	1_1	1_1_1	1	sp|P39288|QUEG_ECOLI	10.7153455772046	1	treatment|0|2|4|20|4|2|2|4|2|2|4|40|5
1	1_1	1_1_1	1	sp|P39297|BSMA_ECOLI	13.0502948325709	1	treatment|0|2|4|20|4|2|2|4|2|2|4|40|5
1	1_1	1_1_1	1	sp|P39298|YJFP_ECOLI	14.6315164116732	1	treatment|0|2|4|20|4|2|2|4|2|2|4|40|5
1	1_1	1_1_1	1	sp|P39304|ULAD_ECOLI	12.6065656288008	1	treatment|0|2|4|20|4|2|2|4|2|2|4|40|5
1	1_1	1_1_1	1	sp|P39310|YTFB_ECOLI	11.9391341213632	1	treatment|0|2|4|20|4|2|2|4|2|2|4|40|5
1	1_1	1_1_1	1	sp|P39315|QOR2_ECOLI	13.5925583565161	1	treatment|0|2|4|20|4|2|2|4|2|2|4|40|5
1	1_1	1_1_1	1	sp|P39325|YTFQ_ECOLI	16.017965086957	1	treatment|0|2|4|20|4|2|2|4|2|2|4|40|5
1	1_1	1_1_1	1	sp|P39328|YTFT_ECOLI	12.7128127333537	1	treatment|0|2|4|20|4|2|2|4|2|2|4|40|5
1	1_1	1_1_1	1	sp|P39334|BDCR_ECOLI	14.4122250935158	1	treatment|0|2|4|20|4|2|2|4|2|2|4|40|5
1	1_1	1_1_1	1	sp|P39337|YJGM_ECOLI	13.939075122621	1	treatment|0|2|4|20|4|2|2|4|2|2|4|40|5
1	1_1	1_1_1	1	sp|P39342|YJGR_ECOLI	14.0794153765581	1	treatment|0|2|4|20|4|2|2|4|2|2|4|40|5
1	1_1	1_1_1	1	sp|P39346|IDND_ECOLI	13.0826842709222	1	treatment|0|2|4|20|4|2|2|4|2|2|4|40|5
1	1_1	1_1_1	1	sp|P39353|YJHC_ECOLI	14.4146316361429	1	treatment|0|2|4|20|4|2|2|4|2|2|4|40|5
1	1_1	1_1_1	1	sp|P39358|YJHG_ECOLI	14.922806276527	1	treatment|0|2|4|20|4|2|2|4|2|2|4|40|5
1	1_1	1_1_1	1	sp|P39367|YJHP_ECOLI	12.403771220817	1	treatment|0|2|4|20|4|2|2|4|2|2|4|40|5
1	1_1	1_1_1	1	sp|P39371|NANM_ECOLI	14.7135802533302	1	treatment|0|2|4|20|4|2|2|4|2|2|4|40|5
1	1_1	1_1_1	1	sp|P39376|YJIE_ECOLI	12.4831486960531	1	treatment|0|2|4|20|4|2|2|4|2|2|4|40|5
1	1_1	1_1_1	1	sp|P39377|IADA_ECOLI	12.7656017326061	1	treatment|0|2|4|20|4|2|2|4|2|2|4|40|5
1	1_1	1_1_1	1	sp|P39380|KPTA_ECOLI	13.5722129325349	1	treatment|0|2|4|20|4|2|2|4|2|2|4|40|5
1	1_1	1_1_1	1	sp|P39384|YJIM_ECOLI	12.2477772936393	1	treatment|0|2|4|20|4|2|2|4|2|2|4|40|5
1	1_1	1_1_1	1	sp|P39401|OPGB_ECOLI	14.5551528112015	1	treatment|0|2|4|20|4|2|2|4|2|2|4|40|5
1	1_1	1_1_1	1	sp|P39406|RSMC_ECOLI	14.3655795908573	1	treatment|0|2|4|20|4|2|2|4|2|2|4|40|5
1	1_1	1_1_1	1	sp|P39407|YJJU_ECOLI	14.7200703846035	1	treatment|0|2|4|20|4|2|2|4|2|2|4|40|5
1	1_1	1_1_1	1	sp|P39408|YJJV_ECOLI	13.8391805580866	1	treatment|0|2|4|20|4|2|2|4|2|2|4|40|5
1	1_1	1_1_1	1	sp|P39411|NCPP_ECOLI	13.3469402893143	1	treatment|0|2|4|20|4|2|2|4|2|2|4|40|5
1	1_1	1_1_1	1	sp|P39451|ADHP_ECOLI	13.2667594501981	1	treatment|0|2|4|20|4|2|2|4|2|2|4|40|5
1	1_1	1_1_1	1	sp|P39452|RIR3_ECOLI	14.0926190227708	1	treatment|0|2|4|20|4|2|2|4|2|2|4|40|5
1	1_1	1_1_1	1	sp|P39829|GARD_ECOLI	13.0982212581337	1	treatment|0|2|4|20|4|2|2|4|2|2|4|40|5
1	1_1	1_1_1	1	sp|P39830|YBAL_ECOLI	11.9580769417839	1	treatment|0|2|4|20|4|2|2|4|2|2|4|40|5
1	1_1	1_1_1	1	sp|P39831|YDFG_ECOLI	14.6948937917208	1	treatment|0|2|4|20|4|2|2|4|2|2|4|40|5
1	1_1	1_1_1	1	sp|P39838|RCSD_ECOLI	13.9495015780393	1	treatment|0|2|4|20|4|2|2|4|2|2|4|40|5
1	1_1	1_1_1	1	sp|P40191|PDXK_ECOLI	14.0762891498626	1	treatment|0|2|4|20|4|2|2|4|2|2|4|40|5
1	1_1	1_1_1	1	sp|P40710|NLPE_ECOLI	12.5571870524097	1	treatment|0|2|4|20|4|2|2|4|2|2|4|40|5
1	1_1	1_1_1	1	sp|P40711|ARFB_ECOLI	12.6318693710935	1	treatment|0|2|4|20|4|2|2|4|2|2|4|40|5
1	1_1	1_1_1	1	sp|P40874|MTOX_ECOLI	13.052370196498	1	treatment|0|2|4|20|4|2|2|4|2|2|4|40|5
1	1_1	1_1_1	1	sp|P41036|NANT_ECOLI	13.1945910085142	1	treatment|0|2|4|20|4|2|2|4|2|2|4|40|5
1	1_1	1_1_1	1	sp|P41052|MLTB_ECOLI	13.9832265367193	1	treatment|0|2|4|20|4|2|2|4|2|2|4|40|5
1	1_1	1_1_1	1	sp|P41407|AZOR_ECOLI	13.4637813731677	1	treatment|0|2|4|20|4|2|2|4|2|2|4|40|5
1	1_1	1_1_1	1	sp|P41409|RIHA_ECOLI	13.5737311759982	1	treatment|0|2|4|20|4|2|2|4|2|2|4|40|5
1	1_1	1_1_1	1	sp|P41441|GSPF_ECOLI	8.94612364478432	1	treatment|0|2|4|20|4|2|2|4|2|2|4|40|5
1	1_1	1_1_1	1	sp|P42588|PAT_ECOLI	14.227636053498	1	treatment|0|2|4|20|4|2|2|4|2|2|4|40|5
1	1_1	1_1_1	1	sp|P42593|FADH_ECOLI	15.2731117324176	1	treatment|0|2|4|20|4|2|2|4|2|2|4|40|5
1	1_1	1_1_1	1	sp|P42596|RLMG_ECOLI	14.4052241624987	1	treatment|0|2|4|20|4|2|2|4|2|2|4|40|5
1	1_1	1_1_1	1	sp|P42599|YGJR_ECOLI	15.4274391995816	1	treatment|0|2|4|20|4|2|2|4|2|2|4|40|5
1	1_1	1_1_1	1	sp|P42604|UXAA_ECOLI	13.7068507799258	1	treatment|0|2|4|20|4|2|2|4|2|2|4|40|5
1	1_1	1_1_1	1	sp|P42616|YQJC_ECOLI	14.6134733961713	1	treatment|0|2|4|20|4|2|2|4|2|2|4|40|5
1	1_1	1_1_1	1	sp|P42620|YQJG_ECOLI	14.0505430145974	1	treatment|0|2|4|20|4|2|2|4|2|2|4|40|5
1	1_1	1_1_1	1	sp|P42624|YHAK_ECOLI	11.3561474369687	1	treatment|0|2|4|20|4|2|2|4|2|2|4|40|5
1	1_1	1_1_1	1	sp|P42632|TDCE_ECOLI	14.2961214478208	1	treatment|0|2|4|20|4|2|2|4|2|2|4|40|5
1	1_1	1_1_1	1	sp|P42641|OBG_ECOLI	15.0214526977059	1	treatment|0|2|4|20|4|2|2|4|2|2|4|40|5
1	1_1	1_1_1	1	sp|P42904|PTPB2_ECOLI	14.214503399983	1	treatment|0|2|4|20|4|2|2|4|2|2|4|40|5
1	1_1	1_1_1	1	sp|P43329|HRPA_ECOLI	14.462400431238	1	treatment|0|2|4|20|4|2|2|4|2|2|4|40|5
1	1_1	1_1_1	1	sp|P43337|NUDL_ECOLI	13.300674527891	1	treatment|0|2|4|20|4|2|2|4|2|2|4|40|5
1	1_1	1_1_1	1	sp|P43340|YCAK_ECOLI	12.6459121003306	1	treatment|0|2|4|20|4|2|2|4|2|2|4|40|5
1	1_1	1_1_1	1	sp|P43341|LPXH_ECOLI	11.3094428254528	1	treatment|0|2|4|20|4|2|2|4|2|2|4|40|5
1	1_1	1_1_1	1	sp|P43671|PQIB_ECOLI	14.7160297213345	1	treatment|0|2|4|20|4|2|2|4|2|2|4|40|5
1	1_1	1_1_1	1	sp|P43672|UUP_ECOLI	14.6787143695156	1	treatment|0|2|4|20|4|2|2|4|2|2|4|40|5
1	1_1	1_1_1	1	sp|P45395|KDSD_ECOLI	14.1611556829417	1	treatment|0|2|4|20|4|2|2|4|2|2|4|40|5
1	1_1	1_1_1	1	sp|P45425|NANK_ECOLI	13.8182317133759	1	treatment|0|2|4|20|4|2|2|4|2|2|4|40|5
1	1_1	1_1_1	1	sp|P45463|TTDR_ECOLI	11.8568076402563	1	treatment|0|2|4|20|4|2|2|4|2|2|4|40|5
1	1_1	1_1_1	1	sp|P45464|LPOA_ECOLI	13.6498173967001	1	treatment|0|2|4|20|4|2|2|4|2|2|4|40|5
1	1_1	1_1_1	1	sp|P45469|YRAR_ECOLI	12.0469461912233	1	treatment|0|2|4|20|4|2|2|4|2|2|4|40|5
1	1_1	1_1_1	1	sp|P45470|YHBO_ECOLI	14.5254558358331	1	treatment|0|2|4|20|4|2|2|4|2|2|4|40|5
1	1_1	1_1_1	1	sp|P45523|FKBA_ECOLI	15.2865683918567	1	treatment|0|2|4|20|4|2|2|4|2|2|4|40|5
1	1_1	1_1_1	1	sp|P45531|TUSC_ECOLI	13.6652621775976	1	treatment|0|2|4|20|4|2|2|4|2|2|4|40|5
1	1_1	1_1_1	1	sp|P45532|TUSD_ECOLI	12.936789172444	1	treatment|0|2|4|20|4|2|2|4|2|2|4|40|5
1	1_1	1_1_1	1	sp|P45544|FRLR_ECOLI	14.767140993606	1	treatment|0|2|4|20|4|2|2|4|2|2|4|40|5
1	1_1	1_1_1	1	sp|P45552|YHFZ_ECOLI	13.4388007101505	1	treatment|0|2|4|20|4|2|2|4|2|2|4|40|5
1	1_1	1_1_1	1	sp|P45563|XAPA_ECOLI	14.9567953883431	1	treatment|0|2|4|20|4|2|2|4|2|2|4|40|5
1	1_1	1_1_1	1	sp|P45565|AIS_ECOLI	12.3593487377571	1	treatment|0|2|4|20|4|2|2|4|2|2|4|40|5
1	1_1	1_1_1	1	sp|P45568|DXR_ECOLI	14.0287441523581	1	treatment|0|2|4|20|4|2|2|4|2|2|4|40|5
1	1_1	1_1_1	1	sp|P45577|PROQ_ECOLI	16.0090944197494	1	treatment|0|2|4|20|4|2|2|4|2|2|4|40|5
1	1_1	1_1_1	1	sp|P45578|LUXS_ECOLI	14.8266201586121	1	treatment|0|2|4|20|4|2|2|4|2|2|4|40|5
1	1_1	1_1_1	1	sp|P45748|TSAC_ECOLI	13.9730842373289	1	treatment|0|2|4|20|4|2|2|4|2|2|4|40|5
1	1_1	1_1_1	1	sp|P45771|YRDD_ECOLI	14.0257461811145	1	treatment|0|2|4|20|4|2|2|4|2|2|4|40|5
1	1_1	1_1_1	1	sp|P45799|NUDE_ECOLI	13.6002974134869	1	treatment|0|2|4|20|4|2|2|4|2|2|4|40|5
1	1_1	1_1_1	1	sp|P45800|IGAA_ECOLI	13.4734769470401	1	treatment|0|2|4|20|4|2|2|4|2|2|4|40|5
1	1_1	1_1_1	1	sp|P45807|YBAM_ECOLI	17.1123042811578	1	treatment|0|2|4|20|4|2|2|4|2|2|4|40|5
1	1_1	1_1_1	1	sp|P45955|CPOB_ECOLI	14.0164026373722	1	treatment|0|2|4|20|4|2|2|4|2|2|4|40|5
1	1_1	1_1_1	1	sp|P46118|HEXR_ECOLI	14.849087654982	1	treatment|0|2|4|20|4|2|2|4|2|2|4|40|5
1	1_1	1_1_1	1	sp|P46122|YAJI_ECOLI	13.6606228405281	1	treatment|0|2|4|20|4|2|2|4|2|2|4|40|5
1	1_1	1_1_1	1	sp|P46125|YEDI_ECOLI	11.9594928857661	1	treatment|0|2|4|20|4|2|2|4|2|2|4|40|5
1	1_1	1_1_1	1	sp|P46130|YBHC_ECOLI	12.9719610943625	1	treatment|0|2|4|20|4|2|2|4|2|2|4|40|5
1	1_1	1_1_1	1	sp|P46144|YEDJ_ECOLI	11.1937890894326	1	treatment|0|2|4|20|4|2|2|4|2|2|4|40|5
1	1_1	1_1_1	1	sp|P46474|YHDP_ECOLI	13.6683211192915	1	treatment|0|2|4|20|4|2|2|4|2|2|4|40|5
1	1_1	1_1_1	1	sp|P46837|YHGF_ECOLI	14.9012709624791	1	treatment|0|2|4|20|4|2|2|4|2|2|4|40|5
1	1_1	1_1_1	1	sp|P46850|RTCB_ECOLI	13.6283665252432	1	treatment|0|2|4|20|4|2|2|4|2|2|4|40|5
1	1_1	1_1_1	1	sp|P46852|YHHW_ECOLI	13.0371987193738	1	treatment|0|2|4|20|4|2|2|4|2|2|4|40|5
1	1_1	1_1_1	1	sp|P46853|YHHX_ECOLI	15.7089785888676	1	treatment|0|2|4|20|4|2|2|4|2|2|4|40|5
1	1_1	1_1_1	1	sp|P46854|AAAT_ECOLI	13.9556696637658	1	treatment|0|2|4|20|4|2|2|4|2|2|4|40|5
1	1_1	1_1_1	1	sp|P46859|GNTK_ECOLI	13.3556722291785	1	treatment|0|2|4|20|4|2|2|4|2|2|4|40|5
1	1_1	1_1_1	1	sp|P46887|YECH_ECOLI	11.8332557782594	1	treatment|0|2|4|20|4|2|2|4|2|2|4|40|5
1	1_1	1_1_1	1	sp|P46888|USPC_ECOLI	11.6010734564237	1	treatment|0|2|4|20|4|2|2|4|2|2|4|40|5
1	1_1	1_1_1	1	sp|P46889|FTSK_ECOLI	14.4848792311521	1	treatment|0|2|4|20|4|2|2|4|2|2|4|40|5
1	1_1	1_1_1	1	sp|P46923|TORZ_ECOLI	15.8478795708473	1	treatment|0|2|4|20|4|2|2|4|2|2|4|40|5
1	1_1	1_1_1	1	sp|P50457|PUUE_ECOLI	14.1768884548604	1	treatment|0|2|4|20|4|2|2|4|2|2|4|40|5
1	1_1	1_1_1	1	sp|P50465|END8_ECOLI	13.747068366761	1	treatment|0|2|4|20|4|2|2|4|2|2|4|40|5
1	1_1	1_1_1	1	sp|P51020|HOA_ECOLI	11.5024488447775	1	treatment|0|2|4|20|4|2|2|4|2|2|4|40|5
1	1_1	1_1_1	1	sp|P51024|YAIL_ECOLI	14.8973750239383	1	treatment|0|2|4|20|4|2|2|4|2|2|4|40|5
1	1_1	1_1_1	1	sp|P51025|SFGH1_ECOLI	13.6316898049724	1	treatment|0|2|4|20|4|2|2|4|2|2|4|40|5
1	1_1	1_1_1	1	sp|P51981|AEEP_ECOLI	14.0305490892552	1	treatment|0|2|4|20|4|2|2|4|2|2|4|40|5
1	1_1	1_1_1	1	sp|P52007|YECM_ECOLI	12.0097911469174	1	treatment|0|2|4|20|4|2|2|4|2|2|4|40|5
1	1_1	1_1_1	1	sp|P52037|YGFF_ECOLI	12.4469591533033	1	treatment|0|2|4|20|4|2|2|4|2|2|4|40|5
1	1_1	1_1_1	1	sp|P52060|YGGU_ECOLI	13.9570367519448	1	treatment|0|2|4|20|4|2|2|4|2|2|4|40|5
1	1_1	1_1_1	1	sp|P52061|IXTPA_ECOLI	14.3886589535797	1	treatment|0|2|4|20|4|2|2|4|2|2|4|40|5
1	1_1	1_1_1	1	sp|P52062|HEMW_ECOLI	14.2947340462187	1	treatment|0|2|4|20|4|2|2|4|2|2|4|40|5
1	1_1	1_1_1	1	sp|P52073|GLCE_ECOLI	14.1084131498725	1	treatment|0|2|4|20|4|2|2|4|2|2|4|40|5
1	1_1	1_1_1	1	sp|P52074|GLCF_ECOLI	12.1625680269966	1	treatment|0|2|4|20|4|2|2|4|2|2|4|40|5
1	1_1	1_1_1	1	sp|P52076|QSEB_ECOLI	12.8494255028971	1	treatment|0|2|4|20|4|2|2|4|2|2|4|40|5
1	1_1	1_1_1	1	sp|P52086|COBC_ECOLI	14.0751653826098	1	treatment|0|2|4|20|4|2|2|4|2|2|4|40|5
1	1_1	1_1_1	1	sp|P52095|LDCC_ECOLI	14.495905771089	1	treatment|0|2|4|20|4|2|2|4|2|2|4|40|5
1	1_1	1_1_1	1	sp|P52096|YAER_ECOLI	16.2273656878849	1	treatment|0|2|4|20|4|2|2|4|2|2|4|40|5
1	1_1	1_1_1	1	sp|P52097|TILS_ECOLI	13.36185616314	1	treatment|0|2|4|20|4|2|2|4|2|2|4|40|5
1	1_1	1_1_1	1	sp|P52101|GLRK_ECOLI	12.2816749493596	1	treatment|0|2|4|20|4|2|2|4|2|2|4|40|5
1	1_1	1_1_1	1	sp|P52108|RSTA_ECOLI	14.965393028961	1	treatment|0|2|4|20|4|2|2|4|2|2|4|40|5
1	1_1	1_1_1	1	sp|P52119|RATB_ECOLI	14.6996043039885	1	treatment|0|2|4|20|4|2|2|4|2|2|4|40|5
1	1_1	1_1_1	1	sp|P52129|RNLA_ECOLI	13.6772136993547	1	treatment|0|2|4|20|4|2|2|4|2|2|4|40|5
1	1_1	1_1_1	1	sp|P52292|IMA1_HUMAN	13.910016246982	1	treatment|0|2|4|20|4|2|2|4|2|2|4|40|5
1	1_1	1_1_1	1	sp|P52598|YGBI_ECOLI	14.2473751969402	1	treatment|0|2|4|20|4|2|2|4|2|2|4|40|5
1	1_1	1_1_1	1	sp|P52612|FLII_ECOLI	13.7067677936331	1	treatment|0|2|4|20|4|2|2|4|2|2|4|40|5
1	1_1	1_1_1	1	sp|P52627|FLIZ_ECOLI	13.9310588142768	1	treatment|0|2|4|20|4|2|2|4|2|2|4|40|5
1	1_1	1_1_1	1	sp|P52643|LDHD_ECOLI	15.2387376860838	1	treatment|0|2|4|20|4|2|2|4|2|2|4|40|5
1	1_1	1_1_1	1	sp|P52644|HSLJ_ECOLI	13.7521662614728	1	treatment|0|2|4|20|4|2|2|4|2|2|4|40|5
1	1_1	1_1_1	1	sp|P52647|NIFJ_ECOLI	14.3275471889791	1	treatment|0|2|4|20|4|2|2|4|2|2|4|40|5
1	1_1	1_1_1	1	sp|P52697|6PGL_ECOLI	14.3482092561884	1	treatment|0|2|4|20|4|2|2|4|2|2|4|40|5
1	1_1	1_1_1	1	sp|P54901|CSIE_ECOLI	15.3071878534277	1	treatment|0|2|4|20|4|2|2|4|2|2|4|40|5
1	1_1	1_1_1	1	sp|P55135|RLMD_ECOLI	14.2568129384178	1	treatment|0|2|4|20|4|2|2|4|2|2|4|40|5
1	1_1	1_1_1	1	sp|P55734|YGAP_ECOLI	12.6796668016639	1	treatment|0|2|4|20|4|2|2|4|2|2|4|40|5
1	1_1	1_1_1	1	sp|P56100|CYDX_ECOLI	14.6700075436961	1	treatment|0|2|4|20|4|2|2|4|2|2|4|40|5
1	1_1	1_1_1	1	sp|P56258|WECF_ECOLI	14.7298467668611	1	treatment|0|2|4|20|4|2|2|4|2|2|4|40|5
1	1_1	1_1_1	1	sp|P56262|DLHH_ECOLI	15.6482919586373	1	treatment|0|2|4|20|4|2|2|4|2|2|4|40|5
1	1_1	1_1_1	1	sp|P56580|PTHB_ECOLI	13.5706329921319	1	treatment|0|2|4|20|4|2|2|4|2|2|4|40|5
1	1_1	1_1_1	1	sp|P56614|YMDF_ECOLI	11.602757090185	1	treatment|0|2|4|20|4|2|2|4|2|2|4|40|5
1	1_1	1_1_1	1	sp|P60061|ADIC_ECOLI	12.8453929821765	1	treatment|0|2|4|20|4|2|2|4|2|2|4|40|5
1	1_1	1_1_1	1	sp|P60240|RAPA_ECOLI	15.0851384319472	1	treatment|0|2|4|20|4|2|2|4|2|2|4|40|5
1	1_1	1_1_1	1	sp|P60293|MUKF_ECOLI	12.9192946776498	1	treatment|0|2|4|20|4|2|2|4|2|2|4|40|5
1	1_1	1_1_1	1	sp|P60340|TRUB_ECOLI	14.3744268570694	1	treatment|0|2|4|20|4|2|2|4|2|2|4|40|5
1	1_1	1_1_1	1	sp|P60390|RSMH_ECOLI	14.2683226937591	1	treatment|0|2|4|20|4|2|2|4|2|2|4|40|5
1	1_1	1_1_1	1	sp|P60422|RL2_ECOLI	15.4542283199301	1	treatment|0|2|4|20|4|2|2|4|2|2|4|40|5
1	1_1	1_1_1	1	sp|P60438|RL3_ECOLI	16.5008334412467	1	treatment|0|2|4|20|4|2|2|4|2|2|4|40|5
1	1_1	1_1_1	1	sp|P60472|UPPS_ECOLI	12.8048946631536	1	treatment|0|2|4|20|4|2|2|4|2|2|4|40|5
1	1_1	1_1_1	1	sp|P60546|KGUA_ECOLI	15.2439382846559	1	treatment|0|2|4|20|4|2|2|4|2|2|4|40|5
1	1_1	1_1_1	1	sp|P60560|GUAC_ECOLI	15.3065591111396	1	treatment|0|2|4|20|4|2|2|4|2|2|4|40|5
1	1_1	1_1_1	1	sp|P60595|HIS5_ECOLI	15.4456256682495	1	treatment|0|2|4|20|4|2|2|4|2|2|4|40|5
1	1_1	1_1_1	1	sp|P60624|RL24_ECOLI	15.4234978381052	1	treatment|0|2|4|20|4|2|2|4|2|2|4|40|5
1	1_1	1_1_1	1	sp|P60651|SPEB_ECOLI	14.9684928303827	1	treatment|0|2|4|20|4|2|2|4|2|2|4|40|5
1	1_1	1_1_1	1	sp|P60664|HIS6_ECOLI	14.6867192542694	1	treatment|0|2|4|20|4|2|2|4|2|2|4|40|5
1	1_1	1_1_1	1	sp|P60716|LIPA_ECOLI	14.3197488371128	1	treatment|0|2|4|20|4|2|2|4|2|2|4|40|5
1	1_1	1_1_1	1	sp|P60720|LIPB_ECOLI	14.1022147625141	1	treatment|0|2|4|20|4|2|2|4|2|2|4|40|5
1	1_1	1_1_1	1	sp|P60723|RL4_ECOLI	15.9983290672061	1	treatment|0|2|4|20|4|2|2|4|2|2|4|40|5
1	1_1	1_1_1	1	sp|P60752|MSBA_ECOLI	14.1768408176338	1	treatment|0|2|4|20|4|2|2|4|2|2|4|40|5
1	1_1	1_1_1	1	sp|P60757|HIS1_ECOLI	14.2976508261439	1	treatment|0|2|4|20|4|2|2|4|2|2|4|40|5
1	1_1	1_1_1	1	sp|P60782|PLSY_ECOLI	13.9487989305213	1	treatment|0|2|4|20|4|2|2|4|2|2|4|40|5
1	1_1	1_1_1	1	sp|P60785|LEPA_ECOLI	14.0282532295529	1	treatment|0|2|4|20|4|2|2|4|2|2|4|40|5
1	1_1	1_1_1	1	sp|P60869|YBJL_ECOLI	13.0912360408972	1	treatment|0|2|4|20|4|2|2|4|2|2|4|40|5
1	1_1	1_1_1	1	sp|P60872|YIDE_ECOLI	14.32545050446	1	treatment|0|2|4|20|4|2|2|4|2|2|4|40|5
1	1_1	1_1_1	1	sp|P60906|SYH_ECOLI	14.9271847152891	1	treatment|0|2|4|20|4|2|2|4|2|2|4|40|5
1	1_1	1_1_1	1	sp|P60955|LGT_ECOLI	11.0974302181855	1	treatment|0|2|4|20|4|2|2|4|2|2|4|40|5
1	1_1	1_1_1	1	sp|P61175|RL22_ECOLI	14.335800523272	1	treatment|0|2|4|20|4|2|2|4|2|2|4|40|5
1	1_1	1_1_1	1	sp|P61316|LOLA_ECOLI	14.0892833416442	1	treatment|0|2|4|20|4|2|2|4|2|2|4|40|5
1	1_1	1_1_1	1	sp|P61320|LOLB_ECOLI	15.082458676743	1	treatment|0|2|4|20|4|2|2|4|2|2|4|40|5
1	1_1	1_1_1	1	sp|P61517|CAN_ECOLI	16.0305896842393	1	treatment|0|2|4|20|4|2|2|4|2|2|4|40|5
1	1_1	1_1_1	1	sp|P61714|RISB_ECOLI	15.194929320831	1	treatment|0|2|4|20|4|2|2|4|2|2|4|40|5
1	1_1	1_1_1	1	sp|P61887|RMLA2_ECOLI	16.5065873782025	1	treatment|0|2|4|20|4|2|2|4|2|2|4|40|5
1	1_1	1_1_1	1	sp|P61889|MDH_ECOLI	15.231448534185	1	treatment|0|2|4|20|4|2|2|4|2|2|4|40|5
1	1_1	1_1_1	1	sp|P61949|FLAV_ECOLI	13.9778102904496	1	treatment|0|2|4|20|4|2|2|4|2|2|4|40|5
1	1_1	1_1_1	1	sp|P62399|RL5_ECOLI	15.3329430696995	1	treatment|0|2|4|20|4|2|2|4|2|2|4|40|5
1	1_1	1_1_1	1	sp|P62517|OPGH_ECOLI	13.5520520059492	1	treatment|0|2|4|20|4|2|2|4|2|2|4|40|5
1	1_1	1_1_1	1	sp|P62601|TREF_ECOLI	14.4616675567471	1	treatment|0|2|4|20|4|2|2|4|2|2|4|40|5
1	1_1	1_1_1	1	sp|P62615|ISPE_ECOLI	14.1575300793812	1	treatment|0|2|4|20|4|2|2|4|2|2|4|40|5
1	1_1	1_1_1	1	sp|P62617|ISPF_ECOLI	14.0358282203473	1	treatment|0|2|4|20|4|2|2|4|2|2|4|40|5
1	1_1	1_1_1	1	sp|P62620|ISPG_ECOLI	14.0922022418668	1	treatment|0|2|4|20|4|2|2|4|2|2|4|40|5
1	1_1	1_1_1	1	sp|P62623|ISPH_ECOLI	14.1265021836216	1	treatment|0|2|4|20|4|2|2|4|2|2|4|40|5
1	1_1	1_1_1	1	sp|P62672|APAG_ECOLI	14.2236946229669	1	treatment|0|2|4|20|4|2|2|4|2|2|4|40|5
1	1_1	1_1_1	1	sp|P62707|GPMA_ECOLI	14.9529132250239	1	treatment|0|2|4|20|4|2|2|4|2|2|4|40|5
1	1_1	1_1_1	1	sp|P62768|YAEH_ECOLI	16.0225514952608	1	treatment|0|2|4|20|4|2|2|4|2|2|4|40|5
1	1_1	1_1_1	1	sp|P63020|NFUA_ECOLI	15.3846407894114	1	treatment|0|2|4|20|4|2|2|4|2|2|4|40|5
1	1_1	1_1_1	1	sp|P63177|RLMB_ECOLI	14.627058764697	1	treatment|0|2|4|20|4|2|2|4|2|2|4|40|5
1	1_1	1_1_1	1	sp|P63204|GADE_ECOLI	14.9428792702781	1	treatment|0|2|4|20|4|2|2|4|2|2|4|40|5
1	1_1	1_1_1	1	sp|P63224|GMHA_ECOLI	15.6126408124429	1	treatment|0|2|4|20|4|2|2|4|2|2|4|40|5
1	1_1	1_1_1	1	sp|P63228|GMHBB_ECOLI	13.5871827498048	1	treatment|0|2|4|20|4|2|2|4|2|2|4|40|5
1	1_1	1_1_1	1	sp|P63235|GADC_ECOLI	14.3563273372703	1	treatment|0|2|4|20|4|2|2|4|2|2|4|40|5
1	1_1	1_1_1	1	sp|P63264|CBPM_ECOLI	13.7944474194106	1	treatment|0|2|4|20|4|2|2|4|2|2|4|40|5
1	1_1	1_1_1	1	sp|P63284|CLPB_ECOLI	15.4376965065311	1	treatment|0|2|4|20|4|2|2|4|2|2|4|40|5
1	1_1	1_1_1	1	sp|P63340|YQEG_ECOLI	12.7093116808066	1	treatment|0|2|4|20|4|2|2|4|2|2|4|40|5
1	1_1	1_1_1	1	sp|P63386|MLAF_ECOLI	12.5474856279092	1	treatment|0|2|4|20|4|2|2|4|2|2|4|40|5
1	1_1	1_1_1	1	sp|P63389|YHES_ECOLI	13.9872701957467	1	treatment|0|2|4|20|4|2|2|4|2|2|4|40|5
1	1_1	1_1_1	1	sp|P63417|YHBS_ECOLI	14.1451758654127	1	treatment|0|2|4|20|4|2|2|4|2|2|4|40|5
1	1_1	1_1_1	1	sp|P63883|AMIC_ECOLI	14.5470732630983	1	treatment|0|2|4|20|4|2|2|4|2|2|4|40|5
1	1_1	1_1_1	1	sp|P64423|ZNTB_ECOLI	13.615338385616	1	treatment|0|2|4|20|4|2|2|4|2|2|4|40|5
1	1_1	1_1_1	1	sp|P64429|YPFJ_ECOLI	14.2019873796199	1	treatment|0|2|4|20|4|2|2|4|2|2|4|40|5
1	1_1	1_1_1	1	sp|P64448|YNBE_ECOLI	13.5637278426951	1	treatment|0|2|4|20|4|2|2|4|2|2|4|40|5
1	1_1	1_1_1	1	sp|P64451|YDCL_ECOLI	14.942263933049	1	treatment|0|2|4|20|4|2|2|4|2|2|4|40|5
1	1_1	1_1_1	1	sp|P64455|YDCY_ECOLI	12.9040186278491	1	treatment|0|2|4|20|4|2|2|4|2|2|4|40|5
1	1_1	1_1_1	1	sp|P64461|LSRG_ECOLI	14.1695725066581	1	treatment|0|2|4|20|4|2|2|4|2|2|4|40|5
1	1_1	1_1_1	1	sp|P64463|YDFZ_ECOLI	12.9226545639731	1	treatment|0|2|4|20|4|2|2|4|2|2|4|40|5
1	1_1	1_1_1	1	sp|P64467|CNU_ECOLI	14.4880390776755	1	treatment|0|2|4|20|4|2|2|4|2|2|4|40|5
1	1_1	1_1_1	1	sp|P64474|YDHL_ECOLI	12.9321504987486	1	treatment|0|2|4|20|4|2|2|4|2|2|4|40|5
1	1_1	1_1_1	1	sp|P64483|YEAK_ECOLI	13.9688705264999	1	treatment|0|2|4|20|4|2|2|4|2|2|4|40|5
1	1_1	1_1_1	1	sp|P64490|YOAC_ECOLI	14.0345400131158	1	treatment|0|2|4|20|4|2|2|4|2|2|4|40|5
1	1_1	1_1_1	1	sp|P64493|YOAF_ECOLI	12.7926489210457	1	treatment|0|2|4|20|4|2|2|4|2|2|4|40|5
1	1_1	1_1_1	1	sp|P64499|YEBO_ECOLI	12.0801489775252	1	treatment|0|2|4|20|4|2|2|4|2|2|4|40|5
1	1_1	1_1_1	1	sp|P64503|YEBV_ECOLI	15.2348859201298	1	treatment|0|2|4|20|4|2|2|4|2|2|4|40|5
1	1_1	1_1_1	1	sp|P64506|YEBY_ECOLI	13.8606634856428	1	treatment|0|2|4|20|4|2|2|4|2|2|4|40|5
1	1_1	1_1_1	1	sp|P64515|YECN_ECOLI	13.6635164040028	1	treatment|0|2|4|20|4|2|2|4|2|2|4|40|5
1	1_1	1_1_1	1	sp|P64519|YODD_ECOLI	12.7956732948565	1	treatment|0|2|4|20|4|2|2|4|2|2|4|40|5
1	1_1	1_1_1	1	sp|P64534|RCNB_ECOLI	14.2478789720635	1	treatment|0|2|4|20|4|2|2|4|2|2|4|40|5
1	1_1	1_1_1	1	sp|P64536|YEIS_ECOLI	15.1215916810551	1	treatment|0|2|4|20|4|2|2|4|2|2|4|40|5
1	1_1	1_1_1	1	sp|P64540|YFCL_ECOLI	14.3246692016649	1	treatment|0|2|4|20|4|2|2|4|2|2|4|40|5
1	1_1	1_1_1	1	sp|P64554|QUEE_ECOLI	13.2985119706568	1	treatment|0|2|4|20|4|2|2|4|2|2|4|40|5
1	1_1	1_1_1	1	sp|P64564|YGGT_ECOLI	14.2468665294063	1	treatment|0|2|4|20|4|2|2|4|2|2|4|40|5
1	1_1	1_1_1	1	sp|P64578|HIGB_ECOLI	12.8996863607929	1	treatment|0|2|4|20|4|2|2|4|2|2|4|40|5
1	1_1	1_1_1	1	sp|P64581|YQJD_ECOLI	17.2974272989721	1	treatment|0|2|4|20|4|2|2|4|2|2|4|40|5
1	1_1	1_1_1	1	sp|P64588|YQJI_ECOLI	15.3982598879211	1	treatment|0|2|4|20|4|2|2|4|2|2|4|40|5
1	1_1	1_1_1	1	sp|P64594|YHAV_ECOLI	13.8858635712663	1	treatment|0|2|4|20|4|2|2|4|2|2|4|40|5
1	1_1	1_1_1	1	sp|P64596|YRAP_ECOLI	13.6119931307336	1	treatment|0|2|4|20|4|2|2|4|2|2|4|40|5
1	1_1	1_1_1	1	sp|P64604|MLAD_ECOLI	15.0062239474043	1	treatment|0|2|4|20|4|2|2|4|2|2|4|40|5
1	1_1	1_1_1	1	sp|P64612|ZAPE_ECOLI	13.6276305964735	1	treatment|0|2|4|20|4|2|2|4|2|2|4|40|5
1	1_1	1_1_1	1	sp|P64616|YHCO_ECOLI	14.9217704895312	1	treatment|0|2|4|20|4|2|2|4|2|2|4|40|5
1	1_1	1_1_1	1	sp|P64624|YHEO_ECOLI	15.002319931955	1	treatment|0|2|4|20|4|2|2|4|2|2|4|40|5
1	1_1	1_1_1	1	sp|P65292|YGDI_ECOLI	13.5390533386548	1	treatment|0|2|4|20|4|2|2|4|2|2|4|40|5
1	1_1	1_1_1	1	sp|P65367|YQCA_ECOLI	12.2221743770084	1	treatment|0|2|4|20|4|2|2|4|2|2|4|40|5
1	1_1	1_1_1	1	sp|P65556|YFCD_ECOLI	15.1664992305168	1	treatment|0|2|4|20|4|2|2|4|2|2|4|40|5
1	1_1	1_1_1	1	sp|P65807|YGEY_ECOLI	14.3355707860368	1	treatment|0|2|4|20|4|2|2|4|2|2|4|40|5
1	1_1	1_1_1	1	sp|P66817|DIAA_ECOLI	13.1975600809869	1	treatment|0|2|4|20|4|2|2|4|2|2|4|40|5
1	1_1	1_1_1	1	sp|P66899|DPAL_ECOLI	14.3568990588917	1	treatment|0|2|4|20|4|2|2|4|2|2|4|40|5
1	1_1	1_1_1	1	sp|P66948|BEPA_ECOLI	14.3310739268505	1	treatment|0|2|4|20|4|2|2|4|2|2|4|40|5
1	1_1	1_1_1	1	sp|P67080|PLPHP_ECOLI	14.578499848765	1	treatment|0|2|4|20|4|2|2|4|2|2|4|40|5
1	1_1	1_1_1	1	sp|P67087|RSMI_ECOLI	13.4808782881954	1	treatment|0|2|4|20|4|2|2|4|2|2|4|40|5
1	1_1	1_1_1	1	sp|P67095|YFCE_ECOLI	14.8858901675674	1	treatment|0|2|4|20|4|2|2|4|2|2|4|40|5
1	1_1	1_1_1	1	sp|P67244|YQHA_ECOLI	15.9265494322048	1	treatment|0|2|4|20|4|2|2|4|2|2|4|40|5
1	1_1	1_1_1	1	sp|P67603|AC4CH_ECOLI	13.8530336604141	1	treatment|0|2|4|20|4|2|2|4|2|2|4|40|5
1	1_1	1_1_1	1	sp|P67624|YHEU_ECOLI	13.0712522614423	1	treatment|0|2|4|20|4|2|2|4|2|2|4|40|5
1	1_1	1_1_1	1	sp|P67660|YHAJ_ECOLI	15.157484590175	1	treatment|0|2|4|20|4|2|2|4|2|2|4|40|5
1	1_1	1_1_1	1	sp|P67662|AAER_ECOLI	13.1723382635456	1	treatment|0|2|4|20|4|2|2|4|2|2|4|40|5
1	1_1	1_1_1	1	sp|P67701|HIGA_ECOLI	10.2409991911031	1	treatment|0|2|4|20|4|2|2|4|2|2|4|40|5
1	1_1	1_1_1	1	sp|P67729|YFEO_ECOLI	10.9510639779773	1	treatment|0|2|4|20|4|2|2|4|2|2|4|40|5
1	1_1	1_1_1	1	sp|P67762|YHBP_ECOLI	13.8779029021272	1	treatment|0|2|4|20|4|2|2|4|2|2|4|40|5
1	1_1	1_1_1	1	sp|P67826|CUTC_ECOLI	13.7052875449048	1	treatment|0|2|4|20|4|2|2|4|2|2|4|40|5
1	1_1	1_1_1	1	sp|P67910|HLDD_ECOLI	14.5857888076075	1	treatment|0|2|4|20|4|2|2|4|2|2|4|40|5
1	1_1	1_1_1	1	sp|P68066|GRCA_ECOLI	14.4851111488086	1	treatment|0|2|4|20|4|2|2|4|2|2|4|40|5
1	1_1	1_1_1	1	sp|P68183|MALG_ECOLI	13.8426414808659	1	treatment|0|2|4|20|4|2|2|4|2|2|4|40|5
1	1_1	1_1_1	1	sp|P68187|MALK_ECOLI	13.952289321648	1	treatment|0|2|4|20|4|2|2|4|2|2|4|40|5
1	1_1	1_1_1	1	sp|P68191|SRA_ECOLI	16.4692951370694	1	treatment|0|2|4|20|4|2|2|4|2|2|4|40|5
1	1_1	1_1_1	1	sp|P68206|YJBJ_ECOLI	15.8575074190602	1	treatment|0|2|4|20|4|2|2|4|2|2|4|40|5
1	1_1	1_1_1	1	sp|P68398|TADA_ECOLI	14.765163860874	1	treatment|0|2|4|20|4|2|2|4|2|2|4|40|5
1	1_1	1_1_1	1	sp|P68567|RSMJ_ECOLI	13.7630884527333	1	treatment|0|2|4|20|4|2|2|4|2|2|4|40|5
1	1_1	1_1_1	1	sp|P68679|RS21_ECOLI	17.6098191008772	1	treatment|0|2|4|20|4|2|2|4|2|2|4|40|5
1	1_1	1_1_1	1	sp|P68688|GLRX1_ECOLI	13.6639224918259	1	treatment|0|2|4|20|4|2|2|4|2|2|4|40|5
1	1_1	1_1_1	1	sp|P68699|ATPL_ECOLI	16.8954496635509	1	treatment|0|2|4|20|4|2|2|4|2|2|4|40|5
[truncated: 21,888 more rows]
