# Supplementary material for: quantms: a cloud-based pipeline for quantitative proteomics enables the reanalysis of public proteomics data
Source: Nat Methods. 2024 Jul 4;21(9):1603–7. doi: 10.1038/s41592-024-02343-1 (PMC11399091; doi:10.1038/s41592-024-02343-1)
Supplement: Supplementary file 4 — Source data for the figures shown in the Supplementary Notes. [file 41592_2024_2343_MOESM4_ESM.zip › source_data_supplementary/SuppFigure7/SuppFigure7_viodata.csv]

Protein	Label	log2FC	SE	DF	pvalue	adj.pvalue	issue
sp|P00350|6PGD_ECOLI	treatment vs control	0.010232731914339	0.0291823496900579	10.8317400466694	0.732576686015333	0.96374003759863	NA
sp|P00363|FRDA_ECOLI	treatment vs control	0.0547413316430568	0.03482227044918	10.8317400466694	0.144678500506378	0.96374003759863	NA
sp|P00370|DHE4_ECOLI	treatment vs control	0.00686988538168723	0.0262462782927993	10.8317400466694	0.798426945364595	0.976618898790936	NA
sp|P00393|NDH_ECOLI	treatment vs control	0.0347706023871372	0.0387741128436477	10.8317400466694	0.389349214950225	0.96374003759863	NA
sp|P00448|SODM_ECOLI	treatment vs control	-0.0650328491726635	0.0471767204356073	10.8317400466694	0.195854825227407	0.96374003759863	NA
sp|P00452|RIR1_ECOLI	treatment vs control	0.0142848677126996	0.0374951600082852	10.8317400466694	0.710585152896121	0.96374003759863	NA
sp|P00490|PHSM_ECOLI	treatment vs control	-0.0220804389770355	0.038501100436164	10.8317400466694	0.578017917674799	0.96374003759863	NA
sp|P00509|AAT_ECOLI	treatment vs control	0.0212521790500002	0.0352296289037335	10.8317400466694	0.558764029315236	0.96374003759863	NA
sp|P00547|KHSE_ECOLI	treatment vs control	0.0535765747253426	0.046226131787013	10.8317400466694	0.271365051585433	0.96374003759863	NA
sp|P00550|PTM3C_ECOLI	treatment vs control	0.0203910546727077	0.0622239153264223	10.8317400466694	0.749381688829721	0.964465561003697	NA
sp|P00561|AK1H_ECOLI	treatment vs control	-0.0115303115069542	0.0438748211546706	10.8317400466694	0.797635971399766	0.976412964925977	NA
sp|P00562|AK2H_ECOLI	treatment vs control	0.0392823266089912	0.0350053374775135	10.8317400466694	0.286045080965428	0.96374003759863	NA
sp|P00579|RPOD_ECOLI	treatment vs control	-0.00489195444580271	0.0407445520517258	10.8317400466694	0.906630451022194	0.986988056081362	NA
sp|P00582|DPO1_ECOLI	treatment vs control	0.00909038149261797	0.0281702922717376	10.8317400466694	0.753070222140452	0.964465561003697	NA
sp|P00634|PPB_ECOLI	treatment vs control	-0.0179539180909974	0.0438764099972051	10.8317400466694	0.690372547941261	0.96374003759863	NA
sp|P00722|BGAL_ECOLI	treatment vs control	0.00022637753778402	0.0521326968942019	10.8317400466694	0.996614271316394	0.999087894158065	NA
sp|P00803|LEP_ECOLI	treatment vs control	-0.0135183000623495	0.0523837191526254	10.8317400466694	0.80119566964505	0.976791501247211	NA
sp|P00805|ASPG2_ECOLI	treatment vs control	0.0665988247151133	0.0483673229654843	10.8317400466694	0.196321606661542	0.96374003759863	NA
sp|P00811|AMPC_ECOLI	treatment vs control	-0.00149474529662114	0.0435297642103343	10.8317400466694	0.973231861666376	0.997104588097571	NA
sp|P00861|DCDA_ECOLI	treatment vs control	0.0549896744005118	0.0480323869617885	10.8317400466694	0.276939940092621	0.96374003759863	NA
sp|P00864|CAPP_ECOLI	treatment vs control	0.0276390077621974	0.0341923674587405	10.8317400466694	0.436289683347747	0.96374003759863	NA
sp|P00887|AROH_ECOLI	treatment vs control	0.0268349937753839	0.0336808369226702	10.8317400466694	0.442713514912168	0.96374003759863	NA
sp|P00888|AROF_ECOLI	treatment vs control	-0.11353061128579	0.0504784870631205	10.8317400466694	0.0463178482413752	0.96374003759863	NA
sp|P00893|ILVI_ECOLI	treatment vs control	-0.00384464856659988	0.0355305268247183	10.8317400466694	0.915809935247573	0.98714860206483	NA
sp|P00894|ILVH_ECOLI	treatment vs control	-0.0495135759181772	0.0704831858592533	10.8317400466694	0.497194242350819	0.96374003759863	NA
sp|P00895|TRPE_ECOLI	treatment vs control	0.0501959564093539	0.0359262410849606	10.8317400466694	0.190317641548264	0.96374003759863	NA
sp|P00903|PABA_ECOLI	treatment vs control	0.021482464257488	0.0740192375392208	10.8317400466694	0.777122556765679	0.969475607369821	NA
sp|P00904|TRPGD_ECOLI	treatment vs control	0.05905256115014	0.0357813430130462	10.8317400466694	0.12753199248218	0.96374003759863	NA
sp|P00909|TRPC_ECOLI	treatment vs control	0.0703661288359625	0.0547540245079444	10.8317400466694	0.225545592213028	0.96374003759863	NA
sp|P00914|PHR_ECOLI	treatment vs control	-0.00738819917554287	0.0369806132745528	10.8317400466694	0.845349338470938	0.984181076806565	NA
sp|P00926|SDHD_ECOLI	treatment vs control	-0.0199616520620541	0.0353682101730716	10.8317400466694	0.58398292190207	0.96374003759863	NA
sp|P00934|THRC_ECOLI	treatment vs control	0.0729710895687633	0.0582934512413495	10.8317400466694	0.237003943925668	0.96374003759863	NA
sp|P00935|METB_ECOLI	treatment vs control	0.0105046527688756	0.0332609516656473	10.8317400466694	0.758136970637796	0.964465561003697	NA
sp|P00936|CYAA_ECOLI	treatment vs control	-0.0192787830125347	0.03494289807259	10.8317400466694	0.592338457326283	0.96374003759863	NA
sp|P00946|MANA_ECOLI	treatment vs control	0.0220642019656708	0.0598592724518746	10.8317400466694	0.719527785457503	0.96374003759863	NA
sp|P00954|SYW_ECOLI	treatment vs control	-0.00552269006449151	0.0323124242808083	10.8317400466694	0.867441143842796	0.986988056081362	NA
sp|P00956|SYI_ECOLI	treatment vs control	0.0272725390982183	0.0337700325976641	10.8317400466694	0.436699278587844	0.96374003759863	NA
sp|P00957|SYA_ECOLI	treatment vs control	0.0351591131730711	0.0371147908472396	10.8317400466694	0.364137170377286	0.96374003759863	NA
sp|P00959|SYM_ECOLI	treatment vs control	0.0250665977095636	0.0338777968742938	10.8317400466694	0.475084912126746	0.96374003759863	NA
sp|P00960|SYGA_ECOLI	treatment vs control	0.0588151928871382	0.0476152720606932	10.8317400466694	0.242871508780908	0.96374003759863	NA
sp|P00961|SYGB_ECOLI	treatment vs control	0.0263658983940536	0.0287656546808984	10.8317400466694	0.37932000350135	0.96374003759863	NA
sp|P00962|SYQ_ECOLI	treatment vs control	0.053093926596174	0.0321807426424557	10.8317400466694	0.127636803200011	0.96374003759863	NA
sp|P00963|ASNA_ECOLI	treatment vs control	-0.01993938849246	0.029896828216356	10.8317400466694	0.518765141202852	0.96374003759863	NA
sp|P00968|CARB_ECOLI	treatment vs control	-0.00704607960038598	0.0337458838477303	10.8317400466694	0.838480366826663	0.981786925134135	NA
sp|P02358|RS6_ECOLI	treatment vs control	0.0829842003549038	0.0759702753979246	10.8317400466694	0.298389907703623	0.96374003759863	NA
sp|P02359|RS7_ECOLI	treatment vs control	-0.0319838206299514	0.0529800715050397	10.8317400466694	0.558476791359247	0.96374003759863	NA
sp|P02413|RL15_ECOLI	treatment vs control	-0.0161250873853785	0.0442572738242828	10.8317400466694	0.722610274641167	0.96374003759863	NA
sp|P02916|MALF_ECOLI	treatment vs control	-0.0306300641939379	0.0373217899777967	10.8317400466694	0.42950806495551	0.96374003759863	NA
sp|P02918|PBPA_ECOLI	treatment vs control	-0.0698755450700569	0.056251241764287	10.8317400466694	0.240383355595812	0.96374003759863	NA
sp|P02919|PBPB_ECOLI	treatment vs control	-0.0512530465587109	0.0435469201786939	10.8317400466694	0.264426745552597	0.96374003759863	NA
sp|P02924|ARAF_ECOLI	treatment vs control	0.041197927938031	0.048084108839278	10.8317400466694	0.410116770705358	0.96374003759863	NA
sp|P02925|RBSB_ECOLI	treatment vs control	0.0305772435425448	0.0676731865210728	10.8317400466694	0.660299992798188	0.96374003759863	NA
sp|P02929|TONB_ECOLI	treatment vs control	-0.117002883651746	0.0481238503910529	10.8317400466694	0.0336483231448085	0.96374003759863	NA
sp|P02930|TOLC_ECOLI	treatment vs control	-0.0838561853907005	0.0502908666176275	10.8317400466694	0.124048308650821	0.96374003759863	NA
sp|P02931|OMPF_ECOLI	treatment vs control	0.0186458012731739	0.0560297097911951	10.8317400466694	0.74564892346444	0.964465561003697	NA
sp|P02942|MCP1_ECOLI	treatment vs control	-0.0497804754868777	0.0852263118052669	10.8317400466694	0.571118494864992	0.96374003759863	NA
sp|P02943|LAMB_ECOLI	treatment vs control	-0.0257208998705322	0.0637866023286604	10.8317400466694	0.694621551106185	0.96374003759863	NA
sp|P03004|DNAA_ECOLI	treatment vs control	-0.00937141586124441	0.0306835697244767	10.8317400466694	0.765834430631579	0.966039415589171	NA
sp|P03007|DPO3E_ECOLI	treatment vs control	-0.143659744387168	0.0576773748622468	10.8317400466694	0.0302969073332916	0.96374003759863	NA
sp|P03018|UVRD_ECOLI	treatment vs control	-0.00959865301777578	0.0335665043441064	10.8317400466694	0.780304041017629	0.970824987050596	NA
sp|P03023|LACI_ECOLI	treatment vs control	0.173131278749263	0.144880545603428	10.8317400466694	0.257598629345223	0.96374003759863	NA
sp|P03024|GALR_ECOLI	treatment vs control	0.0672348686662121	0.067315674602368	10.8317400466694	0.339681863846841	0.96374003759863	NA
sp|P03813|YGEA_ECOLI	treatment vs control	0.0433577359504311	0.0600286825596468	10.8317400466694	0.485421904936387	0.96374003759863	NA
sp|P03817|MIOC_ECOLI	treatment vs control	0.0337969153355038	0.0571887237601393	10.8317400466694	0.566666558883938	0.96374003759863	NA
sp|P03819|KEFC_ECOLI	treatment vs control	-0.126222195114725	0.0611687708263419	10.8317400466694	0.0638707847877589	0.96374003759863	NA
sp|P03835|INSG_ECOLI	treatment vs control	-0.0960974563639799	0.0474029900812435	10.8317400466694	0.0679667806506185	0.96374003759863	NA
sp|P03841|MALM_ECOLI	treatment vs control	0.0558082539381326	0.0824459464091067	10.8317400466694	0.512661510241448	0.96374003759863	NA
sp|P04036|DAPB_ECOLI	treatment vs control	0.0442526241924635	0.0677107561587655	10.8317400466694	0.527029517615305	0.96374003759863	NA
sp|P04079|GUAA_ECOLI	treatment vs control	0.0837365038922877	0.0658262102627103	10.8317400466694	0.22997441779983	0.96374003759863	NA
sp|P04395|3MG2_ECOLI	treatment vs control	-0.00277848592139165	0.0753506288738245	10.8317400466694	0.971256190000168	0.997104588097571	NA
sp|P04425|GSHB_ECOLI	treatment vs control	0.0508381995604094	0.0764309941363798	10.8317400466694	0.519864772820529	0.96374003759863	NA
sp|P04693|TYRB_ECOLI	treatment vs control	0.0365626482361744	0.0378517433821545	10.8317400466694	0.35514408342561	0.96374003759863	NA
sp|P04805|SYE_ECOLI	treatment vs control	0.0552256704895358	0.0327028605864405	10.8317400466694	0.119818287888496	0.96374003759863	NA
sp|P04825|AMPN_ECOLI	treatment vs control	0.0272857924449038	0.0322719852011453	10.8317400466694	0.416120925843848	0.96374003759863	NA
sp|P04846|NLPA_ECOLI	treatment vs control	-0.0391005243261621	0.0309354986536074	10.8317400466694	0.232775732658054	0.96374003759863	NA
sp|P04949|FLIC_ECOLI	treatment vs control	-0.0337478703155981	0.0706786512077639	10.8317400466694	0.642507473178006	0.96374003759863	NA
sp|P04951|KDSB_ECOLI	treatment vs control	0.0553576243944054	0.0642353903924679	10.8317400466694	0.407475258802535	0.96374003759863	NA
sp|P04968|ILVA_ECOLI	treatment vs control	-0.0031927128080924	0.029722167791031	10.8317400466694	0.916420720249177	0.98714860206483	NA
sp|P04982|RBSD_ECOLI	treatment vs control	0.0241998685735116	0.0741678143865308	10.8317400466694	0.750425736577389	0.964465561003697	NA
sp|P04983|RBSA_ECOLI	treatment vs control	-0.00392925407212892	0.03033394249874	10.8317400466694	0.89930976086686	0.986988056081362	NA
sp|P04993|RECD_ECOLI	treatment vs control	-0.0751493214750856	0.0507157819877204	10.8317400466694	0.166896576888852	0.96374003759863	NA
sp|P04994|EX7L_ECOLI	treatment vs control	-0.0559279950496473	0.0453939988000614	10.8317400466694	0.244003502972229	0.96374003759863	NA
sp|P04995|EX1_ECOLI	treatment vs control	0.0249089008831669	0.0377282287538988	10.8317400466694	0.522904834176256	0.96374003759863	NA
sp|P05020|PYRC_ECOLI	treatment vs control	0.00298735048276516	0.0383725226360517	10.8317400466694	0.939365831742122	0.993862052505023	NA
sp|P05041|PABB_ECOLI	treatment vs control	0.0265999591682188	0.0553272353076138	10.8317400466694	0.640240240300003	0.96374003759863	NA
sp|P05042|FUMC_ECOLI	treatment vs control	0.0308896977862661	0.0277488707475064	10.8317400466694	0.289721531202273	0.96374003759863	NA
sp|P05050|ALKB_ECOLI	treatment vs control	0.014716599753936	0.0502185212898328	10.8317400466694	0.775020891942194	0.969475607369821	NA
sp|P05052|APPY_ECOLI	treatment vs control	-0.0738614057040259	0.0373953243957561	10.8317400466694	0.0742838184447522	0.96374003759863	NA
sp|P05055|PNP_ECOLI	treatment vs control	0.00468689498857344	0.0332220223201196	10.8317400466694	0.890397823961128	0.986988056081362	NA
sp|P05100|3MG1_ECOLI	treatment vs control	-0.063653848744854	0.0459037782371128	10.8317400466694	0.19341469347105	0.96374003759863	NA
sp|P05194|AROD_ECOLI	treatment vs control	0.0342619575003092	0.0606202697319197	10.8317400466694	0.583461197246838	0.96374003759863	NA
sp|P05458|PTRA_ECOLI	treatment vs control	-0.0138363626324629	0.0315973506675673	10.8317400466694	0.670065418369547	0.96374003759863	NA
sp|P05459|PDXB_ECOLI	treatment vs control	0.020271768981048	0.0291065017964987	10.8317400466694	0.500807910611563	0.96374003759863	NA
sp|P05523|FPG_ECOLI	treatment vs control	0.00818862544007149	0.0474956091290743	10.8317400466694	0.86629585088326	0.986988056081362	NA
sp|P05637|APAH_ECOLI	treatment vs control	0.0757164790419702	0.0555219955685213	10.8317400466694	0.200324279518859	0.96374003759863	NA
sp|P05707|SRLD_ECOLI	treatment vs control	-0.0320878855171609	0.0342394645296258	10.8317400466694	0.369101367947779	0.96374003759863	NA
sp|P05791|ILVD_ECOLI	treatment vs control	0.00767918530999815	0.0370698088986365	10.8317400466694	0.83973194542706	0.981786925134135	NA
sp|P05793|ILVC_ECOLI	treatment vs control	0.00847652903771505	0.036935717266641	10.8317400466694	0.822760790061287	0.979223624844215	NA
sp|P05804|BGLR_ECOLI	treatment vs control	0.0122360268726119	0.0303107997868812	10.8317400466694	0.694299028458126	0.96374003759863	NA
sp|P05825|FEPA_ECOLI	treatment vs control	0.0308403740996657	0.0293037692069817	10.8317400466694	0.315511063741056	0.96374003759863	NA
sp|P05827|ILVY_ECOLI	treatment vs control	-0.0290355775897243	0.0375981543837989	10.8317400466694	0.456479527117641	0.96374003759863	NA
sp|P05852|TSAD_ECOLI	treatment vs control	0.0163642846527844	0.0350944936137833	10.8317400466694	0.650243547083852	0.96374003759863	NA
sp|P06129|BTUB_ECOLI	treatment vs control	0.0553621741941648	0.042686079307621	10.8317400466694	0.221590540258349	0.96374003759863	NA
sp|P06134|ADA_ECOLI	treatment vs control	0.0239311488613249	0.0590938471593592	10.8317400466694	0.693383394393936	0.96374003759863	NA
sp|P06136|FTSQ_ECOLI	treatment vs control	-0.00379034737622633	0.102869702424519	10.8317400466694	0.971277998034208	0.997104588097571	NA
sp|P06149|DLD_ECOLI	treatment vs control	0.00544969551124899	0.0300329604739205	10.8317400466694	0.8593596811854	0.986988056081362	NA
sp|P06282|CDH_ECOLI	treatment vs control	-0.0252162134034795	0.0472389762769914	10.8317400466694	0.604260719455251	0.96374003759863	NA
sp|P06610|BTUE_ECOLI	treatment vs control	0.0219373550575087	0.10778671905121	10.8317400466694	0.842497293049565	0.982776383347368	NA
sp|P06611|BTUD_ECOLI	treatment vs control	-0.0286981266278729	0.112638742343523	10.8317400466694	0.803665234707343	0.977574463195439	NA
sp|P06612|TOP1_ECOLI	treatment vs control	-0.0300173223781138	0.0432894010407225	10.8317400466694	0.502650133846997	0.96374003759863	NA
sp|P06616|ERA_ECOLI	treatment vs control	-0.0171735191008052	0.03793328840217	10.8317400466694	0.659676947972674	0.96374003759863	NA
sp|P06709|BIRA_ECOLI	treatment vs control	-0.080479507185396	0.0486787473120015	10.8317400466694	0.126932358206869	0.96374003759863	NA
sp|P06710|DPO3X_ECOLI	treatment vs control	-0.0013379349033378	0.0445637576042282	10.8317400466694	0.976594796402928	0.997104588097571	NA
sp|P06715|GSHR_ECOLI	treatment vs control	0.0884742062241157	0.0328046228870525	10.8317400466694	0.0210228186220795	0.96374003759863	NA
sp|P06720|AGAL_ECOLI	treatment vs control	0.0670419600030139	0.0468259772352626	10.8317400466694	0.180439158769881	0.96374003759863	NA
sp|P06721|METC_ECOLI	treatment vs control	-0.0306457336511752	0.0406195219678143	10.8317400466694	0.46666030582635	0.96374003759863	NA
sp|P06846|EBGR_ECOLI	treatment vs control	-0.0176571808902561	0.035367573138912	10.8317400466694	0.627589296545864	0.96374003759863	NA
sp|P06959|ODP2_ECOLI	treatment vs control	-0.0251329132075683	0.0368430195667032	10.8317400466694	0.50946084100731	0.96374003759863	NA
sp|P06961|CCA_ECOLI	treatment vs control	0.0242795246860707	0.0285596235090539	10.8317400466694	0.413647115178197	0.96374003759863	NA
sp|P06966|DICA_ECOLI	treatment vs control	-0.0348904565500859	0.0544344794661953	10.8317400466694	0.534872937749326	0.96374003759863	NA
sp|P06968|DUT_ECOLI	treatment vs control	0.112980376373884	0.075177309258654	10.8317400466694	0.161459222105451	0.96374003759863	NA
sp|P06971|FHUA_ECOLI	treatment vs control	0.0189693705438277	0.053814084368465	10.8317400466694	0.731227680218312	0.96374003759863	NA
sp|P06974|FLIM_ECOLI	treatment vs control	-0.0241471388625646	0.0380715227782794	10.8317400466694	0.539077073711042	0.96374003759863	NA
sp|P06983|HEM3_ECOLI	treatment vs control	0.0112659623560987	0.0544786445065686	10.8317400466694	0.840005221839335	0.981786925134135	NA
sp|P06986|HIS8_ECOLI	treatment vs control	0.0500281972124339	0.0714149291364882	10.8317400466694	0.498368758696667	0.96374003759863	NA
sp|P06987|HIS7_ECOLI	treatment vs control	0.0430327088552278	0.0344717451031149	10.8317400466694	0.238212984526176	0.96374003759863	NA
sp|P06988|HISX_ECOLI	treatment vs control	0.0366061579740169	0.075157561955586	10.8317400466694	0.635923110798678	0.96374003759863	NA
sp|P06989|HIS2_ECOLI	treatment vs control	0.0631132711284464	0.0684349571929583	10.8317400466694	0.376489838554864	0.96374003759863	NA
sp|P06992|RSMA_ECOLI	treatment vs control	-0.0315667347986283	0.0375322770784785	10.8317400466694	0.41849695196489	0.96374003759863	NA
sp|P06993|MALT_ECOLI	treatment vs control	-0.0037898468479974	0.0317213465050961	10.8317400466694	0.907087614665471	0.986988056081362	NA
sp|P06996|OMPC_ECOLI	treatment vs control	-0.00701482433097596	0.0632425883297185	10.8317400466694	0.913708875832426	0.98714860206483	NA
sp|P06999|PFKB_ECOLI	treatment vs control	0.0375814475038358	0.0658340050045054	10.8317400466694	0.579750347497804	0.96374003759863	NA
sp|P07000|PLDB_ECOLI	treatment vs control	-0.00878799643568047	0.0395875304207439	10.8317400466694	0.828452288032573	0.979223624844215	NA
sp|P07001|PNTA_ECOLI	treatment vs control	-0.047264276605957	0.0416651364606559	10.8317400466694	0.281114265606133	0.96374003759863	NA
sp|P07003|POXB_ECOLI	treatment vs control	0.0453693284835374	0.0342566410453852	10.8317400466694	0.212636469783689	0.96374003759863	NA
sp|P07012|RF2_ECOLI	treatment vs control	0.0575666024531923	0.0397288676681405	10.8317400466694	0.175666404405396	0.96374003759863	NA
sp|P07013|PRIB_ECOLI	treatment vs control	0.0475733476053672	0.152662334413495	10.8317400466694	0.761241633126056	0.964777857579919	NA
sp|P07014|SDHB_ECOLI	treatment vs control	0.0200052378840695	0.0315744305292316	10.8317400466694	0.539496573984656	0.96374003759863	NA
sp|P07017|MCP2_ECOLI	treatment vs control	-0.0584562021507127	0.0448334913122457	10.8317400466694	0.219313059295637	0.96374003759863	NA
sp|P07023|TYRA_ECOLI	treatment vs control	0.0799932409746891	0.0436539957881048	10.8317400466694	0.0944931743162347	0.96374003759863	NA
sp|P07024|USHA_ECOLI	treatment vs control	0.00704688045292117	0.0384204232908525	10.8317400466694	0.857860624241394	0.986988056081362	NA
sp|P07026|SDIA_ECOLI	treatment vs control	-0.000283638511578003	0.0695746656282818	10.8317400466694	0.996821345980658	0.999087894158065	NA
sp|P07102|PPA_ECOLI	treatment vs control	-0.0161431334772679	0.0280458943797549	10.8317400466694	0.576649894966714	0.96374003759863	NA
sp|P07109|HISP_ECOLI	treatment vs control	-0.0206531451716011	0.0333863827013231	10.8317400466694	0.548961164576553	0.96374003759863	NA
sp|P07117|PUTP_ECOLI	treatment vs control	-0.00473926617149162	0.0612954652923503	10.8317400466694	0.939779981837106	0.993862052505023	NA
sp|P07118|SYV_ECOLI	treatment vs control	-0.0039984896694166	0.0390363997238602	10.8317400466694	0.920287200370317	0.98714860206483	NA
sp|P07330|CHEB_ECOLI	treatment vs control	-0.00689988518612961	0.0579915732543445	10.8317400466694	0.907468459791738	0.986988056081362	NA
sp|P07363|CHEA_ECOLI	treatment vs control	-0.0257345033316995	0.0509313921897469	10.8317400466694	0.623486277346962	0.96374003759863	NA
sp|P07395|SYFB_ECOLI	treatment vs control	0.0514147446116102	0.0383236564441408	10.8317400466694	0.207177101299436	0.96374003759863	NA
sp|P07604|TYRR_ECOLI	treatment vs control	-0.00719513558473824	0.0294091415909811	10.8317400466694	0.811295226963699	0.978490983708886	NA
sp|P07639|AROB_ECOLI	treatment vs control	0.0304299926802043	0.0360097738070888	10.8317400466694	0.416359534153579	0.96374003759863	NA
sp|P07648|RECC_ECOLI	treatment vs control	-0.0410582911896668	0.0311511121662247	10.8317400466694	0.214684959037011	0.96374003759863	NA
sp|P07649|TRUA_ECOLI	treatment vs control	-0.0339438827848968	0.048756111142377	10.8317400466694	0.500971136580651	0.96374003759863	NA
sp|P07650|TYPH_ECOLI	treatment vs control	0.0367164524196956	0.0551720256058381	10.8317400466694	0.519656362189708	0.96374003759863	NA
sp|P07762|GLGB_ECOLI	treatment vs control	0.0187963943851666	0.0376586852837254	10.8317400466694	0.627672892037544	0.96374003759863	NA
sp|P07813|SYL_ECOLI	treatment vs control	0.025945060380469	0.0327415311721963	10.8317400466694	0.445124420582689	0.96374003759863	NA
sp|P07821|FHUC_ECOLI	treatment vs control	-0.0651734203015484	0.0386216015111504	10.8317400466694	0.12005807070364	0.96374003759863	NA
sp|P07822|FHUD_ECOLI	treatment vs control	-0.058433874844982	0.152213699704871	10.8317400466694	0.70848590927279	0.96374003759863	NA
sp|P07862|DDLB_ECOLI	treatment vs control	0.0260363185829553	0.0807387399682978	10.8317400466694	0.753230661510735	0.964465561003697	NA
sp|P07913|TDH_ECOLI	treatment vs control	0.0316691503497626	0.0313394434974271	10.8317400466694	0.334286898943275	0.96374003759863	NA
sp|P08142|ILVB_ECOLI	treatment vs control	0.0988169070876109	0.0363352048644838	10.8317400466694	0.0201962919586161	0.96374003759863	NA
sp|P08178|PUR5_ECOLI	treatment vs control	0.0740312894769579	0.0496660112440537	10.8317400466694	0.164605428925733	0.96374003759863	NA
sp|P08179|PUR3_ECOLI	treatment vs control	-0.035199419886325	0.0700163562720107	10.8317400466694	0.625217320020908	0.96374003759863	NA
sp|P08192|FOLC_ECOLI	treatment vs control	0.0226562517448125	0.0301882923756332	10.8317400466694	0.468944567369375	0.96374003759863	NA
sp|P08194|GLPT_ECOLI	treatment vs control	-0.0499829370637066	0.0554163216264062	10.8317400466694	0.38669847086427	0.96374003759863	NA
sp|P08200|IDH_ECOLI	treatment vs control	0.0858232456362888	0.0692529823276483	10.8317400466694	0.241425252133207	0.96374003759863	NA
sp|P08201|NIRB_ECOLI	treatment vs control	0.0271298845268488	0.0380532333913891	10.8317400466694	0.490953540522177	0.96374003759863	NA
sp|P08202|ARAA_ECOLI	treatment vs control	0.0265876129091423	0.0393847328956868	10.8317400466694	0.513780820159379	0.96374003759863	NA
sp|P08204|ARAB_ECOLI	treatment vs control	-0.0609238629655188	0.0684430902275178	10.8317400466694	0.392732749735341	0.96374003759863	NA
sp|P08244|PYRF_ECOLI	treatment vs control	0.0430836151137636	0.0538559111305871	10.8317400466694	0.440914690016709	0.96374003759863	NA
sp|P08245|YCIH_ECOLI	treatment vs control	-0.0452446120361081	0.0350937031303478	10.8317400466694	0.224161614977468	0.96374003759863	NA
sp|P08312|SYFA_ECOLI	treatment vs control	0.0298017004798056	0.0304737371764993	10.8317400466694	0.349437158696648	0.96374003759863	NA
sp|P08331|CPDB_ECOLI	treatment vs control	0.0431976898638388	0.0434115714534629	10.8317400466694	0.341410392086479	0.96374003759863	NA
sp|P08337|MUTT_ECOLI	treatment vs control	-0.084040248126545	0.0470047145351172	10.8317400466694	0.101764042122302	0.96374003759863	NA
sp|P08368|CREB_ECOLI	treatment vs control	0.0279117067407189	0.0521285162701522	10.8317400466694	0.603165096133165	0.96374003759863	NA
sp|P08373|MURB_ECOLI	treatment vs control	-0.0008397048640782	0.0423345683841775	10.8317400466694	0.984535676311646	0.997160199246319	NA
sp|P08390|USG_ECOLI	treatment vs control	0.0361402582913686	0.069467220734711	10.8317400466694	0.613357288540792	0.96374003759863	NA
sp|P08394|RECB_ECOLI	treatment vs control	0.00102313487310695	0.0382879698703125	10.8317400466694	0.979167346131654	0.997104588097571	NA
sp|P08395|SPPA_ECOLI	treatment vs control	-0.0616791379665574	0.049543699676144	10.8317400466694	0.23941342488431	0.96374003759863	NA
sp|P08401|CREC_ECOLI	treatment vs control	0.0658859581254028	0.101723070516236	10.8317400466694	0.53066807553363	0.96374003759863	NA
sp|P08506|DACC_ECOLI	treatment vs control	-0.0542908308753441	0.0406334372593241	10.8317400466694	0.20890418736572	0.96374003759863	NA
sp|P08622|DNAJ_ECOLI	treatment vs control	-0.059795807724034	0.0439396110360456	10.8317400466694	0.201198339332731	0.96374003759863	NA
sp|P08660|AK3_ECOLI	treatment vs control	-0.0321437787444485	0.0395525306007754	10.8317400466694	0.433897100659577	0.96374003759863	NA
sp|P08839|PT1_ECOLI	treatment vs control	0.00676925446961103	0.0523868920897157	10.8317400466694	0.899554431165717	0.986988056081362	NA
sp|P08997|MASY_ECOLI	treatment vs control	-0.0159031242737927	0.0323073923422463	10.8317400466694	0.632371292511903	0.96374003759863	NA
sp|P09029|PURK_ECOLI	treatment vs control	-0.0367813046768	0.0624857268389839	10.8317400466694	0.568177528577535	0.96374003759863	NA
sp|P09030|EX3_ECOLI	treatment vs control	0.0777510182586377	0.0515993128832419	10.8317400466694	0.160452216418912	0.96374003759863	NA
sp|P09053|AVTA_ECOLI	treatment vs control	0.0191313952613181	0.0429361015122724	10.8317400466694	0.664676117353096	0.96374003759863	NA
sp|P09099|XYLB_ECOLI	treatment vs control	0.0425752977544201	0.0538631960719046	10.8317400466694	0.446235133699644	0.96374003759863	NA
sp|P09126|HEM4_ECOLI	treatment vs control	-0.0147054323527349	0.0386263552103264	10.8317400466694	0.710779142206534	0.96374003759863	NA
sp|P09127|HEMX_ECOLI	treatment vs control	0.0369312206965099	0.0371579458941608	10.8317400466694	0.341956675532769	0.96374003759863	NA
sp|P09147|GALE_ECOLI	treatment vs control	0.106454240081829	0.0492876316285832	10.8317400466694	0.0540903666067755	0.96374003759863	NA
sp|P09148|GAL7_ECOLI	treatment vs control	0.0499274242240222	0.0461175355579765	10.8317400466694	0.302492126707684	0.96374003759863	NA
sp|P09151|LEU1_ECOLI	treatment vs control	0.104421656575012	0.0557228770165025	10.8317400466694	0.0881464618042399	0.96374003759863	NA
sp|P09152|NARG_ECOLI	treatment vs control	-0.0206493908255706	0.0321989973540702	10.8317400466694	0.534658410596248	0.96374003759863	NA
sp|P09155|RND_ECOLI	treatment vs control	0.04535262280778	0.0334124899894534	10.8317400466694	0.202275897802438	0.96374003759863	NA
sp|P09158|SPEE_ECOLI	treatment vs control	-0.0477868972899192	0.0659170409787914	10.8317400466694	0.48384650537101	0.96374003759863	NA
sp|P09169|OMPT_ECOLI	treatment vs control	-0.0112127217599434	0.0497394242815971	10.8317400466694	0.825842061341788	0.979223624844215	NA
sp|P09323|PTW3C_ECOLI	treatment vs control	-0.0113641676501079	0.0370483357528231	10.8317400466694	0.764858084685933	0.966039415589171	NA
sp|P09372|GRPE_ECOLI	treatment vs control	0.058646009575299	0.0674448341204524	10.8317400466694	0.403408903948219	0.96374003759863	NA
sp|P09373|PFLB_ECOLI	treatment vs control	0.0208124323114221	0.028662410926489	10.8317400466694	0.483158872881932	0.96374003759863	NA
sp|P09391|GLPG_ECOLI	treatment vs control	0.0830360975192423	0.0893171659278686	10.8317400466694	0.372793668660355	0.96374003759863	NA
sp|P09394|GLPQ_ECOLI	treatment vs control	0.080733452710914	0.0822479352713863	10.8317400466694	0.347720072350839	0.96374003759863	NA
sp|P09424|MTLD_ECOLI	treatment vs control	0.0505633227789301	0.0248866921430475	10.8317400466694	0.0674457668275203	0.96374003759863	NA
sp|P09546|PUTA_ECOLI	treatment vs control	0.0131436876638094	0.0345189559317022	10.8317400466694	0.710737748708131	0.96374003759863	NA
sp|P09549|DEDD_ECOLI	treatment vs control	-0.0478972741436787	0.0551045683830225	10.8317400466694	0.403583360418689	0.96374003759863	NA
sp|P09551|ARGT_ECOLI	treatment vs control	0.106486091042215	0.0889768367024759	10.8317400466694	0.256928076296194	0.96374003759863	NA
sp|P09831|GLTB_ECOLI	treatment vs control	-0.0231996970934929	0.0464148202045976	10.8317400466694	0.627189927983038	0.96374003759863	NA
sp|P09832|GLTD_ECOLI	treatment vs control	0.0450958350448474	0.0393841435425781	10.8317400466694	0.276868779912465	0.96374003759863	NA
sp|P09833|MODC_ECOLI	treatment vs control	0.114178288275934	0.073827416880527	10.8317400466694	0.15067071666412	0.96374003759863	NA
sp|P09980|REP_ECOLI	treatment vs control	-0.0766815554441702	0.0348548607380357	10.8317400466694	0.0504486658445427	0.96374003759863	NA
sp|P0A698|UVRA_ECOLI	treatment vs control	-0.00795541247036208	0.040845479371055	10.8317400466694	0.849179180077317	0.985594883998431	NA
sp|P0A6A0|UBIB_ECOLI	treatment vs control	0.0319114426181784	0.0406089384856351	10.8317400466694	0.448820040416016	0.96374003759863	NA
sp|P0A6A3|ACKA_ECOLI	treatment vs control	0.076893891360888	0.0443287725678926	10.8317400466694	0.111130794731034	0.96374003759863	NA
sp|P0A6A6|LEUC_ECOLI	treatment vs control	-0.0115251445041942	0.0403388162933193	10.8317400466694	0.780491031257804	0.970824987050596	NA
sp|P0A6A8|ACP_ECOLI	treatment vs control	-0.0363291933914999	0.0576904898496064	10.8317400466694	0.541928923936829	0.96374003759863	NA
sp|P0A6B4|ALR1_ECOLI	treatment vs control	0.00250828361693426	0.0494453493178623	10.8317400466694	0.960465314764594	0.99599426382872	NA
sp|P0A6B7|ISCS_ECOLI	treatment vs control	0.0147637918799757	0.0392356166027213	10.8317400466694	0.713970843370596	0.96374003759863	NA
sp|P0A6C1|END4_ECOLI	treatment vs control	0.0800628162184103	0.0476523318536431	10.8317400466694	0.121504721654157	0.96374003759863	NA
sp|P0A6C8|ARGB_ECOLI	treatment vs control	-0.0124609261482422	0.0470437568767969	10.8317400466694	0.796075027366027	0.975794376797044	NA
sp|P0A6D0|ARGR_ECOLI	treatment vs control	-0.085352171451185	0.0589573606304573	10.8317400466694	0.176020307186194	0.96374003759863	NA
sp|P0A6D3|AROA_ECOLI	treatment vs control	0.0798216112953078	0.0642032314934187	10.8317400466694	0.240007628439164	0.96374003759863	NA
sp|P0A6D7|AROK_ECOLI	treatment vs control	-0.0701218531010525	0.0374523291982964	10.8317400466694	0.088391044498748	0.96374003759863	NA
sp|P0A6E1|AROL_ECOLI	treatment vs control	0.067915016707745	0.0940505696372072	10.8317400466694	0.485523414336862	0.96374003759863	NA
sp|P0A6E4|ASSY_ECOLI	treatment vs control	0.0638096386544883	0.058016045684456	10.8317400466694	0.295235617392808	0.96374003759863	NA
sp|P0A6E6|ATPE_ECOLI	treatment vs control	0.0552638587234452	0.0645520098122141	10.8317400466694	0.410474036656435	0.96374003759863	NA
sp|P0A6E9|BIOD2_ECOLI	treatment vs control	-0.00252140967126849	0.0318522956090466	10.8317400466694	0.938349293901916	0.993862052505023	NA
sp|P0A6F1|CARA_ECOLI	treatment vs control	-0.0924359713963849	0.0633664955695227	10.8317400466694	0.173014307634205	0.96374003759863	NA
sp|P0A6F3|GLPK_ECOLI	treatment vs control	0.0198978838484661	0.0341496618034107	10.8317400466694	0.572047266660285	0.96374003759863	NA
sp|P0A6F5|CH60_ECOLI	treatment vs control	-0.0112848472482991	0.0457431282398996	10.8317400466694	0.809753084409053	0.978490983708886	NA
sp|P0A6F9|CH10_ECOLI	treatment vs control	-0.0186905095514234	0.0683212515523511	10.8317400466694	0.789562632117093	0.972106428863561	NA
sp|P0A6G3|PNCC_ECOLI	treatment vs control	-0.128950390728894	0.0590028968874485	10.8317400466694	0.0517383199920745	0.96374003759863	NA
sp|P0A6G7|CLPP_ECOLI	treatment vs control	0.0166197387333372	0.0544058804552723	10.8317400466694	0.765793239530634	0.966039415589171	NA
sp|P0A6H1|CLPX_ECOLI	treatment vs control	0.0704498977512212	0.0435307744919594	10.8317400466694	0.134300754149821	0.96374003759863	NA
sp|P0A6H5|HSLU_ECOLI	treatment vs control	0.0124545345414223	0.0290032370927407	10.8317400466694	0.676035417600891	0.96374003759863	NA
sp|P0A6I0|KCY_ECOLI	treatment vs control	0.0390544127432332	0.0559516564513647	10.8317400466694	0.49988539808956	0.96374003759863	NA
sp|P0A6I3|COAA_ECOLI	treatment vs control	0.0135748618865798	0.0280869694455349	10.8317400466694	0.638493383263802	0.96374003759863	NA
sp|P0A6I6|COAD_ECOLI	treatment vs control	-0.00448562646715754	0.0704821558858359	10.8317400466694	0.950414542649848	0.99599426382872	NA
sp|P0A6I9|COAE_ECOLI	treatment vs control	-0.10605142632652	0.09465553007055	10.8317400466694	0.286772996938582	0.96374003759863	NA
sp|P0A6J1|CYSC_ECOLI	treatment vs control	0.0457790576570872	0.0541481228753554	10.8317400466694	0.416149471637453	0.96374003759863	NA
sp|P0A6J3|CYSZ_ECOLI	treatment vs control	-0.0984572558752101	0.0350816301419859	10.8317400466694	0.0173061803056975	0.96374003759863	NA
sp|P0A6J5|DADA_ECOLI	treatment vs control	-0.0129778786106775	0.042522142460166	10.8317400466694	0.765996348670551	0.966039415589171	NA
sp|P0A6J8|DDLA_ECOLI	treatment vs control	0.0971321250077156	0.0931262480927044	10.8317400466694	0.319661014188367	0.96374003759863	NA
sp|P0A6K1|DAPF_ECOLI	treatment vs control	0.0483566266947381	0.0486354637997837	10.8317400466694	0.341785278398818	0.96374003759863	NA
sp|P0A6K3|DEF_ECOLI	treatment vs control	0.0196723021806556	0.0719974233682497	10.8317400466694	0.789811041617485	0.972106428863561	NA
sp|P0A6K6|DEOB_ECOLI	treatment vs control	0.0767548026311362	0.0671447764622691	10.8317400466694	0.27762363588236	0.96374003759863	NA
sp|P0A6L0|DEOC_ECOLI	treatment vs control	0.101691518228357	0.0627525722284681	10.8317400466694	0.133841840927175	0.96374003759863	NA
sp|P0A6L2|DAPA_ECOLI	treatment vs control	0.07957617048862	0.045134130046013	10.8317400466694	0.106032061254328	0.96374003759863	NA
sp|P0A6L4|NANA_ECOLI	treatment vs control	0.0720645160822163	0.0543241058994308	10.8317400466694	0.211940822329363	0.96374003759863	NA
sp|P0A6L7|UXAB_ECOLI	treatment vs control	-0.0902330671428223	0.066917984198033	10.8317400466694	0.205044538012283	0.96374003759863	NA
sp|P0A6L9|HSCB_ECOLI	treatment vs control	0.0807475159126309	0.0485135670049494	10.8317400466694	0.124653436484208	0.96374003759863	NA
sp|P0A6M2|DSBB_ECOLI	treatment vs control	-0.0748732662697627	0.0878872153011077	10.8317400466694	0.412695525751881	0.96374003759863	NA
sp|P0A6M4|DTD_ECOLI	treatment vs control	0.0387384168719708	0.0634786959203889	10.8317400466694	0.554278097565138	0.96374003759863	NA
sp|P0A6M8|EFG_ECOLI	treatment vs control	-0.010272483794265	0.040925349951946	10.8317400466694	0.806507761913403	0.978168756587098	NA
sp|P0A6N4|EFP_ECOLI	treatment vs control	-0.0276491117123369	0.0317759192603626	10.8317400466694	0.40310172098889	0.96374003759863	NA
sp|P0A6N8|EFPL_ECOLI	treatment vs control	-0.000460067107430427	0.0531959398254662	10.8317400466694	0.993256780628964	0.999087894158065	NA
sp|P0A6P1|EFTS_ECOLI	treatment vs control	0.0430739992529749	0.0698467598243848	10.8317400466694	0.550179074793607	0.96374003759863	NA
sp|P0A6P5|DER_ECOLI	treatment vs control	0.00260713766416804	0.0328290058725922	10.8317400466694	0.938150185448879	0.993862052505023	NA
sp|P0A6P7|ENGB_ECOLI	treatment vs control	0.0248028569600061	0.0320121213234859	10.8317400466694	0.455041460883946	0.96374003759863	NA
sp|P0A6P9|ENO_ECOLI	treatment vs control	-0.0181958783120737	0.0367874944231378	10.8317400466694	0.630746197356913	0.96374003759863	NA
sp|P0A6Q3|FABA_ECOLI	treatment vs control	0.0088182717549187	0.0356135734011073	10.8317400466694	0.809067167440814	0.978168756587098	NA
sp|P0A6Q6|FABZ_ECOLI	treatment vs control	0.00911693502926612	0.0421508002551281	10.8317400466694	0.832778550822654	0.980536203999665	NA
sp|P0A6R0|FABH_ECOLI	treatment vs control	0.0470748331788012	0.0760491936330278	10.8317400466694	0.548710285375276	0.96374003759863	NA
sp|P0A6R3|FIS_ECOLI	treatment vs control	-0.0462643040934057	0.0645262350503544	10.8317400466694	0.488556301297625	0.96374003759863	NA
sp|P0A6S0|FLGH_ECOLI	treatment vs control	0.0117251945754204	0.0495333820342265	10.8317400466694	0.817296377658068	0.979223624844215	NA
sp|P0A6S7|GPDA_ECOLI	treatment vs control	0.0224666035764364	0.0343155304854097	10.8317400466694	0.526314814964014	0.96374003759863	NA
sp|P0A6T1|G6PI_ECOLI	treatment vs control	-0.00200404977177849	0.0383337970153964	10.8317400466694	0.959258113309784	0.99599426382872	NA
sp|P0A6T5|GCH1_ECOLI	treatment vs control	-0.0124084823369333	0.038600913350804	10.8317400466694	0.753982748686986	0.964465561003697	NA
sp|P0A6T9|GCSH_ECOLI	treatment vs control	0.0543093209528046	0.0409039507662568	10.8317400466694	0.211569273135536	0.96374003759863	NA
sp|P0A6U3|MNMG_ECOLI	treatment vs control	0.0152342523862925	0.0305941800514926	10.8317400466694	0.628476705216259	0.96374003759863	NA
sp|P0A6U5|RSMG_ECOLI	treatment vs control	0.0293467904685948	0.0365604171753016	10.8317400466694	0.439409750430541	0.96374003759863	NA
sp|P0A6U8|GLGA_ECOLI	treatment vs control	0.0199979601248334	0.0501033644970792	10.8317400466694	0.697550865631694	0.96374003759863	NA
sp|P0A6V1|GLGC_ECOLI	treatment vs control	-0.0345134101205209	0.0362242571064839	10.8317400466694	0.361484045986601	0.96374003759863	NA
sp|P0A6V8|GLK_ECOLI	treatment vs control	0.0373617440506785	0.0353859381792617	10.8317400466694	0.314023946932243	0.96374003759863	NA
sp|P0A6W0|GLSA2_ECOLI	treatment vs control	0.0237779677894689	0.0390088920725885	10.8317400466694	0.554728926976641	0.96374003759863	NA
sp|P0A6W3|MRAY_ECOLI	treatment vs control	0.0147447309453724	0.0947316527926384	10.8317400466694	0.879173703940807	0.986988056081362	NA
sp|P0A6W5|GREA_ECOLI	treatment vs control	0.0701800725359109	0.0591515013076224	10.8317400466694	0.260817567166694	0.96374003759863	NA
sp|P0A6W9|GSH1_ECOLI	treatment vs control	0.0248278462895657	0.0304847170576276	10.8317400466694	0.43293636806847	0.96374003759863	NA
sp|P0A6X1|HEM1_ECOLI	treatment vs control	-0.0376245061540494	0.0663324820064676	10.8317400466694	0.582135081674952	0.96374003759863	NA
sp|P0A6X3|HFQ_ECOLI	treatment vs control	0.0183137466912372	0.0776044363457296	10.8317400466694	0.817844405536864	0.979223624844215	NA
sp|P0A6X7|IHFA_ECOLI	treatment vs control	-0.0146683044335277	0.036601509235256	10.8317400466694	0.696390708444786	0.96374003759863	NA
sp|P0A6Y1|IHFB_ECOLI	treatment vs control	0.0373770498775482	0.0404828090320684	10.8317400466694	0.37596923873691	0.96374003759863	NA
sp|P0A6Y5|HSLO_ECOLI	treatment vs control	0.0216486572780347	0.0551654146170546	10.8317400466694	0.702351181249871	0.96374003759863	NA
sp|P0A6Y8|DNAK_ECOLI	treatment vs control	0.0460597400262391	0.0581612355005833	10.8317400466694	0.445397411420751	0.96374003759863	NA
sp|P0A6Z1|HSCA_ECOLI	treatment vs control	0.0406634351279516	0.0636746136413756	10.8317400466694	0.536343880614589	0.96374003759863	NA
sp|P0A6Z3|HTPG_ECOLI	treatment vs control	0.0326322725136047	0.0567878427455735	10.8317400466694	0.577277829056339	0.96374003759863	NA
sp|P0A6Z6|NIKR_ECOLI	treatment vs control	0.110303908094853	0.0786768282560678	10.8317400466694	0.188919964823697	0.96374003759863	NA
sp|P0A705|IF2_ECOLI	treatment vs control	-0.00652264776858023	0.0338016093942903	10.8317400466694	0.850554134079382	0.986395061318273	NA
sp|P0A707|IF3_ECOLI	treatment vs control	-0.0143307799442805	0.0418949231750844	10.8317400466694	0.738846830993587	0.96374003759863	NA
sp|P0A715|KDSA_ECOLI	treatment vs control	0.0306134448549381	0.0306786042543544	10.8317400466694	0.340109651746593	0.96374003759863	NA
sp|P0A717|KPRS_ECOLI	treatment vs control	0.0115968602881077	0.0335321761073419	10.8317400466694	0.736084507297737	0.96374003759863	NA
sp|P0A720|KTHY_ECOLI	treatment vs control	0.00201097363005945	0.0726834520242774	10.8317400466694	0.978430463386133	0.997104588097571	NA
sp|P0A722|LPXA_ECOLI	treatment vs control	0.0773776710078389	0.0397526422353068	10.8317400466694	0.0779903615264135	0.96374003759863	NA
sp|P0A725|LPXC_ECOLI	treatment vs control	0.0103139339160902	0.0368547353360144	10.8317400466694	0.78486170030296	0.971658047793562	NA
sp|P0A729|NTPPB_ECOLI	treatment vs control	0.0298771858965176	0.0607265299080278	10.8317400466694	0.632541308200664	0.96374003759863	NA
sp|P0A731|MGSA_ECOLI	treatment vs control	0.0395108483587739	0.0584606515223717	10.8317400466694	0.513304598759651	0.96374003759863	NA
sp|P0A734|MINE_ECOLI	treatment vs control	0.00091546387998479	0.0343047591737808	10.8317400466694	0.979195319990305	0.997104588097571	NA
sp|P0A738|MOAC_ECOLI	treatment vs control	0.0560701793714492	0.0714690968459614	10.8317400466694	0.449542567011952	0.96374003759863	NA
sp|P0A742|MSCL_ECOLI	treatment vs control	-0.054411737810302	0.0286475709608874	10.8317400466694	0.0844580896461291	0.96374003759863	NA
sp|P0A744|MSRA_ECOLI	treatment vs control	0.0531378350114399	0.0481610965482739	10.8317400466694	0.293790679157369	0.96374003759863	NA
sp|P0A746|MSRB_ECOLI	treatment vs control	0.0911711577807502	0.0380785387195698	10.8317400466694	0.0359131648843118	0.96374003759863	NA
sp|P0A749|MURA_ECOLI	treatment vs control	0.0713751544781283	0.0343992761653487	10.8317400466694	0.062632355931224	0.96374003759863	NA
sp|P0A752|NADD_ECOLI	treatment vs control	0.0825689978926687	0.0488874793991162	10.8317400466694	0.119769517969198	0.96374003759863	NA
sp|P0A756|KEFG_ECOLI	treatment vs control	-0.0080174043837201	0.0387024875294195	10.8317400466694	0.83973190578408	0.981786925134135	NA
sp|P0A759|NAGB_ECOLI	treatment vs control	0.0265402347422023	0.0558035260928573	10.8317400466694	0.643805259132029	0.96374003759863	NA
sp|P0A761|NANE_ECOLI	treatment vs control	0.039806086782414	0.0777875440586792	10.8317400466694	0.619111978144765	0.96374003759863	NA
sp|P0A763|NDK_ECOLI	treatment vs control	0.0190448477600423	0.0768260549596364	10.8317400466694	0.808851629153601	0.978168756587098	NA
sp|P0A776|RPPH_ECOLI	treatment vs control	-0.0211746608936371	0.0392071301288672	10.8317400466694	0.600075145002283	0.96374003759863	NA
sp|P0A780|NUSB_ECOLI	treatment vs control	-0.0156916399155334	0.0304988564953759	10.8317400466694	0.61723757229011	0.96374003759863	NA
sp|P0A784|ORN_ECOLI	treatment vs control	0.0698390149369802	0.0592968345900602	10.8317400466694	0.264111216190262	0.96374003759863	NA
sp|P0A786|PYRB_ECOLI	treatment vs control	0.0290039813658972	0.033840296664802	10.8317400466694	0.409960581490392	0.96374003759863	NA
sp|P0A790|PAND_ECOLI	treatment vs control	-0.0413505686045308	0.0534866787696407	10.8317400466694	0.456002922405848	0.96374003759863	NA
sp|P0A794|PDXJ_ECOLI	treatment vs control	0.056275576795358	0.0806581280594843	10.8317400466694	0.500064419027857	0.96374003759863	NA
sp|P0A796|PFKA_ECOLI	treatment vs control	0.0572169640279301	0.053743403354818	10.8317400466694	0.310199631412511	0.96374003759863	NA
sp|P0A799|PGK_ECOLI	treatment vs control	0.0669681531976204	0.0757610227151928	10.8317400466694	0.39592521732345	0.96374003759863	NA
sp|P0A7A2|GPMB_ECOLI	treatment vs control	0.0610818844596614	0.0589123610529651	10.8317400466694	0.322409357633449	0.96374003759863	NA
sp|P0A7A5|PIMT_ECOLI	treatment vs control	-0.0461923021671008	0.0319371353222132	10.8317400466694	0.176388224492336	0.96374003759863	NA
sp|P0A7A7|PLSB_ECOLI	treatment vs control	0.0136016082136834	0.0393800234071262	10.8317400466694	0.736412714455135	0.96374003759863	NA
sp|P0A7A9|IPYR_ECOLI	treatment vs control	0.0554226171958349	0.0786031869639256	10.8317400466694	0.495634602796966	0.96374003759863	NA
sp|P0A7B1|PPK1_ECOLI	treatment vs control	0.00459623627724097	0.0352926452402387	10.8317400466694	0.898769833804593	0.986988056081362	NA
sp|P0A7B3|NADK_ECOLI	treatment vs control	0.00432142392878871	0.0412891895279231	10.8317400466694	0.918556603352703	0.98714860206483	NA
sp|P0A7B8|HSLV_ECOLI	treatment vs control	0.0200655767001556	0.031269941602444	10.8317400466694	0.534418539197722	0.96374003759863	NA
sp|P0A7C2|LEXA_ECOLI	treatment vs control	0.045661401037599	0.0469219288143457	10.8317400466694	0.351716653227281	0.96374003759863	NA
sp|P0A7C6|PEPE_ECOLI	treatment vs control	-0.103921127239621	0.0539614608587522	10.8317400466694	0.0807640376805824	0.96374003759863	NA
sp|P0A7D1|PTH_ECOLI	treatment vs control	0.0134706431899754	0.0340912093437967	10.8317400466694	0.700413120714761	0.96374003759863	NA
sp|P0A7D4|PURA_ECOLI	treatment vs control	0.0668123030193219	0.0342003125381716	10.8317400466694	0.0770594931241613	0.96374003759863	NA
sp|P0A7D7|PUR7_ECOLI	treatment vs control	0.0836040974699589	0.079699116688586	10.8317400466694	0.31702183631074	0.96374003759863	NA
sp|P0A7E1|PYRD_ECOLI	treatment vs control	-0.000183689554901405	0.0321271362114151	10.8317400466694	0.9955419968974	0.999087894158065	NA
sp|P0A7E3|PYRE_ECOLI	treatment vs control	0.0492507896955781	0.0401828087474725	10.8317400466694	0.246305112835921	0.96374003759863	NA
sp|P0A7E5|PYRG_ECOLI	treatment vs control	0.0498839337260254	0.0360850308418149	10.8317400466694	0.194687478413349	0.96374003759863	NA
sp|P0A7E9|PYRH_ECOLI	treatment vs control	0.0129562266673977	0.0633607923847909	10.8317400466694	0.841767274624832	0.982776383347368	NA
sp|P0A7F3|PYRI_ECOLI	treatment vs control	0.0627027515487323	0.0558116263749493	10.8317400466694	0.285520673684738	0.96374003759863	NA
sp|P0A7F6|SPED_ECOLI	treatment vs control	0.109278178123961	0.0506271383527069	10.8317400466694	0.0542186027066391	0.96374003759863	NA
sp|P0A7F9|QUEA_ECOLI	treatment vs control	0.0697015292560913	0.0525836834793057	10.8317400466694	0.212270880863572	0.96374003759863	NA
sp|P0A7G2|RBFA_ECOLI	treatment vs control	-0.0258803239197949	0.0416844452463626	10.8317400466694	0.547531705592959	0.96374003759863	NA
sp|P0A7G6|RECA_ECOLI	treatment vs control	0.0145539757956929	0.0420431227063554	10.8317400466694	0.735847017991488	0.96374003759863	NA
sp|P0A7H0|RECF_ECOLI	treatment vs control	-0.0941334454967903	0.0650840474757781	10.8317400466694	0.176392104551856	0.96374003759863	NA
sp|P0A7H6|RECR_ECOLI	treatment vs control	-0.00827836092051758	0.0386032106312258	10.8317400466694	0.834181814997428	0.98170460888121	NA
sp|P0A7I0|RF1_ECOLI	treatment vs control	-0.0224722211954984	0.0337952629557455	10.8317400466694	0.519987722686558	0.96374003759863	NA
sp|P0A7I4|RF3_ECOLI	treatment vs control	0.0377128166318181	0.039695200719917	10.8317400466694	0.362798746216418	0.96374003759863	NA
sp|P0A7I7|RIBA_ECOLI	treatment vs control	0.0504426860729669	0.0823249542883589	10.8317400466694	0.552703819008859	0.96374003759863	NA
sp|P0A7J0|RIBB_ECOLI	treatment vs control	-0.0100811901001687	0.0701987242017855	10.8317400466694	0.888445817448306	0.986988056081362	NA
sp|P0A7J3|RL10_ECOLI	treatment vs control	0.0605620367148159	0.0347389702975655	10.8317400466694	0.10954672249895	0.96374003759863	NA
sp|P0A7J7|RL11_ECOLI	treatment vs control	-0.0464300794339604	0.0417736943337521	10.8317400466694	0.290429039852291	0.96374003759863	NA
sp|P0A7K2|RL7_ECOLI	treatment vs control	0.0135450116834366	0.0605950356294971	10.8317400466694	0.827280271905668	0.979223624844215	NA
sp|P0A7K6|RL19_ECOLI	treatment vs control	-0.0596497499050445	0.0458969254678923	10.8317400466694	0.220700764537916	0.96374003759863	NA
sp|P0A7L0|RL1_ECOLI	treatment vs control	-0.0434121422243985	0.0400800474198744	10.8317400466694	0.302269953948298	0.96374003759863	NA
sp|P0A7L3|RL20_ECOLI	treatment vs control	-0.0151200876305149	0.0550910257888772	10.8317400466694	0.78889765300256	0.972106428863561	NA
sp|P0A7L8|RL27_ECOLI	treatment vs control	-0.0764564243299937	0.0479417963806578	10.8317400466694	0.1395012046723	0.96374003759863	NA
sp|P0A7M2|RL28_ECOLI	treatment vs control	-0.0277691424965878	0.0608457179028588	10.8317400466694	0.657127399087043	0.96374003759863	NA
sp|P0A7M6|RL29_ECOLI	treatment vs control	-0.0125409714227241	0.0371478912440275	10.8317400466694	0.7421194705699	0.964465561003697	NA
sp|P0A7M9|RL31_ECOLI	treatment vs control	0.0069140391600196	0.0506828263886196	10.8317400466694	0.893993406576484	0.986988056081362	NA
sp|P0A7N4|RL32_ECOLI	treatment vs control	-0.0547991918648492	0.0786764652199234	10.8317400466694	0.500781202752706	0.96374003759863	NA
sp|P0A7N9|RL33_ECOLI	treatment vs control	-0.0281863677595564	0.0558437568989751	10.8317400466694	0.623854246978654	0.96374003759863	NA
sp|P0A7P5|RL34_ECOLI	treatment vs control	-0.114363193623204	0.0945248644626115	10.8317400466694	0.252069567233058	0.96374003759863	NA
sp|P0A7Q1|RL35_ECOLI	treatment vs control	-0.257914038288829	0.15900915136352	10.8317400466694	0.133520100513228	0.96374003759863	NA
sp|P0A7Q6|RL36_ECOLI	treatment vs control	-0.00225012508900396	0.062485914323573	10.8317400466694	0.971929346416508	0.997104588097571	NA
sp|P0A7R1|RL9_ECOLI	treatment vs control	0.0238908959339825	0.05099236568436	10.8317400466694	0.648700623615681	0.96374003759863	NA
sp|P0A7R5|RS10_ECOLI	treatment vs control	0.0106491292961825	0.0302280284749538	10.8317400466694	0.731377122142061	0.96374003759863	NA
sp|P0A7R9|RS11_ECOLI	treatment vs control	-0.0195188172621772	0.0431645681960519	10.8317400466694	0.66004976194512	0.96374003759863	NA
sp|P0A7S3|RS12_ECOLI	treatment vs control	-0.087424819922207	0.0504109017635661	10.8317400466694	0.111200817335115	0.96374003759863	NA
sp|P0A7S9|RS13_ECOLI	treatment vs control	-0.032737904047492	0.0502416588636449	10.8317400466694	0.52823675749665	0.96374003759863	NA
sp|P0A7T3|RS16_ECOLI	treatment vs control	-0.0727725834146258	0.060291641035878	10.8317400466694	0.253126550153645	0.96374003759863	NA
sp|P0A7T7|RS18_ECOLI	treatment vs control	-0.02571744759063	0.0492705250080993	10.8317400466694	0.612202259377902	0.96374003759863	NA
sp|P0A7U3|RS19_ECOLI	treatment vs control	-0.0750764235857576	0.0581268790736261	10.8317400466694	0.223377293966601	0.96374003759863	NA
sp|P0A7U7|RS20_ECOLI	treatment vs control	-0.000497298327549222	0.0497019573758971	10.8317400466694	0.992198715886512	0.999087894158065	NA
sp|P0A7V0|RS2_ECOLI	treatment vs control	-0.0325710170332763	0.0440410093256237	10.8317400466694	0.475289479683805	0.96374003759863	NA
sp|P0A7V3|RS3_ECOLI	treatment vs control	-0.0359783473069479	0.0494614474957131	10.8317400466694	0.482406452690159	0.96374003759863	NA
sp|P0A7V8|RS4_ECOLI	treatment vs control	-0.0393445482954656	0.051006663825175	10.8317400466694	0.456990639821921	0.96374003759863	NA
sp|P0A7W1|RS5_ECOLI	treatment vs control	-0.0363816674754755	0.0415683245072745	10.8317400466694	0.400442522559557	0.96374003759863	NA
sp|P0A7W7|RS8_ECOLI	treatment vs control	-0.0479509866058672	0.0330086561101562	10.8317400466694	0.174659503761699	0.96374003759863	NA
sp|P0A7X3|RS9_ECOLI	treatment vs control	-0.0453806393928158	0.0692010859948171	10.8317400466694	0.525650240224261	0.96374003759863	NA
sp|P0A7X6|RIMM_ECOLI	treatment vs control	0.0140668576330062	0.0543109874256527	10.8317400466694	0.80048688348743	0.976791501247211	NA
sp|P0A7Y0|RNC_ECOLI	treatment vs control	0.0362480976231077	0.0295576588968383	10.8317400466694	0.246057889353483	0.96374003759863	NA
sp|P0A7Y4|RNH_ECOLI	treatment vs control	-0.0767121166313119	0.0478434931966086	10.8317400466694	0.13758264580607	0.96374003759863	NA
sp|P0A7Y8|RNPA_ECOLI	treatment vs control	-0.0379493412516056	0.0491464386559274	10.8317400466694	0.456531783669358	0.96374003759863	NA
sp|P0A7Z0|RPIA_ECOLI	treatment vs control	0.0814472305149677	0.0994726095968963	10.8317400466694	0.430551907778836	0.96374003759863	NA
sp|P0A7Z4|RPOA_ECOLI	treatment vs control	0.0333427434982528	0.0695816127832912	10.8317400466694	0.641332179895944	0.96374003759863	NA
sp|P0A800|RPOZ_ECOLI	treatment vs control	0.0334042084978811	0.0763984144898243	10.8317400466694	0.670528900495419	0.96374003759863	NA
sp|P0A805|RRF_ECOLI	treatment vs control	0.0215159061989583	0.055980599890638	10.8317400466694	0.708160522486566	0.96374003759863	NA
sp|P0A809|RUVA_ECOLI	treatment vs control	0.0196016493623196	0.0532051380940912	10.8317400466694	0.719661611084331	0.96374003759863	NA
sp|P0A812|RUVB_ECOLI	treatment vs control	-0.0204181629191266	0.0486024013604483	10.8317400466694	0.682620527795403	0.96374003759863	NA
sp|P0A814|RUVC_ECOLI	treatment vs control	-0.0614118463552013	0.0699851657924832	10.8317400466694	0.399261118207809	0.96374003759863	NA
sp|P0A817|METK_ECOLI	treatment vs control	0.0645220917215165	0.0681439975285445	10.8317400466694	0.364360260397518	0.96374003759863	NA
sp|P0A821|SELA_ECOLI	treatment vs control	0.0118625591333089	0.0320354516276938	10.8317400466694	0.71830163882509	0.96374003759863	NA
sp|P0A823|SFSA_ECOLI	treatment vs control	0.0102458502337943	0.083035860590801	10.8317400466694	0.904057534828841	0.986988056081362	NA
sp|P0A825|GLYA_ECOLI	treatment vs control	0.0498789133937067	0.0335801751562304	10.8317400466694	0.16595848715397	0.96374003759863	NA
sp|P0A830|DCTA_ECOLI	treatment vs control	0.0220213481915069	0.0604874210984873	10.8317400466694	0.722816284286887	0.96374003759863	NA
sp|P0A832|SSRP_ECOLI	treatment vs control	0.0198300446737246	0.0516547199960243	10.8317400466694	0.708484167886409	0.96374003759863	NA
sp|P0A836|SUCC_ECOLI	treatment vs control	0.0536630827202191	0.0421054882579946	10.8317400466694	0.229152129329703	0.96374003759863	NA
sp|P0A840|SURE_ECOLI	treatment vs control	0.121919227747973	0.0914938165088024	10.8317400466694	0.210036067179056	0.96374003759863	NA
sp|P0A847|TGT_ECOLI	treatment vs control	-0.0159664532745132	0.0271564815312138	10.8317400466694	0.568625913069637	0.96374003759863	NA
sp|P0A850|TIG_ECOLI	treatment vs control	-0.0365882816433979	0.0365410621693498	10.8317400466694	0.338529225469864	0.96374003759863	NA
sp|P0A853|TNAA_ECOLI	treatment vs control	-0.00461718876928689	0.0295525859848508	10.8317400466694	0.87872049607013	0.986988056081362	NA
sp|P0A855|TOLB_ECOLI	treatment vs control	0.0292102834176184	0.0317487352814238	10.8317400466694	0.377583677337748	0.96374003759863	NA
sp|P0A858|TPIS_ECOLI	treatment vs control	0.043013624275803	0.0399006939937861	10.8317400466694	0.304448145959343	0.96374003759863	NA
sp|P0A862|TPX_ECOLI	treatment vs control	0.0416541628565571	0.083795519608016	10.8317400466694	0.629058668730484	0.96374003759863	NA
sp|P0A867|TALA_ECOLI	treatment vs control	0.0852956415956076	0.0439595414564554	10.8317400466694	0.0788084390661691	0.96374003759863	NA
sp|P0A870|TALB_ECOLI	treatment vs control	0.109694354944481	0.0847783435419565	10.8317400466694	0.222609797006789	0.96374003759863	NA
sp|P0A873|TRMD_ECOLI	treatment vs control	0.0284983861432923	0.0320528060878111	10.8317400466694	0.393262738955433	0.96374003759863	NA
sp|P0A877|TRPA_ECOLI	treatment vs control	0.0529797450591886	0.06445171740622	10.8317400466694	0.428796444170949	0.96374003759863	NA
sp|P0A879|TRPB_ECOLI	treatment vs control	0.0441095492212053	0.0374300674844805	10.8317400466694	0.263856846111032	0.96374003759863	NA
sp|P0A881|TRPR_ECOLI	treatment vs control	-0.031838370513554	0.0452605184165841	10.8317400466694	0.49661988448152	0.96374003759863	NA
sp|P0A884|TYSY_ECOLI	treatment vs control	0.0360871536413349	0.0338289939629063	10.8317400466694	0.309283270001861	0.96374003759863	NA
sp|P0A887|UBIE_ECOLI	treatment vs control	0.00318279632879035	0.0307373290430337	10.8317400466694	0.919420162607485	0.98714860206483	NA
sp|P0A890|TUSA_ECOLI	treatment vs control	0.075696028203647	0.0944660061256028	10.8317400466694	0.440179397317317	0.96374003759863	NA
sp|P0A894|RAPZ_ECOLI	treatment vs control	0.00433458108335159	0.0350279257855435	10.8317400466694	0.90378243966385	0.986988056081362	NA
sp|P0A898|YBEY_ECOLI	treatment vs control	-0.0422188177936281	0.111558220910368	10.8317400466694	0.712411162865951	0.96374003759863	NA
sp|P0A8A0|YEBC_ECOLI	treatment vs control	-0.00529152447702072	0.0605174342729056	10.8317400466694	0.931918865009663	0.993785256889222	NA
sp|P0A8A2|YEEN_ECOLI	treatment vs control	-0.0463446687208898	0.052975453717257	10.8317400466694	0.400647017955558	0.96374003759863	NA
sp|P0A8A4|PSRP_ECOLI	treatment vs control	0.057759257309191	0.0342541003951413	10.8317400466694	0.120310444681629	0.96374003759863	NA
sp|P0A8A8|RIMP_ECOLI	treatment vs control	0.0770470038443097	0.0636665340288939	10.8317400466694	0.251962505556085	0.96374003759863	NA
sp|P0A8B2|YFCN_ECOLI	treatment vs control	-0.0331429818592913	0.0611598003528344	10.8317400466694	0.598852314253409	0.96374003759863	NA
sp|P0A8B5|YBAB_ECOLI	treatment vs control	0.0616177850698274	0.0535348220539374	10.8317400466694	0.274512769008968	0.96374003759863	NA
sp|P0A8C1|YBJQ_ECOLI	treatment vs control	0.0825810300907037	0.0534215424645803	10.8317400466694	0.150843032709153	0.96374003759863	NA
sp|P0A8C4|YGFB_ECOLI	treatment vs control	-0.00152258763604832	0.0914257989813376	10.8317400466694	0.987015593291921	0.997160199246319	NA
sp|P0A8D0|NRDR_ECOLI	treatment vs control	0.0287125837121169	0.040626472599082	10.8317400466694	0.494647517544341	0.96374003759863	NA
sp|P0A8D3|YAII_ECOLI	treatment vs control	-0.094103384556121	0.0459803423056422	10.8317400466694	0.0657507060514316	0.96374003759863	NA
sp|P0A8D6|YMDB_ECOLI	treatment vs control	0.0353455633404188	0.064983111500285	10.8317400466694	0.597514420779217	0.96374003759863	NA
sp|P0A8E1|YCFP_ECOLI	treatment vs control	0.107904899996748	0.0469173998803359	10.8317400466694	0.0423837711001392	0.96374003759863	NA
sp|P0A8E5|YACL_ECOLI	treatment vs control	-0.00723517640335895	0.0986060708326225	10.8317400466694	0.942845486381461	0.9947311919005	NA
sp|P0A8E7|YAJQ_ECOLI	treatment vs control	-0.00651587744062952	0.0503074028288348	10.8317400466694	0.899319033850272	0.986988056081362	NA
sp|P0A8F0|UPP_ECOLI	treatment vs control	0.0803629583592119	0.0630496047827681	10.8317400466694	0.229115451070494	0.96374003759863	NA
sp|P0A8F4|URK_ECOLI	treatment vs control	-0.0818067215769089	0.0512724471422401	10.8317400466694	0.139332491313338	0.96374003759863	NA
sp|P0A8F8|UVRB_ECOLI	treatment vs control	0.0267129169307014	0.0379674039198755	10.8317400466694	0.496543180674792	0.96374003759863	NA
sp|P0A8G0|UVRC_ECOLI	treatment vs control	-0.039935765318917	0.041223196107696	10.8317400466694	0.353794615094915	0.96374003759863	NA
sp|P0A8G3|UXAC_ECOLI	treatment vs control	0.060047747086582	0.0357706597493232	10.8317400466694	0.121793794056769	0.96374003759863	NA
sp|P0A8G6|NQOR_ECOLI	treatment vs control	0.0731171830201213	0.0618546016955249	10.8317400466694	0.262473560253946	0.96374003759863	NA
sp|P0A8G9|EX7S_ECOLI	treatment vs control	-0.0204880956329823	0.0657014175178754	10.8317400466694	0.761085008948143	0.964777857579919	NA
sp|P0A8H6|YIHI_ECOLI	treatment vs control	-0.0505638530542669	0.0533037428837639	10.8317400466694	0.363508871209459	0.96374003759863	NA
sp|P0A8H8|YACG_ECOLI	treatment vs control	-0.0124432635449586	0.0786414850340131	10.8317400466694	0.877188623698767	0.986988056081362	NA
sp|P0A8I1|YQGF_ECOLI	treatment vs control	-0.0568266102377108	0.0406076295580977	10.8317400466694	0.189671321888871	0.96374003759863	NA
sp|P0A8I3|YAAA_ECOLI	treatment vs control	-0.059818752731886	0.0385327999339612	10.8317400466694	0.149274190116148	0.96374003759863	NA
sp|P0A8I5|TRMB_ECOLI	treatment vs control	0.0454803699060972	0.0543170651856228	10.8317400466694	0.420507483967446	0.96374003759863	NA
sp|P0A8I8|RLMH_ECOLI	treatment vs control	0.0108064565856612	0.0573972536712472	10.8317400466694	0.854142080929103	0.986988056081362	NA
sp|P0A8J2|DNAT_ECOLI	treatment vs control	0.08263626089773	0.0707528187482451	10.8317400466694	0.267889409400962	0.96374003759863	NA
sp|P0A8J4|YBED_ECOLI	treatment vs control	-0.07722810834567	0.073615872500661	10.8317400466694	0.316990089821861	0.96374003759863	NA
sp|P0A8J8|RHLB_ECOLI	treatment vs control	-0.0143828713430778	0.0427347717333728	10.8317400466694	0.742877757648785	0.964465561003697	NA
sp|P0A8K1|PSD_ECOLI	treatment vs control	-0.015122883121811	0.0436654059791481	10.8317400466694	0.735724464975415	0.96374003759863	NA
sp|P0A8K5|YAEP_ECOLI	treatment vs control	0.044727479896971	0.0605771123318033	10.8317400466694	0.475991832057373	0.96374003759863	NA
sp|P0A8L1|SYS_ECOLI	treatment vs control	0.000499288854641139	0.0306280068984012	10.8317400466694	0.987290085511064	0.997160199246319	NA
sp|P0A8L7|YCIU_ECOLI	treatment vs control	0.0109397769716362	0.13281881772639	10.8317400466694	0.935857876026611	0.993862052505023	NA
sp|P0A8M0|SYN_ECOLI	treatment vs control	0.0662900620928708	0.0341071393821195	10.8317400466694	0.0783740859084543	0.96374003759863	NA
sp|P0A8M3|SYT_ECOLI	treatment vs control	0.0136059561444076	0.0368075244515539	10.8317400466694	0.718767274776605	0.96374003759863	NA
sp|P0A8M6|YEEX_ECOLI	treatment vs control	0.0119951485483828	0.0282420483457614	10.8317400466694	0.679349813934459	0.96374003759863	NA
sp|P0A8N0|MATP_ECOLI	treatment vs control	-0.0727555189131833	0.0449066500978033	10.8317400466694	0.133920725113829	0.96374003759863	NA
sp|P0A8N3|SYK1_ECOLI	treatment vs control	-0.0243141462276645	0.0325244591675887	10.8317400466694	0.470640839107744	0.96374003759863	NA
sp|P0A8N5|SYK2_ECOLI	treatment vs control	-0.00335468578124709	0.0304718778104883	10.8317400466694	0.914350264145759	0.98714860206483	NA
sp|P0A8N7|EPMA_ECOLI	treatment vs control	-0.0150182217586458	0.0478066653624012	10.8317400466694	0.759378420392094	0.964465561003697	NA
sp|P0A8P1|LFTR_ECOLI	treatment vs control	-0.0849595636334294	0.0732208143873871	10.8317400466694	0.270854215911636	0.96374003759863	NA
sp|P0A8P3|FETP_ECOLI	treatment vs control	0.0241141023692118	0.0449641098366979	10.8317400466694	0.602593112623104	0.96374003759863	NA
sp|P0A8P6|XERC_ECOLI	treatment vs control	0.0287963112261247	0.054191784246127	10.8317400466694	0.605882181912903	0.96374003759863	NA
sp|P0A8Q0|FRDC_ECOLI	treatment vs control	-0.00616774688936694	0.0555628237425274	10.8317400466694	0.913642572058968	0.98714860206483	NA
sp|P0A8Q3|FRDD_ECOLI	treatment vs control	-0.0374581830639801	0.0690834906498464	10.8317400466694	0.598647209989914	0.96374003759863	NA
sp|P0A8R0|RRAA_ECOLI	treatment vs control	0.0111535604684321	0.0489884751485365	10.8317400466694	0.824137646442251	0.979223624844215	NA
sp|P0A8R4|SLYX_ECOLI	treatment vs control	-8.28612003292002e-06	0.0656997899555052	10.8317400466694	0.999901662821866	0.999901662821866	NA
sp|P0A8R7|YCJF_ECOLI	treatment vs control	-0.0823616997473345	0.0640570713743681	10.8317400466694	0.225335743046469	0.96374003759863	NA
sp|P0A8R9|HDFR_ECOLI	treatment vs control	0.0876122927626923	0.062858607805035	10.8317400466694	0.191313117497649	0.96374003759863	NA
sp|P0A8S1|ARGP_ECOLI	treatment vs control	-0.0228853230560893	0.034512886974271	10.8317400466694	0.521131081945331	0.96374003759863	NA
sp|P0A8T1|PRMA_ECOLI	treatment vs control	0.00235000364574518	0.0715689875854252	10.8317400466694	0.974403008158278	0.997104588097571	NA
sp|P0A8T7|RPOC_ECOLI	treatment vs control	-0.00854823868657648	0.042648521521251	10.8317400466694	0.844854355138546	0.984084375634318	NA
sp|P0A8U0|SYDP_ECOLI	treatment vs control	-0.069343933204973	0.125834735240387	10.8317400466694	0.592769384464087	0.96374003759863	NA
sp|P0A8U2|YAFD_ECOLI	treatment vs control	0.0840218542704159	0.0678350810926677	10.8317400466694	0.241657346684637	0.96374003759863	NA
sp|P0A8U6|METJ_ECOLI	treatment vs control	0.073310498413918	0.0826421174163303	10.8317400466694	0.394303687234706	0.96374003759863	NA
sp|P0A8V0|RBN_ECOLI	treatment vs control	0.104627228696062	0.0506100348139555	10.8317400466694	0.0634536758780659	0.96374003759863	NA
sp|P0A8V2|RPOB_ECOLI	treatment vs control	-0.0200645791269507	0.0349904427642316	10.8317400466694	0.578064449983825	0.96374003759863	NA
sp|P0A8V6|FADR_ECOLI	treatment vs control	-0.457240809042971	0.245641816420845	10.8317400466694	0.0900203071988361	0.96374003759863	NA
sp|P0A8W0|NANR_ECOLI	treatment vs control	0.096754580539069	0.040100726179113	10.8317400466694	0.0347628473016296	0.96374003759863	NA
sp|P0A8W2|SLYA_ECOLI	treatment vs control	-0.0290515766900067	0.0336815767745313	10.8317400466694	0.407084118815295	0.96374003759863	NA
sp|P0A8W5|YQGE_ECOLI	treatment vs control	0.0583574876227534	0.0689506492910439	10.8317400466694	0.415655606654304	0.96374003759863	NA
sp|P0A8W8|YFBU_ECOLI	treatment vs control	0.0360349714920891	0.0519021928620809	10.8317400466694	0.502122240344437	0.96374003759863	NA
sp|P0A8X0|YJGA_ECOLI	treatment vs control	-0.0361740588662454	0.0499285908567058	10.8317400466694	0.484105297026624	0.96374003759863	NA
sp|P0A8X2|YCEI_ECOLI	treatment vs control	0.120028302399369	0.060605349710966	10.8317400466694	0.0736119681373498	0.96374003759863	NA
sp|P0A8Y3|YIHX_ECOLI	treatment vs control	-0.0527453403572114	0.0391314796553496	10.8317400466694	0.205204104777712	0.96374003759863	NA
sp|P0A8Y5|YIDA_ECOLI	treatment vs control	0.065256107565853	0.073004189560243	10.8317400466694	0.39082112071268	0.96374003759863	NA
sp|P0A8Z0|YCIA_ECOLI	treatment vs control	-0.0270008815639417	0.0358477514665639	10.8317400466694	0.467379577732805	0.96374003759863	NA
sp|P0A8Z3|YBGC_ECOLI	treatment vs control	0.034862414992543	0.0572871953289512	10.8317400466694	0.555366143097041	0.96374003759863	NA
sp|P0A8Z7|YQIA_ECOLI	treatment vs control	0.495630508485799	0.220574716345703	10.8317400466694	0.046487238271316	0.96374003759863	NA
sp|P0A901|BLC_ECOLI	treatment vs control	-0.0541014456225899	0.0351561536721889	10.8317400466694	0.152516759615401	0.96374003759863	NA
sp|P0A903|BAMC_ECOLI	treatment vs control	-0.0286557904573243	0.0496571784126675	10.8317400466694	0.575687732425732	0.96374003759863	NA
sp|P0A905|SLYB_ECOLI	treatment vs control	-0.0643622575450369	0.0547454228809119	10.8317400466694	0.264923263979811	0.96374003759863	NA
sp|P0A908|MIPA_ECOLI	treatment vs control	-0.0361467885980713	0.0948002229639547	10.8317400466694	0.710357896582618	0.96374003759863	NA
sp|P0A910|OMPA_ECOLI	treatment vs control	-0.0261017975806824	0.0311621870163169	10.8317400466694	0.420346908128924	0.96374003759863	NA
sp|P0A912|PAL_ECOLI	treatment vs control	-0.114649554467501	0.0544679540066309	10.8317400466694	0.0594799516038537	0.96374003759863	NA
sp|P0A915|OMPW_ECOLI	treatment vs control	0.00437169557471026	0.0642082719862506	10.8317400466694	0.946957610361561	0.99599426382872	NA
sp|P0A917|OMPX_ECOLI	treatment vs control	0.0535551615191862	0.0819778984057894	10.8317400466694	0.527194533449242	0.96374003759863	NA
sp|P0A924|PGPB_ECOLI	treatment vs control	-0.0997569256286536	0.051701072037685	10.8317400466694	0.0802663262237551	0.96374003759863	NA
sp|P0A927|TSX_ECOLI	treatment vs control	-0.0820760319423069	0.0622726459338406	10.8317400466694	0.214693087220521	0.96374003759863	NA
sp|P0A935|MLTA_ECOLI	treatment vs control	0.00324974328752603	0.0722864191594884	10.8317400466694	0.964960081839088	0.996517855458435	NA
sp|P0A937|BAME_ECOLI	treatment vs control	0.0182409052052493	0.0648073415861346	10.8317400466694	0.783659147870542	0.971658047793562	NA
sp|P0A940|BAMA_ECOLI	treatment vs control	0.046884257740343	0.0581746293603407	10.8317400466694	0.437622991898108	0.96374003759863	NA
sp|P0A944|RIMI_ECOLI	treatment vs control	0.0314061536847139	0.0587294517744814	10.8317400466694	0.603619731153425	0.96374003759863	NA
sp|P0A948|RIMJ_ECOLI	treatment vs control	0.0815804870106591	0.0860204767338485	10.8317400466694	0.363612970084492	0.96374003759863	NA
sp|P0A951|ATDA_ECOLI	treatment vs control	0.209722447284107	0.14594822332228	10.8317400466694	0.178979059508225	0.96374003759863	NA
sp|P0A953|FABB_ECOLI	treatment vs control	0.0610267860909031	0.0452071525313284	10.8317400466694	0.204570580395244	0.96374003759863	NA
sp|P0A955|ALKH_ECOLI	treatment vs control	0.0984412919235336	0.0660117168200442	10.8317400466694	0.16442776783565	0.96374003759863	NA
sp|P0A959|ALAA_ECOLI	treatment vs control	-0.028238370262544	0.0344733348851738	10.8317400466694	0.430362787062552	0.96374003759863	NA
sp|P0A962|ASPG1_ECOLI	treatment vs control	-0.00685813393501845	0.0557698400816158	10.8317400466694	0.904381208055548	0.986988056081362	NA
sp|P0A964|CHEW_ECOLI	treatment vs control	0.0262468170968974	0.0573701758457698	10.8317400466694	0.65635214306578	0.96374003759863	NA
sp|P0A968|CSPD_ECOLI	treatment vs control	0.0576011970434012	0.0609145345065484	10.8317400466694	0.364965823029092	0.96374003759863	NA
sp|P0A972|CSPE_ECOLI	treatment vs control	0.0294993123407365	0.0724184091547656	10.8317400466694	0.691688598602483	0.96374003759863	NA
sp|P0A988|DPO3B_ECOLI	treatment vs control	0.0137627049619683	0.0362097564981671	10.8317400466694	0.71123112587043	0.96374003759863	NA
sp|P0A991|ALF1_ECOLI	treatment vs control	-0.0225572530997014	0.0294810146648002	10.8317400466694	0.460531575207624	0.96374003759863	NA
sp|P0A993|F16PA_ECOLI	treatment vs control	0.00809884619715511	0.0322186475291301	10.8317400466694	0.8062320358711	0.978168756587098	NA
sp|P0A996|GLPC_ECOLI	treatment vs control	-0.0379656477982107	0.032654105912348	10.8317400466694	0.26994274762724	0.96374003759863	NA
sp|P0A998|FTNA_ECOLI	treatment vs control	0.0578774973751402	0.0845576019077838	10.8317400466694	0.508056415373747	0.96374003759863	NA
sp|P0A9A6|FTSZ_ECOLI	treatment vs control	0.0576224718213302	0.074464352723062	10.8317400466694	0.455591098762383	0.96374003759863	NA
sp|P0A9A9|FUR_ECOLI	treatment vs control	0.0924186958791052	0.077984238604481	10.8317400466694	0.261329506640603	0.96374003759863	NA
sp|P0A9B2|G3P1_ECOLI	treatment vs control	0.0100564709684747	0.0355128379589871	10.8317400466694	0.782378782841231	0.971467210087163	NA
sp|P0A9B6|E4PD_ECOLI	treatment vs control	0.0706936684385909	0.0301357732363368	10.8317400466694	0.0391046639052702	0.96374003759863	NA
sp|P0A9C0|GLPA_ECOLI	treatment vs control	0.0190454567312629	0.0365428712173348	10.8317400466694	0.612729423082782	0.96374003759863	NA
sp|P0A9C3|GALM_ECOLI	treatment vs control	0.0202961101943663	0.0846791559030122	10.8317400466694	0.815051510302492	0.979223624844215	NA
sp|P0A9C5|GLN1B_ECOLI	treatment vs control	-0.00166516267638546	0.0377843640706477	10.8317400466694	0.965650412468094	0.996517855458435	NA
sp|P0A9C9|GLPX_ECOLI	treatment vs control	0.0216619065466168	0.0345913651751149	10.8317400466694	0.544139393697172	0.96374003759863	NA
sp|P0A9D2|GSTA_ECOLI	treatment vs control	0.0633924002104395	0.0547336882729784	10.8317400466694	0.271682804482298	0.96374003759863	NA
sp|P0A9D4|CYSE_ECOLI	treatment vs control	0.00345256933326374	0.0325700241344815	10.8317400466694	0.917516441986661	0.98714860206483	NA
sp|P0A9D8|DAPD_ECOLI	treatment vs control	0.0477700265254151	0.0571061739572759	10.8317400466694	0.420938183585906	0.96374003759863	NA
sp|P0A9E0|ARAC_ECOLI	treatment vs control	0.116504484173568	0.0808294560723455	10.8317400466694	0.177761359306466	0.96374003759863	NA
sp|P0A9E5|FNR_ECOLI	treatment vs control	0.0156290865726164	0.0541056267539519	10.8317400466694	0.778139863673353	0.969999594529271	NA
sp|P0A9F1|MNTR_ECOLI	treatment vs control	-0.0271672916623215	0.0647704805940195	10.8317400466694	0.683092991279943	0.96374003759863	NA
sp|P0A9F3|CYSB_ECOLI	treatment vs control	-0.00596771670235783	0.0375410094289878	10.8317400466694	0.876621395549754	0.986988056081362	NA
sp|P0A9F6|GCVA_ECOLI	treatment vs control	-0.10606534456034	0.123140952357491	10.8317400466694	0.407717791264243	0.96374003759863	NA
sp|P0A9G2|NHAR_ECOLI	treatment vs control	0.0976665146390152	0.0608195679072743	10.8317400466694	0.137043158982379	0.96374003759863	NA
sp|P0A9G6|ACEA_ECOLI	treatment vs control	0.0466119502790078	0.05419554043784	10.8317400466694	0.408383614508778	0.96374003759863	NA
sp|P0A9G8|MODE_ECOLI	treatment vs control	0.0130813933455301	0.0368981587026441	10.8317400466694	0.729749643196701	0.96374003759863	NA
sp|P0A9H1|MUG_ECOLI	treatment vs control	0.0189339517268572	0.0423002220144194	10.8317400466694	0.663254914384516	0.96374003759863	NA
sp|P0A9H3|LDCI_ECOLI	treatment vs control	-0.091872138952994	0.0384110942051817	10.8317400466694	0.0360701782769586	0.96374003759863	NA
sp|P0A9H5|BTUR_ECOLI	treatment vs control	0.0253501922998745	0.0367419544603111	10.8317400466694	0.504738180571192	0.96374003759863	NA
sp|P0A9H7|CFA_ECOLI	treatment vs control	0.00781346417401626	0.0289479960899277	10.8317400466694	0.792299583144554	0.973664456858199	NA
sp|P0A9H9|CHEZ_ECOLI	treatment vs control	-0.0112701134793424	0.045482845978126	10.8317400466694	0.808932665245747	0.978168756587098	NA
sp|P0A9I3|GCVR_ECOLI	treatment vs control	-0.0496247587195597	0.204118889073811	10.8317400466694	0.812457314206207	0.978490983708886	NA
sp|P0A9J0|RNG_ECOLI	treatment vs control	-0.0425944891478913	0.0340745056947377	10.8317400466694	0.237617754402134	0.96374003759863	NA
sp|P0A9J4|PANE_ECOLI	treatment vs control	0.0609695887430415	0.0660851403095063	10.8317400466694	0.376313283718325	0.96374003759863	NA
sp|P0A9J6|RBSK_ECOLI	treatment vs control	0.0792993396354208	0.0695071709755377	10.8317400466694	0.278516651676896	0.96374003759863	NA
sp|P0A9J8|CMPDT_ECOLI	treatment vs control	0.0358397594755203	0.0357936441789422	10.8317400466694	0.338531010474819	0.96374003759863	NA
sp|P0A9K1|PHOH_ECOLI	treatment vs control	-0.212582766420917	0.06055273551447	10.8317400466694	0.00499010286737838	0.96374003759863	NA
sp|P0A9K3|PHOL_ECOLI	treatment vs control	0.025326213484755	0.0297164445954956	10.8317400466694	0.412515915915897	0.96374003759863	NA
sp|P0A9K7|PHOU_ECOLI	treatment vs control	0.0387684188848664	0.0689713209247194	10.8317400466694	0.585495064240895	0.96374003759863	NA
sp|P0A9K9|SLYD_ECOLI	treatment vs control	-0.0514144344685085	0.106934958811579	10.8317400466694	0.640222447562336	0.96374003759863	NA
sp|P0A9L3|FKBB_ECOLI	treatment vs control	0.0456750327168755	0.0722535600548791	10.8317400466694	0.540402687951801	0.96374003759863	NA
sp|P0A9L5|PPIC_ECOLI	treatment vs control	-0.0355701131692254	0.0490106200910062	10.8317400466694	0.483370502114525	0.96374003759863	NA
sp|P0A9L8|P5CR_ECOLI	treatment vs control	0.0483542317960717	0.0609240817658568	10.8317400466694	0.444421090884104	0.96374003759863	NA
sp|P0A9M0|LON_ECOLI	treatment vs control	-0.0292182119774437	0.0363419479362338	10.8317400466694	0.438696988856784	0.96374003759863	NA
sp|P0A9M2|HPRT_ECOLI	treatment vs control	0.0943351352911175	0.0712274964346504	10.8317400466694	0.212628423952415	0.96374003759863	NA
sp|P0A9M8|PTA_ECOLI	treatment vs control	0.029246223677503	0.0327191085911205	10.8317400466694	0.390826436870649	0.96374003759863	NA
sp|P0A9N0|PTSO_ECOLI	treatment vs control	0.147349216516727	0.0914890485104179	10.8317400466694	0.136004828580374	0.96374003759863	NA
sp|P0A9N4|PFLA_ECOLI	treatment vs control	0.108013359163487	0.0398721437646919	10.8317400466694	0.0205800148004146	0.96374003759863	NA
sp|P0A9P0|DLDH_ECOLI	treatment vs control	0.0205109790379406	0.034611525414961	10.8317400466694	0.565611262431407	0.96374003759863	NA
sp|P0A9P4|TRXB_ECOLI	treatment vs control	0.0712215872030608	0.0597915830184007	10.8317400466694	0.259036830744659	0.96374003759863	NA
sp|P0A9P6|DEAD_ECOLI	treatment vs control	-0.00542551789046323	0.041335617667797	10.8317400466694	0.897979487217578	0.986988056081362	NA
sp|P0A9P9|IDNO_ECOLI	treatment vs control	-0.515809878260949	0.425887554309202	10.8317400466694	0.251603274931512	0.96374003759863	NA
sp|P0A9Q1|ARCA_ECOLI	treatment vs control	0.0334798353195861	0.0360005727398012	10.8317400466694	0.372643267063743	0.96374003759863	NA
sp|P0A9Q5|ACCD_ECOLI	treatment vs control	0.0057879302872741	0.0319949394820476	10.8317400466694	0.859785294435909	0.986988056081362	NA
sp|P0A9Q7|ADHE_ECOLI	treatment vs control	-0.0192722802285794	0.0428642458813389	10.8317400466694	0.661854162819337	0.96374003759863	NA
sp|P0A9Q9|DHAS_ECOLI	treatment vs control	0.00314002289107321	0.025323116275945	10.8317400466694	0.90358771463683	0.986988056081362	NA
sp|P0A9R4|FER_ECOLI	treatment vs control	0.0765110194972492	0.0746268787569946	10.8317400466694	0.327598156663174	0.96374003759863	NA
sp|P0A9R7|FTSE_ECOLI	treatment vs control	0.113544576228304	0.0647498657913822	10.8317400466694	0.107711911812231	0.96374003759863	NA
sp|P0A9S1|FUCO_ECOLI	treatment vs control	-0.00205309440750209	0.0901738673086488	10.8317400466694	0.982249207641868	0.997104588097571	NA
sp|P0A9S3|GATD_ECOLI	treatment vs control	0.063078843881521	0.0337895745681928	10.8317400466694	0.0892083453824691	0.96374003759863	NA
sp|P0A9S5|GLDA_ECOLI	treatment vs control	0.0319911890851739	0.0844855257714369	10.8317400466694	0.712258000441151	0.96374003759863	NA
sp|P0A9T0|SERA_ECOLI	treatment vs control	0.0185589580552535	0.0331137024230997	10.8317400466694	0.586569817785044	0.96374003759863	NA
sp|P0A9T4|TAS_ECOLI	treatment vs control	0.0113389884097461	0.0326527576055418	10.8317400466694	0.735049442375732	0.96374003759863	NA
sp|P0A9T8|YBBA_ECOLI	treatment vs control	0.226327800119221	0.144125001296661	10.8317400466694	0.145063404734243	0.96374003759863	NA
sp|P0A9U1|YBHF_ECOLI	treatment vs control	0.00224084544892978	0.0547618057305587	10.8317400466694	0.968104289469808	0.997104588097571	NA
sp|P0A9U3|YBIT_ECOLI	treatment vs control	0.0310341566120358	0.0280754794751626	10.8317400466694	0.29294135215871	0.96374003759863	NA
sp|P0A9U6|PUUR_ECOLI	treatment vs control	-0.0294539354762737	0.101390518023569	10.8317400466694	0.776920149042832	0.969475607369821	NA
sp|P0A9V1|LPTB_ECOLI	treatment vs control	0.0673374008677662	0.0532844337062808	10.8317400466694	0.23284558819519	0.96374003759863	NA
sp|P0A9W0|ULAR_ECOLI	treatment vs control	-0.0146913922041527	0.0339164817385886	10.8317400466694	0.673395205459629	0.96374003759863	NA
sp|P0A9W3|ETTA_ECOLI	treatment vs control	-0.0130124336998162	0.039736031919439	10.8317400466694	0.749552748482867	0.964465561003697	NA
sp|P0A9W6|IBAG_ECOLI	treatment vs control	0.0763262479803593	0.0649147954662965	10.8317400466694	0.264874756801938	0.96374003759863	NA
sp|P0A9W9|YRDA_ECOLI	treatment vs control	0.027499811417188	0.0662544993926644	10.8317400466694	0.686197911016463	0.96374003759863	NA
sp|P0A9X4|MREB_ECOLI	treatment vs control	0.00713561796444081	0.0284154463890862	10.8317400466694	0.806423249698325	0.978168756587098	NA
sp|P0A9X9|CSPA_ECOLI	treatment vs control	0.0678574751751478	0.0580333170440046	10.8317400466694	0.267376628700554	0.96374003759863	NA
sp|P0A9Y6|CSPC_ECOLI	treatment vs control	0.023512450585272	0.0482208605383058	10.8317400466694	0.635552585304078	0.96374003759863	NA
sp|P0A9Z1|GLNB_ECOLI	treatment vs control	-0.00899447232386471	0.0761147959150693	10.8317400466694	0.908095964010978	0.986988056081362	NA
sp|P0AA04|PTHP_ECOLI	treatment vs control	0.0441839037818953	0.0670630989876568	10.8317400466694	0.52375628018624	0.96374003759863	NA
sp|P0AA10|RL13_ECOLI	treatment vs control	-0.0481381861473659	0.057705093234667	10.8317400466694	0.422178835261545	0.96374003759863	NA
sp|P0AA16|OMPR_ECOLI	treatment vs control	-0.0442341841307762	0.0289919564689905	10.8317400466694	0.155728764951191	0.96374003759863	NA
sp|P0AA25|THIO_ECOLI	treatment vs control	0.126538242314059	0.066113632207278	10.8317400466694	0.0824030236123833	0.96374003759863	NA
sp|P0AA37|RLUA_ECOLI	treatment vs control	-0.0348066322163289	0.0860745199779728	10.8317400466694	0.693804810624679	0.96374003759863	NA
sp|P0AA39|RLUC_ECOLI	treatment vs control	-0.0326746770647291	0.050534538587862	10.8317400466694	0.531364666680366	0.96374003759863	NA
sp|P0AA41|TRUC_ECOLI	treatment vs control	-0.0304600882485655	0.0601830786519795	10.8317400466694	0.62291172448173	0.96374003759863	NA
sp|P0AA43|RSUA_ECOLI	treatment vs control	0.122892278676098	0.0861979454341016	10.8317400466694	0.182131485020748	0.96374003759863	NA
sp|P0AA53|QMCA_ECOLI	treatment vs control	-0.0396635050765456	0.0362190837308429	10.8317400466694	0.297225604025849	0.96374003759863	NA
sp|P0AA84|CLSB_ECOLI	treatment vs control	-0.073109087589798	0.0530869790342793	10.8317400466694	0.196256076369444	0.96374003759863	NA
sp|P0AA86|DSBE_ECOLI	treatment vs control	-0.0749522278096356	0.0449371588624607	10.8317400466694	0.123945319687019	0.96374003759863	NA
sp|P0AA89|DOSC_ECOLI	treatment vs control	-0.0248020115150622	0.0453969262906072	10.8317400466694	0.59590831084924	0.96374003759863	NA
sp|P0AA91|YEAY_ECOLI	treatment vs control	-0.121619123938162	0.0534664439622358	10.8317400466694	0.0442939946347683	0.96374003759863	NA
sp|P0AA95|YACC_ECOLI	treatment vs control	0.13960321334788	0.127807550955477	10.8317400466694	0.298403446842059	0.96374003759863	NA
sp|P0AA97|YAEQ_ECOLI	treatment vs control	-0.0405885165513954	0.0683909133239763	10.8317400466694	0.565047985865136	0.96374003759863	NA
sp|P0AA99|YAFK_ECOLI	treatment vs control	0.119851662111348	0.0700740850297607	10.8317400466694	0.115649698945434	0.96374003759863	NA
sp|P0AAA1|YAGU_ECOLI	treatment vs control	-0.00709400046414749	0.0448395814585585	10.8317400466694	0.8772034551131	0.986988056081362	NA
sp|P0AAA7|WZXE_ECOLI	treatment vs control	-0.0427028323711208	0.0593477977107805	10.8317400466694	0.487045972826816	0.96374003759863	NA
sp|P0AAB4|UBID_ECOLI	treatment vs control	-0.0175289100572301	0.0278561372045815	10.8317400466694	0.54221904668544	0.96374003759863	NA
sp|P0AAB6|GALF_ECOLI	treatment vs control	-0.0201504151910788	0.0298035319133399	10.8317400466694	0.513149145600419	0.96374003759863	NA
sp|P0AAB8|USPD_ECOLI	treatment vs control	0.0171267406445714	0.0519641402494766	10.8317400466694	0.747997038840875	0.964465561003697	NA
sp|P0AAC0|USPE_ECOLI	treatment vs control	0.0825195961210149	0.0444704188530473	10.8317400466694	0.0909007605641817	0.96374003759863	NA
sp|P0AAC4|YBHL_ECOLI	treatment vs control	-0.0636127913949019	0.0743692534102357	10.8317400466694	0.410870916282822	0.96374003759863	NA
sp|P0AAC6|YCCA_ECOLI	treatment vs control	-0.119783922951452	0.0668306172404832	10.8317400466694	0.101016819356512	0.96374003759863	NA
sp|P0AAC8|ISCA_ECOLI	treatment vs control	-0.00849673952566613	0.0628325413547598	10.8317400466694	0.894911546550523	0.986988056081362	NA
sp|P0AAD2|MTR_ECOLI	treatment vs control	0.00273841932371833	0.0472369366360599	10.8317400466694	0.954826566466436	0.99599426382872	NA
sp|P0AAD6|SDAC_ECOLI	treatment vs control	0.00246631647114609	0.0430723163037303	10.8317400466694	0.955380783953893	0.99599426382872	NA
sp|P0AAE0|CYCA_ECOLI	treatment vs control	0.572975218499147	0.222067839395057	10.8317400466694	0.0258632139115143	0.96374003759863	NA
sp|P0AAF3|ARAG_ECOLI	treatment vs control	-0.0590854283029382	0.0724460598812567	10.8317400466694	0.432310004293216	0.96374003759863	NA
sp|P0AAF6|ARTP_ECOLI	treatment vs control	0.0954697589083904	0.0626565062836047	10.8317400466694	0.15623208805589	0.96374003759863	NA
sp|P0AAG0|DPPD_ECOLI	treatment vs control	0.0619290418156845	0.0301949389916195	10.8317400466694	0.0652594280038391	0.96374003759863	NA
sp|P0AAG3|GLTL_ECOLI	treatment vs control	-0.0737575115955943	0.0514252854830018	10.8317400466694	0.179730087460419	0.96374003759863	NA
sp|P0AAG5|MDLB_ECOLI	treatment vs control	0.00177544924786156	0.0558558039452893	10.8317400466694	0.9752206116284	0.997104588097571	NA
sp|P0AAG8|MGLA_ECOLI	treatment vs control	0.0368411118983104	0.0339499710269315	10.8317400466694	0.301412485932096	0.96374003759863	NA
sp|P0AAH0|PSTB_ECOLI	treatment vs control	0.038427031902999	0.0314894016230259	10.8317400466694	0.248246479689953	0.96374003759863	NA
sp|P0AAH4|SAPD_ECOLI	treatment vs control	-0.0253250515144562	0.0441903910684689	10.8317400466694	0.578287055803053	0.96374003759863	NA
sp|P0AAH8|SAPF_ECOLI	treatment vs control	-0.04184824942237	0.0398450330666243	10.8317400466694	0.316459743874247	0.96374003759863	NA
sp|P0AAI3|FTSH_ECOLI	treatment vs control	-0.000889912151584326	0.0318959650785718	10.8317400466694	0.978248943744769	0.997104588097571	NA
sp|P0AAI5|FABF_ECOLI	treatment vs control	0.0310177037959503	0.032571376853022	10.8317400466694	0.361712345841539	0.96374003759863	NA
sp|P0AAI9|FABD_ECOLI	treatment vs control	0.07275705065631	0.0845633661920976	10.8317400466694	0.408217409489641	0.96374003759863	NA
sp|P0AAJ3|FDNH_ECOLI	treatment vs control	0.0136470490249885	0.073330355600432	10.8317400466694	0.855802879185502	0.986988056081362	NA
sp|P0AAJ5|FDOH_ECOLI	treatment vs control	0.0981954868678486	0.0617120198952191	10.8317400466694	0.140306359431861	0.96374003759863	NA
sp|P0AAJ8|HYBA_ECOLI	treatment vs control	-0.101918559487181	0.0844251650278935	10.8317400466694	0.253053962097024	0.96374003759863	NA
sp|P0AAN3|HYPB_ECOLI	treatment vs control	0.0414251396607549	0.0805942652342319	10.8317400466694	0.61757772137977	0.96374003759863	NA
sp|P0AAN5|YAIA_ECOLI	treatment vs control	0.123029983736275	0.0768164867191423	10.8317400466694	0.137978625341912	0.96374003759863	NA
sp|P0AAN9|IRAP_ECOLI	treatment vs control	0.111750434365304	0.0707403949201415	10.8317400466694	0.142906862646757	0.96374003759863	NA
sp|P0AAP3|FRMR_ECOLI	treatment vs control	-0.033679579403338	0.0419932367359314	10.8317400466694	0.43978049893883	0.96374003759863	NA
sp|P0AAQ2|YAJD_ECOLI	treatment vs control	0.033551532049661	0.0604353649042167	10.8317400466694	0.590063256348919	0.96374003759863	NA
sp|P0AAR3|YBAK_ECOLI	treatment vs control	-0.0346572060048705	0.0442498454492337	10.8317400466694	0.450285688411314	0.96374003759863	NA
sp|P0AAS0|YLAC_ECOLI	treatment vs control	0.0255435578220449	0.0543011601897033	10.8317400466694	0.647395082159432	0.96374003759863	NA
sp|P0AAS3|YBBJ_ECOLI	treatment vs control	-0.125465011657738	0.0659031562019567	10.8317400466694	0.0838297400306454	0.96374003759863	NA
sp|P0AAS7|YBCJ_ECOLI	treatment vs control	0.0749241584656083	0.0535896481082498	10.8317400466694	0.190050405811615	0.96374003759863	NA
sp|P0AAT2|YBDF_ECOLI	treatment vs control	-0.146121215817043	0.0660087715395619	10.8317400466694	0.0492662777191868	0.96374003759863	NA
sp|P0AAT6|IOJAP_ECOLI	treatment vs control	0.00106088419598614	0.0648113077524664	10.8317400466694	0.987237771532163	0.997160199246319	NA
sp|P0AAT9|YBEL_ECOLI	treatment vs control	0.0115564828990344	0.0986716873523969	10.8317400466694	0.908907929625729	0.986988056081362	NA
sp|P0AAV4|PXPB_ECOLI	treatment vs control	0.0290412821944004	0.0508979022726507	10.8317400466694	0.579928624855962	0.96374003759863	NA
sp|P0AAV6|YBGS_ECOLI	treatment vs control	0.114620132286716	0.0785175374260862	10.8317400466694	0.172730789802516	0.96374003759863	NA
sp|P0AAW1|YBHP_ECOLI	treatment vs control	-0.0371930371602997	0.0436267905792522	10.8317400466694	0.412375247989812	0.96374003759863	NA
sp|P0AAX8|YBIS_ECOLI	treatment vs control	0.0255325374460289	0.0335398014606522	10.8317400466694	0.46275315328836	0.96374003759863	NA
sp|P0AAZ4|RARA_ECOLI	treatment vs control	-0.00531259160178375	0.0268280382475655	10.8317400466694	0.846693775404003	0.984786479766389	NA
sp|P0AAZ7|YCAR_ECOLI	treatment vs control	0.0354201414464539	0.0492612086920272	10.8317400466694	0.487346642936494	0.96374003759863	NA
sp|P0AB01|ELYC_ECOLI	treatment vs control	-0.0304062914808788	0.08992098965646	10.8317400466694	0.741717334137914	0.964465561003697	NA
sp|P0AB03|YCBJ_ECOLI	treatment vs control	-0.0147108941100832	0.0414411207694941	10.8317400466694	0.729417567266548	0.96374003759863	NA
sp|P0AB06|YCBK_ECOLI	treatment vs control	-0.0839854345936537	0.0696642138821702	10.8317400466694	0.253657160740048	0.96374003759863	NA
sp|P0AB10|PQIC_ECOLI	treatment vs control	-0.191291973086214	0.0599624607194421	10.8317400466694	0.0087626771663252	0.96374003759863	NA
sp|P0AB12|YCCF_ECOLI	treatment vs control	0.0280165879490438	0.0633500013426425	10.8317400466694	0.667008120004448	0.96374003759863	NA
sp|P0AB14|YCCJ_ECOLI	treatment vs control	0.00548434688565862	0.0890032842199345	10.8317400466694	0.951988055557113	0.99599426382872	NA
sp|P0AB18|TUSE_ECOLI	treatment vs control	-0.0215356443380294	0.0414038937493118	10.8317400466694	0.613433672935713	0.96374003759863	NA
sp|P0AB24|EFEO_ECOLI	treatment vs control	0.0289567360559962	0.0723624144687664	10.8317400466694	0.696815402394856	0.96374003759863	NA
sp|P0AB26|YCEB_ECOLI	treatment vs control	-0.0489705721213309	0.0463448674170964	10.8317400466694	0.313666006163574	0.96374003759863	NA
sp|P0AB28|YCED_ECOLI	treatment vs control	-0.0100610401609698	0.0654619327824196	10.8317400466694	0.880677771969221	0.986988056081362	NA
sp|P0AB38|LPOB_ECOLI	treatment vs control	-0.0188301445997364	0.038721005830929	10.8317400466694	0.636441622410112	0.96374003759863	NA
sp|P0AB43|YCGL_ECOLI	treatment vs control	0.0335047711164099	0.0811648549093136	10.8317400466694	0.687806859487313	0.96374003759863	NA
sp|P0AB46|YMGD_ECOLI	treatment vs control	-0.110344087794968	0.0927807253461673	10.8317400466694	0.259739382234922	0.96374003759863	NA
sp|P0AB52|YCHN_ECOLI	treatment vs control	0.0448654834011325	0.13405903571062	10.8317400466694	0.744265183663825	0.964465561003697	NA
sp|P0AB55|YCII_ECOLI	treatment vs control	0.104384306596843	0.0616656796579546	10.8317400466694	0.119031187132242	0.96374003759863	NA
sp|P0AB58|LAPB_ECOLI	treatment vs control	-0.0223752131500859	0.0340196970942496	10.8317400466694	0.52445320847703	0.96374003759863	NA
sp|P0AB61|YCIN_ECOLI	treatment vs control	0.025340015175176	0.0573799238470021	10.8317400466694	0.667451912447028	0.96374003759863	NA
sp|P0AB65|ACYP_ECOLI	treatment vs control	-0.0527494647301851	0.0371207690647723	10.8317400466694	0.183453498558113	0.96374003759863	NA
sp|P0AB67|PNTB_ECOLI	treatment vs control	-0.104727381774109	0.0374707070247875	10.8317400466694	0.0176667782742027	0.96374003759863	NA
sp|P0AB71|ALF_ECOLI	treatment vs control	0.0838822091247379	0.0680918943490482	10.8317400466694	0.244060894575088	0.96374003759863	NA
sp|P0AB77|KBL_ECOLI	treatment vs control	0.062632745401614	0.0311975700224938	10.8317400466694	0.0702855128306313	0.96374003759863	NA
sp|P0AB80|ILVE_ECOLI	treatment vs control	0.153871283171308	0.057159520632708	10.8317400466694	0.0212118484931392	0.96374003759863	NA
sp|P0AB83|END3_ECOLI	treatment vs control	-0.0237741966632613	0.0352953352636666	10.8317400466694	0.514694818076325	0.96374003759863	NA
sp|P0AB87|FUCA_ECOLI	treatment vs control	0.0671665663287729	0.0820677830307296	10.8317400466694	0.430750116003982	0.96374003759863	NA
sp|P0AB89|PUR8_ECOLI	treatment vs control	0.0267252642645867	0.0400067507626901	10.8317400466694	0.518102368013944	0.96374003759863	NA
sp|P0AB91|AROG_ECOLI	treatment vs control	0.0799225363746699	0.0342102546418437	10.8317400466694	0.0397704457643205	0.96374003759863	NA
sp|P0AB98|ATP6_ECOLI	treatment vs control	-0.0376292972998858	0.0526387349982176	10.8317400466694	0.489816662871948	0.96374003759863	NA
sp|P0ABA0|ATPF_ECOLI	treatment vs control	-0.0373571069903294	0.0478262242275462	10.8317400466694	0.451477450844482	0.96374003759863	NA
sp|P0ABA4|ATPD_ECOLI	treatment vs control	-0.00566497540512627	0.0443691554213455	10.8317400466694	0.900743127813155	0.986988056081362	NA
sp|P0ABA6|ATPG_ECOLI	treatment vs control	0.0058352648369622	0.0413771759143207	10.8317400466694	0.890437761876723	0.986988056081362	NA
sp|P0ABB0|ATPA_ECOLI	treatment vs control	0.00743986406341515	0.0318620529711903	10.8317400466694	0.819725469277959	0.979223624844215	NA
sp|P0ABB4|ATPB_ECOLI	treatment vs control	0.0607245384080367	0.0848314811628289	10.8317400466694	0.489243421008008	0.96374003759863	NA
sp|P0ABB8|ATMA_ECOLI	treatment vs control	-0.0144671670650989	0.0392372608500219	10.8317400466694	0.719449076315125	0.96374003759863	NA
sp|P0ABC3|HFLC_ECOLI	treatment vs control	-0.0315700806676859	0.0365114401086172	10.8317400466694	0.405965874882625	0.96374003759863	NA
sp|P0ABC7|HFLK_ECOLI	treatment vs control	-0.00472121028418711	0.0385122132664608	10.8317400466694	0.904676725445694	0.986988056081362	NA
sp|P0ABD3|BFR_ECOLI	treatment vs control	-0.0611982440081288	0.0431065244217015	10.8317400466694	0.183829621134494	0.96374003759863	NA
sp|P0ABD5|ACCA_ECOLI	treatment vs control	0.00382505616165832	0.0313329005029887	10.8317400466694	0.905072689279222	0.986988056081362	NA
sp|P0ABD8|BCCP_ECOLI	treatment vs control	0.122546986465289	0.0858914868724736	10.8317400466694	0.181830990414705	0.96374003759863	NA
sp|P0ABE2|BOLA_ECOLI	treatment vs control	0.0739660395040624	0.041346748682176	10.8317400466694	0.101593742832295	0.96374003759863	NA
sp|P0ABF1|PCNB_ECOLI	treatment vs control	-0.0337988503041289	0.0486983517511118	10.8317400466694	0.502267522996575	0.96374003759863	NA
sp|P0ABF4|EUTM_ECOLI	treatment vs control	-0.0397544746793959	0.0979673191248112	10.8317400466694	0.692795180581497	0.96374003759863	NA
sp|P0ABF6|CDD_ECOLI	treatment vs control	0.106121047528426	0.0708772666346981	10.8317400466694	0.162889029359039	0.96374003759863	NA
sp|P0ABF8|PGSA_ECOLI	treatment vs control	0.0127661874897883	0.0357050693772685	10.8317400466694	0.727552633442006	0.96374003759863	NA
sp|P0ABH0|FTSA_ECOLI	treatment vs control	0.116292044463007	0.0975630291710505	10.8317400466694	0.258734230529249	0.96374003759863	NA
sp|P0ABH7|CISY_ECOLI	treatment vs control	-0.0213425909957008	0.0373129204579535	10.8317400466694	0.579006217967742	0.96374003759863	NA
sp|P0ABH9|CLPA_ECOLI	treatment vs control	-0.0060485380203551	0.0344737456938671	10.8317400466694	0.863960186186317	0.986988056081362	NA
sp|P0ABI4|CORA_ECOLI	treatment vs control	-0.0319534522004927	0.0510906686096685	10.8317400466694	0.544642766392651	0.96374003759863	NA
sp|P0ABI8|CYOB_ECOLI	treatment vs control	-0.0104299686392108	0.0589058006382447	10.8317400466694	0.862727204485767	0.986988056081362	NA
sp|P0ABJ1|CYOA_ECOLI	treatment vs control	-0.060095155603976	0.040539287844659	10.8317400466694	0.166734660603527	0.96374003759863	NA
sp|P0ABJ9|CYDA_ECOLI	treatment vs control	-0.0922623330416425	0.059597061262677	10.8317400466694	0.15030099732025	0.96374003759863	NA
sp|P0ABK2|CYDB_ECOLI	treatment vs control	-0.118494711361517	0.0487975533438304	10.8317400466694	0.0338263678829446	0.96374003759863	NA
sp|P0ABK5|CYSK_ECOLI	treatment vs control	-0.0347776488182713	0.0338974850096572	10.8317400466694	0.327274616781916	0.96374003759863	NA
sp|P0ABK9|NRFA_ECOLI	treatment vs control	0.0599918123976819	0.0542075464967266	10.8317400466694	0.292393636063178	0.96374003759863	NA
sp|P0ABL5|NAPC_ECOLI	treatment vs control	0.0978638227916332	0.0839819731587025	10.8317400466694	0.268919725324629	0.96374003759863	NA
sp|P0ABM9|CCMH_ECOLI	treatment vs control	-0.0804502305508322	0.091273127648788	10.8317400466694	0.397226155864881	0.96374003759863	NA
sp|P0ABN1|KDGL_ECOLI	treatment vs control	-0.0281688843753617	0.0545690300306162	10.8317400466694	0.616084211771509	0.96374003759863	NA
sp|P0ABN5|DCUA_ECOLI	treatment vs control	-0.141099565324158	0.0462893417613001	10.8317400466694	0.0112668450781809	0.96374003759863	NA
sp|P0ABP6|DEDA_ECOLI	treatment vs control	0.0220861722150793	0.0299589842607298	10.8317400466694	0.476658318877591	0.96374003759863	NA
sp|P0ABP8|DEOD_ECOLI	treatment vs control	0.0756669291951525	0.0342017509778378	10.8317400466694	0.0493772728677486	0.96374003759863	NA
sp|P0ABQ0|COABC_ECOLI	treatment vs control	0.0180071453612025	0.0385332463558549	10.8317400466694	0.649534963948608	0.96374003759863	NA
sp|P0ABQ2|GARR_ECOLI	treatment vs control	0.0098385669079986	0.0442686087762415	10.8317400466694	0.828256438734957	0.979223624844215	NA
sp|P0ABQ4|DYR_ECOLI	treatment vs control	-0.0105278280856491	0.0561203226382603	10.8317400466694	0.854662886121487	0.986988056081362	NA
sp|P0ABS1|DKSA_ECOLI	treatment vs control	0.100718809326475	0.0938027348577735	10.8317400466694	0.306281422990355	0.96374003759863	NA
sp|P0ABS5|DNAG_ECOLI	treatment vs control	-0.0269065603616067	0.03391008011189	10.8317400466694	0.444539525668063	0.96374003759863	NA
sp|P0ABS8|HOLE_ECOLI	treatment vs control	-0.0533570735658075	0.0692894609497554	10.8317400466694	0.45773002907299	0.96374003759863	NA
sp|P0ABT2|DPS_ECOLI	treatment vs control	0.0349958186141433	0.0422326705336863	10.8317400466694	0.42518914565593	0.96374003759863	NA
sp|P0ABT5|DUSB_ECOLI	treatment vs control	0.0224749798268154	0.0826179072372587	10.8317400466694	0.790710328066203	0.972712138903275	NA
sp|P0ABU0|MENB_ECOLI	treatment vs control	0.00600538021458282	0.0434316027555436	10.8317400466694	0.892562374614955	0.986988056081362	NA
sp|P0ABU2|YCHF_ECOLI	treatment vs control	0.0253344178863123	0.0743379884124033	10.8317400466694	0.739772200749394	0.96374003759863	NA
sp|P0ABU5|ELBB_ECOLI	treatment vs control	0.0367316227587903	0.0810843344155008	10.8317400466694	0.65948458872013	0.96374003759863	NA
sp|P0ABU7|EXBB_ECOLI	treatment vs control	0.0263287391348401	0.0490930528171528	10.8317400466694	0.602589054072864	0.96374003759863	NA
sp|P0ABU9|TOLQ_ECOLI	treatment vs control	0.0157053942113427	0.0745791836748313	10.8317400466694	0.837118781173917	0.981786925134135	NA
sp|P0ABV2|EXBD_ECOLI	treatment vs control	0.0512908845725607	0.0638244982379248	10.8317400466694	0.438894330511802	0.96374003759863	NA
sp|P0ABV6|TOLR_ECOLI	treatment vs control	0.0459339758590855	0.0475462072815141	10.8317400466694	0.35507345476059	0.96374003759863	NA
sp|P0ABX8|FLIL_ECOLI	treatment vs control	0.101084367900335	0.068966361323431	10.8317400466694	0.171146552001329	0.96374003759863	NA
sp|P0ABY4|FLAW_ECOLI	treatment vs control	-0.124979142473016	0.0864249262184432	10.8317400466694	0.176456863368349	0.96374003759863	NA
sp|P0ABZ1|FLIG_ECOLI	treatment vs control	-0.0430399600871223	0.0749422890553203	10.8317400466694	0.577491171112508	0.96374003759863	NA
sp|P0ABZ4|KDSC_ECOLI	treatment vs control	-0.0522263159262743	0.0661552656927222	10.8317400466694	0.446785577755143	0.96374003759863	NA
sp|P0ABZ6|SURA_ECOLI	treatment vs control	-0.00411140474652474	0.0362125653183235	10.8317400466694	0.911683144606493	0.98714860206483	NA
sp|P0AC02|BAMD_ECOLI	treatment vs control	-0.059215755790771	0.0349028537191144	10.8317400466694	0.118285973592137	0.96374003759863	NA
sp|P0AC13|DHPS_ECOLI	treatment vs control	0.0766554250083504	0.0363010055375701	10.8317400466694	0.0587903466216794	0.96374003759863	NA
sp|P0AC16|FOLB_ECOLI	treatment vs control	0.050243133155096	0.0883132337943592	10.8317400466694	0.581015167573042	0.96374003759863	NA
sp|P0AC19|FOLX_ECOLI	treatment vs control	0.0037490689745187	0.0471084710393197	10.8317400466694	0.938019584827086	0.993862052505023	NA
sp|P0AC23|FOCA_ECOLI	treatment vs control	-0.134885676682774	0.0481519983190308	10.8317400466694	0.0174690410371633	0.96374003759863	NA
sp|P0AC28|5FCL_ECOLI	treatment vs control	0.0764147403794439	0.0419408919592737	10.8317400466694	0.0961597092988627	0.96374003759863	NA
sp|P0AC30|FTSX_ECOLI	treatment vs control	-0.0546001916392779	0.0442279799094068	10.8317400466694	0.243121912470336	0.96374003759863	NA
sp|P0AC33|FUMA_ECOLI	treatment vs control	0.0476228385209425	0.0387043343751572	10.8317400466694	0.244589261214355	0.96374003759863	NA
sp|P0AC35|TTDB_ECOLI	treatment vs control	-0.0429519188880236	0.0481464162862053	10.8317400466694	0.391721317665945	0.96374003759863	NA
sp|P0AC38|ASPA_ECOLI	treatment vs control	0.0692469823659909	0.0544936249376626	10.8317400466694	0.230436360675758	0.96374003759863	NA
sp|P0AC41|SDHA_ECOLI	treatment vs control	0.0762186708440766	0.0373353627320209	10.8317400466694	0.0663324543398624	0.96374003759863	NA
sp|P0AC44|DHSD_ECOLI	treatment vs control	-0.0150110798191729	0.0438432626096778	10.8317400466694	0.738615848226832	0.96374003759863	NA
sp|P0AC47|FRDB_ECOLI	treatment vs control	0.0455651054843488	0.0694427645784088	10.8317400466694	0.525418593528117	0.96374003759863	NA
sp|P0AC51|ZUR_ECOLI	treatment vs control	-0.0568031734992208	0.0713467655233763	10.8317400466694	0.443040600298373	0.96374003759863	NA
sp|P0AC53|G6PD_ECOLI	treatment vs control	-0.00294034815710945	0.0348664774773079	10.8317400466694	0.934331167780576	0.993862052505023	NA
sp|P0AC55|GLNK_ECOLI	treatment vs control	0.0469999558265787	0.0347121390999107	10.8317400466694	0.203313560562322	0.96374003759863	NA
sp|P0AC59|GLRX2_ECOLI	treatment vs control	-0.0273870438054129	0.0391192743898418	10.8317400466694	0.498631421749956	0.96374003759863	NA
sp|P0AC62|GLRX3_ECOLI	treatment vs control	0.0636154165051425	0.0575061958880123	10.8317400466694	0.292588150377318	0.96374003759863	NA
sp|P0AC69|GLRX4_ECOLI	treatment vs control	0.120456862660572	0.0649629028706648	10.8317400466694	0.0911089952735811	0.96374003759863	NA
sp|P0AC75|KDTA_ECOLI	treatment vs control	-0.0158227614976319	0.0355991628011708	10.8317400466694	0.665452400470491	0.96374003759863	NA
sp|P0AC78|WECA_ECOLI	treatment vs control	0.0239725173991133	0.0443411006809359	10.8317400466694	0.599697377271931	0.96374003759863	NA
sp|P0AC81|LGUL_ECOLI	treatment vs control	0.0406917939875845	0.0602741758046084	10.8317400466694	0.513757917444301	0.96374003759863	NA
sp|P0AC84|GLO2_ECOLI	treatment vs control	-0.00965323408802482	0.0788081571310822	10.8317400466694	0.904753795699413	0.986988056081362	NA
sp|P0AC86|PHSG_ECOLI	treatment vs control	0.00047979908048619	0.0416753356615359	10.8317400466694	0.991023638604066	0.998968553850259	NA
sp|P0AC88|GM4D_ECOLI	treatment vs control	0.079530834499615	0.0551601884930182	10.8317400466694	0.177635994526608	0.96374003759863	NA
sp|P0AC92|GNSA_ECOLI	treatment vs control	0.0440404624977584	0.0676308010746951	10.8317400466694	0.52849722021011	0.96374003759863	NA
sp|P0ACA1|YIBF_ECOLI	treatment vs control	0.0417713158736685	0.0775367663019839	10.8317400466694	0.600970007199978	0.96374003759863	NA
sp|P0ACA3|SSPA_ECOLI	treatment vs control	0.104474172515042	0.08885570788337	10.8317400466694	0.264881614774359	0.96374003759863	NA
sp|P0ACA7|GSTB_ECOLI	treatment vs control	0.0316148242760981	0.0541971493548996	10.8317400466694	0.571616717559328	0.96374003759863	NA
sp|P0ACB0|DNAB_ECOLI	treatment vs control	0.0211808406500275	0.0462670414530292	10.8317400466694	0.656145995181003	0.96374003759863	NA
sp|P0ACB2|HEM2_ECOLI	treatment vs control	0.0347202194149076	0.039381067578471	10.8317400466694	0.397109960472633	0.96374003759863	NA
sp|P0ACB4|HEMG_ECOLI	treatment vs control	0.00412794422149565	0.0526189300735528	10.8317400466694	0.938900730549241	0.993862052505023	NA
sp|P0ACB7|HEMY_ECOLI	treatment vs control	-0.0117495883125748	0.0439046361920874	10.8317400466694	0.794022034918102	0.974458555660806	NA
sp|P0ACC1|PRMC_ECOLI	treatment vs control	0.0477055545654364	0.100031333702295	10.8317400466694	0.642905339858472	0.96374003759863	NA
sp|P0ACC3|ERPA_ECOLI	treatment vs control	-0.0296091409010252	0.0515813290985606	10.8317400466694	0.577673866714011	0.96374003759863	NA
sp|P0ACC7|GLMU_ECOLI	treatment vs control	0.00392950844778789	0.0375044976207552	10.8317400466694	0.918469822469199	0.98714860206483	NA
sp|P0ACD4|ISCU_ECOLI	treatment vs control	0.151146380051899	0.0559215569998369	10.8317400466694	0.0208065294377198	0.96374003759863	NA
sp|P0ACD8|MBHL_ECOLI	treatment vs control	0.0116968868857735	0.0298050279138215	10.8317400466694	0.702340371686309	0.96374003759863	NA
sp|P0ACE0|MBHM_ECOLI	treatment vs control	0.0545031864737647	0.0386225141344519	10.8317400466694	0.186264155473727	0.96374003759863	NA
sp|P0ACE7|HINT_ECOLI	treatment vs control	0.0430384219405218	0.0691599721261923	10.8317400466694	0.546619421552839	0.96374003759863	NA
sp|P0ACF0|DBHA_ECOLI	treatment vs control	-0.0528127224791737	0.0553397487212843	10.8317400466694	0.360726381931758	0.96374003759863	NA
sp|P0ACF4|DBHB_ECOLI	treatment vs control	-0.0661180058033682	0.0555367876242536	10.8317400466694	0.259277001868837	0.96374003759863	NA
sp|P0ACF8|HNS_ECOLI	treatment vs control	-0.00579083953521991	0.0433644841433164	10.8317400466694	0.896215991353333	0.986988056081362	NA
sp|P0ACG1|STPA_ECOLI	treatment vs control	-0.021488147525683	0.045214460758933	10.8317400466694	0.64404811232796	0.96374003759863	NA
sp|P0ACG8|HSLR_ECOLI	treatment vs control	-0.0596244128766529	0.0566937307921606	10.8317400466694	0.315837245453738	0.96374003759863	NA
sp|P0ACH8|MELR_ECOLI	treatment vs control	-0.046603003676696	0.0605467744826637	10.8317400466694	0.457933675581838	0.96374003759863	NA
sp|P0ACI0|ROB_ECOLI	treatment vs control	-0.00285058045065081	0.0538882163208364	10.8317400466694	0.95877612427246	0.99599426382872	NA
sp|P0ACI3|XYLR_ECOLI	treatment vs control	-0.0238320429234768	0.0443181706585578	10.8317400466694	0.601623888225786	0.96374003759863	NA
sp|P0ACI6|ASNC_ECOLI	treatment vs control	0.00864804873619988	0.0599941298712374	10.8317400466694	0.888030321346381	0.986988056081362	NA
sp|P0ACJ0|LRP_ECOLI	treatment vs control	0.0358335263258853	0.0307660145607916	10.8317400466694	0.269146304952109	0.96374003759863	NA
sp|P0ACJ8|CRP_ECOLI	treatment vs control	0.00853315540108955	0.0533953032695656	10.8317400466694	0.875971071425453	0.986988056081362	NA
sp|P0ACK2|AGAR_ECOLI	treatment vs control	0.0486308725195884	0.0698522068322609	10.8317400466694	0.500971648229084	0.96374003759863	NA
sp|P0ACK5|DEOR_ECOLI	treatment vs control	-0.0133092148551129	0.03295305208111	10.8317400466694	0.694157172222883	0.96374003759863	NA
sp|P0ACK8|FUCR_ECOLI	treatment vs control	-0.174721722538504	0.0728169808509189	10.8317400466694	0.035587861441051	0.96374003759863	NA
sp|P0ACL2|EXUR_ECOLI	treatment vs control	0.0558108093094457	0.0481120590106985	10.8317400466694	0.270972282331249	0.96374003759863	NA
sp|P0ACL5|GLCC_ECOLI	treatment vs control	-0.0416233833420457	0.0442532700998595	10.8317400466694	0.367427140699322	0.96374003759863	NA
sp|P0ACL9|PDHR_ECOLI	treatment vs control	0.0665158637584137	0.0568983941994908	10.8317400466694	0.267475427188997	0.96374003759863	NA
sp|P0ACM2|RSPR_ECOLI	treatment vs control	-0.00342283725541069	0.0381467293840014	10.8317400466694	0.930140833833307	0.992454869150411	NA
sp|P0ACM5|YEGW_ECOLI	treatment vs control	-0.0488421596218187	0.0308995541023038	10.8317400466694	0.14268990711497	0.96374003759863	NA
sp|P0ACM9|YIHL_ECOLI	treatment vs control	-0.102396037286738	0.053967522252983	10.8317400466694	0.0847410916560884	0.96374003759863	NA
sp|P0ACN4|ALLR_ECOLI	treatment vs control	0.0172236513442097	0.0269765200348509	10.8317400466694	0.536434577228102	0.96374003759863	NA
sp|P0ACN7|CYTR_ECOLI	treatment vs control	-0.0213076066079813	0.037431256077388	10.8317400466694	0.580801160708463	0.96374003759863	NA
sp|P0ACP1|CRA_ECOLI	treatment vs control	0.00227134344550074	0.0369388996769425	10.8317400466694	0.952089518808139	0.99599426382872	NA
sp|P0ACP5|GNTR_ECOLI	treatment vs control	-0.0133881292869623	0.0389857707597238	10.8317400466694	0.737862351927464	0.96374003759863	NA
sp|P0ACP7|PURR_ECOLI	treatment vs control	-0.0327783042334487	0.0368052168964367	10.8317400466694	0.392501950028664	0.96374003759863	NA
sp|P0ACQ4|OXYR_ECOLI	treatment vs control	0.0265812448211484	0.0301579939477219	10.8317400466694	0.397238229915953	0.96374003759863	NA
sp|P0ACR4|YEIE_ECOLI	treatment vs control	0.0107126400779306	0.0477829170160163	10.8317400466694	0.826779091610195	0.979223624844215	NA
sp|P0ACR7|YFER_ECOLI	treatment vs control	0.0102568296302844	0.0697536038735427	10.8317400466694	0.885798666789382	0.986988056081362	NA
sp|P0ACR9|MPRA_ECOLI	treatment vs control	-0.0203570028423369	0.0594536839806219	10.8317400466694	0.73860085336314	0.96374003759863	NA
sp|P0ACS2|SOXR_ECOLI	treatment vs control	-0.0986065115635828	0.0574501465811302	10.8317400466694	0.114512288914447	0.96374003759863	NA
sp|P0ACS7|RPIR_ECOLI	treatment vs control	0.0351270618260617	0.0348775860765395	10.8317400466694	0.335830463496796	0.96374003759863	NA
sp|P0ACS9|ACRR_ECOLI	treatment vs control	0.000157848953964689	0.0568027824571236	10.8317400466694	0.997833283993781	0.999087894158065	NA
sp|P0ACT6|UIDR_ECOLI	treatment vs control	-0.0494857925510869	0.0688412398380221	10.8317400466694	0.487457716733839	0.96374003759863	NA
sp|P0ACU0|CECR_ECOLI	treatment vs control	0.0560335974124476	0.0459490571131398	10.8317400466694	0.248553814546232	0.96374003759863	NA
sp|P0ACU2|RUTR_ECOLI	treatment vs control	-0.0175590035181463	0.0417839302340937	10.8317400466694	0.682530282527041	0.96374003759863	NA
sp|P0ACU5|FABR_ECOLI	treatment vs control	0.0721111810007259	0.068792291897203	10.8317400466694	0.31735252931408	0.96374003759863	NA
sp|P0ACU7|YJDC_ECOLI	treatment vs control	0.0516080567757296	0.0559968282895991	10.8317400466694	0.376795382242997	0.96374003759863	NA
sp|P0ACV0|LPXL_ECOLI	treatment vs control	-0.082612110302127	0.0686488094211955	10.8317400466694	0.254462644828855	0.96374003759863	NA
sp|P0ACV2|LPXP_ECOLI	treatment vs control	-0.0741184804823052	0.057444469068058	10.8317400466694	0.223822874421592	0.96374003759863	NA
sp|P0ACV4|LAPA_ECOLI	treatment vs control	0.0407289234998206	0.0906647848731766	10.8317400466694	0.662124408516574	0.96374003759863	NA
sp|P0ACV6|MPAA_ECOLI	treatment vs control	0.0811460740430462	0.059220761618648	10.8317400466694	0.198344562313163	0.96374003759863	NA
sp|P0ACV8|YMJA_ECOLI	treatment vs control	0.346903380202376	0.178348225439601	10.8317400466694	0.0781741547269955	0.96374003759863	NA
sp|P0ACW6|YDCH_ECOLI	treatment vs control	0.00826926467717453	0.0650813286060639	10.8317400466694	0.901220550201603	0.986988056081362	NA
sp|P0ACX3|YDHR_ECOLI	treatment vs control	-0.0470237860409201	0.0481376447153384	10.8317400466694	0.349950761887882	0.96374003759863	NA
sp|P0ACX5|FUMD_ECOLI	treatment vs control	-0.0419460836582645	0.0660142240661537	10.8317400466694	0.538353086907371	0.96374003759863	NA
sp|P0ACY1|YDJA_ECOLI	treatment vs control	0.000236212802154434	0.054258328518315	10.8317400466694	0.996605576494004	0.999087894158065	NA
sp|P0ACY3|YEAG_ECOLI	treatment vs control	0.0152288261420475	0.0377786575577393	10.8317400466694	0.694712206753796	0.96374003759863	NA
sp|P0ACZ4|EVGA_ECOLI	treatment vs control	0.0807829319264824	0.0409667644957255	10.8317400466694	0.0746938973451505	0.96374003759863	NA
sp|P0ACZ8|CUSR_ECOLI	treatment vs control	-0.0374869309551766	0.0321342143252805	10.8317400466694	0.268424549600627	0.96374003759863	NA
sp|P0AD01|DCUR_ECOLI	treatment vs control	0.0143046961417362	0.0605273124927997	10.8317400466694	0.817582574303368	0.979223624844215	NA
sp|P0AD05|YECA_ECOLI	treatment vs control	0.0685672587499174	0.091968739516407	10.8317400466694	0.471808641297972	0.96374003759863	NA
sp|P0AD07|YECF_ECOLI	treatment vs control	-0.0555107136995187	0.074183240047144	10.8317400466694	0.47022009291976	0.96374003759863	NA
sp|P0AD10|YECJ_ECOLI	treatment vs control	-0.00206599204122625	0.0443025529347567	10.8317400466694	0.963653843693627	0.996517855458435	NA
sp|P0AD12|YEEZ_ECOLI	treatment vs control	0.0357223693134621	0.0420863871570106	10.8317400466694	0.414364696180186	0.96374003759863	NA
sp|P0AD21|YEJG_ECOLI	treatment vs control	0.00761766025910094	0.0677309435489532	10.8317400466694	0.912508446649758	0.98714860206483	NA
sp|P0AD24|YEJL_ECOLI	treatment vs control	-0.00968623302025418	0.0621045440738507	10.8317400466694	0.878928079119903	0.986988056081362	NA
sp|P0AD27|YEJM_ECOLI	treatment vs control	-0.0178812204258554	0.0781717064993507	10.8317400466694	0.823330009880982	0.979223624844215	NA
sp|P0AD33|YFCZ_ECOLI	treatment vs control	0.120238608761391	0.0742228196162824	10.8317400466694	0.13396004017901	0.96374003759863	NA
sp|P0AD37|YFEC_ECOLI	treatment vs control	0.0875865651938917	0.0782049062482941	10.8317400466694	0.286948627851503	0.96374003759863	NA
sp|P0AD42|PGPC_ECOLI	treatment vs control	-0.143179615103133	0.0625557794219272	10.8317400466694	0.0432118313533239	0.96374003759863	NA
sp|P0AD49|YFIA_ECOLI	treatment vs control	-0.0627384560091908	0.0717518533935694	10.8317400466694	0.400882334211158	0.96374003759863	NA
sp|P0AD53|YGAC_ECOLI	treatment vs control	0.00930190311937372	0.223341975503433	10.8317400466694	0.967536537472512	0.997104588097571	NA
sp|P0AD57|ISPB_ECOLI	treatment vs control	0.021185955023339	0.055924109942094	10.8317400466694	0.712131626159014	0.96374003759863	NA
sp|P0AD59|IVY_ECOLI	treatment vs control	0.0443968709076994	0.0859132961042493	10.8317400466694	0.61570796762109	0.96374003759863	NA
sp|P0AD61|KPYK1_ECOLI	treatment vs control	0.017447014179069	0.0317660263188112	10.8317400466694	0.593985860739683	0.96374003759863	NA
sp|P0AD65|MRDA_ECOLI	treatment vs control	-0.0321648599883239	0.0456919903333017	10.8317400466694	0.496318974609741	0.96374003759863	NA
sp|P0AD70|AMPH_ECOLI	treatment vs control	0.00186167625690277	0.033556884824916	10.8317400466694	0.956767559407359	0.99599426382872	NA
sp|P0AD96|LIVJ_ECOLI	treatment vs control	0.0524346092471843	0.0486067872245117	10.8317400466694	0.304135168310219	0.96374003759863	NA
sp|P0ADA1|TESA_ECOLI	treatment vs control	-0.00183068080738389	0.0498968788650831	10.8317400466694	0.971400177573992	0.997104588097571	NA
sp|P0ADA3|NLPD_ECOLI	treatment vs control	-0.0128329860305967	0.0438196588986362	10.8317400466694	0.775163865347055	0.969475607369821	NA
sp|P0ADA5|YAJG_ECOLI	treatment vs control	-0.0201935593315199	0.0435293637771249	10.8317400466694	0.651898184895029	0.96374003759863	NA
sp|P0ADB1|OSME_ECOLI	treatment vs control	-0.00491987902444281	0.0633148851891	10.8317400466694	0.939479571307264	0.993862052505023	NA
sp|P0ADB7|ECNB_ECOLI	treatment vs control	-0.141291025611735	0.031855514324729	10.8317400466694	0.00104073759623758	0.636904954792652	NA
sp|P0ADC1|LPTE_ECOLI	treatment vs control	0.0140428553004402	0.0324305851675575	10.8317400466694	0.673501641623818	0.96374003759863	NA
sp|P0ADC3|LOLC_ECOLI	treatment vs control	-0.0454197029806319	0.0533721576731517	10.8317400466694	0.413186866049573	0.96374003759863	NA
sp|P0ADC6|LPTG_ECOLI	treatment vs control	-0.0078860929100761	0.0470797873789929	10.8317400466694	0.870059136436026	0.986988056081362	NA
sp|P0ADE2|YTFK_ECOLI	treatment vs control	0.0767833148469015	0.055809117552419	10.8317400466694	0.196657593760984	0.96374003759863	NA
sp|P0ADE4|TAMA_ECOLI	treatment vs control	-0.0608497271607075	0.0506545948564132	10.8317400466694	0.255255727370687	0.96374003759863	NA
sp|P0ADE6|KBP_ECOLI	treatment vs control	0.0909108884121333	0.0687958146611931	10.8317400466694	0.213580115173482	0.96374003759863	NA
sp|P0ADE8|YGFZ_ECOLI	treatment vs control	0.00277974606090389	0.03862049803838	10.8317400466694	0.943932863975903	0.9947311919005	NA
sp|P0ADF6|EDD_ECOLI	treatment vs control	-0.0439600998450569	0.0504005380819415	10.8317400466694	0.402011597417758	0.96374003759863	NA
sp|P0ADF8|ILVN_ECOLI	treatment vs control	0.049966488343461	0.0778435184199763	10.8317400466694	0.534296766698726	0.96374003759863	NA
sp|P0ADG4|SUHB_ECOLI	treatment vs control	0.00643290551515469	0.0406878290931786	10.8317400466694	0.877283844869671	0.986988056081362	NA
sp|P0ADG7|IMDH_ECOLI	treatment vs control	0.021968508972004	0.0327546518278076	10.8317400466694	0.516458234519495	0.96374003759863	NA
sp|P0ADI4|ENTB_ECOLI	treatment vs control	0.0540110895256846	0.0713464575304488	10.8317400466694	0.46518330616155	0.96374003759863	NA
sp|P0ADI7|YECD_ECOLI	treatment vs control	0.126236149714191	0.0959514960319292	10.8317400466694	0.215466043875662	0.96374003759863	NA
sp|P0ADK0|YIAF_ECOLI	treatment vs control	-0.0509526679415329	0.0470829588382467	10.8317400466694	0.30267194284627	0.96374003759863	NA
sp|P0ADK6|YIBA_ECOLI	treatment vs control	-0.00863446051216474	0.035480569823878	10.8317400466694	0.812275740714456	0.978490983708886	NA
sp|P0ADK8|YIBL_ECOLI	treatment vs control	0.030698228941791	0.0497167656348992	10.8317400466694	0.549690048154223	0.96374003759863	NA
sp|P0ADM4|YIDQ_ECOLI	treatment vs control	0.0486688219329048	0.0763081434075103	10.8317400466694	0.536857621907515	0.96374003759863	NA
sp|P0ADN0|VIAA_ECOLI	treatment vs control	-0.0358640030432019	0.0695167315272909	10.8317400466694	0.616288039638617	0.96374003759863	NA
sp|P0ADN2|YIFE_ECOLI	treatment vs control	0.021308510837759	0.0491862547880979	10.8317400466694	0.673355026924148	0.96374003759863	NA
sp|P0ADN6|YIFL_ECOLI	treatment vs control	-0.0271412657344224	0.0484357324999648	10.8317400466694	0.586639165582514	0.96374003759863	NA
sp|P0ADP0|YIGB_ECOLI	treatment vs control	0.0921289048767815	0.0834527515795436	10.8317400466694	0.29352933435162	0.96374003759863	NA
sp|P0ADP2|YIGI_ECOLI	treatment vs control	0.0708404217628056	0.0324446752498614	10.8317400466694	0.051924599746718	0.96374003759863	NA
sp|P0ADP7|UBIJ_ECOLI	treatment vs control	0.00383300983172853	0.0596403506951983	10.8317400466694	0.9499269772581	0.99599426382872	NA
sp|P0ADP9|YIHD_ECOLI	treatment vs control	0.0244836769896903	0.067908483667226	10.8317400466694	0.725376158209089	0.96374003759863	NA
sp|P0ADQ2|FABY_ECOLI	treatment vs control	-0.0254294618912677	0.0483571802759988	10.8317400466694	0.609577709467274	0.96374003759863	NA
sp|P0ADQ7|YGAM_ECOLI	treatment vs control	-0.0287326903502295	0.0507877088363306	10.8317400466694	0.583099353910538	0.96374003759863	NA
sp|P0ADR6|RLMM_ECOLI	treatment vs control	-0.0242893336928958	0.0381174822661415	10.8317400466694	0.537215261861983	0.96374003759863	NA
sp|P0ADR8|PPNN_ECOLI	treatment vs control	0.00487336344224535	0.0315695510301267	10.8317400466694	0.880157378349327	0.986988056081362	NA
sp|P0ADS2|ZAPA_ECOLI	treatment vs control	0.064485462890365	0.0458403468887862	10.8317400466694	0.187542322616349	0.96374003759863	NA
sp|P0ADS6|YGGE_ECOLI	treatment vs control	0.0166021242191361	0.049127037349369	10.8317400466694	0.741865226131422	0.964465561003697	NA
sp|P0ADS9|YGGN_ECOLI	treatment vs control	0.0339633913798465	0.050043213483451	10.8317400466694	0.511579624856455	0.96374003759863	NA
sp|P0ADT2|YGIB_ECOLI	treatment vs control	-0.00813429810463256	0.0431432622795571	10.8317400466694	0.853938073313369	0.986988056081362	NA
sp|P0ADT5|YGIC_ECOLI	treatment vs control	0.0564294081390876	0.0843638852923714	10.8317400466694	0.51757307346795	0.96374003759863	NA
sp|P0ADT8|YGIM_ECOLI	treatment vs control	0.0610607391212415	0.0455124561254962	10.8317400466694	0.207166392319886	0.96374003759863	NA
sp|P0ADU2|YGIN_ECOLI	treatment vs control	0.0891565657513871	0.0418201560438866	10.8317400466694	0.0567709150050641	0.96374003759863	NA
sp|P0ADU5|YGIW_ECOLI	treatment vs control	0.0925737838517318	0.0607196205393715	10.8317400466694	0.156007291536475	0.96374003759863	NA
sp|P0ADU7|YQIB_ECOLI	treatment vs control	-0.0642095346428195	0.143003162009983	10.8317400466694	0.662276525147921	0.96374003759863	NA
sp|P0ADV1|LPTA_ECOLI	treatment vs control	0.0958781233129511	0.0766567909642564	10.8317400466694	0.237370000611179	0.96374003759863	NA
sp|P0ADV5|YHBW_ECOLI	treatment vs control	0.0805199574856769	0.0475465686049951	10.8317400466694	0.118885172799345	0.96374003759863	NA
sp|P0ADV7|MLAC_ECOLI	treatment vs control	-0.0641747304081455	0.0370313235939899	10.8317400466694	0.111431439501587	0.96374003759863	NA
sp|P0ADV9|LPTC_ECOLI	treatment vs control	0.0249553649347594	0.0582227986974984	10.8317400466694	0.676600242375085	0.96374003759863	NA
sp|P0ADW3|YHCB_ECOLI	treatment vs control	0.00446479907746099	0.0374189967045845	10.8317400466694	0.907206780188122	0.986988056081362	NA
sp|P0ADW8|YHEV_ECOLI	treatment vs control	-0.0212757154074878	0.0593061149364069	10.8317400466694	0.726681003708196	0.96374003759863	NA
sp|P0ADX1|YHFA_ECOLI	treatment vs control	-0.0193197069484991	0.0386780941865532	10.8317400466694	0.62741740529106	0.96374003759863	NA
sp|P0ADX5|YHFG_ECOLI	treatment vs control	0.0123484644465005	0.0584418981381608	10.8317400466694	0.836580064636341	0.981786925134135	NA
sp|P0ADX7|YHHA_ECOLI	treatment vs control	-0.0203123469469204	0.107981686548763	10.8317400466694	0.854268744529591	0.986988056081362	NA
sp|P0ADX9|RSMD_ECOLI	treatment vs control	0.000181494682275579	0.0483698335253576	10.8317400466694	0.997074374700669	0.999087894158065	NA
sp|P0ADY1|PPID_ECOLI	treatment vs control	-0.00688102180617885	0.0378183472586121	10.8317400466694	0.858982798927683	0.986988056081362	NA
sp|P0ADY3|RL14_ECOLI	treatment vs control	-0.0650054348112203	0.0452750268793793	10.8317400466694	0.179305556233828	0.96374003759863	NA
sp|P0ADY7|RL16_ECOLI	treatment vs control	-0.0382094101046971	0.0548671532167408	10.8317400466694	0.50085010625866	0.96374003759863	NA
sp|P0ADZ0|RL23_ECOLI	treatment vs control	-0.0729023602330836	0.051531148747229	10.8317400466694	0.185247331207113	0.96374003759863	NA
sp|P0ADZ4|RS15_ECOLI	treatment vs control	-0.115541624099178	0.0570156839925829	10.8317400466694	0.0680547646999743	0.96374003759863	NA
sp|P0ADZ7|YAJC_ECOLI	treatment vs control	-0.00691506569756501	0.0383954522475094	10.8317400466694	0.860398275984604	0.986988056081362	NA
sp|P0AE01|TRMJ_ECOLI	treatment vs control	0.0240422642296825	0.0422179175636697	10.8317400466694	0.580648088469494	0.96374003759863	NA
sp|P0AE06|ACRA_ECOLI	treatment vs control	-0.0175961536808858	0.0400264758010709	10.8317400466694	0.668859458570521	0.96374003759863	NA
sp|P0AE08|AHPC_ECOLI	treatment vs control	0.0434472683312491	0.0696659730382745	10.8317400466694	0.5457655119321	0.96374003759863	NA
sp|P0AE12|AMN_ECOLI	treatment vs control	0.0135022710485909	0.0292795020081524	10.8317400466694	0.653812005624307	0.96374003759863	NA
sp|P0AE14|AMPE_ECOLI	treatment vs control	-0.0505444006871501	0.0809922650132686	10.8317400466694	0.545503974880286	0.96374003759863	NA
sp|P0AE18|MAP1_ECOLI	treatment vs control	0.0782043912624321	0.0585122001811088	10.8317400466694	0.208766272779954	0.96374003759863	NA
sp|P0AE22|APHA_ECOLI	treatment vs control	0.0387498262602813	0.0752910449817294	10.8317400466694	0.61712412627909	0.96374003759863	NA
sp|P0AE28|AROM_ECOLI	treatment vs control	-0.0420282166405604	0.0564366730998137	10.8317400466694	0.472303291271988	0.96374003759863	NA
sp|P0AE37|ASTA_ECOLI	treatment vs control	0.0566607032646363	0.0303268337529944	10.8317400466694	0.0889807837681771	0.96374003759863	NA
sp|P0AE39|YPDB_ECOLI	treatment vs control	-0.0266226884720437	0.040344293701482	10.8317400466694	0.523109748636789	0.96374003759863	NA
sp|P0AE45|PAEA_ECOLI	treatment vs control	0.000980814362872112	0.0480309135665353	10.8317400466694	0.984079250640736	0.997160199246319	NA
sp|P0AE48|YTFP_ECOLI	treatment vs control	-0.0767275323206957	0.0516765383977576	10.8317400466694	0.166115445821622	0.96374003759863	NA
sp|P0AE52|BCP_ECOLI	treatment vs control	0.0489569658747036	0.0930643742617597	10.8317400466694	0.609451768493012	0.96374003759863	NA
sp|P0AE60|CEDA_ECOLI	treatment vs control	-0.149340333708895	0.0544862957236352	10.8317400466694	0.0194469142405886	0.96374003759863	NA
sp|P0AE63|CHAB_ECOLI	treatment vs control	0.0768287501465517	0.0755730704043455	10.8317400466694	0.331506558964879	0.96374003759863	NA
sp|P0AE67|CHEY_ECOLI	treatment vs control	-0.295054195540822	0.137177877230185	10.8317400466694	0.0549371016402605	0.96374003759863	NA
sp|P0AE70|MAZF_ECOLI	treatment vs control	-0.0317585436155101	0.0438524097648691	10.8317400466694	0.484283045870861	0.96374003759863	NA
sp|P0AE72|MAZE_ECOLI	treatment vs control	-0.0700942159809191	0.146850932997202	10.8317400466694	0.642623141829148	0.96374003759863	NA
sp|P0AE78|CORC_ECOLI	treatment vs control	0.0573904784869583	0.0618369636459651	10.8317400466694	0.373578189609018	0.96374003759863	NA
sp|P0AE82|CPXA_ECOLI	treatment vs control	-0.0136011553216821	0.0419921022182623	10.8317400466694	0.752183275078633	0.964465561003697	NA
sp|P0AE85|CPXP_ECOLI	treatment vs control	0.0666640620021834	0.0844873318319339	10.8317400466694	0.447014394833174	0.96374003759863	NA
sp|P0AE88|CPXR_ECOLI	treatment vs control	-0.0546156159645518	0.0498759665311066	10.8317400466694	0.297255309236798	0.96374003759863	NA
sp|P0AE91|CREA_ECOLI	treatment vs control	0.00664580137709021	0.0377117427777829	10.8317400466694	0.863367666539523	0.986988056081362	NA
sp|P0AEA8|CYSG_ECOLI	treatment vs control	-0.00430874042651638	0.0325150275140713	10.8317400466694	0.897006278216381	0.986988056081362	NA
sp|P0AEB2|DACA_ECOLI	treatment vs control	-0.0227265685057481	0.0347021681374548	10.8317400466694	0.526192831895417	0.96374003759863	NA
sp|P0AEB5|YNAI_ECOLI	treatment vs control	0.0139146279790172	0.067606707537583	10.8317400466694	0.840750794191451	0.982177822652018	NA
sp|P0AEB7|YOAB_ECOLI	treatment vs control	0.0296776342577725	0.108289507669886	10.8317400466694	0.789195672428229	0.972106428863561	NA
sp|P0AEC0|YOAE_ECOLI	treatment vs control	0.0641287114579245	0.070924234718233	10.8317400466694	0.385565346585534	0.96374003759863	NA
sp|P0AEC3|ARCB_ECOLI	treatment vs control	-0.0138387211620321	0.0343832886138191	10.8317400466694	0.695156826378896	0.96374003759863	NA
sp|P0AEC5|BARA_ECOLI	treatment vs control	-0.0224691579477654	0.0399009478310731	10.8317400466694	0.584818682544397	0.96374003759863	NA
sp|P0AED0|USPA_ECOLI	treatment vs control	0.0437740496614829	0.0616567648771925	10.8317400466694	0.492728208634546	0.96374003759863	NA
sp|P0AED5|UVRY_ECOLI	treatment vs control	-0.0227056198391713	0.046726511437557	10.8317400466694	0.636700499352073	0.96374003759863	NA
sp|P0AED7|DAPE_ECOLI	treatment vs control	-0.00235483980503307	0.0603801095784739	10.8317400466694	0.9695997094445	0.997104588097571	NA
sp|P0AED9|DCM_ECOLI	treatment vs control	-0.0361562163800373	0.0338155944936889	10.8317400466694	0.308220280974811	0.96374003759863	NA
sp|P0AEE1|DCRB_ECOLI	treatment vs control	-0.0299431494427194	0.0397399983605182	10.8317400466694	0.467225992395402	0.96374003759863	NA
sp|P0AEE3|DEGS_ECOLI	treatment vs control	-0.11857910415099	0.0517808813584301	10.8317400466694	0.0431222942111903	0.96374003759863	NA
sp|P0AEE5|DGAL_ECOLI	treatment vs control	0.0411496208344676	0.0723784912024067	10.8317400466694	0.581267926175231	0.96374003759863	NA
sp|P0AEE8|DMA_ECOLI	treatment vs control	-0.0376874035102816	0.0427790894298905	10.8317400466694	0.397456897956535	0.96374003759863	NA
sp|P0AEF0|DNAC_ECOLI	treatment vs control	-0.029638163658168	0.0471241126003543	10.8317400466694	0.542425398547662	0.96374003759863	NA
sp|P0AEF4|DPIA_ECOLI	treatment vs control	-0.0322030263735845	0.0450594170426165	10.8317400466694	0.489923690469656	0.96374003759863	NA
sp|P0AEF8|DPPB_ECOLI	treatment vs control	-0.0219583823430333	0.0587418305237431	10.8317400466694	0.715757912867655	0.96374003759863	NA
sp|P0AEG1|DPPC_ECOLI	treatment vs control	-0.0268190476600762	0.0432986090601811	10.8317400466694	0.548461224977728	0.96374003759863	NA
sp|P0AEG4|DSBA_ECOLI	treatment vs control	0.0521904579572202	0.0850990265042154	10.8317400466694	0.552344198848639	0.96374003759863	NA
sp|P0AEG6|DSBC_ECOLI	treatment vs control	0.0626985412498644	0.0658524798866211	10.8317400466694	0.361806087420046	0.96374003759863	NA
sp|P0AEH1|RSEP_ECOLI	treatment vs control	-0.0446695307271347	0.0468317608461826	10.8317400466694	0.3609713047188	0.96374003759863	NA
sp|P0AEH3|ELAA_ECOLI	treatment vs control	0.0471295192635252	0.0759734091694962	10.8317400466694	0.547861797519732	0.96374003759863	NA
sp|P0AEH5|ELAB_ECOLI	treatment vs control	-0.0544606224480372	0.0723790904219472	10.8317400466694	0.467825926221074	0.96374003759863	NA
sp|P0AEI1|MIAB_ECOLI	treatment vs control	-0.00278573517614724	0.0278554886838425	10.8317400466694	0.922165956986891	0.987916803247391	NA
sp|P0AEI4|RIMO_ECOLI	treatment vs control	0.0282281643560105	0.0348954462594091	10.8317400466694	0.43596062618523	0.96374003759863	NA
sp|P0AEI6|NUDJ_ECOLI	treatment vs control	0.0652508416587611	0.0471444609713323	10.8317400466694	0.194192427076844	0.96374003759863	NA
sp|P0AEJ2|ENTC_ECOLI	treatment vs control	0.0663592969199665	0.0674430872328063	10.8317400466694	0.346617436995794	0.96374003759863	NA
sp|P0AEJ4|ENVZ_ECOLI	treatment vs control	-0.0101380391992436	0.0301363565972446	10.8317400466694	0.742991930313487	0.964465561003697	NA
sp|P0AEJ6|EUTB_ECOLI	treatment vs control	0.00701947132568904	0.0428975275477518	10.8317400466694	0.873032871889265	0.986988056081362	NA
sp|P0AEK0|EXOX_ECOLI	treatment vs control	-0.0411350448331973	0.0716682966225425	10.8317400466694	0.577715629434398	0.96374003759863	NA
sp|P0AEK2|FABG_ECOLI	treatment vs control	-0.0323305154200041	0.0406797749197673	10.8317400466694	0.443820642064754	0.96374003759863	NA
sp|P0AEK4|FABI_ECOLI	treatment vs control	0.0223305033271695	0.0255662587218725	10.8317400466694	0.401374463761856	0.96374003759863	NA
sp|P0AEL0|FDOI_ECOLI	treatment vs control	-0.117617976674231	0.0545243943471773	10.8317400466694	0.0543434296952551	0.96374003759863	NA
sp|P0AEL6|FEPB_ECOLI	treatment vs control	0.0461631720604752	0.0606049121594069	10.8317400466694	0.462497756355672	0.96374003759863	NA
sp|P0AEM0|FKBX_ECOLI	treatment vs control	-0.0327521265801651	0.0808835852373324	10.8317400466694	0.69341144747864	0.96374003759863	NA
sp|P0AEM4|FLGM_ECOLI	treatment vs control	0.114051837683101	0.0777456349261826	10.8317400466694	0.170804204954251	0.96374003759863	NA
sp|P0AEM6|FLIA_ECOLI	treatment vs control	0.00993582452461344	0.0359615923282566	10.8317400466694	0.787525909179038	0.972106428863561	NA
sp|P0AEM9|TCYJ_ECOLI	treatment vs control	0.0234600046671387	0.065423493498463	10.8317400466694	0.726795296681295	0.96374003759863	NA
sp|P0AEN1|FRE_ECOLI	treatment vs control	-0.0145571014430492	0.0665599226455507	10.8317400466694	0.83094468626855	0.979223624844215	NA
sp|P0AEN8|FUCM_ECOLI	treatment vs control	-0.457610717231892	0.0842624369254987	10.8317400466694	0.000218251198836628	0.260701057010352	NA
sp|P0AEP1|GALP_ECOLI	treatment vs control	-0.0187496309547635	0.0403356934247977	10.8317400466694	0.65125074087613	0.96374003759863	NA
sp|P0AEP3|GALU_ECOLI	treatment vs control	0.076834407775658	0.0389684729373028	10.8317400466694	0.0747201894016863	0.96374003759863	NA
sp|P0AEP9|GLCD_ECOLI	treatment vs control	0.0181189905654271	0.0475734435041702	10.8317400466694	0.710668339101513	0.96374003759863	NA
sp|P0AEQ1|GLCG_ECOLI	treatment vs control	0.0231423168095111	0.0551168604202915	10.8317400466694	0.68278265323226	0.96374003759863	NA
sp|P0AEQ3|GLNH_ECOLI	treatment vs control	-0.0055378505426534	0.0595095342931755	10.8317400466694	0.927556222120829	0.991024961827666	NA
sp|P0AEQ6|GLNP_ECOLI	treatment vs control	-0.0920001509462358	0.0405752873563818	10.8317400466694	0.0448614803821212	0.96374003759863	NA
sp|P0AER0|GLPF_ECOLI	treatment vs control	-0.0706446535804333	0.0638604388039991	10.8317400466694	0.292588502659245	0.96374003759863	NA
sp|P0AER3|GLTJ_ECOLI	treatment vs control	-0.0129719735946368	0.0896787147165769	10.8317400466694	0.887643979858058	0.986988056081362	NA
sp|P0AES0|GSP_ECOLI	treatment vs control	0.00757071921766321	0.0344931414024606	10.8317400466694	0.830353689616955	0.979223624844215	NA
sp|P0AES2|GUDD_ECOLI	treatment vs control	0.0700025187764699	0.0397455161040739	10.8317400466694	0.106354263641507	0.96374003759863	NA
sp|P0AES4|GYRA_ECOLI	treatment vs control	-9.47357954052231e-06	0.0368440728798317	10.8317400466694	0.999799517268052	0.999901662821866	NA
sp|P0AES6|GYRB_ECOLI	treatment vs control	-0.0159005240059679	0.0402232598636306	10.8317400466694	0.700290396834845	0.96374003759863	NA
sp|P0AES9|HDEA_ECOLI	treatment vs control	0.0845500209593599	0.0928221250490731	10.8317400466694	0.382181104817231	0.96374003759863	NA
sp|P0AET2|HDEB_ECOLI	treatment vs control	0.106063879120196	0.082717301065866	10.8317400466694	0.226519283997856	0.96374003759863	NA
sp|P0AET5|HDED_ECOLI	treatment vs control	-0.12507095274689	0.0767281748407774	10.8317400466694	0.131796978648522	0.96374003759863	NA
sp|P0AET8|HDHA_ECOLI	treatment vs control	0.068382459733021	0.0746970790843584	10.8317400466694	0.379877627468116	0.96374003759863	NA
sp|P0AEU0|HISJ_ECOLI	treatment vs control	0.0977868669967749	0.0930347895629931	10.8317400466694	0.31610698902775	0.96374003759863	NA
sp|P0AEU3|HISM_ECOLI	treatment vs control	0.0184534783010947	0.089221943857413	10.8317400466694	0.839981805111562	0.981786925134135	NA
sp|P0AEU7|SKP_ECOLI	treatment vs control	-0.0144832879371795	0.0481608112691147	10.8317400466694	0.769315759480405	0.966477096963118	NA
sp|P0AEW4|CPDA_ECOLI	treatment vs control	0.0773640308516356	0.0865103816732812	10.8317400466694	0.39061309956834	0.96374003759863	NA
sp|P0AEW6|INGK_ECOLI	treatment vs control	-0.0399740898401327	0.0409247929126091	10.8317400466694	0.349994037190488	0.96374003759863	NA
sp|P0AEW9|K1PF_ECOLI	treatment vs control	0.00857763779890357	0.0463129848378557	10.8317400466694	0.856486548460067	0.986988056081362	NA
sp|P0AEX3|KGTP_ECOLI	treatment vs control	0.0466899731327202	0.0763731298592536	10.8317400466694	0.553587760277783	0.96374003759863	NA
sp|P0AEX5|KPPR_ECOLI	treatment vs control	-0.00441154256536345	0.0378378641990458	10.8317400466694	0.909318003949384	0.986988056081362	NA
sp|P0AEX9|MALE_ECOLI	treatment vs control	-0.0364329013629889	0.0684987932744381	10.8317400466694	0.605548273721458	0.96374003759863	NA
sp|P0AEY3|MAZG_ECOLI	treatment vs control	0.0143664956218156	0.0886451370392121	10.8317400466694	0.874236332163346	0.986988056081362	NA
sp|P0AEY5|MDAB_ECOLI	treatment vs control	0.0152267613314778	0.0306794920215521	10.8317400466694	0.629588042673483	0.96374003759863	NA
sp|P0AEZ3|MIND_ECOLI	treatment vs control	0.0211592856698454	0.0306575715228372	10.8317400466694	0.504599629429792	0.96374003759863	NA
sp|P0AEZ9|MOAB_ECOLI	treatment vs control	0.0745445597082763	0.0470299238444281	10.8317400466694	0.141694899690904	0.96374003759863	NA
sp|P0AF03|MOG_ECOLI	treatment vs control	0.0743095863400936	0.0653513122440774	10.8317400466694	0.280034497224966	0.96374003759863	NA
sp|P0AF08|APBC_ECOLI	treatment vs control	0.0635436497308131	0.0322855877258419	10.8317400466694	0.0751703399380426	0.96374003759863	NA
sp|P0AF10|MTLR_ECOLI	treatment vs control	-0.100721389787524	0.0798425283680232	10.8317400466694	0.233618854703384	0.96374003759863	NA
sp|P0AF12|MTNN_ECOLI	treatment vs control	-0.0341918772114646	0.0708510549547815	10.8317400466694	0.638993226427715	0.96374003759863	NA
sp|P0AF16|MURJ_ECOLI	treatment vs control	-0.0919430938750273	0.0772871855709374	10.8317400466694	0.259615100081244	0.96374003759863	NA
sp|P0AF18|NAGA_ECOLI	treatment vs control	-0.0010185172650136	0.0361337991415619	10.8317400466694	0.978025325102054	0.997104588097571	NA
sp|P0AF20|NAGC_ECOLI	treatment vs control	-0.0275541255728668	0.0303424725364291	10.8317400466694	0.383582616238359	0.96374003759863	NA
sp|P0AF24|NAGD_ECOLI	treatment vs control	0.0143018794420724	0.045678125790146	10.8317400466694	0.760149792831732	0.964777857579919	NA
sp|P0AF28|NARL_ECOLI	treatment vs control	-0.0263430441333007	0.0512144800355096	10.8317400466694	0.617326916369693	0.96374003759863	NA
sp|P0AF36|ZAPB_ECOLI	treatment vs control	0.0414040457273584	0.0575958729473223	10.8317400466694	0.487438548070692	0.96374003759863	NA
sp|P0AF48|YJBQ_ECOLI	treatment vs control	0.0343170289753547	0.0490716803622265	10.8317400466694	0.499091400017198	0.96374003759863	NA
sp|P0AF50|YJBR_ECOLI	treatment vs control	0.0232500499714721	0.0551644272223737	10.8317400466694	0.68165562038713	0.96374003759863	NA
sp|P0AF54|YJCH_ECOLI	treatment vs control	0.0277259145131991	0.0499915438791109	10.8317400466694	0.590427756357675	0.96374003759863	NA
sp|P0AF63|NSRR_ECOLI	treatment vs control	-0.0381615810183322	0.0395036345848857	10.8317400466694	0.355104146530984	0.96374003759863	NA
sp|P0AF67|TSAE_ECOLI	treatment vs control	-0.110198231627813	0.0815651807835611	10.8317400466694	0.204226345977125	0.96374003759863	NA
sp|P0AF70|YJEI_ECOLI	treatment vs control	-0.05685944951633	0.0491750687744721	10.8317400466694	0.272438410579496	0.96374003759863	NA
sp|P0AF90|RRAB_ECOLI	treatment vs control	0.0467628464441621	0.057746199289126	10.8317400466694	0.435484610235824	0.96374003759863	NA
sp|P0AF93|RIDA_ECOLI	treatment vs control	0.103274106458117	0.0688021832769882	10.8317400466694	0.161923276538782	0.96374003759863	NA
sp|P0AF96|TABA_ECOLI	treatment vs control	-0.0404151236922133	0.194371436761575	10.8317400466694	0.839143544192704	0.981786925134135	NA
sp|P0AF98|LPTF_ECOLI	treatment vs control	-0.0419823604508919	0.0640390103522	10.8317400466694	0.525776901471392	0.96374003759863	NA
sp|P0AFA2|NARX_ECOLI	treatment vs control	-0.049413232692434	0.0372209024737515	10.8317400466694	0.211620804067958	0.96374003759863	NA
sp|P0AFA7|NHAB_ECOLI	treatment vs control	-0.0218870581783185	0.0625239774771662	10.8317400466694	0.73300656654134	0.96374003759863	NA
sp|P0AFB1|NLPI_ECOLI	treatment vs control	-0.00718116590164055	0.0494676432462506	10.8317400466694	0.887243509072548	0.986988056081362	NA
sp|P0AFB5|NTRB_ECOLI	treatment vs control	0.01324592853316	0.0436111011863407	10.8317400466694	0.767089481528948	0.966039415589171	NA
sp|P0AFB8|NTRC_ECOLI	treatment vs control	-0.0170806744026213	0.0371591313756779	10.8317400466694	0.654846577745076	0.96374003759863	NA
sp|P0AFC3|NUOA_ECOLI	treatment vs control	-0.00382189113222545	0.0723664299608208	10.8317400466694	0.958842290232285	0.99599426382872	NA
sp|P0AFC7|NUOB_ECOLI	treatment vs control	0.0174575049717278	0.0411212205057847	10.8317400466694	0.679483438090867	0.96374003759863	NA
sp|P0AFD1|NUOE_ECOLI	treatment vs control	-0.020562871490834	0.0646356238383612	10.8317400466694	0.756431680614377	0.964465561003697	NA
sp|P0AFD4|NUOH_ECOLI	treatment vs control	-0.0848197102679696	0.0717142033754731	10.8317400466694	0.262220800842046	0.96374003759863	NA
sp|P0AFD6|NUOI_ECOLI	treatment vs control	-0.0475194424604023	0.0414808139136388	10.8317400466694	0.276650201700576	0.96374003759863	NA
sp|P0AFE0|NUOJ_ECOLI	treatment vs control	0.013622938936805	0.0546994370091026	10.8317400466694	0.807980756520149	0.978168756587098	NA
sp|P0AFE4|NUOK_ECOLI	treatment vs control	-0.0288229151288126	0.0467976272094769	10.8317400466694	0.550679771204922	0.96374003759863	NA
sp|P0AFE8|NUOM_ECOLI	treatment vs control	-0.0545524354122469	0.0985334450711212	10.8317400466694	0.591067631683951	0.96374003759863	NA
sp|P0AFF0|NUON_ECOLI	treatment vs control	-0.121792767667704	0.109824654732614	10.8317400466694	0.29145615315735	0.96374003759863	NA
sp|P0AFF2|NUPC_ECOLI	treatment vs control	-0.117641841142551	0.0623960105794308	10.8317400466694	0.0864644636816327	0.96374003759863	NA
sp|P0AFF4|NUPG_ECOLI	treatment vs control	-0.00669206243626973	0.11289357930464	10.8317400466694	0.953810472176712	0.99599426382872	NA
sp|P0AFF6|NUSA_ECOLI	treatment vs control	0.0160732872074525	0.0502864928589763	10.8317400466694	0.755325744573345	0.964465561003697	NA
sp|P0AFG0|NUSG_ECOLI	treatment vs control	0.00411033174463906	0.0331044676971328	10.8317400466694	0.903460784007805	0.986988056081362	NA
sp|P0AFG3|ODO1_ECOLI	treatment vs control	0.0106960378936413	0.0378696201889717	10.8317400466694	0.782927239950567	0.971643208437352	NA
sp|P0AFG6|ODO2_ECOLI	treatment vs control	-0.0378936146248	0.0331835343529067	10.8317400466694	0.278094413588681	0.96374003759863	NA
sp|P0AFG8|ODP1_ECOLI	treatment vs control	0.0517389924420449	0.0335680555163313	10.8317400466694	0.151930378349097	0.96374003759863	NA
sp|P0AFH0|OGT_ECOLI	treatment vs control	0.0260130761395234	0.0616584154717041	10.8317400466694	0.68135683527382	0.96374003759863	NA
sp|P0AFH2|OPPB_ECOLI	treatment vs control	-0.0649482765293712	0.0585962171414689	10.8317400466694	0.291691800557301	0.96374003759863	NA
sp|P0AFH6|OPPC_ECOLI	treatment vs control	-0.00104170231323599	0.0514980365655144	10.8317400466694	0.984229294881219	0.997160199246319	NA
sp|P0AFH8|OSMY_ECOLI	treatment vs control	0.0695974518076868	0.0733634966778012	10.8317400466694	0.363476091241133	0.96374003759863	NA
sp|P0AFI0|OXC_ECOLI	treatment vs control	-0.447714311646715	0.626288074293011	10.8317400466694	0.489810633439837	0.96374003759863	NA
sp|P0AFI2|PARC_ECOLI	treatment vs control	0.00132491376605522	0.0423982177148723	10.8317400466694	0.975639100781218	0.997104588097571	NA
sp|P0AFI7|PDXH_ECOLI	treatment vs control	-0.0258677707970551	0.0434211081893684	10.8317400466694	0.563588455618848	0.96374003759863	NA
sp|P0AFJ1|YJDM_ECOLI	treatment vs control	0.0340008932315428	0.114895045982205	10.8317400466694	0.772879724515118	0.969243916990351	NA
sp|P0AFJ5|PHOB_ECOLI	treatment vs control	-0.0625218383655462	0.0319339386360814	10.8317400466694	0.0765003226246	0.96374003759863	NA
sp|P0AFJ7|PITA_ECOLI	treatment vs control	-0.0180990454202949	0.0565707053653535	10.8317400466694	0.755102692163301	0.964465561003697	NA
sp|P0AFK0|PMBA_ECOLI	treatment vs control	0.0117510689874184	0.0397887564460859	10.8317400466694	0.773321066228479	0.969288576715549	NA
sp|P0AFK2|PNUC_ECOLI	treatment vs control	-0.114307589766349	0.0614453789460094	10.8317400466694	0.0901865839324632	0.96374003759863	NA
sp|P0AFK4|POTB_ECOLI	treatment vs control	0.0746276733391276	0.0550317192145632	10.8317400466694	0.202667390128769	0.96374003759863	NA
sp|P0AFK6|POTC_ECOLI	treatment vs control	-0.044168470546838	0.0476025096278005	10.8317400466694	0.373693873548547	0.96374003759863	NA
sp|P0AFK9|POTD_ECOLI	treatment vs control	-0.0242475896209087	0.0628921496493095	10.8317400466694	0.707299567685193	0.96374003759863	NA
sp|P0AFL3|PPIA_ECOLI	treatment vs control	0.0340768432570292	0.0681485280878597	10.8317400466694	0.627050933113814	0.96374003759863	NA
sp|P0AFL6|PPX_ECOLI	treatment vs control	-0.0205109161423333	0.0366364673420012	10.8317400466694	0.586972732507707	0.96374003759863	NA
sp|P0AFM2|PROX_ECOLI	treatment vs control	-0.0931733678052964	0.0528770337884593	10.8317400466694	0.106212347105587	0.96374003759863	NA
sp|P0AFM4|PSIF_ECOLI	treatment vs control	-0.064464242807644	0.0447031051922521	10.8317400466694	0.177570586341308	0.96374003759863	NA
sp|P0AFM6|PSPA_ECOLI	treatment vs control	0.0362233215164906	0.0548164176571858	10.8317400466694	0.522539195387654	0.96374003759863	NA
sp|P0AFM9|PSPB_ECOLI	treatment vs control	-0.0380264829931366	0.0335389198361647	10.8317400466694	0.281348177863731	0.96374003759863	NA
sp|P0AFP4|YBBO_ECOLI	treatment vs control	0.190788332397847	0.227418316805675	10.8317400466694	0.419637297853593	0.96374003759863	NA
sp|P0AFP6|GCH1L_ECOLI	treatment vs control	0.0750085447786626	0.0653303513033346	10.8317400466694	0.275634570743578	0.96374003759863	NA
sp|P0AFQ7|YCFH_ECOLI	treatment vs control	0.0551048923998993	0.0716808727527588	10.8317400466694	0.458474097597135	0.96374003759863	NA
sp|P0AFR0|RSSA_ECOLI	treatment vs control	-0.0505688444249666	0.0738208458055844	10.8317400466694	0.507724491686221	0.96374003759863	NA
sp|P0AFR4|YCIO_ECOLI	treatment vs control	0.0559764329267901	0.0410029745195336	10.8317400466694	0.199879027933721	0.96374003759863	NA
sp|P0AFS3|FOLM_ECOLI	treatment vs control	-0.00995214339305601	0.0624320814780535	10.8317400466694	0.876281303450245	0.986988056081362	NA
sp|P0AFS7|YDIK_ECOLI	treatment vs control	-0.298871874149187	0.151652078400032	10.8317400466694	0.0748388919424302	0.96374003759863	NA
sp|P0AFT2|TCYL_ECOLI	treatment vs control	-0.0521845750303289	0.0752773069817325	10.8317400466694	0.502758247893053	0.96374003759863	NA
sp|P0AFT5|BTSR_ECOLI	treatment vs control	0.0292340171829248	0.0406982916938287	10.8317400466694	0.487770672405445	0.96374003759863	NA
sp|P0AFU0|YEJB_ECOLI	treatment vs control	-0.0525819961997243	0.0881300227398289	10.8317400466694	0.563009194011728	0.96374003759863	NA
sp|P0AFU4|GLRR_ECOLI	treatment vs control	-0.0360194168601918	0.0459923054477931	10.8317400466694	0.450316436672964	0.96374003759863	NA
sp|P0AFU8|RISA_ECOLI	treatment vs control	0.0573749705372063	0.0691912558116625	10.8317400466694	0.424875083039601	0.96374003759863	NA
sp|P0AFW0|RFAH_ECOLI	treatment vs control	-0.0646478492325913	0.0858934550071737	10.8317400466694	0.467701470837486	0.96374003759863	NA
sp|P0AFW2|RMF_ECOLI	treatment vs control	-0.136196382161368	0.0885808941722781	10.8317400466694	0.152844569368413	0.96374003759863	NA
sp|P0AFW4|RNK_ECOLI	treatment vs control	0.0322519128832971	0.088187055863125	10.8317400466694	0.721614615858402	0.96374003759863	NA
sp|P0AFW8|ROF_ECOLI	treatment vs control	0.0442471427636952	0.0656482786498769	10.8317400466694	0.514435460003767	0.96374003759863	NA
sp|P0AFX0|HPF_ECOLI	treatment vs control	0.0184200360354203	0.0958434008278514	10.8317400466694	0.851149881478924	0.986607019336803	NA
sp|P0AFX4|RSD_ECOLI	treatment vs control	-0.0332953701999479	0.0610639160401804	10.8317400466694	0.59662710745775	0.96374003759863	NA
sp|P0AFX7|RSEA_ECOLI	treatment vs control	-0.363490405381524	0.212434653041199	10.8317400466694	0.115514659686642	0.96374003759863	NA
sp|P0AFX9|RSEB_ECOLI	treatment vs control	-0.00504842472993603	0.0334795969312347	10.8317400466694	0.882911970837446	0.986988056081362	NA
sp|P0AFY8|SEQA_ECOLI	treatment vs control	-0.0126556498577511	0.0422975690195055	10.8317400466694	0.770446178460723	0.967207525140656	NA
sp|P0AFZ1|SSEB_ECOLI	treatment vs control	-0.11158995345879	0.0766505401322841	10.8317400466694	0.173804895902656	0.96374003759863	NA
sp|P0AFZ3|SSPB_ECOLI	treatment vs control	-0.0122075355638726	0.0897243303365268	10.8317400466694	0.894272635528654	0.986988056081362	NA
sp|P0AFZ7|TRKH_ECOLI	treatment vs control	-0.113604930137412	0.0417289192912468	10.8317400466694	0.0200939838687131	0.96374003759863	NA
sp|P0AG00|WZZE_ECOLI	treatment vs control	-0.0244470523288625	0.0404745936565169	10.8317400466694	0.558275182050473	0.96374003759863	NA
sp|P0AG03|UBIX_ECOLI	treatment vs control	-0.0255394247075809	0.0411701492750335	10.8317400466694	0.547864267211709	0.96374003759863	NA
sp|P0AG07|RPE_ECOLI	treatment vs control	0.0657637873641223	0.0925569469709043	10.8317400466694	0.492395257969639	0.96374003759863	NA
sp|P0AG14|SOHB_ECOLI	treatment vs control	-0.0282766427682046	0.0342232558837845	10.8317400466694	0.426492787723131	0.96374003759863	NA
sp|P0AG16|PUR1_ECOLI	treatment vs control	-0.0388935610488342	0.0331757784828022	10.8317400466694	0.266196413555766	0.96374003759863	NA
sp|P0AG18|PURE_ECOLI	treatment vs control	-0.0203005491574425	0.0781543033586746	10.8317400466694	0.799927753581372	0.976791501247211	NA
sp|P0AG20|RELA_ECOLI	treatment vs control	-0.0436078473441099	0.0376244293201931	10.8317400466694	0.271357407706797	0.96374003759863	NA
sp|P0AG24|SPOT_ECOLI	treatment vs control	0.00214768455629714	0.0419425219101242	10.8317400466694	0.960093907495116	0.99599426382872	NA
sp|P0AG27|YIBN_ECOLI	treatment vs control	-0.0145232411291102	0.045216585337273	10.8317400466694	0.754176529595214	0.964465561003697	NA
sp|P0AG30|RHO_ECOLI	treatment vs control	-0.0126703266940374	0.0340666763134845	10.8317400466694	0.717120401412216	0.96374003759863	NA
sp|P0AG40|RIBF_ECOLI	treatment vs control	0.0467485110877653	0.0362708573220626	10.8317400466694	0.224288659116933	0.96374003759863	NA
sp|P0AG44|RL17_ECOLI	treatment vs control	-0.0735413955421289	0.0546329012631261	10.8317400466694	0.205765423268102	0.96374003759863	NA
sp|P0AG48|RL21_ECOLI	treatment vs control	-0.0222182167522353	0.0631120139092313	10.8317400466694	0.731558652908329	0.96374003759863	NA
sp|P0AG51|RL30_ECOLI	treatment vs control	-0.0259208566845202	0.0426962324302654	10.8317400466694	0.556296896596407	0.96374003759863	NA
sp|P0AG55|RL6_ECOLI	treatment vs control	-0.0199575897757224	0.0428360099735713	10.8317400466694	0.650510636123348	0.96374003759863	NA
sp|P0AG59|RS14_ECOLI	treatment vs control	-0.0419832455685767	0.0572826826750728	10.8317400466694	0.47917227721671	0.96374003759863	NA
sp|P0AG63|RS17_ECOLI	treatment vs control	-0.0283900232346694	0.0636295798827157	10.8317400466694	0.664257279389166	0.96374003759863	NA
sp|P0AG67|RS1_ECOLI	treatment vs control	0.0344534687402251	0.067758377288045	10.8317400466694	0.621315963852321	0.96374003759863	NA
sp|P0AG71|RMUC_ECOLI	treatment vs control	-0.0620006116849044	0.0538897824119934	10.8317400466694	0.274700912808953	0.96374003759863	NA
sp|P0AG76|SBCD_ECOLI	treatment vs control	0.0305760094604375	0.068164414101759	10.8317400466694	0.662587775640433	0.96374003759863	NA
sp|P0AG78|SUBI_ECOLI	treatment vs control	-0.0525444891315671	0.0549808084949412	10.8317400466694	0.360073104968103	0.96374003759863	NA
sp|P0AG80|UGPB_ECOLI	treatment vs control	0.0356581613653982	0.0363354089996672	10.8317400466694	0.347826124252433	0.96374003759863	NA
sp|P0AG82|PSTS_ECOLI	treatment vs control	0.00678523529173883	0.0393825513055798	10.8317400466694	0.866386114820936	0.986988056081362	NA
sp|P0AG84|YGHA_ECOLI	treatment vs control	-0.00602127290718072	0.0363030682246224	10.8317400466694	0.871321374969983	0.986988056081362	NA
sp|P0AG86|SECB_ECOLI	treatment vs control	0.0839068430554449	0.0774597562858001	10.8317400466694	0.302229457754142	0.96374003759863	NA
sp|P0AG90|SECD_ECOLI	treatment vs control	-0.0431866689887169	0.0396058088588043	10.8317400466694	0.299194178747283	0.96374003759863	NA
sp|P0AG93|SECF_ECOLI	treatment vs control	-0.00399113874260237	0.055940278939113	10.8317400466694	0.944422316324889	0.994808163007125	NA
sp|P0AG96|SECE_ECOLI	treatment vs control	-0.0661014955637556	0.0559355448012081	10.8317400466694	0.262601965529919	0.96374003759863	NA
sp|P0AG99|SECG_ECOLI	treatment vs control	-0.0457460580715396	0.108583129654393	10.8317400466694	0.681774809480848	0.96374003759863	NA
sp|P0AGA2|SECY_ECOLI	treatment vs control	-0.0535940972969515	0.043291563947159	10.8317400466694	0.241885117341883	0.96374003759863	NA
sp|P0AGA6|UHPA_ECOLI	treatment vs control	0.0128728454591632	0.0490255878041943	10.8317400466694	0.797805821488283	0.976412964925977	NA
sp|P0AGB0|SERB_ECOLI	treatment vs control	-0.0493419624729947	0.0572803652146513	10.8317400466694	0.407676366457656	0.96374003759863	NA
sp|P0AGB3|RPOH_ECOLI	treatment vs control	-0.0596724026008079	0.0561169061786041	10.8317400466694	0.310751145637903	0.96374003759863	NA
sp|P0AGB6|RPOE_ECOLI	treatment vs control	-0.0156613120812698	0.040198899282756	10.8317400466694	0.704386574636621	0.96374003759863	NA
sp|P0AGC3|SLT_ECOLI	treatment vs control	-0.0184009376851033	0.0338721913049313	10.8317400466694	0.597961969092501	0.96374003759863	NA
sp|P0AGC7|SMP_ECOLI	treatment vs control	-0.0439976470572648	0.109441780175123	10.8317400466694	0.695489074050001	0.96374003759863	NA
sp|P0AGD1|SODC_ECOLI	treatment vs control	0.0375416404796986	0.0665188404294082	10.8317400466694	0.583995574345062	0.96374003759863	NA
sp|P0AGD3|SODF_ECOLI	treatment vs control	-0.00215109965161268	0.0717925993197931	10.8317400466694	0.976641745766422	0.997104588097571	NA
sp|P0AGD7|SRP54_ECOLI	treatment vs control	-0.0240226417413666	0.0394172352111014	10.8317400466694	0.554797510039103	0.96374003759863	NA
sp|P0AGE0|SSB_ECOLI	treatment vs control	-0.0353262155299446	0.049873774829488	10.8317400466694	0.493712412861327	0.96374003759863	NA
sp|P0AGE6|CHRR_ECOLI	treatment vs control	0.00652726302315991	0.0594712342951981	10.8317400466694	0.914610712474011	0.98714860206483	NA
sp|P0AGE9|SUCD_ECOLI	treatment vs control	-0.0180966313451227	0.0286901780584723	10.8317400466694	0.541277003336382	0.96374003759863	NA
sp|P0AGF2|CSDE_ECOLI	treatment vs control	-0.05765076481088	0.0383918252801516	10.8317400466694	0.161767280302791	0.96374003759863	NA
sp|P0AGG0|THIL_ECOLI	treatment vs control	0.0703878973129667	0.0928722702570682	10.8317400466694	0.46468086091098	0.96374003759863	NA
sp|P0AGG2|TESB_ECOLI	treatment vs control	0.0375727674147105	0.0490857926473563	10.8317400466694	0.4603569098947	0.96374003759863	NA
sp|P0AGG4|THIO2_ECOLI	treatment vs control	0.12123558615376	0.0683658055612923	10.8317400466694	0.104252277068941	0.96374003759863	NA
sp|P0AGG8|TLDD_ECOLI	treatment vs control	0.0832770653703938	0.07205028553838	10.8317400466694	0.272613570875134	0.96374003759863	NA
sp|P0AGI1|RBSC_ECOLI	treatment vs control	-0.0910548416868894	0.109919525226607	10.8317400466694	0.42533331742487	0.96374003759863	NA
sp|P0AGI8|TRKA_ECOLI	treatment vs control	-0.0126106937664972	0.0281216119775449	10.8317400466694	0.66267756161334	0.96374003759863	NA
sp|P0AGJ2|TRMH_ECOLI	treatment vs control	0.0282508484591735	0.03498379555842	10.8317400466694	0.436729567840351	0.96374003759863	NA
sp|P0AGJ5|YFIF_ECOLI	treatment vs control	-0.0336576051596498	0.0453005799931573	10.8317400466694	0.473297953400656	0.96374003759863	NA
sp|P0AGJ7|TRML_ECOLI	treatment vs control	0.00538990004582245	0.0570041289645669	10.8317400466694	0.926396464165979	0.990671957427272	NA
sp|P0AGJ9|SYY_ECOLI	treatment vs control	-0.0274801017689919	0.0304502214137084	10.8317400466694	0.386441233606942	0.96374003759863	NA
sp|P0AGK4|YHBY_ECOLI	treatment vs control	-0.00750334120460246	0.0342620306320535	10.8317400466694	0.830722859744457	0.979223624844215	NA
sp|P0AGK8|ISCR_ECOLI	treatment vs control	0.00907312623372009	0.0556404188225016	10.8317400466694	0.873468031059959	0.986988056081362	NA
sp|P0AGL2|TDCF_ECOLI	treatment vs control	0.0375537847331941	0.0943415150318637	10.8317400466694	0.698317680362643	0.96374003759863	NA
sp|P0AGL7|RSME_ECOLI	treatment vs control	0.0127782950070752	0.0560680947192121	10.8317400466694	0.823963709659503	0.979223624844215	NA
sp|P0AGM0|YHHT_ECOLI	treatment vs control	-0.154398760665103	0.145062485024074	10.8317400466694	0.310317332809712	0.96374003759863	NA
sp|P0C018|RL18_ECOLI	treatment vs control	-0.0673413267335167	0.0660438019752341	10.8317400466694	0.330130282784319	0.96374003759863	NA
sp|P0C037|PPNP_ECOLI	treatment vs control	0.0359770162592771	0.125728734602694	10.8317400466694	0.780163351304786	0.970824987050596	NA
sp|P0C054|IBPA_ECOLI	treatment vs control	0.0803486848959084	0.0723689804554376	10.8317400466694	0.290924392842116	0.96374003759863	NA
sp|P0C058|IBPB_ECOLI	treatment vs control	0.0527793111642386	0.0663073401453883	10.8317400466694	0.443138817170734	0.96374003759863	NA
sp|P0C066|MLTC_ECOLI	treatment vs control	0.0269669349407026	0.083952397033145	10.8317400466694	0.754158700416071	0.964465561003697	NA
sp|P0C077|RELE_ECOLI	treatment vs control	0.0647307423329442	0.0559592498315835	10.8317400466694	0.2722496534987	0.96374003759863	NA
sp|P0C079|RELB_ECOLI	treatment vs control	0.0203417135079716	0.0592973181631644	10.8317400466694	0.738128984187662	0.96374003759863	NA
sp|P0C093|SLMA_ECOLI	treatment vs control	-0.038828043437597	0.0490024438340089	10.8317400466694	0.445152893356717	0.96374003759863	NA
sp|P0C0K3|SRKA_ECOLI	treatment vs control	-0.019590615593765	0.0603860519287879	10.8317400466694	0.751796712396077	0.964465561003697	NA
sp|P0C0L2|OSMC_ECOLI	treatment vs control	0.0281168993603283	0.0665087535280824	10.8317400466694	0.68074468072106	0.96374003759863	NA
sp|P0C0L7|PROP_ECOLI	treatment vs control	-0.0640803273403968	0.0531936115391316	10.8317400466694	0.253995298907562	0.96374003759863	NA
sp|P0C0R7|RLME_ECOLI	treatment vs control	-0.00276452537371547	0.0479999226436328	10.8317400466694	0.95512046306269	0.99599426382872	NA
sp|P0C0S1|MSCS_ECOLI	treatment vs control	0.00631345446283634	0.0422804618197774	10.8317400466694	0.884042502429492	0.986988056081362	NA
sp|P0C0T5|MEPA_ECOLI	treatment vs control	-0.0410663531871468	0.0531489842807021	10.8317400466694	0.456250066178199	0.96374003759863	NA
sp|P0C0U4|RIMK_ECOLI	treatment vs control	0.0151184697208886	0.0483760728662689	10.8317400466694	0.760579848483724	0.964777857579919	NA
sp|P0C0V0|DEGP_ECOLI	treatment vs control	-0.054537720575728	0.0275323184878021	10.8317400466694	0.0735654124064482	0.96374003759863	NA
sp|P0C7L2|PAAJ_ECOLI	treatment vs control	-0.0386411478772972	0.073416796489332	10.8317400466694	0.609269870823947	0.96374003759863	NA
sp|P0C8J6|GATY_ECOLI	treatment vs control	0.0914184111524462	0.0394288093596299	10.8317400466694	0.0410199566424404	0.96374003759863	NA
sp|P0C8J8|GATZ_ECOLI	treatment vs control	0.120445462648231	0.0768876651949692	10.8317400466694	0.145956838022326	0.96374003759863	NA
sp|P0CB39|EPTC_ECOLI	treatment vs control	-0.0621958801450173	0.0438017384022753	10.8317400466694	0.183760603236098	0.96374003759863	NA
sp|P0CE47|EFTU1_ECOLI;sp|P0CE48|EFTU2_ECOLI	treatment vs control	-0.0040765026755381	0.029481064199915	10.8317400466694	0.892559936867043	0.986988056081362	NA
sp|P0CF66|INSE1_ECOLI;sp|P0CF67|INSE2_ECOLI;sp|P0CF68|INSE3_ECOLI;sp|P0CF69|INSE4_ECOLI;sp|P0CF70|INSE5_ECOLI	treatment vs control	-0.0544834123291163	0.0511083036944542	10.8317400466694	0.309591611473037	0.96374003759863	NA
sp|P0CF91|INSL1_ECOLI;sp|P0CF92|INSL2_ECOLI;sp|P0CF93|INSL3_ECOLI	treatment vs control	-0.146096260275532	0.0806187022821447	10.8317400466694	0.0977389199593665	0.96374003759863	NA
sp|P0CG19|RNPH_ECOLI	treatment vs control	-0.00277264118341606	0.0358072241851281	10.8317400466694	0.939691330416622	0.993862052505023	NA
sp|P0CK95|ACFD_ECOLI	treatment vs control	0.074298848437642	0.049514376514597	10.8317400466694	0.162045291225702	0.96374003759863	NA
sp|P0DM85|CRFC_ECOLI	treatment vs control	-0.0164791684845166	0.0483691948280613	10.8317400466694	0.73984898658681	0.96374003759863	NA
sp|P0DMC5|RCSC_ECOLI	treatment vs control	-0.0537040525194834	0.0484860408093203	10.8317400466694	0.292016133473283	0.96374003759863	NA
sp|P0DMC7|RCSB_ECOLI	treatment vs control	0.0313280979539489	0.035067271897419	10.8317400466694	0.391075312005313	0.96374003759863	NA
sp|P0DPO1|YMIC_ECOLI	treatment vs control	0.0230356293505499	0.126418455096775	10.8317400466694	0.858777583113925	0.986988056081362	NA
sp|P0DTT0|BIPA_ECOLI	treatment vs control	0.0180893389548829	0.0287464358915991	10.8317400466694	0.542214780210324	0.96374003759863	NA
sp|P10100|RLPA_ECOLI	treatment vs control	0.00632811907090102	0.041438396551701	10.8317400466694	0.881433319418988	0.986988056081362	NA
sp|P10121|FTSY_ECOLI	treatment vs control	0.0114386890134147	0.0303168817676639	10.8317400466694	0.713235365415375	0.96374003759863	NA
sp|P10346|GLNQ_ECOLI	treatment vs control	0.0771342368557897	0.0462420114321845	10.8317400466694	0.123920898036687	0.96374003759863	NA
sp|P10371|HIS4_ECOLI	treatment vs control	0.0413743245266858	0.0585428852818463	10.8317400466694	0.494653702484895	0.96374003759863	NA
sp|P10378|ENTE_ECOLI	treatment vs control	0.0280006036301728	0.0341074282731527	10.8317400466694	0.429370933749772	0.96374003759863	NA
sp|P10384|FADL_ECOLI	treatment vs control	0.0528284925716275	0.0720618509708759	10.8317400466694	0.479063425782028	0.96374003759863	NA
sp|P10408|SECA_ECOLI	treatment vs control	-0.0134129071902008	0.0306890992915153	10.8317400466694	0.670654913444764	0.96374003759863	NA
sp|P10423|IAP_ECOLI	treatment vs control	-0.0573381560690124	0.0490800423805675	10.8317400466694	0.267773114084264	0.96374003759863	NA
sp|P10441|LPXB_ECOLI	treatment vs control	-0.0887906785773852	0.0413819609554385	10.8317400466694	0.0554385747345656	0.96374003759863	NA
sp|P10442|RNH2_ECOLI	treatment vs control	-0.0161895248317897	0.0725650875655406	10.8317400466694	0.827606449571508	0.979223624844215	NA
sp|P10443|DPO3A_ECOLI	treatment vs control	0.0109496645915602	0.0317790881387671	10.8317400466694	0.737025167950053	0.96374003759863	NA
sp|P10903|NARK_ECOLI	treatment vs control	-0.0143637803482	0.0489140972945438	10.8317400466694	0.774573016769518	0.969475607369821	NA
sp|P10907|UGPC_ECOLI	treatment vs control	-0.0703458503976598	0.0433340720620083	10.8317400466694	0.133233739441382	0.96374003759863	NA
sp|P10908|UGPQ_ECOLI	treatment vs control	0.0320010925349494	0.0366530962710846	10.8317400466694	0.401560219706082	0.96374003759863	NA
sp|P11071|ACEK_ECOLI	treatment vs control	-0.0188861134620136	0.031863706641473	10.8317400466694	0.565540213304029	0.96374003759863	NA
sp|P11289|YFIL_ECOLI	treatment vs control	-0.108828786754837	0.0780278726306912	10.8317400466694	0.191036198554315	0.96374003759863	NA
sp|P11349|NARH_ECOLI	treatment vs control	-0.00251309519031628	0.0358283255981374	10.8317400466694	0.945358309885361	0.994916741108426	NA
sp|P11350|NARI_ECOLI	treatment vs control	-0.168607657456031	0.0864553133061623	10.8317400466694	0.0774959547420927	0.96374003759863	NA
sp|P11447|ARLY_ECOLI	treatment vs control	0.0344669976713886	0.0541643673790149	10.8317400466694	0.537768652172753	0.96374003759863	NA
sp|P11454|ENTF_ECOLI	treatment vs control	0.017232936584214	0.0336847517248369	10.8317400466694	0.619202491825735	0.96374003759863	NA
sp|P11557|DAMX_ECOLI	treatment vs control	-0.00222453138319916	0.0477906176528972	10.8317400466694	0.963721015025494	0.996517855458435	NA
sp|P11875|SYR_ECOLI	treatment vs control	0.0376994841423425	0.0295971067614861	10.8317400466694	0.229403213861952	0.96374003759863	NA
sp|P11880|MURF_ECOLI	treatment vs control	0.0108389002837639	0.0396017835660879	10.8317400466694	0.789465875611015	0.972106428863561	NA
sp|P12008|AROC_ECOLI	treatment vs control	0.0720804706203452	0.0431988567854894	10.8317400466694	0.123816464832899	0.96374003759863	NA
sp|P12281|MOEA_ECOLI	treatment vs control	-0.0623003921355604	0.0357453425792844	10.8317400466694	0.109628051829526	0.96374003759863	NA
sp|P12282|MOEB_ECOLI	treatment vs control	0.00508880906356312	0.0772830480571745	10.8317400466694	0.948699716898818	0.99599426382872	NA
sp|P12295|UNG_ECOLI	treatment vs control	0.0396813195570394	0.0373900047101706	10.8317400466694	0.311652274765323	0.96374003759863	NA
sp|P12758|UDP_ECOLI	treatment vs control	0.090837561636599	0.0629944760197885	10.8317400466694	0.177587253795689	0.96374003759863	NA
sp|P12994|YBHB_ECOLI	treatment vs control	0.122548044097412	0.0565788123733841	10.8317400466694	0.0535203735348501	0.96374003759863	NA
sp|P12998|BIOF_ECOLI	treatment vs control	0.0562003498047584	0.298699657053768	10.8317400466694	0.854237504490432	0.986988056081362	NA
sp|P13000|BIOD1_ECOLI	treatment vs control	-0.0695800736387197	0.0637117594545666	10.8317400466694	0.298481250058995	0.96374003759863	NA
sp|P13009|METH_ECOLI	treatment vs control	0.016856451941756	0.0480223971350994	10.8317400466694	0.732310991297306	0.96374003759863	NA
sp|P13016|AMPD_ECOLI	treatment vs control	-0.06784145999103	0.207286780708367	10.8317400466694	0.749691624752072	0.964465561003697	NA
sp|P13024|FDHE_ECOLI	treatment vs control	0.0463839452862277	0.0343759371060363	10.8317400466694	0.204763998678369	0.96374003759863	NA
sp|P13029|KATG_ECOLI	treatment vs control	0.021825953102819	0.0382122812063467	10.8317400466694	0.579537858498188	0.96374003759863	NA
sp|P13033|GLPB_ECOLI	treatment vs control	0.0206737621471616	0.0260937143955296	10.8317400466694	0.445197901794205	0.96374003759863	NA
sp|P13035|GLPD_ECOLI	treatment vs control	-0.0269738519802193	0.0425298989353511	10.8317400466694	0.539092502959585	0.96374003759863	NA
sp|P13036|FECA_ECOLI	treatment vs control	0.0470020261209609	0.0325087450669865	10.8317400466694	0.176531930617299	0.96374003759863	NA
sp|P13039|FES_ECOLI	treatment vs control	-0.0273980069445521	0.0296720031151056	10.8317400466694	0.37592929205321	0.96374003759863	NA
sp|P13445|RPOS_ECOLI	treatment vs control	-0.0477247910954791	0.0348640291067646	10.8317400466694	0.198752786009343	0.96374003759863	NA
sp|P13458|SBCC_ECOLI	treatment vs control	-0.0173297415026689	0.0390415818361195	10.8317400466694	0.665866510417834	0.96374003759863	NA
sp|P13482|TREA_ECOLI	treatment vs control	0.0270148869053984	0.0342881843368014	10.8317400466694	0.447667150379019	0.96374003759863	NA
sp|P13518|CSRD_ECOLI	treatment vs control	-0.01571381336097	0.0347080714636235	10.8317400466694	0.659667997623943	0.96374003759863	NA
sp|P13656|CHIA_ECOLI	treatment vs control	0.0312978426750756	0.0598144290653828	10.8317400466694	0.611337651964773	0.96374003759863	NA
sp|P13669|MNGR_ECOLI	treatment vs control	-0.00760178120399711	0.0410248739885175	10.8317400466694	0.856420225815361	0.986988056081362	NA
sp|P13857|RIML_ECOLI	treatment vs control	0.0598325113560869	0.0816990385387416	10.8317400466694	0.479500674460279	0.96374003759863	NA
sp|P14081|SELB_ECOLI	treatment vs control	-0.00636962380170711	0.0371953087167305	10.8317400466694	0.867185868099305	0.986988056081362	NA
sp|P14294|TOP3_ECOLI	treatment vs control	-0.0341441522676642	0.046149968080303	10.8317400466694	0.475119941709869	0.96374003759863	NA
sp|P14375|ZRAR_ECOLI	treatment vs control	-0.00556103895201528	0.0535681151973921	10.8317400466694	0.919215337903454	0.98714860206483	NA
sp|P14407|FUMB_ECOLI	treatment vs control	-0.00197966863621397	0.0331994604493782	10.8317400466694	0.953536603719157	0.99599426382872	NA
sp|P14900|MURD_ECOLI	treatment vs control	0.0609331844012373	0.0515295819187026	10.8317400466694	0.262318463845778	0.96374003759863	NA
sp|P15028|FECB_ECOLI	treatment vs control	-0.0158970205328119	0.036348449810619	10.8317400466694	0.670448909511655	0.96374003759863	NA
sp|P15031|FECE_ECOLI	treatment vs control	-0.0335272856124232	0.0548170738132498	10.8317400466694	0.553408575388776	0.96374003759863	NA
sp|P15034|AMPP_ECOLI	treatment vs control	-0.00629240251405315	0.0457926489831476	10.8317400466694	0.893227064958124	0.986988056081362	NA
sp|P15038|HELD_ECOLI	treatment vs control	-0.0266004046203727	0.0358544332689889	10.8317400466694	0.47392806349964	0.96374003759863	NA
sp|P15042|DNLJ_ECOLI	treatment vs control	0.0472853946625353	0.0374001048489335	10.8317400466694	0.23264628742624	0.96374003759863	NA
sp|P15043|RECQ_ECOLI	treatment vs control	-0.22090135656131	0.0994431539725436	10.8317400466694	0.0486088429568854	0.96374003759863	NA
sp|P15047|ENTA_ECOLI	treatment vs control	0.092154942983362	0.0740276178800968	10.8317400466694	0.239438756566108	0.96374003759863	NA
sp|P15067|GLGX_ECOLI	treatment vs control	0.0597308869877054	0.0437474609038958	10.8317400466694	0.199825128677219	0.96374003759863	NA
sp|P15078|CSTA_ECOLI	treatment vs control	-0.0587235817494125	0.0457323051167335	10.8317400466694	0.225902601732935	0.96374003759863	NA
sp|P15082|SRLR_ECOLI	treatment vs control	-0.107161679501778	0.0641389435754113	10.8317400466694	0.123373856342338	0.96374003759863	NA
sp|P15254|PUR4_ECOLI	treatment vs control	0.0337119803192845	0.0264862043091518	10.8317400466694	0.229725352168264	0.96374003759863	NA
sp|P15286|FLK_ECOLI	treatment vs control	-0.0207110914832501	0.06882321589792	10.8317400466694	0.769164262870697	0.966477096963118	NA
sp|P15288|PEPD_ECOLI	treatment vs control	0.0168063466701895	0.0533118689830635	10.8317400466694	0.758565009319745	0.964465561003697	NA
sp|P15373|PRLF_ECOLI	treatment vs control	0.0350938669947262	0.0864770391826108	10.8317400466694	0.692778109722378	0.96374003759863	NA
sp|P15639|PUR9_ECOLI	treatment vs control	0.0391655781544272	0.0341818121092769	10.8317400466694	0.276560921547647	0.96374003759863	NA
sp|P15640|PUR2_ECOLI	treatment vs control	0.0700107310442814	0.0658582411825011	10.8317400466694	0.310884113499217	0.96374003759863	NA
sp|P15723|DGTP_ECOLI	treatment vs control	-0.0273170622234582	0.0396585784885762	10.8317400466694	0.505431466443622	0.96374003759863	NA
sp|P15770|AROE_ECOLI	treatment vs control	0.00272899088709264	0.0637697191389788	10.8317400466694	0.966644049933555	0.996682190458033	NA
sp|P15877|DHG_ECOLI	treatment vs control	-0.054461536980024	0.0377071078936793	10.8317400466694	0.176943101431011	0.96374003759863	NA
sp|P15977|MALQ_ECOLI	treatment vs control	-0.040765434517034	0.0404105525587015	10.8317400466694	0.335083140153233	0.96374003759863	NA
sp|P15993|AROP_ECOLI	treatment vs control	-0.186369295686551	0.081469975910713	10.8317400466694	0.0433062874185708	0.96374003759863	NA
sp|P16095|SDHL_ECOLI	treatment vs control	0.0069913251762601	0.0387846742391503	10.8317400466694	0.860276609143354	0.986988056081362	NA
sp|P16384|MIAA_ECOLI	treatment vs control	0.00457876361740814	0.0447341070914298	10.8317400466694	0.920345099868433	0.98714860206483	NA
sp|P16429|HYCC_ECOLI	treatment vs control	-0.20580306946427	0.157522825827722	10.8317400466694	0.218443721985995	0.96374003759863	NA
sp|P16431|HYCE_ECOLI	treatment vs control	-0.0603594884042901	0.106629048064242	10.8317400466694	0.582883565748826	0.96374003759863	NA
sp|P16456|SELD_ECOLI	treatment vs control	0.0232926492334778	0.045982493381677	10.8317400466694	0.622619153486286	0.96374003759863	NA
sp|P16525|TUS_ECOLI	treatment vs control	-0.0121433427894563	0.0487927323050938	10.8317400466694	0.808112488075872	0.978168756587098	NA
sp|P16528|ICLR_ECOLI	treatment vs control	-0.0457782522829468	0.0555930336916923	10.8317400466694	0.428008572134908	0.96374003759863	NA
sp|P16659|SYP_ECOLI	treatment vs control	0.00415947174766289	0.0379275797049043	10.8317400466694	0.914677461290405	0.98714860206483	NA
sp|P16681|YJDN_ECOLI	treatment vs control	-0.0292669143806884	0.0578040354780111	10.8317400466694	0.622783497124655	0.96374003759863	NA
sp|P16692|PHNP_ECOLI	treatment vs control	-0.0563711016110613	0.124299436351921	10.8317400466694	0.659132018368177	0.96374003759863	NA
sp|P16700|CYSP_ECOLI	treatment vs control	0.0490339172092668	0.0286563480493981	10.8317400466694	0.11550857548771	0.96374003759863	NA
sp|P16703|CYSM_ECOLI	treatment vs control	0.0605224653318845	0.0768510459118053	10.8317400466694	0.447862282761843	0.96374003759863	NA
sp|P16926|MREC_ECOLI	treatment vs control	-0.114863974382619	0.0460706282287348	10.8317400466694	0.0301651028607322	0.96374003759863	NA
sp|P17109|MEND_ECOLI	treatment vs control	0.00545247994697136	0.0404000659171674	10.8317400466694	0.895117026760864	0.986988056081362	NA
sp|P17115|GUTQ_ECOLI	treatment vs control	0.0846033266261636	0.0462889543508029	10.8317400466694	0.0952402025994421	0.96374003759863	NA
sp|P17117|NFSA_ECOLI	treatment vs control	0.0235445315852803	0.0353233154028495	10.8317400466694	0.519008694647634	0.96374003759863	NA
sp|P17169|GLMS_ECOLI	treatment vs control	0.0705325689951703	0.0296263851459961	10.8317400466694	0.0367797521573617	0.96374003759863	NA
sp|P17411|CHBF_ECOLI	treatment vs control	-0.0373078778304431	0.0889729503153755	10.8317400466694	0.683179697333932	0.96374003759863	NA
sp|P17443|MURG_ECOLI	treatment vs control	-0.0365848163419816	0.0535600422204607	10.8317400466694	0.508914111162954	0.96374003759863	NA
sp|P17445|BETB_ECOLI	treatment vs control	0.0332784176682458	0.0442177668709056	10.8317400466694	0.467729601592976	0.96374003759863	NA
sp|P17446|BETI_ECOLI	treatment vs control	0.213641330956036	0.132140855780436	10.8317400466694	0.134652639837958	0.96374003759863	NA
sp|P17802|MUTY_ECOLI	treatment vs control	-0.0939358046110906	0.0566745207995677	10.8317400466694	0.126073403264117	0.96374003759863	NA
sp|P17846|CYSI_ECOLI	treatment vs control	0.00546001941749859	0.0390768020826758	10.8317400466694	0.891441182793697	0.986988056081362	NA
sp|P17854|CYSH_ECOLI	treatment vs control	0.123524331302386	0.0678037218219202	10.8317400466694	0.0961869597045463	0.96374003759863	NA
sp|P17888|PRIA_ECOLI	treatment vs control	-0.08416457561468	0.0474719550900932	10.8317400466694	0.104322036610729	0.96374003759863	NA
sp|P17952|MURC_ECOLI	treatment vs control	0.0177243290681336	0.040332181610194	10.8317400466694	0.668967708310146	0.96374003759863	NA
sp|P17993|UBIG_ECOLI	treatment vs control	0.0232103313042998	0.0287444954867849	10.8317400466694	0.436768469713874	0.96374003759863	NA
sp|P18133|PNCB_ECOLI	treatment vs control	-0.0138701608184489	0.0370330302594432	10.8317400466694	0.715235298347083	0.96374003759863	NA
sp|P18196|MINC_ECOLI	treatment vs control	0.119756055064913	0.0561290801657321	10.8317400466694	0.0566064189592764	0.96374003759863	NA
sp|P18335|ARGD_ECOLI	treatment vs control	0.0616678499010871	0.0421663276859747	10.8317400466694	0.172007917474986	0.96374003759863	NA
sp|P18390|YJJA_ECOLI	treatment vs control	0.0710159985581809	0.0680047940332706	10.8317400466694	0.319102006705945	0.96374003759863	NA
sp|P18392|RSTB_ECOLI	treatment vs control	-0.027029563260198	0.036577873649352	10.8317400466694	0.47564010889597	0.96374003759863	NA
sp|P18393|YBDZ_ECOLI	treatment vs control	-0.0412087003616877	0.186102748948442	10.8317400466694	0.828876754141324	0.979223624844215	NA
sp|P18775|DMSA_ECOLI	treatment vs control	-0.0366700036291298	0.0463629379812275	10.8317400466694	0.445955614362553	0.96374003759863	NA
sp|P18776|DMSB_ECOLI	treatment vs control	0.0199462517524003	0.0878594504656739	10.8317400466694	0.824632418474189	0.979223624844215	NA
sp|P18811|MALI_ECOLI	treatment vs control	-0.0621508897307211	0.044882190290662	10.8317400466694	0.193985880047953	0.96374003759863	NA
sp|P18843|NADE_ECOLI	treatment vs control	0.0351977374455656	0.0437124913079718	10.8317400466694	0.438016859716473	0.96374003759863	NA
sp|P18956|GGT_ECOLI	treatment vs control	0.0287374973708075	0.0522783158136322	10.8317400466694	0.593676375416878	0.96374003759863	NA
sp|P19318|NARY_ECOLI	treatment vs control	-0.0649302336472254	0.0753757893108936	10.8317400466694	0.407671713698408	0.96374003759863	NA
sp|P19319|NARZ_ECOLI	treatment vs control	-0.0383259030356029	0.0388635968468026	10.8317400466694	0.345568745356632	0.96374003759863	NA
sp|P19323|FHLA_ECOLI	treatment vs control	-0.0954772986627275	0.07150967918085	10.8317400466694	0.209203528186756	0.96374003759863	NA
sp|P19624|PDXA_ECOLI	treatment vs control	0.0318588682425649	0.0696067513270471	10.8317400466694	0.656213855440429	0.96374003759863	NA
sp|P19636|EUTC_ECOLI	treatment vs control	-0.00172701932555486	0.0298220226432259	10.8317400466694	0.954874135224609	0.99599426382872	NA
sp|P19768|INSJ_ECOLI	treatment vs control	0.0502772939531055	0.0558076177770232	10.8317400466694	0.387231917310075	0.96374003759863	NA
sp|P19926|AGP_ECOLI	treatment vs control	0.09145936699867	0.0569266898327931	10.8317400466694	0.13687213457466	0.96374003759863	NA
sp|P19934|TOLA_ECOLI	treatment vs control	-0.0299332851720831	0.0398239787361909	10.8317400466694	0.468285270803848	0.96374003759863	NA
sp|P20083|PARE_ECOLI	treatment vs control	-0.0085200459895257	0.033093861061229	10.8317400466694	0.80165593777953	0.976791501247211	NA
sp|P20099|BISC_ECOLI	treatment vs control	0.0341851188179786	0.0379497852957945	10.8317400466694	0.387285333165362	0.96374003759863	NA
sp|P20605|FIC_ECOLI	treatment vs control	0.103322786907322	0.0905775554436131	10.8317400466694	0.278584106798735	0.96374003759863	NA
sp|P20966|PTFBC_ECOLI	treatment vs control	-0.0395609263647415	0.0380191828146253	10.8317400466694	0.320752970317422	0.96374003759863	NA
sp|P21151|FADA_ECOLI	treatment vs control	0.008989965178291	0.0342129750179163	10.8317400466694	0.797662557862796	0.976412964925977	NA
sp|P21156|CYSD_ECOLI	treatment vs control	0.00669038528798622	0.0449674854768457	10.8317400466694	0.884458842912237	0.986988056081362	NA
sp|P21165|PEPQ_ECOLI	treatment vs control	0.0777095028037355	0.0323110535764514	10.8317400466694	0.0352400819948258	0.96374003759863	NA
sp|P21169|DCOR_ECOLI	treatment vs control	0.00985464192726178	0.0332509002495824	10.8317400466694	0.77255102837453	0.969243916990351	NA
sp|P21170|SPEA_ECOLI	treatment vs control	0.0319445377696696	0.031014017497119	10.8317400466694	0.325459516399976	0.96374003759863	NA
sp|P21177|FADB_ECOLI	treatment vs control	-0.0161113991033573	0.0329697109164085	10.8317400466694	0.634816606128484	0.96374003759863	NA
sp|P21179|CATE_ECOLI	treatment vs control	0.0232690093518664	0.033071933926649	10.8317400466694	0.496535528112857	0.96374003759863	NA
sp|P21189|DPO2_ECOLI	treatment vs control	0.00381990006839073	0.0507686869907077	10.8317400466694	0.941394385672912	0.994472985182444	NA
sp|P21338|RNI_ECOLI	treatment vs control	-0.00352775563961351	0.0336055033348869	10.8317400466694	0.918313878794147	0.98714860206483	NA
sp|P21361|YCIG_ECOLI	treatment vs control	0.154323991086191	0.0852298596695505	10.8317400466694	0.0979847078591708	0.96374003759863	NA
sp|P21362|YCIF_ECOLI	treatment vs control	0.044065038266009	0.0676317666809992	10.8317400466694	0.528277274797621	0.96374003759863	NA
sp|P21363|YCIE_ECOLI	treatment vs control	0.0333251697965806	0.0805105748485554	10.8317400466694	0.6870080542222	0.96374003759863	NA
sp|P21367|YCAC_ECOLI	treatment vs control	0.0740841098318567	0.098189280208181	10.8317400466694	0.466634517930287	0.96374003759863	NA
sp|P21369|PNCA_ECOLI	treatment vs control	0.00397686751618633	0.077099353182869	10.8317400466694	0.959801431455881	0.99599426382872	NA
sp|P21499|RNR_ECOLI	treatment vs control	0.00268667225126321	0.048119005490428	10.8317400466694	0.956490694687946	0.99599426382872	NA
sp|P21507|SRMB_ECOLI	treatment vs control	-0.0352892194745739	0.0438027779751464	10.8317400466694	0.437779864843476	0.96374003759863	NA
sp|P21513|RNE_ECOLI	treatment vs control	-0.0341881597607131	0.0415477917545468	10.8317400466694	0.428329622991039	0.96374003759863	NA
sp|P21514|PDEL_ECOLI	treatment vs control	-0.0123732405438269	0.0411529828373169	10.8317400466694	0.769362648660991	0.966477096963118	NA
sp|P21517|MALZ_ECOLI	treatment vs control	0.0135906254420008	0.0384668885280108	10.8317400466694	0.730638245837423	0.96374003759863	NA
sp|P21599|KPYK2_ECOLI	treatment vs control	-0.00438403170751358	0.0468066168516246	10.8317400466694	0.927087172830585	0.990967004873497	NA
sp|P21645|LPXD_ECOLI	treatment vs control	-0.028408091565045	0.0387985110627389	10.8317400466694	0.479592824831036	0.96374003759863	NA
sp|P21693|DBPA_ECOLI	treatment vs control	-0.00692394977228348	0.0454615618899799	10.8317400466694	0.881747504775363	0.986988056081362	NA
sp|P21829|YBHA_ECOLI	treatment vs control	-0.0160794602138087	0.06731988194611	10.8317400466694	0.815679476417304	0.979223624844215	NA
sp|P21865|KDPD_ECOLI	treatment vs control	0.158132007629373	0.104345894224814	10.8317400466694	0.158280467478629	0.96374003759863	NA
sp|P21866|KDPE_ECOLI	treatment vs control	0.0454331371922089	0.0562853257911363	10.8317400466694	0.436921426890149	0.96374003759863	NA
sp|P21888|SYC_ECOLI	treatment vs control	-0.0026534798919026	0.0309558990862693	10.8317400466694	0.933254440888784	0.993862052505023	NA
sp|P21889|SYD_ECOLI	treatment vs control	-0.0156849407959712	0.0341590154981055	10.8317400466694	0.655186470187712	0.96374003759863	NA
sp|P22106|ASNB_ECOLI	treatment vs control	0.0573625829940221	0.029495611888892	10.8317400466694	0.078214785241608	0.96374003759863	NA
sp|P22186|MRAZ_ECOLI	treatment vs control	0.0406467320679466	0.0591992578397683	10.8317400466694	0.506761846599216	0.96374003759863	NA
sp|P22188|MURE_ECOLI	treatment vs control	-0.018276233526127	0.0441296101860333	10.8317400466694	0.686847400655698	0.96374003759863	NA
sp|P22255|CYSQ_ECOLI	treatment vs control	0.065423128700219	0.0796389508089307	10.8317400466694	0.429074552448796	0.96374003759863	NA
sp|P22256|GABT_ECOLI	treatment vs control	0.0316855409047097	0.0344990989394418	10.8317400466694	0.378383663579076	0.96374003759863	NA
sp|P22259|PCKA_ECOLI	treatment vs control	-0.0102560903209359	0.0309396765664556	10.8317400466694	0.746601740484411	0.964465561003697	NA
sp|P22333|ADD_ECOLI	treatment vs control	0.067820787360257	0.0837668062369262	10.8317400466694	0.435573597161218	0.96374003759863	NA
sp|P22523|MUKB_ECOLI	treatment vs control	-0.00458388152931195	0.0355193688170479	10.8317400466694	0.899680802336067	0.986988056081362	NA
sp|P22524|MUKE_ECOLI	treatment vs control	-0.0363343071250319	0.0480525581096597	10.8317400466694	0.465694275158492	0.96374003759863	NA
sp|P22525|YCBB_ECOLI	treatment vs control	-0.0131161848406557	0.047094139544483	10.8317400466694	0.785865940306341	0.971658047793562	NA
sp|P22564|RIHC_ECOLI	treatment vs control	0.0290479455290931	0.0520800716507829	10.8317400466694	0.588352920371534	0.96374003759863	NA
sp|P22634|MURI_ECOLI	treatment vs control	0.0379326119103603	0.0638351757546853	10.8317400466694	0.564564681221825	0.96374003759863	NA
sp|P22939|ISPA_ECOLI	treatment vs control	0.0478116952237346	0.045252381614651	10.8317400466694	0.3137093603554	0.96374003759863	NA
sp|P23003|TRMA_ECOLI	treatment vs control	0.0642646077674708	0.0322842968109817	10.8317400466694	0.0723573345568529	0.96374003759863	NA
sp|P23173|TNAB_ECOLI	treatment vs control	-0.0535579322804626	0.0952907444604013	10.8317400466694	0.58552610526065	0.96374003759863	NA
sp|P23256|MALY_ECOLI	treatment vs control	0.0633356773650666	0.0515248224413336	10.8317400466694	0.245021071831449	0.96374003759863	NA
sp|P23305|YIGA_ECOLI	treatment vs control	-0.0433610050751603	0.037839951035666	10.8317400466694	0.276519817870635	0.96374003759863	NA
sp|P23331|KITH_ECOLI	treatment vs control	0.0336049312974792	0.0407248994273823	10.8317400466694	0.427074966739346	0.96374003759863	NA
sp|P23367|MUTL_ECOLI	treatment vs control	-0.012237073321616	0.0329604825986117	10.8317400466694	0.717599516429961	0.96374003759863	NA
sp|P23485|FECR_ECOLI	treatment vs control	-0.257111907039563	0.145098293506949	10.8317400466694	0.104485917421525	0.96374003759863	NA
sp|P23522|GARL_ECOLI	treatment vs control	0.041124079379184	0.0520848880855484	10.8317400466694	0.446725026798881	0.96374003759863	NA
sp|P23524|GLXK1_ECOLI	treatment vs control	0.00534945048469913	0.042745449032408	10.8317400466694	0.90269986345984	0.986988056081362	NA
sp|P23538|PPSA_ECOLI	treatment vs control	0.0470376782948624	0.0305513367405469	10.8317400466694	0.152338280273532	0.96374003759863	NA
sp|P23721|SERC_ECOLI	treatment vs control	0.0718312059750685	0.0440517682638964	10.8317400466694	0.131678531979122	0.96374003759863	NA
sp|P23827|ECOT_ECOLI	treatment vs control	0.0988285474054732	0.091320533901692	10.8317400466694	0.302660523553477	0.96374003759863	NA
sp|P23830|PSS_ECOLI	treatment vs control	-0.00585941382619325	0.0437151237273086	10.8317400466694	0.895831822393975	0.986988056081362	NA
sp|P23836|PHOP_ECOLI	treatment vs control	0.0197253817491663	0.0671314133656519	10.8317400466694	0.774439715883151	0.969475607369821	NA
sp|P23837|PHOQ_ECOLI	treatment vs control	-0.0785992266870339	0.0389201528960811	10.8317400466694	0.0688730281607658	0.96374003759863	NA
sp|P23839|YICC_ECOLI	treatment vs control	0.0267015680087541	0.0326214298580252	10.8317400466694	0.43069517179201	0.96374003759863	NA
sp|P23843|OPPA_ECOLI	treatment vs control	0.0341405566468371	0.0335976788785285	10.8317400466694	0.331714547699242	0.96374003759863	NA
sp|P23845|CYSN_ECOLI	treatment vs control	0.0580628138522297	0.0815353646864083	10.8317400466694	0.491445545274491	0.96374003759863	NA
sp|P23847|DPPA_ECOLI	treatment vs control	0.0150205588018259	0.0301523331097903	10.8317400466694	0.62833371178724	0.96374003759863	NA
sp|P23857|PSPE_ECOLI	treatment vs control	0.0824443188800956	0.0763406556774691	10.8317400466694	0.303622951701761	0.96374003759863	NA
sp|P23862|PRIC_ECOLI	treatment vs control	-0.0521723362372671	0.0314257176351732	10.8317400466694	0.125517889875219	0.96374003759863	NA
sp|P23865|PRC_ECOLI	treatment vs control	-0.0303869800643921	0.0431216985531281	10.8317400466694	0.49588229091108	0.96374003759863	NA
sp|P23869|PPIB_ECOLI	treatment vs control	0.0223711319229651	0.0639890701902847	10.8317400466694	0.733334865836627	0.96374003759863	NA
sp|P23871|HEMH_ECOLI	treatment vs control	0.0301640755727136	0.0452538112754195	10.8317400466694	0.519002785750541	0.96374003759863	NA
sp|P23872|AES_ECOLI	treatment vs control	0.0728677864664841	0.0631001680677877	10.8317400466694	0.273014761329072	0.96374003759863	NA
sp|P23873|HIPB_ECOLI	treatment vs control	0.0898385816088057	0.167047559649675	10.8317400466694	0.601588113257277	0.96374003759863	NA
sp|P23874|HIPA_ECOLI	treatment vs control	-0.0407893858238214	0.070339217674288	10.8317400466694	0.573849288712783	0.96374003759863	NA
sp|P23878|FEPC_ECOLI	treatment vs control	-0.268476042896412	0.14573091254511	10.8317400466694	0.0929526881138952	0.96374003759863	NA
sp|P23882|FMT_ECOLI	treatment vs control	-0.0359457118386251	0.0351972922109506	10.8317400466694	0.329397726995807	0.96374003759863	NA
sp|P23883|PUUC_ECOLI	treatment vs control	-0.000767648156721742	0.0310439092480801	10.8317400466694	0.980721734028671	0.997104588097571	NA
sp|P23886|CYDC_ECOLI	treatment vs control	-0.0611660408462271	0.0391387271014647	10.8317400466694	0.146823623127952	0.96374003759863	NA
sp|P23890|CADC_ECOLI	treatment vs control	-0.0242520648411141	0.116610612175052	10.8317400466694	0.839107379403771	0.981786925134135	NA
sp|P23893|GSA_ECOLI	treatment vs control	0.10176239226641	0.0843180118277656	10.8317400466694	0.253171476551764	0.96374003759863	NA
sp|P23894|HTPX_ECOLI	treatment vs control	-0.0317279919267732	0.0366637903003886	10.8317400466694	0.405590869814447	0.96374003759863	NA
sp|P23908|ARGE_ECOLI	treatment vs control	0.113830957261594	0.0643833445988448	10.8317400466694	0.10517383865934	0.96374003759863	NA
sp|P23909|MUTS_ECOLI	treatment vs control	-0.0147248878307467	0.0367051621790932	10.8317400466694	0.696097817114898	0.96374003759863	NA
sp|P23917|MAK_ECOLI	treatment vs control	0.0278078216234233	0.0582461359610226	10.8317400466694	0.642551630659117	0.96374003759863	NA
sp|P23930|LNT_ECOLI	treatment vs control	-0.0646559992085834	0.0455165483734829	10.8317400466694	0.183603474638705	0.96374003759863	NA
sp|P24171|DCP_ECOLI	treatment vs control	0.0208998138065121	0.0383924264581104	10.8317400466694	0.597212550021524	0.96374003759863	NA
sp|P24173|RFAC_ECOLI	treatment vs control	-0.0339617562719833	0.0601800365373673	10.8317400466694	0.584021935015489	0.96374003759863	NA
sp|P24177|ACRD_ECOLI	treatment vs control	0.0758303078245606	0.0612926104216244	10.8317400466694	0.242168585564736	0.96374003759863	NA
sp|P24178|YFFB_ECOLI	treatment vs control	0.000291906012483134	0.0554639547361947	10.8317400466694	0.995896442516763	0.999087894158065	NA
sp|P24182|ACCC_ECOLI	treatment vs control	0.0124315477377635	0.032999851336556	10.8317400466694	0.713660529487339	0.96374003759863	NA
sp|P24183|FDNG_ECOLI	treatment vs control	-0.0189299007983317	0.0558485197246978	10.8317400466694	0.741126633870272	0.964465561003697	NA
sp|P24186|FOLD_ECOLI	treatment vs control	-0.00438519080913974	0.0365849421553361	10.8317400466694	0.906785746948499	0.986988056081362	NA
sp|P24188|TRHO_ECOLI	treatment vs control	0.0326859622447055	0.0478058799089939	10.8317400466694	0.508512689292259	0.96374003759863	NA
sp|P24192|HYPD_ECOLI	treatment vs control	0.0948489768727909	0.0646803798291532	10.8317400466694	0.170954049967339	0.96374003759863	NA
sp|P24193|HYPE_ECOLI	treatment vs control	-0.0161149772136668	0.0927736620556394	10.8317400466694	0.865303243730559	0.986988056081362	NA
sp|P24197|YGID_ECOLI	treatment vs control	0.0711522705314452	0.19456505475312	10.8317400466694	0.721630925761168	0.96374003759863	NA
sp|P24200|MCRA_ECOLI	treatment vs control	0.0277333940615365	0.0573854874132091	10.8317400466694	0.638516013723326	0.96374003759863	NA
sp|P24205|LPXM_ECOLI	treatment vs control	-0.0973349484619917	0.0442477055034754	10.8317400466694	0.0504706610479432	0.96374003759863	NA
sp|P24215|UXUA_ECOLI	treatment vs control	0.0350498098427184	0.0586318770336025	10.8317400466694	0.562266792872098	0.96374003759863	NA
sp|P24224|ACPS_ECOLI	treatment vs control	-0.00861452526741477	0.0394619188595158	10.8317400466694	0.831253876594419	0.979223624844215	NA
sp|P24228|DACB_ECOLI	treatment vs control	-0.0607873900945875	0.0571240886577995	10.8317400466694	0.310417571121796	0.96374003759863	NA
sp|P24230|RECG_ECOLI	treatment vs control	-0.0711648956394774	0.0384268546045181	10.8317400466694	0.0914581401991769	0.96374003759863	NA
sp|P24232|HMP_ECOLI	treatment vs control	-0.018647247508608	0.0603375455583753	10.8317400466694	0.763147554956886	0.966039415589171	NA
sp|P24240|ASCB_ECOLI	treatment vs control	-0.0471808964411708	0.0741846085600563	10.8317400466694	0.537986902493781	0.96374003759863	NA
sp|P24242|ASCG_ECOLI	treatment vs control	0.0104506151517663	0.0452173168601583	10.8317400466694	0.821529361268265	0.979223624844215	NA
sp|P24252|YBGA_ECOLI	treatment vs control	0.0136171762299814	0.0684484682461772	10.8317400466694	0.845994208400794	0.984452101251582	NA
sp|P24255|RP54_ECOLI	treatment vs control	-0.0325371157798192	0.0324485987519803	10.8317400466694	0.337866642922898	0.96374003759863	NA
sp|P24554|RADA_ECOLI	treatment vs control	-0.00897955607353589	0.0375439665360043	10.8317400466694	0.815435476413647	0.979223624844215	NA
sp|P24555|PTRB_ECOLI	treatment vs control	-0.0253003914273365	0.0472542819451611	10.8317400466694	0.60318565185245	0.96374003759863	NA
sp|P25397|TEHB_ECOLI	treatment vs control	0.0557106858985691	0.0269975075368905	10.8317400466694	0.06386616801432	0.96374003759863	NA
sp|P25437|FRMA_ECOLI	treatment vs control	0.0465032116255977	0.0286932999038109	10.8317400466694	0.133802171678269	0.96374003759863	NA
sp|P25516|ACNA_ECOLI	treatment vs control	0.0289528324776386	0.0363243169957711	10.8317400466694	0.442534804568579	0.96374003759863	NA
sp|P25519|HFLX_ECOLI	treatment vs control	-0.015947949191237	0.0377870590325647	10.8317400466694	0.681245118316164	0.96374003759863	NA
sp|P25522|MNME_ECOLI	treatment vs control	0.0353412298964424	0.0615716763159047	10.8317400466694	0.577702001919736	0.96374003759863	NA
sp|P25524|CODA_ECOLI	treatment vs control	-0.0599491884363765	0.0420127721344223	10.8317400466694	0.181785258469038	0.96374003759863	NA
sp|P25526|GABD_ECOLI	treatment vs control	0.0471705549413607	0.0404466143712558	10.8317400466694	0.26855286636411	0.96374003759863	NA
sp|P25534|UBIH_ECOLI	treatment vs control	-0.0598754192483565	0.0417588819043771	10.8317400466694	0.179849622714908	0.96374003759863	NA
sp|P25535|UBII_ECOLI	treatment vs control	-0.0142347777599897	0.038430184284607	10.8317400466694	0.718220979506038	0.96374003759863	NA
sp|P25536|NTPPA_ECOLI	treatment vs control	-0.0038135891265427	0.0587494634210427	10.8317400466694	0.949425978556057	0.99599426382872	NA
sp|P25539|RIBD_ECOLI	treatment vs control	0.00200687003923006	0.0307529881376653	10.8317400466694	0.949157619873899	0.99599426382872	NA
sp|P25552|GPPA_ECOLI	treatment vs control	-0.0503248033182238	0.0316027292959764	10.8317400466694	0.140029686179097	0.96374003759863	NA
sp|P25553|ALDA_ECOLI	treatment vs control	0.0599591163512036	0.0557718129253716	10.8317400466694	0.305703542645622	0.96374003759863	NA
sp|P25665|METE_ECOLI	treatment vs control	0.0398040762410916	0.032145636813997	10.8317400466694	0.241791829159113	0.96374003759863	NA
sp|P25666|HTRL_ECOLI	treatment vs control	0.0330996342502694	0.0474334285258335	10.8317400466694	0.499999843896458	0.96374003759863	NA
sp|P25714|YIDC_ECOLI	treatment vs control	-0.020435929178744	0.0328741245218732	10.8317400466694	0.547037999861344	0.96374003759863	NA
sp|P25718|AMY1_ECOLI	treatment vs control	0.111732645780095	0.0492244201433947	10.8317400466694	0.0446684888252375	0.96374003759863	NA
sp|P25737|LYSP_ECOLI	treatment vs control	-0.0417546563935011	0.0762688445003941	10.8317400466694	0.595158407120534	0.96374003759863	NA
sp|P25738|MSYB_ECOLI	treatment vs control	0.00128607058342435	0.0684478126626398	10.8317400466694	0.985351005261043	0.997160199246319	NA
sp|P25740|RFAG_ECOLI	treatment vs control	-0.017975415565393	0.0482959789706216	10.8317400466694	0.716928367547406	0.96374003759863	NA
sp|P25741|RFAP_ECOLI	treatment vs control	0.00689255380805754	0.0403736582485815	10.8317400466694	0.867591778142637	0.986988056081362	NA
sp|P25742|RFAQ_ECOLI	treatment vs control	-0.0290677203411848	0.049497551859322	10.8317400466694	0.569070765037691	0.96374003759863	NA
sp|P25745|MNMA_ECOLI	treatment vs control	0.102116138215106	0.0625247675276838	10.8317400466694	0.131125867167483	0.96374003759863	NA
sp|P25746|HFLD_ECOLI	treatment vs control	-0.036446810912119	0.0537538311217154	10.8317400466694	0.511975484212688	0.96374003759863	NA
sp|P25748|GALS_ECOLI	treatment vs control	-0.0293924764301369	0.0289522446275341	10.8317400466694	0.332148235372639	0.96374003759863	NA
sp|P25798|FLIF_ECOLI	treatment vs control	-0.0271644758259739	0.0374821545663969	10.8317400466694	0.483978613050216	0.96374003759863	NA
sp|P25888|RHLE_ECOLI	treatment vs control	-0.109522126571878	0.0820618211020444	10.8317400466694	0.209373461942934	0.96374003759863	NA
sp|P25889|PREA_ECOLI	treatment vs control	-0.0183941178285172	0.0453621930206999	10.8317400466694	0.693008255803424	0.96374003759863	NA
sp|P25894|LOIP_ECOLI	treatment vs control	-0.0491644880404666	0.0383157146596182	10.8317400466694	0.226216573432041	0.96374003759863	NA
sp|P25906|PDXI_ECOLI	treatment vs control	0.0308671373518682	0.0591581741377511	10.8317400466694	0.612330943139803	0.96374003759863	NA
sp|P26365|AMIB_ECOLI	treatment vs control	-0.0457103724122916	0.0297277054718627	10.8317400466694	0.15282065213252	0.96374003759863	NA
sp|P26458|APPB_ECOLI	treatment vs control	0.0282994988634302	0.0401286255576745	10.8317400466694	0.495559286434415	0.96374003759863	NA
sp|P26459|APPC_ECOLI	treatment vs control	-0.068286920096096	0.0505315689615663	10.8317400466694	0.204125066788757	0.96374003759863	NA
sp|P26602|UBIC_ECOLI	treatment vs control	-0.136557858099092	0.112597046939987	10.8317400466694	0.250993144338714	0.96374003759863	NA
sp|P26612|AMY2_ECOLI	treatment vs control	0.0841350700685352	0.0801174482824527	10.8317400466694	0.316516212619626	0.96374003759863	NA
sp|P26616|MAO1_ECOLI	treatment vs control	0.0138366318106531	0.0395412655539951	10.8317400466694	0.733101206050461	0.96374003759863	NA
sp|P26646|ACUI_ECOLI	treatment vs control	0.0622501241294988	0.051943434654387	10.8317400466694	0.256316437080782	0.96374003759863	NA
sp|P26647|PLSC_ECOLI	treatment vs control	-0.0435447101133344	0.0444112215674079	10.8317400466694	0.348237222650057	0.96374003759863	NA
sp|P26648|FTSP_ECOLI	treatment vs control	0.00519717953879019	0.0422100618665513	10.8317400466694	0.904261763349704	0.986988056081362	NA
sp|P26649|GLGS_ECOLI	treatment vs control	-0.113583271858993	0.0718004399026988	10.8317400466694	0.142403580257602	0.96374003759863	NA
sp|P27126|RFAS_ECOLI	treatment vs control	0.0176843192651511	0.0403661923585318	10.8317400466694	0.669924161506991	0.96374003759863	NA
sp|P27127|RFAB_ECOLI	treatment vs control	0.0284334433998469	0.0306878594200829	10.8317400466694	0.374350377998203	0.96374003759863	NA
sp|P27128|RFAI_ECOLI	treatment vs control	-0.0279997903949844	0.0301393815798526	10.8317400466694	0.373123849227524	0.96374003759863	NA
sp|P27129|RFAJ_ECOLI	treatment vs control	-0.0142034325852735	0.0531156708152243	10.8317400466694	0.794179838569588	0.974458555660806	NA
sp|P27238|YFED_ECOLI	treatment vs control	-0.00514211589614394	0.0712529876826526	10.8317400466694	0.943784286802806	0.9947311919005	NA
sp|P27240|RFAY_ECOLI	treatment vs control	0.0319097193773685	0.0498964684738246	10.8317400466694	0.535776621895866	0.96374003759863	NA
sp|P27241|RFAZ_ECOLI	treatment vs control	-0.122411690541534	0.321903436871992	10.8317400466694	0.711092866838418	0.96374003759863	NA
sp|P27242|WAAU_ECOLI	treatment vs control	-0.0110771247212744	0.0292577942989275	10.8317400466694	0.712297374727225	0.96374003759863	NA
sp|P27243|RFAL_ECOLI	treatment vs control	-0.131193344721642	0.123428557817829	10.8317400466694	0.310946009355608	0.96374003759863	NA
sp|P27247|PLSX_ECOLI	treatment vs control	-0.0335427244529645	0.0316608645888978	10.8317400466694	0.312453618184788	0.96374003759863	NA
sp|P27248|GCST_ECOLI	treatment vs control	0.0477714848022012	0.0385944609767011	10.8317400466694	0.241956158095676	0.96374003759863	NA
sp|P27249|GLND_ECOLI	treatment vs control	0.00603590585788881	0.0352820128145622	10.8317400466694	0.867317878921347	0.986988056081362	NA
sp|P27250|AHR_ECOLI	treatment vs control	-0.0206260551996756	0.0388080605031572	10.8317400466694	0.60580776239395	0.96374003759863	NA
sp|P27278|NADR_ECOLI	treatment vs control	0.00159543698873158	0.0302981673681043	10.8317400466694	0.958963092428622	0.99599426382872	NA
sp|P27296|DING_ECOLI	treatment vs control	-0.0257059924552578	0.0890792955295838	10.8317400466694	0.778354634873425	0.969999594529271	NA
sp|P27298|OPDA_ECOLI	treatment vs control	0.0834211275185719	0.0680315553965195	10.8317400466694	0.246108426174509	0.96374003759863	NA
sp|P27300|LPXK_ECOLI	treatment vs control	-0.074068165550566	0.0492438467459002	10.8317400466694	0.1611395960778	0.96374003759863	NA
sp|P27302|TKT1_ECOLI	treatment vs control	0.0724137346004295	0.0346431915785261	10.8317400466694	0.0609978277776676	0.96374003759863	NA
sp|P27303|EMRA_ECOLI	treatment vs control	-0.097418061281303	0.0405561296114135	10.8317400466694	0.0354259468896257	0.96374003759863	NA
sp|P27305|GLUQ_ECOLI	treatment vs control	0.00413151681182704	0.0435718744171239	10.8317400466694	0.926188580567738	0.990671957427272	NA
sp|P27306|STHA_ECOLI	treatment vs control	0.0317102619747508	0.0295423013373857	10.8317400466694	0.306429333122245	0.96374003759863	NA
sp|P27431|ROXA_ECOLI	treatment vs control	0.0334032904120644	0.0814193448275503	10.8317400466694	0.689611265455932	0.96374003759863	NA
sp|P27434|RODZ_ECOLI	treatment vs control	-0.0419733688651662	0.0546189895461797	10.8317400466694	0.458632042616141	0.96374003759863	NA
sp|P27550|ACSA_ECOLI	treatment vs control	0.042040198165654	0.0308551211127298	10.8317400466694	0.200696308904434	0.96374003759863	NA
sp|P27828|WECB_ECOLI	treatment vs control	0.0560398525684891	0.0406784634707369	10.8317400466694	0.196114174102619	0.96374003759863	NA
sp|P27829|WECC_ECOLI	treatment vs control	0.0809602551748274	0.0505302700549929	10.8317400466694	0.137844768962997	0.96374003759863	NA
sp|P27830|RMLB2_ECOLI	treatment vs control	0.131518899085764	0.0371697845646984	10.8317400466694	0.00475547517936317	0.96374003759863	NA
sp|P27832|WECD_ECOLI	treatment vs control	0.0445336525031857	0.0378172180631772	10.8317400466694	0.264181557742477	0.96374003759863	NA
sp|P27833|WECE_ECOLI	treatment vs control	-0.0237779964528029	0.0411438278867915	10.8317400466694	0.575132970449532	0.96374003759863	NA
sp|P27836|WECG_ECOLI	treatment vs control	-0.0563708348087658	0.0563352526697026	10.8317400466694	0.338834426502043	0.96374003759863	NA
sp|P27837|YIFK_ECOLI	treatment vs control	-0.0714629170110136	0.0762543047257048	10.8317400466694	0.369098993214956	0.96374003759863	NA
sp|P27838|CYAY_ECOLI	treatment vs control	-0.0410535021505216	0.0608271860619437	10.8317400466694	0.513874800356035	0.96374003759863	NA
sp|P27848|YIGL_ECOLI	treatment vs control	0.0876731774716447	0.059928846691246	10.8317400466694	0.171883342498927	0.96374003759863	NA
sp|P27859|TATD_ECOLI	treatment vs control	0.0558081198585035	0.0759535390465736	10.8317400466694	0.478087897824168	0.96374003759863	NA
sp|P27862|YIGZ_ECOLI	treatment vs control	-0.0530060607187054	0.107497551976578	10.8317400466694	0.631792210596178	0.96374003759863	NA
sp|P28224|MLIC_ECOLI	treatment vs control	0.0355770994371997	0.0845869709047383	10.8317400466694	0.682272063142492	0.96374003759863	NA
sp|P28248|DCD_ECOLI	treatment vs control	0.00733357299651487	0.0500563828128968	10.8317400466694	0.886212839656897	0.986988056081362	NA
sp|P28249|ASMA_ECOLI	treatment vs control	-0.0668640192432567	0.0359153054738152	10.8317400466694	0.0899748734627808	0.96374003759863	NA
sp|P28304|QOR1_ECOLI	treatment vs control	0.0364831401530624	0.0449117639941387	10.8317400466694	0.434092982915779	0.96374003759863	NA
sp|P28305|PABC_ECOLI	treatment vs control	-0.0210447351650818	0.0362061615599114	10.8317400466694	0.572969919746001	0.96374003759863	NA
sp|P28306|MLTG_ECOLI	treatment vs control	-0.0096069681654192	0.0462114115062549	10.8317400466694	0.839170650354284	0.981786925134135	NA
sp|P28629|ADIA_ECOLI	treatment vs control	0.053159962975184	0.0385404185909412	10.8317400466694	0.195604521394536	0.96374003759863	NA
sp|P28630|HOLA_ECOLI	treatment vs control	-0.0124909038817296	0.032894594491184	10.8317400466694	0.711488991513135	0.96374003759863	NA
sp|P28631|HOLB_ECOLI	treatment vs control	-0.0655107402193048	0.0582590684944513	10.8317400466694	0.285114004462295	0.96374003759863	NA
sp|P28634|TRMO_ECOLI	treatment vs control	-0.01622537043418	0.0403642703391346	10.8317400466694	0.695521331961279	0.96374003759863	NA
sp|P28635|METQ_ECOLI	treatment vs control	-0.1240554742855	0.0494809256293334	10.8317400466694	0.0294320012924539	0.96374003759863	NA
sp|P28861|FENR_ECOLI	treatment vs control	-0.0318801870902148	0.0489744530923415	10.8317400466694	0.528642590304461	0.96374003759863	NA
sp|P28903|NRDD_ECOLI	treatment vs control	-0.0254995075408327	0.0337088363596124	10.8317400466694	0.465506341290123	0.96374003759863	NA
sp|P28904|TREC_ECOLI	treatment vs control	0.0891982053073437	0.0346133226279432	10.8317400466694	0.026009797263301	0.96374003759863	NA
sp|P28905|HOLC_ECOLI	treatment vs control	-0.00290271249753206	0.0737001028989027	10.8317400466694	0.969299616188771	0.997104588097571	NA
sp|P28915|YBFC_ECOLI	treatment vs control	-0.061016911611492	0.0764885598784508	10.8317400466694	0.442166903515004	0.96374003759863	NA
sp|P29012|ALR2_ECOLI	treatment vs control	-0.0117521252376408	0.0359821351615211	10.8317400466694	0.750186821524402	0.964465561003697	NA
sp|P29013|YCGB_ECOLI	treatment vs control	0.00431402737419068	0.0333312404049399	10.8317400466694	0.899390342999739	0.986988056081362	NA
sp|P29018|CYDD_ECOLI	treatment vs control	-0.0107910763561937	0.0458796891525061	10.8317400466694	0.81843795488681	0.979223624844215	NA
sp|P29131|FTSN_ECOLI	treatment vs control	-0.0348041394066169	0.0414336696007572	10.8317400466694	0.41906520892499	0.96374003759863	NA
sp|P29208|MENC_ECOLI	treatment vs control	0.0689563524665359	0.0585521768541851	10.8317400466694	0.264147870480094	0.96374003759863	NA
sp|P29217|YCEH_ECOLI	treatment vs control	0.10339438842577	0.0541033449711286	10.8317400466694	0.0828070807335499	0.96374003759863	NA
sp|P29680|DCUP_ECOLI	treatment vs control	0.00467382475287667	0.037974002209125	10.8317400466694	0.904298078571724	0.986988056081362	NA
sp|P29745|PEPT_ECOLI	treatment vs control	0.0742648535665241	0.0383782799263464	10.8317400466694	0.0795117737269019	0.96374003759863	NA
sp|P30011|NADC_ECOLI	treatment vs control	0.0214032160992675	0.0559527949251038	10.8317400466694	0.709472979229236	0.96374003759863	NA
sp|P30014|RNT_ECOLI	treatment vs control	0.136828794988032	0.059356096245204	10.8317400466694	0.0419903361009564	0.96374003759863	NA
sp|P30015|LHR_ECOLI	treatment vs control	0.103565668566931	0.0450136113105963	10.8317400466694	0.0423191006021948	0.96374003759863	NA
sp|P30125|LEU3_ECOLI	treatment vs control	0.0167683417610026	0.0366654680583106	10.8317400466694	0.656467702377752	0.96374003759863	NA
sp|P30126|LEUD_ECOLI	treatment vs control	-0.0274995455669405	0.0654606562600932	10.8317400466694	0.682629969871397	0.96374003759863	NA
sp|P30128|GREB_ECOLI	treatment vs control	-0.0314401789264801	0.0460154934971984	10.8317400466694	0.508798522673995	0.96374003759863	NA
sp|P30130|FIMD_ECOLI	treatment vs control	0.112193460251825	0.0897105481983512	10.8317400466694	0.237415350060745	0.96374003759863	NA
sp|P30131|HYPF_ECOLI	treatment vs control	0.0181759525151865	0.0326734326540325	10.8317400466694	0.589318767747165	0.96374003759863	NA
sp|P30136|THIC_ECOLI	treatment vs control	0.0112388148717055	0.0385766692969222	10.8317400466694	0.776296757005157	0.969475607369821	NA
sp|P30137|THIE_ECOLI	treatment vs control	-0.0263922487020734	0.0340846300803447	10.8317400466694	0.455313835999755	0.96374003759863	NA
sp|P30138|THIF_ECOLI	treatment vs control	0.035731778319984	0.0587137163813792	10.8317400466694	0.555352573627593	0.96374003759863	NA
sp|P30139|THIG_ECOLI	treatment vs control	-0.0138668365497038	0.113452847359992	10.8317400466694	0.904958536531148	0.986988056081362	NA
sp|P30140|THIH_ECOLI	treatment vs control	0.0163687771075404	0.0414885948791027	10.8317400466694	0.700842014534961	0.96374003759863	NA
sp|P30177|YBIB_ECOLI	treatment vs control	-0.0200923209258091	0.0402231490020549	10.8317400466694	0.627402850448409	0.96374003759863	NA
sp|P30178|HCXB_ECOLI	treatment vs control	0.0349873707017865	0.0413798881049008	10.8317400466694	0.416109375973643	0.96374003759863	NA
sp|P30744|SDHM_ECOLI	treatment vs control	-0.0431803323535701	0.0380398235442188	10.8317400466694	0.280813132475913	0.96374003759863	NA
sp|P30745|MOAA_ECOLI	treatment vs control	-0.0485253182781772	0.0527396902074724	10.8317400466694	0.377560946726699	0.96374003759863	NA
sp|P30749|MOAE_ECOLI	treatment vs control	0.067649698753603	0.0547530307581813	10.8317400466694	0.242755125529234	0.96374003759863	NA
sp|P30750|METN_ECOLI	treatment vs control	0.05221048261979	0.0994503123213713	10.8317400466694	0.610166718905745	0.96374003759863	NA
sp|P30843|BASR_ECOLI	treatment vs control	0.0472462422388551	0.060278473395868	10.8317400466694	0.449957534017198	0.96374003759863	NA
sp|P30845|EPTA_ECOLI	treatment vs control	-0.0542515428049077	0.118643284691925	10.8317400466694	0.656514591497685	0.96374003759863	NA
sp|P30847|BAES_ECOLI	treatment vs control	-0.0179532808306161	0.0448165532700389	10.8317400466694	0.696506463581466	0.96374003759863	NA
sp|P30850|RNB_ECOLI	treatment vs control	0.0344413911805543	0.0326387476186931	10.8317400466694	0.314288595083492	0.96374003759863	NA
sp|P30855|EVGS_ECOLI	treatment vs control	-0.00597809792302332	0.0920808496390678	10.8317400466694	0.949418570240437	0.99599426382872	NA
sp|P30859|ARTI_ECOLI	treatment vs control	0.0738111289227624	0.0854049913993682	10.8317400466694	0.406183559301372	0.96374003759863	NA
sp|P30860|ARTJ_ECOLI	treatment vs control	-0.0389864522930726	0.0736664619491128	10.8317400466694	0.607321667041467	0.96374003759863	NA
sp|P30863|DKGB_ECOLI	treatment vs control	0.00023081452613929	0.0509974493558677	10.8317400466694	0.996471065754543	0.999087894158065	NA
sp|P30864|YAFC_ECOLI	treatment vs control	0.0334356974545768	0.0449737244609774	10.8317400466694	0.473027448523022	0.96374003759863	NA
sp|P30870|GLNE_ECOLI	treatment vs control	0.0180297640461881	0.0459093506908633	10.8317400466694	0.702140604972655	0.96374003759863	NA
sp|P30871|3PASE_ECOLI	treatment vs control	0.0508912399011418	0.0367619684254835	10.8317400466694	0.194108200750191	0.96374003759863	NA
sp|P30958|MFD_ECOLI	treatment vs control	0.0128527897051646	0.0360676957280827	10.8317400466694	0.728421138745788	0.96374003759863	NA
sp|P31057|PANB_ECOLI	treatment vs control	0.0438315540822546	0.0506972669986421	10.8317400466694	0.406012321912772	0.96374003759863	NA
sp|P31060|MODF_ECOLI	treatment vs control	-0.0576767856702686	0.0382064311589008	10.8317400466694	0.159748741425081	0.96374003759863	NA
sp|P31063|YEDD_ECOLI	treatment vs control	-0.0255969405143693	0.0550743496494103	10.8317400466694	0.651298641005255	0.96374003759863	NA
sp|P31064|YEDE_ECOLI	treatment vs control	-0.0812767164519088	0.0468449524818154	10.8317400466694	0.111059803314313	0.96374003759863	NA
sp|P31068|FLIH_ECOLI	treatment vs control	-0.067014565668941	0.051414036380321	10.8317400466694	0.219451935022231	0.96374003759863	NA
sp|P31069|KCH_ECOLI	treatment vs control	-0.0524792064397081	0.0650020053825678	10.8317400466694	0.436836324935127	0.96374003759863	NA
sp|P31119|AAS_ECOLI	treatment vs control	0.0154217873082294	0.0400441214562616	10.8317400466694	0.70760350598964	0.96374003759863	NA
sp|P31120|GLMM_ECOLI	treatment vs control	0.022941106083977	0.0371366351029292	10.8317400466694	0.549508124119914	0.96374003759863	NA
sp|P31130|YDEI_ECOLI	treatment vs control	-0.138459842410078	0.0958034744780103	10.8317400466694	0.176690793536627	0.96374003759863	NA
sp|P31131|YDEJ_ECOLI	treatment vs control	-0.0160291390176426	0.0370740366173335	10.8317400466694	0.673965132036491	0.96374003759863	NA
sp|P31133|POTF_ECOLI	treatment vs control	-0.0656770150772323	0.0410604253777777	10.8317400466694	0.138442328993353	0.96374003759863	NA
sp|P31134|POTG_ECOLI	treatment vs control	-0.229002294632371	0.129020649287121	10.8317400466694	0.103978017588265	0.96374003759863	NA
sp|P31142|THTM_ECOLI	treatment vs control	0.0478087332664231	0.0698400883183799	10.8317400466694	0.508013014398878	0.96374003759863	NA
sp|P31224|ACRB_ECOLI	treatment vs control	-0.0468604468656608	0.0359624413365046	10.8317400466694	0.219580673827721	0.96374003759863	NA
sp|P31433|YICH_ECOLI	treatment vs control	-0.0288981015435002	0.0561682553165156	10.8317400466694	0.617242695840983	0.96374003759863	NA
sp|P31434|XYLS_ECOLI	treatment vs control	0.0366384558195827	0.0726180901662331	10.8317400466694	0.623990178932593	0.96374003759863	NA
sp|P31441|ADEC_ECOLI	treatment vs control	-0.0870297277583479	0.0637217071049729	10.8317400466694	0.199696656560563	0.96374003759863	NA
sp|P31442|EMRD_ECOLI	treatment vs control	0.0877977825680731	0.283354458129023	7.83174004666937	0.764757886270225	0.966039415589171	NA
sp|P31447|YIDJ_ECOLI	treatment vs control	-0.0794443278448349	0.0686805115720169	10.8317400466694	0.272259381318343	0.96374003759863	NA
sp|P31455|YIDR_ECOLI	treatment vs control	0.039654677942069	0.0487911387449405	10.8317400466694	0.433865418787088	0.96374003759863	NA
sp|P31460|DGOR_ECOLI	treatment vs control	-0.0412843562683789	0.0419396580673387	10.8317400466694	0.346408466320042	0.96374003759863	NA
sp|P31473|RAVA_ECOLI	treatment vs control	-0.000655944624433755	0.034373703364952	10.8317400466694	0.98512206812257	0.997160199246319	NA
sp|P31475|YIEP_ECOLI	treatment vs control	-0.042925027051269	0.0330559329338487	10.8317400466694	0.221061109432306	0.96374003759863	NA
sp|P31545|EFEB_ECOLI	treatment vs control	-0.0747733490748038	0.0459620481175089	10.8317400466694	0.132480578989062	0.96374003759863	NA
sp|P31548|THIQ_ECOLI	treatment vs control	-0.047778201316444	0.150609032407421	10.8317400466694	0.757097399350704	0.964465561003697	NA
sp|P31550|THIB_ECOLI	treatment vs control	0.0345843739707819	0.0533424760383794	10.8317400466694	0.530265502767173	0.96374003759863	NA
sp|P31554|LPTD_ECOLI	treatment vs control	0.0608388841548245	0.0577891572559868	10.8317400466694	0.315363712122585	0.96374003759863	NA
sp|P31600|NFRA_ECOLI	treatment vs control	-0.0255175220551949	0.042221936220812	10.8317400466694	0.558046627324834	0.96374003759863	NA
sp|P31658|HCHA_ECOLI	treatment vs control	0.0656075667624531	0.0602218928834875	10.8317400466694	0.299607872201856	0.96374003759863	NA
sp|P31660|PRPC_ECOLI	treatment vs control	0.016734328143045	0.0355884137478888	10.8317400466694	0.64752441498918	0.96374003759863	NA
sp|P31663|PANC_ECOLI	treatment vs control	0.0341333438024226	0.0364842406182033	10.8317400466694	0.369886970686461	0.96374003759863	NA
sp|P31677|OTSA_ECOLI	treatment vs control	0.0261940017321093	0.0332024314809442	10.8317400466694	0.44708382170488	0.96374003759863	NA
sp|P31678|OTSB_ECOLI	treatment vs control	0.0710392903829514	0.0679691448968881	10.8317400466694	0.318708586777767	0.96374003759863	NA
sp|P31680|DJLA_ECOLI	treatment vs control	-0.00440488320550007	0.0336059827132617	10.8317400466694	0.898119217742267	0.986988056081362	NA
sp|P31802|NARP_ECOLI	treatment vs control	-0.0813633295042447	0.0428565270012731	10.8317400466694	0.0845783275632331	0.96374003759863	NA
sp|P31806|NNR_ECOLI	treatment vs control	0.0197692380434079	0.0297630843439102	10.8317400466694	0.520438125607029	0.96374003759863	NA
sp|P31808|YCIK_ECOLI	treatment vs control	-0.0090271155132665	0.0308925765506575	10.8317400466694	0.775647056305653	0.969475607369821	NA
sp|P31825|TRMN6_ECOLI	treatment vs control	-0.090007881503693	0.0787676103570152	10.8317400466694	0.277791511328157	0.96374003759863	NA
sp|P31828|PQQL_ECOLI	treatment vs control	-0.116233917238412	0.0430762123836341	10.8317400466694	0.0209733194525961	0.96374003759863	NA
sp|P31979|NUOF_ECOLI	treatment vs control	0.000698463604897282	0.0294490187041905	10.8317400466694	0.981509060262311	0.997104588097571	NA
sp|P32053|INTA_ECOLI	treatment vs control	-0.0751754921054366	0.0705898471829234	10.8317400466694	0.310057062765742	0.96374003759863	NA
sp|P32055|FCL_ECOLI	treatment vs control	0.0544960396247723	0.0727171642318038	10.8317400466694	0.469564822859642	0.96374003759863	NA
sp|P32057|WCAI_ECOLI	treatment vs control	-0.147611474550669	0.0496008662563919	10.8317400466694	0.0128071937006299	0.96374003759863	NA
sp|P32099|LPLA_ECOLI	treatment vs control	0.00235400123665051	0.0281251936535847	10.8317400466694	0.934823926739831	0.993862052505023	NA
sp|P32125|MOBB_ECOLI	treatment vs control	-0.029369756572347	0.0650438287652108	10.8317400466694	0.660508736741706	0.96374003759863	NA
sp|P32131|HEMN_ECOLI	treatment vs control	0.0353766290311095	0.0328160035961218	10.8317400466694	0.304442671454334	0.96374003759863	NA
sp|P32141|SQUT_ECOLI	treatment vs control	0.00259592316351001	0.0587935653437542	10.8317400466694	0.965585740184394	0.996517855458435	NA
sp|P32144|CSQR_ECOLI	treatment vs control	0.0626423529671229	0.0484811137467411	10.8317400466694	0.223209477515452	0.96374003759863	NA
sp|P32157|YIIM_ECOLI	treatment vs control	-0.0128430796527526	0.0311105859805927	10.8317400466694	0.687791759081312	0.96374003759863	NA
sp|P32160|YIIQ_ECOLI	treatment vs control	-0.0371623198342674	0.0537697887498404	10.8317400466694	0.504021892244596	0.96374003759863	NA
sp|P32162|YIIS_ECOLI	treatment vs control	0.0226189733162111	0.0600835030064858	10.8317400466694	0.713845567059694	0.96374003759863	NA
sp|P32170|RHAA_ECOLI	treatment vs control	-0.306433381034529	0.0934721507595356	10.8317400466694	0.00750047253228226	0.96374003759863	NA
sp|P32173|MOBA_ECOLI	treatment vs control	-0.000473523701130428	0.0477469927661517	10.8317400466694	0.992267526766473	0.999087894158065	NA
sp|P32176|FDOG_ECOLI	treatment vs control	-0.0424893268434595	0.0352415031664475	10.8317400466694	0.253625105295839	0.96374003759863	NA
sp|P32177|FDHD_ECOLI	treatment vs control	-0.0186591077132341	0.0287502055495269	10.8317400466694	0.529853568961919	0.96374003759863	NA
sp|P32662|GPH_ECOLI	treatment vs control	0.0292073334971093	0.0739447685804543	10.8317400466694	0.700518352419848	0.96374003759863	NA
sp|P32664|NUDC_ECOLI	treatment vs control	0.116493773474726	0.0531093710697471	10.8317400466694	0.0510265797859809	0.96374003759863	NA
sp|P32669|FSAB_ECOLI	treatment vs control	0.243842453976349	0.132727485521863	10.8317400466694	0.0937496416796184	0.96374003759863	NA
sp|P32670|PTFX2_ECOLI	treatment vs control	0.099760133420876	0.0672693851857982	10.8317400466694	0.166577447687964	0.96374003759863	NA
sp|P32677|YIJO_ECOLI	treatment vs control	-0.0523281527689806	0.0517647548929572	10.8317400466694	0.334120688953334	0.96374003759863	NA
sp|P32680|YJAG_ECOLI	treatment vs control	0.0765948602138627	0.0803200486395156	10.8317400466694	0.361072511443808	0.96374003759863	NA
sp|P32684|RLUF_ECOLI	treatment vs control	-0.0593329656316248	0.0422825823846007	10.8317400466694	0.188553596740084	0.96374003759863	NA
sp|P32685|YJBD_ECOLI	treatment vs control	-0.0270359901745684	0.041153447647524	10.8317400466694	0.524922019546236	0.96374003759863	NA
sp|P32695|DUSA_ECOLI	treatment vs control	0.0326908766508452	0.0343428487813811	10.8317400466694	0.361907082316796	0.96374003759863	NA
sp|P32701|PDEC_ECOLI	treatment vs control	0.00822027908257993	0.0735117216017575	10.8317400466694	0.913009252702884	0.98714860206483	NA
sp|P32703|YJCE_ECOLI	treatment vs control	-0.0330416860947956	0.0609964062319797	10.8317400466694	0.598991461669767	0.96374003759863	NA
sp|P32705|ACTP_ECOLI	treatment vs control	-0.0300763606845626	0.0476178220326193	10.8317400466694	0.540735895859309	0.96374003759863	NA
sp|P32718|ALSK_ECOLI	treatment vs control	-0.246833909790491	0.207944460425623	10.8317400466694	0.260601055661594	0.96374003759863	NA
sp|P33012|SBMC_ECOLI	treatment vs control	0.0275497215982075	0.0618255119757975	10.8317400466694	0.664657826577998	0.96374003759863	NA
sp|P33015|YEEE_ECOLI	treatment vs control	0.0222185556471617	0.048530301927193	10.8317400466694	0.656122977366385	0.96374003759863	NA
sp|P33018|SFGH2_ECOLI	treatment vs control	0.0789126200345642	0.0803447343417751	10.8317400466694	0.347442751229758	0.96374003759863	NA
sp|P33025|PSUG_ECOLI	treatment vs control	-0.003873255659444	0.136268564669998	10.8317400466694	0.977841155251401	0.997104588097571	NA
sp|P33030|YEIR_ECOLI	treatment vs control	0.0727913710191959	0.0490052286233074	10.8317400466694	0.165955412067978	0.96374003759863	NA
sp|P33136|OPGG_ECOLI	treatment vs control	-0.04437145579905	0.0352961658975798	10.8317400466694	0.235141433158554	0.96374003759863	NA
sp|P33195|GCSP_ECOLI	treatment vs control	0.0375009493180184	0.029997962109944	10.8317400466694	0.23759079581643	0.96374003759863	NA
sp|P33218|YEBE_ECOLI	treatment vs control	-0.0171366852427528	0.0413455235382866	10.8317400466694	0.686615797830173	0.96374003759863	NA
sp|P33219|YEBF_ECOLI	treatment vs control	0.125591640373854	0.062158789470352	10.8317400466694	0.0687556861730925	0.96374003759863	NA
sp|P33221|PURT_ECOLI	treatment vs control	0.0694540344510383	0.0395861903918324	10.8317400466694	0.107549570131114	0.96374003759863	NA
sp|P33222|YJFC_ECOLI	treatment vs control	0.00510787153124375	0.0754301723658771	10.8317400466694	0.947245078383294	0.99599426382872	NA
sp|P33224|AIDB_ECOLI	treatment vs control	0.0168098306492976	0.0366578629921818	10.8317400466694	0.65561383822253	0.96374003759863	NA
sp|P33232|LLDD_ECOLI	treatment vs control	0.0402532174805588	0.0403826752946874	10.8317400466694	0.340611270307923	0.96374003759863	NA
sp|P33235|FLGK_ECOLI	treatment vs control	0.124836927204713	0.0822986564705219	10.8317400466694	0.157926591797984	0.96374003759863	NA
sp|P33355|YEHS_ECOLI	treatment vs control	0.0724648141092649	0.125382278748275	10.8317400466694	0.575115232055874	0.96374003759863	NA
sp|P33358|MLRA_ECOLI	treatment vs control	-0.056211251326769	0.0600331630025946	10.8317400466694	0.369506707555008	0.96374003759863	NA
sp|P33362|YEHZ_ECOLI	treatment vs control	0.0340665275812753	0.0794521608501158	10.8317400466694	0.676494821401006	0.96374003759863	NA
sp|P33363|BGLX_ECOLI	treatment vs control	0.0153304861644805	0.0326864943365928	10.8317400466694	0.648356629412345	0.96374003759863	NA
sp|P33368|YOHF_ECOLI	treatment vs control	0.0292762287200355	0.114038411161896	10.8317400466694	0.802203819776906	0.976791501247211	NA
sp|P33371|DUSC_ECOLI	treatment vs control	-0.0876741194149645	0.0653155076527513	10.8317400466694	0.206949787562795	0.96374003759863	NA
sp|P33570|TKT2_ECOLI	treatment vs control	0.0321315632224601	0.0401020028926393	10.8317400466694	0.440211882686908	0.96374003759863	NA
sp|P33590|NIKA_ECOLI	treatment vs control	0.00653165403691539	0.047177129179134	10.8317400466694	0.892425448407316	0.986988056081362	NA
sp|P33595|SGRR_ECOLI	treatment vs control	-0.035724346045988	0.0473315965070224	10.8317400466694	0.466482291088709	0.96374003759863	NA
sp|P33596|RECX_ECOLI	treatment vs control	0.00623696671391703	0.0455355990413499	10.8317400466694	0.893567963835988	0.986988056081362	NA
sp|P33599|NUOCD_ECOLI	treatment vs control	-0.00565227372689067	0.0380161262348056	10.8317400466694	0.884537250663096	0.986988056081362	NA
sp|P33602|NUOG_ECOLI	treatment vs control	0.00941049943901046	0.0378231555820099	10.8317400466694	0.808167863272246	0.978168756587098	NA
sp|P33607|NUOL_ECOLI	treatment vs control	-0.0958662782803616	0.049751917758749	10.8317400466694	0.080621248765265	0.96374003759863	NA
sp|P33634|YFIE_ECOLI	treatment vs control	-0.102702437169723	0.0700531433717794	10.8317400466694	0.17105052910261	0.96374003759863	NA
sp|P33643|RLUD_ECOLI	treatment vs control	-0.00848141438696842	0.0345672778091124	10.8317400466694	0.810764576727955	0.978490983708886	NA
sp|P33644|PURNU_ECOLI	treatment vs control	0.0378001496929284	0.0403899509697724	10.8317400466694	0.36973140294223	0.96374003759863	NA
sp|P33647|CHPB_ECOLI	treatment vs control	0.211489097123384	0.0708710275191119	10.8317400466694	0.0126231372747727	0.96374003759863	NA
sp|P33667|SELU_ECOLI	treatment vs control	0.0186588039172624	0.0444902635814006	10.8317400466694	0.683127494781364	0.96374003759863	NA
sp|P33913|YEJA_ECOLI	treatment vs control	-0.0071386406263082	0.0496670379349949	10.8317400466694	0.888352808479409	0.986988056081362	NA
sp|P33916|YEJF_ECOLI	treatment vs control	-0.064600965582837	0.070515897200376	10.8317400466694	0.379548832799723	0.96374003759863	NA
sp|P33919|RADD_ECOLI	treatment vs control	-0.0480208929566317	0.0489991935028746	10.8317400466694	0.348451581366386	0.96374003759863	NA
sp|P33920|NDPA_ECOLI	treatment vs control	0.107020879160357	0.086338254406381	10.8317400466694	0.241324936825068	0.96374003759863	NA
sp|P33927|CCMF_ECOLI	treatment vs control	0.00149170420116912	0.0817819888133695	10.8317400466694	0.985779029184567	0.997160199246319	NA
sp|P33937|NAPA_ECOLI	treatment vs control	-0.0423994495383821	0.0361840530931194	10.8317400466694	0.266418172901657	0.96374003759863	NA
sp|P33941|YOJI_ECOLI	treatment vs control	-0.0597029156150641	0.0552966271724124	10.8317400466694	0.303737252013468	0.96374003759863	NA
sp|P34209|YDCF_ECOLI	treatment vs control	0.0262565189121381	0.0359814979910761	10.8317400466694	0.481042869361534	0.96374003759863	NA
sp|P35340|AHPF_ECOLI	treatment vs control	0.0312393292924099	0.029792911868945	10.8317400466694	0.317218730669352	0.96374003759863	NA
sp|P36548|AMIA_ECOLI	treatment vs control	-0.0408708829258809	0.0370796605733738	10.8317400466694	0.294243504535173	0.96374003759863	NA
sp|P36553|HEM6_ECOLI	treatment vs control	-0.0624066148900118	0.0524618079845685	10.8317400466694	0.259640147118751	0.96374003759863	NA
sp|P36561|COBS_ECOLI	treatment vs control	-0.11155971796567	0.067071576499654	10.8317400466694	0.124884302393315	0.96374003759863	NA
sp|P36562|COBT_ECOLI	treatment vs control	-0.0552775172344326	0.0746289601650529	10.8317400466694	0.474627448150164	0.96374003759863	NA
sp|P36566|CMOM_ECOLI	treatment vs control	-0.0305484459220375	0.0470602219774115	10.8317400466694	0.529774317170129	0.96374003759863	NA
sp|P36649|CUEO_ECOLI	treatment vs control	0.0769903485533112	0.0355434717890881	10.8317400466694	0.0535093250638722	0.96374003759863	NA
sp|P36655|DSBD_ECOLI	treatment vs control	0.0208394783567987	0.0501517013296495	10.8317400466694	0.685867314357669	0.96374003759863	NA
sp|P36659|CBPA_ECOLI	treatment vs control	-0.0274015177663472	0.0426875515866235	10.8317400466694	0.534281055956235	0.96374003759863	NA
sp|P36672|PTTBC_ECOLI	treatment vs control	-0.0407036025104428	0.0429261052596111	10.8317400466694	0.363690597853896	0.96374003759863	NA
sp|P36673|TRER_ECOLI	treatment vs control	-0.018212404360401	0.0492250065024073	10.8317400466694	0.718527449106948	0.96374003759863	NA
sp|P36680|ZAPD_ECOLI	treatment vs control	-0.0476597785658496	0.0431417499381769	10.8317400466694	0.293213961603521	0.96374003759863	NA
sp|P36683|ACNB_ECOLI	treatment vs control	0.0345697262972801	0.03545083235033	10.8317400466694	0.350763042344207	0.96374003759863	NA
sp|P36767|RDGC_ECOLI	treatment vs control	0.0170857137634334	0.0321848664681478	10.8317400466694	0.606227795845332	0.96374003759863	NA
sp|P36771|LRHA_ECOLI	treatment vs control	0.0598174200823734	0.0392523344992377	10.8317400466694	0.156177863187306	0.96374003759863	NA
sp|P36837|DTPB_ECOLI	treatment vs control	0.211439998234116	0.0651400132978941	10.8317400466694	0.00794147806016255	0.96374003759863	NA
sp|P36879|YADG_ECOLI	treatment vs control	-0.0704886880869433	0.0514902569756431	10.8317400466694	0.198726100203138	0.96374003759863	NA
sp|P36928|YEGD_ECOLI	treatment vs control	-0.0360048920270817	0.11075148321723	10.8317400466694	0.751300916127051	0.964465561003697	NA
sp|P36929|RSMB_ECOLI	treatment vs control	-0.0241422117937392	0.0401809124894228	10.8317400466694	0.560310321377304	0.96374003759863	NA
sp|P36938|PGM_ECOLI	treatment vs control	0.0714817171021204	0.0512906043382373	10.8317400466694	0.191353788844458	0.96374003759863	NA
sp|P36979|RLMN_ECOLI	treatment vs control	0.0147654763106092	0.0317802195116438	10.8317400466694	0.651408589444739	0.96374003759863	NA
sp|P36999|RLMA_ECOLI	treatment vs control	-0.0158996808806326	0.0638425746297124	10.8317400466694	0.807985052723118	0.978168756587098	NA
sp|P37005|LAST_ECOLI	treatment vs control	0.097911190025772	0.0529978996355183	10.8317400466694	0.0921502971645557	0.96374003759863	NA
sp|P37013|NORR_ECOLI	treatment vs control	-0.0255715969007569	0.0418964028982467	10.8317400466694	0.554217777772515	0.96374003759863	NA
sp|P37019|CLCA_ECOLI	treatment vs control	-0.0721938926386282	0.0482037737779452	10.8317400466694	0.162778752763839	0.96374003759863	NA
sp|P37024|HRPB_ECOLI	treatment vs control	-0.0594669157838616	0.0348791018352682	10.8317400466694	0.11667966241093	0.96374003759863	NA
sp|P37028|BTUF_ECOLI	treatment vs control	-0.0724601090785534	0.0439327882129561	10.8317400466694	0.127745786986138	0.96374003759863	NA
sp|P37051|PURU_ECOLI	treatment vs control	0.0372146551398515	0.03658816326362	10.8317400466694	0.331275886354009	0.96374003759863	NA
sp|P37052|YCHJ_ECOLI	treatment vs control	-0.0949245403318793	0.0484408486634176	10.8317400466694	0.076273659349411	0.96374003759863	NA
sp|P37095|PEPB_ECOLI	treatment vs control	0.00584114854534868	0.0381040318699529	10.8317400466694	0.880984305688305	0.986988056081362	NA
sp|P37128|NUDK_ECOLI	treatment vs control	0.0240031880137392	0.047976996372995	10.8317400466694	0.626868145019237	0.96374003759863	NA
sp|P37146|RIR4_ECOLI	treatment vs control	0.00682826740649049	0.0388128332781327	10.8317400466694	0.863596298126705	0.986988056081362	NA
sp|P37147|FXSA_ECOLI	treatment vs control	-0.166259517945001	0.0979014115190038	10.8317400466694	0.117967942845775	0.96374003759863	NA
sp|P37177|PT1P_ECOLI	treatment vs control	-0.0290788324301587	0.032702967623407	10.8317400466694	0.393225288995457	0.96374003759863	NA
sp|P37182|HYBD_ECOLI	treatment vs control	0.0867895413416614	0.102417877244549	10.8317400466694	0.415100601610446	0.96374003759863	NA
sp|P37188|PTKB_ECOLI	treatment vs control	0.0616455836709188	0.0729536275407636	10.8317400466694	0.41638696378403	0.96374003759863	NA
sp|P37194|SLP_ECOLI	treatment vs control	-0.0102995661152333	0.0489104712240037	10.8317400466694	0.837123997070296	0.981786925134135	NA
sp|P37195|DCTR_ECOLI	treatment vs control	-0.0227928010844115	0.046130205715895	10.8317400466694	0.631104375924042	0.96374003759863	NA
sp|P37197|YHJA_ECOLI	treatment vs control	-0.00559629711277162	0.0473560119811193	10.8317400466694	0.908091955330222	0.986988056081362	NA
sp|P37313|DPPF_ECOLI	treatment vs control	-0.0360259795801197	0.0416574995325677	10.8317400466694	0.405886515506933	0.96374003759863	NA
sp|P37325|YBCH_ECOLI	treatment vs control	-0.00404062397691453	0.0362116521465838	10.8317400466694	0.913194467827634	0.98714860206483	NA
sp|P37326|INTS_ECOLI	treatment vs control	-0.0793256365436108	0.0536282814024223	10.8317400466694	0.167577647875913	0.96374003759863	NA
sp|P37329|MODA_ECOLI	treatment vs control	-0.0198115126038532	0.0430152847682901	10.8317400466694	0.654216437503889	0.96374003759863	NA
sp|P37330|MASZ_ECOLI	treatment vs control	-0.00391938181038307	0.0330719700397965	10.8317400466694	0.907832219836738	0.986988056081362	NA
sp|P37338|GLAR_ECOLI	treatment vs control	0.0283819838579878	0.043461852301298	10.8317400466694	0.527353189499422	0.96374003759863	NA
sp|P37339|LHGD_ECOLI	treatment vs control	0.0102305177535069	0.0293568617400761	10.8317400466694	0.734152597833512	0.96374003759863	NA
sp|P37340|MDTK_ECOLI	treatment vs control	-0.077830279277725	0.0933641998666687	10.8317400466694	0.422497294400204	0.96374003759863	NA
sp|P37342|YJJI_ECOLI	treatment vs control	0.0598679820613701	0.0516760345396909	10.8317400466694	0.271554658637566	0.96374003759863	NA
sp|P37344|PSPF_ECOLI	treatment vs control	0.0256811301106163	0.0462561592138132	10.8317400466694	0.590043538231308	0.96374003759863	NA
sp|P37348|YECE_ECOLI	treatment vs control	-0.00254584311496467	0.0468483089424679	10.8317400466694	0.95765181454075	0.99599426382872	NA
sp|P37349|DHAM_ECOLI	treatment vs control	0.0357600308443038	0.0801464607888298	10.8317400466694	0.664252357310103	0.96374003759863	NA
sp|P37351|RPIB_ECOLI	treatment vs control	0.121896999811421	0.0515750425883116	10.8317400466694	0.0379115345006213	0.96374003759863	NA
sp|P37353|MENE_ECOLI	treatment vs control	-0.0446587083380247	0.0510309104613483	10.8317400466694	0.400492068287946	0.96374003759863	NA
sp|P37387|XYLF_ECOLI	treatment vs control	0.021038781157014	0.0634081226928041	10.8317400466694	0.746372001629547	0.964465561003697	NA
sp|P37440|UCPA_ECOLI	treatment vs control	0.0425464279482241	0.0511481509913352	10.8317400466694	0.423465687441336	0.96374003759863	NA
sp|P37590|PMRD_ECOLI	treatment vs control	-0.110415966896782	0.0988319353158553	10.8317400466694	0.288072971543983	0.96374003759863	NA
sp|P37595|IAAA_ECOLI	treatment vs control	-0.0725839301754114	0.0433569347558789	10.8317400466694	0.122707127531761	0.96374003759863	NA
sp|P37610|TAUD_ECOLI	treatment vs control	-0.0776535655123291	0.114212012224173	10.8317400466694	0.510832828635548	0.96374003759863	NA
sp|P37613|PANZ_ECOLI	treatment vs control	0.0315087049599448	0.0554118435804012	10.8317400466694	0.581206472863324	0.96374003759863	NA
sp|P37615|YHHM_ECOLI	treatment vs control	-0.086885271743008	0.0353129864041596	10.8317400466694	0.0319625357657724	0.96374003759863	NA
sp|P37617|ZNTA_ECOLI	treatment vs control	-0.0596916363879746	0.0405687200261812	10.8317400466694	0.169637602112745	0.96374003759863	NA
sp|P37623|ACPT_ECOLI	treatment vs control	-0.0203902740844415	0.0555127482409336	10.8317400466694	0.720464719592219	0.96374003759863	NA
sp|P37624|RBBA_ECOLI	treatment vs control	-0.18755305165045	0.0975796350481637	10.8317400466694	0.081283020489144	0.96374003759863	NA
sp|P37626|YHII_ECOLI	treatment vs control	-0.0182108246789104	0.0417299207935823	10.8317400466694	0.671119314381665	0.96374003759863	NA
sp|P37631|YHIN_ECOLI	treatment vs control	-0.00663891027580405	0.0650890667487632	10.8317400466694	0.920622471913119	0.98714860206483	NA
sp|P37634|RLMJ_ECOLI	treatment vs control	-0.00175261243351721	0.0708509754430501	10.8317400466694	0.980714887277918	0.997104588097571	NA
sp|P37636|MDTE_ECOLI	treatment vs control	-0.00796910210438	0.0351584079024775	10.8317400466694	0.82490669767206	0.979223624844215	NA
sp|P37637|MDTF_ECOLI	treatment vs control	-0.0434117051424747	0.0313293245009083	10.8317400466694	0.193718169312556	0.96374003759863	NA
sp|P37642|YHJD_ECOLI	treatment vs control	-0.0947933898734933	0.0600683464343356	10.8317400466694	0.143280899453669	0.96374003759863	NA
sp|P37645|YHJG_ECOLI	treatment vs control	-0.0706701933187187	0.0392928228704667	10.8317400466694	0.0999815335905449	0.96374003759863	NA
sp|P37647|KDGK_ECOLI	treatment vs control	0.0625259557711181	0.0681767256517767	10.8317400466694	0.379049318606313	0.96374003759863	NA
sp|P37648|YHJJ_ECOLI	treatment vs control	0.00729893030649503	0.0332037696635797	10.8317400466694	0.830097315711236	0.979223624844215	NA
sp|P37649|PDEK_ECOLI	treatment vs control	-0.0578314272805436	0.0578461092675135	10.8317400466694	0.339243804432248	0.96374003759863	NA
sp|P37650|BCSC_ECOLI	treatment vs control	-0.0614088984573152	0.0306822180203043	10.8317400466694	0.0710291913481591	0.96374003759863	NA
sp|P37651|GUN_ECOLI	treatment vs control	-0.00381664433672299	0.0364279471905813	10.8317400466694	0.918471296177472	0.98714860206483	NA
sp|P37652|BCSB_ECOLI	treatment vs control	-0.106199510121733	0.0351331872257371	10.8317400466694	0.0117868385912476	0.96374003759863	NA
sp|P37657|BCSE_ECOLI	treatment vs control	0.301226218166279	0.190595824241702	10.8317400466694	0.142742494757952	0.96374003759863	NA
sp|P37659|BCSG_ECOLI	treatment vs control	-0.0479659776286378	0.0538105429519823	10.8317400466694	0.392092637836559	0.96374003759863	NA
sp|P37661|EPTB_ECOLI	treatment vs control	-0.0997317985722704	0.0491318417417586	10.8317400466694	0.0676608479639873	0.96374003759863	NA
sp|P37665|YIAD_ECOLI	treatment vs control	-0.0763603711890184	0.0516274364428674	10.8317400466694	0.167606458979256	0.96374003759863	NA
sp|P37666|GHRB_ECOLI	treatment vs control	0.0379983186912482	0.0483518903052112	10.8317400466694	0.448793491392943	0.96374003759863	NA
sp|P37671|YIAJ_ECOLI	treatment vs control	-0.0451218763504367	0.0570917172969377	10.8317400466694	0.446287612409161	0.96374003759863	NA
sp|P37672|DLGD_ECOLI	treatment vs control	-0.113516054286284	0.0902112719806642	10.8317400466694	0.234717685173931	0.96374003759863	NA
sp|P37673|YIAL_ECOLI	treatment vs control	0.0228105470226517	0.0914411751946815	10.8317400466694	0.807675358934483	0.978168756587098	NA
sp|P37676|YIAO_ECOLI	treatment vs control	0.00325652657919027	0.0334575712016529	10.8317400466694	0.92423957631798	0.989251051892318	NA
sp|P37682|YIAU_ECOLI	treatment vs control	-0.0811523657626423	0.0736303049839133	10.8317400466694	0.29427904498528	0.96374003759863	NA
sp|P37685|ALDB_ECOLI	treatment vs control	0.0287000168138763	0.0331681928530209	10.8317400466694	0.405637825418569	0.96374003759863	NA
sp|P37689|GPMI_ECOLI	treatment vs control	0.0310205992277328	0.0680740998594853	10.8317400466694	0.657613321200642	0.96374003759863	NA
sp|P37690|ENVC_ECOLI	treatment vs control	-0.0251140018370526	0.0459423238991629	10.8317400466694	0.595705742359854	0.96374003759863	NA
sp|P37691|YIBQ_ECOLI	treatment vs control	-0.132988380460258	0.100111696711395	10.8317400466694	0.21135462704177	0.96374003759863	NA
sp|P37692|RFAF_ECOLI	treatment vs control	-0.00551265889947229	0.0532870129354636	10.8317400466694	0.919494606375811	0.98714860206483	NA
sp|P37744|RMLA1_ECOLI	treatment vs control	0.00432850810897692	0.0383548725715798	10.8317400466694	0.912210513782488	0.98714860206483	NA
sp|P37745|RMLC_ECOLI	treatment vs control	0.105005812998864	0.0736224226237071	10.8317400466694	0.181969059219695	0.96374003759863	NA
sp|P37747|GLF_ECOLI	treatment vs control	0.0355742751893969	0.0300120825498956	10.8317400466694	0.26123959583737	0.96374003759863	NA
sp|P37749|WBBI_ECOLI	treatment vs control	-6.28487346217854e-05	0.0489892128481273	10.8317400466694	0.998999708794459	0.999836742484274	NA
sp|P37750|WBBJ_ECOLI	treatment vs control	-0.021028339804245	0.0484275909312337	10.8317400466694	0.672649807218355	0.96374003759863	NA
sp|P37751|WBBK_ECOLI	treatment vs control	-0.0498122426769233	0.0402103047601644	10.8317400466694	0.241595578014148	0.96374003759863	NA
sp|P37757|YDDE_ECOLI	treatment vs control	-0.0194028593286773	0.058745646358136	10.8317400466694	0.74748389943834	0.964465561003697	NA
sp|P37759|RMLB1_ECOLI	treatment vs control	0.0661190002977278	0.0517656688825146	10.8317400466694	0.228204080476505	0.96374003759863	NA
sp|P37765|RLUB_ECOLI	treatment vs control	-0.0386286113775859	0.0492050554598252	10.8317400466694	0.44925232816433	0.96374003759863	NA
sp|P37767|YFHH_ECOLI	treatment vs control	-0.0321643605156625	0.0752598525849157	10.8317400466694	0.677476489537168	0.96374003759863	NA
sp|P37769|KDUD_ECOLI	treatment vs control	-0.0748084535518994	0.0682737026432726	10.8317400466694	0.29696829427984	0.96374003759863	NA
sp|P37773|MPL_ECOLI	treatment vs control	0.0747159008706203	0.0392869407704456	10.8317400466694	0.0841098824325287	0.96374003759863	NA
sp|P37774|TCYN_ECOLI	treatment vs control	-0.00619874408673852	0.0454867810227976	10.8317400466694	0.89410305685463	0.986988056081362	NA
sp|P37794|CHBG_ECOLI	treatment vs control	0.00487517429658323	0.0459960791110407	10.8317400466694	0.917526843347393	0.98714860206483	NA
sp|P37902|GLTI_ECOLI	treatment vs control	0.0443699714775753	0.0552427589139305	10.8317400466694	0.439139095222914	0.96374003759863	NA
sp|P37903|USPF_ECOLI	treatment vs control	0.0145399928194922	0.0851395238086125	10.8317400466694	0.867546245487281	0.986988056081362	NA
sp|P37908|YFJD_ECOLI	treatment vs control	-0.00375491106336356	0.0689249826850559	10.8317400466694	0.957545971376229	0.99599426382872	NA
sp|P38038|CYSJ_ECOLI	treatment vs control	0.0786807863030956	0.0775870727018186	10.8317400466694	0.332653508410197	0.96374003759863	NA
sp|P38051|MENF_ECOLI	treatment vs control	-0.0552775667015969	0.0301925910361373	10.8317400466694	0.094746924802418	0.96374003759863	NA
sp|P38097|DGCE_ECOLI	treatment vs control	-0.123641588696341	0.100866513069834	10.8317400466694	0.246259535554356	0.96374003759863	NA
sp|P38104|RSPA_ECOLI	treatment vs control	0.0435196483137884	0.0385170093240749	10.8317400466694	0.282926016301685	0.96374003759863	NA
sp|P38105|RSPB_ECOLI	treatment vs control	-0.126020535343993	0.0576922336843208	10.8317400466694	0.0518402503896332	0.96374003759863	NA
sp|P38489|NFSB_ECOLI	treatment vs control	0.0694040105792931	0.0382186009331749	10.8317400466694	0.0971243753102961	0.96374003759863	NA
sp|P38521|YGGL_ECOLI	treatment vs control	0.00144986351886	0.0519261795751895	10.8317400466694	0.978232446536293	0.997104588097571	NA
sp|P38684|TORR_ECOLI	treatment vs control	-0.0655044248306375	0.0595534305486976	10.8317400466694	0.295208497851036	0.96374003759863	NA
sp|P39099|DEGQ_ECOLI	treatment vs control	0.0307043130311764	0.0436608164730252	10.8317400466694	0.496739893583467	0.96374003759863	NA
sp|P39160|UXUB_ECOLI	treatment vs control	0.0327633857480926	0.0516311425456181	10.8317400466694	0.538882844543771	0.96374003759863	NA
sp|P39161|UXUR_ECOLI	treatment vs control	0.0465057812693093	0.0423897558447976	10.8317400466694	0.296388670174981	0.96374003759863	NA
sp|P39172|ZNUA_ECOLI	treatment vs control	0.0645789549230961	0.0510532988464426	10.8317400466694	0.232432156915015	0.96374003759863	NA
sp|P39173|YEAD_ECOLI	treatment vs control	-0.00023935106776776	0.0543350701806479	10.8317400466694	0.996565337198827	0.999087894158065	NA
sp|P39176|ERFK_ECOLI	treatment vs control	-0.00978574610193907	0.0293752031986797	10.8317400466694	0.745395435683236	0.964465561003697	NA
sp|P39177|USPG_ECOLI	treatment vs control	0.0375311429493819	0.0771618895777882	10.8317400466694	0.636378681048624	0.96374003759863	NA
sp|P39180|AG43_ECOLI	treatment vs control	-0.0446849813398917	0.0452617587846198	10.8317400466694	0.345056922444039	0.96374003759863	NA
sp|P39187|YTFJ_ECOLI	treatment vs control	0.0337915971268588	0.0584792048913483	10.8317400466694	0.575187848722468	0.96374003759863	NA
sp|P39199|PRMB_ECOLI	treatment vs control	0.089949883562862	0.0949550357373487	10.8317400466694	0.364145975468307	0.96374003759863	NA
sp|P39264|FIMI_ECOLI	treatment vs control	0.111902011740159	0.140156331122236	10.8317400466694	0.441787350439951	0.96374003759863	NA
sp|P39265|ALSB_ECOLI	treatment vs control	0.0494045641655047	0.0659652220909004	10.8317400466694	0.469840113288092	0.96374003759863	NA
sp|P39274|YJDJ_ECOLI	treatment vs control	-0.0494601398430638	0.0519324651189488	10.8317400466694	0.361666789297907	0.96374003759863	NA
sp|P39280|EPMB_ECOLI	treatment vs control	-0.0019655861705445	0.0432208632476776	10.8317400466694	0.96455412796876	0.996517855458435	NA
sp|P39285|MSCM_ECOLI	treatment vs control	-0.0349274349699878	0.040701603188501	10.8317400466694	0.409405531510567	0.96374003759863	NA
sp|P39286|RSGA_ECOLI	treatment vs control	0.0650314379495616	0.0351647264622136	10.8317400466694	0.091860278989444	0.96374003759863	NA
sp|P39288|QUEG_ECOLI	treatment vs control	0.133111236994668	0.156452194555592	10.8317400466694	0.413287368257892	0.96374003759863	NA
sp|P39297|BSMA_ECOLI	treatment vs control	0.00900093400352456	0.0585595326947837	10.8317400466694	0.880667988075029	0.986988056081362	NA
sp|P39298|YJFP_ECOLI	treatment vs control	0.129153794580492	0.0623215443129776	10.8317400466694	0.0629047761378233	0.96374003759863	NA
sp|P39304|ULAD_ECOLI	treatment vs control	-0.0266141791149049	0.109276103264151	10.8317400466694	0.812130476788651	0.978490983708886	NA
sp|P39310|YTFB_ECOLI	treatment vs control	-0.0343743738573149	0.0606500176143566	10.8317400466694	0.582426786942743	0.96374003759863	NA
sp|P39315|QOR2_ECOLI	treatment vs control	-0.0764649986716466	0.0646620510383134	10.8317400466694	0.262301950151834	0.96374003759863	NA
sp|P39325|YTFQ_ECOLI	treatment vs control	0.0479782868517242	0.0517899388675489	10.8317400466694	0.374417672567713	0.96374003759863	NA
sp|P39328|YTFT_ECOLI	treatment vs control	-0.165918843335065	0.118190346768165	10.8317400466694	0.188385604394301	0.96374003759863	NA
sp|P39334|BDCR_ECOLI	treatment vs control	-0.0465491754629978	0.0458705007890655	10.8317400466694	0.33233499375177	0.96374003759863	NA
sp|P39337|YJGM_ECOLI	treatment vs control	0.112431321158342	0.0967863639349907	10.8317400466694	0.270338252939531	0.96374003759863	NA
sp|P39342|YJGR_ECOLI	treatment vs control	0.0286940089891914	0.0468816078922773	10.8317400466694	0.553133485106206	0.96374003759863	NA
sp|P39346|IDND_ECOLI	treatment vs control	-0.030344971895139	0.0724365043917916	10.8317400466694	0.683462455276645	0.96374003759863	NA
sp|P39353|YJHC_ECOLI	treatment vs control	-0.0463030891424979	0.0400866026473044	10.8317400466694	0.272904552128247	0.96374003759863	NA
sp|P39358|YJHG_ECOLI	treatment vs control	-0.164611523688	0.0690878083383455	10.8317400466694	0.036656626121822	0.96374003759863	NA
sp|P39367|YJHP_ECOLI	treatment vs control	-0.0294731087250218	0.113046194341901	10.8317400466694	0.799200480174249	0.976618898790936	NA
sp|P39371|NANM_ECOLI	treatment vs control	-0.00941101239767747	0.0411369489460421	10.8317400466694	0.823307376403489	0.979223624844215	NA
sp|P39376|YJIE_ECOLI	treatment vs control	-0.109469572698421	0.107878630221311	10.8317400466694	0.332356830286989	0.96374003759863	NA
sp|P39377|IADA_ECOLI	treatment vs control	0.034476518466853	0.0535791415940423	10.8317400466694	0.5333061762477	0.96374003759863	NA
sp|P39380|KPTA_ECOLI	treatment vs control	0.371280650511927	0.262353671190484	10.8317400466694	0.185113763593734	0.96374003759863	NA
sp|P39384|YJIM_ECOLI	treatment vs control	-0.154449113282447	0.0829798777590846	10.8317400466694	0.0900397553797529	0.96374003759863	NA
sp|P39401|OPGB_ECOLI	treatment vs control	-0.0305013057411165	0.0354829410698135	10.8317400466694	0.408628978605693	0.96374003759863	NA
sp|P39406|RSMC_ECOLI	treatment vs control	0.019848651838278	0.035107198330371	10.8317400466694	0.583341110914671	0.96374003759863	NA
sp|P39407|YJJU_ECOLI	treatment vs control	-0.0337885209079845	0.0578648842748568	10.8317400466694	0.571233053109683	0.96374003759863	NA
sp|P39408|YJJV_ECOLI	treatment vs control	0.006114725903299	0.0367585759418267	10.8317400466694	0.870947320286816	0.986988056081362	NA
sp|P39411|NCPP_ECOLI	treatment vs control	-0.0762115679588458	0.0698626607482211	10.8317400466694	0.298998657953377	0.96374003759863	NA
sp|P39451|ADHP_ECOLI	treatment vs control	0.00262092399567297	0.0442945558105016	10.8317400466694	0.953893955927854	0.99599426382872	NA
sp|P39452|RIR3_ECOLI	treatment vs control	-0.0362583464252364	0.0437139957758683	10.8317400466694	0.424754854778516	0.96374003759863	NA
sp|P39829|GARD_ECOLI	treatment vs control	0.0133367577127552	0.0479448736861973	10.8317400466694	0.786121089507337	0.971658047793562	NA
sp|P39830|YBAL_ECOLI	treatment vs control	-0.247242223928769	0.0721578212268977	10.8317400466694	0.00578238273650187	0.96374003759863	NA
sp|P39831|YDFG_ECOLI	treatment vs control	0.087148497080109	0.0397141209560174	10.8317400466694	0.0509445241052647	0.96374003759863	NA
sp|P39838|RCSD_ECOLI	treatment vs control	0.0218579492222087	0.0422271869417008	10.8317400466694	0.615125018775413	0.96374003759863	NA
sp|P40191|PDXK_ECOLI	treatment vs control	0.0919381433101497	0.0734108096869054	10.8317400466694	0.236797163878053	0.96374003759863	NA
sp|P40710|NLPE_ECOLI	treatment vs control	-0.0684976556799608	0.0583757950447495	10.8317400466694	0.265795396773548	0.96374003759863	NA
sp|P40711|ARFB_ECOLI	treatment vs control	0.0454432899762742	0.176873965096775	10.8317400466694	0.802051744826384	0.976791501247211	NA
sp|P40874|MTOX_ECOLI	treatment vs control	0.00548948698968455	0.0632266644261811	10.8317400466694	0.932396926025923	0.993785256889222	NA
sp|P41036|NANT_ECOLI	treatment vs control	-0.130939099282908	0.0775374197101676	10.8317400466694	0.119816195558154	0.96374003759863	NA
sp|P41052|MLTB_ECOLI	treatment vs control	-0.0849947572757103	0.0526008760682389	10.8317400466694	0.134853893850646	0.96374003759863	NA
sp|P41407|AZOR_ECOLI	treatment vs control	0.0601564304449172	0.0670064851568461	10.8317400466694	0.38882758250049	0.96374003759863	NA
sp|P41409|RIHA_ECOLI	treatment vs control	0.0965189375708272	0.0960253442425805	10.8317400466694	0.336755476647523	0.96374003759863	NA
sp|P41441|GSPF_ECOLI	treatment vs control	-1.11351798299754	0.201829329211137	10.8317400466694	0.000191858784867466	0.260701057010352	NA
sp|P42588|PAT_ECOLI	treatment vs control	-0.0131736235783258	0.038367188676767	10.8317400466694	0.737901961912937	0.96374003759863	NA
sp|P42593|FADH_ECOLI	treatment vs control	0.0168780736291719	0.0314761768370766	10.8317400466694	0.602646046204675	0.96374003759863	NA
sp|P42596|RLMG_ECOLI	treatment vs control	0.1026280599596	0.119334570589406	10.8317400466694	0.408419004013261	0.96374003759863	NA
sp|P42599|YGJR_ECOLI	treatment vs control	-0.00532498421469743	0.0382296148703887	10.8317400466694	0.89177741337731	0.986988056081362	NA
sp|P42604|UXAA_ECOLI	treatment vs control	0.0154869718910665	0.0395191940612474	10.8317400466694	0.702743470389662	0.96374003759863	NA
sp|P42616|YQJC_ECOLI	treatment vs control	0.074803810484576	0.0962664529985249	10.8317400466694	0.453765393834794	0.96374003759863	NA
sp|P42620|YQJG_ECOLI	treatment vs control	0.0439369476277621	0.034709868301906	10.8317400466694	0.232120904063082	0.96374003759863	NA
sp|P42624|YHAK_ECOLI	treatment vs control	-0.0814931411715874	0.136093585898604	10.8317400466694	0.56161851093027	0.96374003759863	NA
sp|P42632|TDCE_ECOLI	treatment vs control	-0.0492775406734121	0.0637180289393875	10.8317400466694	0.455850542822441	0.96374003759863	NA
sp|P42641|OBG_ECOLI	treatment vs control	0.00315807637565886	0.048123278769061	10.8317400466694	0.948872145359053	0.99599426382872	NA
sp|P42904|PTPB2_ECOLI	treatment vs control	-0.0246277271681223	0.0586212176988273	10.8317400466694	0.682613288630799	0.96374003759863	NA
sp|P43329|HRPA_ECOLI	treatment vs control	-0.0220200172356572	0.0426768296500428	10.8317400466694	0.61624303769044	0.96374003759863	NA
sp|P43337|NUDL_ECOLI	treatment vs control	-0.0264127440832056	0.0712517299271143	10.8317400466694	0.718011102939038	0.96374003759863	NA
sp|P43340|YCAK_ECOLI	treatment vs control	0.126606651991489	0.0635849847351326	10.8317400466694	0.0722887330095971	0.96374003759863	NA
sp|P43341|LPXH_ECOLI	treatment vs control	-0.0011747032081208	0.0456215923944296	10.8317400466694	0.979925913003779	0.997104588097571	NA
sp|P43671|PQIB_ECOLI	treatment vs control	-0.0199346216106638	0.0365443346499135	10.8317400466694	0.596469669592153	0.96374003759863	NA
sp|P43672|UUP_ECOLI	treatment vs control	0.00750375577586067	0.0320962158070002	10.8317400466694	0.819508191397824	0.979223624844215	NA
sp|P45395|KDSD_ECOLI	treatment vs control	-0.00366375105740081	0.0313163015240445	10.8317400466694	0.909007559313966	0.986988056081362	NA
sp|P45425|NANK_ECOLI	treatment vs control	0.070719656180369	0.0587369211112778	10.8317400466694	0.254238214217745	0.96374003759863	NA
sp|P45463|TTDR_ECOLI	treatment vs control	-0.0962750903636247	0.068683504440932	10.8317400466694	0.188997465029333	0.96374003759863	NA
sp|P45464|LPOA_ECOLI	treatment vs control	-0.0691388538055062	0.0432503748790365	10.8317400466694	0.13865346551729	0.96374003759863	NA
sp|P45469|YRAR_ECOLI	treatment vs control	0.0133864077730253	0.0725810706635668	10.8317400466694	0.857080696258259	0.986988056081362	NA
sp|P45470|YHBO_ECOLI	treatment vs control	0.0110013120722486	0.0864595253682552	10.8317400466694	0.901079998798408	0.986988056081362	NA
sp|P45523|FKBA_ECOLI	treatment vs control	0.000188737315060404	0.0619428958574086	10.8317400466694	0.997624275713296	0.999087894158065	NA
sp|P45531|TUSC_ECOLI	treatment vs control	-0.0535576711939688	0.041879616632997	10.8317400466694	0.227669753861848	0.96374003759863	NA
sp|P45532|TUSD_ECOLI	treatment vs control	-0.00645384548186497	0.0745980615299718	10.8317400466694	0.932635640831158	0.993785256889222	NA
sp|P45544|FRLR_ECOLI	treatment vs control	0.00527466517931675	0.0334627018772916	10.8317400466694	0.877649768575643	0.986988056081362	NA
sp|P45552|YHFZ_ECOLI	treatment vs control	-0.113343073712194	0.0570803364858266	10.8317400466694	0.0729648362694218	0.96374003759863	NA
sp|P45563|XAPA_ECOLI	treatment vs control	0.0668178699185296	0.052113132654698	10.8317400466694	0.226544932572479	0.96374003759863	NA
sp|P45565|AIS_ECOLI	treatment vs control	-0.17606503336873	0.407235750093752	10.8317400466694	0.67397432439407	0.96374003759863	NA
sp|P45568|DXR_ECOLI	treatment vs control	0.0503393666428039	0.0411957731912567	10.8317400466694	0.247650894478826	0.96374003759863	NA
sp|P45577|PROQ_ECOLI	treatment vs control	-0.0225622490821371	0.046194817977687	10.8317400466694	0.634993154530726	0.96374003759863	NA
sp|P45578|LUXS_ECOLI	treatment vs control	-0.00829390068734225	0.0470504037484534	10.8317400466694	0.863328863672407	0.986988056081362	NA
sp|P45748|TSAC_ECOLI	treatment vs control	0.0276499892516432	0.0776111958018247	10.8317400466694	0.728485869828893	0.96374003759863	NA
sp|P45771|YRDD_ECOLI	treatment vs control	0.000962624846948617	0.0428445788674443	10.8317400466694	0.982483320547672	0.997104588097571	NA
sp|P45799|NUDE_ECOLI	treatment vs control	0.0494115836698667	0.0689475103390562	10.8317400466694	0.488751498814044	0.96374003759863	NA
sp|P45800|IGAA_ECOLI	treatment vs control	-0.0480256876626112	0.0549958408012717	10.8317400466694	0.401466284383028	0.96374003759863	NA
sp|P45807|YBAM_ECOLI	treatment vs control	-0.0996787812084167	0.044106800662075	10.8317400466694	0.0454490203678291	0.96374003759863	NA
sp|P45955|CPOB_ECOLI	treatment vs control	-0.0178705396674774	0.0466343559093217	10.8317400466694	0.708981348600251	0.96374003759863	NA
sp|P46118|HEXR_ECOLI	treatment vs control	0.0209011751059813	0.0306210582803141	10.8317400466694	0.509209763479409	0.96374003759863	NA
sp|P46122|YAJI_ECOLI	treatment vs control	0.00197903209954891	0.124035394369754	10.8317400466694	0.987560080124232	0.997160199246319	NA
sp|P46125|YEDI_ECOLI	treatment vs control	-0.101362064636394	0.0899782099023594	10.8317400466694	0.284285140223275	0.96374003759863	NA
sp|P46130|YBHC_ECOLI	treatment vs control	-0.0463442852359295	0.0460686022086437	10.8317400466694	0.336367373362866	0.96374003759863	NA
sp|P46144|YEDJ_ECOLI	treatment vs control	-0.330498797480524	0.154578679731658	10.8317400466694	0.0561697886580507	0.96374003759863	NA
sp|P46474|YHDP_ECOLI	treatment vs control	0.0185053431355262	0.1030619503664	10.8317400466694	0.860816273725077	0.986988056081362	NA
sp|P46837|YHGF_ECOLI	treatment vs control	-0.0206741996836076	0.0428424622756262	10.8317400466694	0.63901029315156	0.96374003759863	NA
sp|P46850|RTCB_ECOLI	treatment vs control	-0.0543296516022901	0.0629259966070488	10.8317400466694	0.406635069792697	0.96374003759863	NA
sp|P46852|YHHW_ECOLI	treatment vs control	-0.0315468987837373	0.0539369043124521	10.8317400466694	0.570607367853004	0.96374003759863	NA
sp|P46853|YHHX_ECOLI	treatment vs control	0.0299128030004402	0.0359177017687177	10.8317400466694	0.422931974040539	0.96374003759863	NA
sp|P46854|AAAT_ECOLI	treatment vs control	-0.042607024352765	0.0421142873252791	10.8317400466694	0.33374751101794	0.96374003759863	NA
sp|P46859|GNTK_ECOLI	treatment vs control	0.0973487427386157	0.161912665207676	10.8317400466694	0.560050582017325	0.96374003759863	NA
sp|P46887|YECH_ECOLI	treatment vs control	0.0578599047492899	0.0783775595079933	10.8317400466694	0.476071026336959	0.96374003759863	NA
sp|P46888|USPC_ECOLI	treatment vs control	0.244641781499032	0.0963489244510524	10.8317400466694	0.0278133071986722	0.96374003759863	NA
sp|P46889|FTSK_ECOLI	treatment vs control	-0.0312723575436887	0.0356614023357717	10.8317400466694	0.399559085010265	0.96374003759863	NA
sp|P46923|TORZ_ECOLI	treatment vs control	-0.0369632409345799	0.0865372972349777	10.8317400466694	0.677646620093272	0.96374003759863	NA
sp|P50457|PUUE_ECOLI	treatment vs control	0.0727834664282074	0.0399834076843206	10.8317400466694	0.0964199732476824	0.96374003759863	NA
sp|P50465|END8_ECOLI	treatment vs control	0.0322152934687036	0.0562248836781426	10.8317400466694	0.578363760177954	0.96374003759863	NA
sp|P51020|HOA_ECOLI	treatment vs control	0.0557862117743432	0.176855892831765	10.8317400466694	0.75842667121701	0.964465561003697	NA
sp|P51024|YAIL_ECOLI	treatment vs control	-0.0411543042027579	0.0442113169340347	10.8317400466694	0.37221090653727	0.96374003759863	NA
sp|P51025|SFGH1_ECOLI	treatment vs control	0.0115776448520476	0.0722076088264243	10.8317400466694	0.875565623718556	0.986988056081362	NA
sp|P51981|AEEP_ECOLI	treatment vs control	0.0272844039596073	0.0680762434559618	10.8317400466694	0.696365668653947	0.96374003759863	NA
sp|P52007|YECM_ECOLI	treatment vs control	0.436973474798101	0.155557901749203	10.8317400466694	0.0172278161374631	0.96374003759863	NA
sp|P52037|YGFF_ECOLI	treatment vs control	0.00731610937171555	0.0800405001795059	10.8317400466694	0.928839191228731	0.991619709598035	NA
sp|P52060|YGGU_ECOLI	treatment vs control	-0.0407595348299251	0.0375224164741344	10.8317400466694	0.300941604664557	0.96374003759863	NA
sp|P52061|IXTPA_ECOLI	treatment vs control	0.0586291626951104	0.0688114639607045	10.8317400466694	0.412641522807061	0.96374003759863	NA
sp|P52062|HEMW_ECOLI	treatment vs control	-0.0311873539003245	0.0302223235481742	10.8317400466694	0.324595539804069	0.96374003759863	NA
sp|P52073|GLCE_ECOLI	treatment vs control	-0.0540642384005709	0.0313665541362139	10.8317400466694	0.113158828053848	0.96374003759863	NA
sp|P52074|GLCF_ECOLI	treatment vs control	-0.126161525422292	0.0436016924001667	10.8317400466694	0.0148278008520868	0.96374003759863	NA
sp|P52076|QSEB_ECOLI	treatment vs control	-0.0155244648260409	0.0574681804493061	10.8317400466694	0.79212995320767	0.973664456858199	NA
sp|P52086|COBC_ECOLI	treatment vs control	0.0910361153358471	0.0400460904582505	10.8317400466694	0.0444023102420051	0.96374003759863	NA
sp|P52095|LDCC_ECOLI	treatment vs control	0.00410399322702137	0.0499641006765856	10.8317400466694	0.936034471554182	0.993862052505023	NA
sp|P52096|YAER_ECOLI	treatment vs control	0.0392569046377113	0.0643613895239987	10.8317400466694	0.554478312408008	0.96374003759863	NA
sp|P52097|TILS_ECOLI	treatment vs control	-0.110656538673277	0.0437376133498862	10.8317400466694	0.0282654399610255	0.96374003759863	NA
sp|P52101|GLRK_ECOLI	treatment vs control	-0.0730277896625135	0.0598449438299746	10.8317400466694	0.248258484326509	0.96374003759863	NA
sp|P52108|RSTA_ECOLI	treatment vs control	0.0360012158777191	0.035937253083212	10.8317400466694	0.338304079052097	0.96374003759863	NA
sp|P52119|RATB_ECOLI	treatment vs control	-0.00156048454812121	0.0541342669501696	10.8317400466694	0.977527467204306	0.997104588097571	NA
sp|P52129|RNLA_ECOLI	treatment vs control	0.0284276999398668	0.036176384607328	10.8317400466694	0.448828414718383	0.96374003759863	NA
sp|P52598|YGBI_ECOLI	treatment vs control	-0.014029956581474	0.0502429590252516	10.8317400466694	0.785318603585976	0.971658047793562	NA
sp|P52612|FLII_ECOLI	treatment vs control	0.011191660160377	0.0485035164814004	10.8317400466694	0.821817622240812	0.979223624844215	NA
sp|P52627|FLIZ_ECOLI	treatment vs control	0.00908742408788749	0.0523942862178644	10.8317400466694	0.865501922701764	0.986988056081362	NA
sp|P52643|LDHD_ECOLI	treatment vs control	0.0229409931718111	0.0374338961160857	10.8317400466694	0.552631446414534	0.96374003759863	NA
sp|P52644|HSLJ_ECOLI	treatment vs control	-0.0393121878368604	0.0378690249254033	10.8317400466694	0.321838180932009	0.96374003759863	NA
sp|P52647|NIFJ_ECOLI	treatment vs control	0.0210791465681764	0.0376794690416559	10.8317400466694	0.587247090921749	0.96374003759863	NA
sp|P52697|6PGL_ECOLI	treatment vs control	0.0970641287726753	0.0734139655250053	10.8317400466694	0.213358505472484	0.96374003759863	NA
sp|P54901|CSIE_ECOLI	treatment vs control	-0.000656419634111772	0.0363403052170471	10.8317400466694	0.985916918264811	0.997160199246319	NA
sp|P55135|RLMD_ECOLI	treatment vs control	-0.0457610653615705	0.0342431928135217	10.8317400466694	0.208827389567392	0.96374003759863	NA
sp|P55734|YGAP_ECOLI	treatment vs control	0.0221371266565739	0.0615602371866468	10.8317400466694	0.726057982697654	0.96374003759863	NA
sp|P56100|CYDX_ECOLI	treatment vs control	-0.103854992032996	0.0531150595009519	10.8317400466694	0.0768342360368248	0.96374003759863	NA
sp|P56258|WECF_ECOLI	treatment vs control	-0.0222853363662761	0.0321284519765627	10.8317400466694	0.502516270869922	0.96374003759863	NA
sp|P56262|DLHH_ECOLI	treatment vs control	0.0796202673785146	0.0587603542079995	10.8317400466694	0.203002158667704	0.96374003759863	NA
sp|P56580|PTHB_ECOLI	treatment vs control	-0.0222447148592334	0.0619693878307956	10.8317400466694	0.726521839395385	0.96374003759863	NA
sp|P56614|YMDF_ECOLI	treatment vs control	-0.0677208498887564	0.109727847362132	10.8317400466694	0.549875139699923	0.96374003759863	NA
sp|P60061|ADIC_ECOLI	treatment vs control	-0.0728450543510068	0.0478431274661829	10.8317400466694	0.15650894621327	0.96374003759863	NA
sp|P60240|RAPA_ECOLI	treatment vs control	0.0474235273996868	0.0297344423418806	10.8317400466694	0.139472942826338	0.96374003759863	NA
sp|P60293|MUKF_ECOLI	treatment vs control	0.0126677830687734	0.0691194505892799	10.8317400466694	0.857968703645362	0.986988056081362	NA
sp|P60340|TRUB_ECOLI	treatment vs control	-0.0203623026192143	0.0364771141592505	10.8317400466694	0.588045770756361	0.96374003759863	NA
sp|P60390|RSMH_ECOLI	treatment vs control	-0.0314894684926472	0.0432444028091922	10.8317400466694	0.481952273508647	0.96374003759863	NA
sp|P60422|RL2_ECOLI	treatment vs control	-0.0406257059253221	0.0439310357978619	10.8317400466694	0.375233135072365	0.96374003759863	NA
sp|P60438|RL3_ECOLI	treatment vs control	-0.0451346960852491	0.0545818598948888	10.8317400466694	0.426125229427842	0.96374003759863	NA
sp|P60472|UPPS_ECOLI	treatment vs control	-0.0254459283662533	0.0701554146987441	10.8317400466694	0.723801114010956	0.96374003759863	NA
sp|P60546|KGUA_ECOLI	treatment vs control	0.0162291672907744	0.0358663424954365	10.8317400466694	0.659843986451768	0.96374003759863	NA
sp|P60560|GUAC_ECOLI	treatment vs control	0.0477016191550366	0.0338641348729585	10.8317400466694	0.18700051251013	0.96374003759863	NA
sp|P60595|HIS5_ECOLI	treatment vs control	0.0530140831045319	0.0754934368260479	10.8317400466694	0.497346078845156	0.96374003759863	NA
sp|P60624|RL24_ECOLI	treatment vs control	-0.0683550824543848	0.0614489683018525	10.8317400466694	0.290050220959916	0.96374003759863	NA
sp|P60651|SPEB_ECOLI	treatment vs control	0.107869085959508	0.0500627198471231	10.8317400466694	0.0545776692229949	0.96374003759863	NA
sp|P60664|HIS6_ECOLI	treatment vs control	0.0552666653887973	0.068030567760056	10.8317400466694	0.434065160521871	0.96374003759863	NA
sp|P60716|LIPA_ECOLI	treatment vs control	0.00085503195532073	0.03692850466523	10.8317400466694	0.981948689203506	0.997104588097571	NA
sp|P60720|LIPB_ECOLI	treatment vs control	-0.0131765381389353	0.0345047005316507	10.8317400466694	0.709938381062363	0.96374003759863	NA
sp|P60723|RL4_ECOLI	treatment vs control	-0.0166054562717883	0.0466689173972483	10.8317400466694	0.728812561584851	0.96374003759863	NA
sp|P60752|MSBA_ECOLI	treatment vs control	-0.000337104836728891	0.038495271046824	10.8317400466694	0.993172180326382	0.999087894158065	NA
sp|P60757|HIS1_ECOLI	treatment vs control	0.0364785585814695	0.0414033811068798	10.8317400466694	0.397417847602529	0.96374003759863	NA
sp|P60782|PLSY_ECOLI	treatment vs control	0.0181061075838881	0.052193485339875	10.8317400466694	0.735309551113198	0.96374003759863	NA
sp|P60785|LEPA_ECOLI	treatment vs control	-0.00876579867495371	0.0342572282694069	10.8317400466694	0.80283635970595	0.977063710309483	NA
sp|P60869|YBJL_ECOLI	treatment vs control	-0.0328032244560952	0.0633994720897928	10.8317400466694	0.615274879468539	0.96374003759863	NA
sp|P60872|YIDE_ECOLI	treatment vs control	-0.0223705526688285	0.0301253302947595	10.8317400466694	0.473531087545435	0.96374003759863	NA
sp|P60906|SYH_ECOLI	treatment vs control	0.0201168458368578	0.0288167847739492	10.8317400466694	0.499830141341203	0.96374003759863	NA
sp|P60955|LGT_ECOLI	treatment vs control	-0.125570295076566	0.177761557650185	10.8317400466694	0.494855549388273	0.96374003759863	NA
sp|P61175|RL22_ECOLI	treatment vs control	-0.0704109814922363	0.0565126983773441	10.8317400466694	0.239064443206343	0.96374003759863	NA
sp|P61316|LOLA_ECOLI	treatment vs control	0.0846987522358937	0.071121939905728	10.8317400466694	0.259138195770366	0.96374003759863	NA
sp|P61320|LOLB_ECOLI	treatment vs control	-0.0858593664107147	0.0462480168756513	10.8317400466694	0.0907650052207258	0.96374003759863	NA
sp|P61517|CAN_ECOLI	treatment vs control	0.0533706270589463	0.038723474147014	10.8317400466694	0.195928113041708	0.96374003759863	NA
sp|P61714|RISB_ECOLI	treatment vs control	0.0377018205044947	0.118958112388497	10.8317400466694	0.757318666283451	0.964465561003697	NA
sp|P61887|RMLA2_ECOLI	treatment vs control	0.0550856589648951	0.0310272032050616	10.8317400466694	0.103896889341399	0.96374003759863	NA
sp|P61889|MDH_ECOLI	treatment vs control	0.0368308709548062	0.0440218621005339	10.8317400466694	0.420864386954796	0.96374003759863	NA
sp|P61949|FLAV_ECOLI	treatment vs control	-0.0826000525078113	0.0561031575524272	10.8317400466694	0.169394212035639	0.96374003759863	NA
sp|P62399|RL5_ECOLI	treatment vs control	-0.012289034812901	0.0390449697577695	10.8317400466694	0.758938329707832	0.964465561003697	NA
sp|P62517|OPGH_ECOLI	treatment vs control	0.0205977415350618	0.045590664087179	10.8317400466694	0.660327608094505	0.96374003759863	NA
sp|P62601|TREF_ECOLI	treatment vs control	-0.0283957978406792	0.076156904751197	10.8317400466694	0.716446510490914	0.96374003759863	NA
sp|P62615|ISPE_ECOLI	treatment vs control	0.021865758054737	0.0596463385022561	10.8317400466694	0.720984975886187	0.96374003759863	NA
sp|P62617|ISPF_ECOLI	treatment vs control	0.0323740871701224	0.076891644163352	10.8317400466694	0.68196227922809	0.96374003759863	NA
sp|P62620|ISPG_ECOLI	treatment vs control	0.006828637198116	0.0312294685248597	10.8317400466694	0.83098012731179	0.979223624844215	NA
sp|P62623|ISPH_ECOLI	treatment vs control	0.0615355176168437	0.0704265347009757	10.8317400466694	0.401208599864749	0.96374003759863	NA
sp|P62672|APAG_ECOLI	treatment vs control	-0.0313314338648446	0.0615654901024204	10.8317400466694	0.621019737591967	0.96374003759863	NA
sp|P62707|GPMA_ECOLI	treatment vs control	0.0213056062109033	0.0402881306407745	10.8317400466694	0.607588844668306	0.96374003759863	NA
sp|P62768|YAEH_ECOLI	treatment vs control	0.00470739758568198	0.0322509834763336	10.8317400466694	0.886632761750576	0.986988056081362	NA
sp|P63020|NFUA_ECOLI	treatment vs control	0.0271607783486121	0.0827512933736851	10.8317400466694	0.749001221597207	0.964465561003697	NA
sp|P63177|RLMB_ECOLI	treatment vs control	0.0901654708914737	0.0389088773737387	10.8317400466694	0.0411076792063863	0.96374003759863	NA
sp|P63204|GADE_ECOLI	treatment vs control	0.0125978888720972	0.0593829178132248	10.8317400466694	0.835931818689403	0.981786925134135	NA
sp|P63224|GMHA_ECOLI	treatment vs control	0.123325329476845	0.0587756472381063	10.8317400466694	0.0601667052076418	0.96374003759863	NA
sp|P63228|GMHBB_ECOLI	treatment vs control	0.085250524678328	0.0598450449380805	10.8317400466694	0.182463647438646	0.96374003759863	NA
sp|P63235|GADC_ECOLI	treatment vs control	-0.0266077174928545	0.0556002511227968	10.8317400466694	0.641769643637571	0.96374003759863	NA
sp|P63264|CBPM_ECOLI	treatment vs control	-0.0248296770391683	0.0815275785626777	10.8317400466694	0.766476160799628	0.966039415589171	NA
sp|P63284|CLPB_ECOLI	treatment vs control	0.0250481063771854	0.0272129467135538	10.8317400466694	0.377382596781657	0.96374003759863	NA
sp|P63340|YQEG_ECOLI	treatment vs control	0.0498694849336435	0.0582662311867729	10.8317400466694	0.410592442455702	0.96374003759863	NA
sp|P63386|MLAF_ECOLI	treatment vs control	0.0109710476967601	0.0541308946332786	10.8317400466694	0.843144785572804	0.983051680201771	NA
sp|P63389|YHES_ECOLI	treatment vs control	-0.0137361355175441	0.0346604771110024	10.8317400466694	0.69957509488282	0.96374003759863	NA
sp|P63417|YHBS_ECOLI	treatment vs control	-0.0353449342952937	0.0812715542601942	10.8317400466694	0.67217331826849	0.96374003759863	NA
sp|P63883|AMIC_ECOLI	treatment vs control	-0.0235303048698432	0.0414623735198211	10.8317400466694	0.581939068179932	0.96374003759863	NA
sp|P64423|ZNTB_ECOLI	treatment vs control	-0.0481990641636668	0.0318326688185643	10.8317400466694	0.158611087858139	0.96374003759863	NA
sp|P64429|YPFJ_ECOLI	treatment vs control	0.0308557268288214	0.0330776700276413	10.8317400466694	0.371236572977687	0.96374003759863	NA
sp|P64448|YNBE_ECOLI	treatment vs control	-0.0632822281567386	0.0539968954754332	10.8317400466694	0.266345524490361	0.96374003759863	NA
sp|P64451|YDCL_ECOLI	treatment vs control	-0.036211554703981	0.043520155266911	10.8317400466694	0.42333774514687	0.96374003759863	NA
sp|P64455|YDCY_ECOLI	treatment vs control	0.0930662338648766	0.0574719312540489	10.8317400466694	0.134097190735296	0.96374003759863	NA
sp|P64461|LSRG_ECOLI	treatment vs control	0.0900789736795449	0.137255934411004	10.8317400466694	0.52533728140632	0.96374003759863	NA
sp|P64463|YDFZ_ECOLI	treatment vs control	0.0715152826211453	0.0675793173525444	10.8317400466694	0.312974300068831	0.96374003759863	NA
sp|P64467|CNU_ECOLI	treatment vs control	0.0690141625407521	0.0732946220228635	10.8317400466694	0.366923958958829	0.96374003759863	NA
sp|P64474|YDHL_ECOLI	treatment vs control	0.00757284971643181	0.0829707645872617	10.8317400466694	0.928943034776226	0.991619709598035	NA
sp|P64483|YEAK_ECOLI	treatment vs control	0.0740531932319529	0.0658125632471957	10.8317400466694	0.284813546980479	0.96374003759863	NA
sp|P64490|YOAC_ECOLI	treatment vs control	0.110952183538609	0.0608225555745217	10.8317400466694	0.0958023796386311	0.96374003759863	NA
sp|P64493|YOAF_ECOLI	treatment vs control	0.09954216177793	0.0790549367856777	10.8317400466694	0.234433923425941	0.96374003759863	NA
sp|P64499|YEBO_ECOLI	treatment vs control	-0.00446256324460579	0.0755490314873718	10.8317400466694	0.953973259549286	0.99599426382872	NA
sp|P64503|YEBV_ECOLI	treatment vs control	0.14383188963276	0.0809118025008054	10.8317400466694	0.103512247097878	0.96374003759863	NA
sp|P64506|YEBY_ECOLI	treatment vs control	0.058648424838494	0.0939360732318066	10.8317400466694	0.545327178879117	0.96374003759863	NA
sp|P64515|YECN_ECOLI	treatment vs control	0.0129319688239472	0.0709817945942236	10.8317400466694	0.858800690176431	0.986988056081362	NA
sp|P64519|YODD_ECOLI	treatment vs control	-0.0533892491332273	0.102756960551964	10.8317400466694	0.613816146356895	0.96374003759863	NA
sp|P64534|RCNB_ECOLI	treatment vs control	0.0765583825516095	0.057805334632432	10.8317400466694	0.212629370231111	0.96374003759863	NA
sp|P64536|YEIS_ECOLI	treatment vs control	0.0247288458973498	0.067178122668772	10.8317400466694	0.719884613601481	0.96374003759863	NA
sp|P64540|YFCL_ECOLI	treatment vs control	-0.0676499634981561	0.0846749654050731	10.8317400466694	0.441493629358225	0.96374003759863	NA
sp|P64554|QUEE_ECOLI	treatment vs control	0.0220885662070938	0.0587978680763264	10.8317400466694	0.714415639847475	0.96374003759863	NA
sp|P64564|YGGT_ECOLI	treatment vs control	-0.167064658818545	0.066468405920269	10.8317400466694	0.0291056569964293	0.96374003759863	NA
sp|P64578|HIGB_ECOLI	treatment vs control	0.0286961130648396	0.0609992976375269	10.8317400466694	0.64737562855191	0.96374003759863	NA
sp|P64581|YQJD_ECOLI	treatment vs control	0.0345680647199112	0.0572506804187006	10.8317400466694	0.558408515699133	0.96374003759863	NA
sp|P64588|YQJI_ECOLI	treatment vs control	0.0252978158215984	0.0777556745057779	10.8317400466694	0.751114052600791	0.964465561003697	NA
sp|P64594|YHAV_ECOLI	treatment vs control	0.0228947807622007	0.0463693557128392	10.8317400466694	0.63134291080296	0.96374003759863	NA
sp|P64596|YRAP_ECOLI	treatment vs control	-0.0394861272944818	0.0549440688130907	10.8317400466694	0.487563627251973	0.96374003759863	NA
sp|P64604|MLAD_ECOLI	treatment vs control	-0.0367399580643446	0.0614716803827529	10.8317400466694	0.562344995594494	0.96374003759863	NA
sp|P64612|ZAPE_ECOLI	treatment vs control	-0.0185606389581325	0.0488340117925113	10.8317400466694	0.711235969089087	0.96374003759863	NA
sp|P64616|YHCO_ECOLI	treatment vs control	-0.000943751446019466	0.0679356574283636	10.8317400466694	0.989168836953952	0.997941026808696	NA
sp|P64624|YHEO_ECOLI	treatment vs control	0.03289181440696	0.0293542777075103	10.8317400466694	0.286724724042051	0.96374003759863	NA
sp|P65292|YGDI_ECOLI	treatment vs control	-0.0344283023039568	0.0781566311055563	10.8317400466694	0.668233843017825	0.96374003759863	NA
sp|P65367|YQCA_ECOLI	treatment vs control	-0.158214918279692	0.139910675949305	10.8317400466694	0.282544342621045	0.96374003759863	NA
sp|P65556|YFCD_ECOLI	treatment vs control	0.0296999387988384	0.0749876818170864	10.8317400466694	0.69974781711065	0.96374003759863	NA
sp|P65807|YGEY_ECOLI	treatment vs control	0.0686747191856703	0.0840339139557689	10.8317400466694	0.431407450878984	0.96374003759863	NA
sp|P66817|DIAA_ECOLI	treatment vs control	0.0997466445150079	0.21226038422928	10.8317400466694	0.647726844277711	0.96374003759863	NA
sp|P66899|DPAL_ECOLI	treatment vs control	0.0217343738487279	0.0466407211186455	10.8317400466694	0.650449046465175	0.96374003759863	NA
sp|P66948|BEPA_ECOLI	treatment vs control	-0.000529964682463728	0.0368135419176169	10.8317400466694	0.988775850483758	0.997941026808696	NA
sp|P67080|PLPHP_ECOLI	treatment vs control	0.0581168717490525	0.0463781922699119	10.8317400466694	0.236541905058493	0.96374003759863	NA
sp|P67087|RSMI_ECOLI	treatment vs control	0.0564411305056193	0.0503192578709162	10.8317400466694	0.286256840018957	0.96374003759863	NA
sp|P67095|YFCE_ECOLI	treatment vs control	0.0230351369612243	0.0565799931501171	10.8317400466694	0.691845644994657	0.96374003759863	NA
sp|P67244|YQHA_ECOLI	treatment vs control	-0.00975649193347943	0.0610987016786728	10.8317400466694	0.876068618470944	0.986988056081362	NA
sp|P67603|AC4CH_ECOLI	treatment vs control	0.0311830623163387	0.0968394664916623	10.8317400466694	0.753575810357896	0.964465561003697	NA
sp|P67624|YHEU_ECOLI	treatment vs control	0.0361817182932293	0.0914971858667243	10.8317400466694	0.700194350375277	0.96374003759863	NA
sp|P67660|YHAJ_ECOLI	treatment vs control	0.0279144149742693	0.0354820691759887	10.8317400466694	0.448317079981697	0.96374003759863	NA
sp|P67662|AAER_ECOLI	treatment vs control	0.0525449893733538	0.0925584426600419	10.8317400466694	0.581817507187698	0.96374003759863	NA
sp|P67701|HIGA_ECOLI	treatment vs control	0.285869818226	0.23394955380384	10.8317400466694	0.247660096024252	0.96374003759863	NA
sp|P67729|YFEO_ECOLI	treatment vs control	0.118616507835876	0.142337283132026	10.8317400466694	0.422644135789982	0.96374003759863	NA
sp|P67762|YHBP_ECOLI	treatment vs control	-0.0197057500541781	0.047027286257809	10.8317400466694	0.683384623398612	0.96374003759863	NA
sp|P67826|CUTC_ECOLI	treatment vs control	-0.0377828778050829	0.0637591858066832	10.8317400466694	0.565623048539917	0.96374003759863	NA
sp|P67910|HLDD_ECOLI	treatment vs control	0.0568739540246034	0.0847800989836216	10.8317400466694	0.516371235892183	0.96374003759863	NA
sp|P68066|GRCA_ECOLI	treatment vs control	0.0510810738080388	0.0577033688259741	10.8317400466694	0.395256286717482	0.96374003759863	NA
sp|P68183|MALG_ECOLI	treatment vs control	-0.140190927876289	0.0431074845865431	10.8317400466694	0.0078551944463757	0.96374003759863	NA
sp|P68187|MALK_ECOLI	treatment vs control	-0.0314206500073952	0.0360885296879357	10.8317400466694	0.402826304154969	0.96374003759863	NA
sp|P68191|SRA_ECOLI	treatment vs control	-0.0706211459083237	0.0573152386331398	10.8317400466694	0.243969042284868	0.96374003759863	NA
sp|P68206|YJBJ_ECOLI	treatment vs control	0.154539369210567	0.0877074225795356	10.8317400466694	0.10622796141983	0.96374003759863	NA
sp|P68398|TADA_ECOLI	treatment vs control	-0.0263272420756106	0.066805494747885	10.8317400466694	0.701163664086308	0.96374003759863	NA
sp|P68567|RSMJ_ECOLI	treatment vs control	0.0232298237569124	0.041582147829251	10.8317400466694	0.587763872179163	0.96374003759863	NA
sp|P68679|RS21_ECOLI	treatment vs control	-0.0360032526106886	0.0506675627325789	10.8317400466694	0.492362201805479	0.96374003759863	NA
sp|P68688|GLRX1_ECOLI	treatment vs control	0.102886043706156	0.0826482298448858	10.8317400466694	0.239440731387201	0.96374003759863	NA
sp|P68699|ATPL_ECOLI	treatment vs control	0.0679691963653439	0.0812622940929729	10.8317400466694	0.420989371569616	0.96374003759863	NA
sp|P68739|NFI_ECOLI	treatment vs control	-0.00737213691173228	0.0367209228477704	10.8317400466694	0.844605209025969	0.984084375634318	NA
sp|P68767|AMPA_ECOLI	treatment vs control	-0.0121551309947913	0.0349680252849676	10.8317400466694	0.734795857609065	0.96374003759863	NA
sp|P68919|RL25_ECOLI	treatment vs control	-0.055559067110401	0.0338033343856564	10.8317400466694	0.128940317925484	0.96374003759863	NA
sp|P69054|DHSC_ECOLI	treatment vs control	-0.0497676810210203	0.0685302468237736	10.8317400466694	0.483104756704734	0.96374003759863	NA
sp|P69222|IF1_ECOLI	treatment vs control	0.00864668895315179	0.0444342709314108	10.8317400466694	0.849311652640614	0.985594883998431	NA
sp|P69228|BAER_ECOLI	treatment vs control	0.0267096402877241	0.0445022626643161	10.8317400466694	0.560728956144674	0.96374003759863	NA
sp|P69346|YEFM_ECOLI	treatment vs control	0.0604044288505903	0.0773029034214159	10.8317400466694	0.451309270895467	0.96374003759863	NA
sp|P69380|FIEF_ECOLI	treatment vs control	-0.0106629233809135	0.129487683237723	10.8317400466694	0.935872758915211	0.993862052505023	NA
[truncated: 377 more rows]
