# Supplementary material for: quantms: a cloud-based pipeline for quantitative proteomics enables the reanalysis of public proteomics data
Source: Nat Methods. 2024 Jul 4;21(9):1603–7. doi: 10.1038/s41592-024-02343-1 (PMC11399091; doi:10.1038/s41592-024-02343-1)
Supplement: Supplementary file 4 — Source data for the figures shown in the Supplementary Notes. [file 41592_2024_2343_MOESM4_ESM.zip › source_data_supplementary/SuppFigure9/quantms_tmt_ProteinLevelData1.csv]

Mixture	TechRepMixture	Run	Channel	Protein	Abundance	BioReplicate	Condition
1	1_1	1_1_1	1	sp|A0A075B767|PAL4H_HUMAN;sp|A0A0B4J2A2|PAL4C_HUMAN;sp|Q9Y536|PAL4A_HUMAN	15.7114545754983	1	SP=Saccharomyces cerevisiae;CT=Mixture;QY=10%;CV=in-house
1	1_1	1_1_1	1	sp|A0A096LP01|SIM26_HUMAN	14.3656908970547	1	SP=Saccharomyces cerevisiae;CT=Mixture;QY=10%;CV=in-house
1	1_1	1_1_1	1	sp|A0A096LP55|QCR6L_HUMAN;sp|P07919|QCR6_HUMAN	12.578925679875	1	SP=Saccharomyces cerevisiae;CT=Mixture;QY=10%;CV=in-house
1	1_1	1_1_1	1	sp|A0A0B4J2D5|GAL3B_HUMAN;sp|P0DPI2|GAL3A_HUMAN	17.6205500361538	1	SP=Saccharomyces cerevisiae;CT=Mixture;QY=10%;CV=in-house
1	1_1	1_1_1	1	sp|A0A0B4J2F0|PIOS1_HUMAN	14.0122474056838	1	SP=Saccharomyces cerevisiae;CT=Mixture;QY=10%;CV=in-house
1	1_1	1_1_1	1	sp|A0AVF1|IFT56_HUMAN	12.7955679291572	1	SP=Saccharomyces cerevisiae;CT=Mixture;QY=10%;CV=in-house
1	1_1	1_1_1	1	sp|A0AVT1|UBA6_HUMAN	16.9163508902129	1	SP=Saccharomyces cerevisiae;CT=Mixture;QY=10%;CV=in-house
1	1_1	1_1_1	1	sp|A0FGR8|ESYT2_HUMAN	16.1948429721625	1	SP=Saccharomyces cerevisiae;CT=Mixture;QY=10%;CV=in-house
1	1_1	1_1_1	1	sp|A0JNW5|UH1BL_HUMAN	12.4187418820785	1	SP=Saccharomyces cerevisiae;CT=Mixture;QY=10%;CV=in-house
1	1_1	1_1_1	1	sp|A0MZ66|SHOT1_HUMAN	15.094724559565	1	SP=Saccharomyces cerevisiae;CT=Mixture;QY=10%;CV=in-house
1	1_1	1_1_1	1	sp|A0PJW6|TM223_HUMAN	14.7094692699537	1	SP=Saccharomyces cerevisiae;CT=Mixture;QY=10%;CV=in-house
1	1_1	1_1_1	1	sp|A1A4S6|RHG10_HUMAN	15.9356591532176	1	SP=Saccharomyces cerevisiae;CT=Mixture;QY=10%;CV=in-house
1	1_1	1_1_1	1	sp|A1IGU5|ARH37_HUMAN	14.8876261736175	1	SP=Saccharomyces cerevisiae;CT=Mixture;QY=10%;CV=in-house
1	1_1	1_1_1	1	sp|A1L020|MEX3A_HUMAN	14.2454524552432	1	SP=Saccharomyces cerevisiae;CT=Mixture;QY=10%;CV=in-house
1	1_1	1_1_1	1	sp|A1L0T0|HACL2_HUMAN	15.6304559174691	1	SP=Saccharomyces cerevisiae;CT=Mixture;QY=10%;CV=in-house
1	1_1	1_1_1	1	sp|A1L157|TSN11_HUMAN	14.5700282231097	1	SP=Saccharomyces cerevisiae;CT=Mixture;QY=10%;CV=in-house
1	1_1	1_1_1	1	sp|A1L170|CA226_HUMAN	14.4497522219599	1	SP=Saccharomyces cerevisiae;CT=Mixture;QY=10%;CV=in-house
1	1_1	1_1_1	1	sp|A1L390|PKHG3_HUMAN	13.4303171889468	1	SP=Saccharomyces cerevisiae;CT=Mixture;QY=10%;CV=in-house
1	1_1	1_1_1	1	sp|A1X283|SPD2B_HUMAN	15.8306167586944	1	SP=Saccharomyces cerevisiae;CT=Mixture;QY=10%;CV=in-house
1	1_1	1_1_1	1	sp|A1XBS5|FA92A_HUMAN	12.2936487305105	1	SP=Saccharomyces cerevisiae;CT=Mixture;QY=10%;CV=in-house
1	1_1	1_1_1	1	sp|A2AJT9|BCLA3_HUMAN	15.0317007800077	1	SP=Saccharomyces cerevisiae;CT=Mixture;QY=10%;CV=in-house
1	1_1	1_1_1	1	sp|A2RRD8|ZN320_HUMAN	14.1726798644427	1	SP=Saccharomyces cerevisiae;CT=Mixture;QY=10%;CV=in-house
1	1_1	1_1_1	1	sp|A2RRP1|NBAS_HUMAN	15.6399053042516	1	SP=Saccharomyces cerevisiae;CT=Mixture;QY=10%;CV=in-house
1	1_1	1_1_1	1	sp|A2RTX5|SYTC2_HUMAN	13.7708796203929	1	SP=Saccharomyces cerevisiae;CT=Mixture;QY=10%;CV=in-house
1	1_1	1_1_1	1	sp|A2RU67|F234B_HUMAN	13.5293732063665	1	SP=Saccharomyces cerevisiae;CT=Mixture;QY=10%;CV=in-house
1	1_1	1_1_1	1	sp|A2RUC4|TYW5_HUMAN	13.8442640786045	1	SP=Saccharomyces cerevisiae;CT=Mixture;QY=10%;CV=in-house
1	1_1	1_1_1	1	sp|A3KMH1|VWA8_HUMAN	15.8480962900404	1	SP=Saccharomyces cerevisiae;CT=Mixture;QY=10%;CV=in-house
1	1_1	1_1_1	1	sp|A3KN83|SBNO1_HUMAN	14.7543566277593	1	SP=Saccharomyces cerevisiae;CT=Mixture;QY=10%;CV=in-house
1	1_1	1_1_1	1	sp|A4D161|F221A_HUMAN	14.4487629424773	1	SP=Saccharomyces cerevisiae;CT=Mixture;QY=10%;CV=in-house
1	1_1	1_1_1	1	sp|A4D1E9|GTPBA_HUMAN	15.8744238287664	1	SP=Saccharomyces cerevisiae;CT=Mixture;QY=10%;CV=in-house
1	1_1	1_1_1	1	sp|A4D1P6|WDR91_HUMAN	15.2173600708188	1	SP=Saccharomyces cerevisiae;CT=Mixture;QY=10%;CV=in-house
1	1_1	1_1_1	1	sp|A4D1U4|DEN11_HUMAN	12.7844049054818	1	SP=Saccharomyces cerevisiae;CT=Mixture;QY=10%;CV=in-house
1	1_1	1_1_1	1	sp|A4D2B0|MBLC1_HUMAN	12.1140959202534	1	SP=Saccharomyces cerevisiae;CT=Mixture;QY=10%;CV=in-house
1	1_1	1_1_1	1	sp|A5D8V6|VP37C_HUMAN	13.1195334226222	1	SP=Saccharomyces cerevisiae;CT=Mixture;QY=10%;CV=in-house
1	1_1	1_1_1	1	sp|A5PLK6|RGSL_HUMAN	11.6055891587185	1	SP=Saccharomyces cerevisiae;CT=Mixture;QY=10%;CV=in-house
1	1_1	1_1_1	1	sp|A5PLL7|PDES1_HUMAN	16.0535112675614	1	SP=Saccharomyces cerevisiae;CT=Mixture;QY=10%;CV=in-house
1	1_1	1_1_1	1	sp|A5PLN9|TPC13_HUMAN	17.4413985667922	1	SP=Saccharomyces cerevisiae;CT=Mixture;QY=10%;CV=in-house
1	1_1	1_1_1	1	sp|A5YKK6|CNOT1_HUMAN	15.7377199168317	1	SP=Saccharomyces cerevisiae;CT=Mixture;QY=10%;CV=in-house
1	1_1	1_1_1	1	sp|A6H8Y1|BDP1_HUMAN	14.2355737596574	1	SP=Saccharomyces cerevisiae;CT=Mixture;QY=10%;CV=in-house
1	1_1	1_1_1	1	sp|A6NCS6|CB072_HUMAN	13.5853368480258	1	SP=Saccharomyces cerevisiae;CT=Mixture;QY=10%;CV=in-house
1	1_1	1_1_1	1	sp|A6ND36|FA83G_HUMAN	14.7096605813488	1	SP=Saccharomyces cerevisiae;CT=Mixture;QY=10%;CV=in-house
1	1_1	1_1_1	1	sp|A6NDB9|PALM3_HUMAN	14.9167635248096	1	SP=Saccharomyces cerevisiae;CT=Mixture;QY=10%;CV=in-house
1	1_1	1_1_1	1	sp|A6NDG6|PGP_HUMAN	16.4630145601213	1	SP=Saccharomyces cerevisiae;CT=Mixture;QY=10%;CV=in-house
1	1_1	1_1_1	1	sp|A6NDU8|CE051_HUMAN	13.9802799430217	1	SP=Saccharomyces cerevisiae;CT=Mixture;QY=10%;CV=in-house
1	1_1	1_1_1	1	sp|A6NED2|RCCD1_HUMAN	13.3780577293329	1	SP=Saccharomyces cerevisiae;CT=Mixture;QY=10%;CV=in-house
1	1_1	1_1_1	1	sp|A6NFI3|ZN316_HUMAN	15.1419011908555	1	SP=Saccharomyces cerevisiae;CT=Mixture;QY=10%;CV=in-house
1	1_1	1_1_1	1	sp|A6NGN9|IGLO5_HUMAN	14.7069897020307	1	SP=Saccharomyces cerevisiae;CT=Mixture;QY=10%;CV=in-house
1	1_1	1_1_1	1	sp|A6NHL2|TBAL3_HUMAN	12.4133888105497	1	SP=Saccharomyces cerevisiae;CT=Mixture;QY=10%;CV=in-house
1	1_1	1_1_1	1	sp|A6NHQ2|FBLL1_HUMAN	16.7495303227122	1	SP=Saccharomyces cerevisiae;CT=Mixture;QY=10%;CV=in-house
1	1_1	1_1_1	1	sp|A6NHR9|SMHD1_HUMAN	16.6789816055317	1	SP=Saccharomyces cerevisiae;CT=Mixture;QY=10%;CV=in-house
1	1_1	1_1_1	1	sp|A6NHX0|CAST2_HUMAN	16.4983593348867	1	SP=Saccharomyces cerevisiae;CT=Mixture;QY=10%;CV=in-house
1	1_1	1_1_1	1	sp|A6NIH7|U119B_HUMAN	14.8725709548564	1	SP=Saccharomyces cerevisiae;CT=Mixture;QY=10%;CV=in-house
1	1_1	1_1_1	1	sp|A6NJ78|MET15_HUMAN	15.4904804494281	1	SP=Saccharomyces cerevisiae;CT=Mixture;QY=10%;CV=in-house
1	1_1	1_1_1	1	sp|A6NJT0|UNC4_HUMAN	16.0108484458237	1	SP=Saccharomyces cerevisiae;CT=Mixture;QY=10%;CV=in-house
1	1_1	1_1_1	1	sp|A6NKD9|CC85C_HUMAN	14.0724491850392	1	SP=Saccharomyces cerevisiae;CT=Mixture;QY=10%;CV=in-house
1	1_1	1_1_1	1	sp|A6NKF1|SAC31_HUMAN	16.5893781196326	1	SP=Saccharomyces cerevisiae;CT=Mixture;QY=10%;CV=in-house
1	1_1	1_1_1	1	sp|A6NKG5|RTL1_HUMAN	16.0597515652571	1	SP=Saccharomyces cerevisiae;CT=Mixture;QY=10%;CV=in-house
1	1_1	1_1_1	1	sp|A6NNE9|MARHB_HUMAN	11.0238962833956	1	SP=Saccharomyces cerevisiae;CT=Mixture;QY=10%;CV=in-house
1	1_1	1_1_1	1	sp|A6NNY8|UBP27_HUMAN	13.7626457196646	1	SP=Saccharomyces cerevisiae;CT=Mixture;QY=10%;CV=in-house
1	1_1	1_1_1	1	sp|A6ZKI3|RTL8C_HUMAN	15.7930325941639	1	SP=Saccharomyces cerevisiae;CT=Mixture;QY=10%;CV=in-house
1	1_1	1_1_1	1	sp|A7E2V4|ZSWM8_HUMAN	15.6655804727977	1	SP=Saccharomyces cerevisiae;CT=Mixture;QY=10%;CV=in-house
1	1_1	1_1_1	1	sp|A7KAX9|RHG32_HUMAN	13.9923519786977	1	SP=Saccharomyces cerevisiae;CT=Mixture;QY=10%;CV=in-house
1	1_1	1_1_1	1	sp|A8CG34|P121C_HUMAN	16.3997623683162	1	SP=Saccharomyces cerevisiae;CT=Mixture;QY=10%;CV=in-house
1	1_1	1_1_1	1	sp|A8K0Z3|WASH1_HUMAN;sp|C4AMC7|WASH3_HUMAN;sp|Q6VEQ5|WASH2_HUMAN	17.04879974754	1	SP=Saccharomyces cerevisiae;CT=Mixture;QY=10%;CV=in-house
1	1_1	1_1_1	1	sp|A8K855|EFCB7_HUMAN	15.025456990735	1	SP=Saccharomyces cerevisiae;CT=Mixture;QY=10%;CV=in-house
1	1_1	1_1_1	1	sp|A8MT69|CENPX_HUMAN	16.9981661702426	1	SP=Saccharomyces cerevisiae;CT=Mixture;QY=10%;CV=in-house
1	1_1	1_1_1	1	sp|A8MTT3|CEBOS_HUMAN	16.5516188338965	1	SP=Saccharomyces cerevisiae;CT=Mixture;QY=10%;CV=in-house
1	1_1	1_1_1	1	sp|A8MU93|CQ100_HUMAN	14.0851280103099	1	SP=Saccharomyces cerevisiae;CT=Mixture;QY=10%;CV=in-house
1	1_1	1_1_1	1	sp|A8MVW0|F1712_HUMAN	15.6054859276995	1	SP=Saccharomyces cerevisiae;CT=Mixture;QY=10%;CV=in-house
1	1_1	1_1_1	1	sp|A8MW92|P20L1_HUMAN	15.1815832896448	1	SP=Saccharomyces cerevisiae;CT=Mixture;QY=10%;CV=in-house
1	1_1	1_1_1	1	sp|A8MWD9|RUXGL_HUMAN;sp|P62308|RUXG_HUMAN	15.5543122319866	1	SP=Saccharomyces cerevisiae;CT=Mixture;QY=10%;CV=in-house
1	1_1	1_1_1	1	sp|A8MWY0|ELAP2_HUMAN	16.3693756566456	1	SP=Saccharomyces cerevisiae;CT=Mixture;QY=10%;CV=in-house
1	1_1	1_1_1	1	sp|A8MXV4|NUD19_HUMAN	16.1843666375927	1	SP=Saccharomyces cerevisiae;CT=Mixture;QY=10%;CV=in-house
1	1_1	1_1_1	1	sp|A9UHW6|MI4GD_HUMAN	15.8103654433058	1	SP=Saccharomyces cerevisiae;CT=Mixture;QY=10%;CV=in-house
1	1_1	1_1_1	1	sp|B0I1T2|MYO1G_HUMAN	16.113400535326	1	SP=Saccharomyces cerevisiae;CT=Mixture;QY=10%;CV=in-house
1	1_1	1_1_1	1	sp|B0YJ81|HACD1_HUMAN	15.4619505446767	1	SP=Saccharomyces cerevisiae;CT=Mixture;QY=10%;CV=in-house
1	1_1	1_1_1	1	sp|B2RTY4|MYO9A_HUMAN	13.3588187547528	1	SP=Saccharomyces cerevisiae;CT=Mixture;QY=10%;CV=in-house
1	1_1	1_1_1	1	sp|B2RUZ4|SMIM1_HUMAN	12.4632032980514	1	SP=Saccharomyces cerevisiae;CT=Mixture;QY=10%;CV=in-house
1	1_1	1_1_1	1	sp|B3KU38|IQIP1_HUMAN;sp|P0DPB3|SCHI1_HUMAN	17.0503099509312	1	SP=Saccharomyces cerevisiae;CT=Mixture;QY=10%;CV=in-house
1	1_1	1_1_1	1	sp|B4DU55|ZN879_HUMAN	15.4309229190144	1	SP=Saccharomyces cerevisiae;CT=Mixture;QY=10%;CV=in-house
1	1_1	1_1_1	1	sp|B7ZAP0|RBG10_HUMAN	15.6789290611408	1	SP=Saccharomyces cerevisiae;CT=Mixture;QY=10%;CV=in-house
1	1_1	1_1_1	1	sp|B7ZAQ6|GPHRA_HUMAN;sp|P0CG08|GPHRB_HUMAN	15.1380181541363	1	SP=Saccharomyces cerevisiae;CT=Mixture;QY=10%;CV=in-house
1	1_1	1_1_1	1	sp|B7ZW38|HNRC3_HUMAN;sp|O60812|HNRC1_HUMAN;sp|P0DMR1|HNRC4_HUMAN	16.8705934942268	1	SP=Saccharomyces cerevisiae;CT=Mixture;QY=10%;CV=in-house
1	1_1	1_1_1	1	sp|C9J798|RAS4B_HUMAN;sp|O43374|RASL2_HUMAN	15.9960727152065	1	SP=Saccharomyces cerevisiae;CT=Mixture;QY=10%;CV=in-house
1	1_1	1_1_1	1	sp|C9J7I0|UMAD1_HUMAN	16.6693792198252	1	SP=Saccharomyces cerevisiae;CT=Mixture;QY=10%;CV=in-house
1	1_1	1_1_1	1	sp|C9JH25|PRRT4_HUMAN	15.5466515509301	1	SP=Saccharomyces cerevisiae;CT=Mixture;QY=10%;CV=in-house
1	1_1	1_1_1	1	sp|C9JLW8|MCRI1_HUMAN	17.3520991556506	1	SP=Saccharomyces cerevisiae;CT=Mixture;QY=10%;CV=in-house
1	1_1	1_1_1	1	sp|E9PRG8|CK098_HUMAN	17.4498235428665	1	SP=Saccharomyces cerevisiae;CT=Mixture;QY=10%;CV=in-house
1	1_1	1_1_1	1	sp|L0R6Q1|S35U4_HUMAN	17.3339793699048	1	SP=Saccharomyces cerevisiae;CT=Mixture;QY=10%;CV=in-house
1	1_1	1_1_1	1	sp|L0R819|ASURF_HUMAN	16.1405967436074	1	SP=Saccharomyces cerevisiae;CT=Mixture;QY=10%;CV=in-house
1	1_1	1_1_1	1	sp|L0R8F8|MIDUO_HUMAN	16.9771848767505	1	SP=Saccharomyces cerevisiae;CT=Mixture;QY=10%;CV=in-house
1	1_1	1_1_1	1	sp|M0R2J8|DCDC1_HUMAN	15.9674289209147	1	SP=Saccharomyces cerevisiae;CT=Mixture;QY=10%;CV=in-house
1	1_1	1_1_1	1	sp|O00116|ADAS_HUMAN	16.3074620250155	1	SP=Saccharomyces cerevisiae;CT=Mixture;QY=10%;CV=in-house
1	1_1	1_1_1	1	sp|O00124|UBXN8_HUMAN	13.2601596339654	1	SP=Saccharomyces cerevisiae;CT=Mixture;QY=10%;CV=in-house
1	1_1	1_1_1	1	sp|O00139|KIF2A_HUMAN	15.8279602017991	1	SP=Saccharomyces cerevisiae;CT=Mixture;QY=10%;CV=in-house
1	1_1	1_1_1	1	sp|O00148|DX39A_HUMAN	15.6960472288868	1	SP=Saccharomyces cerevisiae;CT=Mixture;QY=10%;CV=in-house
1	1_1	1_1_1	1	sp|O00151|PDLI1_HUMAN	16.0285593272946	1	SP=Saccharomyces cerevisiae;CT=Mixture;QY=10%;CV=in-house
1	1_1	1_1_1	1	sp|O00154|BACH_HUMAN	15.9489710171721	1	SP=Saccharomyces cerevisiae;CT=Mixture;QY=10%;CV=in-house
1	1_1	1_1_1	1	sp|O00159|MYO1C_HUMAN	16.2947673784394	1	SP=Saccharomyces cerevisiae;CT=Mixture;QY=10%;CV=in-house
1	1_1	1_1_1	1	sp|O00161|SNP23_HUMAN	17.0448843617203	1	SP=Saccharomyces cerevisiae;CT=Mixture;QY=10%;CV=in-house
1	1_1	1_1_1	1	sp|O00165|HAX1_HUMAN	16.3578962816874	1	SP=Saccharomyces cerevisiae;CT=Mixture;QY=10%;CV=in-house
1	1_1	1_1_1	1	sp|O00170|AIP_HUMAN	16.3523839731098	1	SP=Saccharomyces cerevisiae;CT=Mixture;QY=10%;CV=in-house
1	1_1	1_1_1	1	sp|O00178|GTPB1_HUMAN	14.5871926793138	1	SP=Saccharomyces cerevisiae;CT=Mixture;QY=10%;CV=in-house
1	1_1	1_1_1	1	sp|O00186|STXB3_HUMAN	16.4547196587879	1	SP=Saccharomyces cerevisiae;CT=Mixture;QY=10%;CV=in-house
1	1_1	1_1_1	1	sp|O00189|AP4M1_HUMAN	11.9205182332796	1	SP=Saccharomyces cerevisiae;CT=Mixture;QY=10%;CV=in-house
1	1_1	1_1_1	1	sp|O00192|ARVC_HUMAN	13.9298965166818	1	SP=Saccharomyces cerevisiae;CT=Mixture;QY=10%;CV=in-house
1	1_1	1_1_1	1	sp|O00193|SMAP_HUMAN	17.3444274847098	1	SP=Saccharomyces cerevisiae;CT=Mixture;QY=10%;CV=in-house
1	1_1	1_1_1	1	sp|O00203|AP3B1_HUMAN	16.6581661926118	1	SP=Saccharomyces cerevisiae;CT=Mixture;QY=10%;CV=in-house
1	1_1	1_1_1	1	sp|O00213|APBB1_HUMAN	15.0454235492199	1	SP=Saccharomyces cerevisiae;CT=Mixture;QY=10%;CV=in-house
1	1_1	1_1_1	1	sp|O00214|LEG8_HUMAN	14.5558657649025	1	SP=Saccharomyces cerevisiae;CT=Mixture;QY=10%;CV=in-house
1	1_1	1_1_1	1	sp|O00217|NDUS8_HUMAN	15.0888310663588	1	SP=Saccharomyces cerevisiae;CT=Mixture;QY=10%;CV=in-house
1	1_1	1_1_1	1	sp|O00231|PSD11_HUMAN	16.8501901528767	1	SP=Saccharomyces cerevisiae;CT=Mixture;QY=10%;CV=in-house
1	1_1	1_1_1	1	sp|O00232|PSD12_HUMAN	16.8273136825038	1	SP=Saccharomyces cerevisiae;CT=Mixture;QY=10%;CV=in-house
1	1_1	1_1_1	1	sp|O00233|PSMD9_HUMAN	16.4883027606072	1	SP=Saccharomyces cerevisiae;CT=Mixture;QY=10%;CV=in-house
1	1_1	1_1_1	1	sp|O00244|ATOX1_HUMAN	18.3351577477025	1	SP=Saccharomyces cerevisiae;CT=Mixture;QY=10%;CV=in-house
1	1_1	1_1_1	1	sp|O00255|MEN1_HUMAN	16.0218425436772	1	SP=Saccharomyces cerevisiae;CT=Mixture;QY=10%;CV=in-house
1	1_1	1_1_1	1	sp|O00257|CBX4_HUMAN	15.4365116130413	1	SP=Saccharomyces cerevisiae;CT=Mixture;QY=10%;CV=in-house
1	1_1	1_1_1	1	sp|O00258|GET1_HUMAN	15.2805180640201	1	SP=Saccharomyces cerevisiae;CT=Mixture;QY=10%;CV=in-house
1	1_1	1_1_1	1	sp|O00264|PGRC1_HUMAN	15.6292265014385	1	SP=Saccharomyces cerevisiae;CT=Mixture;QY=10%;CV=in-house
1	1_1	1_1_1	1	sp|O00267|SPT5H_HUMAN	16.3864036804886	1	SP=Saccharomyces cerevisiae;CT=Mixture;QY=10%;CV=in-house
1	1_1	1_1_1	1	sp|O00268|TAF4_HUMAN	14.7281229386118	1	SP=Saccharomyces cerevisiae;CT=Mixture;QY=10%;CV=in-house
1	1_1	1_1_1	1	sp|O00273|DFFA_HUMAN	16.256688883172	1	SP=Saccharomyces cerevisiae;CT=Mixture;QY=10%;CV=in-house
1	1_1	1_1_1	1	sp|O00287|RFXAP_HUMAN	15.2362182367794	1	SP=Saccharomyces cerevisiae;CT=Mixture;QY=10%;CV=in-house
1	1_1	1_1_1	1	sp|O00291|HIP1_HUMAN	15.4319906150956	1	SP=Saccharomyces cerevisiae;CT=Mixture;QY=10%;CV=in-house
1	1_1	1_1_1	1	sp|O00299|CLIC1_HUMAN	16.1424490887063	1	SP=Saccharomyces cerevisiae;CT=Mixture;QY=10%;CV=in-house
1	1_1	1_1_1	1	sp|O00303|EIF3F_HUMAN	16.1618423216319	1	SP=Saccharomyces cerevisiae;CT=Mixture;QY=10%;CV=in-house
1	1_1	1_1_1	1	sp|O00308|WWP2_HUMAN	13.7914518871126	1	SP=Saccharomyces cerevisiae;CT=Mixture;QY=10%;CV=in-house
1	1_1	1_1_1	1	sp|O00311|CDC7_HUMAN	14.7837760636353	1	SP=Saccharomyces cerevisiae;CT=Mixture;QY=10%;CV=in-house
1	1_1	1_1_1	1	sp|O00327|BMAL1_HUMAN	13.8398149533992	1	SP=Saccharomyces cerevisiae;CT=Mixture;QY=10%;CV=in-house
1	1_1	1_1_1	1	sp|O00329|PK3CD_HUMAN	13.9493512223253	1	SP=Saccharomyces cerevisiae;CT=Mixture;QY=10%;CV=in-house
1	1_1	1_1_1	1	sp|O00330|ODPX_HUMAN	16.4954811101291	1	SP=Saccharomyces cerevisiae;CT=Mixture;QY=10%;CV=in-house
1	1_1	1_1_1	1	sp|O00391|QSOX1_HUMAN	15.020990611178	1	SP=Saccharomyces cerevisiae;CT=Mixture;QY=10%;CV=in-house
1	1_1	1_1_1	1	sp|O00399|DCTN6_HUMAN	15.5349064053106	1	SP=Saccharomyces cerevisiae;CT=Mixture;QY=10%;CV=in-house
1	1_1	1_1_1	1	sp|O00400|ACATN_HUMAN	16.4187163074282	1	SP=Saccharomyces cerevisiae;CT=Mixture;QY=10%;CV=in-house
1	1_1	1_1_1	1	sp|O00401|WASL_HUMAN	16.2194166265282	1	SP=Saccharomyces cerevisiae;CT=Mixture;QY=10%;CV=in-house
1	1_1	1_1_1	1	sp|O00410|IPO5_HUMAN	16.9925977703071	1	SP=Saccharomyces cerevisiae;CT=Mixture;QY=10%;CV=in-house
1	1_1	1_1_1	1	sp|O00411|RPOM_HUMAN	15.8321218926484	1	SP=Saccharomyces cerevisiae;CT=Mixture;QY=10%;CV=in-house
1	1_1	1_1_1	1	sp|O00418|EF2K_HUMAN	14.2751724373689	1	SP=Saccharomyces cerevisiae;CT=Mixture;QY=10%;CV=in-house
1	1_1	1_1_1	1	sp|O00422|SAP18_HUMAN	17.7534158289369	1	SP=Saccharomyces cerevisiae;CT=Mixture;QY=10%;CV=in-house
1	1_1	1_1_1	1	sp|O00423|EMAL1_HUMAN	14.6677147570498	1	SP=Saccharomyces cerevisiae;CT=Mixture;QY=10%;CV=in-house
1	1_1	1_1_1	1	sp|O00425|IF2B3_HUMAN	17.0096592515691	1	SP=Saccharomyces cerevisiae;CT=Mixture;QY=10%;CV=in-house
1	1_1	1_1_1	1	sp|O00429|DNM1L_HUMAN	17.1057426886183	1	SP=Saccharomyces cerevisiae;CT=Mixture;QY=10%;CV=in-house
1	1_1	1_1_1	1	sp|O00442|RTCA_HUMAN	15.1437100208341	1	SP=Saccharomyces cerevisiae;CT=Mixture;QY=10%;CV=in-house
1	1_1	1_1_1	1	sp|O00443|P3C2A_HUMAN	15.8705736211865	1	SP=Saccharomyces cerevisiae;CT=Mixture;QY=10%;CV=in-house
1	1_1	1_1_1	1	sp|O00458|IFRD1_HUMAN	16.3898924925088	1	SP=Saccharomyces cerevisiae;CT=Mixture;QY=10%;CV=in-house
1	1_1	1_1_1	1	sp|O00459|P85B_HUMAN	14.7210870824529	1	SP=Saccharomyces cerevisiae;CT=Mixture;QY=10%;CV=in-house
1	1_1	1_1_1	1	sp|O00461|GOLI4_HUMAN	15.6989194822079	1	SP=Saccharomyces cerevisiae;CT=Mixture;QY=10%;CV=in-house
1	1_1	1_1_1	1	sp|O00462|MANBA_HUMAN	15.9950344014471	1	SP=Saccharomyces cerevisiae;CT=Mixture;QY=10%;CV=in-house
1	1_1	1_1_1	1	sp|O00463|TRAF5_HUMAN	13.7445910558879	1	SP=Saccharomyces cerevisiae;CT=Mixture;QY=10%;CV=in-house
1	1_1	1_1_1	1	sp|O00468|AGRIN_HUMAN	15.5406975854552	1	SP=Saccharomyces cerevisiae;CT=Mixture;QY=10%;CV=in-house
1	1_1	1_1_1	1	sp|O00469|PLOD2_HUMAN	16.7560818266351	1	SP=Saccharomyces cerevisiae;CT=Mixture;QY=10%;CV=in-house
1	1_1	1_1_1	1	sp|O00470|MEIS1_HUMAN	14.2390471984279	1	SP=Saccharomyces cerevisiae;CT=Mixture;QY=10%;CV=in-house
1	1_1	1_1_1	1	sp|O00471|EXOC5_HUMAN	16.1655665936604	1	SP=Saccharomyces cerevisiae;CT=Mixture;QY=10%;CV=in-house
1	1_1	1_1_1	1	sp|O00478|BT3A3_HUMAN	13.8283477545076	1	SP=Saccharomyces cerevisiae;CT=Mixture;QY=10%;CV=in-house
1	1_1	1_1_1	1	sp|O00479|HMGN4_HUMAN	18.8538739772889	1	SP=Saccharomyces cerevisiae;CT=Mixture;QY=10%;CV=in-house
1	1_1	1_1_1	1	sp|O00483|NDUA4_HUMAN	17.0115182459787	1	SP=Saccharomyces cerevisiae;CT=Mixture;QY=10%;CV=in-house
1	1_1	1_1_1	1	sp|O00487|PSDE_HUMAN	16.7222726249279	1	SP=Saccharomyces cerevisiae;CT=Mixture;QY=10%;CV=in-house
1	1_1	1_1_1	1	sp|O00488|ZN593_HUMAN	14.0669152802124	1	SP=Saccharomyces cerevisiae;CT=Mixture;QY=10%;CV=in-house
1	1_1	1_1_1	1	sp|O00499|BIN1_HUMAN	16.1700173585201	1	SP=Saccharomyces cerevisiae;CT=Mixture;QY=10%;CV=in-house
1	1_1	1_1_1	1	sp|O00505|IMA4_HUMAN	15.6840419589075	1	SP=Saccharomyces cerevisiae;CT=Mixture;QY=10%;CV=in-house
1	1_1	1_1_1	1	sp|O00506|STK25_HUMAN	13.4865928403456	1	SP=Saccharomyces cerevisiae;CT=Mixture;QY=10%;CV=in-house
1	1_1	1_1_1	1	sp|O00507|USP9Y_HUMAN	15.7820771770503	1	SP=Saccharomyces cerevisiae;CT=Mixture;QY=10%;CV=in-house
1	1_1	1_1_1	1	sp|O00512|BCL9_HUMAN	14.9341202398037	1	SP=Saccharomyces cerevisiae;CT=Mixture;QY=10%;CV=in-house
1	1_1	1_1_1	1	sp|O00522|KRIT1_HUMAN	16.241058630007	1	SP=Saccharomyces cerevisiae;CT=Mixture;QY=10%;CV=in-house
1	1_1	1_1_1	1	sp|O00541|PESC_HUMAN	16.7387131956581	1	SP=Saccharomyces cerevisiae;CT=Mixture;QY=10%;CV=in-house
1	1_1	1_1_1	1	sp|O00559|RCAS1_HUMAN	14.043888953135	1	SP=Saccharomyces cerevisiae;CT=Mixture;QY=10%;CV=in-house
1	1_1	1_1_1	1	sp|O00560|SDCB1_HUMAN	15.3578264344197	1	SP=Saccharomyces cerevisiae;CT=Mixture;QY=10%;CV=in-house
1	1_1	1_1_1	1	sp|O00562|PITM1_HUMAN	14.25578304236	1	SP=Saccharomyces cerevisiae;CT=Mixture;QY=10%;CV=in-house
1	1_1	1_1_1	1	sp|O00566|MPP10_HUMAN	16.9931189716762	1	SP=Saccharomyces cerevisiae;CT=Mixture;QY=10%;CV=in-house
1	1_1	1_1_1	1	sp|O00567|NOP56_HUMAN	16.9217589310726	1	SP=Saccharomyces cerevisiae;CT=Mixture;QY=10%;CV=in-house
1	1_1	1_1_1	1	sp|O00571|DDX3X_HUMAN	16.984735448974	1	SP=Saccharomyces cerevisiae;CT=Mixture;QY=10%;CV=in-house
1	1_1	1_1_1	1	sp|O00584|RNT2_HUMAN	15.9060301263909	1	SP=Saccharomyces cerevisiae;CT=Mixture;QY=10%;CV=in-house
1	1_1	1_1_1	1	sp|O00592|PODXL_HUMAN	18.268715497621	1	SP=Saccharomyces cerevisiae;CT=Mixture;QY=10%;CV=in-house
1	1_1	1_1_1	1	sp|O00622|CCN1_HUMAN	13.5263916443079	1	SP=Saccharomyces cerevisiae;CT=Mixture;QY=10%;CV=in-house
1	1_1	1_1_1	1	sp|O00625|PIR_HUMAN	15.8405971695446	1	SP=Saccharomyces cerevisiae;CT=Mixture;QY=10%;CV=in-house
1	1_1	1_1_1	1	sp|O00629|IMA3_HUMAN	15.6608648923436	1	SP=Saccharomyces cerevisiae;CT=Mixture;QY=10%;CV=in-house
1	1_1	1_1_1	1	sp|O00712|NFIB_HUMAN	15.3207926229451	1	SP=Saccharomyces cerevisiae;CT=Mixture;QY=10%;CV=in-house
1	1_1	1_1_1	1	sp|O00716|E2F3_HUMAN	14.2285689932301	1	SP=Saccharomyces cerevisiae;CT=Mixture;QY=10%;CV=in-house
1	1_1	1_1_1	1	sp|O00743|PPP6_HUMAN	17.5287925297371	1	SP=Saccharomyces cerevisiae;CT=Mixture;QY=10%;CV=in-house
1	1_1	1_1_1	1	sp|O00746|NDKM_HUMAN	15.1673116828182	1	SP=Saccharomyces cerevisiae;CT=Mixture;QY=10%;CV=in-house
1	1_1	1_1_1	1	sp|O00750|P3C2B_HUMAN	13.6602488768717	1	SP=Saccharomyces cerevisiae;CT=Mixture;QY=10%;CV=in-house
1	1_1	1_1_1	1	sp|O00754|MA2B1_HUMAN	15.5360342416195	1	SP=Saccharomyces cerevisiae;CT=Mixture;QY=10%;CV=in-house
1	1_1	1_1_1	1	sp|O00762|UBE2C_HUMAN	15.9802130758991	1	SP=Saccharomyces cerevisiae;CT=Mixture;QY=10%;CV=in-house
1	1_1	1_1_1	1	sp|O00764|PDXK_HUMAN	14.651792866457	1	SP=Saccharomyces cerevisiae;CT=Mixture;QY=10%;CV=in-house
1	1_1	1_1_1	1	sp|O00767|SCD_HUMAN	15.9765510749854	1	SP=Saccharomyces cerevisiae;CT=Mixture;QY=10%;CV=in-house
1	1_1	1_1_1	1	sp|O13516|RS9A_YEAST	14.6630183415014	1	SP=Saccharomyces cerevisiae;CT=Mixture;QY=10%;CV=in-house
1	1_1	1_1_1	1	sp|O13563|RPN13_YEAST	16.0651437334081	1	SP=Saccharomyces cerevisiae;CT=Mixture;QY=10%;CV=in-house
1	1_1	1_1_1	1	sp|O14455|RL36B_YEAST	16.2475477872353	1	SP=Saccharomyces cerevisiae;CT=Mixture;QY=10%;CV=in-house
1	1_1	1_1_1	1	sp|O14467|MBF1_YEAST	16.8695721563872	1	SP=Saccharomyces cerevisiae;CT=Mixture;QY=10%;CV=in-house
1	1_1	1_1_1	1	sp|O14492|SH2B2_HUMAN	13.14964665884	1	SP=Saccharomyces cerevisiae;CT=Mixture;QY=10%;CV=in-house
1	1_1	1_1_1	1	sp|O14495|PLPP3_HUMAN	15.0211986176804	1	SP=Saccharomyces cerevisiae;CT=Mixture;QY=10%;CV=in-house
1	1_1	1_1_1	1	sp|O14497|ARI1A_HUMAN	15.0450660954177	1	SP=Saccharomyces cerevisiae;CT=Mixture;QY=10%;CV=in-house
1	1_1	1_1_1	1	sp|O14519|CDKA1_HUMAN	15.6361790869918	1	SP=Saccharomyces cerevisiae;CT=Mixture;QY=10%;CV=in-house
1	1_1	1_1_1	1	sp|O14521|DHSD_HUMAN	16.1723638267559	1	SP=Saccharomyces cerevisiae;CT=Mixture;QY=10%;CV=in-house
1	1_1	1_1_1	1	sp|O14523|C2C2L_HUMAN	14.3822727917463	1	SP=Saccharomyces cerevisiae;CT=Mixture;QY=10%;CV=in-house
1	1_1	1_1_1	1	sp|O14524|NEMP1_HUMAN	15.0392423442549	1	SP=Saccharomyces cerevisiae;CT=Mixture;QY=10%;CV=in-house
1	1_1	1_1_1	1	sp|O14529|CUX2_HUMAN	12.1974448383966	1	SP=Saccharomyces cerevisiae;CT=Mixture;QY=10%;CV=in-house
1	1_1	1_1_1	1	sp|O14530|TXND9_HUMAN	15.1316411729214	1	SP=Saccharomyces cerevisiae;CT=Mixture;QY=10%;CV=in-house
1	1_1	1_1_1	1	sp|O14531|DPYL4_HUMAN	16.8740373308933	1	SP=Saccharomyces cerevisiae;CT=Mixture;QY=10%;CV=in-house
1	1_1	1_1_1	1	sp|O14544|SOCS6_HUMAN	14.6635058478247	1	SP=Saccharomyces cerevisiae;CT=Mixture;QY=10%;CV=in-house
1	1_1	1_1_1	1	sp|O14545|TRAD1_HUMAN	11.7647418302354	1	SP=Saccharomyces cerevisiae;CT=Mixture;QY=10%;CV=in-house
1	1_1	1_1_1	1	sp|O14548|COX7R_HUMAN	15.9039162522122	1	SP=Saccharomyces cerevisiae;CT=Mixture;QY=10%;CV=in-house
1	1_1	1_1_1	1	sp|O14562|UBFD1_HUMAN	17.0358397360077	1	SP=Saccharomyces cerevisiae;CT=Mixture;QY=10%;CV=in-house
1	1_1	1_1_1	1	sp|O14576|DC1I1_HUMAN	15.6187865317029	1	SP=Saccharomyces cerevisiae;CT=Mixture;QY=10%;CV=in-house
1	1_1	1_1_1	1	sp|O14578|CTRO_HUMAN	15.3531739182065	1	SP=Saccharomyces cerevisiae;CT=Mixture;QY=10%;CV=in-house
1	1_1	1_1_1	1	sp|O14579|COPE_HUMAN	17.3067640499546	1	SP=Saccharomyces cerevisiae;CT=Mixture;QY=10%;CV=in-house
1	1_1	1_1_1	1	sp|O14593|RFXK_HUMAN	15.5883785140627	1	SP=Saccharomyces cerevisiae;CT=Mixture;QY=10%;CV=in-house
1	1_1	1_1_1	1	sp|O14617|AP3D1_HUMAN	15.683801492644	1	SP=Saccharomyces cerevisiae;CT=Mixture;QY=10%;CV=in-house
1	1_1	1_1_1	1	sp|O14618|CCS_HUMAN	14.9823089631923	1	SP=Saccharomyces cerevisiae;CT=Mixture;QY=10%;CV=in-house
1	1_1	1_1_1	1	sp|O14639|ABLM1_HUMAN	14.8795513621897	1	SP=Saccharomyces cerevisiae;CT=Mixture;QY=10%;CV=in-house
1	1_1	1_1_1	1	sp|O14640|DVL1_HUMAN;sp|P54792|DVLP1_HUMAN	14.0793022686929	1	SP=Saccharomyces cerevisiae;CT=Mixture;QY=10%;CV=in-house
1	1_1	1_1_1	1	sp|O14641|DVL2_HUMAN	14.2839647995766	1	SP=Saccharomyces cerevisiae;CT=Mixture;QY=10%;CV=in-house
1	1_1	1_1_1	1	sp|O14646|CHD1_HUMAN	15.5643875464586	1	SP=Saccharomyces cerevisiae;CT=Mixture;QY=10%;CV=in-house
1	1_1	1_1_1	1	sp|O14647|CHD2_HUMAN	15.0160577697028	1	SP=Saccharomyces cerevisiae;CT=Mixture;QY=10%;CV=in-house
1	1_1	1_1_1	1	sp|O14653|GOSR2_HUMAN	14.4839076024388	1	SP=Saccharomyces cerevisiae;CT=Mixture;QY=10%;CV=in-house
1	1_1	1_1_1	1	sp|O14656|TOR1A_HUMAN	16.5157078443021	1	SP=Saccharomyces cerevisiae;CT=Mixture;QY=10%;CV=in-house
1	1_1	1_1_1	1	sp|O14657|TOR1B_HUMAN	17.4843289473687	1	SP=Saccharomyces cerevisiae;CT=Mixture;QY=10%;CV=in-house
1	1_1	1_1_1	1	sp|O14662|STX16_HUMAN	14.205828726722	1	SP=Saccharomyces cerevisiae;CT=Mixture;QY=10%;CV=in-house
1	1_1	1_1_1	1	sp|O14672|ADA10_HUMAN	15.6929206139559	1	SP=Saccharomyces cerevisiae;CT=Mixture;QY=10%;CV=in-house
1	1_1	1_1_1	1	sp|O14678|ABCD4_HUMAN	15.6573437849695	1	SP=Saccharomyces cerevisiae;CT=Mixture;QY=10%;CV=in-house
1	1_1	1_1_1	1	sp|O14681|EI24_HUMAN	17.8318929475667	1	SP=Saccharomyces cerevisiae;CT=Mixture;QY=10%;CV=in-house
1	1_1	1_1_1	1	sp|O14682|ENC1_HUMAN	14.5636562784207	1	SP=Saccharomyces cerevisiae;CT=Mixture;QY=10%;CV=in-house
1	1_1	1_1_1	1	sp|O14683|P5I11_HUMAN	15.6520056404429	1	SP=Saccharomyces cerevisiae;CT=Mixture;QY=10%;CV=in-house
1	1_1	1_1_1	1	sp|O14684|PTGES_HUMAN	15.8161651775295	1	SP=Saccharomyces cerevisiae;CT=Mixture;QY=10%;CV=in-house
1	1_1	1_1_1	1	sp|O14686|KMT2D_HUMAN	14.8457623655446	1	SP=Saccharomyces cerevisiae;CT=Mixture;QY=10%;CV=in-house
1	1_1	1_1_1	1	sp|O14713|ITBP1_HUMAN	13.6633064683653	1	SP=Saccharomyces cerevisiae;CT=Mixture;QY=10%;CV=in-house
1	1_1	1_1_1	1	sp|O14727|APAF_HUMAN	14.7473380931898	1	SP=Saccharomyces cerevisiae;CT=Mixture;QY=10%;CV=in-house
1	1_1	1_1_1	1	sp|O14730|RIOK3_HUMAN	15.7202005517644	1	SP=Saccharomyces cerevisiae;CT=Mixture;QY=10%;CV=in-house
1	1_1	1_1_1	1	sp|O14733|MP2K7_HUMAN	16.8742120004013	1	SP=Saccharomyces cerevisiae;CT=Mixture;QY=10%;CV=in-house
1	1_1	1_1_1	1	sp|O14734|ACOT8_HUMAN	16.3607809134267	1	SP=Saccharomyces cerevisiae;CT=Mixture;QY=10%;CV=in-house
1	1_1	1_1_1	1	sp|O14735|CDIPT_HUMAN	15.5279847504449	1	SP=Saccharomyces cerevisiae;CT=Mixture;QY=10%;CV=in-house
1	1_1	1_1_1	1	sp|O14737|PDCD5_HUMAN	17.5789839673946	1	SP=Saccharomyces cerevisiae;CT=Mixture;QY=10%;CV=in-house
1	1_1	1_1_1	1	sp|O14744|ANM5_HUMAN	16.7227314995643	1	SP=Saccharomyces cerevisiae;CT=Mixture;QY=10%;CV=in-house
1	1_1	1_1_1	1	sp|O14745|NHRF1_HUMAN	15.5584248236068	1	SP=Saccharomyces cerevisiae;CT=Mixture;QY=10%;CV=in-house
1	1_1	1_1_1	1	sp|O14757|CHK1_HUMAN	15.215899672854	1	SP=Saccharomyces cerevisiae;CT=Mixture;QY=10%;CV=in-house
1	1_1	1_1_1	1	sp|O14763|TR10B_HUMAN	13.3259709138192	1	SP=Saccharomyces cerevisiae;CT=Mixture;QY=10%;CV=in-house
1	1_1	1_1_1	1	sp|O14770|MEIS2_HUMAN	14.5168603516528	1	SP=Saccharomyces cerevisiae;CT=Mixture;QY=10%;CV=in-house
1	1_1	1_1_1	1	sp|O14772|FPGT_HUMAN	14.7586776295755	1	SP=Saccharomyces cerevisiae;CT=Mixture;QY=10%;CV=in-house
1	1_1	1_1_1	1	sp|O14773|TPP1_HUMAN	15.386087531275	1	SP=Saccharomyces cerevisiae;CT=Mixture;QY=10%;CV=in-house
1	1_1	1_1_1	1	sp|O14776|TCRG1_HUMAN	16.5802402094401	1	SP=Saccharomyces cerevisiae;CT=Mixture;QY=10%;CV=in-house
1	1_1	1_1_1	1	sp|O14777|NDC80_HUMAN	16.4785109292398	1	SP=Saccharomyces cerevisiae;CT=Mixture;QY=10%;CV=in-house
1	1_1	1_1_1	1	sp|O14782|KIF3C_HUMAN	15.775595367827	1	SP=Saccharomyces cerevisiae;CT=Mixture;QY=10%;CV=in-house
1	1_1	1_1_1	1	sp|O14786|NRP1_HUMAN	14.5911909701786	1	SP=Saccharomyces cerevisiae;CT=Mixture;QY=10%;CV=in-house
1	1_1	1_1_1	1	sp|O14787|TNPO2_HUMAN	15.9725934637452	1	SP=Saccharomyces cerevisiae;CT=Mixture;QY=10%;CV=in-house
1	1_1	1_1_1	1	sp|O14795|UN13B_HUMAN	14.530202977209	1	SP=Saccharomyces cerevisiae;CT=Mixture;QY=10%;CV=in-house
1	1_1	1_1_1	1	sp|O14802|RPC1_HUMAN	15.8143885278006	1	SP=Saccharomyces cerevisiae;CT=Mixture;QY=10%;CV=in-house
1	1_1	1_1_1	1	sp|O14807|RASM_HUMAN	16.9574501096201	1	SP=Saccharomyces cerevisiae;CT=Mixture;QY=10%;CV=in-house
1	1_1	1_1_1	1	sp|O14810|CPLX1_HUMAN	15.2910419936598	1	SP=Saccharomyces cerevisiae;CT=Mixture;QY=10%;CV=in-house
1	1_1	1_1_1	1	sp|O14813|PHX2A_HUMAN	18.0165690272279	1	SP=Saccharomyces cerevisiae;CT=Mixture;QY=10%;CV=in-house
1	1_1	1_1_1	1	sp|O14818|PSA7_HUMAN	17.6786563456115	1	SP=Saccharomyces cerevisiae;CT=Mixture;QY=10%;CV=in-house
1	1_1	1_1_1	1	sp|O14828|SCAM3_HUMAN	15.7089361984389	1	SP=Saccharomyces cerevisiae;CT=Mixture;QY=10%;CV=in-house
1	1_1	1_1_1	1	sp|O14832|PAHX_HUMAN	15.1001989839493	1	SP=Saccharomyces cerevisiae;CT=Mixture;QY=10%;CV=in-house
1	1_1	1_1_1	1	sp|O14874|BCKD_HUMAN	15.5769814436884	1	SP=Saccharomyces cerevisiae;CT=Mixture;QY=10%;CV=in-house
1	1_1	1_1_1	1	sp|O14879|IFIT3_HUMAN	13.4635103242957	1	SP=Saccharomyces cerevisiae;CT=Mixture;QY=10%;CV=in-house
1	1_1	1_1_1	1	sp|O14880|MGST3_HUMAN	17.7599806297055	1	SP=Saccharomyces cerevisiae;CT=Mixture;QY=10%;CV=in-house
1	1_1	1_1_1	1	sp|O14907|TX1B3_HUMAN	15.4839751138043	1	SP=Saccharomyces cerevisiae;CT=Mixture;QY=10%;CV=in-house
1	1_1	1_1_1	1	sp|O14908|GIPC1_HUMAN	14.0715353729067	1	SP=Saccharomyces cerevisiae;CT=Mixture;QY=10%;CV=in-house
1	1_1	1_1_1	1	sp|O14920|IKKB_HUMAN	14.9988601165865	1	SP=Saccharomyces cerevisiae;CT=Mixture;QY=10%;CV=in-house
1	1_1	1_1_1	1	sp|O14924|RGS12_HUMAN	12.7813420510218	1	SP=Saccharomyces cerevisiae;CT=Mixture;QY=10%;CV=in-house
1	1_1	1_1_1	1	sp|O14925|TIM23_HUMAN	16.7057268721536	1	SP=Saccharomyces cerevisiae;CT=Mixture;QY=10%;CV=in-house
1	1_1	1_1_1	1	sp|O14929|HAT1_HUMAN	15.9436219793031	1	SP=Saccharomyces cerevisiae;CT=Mixture;QY=10%;CV=in-house
1	1_1	1_1_1	1	sp|O14933|UB2L6_HUMAN	16.5004475190826	1	SP=Saccharomyces cerevisiae;CT=Mixture;QY=10%;CV=in-house
1	1_1	1_1_1	1	sp|O14936|CSKP_HUMAN	16.6636900804952	1	SP=Saccharomyces cerevisiae;CT=Mixture;QY=10%;CV=in-house
1	1_1	1_1_1	1	sp|O14949|QCR8_HUMAN	15.7681294444238	1	SP=Saccharomyces cerevisiae;CT=Mixture;QY=10%;CV=in-house
1	1_1	1_1_1	1	sp|O14950|ML12B_HUMAN;sp|P19105|ML12A_HUMAN	17.7853830123779	1	SP=Saccharomyces cerevisiae;CT=Mixture;QY=10%;CV=in-house
1	1_1	1_1_1	1	sp|O14964|HGS_HUMAN	16.4321309289972	1	SP=Saccharomyces cerevisiae;CT=Mixture;QY=10%;CV=in-house
1	1_1	1_1_1	1	sp|O14965|AURKA_HUMAN	15.925285697706	1	SP=Saccharomyces cerevisiae;CT=Mixture;QY=10%;CV=in-house
1	1_1	1_1_1	1	sp|O14966|RAB7L_HUMAN	14.7898369354159	1	SP=Saccharomyces cerevisiae;CT=Mixture;QY=10%;CV=in-house
1	1_1	1_1_1	1	sp|O14967|CLGN_HUMAN	16.0960022294295	1	SP=Saccharomyces cerevisiae;CT=Mixture;QY=10%;CV=in-house
1	1_1	1_1_1	1	sp|O14972|VP26C_HUMAN	14.7978246669589	1	SP=Saccharomyces cerevisiae;CT=Mixture;QY=10%;CV=in-house
1	1_1	1_1_1	1	sp|O14974|MYPT1_HUMAN	15.7641746626573	1	SP=Saccharomyces cerevisiae;CT=Mixture;QY=10%;CV=in-house
1	1_1	1_1_1	1	sp|O14975|S27A2_HUMAN	14.5096609704206	1	SP=Saccharomyces cerevisiae;CT=Mixture;QY=10%;CV=in-house
1	1_1	1_1_1	1	sp|O14976|GAK_HUMAN	15.0776014616806	1	SP=Saccharomyces cerevisiae;CT=Mixture;QY=10%;CV=in-house
1	1_1	1_1_1	1	sp|O14979|HNRDL_HUMAN	15.9386401528886	1	SP=Saccharomyces cerevisiae;CT=Mixture;QY=10%;CV=in-house
1	1_1	1_1_1	1	sp|O14980|XPO1_HUMAN	17.4590357460624	1	SP=Saccharomyces cerevisiae;CT=Mixture;QY=10%;CV=in-house
1	1_1	1_1_1	1	sp|O14981|BTAF1_HUMAN	15.0642030048606	1	SP=Saccharomyces cerevisiae;CT=Mixture;QY=10%;CV=in-house
1	1_1	1_1_1	1	sp|O15013|ARHGA_HUMAN	15.5567372495746	1	SP=Saccharomyces cerevisiae;CT=Mixture;QY=10%;CV=in-house
1	1_1	1_1_1	1	sp|O15014|ZN609_HUMAN	15.1899035817273	1	SP=Saccharomyces cerevisiae;CT=Mixture;QY=10%;CV=in-house
1	1_1	1_1_1	1	sp|O15015|ZN646_HUMAN	14.6624380550746	1	SP=Saccharomyces cerevisiae;CT=Mixture;QY=10%;CV=in-house
1	1_1	1_1_1	1	sp|O15020|SPTN2_HUMAN	15.2757449197646	1	SP=Saccharomyces cerevisiae;CT=Mixture;QY=10%;CV=in-house
1	1_1	1_1_1	1	sp|O15021|MAST4_HUMAN	13.0945145921035	1	SP=Saccharomyces cerevisiae;CT=Mixture;QY=10%;CV=in-house
1	1_1	1_1_1	1	sp|O15027|SC16A_HUMAN	15.7857660123647	1	SP=Saccharomyces cerevisiae;CT=Mixture;QY=10%;CV=in-house
1	1_1	1_1_1	1	sp|O15031|PLXB2_HUMAN	15.6473319239246	1	SP=Saccharomyces cerevisiae;CT=Mixture;QY=10%;CV=in-house
1	1_1	1_1_1	1	sp|O15034|RIMB2_HUMAN	14.7377285252424	1	SP=Saccharomyces cerevisiae;CT=Mixture;QY=10%;CV=in-house
1	1_1	1_1_1	1	sp|O15037|KHNYN_HUMAN	14.8253735263712	1	SP=Saccharomyces cerevisiae;CT=Mixture;QY=10%;CV=in-house
1	1_1	1_1_1	1	sp|O15042|SR140_HUMAN	15.4821605386968	1	SP=Saccharomyces cerevisiae;CT=Mixture;QY=10%;CV=in-house
1	1_1	1_1_1	1	sp|O15047|SET1A_HUMAN	14.8019166010479	1	SP=Saccharomyces cerevisiae;CT=Mixture;QY=10%;CV=in-house
1	1_1	1_1_1	1	sp|O15054|KDM6B_HUMAN	14.152070942586	1	SP=Saccharomyces cerevisiae;CT=Mixture;QY=10%;CV=in-house
1	1_1	1_1_1	1	sp|O15056|SYNJ2_HUMAN	14.8643936525885	1	SP=Saccharomyces cerevisiae;CT=Mixture;QY=10%;CV=in-house
1	1_1	1_1_1	1	sp|O15060|ZBT39_HUMAN	16.4594990192526	1	SP=Saccharomyces cerevisiae;CT=Mixture;QY=10%;CV=in-house
1	1_1	1_1_1	1	sp|O15061|SYNEM_HUMAN	14.6132878293302	1	SP=Saccharomyces cerevisiae;CT=Mixture;QY=10%;CV=in-house
1	1_1	1_1_1	1	sp|O15062|ZBTB5_HUMAN	16.3768242119877	1	SP=Saccharomyces cerevisiae;CT=Mixture;QY=10%;CV=in-house
1	1_1	1_1_1	1	sp|O15066|KIF3B_HUMAN	14.8847114056309	1	SP=Saccharomyces cerevisiae;CT=Mixture;QY=10%;CV=in-house
1	1_1	1_1_1	1	sp|O15067|PUR4_HUMAN	15.2683465755555	1	SP=Saccharomyces cerevisiae;CT=Mixture;QY=10%;CV=in-house
1	1_1	1_1_1	1	sp|O15068|MCF2L_HUMAN	15.5381400698831	1	SP=Saccharomyces cerevisiae;CT=Mixture;QY=10%;CV=in-house
1	1_1	1_1_1	1	sp|O15069|NACAD_HUMAN	14.7864841118283	1	SP=Saccharomyces cerevisiae;CT=Mixture;QY=10%;CV=in-house
1	1_1	1_1_1	1	sp|O15075|DCLK1_HUMAN	15.3553964565425	1	SP=Saccharomyces cerevisiae;CT=Mixture;QY=10%;CV=in-house
1	1_1	1_1_1	1	sp|O15078|CE290_HUMAN	15.3598727871655	1	SP=Saccharomyces cerevisiae;CT=Mixture;QY=10%;CV=in-house
1	1_1	1_1_1	1	sp|O15084|ANR28_HUMAN	14.0218545730763	1	SP=Saccharomyces cerevisiae;CT=Mixture;QY=10%;CV=in-house
1	1_1	1_1_1	1	sp|O15085|ARHGB_HUMAN	15.1306307126542	1	SP=Saccharomyces cerevisiae;CT=Mixture;QY=10%;CV=in-house
1	1_1	1_1_1	1	sp|O15090|ZN536_HUMAN	15.2117178401827	1	SP=Saccharomyces cerevisiae;CT=Mixture;QY=10%;CV=in-house
1	1_1	1_1_1	1	sp|O15091|MRPP3_HUMAN	16.6351460357077	1	SP=Saccharomyces cerevisiae;CT=Mixture;QY=10%;CV=in-house
1	1_1	1_1_1	1	sp|O15111|IKKA_HUMAN	15.7638682327397	1	SP=Saccharomyces cerevisiae;CT=Mixture;QY=10%;CV=in-house
1	1_1	1_1_1	1	sp|O15116|LSM1_HUMAN	16.8396926382535	1	SP=Saccharomyces cerevisiae;CT=Mixture;QY=10%;CV=in-house
1	1_1	1_1_1	1	sp|O15118|NPC1_HUMAN	15.7129436829027	1	SP=Saccharomyces cerevisiae;CT=Mixture;QY=10%;CV=in-house
1	1_1	1_1_1	1	sp|O15119|TBX3_HUMAN	15.8540120539255	1	SP=Saccharomyces cerevisiae;CT=Mixture;QY=10%;CV=in-house
1	1_1	1_1_1	1	sp|O15120|PLCB_HUMAN	11.9776424938963	1	SP=Saccharomyces cerevisiae;CT=Mixture;QY=10%;CV=in-house
1	1_1	1_1_1	1	sp|O15121|DEGS1_HUMAN	15.6843375931156	1	SP=Saccharomyces cerevisiae;CT=Mixture;QY=10%;CV=in-house
1	1_1	1_1_1	1	sp|O15126|SCAM1_HUMAN	16.1509356108754	1	SP=Saccharomyces cerevisiae;CT=Mixture;QY=10%;CV=in-house
1	1_1	1_1_1	1	sp|O15127|SCAM2_HUMAN	15.4047042186926	1	SP=Saccharomyces cerevisiae;CT=Mixture;QY=10%;CV=in-house
1	1_1	1_1_1	1	sp|O15143|ARC1B_HUMAN	17.8863932145541	1	SP=Saccharomyces cerevisiae;CT=Mixture;QY=10%;CV=in-house
1	1_1	1_1_1	1	sp|O15144|ARPC2_HUMAN	17.0337321968034	1	SP=Saccharomyces cerevisiae;CT=Mixture;QY=10%;CV=in-house
1	1_1	1_1_1	1	sp|O15145|ARPC3_HUMAN	17.8612385916754	1	SP=Saccharomyces cerevisiae;CT=Mixture;QY=10%;CV=in-house
1	1_1	1_1_1	1	sp|O15151|MDM4_HUMAN	16.1750704814361	1	SP=Saccharomyces cerevisiae;CT=Mixture;QY=10%;CV=in-house
1	1_1	1_1_1	1	sp|O15155|BET1_HUMAN	17.5573647362594	1	SP=Saccharomyces cerevisiae;CT=Mixture;QY=10%;CV=in-house
1	1_1	1_1_1	1	sp|O15160|RPAC1_HUMAN	15.8090691361887	1	SP=Saccharomyces cerevisiae;CT=Mixture;QY=10%;CV=in-house
1	1_1	1_1_1	1	sp|O15164|TIF1A_HUMAN	15.0073008319869	1	SP=Saccharomyces cerevisiae;CT=Mixture;QY=10%;CV=in-house
1	1_1	1_1_1	1	sp|O15173|PGRC2_HUMAN	15.3741102458371	1	SP=Saccharomyces cerevisiae;CT=Mixture;QY=10%;CV=in-house
1	1_1	1_1_1	1	sp|O15182|CETN3_HUMAN	15.465115368996	1	SP=Saccharomyces cerevisiae;CT=Mixture;QY=10%;CV=in-house
1	1_1	1_1_1	1	sp|O15211|RGL2_HUMAN	16.3214610097038	1	SP=Saccharomyces cerevisiae;CT=Mixture;QY=10%;CV=in-house
1	1_1	1_1_1	1	sp|O15212|PFD6_HUMAN	18.4222125469881	1	SP=Saccharomyces cerevisiae;CT=Mixture;QY=10%;CV=in-house
1	1_1	1_1_1	1	sp|O15213|WDR46_HUMAN	15.9688968823583	1	SP=Saccharomyces cerevisiae;CT=Mixture;QY=10%;CV=in-house
1	1_1	1_1_1	1	sp|O15217|GSTA4_HUMAN	13.0380512082794	1	SP=Saccharomyces cerevisiae;CT=Mixture;QY=10%;CV=in-house
1	1_1	1_1_1	1	sp|O15226|NKRF_HUMAN	16.5358490854874	1	SP=Saccharomyces cerevisiae;CT=Mixture;QY=10%;CV=in-house
1	1_1	1_1_1	1	sp|O15228|GNPAT_HUMAN	16.5122621919324	1	SP=Saccharomyces cerevisiae;CT=Mixture;QY=10%;CV=in-house
1	1_1	1_1_1	1	sp|O15230|LAMA5_HUMAN	14.3956893706049	1	SP=Saccharomyces cerevisiae;CT=Mixture;QY=10%;CV=in-house
1	1_1	1_1_1	1	sp|O15231|ZN185_HUMAN	15.1348045128125	1	SP=Saccharomyces cerevisiae;CT=Mixture;QY=10%;CV=in-house
1	1_1	1_1_1	1	sp|O15234|CASC3_HUMAN	15.8390288263852	1	SP=Saccharomyces cerevisiae;CT=Mixture;QY=10%;CV=in-house
1	1_1	1_1_1	1	sp|O15240|VGF_HUMAN	16.7997231200141	1	SP=Saccharomyces cerevisiae;CT=Mixture;QY=10%;CV=in-house
1	1_1	1_1_1	1	sp|O15243|OBRG_HUMAN	12.9812054354402	1	SP=Saccharomyces cerevisiae;CT=Mixture;QY=10%;CV=in-house
1	1_1	1_1_1	1	sp|O15254|ACOX3_HUMAN	15.7469619448173	1	SP=Saccharomyces cerevisiae;CT=Mixture;QY=10%;CV=in-house
1	1_1	1_1_1	1	sp|O15258|RER1_HUMAN	16.3254857076308	1	SP=Saccharomyces cerevisiae;CT=Mixture;QY=10%;CV=in-house
1	1_1	1_1_1	1	sp|O15260|SURF4_HUMAN	15.781885770944	1	SP=Saccharomyces cerevisiae;CT=Mixture;QY=10%;CV=in-house
1	1_1	1_1_1	1	sp|O15265|ATX7_HUMAN	14.9901868596976	1	SP=Saccharomyces cerevisiae;CT=Mixture;QY=10%;CV=in-house
1	1_1	1_1_1	1	sp|O15269|SPTC1_HUMAN	16.3267842414234	1	SP=Saccharomyces cerevisiae;CT=Mixture;QY=10%;CV=in-house
1	1_1	1_1_1	1	sp|O15270|SPTC2_HUMAN	16.4054177434938	1	SP=Saccharomyces cerevisiae;CT=Mixture;QY=10%;CV=in-house
1	1_1	1_1_1	1	sp|O15287|FANCG_HUMAN	14.8877192451052	1	SP=Saccharomyces cerevisiae;CT=Mixture;QY=10%;CV=in-house
1	1_1	1_1_1	1	sp|O15294|OGT1_HUMAN	16.6913504513491	1	SP=Saccharomyces cerevisiae;CT=Mixture;QY=10%;CV=in-house
1	1_1	1_1_1	1	sp|O15297|PPM1D_HUMAN	11.5344845625493	1	SP=Saccharomyces cerevisiae;CT=Mixture;QY=10%;CV=in-house
1	1_1	1_1_1	1	sp|O15305|PMM2_HUMAN	16.1187239982598	1	SP=Saccharomyces cerevisiae;CT=Mixture;QY=10%;CV=in-house
1	1_1	1_1_1	1	sp|O15315|RA51B_HUMAN	13.3039861806287	1	SP=Saccharomyces cerevisiae;CT=Mixture;QY=10%;CV=in-house
1	1_1	1_1_1	1	sp|O15318|RPC7_HUMAN	14.5476954345341	1	SP=Saccharomyces cerevisiae;CT=Mixture;QY=10%;CV=in-house
1	1_1	1_1_1	1	sp|O15321|TM9S1_HUMAN	16.170216923539	1	SP=Saccharomyces cerevisiae;CT=Mixture;QY=10%;CV=in-house
1	1_1	1_1_1	1	sp|O15344|TRI18_HUMAN	15.2180726811761	1	SP=Saccharomyces cerevisiae;CT=Mixture;QY=10%;CV=in-house
1	1_1	1_1_1	1	sp|O15347|HMGB3_HUMAN	16.3027547016381	1	SP=Saccharomyces cerevisiae;CT=Mixture;QY=10%;CV=in-house
1	1_1	1_1_1	1	sp|O15355|PPM1G_HUMAN	16.926026563043	1	SP=Saccharomyces cerevisiae;CT=Mixture;QY=10%;CV=in-house
1	1_1	1_1_1	1	sp|O15357|SHIP2_HUMAN	16.5769599109071	1	SP=Saccharomyces cerevisiae;CT=Mixture;QY=10%;CV=in-house
1	1_1	1_1_1	1	sp|O15360|FANCA_HUMAN	13.2560610823918	1	SP=Saccharomyces cerevisiae;CT=Mixture;QY=10%;CV=in-house
1	1_1	1_1_1	1	sp|O15371|EIF3D_HUMAN	16.7742859527188	1	SP=Saccharomyces cerevisiae;CT=Mixture;QY=10%;CV=in-house
1	1_1	1_1_1	1	sp|O15372|EIF3H_HUMAN	16.7171157027751	1	SP=Saccharomyces cerevisiae;CT=Mixture;QY=10%;CV=in-house
1	1_1	1_1_1	1	sp|O15379|HDAC3_HUMAN	12.6409277263328	1	SP=Saccharomyces cerevisiae;CT=Mixture;QY=10%;CV=in-house
1	1_1	1_1_1	1	sp|O15381|NVL_HUMAN	15.7756224493504	1	SP=Saccharomyces cerevisiae;CT=Mixture;QY=10%;CV=in-house
1	1_1	1_1_1	1	sp|O15382|BCAT2_HUMAN	16.5445495940708	1	SP=Saccharomyces cerevisiae;CT=Mixture;QY=10%;CV=in-house
1	1_1	1_1_1	1	sp|O15392|BIRC5_HUMAN	18.049653951132	1	SP=Saccharomyces cerevisiae;CT=Mixture;QY=10%;CV=in-house
1	1_1	1_1_1	1	sp|O15394|NCAM2_HUMAN	13.9900313940749	1	SP=Saccharomyces cerevisiae;CT=Mixture;QY=10%;CV=in-house
1	1_1	1_1_1	1	sp|O15397|IPO8_HUMAN	15.3421003706383	1	SP=Saccharomyces cerevisiae;CT=Mixture;QY=10%;CV=in-house
1	1_1	1_1_1	1	sp|O15400|STX7_HUMAN	15.7556885481683	1	SP=Saccharomyces cerevisiae;CT=Mixture;QY=10%;CV=in-house
1	1_1	1_1_1	1	sp|O15427|MOT4_HUMAN	15.7918090238846	1	SP=Saccharomyces cerevisiae;CT=Mixture;QY=10%;CV=in-house
1	1_1	1_1_1	1	sp|O15431|COPT1_HUMAN	14.4262772052324	1	SP=Saccharomyces cerevisiae;CT=Mixture;QY=10%;CV=in-house
1	1_1	1_1_1	1	sp|O15439|MRP4_HUMAN	14.9815182899552	1	SP=Saccharomyces cerevisiae;CT=Mixture;QY=10%;CV=in-house
1	1_1	1_1_1	1	sp|O15440|MRP5_HUMAN	16.996661786821	1	SP=Saccharomyces cerevisiae;CT=Mixture;QY=10%;CV=in-house
1	1_1	1_1_1	1	sp|O15446|RPA34_HUMAN	16.1943745073101	1	SP=Saccharomyces cerevisiae;CT=Mixture;QY=10%;CV=in-house
1	1_1	1_1_1	1	sp|O15460|P4HA2_HUMAN	16.7300504679946	1	SP=Saccharomyces cerevisiae;CT=Mixture;QY=10%;CV=in-house
1	1_1	1_1_1	1	sp|O15484|CAN5_HUMAN	15.9697721029155	1	SP=Saccharomyces cerevisiae;CT=Mixture;QY=10%;CV=in-house
1	1_1	1_1_1	1	sp|O15498|YKT6_HUMAN	18.1823474296492	1	SP=Saccharomyces cerevisiae;CT=Mixture;QY=10%;CV=in-house
1	1_1	1_1_1	1	sp|O15504|NUP42_HUMAN	14.6481082454178	1	SP=Saccharomyces cerevisiae;CT=Mixture;QY=10%;CV=in-house
1	1_1	1_1_1	1	sp|O15511|ARPC5_HUMAN	17.7184231885845	1	SP=Saccharomyces cerevisiae;CT=Mixture;QY=10%;CV=in-house
1	1_1	1_1_1	1	sp|O15514|RPB4_HUMAN	17.6217564246411	1	SP=Saccharomyces cerevisiae;CT=Mixture;QY=10%;CV=in-house
1	1_1	1_1_1	1	sp|O15523|DDX3Y_HUMAN	15.0273112286708	1	SP=Saccharomyces cerevisiae;CT=Mixture;QY=10%;CV=in-house
1	1_1	1_1_1	1	sp|O15525|MAFG_HUMAN	15.3273541189853	1	SP=Saccharomyces cerevisiae;CT=Mixture;QY=10%;CV=in-house
1	1_1	1_1_1	1	sp|O15530|PDPK1_HUMAN	16.502344810933	1	SP=Saccharomyces cerevisiae;CT=Mixture;QY=10%;CV=in-house
1	1_1	1_1_1	1	sp|O15533|TPSN_HUMAN	17.6692774792855	1	SP=Saccharomyces cerevisiae;CT=Mixture;QY=10%;CV=in-house
1	1_1	1_1_1	1	sp|O15534|PER1_HUMAN	14.5820202226586	1	SP=Saccharomyces cerevisiae;CT=Mixture;QY=10%;CV=in-house
1	1_1	1_1_1	1	sp|O15541|R113A_HUMAN	15.0574536889515	1	SP=Saccharomyces cerevisiae;CT=Mixture;QY=10%;CV=in-house
1	1_1	1_1_1	1	sp|O15550|KDM6A_HUMAN	16.5098252516395	1	SP=Saccharomyces cerevisiae;CT=Mixture;QY=10%;CV=in-house
1	1_1	1_1_1	1	sp|O43143|DHX15_HUMAN	16.8618349467123	1	SP=Saccharomyces cerevisiae;CT=Mixture;QY=10%;CV=in-house
1	1_1	1_1_1	1	sp|O43148|MCES_HUMAN	15.0599981905446	1	SP=Saccharomyces cerevisiae;CT=Mixture;QY=10%;CV=in-house
1	1_1	1_1_1	1	sp|O43149|ZZEF1_HUMAN	15.7974677280839	1	SP=Saccharomyces cerevisiae;CT=Mixture;QY=10%;CV=in-house
1	1_1	1_1_1	1	sp|O43150|ASAP2_HUMAN	14.9329580854965	1	SP=Saccharomyces cerevisiae;CT=Mixture;QY=10%;CV=in-house
1	1_1	1_1_1	1	sp|O43156|TTI1_HUMAN	14.6374738741277	1	SP=Saccharomyces cerevisiae;CT=Mixture;QY=10%;CV=in-house
1	1_1	1_1_1	1	sp|O43157|PLXB1_HUMAN	13.7492006208198	1	SP=Saccharomyces cerevisiae;CT=Mixture;QY=10%;CV=in-house
1	1_1	1_1_1	1	sp|O43159|RRP8_HUMAN	16.6923803087618	1	SP=Saccharomyces cerevisiae;CT=Mixture;QY=10%;CV=in-house
1	1_1	1_1_1	1	sp|O43164|PJA2_HUMAN	13.62861436678	1	SP=Saccharomyces cerevisiae;CT=Mixture;QY=10%;CV=in-house
1	1_1	1_1_1	1	sp|O43166|SI1L1_HUMAN	15.2595213937258	1	SP=Saccharomyces cerevisiae;CT=Mixture;QY=10%;CV=in-house
1	1_1	1_1_1	1	sp|O43167|ZBT24_HUMAN	14.0858898375982	1	SP=Saccharomyces cerevisiae;CT=Mixture;QY=10%;CV=in-house
1	1_1	1_1_1	1	sp|O43169|CYB5B_HUMAN	15.0232276249613	1	SP=Saccharomyces cerevisiae;CT=Mixture;QY=10%;CV=in-house
1	1_1	1_1_1	1	sp|O43172|PRP4_HUMAN	16.2694755191741	1	SP=Saccharomyces cerevisiae;CT=Mixture;QY=10%;CV=in-house
1	1_1	1_1_1	1	sp|O43173|SIA8C_HUMAN	15.0828417745577	1	SP=Saccharomyces cerevisiae;CT=Mixture;QY=10%;CV=in-house
1	1_1	1_1_1	1	sp|O43175|SERA_HUMAN	17.0520765708283	1	SP=Saccharomyces cerevisiae;CT=Mixture;QY=10%;CV=in-house
1	1_1	1_1_1	1	sp|O43181|NDUS4_HUMAN	16.7936195785866	1	SP=Saccharomyces cerevisiae;CT=Mixture;QY=10%;CV=in-house
1	1_1	1_1_1	1	sp|O43189|PHF1_HUMAN	12.5584657149281	1	SP=Saccharomyces cerevisiae;CT=Mixture;QY=10%;CV=in-house
1	1_1	1_1_1	1	sp|O43237|DC1L2_HUMAN	16.9254837293543	1	SP=Saccharomyces cerevisiae;CT=Mixture;QY=10%;CV=in-house
1	1_1	1_1_1	1	sp|O43242|PSMD3_HUMAN	17.2557991357737	1	SP=Saccharomyces cerevisiae;CT=Mixture;QY=10%;CV=in-house
1	1_1	1_1_1	1	sp|O43251|RFOX2_HUMAN	16.6192287065855	1	SP=Saccharomyces cerevisiae;CT=Mixture;QY=10%;CV=in-house
1	1_1	1_1_1	1	sp|O43252|PAPS1_HUMAN	16.68202868001	1	SP=Saccharomyces cerevisiae;CT=Mixture;QY=10%;CV=in-house
1	1_1	1_1_1	1	sp|O43257|ZNHI1_HUMAN	16.5376607864188	1	SP=Saccharomyces cerevisiae;CT=Mixture;QY=10%;CV=in-house
1	1_1	1_1_1	1	sp|O43264|ZW10_HUMAN	15.9594168870755	1	SP=Saccharomyces cerevisiae;CT=Mixture;QY=10%;CV=in-house
1	1_1	1_1_1	1	sp|O43281|EFS_HUMAN	14.8614036232851	1	SP=Saccharomyces cerevisiae;CT=Mixture;QY=10%;CV=in-house
1	1_1	1_1_1	1	sp|O43290|SNUT1_HUMAN	15.9823520433075	1	SP=Saccharomyces cerevisiae;CT=Mixture;QY=10%;CV=in-house
1	1_1	1_1_1	1	sp|O43292|GPAA1_HUMAN	15.0849460468324	1	SP=Saccharomyces cerevisiae;CT=Mixture;QY=10%;CV=in-house
1	1_1	1_1_1	1	sp|O43293|DAPK3_HUMAN	16.4821551320151	1	SP=Saccharomyces cerevisiae;CT=Mixture;QY=10%;CV=in-house
1	1_1	1_1_1	1	sp|O43294|TGFI1_HUMAN	14.5841242682742	1	SP=Saccharomyces cerevisiae;CT=Mixture;QY=10%;CV=in-house
1	1_1	1_1_1	1	sp|O43295|SRGP3_HUMAN	14.806656853499	1	SP=Saccharomyces cerevisiae;CT=Mixture;QY=10%;CV=in-house
1	1_1	1_1_1	1	sp|O43299|AP5Z1_HUMAN	14.7156562399715	1	SP=Saccharomyces cerevisiae;CT=Mixture;QY=10%;CV=in-house
1	1_1	1_1_1	1	sp|O43301|HS12A_HUMAN	14.9441786246096	1	SP=Saccharomyces cerevisiae;CT=Mixture;QY=10%;CV=in-house
1	1_1	1_1_1	1	sp|O43303|CP110_HUMAN	15.9365972246171	1	SP=Saccharomyces cerevisiae;CT=Mixture;QY=10%;CV=in-house
1	1_1	1_1_1	1	sp|O43306|ADCY6_HUMAN	13.1433629205346	1	SP=Saccharomyces cerevisiae;CT=Mixture;QY=10%;CV=in-house
1	1_1	1_1_1	1	sp|O43309|ZSC12_HUMAN	14.2325948076207	1	SP=Saccharomyces cerevisiae;CT=Mixture;QY=10%;CV=in-house
1	1_1	1_1_1	1	sp|O43310|CTIF_HUMAN	15.2173969138695	1	SP=Saccharomyces cerevisiae;CT=Mixture;QY=10%;CV=in-house
1	1_1	1_1_1	1	sp|O43314|VIP2_HUMAN	15.0800530164188	1	SP=Saccharomyces cerevisiae;CT=Mixture;QY=10%;CV=in-house
1	1_1	1_1_1	1	sp|O43316|PAX4_HUMAN	19.0229193390361	1	SP=Saccharomyces cerevisiae;CT=Mixture;QY=10%;CV=in-house
1	1_1	1_1_1	1	sp|O43318|M3K7_HUMAN	15.1627870399746	1	SP=Saccharomyces cerevisiae;CT=Mixture;QY=10%;CV=in-house
1	1_1	1_1_1	1	sp|O43324|MCA3_HUMAN	18.0463291288237	1	SP=Saccharomyces cerevisiae;CT=Mixture;QY=10%;CV=in-house
1	1_1	1_1_1	1	sp|O43345|ZN208_HUMAN	17.2131640395024	1	SP=Saccharomyces cerevisiae;CT=Mixture;QY=10%;CV=in-house
1	1_1	1_1_1	1	sp|O43347|MSI1H_HUMAN	15.4069785358481	1	SP=Saccharomyces cerevisiae;CT=Mixture;QY=10%;CV=in-house
1	1_1	1_1_1	1	sp|O43353|RIPK2_HUMAN	14.7017334615107	1	SP=Saccharomyces cerevisiae;CT=Mixture;QY=10%;CV=in-house
1	1_1	1_1_1	1	sp|O43379|WDR62_HUMAN	13.8182077042033	1	SP=Saccharomyces cerevisiae;CT=Mixture;QY=10%;CV=in-house
1	1_1	1_1_1	1	sp|O43390|HNRPR_HUMAN	17.0358319443104	1	SP=Saccharomyces cerevisiae;CT=Mixture;QY=10%;CV=in-house
1	1_1	1_1_1	1	sp|O43395|PRPF3_HUMAN	16.5988745795786	1	SP=Saccharomyces cerevisiae;CT=Mixture;QY=10%;CV=in-house
1	1_1	1_1_1	1	sp|O43396|TXNL1_HUMAN	16.4357842737077	1	SP=Saccharomyces cerevisiae;CT=Mixture;QY=10%;CV=in-house
1	1_1	1_1_1	1	sp|O43399|TPD54_HUMAN	17.938275717206	1	SP=Saccharomyces cerevisiae;CT=Mixture;QY=10%;CV=in-house
1	1_1	1_1_1	1	sp|O43402|EMC8_HUMAN	16.1829877905196	1	SP=Saccharomyces cerevisiae;CT=Mixture;QY=10%;CV=in-house
1	1_1	1_1_1	1	sp|O43405|COCH_HUMAN	14.7203180160033	1	SP=Saccharomyces cerevisiae;CT=Mixture;QY=10%;CV=in-house
1	1_1	1_1_1	1	sp|O43414|ERI3_HUMAN	18.0246346318353	1	SP=Saccharomyces cerevisiae;CT=Mixture;QY=10%;CV=in-house
1	1_1	1_1_1	1	sp|O43422|P52K_HUMAN	15.5491381897404	1	SP=Saccharomyces cerevisiae;CT=Mixture;QY=10%;CV=in-house
1	1_1	1_1_1	1	sp|O43426|SYNJ1_HUMAN	15.0276423987196	1	SP=Saccharomyces cerevisiae;CT=Mixture;QY=10%;CV=in-house
1	1_1	1_1_1	1	sp|O43427|FIBP_HUMAN	15.6077689579239	1	SP=Saccharomyces cerevisiae;CT=Mixture;QY=10%;CV=in-house
1	1_1	1_1_1	1	sp|O43432|IF4G3_HUMAN	16.2859713717155	1	SP=Saccharomyces cerevisiae;CT=Mixture;QY=10%;CV=in-house
1	1_1	1_1_1	1	sp|O43439|MTG8R_HUMAN	14.3883133304432	1	SP=Saccharomyces cerevisiae;CT=Mixture;QY=10%;CV=in-house
1	1_1	1_1_1	1	sp|O43447|PPIH_HUMAN	15.9202954503741	1	SP=Saccharomyces cerevisiae;CT=Mixture;QY=10%;CV=in-house
1	1_1	1_1_1	1	sp|O43463|SUV91_HUMAN	14.7090635905991	1	SP=Saccharomyces cerevisiae;CT=Mixture;QY=10%;CV=in-house
1	1_1	1_1_1	1	sp|O43464|HTRA2_HUMAN	15.5788259973525	1	SP=Saccharomyces cerevisiae;CT=Mixture;QY=10%;CV=in-house
1	1_1	1_1_1	1	sp|O43488|ARK72_HUMAN	14.6336832869253	1	SP=Saccharomyces cerevisiae;CT=Mixture;QY=10%;CV=in-house
1	1_1	1_1_1	1	sp|O43490|PROM1_HUMAN	11.8842623918123	1	SP=Saccharomyces cerevisiae;CT=Mixture;QY=10%;CV=in-house
1	1_1	1_1_1	1	sp|O43491|E41L2_HUMAN	15.4977674657214	1	SP=Saccharomyces cerevisiae;CT=Mixture;QY=10%;CV=in-house
1	1_1	1_1_1	1	sp|O43493|TGON2_HUMAN	15.6100174816425	1	SP=Saccharomyces cerevisiae;CT=Mixture;QY=10%;CV=in-house
1	1_1	1_1_1	1	sp|O43502|RA51C_HUMAN	14.1419527327903	1	SP=Saccharomyces cerevisiae;CT=Mixture;QY=10%;CV=in-house
1	1_1	1_1_1	1	sp|O43504|LTOR5_HUMAN	16.6460003227771	1	SP=Saccharomyces cerevisiae;CT=Mixture;QY=10%;CV=in-house
1	1_1	1_1_1	1	sp|O43505|B4GA1_HUMAN	14.7503746382579	1	SP=Saccharomyces cerevisiae;CT=Mixture;QY=10%;CV=in-house
1	1_1	1_1_1	1	sp|O43513|MED7_HUMAN	15.6429600146341	1	SP=Saccharomyces cerevisiae;CT=Mixture;QY=10%;CV=in-house
1	1_1	1_1_1	1	sp|O43516|WIPF1_HUMAN	15.351214695187	1	SP=Saccharomyces cerevisiae;CT=Mixture;QY=10%;CV=in-house
1	1_1	1_1_1	1	sp|O43524|FOXO3_HUMAN	14.2787698735481	1	SP=Saccharomyces cerevisiae;CT=Mixture;QY=10%;CV=in-house
1	1_1	1_1_1	1	sp|O43542|XRCC3_HUMAN	14.2477794365329	1	SP=Saccharomyces cerevisiae;CT=Mixture;QY=10%;CV=in-house
1	1_1	1_1_1	1	sp|O43556|SGCE_HUMAN	13.4548429011008	1	SP=Saccharomyces cerevisiae;CT=Mixture;QY=10%;CV=in-house
1	1_1	1_1_1	1	sp|O43567|RNF13_HUMAN	15.8782119615638	1	SP=Saccharomyces cerevisiae;CT=Mixture;QY=10%;CV=in-house
1	1_1	1_1_1	1	sp|O43572|AKA10_HUMAN	13.6420948248514	1	SP=Saccharomyces cerevisiae;CT=Mixture;QY=10%;CV=in-house
1	1_1	1_1_1	1	sp|O43581|SYT7_HUMAN	14.6621543071448	1	SP=Saccharomyces cerevisiae;CT=Mixture;QY=10%;CV=in-house
1	1_1	1_1_1	1	sp|O43583|DENR_HUMAN	17.1829297066294	1	SP=Saccharomyces cerevisiae;CT=Mixture;QY=10%;CV=in-house
1	1_1	1_1_1	1	sp|O43592|XPOT_HUMAN	14.9883964170019	1	SP=Saccharomyces cerevisiae;CT=Mixture;QY=10%;CV=in-house
1	1_1	1_1_1	1	sp|O43597|SPY2_HUMAN	12.2898607488392	1	SP=Saccharomyces cerevisiae;CT=Mixture;QY=10%;CV=in-house
1	1_1	1_1_1	1	sp|O43598|DNPH1_HUMAN	17.3445243458901	1	SP=Saccharomyces cerevisiae;CT=Mixture;QY=10%;CV=in-house
1	1_1	1_1_1	1	sp|O43602|DCX_HUMAN	16.1681094863147	1	SP=Saccharomyces cerevisiae;CT=Mixture;QY=10%;CV=in-house
1	1_1	1_1_1	1	sp|O43609|SPY1_HUMAN	13.8685735479595	1	SP=Saccharomyces cerevisiae;CT=Mixture;QY=10%;CV=in-house
1	1_1	1_1_1	1	sp|O43615|TIM44_HUMAN	15.7658627671617	1	SP=Saccharomyces cerevisiae;CT=Mixture;QY=10%;CV=in-house
1	1_1	1_1_1	1	sp|O43617|TPPC3_HUMAN	16.226174764052	1	SP=Saccharomyces cerevisiae;CT=Mixture;QY=10%;CV=in-house
1	1_1	1_1_1	1	sp|O43633|CHM2A_HUMAN	14.9303225710713	1	SP=Saccharomyces cerevisiae;CT=Mixture;QY=10%;CV=in-house
1	1_1	1_1_1	1	sp|O43639|NCK2_HUMAN	15.3229398305439	1	SP=Saccharomyces cerevisiae;CT=Mixture;QY=10%;CV=in-house
1	1_1	1_1_1	1	sp|O43657|TSN6_HUMAN	13.879697152169	1	SP=Saccharomyces cerevisiae;CT=Mixture;QY=10%;CV=in-house
1	1_1	1_1_1	1	sp|O43660|PLRG1_HUMAN	16.1902948171789	1	SP=Saccharomyces cerevisiae;CT=Mixture;QY=10%;CV=in-house
1	1_1	1_1_1	1	sp|O43663|PRC1_HUMAN	16.281838060751	1	SP=Saccharomyces cerevisiae;CT=Mixture;QY=10%;CV=in-house
1	1_1	1_1_1	1	sp|O43665|RGS10_HUMAN	16.6586940486987	1	SP=Saccharomyces cerevisiae;CT=Mixture;QY=10%;CV=in-house
1	1_1	1_1_1	1	sp|O43670|ZN207_HUMAN	17.5405026824942	1	SP=Saccharomyces cerevisiae;CT=Mixture;QY=10%;CV=in-house
1	1_1	1_1_1	1	sp|O43674|NDUB5_HUMAN	16.0123552304416	1	SP=Saccharomyces cerevisiae;CT=Mixture;QY=10%;CV=in-house
1	1_1	1_1_1	1	sp|O43676|NDUB3_HUMAN	16.4610418081831	1	SP=Saccharomyces cerevisiae;CT=Mixture;QY=10%;CV=in-house
1	1_1	1_1_1	1	sp|O43677|NDUC1_HUMAN	18.9360967118435	1	SP=Saccharomyces cerevisiae;CT=Mixture;QY=10%;CV=in-house
1	1_1	1_1_1	1	sp|O43678|NDUA2_HUMAN	16.6171132258263	1	SP=Saccharomyces cerevisiae;CT=Mixture;QY=10%;CV=in-house
1	1_1	1_1_1	1	sp|O43681|GET3_HUMAN	15.7630866579929	1	SP=Saccharomyces cerevisiae;CT=Mixture;QY=10%;CV=in-house
1	1_1	1_1_1	1	sp|O43683|BUB1_HUMAN	14.1109541793599	1	SP=Saccharomyces cerevisiae;CT=Mixture;QY=10%;CV=in-house
1	1_1	1_1_1	1	sp|O43684|BUB3_HUMAN	16.9493891356263	1	SP=Saccharomyces cerevisiae;CT=Mixture;QY=10%;CV=in-house
1	1_1	1_1_1	1	sp|O43688|PLPP2_HUMAN	15.3423802913539	1	SP=Saccharomyces cerevisiae;CT=Mixture;QY=10%;CV=in-house
1	1_1	1_1_1	1	sp|O43692|PI15_HUMAN	15.4402135135492	1	SP=Saccharomyces cerevisiae;CT=Mixture;QY=10%;CV=in-house
1	1_1	1_1_1	1	sp|O43707|ACTN4_HUMAN	17.3570378471297	1	SP=Saccharomyces cerevisiae;CT=Mixture;QY=10%;CV=in-house
1	1_1	1_1_1	1	sp|O43708|MAAI_HUMAN	15.9088309642019	1	SP=Saccharomyces cerevisiae;CT=Mixture;QY=10%;CV=in-house
1	1_1	1_1_1	1	sp|O43709|BUD23_HUMAN	16.0915448148237	1	SP=Saccharomyces cerevisiae;CT=Mixture;QY=10%;CV=in-house
1	1_1	1_1_1	1	sp|O43711|TLX3_HUMAN;sp|O43763|TLX2_HUMAN;sp|P31314|TLX1_HUMAN	15.9631211829906	1	SP=Saccharomyces cerevisiae;CT=Mixture;QY=10%;CV=in-house
1	1_1	1_1_1	1	sp|O43716|GATC_HUMAN	15.0383853524893	1	SP=Saccharomyces cerevisiae;CT=Mixture;QY=10%;CV=in-house
1	1_1	1_1_1	1	sp|O43719|HTSF1_HUMAN	16.179448770782	1	SP=Saccharomyces cerevisiae;CT=Mixture;QY=10%;CV=in-house
1	1_1	1_1_1	1	sp|O43739|CYH3_HUMAN	15.5207633569083	1	SP=Saccharomyces cerevisiae;CT=Mixture;QY=10%;CV=in-house
1	1_1	1_1_1	1	sp|O43741|AAKB2_HUMAN	14.8202133319852	1	SP=Saccharomyces cerevisiae;CT=Mixture;QY=10%;CV=in-house
1	1_1	1_1_1	1	sp|O43747|AP1G1_HUMAN	15.859954080234	1	SP=Saccharomyces cerevisiae;CT=Mixture;QY=10%;CV=in-house
1	1_1	1_1_1	1	sp|O43752|STX6_HUMAN	16.3261652427095	1	SP=Saccharomyces cerevisiae;CT=Mixture;QY=10%;CV=in-house
1	1_1	1_1_1	1	sp|O43760|SNG2_HUMAN	17.4156366357335	1	SP=Saccharomyces cerevisiae;CT=Mixture;QY=10%;CV=in-house
1	1_1	1_1_1	1	sp|O43761|SNG3_HUMAN	13.8223162203484	1	SP=Saccharomyces cerevisiae;CT=Mixture;QY=10%;CV=in-house
1	1_1	1_1_1	1	sp|O43765|SGTA_HUMAN	16.5836096584046	1	SP=Saccharomyces cerevisiae;CT=Mixture;QY=10%;CV=in-house
1	1_1	1_1_1	1	sp|O43768|ENSA_HUMAN	16.459232413464	1	SP=Saccharomyces cerevisiae;CT=Mixture;QY=10%;CV=in-house
1	1_1	1_1_1	1	sp|O43772|MCAT_HUMAN	16.7275243182966	1	SP=Saccharomyces cerevisiae;CT=Mixture;QY=10%;CV=in-house
1	1_1	1_1_1	1	sp|O43776|SYNC_HUMAN	16.3045095078023	1	SP=Saccharomyces cerevisiae;CT=Mixture;QY=10%;CV=in-house
1	1_1	1_1_1	1	sp|O43791|SPOP_HUMAN	15.3629099922875	1	SP=Saccharomyces cerevisiae;CT=Mixture;QY=10%;CV=in-house
1	1_1	1_1_1	1	sp|O43795|MYO1B_HUMAN	17.160248886111	1	SP=Saccharomyces cerevisiae;CT=Mixture;QY=10%;CV=in-house
1	1_1	1_1_1	1	sp|O43805|SSNA1_HUMAN	16.3102381816657	1	SP=Saccharomyces cerevisiae;CT=Mixture;QY=10%;CV=in-house
1	1_1	1_1_1	1	sp|O43808|PM34_HUMAN	15.862459932425	1	SP=Saccharomyces cerevisiae;CT=Mixture;QY=10%;CV=in-house
1	1_1	1_1_1	1	sp|O43809|CPSF5_HUMAN	17.9726025806895	1	SP=Saccharomyces cerevisiae;CT=Mixture;QY=10%;CV=in-house
1	1_1	1_1_1	1	sp|O43813|LANC1_HUMAN	17.0420497594217	1	SP=Saccharomyces cerevisiae;CT=Mixture;QY=10%;CV=in-house
1	1_1	1_1_1	1	sp|O43815|STRN_HUMAN	15.3822187672419	1	SP=Saccharomyces cerevisiae;CT=Mixture;QY=10%;CV=in-house
1	1_1	1_1_1	1	sp|O43818|U3IP2_HUMAN	17.0923114425146	1	SP=Saccharomyces cerevisiae;CT=Mixture;QY=10%;CV=in-house
1	1_1	1_1_1	1	sp|O43819|SCO2_HUMAN	14.5007665816551	1	SP=Saccharomyces cerevisiae;CT=Mixture;QY=10%;CV=in-house
1	1_1	1_1_1	1	sp|O43822|CF410_HUMAN	12.6862166711152	1	SP=Saccharomyces cerevisiae;CT=Mixture;QY=10%;CV=in-house
1	1_1	1_1_1	1	sp|O43823|AKAP8_HUMAN	15.7087814065847	1	SP=Saccharomyces cerevisiae;CT=Mixture;QY=10%;CV=in-house
1	1_1	1_1_1	1	sp|O43824|GTPB6_HUMAN	14.9377051095591	1	SP=Saccharomyces cerevisiae;CT=Mixture;QY=10%;CV=in-house
1	1_1	1_1_1	1	sp|O43826|G6PT1_HUMAN	14.8546203413576	1	SP=Saccharomyces cerevisiae;CT=Mixture;QY=10%;CV=in-house
1	1_1	1_1_1	1	sp|O43829|ZBT14_HUMAN	14.4614928861512	1	SP=Saccharomyces cerevisiae;CT=Mixture;QY=10%;CV=in-house
1	1_1	1_1_1	1	sp|O43837|IDH3B_HUMAN	15.8749232507372	1	SP=Saccharomyces cerevisiae;CT=Mixture;QY=10%;CV=in-house
1	1_1	1_1_1	1	sp|O43847|NRDC_HUMAN	16.8209135326765	1	SP=Saccharomyces cerevisiae;CT=Mixture;QY=10%;CV=in-house
1	1_1	1_1_1	1	sp|O43852|CALU_HUMAN	17.3321200387309	1	SP=Saccharomyces cerevisiae;CT=Mixture;QY=10%;CV=in-house
1	1_1	1_1_1	1	sp|O43854|EDIL3_HUMAN	14.9168096992556	1	SP=Saccharomyces cerevisiae;CT=Mixture;QY=10%;CV=in-house
1	1_1	1_1_1	1	sp|O43861|ATP9B_HUMAN	14.4649874394143	1	SP=Saccharomyces cerevisiae;CT=Mixture;QY=10%;CV=in-house
1	1_1	1_1_1	1	sp|O43865|SAHH2_HUMAN	15.6912077885746	1	SP=Saccharomyces cerevisiae;CT=Mixture;QY=10%;CV=in-house
1	1_1	1_1_1	1	sp|O43896|KIF1C_HUMAN	15.5345984644339	1	SP=Saccharomyces cerevisiae;CT=Mixture;QY=10%;CV=in-house
1	1_1	1_1_1	1	sp|O43909|EXTL3_HUMAN	15.2777544767787	1	SP=Saccharomyces cerevisiae;CT=Mixture;QY=10%;CV=in-house
1	1_1	1_1_1	1	sp|O43913|ORC5_HUMAN	16.0694702592716	1	SP=Saccharomyces cerevisiae;CT=Mixture;QY=10%;CV=in-house
1	1_1	1_1_1	1	sp|O43924|PDE6D_HUMAN	15.4814182147164	1	SP=Saccharomyces cerevisiae;CT=Mixture;QY=10%;CV=in-house
1	1_1	1_1_1	1	sp|O43929|ORC4_HUMAN	17.3243503617759	1	SP=Saccharomyces cerevisiae;CT=Mixture;QY=10%;CV=in-house
1	1_1	1_1_1	1	sp|O43933|PEX1_HUMAN	15.3953098683853	1	SP=Saccharomyces cerevisiae;CT=Mixture;QY=10%;CV=in-house
1	1_1	1_1_1	1	sp|O43934|MFS11_HUMAN	14.5214562856961	1	SP=Saccharomyces cerevisiae;CT=Mixture;QY=10%;CV=in-house
1	1_1	1_1_1	1	sp|O60216|RAD21_HUMAN	16.0839393564318	1	SP=Saccharomyces cerevisiae;CT=Mixture;QY=10%;CV=in-house
1	1_1	1_1_1	1	sp|O60220|TIM8A_HUMAN	16.588657996393	1	SP=Saccharomyces cerevisiae;CT=Mixture;QY=10%;CV=in-house
1	1_1	1_1_1	1	sp|O60229|KALRN_HUMAN	14.9801060988695	1	SP=Saccharomyces cerevisiae;CT=Mixture;QY=10%;CV=in-house
1	1_1	1_1_1	1	sp|O60231|DHX16_HUMAN	15.5826886495004	1	SP=Saccharomyces cerevisiae;CT=Mixture;QY=10%;CV=in-house
1	1_1	1_1_1	1	sp|O60232|ZNRD2_HUMAN	15.9234839484294	1	SP=Saccharomyces cerevisiae;CT=Mixture;QY=10%;CV=in-house
1	1_1	1_1_1	1	sp|O60237|MYPT2_HUMAN	13.0781154176144	1	SP=Saccharomyces cerevisiae;CT=Mixture;QY=10%;CV=in-house
1	1_1	1_1_1	1	sp|O60238|BNI3L_HUMAN	12.4880388186817	1	SP=Saccharomyces cerevisiae;CT=Mixture;QY=10%;CV=in-house
1	1_1	1_1_1	1	sp|O60239|3BP5_HUMAN	12.9355335028199	1	SP=Saccharomyces cerevisiae;CT=Mixture;QY=10%;CV=in-house
1	1_1	1_1_1	1	sp|O60242|AGRB3_HUMAN	15.2452722952656	1	SP=Saccharomyces cerevisiae;CT=Mixture;QY=10%;CV=in-house
1	1_1	1_1_1	1	sp|O60244|MED14_HUMAN	15.523045216298	1	SP=Saccharomyces cerevisiae;CT=Mixture;QY=10%;CV=in-house
1	1_1	1_1_1	1	sp|O60256|KPRB_HUMAN	16.2114631604931	1	SP=Saccharomyces cerevisiae;CT=Mixture;QY=10%;CV=in-house
1	1_1	1_1_1	1	sp|O60262|GBG7_HUMAN	15.8950225339954	1	SP=Saccharomyces cerevisiae;CT=Mixture;QY=10%;CV=in-house
1	1_1	1_1_1	1	sp|O60264|SMCA5_HUMAN	17.6458368842419	1	SP=Saccharomyces cerevisiae;CT=Mixture;QY=10%;CV=in-house
1	1_1	1_1_1	1	sp|O60271|JIP4_HUMAN	16.6916916144958	1	SP=Saccharomyces cerevisiae;CT=Mixture;QY=10%;CV=in-house
1	1_1	1_1_1	1	sp|O60281|ZN292_HUMAN	14.5365847216387	1	SP=Saccharomyces cerevisiae;CT=Mixture;QY=10%;CV=in-house
1	1_1	1_1_1	1	sp|O60282|KIF5C_HUMAN	16.0415977848467	1	SP=Saccharomyces cerevisiae;CT=Mixture;QY=10%;CV=in-house
1	1_1	1_1_1	1	sp|O60287|NPA1P_HUMAN	14.9166504958579	1	SP=Saccharomyces cerevisiae;CT=Mixture;QY=10%;CV=in-house
1	1_1	1_1_1	1	sp|O60291|MGRN1_HUMAN	15.4119929335842	1	SP=Saccharomyces cerevisiae;CT=Mixture;QY=10%;CV=in-house
1	1_1	1_1_1	1	sp|O60292|SI1L3_HUMAN	14.7695140385635	1	SP=Saccharomyces cerevisiae;CT=Mixture;QY=10%;CV=in-house
1	1_1	1_1_1	1	sp|O60293|ZC3H1_HUMAN	14.8771462616569	1	SP=Saccharomyces cerevisiae;CT=Mixture;QY=10%;CV=in-house
1	1_1	1_1_1	1	sp|O60294|TYW4_HUMAN	14.747666647194	1	SP=Saccharomyces cerevisiae;CT=Mixture;QY=10%;CV=in-house
1	1_1	1_1_1	1	sp|O60296|TRAK2_HUMAN	14.3701152277261	1	SP=Saccharomyces cerevisiae;CT=Mixture;QY=10%;CV=in-house
1	1_1	1_1_1	1	sp|O60299|LZTS3_HUMAN	13.6205302831715	1	SP=Saccharomyces cerevisiae;CT=Mixture;QY=10%;CV=in-house
1	1_1	1_1_1	1	sp|O60306|AQR_HUMAN	15.3134657525747	1	SP=Saccharomyces cerevisiae;CT=Mixture;QY=10%;CV=in-house
1	1_1	1_1_1	1	sp|O60309|L37A3_HUMAN	18.7120658075863	1	SP=Saccharomyces cerevisiae;CT=Mixture;QY=10%;CV=in-house
1	1_1	1_1_1	1	sp|O60313|OPA1_HUMAN	16.4237018183537	1	SP=Saccharomyces cerevisiae;CT=Mixture;QY=10%;CV=in-house
1	1_1	1_1_1	1	sp|O60315|ZEB2_HUMAN	15.9670403496735	1	SP=Saccharomyces cerevisiae;CT=Mixture;QY=10%;CV=in-house
1	1_1	1_1_1	1	sp|O60318|GANP_HUMAN	15.48055156016	1	SP=Saccharomyces cerevisiae;CT=Mixture;QY=10%;CV=in-house
1	1_1	1_1_1	1	sp|O60331|PI51C_HUMAN	15.8736322715896	1	SP=Saccharomyces cerevisiae;CT=Mixture;QY=10%;CV=in-house
1	1_1	1_1_1	1	sp|O60333|KIF1B_HUMAN	13.9236461848663	1	SP=Saccharomyces cerevisiae;CT=Mixture;QY=10%;CV=in-house
1	1_1	1_1_1	1	sp|O60337|MARH6_HUMAN	14.1588841906818	1	SP=Saccharomyces cerevisiae;CT=Mixture;QY=10%;CV=in-house
1	1_1	1_1_1	1	sp|O60341|KDM1A_HUMAN	15.5631354439803	1	SP=Saccharomyces cerevisiae;CT=Mixture;QY=10%;CV=in-house
1	1_1	1_1_1	1	sp|O60343|TBCD4_HUMAN	15.1109519555757	1	SP=Saccharomyces cerevisiae;CT=Mixture;QY=10%;CV=in-house
1	1_1	1_1_1	1	sp|O60347|TBC12_HUMAN	12.5762724683545	1	SP=Saccharomyces cerevisiae;CT=Mixture;QY=10%;CV=in-house
1	1_1	1_1_1	1	sp|O60361|NDK8_HUMAN	17.1859497598354	1	SP=Saccharomyces cerevisiae;CT=Mixture;QY=10%;CV=in-house
1	1_1	1_1_1	1	sp|O60427|FADS1_HUMAN	14.9419037949682	1	SP=Saccharomyces cerevisiae;CT=Mixture;QY=10%;CV=in-house
1	1_1	1_1_1	1	sp|O60437|PEPL_HUMAN	12.6437744062595	1	SP=Saccharomyces cerevisiae;CT=Mixture;QY=10%;CV=in-house
1	1_1	1_1_1	1	sp|O60443|GSDME_HUMAN	16.869713809153	1	SP=Saccharomyces cerevisiae;CT=Mixture;QY=10%;CV=in-house
1	1_1	1_1_1	1	sp|O60447|EVI5_HUMAN	15.3036015643961	1	SP=Saccharomyces cerevisiae;CT=Mixture;QY=10%;CV=in-house
1	1_1	1_1_1	1	sp|O60476|MA1A2_HUMAN	15.9742173092774	1	SP=Saccharomyces cerevisiae;CT=Mixture;QY=10%;CV=in-house
1	1_1	1_1_1	1	sp|O60488|ACSL4_HUMAN	15.9095182364237	1	SP=Saccharomyces cerevisiae;CT=Mixture;QY=10%;CV=in-house
1	1_1	1_1_1	1	sp|O60493|SNX3_HUMAN	18.5761031189431	1	SP=Saccharomyces cerevisiae;CT=Mixture;QY=10%;CV=in-house
1	1_1	1_1_1	1	sp|O60499|STX10_HUMAN	17.2942494422825	1	SP=Saccharomyces cerevisiae;CT=Mixture;QY=10%;CV=in-house
1	1_1	1_1_1	1	sp|O60502|OGA_HUMAN	16.0459187287346	1	SP=Saccharomyces cerevisiae;CT=Mixture;QY=10%;CV=in-house
1	1_1	1_1_1	1	sp|O60504|VINEX_HUMAN	15.1217405471982	1	SP=Saccharomyces cerevisiae;CT=Mixture;QY=10%;CV=in-house
1	1_1	1_1_1	1	sp|O60506|HNRPQ_HUMAN	16.6071200377326	1	SP=Saccharomyces cerevisiae;CT=Mixture;QY=10%;CV=in-house
1	1_1	1_1_1	1	sp|O60507|TPST1_HUMAN	17.1415918955616	1	SP=Saccharomyces cerevisiae;CT=Mixture;QY=10%;CV=in-house
1	1_1	1_1_1	1	sp|O60508|PRP17_HUMAN	15.0974311763269	1	SP=Saccharomyces cerevisiae;CT=Mixture;QY=10%;CV=in-house
1	1_1	1_1_1	1	sp|O60512|B4GT3_HUMAN	16.7166667615948	1	SP=Saccharomyces cerevisiae;CT=Mixture;QY=10%;CV=in-house
1	1_1	1_1_1	1	sp|O60513|B4GT4_HUMAN	16.1597457983315	1	SP=Saccharomyces cerevisiae;CT=Mixture;QY=10%;CV=in-house
1	1_1	1_1_1	1	sp|O60518|RNBP6_HUMAN	15.8575956022418	1	SP=Saccharomyces cerevisiae;CT=Mixture;QY=10%;CV=in-house
1	1_1	1_1_1	1	sp|O60524|NEMF_HUMAN	15.0285524717877	1	SP=Saccharomyces cerevisiae;CT=Mixture;QY=10%;CV=in-house
1	1_1	1_1_1	1	sp|O60547|GMDS_HUMAN	16.6775220948498	1	SP=Saccharomyces cerevisiae;CT=Mixture;QY=10%;CV=in-house
1	1_1	1_1_1	1	sp|O60551|NMT2_HUMAN	15.873133275156	1	SP=Saccharomyces cerevisiae;CT=Mixture;QY=10%;CV=in-house
1	1_1	1_1_1	1	sp|O60563|CCNT1_HUMAN	15.6906569785045	1	SP=Saccharomyces cerevisiae;CT=Mixture;QY=10%;CV=in-house
1	1_1	1_1_1	1	sp|O60566|BUB1B_HUMAN	14.7805610784142	1	SP=Saccharomyces cerevisiae;CT=Mixture;QY=10%;CV=in-house
1	1_1	1_1_1	1	sp|O60568|PLOD3_HUMAN	16.6466994290879	1	SP=Saccharomyces cerevisiae;CT=Mixture;QY=10%;CV=in-house
1	1_1	1_1_1	1	sp|O60573|IF4E2_HUMAN	13.3623815820374	1	SP=Saccharomyces cerevisiae;CT=Mixture;QY=10%;CV=in-house
1	1_1	1_1_1	1	sp|O60583|CCNT2_HUMAN	12.8660414261027	1	SP=Saccharomyces cerevisiae;CT=Mixture;QY=10%;CV=in-house
1	1_1	1_1_1	1	sp|O60610|DIAP1_HUMAN	15.6735827257612	1	SP=Saccharomyces cerevisiae;CT=Mixture;QY=10%;CV=in-house
1	1_1	1_1_1	1	sp|O60613|SEP15_HUMAN	15.5097845901032	1	SP=Saccharomyces cerevisiae;CT=Mixture;QY=10%;CV=in-house
1	1_1	1_1_1	1	sp|O60641|AP180_HUMAN	16.1329982962806	1	SP=Saccharomyces cerevisiae;CT=Mixture;QY=10%;CV=in-house
1	1_1	1_1_1	1	sp|O60645|EXOC3_HUMAN	16.1125145062225	1	SP=Saccharomyces cerevisiae;CT=Mixture;QY=10%;CV=in-house
1	1_1	1_1_1	1	sp|O60658|PDE8A_HUMAN	13.9901549860024	1	SP=Saccharomyces cerevisiae;CT=Mixture;QY=10%;CV=in-house
1	1_1	1_1_1	1	sp|O60664|PLIN3_HUMAN	16.4310267758086	1	SP=Saccharomyces cerevisiae;CT=Mixture;QY=10%;CV=in-house
1	1_1	1_1_1	1	sp|O60671|RAD1_HUMAN	14.4710996386638	1	SP=Saccharomyces cerevisiae;CT=Mixture;QY=10%;CV=in-house
1	1_1	1_1_1	1	sp|O60675|MAFK_HUMAN	14.3947653274075	1	SP=Saccharomyces cerevisiae;CT=Mixture;QY=10%;CV=in-house
1	1_1	1_1_1	1	sp|O60678|ANM3_HUMAN	16.2738204513363	1	SP=Saccharomyces cerevisiae;CT=Mixture;QY=10%;CV=in-house
1	1_1	1_1_1	1	sp|O60684|IMA7_HUMAN	15.4173936330663	1	SP=Saccharomyces cerevisiae;CT=Mixture;QY=10%;CV=in-house
1	1_1	1_1_1	1	sp|O60701|UGDH_HUMAN	16.066202151694	1	SP=Saccharomyces cerevisiae;CT=Mixture;QY=10%;CV=in-house
1	1_1	1_1_1	1	sp|O60704|TPST2_HUMAN	13.2695133247756	1	SP=Saccharomyces cerevisiae;CT=Mixture;QY=10%;CV=in-house
1	1_1	1_1_1	1	sp|O60716|CTND1_HUMAN	15.4891504841136	1	SP=Saccharomyces cerevisiae;CT=Mixture;QY=10%;CV=in-house
1	1_1	1_1_1	1	sp|O60732|MAGC1_HUMAN	14.1483327821692	1	SP=Saccharomyces cerevisiae;CT=Mixture;QY=10%;CV=in-house
1	1_1	1_1_1	1	sp|O60739|EIF1B_HUMAN;sp|P41567|EIF1_HUMAN	16.5643028310774	1	SP=Saccharomyces cerevisiae;CT=Mixture;QY=10%;CV=in-house
1	1_1	1_1_1	1	sp|O60741|HCN1_HUMAN	18.9687387821696	1	SP=Saccharomyces cerevisiae;CT=Mixture;QY=10%;CV=in-house
1	1_1	1_1_1	1	sp|O60749|SNX2_HUMAN	16.6748707874887	1	SP=Saccharomyces cerevisiae;CT=Mixture;QY=10%;CV=in-house
1	1_1	1_1_1	1	sp|O60762|DPM1_HUMAN	15.6958291477935	1	SP=Saccharomyces cerevisiae;CT=Mixture;QY=10%;CV=in-house
1	1_1	1_1_1	1	sp|O60763|USO1_HUMAN	16.5662440377617	1	SP=Saccharomyces cerevisiae;CT=Mixture;QY=10%;CV=in-house
1	1_1	1_1_1	1	sp|O60779|S19A2_HUMAN	14.0350731379755	1	SP=Saccharomyces cerevisiae;CT=Mixture;QY=10%;CV=in-house
1	1_1	1_1_1	1	sp|O60783|RT14_HUMAN	14.4742903261882	1	SP=Saccharomyces cerevisiae;CT=Mixture;QY=10%;CV=in-house
1	1_1	1_1_1	1	sp|O60784|TOM1_HUMAN	14.8920441733066	1	SP=Saccharomyces cerevisiae;CT=Mixture;QY=10%;CV=in-house
1	1_1	1_1_1	1	sp|O60825|F262_HUMAN	15.8000576102504	1	SP=Saccharomyces cerevisiae;CT=Mixture;QY=10%;CV=in-house
1	1_1	1_1_1	1	sp|O60826|CCD22_HUMAN	14.7501327185488	1	SP=Saccharomyces cerevisiae;CT=Mixture;QY=10%;CV=in-house
1	1_1	1_1_1	1	sp|O60828|PQBP1_HUMAN	15.3329658873323	1	SP=Saccharomyces cerevisiae;CT=Mixture;QY=10%;CV=in-house
1	1_1	1_1_1	1	sp|O60830|TI17B_HUMAN	14.8428322422234	1	SP=Saccharomyces cerevisiae;CT=Mixture;QY=10%;CV=in-house
1	1_1	1_1_1	1	sp|O60831|PRAF2_HUMAN	18.8582764978089	1	SP=Saccharomyces cerevisiae;CT=Mixture;QY=10%;CV=in-house
1	1_1	1_1_1	1	sp|O60832|DKC1_HUMAN	16.7184472536447	1	SP=Saccharomyces cerevisiae;CT=Mixture;QY=10%;CV=in-house
1	1_1	1_1_1	1	sp|O60841|IF2P_HUMAN	16.6652512429817	1	SP=Saccharomyces cerevisiae;CT=Mixture;QY=10%;CV=in-house
1	1_1	1_1_1	1	sp|O60858|TRI13_HUMAN	15.7821418333318	1	SP=Saccharomyces cerevisiae;CT=Mixture;QY=10%;CV=in-house
1	1_1	1_1_1	1	sp|O60869|EDF1_HUMAN	16.820271191379	1	SP=Saccharomyces cerevisiae;CT=Mixture;QY=10%;CV=in-house
1	1_1	1_1_1	1	sp|O60870|KIN17_HUMAN	15.5977582913466	1	SP=Saccharomyces cerevisiae;CT=Mixture;QY=10%;CV=in-house
1	1_1	1_1_1	1	sp|O60879|DIAP2_HUMAN	16.0235853355766	1	SP=Saccharomyces cerevisiae;CT=Mixture;QY=10%;CV=in-house
1	1_1	1_1_1	1	sp|O60884|DNJA2_HUMAN	17.9448702619955	1	SP=Saccharomyces cerevisiae;CT=Mixture;QY=10%;CV=in-house
1	1_1	1_1_1	1	sp|O60885|BRD4_HUMAN	15.885105195036	1	SP=Saccharomyces cerevisiae;CT=Mixture;QY=10%;CV=in-house
1	1_1	1_1_1	1	sp|O60888|CUTA_HUMAN	15.7261056501479	1	SP=Saccharomyces cerevisiae;CT=Mixture;QY=10%;CV=in-house
1	1_1	1_1_1	1	sp|O60890|OPHN1_HUMAN	14.4351610611934	1	SP=Saccharomyces cerevisiae;CT=Mixture;QY=10%;CV=in-house
1	1_1	1_1_1	1	sp|O60902|SHOX2_HUMAN	13.868610378138	1	SP=Saccharomyces cerevisiae;CT=Mixture;QY=10%;CV=in-house
1	1_1	1_1_1	1	sp|O60907|TBL1X_HUMAN	14.2827322667675	1	SP=Saccharomyces cerevisiae;CT=Mixture;QY=10%;CV=in-house
1	1_1	1_1_1	1	sp|O60911|CATL2_HUMAN	14.6364224070443	1	SP=Saccharomyces cerevisiae;CT=Mixture;QY=10%;CV=in-house
1	1_1	1_1_1	1	sp|O60925|PFD1_HUMAN	15.7189234639111	1	SP=Saccharomyces cerevisiae;CT=Mixture;QY=10%;CV=in-house
1	1_1	1_1_1	1	sp|O60927|PP1RB_HUMAN	14.902490028925	1	SP=Saccharomyces cerevisiae;CT=Mixture;QY=10%;CV=in-house
1	1_1	1_1_1	1	sp|O60930|RNH1_HUMAN	14.5760118742068	1	SP=Saccharomyces cerevisiae;CT=Mixture;QY=10%;CV=in-house
1	1_1	1_1_1	1	sp|O60934|NBN_HUMAN	14.805289383611	1	SP=Saccharomyces cerevisiae;CT=Mixture;QY=10%;CV=in-house
1	1_1	1_1_1	1	sp|O60936|NOL3_HUMAN	14.0741455342087	1	SP=Saccharomyces cerevisiae;CT=Mixture;QY=10%;CV=in-house
1	1_1	1_1_1	1	sp|O60941|DTNB_HUMAN	15.5756091210451	1	SP=Saccharomyces cerevisiae;CT=Mixture;QY=10%;CV=in-house
1	1_1	1_1_1	1	sp|O60942|MCE1_HUMAN	14.8622266736581	1	SP=Saccharomyces cerevisiae;CT=Mixture;QY=10%;CV=in-house
1	1_1	1_1_1	1	sp|O74700|TIM9_YEAST	13.7383350815875	1	SP=Saccharomyces cerevisiae;CT=Mixture;QY=10%;CV=in-house
1	1_1	1_1_1	1	sp|O75027|ABCB7_HUMAN	15.3572143594726	1	SP=Saccharomyces cerevisiae;CT=Mixture;QY=10%;CV=in-house
1	1_1	1_1_1	1	sp|O75037|KI21B_HUMAN	14.6447153518416	1	SP=Saccharomyces cerevisiae;CT=Mixture;QY=10%;CV=in-house
1	1_1	1_1_1	1	sp|O75044|SRGP2_HUMAN	15.9917665112965	1	SP=Saccharomyces cerevisiae;CT=Mixture;QY=10%;CV=in-house
1	1_1	1_1_1	1	sp|O75051|PLXA2_HUMAN	15.4933710668827	1	SP=Saccharomyces cerevisiae;CT=Mixture;QY=10%;CV=in-house
1	1_1	1_1_1	1	sp|O75054|IGSF3_HUMAN	15.778617007531	1	SP=Saccharomyces cerevisiae;CT=Mixture;QY=10%;CV=in-house
1	1_1	1_1_1	1	sp|O75061|AUXI_HUMAN	15.0373917089544	1	SP=Saccharomyces cerevisiae;CT=Mixture;QY=10%;CV=in-house
1	1_1	1_1_1	1	sp|O75063|XYLK_HUMAN	16.5968002152619	1	SP=Saccharomyces cerevisiae;CT=Mixture;QY=10%;CV=in-house
1	1_1	1_1_1	1	sp|O75064|DEN4B_HUMAN	15.2792696124149	1	SP=Saccharomyces cerevisiae;CT=Mixture;QY=10%;CV=in-house
1	1_1	1_1_1	1	sp|O75071|EFC14_HUMAN	15.4760993637844	1	SP=Saccharomyces cerevisiae;CT=Mixture;QY=10%;CV=in-house
1	1_1	1_1_1	1	sp|O75083|WDR1_HUMAN	17.5033130291687	1	SP=Saccharomyces cerevisiae;CT=Mixture;QY=10%;CV=in-house
1	1_1	1_1_1	1	sp|O75096|LRP4_HUMAN	15.1134198673953	1	SP=Saccharomyces cerevisiae;CT=Mixture;QY=10%;CV=in-house
1	1_1	1_1_1	1	sp|O75110|ATP9A_HUMAN	13.6464984866599	1	SP=Saccharomyces cerevisiae;CT=Mixture;QY=10%;CV=in-house
1	1_1	1_1_1	1	sp|O75113|N4BP1_HUMAN	14.9917417572967	1	SP=Saccharomyces cerevisiae;CT=Mixture;QY=10%;CV=in-house
1	1_1	1_1_1	1	sp|O75116|ROCK2_HUMAN	15.8700873646938	1	SP=Saccharomyces cerevisiae;CT=Mixture;QY=10%;CV=in-house
1	1_1	1_1_1	1	sp|O75122|CLAP2_HUMAN	15.6268040412151	1	SP=Saccharomyces cerevisiae;CT=Mixture;QY=10%;CV=in-house
1	1_1	1_1_1	1	sp|O75127|PTCD1_HUMAN	15.5633742375233	1	SP=Saccharomyces cerevisiae;CT=Mixture;QY=10%;CV=in-house
1	1_1	1_1_1	1	sp|O75129|ASTN2_HUMAN	13.3900924203431	1	SP=Saccharomyces cerevisiae;CT=Mixture;QY=10%;CV=in-house
1	1_1	1_1_1	1	sp|O75131|CPNE3_HUMAN	17.2964170762195	1	SP=Saccharomyces cerevisiae;CT=Mixture;QY=10%;CV=in-house
1	1_1	1_1_1	1	sp|O75132|ZBED4_HUMAN	15.9653733610622	1	SP=Saccharomyces cerevisiae;CT=Mixture;QY=10%;CV=in-house
1	1_1	1_1_1	1	sp|O75140|DEPD5_HUMAN	13.5173774700738	1	SP=Saccharomyces cerevisiae;CT=Mixture;QY=10%;CV=in-house
1	1_1	1_1_1	1	sp|O75143|ATG13_HUMAN	15.0475946486362	1	SP=Saccharomyces cerevisiae;CT=Mixture;QY=10%;CV=in-house
1	1_1	1_1_1	1	sp|O75145|LIPA3_HUMAN	13.9831609440304	1	SP=Saccharomyces cerevisiae;CT=Mixture;QY=10%;CV=in-house
1	1_1	1_1_1	1	sp|O75146|HIP1R_HUMAN	15.3187696734135	1	SP=Saccharomyces cerevisiae;CT=Mixture;QY=10%;CV=in-house
1	1_1	1_1_1	1	sp|O75147|OBSL1_HUMAN	15.2420975451517	1	SP=Saccharomyces cerevisiae;CT=Mixture;QY=10%;CV=in-house
1	1_1	1_1_1	1	sp|O75150|BRE1B_HUMAN	16.2658668154957	1	SP=Saccharomyces cerevisiae;CT=Mixture;QY=10%;CV=in-house
1	1_1	1_1_1	1	sp|O75151|PHF2_HUMAN	15.191285967638	1	SP=Saccharomyces cerevisiae;CT=Mixture;QY=10%;CV=in-house
1	1_1	1_1_1	1	sp|O75152|ZC11A_HUMAN	16.6952036602849	1	SP=Saccharomyces cerevisiae;CT=Mixture;QY=10%;CV=in-house
1	1_1	1_1_1	1	sp|O75153|CLU_HUMAN	15.378276838524	1	SP=Saccharomyces cerevisiae;CT=Mixture;QY=10%;CV=in-house
1	1_1	1_1_1	1	sp|O75155|CAND2_HUMAN	14.4594860984301	1	SP=Saccharomyces cerevisiae;CT=Mixture;QY=10%;CV=in-house
1	1_1	1_1_1	1	sp|O75157|T22D2_HUMAN	15.9391113093194	1	SP=Saccharomyces cerevisiae;CT=Mixture;QY=10%;CV=in-house
1	1_1	1_1_1	1	sp|O75164|KDM4A_HUMAN	15.385133342043	1	SP=Saccharomyces cerevisiae;CT=Mixture;QY=10%;CV=in-house
1	1_1	1_1_1	1	sp|O75165|DJC13_HUMAN	15.6569047376676	1	SP=Saccharomyces cerevisiae;CT=Mixture;QY=10%;CV=in-house
1	1_1	1_1_1	1	sp|O75167|PHAR2_HUMAN	14.9616190336905	1	SP=Saccharomyces cerevisiae;CT=Mixture;QY=10%;CV=in-house
1	1_1	1_1_1	1	sp|O75170|PP6R2_HUMAN	15.7429964681651	1	SP=Saccharomyces cerevisiae;CT=Mixture;QY=10%;CV=in-house
1	1_1	1_1_1	1	sp|O75173|ATS4_HUMAN	14.3474165164648	1	SP=Saccharomyces cerevisiae;CT=Mixture;QY=10%;CV=in-house
1	1_1	1_1_1	1	sp|O75175|CNOT3_HUMAN	16.1625146467705	1	SP=Saccharomyces cerevisiae;CT=Mixture;QY=10%;CV=in-house
1	1_1	1_1_1	1	sp|O75177|CREST_HUMAN	13.3308786309024	1	SP=Saccharomyces cerevisiae;CT=Mixture;QY=10%;CV=in-house
1	1_1	1_1_1	1	sp|O75179|ANR17_HUMAN	15.4448334518805	1	SP=Saccharomyces cerevisiae;CT=Mixture;QY=10%;CV=in-house
1	1_1	1_1_1	1	sp|O75182|SIN3B_HUMAN	14.9750666937845	1	SP=Saccharomyces cerevisiae;CT=Mixture;QY=10%;CV=in-house
1	1_1	1_1_1	1	sp|O75190|DNJB6_HUMAN	15.9592510119878	1	SP=Saccharomyces cerevisiae;CT=Mixture;QY=10%;CV=in-house
1	1_1	1_1_1	1	sp|O75191|XYLB_HUMAN	14.5617509463713	1	SP=Saccharomyces cerevisiae;CT=Mixture;QY=10%;CV=in-house
1	1_1	1_1_1	1	sp|O75208|COQ9_HUMAN	16.4691942854346	1	SP=Saccharomyces cerevisiae;CT=Mixture;QY=10%;CV=in-house
1	1_1	1_1_1	1	sp|O75223|GGCT_HUMAN	16.3462953779916	1	SP=Saccharomyces cerevisiae;CT=Mixture;QY=10%;CV=in-house
1	1_1	1_1_1	1	sp|O75251|NDUS7_HUMAN	15.7771229104344	1	SP=Saccharomyces cerevisiae;CT=Mixture;QY=10%;CV=in-house
1	1_1	1_1_1	1	sp|O75306|NDUS2_HUMAN	15.6007619712335	1	SP=Saccharomyces cerevisiae;CT=Mixture;QY=10%;CV=in-house
1	1_1	1_1_1	1	sp|O75312|ZPR1_HUMAN	16.1746851911195	1	SP=Saccharomyces cerevisiae;CT=Mixture;QY=10%;CV=in-house
1	1_1	1_1_1	1	sp|O75319|DUS11_HUMAN	16.1533637897086	1	SP=Saccharomyces cerevisiae;CT=Mixture;QY=10%;CV=in-house
1	1_1	1_1_1	1	sp|O75323|NIPS2_HUMAN	15.5035612861609	1	SP=Saccharomyces cerevisiae;CT=Mixture;QY=10%;CV=in-house
1	1_1	1_1_1	1	sp|O75326|SEM7A_HUMAN	13.805423097873	1	SP=Saccharomyces cerevisiae;CT=Mixture;QY=10%;CV=in-house
1	1_1	1_1_1	1	sp|O75330|HMMR_HUMAN	16.0110981599255	1	SP=Saccharomyces cerevisiae;CT=Mixture;QY=10%;CV=in-house
1	1_1	1_1_1	1	sp|O75340|PDCD6_HUMAN	15.6277558986751	1	SP=Saccharomyces cerevisiae;CT=Mixture;QY=10%;CV=in-house
1	1_1	1_1_1	1	sp|O75347|TBCA_HUMAN	17.6655337367135	1	SP=Saccharomyces cerevisiae;CT=Mixture;QY=10%;CV=in-house
1	1_1	1_1_1	1	sp|O75348|VATG1_HUMAN	16.4104036171205	1	SP=Saccharomyces cerevisiae;CT=Mixture;QY=10%;CV=in-house
1	1_1	1_1_1	1	sp|O75351|VPS4B_HUMAN	15.8967379765034	1	SP=Saccharomyces cerevisiae;CT=Mixture;QY=10%;CV=in-house
1	1_1	1_1_1	1	sp|O75354|ENTP6_HUMAN	13.4281416056482	1	SP=Saccharomyces cerevisiae;CT=Mixture;QY=10%;CV=in-house
1	1_1	1_1_1	1	sp|O75356|ENTP5_HUMAN	14.5728947570676	1	SP=Saccharomyces cerevisiae;CT=Mixture;QY=10%;CV=in-house
1	1_1	1_1_1	1	sp|O75362|ZN217_HUMAN	13.3741243827757	1	SP=Saccharomyces cerevisiae;CT=Mixture;QY=10%;CV=in-house
1	1_1	1_1_1	1	sp|O75367|H2AY_HUMAN	16.6428315252791	1	SP=Saccharomyces cerevisiae;CT=Mixture;QY=10%;CV=in-house
1	1_1	1_1_1	1	sp|O75368|SH3L1_HUMAN	16.5877362841099	1	SP=Saccharomyces cerevisiae;CT=Mixture;QY=10%;CV=in-house
1	1_1	1_1_1	1	sp|O75369|FLNB_HUMAN	17.0539982295623	1	SP=Saccharomyces cerevisiae;CT=Mixture;QY=10%;CV=in-house
1	1_1	1_1_1	1	sp|O75376|NCOR1_HUMAN	14.6108502127498	1	SP=Saccharomyces cerevisiae;CT=Mixture;QY=10%;CV=in-house
1	1_1	1_1_1	1	sp|O75379|VAMP4_HUMAN	15.3749872654318	1	SP=Saccharomyces cerevisiae;CT=Mixture;QY=10%;CV=in-house
1	1_1	1_1_1	1	sp|O75380|NDUS6_HUMAN	17.4434893088405	1	SP=Saccharomyces cerevisiae;CT=Mixture;QY=10%;CV=in-house
1	1_1	1_1_1	1	sp|O75381|PEX14_HUMAN	17.2691402728113	1	SP=Saccharomyces cerevisiae;CT=Mixture;QY=10%;CV=in-house
1	1_1	1_1_1	1	sp|O75382|TRIM3_HUMAN	15.1517830313244	1	SP=Saccharomyces cerevisiae;CT=Mixture;QY=10%;CV=in-house
1	1_1	1_1_1	1	sp|O75386|TULP3_HUMAN	15.0164984091906	1	SP=Saccharomyces cerevisiae;CT=Mixture;QY=10%;CV=in-house
1	1_1	1_1_1	1	sp|O75390|CISY_HUMAN	16.1322432725494	1	SP=Saccharomyces cerevisiae;CT=Mixture;QY=10%;CV=in-house
1	1_1	1_1_1	1	sp|O75391|SPAG7_HUMAN	16.1505718590597	1	SP=Saccharomyces cerevisiae;CT=Mixture;QY=10%;CV=in-house
1	1_1	1_1_1	1	sp|O75394|RM33_HUMAN	18.3577293925581	1	SP=Saccharomyces cerevisiae;CT=Mixture;QY=10%;CV=in-house
1	1_1	1_1_1	1	sp|O75396|SC22B_HUMAN	16.1695398022756	1	SP=Saccharomyces cerevisiae;CT=Mixture;QY=10%;CV=in-house
1	1_1	1_1_1	1	sp|O75400|PR40A_HUMAN	16.2306309120036	1	SP=Saccharomyces cerevisiae;CT=Mixture;QY=10%;CV=in-house
1	1_1	1_1_1	1	sp|O75410|TACC1_HUMAN	14.9542166841748	1	SP=Saccharomyces cerevisiae;CT=Mixture;QY=10%;CV=in-house
1	1_1	1_1_1	1	sp|O75414|NDK6_HUMAN	14.8857225848571	1	SP=Saccharomyces cerevisiae;CT=Mixture;QY=10%;CV=in-house
1	1_1	1_1_1	1	sp|O75419|CDC45_HUMAN	14.594429590961	1	SP=Saccharomyces cerevisiae;CT=Mixture;QY=10%;CV=in-house
1	1_1	1_1_1	1	sp|O75420|GGYF1_HUMAN	14.504089795711	1	SP=Saccharomyces cerevisiae;CT=Mixture;QY=10%;CV=in-house
1	1_1	1_1_1	1	sp|O75425|MSPD3_HUMAN	13.953440993849	1	SP=Saccharomyces cerevisiae;CT=Mixture;QY=10%;CV=in-house
1	1_1	1_1_1	1	sp|O75427|LRCH4_HUMAN	14.7412457332749	1	SP=Saccharomyces cerevisiae;CT=Mixture;QY=10%;CV=in-house
1	1_1	1_1_1	1	sp|O75431|MTX2_HUMAN	17.011516532927	1	SP=Saccharomyces cerevisiae;CT=Mixture;QY=10%;CV=in-house
1	1_1	1_1_1	1	sp|O75436|VP26A_HUMAN	15.9451254715091	1	SP=Saccharomyces cerevisiae;CT=Mixture;QY=10%;CV=in-house
1	1_1	1_1_1	1	sp|O75438|NDUB1_HUMAN	18.0192185841018	1	SP=Saccharomyces cerevisiae;CT=Mixture;QY=10%;CV=in-house
1	1_1	1_1_1	1	sp|O75439|MPPB_HUMAN	16.431535315255	1	SP=Saccharomyces cerevisiae;CT=Mixture;QY=10%;CV=in-house
1	1_1	1_1_1	1	sp|O75446|SAP30_HUMAN	16.518484108659	1	SP=Saccharomyces cerevisiae;CT=Mixture;QY=10%;CV=in-house
1	1_1	1_1_1	1	sp|O75448|MED24_HUMAN	15.4512855642975	1	SP=Saccharomyces cerevisiae;CT=Mixture;QY=10%;CV=in-house
1	1_1	1_1_1	1	sp|O75449|KTNA1_HUMAN	14.8977741952733	1	SP=Saccharomyces cerevisiae;CT=Mixture;QY=10%;CV=in-house
1	1_1	1_1_1	1	sp|O75460|ERN1_HUMAN	13.0315834265842	1	SP=Saccharomyces cerevisiae;CT=Mixture;QY=10%;CV=in-house
1	1_1	1_1_1	1	sp|O75467|Z324A_HUMAN	14.193230415644	1	SP=Saccharomyces cerevisiae;CT=Mixture;QY=10%;CV=in-house
1	1_1	1_1_1	1	sp|O75473|LGR5_HUMAN	15.7141373690138	1	SP=Saccharomyces cerevisiae;CT=Mixture;QY=10%;CV=in-house
1	1_1	1_1_1	1	sp|O75475|PSIP1_HUMAN	17.3346038723817	1	SP=Saccharomyces cerevisiae;CT=Mixture;QY=10%;CV=in-house
1	1_1	1_1_1	1	sp|O75477|ERLN1_HUMAN	16.0766280828256	1	SP=Saccharomyces cerevisiae;CT=Mixture;QY=10%;CV=in-house
1	1_1	1_1_1	1	sp|O75487|GPC4_HUMAN	15.1333624453721	1	SP=Saccharomyces cerevisiae;CT=Mixture;QY=10%;CV=in-house
1	1_1	1_1_1	1	sp|O75489|NDUS3_HUMAN	16.2545040530698	1	SP=Saccharomyces cerevisiae;CT=Mixture;QY=10%;CV=in-house
1	1_1	1_1_1	1	sp|O75494|SRS10_HUMAN	17.2606682937368	1	SP=Saccharomyces cerevisiae;CT=Mixture;QY=10%;CV=in-house
1	1_1	1_1_1	1	sp|O75496|GEMI_HUMAN	15.2256216852516	1	SP=Saccharomyces cerevisiae;CT=Mixture;QY=10%;CV=in-house
1	1_1	1_1_1	1	sp|O75506|HSBP1_HUMAN	14.8229070342985	1	SP=Saccharomyces cerevisiae;CT=Mixture;QY=10%;CV=in-house
1	1_1	1_1_1	1	sp|O75521|ECI2_HUMAN	15.8231122058233	1	SP=Saccharomyces cerevisiae;CT=Mixture;QY=10%;CV=in-house
1	1_1	1_1_1	1	sp|O75525|KHDR3_HUMAN	16.4418507960574	1	SP=Saccharomyces cerevisiae;CT=Mixture;QY=10%;CV=in-house
1	1_1	1_1_1	1	sp|O75528|TADA3_HUMAN	14.4874324050287	1	SP=Saccharomyces cerevisiae;CT=Mixture;QY=10%;CV=in-house
1	1_1	1_1_1	1	sp|O75529|TAF5L_HUMAN	12.8746195868308	1	SP=Saccharomyces cerevisiae;CT=Mixture;QY=10%;CV=in-house
1	1_1	1_1_1	1	sp|O75530|EED_HUMAN	15.2796998037008	1	SP=Saccharomyces cerevisiae;CT=Mixture;QY=10%;CV=in-house
1	1_1	1_1_1	1	sp|O75531|BAF_HUMAN	15.7887361725768	1	SP=Saccharomyces cerevisiae;CT=Mixture;QY=10%;CV=in-house
1	1_1	1_1_1	1	sp|O75533|SF3B1_HUMAN	15.9636859133166	1	SP=Saccharomyces cerevisiae;CT=Mixture;QY=10%;CV=in-house
1	1_1	1_1_1	1	sp|O75534|CSDE1_HUMAN	16.9985138791417	1	SP=Saccharomyces cerevisiae;CT=Mixture;QY=10%;CV=in-house
1	1_1	1_1_1	1	sp|O75554|WBP4_HUMAN	14.1045946100855	1	SP=Saccharomyces cerevisiae;CT=Mixture;QY=10%;CV=in-house
1	1_1	1_1_1	1	sp|O75564|JERKY_HUMAN	14.7470338245406	1	SP=Saccharomyces cerevisiae;CT=Mixture;QY=10%;CV=in-house
1	1_1	1_1_1	1	sp|O75569|PRKRA_HUMAN	17.5277417502788	1	SP=Saccharomyces cerevisiae;CT=Mixture;QY=10%;CV=in-house
1	1_1	1_1_1	1	sp|O75570|RF1M_HUMAN	15.0906938475631	1	SP=Saccharomyces cerevisiae;CT=Mixture;QY=10%;CV=in-house
1	1_1	1_1_1	1	sp|O75575|RPC9_HUMAN	14.3036261717811	1	SP=Saccharomyces cerevisiae;CT=Mixture;QY=10%;CV=in-house
1	1_1	1_1_1	1	sp|O75581|LRP6_HUMAN	14.2039016028627	1	SP=Saccharomyces cerevisiae;CT=Mixture;QY=10%;CV=in-house
1	1_1	1_1_1	1	sp|O75582|KS6A5_HUMAN	14.8010667988519	1	SP=Saccharomyces cerevisiae;CT=Mixture;QY=10%;CV=in-house
1	1_1	1_1_1	1	sp|O75586|MED6_HUMAN	16.0828858724333	1	SP=Saccharomyces cerevisiae;CT=Mixture;QY=10%;CV=in-house
1	1_1	1_1_1	1	sp|O75592|MYCB2_HUMAN	15.7180587453246	1	SP=Saccharomyces cerevisiae;CT=Mixture;QY=10%;CV=in-house
1	1_1	1_1_1	1	sp|O75600|KBL_HUMAN	13.5871153088997	1	SP=Saccharomyces cerevisiae;CT=Mixture;QY=10%;CV=in-house
1	1_1	1_1_1	1	sp|O75607|NPM3_HUMAN	13.5541958343451	1	SP=Saccharomyces cerevisiae;CT=Mixture;QY=10%;CV=in-house
1	1_1	1_1_1	1	sp|O75608|LYPA1_HUMAN	17.6032675966054	1	SP=Saccharomyces cerevisiae;CT=Mixture;QY=10%;CV=in-house
1	1_1	1_1_1	1	sp|O75616|ERAL1_HUMAN	16.3200129402981	1	SP=Saccharomyces cerevisiae;CT=Mixture;QY=10%;CV=in-house
1	1_1	1_1_1	1	sp|O75643|U520_HUMAN	16.8681326817236	1	SP=Saccharomyces cerevisiae;CT=Mixture;QY=10%;CV=in-house
1	1_1	1_1_1	1	sp|O75648|MTU1_HUMAN	13.0607102902665	1	SP=Saccharomyces cerevisiae;CT=Mixture;QY=10%;CV=in-house
1	1_1	1_1_1	1	sp|O75663|TIPRL_HUMAN	18.9771639097127	1	SP=Saccharomyces cerevisiae;CT=Mixture;QY=10%;CV=in-house
1	1_1	1_1_1	1	sp|O75665|OFD1_HUMAN	15.464741865191	1	SP=Saccharomyces cerevisiae;CT=Mixture;QY=10%;CV=in-house
1	1_1	1_1_1	1	sp|O75674|TM1L1_HUMAN	15.8451053223099	1	SP=Saccharomyces cerevisiae;CT=Mixture;QY=10%;CV=in-house
1	1_1	1_1_1	1	sp|O75676|KS6A4_HUMAN	13.3986274701565	1	SP=Saccharomyces cerevisiae;CT=Mixture;QY=10%;CV=in-house
1	1_1	1_1_1	1	sp|O75683|SURF6_HUMAN	16.4815504185983	1	SP=Saccharomyces cerevisiae;CT=Mixture;QY=10%;CV=in-house
1	1_1	1_1_1	1	sp|O75688|PPM1B_HUMAN	16.8001211035472	1	SP=Saccharomyces cerevisiae;CT=Mixture;QY=10%;CV=in-house
1	1_1	1_1_1	1	sp|O75691|UTP20_HUMAN	15.8646133102344	1	SP=Saccharomyces cerevisiae;CT=Mixture;QY=10%;CV=in-house
1	1_1	1_1_1	1	sp|O75694|NU155_HUMAN	16.1346190699206	1	SP=Saccharomyces cerevisiae;CT=Mixture;QY=10%;CV=in-house
1	1_1	1_1_1	1	sp|O75695|XRP2_HUMAN	17.4980637731798	1	SP=Saccharomyces cerevisiae;CT=Mixture;QY=10%;CV=in-house
1	1_1	1_1_1	1	sp|O75716|STK16_HUMAN	13.0437866112201	1	SP=Saccharomyces cerevisiae;CT=Mixture;QY=10%;CV=in-house
1	1_1	1_1_1	1	sp|O75717|WDHD1_HUMAN	15.0835374844723	1	SP=Saccharomyces cerevisiae;CT=Mixture;QY=10%;CV=in-house
1	1_1	1_1_1	1	sp|O75718|CRTAP_HUMAN	16.5189644858153	1	SP=Saccharomyces cerevisiae;CT=Mixture;QY=10%;CV=in-house
1	1_1	1_1_1	1	sp|O75746|CMC1_HUMAN	15.1811018304285	1	SP=Saccharomyces cerevisiae;CT=Mixture;QY=10%;CV=in-house
1	1_1	1_1_1	1	sp|O75781|PALM_HUMAN	14.903129618519	1	SP=Saccharomyces cerevisiae;CT=Mixture;QY=10%;CV=in-house
1	1_1	1_1_1	1	sp|O75787|RENR_HUMAN	16.2415140095476	1	SP=Saccharomyces cerevisiae;CT=Mixture;QY=10%;CV=in-house
1	1_1	1_1_1	1	sp|O75792|RNH2A_HUMAN	16.7944526745061	1	SP=Saccharomyces cerevisiae;CT=Mixture;QY=10%;CV=in-house
1	1_1	1_1_1	1	sp|O75794|CD123_HUMAN	15.3034832214314	1	SP=Saccharomyces cerevisiae;CT=Mixture;QY=10%;CV=in-house
1	1_1	1_1_1	1	sp|O75808|CAN15_HUMAN	12.2924452137822	1	SP=Saccharomyces cerevisiae;CT=Mixture;QY=10%;CV=in-house
1	1_1	1_1_1	1	sp|O75815|BCAR3_HUMAN	15.8118146805113	1	SP=Saccharomyces cerevisiae;CT=Mixture;QY=10%;CV=in-house
1	1_1	1_1_1	1	sp|O75817|POP7_HUMAN	15.899830814684	1	SP=Saccharomyces cerevisiae;CT=Mixture;QY=10%;CV=in-house
1	1_1	1_1_1	1	sp|O75818|RPP40_HUMAN	17.0966698851303	1	SP=Saccharomyces cerevisiae;CT=Mixture;QY=10%;CV=in-house
1	1_1	1_1_1	1	sp|O75820|ZN189_HUMAN	13.1573344440584	1	SP=Saccharomyces cerevisiae;CT=Mixture;QY=10%;CV=in-house
1	1_1	1_1_1	1	sp|O75821|EIF3G_HUMAN	15.7214348703781	1	SP=Saccharomyces cerevisiae;CT=Mixture;QY=10%;CV=in-house
1	1_1	1_1_1	1	sp|O75822|EIF3J_HUMAN	16.1889009256673	1	SP=Saccharomyces cerevisiae;CT=Mixture;QY=10%;CV=in-house
1	1_1	1_1_1	1	sp|O75828|CBR3_HUMAN	16.6973432437503	1	SP=Saccharomyces cerevisiae;CT=Mixture;QY=10%;CV=in-house
1	1_1	1_1_1	1	sp|O75832|PSD10_HUMAN	16.8831277807236	1	SP=Saccharomyces cerevisiae;CT=Mixture;QY=10%;CV=in-house
1	1_1	1_1_1	1	sp|O75843|AP1G2_HUMAN	14.8883706865517	1	SP=Saccharomyces cerevisiae;CT=Mixture;QY=10%;CV=in-house
1	1_1	1_1_1	1	sp|O75844|FACE1_HUMAN	17.5571161157577	1	SP=Saccharomyces cerevisiae;CT=Mixture;QY=10%;CV=in-house
1	1_1	1_1_1	1	sp|O75864|PPR37_HUMAN	16.1666966179143	1	SP=Saccharomyces cerevisiae;CT=Mixture;QY=10%;CV=in-house
1	1_1	1_1_1	1	sp|O75865|TPC6A_HUMAN	15.2681519608534	1	SP=Saccharomyces cerevisiae;CT=Mixture;QY=10%;CV=in-house
1	1_1	1_1_1	1	sp|O75874|IDHC_HUMAN	16.2779428474496	1	SP=Saccharomyces cerevisiae;CT=Mixture;QY=10%;CV=in-house
1	1_1	1_1_1	1	sp|O75879|GATB_HUMAN	16.2836682436689	1	SP=Saccharomyces cerevisiae;CT=Mixture;QY=10%;CV=in-house
1	1_1	1_1_1	1	sp|O75880|SCO1_HUMAN	16.3950444387804	1	SP=Saccharomyces cerevisiae;CT=Mixture;QY=10%;CV=in-house
1	1_1	1_1_1	1	sp|O75881|CP7B1_HUMAN	16.9778008920877	1	SP=Saccharomyces cerevisiae;CT=Mixture;QY=10%;CV=in-house
1	1_1	1_1_1	1	sp|O75882|ATRN_HUMAN	15.3823436358856	1	SP=Saccharomyces cerevisiae;CT=Mixture;QY=10%;CV=in-house
1	1_1	1_1_1	1	sp|O75884|RBBP9_HUMAN	16.7701846990255	1	SP=Saccharomyces cerevisiae;CT=Mixture;QY=10%;CV=in-house
1	1_1	1_1_1	1	sp|O75886|STAM2_HUMAN	16.524496709912	1	SP=Saccharomyces cerevisiae;CT=Mixture;QY=10%;CV=in-house
1	1_1	1_1_1	1	sp|O75896|TUSC2_HUMAN	14.6415209750549	1	SP=Saccharomyces cerevisiae;CT=Mixture;QY=10%;CV=in-house
1	1_1	1_1_1	1	sp|O75897|ST1C4_HUMAN	15.049459751999	1	SP=Saccharomyces cerevisiae;CT=Mixture;QY=10%;CV=in-house
1	1_1	1_1_1	1	sp|O75909|CCNK_HUMAN	15.7724909214517	1	SP=Saccharomyces cerevisiae;CT=Mixture;QY=10%;CV=in-house
1	1_1	1_1_1	1	sp|O75914|PAK3_HUMAN	15.7271655749077	1	SP=Saccharomyces cerevisiae;CT=Mixture;QY=10%;CV=in-house
1	1_1	1_1_1	1	sp|O75915|PRAF3_HUMAN	17.1425112285322	1	SP=Saccharomyces cerevisiae;CT=Mixture;QY=10%;CV=in-house
1	1_1	1_1_1	1	sp|O75925|PIAS1_HUMAN	15.5758953951927	1	SP=Saccharomyces cerevisiae;CT=Mixture;QY=10%;CV=in-house
1	1_1	1_1_1	1	sp|O75928|PIAS2_HUMAN	15.5377200371532	1	SP=Saccharomyces cerevisiae;CT=Mixture;QY=10%;CV=in-house
1	1_1	1_1_1	1	sp|O75934|SPF27_HUMAN	16.0079087475379	1	SP=Saccharomyces cerevisiae;CT=Mixture;QY=10%;CV=in-house
1	1_1	1_1_1	1	sp|O75935|DCTN3_HUMAN	17.249833519329	1	SP=Saccharomyces cerevisiae;CT=Mixture;QY=10%;CV=in-house
1	1_1	1_1_1	1	sp|O75937|DNJC8_HUMAN	17.39417460437	1	SP=Saccharomyces cerevisiae;CT=Mixture;QY=10%;CV=in-house
1	1_1	1_1_1	1	sp|O75940|SPF30_HUMAN	14.2406994050514	1	SP=Saccharomyces cerevisiae;CT=Mixture;QY=10%;CV=in-house
1	1_1	1_1_1	1	sp|O75943|RAD17_HUMAN	16.0399791968584	1	SP=Saccharomyces cerevisiae;CT=Mixture;QY=10%;CV=in-house
1	1_1	1_1_1	1	sp|O75947|ATP5H_HUMAN	17.6434031631307	1	SP=Saccharomyces cerevisiae;CT=Mixture;QY=10%;CV=in-house
1	1_1	1_1_1	1	sp|O75953|DNJB5_HUMAN	15.4959397702804	1	SP=Saccharomyces cerevisiae;CT=Mixture;QY=10%;CV=in-house
1	1_1	1_1_1	1	sp|O75954|TSN9_HUMAN	14.5882947642854	1	SP=Saccharomyces cerevisiae;CT=Mixture;QY=10%;CV=in-house
1	1_1	1_1_1	1	sp|O75955|FLOT1_HUMAN	17.5409779477408	1	SP=Saccharomyces cerevisiae;CT=Mixture;QY=10%;CV=in-house
1	1_1	1_1_1	1	sp|O75962|TRIO_HUMAN	15.3277208435963	1	SP=Saccharomyces cerevisiae;CT=Mixture;QY=10%;CV=in-house
1	1_1	1_1_1	1	sp|O75964|ATP5L_HUMAN	17.8828476334825	1	SP=Saccharomyces cerevisiae;CT=Mixture;QY=10%;CV=in-house
1	1_1	1_1_1	1	sp|O75970|MPDZ_HUMAN	13.9943100516854	1	SP=Saccharomyces cerevisiae;CT=Mixture;QY=10%;CV=in-house
1	1_1	1_1_1	1	sp|O75973|C1QRF_HUMAN	13.898547540395	1	SP=Saccharomyces cerevisiae;CT=Mixture;QY=10%;CV=in-house
1	1_1	1_1_1	1	sp|O75976|CBPD_HUMAN	14.8447434712322	1	SP=Saccharomyces cerevisiae;CT=Mixture;QY=10%;CV=in-house
1	1_1	1_1_1	1	sp|O76003|GLRX3_HUMAN	17.1292894321054	1	SP=Saccharomyces cerevisiae;CT=Mixture;QY=10%;CV=in-house
1	1_1	1_1_1	1	sp|O76021|RL1D1_HUMAN	16.3845531747489	1	SP=Saccharomyces cerevisiae;CT=Mixture;QY=10%;CV=in-house
1	1_1	1_1_1	1	sp|O76024|WFS1_HUMAN	15.6246981485166	1	SP=Saccharomyces cerevisiae;CT=Mixture;QY=10%;CV=in-house
1	1_1	1_1_1	1	sp|O76031|CLPX_HUMAN	16.270821269207	1	SP=Saccharomyces cerevisiae;CT=Mixture;QY=10%;CV=in-house
1	1_1	1_1_1	1	sp|O76038|SEGN_HUMAN	13.3406985611312	1	SP=Saccharomyces cerevisiae;CT=Mixture;QY=10%;CV=in-house
1	1_1	1_1_1	1	sp|O76039|CDKL5_HUMAN	13.7523200102697	1	SP=Saccharomyces cerevisiae;CT=Mixture;QY=10%;CV=in-house
1	1_1	1_1_1	1	sp|O76054|S14L2_HUMAN	13.1442919276515	1	SP=Saccharomyces cerevisiae;CT=Mixture;QY=10%;CV=in-house
1	1_1	1_1_1	1	sp|O76062|ERG24_HUMAN	16.3461965473743	1	SP=Saccharomyces cerevisiae;CT=Mixture;QY=10%;CV=in-house
1	1_1	1_1_1	1	sp|O76071|CIAO1_HUMAN	19.1278787351522	1	SP=Saccharomyces cerevisiae;CT=Mixture;QY=10%;CV=in-house
1	1_1	1_1_1	1	sp|O76074|PDE5A_HUMAN	15.1986944936679	1	SP=Saccharomyces cerevisiae;CT=Mixture;QY=10%;CV=in-house
1	1_1	1_1_1	1	sp|O76080|ZFAN5_HUMAN	14.7877724279622	1	SP=Saccharomyces cerevisiae;CT=Mixture;QY=10%;CV=in-house
1	1_1	1_1_1	1	sp|O76094|SRP72_HUMAN	17.0736247233817	1	SP=Saccharomyces cerevisiae;CT=Mixture;QY=10%;CV=in-house
1	1_1	1_1_1	1	sp|O77932|DXO_HUMAN	15.1354168450011	1	SP=Saccharomyces cerevisiae;CT=Mixture;QY=10%;CV=in-house
1	1_1	1_1_1	1	sp|O94760|DDAH1_HUMAN	17.2234791936975	1	SP=Saccharomyces cerevisiae;CT=Mixture;QY=10%;CV=in-house
1	1_1	1_1_1	1	sp|O94761|RECQ4_HUMAN	14.4983260925558	1	SP=Saccharomyces cerevisiae;CT=Mixture;QY=10%;CV=in-house
1	1_1	1_1_1	1	sp|O94762|RECQ5_HUMAN	15.9956563622155	1	SP=Saccharomyces cerevisiae;CT=Mixture;QY=10%;CV=in-house
1	1_1	1_1_1	1	sp|O94763|RMP_HUMAN	15.8412827970364	1	SP=Saccharomyces cerevisiae;CT=Mixture;QY=10%;CV=in-house
1	1_1	1_1_1	1	sp|O94766|B3GA3_HUMAN	16.4811573525714	1	SP=Saccharomyces cerevisiae;CT=Mixture;QY=10%;CV=in-house
1	1_1	1_1_1	1	sp|O94776|MTA2_HUMAN	16.9982460883751	1	SP=Saccharomyces cerevisiae;CT=Mixture;QY=10%;CV=in-house
1	1_1	1_1_1	1	sp|O94782|UBP1_HUMAN	14.643478631129	1	SP=Saccharomyces cerevisiae;CT=Mixture;QY=10%;CV=in-house
1	1_1	1_1_1	1	sp|O94804|STK10_HUMAN	15.7419717762173	1	SP=Saccharomyces cerevisiae;CT=Mixture;QY=10%;CV=in-house
1	1_1	1_1_1	1	sp|O94805|ACL6B_HUMAN	13.8149222297133	1	SP=Saccharomyces cerevisiae;CT=Mixture;QY=10%;CV=in-house
1	1_1	1_1_1	1	sp|O94806|KPCD3_HUMAN	15.5303086758095	1	SP=Saccharomyces cerevisiae;CT=Mixture;QY=10%;CV=in-house
1	1_1	1_1_1	1	sp|O94817|ATG12_HUMAN	16.6931036772208	1	SP=Saccharomyces cerevisiae;CT=Mixture;QY=10%;CV=in-house
1	1_1	1_1_1	1	sp|O94818|NOL4_HUMAN	13.3770011266538	1	SP=Saccharomyces cerevisiae;CT=Mixture;QY=10%;CV=in-house
1	1_1	1_1_1	1	sp|O94819|KBTBB_HUMAN	15.3366880386644	1	SP=Saccharomyces cerevisiae;CT=Mixture;QY=10%;CV=in-house
1	1_1	1_1_1	1	sp|O94822|LTN1_HUMAN	15.2189527790754	1	SP=Saccharomyces cerevisiae;CT=Mixture;QY=10%;CV=in-house
1	1_1	1_1_1	1	sp|O94826|TOM70_HUMAN	16.7263132537191	1	SP=Saccharomyces cerevisiae;CT=Mixture;QY=10%;CV=in-house
1	1_1	1_1_1	1	sp|O94829|IPO13_HUMAN	13.9562972215191	1	SP=Saccharomyces cerevisiae;CT=Mixture;QY=10%;CV=in-house
1	1_1	1_1_1	1	sp|O94830|DDHD2_HUMAN	14.88011705284	1	SP=Saccharomyces cerevisiae;CT=Mixture;QY=10%;CV=in-house
1	1_1	1_1_1	1	sp|O94832|MYO1D_HUMAN	15.0633679272393	1	SP=Saccharomyces cerevisiae;CT=Mixture;QY=10%;CV=in-house
1	1_1	1_1_1	1	sp|O94842|TOX4_HUMAN	16.529310466301	1	SP=Saccharomyces cerevisiae;CT=Mixture;QY=10%;CV=in-house
1	1_1	1_1_1	1	sp|O94851|MICA2_HUMAN	12.7122277498977	1	SP=Saccharomyces cerevisiae;CT=Mixture;QY=10%;CV=in-house
1	1_1	1_1_1	1	sp|O94854|K0754_HUMAN	13.8580437633573	1	SP=Saccharomyces cerevisiae;CT=Mixture;QY=10%;CV=in-house
1	1_1	1_1_1	1	sp|O94855|SC24D_HUMAN	16.7830790311587	1	SP=Saccharomyces cerevisiae;CT=Mixture;QY=10%;CV=in-house
1	1_1	1_1_1	1	sp|O94864|ST65G_HUMAN	15.3483861789366	1	SP=Saccharomyces cerevisiae;CT=Mixture;QY=10%;CV=in-house
1	1_1	1_1_1	1	sp|O94868|FCSD2_HUMAN	14.6733289533417	1	SP=Saccharomyces cerevisiae;CT=Mixture;QY=10%;CV=in-house
1	1_1	1_1_1	1	sp|O94874|UFL1_HUMAN	16.8230364255065	1	SP=Saccharomyces cerevisiae;CT=Mixture;QY=10%;CV=in-house
1	1_1	1_1_1	1	sp|O94876|TMCC1_HUMAN	13.8154302607703	1	SP=Saccharomyces cerevisiae;CT=Mixture;QY=10%;CV=in-house
1	1_1	1_1_1	1	sp|O94880|PHF14_HUMAN	15.9430017253544	1	SP=Saccharomyces cerevisiae;CT=Mixture;QY=10%;CV=in-house
1	1_1	1_1_1	1	sp|O94887|FARP2_HUMAN	14.9667681376373	1	SP=Saccharomyces cerevisiae;CT=Mixture;QY=10%;CV=in-house
1	1_1	1_1_1	1	sp|O94888|UBXN7_HUMAN	16.6748720823995	1	SP=Saccharomyces cerevisiae;CT=Mixture;QY=10%;CV=in-house
1	1_1	1_1_1	1	sp|O94900|TOX_HUMAN	15.2860263268951	1	SP=Saccharomyces cerevisiae;CT=Mixture;QY=10%;CV=in-house
1	1_1	1_1_1	1	sp|O94901|SUN1_HUMAN	16.4438752463958	1	SP=Saccharomyces cerevisiae;CT=Mixture;QY=10%;CV=in-house
1	1_1	1_1_1	1	sp|O94903|PLPHP_HUMAN	16.2955629199555	1	SP=Saccharomyces cerevisiae;CT=Mixture;QY=10%;CV=in-house
1	1_1	1_1_1	1	sp|O94905|ERLN2_HUMAN	16.4766649190054	1	SP=Saccharomyces cerevisiae;CT=Mixture;QY=10%;CV=in-house
1	1_1	1_1_1	1	sp|O94906|PRP6_HUMAN	16.3734412478501	1	SP=Saccharomyces cerevisiae;CT=Mixture;QY=10%;CV=in-house
1	1_1	1_1_1	1	sp|O94907|DKK1_HUMAN;sp|Q9UBU2|DKK2_HUMAN	16.5213760746119	1	SP=Saccharomyces cerevisiae;CT=Mixture;QY=10%;CV=in-house
1	1_1	1_1_1	1	sp|O94913|PCF11_HUMAN	16.0906608526113	1	SP=Saccharomyces cerevisiae;CT=Mixture;QY=10%;CV=in-house
1	1_1	1_1_1	1	sp|O94915|FRYL_HUMAN	15.872405580656	1	SP=Saccharomyces cerevisiae;CT=Mixture;QY=10%;CV=in-house
1	1_1	1_1_1	1	sp|O94916|NFAT5_HUMAN	14.6646138313605	1	SP=Saccharomyces cerevisiae;CT=Mixture;QY=10%;CV=in-house
1	1_1	1_1_1	1	sp|O94919|ENDD1_HUMAN	15.4585848939156	1	SP=Saccharomyces cerevisiae;CT=Mixture;QY=10%;CV=in-house
1	1_1	1_1_1	1	sp|O94921|CDK14_HUMAN	14.0324142767226	1	SP=Saccharomyces cerevisiae;CT=Mixture;QY=10%;CV=in-house
1	1_1	1_1_1	1	sp|O94923|GLCE_HUMAN	14.1572345352321	1	SP=Saccharomyces cerevisiae;CT=Mixture;QY=10%;CV=in-house
1	1_1	1_1_1	1	sp|O94925|GLSK_HUMAN	17.5055604230272	1	SP=Saccharomyces cerevisiae;CT=Mixture;QY=10%;CV=in-house
1	1_1	1_1_1	1	sp|O94927|HAUS5_HUMAN	15.1412477990128	1	SP=Saccharomyces cerevisiae;CT=Mixture;QY=10%;CV=in-house
1	1_1	1_1_1	1	sp|O94929|ABLM3_HUMAN	15.6482435457121	1	SP=Saccharomyces cerevisiae;CT=Mixture;QY=10%;CV=in-house
1	1_1	1_1_1	1	sp|O94953|KDM4B_HUMAN	14.7770822932575	1	SP=Saccharomyces cerevisiae;CT=Mixture;QY=10%;CV=in-house
1	1_1	1_1_1	1	sp|O94955|RHBT3_HUMAN	15.2737964626501	1	SP=Saccharomyces cerevisiae;CT=Mixture;QY=10%;CV=in-house
1	1_1	1_1_1	1	sp|O94964|SOGA1_HUMAN	14.9060734264205	1	SP=Saccharomyces cerevisiae;CT=Mixture;QY=10%;CV=in-house
1	1_1	1_1_1	1	sp|O94966|UBP19_HUMAN	14.8981679923393	1	SP=Saccharomyces cerevisiae;CT=Mixture;QY=10%;CV=in-house
1	1_1	1_1_1	1	sp|O94967|WDR47_HUMAN	16.184568587218	1	SP=Saccharomyces cerevisiae;CT=Mixture;QY=10%;CV=in-house
1	1_1	1_1_1	1	sp|O94973|AP2A2_HUMAN	15.1964454685592	1	SP=Saccharomyces cerevisiae;CT=Mixture;QY=10%;CV=in-house
1	1_1	1_1_1	1	sp|O94979|SC31A_HUMAN	17.1372411876009	1	SP=Saccharomyces cerevisiae;CT=Mixture;QY=10%;CV=in-house
1	1_1	1_1_1	1	sp|O94985|CSTN1_HUMAN	15.0406351968994	1	SP=Saccharomyces cerevisiae;CT=Mixture;QY=10%;CV=in-house
1	1_1	1_1_1	1	sp|O94986|CE152_HUMAN	13.4387593707861	1	SP=Saccharomyces cerevisiae;CT=Mixture;QY=10%;CV=in-house
1	1_1	1_1_1	1	sp|O94992|HEXI1_HUMAN	16.6870348756087	1	SP=Saccharomyces cerevisiae;CT=Mixture;QY=10%;CV=in-house
1	1_1	1_1_1	1	sp|O95057|DIRA1_HUMAN	17.2746975478692	1	SP=Saccharomyces cerevisiae;CT=Mixture;QY=10%;CV=in-house
1	1_1	1_1_1	1	sp|O95067|CCNB2_HUMAN	16.2944873688826	1	SP=Saccharomyces cerevisiae;CT=Mixture;QY=10%;CV=in-house
1	1_1	1_1_1	1	sp|O95070|YIF1A_HUMAN	15.1779398066366	1	SP=Saccharomyces cerevisiae;CT=Mixture;QY=10%;CV=in-house
1	1_1	1_1_1	1	sp|O95071|UBR5_HUMAN	15.3408383167042	1	SP=Saccharomyces cerevisiae;CT=Mixture;QY=10%;CV=in-house
1	1_1	1_1_1	1	sp|O95072|REC8_HUMAN	14.8269298010745	1	SP=Saccharomyces cerevisiae;CT=Mixture;QY=10%;CV=in-house
1	1_1	1_1_1	1	sp|O95104|SCAF4_HUMAN	16.7567814891814	1	SP=Saccharomyces cerevisiae;CT=Mixture;QY=10%;CV=in-house
1	1_1	1_1_1	1	sp|O95125|ZN202_HUMAN	13.2927587468914	1	SP=Saccharomyces cerevisiae;CT=Mixture;QY=10%;CV=in-house
1	1_1	1_1_1	1	sp|O95139|NDUB6_HUMAN	17.6566281386564	1	SP=Saccharomyces cerevisiae;CT=Mixture;QY=10%;CV=in-house
1	1_1	1_1_1	1	sp|O95140|MFN2_HUMAN	15.8121319225491	1	SP=Saccharomyces cerevisiae;CT=Mixture;QY=10%;CV=in-house
1	1_1	1_1_1	1	sp|O95149|SPN1_HUMAN	13.8784217370462	1	SP=Saccharomyces cerevisiae;CT=Mixture;QY=10%;CV=in-house
1	1_1	1_1_1	1	sp|O95155|UBE4B_HUMAN	15.6874828040255	1	SP=Saccharomyces cerevisiae;CT=Mixture;QY=10%;CV=in-house
1	1_1	1_1_1	1	sp|O95159|ZFPL1_HUMAN	16.6299732232141	1	SP=Saccharomyces cerevisiae;CT=Mixture;QY=10%;CV=in-house
1	1_1	1_1_1	1	sp|O95163|ELP1_HUMAN	16.0086199385799	1	SP=Saccharomyces cerevisiae;CT=Mixture;QY=10%;CV=in-house
1	1_1	1_1_1	1	sp|O95164|UBL3_HUMAN	15.0061695793559	1	SP=Saccharomyces cerevisiae;CT=Mixture;QY=10%;CV=in-house
1	1_1	1_1_1	1	sp|O95166|GBRAP_HUMAN	15.9656212554086	1	SP=Saccharomyces cerevisiae;CT=Mixture;QY=10%;CV=in-house
1	1_1	1_1_1	1	sp|O95167|NDUA3_HUMAN	15.5324122554053	1	SP=Saccharomyces cerevisiae;CT=Mixture;QY=10%;CV=in-house
1	1_1	1_1_1	1	sp|O95168|NDUB4_HUMAN	18.0969622718137	1	SP=Saccharomyces cerevisiae;CT=Mixture;QY=10%;CV=in-house
1	1_1	1_1_1	1	sp|O95169|NDUB8_HUMAN	14.6440961071706	1	SP=Saccharomyces cerevisiae;CT=Mixture;QY=10%;CV=in-house
1	1_1	1_1_1	1	sp|O95178|NDUB2_HUMAN	16.2879136214714	1	SP=Saccharomyces cerevisiae;CT=Mixture;QY=10%;CV=in-house
1	1_1	1_1_1	1	sp|O95182|NDUA7_HUMAN	16.6719749819877	1	SP=Saccharomyces cerevisiae;CT=Mixture;QY=10%;CV=in-house
1	1_1	1_1_1	1	sp|O95183|VAMP5_HUMAN	13.4766867231809	1	SP=Saccharomyces cerevisiae;CT=Mixture;QY=10%;CV=in-house
1	1_1	1_1_1	1	sp|O95185|UNC5C_HUMAN	16.2482405548728	1	SP=Saccharomyces cerevisiae;CT=Mixture;QY=10%;CV=in-house
1	1_1	1_1_1	1	sp|O95197|RTN3_HUMAN	14.5669037963836	1	SP=Saccharomyces cerevisiae;CT=Mixture;QY=10%;CV=in-house
1	1_1	1_1_1	1	sp|O95202|LETM1_HUMAN	16.2455590521628	1	SP=Saccharomyces cerevisiae;CT=Mixture;QY=10%;CV=in-house
1	1_1	1_1_1	1	sp|O95208|EPN2_HUMAN	15.6883783457453	1	SP=Saccharomyces cerevisiae;CT=Mixture;QY=10%;CV=in-house
1	1_1	1_1_1	1	sp|O95210|STBD1_HUMAN	15.2146371040747	1	SP=Saccharomyces cerevisiae;CT=Mixture;QY=10%;CV=in-house
1	1_1	1_1_1	1	sp|O95218|ZRAB2_HUMAN	15.1828927057223	1	SP=Saccharomyces cerevisiae;CT=Mixture;QY=10%;CV=in-house
1	1_1	1_1_1	1	sp|O95219|SNX4_HUMAN	16.8540777479992	1	SP=Saccharomyces cerevisiae;CT=Mixture;QY=10%;CV=in-house
1	1_1	1_1_1	1	sp|O95229|ZWINT_HUMAN	16.0542046259158	1	SP=Saccharomyces cerevisiae;CT=Mixture;QY=10%;CV=in-house
1	1_1	1_1_1	1	sp|O95232|LC7L3_HUMAN	14.9340892526402	1	SP=Saccharomyces cerevisiae;CT=Mixture;QY=10%;CV=in-house
1	1_1	1_1_1	1	sp|O95235|KI20A_HUMAN	16.1488452198334	1	SP=Saccharomyces cerevisiae;CT=Mixture;QY=10%;CV=in-house
1	1_1	1_1_1	1	sp|O95239|KIF4A_HUMAN	16.2683441187928	1	SP=Saccharomyces cerevisiae;CT=Mixture;QY=10%;CV=in-house
1	1_1	1_1_1	1	sp|O95243|MBD4_HUMAN	15.4498708440737	1	SP=Saccharomyces cerevisiae;CT=Mixture;QY=10%;CV=in-house
1	1_1	1_1_1	1	sp|O95248|MTMR5_HUMAN	14.8784686472303	1	SP=Saccharomyces cerevisiae;CT=Mixture;QY=10%;CV=in-house
1	1_1	1_1_1	1	sp|O95249|GOSR1_HUMAN	14.3305591182874	1	SP=Saccharomyces cerevisiae;CT=Mixture;QY=10%;CV=in-house
1	1_1	1_1_1	1	sp|O95251|KAT7_HUMAN	15.1164747102155	1	SP=Saccharomyces cerevisiae;CT=Mixture;QY=10%;CV=in-house
1	1_1	1_1_1	1	sp|O95258|UCP5_HUMAN;sp|Q5SVS4|KMCP1_HUMAN	14.5363801852395	1	SP=Saccharomyces cerevisiae;CT=Mixture;QY=10%;CV=in-house
1	1_1	1_1_1	1	sp|O95260|ATE1_HUMAN	16.357609561449	1	SP=Saccharomyces cerevisiae;CT=Mixture;QY=10%;CV=in-house
1	1_1	1_1_1	1	sp|O95271|TNKS1_HUMAN	19.0729307279422	1	SP=Saccharomyces cerevisiae;CT=Mixture;QY=10%;CV=in-house
1	1_1	1_1_1	1	sp|O95273|CCDB1_HUMAN	14.5733613891307	1	SP=Saccharomyces cerevisiae;CT=Mixture;QY=10%;CV=in-house
1	1_1	1_1_1	1	sp|O95292|VAPB_HUMAN	16.4061144909973	1	SP=Saccharomyces cerevisiae;CT=Mixture;QY=10%;CV=in-house
1	1_1	1_1_1	1	sp|O95295|SNAPN_HUMAN	17.3554431547766	1	SP=Saccharomyces cerevisiae;CT=Mixture;QY=10%;CV=in-house
1	1_1	1_1_1	1	sp|O95297|MPZL1_HUMAN	16.9218479088442	1	SP=Saccharomyces cerevisiae;CT=Mixture;QY=10%;CV=in-house
1	1_1	1_1_1	1	sp|O95298|NDUC2_HUMAN	15.7178904146235	1	SP=Saccharomyces cerevisiae;CT=Mixture;QY=10%;CV=in-house
1	1_1	1_1_1	1	sp|O95299|NDUAA_HUMAN	16.8218315949546	1	SP=Saccharomyces cerevisiae;CT=Mixture;QY=10%;CV=in-house
1	1_1	1_1_1	1	sp|O95302|FKBP9_HUMAN	16.2970319742625	1	SP=Saccharomyces cerevisiae;CT=Mixture;QY=10%;CV=in-house
1	1_1	1_1_1	1	sp|O95336|6PGL_HUMAN	17.332740321916	1	SP=Saccharomyces cerevisiae;CT=Mixture;QY=10%;CV=in-house
1	1_1	1_1_1	1	sp|O95340|PAPS2_HUMAN	16.6210405908824	1	SP=Saccharomyces cerevisiae;CT=Mixture;QY=10%;CV=in-house
1	1_1	1_1_1	1	sp|O95343|SIX3_HUMAN;sp|O95475|SIX6_HUMAN	15.0465218546691	1	SP=Saccharomyces cerevisiae;CT=Mixture;QY=10%;CV=in-house
1	1_1	1_1_1	1	sp|O95347|SMC2_HUMAN	16.5359592815587	1	SP=Saccharomyces cerevisiae;CT=Mixture;QY=10%;CV=in-house
1	1_1	1_1_1	1	sp|O95352|ATG7_HUMAN	15.0666500279143	1	SP=Saccharomyces cerevisiae;CT=Mixture;QY=10%;CV=in-house
1	1_1	1_1_1	1	sp|O95359|TACC2_HUMAN	13.5645952937114	1	SP=Saccharomyces cerevisiae;CT=Mixture;QY=10%;CV=in-house
1	1_1	1_1_1	1	sp|O95361|TRI16_HUMAN	13.970676735664	1	SP=Saccharomyces cerevisiae;CT=Mixture;QY=10%;CV=in-house
1	1_1	1_1_1	1	sp|O95363|SYFM_HUMAN	16.0363934350499	1	SP=Saccharomyces cerevisiae;CT=Mixture;QY=10%;CV=in-house
1	1_1	1_1_1	1	sp|O95365|ZBT7A_HUMAN	15.0189651469182	1	SP=Saccharomyces cerevisiae;CT=Mixture;QY=10%;CV=in-house
1	1_1	1_1_1	1	sp|O95372|LYPA2_HUMAN	17.5490754263174	1	SP=Saccharomyces cerevisiae;CT=Mixture;QY=10%;CV=in-house
1	1_1	1_1_1	1	sp|O95373|IPO7_HUMAN	16.0450098917569	1	SP=Saccharomyces cerevisiae;CT=Mixture;QY=10%;CV=in-house
1	1_1	1_1_1	1	sp|O95376|ARI2_HUMAN	15.8541986896999	1	SP=Saccharomyces cerevisiae;CT=Mixture;QY=10%;CV=in-house
1	1_1	1_1_1	1	sp|O95379|TFIP8_HUMAN	14.743220299816	1	SP=Saccharomyces cerevisiae;CT=Mixture;QY=10%;CV=in-house
1	1_1	1_1_1	1	sp|O95391|SLU7_HUMAN	14.6124237696381	1	SP=Saccharomyces cerevisiae;CT=Mixture;QY=10%;CV=in-house
1	1_1	1_1_1	1	sp|O95394|AGM1_HUMAN	15.6998842850665	1	SP=Saccharomyces cerevisiae;CT=Mixture;QY=10%;CV=in-house
1	1_1	1_1_1	1	sp|O95396|MOCS3_HUMAN	14.5820662494449	1	SP=Saccharomyces cerevisiae;CT=Mixture;QY=10%;CV=in-house
1	1_1	1_1_1	1	sp|O95400|CD2B2_HUMAN	16.2032863908409	1	SP=Saccharomyces cerevisiae;CT=Mixture;QY=10%;CV=in-house
1	1_1	1_1_1	1	sp|O95402|MED26_HUMAN	14.6894304280268	1	SP=Saccharomyces cerevisiae;CT=Mixture;QY=10%;CV=in-house
1	1_1	1_1_1	1	sp|O95405|ZFYV9_HUMAN	16.074123179034	1	SP=Saccharomyces cerevisiae;CT=Mixture;QY=10%;CV=in-house
1	1_1	1_1_1	1	sp|O95425|SVIL_HUMAN	15.0511885103242	1	SP=Saccharomyces cerevisiae;CT=Mixture;QY=10%;CV=in-house
1	1_1	1_1_1	1	sp|O95427|PIGN_HUMAN	14.9301057430934	1	SP=Saccharomyces cerevisiae;CT=Mixture;QY=10%;CV=in-house
1	1_1	1_1_1	1	sp|O95429|BAG4_HUMAN	13.06822277808	1	SP=Saccharomyces cerevisiae;CT=Mixture;QY=10%;CV=in-house
1	1_1	1_1_1	1	sp|O95433|AHSA1_HUMAN	16.569976868509	1	SP=Saccharomyces cerevisiae;CT=Mixture;QY=10%;CV=in-house
1	1_1	1_1_1	1	sp|O95453|PARN_HUMAN	16.5006827482357	1	SP=Saccharomyces cerevisiae;CT=Mixture;QY=10%;CV=in-house
1	1_1	1_1_1	1	sp|O95456|PSMG1_HUMAN	15.4191793951072	1	SP=Saccharomyces cerevisiae;CT=Mixture;QY=10%;CV=in-house
1	1_1	1_1_1	1	sp|O95470|SGPL1_HUMAN	16.1862069976712	1	SP=Saccharomyces cerevisiae;CT=Mixture;QY=10%;CV=in-house
1	1_1	1_1_1	1	sp|O95478|NSA2_HUMAN	16.8530432271318	1	SP=Saccharomyces cerevisiae;CT=Mixture;QY=10%;CV=in-house
1	1_1	1_1_1	1	sp|O95479|G6PE_HUMAN	15.6202304277764	1	SP=Saccharomyces cerevisiae;CT=Mixture;QY=10%;CV=in-house
1	1_1	1_1_1	1	sp|O95486|SC24A_HUMAN	16.2073980494141	1	SP=Saccharomyces cerevisiae;CT=Mixture;QY=10%;CV=in-house
1	1_1	1_1_1	1	sp|O95487|SC24B_HUMAN	16.0078805011625	1	SP=Saccharomyces cerevisiae;CT=Mixture;QY=10%;CV=in-house
1	1_1	1_1_1	1	sp|O95490|AGRL2_HUMAN	16.4249205822682	1	SP=Saccharomyces cerevisiae;CT=Mixture;QY=10%;CV=in-house
1	1_1	1_1_1	1	sp|O95502|NPTXR_HUMAN	16.1675918076355	1	SP=Saccharomyces cerevisiae;CT=Mixture;QY=10%;CV=in-house
1	1_1	1_1_1	1	sp|O95544|NADK_HUMAN	13.8625298487535	1	SP=Saccharomyces cerevisiae;CT=Mixture;QY=10%;CV=in-house
1	1_1	1_1_1	1	sp|O95551|TYDP2_HUMAN	16.222075454335	1	SP=Saccharomyces cerevisiae;CT=Mixture;QY=10%;CV=in-house
1	1_1	1_1_1	1	sp|O95562|SFT2B_HUMAN	14.2893662024751	1	SP=Saccharomyces cerevisiae;CT=Mixture;QY=10%;CV=in-house
1	1_1	1_1_1	1	sp|O95563|MPC2_HUMAN	18.0305530200835	1	SP=Saccharomyces cerevisiae;CT=Mixture;QY=10%;CV=in-house
1	1_1	1_1_1	1	sp|O95568|MET18_HUMAN	14.5300258602484	1	SP=Saccharomyces cerevisiae;CT=Mixture;QY=10%;CV=in-house
1	1_1	1_1_1	1	sp|O95571|ETHE1_HUMAN	17.2338133794842	1	SP=Saccharomyces cerevisiae;CT=Mixture;QY=10%;CV=in-house
1	1_1	1_1_1	1	sp|O95573|ACSL3_HUMAN	16.5873376539524	1	SP=Saccharomyces cerevisiae;CT=Mixture;QY=10%;CV=in-house
1	1_1	1_1_1	1	sp|O95602|RPA1_HUMAN	15.8750732027818	1	SP=Saccharomyces cerevisiae;CT=Mixture;QY=10%;CV=in-house
1	1_1	1_1_1	1	sp|O95613|PCNT_HUMAN	14.7715215015348	1	SP=Saccharomyces cerevisiae;CT=Mixture;QY=10%;CV=in-house
1	1_1	1_1_1	1	sp|O95619|YETS4_HUMAN	15.7824503876928	1	SP=Saccharomyces cerevisiae;CT=Mixture;QY=10%;CV=in-house
1	1_1	1_1_1	1	sp|O95620|DUS4L_HUMAN	12.7734982257571	1	SP=Saccharomyces cerevisiae;CT=Mixture;QY=10%;CV=in-house
1	1_1	1_1_1	1	sp|O95625|ZBT11_HUMAN	15.4870780929198	1	SP=Saccharomyces cerevisiae;CT=Mixture;QY=10%;CV=in-house
1	1_1	1_1_1	1	sp|O95628|CNOT4_HUMAN	15.2048381862262	1	SP=Saccharomyces cerevisiae;CT=Mixture;QY=10%;CV=in-house
1	1_1	1_1_1	1	sp|O95630|STABP_HUMAN	15.4419883252657	1	SP=Saccharomyces cerevisiae;CT=Mixture;QY=10%;CV=in-house
1	1_1	1_1_1	1	sp|O95639|CPSF4_HUMAN	14.2563788791848	1	SP=Saccharomyces cerevisiae;CT=Mixture;QY=10%;CV=in-house
1	1_1	1_1_1	1	sp|O95670|VATG2_HUMAN	14.4476573762221	1	SP=Saccharomyces cerevisiae;CT=Mixture;QY=10%;CV=in-house
1	1_1	1_1_1	1	sp|O95671|ASML_HUMAN	16.3979691629267	1	SP=Saccharomyces cerevisiae;CT=Mixture;QY=10%;CV=in-house
1	1_1	1_1_1	1	sp|O95672|ECEL1_HUMAN	14.3914074006734	1	SP=Saccharomyces cerevisiae;CT=Mixture;QY=10%;CV=in-house
1	1_1	1_1_1	1	sp|O95674|CDS2_HUMAN	16.1084199098713	1	SP=Saccharomyces cerevisiae;CT=Mixture;QY=10%;CV=in-house
1	1_1	1_1_1	1	sp|O95684|CEP43_HUMAN	16.5192449016311	1	SP=Saccharomyces cerevisiae;CT=Mixture;QY=10%;CV=in-house
1	1_1	1_1_1	1	sp|O95696|BRD1_HUMAN	14.7626575790128	1	SP=Saccharomyces cerevisiae;CT=Mixture;QY=10%;CV=in-house
1	1_1	1_1_1	1	sp|O95707|RPP29_HUMAN	16.4843705325712	1	SP=Saccharomyces cerevisiae;CT=Mixture;QY=10%;CV=in-house
1	1_1	1_1_1	1	sp|O95714|HERC2_HUMAN	15.0942958718475	1	SP=Saccharomyces cerevisiae;CT=Mixture;QY=10%;CV=in-house
1	1_1	1_1_1	1	sp|O95716|RAB3D_HUMAN	15.6833431249736	1	SP=Saccharomyces cerevisiae;CT=Mixture;QY=10%;CV=in-house
1	1_1	1_1_1	1	sp|O95721|SNP29_HUMAN	15.2232514511578	1	SP=Saccharomyces cerevisiae;CT=Mixture;QY=10%;CV=in-house
1	1_1	1_1_1	1	sp|O95747|OXSR1_HUMAN	14.9523933032383	1	SP=Saccharomyces cerevisiae;CT=Mixture;QY=10%;CV=in-house
1	1_1	1_1_1	1	sp|O95749|GGPPS_HUMAN	17.0749720557381	1	SP=Saccharomyces cerevisiae;CT=Mixture;QY=10%;CV=in-house
1	1_1	1_1_1	1	sp|O95757|HS74L_HUMAN	17.4444678246492	1	SP=Saccharomyces cerevisiae;CT=Mixture;QY=10%;CV=in-house
1	1_1	1_1_1	1	sp|O95758|PTBP3_HUMAN	13.9190141427442	1	SP=Saccharomyces cerevisiae;CT=Mixture;QY=10%;CV=in-house
1	1_1	1_1_1	1	sp|O95772|STR3N_HUMAN	15.5777897753574	1	SP=Saccharomyces cerevisiae;CT=Mixture;QY=10%;CV=in-house
1	1_1	1_1_1	1	sp|O95777|LSM8_HUMAN	17.3465906402949	1	SP=Saccharomyces cerevisiae;CT=Mixture;QY=10%;CV=in-house
1	1_1	1_1_1	1	sp|O95782|AP2A1_HUMAN	16.0224034422558	1	SP=Saccharomyces cerevisiae;CT=Mixture;QY=10%;CV=in-house
1	1_1	1_1_1	1	sp|O95785|WIZ_HUMAN	15.6533568603944	1	SP=Saccharomyces cerevisiae;CT=Mixture;QY=10%;CV=in-house
1	1_1	1_1_1	1	sp|O95793|STAU1_HUMAN	16.4908198154603	1	SP=Saccharomyces cerevisiae;CT=Mixture;QY=10%;CV=in-house
1	1_1	1_1_1	1	sp|O95801|TTC4_HUMAN	17.2138951649735	1	SP=Saccharomyces cerevisiae;CT=Mixture;QY=10%;CV=in-house
1	1_1	1_1_1	1	sp|O95816|BAG2_HUMAN	15.0365187875708	1	SP=Saccharomyces cerevisiae;CT=Mixture;QY=10%;CV=in-house
1	1_1	1_1_1	1	sp|O95817|BAG3_HUMAN	15.7558800025774	1	SP=Saccharomyces cerevisiae;CT=Mixture;QY=10%;CV=in-house
1	1_1	1_1_1	1	sp|O95819|M4K4_HUMAN	15.8292376265974	1	SP=Saccharomyces cerevisiae;CT=Mixture;QY=10%;CV=in-house
1	1_1	1_1_1	1	sp|O95822|DCMC_HUMAN	16.1732276453453	1	SP=Saccharomyces cerevisiae;CT=Mixture;QY=10%;CV=in-house
1	1_1	1_1_1	1	sp|O95825|QORL1_HUMAN	16.7162763856529	1	SP=Saccharomyces cerevisiae;CT=Mixture;QY=10%;CV=in-house
1	1_1	1_1_1	1	sp|O95831|AIFM1_HUMAN	16.8161712350551	1	SP=Saccharomyces cerevisiae;CT=Mixture;QY=10%;CV=in-house
1	1_1	1_1_1	1	sp|O95833|CLIC3_HUMAN	15.226542396764	1	SP=Saccharomyces cerevisiae;CT=Mixture;QY=10%;CV=in-house
1	1_1	1_1_1	1	sp|O95835|LATS1_HUMAN	13.3693350278307	1	SP=Saccharomyces cerevisiae;CT=Mixture;QY=10%;CV=in-house
1	1_1	1_1_1	1	sp|O95858|TSN15_HUMAN	14.897379678734	1	SP=Saccharomyces cerevisiae;CT=Mixture;QY=10%;CV=in-house
1	1_1	1_1_1	1	sp|O95861|BPNT1_HUMAN	16.9429676215775	1	SP=Saccharomyces cerevisiae;CT=Mixture;QY=10%;CV=in-house
1	1_1	1_1_1	1	sp|O95864|FADS2_HUMAN	16.6413598062174	1	SP=Saccharomyces cerevisiae;CT=Mixture;QY=10%;CV=in-house
1	1_1	1_1_1	1	sp|O95865|DDAH2_HUMAN	15.4778757760902	1	SP=Saccharomyces cerevisiae;CT=Mixture;QY=10%;CV=in-house
1	1_1	1_1_1	1	sp|O95870|ABHGA_HUMAN	15.5667512074638	1	SP=Saccharomyces cerevisiae;CT=Mixture;QY=10%;CV=in-house
1	1_1	1_1_1	1	sp|O95872|GPAN1_HUMAN	14.7246225627462	1	SP=Saccharomyces cerevisiae;CT=Mixture;QY=10%;CV=in-house
1	1_1	1_1_1	1	sp|O95873|CF047_HUMAN	16.011779314113	1	SP=Saccharomyces cerevisiae;CT=Mixture;QY=10%;CV=in-house
1	1_1	1_1_1	1	sp|O95881|TXD12_HUMAN	18.1854558555347	1	SP=Saccharomyces cerevisiae;CT=Mixture;QY=10%;CV=in-house
1	1_1	1_1_1	1	sp|O95897|NOE2_HUMAN	14.8657038999186	1	SP=Saccharomyces cerevisiae;CT=Mixture;QY=10%;CV=in-house
1	1_1	1_1_1	1	sp|O95900|TRUB2_HUMAN	14.6392245953902	1	SP=Saccharomyces cerevisiae;CT=Mixture;QY=10%;CV=in-house
1	1_1	1_1_1	1	sp|O95905|ECD_HUMAN	15.797460532682	1	SP=Saccharomyces cerevisiae;CT=Mixture;QY=10%;CV=in-house
1	1_1	1_1_1	1	sp|O95926|SYF2_HUMAN	15.2693070814134	1	SP=Saccharomyces cerevisiae;CT=Mixture;QY=10%;CV=in-house
1	1_1	1_1_1	1	sp|O95983|MBD3_HUMAN	16.2578381536859	1	SP=Saccharomyces cerevisiae;CT=Mixture;QY=10%;CV=in-house
1	1_1	1_1_1	1	sp|O95985|TOP3B_HUMAN	15.9725598208367	1	SP=Saccharomyces cerevisiae;CT=Mixture;QY=10%;CV=in-house
1	1_1	1_1_1	1	sp|O95989|NUDT3_HUMAN	15.8420892861894	1	SP=Saccharomyces cerevisiae;CT=Mixture;QY=10%;CV=in-house
1	1_1	1_1_1	1	sp|O95997|PTTG1_HUMAN	15.7843362978383	1	SP=Saccharomyces cerevisiae;CT=Mixture;QY=10%;CV=in-house
1	1_1	1_1_1	1	sp|O95999|BCL10_HUMAN	16.4070275623511	1	SP=Saccharomyces cerevisiae;CT=Mixture;QY=10%;CV=in-house
1	1_1	1_1_1	1	sp|O96000|NDUBA_HUMAN	16.0344709406109	1	SP=Saccharomyces cerevisiae;CT=Mixture;QY=10%;CV=in-house
1	1_1	1_1_1	1	sp|O96004|HAND1_HUMAN	15.7154209854059	1	SP=Saccharomyces cerevisiae;CT=Mixture;QY=10%;CV=in-house
1	1_1	1_1_1	1	sp|O96005|CLPT1_HUMAN	15.3957265054452	1	SP=Saccharomyces cerevisiae;CT=Mixture;QY=10%;CV=in-house
1	1_1	1_1_1	1	sp|O96006|ZBED1_HUMAN	15.4161472224059	1	SP=Saccharomyces cerevisiae;CT=Mixture;QY=10%;CV=in-house
1	1_1	1_1_1	1	sp|O96007|MOC2B_HUMAN	15.7850884278216	1	SP=Saccharomyces cerevisiae;CT=Mixture;QY=10%;CV=in-house
1	1_1	1_1_1	1	sp|O96008|TOM40_HUMAN	16.3632236578309	1	SP=Saccharomyces cerevisiae;CT=Mixture;QY=10%;CV=in-house
1	1_1	1_1_1	1	sp|O96011|PX11B_HUMAN	16.6799987992931	1	SP=Saccharomyces cerevisiae;CT=Mixture;QY=10%;CV=in-house
1	1_1	1_1_1	1	sp|O96013|PAK4_HUMAN	16.2743455728406	1	SP=Saccharomyces cerevisiae;CT=Mixture;QY=10%;CV=in-house
1	1_1	1_1_1	1	sp|O96018|APBA3_HUMAN	13.6531328112314	1	SP=Saccharomyces cerevisiae;CT=Mixture;QY=10%;CV=in-house
1	1_1	1_1_1	1	sp|O96019|ACL6A_HUMAN	15.562571860773	1	SP=Saccharomyces cerevisiae;CT=Mixture;QY=10%;CV=in-house
1	1_1	1_1_1	1	sp|O96028|NSD2_HUMAN	15.3028005305771	1	SP=Saccharomyces cerevisiae;CT=Mixture;QY=10%;CV=in-house
1	1_1	1_1_1	1	sp|O96033|MOC2A_HUMAN	16.512823114652	1	SP=Saccharomyces cerevisiae;CT=Mixture;QY=10%;CV=in-house
1	1_1	1_1_1	1	sp|P00044|CYC1_YEAST;sp|P00045|CYC7_YEAST	16.8515001784789	1	SP=Saccharomyces cerevisiae;CT=Mixture;QY=10%;CV=in-house
1	1_1	1_1_1	1	sp|P00128|QCR7_YEAST	16.4375346055406	1	SP=Saccharomyces cerevisiae;CT=Mixture;QY=10%;CV=in-house
1	1_1	1_1_1	1	sp|P00156|CYB_HUMAN	14.5150166382906	1	SP=Saccharomyces cerevisiae;CT=Mixture;QY=10%;CV=in-house
1	1_1	1_1_1	1	sp|P00167|CYB5_HUMAN	17.3162620835202	1	SP=Saccharomyces cerevisiae;CT=Mixture;QY=10%;CV=in-house
1	1_1	1_1_1	1	sp|P00330|ADH1_YEAST	20.3485586056306	1	SP=Saccharomyces cerevisiae;CT=Mixture;QY=10%;CV=in-house
1	1_1	1_1_1	1	sp|P00331|ADH2_YEAST	16.0527439038653	1	SP=Saccharomyces cerevisiae;CT=Mixture;QY=10%;CV=in-house
1	1_1	1_1_1	1	sp|P00338|LDHA_HUMAN	18.3331191996327	1	SP=Saccharomyces cerevisiae;CT=Mixture;QY=10%;CV=in-house
1	1_1	1_1_1	1	sp|P00352|AL1A1_HUMAN	14.7843246942083	1	SP=Saccharomyces cerevisiae;CT=Mixture;QY=10%;CV=in-house
1	1_1	1_1_1	1	sp|P00358|G3P2_YEAST	18.6844575528923	1	SP=Saccharomyces cerevisiae;CT=Mixture;QY=10%;CV=in-house
1	1_1	1_1_1	1	sp|P00359|G3P3_YEAST	15.9080229568301	1	SP=Saccharomyces cerevisiae;CT=Mixture;QY=10%;CV=in-house
1	1_1	1_1_1	1	sp|P00360|G3P1_YEAST	17.1509280940194	1	SP=Saccharomyces cerevisiae;CT=Mixture;QY=10%;CV=in-house
1	1_1	1_1_1	1	sp|P00367|DHE3_HUMAN	16.6651826433725	1	SP=Saccharomyces cerevisiae;CT=Mixture;QY=10%;CV=in-house
1	1_1	1_1_1	1	sp|P00374|DYR_HUMAN	15.8147534951189	1	SP=Saccharomyces cerevisiae;CT=Mixture;QY=10%;CV=in-house
1	1_1	1_1_1	1	sp|P00387|NB5R3_HUMAN	15.4302936947906	1	SP=Saccharomyces cerevisiae;CT=Mixture;QY=10%;CV=in-house
1	1_1	1_1_1	1	sp|P00390|GSHR_HUMAN	17.8310484204232	1	SP=Saccharomyces cerevisiae;CT=Mixture;QY=10%;CV=in-house
1	1_1	1_1_1	1	sp|P00401|COX1_YEAST	15.3182463469882	1	SP=Saccharomyces cerevisiae;CT=Mixture;QY=10%;CV=in-house
1	1_1	1_1_1	1	sp|P00403|COX2_HUMAN	15.6005899430436	1	SP=Saccharomyces cerevisiae;CT=Mixture;QY=10%;CV=in-house
1	1_1	1_1_1	1	sp|P00431|CCPR_YEAST	17.4636527665204	1	SP=Saccharomyces cerevisiae;CT=Mixture;QY=10%;CV=in-house
1	1_1	1_1_1	1	sp|P00441|SODC_HUMAN	19.007048550266	1	SP=Saccharomyces cerevisiae;CT=Mixture;QY=10%;CV=in-house
1	1_1	1_1_1	1	sp|P00445|SODC_YEAST	17.5958282956399	1	SP=Saccharomyces cerevisiae;CT=Mixture;QY=10%;CV=in-house
1	1_1	1_1_1	1	sp|P00447|SODM_YEAST	16.8808423083594	1	SP=Saccharomyces cerevisiae;CT=Mixture;QY=10%;CV=in-house
1	1_1	1_1_1	1	sp|P00491|PNPH_HUMAN	15.5050501304639	1	SP=Saccharomyces cerevisiae;CT=Mixture;QY=10%;CV=in-house
1	1_1	1_1_1	1	sp|P00492|HPRT_HUMAN	18.0289755876417	1	SP=Saccharomyces cerevisiae;CT=Mixture;QY=10%;CV=in-house
1	1_1	1_1_1	1	sp|P00498|HIS1_YEAST	15.9656340566657	1	SP=Saccharomyces cerevisiae;CT=Mixture;QY=10%;CV=in-house
1	1_1	1_1_1	1	sp|P00505|AATM_HUMAN	17.2440239828829	1	SP=Saccharomyces cerevisiae;CT=Mixture;QY=10%;CV=in-house
1	1_1	1_1_1	1	sp|P00519|ABL1_HUMAN	15.7475939677927	1	SP=Saccharomyces cerevisiae;CT=Mixture;QY=10%;CV=in-house
1	1_1	1_1_1	1	sp|P00533|EGFR_HUMAN	17.1952263543424	1	SP=Saccharomyces cerevisiae;CT=Mixture;QY=10%;CV=in-house
1	1_1	1_1_1	1	sp|P00549|KPYK1_YEAST	17.7677971536239	1	SP=Saccharomyces cerevisiae;CT=Mixture;QY=10%;CV=in-house
1	1_1	1_1_1	1	sp|P00558|PGK1_HUMAN	17.4057257201404	1	SP=Saccharomyces cerevisiae;CT=Mixture;QY=10%;CV=in-house
1	1_1	1_1_1	1	sp|P00560|PGK_YEAST	18.0678355772714	1	SP=Saccharomyces cerevisiae;CT=Mixture;QY=10%;CV=in-house
1	1_1	1_1_1	1	sp|P00568|KAD1_HUMAN	16.4206746022683	1	SP=Saccharomyces cerevisiae;CT=Mixture;QY=10%;CV=in-house
1	1_1	1_1_1	1	sp|P00729|CBPY_YEAST	15.1963826695261	1	SP=Saccharomyces cerevisiae;CT=Mixture;QY=10%;CV=in-house
1	1_1	1_1_1	1	sp|P00750|TPA_HUMAN	13.8129368717694	1	SP=Saccharomyces cerevisiae;CT=Mixture;QY=10%;CV=in-house
1	1_1	1_1_1	1	sp|P00812|ARGI_YEAST	17.2565052955236	1	SP=Saccharomyces cerevisiae;CT=Mixture;QY=10%;CV=in-house
1	1_1	1_1_1	1	sp|P00813|ADA_HUMAN	15.7089827626651	1	SP=Saccharomyces cerevisiae;CT=Mixture;QY=10%;CV=in-house
1	1_1	1_1_1	1	sp|P00815|HIS2_YEAST	17.3001584409811	1	SP=Saccharomyces cerevisiae;CT=Mixture;QY=10%;CV=in-house
1	1_1	1_1_1	1	sp|P00817|IPYR_YEAST	17.9062072680157	1	SP=Saccharomyces cerevisiae;CT=Mixture;QY=10%;CV=in-house
1	1_1	1_1_1	1	sp|P00830|ATPB_YEAST	16.3386486291197	1	SP=Saccharomyces cerevisiae;CT=Mixture;QY=10%;CV=in-house
1	1_1	1_1_1	1	sp|P00846|ATP6_HUMAN	16.6239514859954	1	SP=Saccharomyces cerevisiae;CT=Mixture;QY=10%;CV=in-house
1	1_1	1_1_1	1	sp|P00890|CISY1_YEAST	16.3400293197914	1	SP=Saccharomyces cerevisiae;CT=Mixture;QY=10%;CV=in-house
1	1_1	1_1_1	1	sp|P00899|TRPE_YEAST	15.8642537999523	1	SP=Saccharomyces cerevisiae;CT=Mixture;QY=10%;CV=in-house
1	1_1	1_1_1	1	sp|P00924|ENO1_YEAST	18.7651649597642	1	SP=Saccharomyces cerevisiae;CT=Mixture;QY=10%;CV=in-house
1	1_1	1_1_1	1	sp|P00925|ENO2_YEAST	16.9575623351614	1	SP=Saccharomyces cerevisiae;CT=Mixture;QY=10%;CV=in-house
1	1_1	1_1_1	1	sp|P00927|THDH_YEAST	15.4303926548062	1	SP=Saccharomyces cerevisiae;CT=Mixture;QY=10%;CV=in-house
1	1_1	1_1_1	1	sp|P00931|TRP_YEAST	17.3269197952474	1	SP=Saccharomyces cerevisiae;CT=Mixture;QY=10%;CV=in-house
1	1_1	1_1_1	1	sp|P00937|TRPG_YEAST	15.9846066939412	1	SP=Saccharomyces cerevisiae;CT=Mixture;QY=10%;CV=in-house
1	1_1	1_1_1	1	sp|P00942|TPIS_YEAST	17.9810682597798	1	SP=Saccharomyces cerevisiae;CT=Mixture;QY=10%;CV=in-house
1	1_1	1_1_1	1	sp|P00950|PMG1_YEAST	18.7411750236741	1	SP=Saccharomyces cerevisiae;CT=Mixture;QY=10%;CV=in-house
1	1_1	1_1_1	1	sp|P00958|SYMC_YEAST	17.1380043119796	1	SP=Saccharomyces cerevisiae;CT=Mixture;QY=10%;CV=in-house
1	1_1	1_1_1	1	sp|P00966|ASSY_HUMAN	14.7125865725712	1	SP=Saccharomyces cerevisiae;CT=Mixture;QY=10%;CV=in-house
1	1_1	1_1_1	1	sp|P01023|A2MG_HUMAN	17.2032429898272	1	SP=Saccharomyces cerevisiae;CT=Mixture;QY=10%;CV=in-house
1	1_1	1_1_1	1	sp|P01024|CO3_HUMAN	16.2794308437756	1	SP=Saccharomyces cerevisiae;CT=Mixture;QY=10%;CV=in-house
1	1_1	1_1_1	1	sp|P01031|CO5_HUMAN	16.1519000419335	1	SP=Saccharomyces cerevisiae;CT=Mixture;QY=10%;CV=in-house
1	1_1	1_1_1	1	sp|P01034|CYTC_HUMAN	15.1369939145225	1	SP=Saccharomyces cerevisiae;CT=Mixture;QY=10%;CV=in-house
1	1_1	1_1_1	1	sp|P01040|CYTA_HUMAN	15.9574215869464	1	SP=Saccharomyces cerevisiae;CT=Mixture;QY=10%;CV=in-house
1	1_1	1_1_1	1	sp|P01097|ATIF_YEAST	14.9942177358147	1	SP=Saccharomyces cerevisiae;CT=Mixture;QY=10%;CV=in-house
1	1_1	1_1_1	1	sp|P01100|FOS_HUMAN	14.7088851161591	1	SP=Saccharomyces cerevisiae;CT=Mixture;QY=10%;CV=in-house
1	1_1	1_1_1	1	sp|P01111|RASN_HUMAN	17.2755415038251	1	SP=Saccharomyces cerevisiae;CT=Mixture;QY=10%;CV=in-house
1	1_1	1_1_1	1	sp|P01112|RASH_HUMAN	16.7505473640796	1	SP=Saccharomyces cerevisiae;CT=Mixture;QY=10%;CV=in-house
1	1_1	1_1_1	1	sp|P01116|RASK_HUMAN	15.7582185292921	1	SP=Saccharomyces cerevisiae;CT=Mixture;QY=10%;CV=in-house
1	1_1	1_1_1	1	sp|P01119|RAS1_YEAST	14.9074751631402	1	SP=Saccharomyces cerevisiae;CT=Mixture;QY=10%;CV=in-house
1	1_1	1_1_1	1	sp|P01120|RAS2_YEAST	13.2942458785859	1	SP=Saccharomyces cerevisiae;CT=Mixture;QY=10%;CV=in-house
1	1_1	1_1_1	1	sp|P01123|YPT1_YEAST	17.0905390484646	1	SP=Saccharomyces cerevisiae;CT=Mixture;QY=10%;CV=in-house
1	1_1	1_1_1	1	sp|P01130|LDLR_HUMAN	13.8256177815544	1	SP=Saccharomyces cerevisiae;CT=Mixture;QY=10%;CV=in-house
1	1_1	1_1_1	1	sp|P01137|TGFB1_HUMAN	14.946907202279	1	SP=Saccharomyces cerevisiae;CT=Mixture;QY=10%;CV=in-house
1	1_1	1_1_1	1	sp|P01282|VIP_HUMAN	16.5908825868149	1	SP=Saccharomyces cerevisiae;CT=Mixture;QY=10%;CV=in-house
1	1_1	1_1_1	1	sp|P01303|NPY_HUMAN	15.4159413703146	1	SP=Saccharomyces cerevisiae;CT=Mixture;QY=10%;CV=in-house
1	1_1	1_1_1	1	sp|P01834|IGKC_HUMAN	12.8555133958683	1	SP=Saccharomyces cerevisiae;CT=Mixture;QY=10%;CV=in-house
1	1_1	1_1_1	1	sp|P01889|HLAB_HUMAN	14.2683241468429	1	SP=Saccharomyces cerevisiae;CT=Mixture;QY=10%;CV=in-house
1	1_1	1_1_1	1	sp|P02042|HBD_HUMAN;sp|P68871|HBB_HUMAN	19.2399625318759	1	SP=Saccharomyces cerevisiae;CT=Mixture;QY=10%;CV=in-house
1	1_1	1_1_1	1	sp|P02293|H2B1_YEAST	16.3309867079611	1	SP=Saccharomyces cerevisiae;CT=Mixture;QY=10%;CV=in-house
1	1_1	1_1_1	1	sp|P02294|H2B2_YEAST	16.5412120444897	1	SP=Saccharomyces cerevisiae;CT=Mixture;QY=10%;CV=in-house
1	1_1	1_1_1	1	sp|P02309|H4_YEAST	16.5252641593793	1	SP=Saccharomyces cerevisiae;CT=Mixture;QY=10%;CV=in-house
1	1_1	1_1_1	1	sp|P02400|RLA4_YEAST	17.6058251306473	1	SP=Saccharomyces cerevisiae;CT=Mixture;QY=10%;CV=in-house
1	1_1	1_1_1	1	sp|P02406|RL28_YEAST	17.7667352064002	1	SP=Saccharomyces cerevisiae;CT=Mixture;QY=10%;CV=in-house
1	1_1	1_1_1	1	sp|P02407|RS17A_YEAST;sp|P14127|RS17B_YEAST	17.3887247212413	1	SP=Saccharomyces cerevisiae;CT=Mixture;QY=10%;CV=in-house
1	1_1	1_1_1	1	sp|P02461|CO3A1_HUMAN	14.5103463316887	1	SP=Saccharomyces cerevisiae;CT=Mixture;QY=10%;CV=in-house
1	1_1	1_1_1	1	sp|P02533|K1C14_HUMAN	14.0214554543487	1	SP=Saccharomyces cerevisiae;CT=Mixture;QY=10%;CV=in-house
1	1_1	1_1_1	1	sp|P02538|K2C6A_HUMAN	15.0300156517701	1	SP=Saccharomyces cerevisiae;CT=Mixture;QY=10%;CV=in-house
1	1_1	1_1_1	1	sp|P02545|LMNA_HUMAN	17.7916115270714	1	SP=Saccharomyces cerevisiae;CT=Mixture;QY=10%;CV=in-house
1	1_1	1_1_1	1	sp|P02557|TBB_YEAST	16.4007850991489	1	SP=Saccharomyces cerevisiae;CT=Mixture;QY=10%;CV=in-house
1	1_1	1_1_1	1	sp|P02647|APOA1_HUMAN	14.7998967811667	1	SP=Saccharomyces cerevisiae;CT=Mixture;QY=10%;CV=in-house
1	1_1	1_1_1	1	sp|P02649|APOE_HUMAN	15.110238748079	1	SP=Saccharomyces cerevisiae;CT=Mixture;QY=10%;CV=in-house
1	1_1	1_1_1	1	sp|P02748|CO9_HUMAN	14.8252039385327	1	SP=Saccharomyces cerevisiae;CT=Mixture;QY=10%;CV=in-house
1	1_1	1_1_1	1	sp|P02751|FINC_HUMAN	14.7780673145091	1	SP=Saccharomyces cerevisiae;CT=Mixture;QY=10%;CV=in-house
1	1_1	1_1_1	1	sp|P02768|ALBU_HUMAN	17.6118911013529	1	SP=Saccharomyces cerevisiae;CT=Mixture;QY=10%;CV=in-house
1	1_1	1_1_1	1	sp|P02786|TFR1_HUMAN	16.6088561706993	1	SP=Saccharomyces cerevisiae;CT=Mixture;QY=10%;CV=in-house
1	1_1	1_1_1	1	sp|P02787|TRFE_HUMAN	18.4342022426595	1	SP=Saccharomyces cerevisiae;CT=Mixture;QY=10%;CV=in-house
1	1_1	1_1_1	1	sp|P02788|TRFL_HUMAN	14.7078215951529	1	SP=Saccharomyces cerevisiae;CT=Mixture;QY=10%;CV=in-house
1	1_1	1_1_1	1	sp|P02790|HEMO_HUMAN	16.3410606114188	1	SP=Saccharomyces cerevisiae;CT=Mixture;QY=10%;CV=in-house
1	1_1	1_1_1	1	sp|P02792|FRIL_HUMAN	16.5161355067139	1	SP=Saccharomyces cerevisiae;CT=Mixture;QY=10%;CV=in-house
1	1_1	1_1_1	1	sp|P02794|FRIH_HUMAN	14.9579536658659	1	SP=Saccharomyces cerevisiae;CT=Mixture;QY=10%;CV=in-house
1	1_1	1_1_1	1	sp|P02810|PRPC_HUMAN	9.57271236856688	1	SP=Saccharomyces cerevisiae;CT=Mixture;QY=10%;CV=in-house
1	1_1	1_1_1	1	sp|P02829|HSP82_YEAST	20.0093109346573	1	SP=Saccharomyces cerevisiae;CT=Mixture;QY=10%;CV=in-house
1	1_1	1_1_1	1	sp|P02992|EFTU_YEAST	14.8576588596198	1	SP=Saccharomyces cerevisiae;CT=Mixture;QY=10%;CV=in-house
1	1_1	1_1_1	1	sp|P02994|EF1A_YEAST	17.7288001671037	1	SP=Saccharomyces cerevisiae;CT=Mixture;QY=10%;CV=in-house
1	1_1	1_1_1	1	sp|P03965|CARB_YEAST	15.8584418556388	1	SP=Saccharomyces cerevisiae;CT=Mixture;QY=10%;CV=in-house
1	1_1	1_1_1	1	sp|P04004|VTNC_HUMAN	18.486866831507	1	SP=Saccharomyces cerevisiae;CT=Mixture;QY=10%;CV=in-house
1	1_1	1_1_1	1	sp|P04035|HMDH_HUMAN	14.208011016007	1	SP=Saccharomyces cerevisiae;CT=Mixture;QY=10%;CV=in-house
1	1_1	1_1_1	1	sp|P04037|COX4_YEAST	14.4492495228337	1	SP=Saccharomyces cerevisiae;CT=Mixture;QY=10%;CV=in-house
1	1_1	1_1_1	1	sp|P04040|CATA_HUMAN	17.1866559224555	1	SP=Saccharomyces cerevisiae;CT=Mixture;QY=10%;CV=in-house
1	1_1	1_1_1	1	sp|P04046|PUR1_YEAST	15.2575430432399	1	SP=Saccharomyces cerevisiae;CT=Mixture;QY=10%;CV=in-house
1	1_1	1_1_1	1	sp|P04049|RAF1_HUMAN	13.9517500547889	1	SP=Saccharomyces cerevisiae;CT=Mixture;QY=10%;CV=in-house
1	1_1	1_1_1	1	sp|P04050|RPB1_YEAST	15.7750374664446	1	SP=Saccharomyces cerevisiae;CT=Mixture;QY=10%;CV=in-house
1	1_1	1_1_1	1	sp|P04062|GLCM_HUMAN	16.2295457741955	1	SP=Saccharomyces cerevisiae;CT=Mixture;QY=10%;CV=in-house
1	1_1	1_1_1	1	sp|P04066|FUCO_HUMAN	16.3016285850311	1	SP=Saccharomyces cerevisiae;CT=Mixture;QY=10%;CV=in-house
1	1_1	1_1_1	1	sp|P04075|ALDOA_HUMAN	17.1182415805892	1	SP=Saccharomyces cerevisiae;CT=Mixture;QY=10%;CV=in-house
1	1_1	1_1_1	1	sp|P04076|ARLY_YEAST	15.2267294033011	1	SP=Saccharomyces cerevisiae;CT=Mixture;QY=10%;CV=in-house
1	1_1	1_1_1	1	sp|P04080|CYTB_HUMAN	18.5411635593244	1	SP=Saccharomyces cerevisiae;CT=Mixture;QY=10%;CV=in-house
1	1_1	1_1_1	1	sp|P04083|ANXA1_HUMAN	17.6589637098607	1	SP=Saccharomyces cerevisiae;CT=Mixture;QY=10%;CV=in-house
1	1_1	1_1_1	1	sp|P04114|APOB_HUMAN	16.090652877729	1	SP=Saccharomyces cerevisiae;CT=Mixture;QY=10%;CV=in-house
1	1_1	1_1_1	1	sp|P04147|PABP_YEAST	17.1278756813389	1	SP=Saccharomyces cerevisiae;CT=Mixture;QY=10%;CV=in-house
1	1_1	1_1_1	1	sp|P04150|GCR_HUMAN	15.8308154896116	1	SP=Saccharomyces cerevisiae;CT=Mixture;QY=10%;CV=in-house
1	1_1	1_1_1	1	sp|P04156|PRIO_HUMAN	12.8533240805732	1	SP=Saccharomyces cerevisiae;CT=Mixture;QY=10%;CV=in-house
1	1_1	1_1_1	1	sp|P04161|PUR3_YEAST	15.5676595755053	1	SP=Saccharomyces cerevisiae;CT=Mixture;QY=10%;CV=in-house
1	1_1	1_1_1	1	sp|P04179|SODM_HUMAN	18.3868496907406	1	SP=Saccharomyces cerevisiae;CT=Mixture;QY=10%;CV=in-house
1	1_1	1_1_1	1	sp|P04181|OAT_HUMAN	16.9310875414932	1	SP=Saccharomyces cerevisiae;CT=Mixture;QY=10%;CV=in-house
1	1_1	1_1_1	1	sp|P04183|KITH_HUMAN	16.0074559580999	1	SP=Saccharomyces cerevisiae;CT=Mixture;QY=10%;CV=in-house
1	1_1	1_1_1	1	sp|P04216|THY1_HUMAN	14.8113690837117	1	SP=Saccharomyces cerevisiae;CT=Mixture;QY=10%;CV=in-house
1	1_1	1_1_1	1	sp|P04264|K2C1_HUMAN	16.9823195349249	1	SP=Saccharomyces cerevisiae;CT=Mixture;QY=10%;CV=in-house
1	1_1	1_1_1	1	sp|P04350|TBB4A_HUMAN	13.5758480191052	1	SP=Saccharomyces cerevisiae;CT=Mixture;QY=10%;CV=in-house
1	1_1	1_1_1	1	sp|P04406|G3P_HUMAN	17.7350019501322	1	SP=Saccharomyces cerevisiae;CT=Mixture;QY=10%;CV=in-house
1	1_1	1_1_1	1	sp|P04424|ARLY_HUMAN	17.3715642515131	1	SP=Saccharomyces cerevisiae;CT=Mixture;QY=10%;CV=in-house
1	1_1	1_1_1	1	sp|P04439|HLAA_HUMAN	17.4605691892499	1	SP=Saccharomyces cerevisiae;CT=Mixture;QY=10%;CV=in-house
1	1_1	1_1_1	1	sp|P04449|RL24A_YEAST	14.4471465235827	1	SP=Saccharomyces cerevisiae;CT=Mixture;QY=10%;CV=in-house
1	1_1	1_1_1	1	sp|P04456|RL25_YEAST	18.8285939130575	1	SP=Saccharomyces cerevisiae;CT=Mixture;QY=10%;CV=in-house
1	1_1	1_1_1	1	sp|P04629|NTRK1_HUMAN	14.108009463224	1	SP=Saccharomyces cerevisiae;CT=Mixture;QY=10%;CV=in-house
1	1_1	1_1_1	1	sp|P04632|CPNS1_HUMAN	17.6515020601269	1	SP=Saccharomyces cerevisiae;CT=Mixture;QY=10%;CV=in-house
1	1_1	1_1_1	1	sp|P04637|P53_HUMAN	15.4846047878614	1	SP=Saccharomyces cerevisiae;CT=Mixture;QY=10%;CV=in-house
1	1_1	1_1_1	1	sp|P04650|RL39_YEAST;sp|P62891|RL39_HUMAN;sp|Q59GN2|R39L5_HUMAN	16.8864987284119	1	SP=Saccharomyces cerevisiae;CT=Mixture;QY=10%;CV=in-house
1	1_1	1_1_1	1	sp|P04792|HSPB1_HUMAN	16.8899186216011	1	SP=Saccharomyces cerevisiae;CT=Mixture;QY=10%;CV=in-house
1	1_1	1_1_1	1	sp|P04801|SYTC_YEAST	16.7759878877279	1	SP=Saccharomyces cerevisiae;CT=Mixture;QY=10%;CV=in-house
1	1_1	1_1_1	1	sp|P04802|SYDC_YEAST	17.018725373139	1	SP=Saccharomyces cerevisiae;CT=Mixture;QY=10%;CV=in-house
1	1_1	1_1_1	1	sp|P04806|HXKA_YEAST	15.9968461095977	1	SP=Saccharomyces cerevisiae;CT=Mixture;QY=10%;CV=in-house
1	1_1	1_1_1	1	sp|P04807|HXKB_YEAST	17.441291362967	1	SP=Saccharomyces cerevisiae;CT=Mixture;QY=10%;CV=in-house
1	1_1	1_1_1	1	sp|P04818|TYSY_HUMAN	15.5179683832759	1	SP=Saccharomyces cerevisiae;CT=Mixture;QY=10%;CV=in-house
1	1_1	1_1_1	1	sp|P04819|DNLI1_YEAST	14.4426160215369	1	SP=Saccharomyces cerevisiae;CT=Mixture;QY=10%;CV=in-house
1	1_1	1_1_1	1	sp|P04840|VDAC1_YEAST	16.8698743868729	1	SP=Saccharomyces cerevisiae;CT=Mixture;QY=10%;CV=in-house
1	1_1	1_1_1	1	sp|P04843|RPN1_HUMAN	16.6565273271104	1	SP=Saccharomyces cerevisiae;CT=Mixture;QY=10%;CV=in-house
1	1_1	1_1_1	1	sp|P04844|RPN2_HUMAN	17.2154010029922	1	SP=Saccharomyces cerevisiae;CT=Mixture;QY=10%;CV=in-house
1	1_1	1_1_1	1	sp|P04899|GNAI2_HUMAN	15.8337047110275	1	SP=Saccharomyces cerevisiae;CT=Mixture;QY=10%;CV=in-house
1	1_1	1_1_1	1	sp|P04908|H2A1B_HUMAN;sp|P20671|H2A1D_HUMAN;sp|Q7L7L0|H2A3_HUMAN	15.7535853691276	1	SP=Saccharomyces cerevisiae;CT=Mixture;QY=10%;CV=in-house
1	1_1	1_1_1	1	sp|P04911|H2A1_YEAST;sp|P04912|H2A2_YEAST	18.6529531416588	1	SP=Saccharomyces cerevisiae;CT=Mixture;QY=10%;CV=in-house
1	1_1	1_1_1	1	sp|P04920|B3A2_HUMAN	14.1267069178484	1	SP=Saccharomyces cerevisiae;CT=Mixture;QY=10%;CV=in-house
1	1_1	1_1_1	1	sp|P05023|AT1A1_HUMAN	15.5425463243292	1	SP=Saccharomyces cerevisiae;CT=Mixture;QY=10%;CV=in-house
1	1_1	1_1_1	1	sp|P05026|AT1B1_HUMAN	16.9607350433245	1	SP=Saccharomyces cerevisiae;CT=Mixture;QY=10%;CV=in-house
1	1_1	1_1_1	1	sp|P05030|PMA1_YEAST	16.8912013678261	1	SP=Saccharomyces cerevisiae;CT=Mixture;QY=10%;CV=in-house
1	1_1	1_1_1	1	sp|P05060|SCG1_HUMAN	15.3568651148327	1	SP=Saccharomyces cerevisiae;CT=Mixture;QY=10%;CV=in-house
1	1_1	1_1_1	1	sp|P05067|A4_HUMAN	15.7998390291185	1	SP=Saccharomyces cerevisiae;CT=Mixture;QY=10%;CV=in-house
1	1_1	1_1_1	1	sp|P05090|APOD_HUMAN	17.2241458535667	1	SP=Saccharomyces cerevisiae;CT=Mixture;QY=10%;CV=in-house
1	1_1	1_1_1	1	sp|P05091|ALDH2_HUMAN	15.966177150224	1	SP=Saccharomyces cerevisiae;CT=Mixture;QY=10%;CV=in-house
1	1_1	1_1_1	1	sp|P05106|ITB3_HUMAN	14.6350214278588	1	SP=Saccharomyces cerevisiae;CT=Mixture;QY=10%;CV=in-house
1	1_1	1_1_1	1	sp|P05109|S10A8_HUMAN	15.5559998407472	1	SP=Saccharomyces cerevisiae;CT=Mixture;QY=10%;CV=in-house
1	1_1	1_1_1	1	sp|P05114|HMGN1_HUMAN	17.3195665623673	1	SP=Saccharomyces cerevisiae;CT=Mixture;QY=10%;CV=in-house
1	1_1	1_1_1	1	sp|P05121|PAI1_HUMAN	16.7402213080359	1	SP=Saccharomyces cerevisiae;CT=Mixture;QY=10%;CV=in-house
1	1_1	1_1_1	1	sp|P05141|ADT2_HUMAN	19.7094455704599	1	SP=Saccharomyces cerevisiae;CT=Mixture;QY=10%;CV=in-house
1	1_1	1_1_1	1	sp|P05154|IPSP_HUMAN	16.3078541510796	1	SP=Saccharomyces cerevisiae;CT=Mixture;QY=10%;CV=in-house
1	1_1	1_1_1	1	sp|P05161|ISG15_HUMAN	14.9470299356539	1	SP=Saccharomyces cerevisiae;CT=Mixture;QY=10%;CV=in-house
1	1_1	1_1_1	1	sp|P05165|PCCA_HUMAN	15.1779997741008	1	SP=Saccharomyces cerevisiae;CT=Mixture;QY=10%;CV=in-house
1	1_1	1_1_1	1	sp|P05166|PCCB_HUMAN	15.3395403635181	1	SP=Saccharomyces cerevisiae;CT=Mixture;QY=10%;CV=in-house
1	1_1	1_1_1	1	sp|P05198|IF2A_HUMAN	16.4315290407646	1	SP=Saccharomyces cerevisiae;CT=Mixture;QY=10%;CV=in-house
1	1_1	1_1_1	1	sp|P05204|HMGN2_HUMAN	14.6151892655917	1	SP=Saccharomyces cerevisiae;CT=Mixture;QY=10%;CV=in-house
1	1_1	1_1_1	1	sp|P05317|RLA0_YEAST	18.04494480674	1	SP=Saccharomyces cerevisiae;CT=Mixture;QY=10%;CV=in-house
1	1_1	1_1_1	1	sp|P05318|RLA1_YEAST	19.017904321166	1	SP=Saccharomyces cerevisiae;CT=Mixture;QY=10%;CV=in-house
1	1_1	1_1_1	1	sp|P05319|RLA2_YEAST	18.7091840882865	1	SP=Saccharomyces cerevisiae;CT=Mixture;QY=10%;CV=in-house
1	1_1	1_1_1	1	sp|P05362|ICAM1_HUMAN	15.7002768668314	1	SP=Saccharomyces cerevisiae;CT=Mixture;QY=10%;CV=in-house
1	1_1	1_1_1	1	sp|P05373|HEM2_YEAST	15.9077724850924	1	SP=Saccharomyces cerevisiae;CT=Mixture;QY=10%;CV=in-house
1	1_1	1_1_1	1	sp|P05374|CHO2_YEAST	15.2179433132386	1	SP=Saccharomyces cerevisiae;CT=Mixture;QY=10%;CV=in-house
1	1_1	1_1_1	1	sp|P05386|RLA1_HUMAN	18.0740312133986	1	SP=Saccharomyces cerevisiae;CT=Mixture;QY=10%;CV=in-house
1	1_1	1_1_1	1	sp|P05387|RLA2_HUMAN	19.1577167502952	1	SP=Saccharomyces cerevisiae;CT=Mixture;QY=10%;CV=in-house
1	1_1	1_1_1	1	sp|P05388|RLA0_HUMAN	16.4957002484522	1	SP=Saccharomyces cerevisiae;CT=Mixture;QY=10%;CV=in-house
1	1_1	1_1_1	1	sp|P05412|JUN_HUMAN	14.8639965051487	1	SP=Saccharomyces cerevisiae;CT=Mixture;QY=10%;CV=in-house
1	1_1	1_1_1	1	sp|P05423|RPC4_HUMAN	16.0610657651375	1	SP=Saccharomyces cerevisiae;CT=Mixture;QY=10%;CV=in-house
1	1_1	1_1_1	1	sp|P05453|ERF3_YEAST	16.7911652780361	1	SP=Saccharomyces cerevisiae;CT=Mixture;QY=10%;CV=in-house
1	1_1	1_1_1	1	sp|P05455|LA_HUMAN	17.6124116958809	1	SP=Saccharomyces cerevisiae;CT=Mixture;QY=10%;CV=in-house
1	1_1	1_1_1	1	sp|P05496|AT5G1_HUMAN;sp|P48201|AT5G3_HUMAN;sp|Q06055|AT5G2_HUMAN	18.2691458599097	1	SP=Saccharomyces cerevisiae;CT=Mixture;QY=10%;CV=in-house
1	1_1	1_1_1	1	sp|P05556|ITB1_HUMAN	17.5764895136105	1	SP=Saccharomyces cerevisiae;CT=Mixture;QY=10%;CV=in-house
1	1_1	1_1_1	1	sp|P05626|ATPF_YEAST	17.3825227101634	1	SP=Saccharomyces cerevisiae;CT=Mixture;QY=10%;CV=in-house
1	1_1	1_1_1	1	sp|P05694|METE_YEAST	17.3863218787845	1	SP=Saccharomyces cerevisiae;CT=Mixture;QY=10%;CV=in-house
1	1_1	1_1_1	1	sp|P05737|RL7A_YEAST	14.477233347642	1	SP=Saccharomyces cerevisiae;CT=Mixture;QY=10%;CV=in-house
1	1_1	1_1_1	1	sp|P05739|RL6B_YEAST	17.9360244055962	1	SP=Saccharomyces cerevisiae;CT=Mixture;QY=10%;CV=in-house
1	1_1	1_1_1	1	sp|P05740|RL17A_YEAST	18.0198279656449	1	SP=Saccharomyces cerevisiae;CT=Mixture;QY=10%;CV=in-house
1	1_1	1_1_1	1	sp|P05743|RL26A_YEAST	18.7434403750093	1	SP=Saccharomyces cerevisiae;CT=Mixture;QY=10%;CV=in-house
1	1_1	1_1_1	1	sp|P05744|RL33A_YEAST	19.8564158016844	1	SP=Saccharomyces cerevisiae;CT=Mixture;QY=10%;CV=in-house
1	1_1	1_1_1	1	sp|P05745|RL36A_YEAST	16.8386403432825	1	SP=Saccharomyces cerevisiae;CT=Mixture;QY=10%;CV=in-house
1	1_1	1_1_1	1	sp|P05748|RL15A_YEAST	20.0004620597354	1	SP=Saccharomyces cerevisiae;CT=Mixture;QY=10%;CV=in-house
1	1_1	1_1_1	1	sp|P05749|RL22A_YEAST	16.906037296599	1	SP=Saccharomyces cerevisiae;CT=Mixture;QY=10%;CV=in-house
1	1_1	1_1_1	1	sp|P05750|RS3_YEAST	18.6127605954348	1	SP=Saccharomyces cerevisiae;CT=Mixture;QY=10%;CV=in-house
1	1_1	1_1_1	1	sp|P05755|RS9B_YEAST	16.3755212563785	1	SP=Saccharomyces cerevisiae;CT=Mixture;QY=10%;CV=in-house
1	1_1	1_1_1	1	sp|P05756|RS13_YEAST	17.7476239423323	1	SP=Saccharomyces cerevisiae;CT=Mixture;QY=10%;CV=in-house
1	1_1	1_1_1	1	sp|P05759|RS31_YEAST	18.7036473966697	1	SP=Saccharomyces cerevisiae;CT=Mixture;QY=10%;CV=in-house
1	1_1	1_1_1	1	sp|P05783|K1C18_HUMAN	16.4017536962273	1	SP=Saccharomyces cerevisiae;CT=Mixture;QY=10%;CV=in-house
1	1_1	1_1_1	1	sp|P05787|K2C8_HUMAN	16.4971515490585	1	SP=Saccharomyces cerevisiae;CT=Mixture;QY=10%;CV=in-house
1	1_1	1_1_1	1	sp|P05937|CALB1_HUMAN	15.5775167081261	1	SP=Saccharomyces cerevisiae;CT=Mixture;QY=10%;CV=in-house
1	1_1	1_1_1	1	sp|P06101|CDC37_YEAST	16.3873187127793	1	SP=Saccharomyces cerevisiae;CT=Mixture;QY=10%;CV=in-house
1	1_1	1_1_1	1	sp|P06102|NOT3_YEAST	15.8382404615785	1	SP=Saccharomyces cerevisiae;CT=Mixture;QY=10%;CV=in-house
1	1_1	1_1_1	1	sp|P06103|EIF3B_YEAST	17.0531656807661	1	SP=Saccharomyces cerevisiae;CT=Mixture;QY=10%;CV=in-house
1	1_1	1_1_1	1	sp|P06104|UBC2_YEAST	17.8133678599962	1	SP=Saccharomyces cerevisiae;CT=Mixture;QY=10%;CV=in-house
1	1_1	1_1_1	1	sp|P06105|SC160_YEAST	16.7142975777038	1	SP=Saccharomyces cerevisiae;CT=Mixture;QY=10%;CV=in-house
1	1_1	1_1_1	1	sp|P06106|CYSD_YEAST	17.4295803289274	1	SP=Saccharomyces cerevisiae;CT=Mixture;QY=10%;CV=in-house
1	1_1	1_1_1	1	sp|P06132|DCUP_HUMAN	16.9897435125021	1	SP=Saccharomyces cerevisiae;CT=Mixture;QY=10%;CV=in-house
1	1_1	1_1_1	1	sp|P06168|ILV5_YEAST	18.336796965328	1	SP=Saccharomyces cerevisiae;CT=Mixture;QY=10%;CV=in-house
1	1_1	1_1_1	1	sp|P06169|PDC1_YEAST	18.750295656483	1	SP=Saccharomyces cerevisiae;CT=Mixture;QY=10%;CV=in-house
1	1_1	1_1_1	1	sp|P06197|PIS_YEAST	16.9531745092626	1	SP=Saccharomyces cerevisiae;CT=Mixture;QY=10%;CV=in-house
1	1_1	1_1_1	1	sp|P06208|LEU1_YEAST	16.4365052926465	1	SP=Saccharomyces cerevisiae;CT=Mixture;QY=10%;CV=in-house
1	1_1	1_1_1	1	sp|P06213|INSR_HUMAN	15.9788628169583	1	SP=Saccharomyces cerevisiae;CT=Mixture;QY=10%;CV=in-house
1	1_1	1_1_1	1	sp|P06241|FYN_HUMAN	11.2789945597899	1	SP=Saccharomyces cerevisiae;CT=Mixture;QY=10%;CV=in-house
1	1_1	1_1_1	1	sp|P06276|CHLE_HUMAN	12.2200994798025	1	SP=Saccharomyces cerevisiae;CT=Mixture;QY=10%;CV=in-house
1	1_1	1_1_1	1	sp|P06280|AGAL_HUMAN	15.4117466513232	1	SP=Saccharomyces cerevisiae;CT=Mixture;QY=10%;CV=in-house
1	1_1	1_1_1	1	sp|P06396|GELS_HUMAN	17.2071153937799	1	SP=Saccharomyces cerevisiae;CT=Mixture;QY=10%;CV=in-house
1	1_1	1_1_1	1	sp|P06400|RB_HUMAN	16.5612800332406	1	SP=Saccharomyces cerevisiae;CT=Mixture;QY=10%;CV=in-house
1	1_1	1_1_1	1	sp|P06454|PTMA_HUMAN	16.5588692438819	1	SP=Saccharomyces cerevisiae;CT=Mixture;QY=10%;CV=in-house
1	1_1	1_1_1	1	sp|P06493|CDK1_HUMAN	16.8403251946938	1	SP=Saccharomyces cerevisiae;CT=Mixture;QY=10%;CV=in-house
1	1_1	1_1_1	1	sp|P06576|ATPB_HUMAN	16.3716247655381	1	SP=Saccharomyces cerevisiae;CT=Mixture;QY=10%;CV=in-house
1	1_1	1_1_1	1	sp|P06634|DED1_YEAST	15.788257446594	1	SP=Saccharomyces cerevisiae;CT=Mixture;QY=10%;CV=in-house
1	1_1	1_1_1	1	sp|P06702|S10A9_HUMAN	16.165421380013	1	SP=Saccharomyces cerevisiae;CT=Mixture;QY=10%;CV=in-house
1	1_1	1_1_1	1	sp|P06703|S10A6_HUMAN	20.3386620507457	1	SP=Saccharomyces cerevisiae;CT=Mixture;QY=10%;CV=in-house
1	1_1	1_1_1	1	sp|P06730|IF4E_HUMAN	15.3496039439992	1	SP=Saccharomyces cerevisiae;CT=Mixture;QY=10%;CV=in-house
1	1_1	1_1_1	1	sp|P06733|ENOA_HUMAN	18.5432609176956	1	SP=Saccharomyces cerevisiae;CT=Mixture;QY=10%;CV=in-house
1	1_1	1_1_1	1	sp|P06737|PYGL_HUMAN	16.0257068789603	1	SP=Saccharomyces cerevisiae;CT=Mixture;QY=10%;CV=in-house
1	1_1	1_1_1	1	sp|P06738|PHSG_YEAST	14.9212775120041	1	SP=Saccharomyces cerevisiae;CT=Mixture;QY=10%;CV=in-house
1	1_1	1_1_1	1	sp|P06744|G6PI_HUMAN	17.8801532777346	1	SP=Saccharomyces cerevisiae;CT=Mixture;QY=10%;CV=in-house
1	1_1	1_1_1	1	sp|P06746|DPOLB_HUMAN	16.0510757280698	1	SP=Saccharomyces cerevisiae;CT=Mixture;QY=10%;CV=in-house
1	1_1	1_1_1	1	sp|P06748|NPM_HUMAN	17.8523169005983	1	SP=Saccharomyces cerevisiae;CT=Mixture;QY=10%;CV=in-house
1	1_1	1_1_1	1	sp|P06753|TPM3_HUMAN	16.3062341567787	1	SP=Saccharomyces cerevisiae;CT=Mixture;QY=10%;CV=in-house
1	1_1	1_1_1	1	sp|P06756|ITAV_HUMAN	14.9156740945191	1	SP=Saccharomyces cerevisiae;CT=Mixture;QY=10%;CV=in-house
1	1_1	1_1_1	1	sp|P06780|RHO1_YEAST	16.2674291474281	1	SP=Saccharomyces cerevisiae;CT=Mixture;QY=10%;CV=in-house
1	1_1	1_1_1	1	sp|P06782|SNF1_YEAST	14.5171383636286	1	SP=Saccharomyces cerevisiae;CT=Mixture;QY=10%;CV=in-house
1	1_1	1_1_1	1	sp|P06783|STE3_YEAST	15.4310577946892	1	SP=Saccharomyces cerevisiae;CT=Mixture;QY=10%;CV=in-house
1	1_1	1_1_1	1	sp|P06785|TYSY_YEAST	16.97836301409	1	SP=Saccharomyces cerevisiae;CT=Mixture;QY=10%;CV=in-house
1	1_1	1_1_1	1	sp|P06786|TOP2_YEAST	16.3804621159405	1	SP=Saccharomyces cerevisiae;CT=Mixture;QY=10%;CV=in-house
1	1_1	1_1_1	1	sp|P06787|CALM_YEAST	18.0624564577224	1	SP=Saccharomyces cerevisiae;CT=Mixture;QY=10%;CV=in-house
1	1_1	1_1_1	1	sp|P06865|HEXA_HUMAN	15.4371323810495	1	SP=Saccharomyces cerevisiae;CT=Mixture;QY=10%;CV=in-house
1	1_1	1_1_1	1	sp|P07099|HYEP_HUMAN	16.6154865977183	1	SP=Saccharomyces cerevisiae;CT=Mixture;QY=10%;CV=in-house
1	1_1	1_1_1	1	sp|P07108|ACBP_HUMAN	18.1071745895052	1	SP=Saccharomyces cerevisiae;CT=Mixture;QY=10%;CV=in-house
1	1_1	1_1_1	1	sp|P07143|CY1_YEAST	15.1292407498695	1	SP=Saccharomyces cerevisiae;CT=Mixture;QY=10%;CV=in-house
1	1_1	1_1_1	1	sp|P07149|FAS1_YEAST	16.5552702797677	1	SP=Saccharomyces cerevisiae;CT=Mixture;QY=10%;CV=in-house
1	1_1	1_1_1	1	sp|P07170|KAD2_YEAST	17.4756113244939	1	SP=Saccharomyces cerevisiae;CT=Mixture;QY=10%;CV=in-house
1	1_1	1_1_1	1	sp|P07172|HIS8_YEAST	15.329859391696	1	SP=Saccharomyces cerevisiae;CT=Mixture;QY=10%;CV=in-house
1	1_1	1_1_1	1	sp|P07195|LDHB_HUMAN	16.9871401732202	1	SP=Saccharomyces cerevisiae;CT=Mixture;QY=10%;CV=in-house
1	1_1	1_1_1	1	sp|P07196|NFL_HUMAN	16.3986238632613	1	SP=Saccharomyces cerevisiae;CT=Mixture;QY=10%;CV=in-house
1	1_1	1_1_1	1	sp|P07197|NFM_HUMAN	16.0666189719443	1	SP=Saccharomyces cerevisiae;CT=Mixture;QY=10%;CV=in-house
1	1_1	1_1_1	1	sp|P07199|CENPB_HUMAN	16.2539250608291	1	SP=Saccharomyces cerevisiae;CT=Mixture;QY=10%;CV=in-house
1	1_1	1_1_1	1	sp|P07203|GPX1_HUMAN	14.9577132967492	1	SP=Saccharomyces cerevisiae;CT=Mixture;QY=10%;CV=in-house
1	1_1	1_1_1	1	sp|P07205|PGK2_HUMAN	16.9081558403364	1	SP=Saccharomyces cerevisiae;CT=Mixture;QY=10%;CV=in-house
1	1_1	1_1_1	1	sp|P07213|TOM70_YEAST	16.2648837090792	1	SP=Saccharomyces cerevisiae;CT=Mixture;QY=10%;CV=in-house
1	1_1	1_1_1	1	sp|P07225|PROS_HUMAN	14.7567070365548	1	SP=Saccharomyces cerevisiae;CT=Mixture;QY=10%;CV=in-house
1	1_1	1_1_1	1	sp|P07237|PDIA1_HUMAN	17.753068284057	1	SP=Saccharomyces cerevisiae;CT=Mixture;QY=10%;CV=in-house
1	1_1	1_1_1	1	sp|P07244|PUR2_YEAST	16.7163276801307	1	SP=Saccharomyces cerevisiae;CT=Mixture;QY=10%;CV=in-house
1	1_1	1_1_1	1	sp|P07245|C1TC_YEAST	16.9883659681461	1	SP=Saccharomyces cerevisiae;CT=Mixture;QY=10%;CV=in-house
1	1_1	1_1_1	1	sp|P07246|ADH3_YEAST	17.5671869150825	1	SP=Saccharomyces cerevisiae;CT=Mixture;QY=10%;CV=in-house
1	1_1	1_1_1	1	sp|P07251|ATPA_YEAST	16.7654218388489	1	SP=Saccharomyces cerevisiae;CT=Mixture;QY=10%;CV=in-house
1	1_1	1_1_1	1	sp|P07256|QCR1_YEAST	15.7195792376252	1	SP=Saccharomyces cerevisiae;CT=Mixture;QY=10%;CV=in-house
1	1_1	1_1_1	1	sp|P07257|QCR2_YEAST	15.8319235845306	1	SP=Saccharomyces cerevisiae;CT=Mixture;QY=10%;CV=in-house
1	1_1	1_1_1	1	sp|P07259|PYR1_YEAST	17.1332432091656	1	SP=Saccharomyces cerevisiae;CT=Mixture;QY=10%;CV=in-house
1	1_1	1_1_1	1	sp|P07260|IF4E_YEAST	17.9242316136856	1	SP=Saccharomyces cerevisiae;CT=Mixture;QY=10%;CV=in-house
1	1_1	1_1_1	1	sp|P07262|DHE4_YEAST	16.4635122092658	1	SP=Saccharomyces cerevisiae;CT=Mixture;QY=10%;CV=in-house
1	1_1	1_1_1	1	sp|P07263|SYH_YEAST	16.5448065047573	1	SP=Saccharomyces cerevisiae;CT=Mixture;QY=10%;CV=in-house
1	1_1	1_1_1	1	sp|P07264|LEUC_YEAST	17.1530594540041	1	SP=Saccharomyces cerevisiae;CT=Mixture;QY=10%;CV=in-house
1	1_1	1_1_1	1	sp|P07267|CARP_YEAST	17.2937810466185	1	SP=Saccharomyces cerevisiae;CT=Mixture;QY=10%;CV=in-house
1	1_1	1_1_1	1	sp|P07273|TFS2_YEAST	15.1758910686317	1	SP=Saccharomyces cerevisiae;CT=Mixture;QY=10%;CV=in-house
1	1_1	1_1_1	1	sp|P07274|PROF_YEAST	16.2681188647811	1	SP=Saccharomyces cerevisiae;CT=Mixture;QY=10%;CV=in-house
1	1_1	1_1_1	1	sp|P07275|PUT2_YEAST	14.2819269901366	1	SP=Saccharomyces cerevisiae;CT=Mixture;QY=10%;CV=in-house
1	1_1	1_1_1	1	sp|P07278|KAPR_YEAST	15.7276403710417	1	SP=Saccharomyces cerevisiae;CT=Mixture;QY=10%;CV=in-house
1	1_1	1_1_1	1	sp|P07280|RS19A_YEAST;sp|P07281|RS19B_YEAST	18.0998092462868	1	SP=Saccharomyces cerevisiae;CT=Mixture;QY=10%;CV=in-house
1	1_1	1_1_1	1	sp|P07283|PMM_YEAST	17.2843038792962	1	SP=Saccharomyces cerevisiae;CT=Mixture;QY=10%;CV=in-house
1	1_1	1_1_1	1	sp|P07284|SYSC_YEAST	16.4839980042104	1	SP=Saccharomyces cerevisiae;CT=Mixture;QY=10%;CV=in-house
1	1_1	1_1_1	1	sp|P07285|TRPD_YEAST	14.7280804734035	1	SP=Saccharomyces cerevisiae;CT=Mixture;QY=10%;CV=in-house
1	1_1	1_1_1	1	sp|P07305|H10_HUMAN	17.1772674674393	1	SP=Saccharomyces cerevisiae;CT=Mixture;QY=10%;CV=in-house
1	1_1	1_1_1	1	sp|P07311|ACYP1_HUMAN	14.9376173897485	1	SP=Saccharomyces cerevisiae;CT=Mixture;QY=10%;CV=in-house
1	1_1	1_1_1	1	sp|P07339|CATD_HUMAN	18.2570251327356	1	SP=Saccharomyces cerevisiae;CT=Mixture;QY=10%;CV=in-house
1	1_1	1_1_1	1	sp|P07342|ILVB_YEAST	17.7071811574517	1	SP=Saccharomyces cerevisiae;CT=Mixture;QY=10%;CV=in-house
1	1_1	1_1_1	1	sp|P07347|ARD1_YEAST	15.7240698329585	1	SP=Saccharomyces cerevisiae;CT=Mixture;QY=10%;CV=in-house
1	1_1	1_1_1	1	sp|P07355|ANXA2_HUMAN	19.1361745967347	1	SP=Saccharomyces cerevisiae;CT=Mixture;QY=10%;CV=in-house
1	1_1	1_1_1	1	sp|P07384|CAN1_HUMAN	16.0785885895679	1	SP=Saccharomyces cerevisiae;CT=Mixture;QY=10%;CV=in-house
1	1_1	1_1_1	1	sp|P07437|TBB5_HUMAN	16.7653052649938	1	SP=Saccharomyces cerevisiae;CT=Mixture;QY=10%;CV=in-house
1	1_1	1_1_1	1	sp|P07476|INVO_HUMAN	14.6366931957015	1	SP=Saccharomyces cerevisiae;CT=Mixture;QY=10%;CV=in-house
1	1_1	1_1_1	1	sp|P07560|SEC4_YEAST	16.6972128092022	1	SP=Saccharomyces cerevisiae;CT=Mixture;QY=10%;CV=in-house
1	1_1	1_1_1	1	sp|P07602|SAP_HUMAN	16.5818909735602	1	SP=Saccharomyces cerevisiae;CT=Mixture;QY=10%;CV=in-house
1	1_1	1_1_1	1	sp|P07686|HEXB_HUMAN	16.0628589595015	1	SP=Saccharomyces cerevisiae;CT=Mixture;QY=10%;CV=in-house
1	1_1	1_1_1	1	sp|P07703|RPAC1_YEAST	16.2701459585666	1	SP=Saccharomyces cerevisiae;CT=Mixture;QY=10%;CV=in-house
1	1_1	1_1_1	1	sp|P07711|CATL1_HUMAN	13.8014814750996	1	SP=Saccharomyces cerevisiae;CT=Mixture;QY=10%;CV=in-house
1	1_1	1_1_1	1	sp|P07737|PROF1_HUMAN	18.203929435377	1	SP=Saccharomyces cerevisiae;CT=Mixture;QY=10%;CV=in-house
1	1_1	1_1_1	1	sp|P07738|PMGE_HUMAN	16.0074037958606	1	SP=Saccharomyces cerevisiae;CT=Mixture;QY=10%;CV=in-house
1	1_1	1_1_1	1	sp|P07741|APT_HUMAN	17.7696137781684	1	SP=Saccharomyces cerevisiae;CT=Mixture;QY=10%;CV=in-house
1	1_1	1_1_1	1	sp|P07806|SYV_YEAST	17.2865959795712	1	SP=Saccharomyces cerevisiae;CT=Mixture;QY=10%;CV=in-house
1	1_1	1_1_1	1	sp|P07814|SYEP_HUMAN	17.2765538028092	1	SP=Saccharomyces cerevisiae;CT=Mixture;QY=10%;CV=in-house
1	1_1	1_1_1	1	sp|P07858|CATB_HUMAN	18.2265345223304	1	SP=Saccharomyces cerevisiae;CT=Mixture;QY=10%;CV=in-house
1	1_1	1_1_1	1	sp|P07864|LDHC_HUMAN	18.8141549661183	1	SP=Saccharomyces cerevisiae;CT=Mixture;QY=10%;CV=in-house
1	1_1	1_1_1	1	sp|P07900|HS90A_HUMAN	16.4392552880924	1	SP=Saccharomyces cerevisiae;CT=Mixture;QY=10%;CV=in-house
1	1_1	1_1_1	1	sp|P07902|GALT_HUMAN	14.9395400170616	1	SP=Saccharomyces cerevisiae;CT=Mixture;QY=10%;CV=in-house
1	1_1	1_1_1	1	sp|P07910|HNRPC_HUMAN	16.9821234863935	1	SP=Saccharomyces cerevisiae;CT=Mixture;QY=10%;CV=in-house
1	1_1	1_1_1	1	sp|P07942|LAMB1_HUMAN	16.1497906613397	1	SP=Saccharomyces cerevisiae;CT=Mixture;QY=10%;CV=in-house
1	1_1	1_1_1	1	sp|P07947|YES_HUMAN	14.1473309308216	1	SP=Saccharomyces cerevisiae;CT=Mixture;QY=10%;CV=in-house
1	1_1	1_1_1	1	sp|P07948|LYN_HUMAN	16.9127586503438	1	SP=Saccharomyces cerevisiae;CT=Mixture;QY=10%;CV=in-house
1	1_1	1_1_1	1	sp|P07949|RET_HUMAN	16.3713564133781	1	SP=Saccharomyces cerevisiae;CT=Mixture;QY=10%;CV=in-house
1	1_1	1_1_1	1	sp|P07951|TPM2_HUMAN	16.2537020614814	1	SP=Saccharomyces cerevisiae;CT=Mixture;QY=10%;CV=in-house
1	1_1	1_1_1	1	sp|P07954|FUMH_HUMAN	16.2633164367319	1	SP=Saccharomyces cerevisiae;CT=Mixture;QY=10%;CV=in-house
1	1_1	1_1_1	1	sp|P07991|OAT_YEAST	16.1559505228999	1	SP=Saccharomyces cerevisiae;CT=Mixture;QY=10%;CV=in-house
1	1_1	1_1_1	1	sp|P07992|ERCC1_HUMAN	15.1038176556173	1	SP=Saccharomyces cerevisiae;CT=Mixture;QY=10%;CV=in-house
1	1_1	1_1_1	1	sp|P07996|TSP1_HUMAN	14.5406167860897	1	SP=Saccharomyces cerevisiae;CT=Mixture;QY=10%;CV=in-house
1	1_1	1_1_1	1	sp|P08047|SP1_HUMAN	16.9888211310841	1	SP=Saccharomyces cerevisiae;CT=Mixture;QY=10%;CV=in-house
1	1_1	1_1_1	1	sp|P08048|ZFY_HUMAN;sp|P17010|ZFX_HUMAN	15.0153331058006	1	SP=Saccharomyces cerevisiae;CT=Mixture;QY=10%;CV=in-house
1	1_1	1_1_1	1	sp|P08067|UCRI_YEAST	16.4428300543407	1	SP=Saccharomyces cerevisiae;CT=Mixture;QY=10%;CV=in-house
1	1_1	1_1_1	1	sp|P08069|IGF1R_HUMAN	15.6927843118787	1	SP=Saccharomyces cerevisiae;CT=Mixture;QY=10%;CV=in-house
1	1_1	1_1_1	1	sp|P08133|ANXA6_HUMAN	17.0313478227846	1	SP=Saccharomyces cerevisiae;CT=Mixture;QY=10%;CV=in-house
1	1_1	1_1_1	1	sp|P08183|MDR1_HUMAN	16.56461740485	1	SP=Saccharomyces cerevisiae;CT=Mixture;QY=10%;CV=in-house
1	1_1	1_1_1	1	sp|P08195|4F2_HUMAN	17.3144566772097	1	SP=Saccharomyces cerevisiae;CT=Mixture;QY=10%;CV=in-house
1	1_1	1_1_1	1	sp|P08236|BGLR_HUMAN	17.1348315281687	1	SP=Saccharomyces cerevisiae;CT=Mixture;QY=10%;CV=in-house
1	1_1	1_1_1	1	sp|P08237|PFKAM_HUMAN	16.444485207635	1	SP=Saccharomyces cerevisiae;CT=Mixture;QY=10%;CV=in-house
1	1_1	1_1_1	1	sp|P08238|HS90B_HUMAN	17.5381317739739	1	SP=Saccharomyces cerevisiae;CT=Mixture;QY=10%;CV=in-house
1	1_1	1_1_1	1	sp|P08240|SRPRA_HUMAN	15.9034566292039	1	SP=Saccharomyces cerevisiae;CT=Mixture;QY=10%;CV=in-house
1	1_1	1_1_1	1	sp|P08243|ASNS_HUMAN	17.2811615162375	1	SP=Saccharomyces cerevisiae;CT=Mixture;QY=10%;CV=in-house
1	1_1	1_1_1	1	sp|P08247|SYPH_HUMAN	15.7947890477612	1	SP=Saccharomyces cerevisiae;CT=Mixture;QY=10%;CV=in-house
1	1_1	1_1_1	1	sp|P08253|MMP2_HUMAN	15.7476214782342	1	SP=Saccharomyces cerevisiae;CT=Mixture;QY=10%;CV=in-house
1	1_1	1_1_1	1	sp|P08397|HEM3_HUMAN	16.399726527038	1	SP=Saccharomyces cerevisiae;CT=Mixture;QY=10%;CV=in-house
1	1_1	1_1_1	1	sp|P08417|FUMH_YEAST	17.3075605943896	1	SP=Saccharomyces cerevisiae;CT=Mixture;QY=10%;CV=in-house
1	1_1	1_1_1	1	sp|P08473|NEP_HUMAN	15.684289863534	1	SP=Saccharomyces cerevisiae;CT=Mixture;QY=10%;CV=in-house
1	1_1	1_1_1	1	sp|P08493|MGP_HUMAN	14.1104824941811	1	SP=Saccharomyces cerevisiae;CT=Mixture;QY=10%;CV=in-house
1	1_1	1_1_1	1	sp|P08518|RPB2_YEAST	15.9893595709992	1	SP=Saccharomyces cerevisiae;CT=Mixture;QY=10%;CV=in-house
1	1_1	1_1_1	1	sp|P08524|FPPS_YEAST	17.0406502650272	1	SP=Saccharomyces cerevisiae;CT=Mixture;QY=10%;CV=in-house
1	1_1	1_1_1	1	sp|P08559|ODPA_HUMAN	16.4329640950481	1	SP=Saccharomyces cerevisiae;CT=Mixture;QY=10%;CV=in-house
1	1_1	1_1_1	1	sp|P08566|ARO1_YEAST	16.1605348701882	1	SP=Saccharomyces cerevisiae;CT=Mixture;QY=10%;CV=in-house
1	1_1	1_1_1	1	sp|P08572|CO4A2_HUMAN	14.566028912648	1	SP=Saccharomyces cerevisiae;CT=Mixture;QY=10%;CV=in-house
1	1_1	1_1_1	1	sp|P08574|CY1_HUMAN	14.7523809762249	1	SP=Saccharomyces cerevisiae;CT=Mixture;QY=10%;CV=in-house
1	1_1	1_1_1	1	sp|P08579|RU2B_HUMAN	18.0291402581522	1	SP=Saccharomyces cerevisiae;CT=Mixture;QY=10%;CV=in-house
1	1_1	1_1_1	1	sp|P08582|TRFM_HUMAN	14.5194092991275	1	SP=Saccharomyces cerevisiae;CT=Mixture;QY=10%;CV=in-house
1	1_1	1_1_1	1	sp|P08621|RU17_HUMAN	17.3660656063604	1	SP=Saccharomyces cerevisiae;CT=Mixture;QY=10%;CV=in-house
1	1_1	1_1_1	1	sp|P08648|ITA5_HUMAN	14.8733205162194	1	SP=Saccharomyces cerevisiae;CT=Mixture;QY=10%;CV=in-house
1	1_1	1_1_1	1	sp|P08651|NFIC_HUMAN	16.3882140272435	1	SP=Saccharomyces cerevisiae;CT=Mixture;QY=10%;CV=in-house
1	1_1	1_1_1	1	sp|P08670|VIME_HUMAN	18.0833973817364	1	SP=Saccharomyces cerevisiae;CT=Mixture;QY=10%;CV=in-house
1	1_1	1_1_1	1	sp|P08697|A2AP_HUMAN	15.8629557206534	1	SP=Saccharomyces cerevisiae;CT=Mixture;QY=10%;CV=in-house
1	1_1	1_1_1	1	sp|P08708|RS17_HUMAN	19.8428762805657	1	SP=Saccharomyces cerevisiae;CT=Mixture;QY=10%;CV=in-house
1	1_1	1_1_1	1	sp|P08729|K2C7_HUMAN	16.5684593582874	1	SP=Saccharomyces cerevisiae;CT=Mixture;QY=10%;CV=in-house
1	1_1	1_1_1	1	sp|P08754|GNAI3_HUMAN	13.9563271468977	1	SP=Saccharomyces cerevisiae;CT=Mixture;QY=10%;CV=in-house
1	1_1	1_1_1	1	sp|P08758|ANXA5_HUMAN	16.7616529405179	1	SP=Saccharomyces cerevisiae;CT=Mixture;QY=10%;CV=in-house
1	1_1	1_1_1	1	sp|P08779|K1C16_HUMAN	14.2495887717019	1	SP=Saccharomyces cerevisiae;CT=Mixture;QY=10%;CV=in-house
1	1_1	1_1_1	1	sp|P08842|STS_HUMAN	14.3814983394225	1	SP=Saccharomyces cerevisiae;CT=Mixture;QY=10%;CV=in-house
1	1_1	1_1_1	1	sp|P08865|RSSA_HUMAN	16.8415294263845	1	SP=Saccharomyces cerevisiae;CT=Mixture;QY=10%;CV=in-house
1	1_1	1_1_1	1	sp|P08910|ABHD2_HUMAN	11.9067876774372	1	SP=Saccharomyces cerevisiae;CT=Mixture;QY=10%;CV=in-house
1	1_1	1_1_1	1	sp|P08962|CD63_HUMAN	16.120623566557	1	SP=Saccharomyces cerevisiae;CT=Mixture;QY=10%;CV=in-house
1	1_1	1_1_1	1	sp|P09001|RM03_HUMAN	15.8450766571615	1	SP=Saccharomyces cerevisiae;CT=Mixture;QY=10%;CV=in-house
1	1_1	1_1_1	1	sp|P09012|SNRPA_HUMAN	15.895195202761	1	SP=Saccharomyces cerevisiae;CT=Mixture;QY=10%;CV=in-house
1	1_1	1_1_1	1	sp|P09017|HXC4_HUMAN	13.4723583008324	1	SP=Saccharomyces cerevisiae;CT=Mixture;QY=10%;CV=in-house
1	1_1	1_1_1	1	sp|P09032|EI2BG_YEAST	13.866581008606	1	SP=Saccharomyces cerevisiae;CT=Mixture;QY=10%;CV=in-house
1	1_1	1_1_1	1	sp|P09064|IF2B_YEAST	16.530537917596	1	SP=Saccharomyces cerevisiae;CT=Mixture;QY=10%;CV=in-house
1	1_1	1_1_1	1	sp|P09104|ENOG_HUMAN	16.5062840759873	1	SP=Saccharomyces cerevisiae;CT=Mixture;QY=10%;CV=in-house
1	1_1	1_1_1	1	sp|P09110|THIK_HUMAN	15.9074901850473	1	SP=Saccharomyces cerevisiae;CT=Mixture;QY=10%;CV=in-house
1	1_1	1_1_1	1	sp|P09132|SRP19_HUMAN	15.4939375062194	1	SP=Saccharomyces cerevisiae;CT=Mixture;QY=10%;CV=in-house
1	1_1	1_1_1	1	sp|P09172|DOPO_HUMAN	16.7878022482398	1	SP=Saccharomyces cerevisiae;CT=Mixture;QY=10%;CV=in-house
1	1_1	1_1_1	1	sp|P09211|GSTP1_HUMAN	17.0390307282382	1	SP=Saccharomyces cerevisiae;CT=Mixture;QY=10%;CV=in-house
1	1_1	1_1_1	1	sp|P09232|PRTB_YEAST	16.3428045837106	1	SP=Saccharomyces cerevisiae;CT=Mixture;QY=10%;CV=in-house
1	1_1	1_1_1	1	sp|P09234|RU1C_HUMAN	16.3426664955166	1	SP=Saccharomyces cerevisiae;CT=Mixture;QY=10%;CV=in-house
1	1_1	1_1_1	1	sp|P09382|LEG1_HUMAN	18.3415104213084	1	SP=Saccharomyces cerevisiae;CT=Mixture;QY=10%;CV=in-house
1	1_1	1_1_1	1	sp|P09417|DHPR_HUMAN	15.4414270318139	1	SP=Saccharomyces cerevisiae;CT=Mixture;QY=10%;CV=in-house
1	1_1	1_1_1	1	sp|P09429|HMGB1_HUMAN	16.933059124332	1	SP=Saccharomyces cerevisiae;CT=Mixture;QY=10%;CV=in-house
1	1_1	1_1_1	1	sp|P09436|SYIC_YEAST	16.4882854649304	1	SP=Saccharomyces cerevisiae;CT=Mixture;QY=10%;CV=in-house
1	1_1	1_1_1	1	sp|P09440|C1TM_YEAST	15.5198001103242	1	SP=Saccharomyces cerevisiae;CT=Mixture;QY=10%;CV=in-house
1	1_1	1_1_1	1	sp|P09455|RET1_HUMAN	16.8687514308566	1	SP=Saccharomyces cerevisiae;CT=Mixture;QY=10%;CV=in-house
1	1_1	1_1_1	1	sp|P09457|ATPO_YEAST	15.4689170467083	1	SP=Saccharomyces cerevisiae;CT=Mixture;QY=10%;CV=in-house
1	1_1	1_1_1	1	sp|P09471|GNAO_HUMAN	14.6934934057561	1	SP=Saccharomyces cerevisiae;CT=Mixture;QY=10%;CV=in-house
1	1_1	1_1_1	1	sp|P09486|SPRC_HUMAN	17.9092512009795	1	SP=Saccharomyces cerevisiae;CT=Mixture;QY=10%;CV=in-house
1	1_1	1_1_1	1	sp|P09493|TPM1_HUMAN	17.5311583845146	1	SP=Saccharomyces cerevisiae;CT=Mixture;QY=10%;CV=in-house
1	1_1	1_1_1	1	sp|P09496|CLCA_HUMAN	17.9283379345663	1	SP=Saccharomyces cerevisiae;CT=Mixture;QY=10%;CV=in-house
1	1_1	1_1_1	1	sp|P09497|CLCB_HUMAN	15.6550025042931	1	SP=Saccharomyces cerevisiae;CT=Mixture;QY=10%;CV=in-house
1	1_1	1_1_1	1	sp|P09525|ANXA4_HUMAN	15.8364795163609	1	SP=Saccharomyces cerevisiae;CT=Mixture;QY=10%;CV=in-house
1	1_1	1_1_1	1	sp|P09543|CN37_HUMAN	16.9584806713181	1	SP=Saccharomyces cerevisiae;CT=Mixture;QY=10%;CV=in-house
1	1_1	1_1_1	1	sp|P09601|HMOX1_HUMAN	14.6637013900396	1	SP=Saccharomyces cerevisiae;CT=Mixture;QY=10%;CV=in-house
1	1_1	1_1_1	1	sp|P09619|PGFRB_HUMAN	15.7483436221953	1	SP=Saccharomyces cerevisiae;CT=Mixture;QY=10%;CV=in-house
1	1_1	1_1_1	1	sp|P09620|KEX1_YEAST	15.7647370713424	1	SP=Saccharomyces cerevisiae;CT=Mixture;QY=10%;CV=in-house
1	1_1	1_1_1	1	sp|P09622|DLDH_HUMAN	17.4393754736733	1	SP=Saccharomyces cerevisiae;CT=Mixture;QY=10%;CV=in-house
1	1_1	1_1_1	1	sp|P09624|DLDH_YEAST	17.3915007028808	1	SP=Saccharomyces cerevisiae;CT=Mixture;QY=10%;CV=in-house
1	1_1	1_1_1	1	sp|P09630|HXC6_HUMAN	13.8917694366782	1	SP=Saccharomyces cerevisiae;CT=Mixture;QY=10%;CV=in-house
1	1_1	1_1_1	1	sp|P09651|ROA1_HUMAN	16.2463463296564	1	SP=Saccharomyces cerevisiae;CT=Mixture;QY=10%;CV=in-house
1	1_1	1_1_1	1	sp|P09661|RU2A_HUMAN	17.0808846924748	1	SP=Saccharomyces cerevisiae;CT=Mixture;QY=10%;CV=in-house
1	1_1	1_1_1	1	sp|P09668|CATH_HUMAN	17.0563230456653	1	SP=Saccharomyces cerevisiae;CT=Mixture;QY=10%;CV=in-house
1	1_1	1_1_1	1	sp|P09669|COX6C_HUMAN	17.4082488216506	1	SP=Saccharomyces cerevisiae;CT=Mixture;QY=10%;CV=in-house
1	1_1	1_1_1	1	sp|P09733|TBA1_YEAST	17.7589981798585	1	SP=Saccharomyces cerevisiae;CT=Mixture;QY=10%;CV=in-house
1	1_1	1_1_1	1	sp|P09734|TBA3_YEAST	16.5045968979134	1	SP=Saccharomyces cerevisiae;CT=Mixture;QY=10%;CV=in-house
1	1_1	1_1_1	1	sp|P09874|PARP1_HUMAN	18.2672818291169	1	SP=Saccharomyces cerevisiae;CT=Mixture;QY=10%;CV=in-house
1	1_1	1_1_1	1	sp|P09884|DPOLA_HUMAN	15.436962734598	1	SP=Saccharomyces cerevisiae;CT=Mixture;QY=10%;CV=in-house
1	1_1	1_1_1	1	sp|P09936|UCHL1_HUMAN	17.1287713304848	1	SP=Saccharomyces cerevisiae;CT=Mixture;QY=10%;CV=in-house
1	1_1	1_1_1	1	sp|P09938|RIR2_YEAST	16.5946379294979	1	SP=Saccharomyces cerevisiae;CT=Mixture;QY=10%;CV=in-house
1	1_1	1_1_1	1	sp|P09950|HEM1_YEAST	13.9830403510598	1	SP=Saccharomyces cerevisiae;CT=Mixture;QY=10%;CV=in-house
1	1_1	1_1_1	1	sp|P09960|LKHA4_HUMAN	16.4668100232988	1	SP=Saccharomyces cerevisiae;CT=Mixture;QY=10%;CV=in-house
1	1_1	1_1_1	1	sp|P09972|ALDOC_HUMAN	16.0059116070958	1	SP=Saccharomyces cerevisiae;CT=Mixture;QY=10%;CV=in-house
1	1_1	1_1_1	1	sp|P0C0L4|CO4A_HUMAN;sp|P0C0L5|CO4B_HUMAN	15.2480753793088	1	SP=Saccharomyces cerevisiae;CT=Mixture;QY=10%;CV=in-house
1	1_1	1_1_1	1	sp|P0C0S5|H2AZ_HUMAN;sp|Q71UI9|H2AV_HUMAN	19.2367678437697	1	SP=Saccharomyces cerevisiae;CT=Mixture;QY=10%;CV=in-house
1	1_1	1_1_1	1	sp|P0C0T4|RS25B_YEAST;sp|Q3E792|RS25A_YEAST	17.9723268664182	1	SP=Saccharomyces cerevisiae;CT=Mixture;QY=10%;CV=in-house
1	1_1	1_1_1	1	sp|P0C0V8|RS21A_YEAST	11.9992626078021	1	SP=Saccharomyces cerevisiae;CT=Mixture;QY=10%;CV=in-house
1	1_1	1_1_1	1	sp|P0C0W1|RS22A_YEAST;sp|Q3E7Y3|RS22B_YEAST	17.414350451615	1	SP=Saccharomyces cerevisiae;CT=Mixture;QY=10%;CV=in-house
1	1_1	1_1_1	1	sp|P0C0W9|RL11A_YEAST;sp|Q3E757|RL11B_YEAST	18.2413636172798	1	SP=Saccharomyces cerevisiae;CT=Mixture;QY=10%;CV=in-house
1	1_1	1_1_1	1	sp|P0C0X0|RS28B_YEAST;sp|Q3E7X9|RS28A_YEAST	16.4547054724151	1	SP=Saccharomyces cerevisiae;CT=Mixture;QY=10%;CV=in-house
1	1_1	1_1_1	1	sp|P0C1Z6|TFPT_HUMAN	14.4750519376918	1	SP=Saccharomyces cerevisiae;CT=Mixture;QY=10%;CV=in-house
1	1_1	1_1_1	1	sp|P0C2H6|RL27A_YEAST;sp|P0C2H7|RL27B_YEAST	19.0787445055944	1	SP=Saccharomyces cerevisiae;CT=Mixture;QY=10%;CV=in-house
1	1_1	1_1_1	1	sp|P0C2H8|RL31A_YEAST	17.8528865525226	1	SP=Saccharomyces cerevisiae;CT=Mixture;QY=10%;CV=in-house
1	1_1	1_1_1	1	sp|P0C2H9|RL31B_YEAST	16.2861375400286	1	SP=Saccharomyces cerevisiae;CT=Mixture;QY=10%;CV=in-house
1	1_1	1_1_1	1	sp|P0C2L3|F163B_HUMAN	14.4655051858992	1	SP=Saccharomyces cerevisiae;CT=Mixture;QY=10%;CV=in-house
1	1_1	1_1_1	1	sp|P0C2W1|FBSP1_HUMAN	14.5833454217862	1	SP=Saccharomyces cerevisiae;CT=Mixture;QY=10%;CV=in-house
1	1_1	1_1_1	1	sp|P0C7T5|ATX1L_HUMAN	14.2921846421271	1	SP=Saccharomyces cerevisiae;CT=Mixture;QY=10%;CV=in-house
1	1_1	1_1_1	1	sp|P0CAP2|GRL1A_HUMAN	15.3748993359058	1	SP=Saccharomyces cerevisiae;CT=Mixture;QY=10%;CV=in-house
1	1_1	1_1_1	1	sp|P0CG12|DERPC_HUMAN	13.9189535634859	1	SP=Saccharomyces cerevisiae;CT=Mixture;QY=10%;CV=in-house
1	1_1	1_1_1	1	sp|P0CG29|GST2_HUMAN;sp|P0CG30|GSTT2_HUMAN	15.4911650848615	1	SP=Saccharomyces cerevisiae;CT=Mixture;QY=10%;CV=in-house
1	1_1	1_1_1	1	sp|P0CS90|HSP77_YEAST	15.9764290001391	1	SP=Saccharomyces cerevisiae;CT=Mixture;QY=10%;CV=in-house
1	1_1	1_1_1	1	sp|P0CT04|IPB2_YEAST	17.2388470904058	1	SP=Saccharomyces cerevisiae;CT=Mixture;QY=10%;CV=in-house
1	1_1	1_1_1	1	sp|P0CW19|LIMS3_HUMAN;sp|P0CW20|LIMS4_HUMAN	16.1868284444474	1	SP=Saccharomyces cerevisiae;CT=Mixture;QY=10%;CV=in-house
1	1_1	1_1_1	1	sp|P0CX23|RL20A_YEAST;sp|P0CX24|RL20B_YEAST	17.8915197037699	1	SP=Saccharomyces cerevisiae;CT=Mixture;QY=10%;CV=in-house
1	1_1	1_1_1	1	sp|P0CX25|RL43A_YEAST;sp|P0CX26|RL43B_YEAST	16.7793325867616	1	SP=Saccharomyces cerevisiae;CT=Mixture;QY=10%;CV=in-house
1	1_1	1_1_1	1	sp|P0CX27|RL44A_YEAST;sp|P0CX28|RL44B_YEAST	17.7656142758675	1	SP=Saccharomyces cerevisiae;CT=Mixture;QY=10%;CV=in-house
1	1_1	1_1_1	1	sp|P0CX29|RS23A_YEAST;sp|P0CX30|RS23B_YEAST	19.523194374831	1	SP=Saccharomyces cerevisiae;CT=Mixture;QY=10%;CV=in-house
1	1_1	1_1_1	1	sp|P0CX31|RS24A_YEAST;sp|P0CX32|RS24B_YEAST	18.7543570442896	1	SP=Saccharomyces cerevisiae;CT=Mixture;QY=10%;CV=in-house
1	1_1	1_1_1	1	sp|P0CX33|RS30A_YEAST;sp|P0CX34|RS30B_YEAST	18.7359031545529	1	SP=Saccharomyces cerevisiae;CT=Mixture;QY=10%;CV=in-house
1	1_1	1_1_1	1	sp|P0CX35|RS4A_YEAST;sp|P0CX36|RS4B_YEAST	18.4018470498351	1	SP=Saccharomyces cerevisiae;CT=Mixture;QY=10%;CV=in-house
1	1_1	1_1_1	1	sp|P0CX37|RS6A_YEAST;sp|P0CX38|RS6B_YEAST	18.4603681097631	1	SP=Saccharomyces cerevisiae;CT=Mixture;QY=10%;CV=in-house
1	1_1	1_1_1	1	sp|P0CX39|RS8A_YEAST;sp|P0CX40|RS8B_YEAST	19.2465879905415	1	SP=Saccharomyces cerevisiae;CT=Mixture;QY=10%;CV=in-house
1	1_1	1_1_1	1	sp|P0CX41|RL23A_YEAST;sp|P0CX42|RL23B_YEAST	16.7261163492132	1	SP=Saccharomyces cerevisiae;CT=Mixture;QY=10%;CV=in-house
1	1_1	1_1_1	1	sp|P0CX43|RL1A_YEAST;sp|P0CX44|RL1B_YEAST	16.9546201780241	1	SP=Saccharomyces cerevisiae;CT=Mixture;QY=10%;CV=in-house
1	1_1	1_1_1	1	sp|P0CX45|RL2A_YEAST;sp|P0CX46|RL2B_YEAST	18.826015711285	1	SP=Saccharomyces cerevisiae;CT=Mixture;QY=10%;CV=in-house
1	1_1	1_1_1	1	sp|P0CX47|RS11A_YEAST;sp|P0CX48|RS11B_YEAST	19.4969171053136	1	SP=Saccharomyces cerevisiae;CT=Mixture;QY=10%;CV=in-house
1	1_1	1_1_1	1	sp|P0CX49|RL18A_YEAST;sp|P0CX50|RL18B_YEAST	17.848034758782	1	SP=Saccharomyces cerevisiae;CT=Mixture;QY=10%;CV=in-house
1	1_1	1_1_1	1	sp|P0CX51|RS16A_YEAST;sp|P0CX52|RS16B_YEAST	20.0769548327851	1	SP=Saccharomyces cerevisiae;CT=Mixture;QY=10%;CV=in-house
1	1_1	1_1_1	1	sp|P0CX53|RL12A_YEAST;sp|P0CX54|RL12B_YEAST	19.2264493276705	1	SP=Saccharomyces cerevisiae;CT=Mixture;QY=10%;CV=in-house
1	1_1	1_1_1	1	sp|P0CX55|RS18A_YEAST;sp|P0CX56|RS18B_YEAST	19.1879751807432	1	SP=Saccharomyces cerevisiae;CT=Mixture;QY=10%;CV=in-house
1	1_1	1_1_1	1	sp|P0CX82|RL19A_YEAST;sp|P0CX83|RL19B_YEAST	18.4451127748283	1	SP=Saccharomyces cerevisiae;CT=Mixture;QY=10%;CV=in-house
1	1_1	1_1_1	1	sp|P0CX84|RL35A_YEAST;sp|P0CX85|RL35B_YEAST	19.1168548795593	1	SP=Saccharomyces cerevisiae;CT=Mixture;QY=10%;CV=in-house
1	1_1	1_1_1	1	sp|P0DI81|TPC2A_HUMAN;sp|P0DI82|TPC2B_HUMAN	16.5948128170646	1	SP=Saccharomyces cerevisiae;CT=Mixture;QY=10%;CV=in-house
1	1_1	1_1_1	1	sp|P0DJ07|PT100_HUMAN	15.3502437309476	1	SP=Saccharomyces cerevisiae;CT=Mixture;QY=10%;CV=in-house
1	1_1	1_1_1	1	sp|P0DJD0|RGPD1_HUMAN;sp|P0DJD1|RGPD2_HUMAN	11.125946601184	1	SP=Saccharomyces cerevisiae;CT=Mixture;QY=10%;CV=in-house
1	1_1	1_1_1	1	sp|P0DMB2|CH088_HUMAN	17.5211181894923	1	SP=Saccharomyces cerevisiae;CT=Mixture;QY=10%;CV=in-house
1	1_1	1_1_1	1	sp|P0DMV8|HS71A_HUMAN;sp|P0DMV9|HS71B_HUMAN	17.3338045284244	1	SP=Saccharomyces cerevisiae;CT=Mixture;QY=10%;CV=in-house
1	1_1	1_1_1	1	sp|P0DP23|CALM1_HUMAN;sp|P0DP24|CALM2_HUMAN;sp|P0DP25|CALM3_HUMAN	16.0558644915002	1	SP=Saccharomyces cerevisiae;CT=Mixture;QY=10%;CV=in-house
1	1_1	1_1_1	1	sp|P0DPB5|RPC22_HUMAN	15.6567627819994	1	SP=Saccharomyces cerevisiae;CT=Mixture;QY=10%;CV=in-house
1	1_1	1_1_1	1	sp|P0DPB6|RPAC2_HUMAN	13.2409687414453	1	SP=Saccharomyces cerevisiae;CT=Mixture;QY=10%;CV=in-house
1	1_1	1_1_1	1	sp|P10080|SSBP1_YEAST	16.4597218941071	1	SP=Saccharomyces cerevisiae;CT=Mixture;QY=10%;CV=in-house
1	1_1	1_1_1	1	sp|P10081|IF4A_YEAST	17.8412907596011	1	SP=Saccharomyces cerevisiae;CT=Mixture;QY=10%;CV=in-house
1	1_1	1_1_1	1	sp|P10092|CALCB_HUMAN	14.1201341758582	1	SP=Saccharomyces cerevisiae;CT=Mixture;QY=10%;CV=in-house
1	1_1	1_1_1	1	sp|P10109|ADX_HUMAN	15.9910763774532	1	SP=Saccharomyces cerevisiae;CT=Mixture;QY=10%;CV=in-house
1	1_1	1_1_1	1	sp|P10114|RAP2A_HUMAN	14.2503006361075	1	SP=Saccharomyces cerevisiae;CT=Mixture;QY=10%;CV=in-house
1	1_1	1_1_1	1	sp|P10155|RO60_HUMAN	16.617392732379	1	SP=Saccharomyces cerevisiae;CT=Mixture;QY=10%;CV=in-house
1	1_1	1_1_1	1	sp|P10244|MYBB_HUMAN	15.7953692709183	1	SP=Saccharomyces cerevisiae;CT=Mixture;QY=10%;CV=in-house
1	1_1	1_1_1	1	sp|P10253|LYAG_HUMAN	14.8658737895519	1	SP=Saccharomyces cerevisiae;CT=Mixture;QY=10%;CV=in-house
1	1_1	1_1_1	1	sp|P10301|RRAS_HUMAN	17.5571963353349	1	SP=Saccharomyces cerevisiae;CT=Mixture;QY=10%;CV=in-house
1	1_1	1_1_1	1	sp|P10321|HLAC_HUMAN	15.7994021412568	1	SP=Saccharomyces cerevisiae;CT=Mixture;QY=10%;CV=in-house
1	1_1	1_1_1	1	sp|P10398|ARAF_HUMAN	15.0827744574163	1	SP=Saccharomyces cerevisiae;CT=Mixture;QY=10%;CV=in-house
1	1_1	1_1_1	1	sp|P10412|H14_HUMAN	18.4577187900939	1	SP=Saccharomyces cerevisiae;CT=Mixture;QY=10%;CV=in-house
1	1_1	1_1_1	1	sp|P10507|MPPB_YEAST	15.0200288202259	1	SP=Saccharomyces cerevisiae;CT=Mixture;QY=10%;CV=in-house
1	1_1	1_1_1	1	sp|P10515|ODP2_HUMAN	16.2593996709754	1	SP=Saccharomyces cerevisiae;CT=Mixture;QY=10%;CV=in-house
1	1_1	1_1_1	1	sp|P10586|PTPRF_HUMAN	15.2901361304742	1	SP=Saccharomyces cerevisiae;CT=Mixture;QY=10%;CV=in-house
1	1_1	1_1_1	1	sp|P10588|NR2F6_HUMAN	14.466308477466	1	SP=Saccharomyces cerevisiae;CT=Mixture;QY=10%;CV=in-house
1	1_1	1_1_1	1	sp|P10589|COT1_HUMAN;sp|P24468|COT2_HUMAN	15.7633692970196	1	SP=Saccharomyces cerevisiae;CT=Mixture;QY=10%;CV=in-house
1	1_1	1_1_1	1	sp|P10591|HSP71_YEAST	18.342993693721	1	SP=Saccharomyces cerevisiae;CT=Mixture;QY=10%;CV=in-house
1	1_1	1_1_1	1	sp|P10592|HSP72_YEAST	17.7298735696574	1	SP=Saccharomyces cerevisiae;CT=Mixture;QY=10%;CV=in-house
1	1_1	1_1_1	1	sp|P10599|THIO_HUMAN	18.4568677383803	1	SP=Saccharomyces cerevisiae;CT=Mixture;QY=10%;CV=in-house
1	1_1	1_1_1	1	sp|P10606|COX5B_HUMAN	18.5486476214333	1	SP=Saccharomyces cerevisiae;CT=Mixture;QY=10%;CV=in-house
1	1_1	1_1_1	1	sp|P10614|CP51_YEAST	15.1963247747654	1	SP=Saccharomyces cerevisiae;CT=Mixture;QY=10%;CV=in-house
1	1_1	1_1_1	1	sp|P10619|PPGB_HUMAN	17.649192628275	1	SP=Saccharomyces cerevisiae;CT=Mixture;QY=10%;CV=in-house
1	1_1	1_1_1	1	sp|P10622|RLA3_YEAST	14.2866711921302	1	SP=Saccharomyces cerevisiae;CT=Mixture;QY=10%;CV=in-house
1	1_1	1_1_1	1	sp|P10636|TAU_HUMAN	15.9583135898178	1	SP=Saccharomyces cerevisiae;CT=Mixture;QY=10%;CV=in-house
1	1_1	1_1_1	1	sp|P10643|CO7_HUMAN	15.6491913917285	1	SP=Saccharomyces cerevisiae;CT=Mixture;QY=10%;CV=in-house
1	1_1	1_1_1	1	sp|P10644|KAP0_HUMAN	16.2926659712341	1	SP=Saccharomyces cerevisiae;CT=Mixture;QY=10%;CV=in-house
1	1_1	1_1_1	1	sp|P10645|CMGA_HUMAN	15.7361662640075	1	SP=Saccharomyces cerevisiae;CT=Mixture;QY=10%;CV=in-house
1	1_1	1_1_1	1	sp|P10659|METK1_YEAST	17.6832593765462	1	SP=Saccharomyces cerevisiae;CT=Mixture;QY=10%;CV=in-house
1	1_1	1_1_1	1	sp|P10664|RL4A_YEAST	17.7947091566538	1	SP=Saccharomyces cerevisiae;CT=Mixture;QY=10%;CV=in-house
1	1_1	1_1_1	1	sp|P10746|HEM4_HUMAN	15.3301082940849	1	SP=Saccharomyces cerevisiae;CT=Mixture;QY=10%;CV=in-house
1	1_1	1_1_1	1	sp|P10768|ESTD_HUMAN	17.6117386942815	1	SP=Saccharomyces cerevisiae;CT=Mixture;QY=10%;CV=in-house
1	1_1	1_1_1	1	sp|P10809|CH60_HUMAN	16.0680523536746	1	SP=Saccharomyces cerevisiae;CT=Mixture;QY=10%;CV=in-house
1	1_1	1_1_1	1	sp|P10869|AK_YEAST	16.1145785044211	1	SP=Saccharomyces cerevisiae;CT=Mixture;QY=10%;CV=in-house
1	1_1	1_1_1	1	sp|P10909|CLUS_HUMAN	14.1176690722632	1	SP=Saccharomyces cerevisiae;CT=Mixture;QY=10%;CV=in-house
1	1_1	1_1_1	1	sp|P10964|RPA1_YEAST	16.0935992966196	1	SP=Saccharomyces cerevisiae;CT=Mixture;QY=10%;CV=in-house
1	1_1	1_1_1	1	sp|P11021|BIP_HUMAN	17.928840868586	1	SP=Saccharomyces cerevisiae;CT=Mixture;QY=10%;CV=in-house
1	1_1	1_1_1	1	sp|P11047|LAMC1_HUMAN	16.2411426381223	1	SP=Saccharomyces cerevisiae;CT=Mixture;QY=10%;CV=in-house
1	1_1	1_1_1	1	sp|P11075|SEC7_YEAST	14.9535778658317	1	SP=Saccharomyces cerevisiae;CT=Mixture;QY=10%;CV=in-house
1	1_1	1_1_1	1	sp|P11076|ARF1_YEAST	15.0737344763532	1	SP=Saccharomyces cerevisiae;CT=Mixture;QY=10%;CV=in-house
1	1_1	1_1_1	1	sp|P11117|PPAL_HUMAN	15.618790888193	1	SP=Saccharomyces cerevisiae;CT=Mixture;QY=10%;CV=in-house
1	1_1	1_1_1	1	sp|P11137|MTAP2_HUMAN	15.7657628499802	1	SP=Saccharomyces cerevisiae;CT=Mixture;QY=10%;CV=in-house
1	1_1	1_1_1	1	sp|P11142|HSP7C_HUMAN	16.7110726296177	1	SP=Saccharomyces cerevisiae;CT=Mixture;QY=10%;CV=in-house
1	1_1	1_1_1	1	sp|P11154|PYC1_YEAST	17.5598990946499	1	SP=Saccharomyces cerevisiae;CT=Mixture;QY=10%;CV=in-house
1	1_1	1_1_1	1	sp|P11166|GTR1_HUMAN	17.63521136623	1	SP=Saccharomyces cerevisiae;CT=Mixture;QY=10%;CV=in-house
1	1_1	1_1_1	1	sp|P11171|EPB41_HUMAN	16.3623113443991	1	SP=Saccharomyces cerevisiae;CT=Mixture;QY=10%;CV=in-house
1	1_1	1_1_1	1	sp|P11172|UMPS_HUMAN	16.9277542328466	1	SP=Saccharomyces cerevisiae;CT=Mixture;QY=10%;CV=in-house
1	1_1	1_1_1	1	sp|P11177|ODPB_HUMAN	15.8360411924143	1	SP=Saccharomyces cerevisiae;CT=Mixture;QY=10%;CV=in-house
1	1_1	1_1_1	1	sp|P11182|ODB2_HUMAN	15.7040559068013	1	SP=Saccharomyces cerevisiae;CT=Mixture;QY=10%;CV=in-house
1	1_1	1_1_1	1	sp|P11216|PYGB_HUMAN	16.3508582655734	1	SP=Saccharomyces cerevisiae;CT=Mixture;QY=10%;CV=in-house
1	1_1	1_1_1	1	sp|P11233|RALA_HUMAN	17.7588134500752	1	SP=Saccharomyces cerevisiae;CT=Mixture;QY=10%;CV=in-house
1	1_1	1_1_1	1	sp|P11234|RALB_HUMAN	15.284790386715	1	SP=Saccharomyces cerevisiae;CT=Mixture;QY=10%;CV=in-house
1	1_1	1_1_1	1	sp|P11274|BCR_HUMAN	14.4321434165177	1	SP=Saccharomyces cerevisiae;CT=Mixture;QY=10%;CV=in-house
1	1_1	1_1_1	1	sp|P11279|LAMP1_HUMAN	17.7268833195642	1	SP=Saccharomyces cerevisiae;CT=Mixture;QY=10%;CV=in-house
1	1_1	1_1_1	1	sp|P11310|ACADM_HUMAN	16.0904180764612	1	SP=Saccharomyces cerevisiae;CT=Mixture;QY=10%;CV=in-house
1	1_1	1_1_1	1	sp|P11353|HEM6_YEAST	16.2293724078614	1	SP=Saccharomyces cerevisiae;CT=Mixture;QY=10%;CV=in-house
1	1_1	1_1_1	1	sp|P11387|TOP1_HUMAN	16.7037765477989	1	SP=Saccharomyces cerevisiae;CT=Mixture;QY=10%;CV=in-house
1	1_1	1_1_1	1	sp|P11388|TOP2A_HUMAN	16.6427119645142	1	SP=Saccharomyces cerevisiae;CT=Mixture;QY=10%;CV=in-house
1	1_1	1_1_1	1	sp|P11412|G6PD_YEAST	16.6367512545826	1	SP=Saccharomyces cerevisiae;CT=Mixture;QY=10%;CV=in-house
1	1_1	1_1_1	1	sp|P11413|G6PD_HUMAN	16.0990281998659	1	SP=Saccharomyces cerevisiae;CT=Mixture;QY=10%;CV=in-house
1	1_1	1_1_1	1	sp|P11441|UBL4A_HUMAN	18.2946506105237	1	SP=Saccharomyces cerevisiae;CT=Mixture;QY=10%;CV=in-house
1	1_1	1_1_1	1	sp|P11474|ERR1_HUMAN	15.6479229664683	1	SP=Saccharomyces cerevisiae;CT=Mixture;QY=10%;CV=in-house
1	1_1	1_1_1	1	sp|P11484|SSB1_YEAST	18.5698164796416	1	SP=Saccharomyces cerevisiae;CT=Mixture;QY=10%;CV=in-house
1	1_1	1_1_1	1	sp|P11491|PPB_YEAST	16.9583305046362	1	SP=Saccharomyces cerevisiae;CT=Mixture;QY=10%;CV=in-house
1	1_1	1_1_1	1	sp|P11498|PYC_HUMAN	15.8129726482415	1	SP=Saccharomyces cerevisiae;CT=Mixture;QY=10%;CV=in-house
1	1_1	1_1_1	1	sp|P11532|DMD_HUMAN	15.0736287258732	1	SP=Saccharomyces cerevisiae;CT=Mixture;QY=10%;CV=in-house
1	1_1	1_1_1	1	sp|P11586|C1TC_HUMAN	16.8579957699956	1	SP=Saccharomyces cerevisiae;CT=Mixture;QY=10%;CV=in-house
1	1_1	1_1_1	1	sp|P11632|NHP6A_YEAST	17.3722401717511	1	SP=Saccharomyces cerevisiae;CT=Mixture;QY=10%;CV=in-house
1	1_1	1_1_1	1	sp|P11633|NHP6B_YEAST	14.6469091038957	1	SP=Saccharomyces cerevisiae;CT=Mixture;QY=10%;CV=in-house
1	1_1	1_1_1	1	sp|P11717|MPRI_HUMAN	16.4336874335075	1	SP=Saccharomyces cerevisiae;CT=Mixture;QY=10%;CV=in-house
1	1_1	1_1_1	1	sp|P11745|RNA1_YEAST	16.2522218448849	1	SP=Saccharomyces cerevisiae;CT=Mixture;QY=10%;CV=in-house
1	1_1	1_1_1	1	sp|P11766|ADHX_HUMAN	18.9248771979125	1	SP=Saccharomyces cerevisiae;CT=Mixture;QY=10%;CV=in-house
1	1_1	1_1_1	1	sp|P11802|CDK4_HUMAN	16.2080237568156	1	SP=Saccharomyces cerevisiae;CT=Mixture;QY=10%;CV=in-house
1	1_1	1_1_1	1	sp|P11831|SRF_HUMAN	11.5213876539938	1	SP=Saccharomyces cerevisiae;CT=Mixture;QY=10%;CV=in-house
1	1_1	1_1_1	1	sp|P11908|PRPS2_HUMAN	17.6893766425306	1	SP=Saccharomyces cerevisiae;CT=Mixture;QY=10%;CV=in-house
1	1_1	1_1_1	1	sp|P11926|DCOR_HUMAN	15.7003744204072	1	SP=Saccharomyces cerevisiae;CT=Mixture;QY=10%;CV=in-house
1	1_1	1_1_1	1	sp|P11938|RAP1_YEAST	13.4344167809843	1	SP=Saccharomyces cerevisiae;CT=Mixture;QY=10%;CV=in-house
1	1_1	1_1_1	1	sp|P11940|PABP1_HUMAN	14.5423255395146	1	SP=Saccharomyces cerevisiae;CT=Mixture;QY=10%;CV=in-house
1	1_1	1_1_1	1	sp|P11972|SST2_YEAST	13.5737584146146	1	SP=Saccharomyces cerevisiae;CT=Mixture;QY=10%;CV=in-house
1	1_1	1_1_1	1	sp|P12004|PCNA_HUMAN	17.5101784584198	1	SP=Saccharomyces cerevisiae;CT=Mixture;QY=10%;CV=in-house
1	1_1	1_1_1	1	sp|P12035|K2C3_HUMAN	14.5379362835759	1	SP=Saccharomyces cerevisiae;CT=Mixture;QY=10%;CV=in-house
1	1_1	1_1_1	1	sp|P12036|NFH_HUMAN	15.4372575395749	1	SP=Saccharomyces cerevisiae;CT=Mixture;QY=10%;CV=in-house
1	1_1	1_1_1	1	sp|P12074|CX6A1_HUMAN	16.4222437381077	1	SP=Saccharomyces cerevisiae;CT=Mixture;QY=10%;CV=in-house
1	1_1	1_1_1	1	sp|P12081|HARS1_HUMAN	16.8597034333966	1	SP=Saccharomyces cerevisiae;CT=Mixture;QY=10%;CV=in-house
1	1_1	1_1_1	1	sp|P12109|CO6A1_HUMAN	17.0427311001153	1	SP=Saccharomyces cerevisiae;CT=Mixture;QY=10%;CV=in-house
1	1_1	1_1_1	1	sp|P12110|CO6A2_HUMAN	16.3058944835205	1	SP=Saccharomyces cerevisiae;CT=Mixture;QY=10%;CV=in-house
1	1_1	1_1_1	1	sp|P12235|ADT1_HUMAN	17.0639925360259	1	SP=Saccharomyces cerevisiae;CT=Mixture;QY=10%;CV=in-house
1	1_1	1_1_1	1	sp|P12236|ADT3_HUMAN	18.7775109373088	1	SP=Saccharomyces cerevisiae;CT=Mixture;QY=10%;CV=in-house
1	1_1	1_1_1	1	sp|P12259|FA5_HUMAN	15.9707460357122	1	SP=Saccharomyces cerevisiae;CT=Mixture;QY=10%;CV=in-house
1	1_1	1_1_1	1	sp|P12268|IMDH2_HUMAN	16.4843604875887	1	SP=Saccharomyces cerevisiae;CT=Mixture;QY=10%;CV=in-house
1	1_1	1_1_1	1	sp|P12270|TPR_HUMAN	16.8910149973911	1	SP=Saccharomyces cerevisiae;CT=Mixture;QY=10%;CV=in-house
1	1_1	1_1_1	1	sp|P12277|KCRB_HUMAN	17.1122877147688	1	SP=Saccharomyces cerevisiae;CT=Mixture;QY=10%;CV=in-house
1	1_1	1_1_1	1	sp|P12385|ERF1_YEAST	17.1455495257044	1	SP=Saccharomyces cerevisiae;CT=Mixture;QY=10%;CV=in-house
1	1_1	1_1_1	1	sp|P12429|ANXA3_HUMAN	16.7998081065171	1	SP=Saccharomyces cerevisiae;CT=Mixture;QY=10%;CV=in-house
1	1_1	1_1_1	1	sp|P12532|KCRU_HUMAN	16.0010409532566	1	SP=Saccharomyces cerevisiae;CT=Mixture;QY=10%;CV=in-house
1	1_1	1_1_1	1	sp|P12611|WHI2_YEAST	11.7564553357574	1	SP=Saccharomyces cerevisiae;CT=Mixture;QY=10%;CV=in-house
1	1_1	1_1_1	1	sp|P12612|TCPA_YEAST	16.940119081158	1	SP=Saccharomyces cerevisiae;CT=Mixture;QY=10%;CV=in-house
1	1_1	1_1_1	1	sp|P12688|YPK1_YEAST;sp|P18961|YPK2_YEAST	17.7189080831709	1	SP=Saccharomyces cerevisiae;CT=Mixture;QY=10%;CV=in-house
1	1_1	1_1_1	1	sp|P12694|ODBA_HUMAN	15.0937794970373	1	SP=Saccharomyces cerevisiae;CT=Mixture;QY=10%;CV=in-house
1	1_1	1_1_1	1	sp|P12695|ODP2_YEAST	17.3981064957505	1	SP=Saccharomyces cerevisiae;CT=Mixture;QY=10%;CV=in-house
1	1_1	1_1_1	1	sp|P12709|G6PI_YEAST	17.4914919965795	1	SP=Saccharomyces cerevisiae;CT=Mixture;QY=10%;CV=in-house
1	1_1	1_1_1	1	sp|P12754|EI2BD_YEAST	14.1617145133181	1	SP=Saccharomyces cerevisiae;CT=Mixture;QY=10%;CV=in-house
1	1_1	1_1_1	1	sp|P12814|ACTN1_HUMAN	17.6372216816465	1	SP=Saccharomyces cerevisiae;CT=Mixture;QY=10%;CV=in-house
1	1_1	1_1_1	1	sp|P12821|ACE_HUMAN	15.2779077651022	1	SP=Saccharomyces cerevisiae;CT=Mixture;QY=10%;CV=in-house
1	1_1	1_1_1	1	sp|P12931|SRC_HUMAN	15.6077737445055	1	SP=Saccharomyces cerevisiae;CT=Mixture;QY=10%;CV=in-house
1	1_1	1_1_1	1	sp|P12945|NAT1_YEAST	16.1714258266718	1	SP=Saccharomyces cerevisiae;CT=Mixture;QY=10%;CV=in-house
1	1_1	1_1_1	1	sp|P12955|PEPD_HUMAN	17.187928015861	1	SP=Saccharomyces cerevisiae;CT=Mixture;QY=10%;CV=in-house
1	1_1	1_1_1	1	sp|P12956|XRCC6_HUMAN	17.1862280860716	1	SP=Saccharomyces cerevisiae;CT=Mixture;QY=10%;CV=in-house
1	1_1	1_1_1	1	sp|P12962|CAF20_YEAST	15.5570514364867	1	SP=Saccharomyces cerevisiae;CT=Mixture;QY=10%;CV=in-house
1	1_1	1_1_1	1	sp|P13010|XRCC5_HUMAN	17.2413987962423	1	SP=Saccharomyces cerevisiae;CT=Mixture;QY=10%;CV=in-house
1	1_1	1_1_1	1	sp|P13051|UNG_HUMAN	15.3021025030242	1	SP=Saccharomyces cerevisiae;CT=Mixture;QY=10%;CV=in-house
1	1_1	1_1_1	1	sp|P13073|COX41_HUMAN	16.8705289865429	1	SP=Saccharomyces cerevisiae;CT=Mixture;QY=10%;CV=in-house
1	1_1	1_1_1	1	sp|P13188|SYQ_YEAST	16.9310323930997	1	SP=Saccharomyces cerevisiae;CT=Mixture;QY=10%;CV=in-house
1	1_1	1_1_1	1	sp|P13196|HEM1_HUMAN	12.8682235615606	1	SP=Saccharomyces cerevisiae;CT=Mixture;QY=10%;CV=in-house
1	1_1	1_1_1	1	sp|P13298|PYRE_YEAST	17.8212651379947	1	SP=Saccharomyces cerevisiae;CT=Mixture;QY=10%;CV=in-house
1	1_1	1_1_1	1	sp|P13378|HXD8_HUMAN	14.5567820418901	1	SP=Saccharomyces cerevisiae;CT=Mixture;QY=10%;CV=in-house
1	1_1	1_1_1	1	sp|P13473|LAMP2_HUMAN	14.1727662731501	1	SP=Saccharomyces cerevisiae;CT=Mixture;QY=10%;CV=in-house
1	1_1	1_1_1	1	sp|P13489|RINI_HUMAN	18.5757064399439	1	SP=Saccharomyces cerevisiae;CT=Mixture;QY=10%;CV=in-house
1	1_1	1_1_1	1	sp|P13497|BMP1_HUMAN;sp|Q9Y6L7|TLL2_HUMAN	14.7434370219793	1	SP=Saccharomyces cerevisiae;CT=Mixture;QY=10%;CV=in-house
1	1_1	1_1_1	1	sp|P13498|CY24A_HUMAN	13.9791286227793	1	SP=Saccharomyces cerevisiae;CT=Mixture;QY=10%;CV=in-house
1	1_1	1_1_1	1	sp|P13517|CAPZB_YEAST	15.8013194349101	1	SP=Saccharomyces cerevisiae;CT=Mixture;QY=10%;CV=in-house
1	1_1	1_1_1	1	sp|P13521|SCG2_HUMAN	15.7685961042374	1	SP=Saccharomyces cerevisiae;CT=Mixture;QY=10%;CV=in-house
1	1_1	1_1_1	1	sp|P13586|ATC1_YEAST	16.9146303881524	1	SP=Saccharomyces cerevisiae;CT=Mixture;QY=10%;CV=in-house
1	1_1	1_1_1	1	sp|P13587|ATN1_YEAST;sp|Q01896|ATN2_YEAST;sp|Q12691|ATN5_YEAST	14.2097168405574	1	SP=Saccharomyces cerevisiae;CT=Mixture;QY=10%;CV=in-house
1	1_1	1_1_1	1	sp|P13591|NCAM1_HUMAN	16.1498269818669	1	SP=Saccharomyces cerevisiae;CT=Mixture;QY=10%;CV=in-house
1	1_1	1_1_1	1	sp|P13598|ICAM2_HUMAN	14.061362753848	1	SP=Saccharomyces cerevisiae;CT=Mixture;QY=10%;CV=in-house
1	1_1	1_1_1	1	sp|P13611|CSPG2_HUMAN	15.5585489256677	1	SP=Saccharomyces cerevisiae;CT=Mixture;QY=10%;CV=in-house
1	1_1	1_1_1	1	sp|P13612|ITA4_HUMAN	16.1865771077765	1	SP=Saccharomyces cerevisiae;CT=Mixture;QY=10%;CV=in-house
1	1_1	1_1_1	1	sp|P13631|RARG_HUMAN	14.1856799725159	1	SP=Saccharomyces cerevisiae;CT=Mixture;QY=10%;CV=in-house
1	1_1	1_1_1	1	sp|P13637|AT1A3_HUMAN	16.18024106556	1	SP=Saccharomyces cerevisiae;CT=Mixture;QY=10%;CV=in-house
1	1_1	1_1_1	1	sp|P13639|EF2_HUMAN	17.7819323069484	1	SP=Saccharomyces cerevisiae;CT=Mixture;QY=10%;CV=in-house
1	1_1	1_1_1	1	sp|P13645|K1C10_HUMAN	16.3310220211507	1	SP=Saccharomyces cerevisiae;CT=Mixture;QY=10%;CV=in-house
1	1_1	1_1_1	1	sp|P13646|K1C13_HUMAN	15.9945330552722	1	SP=Saccharomyces cerevisiae;CT=Mixture;QY=10%;CV=in-house
1	1_1	1_1_1	1	sp|P13647|K2C5_HUMAN	14.5225104931437	1	SP=Saccharomyces cerevisiae;CT=Mixture;QY=10%;CV=in-house
1	1_1	1_1_1	1	sp|P13663|DHAS_YEAST	17.3950682948211	1	SP=Saccharomyces cerevisiae;CT=Mixture;QY=10%;CV=in-house
1	1_1	1_1_1	1	sp|P13667|PDIA4_HUMAN	18.1882578467541	1	SP=Saccharomyces cerevisiae;CT=Mixture;QY=10%;CV=in-house
1	1_1	1_1_1	1	sp|P13674|P4HA1_HUMAN	17.7993807443172	1	SP=Saccharomyces cerevisiae;CT=Mixture;QY=10%;CV=in-house
1	1_1	1_1_1	1	sp|P13693|TCTP_HUMAN	17.2418666667698	1	SP=Saccharomyces cerevisiae;CT=Mixture;QY=10%;CV=in-house
1	1_1	1_1_1	1	sp|P13716|HEM2_HUMAN	15.9744804668337	1	SP=Saccharomyces cerevisiae;CT=Mixture;QY=10%;CV=in-house
1	1_1	1_1_1	1	sp|P13726|TF_HUMAN	16.22582779791	1	SP=Saccharomyces cerevisiae;CT=Mixture;QY=10%;CV=in-house
1	1_1	1_1_1	1	sp|P13747|HLAE_HUMAN	13.8730441629349	1	SP=Saccharomyces cerevisiae;CT=Mixture;QY=10%;CV=in-house
1	1_1	1_1_1	1	sp|P13796|PLSL_HUMAN	13.6305048998034	1	SP=Saccharomyces cerevisiae;CT=Mixture;QY=10%;CV=in-house
1	1_1	1_1_1	1	sp|P13797|PLST_HUMAN	16.9394157362256	1	SP=Saccharomyces cerevisiae;CT=Mixture;QY=10%;CV=in-house
1	1_1	1_1_1	1	sp|P13798|ACPH_HUMAN	16.2963600237587	1	SP=Saccharomyces cerevisiae;CT=Mixture;QY=10%;CV=in-house
1	1_1	1_1_1	1	sp|P13804|ETFA_HUMAN	17.2906058628899	1	SP=Saccharomyces cerevisiae;CT=Mixture;QY=10%;CV=in-house
1	1_1	1_1_1	1	sp|P13807|GYS1_HUMAN	15.3048883960461	1	SP=Saccharomyces cerevisiae;CT=Mixture;QY=10%;CV=in-house
1	1_1	1_1_1	1	sp|P13861|KAP2_HUMAN	15.9009675360803	1	SP=Saccharomyces cerevisiae;CT=Mixture;QY=10%;CV=in-house
1	1_1	1_1_1	1	sp|P13929|ENOB_HUMAN	16.299294115872	1	SP=Saccharomyces cerevisiae;CT=Mixture;QY=10%;CV=in-house
1	1_1	1_1_1	1	sp|P13984|T2FB_HUMAN	17.2212923305142	1	SP=Saccharomyces cerevisiae;CT=Mixture;QY=10%;CV=in-house
1	1_1	1_1_1	1	sp|P13987|CD59_HUMAN	17.786363709033	1	SP=Saccharomyces cerevisiae;CT=Mixture;QY=10%;CV=in-house
1	1_1	1_1_1	1	sp|P13994|YJU2B_HUMAN	13.0448769129269	1	SP=Saccharomyces cerevisiae;CT=Mixture;QY=10%;CV=in-house
1	1_1	1_1_1	1	sp|P13995|MTDC_HUMAN	17.0375555791495	1	SP=Saccharomyces cerevisiae;CT=Mixture;QY=10%;CV=in-house
1	1_1	1_1_1	1	sp|P14020|DPM1_YEAST	16.1307402648121	1	SP=Saccharomyces cerevisiae;CT=Mixture;QY=10%;CV=in-house
1	1_1	1_1_1	1	sp|P14120|RL30_YEAST	17.4160346539703	1	SP=Saccharomyces cerevisiae;CT=Mixture;QY=10%;CV=in-house
1	1_1	1_1_1	1	sp|P14126|RL3_YEAST	18.0956998877252	1	SP=Saccharomyces cerevisiae;CT=Mixture;QY=10%;CV=in-house
1	1_1	1_1_1	1	sp|P14164|ABF1_YEAST	14.9739551595473	1	SP=Saccharomyces cerevisiae;CT=Mixture;QY=10%;CV=in-house
1	1_1	1_1_1	1	sp|P14174|MIF_HUMAN	15.3218232637306	1	SP=Saccharomyces cerevisiae;CT=Mixture;QY=10%;CV=in-house
1	1_1	1_1_1	1	sp|P14209|CD99_HUMAN	15.0907492488044	1	SP=Saccharomyces cerevisiae;CT=Mixture;QY=10%;CV=in-house
1	1_1	1_1_1	1	sp|P14306|CPYI_YEAST	15.4901457739894	1	SP=Saccharomyces cerevisiae;CT=Mixture;QY=10%;CV=in-house
1	1_1	1_1_1	1	sp|P14314|GLU2B_HUMAN	16.0397365050825	1	SP=Saccharomyces cerevisiae;CT=Mixture;QY=10%;CV=in-house
1	1_1	1_1_1	1	sp|P14316|IRF2_HUMAN	16.7420212156966	1	SP=Saccharomyces cerevisiae;CT=Mixture;QY=10%;CV=in-house
1	1_1	1_1_1	1	sp|P14324|FPPS_HUMAN	17.8441619308721	1	SP=Saccharomyces cerevisiae;CT=Mixture;QY=10%;CV=in-house
1	1_1	1_1_1	1	sp|P14373|TRI27_HUMAN	15.0222863885697	1	SP=Saccharomyces cerevisiae;CT=Mixture;QY=10%;CV=in-house
1	1_1	1_1_1	1	sp|P14406|CX7A2_HUMAN	19.7195704767173	1	SP=Saccharomyces cerevisiae;CT=Mixture;QY=10%;CV=in-house
1	1_1	1_1_1	1	sp|P14540|ALF_YEAST	17.4505360578096	1	SP=Saccharomyces cerevisiae;CT=Mixture;QY=10%;CV=in-house
1	1_1	1_1_1	1	sp|P14543|NID1_HUMAN	13.934092861255	1	SP=Saccharomyces cerevisiae;CT=Mixture;QY=10%;CV=in-house
1	1_1	1_1_1	1	sp|P14550|AK1A1_HUMAN	16.7027725100811	1	SP=Saccharomyces cerevisiae;CT=Mixture;QY=10%;CV=in-house
1	1_1	1_1_1	1	sp|P14618|KPYM_HUMAN	17.0614908412609	1	SP=Saccharomyces cerevisiae;CT=Mixture;QY=10%;CV=in-house
1	1_1	1_1_1	1	sp|P14621|ACYP2_HUMAN	15.0796891799278	1	SP=Saccharomyces cerevisiae;CT=Mixture;QY=10%;CV=in-house
1	1_1	1_1_1	1	sp|P14625|ENPL_HUMAN	16.6113721905797	1	SP=Saccharomyces cerevisiae;CT=Mixture;QY=10%;CV=in-house
1	1_1	1_1_1	1	sp|P14635|CCNB1_HUMAN	16.6867875496407	1	SP=Saccharomyces cerevisiae;CT=Mixture;QY=10%;CV=in-house
1	1_1	1_1_1	1	sp|P14649|MYL6B_HUMAN	16.8946046203052	1	SP=Saccharomyces cerevisiae;CT=Mixture;QY=10%;CV=in-house
1	1_1	1_1_1	1	sp|P14678|RSMB_HUMAN	12.7918598067098	1	SP=Saccharomyces cerevisiae;CT=Mixture;QY=10%;CV=in-house
1	1_1	1_1_1	1	sp|P14681|KSS1_YEAST	14.60579027055	1	SP=Saccharomyces cerevisiae;CT=Mixture;QY=10%;CV=in-house
1	1_1	1_1_1	1	sp|P14735|IDE_HUMAN	15.861016599279	1	SP=Saccharomyces cerevisiae;CT=Mixture;QY=10%;CV=in-house
1	1_1	1_1_1	1	sp|P14741|EI2BA_YEAST	13.5522055740867	1	SP=Saccharomyces cerevisiae;CT=Mixture;QY=10%;CV=in-house
1	1_1	1_1_1	1	sp|P14742|GFA1_YEAST	16.4283721312311	1	SP=Saccharomyces cerevisiae;CT=Mixture;QY=10%;CV=in-house
1	1_1	1_1_1	1	sp|P14743|NMT_YEAST	14.9614564112486	1	SP=Saccharomyces cerevisiae;CT=Mixture;QY=10%;CV=in-house
1	1_1	1_1_1	1	sp|P14747|PP2B2_YEAST	15.0661291432712	1	SP=Saccharomyces cerevisiae;CT=Mixture;QY=10%;CV=in-house
1	1_1	1_1_1	1	sp|P14832|CYPH_YEAST	18.2884290406171	1	SP=Saccharomyces cerevisiae;CT=Mixture;QY=10%;CV=in-house
1	1_1	1_1_1	1	sp|P14843|AROF_YEAST	16.344635406524	1	SP=Saccharomyces cerevisiae;CT=Mixture;QY=10%;CV=in-house
1	1_1	1_1_1	1	sp|P14854|CX6B1_HUMAN	16.5060098224739	1	SP=Saccharomyces cerevisiae;CT=Mixture;QY=10%;CV=in-house
1	1_1	1_1_1	1	sp|P14859|PO2F1_HUMAN	15.0831780418697	1	SP=Saccharomyces cerevisiae;CT=Mixture;QY=10%;CV=in-house
1	1_1	1_1_1	1	sp|P14866|HNRPL_HUMAN	16.9003526067389	1	SP=Saccharomyces cerevisiae;CT=Mixture;QY=10%;CV=in-house
1	1_1	1_1_1	1	sp|P14868|SYDC_HUMAN	16.9062663097588	1	SP=Saccharomyces cerevisiae;CT=Mixture;QY=10%;CV=in-house
1	1_1	1_1_1	1	sp|P14904|AMPL_YEAST	15.3061608868572	1	SP=Saccharomyces cerevisiae;CT=Mixture;QY=10%;CV=in-house
1	1_1	1_1_1	1	sp|P14906|SEC63_YEAST	15.9471763701251	1	SP=Saccharomyces cerevisiae;CT=Mixture;QY=10%;CV=in-house
1	1_1	1_1_1	1	sp|P14907|NSP1_YEAST	16.0727652778368	1	SP=Saccharomyces cerevisiae;CT=Mixture;QY=10%;CV=in-house
1	1_1	1_1_1	1	sp|P14923|PLAK_HUMAN	15.0571771446137	1	SP=Saccharomyces cerevisiae;CT=Mixture;QY=10%;CV=in-house
1	1_1	1_1_1	1	sp|P14927|QCR7_HUMAN	17.0670207849102	1	SP=Saccharomyces cerevisiae;CT=Mixture;QY=10%;CV=in-house
1	1_1	1_1_1	1	sp|P15019|TAL1_YEAST	17.4981741796987	1	SP=Saccharomyces cerevisiae;CT=Mixture;QY=10%;CV=in-house
1	1_1	1_1_1	1	sp|P15056|BRAF_HUMAN	16.3100417892685	1	SP=Saccharomyces cerevisiae;CT=Mixture;QY=10%;CV=in-house
1	1_1	1_1_1	1	sp|P15104|GLNA_HUMAN	16.2036122594687	1	SP=Saccharomyces cerevisiae;CT=Mixture;QY=10%;CV=in-house
1	1_1	1_1_1	1	sp|P15108|HSC82_YEAST	18.885993987355	1	SP=Saccharomyces cerevisiae;CT=Mixture;QY=10%;CV=in-house
1	1_1	1_1_1	1	sp|P15121|ALDR_HUMAN	17.3253312575535	1	SP=Saccharomyces cerevisiae;CT=Mixture;QY=10%;CV=in-house
1	1_1	1_1_1	1	sp|P15144|AMPN_HUMAN	14.5963257595644	1	SP=Saccharomyces cerevisiae;CT=Mixture;QY=10%;CV=in-house
1	1_1	1_1_1	1	sp|P15151|PVR_HUMAN	15.0934953328043	1	SP=Saccharomyces cerevisiae;CT=Mixture;QY=10%;CV=in-house
1	1_1	1_1_1	1	sp|P15153|RAC2_HUMAN	15.0959613217412	1	SP=Saccharomyces cerevisiae;CT=Mixture;QY=10%;CV=in-house
1	1_1	1_1_1	1	sp|P15170|ERF3A_HUMAN	17.5437913661693	1	SP=Saccharomyces cerevisiae;CT=Mixture;QY=10%;CV=in-house
1	1_1	1_1_1	1	sp|P15180|SYKC_YEAST	17.0739871868898	1	SP=Saccharomyces cerevisiae;CT=Mixture;QY=10%;CV=in-house
1	1_1	1_1_1	1	sp|P15274|AMPD_YEAST	15.5052837177402	1	SP=Saccharomyces cerevisiae;CT=Mixture;QY=10%;CV=in-house
1	1_1	1_1_1	1	sp|P15289|ARSA_HUMAN	14.7232505461104	1	SP=Saccharomyces cerevisiae;CT=Mixture;QY=10%;CV=in-house
1	1_1	1_1_1	1	sp|P15291|B4GT1_HUMAN	15.8491191968025	1	SP=Saccharomyces cerevisiae;CT=Mixture;QY=10%;CV=in-house
1	1_1	1_1_1	1	sp|P15303|SEC23_YEAST	15.4034884196542	1	SP=Saccharomyces cerevisiae;CT=Mixture;QY=10%;CV=in-house
1	1_1	1_1_1	1	sp|P15309|PPAP_HUMAN	14.3168621756996	1	SP=Saccharomyces cerevisiae;CT=Mixture;QY=10%;CV=in-house
1	1_1	1_1_1	1	sp|P15311|EZRI_HUMAN	16.8391476701324	1	SP=Saccharomyces cerevisiae;CT=Mixture;QY=10%;CV=in-house
1	1_1	1_1_1	1	sp|P15336|ATF2_HUMAN	14.9840525177714	1	SP=Saccharomyces cerevisiae;CT=Mixture;QY=10%;CV=in-house
1	1_1	1_1_1	1	sp|P15367|SEC11_YEAST	13.8170296064277	1	SP=Saccharomyces cerevisiae;CT=Mixture;QY=10%;CV=in-house
1	1_1	1_1_1	1	sp|P15374|UCHL3_HUMAN	15.1745643780738	1	SP=Saccharomyces cerevisiae;CT=Mixture;QY=10%;CV=in-house
1	1_1	1_1_1	1	sp|P15407|FOSL1_HUMAN	15.753546764711	1	SP=Saccharomyces cerevisiae;CT=Mixture;QY=10%;CV=in-house
1	1_1	1_1_1	1	sp|P15408|FOSL2_HUMAN	15.4692818039509	1	SP=Saccharomyces cerevisiae;CT=Mixture;QY=10%;CV=in-house
1	1_1	1_1_1	1	sp|P15454|KGUA_YEAST	18.1179439876437	1	SP=Saccharomyces cerevisiae;CT=Mixture;QY=10%;CV=in-house
1	1_1	1_1_1	1	sp|P15496|IDI1_YEAST	17.0235759633295	1	SP=Saccharomyces cerevisiae;CT=Mixture;QY=10%;CV=in-house
1	1_1	1_1_1	1	sp|P15502|ELN_HUMAN	11.7012138028689	1	SP=Saccharomyces cerevisiae;CT=Mixture;QY=10%;CV=in-house
1	1_1	1_1_1	1	sp|P15529|MCP_HUMAN	16.1056648358325	1	SP=Saccharomyces cerevisiae;CT=Mixture;QY=10%;CV=in-house
1	1_1	1_1_1	1	sp|P15531|NDKA_HUMAN	16.2905547838922	1	SP=Saccharomyces cerevisiae;CT=Mixture;QY=10%;CV=in-house
1	1_1	1_1_1	1	sp|P15559|NQO1_HUMAN	16.5531902365672	1	SP=Saccharomyces cerevisiae;CT=Mixture;QY=10%;CV=in-house
1	1_1	1_1_1	1	sp|P15565|TRM1_YEAST	16.195639535715	1	SP=Saccharomyces cerevisiae;CT=Mixture;QY=10%;CV=in-house
1	1_1	1_1_1	1	sp|P15586|GNS_HUMAN	16.4315691000325	1	SP=Saccharomyces cerevisiae;CT=Mixture;QY=10%;CV=in-house
1	1_1	1_1_1	1	sp|P15624|SYFB_YEAST	16.7902959285747	1	SP=Saccharomyces cerevisiae;CT=Mixture;QY=10%;CV=in-house
1	1_1	1_1_1	1	sp|P15625|SYFA_YEAST	16.7481633055586	1	SP=Saccharomyces cerevisiae;CT=Mixture;QY=10%;CV=in-house
1	1_1	1_1_1	1	sp|P15646|FBRL_YEAST	17.6540103375093	1	SP=Saccharomyces cerevisiae;CT=Mixture;QY=10%;CV=in-house
1	1_1	1_1_1	1	sp|P15700|KCY_YEAST	17.5140158964584	1	SP=Saccharomyces cerevisiae;CT=Mixture;QY=10%;CV=in-house
1	1_1	1_1_1	1	sp|P15703|BGL2_YEAST	16.1541462879951	1	SP=Saccharomyces cerevisiae;CT=Mixture;QY=10%;CV=in-house
1	1_1	1_1_1	1	sp|P15705|STI1_YEAST	16.4019236990493	1	SP=Saccharomyces cerevisiae;CT=Mixture;QY=10%;CV=in-house
1	1_1	1_1_1	1	sp|P15731|UBC4_YEAST	13.7929783447438	1	SP=Saccharomyces cerevisiae;CT=Mixture;QY=10%;CV=in-house
1	1_1	1_1_1	1	sp|P15735|PHKG2_HUMAN	16.6168331048033	1	SP=Saccharomyces cerevisiae;CT=Mixture;QY=10%;CV=in-house
1	1_1	1_1_1	1	sp|P15822|ZEP1_HUMAN	14.291054089951	1	SP=Saccharomyces cerevisiae;CT=Mixture;QY=10%;CV=in-house
1	1_1	1_1_1	1	sp|P15848|ARSB_HUMAN	15.4769441956931	1	SP=Saccharomyces cerevisiae;CT=Mixture;QY=10%;CV=in-house
1	1_1	1_1_1	1	sp|P15873|PCNA_YEAST	16.2837779318457	1	SP=Saccharomyces cerevisiae;CT=Mixture;QY=10%;CV=in-house
1	1_1	1_1_1	1	sp|P15880|RS2_HUMAN	18.787322661748	1	SP=Saccharomyces cerevisiae;CT=Mixture;QY=10%;CV=in-house
1	1_1	1_1_1	1	sp|P15882|CHIN_HUMAN	16.1094071548486	1	SP=Saccharomyces cerevisiae;CT=Mixture;QY=10%;CV=in-house
1	1_1	1_1_1	1	sp|P15884|ITF2_HUMAN	15.8268897870348	1	SP=Saccharomyces cerevisiae;CT=Mixture;QY=10%;CV=in-house
1	1_1	1_1_1	1	sp|P15891|ABP1_YEAST	16.6472773872694	1	SP=Saccharomyces cerevisiae;CT=Mixture;QY=10%;CV=in-house
1	1_1	1_1_1	1	sp|P15923|TFE2_HUMAN	14.774995481864	1	SP=Saccharomyces cerevisiae;CT=Mixture;QY=10%;CV=in-house
1	1_1	1_1_1	1	sp|P15924|DESP_HUMAN	15.497281824629	1	SP=Saccharomyces cerevisiae;CT=Mixture;QY=10%;CV=in-house
1	1_1	1_1_1	1	sp|P15927|RFA2_HUMAN	15.6445361303122	1	SP=Saccharomyces cerevisiae;CT=Mixture;QY=10%;CV=in-house
1	1_1	1_1_1	1	sp|P15954|COX7C_HUMAN	16.8702620620575	1	SP=Saccharomyces cerevisiae;CT=Mixture;QY=10%;CV=in-house
1	1_1	1_1_1	1	sp|P15992|HSP26_YEAST	17.8738188317846	1	SP=Saccharomyces cerevisiae;CT=Mixture;QY=10%;CV=in-house
1	1_1	1_1_1	1	sp|P16035|TIMP2_HUMAN	15.2915561275674	1	SP=Saccharomyces cerevisiae;CT=Mixture;QY=10%;CV=in-house
1	1_1	1_1_1	1	sp|P16070|CD44_HUMAN	17.6763740399595	1	SP=Saccharomyces cerevisiae;CT=Mixture;QY=10%;CV=in-house
1	1_1	1_1_1	1	sp|P16083|NQO2_HUMAN	15.7118291290876	1	SP=Saccharomyces cerevisiae;CT=Mixture;QY=10%;CV=in-house
1	1_1	1_1_1	1	sp|P16104|H2AX_HUMAN	17.7831812241828	1	SP=Saccharomyces cerevisiae;CT=Mixture;QY=10%;CV=in-house
1	1_1	1_1_1	1	sp|P16120|THRC_YEAST	16.8876348625753	1	SP=Saccharomyces cerevisiae;CT=Mixture;QY=10%;CV=in-house
1	1_1	1_1_1	1	sp|P16140|VATB_YEAST	17.1455269373779	1	SP=Saccharomyces cerevisiae;CT=Mixture;QY=10%;CV=in-house
1	1_1	1_1_1	1	sp|P16152|CBR1_HUMAN	17.8100948391564	1	SP=Saccharomyces cerevisiae;CT=Mixture;QY=10%;CV=in-house
1	1_1	1_1_1	1	sp|P16219|ACADS_HUMAN	15.705846694904	1	SP=Saccharomyces cerevisiae;CT=Mixture;QY=10%;CV=in-house
1	1_1	1_1_1	1	sp|P16220|CREB1_HUMAN	14.8881039385794	1	SP=Saccharomyces cerevisiae;CT=Mixture;QY=10%;CV=in-house
1	1_1	1_1_1	1	sp|P16278|BGAL_HUMAN	16.9322642348416	1	SP=Saccharomyces cerevisiae;CT=Mixture;QY=10%;CV=in-house
1	1_1	1_1_1	1	sp|P16298|PP2BB_HUMAN	14.3204309980796	1	SP=Saccharomyces cerevisiae;CT=Mixture;QY=10%;CV=in-house
1	1_1	1_1_1	1	sp|P16333|NCK1_HUMAN	14.3711213654519	1	SP=Saccharomyces cerevisiae;CT=Mixture;QY=10%;CV=in-house
1	1_1	1_1_1	1	sp|P16383|GCFC2_HUMAN	15.7135382651316	1	SP=Saccharomyces cerevisiae;CT=Mixture;QY=10%;CV=in-house
1	1_1	1_1_1	1	sp|P16387|ODPA_YEAST	16.789961959336	1	SP=Saccharomyces cerevisiae;CT=Mixture;QY=10%;CV=in-house
1	1_1	1_1_1	1	sp|P16401|H15_HUMAN	16.4515804888258	1	SP=Saccharomyces cerevisiae;CT=Mixture;QY=10%;CV=in-house
1	1_1	1_1_1	1	sp|P16402|H13_HUMAN	18.3650959595258	1	SP=Saccharomyces cerevisiae;CT=Mixture;QY=10%;CV=in-house
1	1_1	1_1_1	1	sp|P16403|H12_HUMAN	19.6230067722019	1	SP=Saccharomyces cerevisiae;CT=Mixture;QY=10%;CV=in-house
1	1_1	1_1_1	1	sp|P16435|NCPR_HUMAN	15.7466822551038	1	SP=Saccharomyces cerevisiae;CT=Mixture;QY=10%;CV=in-house
1	1_1	1_1_1	1	sp|P16455|MGMT_HUMAN	16.4740841202492	1	SP=Saccharomyces cerevisiae;CT=Mixture;QY=10%;CV=in-house
1	1_1	1_1_1	1	sp|P16467|PDC5_YEAST	14.306672654209	1	SP=Saccharomyces cerevisiae;CT=Mixture;QY=10%;CV=in-house
1	1_1	1_1_1	1	sp|P16474|BIP_YEAST	17.7690448202365	1	SP=Saccharomyces cerevisiae;CT=Mixture;QY=10%;CV=in-house
1	1_1	1_1_1	1	sp|P16521|EF3A_YEAST	17.524266990391	1	SP=Saccharomyces cerevisiae;CT=Mixture;QY=10%;CV=in-house
1	1_1	1_1_1	1	sp|P16550|APA1_YEAST	16.910478523465	1	SP=Saccharomyces cerevisiae;CT=Mixture;QY=10%;CV=in-house
1	1_1	1_1_1	1	sp|P16591|FER_HUMAN	15.4274815766152	1	SP=Saccharomyces cerevisiae;CT=Mixture;QY=10%;CV=in-house
1	1_1	1_1_1	1	sp|P16603|NCPR_YEAST	16.2397784447148	1	SP=Saccharomyces cerevisiae;CT=Mixture;QY=10%;CV=in-house
1	1_1	1_1_1	1	sp|P16615|AT2A2_HUMAN	15.7565019739944	1	SP=Saccharomyces cerevisiae;CT=Mixture;QY=10%;CV=in-house
1	1_1	1_1_1	1	sp|P16622|HEMH_YEAST	15.0721523870177	1	SP=Saccharomyces cerevisiae;CT=Mixture;QY=10%;CV=in-house
1	1_1	1_1_1	1	sp|P16649|TUP1_YEAST	16.130564530114	1	SP=Saccharomyces cerevisiae;CT=Mixture;QY=10%;CV=in-house
1	1_1	1_1_1	1	sp|P16861|PFKA1_YEAST	17.5817031433108	1	SP=Saccharomyces cerevisiae;CT=Mixture;QY=10%;CV=in-house
1	1_1	1_1_1	1	sp|P16862|PFKA2_YEAST	17.2157724207885	1	SP=Saccharomyces cerevisiae;CT=Mixture;QY=10%;CV=in-house
1	1_1	1_1_1	1	sp|P16870|CBPE_HUMAN	16.6269848073442	1	SP=Saccharomyces cerevisiae;CT=Mixture;QY=10%;CV=in-house
1	1_1	1_1_1	1	sp|P16930|FAAA_HUMAN	16.8308913905538	1	SP=Saccharomyces cerevisiae;CT=Mixture;QY=10%;CV=in-house
1	1_1	1_1_1	1	sp|P16949|STMN1_HUMAN	16.9888760181366	1	SP=Saccharomyces cerevisiae;CT=Mixture;QY=10%;CV=in-house
1	1_1	1_1_1	1	sp|P16989|YBOX3_HUMAN	13.2365372583203	1	SP=Saccharomyces cerevisiae;CT=Mixture;QY=10%;CV=in-house
1	1_1	1_1_1	1	sp|P17028|ZNF24_HUMAN	15.8100186244921	1	SP=Saccharomyces cerevisiae;CT=Mixture;QY=10%;CV=in-house
1	1_1	1_1_1	1	sp|P17029|ZKSC1_HUMAN	14.4915229318558	1	SP=Saccharomyces cerevisiae;CT=Mixture;QY=10%;CV=in-house
1	1_1	1_1_1	1	sp|P17030|ZNF25_HUMAN	15.4612354602738	1	SP=Saccharomyces cerevisiae;CT=Mixture;QY=10%;CV=in-house
1	1_1	1_1_1	1	sp|P17036|ZNF3_HUMAN	14.5090180562048	1	SP=Saccharomyces cerevisiae;CT=Mixture;QY=10%;CV=in-house
1	1_1	1_1_1	1	sp|P17050|NAGAB_HUMAN	16.2802397368607	1	SP=Saccharomyces cerevisiae;CT=Mixture;QY=10%;CV=in-house
1	1_1	1_1_1	1	sp|P17066|HSP76_HUMAN	17.2808559347528	1	SP=Saccharomyces cerevisiae;CT=Mixture;QY=10%;CV=in-house
1	1_1	1_1_1	1	sp|P17076|RL8A_YEAST	19.382712320655	1	SP=Saccharomyces cerevisiae;CT=Mixture;QY=10%;CV=in-house
1	1_1	1_1_1	1	sp|P17081|RHOQ_HUMAN	16.4659588455933	1	SP=Saccharomyces cerevisiae;CT=Mixture;QY=10%;CV=in-house
1	1_1	1_1_1	1	sp|P17096|HMGA1_HUMAN	18.4175447525992	1	SP=Saccharomyces cerevisiae;CT=Mixture;QY=10%;CV=in-house
1	1_1	1_1_1	1	sp|P17098|ZNF8_HUMAN	13.8801261532394	1	SP=Saccharomyces cerevisiae;CT=Mixture;QY=10%;CV=in-house
1	1_1	1_1_1	1	sp|P17106|CBF1_YEAST	13.5037561849054	1	SP=Saccharomyces cerevisiae;CT=Mixture;QY=10%;CV=in-house
1	1_1	1_1_1	1	sp|P17152|TMM11_HUMAN	15.0531868922075	1	SP=Saccharomyces cerevisiae;CT=Mixture;QY=10%;CV=in-house
1	1_1	1_1_1	1	sp|P17174|AATC_HUMAN	16.1908151852075	1	SP=Saccharomyces cerevisiae;CT=Mixture;QY=10%;CV=in-house
1	1_1	1_1_1	1	sp|P17252|KPCA_HUMAN	16.1589648455793	1	SP=Saccharomyces cerevisiae;CT=Mixture;QY=10%;CV=in-house
1	1_1	1_1_1	1	sp|P17255|VATA_YEAST	17.490911813679	1	SP=Saccharomyces cerevisiae;CT=Mixture;QY=10%;CV=in-house
1	1_1	1_1_1	1	sp|P17275|JUNB_HUMAN	15.0989323611366	1	SP=Saccharomyces cerevisiae;CT=Mixture;QY=10%;CV=in-house
1	1_1	1_1_1	1	sp|P17301|ITA2_HUMAN	16.4440703021595	1	SP=Saccharomyces cerevisiae;CT=Mixture;QY=10%;CV=in-house
1	1_1	1_1_1	1	sp|P17302|CXA1_HUMAN	15.3854950758575	1	SP=Saccharomyces cerevisiae;CT=Mixture;QY=10%;CV=in-house
1	1_1	1_1_1	1	sp|P17405|ASM_HUMAN	14.6915014505728	1	SP=Saccharomyces cerevisiae;CT=Mixture;QY=10%;CV=in-house
1	1_1	1_1_1	1	sp|P17423|KHSE_YEAST	17.3379183497361	1	SP=Saccharomyces cerevisiae;CT=Mixture;QY=10%;CV=in-house
1	1_1	1_1_1	1	sp|P17480|UBF1_HUMAN	16.8587920480162	1	SP=Saccharomyces cerevisiae;CT=Mixture;QY=10%;CV=in-house
1	1_1	1_1_1	1	sp|P17505|MDHM_YEAST	16.6381609024421	1	SP=Saccharomyces cerevisiae;CT=Mixture;QY=10%;CV=in-house
1	1_1	1_1_1	1	sp|P17535|JUND_HUMAN	13.074890635188	1	SP=Saccharomyces cerevisiae;CT=Mixture;QY=10%;CV=in-house
1	1_1	1_1_1	1	sp|P17536|TPM1_YEAST	14.2456313849852	1	SP=Saccharomyces cerevisiae;CT=Mixture;QY=10%;CV=in-house
1	1_1	1_1_1	1	sp|P17544|ATF7_HUMAN	13.8796941635048	1	SP=Saccharomyces cerevisiae;CT=Mixture;QY=10%;CV=in-house
1	1_1	1_1_1	1	sp|P17555|CAP_YEAST	15.8325867687435	1	SP=Saccharomyces cerevisiae;CT=Mixture;QY=10%;CV=in-house
1	1_1	1_1_1	1	sp|P17568|NDUB7_HUMAN	14.9576959782246	1	SP=Saccharomyces cerevisiae;CT=Mixture;QY=10%;CV=in-house
1	1_1	1_1_1	1	sp|P17600|SYN1_HUMAN	15.928258079305	1	SP=Saccharomyces cerevisiae;CT=Mixture;QY=10%;CV=in-house
1	1_1	1_1_1	1	sp|P17612|KAPCA_HUMAN	15.6146214920216	1	SP=Saccharomyces cerevisiae;CT=Mixture;QY=10%;CV=in-house
1	1_1	1_1_1	1	sp|P17649|GABAT_YEAST	14.7207248717591	1	SP=Saccharomyces cerevisiae;CT=Mixture;QY=10%;CV=in-house
1	1_1	1_1_1	1	sp|P17655|CAN2_HUMAN	16.8916978173756	1	SP=Saccharomyces cerevisiae;CT=Mixture;QY=10%;CV=in-house
1	1_1	1_1_1	1	sp|P17676|CEBPB_HUMAN	13.9148571666177	1	SP=Saccharomyces cerevisiae;CT=Mixture;QY=10%;CV=in-house
1	1_1	1_1_1	1	sp|P17677|NEUM_HUMAN	16.4348495075214	1	SP=Saccharomyces cerevisiae;CT=Mixture;QY=10%;CV=in-house
1	1_1	1_1_1	1	sp|P17706|PTN2_HUMAN	15.697746797335	1	SP=Saccharomyces cerevisiae;CT=Mixture;QY=10%;CV=in-house
1	1_1	1_1_1	1	sp|P17709|HXKG_YEAST	16.4824848327198	1	SP=Saccharomyces cerevisiae;CT=Mixture;QY=10%;CV=in-house
1	1_1	1_1_1	1	sp|P17812|PYRG1_HUMAN	16.0135710958802	1	SP=Saccharomyces cerevisiae;CT=Mixture;QY=10%;CV=in-house
1	1_1	1_1_1	1	sp|P17844|DDX5_HUMAN	17.6298787038969	1	SP=Saccharomyces cerevisiae;CT=Mixture;QY=10%;CV=in-house
1	1_1	1_1_1	1	sp|P17858|PFKAL_HUMAN	15.903141735182	1	SP=Saccharomyces cerevisiae;CT=Mixture;QY=10%;CV=in-house
1	1_1	1_1_1	1	sp|P17883|SKI3_YEAST	14.6364201411863	1	SP=Saccharomyces cerevisiae;CT=Mixture;QY=10%;CV=in-house
1	1_1	1_1_1	1	sp|P17891|CLC1_YEAST	18.3454154275456	1	SP=Saccharomyces cerevisiae;CT=Mixture;QY=10%;CV=in-house
1	1_1	1_1_1	1	sp|P17900|SAP3_HUMAN	17.5235151682777	1	SP=Saccharomyces cerevisiae;CT=Mixture;QY=10%;CV=in-house
1	1_1	1_1_1	1	sp|P17931|LEG3_HUMAN	18.8590623138707	1	SP=Saccharomyces cerevisiae;CT=Mixture;QY=10%;CV=in-house
1	1_1	1_1_1	1	sp|P17967|PDI_YEAST	16.8347289137392	1	SP=Saccharomyces cerevisiae;CT=Mixture;QY=10%;CV=in-house
1	1_1	1_1_1	1	sp|P17980|PRS6A_HUMAN	16.0196830270447	1	SP=Saccharomyces cerevisiae;CT=Mixture;QY=10%;CV=in-house
1	1_1	1_1_1	1	sp|P17987|TCPA_HUMAN	16.6574311721354	1	SP=Saccharomyces cerevisiae;CT=Mixture;QY=10%;CV=in-house
1	1_1	1_1_1	1	sp|P18031|PTN1_HUMAN	16.125523710018	1	SP=Saccharomyces cerevisiae;CT=Mixture;QY=10%;CV=in-house
1	1_1	1_1_1	1	sp|P18065|IBP2_HUMAN	16.0534371219204	1	SP=Saccharomyces cerevisiae;CT=Mixture;QY=10%;CV=in-house
1	1_1	1_1_1	1	sp|P18074|ERCC2_HUMAN	15.8858147880999	1	SP=Saccharomyces cerevisiae;CT=Mixture;QY=10%;CV=in-house
1	1_1	1_1_1	1	sp|P18077|RL35A_HUMAN	18.1015499664716	1	SP=Saccharomyces cerevisiae;CT=Mixture;QY=10%;CV=in-house
1	1_1	1_1_1	1	sp|P18084|ITB5_HUMAN	15.3010674134449	1	SP=Saccharomyces cerevisiae;CT=Mixture;QY=10%;CV=in-house
1	1_1	1_1_1	1	sp|P18085|ARF4_HUMAN	17.3304315773673	1	SP=Saccharomyces cerevisiae;CT=Mixture;QY=10%;CV=in-house
1	1_1	1_1_1	1	sp|P18124|RL7_HUMAN	18.3686884042758	1	SP=Saccharomyces cerevisiae;CT=Mixture;QY=10%;CV=in-house
1	1_1	1_1_1	1	sp|P18206|VINC_HUMAN	16.5360155522415	1	SP=Saccharomyces cerevisiae;CT=Mixture;QY=10%;CV=in-house
1	1_1	1_1_1	1	sp|P18239|ADT2_YEAST	16.6182426849998	1	SP=Saccharomyces cerevisiae;CT=Mixture;QY=10%;CV=in-house
1	1_1	1_1_1	1	sp|P18433|PTPRA_HUMAN	13.2348155312184	1	SP=Saccharomyces cerevisiae;CT=Mixture;QY=10%;CV=in-house
1	1_1	1_1_1	1	sp|P18440|ARY1_HUMAN	16.6773714217302	1	SP=Saccharomyces cerevisiae;CT=Mixture;QY=10%;CV=in-house
1	1_1	1_1_1	1	sp|P18562|UPP_YEAST	17.4226635193925	1	SP=Saccharomyces cerevisiae;CT=Mixture;QY=10%;CV=in-house
1	1_1	1_1_1	1	sp|P18583|SON_HUMAN	15.312906989826	1	SP=Saccharomyces cerevisiae;CT=Mixture;QY=10%;CV=in-house
1	1_1	1_1_1	1	sp|P18615|NELFE_HUMAN	15.6188253775162	1	SP=Saccharomyces cerevisiae;CT=Mixture;QY=10%;CV=in-house
1	1_1	1_1_1	1	sp|P18621|RL17_HUMAN	17.2678657936752	1	SP=Saccharomyces cerevisiae;CT=Mixture;QY=10%;CV=in-house
1	1_1	1_1_1	1	sp|P18669|PGAM1_HUMAN	16.3538866211848	1	SP=Saccharomyces cerevisiae;CT=Mixture;QY=10%;CV=in-house
1	1_1	1_1_1	1	sp|P18754|RCC1_HUMAN	16.5833491290938	1	SP=Saccharomyces cerevisiae;CT=Mixture;QY=10%;CV=in-house
1	1_1	1_1_1	1	sp|P18759|SEC18_YEAST	15.1632317180668	1	SP=Saccharomyces cerevisiae;CT=Mixture;QY=10%;CV=in-house
1	1_1	1_1_1	1	sp|P18827|SDC1_HUMAN	15.6096324810193	1	SP=Saccharomyces cerevisiae;CT=Mixture;QY=10%;CV=in-house
1	1_1	1_1_1	1	sp|P18846|ATF1_HUMAN	13.9416952811323	1	SP=Saccharomyces cerevisiae;CT=Mixture;QY=10%;CV=in-house
1	1_1	1_1_1	1	sp|P18850|ATF6A_HUMAN	14.3413754587563	1	SP=Saccharomyces cerevisiae;CT=Mixture;QY=10%;CV=in-house
1	1_1	1_1_1	1	sp|P18851|GBB_YEAST	15.1993142335446	1	SP=Saccharomyces cerevisiae;CT=Mixture;QY=10%;CV=in-house
1	1_1	1_1_1	1	sp|P18858|DNLI1_HUMAN	15.4035217115284	1	SP=Saccharomyces cerevisiae;CT=Mixture;QY=10%;CV=in-house
1	1_1	1_1_1	1	sp|P18859|ATP5J_HUMAN	15.7276098522751	1	SP=Saccharomyces cerevisiae;CT=Mixture;QY=10%;CV=in-house
1	1_1	1_1_1	1	sp|P18887|XRCC1_HUMAN	16.2088755730169	1	SP=Saccharomyces cerevisiae;CT=Mixture;QY=10%;CV=in-house
1	1_1	1_1_1	1	sp|P18899|DDR48_YEAST	12.1733794716775	1	SP=Saccharomyces cerevisiae;CT=Mixture;QY=10%;CV=in-house
1	1_1	1_1_1	1	sp|P19013|K2C4_HUMAN	16.318966734148	1	SP=Saccharomyces cerevisiae;CT=Mixture;QY=10%;CV=in-house
1	1_1	1_1_1	1	sp|P19021|AMD_HUMAN	16.1187175445363	1	SP=Saccharomyces cerevisiae;CT=Mixture;QY=10%;CV=in-house
1	1_1	1_1_1	1	sp|P19022|CADH2_HUMAN	16.253492937048	1	SP=Saccharomyces cerevisiae;CT=Mixture;QY=10%;CV=in-house
1	1_1	1_1_1	1	sp|P19075|TSN8_HUMAN	16.5470532705579	1	SP=Saccharomyces cerevisiae;CT=Mixture;QY=10%;CV=in-house
1	1_1	1_1_1	1	sp|P19086|GNAZ_HUMAN	16.3841489271242	1	SP=Saccharomyces cerevisiae;CT=Mixture;QY=10%;CV=in-house
1	1_1	1_1_1	1	sp|P19097|FAS2_YEAST	16.9840669395457	1	SP=Saccharomyces cerevisiae;CT=Mixture;QY=10%;CV=in-house
1	1_1	1_1_1	1	sp|P19146|ARF2_YEAST	16.005519509663	1	SP=Saccharomyces cerevisiae;CT=Mixture;QY=10%;CV=in-house
1	1_1	1_1_1	1	sp|P19174|PLCG1_HUMAN	16.2054925874146	1	SP=Saccharomyces cerevisiae;CT=Mixture;QY=10%;CV=in-house
1	1_1	1_1_1	1	sp|P19211|IF5A2_YEAST	14.9591443874454	1	SP=Saccharomyces cerevisiae;CT=Mixture;QY=10%;CV=in-house
1	1_1	1_1_1	1	sp|P19256|LFA3_HUMAN	17.6155096660025	1	SP=Saccharomyces cerevisiae;CT=Mixture;QY=10%;CV=in-house
1	1_1	1_1_1	1	sp|P19262|ODO2_YEAST	15.1663470271909	1	SP=Saccharomyces cerevisiae;CT=Mixture;QY=10%;CV=in-house
1	1_1	1_1_1	1	sp|P19338|NUCL_HUMAN	19.4413852597947	1	SP=Saccharomyces cerevisiae;CT=Mixture;QY=10%;CV=in-house
1	1_1	1_1_1	1	sp|P19358|METK2_YEAST	15.3922420813319	1	SP=Saccharomyces cerevisiae;CT=Mixture;QY=10%;CV=in-house
1	1_1	1_1_1	1	sp|P19367|HXK1_HUMAN	17.5315622204352	1	SP=Saccharomyces cerevisiae;CT=Mixture;QY=10%;CV=in-house
1	1_1	1_1_1	1	sp|P19387|RPB3_HUMAN	17.0936812660854	1	SP=Saccharomyces cerevisiae;CT=Mixture;QY=10%;CV=in-house
1	1_1	1_1_1	1	sp|P19388|RPAB1_HUMAN	15.927213702241	1	SP=Saccharomyces cerevisiae;CT=Mixture;QY=10%;CV=in-house
1	1_1	1_1_1	1	sp|P19404|NDUV2_HUMAN	16.1607559629365	1	SP=Saccharomyces cerevisiae;CT=Mixture;QY=10%;CV=in-house
1	1_1	1_1_1	1	sp|P19414|ACON_YEAST	17.0537215881943	1	SP=Saccharomyces cerevisiae;CT=Mixture;QY=10%;CV=in-house
1	1_1	1_1_1	1	sp|P19447|ERCC3_HUMAN	14.9782694646532	1	SP=Saccharomyces cerevisiae;CT=Mixture;QY=10%;CV=in-house
1	1_1	1_1_1	1	sp|P19454|CSK22_YEAST	17.2030707408892	1	SP=Saccharomyces cerevisiae;CT=Mixture;QY=10%;CV=in-house
1	1_1	1_1_1	1	sp|P19474|RO52_HUMAN	15.1755082277156	1	SP=Saccharomyces cerevisiae;CT=Mixture;QY=10%;CV=in-house
1	1_1	1_1_1	1	sp|P19524|MYO2_YEAST	15.4490177102064	1	SP=Saccharomyces cerevisiae;CT=Mixture;QY=10%;CV=in-house
1	1_1	1_1_1	1	sp|P19525|E2AK2_HUMAN	16.3970625947728	1	SP=Saccharomyces cerevisiae;CT=Mixture;QY=10%;CV=in-house
1	1_1	1_1_1	1	sp|P19532|TFE3_HUMAN	15.2222704605542	1	SP=Saccharomyces cerevisiae;CT=Mixture;QY=10%;CV=in-house
1	1_1	1_1_1	1	sp|P19623|SPEE_HUMAN	16.0161347731346	1	SP=Saccharomyces cerevisiae;CT=Mixture;QY=10%;CV=in-house
1	1_1	1_1_1	1	sp|P19735|PRP6_YEAST	17.4599846588595	1	SP=Saccharomyces cerevisiae;CT=Mixture;QY=10%;CV=in-house
1	1_1	1_1_1	1	sp|P19784|CSK22_HUMAN	16.3582530694901	1	SP=Saccharomyces cerevisiae;CT=Mixture;QY=10%;CV=in-house
1	1_1	1_1_1	1	sp|P19793|RXRA_HUMAN	13.9700339698245	1	SP=Saccharomyces cerevisiae;CT=Mixture;QY=10%;CV=in-house
1	1_1	1_1_1	1	sp|P19838|NFKB1_HUMAN	16.55980372563	1	SP=Saccharomyces cerevisiae;CT=Mixture;QY=10%;CV=in-house
1	1_1	1_1_1	1	sp|P19881|PNPP_YEAST	14.7410672830639	1	SP=Saccharomyces cerevisiae;CT=Mixture;QY=10%;CV=in-house
1	1_1	1_1_1	1	sp|P19882|HSP60_YEAST	16.7793073434155	1	SP=Saccharomyces cerevisiae;CT=Mixture;QY=10%;CV=in-house
1	1_1	1_1_1	1	sp|P20020|AT2B1_HUMAN	14.6174991571245	1	SP=Saccharomyces cerevisiae;CT=Mixture;QY=10%;CV=in-house
1	1_1	1_1_1	1	sp|P20042|IF2B_HUMAN	16.9353633724379	1	SP=Saccharomyces cerevisiae;CT=Mixture;QY=10%;CV=in-house
1	1_1	1_1_1	1	sp|P20051|PYRC_YEAST	17.1944667268582	1	SP=Saccharomyces cerevisiae;CT=Mixture;QY=10%;CV=in-house
1	1_1	1_1_1	1	sp|P20073|ANXA7_HUMAN	14.9511976990361	1	SP=Saccharomyces cerevisiae;CT=Mixture;QY=10%;CV=in-house
1	1_1	1_1_1	1	sp|P20081|FKBP_YEAST	18.5541137294081	1	SP=Saccharomyces cerevisiae;CT=Mixture;QY=10%;CV=in-house
1	1_1	1_1_1	1	sp|P20226|TBP_HUMAN;sp|Q6SJ96|TBPL2_HUMAN	17.9496929352896	1	SP=Saccharomyces cerevisiae;CT=Mixture;QY=10%;CV=in-house
1	1_1	1_1_1	1	sp|P20248|CCNA2_HUMAN	15.4879053942217	1	SP=Saccharomyces cerevisiae;CT=Mixture;QY=10%;CV=in-house
1	1_1	1_1_1	1	sp|P20264|PO3F3_HUMAN	16.3094035038789	1	SP=Saccharomyces cerevisiae;CT=Mixture;QY=10%;CV=in-house
1	1_1	1_1_1	1	sp|P20265|PO3F2_HUMAN	14.7591537527325	1	SP=Saccharomyces cerevisiae;CT=Mixture;QY=10%;CV=in-house
1	1_1	1_1_1	1	sp|P20290|BTF3_HUMAN	17.5622012738454	1	SP=Saccharomyces cerevisiae;CT=Mixture;QY=10%;CV=in-house
1	1_1	1_1_1	1	sp|P20309|ACM3_HUMAN	15.6094566602966	1	SP=Saccharomyces cerevisiae;CT=Mixture;QY=10%;CV=in-house
1	1_1	1_1_1	1	sp|P20336|RAB3A_HUMAN	16.4938897849708	1	SP=Saccharomyces cerevisiae;CT=Mixture;QY=10%;CV=in-house
1	1_1	1_1_1	1	sp|P20337|RAB3B_HUMAN	14.2726715452354	1	SP=Saccharomyces cerevisiae;CT=Mixture;QY=10%;CV=in-house
1	1_1	1_1_1	1	sp|P20338|RAB4A_HUMAN	16.4940034889948	1	SP=Saccharomyces cerevisiae;CT=Mixture;QY=10%;CV=in-house
1	1_1	1_1_1	1	sp|P20339|RAB5A_HUMAN	15.5114066922042	1	SP=Saccharomyces cerevisiae;CT=Mixture;QY=10%;CV=in-house
1	1_1	1_1_1	1	sp|P20340|RAB6A_HUMAN	15.097335585438	1	SP=Saccharomyces cerevisiae;CT=Mixture;QY=10%;CV=in-house
1	1_1	1_1_1	1	sp|P20424|SRP54_YEAST	14.8208844776155	1	SP=Saccharomyces cerevisiae;CT=Mixture;QY=10%;CV=in-house
1	1_1	1_1_1	1	sp|P20434|RPAB1_YEAST	16.7257256947711	1	SP=Saccharomyces cerevisiae;CT=Mixture;QY=10%;CV=in-house
1	1_1	1_1_1	1	sp|P20435|RPAB2_YEAST	15.7988707472229	1	SP=Saccharomyces cerevisiae;CT=Mixture;QY=10%;CV=in-house
1	1_1	1_1_1	1	sp|P20436|RPAB3_YEAST	15.7979579893428	1	SP=Saccharomyces cerevisiae;CT=Mixture;QY=10%;CV=in-house
1	1_1	1_1_1	1	sp|P20447|DBP3_YEAST	16.7715204194341	1	SP=Saccharomyces cerevisiae;CT=Mixture;QY=10%;CV=in-house
1	1_1	1_1_1	1	sp|P20448|DBP4_YEAST	15.4643968169423	1	SP=Saccharomyces cerevisiae;CT=Mixture;QY=10%;CV=in-house
1	1_1	1_1_1	1	sp|P20449|DBP5_YEAST	16.3561383571165	1	SP=Saccharomyces cerevisiae;CT=Mixture;QY=10%;CV=in-house
1	1_1	1_1_1	1	sp|P20459|IF2A_YEAST	17.1368673464073	1	SP=Saccharomyces cerevisiae;CT=Mixture;QY=10%;CV=in-house
1	1_1	1_1_1	1	sp|P20484|MAK11_YEAST	15.4979238576626	1	SP=Saccharomyces cerevisiae;CT=Mixture;QY=10%;CV=in-house
1	1_1	1_1_1	1	sp|P20485|KICH_YEAST	14.3305941118034	1	SP=Saccharomyces cerevisiae;CT=Mixture;QY=10%;CV=in-house
1	1_1	1_1_1	1	sp|P20486|CKS1_YEAST	12.1166847180536	1	SP=Saccharomyces cerevisiae;CT=Mixture;QY=10%;CV=in-house
1	1_1	1_1_1	1	sp|P20585|MSH3_HUMAN	15.8987807804681	1	SP=Saccharomyces cerevisiae;CT=Mixture;QY=10%;CV=in-house
1	1_1	1_1_1	1	sp|P20606|SAR1_YEAST	16.9661534267877	1	SP=Saccharomyces cerevisiae;CT=Mixture;QY=10%;CV=in-house
1	1_1	1_1_1	1	sp|P20618|PSB1_HUMAN	17.6348899288487	1	SP=Saccharomyces cerevisiae;CT=Mixture;QY=10%;CV=in-house
1	1_1	1_1_1	1	sp|P20645|MPRD_HUMAN	16.4872936715768	1	SP=Saccharomyces cerevisiae;CT=Mixture;QY=10%;CV=in-house
1	1_1	1_1_1	1	sp|P20674|COX5A_HUMAN	16.8787033085211	1	SP=Saccharomyces cerevisiae;CT=Mixture;QY=10%;CV=in-house
1	1_1	1_1_1	1	sp|P20700|LMNB1_HUMAN	16.3307963857471	1	SP=Saccharomyces cerevisiae;CT=Mixture;QY=10%;CV=in-house
1	1_1	1_1_1	1	sp|P20711|DDC_HUMAN	16.9829058231054	1	SP=Saccharomyces cerevisiae;CT=Mixture;QY=10%;CV=in-house
1	1_1	1_1_1	1	sp|P20810|ICAL_HUMAN	16.0859599387632	1	SP=Saccharomyces cerevisiae;CT=Mixture;QY=10%;CV=in-house
1	1_1	1_1_1	1	sp|P20839|IMDH1_HUMAN	16.0357788334543	1	SP=Saccharomyces cerevisiae;CT=Mixture;QY=10%;CV=in-house
1	1_1	1_1_1	1	sp|P20908|CO5A1_HUMAN	17.1801432368973	1	SP=Saccharomyces cerevisiae;CT=Mixture;QY=10%;CV=in-house
1	1_1	1_1_1	1	sp|P20933|ASPG_HUMAN	13.4338484629564	1	SP=Saccharomyces cerevisiae;CT=Mixture;QY=10%;CV=in-house
1	1_1	1_1_1	1	sp|P20936|RASA1_HUMAN	14.9601092656133	1	SP=Saccharomyces cerevisiae;CT=Mixture;QY=10%;CV=in-house
1	1_1	1_1_1	1	sp|P20962|PTMS_HUMAN	18.3899741195336	1	SP=Saccharomyces cerevisiae;CT=Mixture;QY=10%;CV=in-house
1	1_1	1_1_1	1	sp|P20967|ODO1_YEAST	16.2313924833738	1	SP=Saccharomyces cerevisiae;CT=Mixture;QY=10%;CV=in-house
1	1_1	1_1_1	1	sp|P21127|CD11B_HUMAN	18.9207532189168	1	SP=Saccharomyces cerevisiae;CT=Mixture;QY=10%;CV=in-house
1	1_1	1_1_1	1	sp|P21242|PSA7_YEAST	17.7477816086637	1	SP=Saccharomyces cerevisiae;CT=Mixture;QY=10%;CV=in-house
1	1_1	1_1_1	1	sp|P21243|PSA1_YEAST	14.468348900879	1	SP=Saccharomyces cerevisiae;CT=Mixture;QY=10%;CV=in-house
1	1_1	1_1_1	1	sp|P21264|PUR6_YEAST	17.2558082626647	1	SP=Saccharomyces cerevisiae;CT=Mixture;QY=10%;CV=in-house
1	1_1	1_1_1	1	sp|P21266|GSTM3_HUMAN	15.9832834744989	1	SP=Saccharomyces cerevisiae;CT=Mixture;QY=10%;CV=in-house
1	1_1	1_1_1	1	sp|P21281|VATB2_HUMAN	16.7629838083335	1	SP=Saccharomyces cerevisiae;CT=Mixture;QY=10%;CV=in-house
1	1_1	1_1_1	1	sp|P21283|VATC1_HUMAN	15.7691390855588	1	SP=Saccharomyces cerevisiae;CT=Mixture;QY=10%;CV=in-house
1	1_1	1_1_1	1	sp|P21291|CSRP1_HUMAN	17.1372149105451	1	SP=Saccharomyces cerevisiae;CT=Mixture;QY=10%;CV=in-house
1	1_1	1_1_1	1	sp|P21304|PWP1_YEAST	14.7968837400771	1	SP=Saccharomyces cerevisiae;CT=Mixture;QY=10%;CV=in-house
1	1_1	1_1_1	1	sp|P21306|ATP5E_YEAST	14.0250810383331	1	SP=Saccharomyces cerevisiae;CT=Mixture;QY=10%;CV=in-house
1	1_1	1_1_1	1	sp|P21333|FLNA_HUMAN	17.1159488151313	1	SP=Saccharomyces cerevisiae;CT=Mixture;QY=10%;CV=in-house
1	1_1	1_1_1	1	sp|P21359|NF1_HUMAN	14.8581165329135	1	SP=Saccharomyces cerevisiae;CT=Mixture;QY=10%;CV=in-house
1	1_1	1_1_1	1	sp|P21397|AOFA_HUMAN	16.2540902221634	1	SP=Saccharomyces cerevisiae;CT=Mixture;QY=10%;CV=in-house
1	1_1	1_1_1	1	sp|P21399|ACOHC_HUMAN	16.5615451485392	1	SP=Saccharomyces cerevisiae;CT=Mixture;QY=10%;CV=in-house
1	1_1	1_1_1	1	sp|P21524|RIR1_YEAST	16.4423134965378	1	SP=Saccharomyces cerevisiae;CT=Mixture;QY=10%;CV=in-house
1	1_1	1_1_1	1	sp|P21538|REB1_YEAST	14.4663304574628	1	SP=Saccharomyces cerevisiae;CT=Mixture;QY=10%;CV=in-house
1	1_1	1_1_1	1	sp|P21576|VPS1_YEAST	16.4090643484902	1	SP=Saccharomyces cerevisiae;CT=Mixture;QY=10%;CV=in-house
1	1_1	1_1_1	1	sp|P21579|SYT1_HUMAN	16.1364354490923	1	SP=Saccharomyces cerevisiae;CT=Mixture;QY=10%;CV=in-house
1	1_1	1_1_1	1	sp|P21589|5NTD_HUMAN	15.4187445835107	1	SP=Saccharomyces cerevisiae;CT=Mixture;QY=10%;CV=in-house
1	1_1	1_1_1	1	sp|P21675|TAF1_HUMAN	14.7681346899194	1	SP=Saccharomyces cerevisiae;CT=Mixture;QY=10%;CV=in-house
1	1_1	1_1_1	1	sp|P21734|UBC1_YEAST	16.489958151608	1	SP=Saccharomyces cerevisiae;CT=Mixture;QY=10%;CV=in-house
1	1_1	1_1_1	1	sp|P21796|VDAC1_HUMAN	17.8737221514975	1	SP=Saccharomyces cerevisiae;CT=Mixture;QY=10%;CV=in-house
1	1_1	1_1_1	1	sp|P21801|SDHB_YEAST	16.9208819977905	1	SP=Saccharomyces cerevisiae;CT=Mixture;QY=10%;CV=in-house
1	1_1	1_1_1	1	sp|P21825|SEC62_YEAST	15.4078929894736	1	SP=Saccharomyces cerevisiae;CT=Mixture;QY=10%;CV=in-house
1	1_1	1_1_1	1	sp|P21827|RCC1_YEAST	16.3067091467587	1	SP=Saccharomyces cerevisiae;CT=Mixture;QY=10%;CV=in-house
1	1_1	1_1_1	1	sp|P21912|SDHB_HUMAN	16.0499205690618	1	SP=Saccharomyces cerevisiae;CT=Mixture;QY=10%;CV=in-house
1	1_1	1_1_1	1	sp|P21926|CD9_HUMAN	17.6865217286479	1	SP=Saccharomyces cerevisiae;CT=Mixture;QY=10%;CV=in-house
1	1_1	1_1_1	1	sp|P21953|ODBB_HUMAN	17.1278994380185	1	SP=Saccharomyces cerevisiae;CT=Mixture;QY=10%;CV=in-house
1	1_1	1_1_1	1	sp|P21954|IDHP_YEAST	15.7767417003815	1	SP=Saccharomyces cerevisiae;CT=Mixture;QY=10%;CV=in-house
1	1_1	1_1_1	1	sp|P21964|COMT_HUMAN	17.4790843838828	1	SP=Saccharomyces cerevisiae;CT=Mixture;QY=10%;CV=in-house
1	1_1	1_1_1	1	sp|P21965|MCK1_YEAST	15.1606172669538	1	SP=Saccharomyces cerevisiae;CT=Mixture;QY=10%;CV=in-house
1	1_1	1_1_1	1	sp|P21980|TGM2_HUMAN	17.033829467773	1	SP=Saccharomyces cerevisiae;CT=Mixture;QY=10%;CV=in-house
1	1_1	1_1_1	1	sp|P22033|MUTA_HUMAN	16.5970015475634	1	SP=Saccharomyces cerevisiae;CT=Mixture;QY=10%;CV=in-house
1	1_1	1_1_1	1	sp|P22059|OSBP1_HUMAN	16.0474254463004	1	SP=Saccharomyces cerevisiae;CT=Mixture;QY=10%;CV=in-house
1	1_1	1_1_1	1	sp|P22061|PIMT_HUMAN	16.5370256609207	1	SP=Saccharomyces cerevisiae;CT=Mixture;QY=10%;CV=in-house
1	1_1	1_1_1	1	sp|P22087|FBRL_HUMAN	16.4004600886865	1	SP=Saccharomyces cerevisiae;CT=Mixture;QY=10%;CV=in-house
1	1_1	1_1_1	1	sp|P22090|RS4Y1_HUMAN	16.5329077285323	1	SP=Saccharomyces cerevisiae;CT=Mixture;QY=10%;CV=in-house
1	1_1	1_1_1	1	sp|P22102|PUR2_HUMAN	16.7103834726581	1	SP=Saccharomyces cerevisiae;CT=Mixture;QY=10%;CV=in-house
1	1_1	1_1_1	1	sp|P22137|CLH_YEAST	16.2820079162314	1	SP=Saccharomyces cerevisiae;CT=Mixture;QY=10%;CV=in-house
1	1_1	1_1_1	1	sp|P22138|RPA2_YEAST	16.0304225626373	1	SP=Saccharomyces cerevisiae;CT=Mixture;QY=10%;CV=in-house
1	1_1	1_1_1	1	sp|P22139|RPAB5_YEAST	18.5950039042981	1	SP=Saccharomyces cerevisiae;CT=Mixture;QY=10%;CV=in-house
1	1_1	1_1_1	1	sp|P22141|PSB4_YEAST	15.2004522845646	1	SP=Saccharomyces cerevisiae;CT=Mixture;QY=10%;CV=in-house
1	1_1	1_1_1	1	sp|P22146|GAS1_YEAST	16.6300221573223	1	SP=Saccharomyces cerevisiae;CT=Mixture;QY=10%;CV=in-house
1	1_1	1_1_1	1	sp|P22147|XRN1_YEAST	16.4594905110201	1	SP=Saccharomyces cerevisiae;CT=Mixture;QY=10%;CV=in-house
1	1_1	1_1_1	1	sp|P22203|VATE_YEAST	17.9743587606924	1	SP=Saccharomyces cerevisiae;CT=Mixture;QY=10%;CV=in-house
1	1_1	1_1_1	1	sp|P22213|SLY1_YEAST	14.3249823119234	1	SP=Saccharomyces cerevisiae;CT=Mixture;QY=10%;CV=in-house
1	1_1	1_1_1	1	sp|P22217|TRX1_YEAST	16.9746359900725	1	SP=Saccharomyces cerevisiae;CT=Mixture;QY=10%;CV=in-house
1	1_1	1_1_1	1	sp|P22234|PUR6_HUMAN	17.95196505763	1	SP=Saccharomyces cerevisiae;CT=Mixture;QY=10%;CV=in-house
1	1_1	1_1_1	1	sp|P22276|RPC2_YEAST	15.4387185698008	1	SP=Saccharomyces cerevisiae;CT=Mixture;QY=10%;CV=in-house
1	1_1	1_1_1	1	sp|P22303|ACES_HUMAN	15.583188780067	1	SP=Saccharomyces cerevisiae;CT=Mixture;QY=10%;CV=in-house
1	1_1	1_1_1	1	sp|P22304|IDS_HUMAN	15.2284028521773	1	SP=Saccharomyces cerevisiae;CT=Mixture;QY=10%;CV=in-house
1	1_1	1_1_1	1	sp|P22307|SCP2_HUMAN	16.0750871897589	1	SP=Saccharomyces cerevisiae;CT=Mixture;QY=10%;CV=in-house
1	1_1	1_1_1	1	sp|P22314|UBA1_HUMAN	16.8480777558423	1	SP=Saccharomyces cerevisiae;CT=Mixture;QY=10%;CV=in-house
1	1_1	1_1_1	1	sp|P22336|RFA1_YEAST	17.396883824918	1	SP=Saccharomyces cerevisiae;CT=Mixture;QY=10%;CV=in-house
1	1_1	1_1_1	1	sp|P22392|NDKB_HUMAN	17.1469504589321	1	SP=Saccharomyces cerevisiae;CT=Mixture;QY=10%;CV=in-house
1	1_1	1_1_1	1	sp|P22466|GALA_HUMAN	15.2570683219789	1	SP=Saccharomyces cerevisiae;CT=Mixture;QY=10%;CV=in-house
1	1_1	1_1_1	1	sp|P22515|UBA1_YEAST	17.0038649964895	1	SP=Saccharomyces cerevisiae;CT=Mixture;QY=10%;CV=in-house
1	1_1	1_1_1	1	sp|P22570|ADRO_HUMAN	16.1870625106441	1	SP=Saccharomyces cerevisiae;CT=Mixture;QY=10%;CV=in-house
1	1_1	1_1_1	1	sp|P22626|ROA2_HUMAN	16.6309082367508	1	SP=Saccharomyces cerevisiae;CT=Mixture;QY=10%;CV=in-house
1	1_1	1_1_1	1	sp|P22670|RFX1_HUMAN	15.4854763548629	1	SP=Saccharomyces cerevisiae;CT=Mixture;QY=10%;CV=in-house
1	1_1	1_1_1	1	sp|P22681|CBL_HUMAN	14.3868023892974	1	SP=Saccharomyces cerevisiae;CT=Mixture;QY=10%;CV=in-house
1	1_1	1_1_1	1	sp|P22694|KAPCB_HUMAN	15.4349567885786	1	SP=Saccharomyces cerevisiae;CT=Mixture;QY=10%;CV=in-house
1	1_1	1_1_1	1	sp|P22695|QCR2_HUMAN	17.1618210137619	1	SP=Saccharomyces cerevisiae;CT=Mixture;QY=10%;CV=in-house
1	1_1	1_1_1	1	sp|P22696|ESS1_YEAST	16.4388198044313	1	SP=Saccharomyces cerevisiae;CT=Mixture;QY=10%;CV=in-house
1	1_1	1_1_1	1	sp|P22735|TGM1_HUMAN	9.39153401778095	1	SP=Saccharomyces cerevisiae;CT=Mixture;QY=10%;CV=in-house
1	1_1	1_1_1	1	sp|P22768|ASSY_YEAST	15.3395355986257	1	SP=Saccharomyces cerevisiae;CT=Mixture;QY=10%;CV=in-house
1	1_1	1_1_1	1	sp|P22803|TRX2_YEAST	18.149452414817	1	SP=Saccharomyces cerevisiae;CT=Mixture;QY=10%;CV=in-house
1	1_1	1_1_1	1	sp|P22830|HEMH_HUMAN	17.5069303377034	1	SP=Saccharomyces cerevisiae;CT=Mixture;QY=10%;CV=in-house
1	1_1	1_1_1	1	sp|P22943|HSP12_YEAST	14.9942385273357	1	SP=Saccharomyces cerevisiae;CT=Mixture;QY=10%;CV=in-house
1	1_1	1_1_1	1	sp|P23025|XPA_HUMAN	15.6977180104236	1	SP=Saccharomyces cerevisiae;CT=Mixture;QY=10%;CV=in-house
1	1_1	1_1_1	1	sp|P23142|FBLN1_HUMAN	16.3477091672041	1	SP=Saccharomyces cerevisiae;CT=Mixture;QY=10%;CV=in-house
1	1_1	1_1_1	1	sp|P23180|AIM17_YEAST	16.7510065571629	1	SP=Saccharomyces cerevisiae;CT=Mixture;QY=10%;CV=in-house
1	1_1	1_1_1	1	sp|P23193|TCEA1_HUMAN	16.3432207481176	1	SP=Saccharomyces cerevisiae;CT=Mixture;QY=10%;CV=in-house
1	1_1	1_1_1	1	sp|P23201|SPA2_YEAST	14.8591841193751	1	SP=Saccharomyces cerevisiae;CT=Mixture;QY=10%;CV=in-house
1	1_1	1_1_1	1	sp|P23229|ITA6_HUMAN	15.2905164193948	1	SP=Saccharomyces cerevisiae;CT=Mixture;QY=10%;CV=in-house
1	1_1	1_1_1	1	sp|P23246|SFPQ_HUMAN	16.1681442365283	1	SP=Saccharomyces cerevisiae;CT=Mixture;QY=10%;CV=in-house
1	1_1	1_1_1	1	sp|P23248|RS3A2_YEAST	18.8593540014073	1	SP=Saccharomyces cerevisiae;CT=Mixture;QY=10%;CV=in-house
1	1_1	1_1_1	1	sp|P23254|TKT1_YEAST	17.6546451131701	1	SP=Saccharomyces cerevisiae;CT=Mixture;QY=10%;CV=in-house
1	1_1	1_1_1	1	sp|P23258|TBG1_HUMAN	16.0821165787746	1	SP=Saccharomyces cerevisiae;CT=Mixture;QY=10%;CV=in-house
1	1_1	1_1_1	1	sp|P23284|PPIB_HUMAN	19.0300726064359	1	SP=Saccharomyces cerevisiae;CT=Mixture;QY=10%;CV=in-house
1	1_1	1_1_1	1	sp|P23291|KC11_YEAST	14.5115099196708	1	SP=Saccharomyces cerevisiae;CT=Mixture;QY=10%;CV=in-house
1	1_1	1_1_1	1	sp|P23292|KC12_YEAST	12.6401399946464	1	SP=Saccharomyces cerevisiae;CT=Mixture;QY=10%;CV=in-house
1	1_1	1_1_1	1	sp|P23301|IF5A1_YEAST	17.2440311473255	1	SP=Saccharomyces cerevisiae;CT=Mixture;QY=10%;CV=in-house
1	1_1	1_1_1	1	sp|P23337|GYS1_YEAST	15.0318902705763	1	SP=Saccharomyces cerevisiae;CT=Mixture;QY=10%;CV=in-house
1	1_1	1_1_1	1	sp|P23368|MAOM_HUMAN	16.7308836375209	1	SP=Saccharomyces cerevisiae;CT=Mixture;QY=10%;CV=in-house
1	1_1	1_1_1	1	sp|P23378|GCSP_HUMAN	15.0935112014461	1	SP=Saccharomyces cerevisiae;CT=Mixture;QY=10%;CV=in-house
1	1_1	1_1_1	1	sp|P23381|SYWC_HUMAN	16.2823768879789	1	SP=Saccharomyces cerevisiae;CT=Mixture;QY=10%;CV=in-house
1	1_1	1_1_1	1	sp|P23396|RS3_HUMAN	17.4411855731077	1	SP=Saccharomyces cerevisiae;CT=Mixture;QY=10%;CV=in-house
1	1_1	1_1_1	1	sp|P23434|GCSH_HUMAN	15.9574286533694	1	SP=Saccharomyces cerevisiae;CT=Mixture;QY=10%;CV=in-house
1	1_1	1_1_1	1	sp|P23443|KS6B1_HUMAN	16.1083425753695	1	SP=Saccharomyces cerevisiae;CT=Mixture;QY=10%;CV=in-house
1	1_1	1_1_1	1	sp|P23458|JAK1_HUMAN	15.2067492894252	1	SP=Saccharomyces cerevisiae;CT=Mixture;QY=10%;CV=in-house
1	1_1	1_1_1	1	sp|P23468|PTPRD_HUMAN	19.1937828103908	1	SP=Saccharomyces cerevisiae;CT=Mixture;QY=10%;CV=in-house
1	1_1	1_1_1	1	sp|P23469|PTPRE_HUMAN	14.2991512021125	1	SP=Saccharomyces cerevisiae;CT=Mixture;QY=10%;CV=in-house
1	1_1	1_1_1	1	sp|P23497|SP100_HUMAN	13.9056990360959	1	SP=Saccharomyces cerevisiae;CT=Mixture;QY=10%;CV=in-house
1	1_1	1_1_1	1	sp|P23508|CRCM_HUMAN	14.8878780629953	1	SP=Saccharomyces cerevisiae;CT=Mixture;QY=10%;CV=in-house
1	1_1	1_1_1	1	sp|P23526|SAHH_HUMAN	17.2430770622528	1	SP=Saccharomyces cerevisiae;CT=Mixture;QY=10%;CV=in-house
1	1_1	1_1_1	1	sp|P23528|COF1_HUMAN	17.7317696504913	1	SP=Saccharomyces cerevisiae;CT=Mixture;QY=10%;CV=in-house
1	1_1	1_1_1	1	sp|P23542|AATC_YEAST	16.2960515651892	1	SP=Saccharomyces cerevisiae;CT=Mixture;QY=10%;CV=in-house
1	1_1	1_1_1	1	sp|P23585|HXT2_YEAST	13.6677535582026	1	SP=Saccharomyces cerevisiae;CT=Mixture;QY=10%;CV=in-house
1	1_1	1_1_1	1	sp|P23588|IF4B_HUMAN	16.4649938977396	1	SP=Saccharomyces cerevisiae;CT=Mixture;QY=10%;CV=in-house
1	1_1	1_1_1	1	sp|P23594|PP2A1_YEAST	15.4819796125653	1	SP=Saccharomyces cerevisiae;CT=Mixture;QY=10%;CV=in-house
1	1_1	1_1_1	1	sp|P23610|HAP40_HUMAN	17.5420794828927	1	SP=Saccharomyces cerevisiae;CT=Mixture;QY=10%;CV=in-house
1	1_1	1_1_1	1	sp|P23615|SPT6_YEAST	16.0455800645633	1	SP=Saccharomyces cerevisiae;CT=Mixture;QY=10%;CV=in-house
1	1_1	1_1_1	1	sp|P23634|AT2B4_HUMAN	16.4249767587043	1	SP=Saccharomyces cerevisiae;CT=Mixture;QY=10%;CV=in-house
1	1_1	1_1_1	1	sp|P23638|PSA3_YEAST	16.3568350444878	1	SP=Saccharomyces cerevisiae;CT=Mixture;QY=10%;CV=in-house
1	1_1	1_1_1	1	sp|P23639|PSA2_YEAST	16.5072059889081	1	SP=Saccharomyces cerevisiae;CT=Mixture;QY=10%;CV=in-house
1	1_1	1_1_1	1	sp|P23641|MPCP_YEAST	15.6816512601932	1	SP=Saccharomyces cerevisiae;CT=Mixture;QY=10%;CV=in-house
1	1_1	1_1_1	1	sp|P23644|TOM40_YEAST	15.2635174103654	1	SP=Saccharomyces cerevisiae;CT=Mixture;QY=10%;CV=in-house
1	1_1	1_1_1	1	sp|P23677|IP3KA_HUMAN	14.1376346825288	1	SP=Saccharomyces cerevisiae;CT=Mixture;QY=10%;CV=in-house
1	1_1	1_1_1	1	sp|P23724|PSB6_YEAST	16.139807181027	1	SP=Saccharomyces cerevisiae;CT=Mixture;QY=10%;CV=in-house
1	1_1	1_1_1	1	sp|P23743|DGKA_HUMAN	15.209780872319	1	SP=Saccharomyces cerevisiae;CT=Mixture;QY=10%;CV=in-house
1	1_1	1_1_1	1	sp|P23769|GATA2_HUMAN	14.7328203497226	1	SP=Saccharomyces cerevisiae;CT=Mixture;QY=10%;CV=in-house
1	1_1	1_1_1	1	sp|P23771|GATA3_HUMAN	14.9588453181827	1	SP=Saccharomyces cerevisiae;CT=Mixture;QY=10%;CV=in-house
1	1_1	1_1_1	1	sp|P23786|CPT2_HUMAN	16.1687895305004	1	SP=Saccharomyces cerevisiae;CT=Mixture;QY=10%;CV=in-house
1	1_1	1_1_1	1	sp|P23919|KTHY_HUMAN	16.7548611478881	1	SP=Saccharomyces cerevisiae;CT=Mixture;QY=10%;CV=in-house
1	1_1	1_1_1	1	sp|P23921|RIR1_HUMAN	15.6149496216343	1	SP=Saccharomyces cerevisiae;CT=Mixture;QY=10%;CV=in-house
1	1_1	1_1_1	1	sp|P23975|SC6A2_HUMAN	13.8047138716456	1	SP=Saccharomyces cerevisiae;CT=Mixture;QY=10%;CV=in-house
1	1_1	1_1_1	1	sp|P24000|RL24B_YEAST	19.2874104092222	1	SP=Saccharomyces cerevisiae;CT=Mixture;QY=10%;CV=in-house
1	1_1	1_1_1	1	sp|P24031|PPA3_YEAST	15.7365639188644	1	SP=Saccharomyces cerevisiae;CT=Mixture;QY=10%;CV=in-house
1	1_1	1_1_1	1	sp|P24276|SSD1_YEAST	15.6330262856547	1	SP=Saccharomyces cerevisiae;CT=Mixture;QY=10%;CV=in-house
1	1_1	1_1_1	1	sp|P24278|ZBT25_HUMAN	13.5107182766638	1	SP=Saccharomyces cerevisiae;CT=Mixture;QY=10%;CV=in-house
1	1_1	1_1_1	1	sp|P24279|MCM3_YEAST	15.45225919835	1	SP=Saccharomyces cerevisiae;CT=Mixture;QY=10%;CV=in-house
1	1_1	1_1_1	1	sp|P24280|SEC14_YEAST	17.0045527087746	1	SP=Saccharomyces cerevisiae;CT=Mixture;QY=10%;CV=in-house
1	1_1	1_1_1	1	sp|P24385|CCND1_HUMAN	14.0120908452472	1	SP=Saccharomyces cerevisiae;CT=Mixture;QY=10%;CV=in-house
1	1_1	1_1_1	1	sp|P24390|ERD21_HUMAN	15.433226483076	1	SP=Saccharomyces cerevisiae;CT=Mixture;QY=10%;CV=in-house
1	1_1	1_1_1	1	sp|P24534|EF1B_HUMAN	16.8199159292366	1	SP=Saccharomyces cerevisiae;CT=Mixture;QY=10%;CV=in-house
1	1_1	1_1_1	1	sp|P24539|AT5F1_HUMAN	15.9075120134773	1	SP=Saccharomyces cerevisiae;CT=Mixture;QY=10%;CV=in-house
1	1_1	1_1_1	1	sp|P24588|AKAP5_HUMAN	14.7465161373233	1	SP=Saccharomyces cerevisiae;CT=Mixture;QY=10%;CV=in-house
1	1_1	1_1_1	1	sp|P24666|PPAC_HUMAN	16.3192094081732	1	SP=Saccharomyces cerevisiae;CT=Mixture;QY=10%;CV=in-house
1	1_1	1_1_1	1	sp|P24752|THIL_HUMAN	17.6329792331061	1	SP=Saccharomyces cerevisiae;CT=Mixture;QY=10%;CV=in-house
1	1_1	1_1_1	1	sp|P24783|DBP2_YEAST	16.2990967982849	1	SP=Saccharomyces cerevisiae;CT=Mixture;QY=10%;CV=in-house
1	1_1	1_1_1	1	sp|P24821|TENA_HUMAN	15.7756049654897	1	SP=Saccharomyces cerevisiae;CT=Mixture;QY=10%;CV=in-house
1	1_1	1_1_1	1	sp|P24844|MYL9_HUMAN	16.445345067457	1	SP=Saccharomyces cerevisiae;CT=Mixture;QY=10%;CV=in-house
1	1_1	1_1_1	1	sp|P24863|CCNC_HUMAN	14.1964257936688	1	SP=Saccharomyces cerevisiae;CT=Mixture;QY=10%;CV=in-house
1	1_1	1_1_1	1	sp|P24928|RPB1_HUMAN	16.3240690872772	1	SP=Saccharomyces cerevisiae;CT=Mixture;QY=10%;CV=in-house
1	1_1	1_1_1	1	sp|P24941|CDK2_HUMAN	16.4566325228659	1	SP=Saccharomyces cerevisiae;CT=Mixture;QY=10%;CV=in-house
1	1_1	1_1_1	1	sp|P25037|UBP1_YEAST	15.5486394812813	1	SP=Saccharomyces cerevisiae;CT=Mixture;QY=10%;CV=in-house
[truncated: 101,524 more rows]
