# Supplementary material for: quantms: a cloud-based pipeline for quantitative proteomics enables the reanalysis of public proteomics data
Source: Nat Methods. 2024 Jul 4;21(9):1603–7. doi: 10.1038/s41592-024-02343-1 (PMC11399091; doi:10.1038/s41592-024-02343-1)
Supplement: Supplementary file 4 — Source data for the figures shown in the Supplementary Notes. [file 41592_2024_2343_MOESM4_ESM.zip › source_data_supplementary/SuppFigure9/quantms_lfq_protein_expression.csv]

RUN	Protein	LogIntensities	originalRUN	GROUP	SUBJECT	TotalGroupMeasurements	NumMeasuredFeature	MissingPercentage	more50missing	NumImputedFeature
1	sp|A0A024RBG1|NUD4B_HUMAN;sp|Q9NZJ9|NUDT4_HUMAN	25.2580135241685	1	SP=Saccharomyces cerevisiae;CT=Mixture;QY=10%;CV=in-house	1	3	1	0	FALSE	0
2	sp|A0A024RBG1|NUD4B_HUMAN;sp|Q9NZJ9|NUDT4_HUMAN	24.7512990100606	2	SP=Saccharomyces cerevisiae;CT=Mixture;QY=10%;CV=in-house	2	3	1	0	FALSE	0
3	sp|A0A024RBG1|NUD4B_HUMAN;sp|Q9NZJ9|NUDT4_HUMAN	25.7482163295911	3	SP=Saccharomyces cerevisiae;CT=Mixture;QY=10%;CV=in-house	3	3	1	0	FALSE	0
4	sp|A0A024RBG1|NUD4B_HUMAN;sp|Q9NZJ9|NUDT4_HUMAN	24.9980180990822	8	SP=Saccharomyces cerevisiae;CT=Mixture;QY=3.3%;CV=in-house	8	4	1	0	FALSE	0
5	sp|A0A024RBG1|NUD4B_HUMAN;sp|Q9NZJ9|NUDT4_HUMAN	24.8537144422619	9	SP=Saccharomyces cerevisiae;CT=Mixture;QY=3.3%;CV=in-house	9	4	1	0	FALSE	0
6	sp|A0A024RBG1|NUD4B_HUMAN;sp|Q9NZJ9|NUDT4_HUMAN	24.7435639721736	10	SP=Saccharomyces cerevisiae;CT=Mixture;QY=3.3%;CV=in-house	10	4	1	0	FALSE	0
7	sp|A0A024RBG1|NUD4B_HUMAN;sp|Q9NZJ9|NUDT4_HUMAN	24.715660595166	11	SP=Saccharomyces cerevisiae;CT=Mixture;QY=3.3%;CV=in-house	11	4	1	0	FALSE	0
8	sp|A0A024RBG1|NUD4B_HUMAN;sp|Q9NZJ9|NUDT4_HUMAN	25.3386417245861	4	SP=Saccharomyces cerevisiae;CT=Mixture;QY=5%;CV=in-house	4	4	1	0	FALSE	0
9	sp|A0A024RBG1|NUD4B_HUMAN;sp|Q9NZJ9|NUDT4_HUMAN	25.9663036285367	5	SP=Saccharomyces cerevisiae;CT=Mixture;QY=5%;CV=in-house	5	4	1	0	FALSE	0
10	sp|A0A024RBG1|NUD4B_HUMAN;sp|Q9NZJ9|NUDT4_HUMAN	24.7613334114664	6	SP=Saccharomyces cerevisiae;CT=Mixture;QY=5%;CV=in-house	6	4	1	0	FALSE	0
11	sp|A0A024RBG1|NUD4B_HUMAN;sp|Q9NZJ9|NUDT4_HUMAN	25.6524615095185	7	SP=Saccharomyces cerevisiae;CT=Mixture;QY=5%;CV=in-house	7	4	1	0	FALSE	0
1	sp|A0A0B4J2D5|GAL3B_HUMAN;sp|P0DPI2|GAL3A_HUMAN	25.7946638021138	1	SP=Saccharomyces cerevisiae;CT=Mixture;QY=10%;CV=in-house	1	30	9	0.1	FALSE	1
2	sp|A0A0B4J2D5|GAL3B_HUMAN;sp|P0DPI2|GAL3A_HUMAN	26.3509286971111	2	SP=Saccharomyces cerevisiae;CT=Mixture;QY=10%;CV=in-house	2	30	9	0.1	FALSE	1
3	sp|A0A0B4J2D5|GAL3B_HUMAN;sp|P0DPI2|GAL3A_HUMAN	26.0284628138229	3	SP=Saccharomyces cerevisiae;CT=Mixture;QY=10%;CV=in-house	3	30	9	0.1	FALSE	1
4	sp|A0A0B4J2D5|GAL3B_HUMAN;sp|P0DPI2|GAL3A_HUMAN	26.7926144517649	8	SP=Saccharomyces cerevisiae;CT=Mixture;QY=3.3%;CV=in-house	8	40	10	0	FALSE	0
5	sp|A0A0B4J2D5|GAL3B_HUMAN;sp|P0DPI2|GAL3A_HUMAN	26.5080534498736	9	SP=Saccharomyces cerevisiae;CT=Mixture;QY=3.3%;CV=in-house	9	40	9	0.1	FALSE	1
6	sp|A0A0B4J2D5|GAL3B_HUMAN;sp|P0DPI2|GAL3A_HUMAN	26.2924930884531	10	SP=Saccharomyces cerevisiae;CT=Mixture;QY=3.3%;CV=in-house	10	40	9	0.1	FALSE	1
7	sp|A0A0B4J2D5|GAL3B_HUMAN;sp|P0DPI2|GAL3A_HUMAN	26.2623064950662	11	SP=Saccharomyces cerevisiae;CT=Mixture;QY=3.3%;CV=in-house	11	40	9	0.1	FALSE	1
8	sp|A0A0B4J2D5|GAL3B_HUMAN;sp|P0DPI2|GAL3A_HUMAN	26.5842216599274	4	SP=Saccharomyces cerevisiae;CT=Mixture;QY=5%;CV=in-house	4	40	9	0.1	FALSE	1
9	sp|A0A0B4J2D5|GAL3B_HUMAN;sp|P0DPI2|GAL3A_HUMAN	26.3826069232294	5	SP=Saccharomyces cerevisiae;CT=Mixture;QY=5%;CV=in-house	5	40	9	0.1	FALSE	1
10	sp|A0A0B4J2D5|GAL3B_HUMAN;sp|P0DPI2|GAL3A_HUMAN	26.3026602030946	6	SP=Saccharomyces cerevisiae;CT=Mixture;QY=5%;CV=in-house	6	40	10	0	FALSE	0
11	sp|A0A0B4J2D5|GAL3B_HUMAN;sp|P0DPI2|GAL3A_HUMAN	26.5446324799681	7	SP=Saccharomyces cerevisiae;CT=Mixture;QY=5%;CV=in-house	7	40	8	0.2	FALSE	2
1	sp|A0A0U1RR11|CENL1_HUMAN;sp|A0A0U1RRI6|CENL3_HUMAN;sp|P0DPI3|CENL2_HUMAN	27.0647231914038	1	SP=Saccharomyces cerevisiae;CT=Mixture;QY=10%;CV=in-house	1	3	1	0	FALSE	0
2	sp|A0A0U1RR11|CENL1_HUMAN;sp|A0A0U1RRI6|CENL3_HUMAN;sp|P0DPI3|CENL2_HUMAN	27.1674194566039	2	SP=Saccharomyces cerevisiae;CT=Mixture;QY=10%;CV=in-house	2	3	1	0	FALSE	0
3	sp|A0A0U1RR11|CENL1_HUMAN;sp|A0A0U1RRI6|CENL3_HUMAN;sp|P0DPI3|CENL2_HUMAN	26.9707869448674	3	SP=Saccharomyces cerevisiae;CT=Mixture;QY=10%;CV=in-house	3	3	1	0	FALSE	0
4	sp|A0A0U1RR11|CENL1_HUMAN;sp|A0A0U1RRI6|CENL3_HUMAN;sp|P0DPI3|CENL2_HUMAN	27.4825215070562	8	SP=Saccharomyces cerevisiae;CT=Mixture;QY=3.3%;CV=in-house	8	4	1	0	FALSE	0
5	sp|A0A0U1RR11|CENL1_HUMAN;sp|A0A0U1RRI6|CENL3_HUMAN;sp|P0DPI3|CENL2_HUMAN	27.3826621125404	9	SP=Saccharomyces cerevisiae;CT=Mixture;QY=3.3%;CV=in-house	9	4	1	0	FALSE	0
6	sp|A0A0U1RR11|CENL1_HUMAN;sp|A0A0U1RRI6|CENL3_HUMAN;sp|P0DPI3|CENL2_HUMAN	27.1763935459876	10	SP=Saccharomyces cerevisiae;CT=Mixture;QY=3.3%;CV=in-house	10	4	1	0	FALSE	0
7	sp|A0A0U1RR11|CENL1_HUMAN;sp|A0A0U1RRI6|CENL3_HUMAN;sp|P0DPI3|CENL2_HUMAN	27.1293520134574	11	SP=Saccharomyces cerevisiae;CT=Mixture;QY=3.3%;CV=in-house	11	4	1	0	FALSE	0
8	sp|A0A0U1RR11|CENL1_HUMAN;sp|A0A0U1RRI6|CENL3_HUMAN;sp|P0DPI3|CENL2_HUMAN	27.2643074639674	4	SP=Saccharomyces cerevisiae;CT=Mixture;QY=5%;CV=in-house	4	4	1	0	FALSE	0
9	sp|A0A0U1RR11|CENL1_HUMAN;sp|A0A0U1RRI6|CENL3_HUMAN;sp|P0DPI3|CENL2_HUMAN	27.2099012274292	5	SP=Saccharomyces cerevisiae;CT=Mixture;QY=5%;CV=in-house	5	4	1	0	FALSE	0
10	sp|A0A0U1RR11|CENL1_HUMAN;sp|A0A0U1RRI6|CENL3_HUMAN;sp|P0DPI3|CENL2_HUMAN	26.9918364920333	6	SP=Saccharomyces cerevisiae;CT=Mixture;QY=5%;CV=in-house	6	4	1	0	FALSE	0
11	sp|A0A0U1RR11|CENL1_HUMAN;sp|A0A0U1RRI6|CENL3_HUMAN;sp|P0DPI3|CENL2_HUMAN	27.2940995102383	7	SP=Saccharomyces cerevisiae;CT=Mixture;QY=5%;CV=in-house	7	4	1	0	FALSE	0
1	sp|A0AVF1|IFT56_HUMAN	22.5775044299991	1	SP=Saccharomyces cerevisiae;CT=Mixture;QY=10%;CV=in-house	1	3	1	0	FALSE	0
2	sp|A0AVF1|IFT56_HUMAN	25.6955043144222	2	SP=Saccharomyces cerevisiae;CT=Mixture;QY=10%;CV=in-house	2	3	1	0	FALSE	0
3	sp|A0AVF1|IFT56_HUMAN	22.9883098888856	3	SP=Saccharomyces cerevisiae;CT=Mixture;QY=10%;CV=in-house	3	3	1	0	FALSE	0
4	sp|A0AVF1|IFT56_HUMAN	23.6559409555384	8	SP=Saccharomyces cerevisiae;CT=Mixture;QY=3.3%;CV=in-house	8	4	1	0	FALSE	0
5	sp|A0AVF1|IFT56_HUMAN	23.5803636880781	9	SP=Saccharomyces cerevisiae;CT=Mixture;QY=3.3%;CV=in-house	9	4	1	0	FALSE	0
6	sp|A0AVF1|IFT56_HUMAN	24.5922060267965	10	SP=Saccharomyces cerevisiae;CT=Mixture;QY=3.3%;CV=in-house	10	4	1	0	FALSE	0
7	sp|A0AVF1|IFT56_HUMAN	23.4233052651824	11	SP=Saccharomyces cerevisiae;CT=Mixture;QY=3.3%;CV=in-house	11	4	1	0	FALSE	0
8	sp|A0AVF1|IFT56_HUMAN	23.4060393423912	4	SP=Saccharomyces cerevisiae;CT=Mixture;QY=5%;CV=in-house	4	4	1	0	FALSE	0
9	sp|A0AVF1|IFT56_HUMAN	23.7901867748178	5	SP=Saccharomyces cerevisiae;CT=Mixture;QY=5%;CV=in-house	5	4	1	0	FALSE	0
10	sp|A0AVF1|IFT56_HUMAN	22.9423301505309	6	SP=Saccharomyces cerevisiae;CT=Mixture;QY=5%;CV=in-house	6	4	1	0	FALSE	0
11	sp|A0AVF1|IFT56_HUMAN	23.5429643289794	7	SP=Saccharomyces cerevisiae;CT=Mixture;QY=5%;CV=in-house	7	4	1	0	FALSE	0
1	sp|A0AVT1|UBA6_HUMAN	26.1998237091509	1	SP=Saccharomyces cerevisiae;CT=Mixture;QY=10%;CV=in-house	1	60	19	0.05	FALSE	1
2	sp|A0AVT1|UBA6_HUMAN	26.2836847118745	2	SP=Saccharomyces cerevisiae;CT=Mixture;QY=10%;CV=in-house	2	60	18	0.1	FALSE	2
3	sp|A0AVT1|UBA6_HUMAN	26.3767644139598	3	SP=Saccharomyces cerevisiae;CT=Mixture;QY=10%;CV=in-house	3	60	16	0.2	FALSE	4
4	sp|A0AVT1|UBA6_HUMAN	26.2168333015855	8	SP=Saccharomyces cerevisiae;CT=Mixture;QY=3.3%;CV=in-house	8	80	16	0.2	FALSE	4
5	sp|A0AVT1|UBA6_HUMAN	26.2826742769386	9	SP=Saccharomyces cerevisiae;CT=Mixture;QY=3.3%;CV=in-house	9	80	16	0.2	FALSE	4
6	sp|A0AVT1|UBA6_HUMAN	26.4593790598638	10	SP=Saccharomyces cerevisiae;CT=Mixture;QY=3.3%;CV=in-house	10	80	18	0.1	FALSE	2
7	sp|A0AVT1|UBA6_HUMAN	26.6056583814195	11	SP=Saccharomyces cerevisiae;CT=Mixture;QY=3.3%;CV=in-house	11	80	17	0.15	FALSE	3
8	sp|A0AVT1|UBA6_HUMAN	26.3617370328244	4	SP=Saccharomyces cerevisiae;CT=Mixture;QY=5%;CV=in-house	4	80	18	0.1	FALSE	2
9	sp|A0AVT1|UBA6_HUMAN	26.4089853378274	5	SP=Saccharomyces cerevisiae;CT=Mixture;QY=5%;CV=in-house	5	80	18	0.1	FALSE	2
10	sp|A0AVT1|UBA6_HUMAN	26.4705148572825	6	SP=Saccharomyces cerevisiae;CT=Mixture;QY=5%;CV=in-house	6	80	17	0.15	FALSE	3
11	sp|A0AVT1|UBA6_HUMAN	26.3508137535819	7	SP=Saccharomyces cerevisiae;CT=Mixture;QY=5%;CV=in-house	7	80	18	0.1	FALSE	2
1	sp|A0FGR8|ESYT2_HUMAN	24.7844164457073	1	SP=Saccharomyces cerevisiae;CT=Mixture;QY=10%;CV=in-house	1	33	9	0.181818181818182	FALSE	2
2	sp|A0FGR8|ESYT2_HUMAN	24.7364504775112	2	SP=Saccharomyces cerevisiae;CT=Mixture;QY=10%;CV=in-house	2	33	9	0.181818181818182	FALSE	2
3	sp|A0FGR8|ESYT2_HUMAN	24.7918031455456	3	SP=Saccharomyces cerevisiae;CT=Mixture;QY=10%;CV=in-house	3	33	10	0.0909090909090909	FALSE	1
4	sp|A0FGR8|ESYT2_HUMAN	24.8678317840648	8	SP=Saccharomyces cerevisiae;CT=Mixture;QY=3.3%;CV=in-house	8	44	11	0	FALSE	0
5	sp|A0FGR8|ESYT2_HUMAN	24.9095234147736	9	SP=Saccharomyces cerevisiae;CT=Mixture;QY=3.3%;CV=in-house	9	44	11	0	FALSE	0
6	sp|A0FGR8|ESYT2_HUMAN	24.9492673922362	10	SP=Saccharomyces cerevisiae;CT=Mixture;QY=3.3%;CV=in-house	10	44	11	0	FALSE	0
7	sp|A0FGR8|ESYT2_HUMAN	24.8647956651278	11	SP=Saccharomyces cerevisiae;CT=Mixture;QY=3.3%;CV=in-house	11	44	10	0.0909090909090909	FALSE	1
8	sp|A0FGR8|ESYT2_HUMAN	24.8551360844772	4	SP=Saccharomyces cerevisiae;CT=Mixture;QY=5%;CV=in-house	4	44	9	0.181818181818182	FALSE	2
9	sp|A0FGR8|ESYT2_HUMAN	24.9417040045937	5	SP=Saccharomyces cerevisiae;CT=Mixture;QY=5%;CV=in-house	5	44	11	0	FALSE	0
10	sp|A0FGR8|ESYT2_HUMAN	24.9368971414482	6	SP=Saccharomyces cerevisiae;CT=Mixture;QY=5%;CV=in-house	6	44	10	0.0909090909090909	FALSE	1
11	sp|A0FGR8|ESYT2_HUMAN	24.8642387173654	7	SP=Saccharomyces cerevisiae;CT=Mixture;QY=5%;CV=in-house	7	44	10	0.0909090909090909	FALSE	1
1	sp|A0JLT2|MED19_HUMAN	24.1760295328644	1	SP=Saccharomyces cerevisiae;CT=Mixture;QY=10%;CV=in-house	1	3	1	0	FALSE	0
3	sp|A0JLT2|MED19_HUMAN	22.9819094341937	3	SP=Saccharomyces cerevisiae;CT=Mixture;QY=10%;CV=in-house	3	3	1	0	FALSE	0
4	sp|A0JLT2|MED19_HUMAN	22.8623416836273	8	SP=Saccharomyces cerevisiae;CT=Mixture;QY=3.3%;CV=in-house	8	4	1	0	FALSE	0
5	sp|A0JLT2|MED19_HUMAN	23.5091054785666	9	SP=Saccharomyces cerevisiae;CT=Mixture;QY=3.3%;CV=in-house	9	4	1	0	FALSE	0
6	sp|A0JLT2|MED19_HUMAN	22.9792679445851	10	SP=Saccharomyces cerevisiae;CT=Mixture;QY=3.3%;CV=in-house	10	4	1	0	FALSE	0
7	sp|A0JLT2|MED19_HUMAN	23.3171504484922	11	SP=Saccharomyces cerevisiae;CT=Mixture;QY=3.3%;CV=in-house	11	4	1	0	FALSE	0
8	sp|A0JLT2|MED19_HUMAN	23.1682498336498	4	SP=Saccharomyces cerevisiae;CT=Mixture;QY=5%;CV=in-house	4	4	1	0	FALSE	0
9	sp|A0JLT2|MED19_HUMAN	23.3374863054192	5	SP=Saccharomyces cerevisiae;CT=Mixture;QY=5%;CV=in-house	5	4	1	0	FALSE	0
10	sp|A0JLT2|MED19_HUMAN	23.6045188436267	6	SP=Saccharomyces cerevisiae;CT=Mixture;QY=5%;CV=in-house	6	4	1	0	FALSE	0
11	sp|A0JLT2|MED19_HUMAN	23.3897596391593	7	SP=Saccharomyces cerevisiae;CT=Mixture;QY=5%;CV=in-house	7	4	1	0	FALSE	0
1	sp|A0MZ66|SHOT1_HUMAN	23.7119305706113	1	SP=Saccharomyces cerevisiae;CT=Mixture;QY=10%;CV=in-house	1	24	6	0.25	FALSE	2
2	sp|A0MZ66|SHOT1_HUMAN	24.2631045588047	2	SP=Saccharomyces cerevisiae;CT=Mixture;QY=10%;CV=in-house	2	24	8	0	FALSE	0
3	sp|A0MZ66|SHOT1_HUMAN	24.234300904506	3	SP=Saccharomyces cerevisiae;CT=Mixture;QY=10%;CV=in-house	3	24	8	0	FALSE	0
4	sp|A0MZ66|SHOT1_HUMAN	24.0990113161343	8	SP=Saccharomyces cerevisiae;CT=Mixture;QY=3.3%;CV=in-house	8	32	8	0	FALSE	0
5	sp|A0MZ66|SHOT1_HUMAN	24.3999910034383	9	SP=Saccharomyces cerevisiae;CT=Mixture;QY=3.3%;CV=in-house	9	32	8	0	FALSE	0
6	sp|A0MZ66|SHOT1_HUMAN	24.1859148468928	10	SP=Saccharomyces cerevisiae;CT=Mixture;QY=3.3%;CV=in-house	10	32	8	0	FALSE	0
7	sp|A0MZ66|SHOT1_HUMAN	24.2247253087154	11	SP=Saccharomyces cerevisiae;CT=Mixture;QY=3.3%;CV=in-house	11	32	8	0	FALSE	0
8	sp|A0MZ66|SHOT1_HUMAN	24.0346602780476	4	SP=Saccharomyces cerevisiae;CT=Mixture;QY=5%;CV=in-house	4	32	7	0.125	FALSE	1
9	sp|A0MZ66|SHOT1_HUMAN	24.3665154367074	5	SP=Saccharomyces cerevisiae;CT=Mixture;QY=5%;CV=in-house	5	32	8	0	FALSE	0
10	sp|A0MZ66|SHOT1_HUMAN	24.3180238937981	6	SP=Saccharomyces cerevisiae;CT=Mixture;QY=5%;CV=in-house	6	32	8	0	FALSE	0
11	sp|A0MZ66|SHOT1_HUMAN	24.3088173540515	7	SP=Saccharomyces cerevisiae;CT=Mixture;QY=5%;CV=in-house	7	32	8	0	FALSE	0
1	sp|A0PJW6|TM223_HUMAN	23.8210976799282	1	SP=Saccharomyces cerevisiae;CT=Mixture;QY=10%;CV=in-house	1	3	1	0	FALSE	0
2	sp|A0PJW6|TM223_HUMAN	23.8436964695498	2	SP=Saccharomyces cerevisiae;CT=Mixture;QY=10%;CV=in-house	2	3	1	0	FALSE	0
3	sp|A0PJW6|TM223_HUMAN	23.3426981360282	3	SP=Saccharomyces cerevisiae;CT=Mixture;QY=10%;CV=in-house	3	3	1	0	FALSE	0
4	sp|A0PJW6|TM223_HUMAN	23.97472328961	8	SP=Saccharomyces cerevisiae;CT=Mixture;QY=3.3%;CV=in-house	8	4	1	0	FALSE	0
5	sp|A0PJW6|TM223_HUMAN	23.6471471413251	9	SP=Saccharomyces cerevisiae;CT=Mixture;QY=3.3%;CV=in-house	9	4	1	0	FALSE	0
6	sp|A0PJW6|TM223_HUMAN	24.7373284379206	10	SP=Saccharomyces cerevisiae;CT=Mixture;QY=3.3%;CV=in-house	10	4	1	0	FALSE	0
7	sp|A0PJW6|TM223_HUMAN	23.85354791949	11	SP=Saccharomyces cerevisiae;CT=Mixture;QY=3.3%;CV=in-house	11	4	1	0	FALSE	0
8	sp|A0PJW6|TM223_HUMAN	24.0036116981759	4	SP=Saccharomyces cerevisiae;CT=Mixture;QY=5%;CV=in-house	4	4	1	0	FALSE	0
9	sp|A0PJW6|TM223_HUMAN	23.4570525364727	5	SP=Saccharomyces cerevisiae;CT=Mixture;QY=5%;CV=in-house	5	4	1	0	FALSE	0
10	sp|A0PJW6|TM223_HUMAN	23.511320757181	6	SP=Saccharomyces cerevisiae;CT=Mixture;QY=5%;CV=in-house	6	4	1	0	FALSE	0
11	sp|A0PJW6|TM223_HUMAN	23.9340231000233	7	SP=Saccharomyces cerevisiae;CT=Mixture;QY=5%;CV=in-house	7	4	1	0	FALSE	0
7	sp|A0PK00|T120B_HUMAN	23.8898666916859	11	SP=Saccharomyces cerevisiae;CT=Mixture;QY=3.3%;CV=in-house	11	4	1	0	FALSE	0
10	sp|A0PK00|T120B_HUMAN	23.739564317834	6	SP=Saccharomyces cerevisiae;CT=Mixture;QY=5%;CV=in-house	6	4	1	0	FALSE	0
11	sp|A0PK00|T120B_HUMAN	23.1039150248616	7	SP=Saccharomyces cerevisiae;CT=Mixture;QY=5%;CV=in-house	7	4	1	0	FALSE	0
1	sp|A1L020|MEX3A_HUMAN	24.8385585170686	1	SP=Saccharomyces cerevisiae;CT=Mixture;QY=10%;CV=in-house	1	30	8	0.2	FALSE	2
2	sp|A1L020|MEX3A_HUMAN	25.0935130571942	2	SP=Saccharomyces cerevisiae;CT=Mixture;QY=10%;CV=in-house	2	30	8	0.2	FALSE	2
3	sp|A1L020|MEX3A_HUMAN	25.1834014044133	3	SP=Saccharomyces cerevisiae;CT=Mixture;QY=10%;CV=in-house	3	30	9	0.1	FALSE	1
4	sp|A1L020|MEX3A_HUMAN	25.3122338352054	8	SP=Saccharomyces cerevisiae;CT=Mixture;QY=3.3%;CV=in-house	8	40	10	0	FALSE	0
5	sp|A1L020|MEX3A_HUMAN	25.2385749330704	9	SP=Saccharomyces cerevisiae;CT=Mixture;QY=3.3%;CV=in-house	9	40	9	0.1	FALSE	1
6	sp|A1L020|MEX3A_HUMAN	25.3096369908501	10	SP=Saccharomyces cerevisiae;CT=Mixture;QY=3.3%;CV=in-house	10	40	10	0	FALSE	0
7	sp|A1L020|MEX3A_HUMAN	25.4891825891707	11	SP=Saccharomyces cerevisiae;CT=Mixture;QY=3.3%;CV=in-house	11	40	9	0.1	FALSE	1
8	sp|A1L020|MEX3A_HUMAN	25.0878099526431	4	SP=Saccharomyces cerevisiae;CT=Mixture;QY=5%;CV=in-house	4	40	9	0.1	FALSE	1
9	sp|A1L020|MEX3A_HUMAN	25.1606562115046	5	SP=Saccharomyces cerevisiae;CT=Mixture;QY=5%;CV=in-house	5	40	9	0.1	FALSE	1
10	sp|A1L020|MEX3A_HUMAN	25.0567032356097	6	SP=Saccharomyces cerevisiae;CT=Mixture;QY=5%;CV=in-house	6	40	8	0.2	FALSE	2
11	sp|A1L020|MEX3A_HUMAN	25.2921279432222	7	SP=Saccharomyces cerevisiae;CT=Mixture;QY=5%;CV=in-house	7	40	10	0	FALSE	0
1	sp|A1L0T0|HACL2_HUMAN	23.9296095903882	1	SP=Saccharomyces cerevisiae;CT=Mixture;QY=10%;CV=in-house	1	30	8	0.2	FALSE	2
2	sp|A1L0T0|HACL2_HUMAN	23.7085752880709	2	SP=Saccharomyces cerevisiae;CT=Mixture;QY=10%;CV=in-house	2	30	7	0.3	FALSE	3
3	sp|A1L0T0|HACL2_HUMAN	23.9943380054551	3	SP=Saccharomyces cerevisiae;CT=Mixture;QY=10%;CV=in-house	3	30	9	0.1	FALSE	1
4	sp|A1L0T0|HACL2_HUMAN	24.0738733509749	8	SP=Saccharomyces cerevisiae;CT=Mixture;QY=3.3%;CV=in-house	8	40	8	0.2	FALSE	2
5	sp|A1L0T0|HACL2_HUMAN	23.999975777553	9	SP=Saccharomyces cerevisiae;CT=Mixture;QY=3.3%;CV=in-house	9	40	8	0.2	FALSE	2
6	sp|A1L0T0|HACL2_HUMAN	23.8707183003788	10	SP=Saccharomyces cerevisiae;CT=Mixture;QY=3.3%;CV=in-house	10	40	8	0.2	FALSE	2
7	sp|A1L0T0|HACL2_HUMAN	23.97199301857	11	SP=Saccharomyces cerevisiae;CT=Mixture;QY=3.3%;CV=in-house	11	40	8	0.2	FALSE	2
8	sp|A1L0T0|HACL2_HUMAN	23.9061267988388	4	SP=Saccharomyces cerevisiae;CT=Mixture;QY=5%;CV=in-house	4	40	9	0.1	FALSE	1
9	sp|A1L0T0|HACL2_HUMAN	24.0911415645307	5	SP=Saccharomyces cerevisiae;CT=Mixture;QY=5%;CV=in-house	5	40	9	0.1	FALSE	1
10	sp|A1L0T0|HACL2_HUMAN	23.9967979485545	6	SP=Saccharomyces cerevisiae;CT=Mixture;QY=5%;CV=in-house	6	40	8	0.2	FALSE	2
11	sp|A1L0T0|HACL2_HUMAN	23.7914750148908	7	SP=Saccharomyces cerevisiae;CT=Mixture;QY=5%;CV=in-house	7	40	7	0.3	FALSE	3
1	sp|A1L390|PKHG3_HUMAN	21.770461792783	1	SP=Saccharomyces cerevisiae;CT=Mixture;QY=10%;CV=in-house	1	3	1	0	FALSE	0
6	sp|A1L390|PKHG3_HUMAN	23.3922428097038	10	SP=Saccharomyces cerevisiae;CT=Mixture;QY=3.3%;CV=in-house	10	4	1	0	FALSE	0
8	sp|A1L390|PKHG3_HUMAN	22.6524014624869	4	SP=Saccharomyces cerevisiae;CT=Mixture;QY=5%;CV=in-house	4	4	1	0	FALSE	0
1	sp|A1X283|SPD2B_HUMAN	25.3008366203275	1	SP=Saccharomyces cerevisiae;CT=Mixture;QY=10%;CV=in-house	1	75	21	0.16	FALSE	4
2	sp|A1X283|SPD2B_HUMAN	25.3729742054011	2	SP=Saccharomyces cerevisiae;CT=Mixture;QY=10%;CV=in-house	2	75	24	0.04	FALSE	1
3	sp|A1X283|SPD2B_HUMAN	25.5629617837694	3	SP=Saccharomyces cerevisiae;CT=Mixture;QY=10%;CV=in-house	3	75	23	0.08	FALSE	2
4	sp|A1X283|SPD2B_HUMAN	25.686092320265	8	SP=Saccharomyces cerevisiae;CT=Mixture;QY=3.3%;CV=in-house	8	100	23	0.08	FALSE	2
5	sp|A1X283|SPD2B_HUMAN	25.6151278919043	9	SP=Saccharomyces cerevisiae;CT=Mixture;QY=3.3%;CV=in-house	9	100	23	0.08	FALSE	2
6	sp|A1X283|SPD2B_HUMAN	25.7443121386297	10	SP=Saccharomyces cerevisiae;CT=Mixture;QY=3.3%;CV=in-house	10	100	24	0.04	FALSE	1
7	sp|A1X283|SPD2B_HUMAN	25.7044042681461	11	SP=Saccharomyces cerevisiae;CT=Mixture;QY=3.3%;CV=in-house	11	100	24	0.04	FALSE	1
8	sp|A1X283|SPD2B_HUMAN	25.5917645438817	4	SP=Saccharomyces cerevisiae;CT=Mixture;QY=5%;CV=in-house	4	100	24	0.04	FALSE	1
9	sp|A1X283|SPD2B_HUMAN	25.6576677832983	5	SP=Saccharomyces cerevisiae;CT=Mixture;QY=5%;CV=in-house	5	100	24	0.04	FALSE	1
10	sp|A1X283|SPD2B_HUMAN	25.631517159776	6	SP=Saccharomyces cerevisiae;CT=Mixture;QY=5%;CV=in-house	6	100	23	0.08	FALSE	2
11	sp|A1X283|SPD2B_HUMAN	25.7165189489007	7	SP=Saccharomyces cerevisiae;CT=Mixture;QY=5%;CV=in-house	7	100	24	0.04	FALSE	1
1	sp|A2RRP1|NBAS_HUMAN	24.2562708163439	1	SP=Saccharomyces cerevisiae;CT=Mixture;QY=10%;CV=in-house	1	48	16	0	FALSE	0
2	sp|A2RRP1|NBAS_HUMAN	23.7903478982531	2	SP=Saccharomyces cerevisiae;CT=Mixture;QY=10%;CV=in-house	2	48	10	0.375	FALSE	6
3	sp|A2RRP1|NBAS_HUMAN	24.3691744762865	3	SP=Saccharomyces cerevisiae;CT=Mixture;QY=10%;CV=in-house	3	48	13	0.1875	FALSE	3
4	sp|A2RRP1|NBAS_HUMAN	24.3825124898324	8	SP=Saccharomyces cerevisiae;CT=Mixture;QY=3.3%;CV=in-house	8	64	12	0.25	FALSE	4
5	sp|A2RRP1|NBAS_HUMAN	24.2349299130783	9	SP=Saccharomyces cerevisiae;CT=Mixture;QY=3.3%;CV=in-house	9	64	11	0.3125	FALSE	5
6	sp|A2RRP1|NBAS_HUMAN	24.0698659194599	10	SP=Saccharomyces cerevisiae;CT=Mixture;QY=3.3%;CV=in-house	10	64	11	0.3125	FALSE	5
7	sp|A2RRP1|NBAS_HUMAN	24.3056380831732	11	SP=Saccharomyces cerevisiae;CT=Mixture;QY=3.3%;CV=in-house	11	64	13	0.1875	FALSE	3
8	sp|A2RRP1|NBAS_HUMAN	24.3480545667543	4	SP=Saccharomyces cerevisiae;CT=Mixture;QY=5%;CV=in-house	4	64	14	0.125	FALSE	2
9	sp|A2RRP1|NBAS_HUMAN	24.3120989383922	5	SP=Saccharomyces cerevisiae;CT=Mixture;QY=5%;CV=in-house	5	64	14	0.125	FALSE	2
10	sp|A2RRP1|NBAS_HUMAN	24.3482818239104	6	SP=Saccharomyces cerevisiae;CT=Mixture;QY=5%;CV=in-house	6	64	12	0.25	FALSE	4
11	sp|A2RRP1|NBAS_HUMAN	24.3077132577893	7	SP=Saccharomyces cerevisiae;CT=Mixture;QY=5%;CV=in-house	7	64	13	0.1875	FALSE	3
1	sp|A3KMH1|VWA8_HUMAN	24.092705827837	1	SP=Saccharomyces cerevisiae;CT=Mixture;QY=10%;CV=in-house	1	57	16	0.157894736842105	FALSE	3
2	sp|A3KMH1|VWA8_HUMAN	24.3761587830778	2	SP=Saccharomyces cerevisiae;CT=Mixture;QY=10%;CV=in-house	2	57	18	0.0526315789473685	FALSE	1
3	sp|A3KMH1|VWA8_HUMAN	24.0803135017819	3	SP=Saccharomyces cerevisiae;CT=Mixture;QY=10%;CV=in-house	3	57	17	0.105263157894737	FALSE	2
4	sp|A3KMH1|VWA8_HUMAN	24.1531363155109	8	SP=Saccharomyces cerevisiae;CT=Mixture;QY=3.3%;CV=in-house	8	76	18	0.0526315789473685	FALSE	1
5	sp|A3KMH1|VWA8_HUMAN	23.970573297149	9	SP=Saccharomyces cerevisiae;CT=Mixture;QY=3.3%;CV=in-house	9	76	17	0.105263157894737	FALSE	2
6	sp|A3KMH1|VWA8_HUMAN	24.116348189812	10	SP=Saccharomyces cerevisiae;CT=Mixture;QY=3.3%;CV=in-house	10	76	17	0.105263157894737	FALSE	2
7	sp|A3KMH1|VWA8_HUMAN	24.2699967428414	11	SP=Saccharomyces cerevisiae;CT=Mixture;QY=3.3%;CV=in-house	11	76	17	0.105263157894737	FALSE	2
8	sp|A3KMH1|VWA8_HUMAN	24.1566023095004	4	SP=Saccharomyces cerevisiae;CT=Mixture;QY=5%;CV=in-house	4	76	17	0.105263157894737	FALSE	2
9	sp|A3KMH1|VWA8_HUMAN	24.1870292451019	5	SP=Saccharomyces cerevisiae;CT=Mixture;QY=5%;CV=in-house	5	76	18	0.0526315789473685	FALSE	1
10	sp|A3KMH1|VWA8_HUMAN	24.3056475415322	6	SP=Saccharomyces cerevisiae;CT=Mixture;QY=5%;CV=in-house	6	76	17	0.105263157894737	FALSE	2
11	sp|A3KMH1|VWA8_HUMAN	24.1299843476562	7	SP=Saccharomyces cerevisiae;CT=Mixture;QY=5%;CV=in-house	7	76	19	0	FALSE	0
1	sp|A3KN83|SBNO1_HUMAN	23.3473564229727	1	SP=Saccharomyces cerevisiae;CT=Mixture;QY=10%;CV=in-house	1	15	3	0.4	FALSE	2
2	sp|A3KN83|SBNO1_HUMAN	23.9500638242027	2	SP=Saccharomyces cerevisiae;CT=Mixture;QY=10%;CV=in-house	2	15	3	0.4	FALSE	2
3	sp|A3KN83|SBNO1_HUMAN	23.2702393026276	3	SP=Saccharomyces cerevisiae;CT=Mixture;QY=10%;CV=in-house	3	15	2	0.6	TRUE	3
4	sp|A3KN83|SBNO1_HUMAN	24.1792085700804	8	SP=Saccharomyces cerevisiae;CT=Mixture;QY=3.3%;CV=in-house	8	20	4	0.2	FALSE	1
5	sp|A3KN83|SBNO1_HUMAN	23.3669115102218	9	SP=Saccharomyces cerevisiae;CT=Mixture;QY=3.3%;CV=in-house	9	20	3	0.4	FALSE	2
6	sp|A3KN83|SBNO1_HUMAN	23.9132375531169	10	SP=Saccharomyces cerevisiae;CT=Mixture;QY=3.3%;CV=in-house	10	20	3	0.4	FALSE	2
7	sp|A3KN83|SBNO1_HUMAN	23.750570654741	11	SP=Saccharomyces cerevisiae;CT=Mixture;QY=3.3%;CV=in-house	11	20	3	0.4	FALSE	2
8	sp|A3KN83|SBNO1_HUMAN	23.9081523443162	4	SP=Saccharomyces cerevisiae;CT=Mixture;QY=5%;CV=in-house	4	20	3	0.4	FALSE	2
9	sp|A3KN83|SBNO1_HUMAN	24.1129324714696	5	SP=Saccharomyces cerevisiae;CT=Mixture;QY=5%;CV=in-house	5	20	3	0.4	FALSE	2
10	sp|A3KN83|SBNO1_HUMAN	23.4819986680263	6	SP=Saccharomyces cerevisiae;CT=Mixture;QY=5%;CV=in-house	6	20	3	0.4	FALSE	2
11	sp|A3KN83|SBNO1_HUMAN	23.8619568255766	7	SP=Saccharomyces cerevisiae;CT=Mixture;QY=5%;CV=in-house	7	20	4	0.2	FALSE	1
1	sp|A4D161|F221A_HUMAN	23.2116057254587	1	SP=Saccharomyces cerevisiae;CT=Mixture;QY=10%;CV=in-house	1	3	1	0	FALSE	0
2	sp|A4D161|F221A_HUMAN	23.3582189620228	2	SP=Saccharomyces cerevisiae;CT=Mixture;QY=10%;CV=in-house	2	3	1	0	FALSE	0
3	sp|A4D161|F221A_HUMAN	23.3588888228635	3	SP=Saccharomyces cerevisiae;CT=Mixture;QY=10%;CV=in-house	3	3	1	0	FALSE	0
4	sp|A4D161|F221A_HUMAN	23.3898188886289	8	SP=Saccharomyces cerevisiae;CT=Mixture;QY=3.3%;CV=in-house	8	4	1	0	FALSE	0
5	sp|A4D161|F221A_HUMAN	23.2834224691976	9	SP=Saccharomyces cerevisiae;CT=Mixture;QY=3.3%;CV=in-house	9	4	1	0	FALSE	0
6	sp|A4D161|F221A_HUMAN	23.6884168844133	10	SP=Saccharomyces cerevisiae;CT=Mixture;QY=3.3%;CV=in-house	10	4	1	0	FALSE	0
7	sp|A4D161|F221A_HUMAN	23.5574223047237	11	SP=Saccharomyces cerevisiae;CT=Mixture;QY=3.3%;CV=in-house	11	4	1	0	FALSE	0
9	sp|A4D161|F221A_HUMAN	23.5836834231808	5	SP=Saccharomyces cerevisiae;CT=Mixture;QY=5%;CV=in-house	5	4	1	0	FALSE	0
10	sp|A4D161|F221A_HUMAN	23.5705992506582	6	SP=Saccharomyces cerevisiae;CT=Mixture;QY=5%;CV=in-house	6	4	1	0	FALSE	0
11	sp|A4D161|F221A_HUMAN	23.4773819951191	7	SP=Saccharomyces cerevisiae;CT=Mixture;QY=5%;CV=in-house	7	4	1	0	FALSE	0
1	sp|A4D1E9|GTPBA_HUMAN	24.136527089287	1	SP=Saccharomyces cerevisiae;CT=Mixture;QY=10%;CV=in-house	1	12	4	0	FALSE	0
2	sp|A4D1E9|GTPBA_HUMAN	23.3015848836317	2	SP=Saccharomyces cerevisiae;CT=Mixture;QY=10%;CV=in-house	2	12	2	0.5	TRUE	2
3	sp|A4D1E9|GTPBA_HUMAN	23.3811665994269	3	SP=Saccharomyces cerevisiae;CT=Mixture;QY=10%;CV=in-house	3	12	3	0.25	FALSE	1
4	sp|A4D1E9|GTPBA_HUMAN	23.6297716506924	8	SP=Saccharomyces cerevisiae;CT=Mixture;QY=3.3%;CV=in-house	8	16	2	0.5	TRUE	2
5	sp|A4D1E9|GTPBA_HUMAN	23.8693663514578	9	SP=Saccharomyces cerevisiae;CT=Mixture;QY=3.3%;CV=in-house	9	16	4	0	FALSE	0
6	sp|A4D1E9|GTPBA_HUMAN	23.4959462036995	10	SP=Saccharomyces cerevisiae;CT=Mixture;QY=3.3%;CV=in-house	10	16	3	0.25	FALSE	1
7	sp|A4D1E9|GTPBA_HUMAN	23.6938840289703	11	SP=Saccharomyces cerevisiae;CT=Mixture;QY=3.3%;CV=in-house	11	16	4	0	FALSE	0
8	sp|A4D1E9|GTPBA_HUMAN	23.8902828804118	4	SP=Saccharomyces cerevisiae;CT=Mixture;QY=5%;CV=in-house	4	16	3	0.25	FALSE	1
9	sp|A4D1E9|GTPBA_HUMAN	23.6356373913903	5	SP=Saccharomyces cerevisiae;CT=Mixture;QY=5%;CV=in-house	5	16	3	0.25	FALSE	1
10	sp|A4D1E9|GTPBA_HUMAN	23.8347265777076	6	SP=Saccharomyces cerevisiae;CT=Mixture;QY=5%;CV=in-house	6	16	4	0	FALSE	0
11	sp|A4D1E9|GTPBA_HUMAN	23.6935896040464	7	SP=Saccharomyces cerevisiae;CT=Mixture;QY=5%;CV=in-house	7	16	3	0.25	FALSE	1
1	sp|A4D1P6|WDR91_HUMAN	23.2059827697732	1	SP=Saccharomyces cerevisiae;CT=Mixture;QY=10%;CV=in-house	1	9	1	0.666666666666667	TRUE	2
2	sp|A4D1P6|WDR91_HUMAN	23.5460495694495	2	SP=Saccharomyces cerevisiae;CT=Mixture;QY=10%;CV=in-house	2	9	2	0.333333333333333	FALSE	1
3	sp|A4D1P6|WDR91_HUMAN	23.9060488980721	3	SP=Saccharomyces cerevisiae;CT=Mixture;QY=10%;CV=in-house	3	9	2	0.333333333333333	FALSE	1
4	sp|A4D1P6|WDR91_HUMAN	23.6133055647943	8	SP=Saccharomyces cerevisiae;CT=Mixture;QY=3.3%;CV=in-house	8	12	2	0.333333333333333	FALSE	1
5	sp|A4D1P6|WDR91_HUMAN	23.7210095464023	9	SP=Saccharomyces cerevisiae;CT=Mixture;QY=3.3%;CV=in-house	9	12	3	0	FALSE	0
6	sp|A4D1P6|WDR91_HUMAN	23.3268661484693	10	SP=Saccharomyces cerevisiae;CT=Mixture;QY=3.3%;CV=in-house	10	12	1	0.666666666666667	TRUE	2
7	sp|A4D1P6|WDR91_HUMAN	23.9227879113779	11	SP=Saccharomyces cerevisiae;CT=Mixture;QY=3.3%;CV=in-house	11	12	2	0.333333333333333	FALSE	1
8	sp|A4D1P6|WDR91_HUMAN	23.6342079884777	4	SP=Saccharomyces cerevisiae;CT=Mixture;QY=5%;CV=in-house	4	12	2	0.333333333333333	FALSE	1
9	sp|A4D1P6|WDR91_HUMAN	23.5276533337366	5	SP=Saccharomyces cerevisiae;CT=Mixture;QY=5%;CV=in-house	5	12	3	0	FALSE	0
10	sp|A4D1P6|WDR91_HUMAN	24.2427569063082	6	SP=Saccharomyces cerevisiae;CT=Mixture;QY=5%;CV=in-house	6	12	3	0	FALSE	0
11	sp|A4D1P6|WDR91_HUMAN	24.0063987597969	7	SP=Saccharomyces cerevisiae;CT=Mixture;QY=5%;CV=in-house	7	12	2	0.333333333333333	FALSE	1
1	sp|A5D8V6|VP37C_HUMAN	24.7064532095191	1	SP=Saccharomyces cerevisiae;CT=Mixture;QY=10%;CV=in-house	1	3	1	0	FALSE	0
2	sp|A5D8V6|VP37C_HUMAN	25.4324883335375	2	SP=Saccharomyces cerevisiae;CT=Mixture;QY=10%;CV=in-house	2	3	1	0	FALSE	0
3	sp|A5D8V6|VP37C_HUMAN	25.3083266234412	3	SP=Saccharomyces cerevisiae;CT=Mixture;QY=10%;CV=in-house	3	3	1	0	FALSE	0
4	sp|A5D8V6|VP37C_HUMAN	25.3176915988571	8	SP=Saccharomyces cerevisiae;CT=Mixture;QY=3.3%;CV=in-house	8	4	1	0	FALSE	0
5	sp|A5D8V6|VP37C_HUMAN	25.4453449844001	9	SP=Saccharomyces cerevisiae;CT=Mixture;QY=3.3%;CV=in-house	9	4	1	0	FALSE	0
6	sp|A5D8V6|VP37C_HUMAN	25.4815853488363	10	SP=Saccharomyces cerevisiae;CT=Mixture;QY=3.3%;CV=in-house	10	4	1	0	FALSE	0
7	sp|A5D8V6|VP37C_HUMAN	25.7701656611293	11	SP=Saccharomyces cerevisiae;CT=Mixture;QY=3.3%;CV=in-house	11	4	1	0	FALSE	0
8	sp|A5D8V6|VP37C_HUMAN	25.8465213793891	4	SP=Saccharomyces cerevisiae;CT=Mixture;QY=5%;CV=in-house	4	4	1	0	FALSE	0
9	sp|A5D8V6|VP37C_HUMAN	25.7175410691403	5	SP=Saccharomyces cerevisiae;CT=Mixture;QY=5%;CV=in-house	5	4	1	0	FALSE	0
10	sp|A5D8V6|VP37C_HUMAN	25.5173711952439	6	SP=Saccharomyces cerevisiae;CT=Mixture;QY=5%;CV=in-house	6	4	1	0	FALSE	0
11	sp|A5D8V6|VP37C_HUMAN	25.444576864445	7	SP=Saccharomyces cerevisiae;CT=Mixture;QY=5%;CV=in-house	7	4	1	0	FALSE	0
1	sp|A5YKK6|CNOT1_HUMAN	24.692904625677	1	SP=Saccharomyces cerevisiae;CT=Mixture;QY=10%;CV=in-house	1	126	35	0.166666666666667	FALSE	7
2	sp|A5YKK6|CNOT1_HUMAN	24.7687518805997	2	SP=Saccharomyces cerevisiae;CT=Mixture;QY=10%;CV=in-house	2	126	34	0.19047619047619	FALSE	8
3	sp|A5YKK6|CNOT1_HUMAN	24.7736860514874	3	SP=Saccharomyces cerevisiae;CT=Mixture;QY=10%;CV=in-house	3	126	33	0.214285714285714	FALSE	9
4	sp|A5YKK6|CNOT1_HUMAN	25.0596807030923	8	SP=Saccharomyces cerevisiae;CT=Mixture;QY=3.3%;CV=in-house	8	168	40	0.0476190476190477	FALSE	2
5	sp|A5YKK6|CNOT1_HUMAN	25.0429028616439	9	SP=Saccharomyces cerevisiae;CT=Mixture;QY=3.3%;CV=in-house	9	168	41	0.0238095238095238	FALSE	1
6	sp|A5YKK6|CNOT1_HUMAN	24.9163171447888	10	SP=Saccharomyces cerevisiae;CT=Mixture;QY=3.3%;CV=in-house	10	168	37	0.119047619047619	FALSE	5
7	sp|A5YKK6|CNOT1_HUMAN	24.8970529710692	11	SP=Saccharomyces cerevisiae;CT=Mixture;QY=3.3%;CV=in-house	11	168	34	0.19047619047619	FALSE	8
8	sp|A5YKK6|CNOT1_HUMAN	24.7515569789516	4	SP=Saccharomyces cerevisiae;CT=Mixture;QY=5%;CV=in-house	4	168	32	0.238095238095238	FALSE	10
9	sp|A5YKK6|CNOT1_HUMAN	24.8497129144388	5	SP=Saccharomyces cerevisiae;CT=Mixture;QY=5%;CV=in-house	5	168	37	0.119047619047619	FALSE	5
10	sp|A5YKK6|CNOT1_HUMAN	24.9855949542959	6	SP=Saccharomyces cerevisiae;CT=Mixture;QY=5%;CV=in-house	6	168	38	0.0952380952380952	FALSE	4
11	sp|A5YKK6|CNOT1_HUMAN	24.8741388749297	7	SP=Saccharomyces cerevisiae;CT=Mixture;QY=5%;CV=in-house	7	168	36	0.142857142857143	FALSE	6
1	sp|A6NCE7|MP3B2_HUMAN;sp|Q9GZQ8|MLP3B_HUMAN	25.8100633777704	1	SP=Saccharomyces cerevisiae;CT=Mixture;QY=10%;CV=in-house	1	9	3	0	FALSE	0
2	sp|A6NCE7|MP3B2_HUMAN;sp|Q9GZQ8|MLP3B_HUMAN	23.9128366114667	2	SP=Saccharomyces cerevisiae;CT=Mixture;QY=10%;CV=in-house	2	9	3	0	FALSE	0
3	sp|A6NCE7|MP3B2_HUMAN;sp|Q9GZQ8|MLP3B_HUMAN	25.3451917795739	3	SP=Saccharomyces cerevisiae;CT=Mixture;QY=10%;CV=in-house	3	9	3	0	FALSE	0
4	sp|A6NCE7|MP3B2_HUMAN;sp|Q9GZQ8|MLP3B_HUMAN	25.7965023125238	8	SP=Saccharomyces cerevisiae;CT=Mixture;QY=3.3%;CV=in-house	8	12	3	0	FALSE	0
5	sp|A6NCE7|MP3B2_HUMAN;sp|Q9GZQ8|MLP3B_HUMAN	25.8996848161991	9	SP=Saccharomyces cerevisiae;CT=Mixture;QY=3.3%;CV=in-house	9	12	3	0	FALSE	0
6	sp|A6NCE7|MP3B2_HUMAN;sp|Q9GZQ8|MLP3B_HUMAN	25.6721374232196	10	SP=Saccharomyces cerevisiae;CT=Mixture;QY=3.3%;CV=in-house	10	12	3	0	FALSE	0
7	sp|A6NCE7|MP3B2_HUMAN;sp|Q9GZQ8|MLP3B_HUMAN	25.5502309932456	11	SP=Saccharomyces cerevisiae;CT=Mixture;QY=3.3%;CV=in-house	11	12	3	0	FALSE	0
8	sp|A6NCE7|MP3B2_HUMAN;sp|Q9GZQ8|MLP3B_HUMAN	25.3456642106893	4	SP=Saccharomyces cerevisiae;CT=Mixture;QY=5%;CV=in-house	4	12	3	0	FALSE	0
9	sp|A6NCE7|MP3B2_HUMAN;sp|Q9GZQ8|MLP3B_HUMAN	25.0906655572681	5	SP=Saccharomyces cerevisiae;CT=Mixture;QY=5%;CV=in-house	5	12	3	0	FALSE	0
10	sp|A6NCE7|MP3B2_HUMAN;sp|Q9GZQ8|MLP3B_HUMAN	25.710702029793	6	SP=Saccharomyces cerevisiae;CT=Mixture;QY=5%;CV=in-house	6	12	3	0	FALSE	0
11	sp|A6NCE7|MP3B2_HUMAN;sp|Q9GZQ8|MLP3B_HUMAN	25.0999873784691	7	SP=Saccharomyces cerevisiae;CT=Mixture;QY=5%;CV=in-house	7	12	3	0	FALSE	0
1	sp|A6NDB9|PALM3_HUMAN	22.1262434909879	1	SP=Saccharomyces cerevisiae;CT=Mixture;QY=10%;CV=in-house	1	9	1	0.666666666666667	TRUE	2
2	sp|A6NDB9|PALM3_HUMAN	23.2787881009105	2	SP=Saccharomyces cerevisiae;CT=Mixture;QY=10%;CV=in-house	2	9	3	0	FALSE	0
3	sp|A6NDB9|PALM3_HUMAN	22.7074716924661	3	SP=Saccharomyces cerevisiae;CT=Mixture;QY=10%;CV=in-house	3	9	2	0.333333333333333	FALSE	1
4	sp|A6NDB9|PALM3_HUMAN	23.1672729094545	8	SP=Saccharomyces cerevisiae;CT=Mixture;QY=3.3%;CV=in-house	8	12	2	0.333333333333333	FALSE	1
5	sp|A6NDB9|PALM3_HUMAN	22.4194350292412	9	SP=Saccharomyces cerevisiae;CT=Mixture;QY=3.3%;CV=in-house	9	12	2	0.333333333333333	FALSE	1
6	sp|A6NDB9|PALM3_HUMAN	22.4978546484185	10	SP=Saccharomyces cerevisiae;CT=Mixture;QY=3.3%;CV=in-house	10	12	2	0.333333333333333	FALSE	1
7	sp|A6NDB9|PALM3_HUMAN	22.3009557094128	11	SP=Saccharomyces cerevisiae;CT=Mixture;QY=3.3%;CV=in-house	11	12	2	0.333333333333333	FALSE	1
8	sp|A6NDB9|PALM3_HUMAN	23.8448182797518	4	SP=Saccharomyces cerevisiae;CT=Mixture;QY=5%;CV=in-house	4	12	2	0.333333333333333	FALSE	1
9	sp|A6NDB9|PALM3_HUMAN	22.5603183909134	5	SP=Saccharomyces cerevisiae;CT=Mixture;QY=5%;CV=in-house	5	12	3	0	FALSE	0
10	sp|A6NDB9|PALM3_HUMAN	22.932169867495	6	SP=Saccharomyces cerevisiae;CT=Mixture;QY=5%;CV=in-house	6	12	2	0.333333333333333	FALSE	1
11	sp|A6NDB9|PALM3_HUMAN	23.0858414061684	7	SP=Saccharomyces cerevisiae;CT=Mixture;QY=5%;CV=in-house	7	12	3	0	FALSE	0
1	sp|A6NDG6|PGP_HUMAN	25.9200871645704	1	SP=Saccharomyces cerevisiae;CT=Mixture;QY=10%;CV=in-house	1	15	5	0	FALSE	0
2	sp|A6NDG6|PGP_HUMAN	25.5253417749636	2	SP=Saccharomyces cerevisiae;CT=Mixture;QY=10%;CV=in-house	2	15	5	0	FALSE	0
3	sp|A6NDG6|PGP_HUMAN	25.6831871079304	3	SP=Saccharomyces cerevisiae;CT=Mixture;QY=10%;CV=in-house	3	15	5	0	FALSE	0
4	sp|A6NDG6|PGP_HUMAN	25.8664091821938	8	SP=Saccharomyces cerevisiae;CT=Mixture;QY=3.3%;CV=in-house	8	20	5	0	FALSE	0
5	sp|A6NDG6|PGP_HUMAN	25.7272434273064	9	SP=Saccharomyces cerevisiae;CT=Mixture;QY=3.3%;CV=in-house	9	20	5	0	FALSE	0
6	sp|A6NDG6|PGP_HUMAN	25.7745916296104	10	SP=Saccharomyces cerevisiae;CT=Mixture;QY=3.3%;CV=in-house	10	20	5	0	FALSE	0
7	sp|A6NDG6|PGP_HUMAN	25.9786778631608	11	SP=Saccharomyces cerevisiae;CT=Mixture;QY=3.3%;CV=in-house	11	20	5	0	FALSE	0
8	sp|A6NDG6|PGP_HUMAN	25.6493760396294	4	SP=Saccharomyces cerevisiae;CT=Mixture;QY=5%;CV=in-house	4	20	4	0.2	FALSE	1
9	sp|A6NDG6|PGP_HUMAN	25.6758580196285	5	SP=Saccharomyces cerevisiae;CT=Mixture;QY=5%;CV=in-house	5	20	5	0	FALSE	0
10	sp|A6NDG6|PGP_HUMAN	25.7575970062844	6	SP=Saccharomyces cerevisiae;CT=Mixture;QY=5%;CV=in-house	6	20	5	0	FALSE	0
11	sp|A6NDG6|PGP_HUMAN	25.7862877200295	7	SP=Saccharomyces cerevisiae;CT=Mixture;QY=5%;CV=in-house	7	20	4	0.2	FALSE	1
1	sp|A6NDU8|CE051_HUMAN	24.1878726759151	1	SP=Saccharomyces cerevisiae;CT=Mixture;QY=10%;CV=in-house	1	6	1	0.5	TRUE	1
2	sp|A6NDU8|CE051_HUMAN	24.8899449350911	2	SP=Saccharomyces cerevisiae;CT=Mixture;QY=10%;CV=in-house	2	6	2	0	FALSE	0
3	sp|A6NDU8|CE051_HUMAN	24.2717983247915	3	SP=Saccharomyces cerevisiae;CT=Mixture;QY=10%;CV=in-house	3	6	2	0	FALSE	0
4	sp|A6NDU8|CE051_HUMAN	24.2664740492789	8	SP=Saccharomyces cerevisiae;CT=Mixture;QY=3.3%;CV=in-house	8	8	1	0.5	TRUE	1
5	sp|A6NDU8|CE051_HUMAN	25.0733275349777	9	SP=Saccharomyces cerevisiae;CT=Mixture;QY=3.3%;CV=in-house	9	8	2	0	FALSE	0
6	sp|A6NDU8|CE051_HUMAN	24.8350774499746	10	SP=Saccharomyces cerevisiae;CT=Mixture;QY=3.3%;CV=in-house	10	8	2	0	FALSE	0
7	sp|A6NDU8|CE051_HUMAN	25.1385537996092	11	SP=Saccharomyces cerevisiae;CT=Mixture;QY=3.3%;CV=in-house	11	8	2	0	FALSE	0
8	sp|A6NDU8|CE051_HUMAN	24.9004619561688	4	SP=Saccharomyces cerevisiae;CT=Mixture;QY=5%;CV=in-house	4	8	2	0	FALSE	0
9	sp|A6NDU8|CE051_HUMAN	24.691041304791	5	SP=Saccharomyces cerevisiae;CT=Mixture;QY=5%;CV=in-house	5	8	2	0	FALSE	0
10	sp|A6NDU8|CE051_HUMAN	24.8045926902041	6	SP=Saccharomyces cerevisiae;CT=Mixture;QY=5%;CV=in-house	6	8	2	0	FALSE	0
11	sp|A6NDU8|CE051_HUMAN	24.7270787474174	7	SP=Saccharomyces cerevisiae;CT=Mixture;QY=5%;CV=in-house	7	8	2	0	FALSE	0
1	sp|A6NGN9|IGLO5_HUMAN	24.2542522500086	1	SP=Saccharomyces cerevisiae;CT=Mixture;QY=10%;CV=in-house	1	15	5	0	FALSE	0
2	sp|A6NGN9|IGLO5_HUMAN	23.4169552260618	2	SP=Saccharomyces cerevisiae;CT=Mixture;QY=10%;CV=in-house	2	15	4	0.2	FALSE	1
3	sp|A6NGN9|IGLO5_HUMAN	23.8093016594179	3	SP=Saccharomyces cerevisiae;CT=Mixture;QY=10%;CV=in-house	3	15	5	0	FALSE	0
4	sp|A6NGN9|IGLO5_HUMAN	23.9974837142999	8	SP=Saccharomyces cerevisiae;CT=Mixture;QY=3.3%;CV=in-house	8	20	5	0	FALSE	0
5	sp|A6NGN9|IGLO5_HUMAN	24.2271844334561	9	SP=Saccharomyces cerevisiae;CT=Mixture;QY=3.3%;CV=in-house	9	20	5	0	FALSE	0
6	sp|A6NGN9|IGLO5_HUMAN	24.0549396310548	10	SP=Saccharomyces cerevisiae;CT=Mixture;QY=3.3%;CV=in-house	10	20	4	0.2	FALSE	1
7	sp|A6NGN9|IGLO5_HUMAN	24.1574174189932	11	SP=Saccharomyces cerevisiae;CT=Mixture;QY=3.3%;CV=in-house	11	20	5	0	FALSE	0
8	sp|A6NGN9|IGLO5_HUMAN	24.3187863717867	4	SP=Saccharomyces cerevisiae;CT=Mixture;QY=5%;CV=in-house	4	20	5	0	FALSE	0
9	sp|A6NGN9|IGLO5_HUMAN	24.2269185108042	5	SP=Saccharomyces cerevisiae;CT=Mixture;QY=5%;CV=in-house	5	20	5	0	FALSE	0
10	sp|A6NGN9|IGLO5_HUMAN	24.3939749442706	6	SP=Saccharomyces cerevisiae;CT=Mixture;QY=5%;CV=in-house	6	20	5	0	FALSE	0
11	sp|A6NGN9|IGLO5_HUMAN	24.0787481798942	7	SP=Saccharomyces cerevisiae;CT=Mixture;QY=5%;CV=in-house	7	20	5	0	FALSE	0
1	sp|A6NHL2|TBAL3_HUMAN	25.1494141424477	1	SP=Saccharomyces cerevisiae;CT=Mixture;QY=10%;CV=in-house	1	9	3	0	FALSE	0
2	sp|A6NHL2|TBAL3_HUMAN	25.1586034272033	2	SP=Saccharomyces cerevisiae;CT=Mixture;QY=10%;CV=in-house	2	9	3	0	FALSE	0
3	sp|A6NHL2|TBAL3_HUMAN	24.369818134084	3	SP=Saccharomyces cerevisiae;CT=Mixture;QY=10%;CV=in-house	3	9	3	0	FALSE	0
4	sp|A6NHL2|TBAL3_HUMAN	25.325208497935	8	SP=Saccharomyces cerevisiae;CT=Mixture;QY=3.3%;CV=in-house	8	12	3	0	FALSE	0
5	sp|A6NHL2|TBAL3_HUMAN	25.2637724192389	9	SP=Saccharomyces cerevisiae;CT=Mixture;QY=3.3%;CV=in-house	9	12	3	0	FALSE	0
6	sp|A6NHL2|TBAL3_HUMAN	25.1261363778726	10	SP=Saccharomyces cerevisiae;CT=Mixture;QY=3.3%;CV=in-house	10	12	3	0	FALSE	0
7	sp|A6NHL2|TBAL3_HUMAN	24.515667053874	11	SP=Saccharomyces cerevisiae;CT=Mixture;QY=3.3%;CV=in-house	11	12	3	0	FALSE	0
8	sp|A6NHL2|TBAL3_HUMAN	25.2615616739476	4	SP=Saccharomyces cerevisiae;CT=Mixture;QY=5%;CV=in-house	4	12	3	0	FALSE	0
9	sp|A6NHL2|TBAL3_HUMAN	25.0541054519844	5	SP=Saccharomyces cerevisiae;CT=Mixture;QY=5%;CV=in-house	5	12	3	0	FALSE	0
10	sp|A6NHL2|TBAL3_HUMAN	25.3137399456922	6	SP=Saccharomyces cerevisiae;CT=Mixture;QY=5%;CV=in-house	6	12	3	0	FALSE	0
11	sp|A6NHL2|TBAL3_HUMAN	25.0645116667987	7	SP=Saccharomyces cerevisiae;CT=Mixture;QY=5%;CV=in-house	7	12	3	0	FALSE	0
1	sp|A6NHN6|NPB15_HUMAN	26.2837535915762	1	SP=Saccharomyces cerevisiae;CT=Mixture;QY=10%;CV=in-house	1	3	1	0	FALSE	0
2	sp|A6NHN6|NPB15_HUMAN	26.1022370840066	2	SP=Saccharomyces cerevisiae;CT=Mixture;QY=10%;CV=in-house	2	3	1	0	FALSE	0
3	sp|A6NHN6|NPB15_HUMAN	26.207507314698	3	SP=Saccharomyces cerevisiae;CT=Mixture;QY=10%;CV=in-house	3	3	1	0	FALSE	0
4	sp|A6NHN6|NPB15_HUMAN	26.3316872908981	8	SP=Saccharomyces cerevisiae;CT=Mixture;QY=3.3%;CV=in-house	8	4	1	0	FALSE	0
5	sp|A6NHN6|NPB15_HUMAN	26.5561485712783	9	SP=Saccharomyces cerevisiae;CT=Mixture;QY=3.3%;CV=in-house	9	4	1	0	FALSE	0
6	sp|A6NHN6|NPB15_HUMAN	26.2686728246691	10	SP=Saccharomyces cerevisiae;CT=Mixture;QY=3.3%;CV=in-house	10	4	1	0	FALSE	0
7	sp|A6NHN6|NPB15_HUMAN	26.3984154710815	11	SP=Saccharomyces cerevisiae;CT=Mixture;QY=3.3%;CV=in-house	11	4	1	0	FALSE	0
8	sp|A6NHN6|NPB15_HUMAN	26.4288996860798	4	SP=Saccharomyces cerevisiae;CT=Mixture;QY=5%;CV=in-house	4	4	1	0	FALSE	0
9	sp|A6NHN6|NPB15_HUMAN	26.4948204027524	5	SP=Saccharomyces cerevisiae;CT=Mixture;QY=5%;CV=in-house	5	4	1	0	FALSE	0
10	sp|A6NHN6|NPB15_HUMAN	26.3913699951078	6	SP=Saccharomyces cerevisiae;CT=Mixture;QY=5%;CV=in-house	6	4	1	0	FALSE	0
11	sp|A6NHN6|NPB15_HUMAN	26.4100983277078	7	SP=Saccharomyces cerevisiae;CT=Mixture;QY=5%;CV=in-house	7	4	1	0	FALSE	0
1	sp|A6NHQ2|FBLL1_HUMAN	24.1400514297409	1	SP=Saccharomyces cerevisiae;CT=Mixture;QY=10%;CV=in-house	1	9	1	0.666666666666667	TRUE	2
2	sp|A6NHQ2|FBLL1_HUMAN	23.8849818992418	2	SP=Saccharomyces cerevisiae;CT=Mixture;QY=10%;CV=in-house	2	9	1	0.666666666666667	TRUE	2
3	sp|A6NHQ2|FBLL1_HUMAN	24.2067109726788	3	SP=Saccharomyces cerevisiae;CT=Mixture;QY=10%;CV=in-house	3	9	1	0.666666666666667	TRUE	2
4	sp|A6NHQ2|FBLL1_HUMAN	25.0610034805081	8	SP=Saccharomyces cerevisiae;CT=Mixture;QY=3.3%;CV=in-house	8	12	3	0	FALSE	0
5	sp|A6NHQ2|FBLL1_HUMAN	24.1013818383439	9	SP=Saccharomyces cerevisiae;CT=Mixture;QY=3.3%;CV=in-house	9	12	1	0.666666666666667	TRUE	2
6	sp|A6NHQ2|FBLL1_HUMAN	24.6976541548366	10	SP=Saccharomyces cerevisiae;CT=Mixture;QY=3.3%;CV=in-house	10	12	3	0	FALSE	0
7	sp|A6NHQ2|FBLL1_HUMAN	24.1769105812852	11	SP=Saccharomyces cerevisiae;CT=Mixture;QY=3.3%;CV=in-house	11	12	1	0.666666666666667	TRUE	2
8	sp|A6NHQ2|FBLL1_HUMAN	24.3693644280464	4	SP=Saccharomyces cerevisiae;CT=Mixture;QY=5%;CV=in-house	4	12	1	0.666666666666667	TRUE	2
9	sp|A6NHQ2|FBLL1_HUMAN	24.9110212276167	5	SP=Saccharomyces cerevisiae;CT=Mixture;QY=5%;CV=in-house	5	12	2	0.333333333333333	FALSE	1
10	sp|A6NHQ2|FBLL1_HUMAN	24.553225829678	6	SP=Saccharomyces cerevisiae;CT=Mixture;QY=5%;CV=in-house	6	12	2	0.333333333333333	FALSE	1
11	sp|A6NHQ2|FBLL1_HUMAN	24.0875746428394	7	SP=Saccharomyces cerevisiae;CT=Mixture;QY=5%;CV=in-house	7	12	1	0.666666666666667	TRUE	2
1	sp|A6NHR9|SMHD1_HUMAN	25.5812645590425	1	SP=Saccharomyces cerevisiae;CT=Mixture;QY=10%;CV=in-house	1	135	42	0.0666666666666667	FALSE	3
2	sp|A6NHR9|SMHD1_HUMAN	25.642374827697	2	SP=Saccharomyces cerevisiae;CT=Mixture;QY=10%;CV=in-house	2	135	41	0.0888888888888889	FALSE	4
3	sp|A6NHR9|SMHD1_HUMAN	25.7502004396511	3	SP=Saccharomyces cerevisiae;CT=Mixture;QY=10%;CV=in-house	3	135	41	0.0888888888888889	FALSE	4
4	sp|A6NHR9|SMHD1_HUMAN	25.779398980087	8	SP=Saccharomyces cerevisiae;CT=Mixture;QY=3.3%;CV=in-house	8	180	39	0.133333333333333	FALSE	6
5	sp|A6NHR9|SMHD1_HUMAN	25.8277672182033	9	SP=Saccharomyces cerevisiae;CT=Mixture;QY=3.3%;CV=in-house	9	180	39	0.133333333333333	FALSE	6
6	sp|A6NHR9|SMHD1_HUMAN	25.7821762866284	10	SP=Saccharomyces cerevisiae;CT=Mixture;QY=3.3%;CV=in-house	10	180	43	0.0444444444444444	FALSE	2
7	sp|A6NHR9|SMHD1_HUMAN	25.8384632047886	11	SP=Saccharomyces cerevisiae;CT=Mixture;QY=3.3%;CV=in-house	11	180	44	0.0222222222222223	FALSE	1
8	sp|A6NHR9|SMHD1_HUMAN	25.7455244340257	4	SP=Saccharomyces cerevisiae;CT=Mixture;QY=5%;CV=in-house	4	180	42	0.0666666666666667	FALSE	3
9	sp|A6NHR9|SMHD1_HUMAN	25.7587994783335	5	SP=Saccharomyces cerevisiae;CT=Mixture;QY=5%;CV=in-house	5	180	43	0.0444444444444444	FALSE	2
10	sp|A6NHR9|SMHD1_HUMAN	25.7911458690794	6	SP=Saccharomyces cerevisiae;CT=Mixture;QY=5%;CV=in-house	6	180	41	0.0888888888888889	FALSE	4
11	sp|A6NHR9|SMHD1_HUMAN	25.7252701900397	7	SP=Saccharomyces cerevisiae;CT=Mixture;QY=5%;CV=in-house	7	180	43	0.0444444444444444	FALSE	2
1	sp|A6NIH7|U119B_HUMAN	24.3512878200802	1	SP=Saccharomyces cerevisiae;CT=Mixture;QY=10%;CV=in-house	1	6	2	0	FALSE	0
2	sp|A6NIH7|U119B_HUMAN	23.8691099593908	2	SP=Saccharomyces cerevisiae;CT=Mixture;QY=10%;CV=in-house	2	6	1	0.5	TRUE	1
3	sp|A6NIH7|U119B_HUMAN	23.7537163518468	3	SP=Saccharomyces cerevisiae;CT=Mixture;QY=10%;CV=in-house	3	6	2	0	FALSE	0
4	sp|A6NIH7|U119B_HUMAN	23.9775539541993	8	SP=Saccharomyces cerevisiae;CT=Mixture;QY=3.3%;CV=in-house	8	8	1	0.5	TRUE	1
5	sp|A6NIH7|U119B_HUMAN	24.49355785865	9	SP=Saccharomyces cerevisiae;CT=Mixture;QY=3.3%;CV=in-house	9	8	2	0	FALSE	0
6	sp|A6NIH7|U119B_HUMAN	24.187071112682	10	SP=Saccharomyces cerevisiae;CT=Mixture;QY=3.3%;CV=in-house	10	8	2	0	FALSE	0
7	sp|A6NIH7|U119B_HUMAN	24.5326951253118	11	SP=Saccharomyces cerevisiae;CT=Mixture;QY=3.3%;CV=in-house	11	8	2	0	FALSE	0
8	sp|A6NIH7|U119B_HUMAN	24.2952822777793	4	SP=Saccharomyces cerevisiae;CT=Mixture;QY=5%;CV=in-house	4	8	2	0	FALSE	0
9	sp|A6NIH7|U119B_HUMAN	24.4072702653867	5	SP=Saccharomyces cerevisiae;CT=Mixture;QY=5%;CV=in-house	5	8	2	0	FALSE	0
10	sp|A6NIH7|U119B_HUMAN	24.1365302213551	6	SP=Saccharomyces cerevisiae;CT=Mixture;QY=5%;CV=in-house	6	8	2	0	FALSE	0
11	sp|A6NIH7|U119B_HUMAN	24.1095197320157	7	SP=Saccharomyces cerevisiae;CT=Mixture;QY=5%;CV=in-house	7	8	2	0	FALSE	0
3	sp|A6NJ78|MET15_HUMAN	24.7308236342885	3	SP=Saccharomyces cerevisiae;CT=Mixture;QY=10%;CV=in-house	3	3	1	0	FALSE	0
4	sp|A6NJ78|MET15_HUMAN	23.8564932691378	8	SP=Saccharomyces cerevisiae;CT=Mixture;QY=3.3%;CV=in-house	8	4	1	0	FALSE	0
5	sp|A6NJ78|MET15_HUMAN	23.5187365507842	9	SP=Saccharomyces cerevisiae;CT=Mixture;QY=3.3%;CV=in-house	9	4	1	0	FALSE	0
6	sp|A6NJ78|MET15_HUMAN	24.6341609743896	10	SP=Saccharomyces cerevisiae;CT=Mixture;QY=3.3%;CV=in-house	10	4	1	0	FALSE	0
11	sp|A6NJ78|MET15_HUMAN	24.5496837251119	7	SP=Saccharomyces cerevisiae;CT=Mixture;QY=5%;CV=in-house	7	4	1	0	FALSE	0
1	sp|A6NKD9|CC85C_HUMAN	22.7933375886858	1	SP=Saccharomyces cerevisiae;CT=Mixture;QY=10%;CV=in-house	1	6	1	0.5	TRUE	1
2	sp|A6NKD9|CC85C_HUMAN	22.7547838642918	2	SP=Saccharomyces cerevisiae;CT=Mixture;QY=10%;CV=in-house	2	6	1	0.5	TRUE	1
3	sp|A6NKD9|CC85C_HUMAN	23.2492695202308	3	SP=Saccharomyces cerevisiae;CT=Mixture;QY=10%;CV=in-house	3	6	2	0	FALSE	0
4	sp|A6NKD9|CC85C_HUMAN	22.9020318855371	8	SP=Saccharomyces cerevisiae;CT=Mixture;QY=3.3%;CV=in-house	8	8	1	0.5	TRUE	1
5	sp|A6NKD9|CC85C_HUMAN	23.0598348931554	9	SP=Saccharomyces cerevisiae;CT=Mixture;QY=3.3%;CV=in-house	9	8	2	0	FALSE	0
6	sp|A6NKD9|CC85C_HUMAN	23.5966185721491	10	SP=Saccharomyces cerevisiae;CT=Mixture;QY=3.3%;CV=in-house	10	8	2	0	FALSE	0
7	sp|A6NKD9|CC85C_HUMAN	23.2823666962773	11	SP=Saccharomyces cerevisiae;CT=Mixture;QY=3.3%;CV=in-house	11	8	2	0	FALSE	0
8	sp|A6NKD9|CC85C_HUMAN	22.9158209491963	4	SP=Saccharomyces cerevisiae;CT=Mixture;QY=5%;CV=in-house	4	8	1	0.5	TRUE	1
9	sp|A6NKD9|CC85C_HUMAN	22.9765975950226	5	SP=Saccharomyces cerevisiae;CT=Mixture;QY=5%;CV=in-house	5	8	1	0.5	TRUE	1
10	sp|A6NKD9|CC85C_HUMAN	22.5682382389237	6	SP=Saccharomyces cerevisiae;CT=Mixture;QY=5%;CV=in-house	6	8	1	0.5	TRUE	1
11	sp|A6NKD9|CC85C_HUMAN	22.1988396360199	7	SP=Saccharomyces cerevisiae;CT=Mixture;QY=5%;CV=in-house	7	8	1	0.5	TRUE	1
1	sp|A6NKG5|RTL1_HUMAN	26.5108603980733	1	SP=Saccharomyces cerevisiae;CT=Mixture;QY=10%;CV=in-house	1	174	48	0.172413793103448	FALSE	10
2	sp|A6NKG5|RTL1_HUMAN	26.6369610805059	2	SP=Saccharomyces cerevisiae;CT=Mixture;QY=10%;CV=in-house	2	174	50	0.137931034482759	FALSE	8
3	sp|A6NKG5|RTL1_HUMAN	26.6538835422788	3	SP=Saccharomyces cerevisiae;CT=Mixture;QY=10%;CV=in-house	3	174	51	0.120689655172414	FALSE	7
4	sp|A6NKG5|RTL1_HUMAN	26.7730686345701	8	SP=Saccharomyces cerevisiae;CT=Mixture;QY=3.3%;CV=in-house	8	232	54	0.0689655172413793	FALSE	4
5	sp|A6NKG5|RTL1_HUMAN	26.8256583609358	9	SP=Saccharomyces cerevisiae;CT=Mixture;QY=3.3%;CV=in-house	9	232	58	0	FALSE	0
6	sp|A6NKG5|RTL1_HUMAN	26.8114111338846	10	SP=Saccharomyces cerevisiae;CT=Mixture;QY=3.3%;CV=in-house	10	232	54	0.0689655172413793	FALSE	4
7	sp|A6NKG5|RTL1_HUMAN	26.7962743494041	11	SP=Saccharomyces cerevisiae;CT=Mixture;QY=3.3%;CV=in-house	11	232	54	0.0689655172413793	FALSE	4
8	sp|A6NKG5|RTL1_HUMAN	26.7508974836451	4	SP=Saccharomyces cerevisiae;CT=Mixture;QY=5%;CV=in-house	4	232	53	0.0862068965517241	FALSE	5
9	sp|A6NKG5|RTL1_HUMAN	26.7795438806738	5	SP=Saccharomyces cerevisiae;CT=Mixture;QY=5%;CV=in-house	5	232	53	0.0862068965517241	FALSE	5
10	sp|A6NKG5|RTL1_HUMAN	26.7367159190137	6	SP=Saccharomyces cerevisiae;CT=Mixture;QY=5%;CV=in-house	6	232	54	0.0689655172413793	FALSE	4
11	sp|A6NKG5|RTL1_HUMAN	26.7349793310033	7	SP=Saccharomyces cerevisiae;CT=Mixture;QY=5%;CV=in-house	7	232	53	0.0862068965517241	FALSE	5
1	sp|A6ZKI3|RTL8C_HUMAN	25.2847632560243	1	SP=Saccharomyces cerevisiae;CT=Mixture;QY=10%;CV=in-house	1	3	1	0	FALSE	0
3	sp|A6ZKI3|RTL8C_HUMAN	25.4444644012727	3	SP=Saccharomyces cerevisiae;CT=Mixture;QY=10%;CV=in-house	3	3	1	0	FALSE	0
4	sp|A6ZKI3|RTL8C_HUMAN	25.2656909047681	8	SP=Saccharomyces cerevisiae;CT=Mixture;QY=3.3%;CV=in-house	8	4	1	0	FALSE	0
5	sp|A6ZKI3|RTL8C_HUMAN	25.1494575593473	9	SP=Saccharomyces cerevisiae;CT=Mixture;QY=3.3%;CV=in-house	9	4	1	0	FALSE	0
7	sp|A6ZKI3|RTL8C_HUMAN	25.5373100672877	11	SP=Saccharomyces cerevisiae;CT=Mixture;QY=3.3%;CV=in-house	11	4	1	0	FALSE	0
8	sp|A6ZKI3|RTL8C_HUMAN	25.3389097251619	4	SP=Saccharomyces cerevisiae;CT=Mixture;QY=5%;CV=in-house	4	4	1	0	FALSE	0
9	sp|A6ZKI3|RTL8C_HUMAN	25.2270311455944	5	SP=Saccharomyces cerevisiae;CT=Mixture;QY=5%;CV=in-house	5	4	1	0	FALSE	0
10	sp|A6ZKI3|RTL8C_HUMAN	25.3738542452777	6	SP=Saccharomyces cerevisiae;CT=Mixture;QY=5%;CV=in-house	6	4	1	0	FALSE	0
11	sp|A6ZKI3|RTL8C_HUMAN	25.2950961415594	7	SP=Saccharomyces cerevisiae;CT=Mixture;QY=5%;CV=in-house	7	4	1	0	FALSE	0
1	sp|A7E2V4|ZSWM8_HUMAN	22.2866822925869	1	SP=Saccharomyces cerevisiae;CT=Mixture;QY=10%;CV=in-house	1	12	2	0.5	TRUE	2
2	sp|A7E2V4|ZSWM8_HUMAN	22.6848274001739	2	SP=Saccharomyces cerevisiae;CT=Mixture;QY=10%;CV=in-house	2	12	2	0.5	TRUE	2
3	sp|A7E2V4|ZSWM8_HUMAN	23.4041370540716	3	SP=Saccharomyces cerevisiae;CT=Mixture;QY=10%;CV=in-house	3	12	4	0	FALSE	0
4	sp|A7E2V4|ZSWM8_HUMAN	23.0629817569731	8	SP=Saccharomyces cerevisiae;CT=Mixture;QY=3.3%;CV=in-house	8	16	2	0.5	TRUE	2
5	sp|A7E2V4|ZSWM8_HUMAN	22.9006854087908	9	SP=Saccharomyces cerevisiae;CT=Mixture;QY=3.3%;CV=in-house	9	16	3	0.25	FALSE	1
6	sp|A7E2V4|ZSWM8_HUMAN	23.0170625204231	10	SP=Saccharomyces cerevisiae;CT=Mixture;QY=3.3%;CV=in-house	10	16	3	0.25	FALSE	1
7	sp|A7E2V4|ZSWM8_HUMAN	23.1884689993698	11	SP=Saccharomyces cerevisiae;CT=Mixture;QY=3.3%;CV=in-house	11	16	2	0.5	TRUE	2
8	sp|A7E2V4|ZSWM8_HUMAN	23.0213200848304	4	SP=Saccharomyces cerevisiae;CT=Mixture;QY=5%;CV=in-house	4	16	3	0.25	FALSE	1
9	sp|A7E2V4|ZSWM8_HUMAN	22.9305648636139	5	SP=Saccharomyces cerevisiae;CT=Mixture;QY=5%;CV=in-house	5	16	2	0.5	TRUE	2
10	sp|A7E2V4|ZSWM8_HUMAN	23.3589248795359	6	SP=Saccharomyces cerevisiae;CT=Mixture;QY=5%;CV=in-house	6	16	4	0	FALSE	0
11	sp|A7E2V4|ZSWM8_HUMAN	23.1095460180298	7	SP=Saccharomyces cerevisiae;CT=Mixture;QY=5%;CV=in-house	7	16	2	0.5	TRUE	2
1	sp|A8CG34|P121C_HUMAN	22.7783006566665	1	SP=Saccharomyces cerevisiae;CT=Mixture;QY=10%;CV=in-house	1	6	1	0.5	TRUE	1
2	sp|A8CG34|P121C_HUMAN	23.2977922500702	2	SP=Saccharomyces cerevisiae;CT=Mixture;QY=10%;CV=in-house	2	6	1	0.5	TRUE	1
3	sp|A8CG34|P121C_HUMAN	23.0013139927269	3	SP=Saccharomyces cerevisiae;CT=Mixture;QY=10%;CV=in-house	3	6	1	0.5	TRUE	1
4	sp|A8CG34|P121C_HUMAN	23.4304626496604	8	SP=Saccharomyces cerevisiae;CT=Mixture;QY=3.3%;CV=in-house	8	8	1	0.5	TRUE	1
5	sp|A8CG34|P121C_HUMAN	23.5235949911996	9	SP=Saccharomyces cerevisiae;CT=Mixture;QY=3.3%;CV=in-house	9	8	2	0	FALSE	0
6	sp|A8CG34|P121C_HUMAN	23.2178526973956	10	SP=Saccharomyces cerevisiae;CT=Mixture;QY=3.3%;CV=in-house	10	8	1	0.5	TRUE	1
7	sp|A8CG34|P121C_HUMAN	23.3281321750909	11	SP=Saccharomyces cerevisiae;CT=Mixture;QY=3.3%;CV=in-house	11	8	1	0.5	TRUE	1
8	sp|A8CG34|P121C_HUMAN	24.0659829073704	4	SP=Saccharomyces cerevisiae;CT=Mixture;QY=5%;CV=in-house	4	8	2	0	FALSE	0
9	sp|A8CG34|P121C_HUMAN	24.1163977667485	5	SP=Saccharomyces cerevisiae;CT=Mixture;QY=5%;CV=in-house	5	8	2	0	FALSE	0
10	sp|A8CG34|P121C_HUMAN	23.1445834905091	6	SP=Saccharomyces cerevisiae;CT=Mixture;QY=5%;CV=in-house	6	8	1	0.5	TRUE	1
11	sp|A8CG34|P121C_HUMAN	23.1986068629725	7	SP=Saccharomyces cerevisiae;CT=Mixture;QY=5%;CV=in-house	7	8	1	0.5	TRUE	1
1	sp|A8MT69|CENPX_HUMAN	25.7043329535359	1	SP=Saccharomyces cerevisiae;CT=Mixture;QY=10%;CV=in-house	1	3	1	0	FALSE	0
2	sp|A8MT69|CENPX_HUMAN	25.8573141204011	2	SP=Saccharomyces cerevisiae;CT=Mixture;QY=10%;CV=in-house	2	3	1	0	FALSE	0
3	sp|A8MT69|CENPX_HUMAN	25.8491590526777	3	SP=Saccharomyces cerevisiae;CT=Mixture;QY=10%;CV=in-house	3	3	1	0	FALSE	0
4	sp|A8MT69|CENPX_HUMAN	25.7299146182282	8	SP=Saccharomyces cerevisiae;CT=Mixture;QY=3.3%;CV=in-house	8	4	1	0	FALSE	0
5	sp|A8MT69|CENPX_HUMAN	25.7307329533622	9	SP=Saccharomyces cerevisiae;CT=Mixture;QY=3.3%;CV=in-house	9	4	1	0	FALSE	0
6	sp|A8MT69|CENPX_HUMAN	25.7368725670598	10	SP=Saccharomyces cerevisiae;CT=Mixture;QY=3.3%;CV=in-house	10	4	1	0	FALSE	0
7	sp|A8MT69|CENPX_HUMAN	25.5139817393079	11	SP=Saccharomyces cerevisiae;CT=Mixture;QY=3.3%;CV=in-house	11	4	1	0	FALSE	0
8	sp|A8MT69|CENPX_HUMAN	25.4951972924732	4	SP=Saccharomyces cerevisiae;CT=Mixture;QY=5%;CV=in-house	4	4	1	0	FALSE	0
9	sp|A8MT69|CENPX_HUMAN	25.645770003992	5	SP=Saccharomyces cerevisiae;CT=Mixture;QY=5%;CV=in-house	5	4	1	0	FALSE	0
10	sp|A8MT69|CENPX_HUMAN	25.6649847384006	6	SP=Saccharomyces cerevisiae;CT=Mixture;QY=5%;CV=in-house	6	4	1	0	FALSE	0
11	sp|A8MT69|CENPX_HUMAN	25.8377769968774	7	SP=Saccharomyces cerevisiae;CT=Mixture;QY=5%;CV=in-house	7	4	1	0	FALSE	0
1	sp|A8MUU1|FB5L3_HUMAN	28.2984136602264	1	SP=Saccharomyces cerevisiae;CT=Mixture;QY=10%;CV=in-house	1	3	1	0	FALSE	0
2	sp|A8MUU1|FB5L3_HUMAN	27.5204812535123	2	SP=Saccharomyces cerevisiae;CT=Mixture;QY=10%;CV=in-house	2	3	1	0	FALSE	0
3	sp|A8MUU1|FB5L3_HUMAN	27.3192451398295	3	SP=Saccharomyces cerevisiae;CT=Mixture;QY=10%;CV=in-house	3	3	1	0	FALSE	0
4	sp|A8MUU1|FB5L3_HUMAN	25.5556410824018	8	SP=Saccharomyces cerevisiae;CT=Mixture;QY=3.3%;CV=in-house	8	4	1	0	FALSE	0
5	sp|A8MUU1|FB5L3_HUMAN	25.475519147278	9	SP=Saccharomyces cerevisiae;CT=Mixture;QY=3.3%;CV=in-house	9	4	1	0	FALSE	0
6	sp|A8MUU1|FB5L3_HUMAN	25.6248814319675	10	SP=Saccharomyces cerevisiae;CT=Mixture;QY=3.3%;CV=in-house	10	4	1	0	FALSE	0
7	sp|A8MUU1|FB5L3_HUMAN	26.1716593611917	11	SP=Saccharomyces cerevisiae;CT=Mixture;QY=3.3%;CV=in-house	11	4	1	0	FALSE	0
8	sp|A8MUU1|FB5L3_HUMAN	26.8696256729996	4	SP=Saccharomyces cerevisiae;CT=Mixture;QY=5%;CV=in-house	4	4	1	0	FALSE	0
9	sp|A8MUU1|FB5L3_HUMAN	26.7998114972977	5	SP=Saccharomyces cerevisiae;CT=Mixture;QY=5%;CV=in-house	5	4	1	0	FALSE	0
10	sp|A8MUU1|FB5L3_HUMAN	26.4375809355921	6	SP=Saccharomyces cerevisiae;CT=Mixture;QY=5%;CV=in-house	6	4	1	0	FALSE	0
11	sp|A8MUU1|FB5L3_HUMAN	26.4532582440415	7	SP=Saccharomyces cerevisiae;CT=Mixture;QY=5%;CV=in-house	7	4	1	0	FALSE	0
1	sp|A8MVW0|F1712_HUMAN	23.0622765848019	1	SP=Saccharomyces cerevisiae;CT=Mixture;QY=10%;CV=in-house	1	9	2	0.333333333333333	FALSE	1
2	sp|A8MVW0|F1712_HUMAN	23.8844838273141	2	SP=Saccharomyces cerevisiae;CT=Mixture;QY=10%;CV=in-house	2	9	2	0.333333333333333	FALSE	1
3	sp|A8MVW0|F1712_HUMAN	23.880640414983	3	SP=Saccharomyces cerevisiae;CT=Mixture;QY=10%;CV=in-house	3	9	2	0.333333333333333	FALSE	1
4	sp|A8MVW0|F1712_HUMAN	23.6953867230664	8	SP=Saccharomyces cerevisiae;CT=Mixture;QY=3.3%;CV=in-house	8	12	3	0	FALSE	0
5	sp|A8MVW0|F1712_HUMAN	22.430047136077	9	SP=Saccharomyces cerevisiae;CT=Mixture;QY=3.3%;CV=in-house	9	12	2	0.333333333333333	FALSE	1
6	sp|A8MVW0|F1712_HUMAN	23.6020907107619	10	SP=Saccharomyces cerevisiae;CT=Mixture;QY=3.3%;CV=in-house	10	12	3	0	FALSE	0
7	sp|A8MVW0|F1712_HUMAN	24.5188263946306	11	SP=Saccharomyces cerevisiae;CT=Mixture;QY=3.3%;CV=in-house	11	12	3	0	FALSE	0
8	sp|A8MVW0|F1712_HUMAN	23.277490208232	4	SP=Saccharomyces cerevisiae;CT=Mixture;QY=5%;CV=in-house	4	12	2	0.333333333333333	FALSE	1
9	sp|A8MVW0|F1712_HUMAN	23.5521033602809	5	SP=Saccharomyces cerevisiae;CT=Mixture;QY=5%;CV=in-house	5	12	2	0.333333333333333	FALSE	1
10	sp|A8MVW0|F1712_HUMAN	24.5531574543365	6	SP=Saccharomyces cerevisiae;CT=Mixture;QY=5%;CV=in-house	6	12	3	0	FALSE	0
11	sp|A8MVW0|F1712_HUMAN	23.7824046123471	7	SP=Saccharomyces cerevisiae;CT=Mixture;QY=5%;CV=in-house	7	12	3	0	FALSE	0
1	sp|A8MW92|P20L1_HUMAN	22.9191452715376	1	SP=Saccharomyces cerevisiae;CT=Mixture;QY=10%;CV=in-house	1	21	3	0.571428571428571	TRUE	4
2	sp|A8MW92|P20L1_HUMAN	23.4914615916488	2	SP=Saccharomyces cerevisiae;CT=Mixture;QY=10%;CV=in-house	2	21	4	0.428571428571429	FALSE	3
3	sp|A8MW92|P20L1_HUMAN	23.9166617439024	3	SP=Saccharomyces cerevisiae;CT=Mixture;QY=10%;CV=in-house	3	21	5	0.285714285714286	FALSE	2
4	sp|A8MW92|P20L1_HUMAN	23.2177512164914	8	SP=Saccharomyces cerevisiae;CT=Mixture;QY=3.3%;CV=in-house	8	28	3	0.571428571428571	TRUE	4
5	sp|A8MW92|P20L1_HUMAN	23.0300808934064	9	SP=Saccharomyces cerevisiae;CT=Mixture;QY=3.3%;CV=in-house	9	28	3	0.571428571428571	TRUE	4
6	sp|A8MW92|P20L1_HUMAN	23.6424688754832	10	SP=Saccharomyces cerevisiae;CT=Mixture;QY=3.3%;CV=in-house	10	28	3	0.571428571428571	TRUE	4
7	sp|A8MW92|P20L1_HUMAN	23.2698803270796	11	SP=Saccharomyces cerevisiae;CT=Mixture;QY=3.3%;CV=in-house	11	28	4	0.428571428571429	FALSE	3
8	sp|A8MW92|P20L1_HUMAN	24.1559301036391	4	SP=Saccharomyces cerevisiae;CT=Mixture;QY=5%;CV=in-house	4	28	5	0.285714285714286	FALSE	2
9	sp|A8MW92|P20L1_HUMAN	23.9464282808194	5	SP=Saccharomyces cerevisiae;CT=Mixture;QY=5%;CV=in-house	5	28	4	0.428571428571429	FALSE	3
10	sp|A8MW92|P20L1_HUMAN	23.5656206456574	6	SP=Saccharomyces cerevisiae;CT=Mixture;QY=5%;CV=in-house	6	28	5	0.285714285714286	FALSE	2
11	sp|A8MW92|P20L1_HUMAN	23.8886488106144	7	SP=Saccharomyces cerevisiae;CT=Mixture;QY=5%;CV=in-house	7	28	5	0.285714285714286	FALSE	2
1	sp|A8MWD9|RUXGL_HUMAN;sp|P62308|RUXG_HUMAN	27.4366573876858	1	SP=Saccharomyces cerevisiae;CT=Mixture;QY=10%;CV=in-house	1	12	3	0.25	FALSE	1
2	sp|A8MWD9|RUXGL_HUMAN;sp|P62308|RUXG_HUMAN	27.373331103056	2	SP=Saccharomyces cerevisiae;CT=Mixture;QY=10%;CV=in-house	2	12	4	0	FALSE	0
3	sp|A8MWD9|RUXGL_HUMAN;sp|P62308|RUXG_HUMAN	27.5029983737179	3	SP=Saccharomyces cerevisiae;CT=Mixture;QY=10%;CV=in-house	3	12	4	0	FALSE	0
4	sp|A8MWD9|RUXGL_HUMAN;sp|P62308|RUXG_HUMAN	27.6452680474441	8	SP=Saccharomyces cerevisiae;CT=Mixture;QY=3.3%;CV=in-house	8	16	4	0	FALSE	0
5	sp|A8MWD9|RUXGL_HUMAN;sp|P62308|RUXG_HUMAN	27.2955830701961	9	SP=Saccharomyces cerevisiae;CT=Mixture;QY=3.3%;CV=in-house	9	16	4	0	FALSE	0
6	sp|A8MWD9|RUXGL_HUMAN;sp|P62308|RUXG_HUMAN	27.392790071001	10	SP=Saccharomyces cerevisiae;CT=Mixture;QY=3.3%;CV=in-house	10	16	4	0	FALSE	0
7	sp|A8MWD9|RUXGL_HUMAN;sp|P62308|RUXG_HUMAN	27.375635659547	11	SP=Saccharomyces cerevisiae;CT=Mixture;QY=3.3%;CV=in-house	11	16	4	0	FALSE	0
8	sp|A8MWD9|RUXGL_HUMAN;sp|P62308|RUXG_HUMAN	27.6186909702559	4	SP=Saccharomyces cerevisiae;CT=Mixture;QY=5%;CV=in-house	4	16	4	0	FALSE	0
9	sp|A8MWD9|RUXGL_HUMAN;sp|P62308|RUXG_HUMAN	27.4927120826942	5	SP=Saccharomyces cerevisiae;CT=Mixture;QY=5%;CV=in-house	5	16	4	0	FALSE	0
10	sp|A8MWD9|RUXGL_HUMAN;sp|P62308|RUXG_HUMAN	27.3732790634197	6	SP=Saccharomyces cerevisiae;CT=Mixture;QY=5%;CV=in-house	6	16	4	0	FALSE	0
11	sp|A8MWD9|RUXGL_HUMAN;sp|P62308|RUXG_HUMAN	27.4637320593215	7	SP=Saccharomyces cerevisiae;CT=Mixture;QY=5%;CV=in-house	7	16	4	0	FALSE	0
1	sp|A8MXV4|NUD19_HUMAN	25.0255929917351	1	SP=Saccharomyces cerevisiae;CT=Mixture;QY=10%;CV=in-house	1	21	5	0.285714285714286	FALSE	2
2	sp|A8MXV4|NUD19_HUMAN	25.0601887066805	2	SP=Saccharomyces cerevisiae;CT=Mixture;QY=10%;CV=in-house	2	21	5	0.285714285714286	FALSE	2
3	sp|A8MXV4|NUD19_HUMAN	25.1384851787631	3	SP=Saccharomyces cerevisiae;CT=Mixture;QY=10%;CV=in-house	3	21	5	0.285714285714286	FALSE	2
4	sp|A8MXV4|NUD19_HUMAN	25.2699096938061	8	SP=Saccharomyces cerevisiae;CT=Mixture;QY=3.3%;CV=in-house	8	28	5	0.285714285714286	FALSE	2
5	sp|A8MXV4|NUD19_HUMAN	25.0630236678121	9	SP=Saccharomyces cerevisiae;CT=Mixture;QY=3.3%;CV=in-house	9	28	5	0.285714285714286	FALSE	2
6	sp|A8MXV4|NUD19_HUMAN	25.3034893939303	10	SP=Saccharomyces cerevisiae;CT=Mixture;QY=3.3%;CV=in-house	10	28	7	0	FALSE	0
7	sp|A8MXV4|NUD19_HUMAN	25.3767041765931	11	SP=Saccharomyces cerevisiae;CT=Mixture;QY=3.3%;CV=in-house	11	28	7	0	FALSE	0
8	sp|A8MXV4|NUD19_HUMAN	25.1532680222014	4	SP=Saccharomyces cerevisiae;CT=Mixture;QY=5%;CV=in-house	4	28	6	0.142857142857143	FALSE	1
9	sp|A8MXV4|NUD19_HUMAN	25.2232753053022	5	SP=Saccharomyces cerevisiae;CT=Mixture;QY=5%;CV=in-house	5	28	6	0.142857142857143	FALSE	1
10	sp|A8MXV4|NUD19_HUMAN	25.114434073136	6	SP=Saccharomyces cerevisiae;CT=Mixture;QY=5%;CV=in-house	6	28	5	0.285714285714286	FALSE	2
11	sp|A8MXV4|NUD19_HUMAN	25.1582556577779	7	SP=Saccharomyces cerevisiae;CT=Mixture;QY=5%;CV=in-house	7	28	5	0.285714285714286	FALSE	2
1	sp|A9UHW6|MI4GD_HUMAN	25.1973625994145	1	SP=Saccharomyces cerevisiae;CT=Mixture;QY=10%;CV=in-house	1	3	1	0	FALSE	0
2	sp|A9UHW6|MI4GD_HUMAN	23.7293978091337	2	SP=Saccharomyces cerevisiae;CT=Mixture;QY=10%;CV=in-house	2	3	1	0	FALSE	0
3	sp|A9UHW6|MI4GD_HUMAN	23.2603757463623	3	SP=Saccharomyces cerevisiae;CT=Mixture;QY=10%;CV=in-house	3	3	1	0	FALSE	0
4	sp|A9UHW6|MI4GD_HUMAN	22.768029147563	8	SP=Saccharomyces cerevisiae;CT=Mixture;QY=3.3%;CV=in-house	8	4	1	0	FALSE	0
5	sp|A9UHW6|MI4GD_HUMAN	24.6900612509545	9	SP=Saccharomyces cerevisiae;CT=Mixture;QY=3.3%;CV=in-house	9	4	1	0	FALSE	0
6	sp|A9UHW6|MI4GD_HUMAN	23.9521497160646	10	SP=Saccharomyces cerevisiae;CT=Mixture;QY=3.3%;CV=in-house	10	4	1	0	FALSE	0
7	sp|A9UHW6|MI4GD_HUMAN	25.3504346885026	11	SP=Saccharomyces cerevisiae;CT=Mixture;QY=3.3%;CV=in-house	11	4	1	0	FALSE	0
8	sp|A9UHW6|MI4GD_HUMAN	25.189598976956	4	SP=Saccharomyces cerevisiae;CT=Mixture;QY=5%;CV=in-house	4	4	1	0	FALSE	0
9	sp|A9UHW6|MI4GD_HUMAN	24.6944620198114	5	SP=Saccharomyces cerevisiae;CT=Mixture;QY=5%;CV=in-house	5	4	1	0	FALSE	0
10	sp|A9UHW6|MI4GD_HUMAN	25.6599481633723	6	SP=Saccharomyces cerevisiae;CT=Mixture;QY=5%;CV=in-house	6	4	1	0	FALSE	0
11	sp|A9UHW6|MI4GD_HUMAN	24.7342479876026	7	SP=Saccharomyces cerevisiae;CT=Mixture;QY=5%;CV=in-house	7	4	1	0	FALSE	0
1	sp|B2RUZ4|SMIM1_HUMAN	23.910939522832	1	SP=Saccharomyces cerevisiae;CT=Mixture;QY=10%;CV=in-house	1	3	1	0	FALSE	0
2	sp|B2RUZ4|SMIM1_HUMAN	23.1649120308149	2	SP=Saccharomyces cerevisiae;CT=Mixture;QY=10%;CV=in-house	2	3	1	0	FALSE	0
3	sp|B2RUZ4|SMIM1_HUMAN	23.7680897011302	3	SP=Saccharomyces cerevisiae;CT=Mixture;QY=10%;CV=in-house	3	3	1	0	FALSE	0
4	sp|B2RUZ4|SMIM1_HUMAN	24.1879434037047	8	SP=Saccharomyces cerevisiae;CT=Mixture;QY=3.3%;CV=in-house	8	4	1	0	FALSE	0
5	sp|B2RUZ4|SMIM1_HUMAN	23.8524150715348	9	SP=Saccharomyces cerevisiae;CT=Mixture;QY=3.3%;CV=in-house	9	4	1	0	FALSE	0
6	sp|B2RUZ4|SMIM1_HUMAN	24.1356899087653	10	SP=Saccharomyces cerevisiae;CT=Mixture;QY=3.3%;CV=in-house	10	4	1	0	FALSE	0
7	sp|B2RUZ4|SMIM1_HUMAN	23.9882800782342	11	SP=Saccharomyces cerevisiae;CT=Mixture;QY=3.3%;CV=in-house	11	4	1	0	FALSE	0
8	sp|B2RUZ4|SMIM1_HUMAN	24.3849491912817	4	SP=Saccharomyces cerevisiae;CT=Mixture;QY=5%;CV=in-house	4	4	1	0	FALSE	0
9	sp|B2RUZ4|SMIM1_HUMAN	23.6978126800115	5	SP=Saccharomyces cerevisiae;CT=Mixture;QY=5%;CV=in-house	5	4	1	0	FALSE	0
10	sp|B2RUZ4|SMIM1_HUMAN	23.8106489015277	6	SP=Saccharomyces cerevisiae;CT=Mixture;QY=5%;CV=in-house	6	4	1	0	FALSE	0
11	sp|B2RUZ4|SMIM1_HUMAN	24.1484126284247	7	SP=Saccharomyces cerevisiae;CT=Mixture;QY=5%;CV=in-house	7	4	1	0	FALSE	0
1	sp|B2RXF0|T229A_HUMAN	25.1183326176946	1	SP=Saccharomyces cerevisiae;CT=Mixture;QY=10%;CV=in-house	1	3	1	0	FALSE	0
2	sp|B2RXF0|T229A_HUMAN	25.1392952627518	2	SP=Saccharomyces cerevisiae;CT=Mixture;QY=10%;CV=in-house	2	3	1	0	FALSE	0
3	sp|B2RXF0|T229A_HUMAN	25.4014656803541	3	SP=Saccharomyces cerevisiae;CT=Mixture;QY=10%;CV=in-house	3	3	1	0	FALSE	0
4	sp|B2RXF0|T229A_HUMAN	24.9726272505183	8	SP=Saccharomyces cerevisiae;CT=Mixture;QY=3.3%;CV=in-house	8	4	1	0	FALSE	0
5	sp|B2RXF0|T229A_HUMAN	25.3214640148174	9	SP=Saccharomyces cerevisiae;CT=Mixture;QY=3.3%;CV=in-house	9	4	1	0	FALSE	0
6	sp|B2RXF0|T229A_HUMAN	25.1582130427921	10	SP=Saccharomyces cerevisiae;CT=Mixture;QY=3.3%;CV=in-house	10	4	1	0	FALSE	0
7	sp|B2RXF0|T229A_HUMAN	25.440336596114	11	SP=Saccharomyces cerevisiae;CT=Mixture;QY=3.3%;CV=in-house	11	4	1	0	FALSE	0
8	sp|B2RXF0|T229A_HUMAN	25.3778864177654	4	SP=Saccharomyces cerevisiae;CT=Mixture;QY=5%;CV=in-house	4	4	1	0	FALSE	0
9	sp|B2RXF0|T229A_HUMAN	25.4407342756784	5	SP=Saccharomyces cerevisiae;CT=Mixture;QY=5%;CV=in-house	5	4	1	0	FALSE	0
10	sp|B2RXF0|T229A_HUMAN	25.3629702275153	6	SP=Saccharomyces cerevisiae;CT=Mixture;QY=5%;CV=in-house	6	4	1	0	FALSE	0
11	sp|B2RXF0|T229A_HUMAN	25.2395889924443	7	SP=Saccharomyces cerevisiae;CT=Mixture;QY=5%;CV=in-house	7	4	1	0	FALSE	0
1	sp|B7ZAQ6|GPHRA_HUMAN;sp|P0CG08|GPHRB_HUMAN	23.7948282458852	1	SP=Saccharomyces cerevisiae;CT=Mixture;QY=10%;CV=in-house	1	12	2	0.5	TRUE	2
2	sp|B7ZAQ6|GPHRA_HUMAN;sp|P0CG08|GPHRB_HUMAN	23.7162418895061	2	SP=Saccharomyces cerevisiae;CT=Mixture;QY=10%;CV=in-house	2	12	2	0.5	TRUE	2
3	sp|B7ZAQ6|GPHRA_HUMAN;sp|P0CG08|GPHRB_HUMAN	24.601194287912	3	SP=Saccharomyces cerevisiae;CT=Mixture;QY=10%;CV=in-house	3	12	3	0.25	FALSE	1
4	sp|B7ZAQ6|GPHRA_HUMAN;sp|P0CG08|GPHRB_HUMAN	24.1999823920187	8	SP=Saccharomyces cerevisiae;CT=Mixture;QY=3.3%;CV=in-house	8	16	3	0.25	FALSE	1
5	sp|B7ZAQ6|GPHRA_HUMAN;sp|P0CG08|GPHRB_HUMAN	24.4415764167196	9	SP=Saccharomyces cerevisiae;CT=Mixture;QY=3.3%;CV=in-house	9	16	3	0.25	FALSE	1
6	sp|B7ZAQ6|GPHRA_HUMAN;sp|P0CG08|GPHRB_HUMAN	24.5070665627507	10	SP=Saccharomyces cerevisiae;CT=Mixture;QY=3.3%;CV=in-house	10	16	4	0	FALSE	0
7	sp|B7ZAQ6|GPHRA_HUMAN;sp|P0CG08|GPHRB_HUMAN	24.2096404129666	11	SP=Saccharomyces cerevisiae;CT=Mixture;QY=3.3%;CV=in-house	11	16	2	0.5	TRUE	2
8	sp|B7ZAQ6|GPHRA_HUMAN;sp|P0CG08|GPHRB_HUMAN	24.5266261697195	4	SP=Saccharomyces cerevisiae;CT=Mixture;QY=5%;CV=in-house	4	16	3	0.25	FALSE	1
9	sp|B7ZAQ6|GPHRA_HUMAN;sp|P0CG08|GPHRB_HUMAN	24.3606665061336	5	SP=Saccharomyces cerevisiae;CT=Mixture;QY=5%;CV=in-house	5	16	3	0.25	FALSE	1
10	sp|B7ZAQ6|GPHRA_HUMAN;sp|P0CG08|GPHRB_HUMAN	24.2276077290965	6	SP=Saccharomyces cerevisiae;CT=Mixture;QY=5%;CV=in-house	6	16	2	0.5	TRUE	2
11	sp|B7ZAQ6|GPHRA_HUMAN;sp|P0CG08|GPHRB_HUMAN	24.8346843727208	7	SP=Saccharomyces cerevisiae;CT=Mixture;QY=5%;CV=in-house	7	16	3	0.25	FALSE	1
2	sp|C4AMC7|WASH3_HUMAN;sp|Q6VEQ5|WASH2_HUMAN	18.6603563707751	2	SP=Saccharomyces cerevisiae;CT=Mixture;QY=10%;CV=in-house	2	3	1	0	FALSE	0
3	sp|C4AMC7|WASH3_HUMAN;sp|Q6VEQ5|WASH2_HUMAN	22.4833543845949	3	SP=Saccharomyces cerevisiae;CT=Mixture;QY=10%;CV=in-house	3	3	1	0	FALSE	0
4	sp|C4AMC7|WASH3_HUMAN;sp|Q6VEQ5|WASH2_HUMAN	24.4498833202555	8	SP=Saccharomyces cerevisiae;CT=Mixture;QY=3.3%;CV=in-house	8	4	1	0	FALSE	0
5	sp|C4AMC7|WASH3_HUMAN;sp|Q6VEQ5|WASH2_HUMAN	24.2850336063247	9	SP=Saccharomyces cerevisiae;CT=Mixture;QY=3.3%;CV=in-house	9	4	1	0	FALSE	0
6	sp|C4AMC7|WASH3_HUMAN;sp|Q6VEQ5|WASH2_HUMAN	23.7521727013949	10	SP=Saccharomyces cerevisiae;CT=Mixture;QY=3.3%;CV=in-house	10	4	1	0	FALSE	0
7	sp|C4AMC7|WASH3_HUMAN;sp|Q6VEQ5|WASH2_HUMAN	24.6620193501507	11	SP=Saccharomyces cerevisiae;CT=Mixture;QY=3.3%;CV=in-house	11	4	1	0	FALSE	0
8	sp|C4AMC7|WASH3_HUMAN;sp|Q6VEQ5|WASH2_HUMAN	24.6336042247071	4	SP=Saccharomyces cerevisiae;CT=Mixture;QY=5%;CV=in-house	4	4	1	0	FALSE	0
9	sp|C4AMC7|WASH3_HUMAN;sp|Q6VEQ5|WASH2_HUMAN	23.8501114449077	5	SP=Saccharomyces cerevisiae;CT=Mixture;QY=5%;CV=in-house	5	4	1	0	FALSE	0
10	sp|C4AMC7|WASH3_HUMAN;sp|Q6VEQ5|WASH2_HUMAN	24.281179418236	6	SP=Saccharomyces cerevisiae;CT=Mixture;QY=5%;CV=in-house	6	4	1	0	FALSE	0
11	sp|C4AMC7|WASH3_HUMAN;sp|Q6VEQ5|WASH2_HUMAN	24.2312821966652	7	SP=Saccharomyces cerevisiae;CT=Mixture;QY=5%;CV=in-house	7	4	1	0	FALSE	0
1	sp|C9J7I0|UMAD1_HUMAN	24.4521047334664	1	SP=Saccharomyces cerevisiae;CT=Mixture;QY=10%;CV=in-house	1	6	1	0.5	TRUE	1
2	sp|C9J7I0|UMAD1_HUMAN	26.6904710463497	2	SP=Saccharomyces cerevisiae;CT=Mixture;QY=10%;CV=in-house	2	6	2	0	FALSE	0
4	sp|C9J7I0|UMAD1_HUMAN	23.4551521369688	8	SP=Saccharomyces cerevisiae;CT=Mixture;QY=3.3%;CV=in-house	8	8	1	0.5	TRUE	1
5	sp|C9J7I0|UMAD1_HUMAN	23.1468970007062	9	SP=Saccharomyces cerevisiae;CT=Mixture;QY=3.3%;CV=in-house	9	8	1	0.5	TRUE	1
6	sp|C9J7I0|UMAD1_HUMAN	25.618679244408	10	SP=Saccharomyces cerevisiae;CT=Mixture;QY=3.3%;CV=in-house	10	8	2	0	FALSE	0
7	sp|C9J7I0|UMAD1_HUMAN	23.1950450765737	11	SP=Saccharomyces cerevisiae;CT=Mixture;QY=3.3%;CV=in-house	11	8	1	0.5	TRUE	1
8	sp|C9J7I0|UMAD1_HUMAN	24.0905506675069	4	SP=Saccharomyces cerevisiae;CT=Mixture;QY=5%;CV=in-house	4	8	2	0	FALSE	0
9	sp|C9J7I0|UMAD1_HUMAN	24.3701410839096	5	SP=Saccharomyces cerevisiae;CT=Mixture;QY=5%;CV=in-house	5	8	1	0.5	TRUE	1
10	sp|C9J7I0|UMAD1_HUMAN	24.1893581541455	6	SP=Saccharomyces cerevisiae;CT=Mixture;QY=5%;CV=in-house	6	8	1	0.5	TRUE	1
11	sp|C9J7I0|UMAD1_HUMAN	23.6706754274512	7	SP=Saccharomyces cerevisiae;CT=Mixture;QY=5%;CV=in-house	7	8	2	0	FALSE	0
1	sp|C9JH25|PRRT4_HUMAN	24.402756248708	1	SP=Saccharomyces cerevisiae;CT=Mixture;QY=10%;CV=in-house	1	12	3	0.25	FALSE	1
2	sp|C9JH25|PRRT4_HUMAN	24.1575022678579	2	SP=Saccharomyces cerevisiae;CT=Mixture;QY=10%;CV=in-house	2	12	3	0.25	FALSE	1
3	sp|C9JH25|PRRT4_HUMAN	23.0483861285637	3	SP=Saccharomyces cerevisiae;CT=Mixture;QY=10%;CV=in-house	3	12	3	0.25	FALSE	1
4	sp|C9JH25|PRRT4_HUMAN	24.1979625485054	8	SP=Saccharomyces cerevisiae;CT=Mixture;QY=3.3%;CV=in-house	8	16	3	0.25	FALSE	1
5	sp|C9JH25|PRRT4_HUMAN	24.201823600003	9	SP=Saccharomyces cerevisiae;CT=Mixture;QY=3.3%;CV=in-house	9	16	4	0	FALSE	0
6	sp|C9JH25|PRRT4_HUMAN	24.3022539003105	10	SP=Saccharomyces cerevisiae;CT=Mixture;QY=3.3%;CV=in-house	10	16	3	0.25	FALSE	1
7	sp|C9JH25|PRRT4_HUMAN	24.5997646767312	11	SP=Saccharomyces cerevisiae;CT=Mixture;QY=3.3%;CV=in-house	11	16	4	0	FALSE	0
8	sp|C9JH25|PRRT4_HUMAN	24.3679996663642	4	SP=Saccharomyces cerevisiae;CT=Mixture;QY=5%;CV=in-house	4	16	3	0.25	FALSE	1
9	sp|C9JH25|PRRT4_HUMAN	24.5651157854771	5	SP=Saccharomyces cerevisiae;CT=Mixture;QY=5%;CV=in-house	5	16	4	0	FALSE	0
10	sp|C9JH25|PRRT4_HUMAN	24.437570785285	6	SP=Saccharomyces cerevisiae;CT=Mixture;QY=5%;CV=in-house	6	16	4	0	FALSE	0
11	sp|C9JH25|PRRT4_HUMAN	24.1763678423817	7	SP=Saccharomyces cerevisiae;CT=Mixture;QY=5%;CV=in-house	7	16	3	0.25	FALSE	1
1	sp|C9JLR9|ZFTA_HUMAN	25.5907863502465	1	SP=Saccharomyces cerevisiae;CT=Mixture;QY=10%;CV=in-house	1	3	1	0	FALSE	0
2	sp|C9JLR9|ZFTA_HUMAN	24.364276506745	2	SP=Saccharomyces cerevisiae;CT=Mixture;QY=10%;CV=in-house	2	3	1	0	FALSE	0
3	sp|C9JLR9|ZFTA_HUMAN	24.4170393481304	3	SP=Saccharomyces cerevisiae;CT=Mixture;QY=10%;CV=in-house	3	3	1	0	FALSE	0
4	sp|C9JLR9|ZFTA_HUMAN	24.1606318104182	8	SP=Saccharomyces cerevisiae;CT=Mixture;QY=3.3%;CV=in-house	8	4	1	0	FALSE	0
5	sp|C9JLR9|ZFTA_HUMAN	24.6357495989138	9	SP=Saccharomyces cerevisiae;CT=Mixture;QY=3.3%;CV=in-house	9	4	1	0	FALSE	0
6	sp|C9JLR9|ZFTA_HUMAN	21.3351977965343	10	SP=Saccharomyces cerevisiae;CT=Mixture;QY=3.3%;CV=in-house	10	4	1	0	FALSE	0
7	sp|C9JLR9|ZFTA_HUMAN	23.6935711799193	11	SP=Saccharomyces cerevisiae;CT=Mixture;QY=3.3%;CV=in-house	11	4	1	0	FALSE	0
8	sp|C9JLR9|ZFTA_HUMAN	19.8713158203842	4	SP=Saccharomyces cerevisiae;CT=Mixture;QY=5%;CV=in-house	4	4	1	0	FALSE	0
9	sp|C9JLR9|ZFTA_HUMAN	24.516713378321	5	SP=Saccharomyces cerevisiae;CT=Mixture;QY=5%;CV=in-house	5	4	1	0	FALSE	0
10	sp|C9JLR9|ZFTA_HUMAN	21.0616856350653	6	SP=Saccharomyces cerevisiae;CT=Mixture;QY=5%;CV=in-house	6	4	1	0	FALSE	0
1	sp|C9JLW8|MCRI1_HUMAN	26.2301756459634	1	SP=Saccharomyces cerevisiae;CT=Mixture;QY=10%;CV=in-house	1	21	5	0.285714285714286	FALSE	2
2	sp|C9JLW8|MCRI1_HUMAN	26.4242099583703	2	SP=Saccharomyces cerevisiae;CT=Mixture;QY=10%;CV=in-house	2	21	5	0.285714285714286	FALSE	2
3	sp|C9JLW8|MCRI1_HUMAN	26.4651548507519	3	SP=Saccharomyces cerevisiae;CT=Mixture;QY=10%;CV=in-house	3	21	5	0.285714285714286	FALSE	2
4	sp|C9JLW8|MCRI1_HUMAN	26.4663678302636	8	SP=Saccharomyces cerevisiae;CT=Mixture;QY=3.3%;CV=in-house	8	28	6	0.142857142857143	FALSE	1
5	sp|C9JLW8|MCRI1_HUMAN	26.3375626894088	9	SP=Saccharomyces cerevisiae;CT=Mixture;QY=3.3%;CV=in-house	9	28	6	0.142857142857143	FALSE	1
6	sp|C9JLW8|MCRI1_HUMAN	26.3533430604406	10	SP=Saccharomyces cerevisiae;CT=Mixture;QY=3.3%;CV=in-house	10	28	5	0.285714285714286	FALSE	2
7	sp|C9JLW8|MCRI1_HUMAN	26.4025867498114	11	SP=Saccharomyces cerevisiae;CT=Mixture;QY=3.3%;CV=in-house	11	28	5	0.285714285714286	FALSE	2
8	sp|C9JLW8|MCRI1_HUMAN	26.4745501922685	4	SP=Saccharomyces cerevisiae;CT=Mixture;QY=5%;CV=in-house	4	28	6	0.142857142857143	FALSE	1
9	sp|C9JLW8|MCRI1_HUMAN	26.5463777559257	5	SP=Saccharomyces cerevisiae;CT=Mixture;QY=5%;CV=in-house	5	28	6	0.142857142857143	FALSE	1
10	sp|C9JLW8|MCRI1_HUMAN	26.4203372452264	6	SP=Saccharomyces cerevisiae;CT=Mixture;QY=5%;CV=in-house	6	28	6	0.142857142857143	FALSE	1
11	sp|C9JLW8|MCRI1_HUMAN	26.4638304850611	7	SP=Saccharomyces cerevisiae;CT=Mixture;QY=5%;CV=in-house	7	28	7	0	FALSE	0
1	sp|E9PAV3|NACAM_HUMAN	24.7143924144287	1	SP=Saccharomyces cerevisiae;CT=Mixture;QY=10%;CV=in-house	1	3	1	0	FALSE	0
5	sp|E9PAV3|NACAM_HUMAN	24.6425734777354	9	SP=Saccharomyces cerevisiae;CT=Mixture;QY=3.3%;CV=in-house	9	4	1	0	FALSE	0
9	sp|E9PAV3|NACAM_HUMAN	24.6384263816362	5	SP=Saccharomyces cerevisiae;CT=Mixture;QY=5%;CV=in-house	5	4	1	0	FALSE	0
10	sp|E9PAV3|NACAM_HUMAN	24.5528304251667	6	SP=Saccharomyces cerevisiae;CT=Mixture;QY=5%;CV=in-house	6	4	1	0	FALSE	0
11	sp|E9PAV3|NACAM_HUMAN	24.7988442936637	7	SP=Saccharomyces cerevisiae;CT=Mixture;QY=5%;CV=in-house	7	4	1	0	FALSE	0
1	sp|E9PRG8|CK098_HUMAN	26.7487774848424	1	SP=Saccharomyces cerevisiae;CT=Mixture;QY=10%;CV=in-house	1	3	1	0	FALSE	0
2	sp|E9PRG8|CK098_HUMAN	26.8545641888648	2	SP=Saccharomyces cerevisiae;CT=Mixture;QY=10%;CV=in-house	2	3	1	0	FALSE	0
3	sp|E9PRG8|CK098_HUMAN	27.0426361027593	3	SP=Saccharomyces cerevisiae;CT=Mixture;QY=10%;CV=in-house	3	3	1	0	FALSE	0
4	sp|E9PRG8|CK098_HUMAN	26.9176895531752	8	SP=Saccharomyces cerevisiae;CT=Mixture;QY=3.3%;CV=in-house	8	4	1	0	FALSE	0
5	sp|E9PRG8|CK098_HUMAN	26.8129663778837	9	SP=Saccharomyces cerevisiae;CT=Mixture;QY=3.3%;CV=in-house	9	4	1	0	FALSE	0
6	sp|E9PRG8|CK098_HUMAN	27.0249307958404	10	SP=Saccharomyces cerevisiae;CT=Mixture;QY=3.3%;CV=in-house	10	4	1	0	FALSE	0
7	sp|E9PRG8|CK098_HUMAN	26.9736041766389	11	SP=Saccharomyces cerevisiae;CT=Mixture;QY=3.3%;CV=in-house	11	4	1	0	FALSE	0
8	sp|E9PRG8|CK098_HUMAN	26.8737005762282	4	SP=Saccharomyces cerevisiae;CT=Mixture;QY=5%;CV=in-house	4	4	1	0	FALSE	0
9	sp|E9PRG8|CK098_HUMAN	26.9699717629147	5	SP=Saccharomyces cerevisiae;CT=Mixture;QY=5%;CV=in-house	5	4	1	0	FALSE	0
10	sp|E9PRG8|CK098_HUMAN	26.9547906487537	6	SP=Saccharomyces cerevisiae;CT=Mixture;QY=5%;CV=in-house	6	4	1	0	FALSE	0
11	sp|E9PRG8|CK098_HUMAN	26.9131839174779	7	SP=Saccharomyces cerevisiae;CT=Mixture;QY=5%;CV=in-house	7	4	1	0	FALSE	0
1	sp|L0R6Q1|S35U4_HUMAN	25.2750632202833	1	SP=Saccharomyces cerevisiae;CT=Mixture;QY=10%;CV=in-house	1	12	3	0.25	FALSE	1
2	sp|L0R6Q1|S35U4_HUMAN	25.253142919675	2	SP=Saccharomyces cerevisiae;CT=Mixture;QY=10%;CV=in-house	2	12	4	0	FALSE	0
3	sp|L0R6Q1|S35U4_HUMAN	25.4040239065034	3	SP=Saccharomyces cerevisiae;CT=Mixture;QY=10%;CV=in-house	3	12	4	0	FALSE	0
4	sp|L0R6Q1|S35U4_HUMAN	25.2628073325053	8	SP=Saccharomyces cerevisiae;CT=Mixture;QY=3.3%;CV=in-house	8	16	4	0	FALSE	0
5	sp|L0R6Q1|S35U4_HUMAN	25.3568509404716	9	SP=Saccharomyces cerevisiae;CT=Mixture;QY=3.3%;CV=in-house	9	16	4	0	FALSE	0
6	sp|L0R6Q1|S35U4_HUMAN	25.4689709190448	10	SP=Saccharomyces cerevisiae;CT=Mixture;QY=3.3%;CV=in-house	10	16	4	0	FALSE	0
7	sp|L0R6Q1|S35U4_HUMAN	25.6820892930649	11	SP=Saccharomyces cerevisiae;CT=Mixture;QY=3.3%;CV=in-house	11	16	4	0	FALSE	0
8	sp|L0R6Q1|S35U4_HUMAN	25.3757731928652	4	SP=Saccharomyces cerevisiae;CT=Mixture;QY=5%;CV=in-house	4	16	4	0	FALSE	0
9	sp|L0R6Q1|S35U4_HUMAN	25.2717181354564	5	SP=Saccharomyces cerevisiae;CT=Mixture;QY=5%;CV=in-house	5	16	4	0	FALSE	0
10	sp|L0R6Q1|S35U4_HUMAN	25.4627782756653	6	SP=Saccharomyces cerevisiae;CT=Mixture;QY=5%;CV=in-house	6	16	4	0	FALSE	0
11	sp|L0R6Q1|S35U4_HUMAN	25.3585073272622	7	SP=Saccharomyces cerevisiae;CT=Mixture;QY=5%;CV=in-house	7	16	4	0	FALSE	0
1	sp|L0R819|ASURF_HUMAN	24.8306657184256	1	SP=Saccharomyces cerevisiae;CT=Mixture;QY=10%;CV=in-house	1	12	4	0	FALSE	0
2	sp|L0R819|ASURF_HUMAN	24.9124726615331	2	SP=Saccharomyces cerevisiae;CT=Mixture;QY=10%;CV=in-house	2	12	4	0	FALSE	0
3	sp|L0R819|ASURF_HUMAN	24.8178217472555	3	SP=Saccharomyces cerevisiae;CT=Mixture;QY=10%;CV=in-house	3	12	4	0	FALSE	0
4	sp|L0R819|ASURF_HUMAN	24.9365310876066	8	SP=Saccharomyces cerevisiae;CT=Mixture;QY=3.3%;CV=in-house	8	16	4	0	FALSE	0
5	sp|L0R819|ASURF_HUMAN	24.9848235264469	9	SP=Saccharomyces cerevisiae;CT=Mixture;QY=3.3%;CV=in-house	9	16	4	0	FALSE	0
6	sp|L0R819|ASURF_HUMAN	24.7235462763706	10	SP=Saccharomyces cerevisiae;CT=Mixture;QY=3.3%;CV=in-house	10	16	3	0.25	FALSE	1
7	sp|L0R819|ASURF_HUMAN	24.8706687084392	11	SP=Saccharomyces cerevisiae;CT=Mixture;QY=3.3%;CV=in-house	11	16	4	0	FALSE	0
8	sp|L0R819|ASURF_HUMAN	24.4549431285435	4	SP=Saccharomyces cerevisiae;CT=Mixture;QY=5%;CV=in-house	4	16	2	0.5	TRUE	2
9	sp|L0R819|ASURF_HUMAN	24.7431957067804	5	SP=Saccharomyces cerevisiae;CT=Mixture;QY=5%;CV=in-house	5	16	3	0.25	FALSE	1
10	sp|L0R819|ASURF_HUMAN	24.784436141234	6	SP=Saccharomyces cerevisiae;CT=Mixture;QY=5%;CV=in-house	6	16	4	0	FALSE	0
11	sp|L0R819|ASURF_HUMAN	24.7804669848103	7	SP=Saccharomyces cerevisiae;CT=Mixture;QY=5%;CV=in-house	7	16	4	0	FALSE	0
1	sp|L0R8F8|MIDUO_HUMAN	24.4902070094028	1	SP=Saccharomyces cerevisiae;CT=Mixture;QY=10%;CV=in-house	1	3	1	0	FALSE	0
2	sp|L0R8F8|MIDUO_HUMAN	25.2128843313953	2	SP=Saccharomyces cerevisiae;CT=Mixture;QY=10%;CV=in-house	2	3	1	0	FALSE	0
3	sp|L0R8F8|MIDUO_HUMAN	24.6750820850935	3	SP=Saccharomyces cerevisiae;CT=Mixture;QY=10%;CV=in-house	3	3	1	0	FALSE	0
4	sp|L0R8F8|MIDUO_HUMAN	24.5174827490542	8	SP=Saccharomyces cerevisiae;CT=Mixture;QY=3.3%;CV=in-house	8	4	1	0	FALSE	0
5	sp|L0R8F8|MIDUO_HUMAN	24.6948782441328	9	SP=Saccharomyces cerevisiae;CT=Mixture;QY=3.3%;CV=in-house	9	4	1	0	FALSE	0
6	sp|L0R8F8|MIDUO_HUMAN	24.3061836674629	10	SP=Saccharomyces cerevisiae;CT=Mixture;QY=3.3%;CV=in-house	10	4	1	0	FALSE	0
7	sp|L0R8F8|MIDUO_HUMAN	24.2325971525164	11	SP=Saccharomyces cerevisiae;CT=Mixture;QY=3.3%;CV=in-house	11	4	1	0	FALSE	0
8	sp|L0R8F8|MIDUO_HUMAN	24.5112548570433	4	SP=Saccharomyces cerevisiae;CT=Mixture;QY=5%;CV=in-house	4	4	1	0	FALSE	0
9	sp|L0R8F8|MIDUO_HUMAN	24.7602864726129	5	SP=Saccharomyces cerevisiae;CT=Mixture;QY=5%;CV=in-house	5	4	1	0	FALSE	0
10	sp|L0R8F8|MIDUO_HUMAN	24.6142570304877	6	SP=Saccharomyces cerevisiae;CT=Mixture;QY=5%;CV=in-house	6	4	1	0	FALSE	0
11	sp|L0R8F8|MIDUO_HUMAN	24.6439882366455	7	SP=Saccharomyces cerevisiae;CT=Mixture;QY=5%;CV=in-house	7	4	1	0	FALSE	0
1	sp|O00115|DNS2A_HUMAN	26.144035879105	1	SP=Saccharomyces cerevisiae;CT=Mixture;QY=10%;CV=in-house	1	3	1	0	FALSE	0
2	sp|O00115|DNS2A_HUMAN	26.2368149727909	2	SP=Saccharomyces cerevisiae;CT=Mixture;QY=10%;CV=in-house	2	3	1	0	FALSE	0
3	sp|O00115|DNS2A_HUMAN	26.1995538472948	3	SP=Saccharomyces cerevisiae;CT=Mixture;QY=10%;CV=in-house	3	3	1	0	FALSE	0
4	sp|O00115|DNS2A_HUMAN	26.3822738835389	8	SP=Saccharomyces cerevisiae;CT=Mixture;QY=3.3%;CV=in-house	8	4	1	0	FALSE	0
5	sp|O00115|DNS2A_HUMAN	26.4077305569255	9	SP=Saccharomyces cerevisiae;CT=Mixture;QY=3.3%;CV=in-house	9	4	1	0	FALSE	0
6	sp|O00115|DNS2A_HUMAN	26.1319427182151	10	SP=Saccharomyces cerevisiae;CT=Mixture;QY=3.3%;CV=in-house	10	4	1	0	FALSE	0
7	sp|O00115|DNS2A_HUMAN	26.1584637728392	11	SP=Saccharomyces cerevisiae;CT=Mixture;QY=3.3%;CV=in-house	11	4	1	0	FALSE	0
8	sp|O00115|DNS2A_HUMAN	26.2297601023849	4	SP=Saccharomyces cerevisiae;CT=Mixture;QY=5%;CV=in-house	4	4	1	0	FALSE	0
9	sp|O00115|DNS2A_HUMAN	26.1819962809064	5	SP=Saccharomyces cerevisiae;CT=Mixture;QY=5%;CV=in-house	5	4	1	0	FALSE	0
10	sp|O00115|DNS2A_HUMAN	26.1846520862438	6	SP=Saccharomyces cerevisiae;CT=Mixture;QY=5%;CV=in-house	6	4	1	0	FALSE	0
11	sp|O00115|DNS2A_HUMAN	26.1464718897935	7	SP=Saccharomyces cerevisiae;CT=Mixture;QY=5%;CV=in-house	7	4	1	0	FALSE	0
1	sp|O00116|ADAS_HUMAN	25.4301132518048	1	SP=Saccharomyces cerevisiae;CT=Mixture;QY=10%;CV=in-house	1	54	16	0.111111111111111	FALSE	2
2	sp|O00116|ADAS_HUMAN	25.3201346460656	2	SP=Saccharomyces cerevisiae;CT=Mixture;QY=10%;CV=in-house	2	54	13	0.277777777777778	FALSE	5
3	sp|O00116|ADAS_HUMAN	25.6278824781909	3	SP=Saccharomyces cerevisiae;CT=Mixture;QY=10%;CV=in-house	3	54	15	0.166666666666667	FALSE	3
4	sp|O00116|ADAS_HUMAN	25.7882059732864	8	SP=Saccharomyces cerevisiae;CT=Mixture;QY=3.3%;CV=in-house	8	72	16	0.111111111111111	FALSE	2
5	sp|O00116|ADAS_HUMAN	25.8170193908963	9	SP=Saccharomyces cerevisiae;CT=Mixture;QY=3.3%;CV=in-house	9	72	16	0.111111111111111	FALSE	2
6	sp|O00116|ADAS_HUMAN	25.826103037803	10	SP=Saccharomyces cerevisiae;CT=Mixture;QY=3.3%;CV=in-house	10	72	16	0.111111111111111	FALSE	2
7	sp|O00116|ADAS_HUMAN	25.7675666098403	11	SP=Saccharomyces cerevisiae;CT=Mixture;QY=3.3%;CV=in-house	11	72	16	0.111111111111111	FALSE	2
8	sp|O00116|ADAS_HUMAN	25.761114278675	4	SP=Saccharomyces cerevisiae;CT=Mixture;QY=5%;CV=in-house	4	72	16	0.111111111111111	FALSE	2
9	sp|O00116|ADAS_HUMAN	25.7518079236504	5	SP=Saccharomyces cerevisiae;CT=Mixture;QY=5%;CV=in-house	5	72	17	0.0555555555555556	FALSE	1
10	sp|O00116|ADAS_HUMAN	25.8161481710563	6	SP=Saccharomyces cerevisiae;CT=Mixture;QY=5%;CV=in-house	6	72	15	0.166666666666667	FALSE	3
11	sp|O00116|ADAS_HUMAN	25.7110645895149	7	SP=Saccharomyces cerevisiae;CT=Mixture;QY=5%;CV=in-house	7	72	15	0.166666666666667	FALSE	3
1	sp|O00139|KIF2A_HUMAN	25.650328561345	1	SP=Saccharomyces cerevisiae;CT=Mixture;QY=10%;CV=in-house	1	45	13	0.133333333333333	FALSE	2
2	sp|O00139|KIF2A_HUMAN	25.7261380027954	2	SP=Saccharomyces cerevisiae;CT=Mixture;QY=10%;CV=in-house	2	45	15	0	FALSE	0
3	sp|O00139|KIF2A_HUMAN	25.7695491222573	3	SP=Saccharomyces cerevisiae;CT=Mixture;QY=10%;CV=in-house	3	45	15	0	FALSE	0
4	sp|O00139|KIF2A_HUMAN	25.8706195040905	8	SP=Saccharomyces cerevisiae;CT=Mixture;QY=3.3%;CV=in-house	8	60	15	0	FALSE	0
5	sp|O00139|KIF2A_HUMAN	25.7575358285659	9	SP=Saccharomyces cerevisiae;CT=Mixture;QY=3.3%;CV=in-house	9	60	15	0	FALSE	0
6	sp|O00139|KIF2A_HUMAN	25.8001787201387	10	SP=Saccharomyces cerevisiae;CT=Mixture;QY=3.3%;CV=in-house	10	60	15	0	FALSE	0
7	sp|O00139|KIF2A_HUMAN	25.8241411014522	11	SP=Saccharomyces cerevisiae;CT=Mixture;QY=3.3%;CV=in-house	11	60	15	0	FALSE	0
8	sp|O00139|KIF2A_HUMAN	25.7404593314032	4	SP=Saccharomyces cerevisiae;CT=Mixture;QY=5%;CV=in-house	4	60	14	0.0666666666666667	FALSE	1
9	sp|O00139|KIF2A_HUMAN	25.8394591697674	5	SP=Saccharomyces cerevisiae;CT=Mixture;QY=5%;CV=in-house	5	60	15	0	FALSE	0
10	sp|O00139|KIF2A_HUMAN	25.7948130742203	6	SP=Saccharomyces cerevisiae;CT=Mixture;QY=5%;CV=in-house	6	60	14	0.0666666666666667	FALSE	1
11	sp|O00139|KIF2A_HUMAN	25.8267425519227	7	SP=Saccharomyces cerevisiae;CT=Mixture;QY=5%;CV=in-house	7	60	15	0	FALSE	0
1	sp|O00148|DX39A_HUMAN	25.4280800751943	1	SP=Saccharomyces cerevisiae;CT=Mixture;QY=10%;CV=in-house	1	24	6	0.25	FALSE	2
2	sp|O00148|DX39A_HUMAN	25.0570200945076	2	SP=Saccharomyces cerevisiae;CT=Mixture;QY=10%;CV=in-house	2	24	8	0	FALSE	0
3	sp|O00148|DX39A_HUMAN	24.822818484003	3	SP=Saccharomyces cerevisiae;CT=Mixture;QY=10%;CV=in-house	3	24	8	0	FALSE	0
4	sp|O00148|DX39A_HUMAN	25.0926256633611	8	SP=Saccharomyces cerevisiae;CT=Mixture;QY=3.3%;CV=in-house	8	32	8	0	FALSE	0
5	sp|O00148|DX39A_HUMAN	25.2478273249833	9	SP=Saccharomyces cerevisiae;CT=Mixture;QY=3.3%;CV=in-house	9	32	8	0	FALSE	0
6	sp|O00148|DX39A_HUMAN	25.0861299559083	10	SP=Saccharomyces cerevisiae;CT=Mixture;QY=3.3%;CV=in-house	10	32	8	0	FALSE	0
7	sp|O00148|DX39A_HUMAN	25.0853402072773	11	SP=Saccharomyces cerevisiae;CT=Mixture;QY=3.3%;CV=in-house	11	32	8	0	FALSE	0
8	sp|O00148|DX39A_HUMAN	25.2292878740259	4	SP=Saccharomyces cerevisiae;CT=Mixture;QY=5%;CV=in-house	4	32	8	0	FALSE	0
9	sp|O00148|DX39A_HUMAN	24.8056928318003	5	SP=Saccharomyces cerevisiae;CT=Mixture;QY=5%;CV=in-house	5	32	8	0	FALSE	0
10	sp|O00148|DX39A_HUMAN	25.1294489770684	6	SP=Saccharomyces cerevisiae;CT=Mixture;QY=5%;CV=in-house	6	32	8	0	FALSE	0
11	sp|O00148|DX39A_HUMAN	24.8767525742498	7	SP=Saccharomyces cerevisiae;CT=Mixture;QY=5%;CV=in-house	7	32	7	0.125	FALSE	1
1	sp|O00151|PDLI1_HUMAN	25.7840468418596	1	SP=Saccharomyces cerevisiae;CT=Mixture;QY=10%;CV=in-house	1	33	9	0.181818181818182	FALSE	2
2	sp|O00151|PDLI1_HUMAN	26.0985150147572	2	SP=Saccharomyces cerevisiae;CT=Mixture;QY=10%;CV=in-house	2	33	10	0.0909090909090909	FALSE	1
3	sp|O00151|PDLI1_HUMAN	26.0245181821763	3	SP=Saccharomyces cerevisiae;CT=Mixture;QY=10%;CV=in-house	3	33	10	0.0909090909090909	FALSE	1
4	sp|O00151|PDLI1_HUMAN	26.1309593701018	8	SP=Saccharomyces cerevisiae;CT=Mixture;QY=3.3%;CV=in-house	8	44	10	0.0909090909090909	FALSE	1
5	sp|O00151|PDLI1_HUMAN	25.9248286007144	9	SP=Saccharomyces cerevisiae;CT=Mixture;QY=3.3%;CV=in-house	9	44	11	0	FALSE	0
6	sp|O00151|PDLI1_HUMAN	26.1475714170616	10	SP=Saccharomyces cerevisiae;CT=Mixture;QY=3.3%;CV=in-house	10	44	11	0	FALSE	0
7	sp|O00151|PDLI1_HUMAN	26.2099083830851	11	SP=Saccharomyces cerevisiae;CT=Mixture;QY=3.3%;CV=in-house	11	44	11	0	FALSE	0
8	sp|O00151|PDLI1_HUMAN	25.9500769780027	4	SP=Saccharomyces cerevisiae;CT=Mixture;QY=5%;CV=in-house	4	44	10	0.0909090909090909	FALSE	1
9	sp|O00151|PDLI1_HUMAN	25.9804175596205	5	SP=Saccharomyces cerevisiae;CT=Mixture;QY=5%;CV=in-house	5	44	10	0.0909090909090909	FALSE	1
10	sp|O00151|PDLI1_HUMAN	26.0583335360185	6	SP=Saccharomyces cerevisiae;CT=Mixture;QY=5%;CV=in-house	6	44	10	0.0909090909090909	FALSE	1
11	sp|O00151|PDLI1_HUMAN	26.0021304529919	7	SP=Saccharomyces cerevisiae;CT=Mixture;QY=5%;CV=in-house	7	44	10	0.0909090909090909	FALSE	1
1	sp|O00154|BACH_HUMAN	25.5922611537402	1	SP=Saccharomyces cerevisiae;CT=Mixture;QY=10%;CV=in-house	1	63	20	0.0476190476190477	FALSE	1
2	sp|O00154|BACH_HUMAN	25.7848033770222	2	SP=Saccharomyces cerevisiae;CT=Mixture;QY=10%;CV=in-house	2	63	20	0.0476190476190477	FALSE	1
3	sp|O00154|BACH_HUMAN	25.590635168186	3	SP=Saccharomyces cerevisiae;CT=Mixture;QY=10%;CV=in-house	3	63	19	0.0952380952380952	FALSE	2
4	sp|O00154|BACH_HUMAN	25.689964296894	8	SP=Saccharomyces cerevisiae;CT=Mixture;QY=3.3%;CV=in-house	8	84	20	0.0476190476190477	FALSE	1
5	sp|O00154|BACH_HUMAN	25.7084936646991	9	SP=Saccharomyces cerevisiae;CT=Mixture;QY=3.3%;CV=in-house	9	84	20	0.0476190476190477	FALSE	1
6	sp|O00154|BACH_HUMAN	25.7316584826625	10	SP=Saccharomyces cerevisiae;CT=Mixture;QY=3.3%;CV=in-house	10	84	19	0.0952380952380952	FALSE	2
7	sp|O00154|BACH_HUMAN	25.8659176778388	11	SP=Saccharomyces cerevisiae;CT=Mixture;QY=3.3%;CV=in-house	11	84	20	0.0476190476190477	FALSE	1
8	sp|O00154|BACH_HUMAN	25.6972346829255	4	SP=Saccharomyces cerevisiae;CT=Mixture;QY=5%;CV=in-house	4	84	20	0.0476190476190477	FALSE	1
9	sp|O00154|BACH_HUMAN	25.9537524119408	5	SP=Saccharomyces cerevisiae;CT=Mixture;QY=5%;CV=in-house	5	84	20	0.0476190476190477	FALSE	1
10	sp|O00154|BACH_HUMAN	25.6914881686773	6	SP=Saccharomyces cerevisiae;CT=Mixture;QY=5%;CV=in-house	6	84	20	0.0476190476190477	FALSE	1
11	sp|O00154|BACH_HUMAN	25.6916849048699	7	SP=Saccharomyces cerevisiae;CT=Mixture;QY=5%;CV=in-house	7	84	19	0.0952380952380952	FALSE	2
1	sp|O00159|MYO1C_HUMAN	25.9327615228714	1	SP=Saccharomyces cerevisiae;CT=Mixture;QY=10%;CV=in-house	1	90	24	0.2	FALSE	6
2	sp|O00159|MYO1C_HUMAN	26.1105473122357	2	SP=Saccharomyces cerevisiae;CT=Mixture;QY=10%;CV=in-house	2	90	28	0.0666666666666667	FALSE	2
3	sp|O00159|MYO1C_HUMAN	26.0637947475826	3	SP=Saccharomyces cerevisiae;CT=Mixture;QY=10%;CV=in-house	3	90	28	0.0666666666666667	FALSE	2
4	sp|O00159|MYO1C_HUMAN	26.2267162642638	8	SP=Saccharomyces cerevisiae;CT=Mixture;QY=3.3%;CV=in-house	8	120	30	0	FALSE	0
5	sp|O00159|MYO1C_HUMAN	26.2602809977766	9	SP=Saccharomyces cerevisiae;CT=Mixture;QY=3.3%;CV=in-house	9	120	29	0.0333333333333333	FALSE	1
6	sp|O00159|MYO1C_HUMAN	26.0726695430488	10	SP=Saccharomyces cerevisiae;CT=Mixture;QY=3.3%;CV=in-house	10	120	29	0.0333333333333333	FALSE	1
7	sp|O00159|MYO1C_HUMAN	26.00696766719	11	SP=Saccharomyces cerevisiae;CT=Mixture;QY=3.3%;CV=in-house	11	120	28	0.0666666666666667	FALSE	2
8	sp|O00159|MYO1C_HUMAN	26.0279786729294	4	SP=Saccharomyces cerevisiae;CT=Mixture;QY=5%;CV=in-house	4	120	28	0.0666666666666667	FALSE	2
9	sp|O00159|MYO1C_HUMAN	26.0729792006979	5	SP=Saccharomyces cerevisiae;CT=Mixture;QY=5%;CV=in-house	5	120	27	0.1	FALSE	3
10	sp|O00159|MYO1C_HUMAN	26.0412807994966	6	SP=Saccharomyces cerevisiae;CT=Mixture;QY=5%;CV=in-house	6	120	28	0.0666666666666667	FALSE	2
11	sp|O00159|MYO1C_HUMAN	26.0482005068029	7	SP=Saccharomyces cerevisiae;CT=Mixture;QY=5%;CV=in-house	7	120	27	0.1	FALSE	3
1	sp|O00161|SNP23_HUMAN	25.1342951629278	1	SP=Saccharomyces cerevisiae;CT=Mixture;QY=10%;CV=in-house	1	30	8	0.2	FALSE	2
2	sp|O00161|SNP23_HUMAN	25.471553549541	2	SP=Saccharomyces cerevisiae;CT=Mixture;QY=10%;CV=in-house	2	30	10	0	FALSE	0
3	sp|O00161|SNP23_HUMAN	24.9163354686141	3	SP=Saccharomyces cerevisiae;CT=Mixture;QY=10%;CV=in-house	3	30	9	0.1	FALSE	1
4	sp|O00161|SNP23_HUMAN	25.7977800319374	8	SP=Saccharomyces cerevisiae;CT=Mixture;QY=3.3%;CV=in-house	8	40	9	0.1	FALSE	1
5	sp|O00161|SNP23_HUMAN	25.0971525171983	9	SP=Saccharomyces cerevisiae;CT=Mixture;QY=3.3%;CV=in-house	9	40	9	0.1	FALSE	1
6	sp|O00161|SNP23_HUMAN	25.2062851918713	10	SP=Saccharomyces cerevisiae;CT=Mixture;QY=3.3%;CV=in-house	10	40	9	0.1	FALSE	1
7	sp|O00161|SNP23_HUMAN	24.503327632807	11	SP=Saccharomyces cerevisiae;CT=Mixture;QY=3.3%;CV=in-house	11	40	8	0.2	FALSE	2
8	sp|O00161|SNP23_HUMAN	25.0116124875574	4	SP=Saccharomyces cerevisiae;CT=Mixture;QY=5%;CV=in-house	4	40	9	0.1	FALSE	1
9	sp|O00161|SNP23_HUMAN	25.1079519658411	5	SP=Saccharomyces cerevisiae;CT=Mixture;QY=5%;CV=in-house	5	40	9	0.1	FALSE	1
10	sp|O00161|SNP23_HUMAN	24.9391303129267	6	SP=Saccharomyces cerevisiae;CT=Mixture;QY=5%;CV=in-house	6	40	8	0.2	FALSE	2
11	sp|O00161|SNP23_HUMAN	25.1590719898993	7	SP=Saccharomyces cerevisiae;CT=Mixture;QY=5%;CV=in-house	7	40	9	0.1	FALSE	1
1	sp|O00165|HAX1_HUMAN	25.0502999721825	1	SP=Saccharomyces cerevisiae;CT=Mixture;QY=10%;CV=in-house	1	15	5	0	FALSE	0
2	sp|O00165|HAX1_HUMAN	24.915392540939	2	SP=Saccharomyces cerevisiae;CT=Mixture;QY=10%;CV=in-house	2	15	5	0	FALSE	0
3	sp|O00165|HAX1_HUMAN	25.3081762587988	3	SP=Saccharomyces cerevisiae;CT=Mixture;QY=10%;CV=in-house	3	15	5	0	FALSE	0
4	sp|O00165|HAX1_HUMAN	25.1728419531158	8	SP=Saccharomyces cerevisiae;CT=Mixture;QY=3.3%;CV=in-house	8	20	5	0	FALSE	0
5	sp|O00165|HAX1_HUMAN	25.2173536900382	9	SP=Saccharomyces cerevisiae;CT=Mixture;QY=3.3%;CV=in-house	9	20	5	0	FALSE	0
6	sp|O00165|HAX1_HUMAN	25.2955939049296	10	SP=Saccharomyces cerevisiae;CT=Mixture;QY=3.3%;CV=in-house	10	20	5	0	FALSE	0
7	sp|O00165|HAX1_HUMAN	25.4571000790368	11	SP=Saccharomyces cerevisiae;CT=Mixture;QY=3.3%;CV=in-house	11	20	5	0	FALSE	0
8	sp|O00165|HAX1_HUMAN	25.5987463443078	4	SP=Saccharomyces cerevisiae;CT=Mixture;QY=5%;CV=in-house	4	20	5	0	FALSE	0
9	sp|O00165|HAX1_HUMAN	25.4508870514119	5	SP=Saccharomyces cerevisiae;CT=Mixture;QY=5%;CV=in-house	5	20	5	0	FALSE	0
10	sp|O00165|HAX1_HUMAN	25.3756583482183	6	SP=Saccharomyces cerevisiae;CT=Mixture;QY=5%;CV=in-house	6	20	5	0	FALSE	0
11	sp|O00165|HAX1_HUMAN	25.309682201248	7	SP=Saccharomyces cerevisiae;CT=Mixture;QY=5%;CV=in-house	7	20	4	0.2	FALSE	1
1	sp|O00170|AIP_HUMAN	26.0670646868736	1	SP=Saccharomyces cerevisiae;CT=Mixture;QY=10%;CV=in-house	1	39	11	0.153846153846154	FALSE	2
2	sp|O00170|AIP_HUMAN	26.0998783070932	2	SP=Saccharomyces cerevisiae;CT=Mixture;QY=10%;CV=in-house	2	39	12	0.0769230769230769	FALSE	1
3	sp|O00170|AIP_HUMAN	26.2355544081674	3	SP=Saccharomyces cerevisiae;CT=Mixture;QY=10%;CV=in-house	3	39	12	0.0769230769230769	FALSE	1
4	sp|O00170|AIP_HUMAN	26.2282595591553	8	SP=Saccharomyces cerevisiae;CT=Mixture;QY=3.3%;CV=in-house	8	52	12	0.0769230769230769	FALSE	1
5	sp|O00170|AIP_HUMAN	26.3561013569216	9	SP=Saccharomyces cerevisiae;CT=Mixture;QY=3.3%;CV=in-house	9	52	13	0	FALSE	0
6	sp|O00170|AIP_HUMAN	26.2733069178631	10	SP=Saccharomyces cerevisiae;CT=Mixture;QY=3.3%;CV=in-house	10	52	13	0	FALSE	0
7	sp|O00170|AIP_HUMAN	26.2811478805186	11	SP=Saccharomyces cerevisiae;CT=Mixture;QY=3.3%;CV=in-house	11	52	12	0.0769230769230769	FALSE	1
8	sp|O00170|AIP_HUMAN	26.1935474039179	4	SP=Saccharomyces cerevisiae;CT=Mixture;QY=5%;CV=in-house	4	52	11	0.153846153846154	FALSE	2
9	sp|O00170|AIP_HUMAN	26.3137088083952	5	SP=Saccharomyces cerevisiae;CT=Mixture;QY=5%;CV=in-house	5	52	13	0	FALSE	0
10	sp|O00170|AIP_HUMAN	26.1879336933193	6	SP=Saccharomyces cerevisiae;CT=Mixture;QY=5%;CV=in-house	6	52	12	0.0769230769230769	FALSE	1
11	sp|O00170|AIP_HUMAN	26.2901270732441	7	SP=Saccharomyces cerevisiae;CT=Mixture;QY=5%;CV=in-house	7	52	13	0	FALSE	0
1	sp|O00178|GTPB1_HUMAN	24.2319949774873	1	SP=Saccharomyces cerevisiae;CT=Mixture;QY=10%;CV=in-house	1	21	6	0.142857142857143	FALSE	1
2	sp|O00178|GTPB1_HUMAN	24.4809059808657	2	SP=Saccharomyces cerevisiae;CT=Mixture;QY=10%;CV=in-house	2	21	6	0.142857142857143	FALSE	1
3	sp|O00178|GTPB1_HUMAN	24.2828152782183	3	SP=Saccharomyces cerevisiae;CT=Mixture;QY=10%;CV=in-house	3	21	7	0	FALSE	0
4	sp|O00178|GTPB1_HUMAN	24.626203072346	8	SP=Saccharomyces cerevisiae;CT=Mixture;QY=3.3%;CV=in-house	8	28	7	0	FALSE	0
5	sp|O00178|GTPB1_HUMAN	24.5034707104487	9	SP=Saccharomyces cerevisiae;CT=Mixture;QY=3.3%;CV=in-house	9	28	6	0.142857142857143	FALSE	1
6	sp|O00178|GTPB1_HUMAN	24.7576277728503	10	SP=Saccharomyces cerevisiae;CT=Mixture;QY=3.3%;CV=in-house	10	28	6	0.142857142857143	FALSE	1
7	sp|O00178|GTPB1_HUMAN	24.6983938660408	11	SP=Saccharomyces cerevisiae;CT=Mixture;QY=3.3%;CV=in-house	11	28	6	0.142857142857143	FALSE	1
8	sp|O00178|GTPB1_HUMAN	24.3917638644559	4	SP=Saccharomyces cerevisiae;CT=Mixture;QY=5%;CV=in-house	4	28	6	0.142857142857143	FALSE	1
9	sp|O00178|GTPB1_HUMAN	24.574273062987	5	SP=Saccharomyces cerevisiae;CT=Mixture;QY=5%;CV=in-house	5	28	7	0	FALSE	0
10	sp|O00178|GTPB1_HUMAN	24.6370421552715	6	SP=Saccharomyces cerevisiae;CT=Mixture;QY=5%;CV=in-house	6	28	7	0	FALSE	0
11	sp|O00178|GTPB1_HUMAN	24.5619426615141	7	SP=Saccharomyces cerevisiae;CT=Mixture;QY=5%;CV=in-house	7	28	7	0	FALSE	0
1	sp|O00186|STXB3_HUMAN	24.5108570218277	1	SP=Saccharomyces cerevisiae;CT=Mixture;QY=10%;CV=in-house	1	24	8	0	FALSE	0
2	sp|O00186|STXB3_HUMAN	24.2374665111435	2	SP=Saccharomyces cerevisiae;CT=Mixture;QY=10%;CV=in-house	2	24	5	0.375	FALSE	3
3	sp|O00186|STXB3_HUMAN	24.5525230062715	3	SP=Saccharomyces cerevisiae;CT=Mixture;QY=10%;CV=in-house	3	24	6	0.25	FALSE	2
4	sp|O00186|STXB3_HUMAN	25.1330480501501	8	SP=Saccharomyces cerevisiae;CT=Mixture;QY=3.3%;CV=in-house	8	32	6	0.25	FALSE	2
5	sp|O00186|STXB3_HUMAN	24.8218152061908	9	SP=Saccharomyces cerevisiae;CT=Mixture;QY=3.3%;CV=in-house	9	32	8	0	FALSE	0
6	sp|O00186|STXB3_HUMAN	24.9588793083061	10	SP=Saccharomyces cerevisiae;CT=Mixture;QY=3.3%;CV=in-house	10	32	7	0.125	FALSE	1
7	sp|O00186|STXB3_HUMAN	24.8299247224561	11	SP=Saccharomyces cerevisiae;CT=Mixture;QY=3.3%;CV=in-house	11	32	8	0	FALSE	0
8	sp|O00186|STXB3_HUMAN	24.7356326686344	4	SP=Saccharomyces cerevisiae;CT=Mixture;QY=5%;CV=in-house	4	32	7	0.125	FALSE	1
9	sp|O00186|STXB3_HUMAN	24.6183606382758	5	SP=Saccharomyces cerevisiae;CT=Mixture;QY=5%;CV=in-house	5	32	7	0.125	FALSE	1
10	sp|O00186|STXB3_HUMAN	24.5507564161678	6	SP=Saccharomyces cerevisiae;CT=Mixture;QY=5%;CV=in-house	6	32	7	0.125	FALSE	1
11	sp|O00186|STXB3_HUMAN	24.7508040653277	7	SP=Saccharomyces cerevisiae;CT=Mixture;QY=5%;CV=in-house	7	32	7	0.125	FALSE	1
1	sp|O00189|AP4M1_HUMAN	22.7170682938282	1	SP=Saccharomyces cerevisiae;CT=Mixture;QY=10%;CV=in-house	1	6	1	0.5	TRUE	1
2	sp|O00189|AP4M1_HUMAN	22.8581133861615	2	SP=Saccharomyces cerevisiae;CT=Mixture;QY=10%;CV=in-house	2	6	1	0.5	TRUE	1
3	sp|O00189|AP4M1_HUMAN	22.2110625774512	3	SP=Saccharomyces cerevisiae;CT=Mixture;QY=10%;CV=in-house	3	6	1	0.5	TRUE	1
4	sp|O00189|AP4M1_HUMAN	23.7331206236837	8	SP=Saccharomyces cerevisiae;CT=Mixture;QY=3.3%;CV=in-house	8	8	2	0	FALSE	0
5	sp|O00189|AP4M1_HUMAN	23.1311738669765	9	SP=Saccharomyces cerevisiae;CT=Mixture;QY=3.3%;CV=in-house	9	8	2	0	FALSE	0
6	sp|O00189|AP4M1_HUMAN	22.7684971069998	10	SP=Saccharomyces cerevisiae;CT=Mixture;QY=3.3%;CV=in-house	10	8	1	0.5	TRUE	1
7	sp|O00189|AP4M1_HUMAN	21.8265420223064	11	SP=Saccharomyces cerevisiae;CT=Mixture;QY=3.3%;CV=in-house	11	8	2	0	FALSE	0
8	sp|O00189|AP4M1_HUMAN	23.0604498194221	4	SP=Saccharomyces cerevisiae;CT=Mixture;QY=5%;CV=in-house	4	8	1	0.5	TRUE	1
9	sp|O00189|AP4M1_HUMAN	23.2681678505704	5	SP=Saccharomyces cerevisiae;CT=Mixture;QY=5%;CV=in-house	5	8	2	0	FALSE	0
10	sp|O00189|AP4M1_HUMAN	22.6415589290083	6	SP=Saccharomyces cerevisiae;CT=Mixture;QY=5%;CV=in-house	6	8	1	0.5	TRUE	1
11	sp|O00189|AP4M1_HUMAN	22.9817333395529	7	SP=Saccharomyces cerevisiae;CT=Mixture;QY=5%;CV=in-house	7	8	2	0	FALSE	0
1	sp|O00192|ARVC_HUMAN	24.2975358477665	1	SP=Saccharomyces cerevisiae;CT=Mixture;QY=10%;CV=in-house	1	27	8	0.111111111111111	FALSE	1
2	sp|O00192|ARVC_HUMAN	24.4080060784899	2	SP=Saccharomyces cerevisiae;CT=Mixture;QY=10%;CV=in-house	2	27	9	0	FALSE	0
3	sp|O00192|ARVC_HUMAN	24.4181853635438	3	SP=Saccharomyces cerevisiae;CT=Mixture;QY=10%;CV=in-house	3	27	9	0	FALSE	0
4	sp|O00192|ARVC_HUMAN	24.3991379800998	8	SP=Saccharomyces cerevisiae;CT=Mixture;QY=3.3%;CV=in-house	8	36	9	0	FALSE	0
5	sp|O00192|ARVC_HUMAN	24.5699367570614	9	SP=Saccharomyces cerevisiae;CT=Mixture;QY=3.3%;CV=in-house	9	36	9	0	FALSE	0
6	sp|O00192|ARVC_HUMAN	24.5797337299483	10	SP=Saccharomyces cerevisiae;CT=Mixture;QY=3.3%;CV=in-house	10	36	9	0	FALSE	0
7	sp|O00192|ARVC_HUMAN	24.6915917575795	11	SP=Saccharomyces cerevisiae;CT=Mixture;QY=3.3%;CV=in-house	11	36	9	0	FALSE	0
8	sp|O00192|ARVC_HUMAN	24.6290157497442	4	SP=Saccharomyces cerevisiae;CT=Mixture;QY=5%;CV=in-house	4	36	8	0.111111111111111	FALSE	1
9	sp|O00192|ARVC_HUMAN	24.5935707015665	5	SP=Saccharomyces cerevisiae;CT=Mixture;QY=5%;CV=in-house	5	36	9	0	FALSE	0
10	sp|O00192|ARVC_HUMAN	24.6992119507557	6	SP=Saccharomyces cerevisiae;CT=Mixture;QY=5%;CV=in-house	6	36	9	0	FALSE	0
11	sp|O00192|ARVC_HUMAN	24.7129928912357	7	SP=Saccharomyces cerevisiae;CT=Mixture;QY=5%;CV=in-house	7	36	9	0	FALSE	0
1	sp|O00193|SMAP_HUMAN	22.7119773260324	1	SP=Saccharomyces cerevisiae;CT=Mixture;QY=10%;CV=in-house	1	18	3	0.5	TRUE	3
2	sp|O00193|SMAP_HUMAN	24.2311072071658	2	SP=Saccharomyces cerevisiae;CT=Mixture;QY=10%;CV=in-house	2	18	6	0	FALSE	0
3	sp|O00193|SMAP_HUMAN	24.83292564717	3	SP=Saccharomyces cerevisiae;CT=Mixture;QY=10%;CV=in-house	3	18	6	0	FALSE	0
4	sp|O00193|SMAP_HUMAN	24.4176021075262	8	SP=Saccharomyces cerevisiae;CT=Mixture;QY=3.3%;CV=in-house	8	24	6	0	FALSE	0
5	sp|O00193|SMAP_HUMAN	24.6565225254489	9	SP=Saccharomyces cerevisiae;CT=Mixture;QY=3.3%;CV=in-house	9	24	6	0	FALSE	0
6	sp|O00193|SMAP_HUMAN	24.6389737539304	10	SP=Saccharomyces cerevisiae;CT=Mixture;QY=3.3%;CV=in-house	10	24	6	0	FALSE	0
7	sp|O00193|SMAP_HUMAN	24.6040442560818	11	SP=Saccharomyces cerevisiae;CT=Mixture;QY=3.3%;CV=in-house	11	24	6	0	FALSE	0
8	sp|O00193|SMAP_HUMAN	24.6479372928773	4	SP=Saccharomyces cerevisiae;CT=Mixture;QY=5%;CV=in-house	4	24	6	0	FALSE	0
9	sp|O00193|SMAP_HUMAN	24.5676315376817	5	SP=Saccharomyces cerevisiae;CT=Mixture;QY=5%;CV=in-house	5	24	6	0	FALSE	0
10	sp|O00193|SMAP_HUMAN	24.5958362722434	6	SP=Saccharomyces cerevisiae;CT=Mixture;QY=5%;CV=in-house	6	24	6	0	FALSE	0
11	sp|O00193|SMAP_HUMAN	24.5843721327317	7	SP=Saccharomyces cerevisiae;CT=Mixture;QY=5%;CV=in-house	7	24	6	0	FALSE	0
1	sp|O00194|RB27B_HUMAN	25.0129613503259	1	SP=Saccharomyces cerevisiae;CT=Mixture;QY=10%;CV=in-house	1	3	1	0	FALSE	0
2	sp|O00194|RB27B_HUMAN	25.9638855350957	2	SP=Saccharomyces cerevisiae;CT=Mixture;QY=10%;CV=in-house	2	3	1	0	FALSE	0
3	sp|O00194|RB27B_HUMAN	25.4673667248733	3	SP=Saccharomyces cerevisiae;CT=Mixture;QY=10%;CV=in-house	3	3	1	0	FALSE	0
4	sp|O00194|RB27B_HUMAN	25.910761560468	8	SP=Saccharomyces cerevisiae;CT=Mixture;QY=3.3%;CV=in-house	8	4	1	0	FALSE	0
5	sp|O00194|RB27B_HUMAN	25.2868290823865	9	SP=Saccharomyces cerevisiae;CT=Mixture;QY=3.3%;CV=in-house	9	4	1	0	FALSE	0
6	sp|O00194|RB27B_HUMAN	25.533147351362	10	SP=Saccharomyces cerevisiae;CT=Mixture;QY=3.3%;CV=in-house	10	4	1	0	FALSE	0
7	sp|O00194|RB27B_HUMAN	24.115473517519	11	SP=Saccharomyces cerevisiae;CT=Mixture;QY=3.3%;CV=in-house	11	4	1	0	FALSE	0
8	sp|O00194|RB27B_HUMAN	23.2123363402635	4	SP=Saccharomyces cerevisiae;CT=Mixture;QY=5%;CV=in-house	4	4	1	0	FALSE	0
9	sp|O00194|RB27B_HUMAN	23.3002549202241	5	SP=Saccharomyces cerevisiae;CT=Mixture;QY=5%;CV=in-house	5	4	1	0	FALSE	0
10	sp|O00194|RB27B_HUMAN	24.9226976314349	6	SP=Saccharomyces cerevisiae;CT=Mixture;QY=5%;CV=in-house	6	4	1	0	FALSE	0
11	sp|O00194|RB27B_HUMAN	25.5136243072884	7	SP=Saccharomyces cerevisiae;CT=Mixture;QY=5%;CV=in-house	7	4	1	0	FALSE	0
1	sp|O00203|AP3B1_HUMAN	26.0866207403898	1	SP=Saccharomyces cerevisiae;CT=Mixture;QY=10%;CV=in-house	1	39	11	0.153846153846154	FALSE	2
2	sp|O00203|AP3B1_HUMAN	26.1869158464044	2	SP=Saccharomyces cerevisiae;CT=Mixture;QY=10%;CV=in-house	2	39	13	0	FALSE	0
3	sp|O00203|AP3B1_HUMAN	26.2482295211999	3	SP=Saccharomyces cerevisiae;CT=Mixture;QY=10%;CV=in-house	3	39	13	0	FALSE	0
4	sp|O00203|AP3B1_HUMAN	26.1936947682152	8	SP=Saccharomyces cerevisiae;CT=Mixture;QY=3.3%;CV=in-house	8	52	12	0.0769230769230769	FALSE	1
5	sp|O00203|AP3B1_HUMAN	26.1828522151949	9	SP=Saccharomyces cerevisiae;CT=Mixture;QY=3.3%;CV=in-house	9	52	12	0.0769230769230769	FALSE	1
6	sp|O00203|AP3B1_HUMAN	26.1855879303321	10	SP=Saccharomyces cerevisiae;CT=Mixture;QY=3.3%;CV=in-house	10	52	13	0	FALSE	0
7	sp|O00203|AP3B1_HUMAN	26.1921376775669	11	SP=Saccharomyces cerevisiae;CT=Mixture;QY=3.3%;CV=in-house	11	52	12	0.0769230769230769	FALSE	1
8	sp|O00203|AP3B1_HUMAN	26.1759905062876	4	SP=Saccharomyces cerevisiae;CT=Mixture;QY=5%;CV=in-house	4	52	12	0.0769230769230769	FALSE	1
9	sp|O00203|AP3B1_HUMAN	26.2543657533424	5	SP=Saccharomyces cerevisiae;CT=Mixture;QY=5%;CV=in-house	5	52	12	0.0769230769230769	FALSE	1
10	sp|O00203|AP3B1_HUMAN	26.2124688514727	6	SP=Saccharomyces cerevisiae;CT=Mixture;QY=5%;CV=in-house	6	52	11	0.153846153846154	FALSE	2
11	sp|O00203|AP3B1_HUMAN	26.2109401898869	7	SP=Saccharomyces cerevisiae;CT=Mixture;QY=5%;CV=in-house	7	52	12	0.0769230769230769	FALSE	1
1	sp|O00213|APBB1_HUMAN	23.016449744659	1	SP=Saccharomyces cerevisiae;CT=Mixture;QY=10%;CV=in-house	1	6	1	0.5	TRUE	1
2	sp|O00213|APBB1_HUMAN	22.7677888573752	2	SP=Saccharomyces cerevisiae;CT=Mixture;QY=10%;CV=in-house	2	6	2	0	FALSE	0
3	sp|O00213|APBB1_HUMAN	23.0837108537285	3	SP=Saccharomyces cerevisiae;CT=Mixture;QY=10%;CV=in-house	3	6	2	0	FALSE	0
4	sp|O00213|APBB1_HUMAN	23.8485667978745	8	SP=Saccharomyces cerevisiae;CT=Mixture;QY=3.3%;CV=in-house	8	8	2	0	FALSE	0
5	sp|O00213|APBB1_HUMAN	23.2744233666788	9	SP=Saccharomyces cerevisiae;CT=Mixture;QY=3.3%;CV=in-house	9	8	2	0	FALSE	0
6	sp|O00213|APBB1_HUMAN	23.8601680072606	10	SP=Saccharomyces cerevisiae;CT=Mixture;QY=3.3%;CV=in-house	10	8	2	0	FALSE	0
7	sp|O00213|APBB1_HUMAN	23.9950542996671	11	SP=Saccharomyces cerevisiae;CT=Mixture;QY=3.3%;CV=in-house	11	8	2	0	FALSE	0
8	sp|O00213|APBB1_HUMAN	24.2071656537559	4	SP=Saccharomyces cerevisiae;CT=Mixture;QY=5%;CV=in-house	4	8	2	0	FALSE	0
9	sp|O00213|APBB1_HUMAN	23.7806610532629	5	SP=Saccharomyces cerevisiae;CT=Mixture;QY=5%;CV=in-house	5	8	2	0	FALSE	0
10	sp|O00213|APBB1_HUMAN	24.0896914588178	6	SP=Saccharomyces cerevisiae;CT=Mixture;QY=5%;CV=in-house	6	8	2	0	FALSE	0
11	sp|O00213|APBB1_HUMAN	24.1854026910614	7	SP=Saccharomyces cerevisiae;CT=Mixture;QY=5%;CV=in-house	7	8	2	0	FALSE	0
1	sp|O00214|LEG8_HUMAN	24.6832567768505	1	SP=Saccharomyces cerevisiae;CT=Mixture;QY=10%;CV=in-house	1	12	4	0	FALSE	0
2	sp|O00214|LEG8_HUMAN	24.7947896632764	2	SP=Saccharomyces cerevisiae;CT=Mixture;QY=10%;CV=in-house	2	12	3	0.25	FALSE	1
3	sp|O00214|LEG8_HUMAN	24.6839090162041	3	SP=Saccharomyces cerevisiae;CT=Mixture;QY=10%;CV=in-house	3	12	4	0	FALSE	0
4	sp|O00214|LEG8_HUMAN	22.6033535821916	8	SP=Saccharomyces cerevisiae;CT=Mixture;QY=3.3%;CV=in-house	8	16	4	0	FALSE	0
5	sp|O00214|LEG8_HUMAN	24.8245068375793	9	SP=Saccharomyces cerevisiae;CT=Mixture;QY=3.3%;CV=in-house	9	16	4	0	FALSE	0
6	sp|O00214|LEG8_HUMAN	24.723427179733	10	SP=Saccharomyces cerevisiae;CT=Mixture;QY=3.3%;CV=in-house	10	16	4	0	FALSE	0
7	sp|O00214|LEG8_HUMAN	24.9136621062435	11	SP=Saccharomyces cerevisiae;CT=Mixture;QY=3.3%;CV=in-house	11	16	4	0	FALSE	0
8	sp|O00214|LEG8_HUMAN	24.8914286498856	4	SP=Saccharomyces cerevisiae;CT=Mixture;QY=5%;CV=in-house	4	16	4	0	FALSE	0
9	sp|O00214|LEG8_HUMAN	25.0006997079622	5	SP=Saccharomyces cerevisiae;CT=Mixture;QY=5%;CV=in-house	5	16	4	0	FALSE	0
10	sp|O00214|LEG8_HUMAN	25.0647654315634	6	SP=Saccharomyces cerevisiae;CT=Mixture;QY=5%;CV=in-house	6	16	4	0	FALSE	0
11	sp|O00214|LEG8_HUMAN	24.9270905400185	7	SP=Saccharomyces cerevisiae;CT=Mixture;QY=5%;CV=in-house	7	16	4	0	FALSE	0
1	sp|O00217|NDUS8_HUMAN	26.458290841361	1	SP=Saccharomyces cerevisiae;CT=Mixture;QY=10%;CV=in-house	1	9	3	0	FALSE	0
2	sp|O00217|NDUS8_HUMAN	26.3797863748303	2	SP=Saccharomyces cerevisiae;CT=Mixture;QY=10%;CV=in-house	2	9	2	0.333333333333333	FALSE	1
3	sp|O00217|NDUS8_HUMAN	26.5496129339646	3	SP=Saccharomyces cerevisiae;CT=Mixture;QY=10%;CV=in-house	3	9	3	0	FALSE	0
4	sp|O00217|NDUS8_HUMAN	26.3326748260768	8	SP=Saccharomyces cerevisiae;CT=Mixture;QY=3.3%;CV=in-house	8	12	3	0	FALSE	0
5	sp|O00217|NDUS8_HUMAN	26.6555745850473	9	SP=Saccharomyces cerevisiae;CT=Mixture;QY=3.3%;CV=in-house	9	12	3	0	FALSE	0
6	sp|O00217|NDUS8_HUMAN	26.6686101347852	10	SP=Saccharomyces cerevisiae;CT=Mixture;QY=3.3%;CV=in-house	10	12	3	0	FALSE	0
7	sp|O00217|NDUS8_HUMAN	26.6043066980031	11	SP=Saccharomyces cerevisiae;CT=Mixture;QY=3.3%;CV=in-house	11	12	3	0	FALSE	0
8	sp|O00217|NDUS8_HUMAN	26.5652844596536	4	SP=Saccharomyces cerevisiae;CT=Mixture;QY=5%;CV=in-house	4	12	3	0	FALSE	0
9	sp|O00217|NDUS8_HUMAN	26.695916021855	5	SP=Saccharomyces cerevisiae;CT=Mixture;QY=5%;CV=in-house	5	12	3	0	FALSE	0
10	sp|O00217|NDUS8_HUMAN	26.6327918464679	6	SP=Saccharomyces cerevisiae;CT=Mixture;QY=5%;CV=in-house	6	12	3	0	FALSE	0
11	sp|O00217|NDUS8_HUMAN	26.5640800231868	7	SP=Saccharomyces cerevisiae;CT=Mixture;QY=5%;CV=in-house	7	12	3	0	FALSE	0
1	sp|O00231|PSD11_HUMAN	26.6813061632248	1	SP=Saccharomyces cerevisiae;CT=Mixture;QY=10%;CV=in-house	1	96	29	0.09375	FALSE	3
2	sp|O00231|PSD11_HUMAN	26.7532920121917	2	SP=Saccharomyces cerevisiae;CT=Mixture;QY=10%;CV=in-house	2	96	31	0.03125	FALSE	1
3	sp|O00231|PSD11_HUMAN	26.6829732077307	3	SP=Saccharomyces cerevisiae;CT=Mixture;QY=10%;CV=in-house	3	96	31	0.03125	FALSE	1
4	sp|O00231|PSD11_HUMAN	26.7916470225882	8	SP=Saccharomyces cerevisiae;CT=Mixture;QY=3.3%;CV=in-house	8	128	31	0.03125	FALSE	1
5	sp|O00231|PSD11_HUMAN	26.8342672463255	9	SP=Saccharomyces cerevisiae;CT=Mixture;QY=3.3%;CV=in-house	9	128	29	0.09375	FALSE	3
6	sp|O00231|PSD11_HUMAN	26.6648179923457	10	SP=Saccharomyces cerevisiae;CT=Mixture;QY=3.3%;CV=in-house	10	128	30	0.0625	FALSE	2
7	sp|O00231|PSD11_HUMAN	26.7074853511572	11	SP=Saccharomyces cerevisiae;CT=Mixture;QY=3.3%;CV=in-house	11	128	30	0.0625	FALSE	2
8	sp|O00231|PSD11_HUMAN	26.7630815973426	4	SP=Saccharomyces cerevisiae;CT=Mixture;QY=5%;CV=in-house	4	128	29	0.09375	FALSE	3
9	sp|O00231|PSD11_HUMAN	26.6946120178361	5	SP=Saccharomyces cerevisiae;CT=Mixture;QY=5%;CV=in-house	5	128	29	0.09375	FALSE	3
10	sp|O00231|PSD11_HUMAN	26.6983911198895	6	SP=Saccharomyces cerevisiae;CT=Mixture;QY=5%;CV=in-house	6	128	30	0.0625	FALSE	2
11	sp|O00231|PSD11_HUMAN	26.7025766339909	7	SP=Saccharomyces cerevisiae;CT=Mixture;QY=5%;CV=in-house	7	128	29	0.09375	FALSE	3
1	sp|O00232|PSD12_HUMAN	26.3361909402414	1	SP=Saccharomyces cerevisiae;CT=Mixture;QY=10%;CV=in-house	1	45	13	0.133333333333333	FALSE	2
2	sp|O00232|PSD12_HUMAN	26.7066467668294	2	SP=Saccharomyces cerevisiae;CT=Mixture;QY=10%;CV=in-house	2	45	14	0.0666666666666667	FALSE	1
3	sp|O00232|PSD12_HUMAN	26.7777220269893	3	SP=Saccharomyces cerevisiae;CT=Mixture;QY=10%;CV=in-house	3	45	14	0.0666666666666667	FALSE	1
4	sp|O00232|PSD12_HUMAN	26.7998688555938	8	SP=Saccharomyces cerevisiae;CT=Mixture;QY=3.3%;CV=in-house	8	60	15	0	FALSE	0
5	sp|O00232|PSD12_HUMAN	26.6347382908946	9	SP=Saccharomyces cerevisiae;CT=Mixture;QY=3.3%;CV=in-house	9	60	15	0	FALSE	0
6	sp|O00232|PSD12_HUMAN	26.7785477338715	10	SP=Saccharomyces cerevisiae;CT=Mixture;QY=3.3%;CV=in-house	10	60	15	0	FALSE	0
7	sp|O00232|PSD12_HUMAN	26.7458105328786	11	SP=Saccharomyces cerevisiae;CT=Mixture;QY=3.3%;CV=in-house	11	60	15	0	FALSE	0
8	sp|O00232|PSD12_HUMAN	26.664536816076	4	SP=Saccharomyces cerevisiae;CT=Mixture;QY=5%;CV=in-house	4	60	15	0	FALSE	0
9	sp|O00232|PSD12_HUMAN	26.7913412160347	5	SP=Saccharomyces cerevisiae;CT=Mixture;QY=5%;CV=in-house	5	60	15	0	FALSE	0
10	sp|O00232|PSD12_HUMAN	26.782838307883	6	SP=Saccharomyces cerevisiae;CT=Mixture;QY=5%;CV=in-house	6	60	15	0	FALSE	0
11	sp|O00232|PSD12_HUMAN	26.7453263870008	7	SP=Saccharomyces cerevisiae;CT=Mixture;QY=5%;CV=in-house	7	60	14	0.0666666666666667	FALSE	1
1	sp|O00233|PSMD9_HUMAN	26.6031171825892	1	SP=Saccharomyces cerevisiae;CT=Mixture;QY=10%;CV=in-house	1	18	5	0.166666666666667	FALSE	1
2	sp|O00233|PSMD9_HUMAN	26.8412774531357	2	SP=Saccharomyces cerevisiae;CT=Mixture;QY=10%;CV=in-house	2	18	5	0.166666666666667	FALSE	1
3	sp|O00233|PSMD9_HUMAN	26.5457050431391	3	SP=Saccharomyces cerevisiae;CT=Mixture;QY=10%;CV=in-house	3	18	5	0.166666666666667	FALSE	1
4	sp|O00233|PSMD9_HUMAN	26.735137253711	8	SP=Saccharomyces cerevisiae;CT=Mixture;QY=3.3%;CV=in-house	8	24	6	0	FALSE	0
5	sp|O00233|PSMD9_HUMAN	26.811903361405	9	SP=Saccharomyces cerevisiae;CT=Mixture;QY=3.3%;CV=in-house	9	24	5	0.166666666666667	FALSE	1
6	sp|O00233|PSMD9_HUMAN	26.6029923624822	10	SP=Saccharomyces cerevisiae;CT=Mixture;QY=3.3%;CV=in-house	10	24	5	0.166666666666667	FALSE	1
7	sp|O00233|PSMD9_HUMAN	26.3412426670836	11	SP=Saccharomyces cerevisiae;CT=Mixture;QY=3.3%;CV=in-house	11	24	5	0.166666666666667	FALSE	1
8	sp|O00233|PSMD9_HUMAN	26.6159517586055	4	SP=Saccharomyces cerevisiae;CT=Mixture;QY=5%;CV=in-house	4	24	6	0	FALSE	0
9	sp|O00233|PSMD9_HUMAN	26.6240796439494	5	SP=Saccharomyces cerevisiae;CT=Mixture;QY=5%;CV=in-house	5	24	5	0.166666666666667	FALSE	1
10	sp|O00233|PSMD9_HUMAN	26.5159559618429	6	SP=Saccharomyces cerevisiae;CT=Mixture;QY=5%;CV=in-house	6	24	5	0.166666666666667	FALSE	1
11	sp|O00233|PSMD9_HUMAN	26.6186044898792	7	SP=Saccharomyces cerevisiae;CT=Mixture;QY=5%;CV=in-house	7	24	5	0.166666666666667	FALSE	1
1	sp|O00244|ATOX1_HUMAN	25.5657555375787	1	SP=Saccharomyces cerevisiae;CT=Mixture;QY=10%;CV=in-house	1	6	1	0.5	TRUE	1
2	sp|O00244|ATOX1_HUMAN	25.7679982011384	2	SP=Saccharomyces cerevisiae;CT=Mixture;QY=10%;CV=in-house	2	6	1	0.5	TRUE	1
3	sp|O00244|ATOX1_HUMAN	25.773295230911	3	SP=Saccharomyces cerevisiae;CT=Mixture;QY=10%;CV=in-house	3	6	1	0.5	TRUE	1
4	sp|O00244|ATOX1_HUMAN	26.2831485650326	8	SP=Saccharomyces cerevisiae;CT=Mixture;QY=3.3%;CV=in-house	8	8	2	0	FALSE	0
5	sp|O00244|ATOX1_HUMAN	25.8816651517111	9	SP=Saccharomyces cerevisiae;CT=Mixture;QY=3.3%;CV=in-house	9	8	2	0	FALSE	0
6	sp|O00244|ATOX1_HUMAN	25.7330273571857	10	SP=Saccharomyces cerevisiae;CT=Mixture;QY=3.3%;CV=in-house	10	8	1	0.5	TRUE	1
7	sp|O00244|ATOX1_HUMAN	25.5679373999461	11	SP=Saccharomyces cerevisiae;CT=Mixture;QY=3.3%;CV=in-house	11	8	1	0.5	TRUE	1
8	sp|O00244|ATOX1_HUMAN	22.2076646107045	4	SP=Saccharomyces cerevisiae;CT=Mixture;QY=5%;CV=in-house	4	8	1	0.5	TRUE	1
9	sp|O00244|ATOX1_HUMAN	25.6851248756926	5	SP=Saccharomyces cerevisiae;CT=Mixture;QY=5%;CV=in-house	5	8	1	0.5	TRUE	1
10	sp|O00244|ATOX1_HUMAN	25.5876186273477	6	SP=Saccharomyces cerevisiae;CT=Mixture;QY=5%;CV=in-house	6	8	1	0.5	TRUE	1
11	sp|O00244|ATOX1_HUMAN	26.0175103591843	7	SP=Saccharomyces cerevisiae;CT=Mixture;QY=5%;CV=in-house	7	8	2	0	FALSE	0
1	sp|O00255|MEN1_HUMAN	24.3101683950598	1	SP=Saccharomyces cerevisiae;CT=Mixture;QY=10%;CV=in-house	1	15	4	0.2	FALSE	1
2	sp|O00255|MEN1_HUMAN	25.0435731522703	2	SP=Saccharomyces cerevisiae;CT=Mixture;QY=10%;CV=in-house	2	15	4	0.2	FALSE	1
3	sp|O00255|MEN1_HUMAN	24.9986781499082	3	SP=Saccharomyces cerevisiae;CT=Mixture;QY=10%;CV=in-house	3	15	5	0	FALSE	0
4	sp|O00255|MEN1_HUMAN	25.0100955507733	8	SP=Saccharomyces cerevisiae;CT=Mixture;QY=3.3%;CV=in-house	8	20	5	0	FALSE	0
5	sp|O00255|MEN1_HUMAN	25.0082969552899	9	SP=Saccharomyces cerevisiae;CT=Mixture;QY=3.3%;CV=in-house	9	20	4	0.2	FALSE	1
6	sp|O00255|MEN1_HUMAN	25.1787791447032	10	SP=Saccharomyces cerevisiae;CT=Mixture;QY=3.3%;CV=in-house	10	20	5	0	FALSE	0
7	sp|O00255|MEN1_HUMAN	24.9047928361996	11	SP=Saccharomyces cerevisiae;CT=Mixture;QY=3.3%;CV=in-house	11	20	5	0	FALSE	0
8	sp|O00255|MEN1_HUMAN	24.6029435637535	4	SP=Saccharomyces cerevisiae;CT=Mixture;QY=5%;CV=in-house	4	20	4	0.2	FALSE	1
9	sp|O00255|MEN1_HUMAN	24.8416270551911	5	SP=Saccharomyces cerevisiae;CT=Mixture;QY=5%;CV=in-house	5	20	5	0	FALSE	0
10	sp|O00255|MEN1_HUMAN	24.9955640973503	6	SP=Saccharomyces cerevisiae;CT=Mixture;QY=5%;CV=in-house	6	20	5	0	FALSE	0
11	sp|O00255|MEN1_HUMAN	25.0804360348827	7	SP=Saccharomyces cerevisiae;CT=Mixture;QY=5%;CV=in-house	7	20	4	0.2	FALSE	1
1	sp|O00257|CBX4_HUMAN	24.5510419134716	1	SP=Saccharomyces cerevisiae;CT=Mixture;QY=10%;CV=in-house	1	9	3	0	FALSE	0
2	sp|O00257|CBX4_HUMAN	24.1166626953491	2	SP=Saccharomyces cerevisiae;CT=Mixture;QY=10%;CV=in-house	2	9	2	0.333333333333333	FALSE	1
3	sp|O00257|CBX4_HUMAN	23.8071146770788	3	SP=Saccharomyces cerevisiae;CT=Mixture;QY=10%;CV=in-house	3	9	3	0	FALSE	0
4	sp|O00257|CBX4_HUMAN	24.0699627751324	8	SP=Saccharomyces cerevisiae;CT=Mixture;QY=3.3%;CV=in-house	8	12	3	0	FALSE	0
5	sp|O00257|CBX4_HUMAN	23.0285308280741	9	SP=Saccharomyces cerevisiae;CT=Mixture;QY=3.3%;CV=in-house	9	12	1	0.666666666666667	TRUE	2
6	sp|O00257|CBX4_HUMAN	23.0148512639367	10	SP=Saccharomyces cerevisiae;CT=Mixture;QY=3.3%;CV=in-house	10	12	1	0.666666666666667	TRUE	2
7	sp|O00257|CBX4_HUMAN	22.7739581565817	11	SP=Saccharomyces cerevisiae;CT=Mixture;QY=3.3%;CV=in-house	11	12	2	0.333333333333333	FALSE	1
8	sp|O00257|CBX4_HUMAN	23.4218218753951	4	SP=Saccharomyces cerevisiae;CT=Mixture;QY=5%;CV=in-house	4	12	2	0.333333333333333	FALSE	1
9	sp|O00257|CBX4_HUMAN	23.0960714976408	5	SP=Saccharomyces cerevisiae;CT=Mixture;QY=5%;CV=in-house	5	12	1	0.666666666666667	TRUE	2
10	sp|O00257|CBX4_HUMAN	23.0029835039767	6	SP=Saccharomyces cerevisiae;CT=Mixture;QY=5%;CV=in-house	6	12	1	0.666666666666667	TRUE	2
11	sp|O00257|CBX4_HUMAN	23.8541406226982	7	SP=Saccharomyces cerevisiae;CT=Mixture;QY=5%;CV=in-house	7	12	2	0.333333333333333	FALSE	1
1	sp|O00258|GET1_HUMAN	24.5526234637324	1	SP=Saccharomyces cerevisiae;CT=Mixture;QY=10%;CV=in-house	1	6	1	0.5	TRUE	1
2	sp|O00258|GET1_HUMAN	23.8927080488796	2	SP=Saccharomyces cerevisiae;CT=Mixture;QY=10%;CV=in-house	2	6	1	0.5	TRUE	1
3	sp|O00258|GET1_HUMAN	22.8284196180025	3	SP=Saccharomyces cerevisiae;CT=Mixture;QY=10%;CV=in-house	3	6	2	0	FALSE	0
4	sp|O00258|GET1_HUMAN	24.4549556094682	8	SP=Saccharomyces cerevisiae;CT=Mixture;QY=3.3%;CV=in-house	8	8	1	0.5	TRUE	1
5	sp|O00258|GET1_HUMAN	24.4605286131324	9	SP=Saccharomyces cerevisiae;CT=Mixture;QY=3.3%;CV=in-house	9	8	1	0.5	TRUE	1
6	sp|O00258|GET1_HUMAN	24.8494120631233	10	SP=Saccharomyces cerevisiae;CT=Mixture;QY=3.3%;CV=in-house	10	8	2	0	FALSE	0
7	sp|O00258|GET1_HUMAN	24.2149874517813	11	SP=Saccharomyces cerevisiae;CT=Mixture;QY=3.3%;CV=in-house	11	8	1	0.5	TRUE	1
8	sp|O00258|GET1_HUMAN	24.7102003699651	4	SP=Saccharomyces cerevisiae;CT=Mixture;QY=5%;CV=in-house	4	8	2	0	FALSE	0
9	sp|O00258|GET1_HUMAN	24.2799812783503	5	SP=Saccharomyces cerevisiae;CT=Mixture;QY=5%;CV=in-house	5	8	1	0.5	TRUE	1
10	sp|O00258|GET1_HUMAN	24.2210585396337	6	SP=Saccharomyces cerevisiae;CT=Mixture;QY=5%;CV=in-house	6	8	1	0.5	TRUE	1
11	sp|O00258|GET1_HUMAN	24.2827699876599	7	SP=Saccharomyces cerevisiae;CT=Mixture;QY=5%;CV=in-house	7	8	1	0.5	TRUE	1
1	sp|O00264|PGRC1_HUMAN	27.6625035178372	1	SP=Saccharomyces cerevisiae;CT=Mixture;QY=10%;CV=in-house	1	15	4	0.2	FALSE	1
2	sp|O00264|PGRC1_HUMAN	28.1774796682601	2	SP=Saccharomyces cerevisiae;CT=Mixture;QY=10%;CV=in-house	2	15	5	0	FALSE	0
3	sp|O00264|PGRC1_HUMAN	28.2807460131697	3	SP=Saccharomyces cerevisiae;CT=Mixture;QY=10%;CV=in-house	3	15	5	0	FALSE	0
4	sp|O00264|PGRC1_HUMAN	28.3864935515906	8	SP=Saccharomyces cerevisiae;CT=Mixture;QY=3.3%;CV=in-house	8	20	5	0	FALSE	0
5	sp|O00264|PGRC1_HUMAN	28.275736042352	9	SP=Saccharomyces cerevisiae;CT=Mixture;QY=3.3%;CV=in-house	9	20	5	0	FALSE	0
6	sp|O00264|PGRC1_HUMAN	28.221899071837	10	SP=Saccharomyces cerevisiae;CT=Mixture;QY=3.3%;CV=in-house	10	20	5	0	FALSE	0
7	sp|O00264|PGRC1_HUMAN	28.2257415481445	11	SP=Saccharomyces cerevisiae;CT=Mixture;QY=3.3%;CV=in-house	11	20	5	0	FALSE	0
8	sp|O00264|PGRC1_HUMAN	28.1418620880913	4	SP=Saccharomyces cerevisiae;CT=Mixture;QY=5%;CV=in-house	4	20	5	0	FALSE	0
9	sp|O00264|PGRC1_HUMAN	28.2953505824539	5	SP=Saccharomyces cerevisiae;CT=Mixture;QY=5%;CV=in-house	5	20	5	0	FALSE	0
10	sp|O00264|PGRC1_HUMAN	28.163455272928	6	SP=Saccharomyces cerevisiae;CT=Mixture;QY=5%;CV=in-house	6	20	5	0	FALSE	0
11	sp|O00264|PGRC1_HUMAN	28.1969139089817	7	SP=Saccharomyces cerevisiae;CT=Mixture;QY=5%;CV=in-house	7	20	5	0	FALSE	0
1	sp|O00267|SPT5H_HUMAN	24.8783166239718	1	SP=Saccharomyces cerevisiae;CT=Mixture;QY=10%;CV=in-house	1	105	31	0.114285714285714	FALSE	4
2	sp|O00267|SPT5H_HUMAN	25.103084098994	2	SP=Saccharomyces cerevisiae;CT=Mixture;QY=10%;CV=in-house	2	105	32	0.0857142857142857	FALSE	3
3	sp|O00267|SPT5H_HUMAN	25.2329479683724	3	SP=Saccharomyces cerevisiae;CT=Mixture;QY=10%;CV=in-house	3	105	32	0.0857142857142857	FALSE	3
4	sp|O00267|SPT5H_HUMAN	25.3557522721422	8	SP=Saccharomyces cerevisiae;CT=Mixture;QY=3.3%;CV=in-house	8	140	33	0.0571428571428572	FALSE	2
5	sp|O00267|SPT5H_HUMAN	25.2921560626446	9	SP=Saccharomyces cerevisiae;CT=Mixture;QY=3.3%;CV=in-house	9	140	32	0.0857142857142857	FALSE	3
6	sp|O00267|SPT5H_HUMAN	25.2651543722506	10	SP=Saccharomyces cerevisiae;CT=Mixture;QY=3.3%;CV=in-house	10	140	32	0.0857142857142857	FALSE	3
7	sp|O00267|SPT5H_HUMAN	25.2009855279274	11	SP=Saccharomyces cerevisiae;CT=Mixture;QY=3.3%;CV=in-house	11	140	30	0.142857142857143	FALSE	5
8	sp|O00267|SPT5H_HUMAN	25.1040629351246	4	SP=Saccharomyces cerevisiae;CT=Mixture;QY=5%;CV=in-house	4	140	33	0.0571428571428572	FALSE	2
9	sp|O00267|SPT5H_HUMAN	25.2479977355428	5	SP=Saccharomyces cerevisiae;CT=Mixture;QY=5%;CV=in-house	5	140	31	0.114285714285714	FALSE	4
10	sp|O00267|SPT5H_HUMAN	25.2070970228598	6	SP=Saccharomyces cerevisiae;CT=Mixture;QY=5%;CV=in-house	6	140	31	0.114285714285714	FALSE	4
11	sp|O00267|SPT5H_HUMAN	25.2710832524764	7	SP=Saccharomyces cerevisiae;CT=Mixture;QY=5%;CV=in-house	7	140	32	0.0857142857142857	FALSE	3
1	sp|O00268|TAF4_HUMAN	23.47189378548	1	SP=Saccharomyces cerevisiae;CT=Mixture;QY=10%;CV=in-house	1	21	4	0.428571428571429	FALSE	3
2	sp|O00268|TAF4_HUMAN	23.9192384390149	2	SP=Saccharomyces cerevisiae;CT=Mixture;QY=10%;CV=in-house	2	21	5	0.285714285714286	FALSE	2
3	sp|O00268|TAF4_HUMAN	24.3042277197044	3	SP=Saccharomyces cerevisiae;CT=Mixture;QY=10%;CV=in-house	3	21	6	0.142857142857143	FALSE	1
4	sp|O00268|TAF4_HUMAN	24.0931383137252	8	SP=Saccharomyces cerevisiae;CT=Mixture;QY=3.3%;CV=in-house	8	28	6	0.142857142857143	FALSE	1
5	sp|O00268|TAF4_HUMAN	24.3923717949988	9	SP=Saccharomyces cerevisiae;CT=Mixture;QY=3.3%;CV=in-house	9	28	6	0.142857142857143	FALSE	1
6	sp|O00268|TAF4_HUMAN	24.3347131099286	10	SP=Saccharomyces cerevisiae;CT=Mixture;QY=3.3%;CV=in-house	10	28	6	0.142857142857143	FALSE	1
7	sp|O00268|TAF4_HUMAN	24.3912028820068	11	SP=Saccharomyces cerevisiae;CT=Mixture;QY=3.3%;CV=in-house	11	28	7	0	FALSE	0
8	sp|O00268|TAF4_HUMAN	24.0373770410614	4	SP=Saccharomyces cerevisiae;CT=Mixture;QY=5%;CV=in-house	4	28	7	0	FALSE	0
9	sp|O00268|TAF4_HUMAN	24.3936186829746	5	SP=Saccharomyces cerevisiae;CT=Mixture;QY=5%;CV=in-house	5	28	6	0.142857142857143	FALSE	1
10	sp|O00268|TAF4_HUMAN	24.449149924219	6	SP=Saccharomyces cerevisiae;CT=Mixture;QY=5%;CV=in-house	6	28	5	0.285714285714286	FALSE	2
11	sp|O00268|TAF4_HUMAN	24.2501654589123	7	SP=Saccharomyces cerevisiae;CT=Mixture;QY=5%;CV=in-house	7	28	5	0.285714285714286	FALSE	2
1	sp|O00273|DFFA_HUMAN	24.6916247841885	1	SP=Saccharomyces cerevisiae;CT=Mixture;QY=10%;CV=in-house	1	18	4	0.333333333333333	FALSE	2
2	sp|O00273|DFFA_HUMAN	25.0223821081096	2	SP=Saccharomyces cerevisiae;CT=Mixture;QY=10%;CV=in-house	2	18	6	0	FALSE	0
3	sp|O00273|DFFA_HUMAN	25.0986767755289	3	SP=Saccharomyces cerevisiae;CT=Mixture;QY=10%;CV=in-house	3	18	5	0.166666666666667	FALSE	1
4	sp|O00273|DFFA_HUMAN	25.0467187158624	8	SP=Saccharomyces cerevisiae;CT=Mixture;QY=3.3%;CV=in-house	8	24	6	0	FALSE	0
5	sp|O00273|DFFA_HUMAN	24.9189669760045	9	SP=Saccharomyces cerevisiae;CT=Mixture;QY=3.3%;CV=in-house	9	24	5	0.166666666666667	FALSE	1
6	sp|O00273|DFFA_HUMAN	25.0738242775332	10	SP=Saccharomyces cerevisiae;CT=Mixture;QY=3.3%;CV=in-house	10	24	6	0	FALSE	0
7	sp|O00273|DFFA_HUMAN	25.0384890095828	11	SP=Saccharomyces cerevisiae;CT=Mixture;QY=3.3%;CV=in-house	11	24	5	0.166666666666667	FALSE	1
8	sp|O00273|DFFA_HUMAN	25.2560516433154	4	SP=Saccharomyces cerevisiae;CT=Mixture;QY=5%;CV=in-house	4	24	5	0.166666666666667	FALSE	1
9	sp|O00273|DFFA_HUMAN	25.1279908704843	5	SP=Saccharomyces cerevisiae;CT=Mixture;QY=5%;CV=in-house	5	24	5	0.166666666666667	FALSE	1
10	sp|O00273|DFFA_HUMAN	25.1241542202054	6	SP=Saccharomyces cerevisiae;CT=Mixture;QY=5%;CV=in-house	6	24	5	0.166666666666667	FALSE	1
11	sp|O00273|DFFA_HUMAN	25.022737098779	7	SP=Saccharomyces cerevisiae;CT=Mixture;QY=5%;CV=in-house	7	24	5	0.166666666666667	FALSE	1
1	sp|O00291|HIP1_HUMAN	25.2729174439577	1	SP=Saccharomyces cerevisiae;CT=Mixture;QY=10%;CV=in-house	1	42	9	0.357142857142857	FALSE	5
2	sp|O00291|HIP1_HUMAN	25.4987409650425	2	SP=Saccharomyces cerevisiae;CT=Mixture;QY=10%;CV=in-house	2	42	12	0.142857142857143	FALSE	2
3	sp|O00291|HIP1_HUMAN	25.4755321157013	3	SP=Saccharomyces cerevisiae;CT=Mixture;QY=10%;CV=in-house	3	42	12	0.142857142857143	FALSE	2
4	sp|O00291|HIP1_HUMAN	25.5467292426116	8	SP=Saccharomyces cerevisiae;CT=Mixture;QY=3.3%;CV=in-house	8	56	12	0.142857142857143	FALSE	2
5	sp|O00291|HIP1_HUMAN	25.5541318775175	9	SP=Saccharomyces cerevisiae;CT=Mixture;QY=3.3%;CV=in-house	9	56	11	0.214285714285714	FALSE	3
6	sp|O00291|HIP1_HUMAN	25.8234735442825	10	SP=Saccharomyces cerevisiae;CT=Mixture;QY=3.3%;CV=in-house	10	56	13	0.0714285714285714	FALSE	1
7	sp|O00291|HIP1_HUMAN	25.3747164831233	11	SP=Saccharomyces cerevisiae;CT=Mixture;QY=3.3%;CV=in-house	11	56	12	0.142857142857143	FALSE	2
8	sp|O00291|HIP1_HUMAN	25.6938555953048	4	SP=Saccharomyces cerevisiae;CT=Mixture;QY=5%;CV=in-house	4	56	13	0.0714285714285714	FALSE	1
9	sp|O00291|HIP1_HUMAN	25.5961235168432	5	SP=Saccharomyces cerevisiae;CT=Mixture;QY=5%;CV=in-house	5	56	12	0.142857142857143	FALSE	2
10	sp|O00291|HIP1_HUMAN	25.4698045926569	6	SP=Saccharomyces cerevisiae;CT=Mixture;QY=5%;CV=in-house	6	56	12	0.142857142857143	FALSE	2
11	sp|O00291|HIP1_HUMAN	25.5416174019643	7	SP=Saccharomyces cerevisiae;CT=Mixture;QY=5%;CV=in-house	7	56	10	0.285714285714286	FALSE	4
1	sp|O00299|CLIC1_HUMAN	27.7954862738652	1	SP=Saccharomyces cerevisiae;CT=Mixture;QY=10%;CV=in-house	1	27	8	0.111111111111111	FALSE	1
2	sp|O00299|CLIC1_HUMAN	28.2870404443185	2	SP=Saccharomyces cerevisiae;CT=Mixture;QY=10%;CV=in-house	2	27	9	0	FALSE	0
3	sp|O00299|CLIC1_HUMAN	28.2745809057766	3	SP=Saccharomyces cerevisiae;CT=Mixture;QY=10%;CV=in-house	3	27	9	0	FALSE	0
4	sp|O00299|CLIC1_HUMAN	28.6558914631043	8	SP=Saccharomyces cerevisiae;CT=Mixture;QY=3.3%;CV=in-house	8	36	9	0	FALSE	0
5	sp|O00299|CLIC1_HUMAN	28.4669165627627	9	SP=Saccharomyces cerevisiae;CT=Mixture;QY=3.3%;CV=in-house	9	36	9	0	FALSE	0
6	sp|O00299|CLIC1_HUMAN	28.4355932378814	10	SP=Saccharomyces cerevisiae;CT=Mixture;QY=3.3%;CV=in-house	10	36	9	0	FALSE	0
7	sp|O00299|CLIC1_HUMAN	28.3092209067332	11	SP=Saccharomyces cerevisiae;CT=Mixture;QY=3.3%;CV=in-house	11	36	9	0	FALSE	0
8	sp|O00299|CLIC1_HUMAN	28.3026630296588	4	SP=Saccharomyces cerevisiae;CT=Mixture;QY=5%;CV=in-house	4	36	9	0	FALSE	0
9	sp|O00299|CLIC1_HUMAN	28.3527641942523	5	SP=Saccharomyces cerevisiae;CT=Mixture;QY=5%;CV=in-house	5	36	9	0	FALSE	0
10	sp|O00299|CLIC1_HUMAN	28.3832561040451	6	SP=Saccharomyces cerevisiae;CT=Mixture;QY=5%;CV=in-house	6	36	9	0	FALSE	0
11	sp|O00299|CLIC1_HUMAN	28.2915179466838	7	SP=Saccharomyces cerevisiae;CT=Mixture;QY=5%;CV=in-house	7	36	9	0	FALSE	0
1	sp|O00303|EIF3F_HUMAN	26.6750809915261	1	SP=Saccharomyces cerevisiae;CT=Mixture;QY=10%;CV=in-house	1	54	18	0	FALSE	0
2	sp|O00303|EIF3F_HUMAN	26.8188040187597	2	SP=Saccharomyces cerevisiae;CT=Mixture;QY=10%;CV=in-house	2	54	17	0.0555555555555556	FALSE	1
3	sp|O00303|EIF3F_HUMAN	26.81124601726	3	SP=Saccharomyces cerevisiae;CT=Mixture;QY=10%;CV=in-house	3	54	17	0.0555555555555556	FALSE	1
4	sp|O00303|EIF3F_HUMAN	26.8581781701363	8	SP=Saccharomyces cerevisiae;CT=Mixture;QY=3.3%;CV=in-house	8	72	17	0.0555555555555556	FALSE	1
5	sp|O00303|EIF3F_HUMAN	26.9797561082756	9	SP=Saccharomyces cerevisiae;CT=Mixture;QY=3.3%;CV=in-house	9	72	17	0.0555555555555556	FALSE	1
6	sp|O00303|EIF3F_HUMAN	26.6666129860395	10	SP=Saccharomyces cerevisiae;CT=Mixture;QY=3.3%;CV=in-house	10	72	17	0.0555555555555556	FALSE	1
7	sp|O00303|EIF3F_HUMAN	26.917529014115	11	SP=Saccharomyces cerevisiae;CT=Mixture;QY=3.3%;CV=in-house	11	72	17	0.0555555555555556	FALSE	1
8	sp|O00303|EIF3F_HUMAN	26.8380624395391	4	SP=Saccharomyces cerevisiae;CT=Mixture;QY=5%;CV=in-house	4	72	18	0	FALSE	0
9	sp|O00303|EIF3F_HUMAN	26.7622364347692	5	SP=Saccharomyces cerevisiae;CT=Mixture;QY=5%;CV=in-house	5	72	18	0	FALSE	0
10	sp|O00303|EIF3F_HUMAN	26.7975103640866	6	SP=Saccharomyces cerevisiae;CT=Mixture;QY=5%;CV=in-house	6	72	18	0	FALSE	0
11	sp|O00303|EIF3F_HUMAN	26.7994387255875	7	SP=Saccharomyces cerevisiae;CT=Mixture;QY=5%;CV=in-house	7	72	17	0.0555555555555556	FALSE	1
1	sp|O00308|WWP2_HUMAN	22.7773593350233	1	SP=Saccharomyces cerevisiae;CT=Mixture;QY=10%;CV=in-house	1	3	1	0	FALSE	0
2	sp|O00308|WWP2_HUMAN	21.7871319325216	2	SP=Saccharomyces cerevisiae;CT=Mixture;QY=10%;CV=in-house	2	3	1	0	FALSE	0
3	sp|O00308|WWP2_HUMAN	22.9513235575756	3	SP=Saccharomyces cerevisiae;CT=Mixture;QY=10%;CV=in-house	3	3	1	0	FALSE	0
4	sp|O00308|WWP2_HUMAN	22.7655107857136	8	SP=Saccharomyces cerevisiae;CT=Mixture;QY=3.3%;CV=in-house	8	4	1	0	FALSE	0
5	sp|O00308|WWP2_HUMAN	22.6945113615981	9	SP=Saccharomyces cerevisiae;CT=Mixture;QY=3.3%;CV=in-house	9	4	1	0	FALSE	0
6	sp|O00308|WWP2_HUMAN	22.860526898045	10	SP=Saccharomyces cerevisiae;CT=Mixture;QY=3.3%;CV=in-house	10	4	1	0	FALSE	0
7	sp|O00308|WWP2_HUMAN	22.8697670080085	11	SP=Saccharomyces cerevisiae;CT=Mixture;QY=3.3%;CV=in-house	11	4	1	0	FALSE	0
10	sp|O00308|WWP2_HUMAN	22.9955770565932	6	SP=Saccharomyces cerevisiae;CT=Mixture;QY=5%;CV=in-house	6	4	1	0	FALSE	0
1	sp|O00311|CDC7_HUMAN	23.3732311845537	1	SP=Saccharomyces cerevisiae;CT=Mixture;QY=10%;CV=in-house	1	3	1	0	FALSE	0
2	sp|O00311|CDC7_HUMAN	22.8916126179754	2	SP=Saccharomyces cerevisiae;CT=Mixture;QY=10%;CV=in-house	2	3	1	0	FALSE	0
3	sp|O00311|CDC7_HUMAN	21.6259946765926	3	SP=Saccharomyces cerevisiae;CT=Mixture;QY=10%;CV=in-house	3	3	1	0	FALSE	0
4	sp|O00311|CDC7_HUMAN	22.1661460413221	8	SP=Saccharomyces cerevisiae;CT=Mixture;QY=3.3%;CV=in-house	8	4	1	0	FALSE	0
8	sp|O00311|CDC7_HUMAN	23.4594293499154	4	SP=Saccharomyces cerevisiae;CT=Mixture;QY=5%;CV=in-house	4	4	1	0	FALSE	0
1	sp|O00330|ODPX_HUMAN	24.5028034517148	1	SP=Saccharomyces cerevisiae;CT=Mixture;QY=10%;CV=in-house	1	21	6	0.142857142857143	FALSE	1
2	sp|O00330|ODPX_HUMAN	24.6802491839101	2	SP=Saccharomyces cerevisiae;CT=Mixture;QY=10%;CV=in-house	2	21	6	0.142857142857143	FALSE	1
3	sp|O00330|ODPX_HUMAN	24.9220261885574	3	SP=Saccharomyces cerevisiae;CT=Mixture;QY=10%;CV=in-house	3	21	7	0	FALSE	0
4	sp|O00330|ODPX_HUMAN	24.4650202947641	8	SP=Saccharomyces cerevisiae;CT=Mixture;QY=3.3%;CV=in-house	8	28	6	0.142857142857143	FALSE	1
5	sp|O00330|ODPX_HUMAN	24.4512634365422	9	SP=Saccharomyces cerevisiae;CT=Mixture;QY=3.3%;CV=in-house	9	28	6	0.142857142857143	FALSE	1
6	sp|O00330|ODPX_HUMAN	24.7168964311195	10	SP=Saccharomyces cerevisiae;CT=Mixture;QY=3.3%;CV=in-house	10	28	6	0.142857142857143	FALSE	1
7	sp|O00330|ODPX_HUMAN	24.7081421662186	11	SP=Saccharomyces cerevisiae;CT=Mixture;QY=3.3%;CV=in-house	11	28	7	0	FALSE	0
8	sp|O00330|ODPX_HUMAN	24.5417995492723	4	SP=Saccharomyces cerevisiae;CT=Mixture;QY=5%;CV=in-house	4	28	7	0	FALSE	0
9	sp|O00330|ODPX_HUMAN	24.4573254692268	5	SP=Saccharomyces cerevisiae;CT=Mixture;QY=5%;CV=in-house	5	28	7	0	FALSE	0
10	sp|O00330|ODPX_HUMAN	24.7092896266345	6	SP=Saccharomyces cerevisiae;CT=Mixture;QY=5%;CV=in-house	6	28	7	0	FALSE	0
11	sp|O00330|ODPX_HUMAN	24.5482249601808	7	SP=Saccharomyces cerevisiae;CT=Mixture;QY=5%;CV=in-house	7	28	6	0.142857142857143	FALSE	1
1	sp|O00391|QSOX1_HUMAN	23.5125700453567	1	SP=Saccharomyces cerevisiae;CT=Mixture;QY=10%;CV=in-house	1	3	1	0	FALSE	0
3	sp|O00391|QSOX1_HUMAN	23.9783130297071	3	SP=Saccharomyces cerevisiae;CT=Mixture;QY=10%;CV=in-house	3	3	1	0	FALSE	0
4	sp|O00391|QSOX1_HUMAN	24.1073476103876	8	SP=Saccharomyces cerevisiae;CT=Mixture;QY=3.3%;CV=in-house	8	4	1	0	FALSE	0
5	sp|O00391|QSOX1_HUMAN	24.6221720678261	9	SP=Saccharomyces cerevisiae;CT=Mixture;QY=3.3%;CV=in-house	9	4	1	0	FALSE	0
7	sp|O00391|QSOX1_HUMAN	25.0373714557894	11	SP=Saccharomyces cerevisiae;CT=Mixture;QY=3.3%;CV=in-house	11	4	1	0	FALSE	0
8	sp|O00391|QSOX1_HUMAN	23.3391264074443	4	SP=Saccharomyces cerevisiae;CT=Mixture;QY=5%;CV=in-house	4	4	1	0	FALSE	0
9	sp|O00391|QSOX1_HUMAN	23.2729093249663	5	SP=Saccharomyces cerevisiae;CT=Mixture;QY=5%;CV=in-house	5	4	1	0	FALSE	0
10	sp|O00391|QSOX1_HUMAN	24.6555289762459	6	SP=Saccharomyces cerevisiae;CT=Mixture;QY=5%;CV=in-house	6	4	1	0	FALSE	0
11	sp|O00391|QSOX1_HUMAN	23.9678041091281	7	SP=Saccharomyces cerevisiae;CT=Mixture;QY=5%;CV=in-house	7	4	1	0	FALSE	0
1	sp|O00399|DCTN6_HUMAN	24.8003125152173	1	SP=Saccharomyces cerevisiae;CT=Mixture;QY=10%;CV=in-house	1	6	2	0	FALSE	0
2	sp|O00399|DCTN6_HUMAN	24.1722247029459	2	SP=Saccharomyces cerevisiae;CT=Mixture;QY=10%;CV=in-house	2	6	1	0.5	TRUE	1
3	sp|O00399|DCTN6_HUMAN	24.5022785666152	3	SP=Saccharomyces cerevisiae;CT=Mixture;QY=10%;CV=in-house	3	6	2	0	FALSE	0
4	sp|O00399|DCTN6_HUMAN	24.7900136418796	8	SP=Saccharomyces cerevisiae;CT=Mixture;QY=3.3%;CV=in-house	8	8	2	0	FALSE	0
5	sp|O00399|DCTN6_HUMAN	24.4586677725575	9	SP=Saccharomyces cerevisiae;CT=Mixture;QY=3.3%;CV=in-house	9	8	2	0	FALSE	0
6	sp|O00399|DCTN6_HUMAN	24.579673857	10	SP=Saccharomyces cerevisiae;CT=Mixture;QY=3.3%;CV=in-house	10	8	2	0	FALSE	0
7	sp|O00399|DCTN6_HUMAN	24.336112994017	11	SP=Saccharomyces cerevisiae;CT=Mixture;QY=3.3%;CV=in-house	11	8	2	0	FALSE	0
8	sp|O00399|DCTN6_HUMAN	24.4080665565185	4	SP=Saccharomyces cerevisiae;CT=Mixture;QY=5%;CV=in-house	4	8	2	0	FALSE	0
9	sp|O00399|DCTN6_HUMAN	24.2698871367702	5	SP=Saccharomyces cerevisiae;CT=Mixture;QY=5%;CV=in-house	5	8	1	0.5	TRUE	1
10	sp|O00399|DCTN6_HUMAN	24.591259333717	6	SP=Saccharomyces cerevisiae;CT=Mixture;QY=5%;CV=in-house	6	8	2	0	FALSE	0
11	sp|O00399|DCTN6_HUMAN	24.2907463735601	7	SP=Saccharomyces cerevisiae;CT=Mixture;QY=5%;CV=in-house	7	8	2	0	FALSE	0
1	sp|O00400|ACATN_HUMAN	24.2947002856499	1	SP=Saccharomyces cerevisiae;CT=Mixture;QY=10%;CV=in-house	1	9	3	0	FALSE	0
2	sp|O00400|ACATN_HUMAN	24.1050585162684	2	SP=Saccharomyces cerevisiae;CT=Mixture;QY=10%;CV=in-house	2	9	3	0	FALSE	0
3	sp|O00400|ACATN_HUMAN	24.2261294028437	3	SP=Saccharomyces cerevisiae;CT=Mixture;QY=10%;CV=in-house	3	9	2	0.333333333333333	FALSE	1
4	sp|O00400|ACATN_HUMAN	24.3558124415238	8	SP=Saccharomyces cerevisiae;CT=Mixture;QY=3.3%;CV=in-house	8	12	2	0.333333333333333	FALSE	1
5	sp|O00400|ACATN_HUMAN	23.9408091003562	9	SP=Saccharomyces cerevisiae;CT=Mixture;QY=3.3%;CV=in-house	9	12	2	0.333333333333333	FALSE	1
6	sp|O00400|ACATN_HUMAN	24.3999149139513	10	SP=Saccharomyces cerevisiae;CT=Mixture;QY=3.3%;CV=in-house	10	12	2	0.333333333333333	FALSE	1
7	sp|O00400|ACATN_HUMAN	23.9934003272678	11	SP=Saccharomyces cerevisiae;CT=Mixture;QY=3.3%;CV=in-house	11	12	2	0.333333333333333	FALSE	1
8	sp|O00400|ACATN_HUMAN	24.5949033043241	4	SP=Saccharomyces cerevisiae;CT=Mixture;QY=5%;CV=in-house	4	12	3	0	FALSE	0
9	sp|O00400|ACATN_HUMAN	23.9279317866436	5	SP=Saccharomyces cerevisiae;CT=Mixture;QY=5%;CV=in-house	5	12	2	0.333333333333333	FALSE	1
10	sp|O00400|ACATN_HUMAN	23.9278280252805	6	SP=Saccharomyces cerevisiae;CT=Mixture;QY=5%;CV=in-house	6	12	2	0.333333333333333	FALSE	1
11	sp|O00400|ACATN_HUMAN	24.4442359714242	7	SP=Saccharomyces cerevisiae;CT=Mixture;QY=5%;CV=in-house	7	12	3	0	FALSE	0
1	sp|O00401|WASL_HUMAN	25.9629638791508	1	SP=Saccharomyces cerevisiae;CT=Mixture;QY=10%;CV=in-house	1	18	5	0.166666666666667	FALSE	1
2	sp|O00401|WASL_HUMAN	26.0842710552352	2	SP=Saccharomyces cerevisiae;CT=Mixture;QY=10%;CV=in-house	2	18	5	0.166666666666667	FALSE	1
3	sp|O00401|WASL_HUMAN	26.0696563747408	3	SP=Saccharomyces cerevisiae;CT=Mixture;QY=10%;CV=in-house	3	18	6	0	FALSE	0
4	sp|O00401|WASL_HUMAN	25.9821871544857	8	SP=Saccharomyces cerevisiae;CT=Mixture;QY=3.3%;CV=in-house	8	24	6	0	FALSE	0
5	sp|O00401|WASL_HUMAN	26.000534980276	9	SP=Saccharomyces cerevisiae;CT=Mixture;QY=3.3%;CV=in-house	9	24	5	0.166666666666667	FALSE	1
6	sp|O00401|WASL_HUMAN	26.254668689316	10	SP=Saccharomyces cerevisiae;CT=Mixture;QY=3.3%;CV=in-house	10	24	6	0	FALSE	0
7	sp|O00401|WASL_HUMAN	24.8893402291054	11	SP=Saccharomyces cerevisiae;CT=Mixture;QY=3.3%;CV=in-house	11	24	3	0.5	TRUE	3
8	sp|O00401|WASL_HUMAN	25.7060386841228	4	SP=Saccharomyces cerevisiae;CT=Mixture;QY=5%;CV=in-house	4	24	5	0.166666666666667	FALSE	1
9	sp|O00401|WASL_HUMAN	25.6901073599101	5	SP=Saccharomyces cerevisiae;CT=Mixture;QY=5%;CV=in-house	5	24	4	0.333333333333333	FALSE	2
10	sp|O00401|WASL_HUMAN	26.2064823109223	6	SP=Saccharomyces cerevisiae;CT=Mixture;QY=5%;CV=in-house	6	24	6	0	FALSE	0
11	sp|O00401|WASL_HUMAN	26.2341899824096	7	SP=Saccharomyces cerevisiae;CT=Mixture;QY=5%;CV=in-house	7	24	6	0	FALSE	0
1	sp|O00410|IPO5_HUMAN	25.7324516418623	1	SP=Saccharomyces cerevisiae;CT=Mixture;QY=10%;CV=in-house	1	93	25	0.193548387096774	FALSE	6
2	sp|O00410|IPO5_HUMAN	25.8010659351001	2	SP=Saccharomyces cerevisiae;CT=Mixture;QY=10%;CV=in-house	2	93	29	0.0645161290322581	FALSE	2
3	sp|O00410|IPO5_HUMAN	25.8087897666863	3	SP=Saccharomyces cerevisiae;CT=Mixture;QY=10%;CV=in-house	3	93	28	0.0967741935483871	FALSE	3
4	sp|O00410|IPO5_HUMAN	26.0749246540884	8	SP=Saccharomyces cerevisiae;CT=Mixture;QY=3.3%;CV=in-house	8	124	29	0.0645161290322581	FALSE	2
5	sp|O00410|IPO5_HUMAN	25.9279078749394	9	SP=Saccharomyces cerevisiae;CT=Mixture;QY=3.3%;CV=in-house	9	124	28	0.0967741935483871	FALSE	3
6	sp|O00410|IPO5_HUMAN	26.0411052372696	10	SP=Saccharomyces cerevisiae;CT=Mixture;QY=3.3%;CV=in-house	10	124	29	0.0645161290322581	FALSE	2
7	sp|O00410|IPO5_HUMAN	26.0969496108521	11	SP=Saccharomyces cerevisiae;CT=Mixture;QY=3.3%;CV=in-house	11	124	28	0.0967741935483871	FALSE	3
8	sp|O00410|IPO5_HUMAN	25.8963164279552	4	SP=Saccharomyces cerevisiae;CT=Mixture;QY=5%;CV=in-house	4	124	27	0.129032258064516	FALSE	4
9	sp|O00410|IPO5_HUMAN	25.8817896252542	5	SP=Saccharomyces cerevisiae;CT=Mixture;QY=5%;CV=in-house	5	124	26	0.161290322580645	FALSE	5
10	sp|O00410|IPO5_HUMAN	26.0183168978662	6	SP=Saccharomyces cerevisiae;CT=Mixture;QY=5%;CV=in-house	6	124	28	0.0967741935483871	FALSE	3
11	sp|O00410|IPO5_HUMAN	25.9604237803308	7	SP=Saccharomyces cerevisiae;CT=Mixture;QY=5%;CV=in-house	7	124	29	0.0645161290322581	FALSE	2
1	sp|O00411|RPOM_HUMAN	24.2594464754387	1	SP=Saccharomyces cerevisiae;CT=Mixture;QY=10%;CV=in-house	1	36	10	0.166666666666667	FALSE	2
2	sp|O00411|RPOM_HUMAN	24.5894489363754	2	SP=Saccharomyces cerevisiae;CT=Mixture;QY=10%;CV=in-house	2	36	9	0.25	FALSE	3
3	sp|O00411|RPOM_HUMAN	24.8481111274196	3	SP=Saccharomyces cerevisiae;CT=Mixture;QY=10%;CV=in-house	3	36	11	0.0833333333333334	FALSE	1
4	sp|O00411|RPOM_HUMAN	24.4278612257582	8	SP=Saccharomyces cerevisiae;CT=Mixture;QY=3.3%;CV=in-house	8	48	10	0.166666666666667	FALSE	2
5	sp|O00411|RPOM_HUMAN	24.8070634127039	9	SP=Saccharomyces cerevisiae;CT=Mixture;QY=3.3%;CV=in-house	9	48	9	0.25	FALSE	3
6	sp|O00411|RPOM_HUMAN	24.5366515248805	10	SP=Saccharomyces cerevisiae;CT=Mixture;QY=3.3%;CV=in-house	10	48	11	0.0833333333333334	FALSE	1
7	sp|O00411|RPOM_HUMAN	24.6026856539814	11	SP=Saccharomyces cerevisiae;CT=Mixture;QY=3.3%;CV=in-house	11	48	10	0.166666666666667	FALSE	2
8	sp|O00411|RPOM_HUMAN	24.3174290861473	4	SP=Saccharomyces cerevisiae;CT=Mixture;QY=5%;CV=in-house	4	48	10	0.166666666666667	FALSE	2
9	sp|O00411|RPOM_HUMAN	24.5237290890126	5	SP=Saccharomyces cerevisiae;CT=Mixture;QY=5%;CV=in-house	5	48	10	0.166666666666667	FALSE	2
10	sp|O00411|RPOM_HUMAN	24.6291991690401	6	SP=Saccharomyces cerevisiae;CT=Mixture;QY=5%;CV=in-house	6	48	11	0.0833333333333334	FALSE	1
11	sp|O00411|RPOM_HUMAN	24.6892495600206	7	SP=Saccharomyces cerevisiae;CT=Mixture;QY=5%;CV=in-house	7	48	11	0.0833333333333334	FALSE	1
8	sp|O00418|EF2K_HUMAN	22.7538424888576	4	SP=Saccharomyces cerevisiae;CT=Mixture;QY=5%;CV=in-house	4	4	1	0	FALSE	0
10	sp|O00418|EF2K_HUMAN	23.3264805088114	6	SP=Saccharomyces cerevisiae;CT=Mixture;QY=5%;CV=in-house	6	4	1	0	FALSE	0
11	sp|O00418|EF2K_HUMAN	23.2822998310334	7	SP=Saccharomyces cerevisiae;CT=Mixture;QY=5%;CV=in-house	7	4	1	0	FALSE	0
1	sp|O00422|SAP18_HUMAN	26.3346576941009	1	SP=Saccharomyces cerevisiae;CT=Mixture;QY=10%;CV=in-house	1	18	6	0	FALSE	0
2	sp|O00422|SAP18_HUMAN	26.3023234035463	2	SP=Saccharomyces cerevisiae;CT=Mixture;QY=10%;CV=in-house	2	18	6	0	FALSE	0
3	sp|O00422|SAP18_HUMAN	26.556513946981	3	SP=Saccharomyces cerevisiae;CT=Mixture;QY=10%;CV=in-house	3	18	6	0	FALSE	0
4	sp|O00422|SAP18_HUMAN	26.7296686584947	8	SP=Saccharomyces cerevisiae;CT=Mixture;QY=3.3%;CV=in-house	8	24	6	0	FALSE	0
5	sp|O00422|SAP18_HUMAN	26.8943112905137	9	SP=Saccharomyces cerevisiae;CT=Mixture;QY=3.3%;CV=in-house	9	24	6	0	FALSE	0
6	sp|O00422|SAP18_HUMAN	26.5667346348512	10	SP=Saccharomyces cerevisiae;CT=Mixture;QY=3.3%;CV=in-house	10	24	6	0	FALSE	0
7	sp|O00422|SAP18_HUMAN	26.6308706815229	11	SP=Saccharomyces cerevisiae;CT=Mixture;QY=3.3%;CV=in-house	11	24	6	0	FALSE	0
8	sp|O00422|SAP18_HUMAN	26.5702265126555	4	SP=Saccharomyces cerevisiae;CT=Mixture;QY=5%;CV=in-house	4	24	6	0	FALSE	0
9	sp|O00422|SAP18_HUMAN	26.5230185277724	5	SP=Saccharomyces cerevisiae;CT=Mixture;QY=5%;CV=in-house	5	24	6	0	FALSE	0
10	sp|O00422|SAP18_HUMAN	26.6233220447812	6	SP=Saccharomyces cerevisiae;CT=Mixture;QY=5%;CV=in-house	6	24	6	0	FALSE	0
11	sp|O00422|SAP18_HUMAN	26.7359763510109	7	SP=Saccharomyces cerevisiae;CT=Mixture;QY=5%;CV=in-house	7	24	6	0	FALSE	0
1	sp|O00423|EMAL1_HUMAN	23.9269097583393	1	SP=Saccharomyces cerevisiae;CT=Mixture;QY=10%;CV=in-house	1	24	6	0.25	FALSE	2
2	sp|O00423|EMAL1_HUMAN	23.7943421832038	2	SP=Saccharomyces cerevisiae;CT=Mixture;QY=10%;CV=in-house	2	24	5	0.375	FALSE	3
3	sp|O00423|EMAL1_HUMAN	24.0651775310342	3	SP=Saccharomyces cerevisiae;CT=Mixture;QY=10%;CV=in-house	3	24	6	0.25	FALSE	2
4	sp|O00423|EMAL1_HUMAN	24.1461640507934	8	SP=Saccharomyces cerevisiae;CT=Mixture;QY=3.3%;CV=in-house	8	32	7	0.125	FALSE	1
5	sp|O00423|EMAL1_HUMAN	24.225008100732	9	SP=Saccharomyces cerevisiae;CT=Mixture;QY=3.3%;CV=in-house	9	32	7	0.125	FALSE	1
6	sp|O00423|EMAL1_HUMAN	24.1099303416904	10	SP=Saccharomyces cerevisiae;CT=Mixture;QY=3.3%;CV=in-house	10	32	7	0.125	FALSE	1
7	sp|O00423|EMAL1_HUMAN	23.9870055530806	11	SP=Saccharomyces cerevisiae;CT=Mixture;QY=3.3%;CV=in-house	11	32	6	0.25	FALSE	2
8	sp|O00423|EMAL1_HUMAN	23.9414050463782	4	SP=Saccharomyces cerevisiae;CT=Mixture;QY=5%;CV=in-house	4	32	7	0.125	FALSE	1
9	sp|O00423|EMAL1_HUMAN	24.0350384611507	5	SP=Saccharomyces cerevisiae;CT=Mixture;QY=5%;CV=in-house	5	32	6	0.25	FALSE	2
10	sp|O00423|EMAL1_HUMAN	24.1477153467712	6	SP=Saccharomyces cerevisiae;CT=Mixture;QY=5%;CV=in-house	6	32	8	0	FALSE	0
11	sp|O00423|EMAL1_HUMAN	24.1395451460916	7	SP=Saccharomyces cerevisiae;CT=Mixture;QY=5%;CV=in-house	7	32	7	0.125	FALSE	1
1	sp|O00425|IF2B3_HUMAN	26.9746661518187	1	SP=Saccharomyces cerevisiae;CT=Mixture;QY=10%;CV=in-house	1	57	18	0.0526315789473685	FALSE	1
2	sp|O00425|IF2B3_HUMAN	27.0625682820374	2	SP=Saccharomyces cerevisiae;CT=Mixture;QY=10%;CV=in-house	2	57	16	0.157894736842105	FALSE	3
3	sp|O00425|IF2B3_HUMAN	27.0509428201064	3	SP=Saccharomyces cerevisiae;CT=Mixture;QY=10%;CV=in-house	3	57	16	0.157894736842105	FALSE	3
4	sp|O00425|IF2B3_HUMAN	27.1139014211088	8	SP=Saccharomyces cerevisiae;CT=Mixture;QY=3.3%;CV=in-house	8	76	15	0.210526315789474	FALSE	4
5	sp|O00425|IF2B3_HUMAN	27.1892714247448	9	SP=Saccharomyces cerevisiae;CT=Mixture;QY=3.3%;CV=in-house	9	76	17	0.105263157894737	FALSE	2
6	sp|O00425|IF2B3_HUMAN	27.0562813681566	10	SP=Saccharomyces cerevisiae;CT=Mixture;QY=3.3%;CV=in-house	10	76	18	0.0526315789473685	FALSE	1
7	sp|O00425|IF2B3_HUMAN	27.0865125853581	11	SP=Saccharomyces cerevisiae;CT=Mixture;QY=3.3%;CV=in-house	11	76	18	0.0526315789473685	FALSE	1
8	sp|O00425|IF2B3_HUMAN	27.1920269768272	4	SP=Saccharomyces cerevisiae;CT=Mixture;QY=5%;CV=in-house	4	76	16	0.157894736842105	FALSE	3
9	sp|O00425|IF2B3_HUMAN	27.189325369246	5	SP=Saccharomyces cerevisiae;CT=Mixture;QY=5%;CV=in-house	5	76	17	0.105263157894737	FALSE	2
10	sp|O00425|IF2B3_HUMAN	27.1863886839298	6	SP=Saccharomyces cerevisiae;CT=Mixture;QY=5%;CV=in-house	6	76	17	0.105263157894737	FALSE	2
11	sp|O00425|IF2B3_HUMAN	27.1016343836173	7	SP=Saccharomyces cerevisiae;CT=Mixture;QY=5%;CV=in-house	7	76	18	0.0526315789473685	FALSE	1
1	sp|O00429|DNM1L_HUMAN	26.0186418520053	1	SP=Saccharomyces cerevisiae;CT=Mixture;QY=10%;CV=in-house	1	75	22	0.12	FALSE	3
2	sp|O00429|DNM1L_HUMAN	26.001936598688	2	SP=Saccharomyces cerevisiae;CT=Mixture;QY=10%;CV=in-house	2	75	21	0.16	FALSE	4
3	sp|O00429|DNM1L_HUMAN	25.9745552239457	3	SP=Saccharomyces cerevisiae;CT=Mixture;QY=10%;CV=in-house	3	75	23	0.08	FALSE	2
4	sp|O00429|DNM1L_HUMAN	26.2077315554222	8	SP=Saccharomyces cerevisiae;CT=Mixture;QY=3.3%;CV=in-house	8	100	24	0.04	FALSE	1
5	sp|O00429|DNM1L_HUMAN	26.1471670338805	9	SP=Saccharomyces cerevisiae;CT=Mixture;QY=3.3%;CV=in-house	9	100	22	0.12	FALSE	3
6	sp|O00429|DNM1L_HUMAN	26.1379441019335	10	SP=Saccharomyces cerevisiae;CT=Mixture;QY=3.3%;CV=in-house	10	100	23	0.08	FALSE	2
7	sp|O00429|DNM1L_HUMAN	26.0901849430813	11	SP=Saccharomyces cerevisiae;CT=Mixture;QY=3.3%;CV=in-house	11	100	23	0.08	FALSE	2
8	sp|O00429|DNM1L_HUMAN	26.0513825690649	4	SP=Saccharomyces cerevisiae;CT=Mixture;QY=5%;CV=in-house	4	100	22	0.12	FALSE	3
9	sp|O00429|DNM1L_HUMAN	26.1161476172996	5	SP=Saccharomyces cerevisiae;CT=Mixture;QY=5%;CV=in-house	5	100	24	0.04	FALSE	1
10	sp|O00429|DNM1L_HUMAN	26.1053800188548	6	SP=Saccharomyces cerevisiae;CT=Mixture;QY=5%;CV=in-house	6	100	25	0	FALSE	0
11	sp|O00429|DNM1L_HUMAN	26.1025011856217	7	SP=Saccharomyces cerevisiae;CT=Mixture;QY=5%;CV=in-house	7	100	23	0.08	FALSE	2
1	sp|O00442|RTCA_HUMAN	24.6517209953646	1	SP=Saccharomyces cerevisiae;CT=Mixture;QY=10%;CV=in-house	1	18	4	0.333333333333333	FALSE	2
2	sp|O00442|RTCA_HUMAN	25.1253925607631	2	SP=Saccharomyces cerevisiae;CT=Mixture;QY=10%;CV=in-house	2	18	6	0	FALSE	0
3	sp|O00442|RTCA_HUMAN	25.0454989049641	3	SP=Saccharomyces cerevisiae;CT=Mixture;QY=10%;CV=in-house	3	18	5	0.166666666666667	FALSE	1
4	sp|O00442|RTCA_HUMAN	25.2309395545565	8	SP=Saccharomyces cerevisiae;CT=Mixture;QY=3.3%;CV=in-house	8	24	5	0.166666666666667	FALSE	1
5	sp|O00442|RTCA_HUMAN	25.1793436822469	9	SP=Saccharomyces cerevisiae;CT=Mixture;QY=3.3%;CV=in-house	9	24	5	0.166666666666667	FALSE	1
6	sp|O00442|RTCA_HUMAN	25.2018383131309	10	SP=Saccharomyces cerevisiae;CT=Mixture;QY=3.3%;CV=in-house	10	24	6	0	FALSE	0
7	sp|O00442|RTCA_HUMAN	25.300436684435	11	SP=Saccharomyces cerevisiae;CT=Mixture;QY=3.3%;CV=in-house	11	24	6	0	FALSE	0
8	sp|O00442|RTCA_HUMAN	25.1653264125955	4	SP=Saccharomyces cerevisiae;CT=Mixture;QY=5%;CV=in-house	4	24	6	0	FALSE	0
9	sp|O00442|RTCA_HUMAN	25.184134962731	5	SP=Saccharomyces cerevisiae;CT=Mixture;QY=5%;CV=in-house	5	24	6	0	FALSE	0
10	sp|O00442|RTCA_HUMAN	25.1806490558113	6	SP=Saccharomyces cerevisiae;CT=Mixture;QY=5%;CV=in-house	6	24	5	0.166666666666667	FALSE	1
11	sp|O00442|RTCA_HUMAN	25.1943896456709	7	SP=Saccharomyces cerevisiae;CT=Mixture;QY=5%;CV=in-house	7	24	5	0.166666666666667	FALSE	1
1	sp|O00443|P3C2A_HUMAN	23.2729819549994	1	SP=Saccharomyces cerevisiae;CT=Mixture;QY=10%;CV=in-house	1	48	9	0.4375	FALSE	7
2	sp|O00443|P3C2A_HUMAN	23.5967805549363	2	SP=Saccharomyces cerevisiae;CT=Mixture;QY=10%;CV=in-house	2	48	13	0.1875	FALSE	3
3	sp|O00443|P3C2A_HUMAN	23.7422628679893	3	SP=Saccharomyces cerevisiae;CT=Mixture;QY=10%;CV=in-house	3	48	13	0.1875	FALSE	3
4	sp|O00443|P3C2A_HUMAN	23.3416045810109	8	SP=Saccharomyces cerevisiae;CT=Mixture;QY=3.3%;CV=in-house	8	64	12	0.25	FALSE	4
5	sp|O00443|P3C2A_HUMAN	23.5948978801696	9	SP=Saccharomyces cerevisiae;CT=Mixture;QY=3.3%;CV=in-house	9	64	14	0.125	FALSE	2
6	sp|O00443|P3C2A_HUMAN	23.5887293846289	10	SP=Saccharomyces cerevisiae;CT=Mixture;QY=3.3%;CV=in-house	10	64	12	0.25	FALSE	4
7	sp|O00443|P3C2A_HUMAN	23.8649704682882	11	SP=Saccharomyces cerevisiae;CT=Mixture;QY=3.3%;CV=in-house	11	64	14	0.125	FALSE	2
8	sp|O00443|P3C2A_HUMAN	23.2486596051898	4	SP=Saccharomyces cerevisiae;CT=Mixture;QY=5%;CV=in-house	4	64	10	0.375	FALSE	6
9	sp|O00443|P3C2A_HUMAN	23.8447556092154	5	SP=Saccharomyces cerevisiae;CT=Mixture;QY=5%;CV=in-house	5	64	12	0.25	FALSE	4
10	sp|O00443|P3C2A_HUMAN	23.9101796899669	6	SP=Saccharomyces cerevisiae;CT=Mixture;QY=5%;CV=in-house	6	64	14	0.125	FALSE	2
11	sp|O00443|P3C2A_HUMAN	23.7793039873608	7	SP=Saccharomyces cerevisiae;CT=Mixture;QY=5%;CV=in-house	7	64	12	0.25	FALSE	4
3	sp|O00458|IFRD1_HUMAN	24.8391890530209	3	SP=Saccharomyces cerevisiae;CT=Mixture;QY=10%;CV=in-house	3	3	1	0	FALSE	0
4	sp|O00458|IFRD1_HUMAN	24.9232986231206	8	SP=Saccharomyces cerevisiae;CT=Mixture;QY=3.3%;CV=in-house	8	4	1	0	FALSE	0
5	sp|O00458|IFRD1_HUMAN	25.2547338496865	9	SP=Saccharomyces cerevisiae;CT=Mixture;QY=3.3%;CV=in-house	9	4	1	0	FALSE	0
6	sp|O00458|IFRD1_HUMAN	24.848479979767	10	SP=Saccharomyces cerevisiae;CT=Mixture;QY=3.3%;CV=in-house	10	4	1	0	FALSE	0
7	sp|O00458|IFRD1_HUMAN	24.8429401533454	11	SP=Saccharomyces cerevisiae;CT=Mixture;QY=3.3%;CV=in-house	11	4	1	0	FALSE	0
11	sp|O00458|IFRD1_HUMAN	25.2098129058192	7	SP=Saccharomyces cerevisiae;CT=Mixture;QY=5%;CV=in-house	7	4	1	0	FALSE	0
1	sp|O00459|P85B_HUMAN	24.6881403398228	1	SP=Saccharomyces cerevisiae;CT=Mixture;QY=10%;CV=in-house	1	6	1	0.5	TRUE	1
2	sp|O00459|P85B_HUMAN	24.8198511838921	2	SP=Saccharomyces cerevisiae;CT=Mixture;QY=10%;CV=in-house	2	6	2	0	FALSE	0
3	sp|O00459|P85B_HUMAN	23.5881275693585	3	SP=Saccharomyces cerevisiae;CT=Mixture;QY=10%;CV=in-house	3	6	2	0	FALSE	0
4	sp|O00459|P85B_HUMAN	24.8759713547809	8	SP=Saccharomyces cerevisiae;CT=Mixture;QY=3.3%;CV=in-house	8	8	2	0	FALSE	0
5	sp|O00459|P85B_HUMAN	24.8481302944232	9	SP=Saccharomyces cerevisiae;CT=Mixture;QY=3.3%;CV=in-house	9	8	2	0	FALSE	0
6	sp|O00459|P85B_HUMAN	24.7198970537989	10	SP=Saccharomyces cerevisiae;CT=Mixture;QY=3.3%;CV=in-house	10	8	2	0	FALSE	0
7	sp|O00459|P85B_HUMAN	24.4286682497933	11	SP=Saccharomyces cerevisiae;CT=Mixture;QY=3.3%;CV=in-house	11	8	1	0.5	TRUE	1
8	sp|O00459|P85B_HUMAN	24.5061264081654	4	SP=Saccharomyces cerevisiae;CT=Mixture;QY=5%;CV=in-house	4	8	1	0.5	TRUE	1
9	sp|O00459|P85B_HUMAN	24.417837666611	5	SP=Saccharomyces cerevisiae;CT=Mixture;QY=5%;CV=in-house	5	8	1	0.5	TRUE	1
10	sp|O00459|P85B_HUMAN	24.3938435995553	6	SP=Saccharomyces cerevisiae;CT=Mixture;QY=5%;CV=in-house	6	8	1	0.5	TRUE	1
11	sp|O00459|P85B_HUMAN	24.245802007664	7	SP=Saccharomyces cerevisiae;CT=Mixture;QY=5%;CV=in-house	7	8	1	0.5	TRUE	1
1	sp|O00461|GOLI4_HUMAN	25.2845736619978	1	SP=Saccharomyces cerevisiae;CT=Mixture;QY=10%;CV=in-house	1	51	12	0.294117647058823	FALSE	5
2	sp|O00461|GOLI4_HUMAN	25.1816405397933	2	SP=Saccharomyces cerevisiae;CT=Mixture;QY=10%;CV=in-house	2	51	13	0.235294117647059	FALSE	4
3	sp|O00461|GOLI4_HUMAN	25.2499583132496	3	SP=Saccharomyces cerevisiae;CT=Mixture;QY=10%;CV=in-house	3	51	13	0.235294117647059	FALSE	4
4	sp|O00461|GOLI4_HUMAN	25.3331025531865	8	SP=Saccharomyces cerevisiae;CT=Mixture;QY=3.3%;CV=in-house	8	68	13	0.235294117647059	FALSE	4
5	sp|O00461|GOLI4_HUMAN	25.2657880283227	9	SP=Saccharomyces cerevisiae;CT=Mixture;QY=3.3%;CV=in-house	9	68	14	0.176470588235294	FALSE	3
6	sp|O00461|GOLI4_HUMAN	25.1636370303616	10	SP=Saccharomyces cerevisiae;CT=Mixture;QY=3.3%;CV=in-house	10	68	12	0.294117647058823	FALSE	5
7	sp|O00461|GOLI4_HUMAN	25.291621735661	11	SP=Saccharomyces cerevisiae;CT=Mixture;QY=3.3%;CV=in-house	11	68	15	0.117647058823529	FALSE	2
8	sp|O00461|GOLI4_HUMAN	25.2339635764597	4	SP=Saccharomyces cerevisiae;CT=Mixture;QY=5%;CV=in-house	4	68	13	0.235294117647059	FALSE	4
9	sp|O00461|GOLI4_HUMAN	25.4145635011861	5	SP=Saccharomyces cerevisiae;CT=Mixture;QY=5%;CV=in-house	5	68	16	0.0588235294117647	FALSE	1
10	sp|O00461|GOLI4_HUMAN	25.2197513941741	6	SP=Saccharomyces cerevisiae;CT=Mixture;QY=5%;CV=in-house	6	68	13	0.235294117647059	FALSE	4
11	sp|O00461|GOLI4_HUMAN	25.3226149218248	7	SP=Saccharomyces cerevisiae;CT=Mixture;QY=5%;CV=in-house	7	68	14	0.176470588235294	FALSE	3
1	sp|O00462|MANBA_HUMAN	23.7255489109524	1	SP=Saccharomyces cerevisiae;CT=Mixture;QY=10%;CV=in-house	1	9	2	0.333333333333333	FALSE	1
2	sp|O00462|MANBA_HUMAN	22.6946318668715	2	SP=Saccharomyces cerevisiae;CT=Mixture;QY=10%;CV=in-house	2	9	2	0.333333333333333	FALSE	1
3	sp|O00462|MANBA_HUMAN	22.478375268312	3	SP=Saccharomyces cerevisiae;CT=Mixture;QY=10%;CV=in-house	3	9	2	0.333333333333333	FALSE	1
4	sp|O00462|MANBA_HUMAN	22.6766183099657	8	SP=Saccharomyces cerevisiae;CT=Mixture;QY=3.3%;CV=in-house	8	12	2	0.333333333333333	FALSE	1
5	sp|O00462|MANBA_HUMAN	23.2533322094894	9	SP=Saccharomyces cerevisiae;CT=Mixture;QY=3.3%;CV=in-house	9	12	3	0	FALSE	0
6	sp|O00462|MANBA_HUMAN	23.2351391472487	10	SP=Saccharomyces cerevisiae;CT=Mixture;QY=3.3%;CV=in-house	10	12	2	0.333333333333333	FALSE	1
7	sp|O00462|MANBA_HUMAN	24.0035329267936	11	SP=Saccharomyces cerevisiae;CT=Mixture;QY=3.3%;CV=in-house	11	12	3	0	FALSE	0
8	sp|O00462|MANBA_HUMAN	21.678580007997	4	SP=Saccharomyces cerevisiae;CT=Mixture;QY=5%;CV=in-house	4	12	1	0.666666666666667	TRUE	2
9	sp|O00462|MANBA_HUMAN	24.7170013507056	5	SP=Saccharomyces cerevisiae;CT=Mixture;QY=5%;CV=in-house	5	12	2	0.333333333333333	FALSE	1
10	sp|O00462|MANBA_HUMAN	23.0337897952135	6	SP=Saccharomyces cerevisiae;CT=Mixture;QY=5%;CV=in-house	6	12	2	0.333333333333333	FALSE	1
11	sp|O00462|MANBA_HUMAN	22.7616738023021	7	SP=Saccharomyces cerevisiae;CT=Mixture;QY=5%;CV=in-house	7	12	2	0.333333333333333	FALSE	1
1	sp|O00468|AGRIN_HUMAN	23.4434103938443	1	SP=Saccharomyces cerevisiae;CT=Mixture;QY=10%;CV=in-house	1	15	4	0.2	FALSE	1
2	sp|O00468|AGRIN_HUMAN	22.8460843818227	2	SP=Saccharomyces cerevisiae;CT=Mixture;QY=10%;CV=in-house	2	15	4	0.2	FALSE	1
3	sp|O00468|AGRIN_HUMAN	23.5289753492268	3	SP=Saccharomyces cerevisiae;CT=Mixture;QY=10%;CV=in-house	3	15	5	0	FALSE	0
4	sp|O00468|AGRIN_HUMAN	24.0537474183885	8	SP=Saccharomyces cerevisiae;CT=Mixture;QY=3.3%;CV=in-house	8	20	5	0	FALSE	0
5	sp|O00468|AGRIN_HUMAN	23.710602818108	9	SP=Saccharomyces cerevisiae;CT=Mixture;QY=3.3%;CV=in-house	9	20	5	0	FALSE	0
6	sp|O00468|AGRIN_HUMAN	24.2015567410835	10	SP=Saccharomyces cerevisiae;CT=Mixture;QY=3.3%;CV=in-house	10	20	4	0.2	FALSE	1
7	sp|O00468|AGRIN_HUMAN	23.9198030535758	11	SP=Saccharomyces cerevisiae;CT=Mixture;QY=3.3%;CV=in-house	11	20	5	0	FALSE	0
8	sp|O00468|AGRIN_HUMAN	23.9743874364618	4	SP=Saccharomyces cerevisiae;CT=Mixture;QY=5%;CV=in-house	4	20	5	0	FALSE	0
9	sp|O00468|AGRIN_HUMAN	23.8637735548535	5	SP=Saccharomyces cerevisiae;CT=Mixture;QY=5%;CV=in-house	5	20	5	0	FALSE	0
10	sp|O00468|AGRIN_HUMAN	23.9477064886717	6	SP=Saccharomyces cerevisiae;CT=Mixture;QY=5%;CV=in-house	6	20	5	0	FALSE	0
11	sp|O00468|AGRIN_HUMAN	23.9847400761179	7	SP=Saccharomyces cerevisiae;CT=Mixture;QY=5%;CV=in-house	7	20	5	0	FALSE	0
1	sp|O00469|PLOD2_HUMAN	25.1680656081599	1	SP=Saccharomyces cerevisiae;CT=Mixture;QY=10%;CV=in-house	1	39	11	0.153846153846154	FALSE	2
2	sp|O00469|PLOD2_HUMAN	25.1541707687386	2	SP=Saccharomyces cerevisiae;CT=Mixture;QY=10%;CV=in-house	2	39	11	0.153846153846154	FALSE	2
3	sp|O00469|PLOD2_HUMAN	25.2807216878741	3	SP=Saccharomyces cerevisiae;CT=Mixture;QY=10%;CV=in-house	3	39	12	0.0769230769230769	FALSE	1
4	sp|O00469|PLOD2_HUMAN	25.3654179141769	8	SP=Saccharomyces cerevisiae;CT=Mixture;QY=3.3%;CV=in-house	8	52	11	0.153846153846154	FALSE	2
5	sp|O00469|PLOD2_HUMAN	25.5533220005595	9	SP=Saccharomyces cerevisiae;CT=Mixture;QY=3.3%;CV=in-house	9	52	12	0.0769230769230769	FALSE	1
6	sp|O00469|PLOD2_HUMAN	25.3864859287702	10	SP=Saccharomyces cerevisiae;CT=Mixture;QY=3.3%;CV=in-house	10	52	11	0.153846153846154	FALSE	2
7	sp|O00469|PLOD2_HUMAN	25.3140379872728	11	SP=Saccharomyces cerevisiae;CT=Mixture;QY=3.3%;CV=in-house	11	52	11	0.153846153846154	FALSE	2
8	sp|O00469|PLOD2_HUMAN	25.3702601789348	4	SP=Saccharomyces cerevisiae;CT=Mixture;QY=5%;CV=in-house	4	52	11	0.153846153846154	FALSE	2
9	sp|O00469|PLOD2_HUMAN	25.3796926366388	5	SP=Saccharomyces cerevisiae;CT=Mixture;QY=5%;CV=in-house	5	52	12	0.0769230769230769	FALSE	1
10	sp|O00469|PLOD2_HUMAN	25.4266125558208	6	SP=Saccharomyces cerevisiae;CT=Mixture;QY=5%;CV=in-house	6	52	12	0.0769230769230769	FALSE	1
11	sp|O00469|PLOD2_HUMAN	25.3959845815207	7	SP=Saccharomyces cerevisiae;CT=Mixture;QY=5%;CV=in-house	7	52	12	0.0769230769230769	FALSE	1
2	sp|O00470|MEIS1_HUMAN	23.4877263558059	2	SP=Saccharomyces cerevisiae;CT=Mixture;QY=10%;CV=in-house	2	6	2	0	FALSE	0
4	sp|O00470|MEIS1_HUMAN	23.4942374715855	8	SP=Saccharomyces cerevisiae;CT=Mixture;QY=3.3%;CV=in-house	8	8	2	0	FALSE	0
5	sp|O00470|MEIS1_HUMAN	23.091846385636	9	SP=Saccharomyces cerevisiae;CT=Mixture;QY=3.3%;CV=in-house	9	8	1	0.5	TRUE	1
6	sp|O00470|MEIS1_HUMAN	23.0333010374833	10	SP=Saccharomyces cerevisiae;CT=Mixture;QY=3.3%;CV=in-house	10	8	1	0.5	TRUE	1
7	sp|O00470|MEIS1_HUMAN	23.2936074700059	11	SP=Saccharomyces cerevisiae;CT=Mixture;QY=3.3%;CV=in-house	11	8	1	0.5	TRUE	1
8	sp|O00470|MEIS1_HUMAN	23.1268156592046	4	SP=Saccharomyces cerevisiae;CT=Mixture;QY=5%;CV=in-house	4	8	1	0.5	TRUE	1
9	sp|O00470|MEIS1_HUMAN	23.483268621984	5	SP=Saccharomyces cerevisiae;CT=Mixture;QY=5%;CV=in-house	5	8	1	0.5	TRUE	1
1	sp|O00471|EXOC5_HUMAN	25.1735809052255	1	SP=Saccharomyces cerevisiae;CT=Mixture;QY=10%;CV=in-house	1	21	7	0	FALSE	0
2	sp|O00471|EXOC5_HUMAN	25.2793028733947	2	SP=Saccharomyces cerevisiae;CT=Mixture;QY=10%;CV=in-house	2	21	6	0.142857142857143	FALSE	1
3	sp|O00471|EXOC5_HUMAN	25.2104621595313	3	SP=Saccharomyces cerevisiae;CT=Mixture;QY=10%;CV=in-house	3	21	7	0	FALSE	0
4	sp|O00471|EXOC5_HUMAN	25.212101879562	8	SP=Saccharomyces cerevisiae;CT=Mixture;QY=3.3%;CV=in-house	8	28	7	0	FALSE	0
5	sp|O00471|EXOC5_HUMAN	24.9834914364331	9	SP=Saccharomyces cerevisiae;CT=Mixture;QY=3.3%;CV=in-house	9	28	5	0.285714285714286	FALSE	2
6	sp|O00471|EXOC5_HUMAN	25.180701144544	10	SP=Saccharomyces cerevisiae;CT=Mixture;QY=3.3%;CV=in-house	10	28	7	0	FALSE	0
7	sp|O00471|EXOC5_HUMAN	25.2051401350343	11	SP=Saccharomyces cerevisiae;CT=Mixture;QY=3.3%;CV=in-house	11	28	6	0.142857142857143	FALSE	1
8	sp|O00471|EXOC5_HUMAN	25.1931719695657	4	SP=Saccharomyces cerevisiae;CT=Mixture;QY=5%;CV=in-house	4	28	6	0.142857142857143	FALSE	1
9	sp|O00471|EXOC5_HUMAN	25.2293704286986	5	SP=Saccharomyces cerevisiae;CT=Mixture;QY=5%;CV=in-house	5	28	6	0.142857142857143	FALSE	1
10	sp|O00471|EXOC5_HUMAN	25.2126631955572	6	SP=Saccharomyces cerevisiae;CT=Mixture;QY=5%;CV=in-house	6	28	6	0.142857142857143	FALSE	1
11	sp|O00471|EXOC5_HUMAN	24.9961170390405	7	SP=Saccharomyces cerevisiae;CT=Mixture;QY=5%;CV=in-house	7	28	6	0.142857142857143	FALSE	1
1	sp|O00478|BT3A3_HUMAN	23.9127158945782	1	SP=Saccharomyces cerevisiae;CT=Mixture;QY=10%;CV=in-house	1	3	1	0	FALSE	0
2	sp|O00478|BT3A3_HUMAN	24.3927970104132	2	SP=Saccharomyces cerevisiae;CT=Mixture;QY=10%;CV=in-house	2	3	1	0	FALSE	0
3	sp|O00478|BT3A3_HUMAN	25.132998730764	3	SP=Saccharomyces cerevisiae;CT=Mixture;QY=10%;CV=in-house	3	3	1	0	FALSE	0
4	sp|O00478|BT3A3_HUMAN	25.1408634292273	8	SP=Saccharomyces cerevisiae;CT=Mixture;QY=3.3%;CV=in-house	8	4	1	0	FALSE	0
5	sp|O00478|BT3A3_HUMAN	21.4646061750227	9	SP=Saccharomyces cerevisiae;CT=Mixture;QY=3.3%;CV=in-house	9	4	1	0	FALSE	0
6	sp|O00478|BT3A3_HUMAN	25.2857822052047	10	SP=Saccharomyces cerevisiae;CT=Mixture;QY=3.3%;CV=in-house	10	4	1	0	FALSE	0
7	sp|O00478|BT3A3_HUMAN	25.1192729481365	11	SP=Saccharomyces cerevisiae;CT=Mixture;QY=3.3%;CV=in-house	11	4	1	0	FALSE	0
8	sp|O00478|BT3A3_HUMAN	24.7893601595289	4	SP=Saccharomyces cerevisiae;CT=Mixture;QY=5%;CV=in-house	4	4	1	0	FALSE	0
9	sp|O00478|BT3A3_HUMAN	24.641677337298	5	SP=Saccharomyces cerevisiae;CT=Mixture;QY=5%;CV=in-house	5	4	1	0	FALSE	0
10	sp|O00478|BT3A3_HUMAN	24.5813984049892	6	SP=Saccharomyces cerevisiae;CT=Mixture;QY=5%;CV=in-house	6	4	1	0	FALSE	0
11	sp|O00478|BT3A3_HUMAN	25.0655250973174	7	SP=Saccharomyces cerevisiae;CT=Mixture;QY=5%;CV=in-house	7	4	1	0	FALSE	0
1	sp|O00483|NDUA4_HUMAN	28.3643378941572	1	SP=Saccharomyces cerevisiae;CT=Mixture;QY=10%;CV=in-house	1	3	1	0	FALSE	0
2	sp|O00483|NDUA4_HUMAN	28.253346480543	2	SP=Saccharomyces cerevisiae;CT=Mixture;QY=10%;CV=in-house	2	3	1	0	FALSE	0
3	sp|O00483|NDUA4_HUMAN	28.4541072681287	3	SP=Saccharomyces cerevisiae;CT=Mixture;QY=10%;CV=in-house	3	3	1	0	FALSE	0
4	sp|O00483|NDUA4_HUMAN	28.4766297733512	8	SP=Saccharomyces cerevisiae;CT=Mixture;QY=3.3%;CV=in-house	8	4	1	0	FALSE	0
5	sp|O00483|NDUA4_HUMAN	28.7729828745595	9	SP=Saccharomyces cerevisiae;CT=Mixture;QY=3.3%;CV=in-house	9	4	1	0	FALSE	0
6	sp|O00483|NDUA4_HUMAN	28.5196385838629	10	SP=Saccharomyces cerevisiae;CT=Mixture;QY=3.3%;CV=in-house	10	4	1	0	FALSE	0
7	sp|O00483|NDUA4_HUMAN	28.7387435130683	11	SP=Saccharomyces cerevisiae;CT=Mixture;QY=3.3%;CV=in-house	11	4	1	0	FALSE	0
8	sp|O00483|NDUA4_HUMAN	28.5541939703635	4	SP=Saccharomyces cerevisiae;CT=Mixture;QY=5%;CV=in-house	4	4	1	0	FALSE	0
9	sp|O00483|NDUA4_HUMAN	28.6116905387616	5	SP=Saccharomyces cerevisiae;CT=Mixture;QY=5%;CV=in-house	5	4	1	0	FALSE	0
10	sp|O00483|NDUA4_HUMAN	28.6004875823596	6	SP=Saccharomyces cerevisiae;CT=Mixture;QY=5%;CV=in-house	6	4	1	0	FALSE	0
11	sp|O00483|NDUA4_HUMAN	28.5705826206292	7	SP=Saccharomyces cerevisiae;CT=Mixture;QY=5%;CV=in-house	7	4	1	0	FALSE	0
1	sp|O00487|PSDE_HUMAN	24.4805630489595	1	SP=Saccharomyces cerevisiae;CT=Mixture;QY=10%;CV=in-house	1	39	11	0.153846153846154	FALSE	2
2	sp|O00487|PSDE_HUMAN	24.6142949013047	2	SP=Saccharomyces cerevisiae;CT=Mixture;QY=10%;CV=in-house	2	39	9	0.307692307692308	FALSE	4
3	sp|O00487|PSDE_HUMAN	24.7649187292854	3	SP=Saccharomyces cerevisiae;CT=Mixture;QY=10%;CV=in-house	3	39	10	0.230769230769231	FALSE	3
4	sp|O00487|PSDE_HUMAN	24.8199550393735	8	SP=Saccharomyces cerevisiae;CT=Mixture;QY=3.3%;CV=in-house	8	52	10	0.230769230769231	FALSE	3
5	sp|O00487|PSDE_HUMAN	24.9313838135728	9	SP=Saccharomyces cerevisiae;CT=Mixture;QY=3.3%;CV=in-house	9	52	12	0.0769230769230769	FALSE	1
6	sp|O00487|PSDE_HUMAN	24.8568718115467	10	SP=Saccharomyces cerevisiae;CT=Mixture;QY=3.3%;CV=in-house	10	52	10	0.230769230769231	FALSE	3
7	sp|O00487|PSDE_HUMAN	24.8923225961625	11	SP=Saccharomyces cerevisiae;CT=Mixture;QY=3.3%;CV=in-house	11	52	11	0.153846153846154	FALSE	2
8	sp|O00487|PSDE_HUMAN	24.8251653078756	4	SP=Saccharomyces cerevisiae;CT=Mixture;QY=5%;CV=in-house	4	52	10	0.230769230769231	FALSE	3
9	sp|O00487|PSDE_HUMAN	24.9772746792911	5	SP=Saccharomyces cerevisiae;CT=Mixture;QY=5%;CV=in-house	5	52	12	0.0769230769230769	FALSE	1
10	sp|O00487|PSDE_HUMAN	24.818566842091	6	SP=Saccharomyces cerevisiae;CT=Mixture;QY=5%;CV=in-house	6	52	12	0.0769230769230769	FALSE	1
11	sp|O00487|PSDE_HUMAN	24.861162005822	7	SP=Saccharomyces cerevisiae;CT=Mixture;QY=5%;CV=in-house	7	52	11	0.153846153846154	FALSE	2
1	sp|O00488|ZN593_HUMAN	24.9529705840665	1	SP=Saccharomyces cerevisiae;CT=Mixture;QY=10%;CV=in-house	1	9	2	0.333333333333333	FALSE	1
2	sp|O00488|ZN593_HUMAN	25.0279736224197	2	SP=Saccharomyces cerevisiae;CT=Mixture;QY=10%;CV=in-house	2	9	3	0	FALSE	0
3	sp|O00488|ZN593_HUMAN	25.1870742337185	3	SP=Saccharomyces cerevisiae;CT=Mixture;QY=10%;CV=in-house	3	9	3	0	FALSE	0
4	sp|O00488|ZN593_HUMAN	24.9014456174401	8	SP=Saccharomyces cerevisiae;CT=Mixture;QY=3.3%;CV=in-house	8	12	2	0.333333333333333	FALSE	1
5	sp|O00488|ZN593_HUMAN	24.965067870857	9	SP=Saccharomyces cerevisiae;CT=Mixture;QY=3.3%;CV=in-house	9	12	2	0.333333333333333	FALSE	1
6	sp|O00488|ZN593_HUMAN	25.1032380231524	10	SP=Saccharomyces cerevisiae;CT=Mixture;QY=3.3%;CV=in-house	10	12	2	0.333333333333333	FALSE	1
7	sp|O00488|ZN593_HUMAN	25.0914482487817	11	SP=Saccharomyces cerevisiae;CT=Mixture;QY=3.3%;CV=in-house	11	12	2	0.333333333333333	FALSE	1
8	sp|O00488|ZN593_HUMAN	25.1336152045963	4	SP=Saccharomyces cerevisiae;CT=Mixture;QY=5%;CV=in-house	4	12	3	0	FALSE	0
9	sp|O00488|ZN593_HUMAN	25.1313712405941	5	SP=Saccharomyces cerevisiae;CT=Mixture;QY=5%;CV=in-house	5	12	3	0	FALSE	0
10	sp|O00488|ZN593_HUMAN	25.0653355145332	6	SP=Saccharomyces cerevisiae;CT=Mixture;QY=5%;CV=in-house	6	12	3	0	FALSE	0
11	sp|O00488|ZN593_HUMAN	25.0694049335168	7	SP=Saccharomyces cerevisiae;CT=Mixture;QY=5%;CV=in-house	7	12	2	0.333333333333333	FALSE	1
1	sp|O00499|BIN1_HUMAN	25.8887114706951	1	SP=Saccharomyces cerevisiae;CT=Mixture;QY=10%;CV=in-house	1	33	10	0.0909090909090909	FALSE	1
2	sp|O00499|BIN1_HUMAN	25.9749948686289	2	SP=Saccharomyces cerevisiae;CT=Mixture;QY=10%;CV=in-house	2	33	9	0.181818181818182	FALSE	2
3	sp|O00499|BIN1_HUMAN	26.0593084116272	3	SP=Saccharomyces cerevisiae;CT=Mixture;QY=10%;CV=in-house	3	33	10	0.0909090909090909	FALSE	1
4	sp|O00499|BIN1_HUMAN	26.2302769673091	8	SP=Saccharomyces cerevisiae;CT=Mixture;QY=3.3%;CV=in-house	8	44	10	0.0909090909090909	FALSE	1
5	sp|O00499|BIN1_HUMAN	26.1754510390569	9	SP=Saccharomyces cerevisiae;CT=Mixture;QY=3.3%;CV=in-house	9	44	10	0.0909090909090909	FALSE	1
6	sp|O00499|BIN1_HUMAN	26.2817848095746	10	SP=Saccharomyces cerevisiae;CT=Mixture;QY=3.3%;CV=in-house	10	44	11	0	FALSE	0
7	sp|O00499|BIN1_HUMAN	26.1929033386707	11	SP=Saccharomyces cerevisiae;CT=Mixture;QY=3.3%;CV=in-house	11	44	10	0.0909090909090909	FALSE	1
8	sp|O00499|BIN1_HUMAN	26.0508407944994	4	SP=Saccharomyces cerevisiae;CT=Mixture;QY=5%;CV=in-house	4	44	10	0.0909090909090909	FALSE	1
9	sp|O00499|BIN1_HUMAN	26.1550032990378	5	SP=Saccharomyces cerevisiae;CT=Mixture;QY=5%;CV=in-house	5	44	11	0	FALSE	0
10	sp|O00499|BIN1_HUMAN	26.1599741077986	6	SP=Saccharomyces cerevisiae;CT=Mixture;QY=5%;CV=in-house	6	44	10	0.0909090909090909	FALSE	1
11	sp|O00499|BIN1_HUMAN	26.1251352068925	7	SP=Saccharomyces cerevisiae;CT=Mixture;QY=5%;CV=in-house	7	44	11	0	FALSE	0
1	sp|O00505|IMA4_HUMAN	26.3223613690383	1	SP=Saccharomyces cerevisiae;CT=Mixture;QY=10%;CV=in-house	1	18	5	0.166666666666667	FALSE	1
2	sp|O00505|IMA4_HUMAN	26.2702918501355	2	SP=Saccharomyces cerevisiae;CT=Mixture;QY=10%;CV=in-house	2	18	6	0	FALSE	0
3	sp|O00505|IMA4_HUMAN	26.4320759755811	3	SP=Saccharomyces cerevisiae;CT=Mixture;QY=10%;CV=in-house	3	18	6	0	FALSE	0
4	sp|O00505|IMA4_HUMAN	26.3688074870742	8	SP=Saccharomyces cerevisiae;CT=Mixture;QY=3.3%;CV=in-house	8	24	5	0.166666666666667	FALSE	1
5	sp|O00505|IMA4_HUMAN	26.4525419357737	9	SP=Saccharomyces cerevisiae;CT=Mixture;QY=3.3%;CV=in-house	9	24	6	0	FALSE	0
6	sp|O00505|IMA4_HUMAN	26.3223163868264	10	SP=Saccharomyces cerevisiae;CT=Mixture;QY=3.3%;CV=in-house	10	24	6	0	FALSE	0
7	sp|O00505|IMA4_HUMAN	26.4655015499712	11	SP=Saccharomyces cerevisiae;CT=Mixture;QY=3.3%;CV=in-house	11	24	6	0	FALSE	0
8	sp|O00505|IMA4_HUMAN	26.4133515496806	4	SP=Saccharomyces cerevisiae;CT=Mixture;QY=5%;CV=in-house	4	24	6	0	FALSE	0
9	sp|O00505|IMA4_HUMAN	26.4605043708319	5	SP=Saccharomyces cerevisiae;CT=Mixture;QY=5%;CV=in-house	5	24	6	0	FALSE	0
10	sp|O00505|IMA4_HUMAN	26.4261393177509	6	SP=Saccharomyces cerevisiae;CT=Mixture;QY=5%;CV=in-house	6	24	6	0	FALSE	0
11	sp|O00505|IMA4_HUMAN	26.3738974447736	7	SP=Saccharomyces cerevisiae;CT=Mixture;QY=5%;CV=in-house	7	24	6	0	FALSE	0
2	sp|O00506|STK25_HUMAN	22.0840106201199	2	SP=Saccharomyces cerevisiae;CT=Mixture;QY=10%;CV=in-house	2	3	1	0	FALSE	0
4	sp|O00506|STK25_HUMAN	23.5049570786514	8	SP=Saccharomyces cerevisiae;CT=Mixture;QY=3.3%;CV=in-house	8	4	1	0	FALSE	0
9	sp|O00506|STK25_HUMAN	23.1364712547336	5	SP=Saccharomyces cerevisiae;CT=Mixture;QY=5%;CV=in-house	5	4	1	0	FALSE	0
10	sp|O00506|STK25_HUMAN	23.4247060541408	6	SP=Saccharomyces cerevisiae;CT=Mixture;QY=5%;CV=in-house	6	4	1	0	FALSE	0
11	sp|O00506|STK25_HUMAN	22.9599275458604	7	SP=Saccharomyces cerevisiae;CT=Mixture;QY=5%;CV=in-house	7	4	1	0	FALSE	0
1	sp|O00512|BCL9_HUMAN	21.4365467238952	1	SP=Saccharomyces cerevisiae;CT=Mixture;QY=10%;CV=in-house	1	12	1	0.75	TRUE	3
2	sp|O00512|BCL9_HUMAN	23.7229014005063	2	SP=Saccharomyces cerevisiae;CT=Mixture;QY=10%;CV=in-house	2	12	4	0	FALSE	0
3	sp|O00512|BCL9_HUMAN	24.4974119552152	3	SP=Saccharomyces cerevisiae;CT=Mixture;QY=10%;CV=in-house	3	12	3	0.25	FALSE	1
4	sp|O00512|BCL9_HUMAN	24.2410998650662	8	SP=Saccharomyces cerevisiae;CT=Mixture;QY=3.3%;CV=in-house	8	16	3	0.25	FALSE	1
5	sp|O00512|BCL9_HUMAN	24.4220439561434	9	SP=Saccharomyces cerevisiae;CT=Mixture;QY=3.3%;CV=in-house	9	16	4	0	FALSE	0
6	sp|O00512|BCL9_HUMAN	23.1718095566219	10	SP=Saccharomyces cerevisiae;CT=Mixture;QY=3.3%;CV=in-house	10	16	2	0.5	TRUE	2
7	sp|O00512|BCL9_HUMAN	24.3389588390419	11	SP=Saccharomyces cerevisiae;CT=Mixture;QY=3.3%;CV=in-house	11	16	4	0	FALSE	0
8	sp|O00512|BCL9_HUMAN	23.8935055084272	4	SP=Saccharomyces cerevisiae;CT=Mixture;QY=5%;CV=in-house	4	16	3	0.25	FALSE	1
9	sp|O00512|BCL9_HUMAN	22.4794947958108	5	SP=Saccharomyces cerevisiae;CT=Mixture;QY=5%;CV=in-house	5	16	2	0.5	TRUE	2
10	sp|O00512|BCL9_HUMAN	22.5087661173343	6	SP=Saccharomyces cerevisiae;CT=Mixture;QY=5%;CV=in-house	6	16	3	0.25	FALSE	1
11	sp|O00512|BCL9_HUMAN	24.317509237898	7	SP=Saccharomyces cerevisiae;CT=Mixture;QY=5%;CV=in-house	7	16	3	0.25	FALSE	1
1	sp|O00522|KRIT1_HUMAN	22.8308056898485	1	SP=Saccharomyces cerevisiae;CT=Mixture;QY=10%;CV=in-house	1	9	1	0.666666666666667	TRUE	2
2	sp|O00522|KRIT1_HUMAN	22.8660683885293	2	SP=Saccharomyces cerevisiae;CT=Mixture;QY=10%;CV=in-house	2	9	2	0.333333333333333	FALSE	1
3	sp|O00522|KRIT1_HUMAN	23.5519332155866	3	SP=Saccharomyces cerevisiae;CT=Mixture;QY=10%;CV=in-house	3	9	3	0	FALSE	0
4	sp|O00522|KRIT1_HUMAN	23.664433209084	8	SP=Saccharomyces cerevisiae;CT=Mixture;QY=3.3%;CV=in-house	8	12	3	0	FALSE	0
5	sp|O00522|KRIT1_HUMAN	23.3197822820547	9	SP=Saccharomyces cerevisiae;CT=Mixture;QY=3.3%;CV=in-house	9	12	3	0	FALSE	0
6	sp|O00522|KRIT1_HUMAN	23.3901707319705	10	SP=Saccharomyces cerevisiae;CT=Mixture;QY=3.3%;CV=in-house	10	12	3	0	FALSE	0
7	sp|O00522|KRIT1_HUMAN	23.5019676889279	11	SP=Saccharomyces cerevisiae;CT=Mixture;QY=3.3%;CV=in-house	11	12	3	0	FALSE	0
8	sp|O00522|KRIT1_HUMAN	23.4307542167276	4	SP=Saccharomyces cerevisiae;CT=Mixture;QY=5%;CV=in-house	4	12	3	0	FALSE	0
9	sp|O00522|KRIT1_HUMAN	23.4290380201056	5	SP=Saccharomyces cerevisiae;CT=Mixture;QY=5%;CV=in-house	5	12	3	0	FALSE	0
10	sp|O00522|KRIT1_HUMAN	23.4719476259843	6	SP=Saccharomyces cerevisiae;CT=Mixture;QY=5%;CV=in-house	6	12	3	0	FALSE	0
11	sp|O00522|KRIT1_HUMAN	23.4743211873745	7	SP=Saccharomyces cerevisiae;CT=Mixture;QY=5%;CV=in-house	7	12	2	0.333333333333333	FALSE	1
1	sp|O00541|PESC_HUMAN	24.8125373619877	1	SP=Saccharomyces cerevisiae;CT=Mixture;QY=10%;CV=in-house	1	39	9	0.307692307692308	FALSE	4
2	sp|O00541|PESC_HUMAN	24.8583967755635	2	SP=Saccharomyces cerevisiae;CT=Mixture;QY=10%;CV=in-house	2	39	12	0.0769230769230769	FALSE	1
3	sp|O00541|PESC_HUMAN	24.9990563143161	3	SP=Saccharomyces cerevisiae;CT=Mixture;QY=10%;CV=in-house	3	39	11	0.153846153846154	FALSE	2
4	sp|O00541|PESC_HUMAN	24.6360177758923	8	SP=Saccharomyces cerevisiae;CT=Mixture;QY=3.3%;CV=in-house	8	52	8	0.384615384615385	FALSE	5
5	sp|O00541|PESC_HUMAN	24.9361276972565	9	SP=Saccharomyces cerevisiae;CT=Mixture;QY=3.3%;CV=in-house	9	52	11	0.153846153846154	FALSE	2
6	sp|O00541|PESC_HUMAN	24.8580006968645	10	SP=Saccharomyces cerevisiae;CT=Mixture;QY=3.3%;CV=in-house	10	52	8	0.384615384615385	FALSE	5
7	sp|O00541|PESC_HUMAN	24.9611090329681	11	SP=Saccharomyces cerevisiae;CT=Mixture;QY=3.3%;CV=in-house	11	52	12	0.0769230769230769	FALSE	1
8	sp|O00541|PESC_HUMAN	24.8538040705459	4	SP=Saccharomyces cerevisiae;CT=Mixture;QY=5%;CV=in-house	4	52	10	0.230769230769231	FALSE	3
9	sp|O00541|PESC_HUMAN	24.9069383940113	5	SP=Saccharomyces cerevisiae;CT=Mixture;QY=5%;CV=in-house	5	52	10	0.230769230769231	FALSE	3
10	sp|O00541|PESC_HUMAN	24.9585526653016	6	SP=Saccharomyces cerevisiae;CT=Mixture;QY=5%;CV=in-house	6	52	10	0.230769230769231	FALSE	3
11	sp|O00541|PESC_HUMAN	24.8638874154706	7	SP=Saccharomyces cerevisiae;CT=Mixture;QY=5%;CV=in-house	7	52	10	0.230769230769231	FALSE	3
2	sp|O00559|RCAS1_HUMAN	23.8622840491788	2	SP=Saccharomyces cerevisiae;CT=Mixture;QY=10%;CV=in-house	2	3	1	0	FALSE	0
3	sp|O00559|RCAS1_HUMAN	22.0725543162345	3	SP=Saccharomyces cerevisiae;CT=Mixture;QY=10%;CV=in-house	3	3	1	0	FALSE	0
4	sp|O00559|RCAS1_HUMAN	24.1784286989784	8	SP=Saccharomyces cerevisiae;CT=Mixture;QY=3.3%;CV=in-house	8	4	1	0	FALSE	0
5	sp|O00559|RCAS1_HUMAN	23.9329970302959	9	SP=Saccharomyces cerevisiae;CT=Mixture;QY=3.3%;CV=in-house	9	4	1	0	FALSE	0
6	sp|O00559|RCAS1_HUMAN	24.1398290723402	10	SP=Saccharomyces cerevisiae;CT=Mixture;QY=3.3%;CV=in-house	10	4	1	0	FALSE	0
7	sp|O00559|RCAS1_HUMAN	23.3803006789391	11	SP=Saccharomyces cerevisiae;CT=Mixture;QY=3.3%;CV=in-house	11	4	1	0	FALSE	0
8	sp|O00559|RCAS1_HUMAN	23.3658231141894	4	SP=Saccharomyces cerevisiae;CT=Mixture;QY=5%;CV=in-house	4	4	1	0	FALSE	0
9	sp|O00559|RCAS1_HUMAN	23.6017499197717	5	SP=Saccharomyces cerevisiae;CT=Mixture;QY=5%;CV=in-house	5	4	1	0	FALSE	0
10	sp|O00559|RCAS1_HUMAN	23.8639453901907	6	SP=Saccharomyces cerevisiae;CT=Mixture;QY=5%;CV=in-house	6	4	1	0	FALSE	0
11	sp|O00559|RCAS1_HUMAN	24.0405886055609	7	SP=Saccharomyces cerevisiae;CT=Mixture;QY=5%;CV=in-house	7	4	1	0	FALSE	0
1	sp|O00560|SDCB1_HUMAN	25.2552752733884	1	SP=Saccharomyces cerevisiae;CT=Mixture;QY=10%;CV=in-house	1	21	7	0	FALSE	0
2	sp|O00560|SDCB1_HUMAN	25.3661406467771	2	SP=Saccharomyces cerevisiae;CT=Mixture;QY=10%;CV=in-house	2	21	7	0	FALSE	0
3	sp|O00560|SDCB1_HUMAN	25.3909524459698	3	SP=Saccharomyces cerevisiae;CT=Mixture;QY=10%;CV=in-house	3	21	7	0	FALSE	0
4	sp|O00560|SDCB1_HUMAN	25.2323647071155	8	SP=Saccharomyces cerevisiae;CT=Mixture;QY=3.3%;CV=in-house	8	28	6	0.142857142857143	FALSE	1
5	sp|O00560|SDCB1_HUMAN	25.3541516104855	9	SP=Saccharomyces cerevisiae;CT=Mixture;QY=3.3%;CV=in-house	9	28	7	0	FALSE	0
6	sp|O00560|SDCB1_HUMAN	25.3365888891301	10	SP=Saccharomyces cerevisiae;CT=Mixture;QY=3.3%;CV=in-house	10	28	7	0	FALSE	0
7	sp|O00560|SDCB1_HUMAN	25.379119209379	11	SP=Saccharomyces cerevisiae;CT=Mixture;QY=3.3%;CV=in-house	11	28	6	0.142857142857143	FALSE	1
8	sp|O00560|SDCB1_HUMAN	25.1468021541667	4	SP=Saccharomyces cerevisiae;CT=Mixture;QY=5%;CV=in-house	4	28	5	0.285714285714286	FALSE	2
9	sp|O00560|SDCB1_HUMAN	25.4219559016922	5	SP=Saccharomyces cerevisiae;CT=Mixture;QY=5%;CV=in-house	5	28	6	0.142857142857143	FALSE	1
10	sp|O00560|SDCB1_HUMAN	25.4061140346387	6	SP=Saccharomyces cerevisiae;CT=Mixture;QY=5%;CV=in-house	6	28	6	0.142857142857143	FALSE	1
11	sp|O00560|SDCB1_HUMAN	25.3038320577367	7	SP=Saccharomyces cerevisiae;CT=Mixture;QY=5%;CV=in-house	7	28	6	0.142857142857143	FALSE	1
4	sp|O00562|PITM1_HUMAN	23.9681466279431	8	SP=Saccharomyces cerevisiae;CT=Mixture;QY=3.3%;CV=in-house	8	4	1	0	FALSE	0
7	sp|O00562|PITM1_HUMAN	24.233430667523	11	SP=Saccharomyces cerevisiae;CT=Mixture;QY=3.3%;CV=in-house	11	4	1	0	FALSE	0
8	sp|O00562|PITM1_HUMAN	24.0228089409721	4	SP=Saccharomyces cerevisiae;CT=Mixture;QY=5%;CV=in-house	4	4	1	0	FALSE	0
9	sp|O00562|PITM1_HUMAN	23.844466067065	5	SP=Saccharomyces cerevisiae;CT=Mixture;QY=5%;CV=in-house	5	4	1	0	FALSE	0
10	sp|O00562|PITM1_HUMAN	23.8517036789758	6	SP=Saccharomyces cerevisiae;CT=Mixture;QY=5%;CV=in-house	6	4	1	0	FALSE	0
1	sp|O00566|MPP10_HUMAN	25.7289820716596	1	SP=Saccharomyces cerevisiae;CT=Mixture;QY=10%;CV=in-house	1	45	14	0.0666666666666667	FALSE	1
2	sp|O00566|MPP10_HUMAN	25.4825120826325	2	SP=Saccharomyces cerevisiae;CT=Mixture;QY=10%;CV=in-house	2	45	13	0.133333333333333	FALSE	2
3	sp|O00566|MPP10_HUMAN	25.4347284414399	3	SP=Saccharomyces cerevisiae;CT=Mixture;QY=10%;CV=in-house	3	45	13	0.133333333333333	FALSE	2
4	sp|O00566|MPP10_HUMAN	25.6676094572906	8	SP=Saccharomyces cerevisiae;CT=Mixture;QY=3.3%;CV=in-house	8	60	13	0.133333333333333	FALSE	2
5	sp|O00566|MPP10_HUMAN	25.776692482275	9	SP=Saccharomyces cerevisiae;CT=Mixture;QY=3.3%;CV=in-house	9	60	14	0.0666666666666667	FALSE	1
6	sp|O00566|MPP10_HUMAN	25.6263617242485	10	SP=Saccharomyces cerevisiae;CT=Mixture;QY=3.3%;CV=in-house	10	60	13	0.133333333333333	FALSE	2
7	sp|O00566|MPP10_HUMAN	25.6751902724687	11	SP=Saccharomyces cerevisiae;CT=Mixture;QY=3.3%;CV=in-house	11	60	14	0.0666666666666667	FALSE	1
8	sp|O00566|MPP10_HUMAN	25.7111478407047	4	SP=Saccharomyces cerevisiae;CT=Mixture;QY=5%;CV=in-house	4	60	14	0.0666666666666667	FALSE	1
9	sp|O00566|MPP10_HUMAN	25.70913435594	5	SP=Saccharomyces cerevisiae;CT=Mixture;QY=5%;CV=in-house	5	60	14	0.0666666666666667	FALSE	1
10	sp|O00566|MPP10_HUMAN	25.6272102900095	6	SP=Saccharomyces cerevisiae;CT=Mixture;QY=5%;CV=in-house	6	60	15	0	FALSE	0
11	sp|O00566|MPP10_HUMAN	25.7124171404467	7	SP=Saccharomyces cerevisiae;CT=Mixture;QY=5%;CV=in-house	7	60	14	0.0666666666666667	FALSE	1
1	sp|O00567|NOP56_HUMAN	25.8972844268353	1	SP=Saccharomyces cerevisiae;CT=Mixture;QY=10%;CV=in-house	1	63	21	0	FALSE	0
2	sp|O00567|NOP56_HUMAN	26.0243959181827	2	SP=Saccharomyces cerevisiae;CT=Mixture;QY=10%;CV=in-house	2	63	19	0.0952380952380952	FALSE	2
3	sp|O00567|NOP56_HUMAN	25.9836253366985	3	SP=Saccharomyces cerevisiae;CT=Mixture;QY=10%;CV=in-house	3	63	19	0.0952380952380952	FALSE	2
4	sp|O00567|NOP56_HUMAN	26.1202462071925	8	SP=Saccharomyces cerevisiae;CT=Mixture;QY=3.3%;CV=in-house	8	84	19	0.0952380952380952	FALSE	2
5	sp|O00567|NOP56_HUMAN	26.0866497136393	9	SP=Saccharomyces cerevisiae;CT=Mixture;QY=3.3%;CV=in-house	9	84	19	0.0952380952380952	FALSE	2
6	sp|O00567|NOP56_HUMAN	25.957600196093	10	SP=Saccharomyces cerevisiae;CT=Mixture;QY=3.3%;CV=in-house	10	84	20	0.0476190476190477	FALSE	1
7	sp|O00567|NOP56_HUMAN	25.9068199334585	11	SP=Saccharomyces cerevisiae;CT=Mixture;QY=3.3%;CV=in-house	11	84	21	0	FALSE	0
8	sp|O00567|NOP56_HUMAN	25.9284552049409	4	SP=Saccharomyces cerevisiae;CT=Mixture;QY=5%;CV=in-house	4	84	20	0.0476190476190477	FALSE	1
9	sp|O00567|NOP56_HUMAN	26.1228813696191	5	SP=Saccharomyces cerevisiae;CT=Mixture;QY=5%;CV=in-house	5	84	20	0.0476190476190477	FALSE	1
10	sp|O00567|NOP56_HUMAN	26.0009948520869	6	SP=Saccharomyces cerevisiae;CT=Mixture;QY=5%;CV=in-house	6	84	19	0.0952380952380952	FALSE	2
11	sp|O00567|NOP56_HUMAN	25.9698507409184	7	SP=Saccharomyces cerevisiae;CT=Mixture;QY=5%;CV=in-house	7	84	20	0.0476190476190477	FALSE	1
1	sp|O00571|DDX3X_HUMAN	26.8746371762349	1	SP=Saccharomyces cerevisiae;CT=Mixture;QY=10%;CV=in-house	1	33	11	0	FALSE	0
2	sp|O00571|DDX3X_HUMAN	26.586012151733	2	SP=Saccharomyces cerevisiae;CT=Mixture;QY=10%;CV=in-house	2	33	11	0	FALSE	0
3	sp|O00571|DDX3X_HUMAN	26.8091303129502	3	SP=Saccharomyces cerevisiae;CT=Mixture;QY=10%;CV=in-house	3	33	11	0	FALSE	0
4	sp|O00571|DDX3X_HUMAN	27.3052085099441	8	SP=Saccharomyces cerevisiae;CT=Mixture;QY=3.3%;CV=in-house	8	44	10	0.0909090909090909	FALSE	1
5	sp|O00571|DDX3X_HUMAN	27.0764870358174	9	SP=Saccharomyces cerevisiae;CT=Mixture;QY=3.3%;CV=in-house	9	44	11	0	FALSE	0
6	sp|O00571|DDX3X_HUMAN	27.0695199280888	10	SP=Saccharomyces cerevisiae;CT=Mixture;QY=3.3%;CV=in-house	10	44	11	0	FALSE	0
7	sp|O00571|DDX3X_HUMAN	26.9459327933667	11	SP=Saccharomyces cerevisiae;CT=Mixture;QY=3.3%;CV=in-house	11	44	10	0.0909090909090909	FALSE	1
8	sp|O00571|DDX3X_HUMAN	27.066402587189	4	SP=Saccharomyces cerevisiae;CT=Mixture;QY=5%;CV=in-house	4	44	11	0	FALSE	0
9	sp|O00571|DDX3X_HUMAN	26.8932050393031	5	SP=Saccharomyces cerevisiae;CT=Mixture;QY=5%;CV=in-house	5	44	11	0	FALSE	0
10	sp|O00571|DDX3X_HUMAN	26.9656830177232	6	SP=Saccharomyces cerevisiae;CT=Mixture;QY=5%;CV=in-house	6	44	11	0	FALSE	0
11	sp|O00571|DDX3X_HUMAN	27.0372295913735	7	SP=Saccharomyces cerevisiae;CT=Mixture;QY=5%;CV=in-house	7	44	11	0	FALSE	0
1	sp|O00584|RNT2_HUMAN	25.6960982813485	1	SP=Saccharomyces cerevisiae;CT=Mixture;QY=10%;CV=in-house	1	15	5	0	FALSE	0
2	sp|O00584|RNT2_HUMAN	24.0565156484031	2	SP=Saccharomyces cerevisiae;CT=Mixture;QY=10%;CV=in-house	2	15	5	0	FALSE	0
3	sp|O00584|RNT2_HUMAN	25.7249413575444	3	SP=Saccharomyces cerevisiae;CT=Mixture;QY=10%;CV=in-house	3	15	5	0	FALSE	0
4	sp|O00584|RNT2_HUMAN	25.7879525501957	8	SP=Saccharomyces cerevisiae;CT=Mixture;QY=3.3%;CV=in-house	8	20	5	0	FALSE	0
5	sp|O00584|RNT2_HUMAN	25.8255954346015	9	SP=Saccharomyces cerevisiae;CT=Mixture;QY=3.3%;CV=in-house	9	20	5	0	FALSE	0
6	sp|O00584|RNT2_HUMAN	25.8413518522966	10	SP=Saccharomyces cerevisiae;CT=Mixture;QY=3.3%;CV=in-house	10	20	5	0	FALSE	0
7	sp|O00584|RNT2_HUMAN	25.8560525462706	11	SP=Saccharomyces cerevisiae;CT=Mixture;QY=3.3%;CV=in-house	11	20	5	0	FALSE	0
8	sp|O00584|RNT2_HUMAN	25.5476684041733	4	SP=Saccharomyces cerevisiae;CT=Mixture;QY=5%;CV=in-house	4	20	5	0	FALSE	0
9	sp|O00584|RNT2_HUMAN	25.84632085686	5	SP=Saccharomyces cerevisiae;CT=Mixture;QY=5%;CV=in-house	5	20	5	0	FALSE	0
10	sp|O00584|RNT2_HUMAN	25.8386344673924	6	SP=Saccharomyces cerevisiae;CT=Mixture;QY=5%;CV=in-house	6	20	5	0	FALSE	0
11	sp|O00584|RNT2_HUMAN	25.8140830194071	7	SP=Saccharomyces cerevisiae;CT=Mixture;QY=5%;CV=in-house	7	20	5	0	FALSE	0
1	sp|O00592|PODXL_HUMAN	24.9024983400641	1	SP=Saccharomyces cerevisiae;CT=Mixture;QY=10%;CV=in-house	1	9	1	0.666666666666667	TRUE	2
2	sp|O00592|PODXL_HUMAN	26.3717965948492	2	SP=Saccharomyces cerevisiae;CT=Mixture;QY=10%;CV=in-house	2	9	3	0	FALSE	0
3	sp|O00592|PODXL_HUMAN	25.7434713242829	3	SP=Saccharomyces cerevisiae;CT=Mixture;QY=10%;CV=in-house	3	9	1	0.666666666666667	TRUE	2
4	sp|O00592|PODXL_HUMAN	26.412658172074	8	SP=Saccharomyces cerevisiae;CT=Mixture;QY=3.3%;CV=in-house	8	12	3	0	FALSE	0
5	sp|O00592|PODXL_HUMAN	26.4143328499305	9	SP=Saccharomyces cerevisiae;CT=Mixture;QY=3.3%;CV=in-house	9	12	3	0	FALSE	0
6	sp|O00592|PODXL_HUMAN	25.8216120897285	10	SP=Saccharomyces cerevisiae;CT=Mixture;QY=3.3%;CV=in-house	10	12	2	0.333333333333333	FALSE	1
7	sp|O00592|PODXL_HUMAN	26.280429490086	11	SP=Saccharomyces cerevisiae;CT=Mixture;QY=3.3%;CV=in-house	11	12	3	0	FALSE	0
8	sp|O00592|PODXL_HUMAN	26.1169651817143	4	SP=Saccharomyces cerevisiae;CT=Mixture;QY=5%;CV=in-house	4	12	3	0	FALSE	0
9	sp|O00592|PODXL_HUMAN	26.2641950382432	5	SP=Saccharomyces cerevisiae;CT=Mixture;QY=5%;CV=in-house	5	12	3	0	FALSE	0
10	sp|O00592|PODXL_HUMAN	26.4915396716782	6	SP=Saccharomyces cerevisiae;CT=Mixture;QY=5%;CV=in-house	6	12	3	0	FALSE	0
11	sp|O00592|PODXL_HUMAN	26.3241248554482	7	SP=Saccharomyces cerevisiae;CT=Mixture;QY=5%;CV=in-house	7	12	3	0	FALSE	0
1	sp|O00625|PIR_HUMAN	26.1058988694799	1	SP=Saccharomyces cerevisiae;CT=Mixture;QY=10%;CV=in-house	1	21	7	0	FALSE	0
2	sp|O00625|PIR_HUMAN	26.5281003947179	2	SP=Saccharomyces cerevisiae;CT=Mixture;QY=10%;CV=in-house	2	21	6	0.142857142857143	FALSE	1
3	sp|O00625|PIR_HUMAN	26.6334541470938	3	SP=Saccharomyces cerevisiae;CT=Mixture;QY=10%;CV=in-house	3	21	7	0	FALSE	0
4	sp|O00625|PIR_HUMAN	26.5358838526838	8	SP=Saccharomyces cerevisiae;CT=Mixture;QY=3.3%;CV=in-house	8	28	6	0.142857142857143	FALSE	1
5	sp|O00625|PIR_HUMAN	26.6429563152358	9	SP=Saccharomyces cerevisiae;CT=Mixture;QY=3.3%;CV=in-house	9	28	6	0.142857142857143	FALSE	1
6	sp|O00625|PIR_HUMAN	26.7889718826588	10	SP=Saccharomyces cerevisiae;CT=Mixture;QY=3.3%;CV=in-house	10	28	6	0.142857142857143	FALSE	1
7	sp|O00625|PIR_HUMAN	26.5865641842045	11	SP=Saccharomyces cerevisiae;CT=Mixture;QY=3.3%;CV=in-house	11	28	6	0.142857142857143	FALSE	1
8	sp|O00625|PIR_HUMAN	26.0995180725887	4	SP=Saccharomyces cerevisiae;CT=Mixture;QY=5%;CV=in-house	4	28	6	0.142857142857143	FALSE	1
9	sp|O00625|PIR_HUMAN	26.4541603177209	5	SP=Saccharomyces cerevisiae;CT=Mixture;QY=5%;CV=in-house	5	28	6	0.142857142857143	FALSE	1
10	sp|O00625|PIR_HUMAN	26.5224168107774	6	SP=Saccharomyces cerevisiae;CT=Mixture;QY=5%;CV=in-house	6	28	7	0	FALSE	0
11	sp|O00625|PIR_HUMAN	26.4708862405489	7	SP=Saccharomyces cerevisiae;CT=Mixture;QY=5%;CV=in-house	7	28	5	0.285714285714286	FALSE	2
1	sp|O00629|IMA3_HUMAN	25.2155591412138	1	SP=Saccharomyces cerevisiae;CT=Mixture;QY=10%;CV=in-house	1	15	3	0.4	FALSE	2
2	sp|O00629|IMA3_HUMAN	25.2036122290283	2	SP=Saccharomyces cerevisiae;CT=Mixture;QY=10%;CV=in-house	2	15	5	0	FALSE	0
3	sp|O00629|IMA3_HUMAN	25.3927982341031	3	SP=Saccharomyces cerevisiae;CT=Mixture;QY=10%;CV=in-house	3	15	5	0	FALSE	0
4	sp|O00629|IMA3_HUMAN	25.4371956637999	8	SP=Saccharomyces cerevisiae;CT=Mixture;QY=3.3%;CV=in-house	8	20	4	0.2	FALSE	1
5	sp|O00629|IMA3_HUMAN	25.55802998539	9	SP=Saccharomyces cerevisiae;CT=Mixture;QY=3.3%;CV=in-house	9	20	5	0	FALSE	0
6	sp|O00629|IMA3_HUMAN	25.5276546465644	10	SP=Saccharomyces cerevisiae;CT=Mixture;QY=3.3%;CV=in-house	10	20	4	0.2	FALSE	1
7	sp|O00629|IMA3_HUMAN	25.1276586742361	11	SP=Saccharomyces cerevisiae;CT=Mixture;QY=3.3%;CV=in-house	11	20	4	0.2	FALSE	1
8	sp|O00629|IMA3_HUMAN	25.3427367346366	4	SP=Saccharomyces cerevisiae;CT=Mixture;QY=5%;CV=in-house	4	20	5	0	FALSE	0
9	sp|O00629|IMA3_HUMAN	25.4654847346012	5	SP=Saccharomyces cerevisiae;CT=Mixture;QY=5%;CV=in-house	5	20	4	0.2	FALSE	1
10	sp|O00629|IMA3_HUMAN	25.3187009679362	6	SP=Saccharomyces cerevisiae;CT=Mixture;QY=5%;CV=in-house	6	20	5	0	FALSE	0
11	sp|O00629|IMA3_HUMAN	25.28197138759	7	SP=Saccharomyces cerevisiae;CT=Mixture;QY=5%;CV=in-house	7	20	3	0.4	FALSE	2
1	sp|O00712|NFIB_HUMAN	26.2583258219505	1	SP=Saccharomyces cerevisiae;CT=Mixture;QY=10%;CV=in-house	1	18	6	0	FALSE	0
2	sp|O00712|NFIB_HUMAN	26.2351092309672	2	SP=Saccharomyces cerevisiae;CT=Mixture;QY=10%;CV=in-house	2	18	6	0	FALSE	0
3	sp|O00712|NFIB_HUMAN	26.2326373579878	3	SP=Saccharomyces cerevisiae;CT=Mixture;QY=10%;CV=in-house	3	18	6	0	FALSE	0
4	sp|O00712|NFIB_HUMAN	26.2099084945458	8	SP=Saccharomyces cerevisiae;CT=Mixture;QY=3.3%;CV=in-house	8	24	5	0.166666666666667	FALSE	1
5	sp|O00712|NFIB_HUMAN	26.2138451124106	9	SP=Saccharomyces cerevisiae;CT=Mixture;QY=3.3%;CV=in-house	9	24	6	0	FALSE	0
6	sp|O00712|NFIB_HUMAN	26.2743228214883	10	SP=Saccharomyces cerevisiae;CT=Mixture;QY=3.3%;CV=in-house	10	24	5	0.166666666666667	FALSE	1
7	sp|O00712|NFIB_HUMAN	26.3256758230336	11	SP=Saccharomyces cerevisiae;CT=Mixture;QY=3.3%;CV=in-house	11	24	6	0	FALSE	0
8	sp|O00712|NFIB_HUMAN	26.1700689527765	4	SP=Saccharomyces cerevisiae;CT=Mixture;QY=5%;CV=in-house	4	24	5	0.166666666666667	FALSE	1
9	sp|O00712|NFIB_HUMAN	26.2673285293437	5	SP=Saccharomyces cerevisiae;CT=Mixture;QY=5%;CV=in-house	5	24	6	0	FALSE	0
10	sp|O00712|NFIB_HUMAN	26.1923944597508	6	SP=Saccharomyces cerevisiae;CT=Mixture;QY=5%;CV=in-house	6	24	6	0	FALSE	0
11	sp|O00712|NFIB_HUMAN	26.2184735465811	7	SP=Saccharomyces cerevisiae;CT=Mixture;QY=5%;CV=in-house	7	24	6	0	FALSE	0
1	sp|O00716|E2F3_HUMAN	23.0508974931681	1	SP=Saccharomyces cerevisiae;CT=Mixture;QY=10%;CV=in-house	1	3	1	0	FALSE	0
2	sp|O00716|E2F3_HUMAN	26.5337919043168	2	SP=Saccharomyces cerevisiae;CT=Mixture;QY=10%;CV=in-house	2	3	1	0	FALSE	0
3	sp|O00716|E2F3_HUMAN	24.8680617523632	3	SP=Saccharomyces cerevisiae;CT=Mixture;QY=10%;CV=in-house	3	3	1	0	FALSE	0
4	sp|O00716|E2F3_HUMAN	24.5240821127613	8	SP=Saccharomyces cerevisiae;CT=Mixture;QY=3.3%;CV=in-house	8	4	1	0	FALSE	0
5	sp|O00716|E2F3_HUMAN	24.7676600274809	9	SP=Saccharomyces cerevisiae;CT=Mixture;QY=3.3%;CV=in-house	9	4	1	0	FALSE	0
6	sp|O00716|E2F3_HUMAN	25.0183659527752	10	SP=Saccharomyces cerevisiae;CT=Mixture;QY=3.3%;CV=in-house	10	4	1	0	FALSE	0
7	sp|O00716|E2F3_HUMAN	24.7373332476025	11	SP=Saccharomyces cerevisiae;CT=Mixture;QY=3.3%;CV=in-house	11	4	1	0	FALSE	0
8	sp|O00716|E2F3_HUMAN	24.6759560975564	4	SP=Saccharomyces cerevisiae;CT=Mixture;QY=5%;CV=in-house	4	4	1	0	FALSE	0
9	sp|O00716|E2F3_HUMAN	24.4836105187981	5	SP=Saccharomyces cerevisiae;CT=Mixture;QY=5%;CV=in-house	5	4	1	0	FALSE	0
10	sp|O00716|E2F3_HUMAN	24.7760375836669	6	SP=Saccharomyces cerevisiae;CT=Mixture;QY=5%;CV=in-house	6	4	1	0	FALSE	0
11	sp|O00716|E2F3_HUMAN	24.8173949547133	7	SP=Saccharomyces cerevisiae;CT=Mixture;QY=5%;CV=in-house	7	4	1	0	FALSE	0
1	sp|O00743|PPP6_HUMAN	25.6709430586396	1	SP=Saccharomyces cerevisiae;CT=Mixture;QY=10%;CV=in-house	1	12	4	0	FALSE	0
2	sp|O00743|PPP6_HUMAN	25.6157881774904	2	SP=Saccharomyces cerevisiae;CT=Mixture;QY=10%;CV=in-house	2	12	4	0	FALSE	0
3	sp|O00743|PPP6_HUMAN	25.6074403035373	3	SP=Saccharomyces cerevisiae;CT=Mixture;QY=10%;CV=in-house	3	12	4	0	FALSE	0
4	sp|O00743|PPP6_HUMAN	25.6288777474922	8	SP=Saccharomyces cerevisiae;CT=Mixture;QY=3.3%;CV=in-house	8	16	4	0	FALSE	0
5	sp|O00743|PPP6_HUMAN	25.4776844364961	9	SP=Saccharomyces cerevisiae;CT=Mixture;QY=3.3%;CV=in-house	9	16	4	0	FALSE	0
6	sp|O00743|PPP6_HUMAN	25.6829719480381	10	SP=Saccharomyces cerevisiae;CT=Mixture;QY=3.3%;CV=in-house	10	16	4	0	FALSE	0
7	sp|O00743|PPP6_HUMAN	25.4378169389077	11	SP=Saccharomyces cerevisiae;CT=Mixture;QY=3.3%;CV=in-house	11	16	4	0	FALSE	0
8	sp|O00743|PPP6_HUMAN	25.5189218920643	4	SP=Saccharomyces cerevisiae;CT=Mixture;QY=5%;CV=in-house	4	16	3	0.25	FALSE	1
9	sp|O00743|PPP6_HUMAN	25.6125479969659	5	SP=Saccharomyces cerevisiae;CT=Mixture;QY=5%;CV=in-house	5	16	4	0	FALSE	0
10	sp|O00743|PPP6_HUMAN	25.6360342346601	6	SP=Saccharomyces cerevisiae;CT=Mixture;QY=5%;CV=in-house	6	16	4	0	FALSE	0
11	sp|O00743|PPP6_HUMAN	25.5907229738937	7	SP=Saccharomyces cerevisiae;CT=Mixture;QY=5%;CV=in-house	7	16	4	0	FALSE	0
1	sp|O00746|NDKM_HUMAN	24.4958283744274	1	SP=Saccharomyces cerevisiae;CT=Mixture;QY=10%;CV=in-house	1	27	8	0.111111111111111	FALSE	1
2	sp|O00746|NDKM_HUMAN	24.8987738501732	2	SP=Saccharomyces cerevisiae;CT=Mixture;QY=10%;CV=in-house	2	27	8	0.111111111111111	FALSE	1
3	sp|O00746|NDKM_HUMAN	25.1942585921819	3	SP=Saccharomyces cerevisiae;CT=Mixture;QY=10%;CV=in-house	3	27	8	0.111111111111111	FALSE	1
4	sp|O00746|NDKM_HUMAN	25.1750487493917	8	SP=Saccharomyces cerevisiae;CT=Mixture;QY=3.3%;CV=in-house	8	36	9	0	FALSE	0
5	sp|O00746|NDKM_HUMAN	25.03883127821	9	SP=Saccharomyces cerevisiae;CT=Mixture;QY=3.3%;CV=in-house	9	36	8	0.111111111111111	FALSE	1
6	sp|O00746|NDKM_HUMAN	25.15221270884	10	SP=Saccharomyces cerevisiae;CT=Mixture;QY=3.3%;CV=in-house	10	36	9	0	FALSE	0
7	sp|O00746|NDKM_HUMAN	25.0376241462758	11	SP=Saccharomyces cerevisiae;CT=Mixture;QY=3.3%;CV=in-house	11	36	8	0.111111111111111	FALSE	1
8	sp|O00746|NDKM_HUMAN	24.953694433091	4	SP=Saccharomyces cerevisiae;CT=Mixture;QY=5%;CV=in-house	4	36	7	0.222222222222222	FALSE	2
9	sp|O00746|NDKM_HUMAN	25.0160698328916	5	SP=Saccharomyces cerevisiae;CT=Mixture;QY=5%;CV=in-house	5	36	8	0.111111111111111	FALSE	1
10	sp|O00746|NDKM_HUMAN	24.8250744599224	6	SP=Saccharomyces cerevisiae;CT=Mixture;QY=5%;CV=in-house	6	36	8	0.111111111111111	FALSE	1
11	sp|O00746|NDKM_HUMAN	25.0015069412168	7	SP=Saccharomyces cerevisiae;CT=Mixture;QY=5%;CV=in-house	7	36	8	0.111111111111111	FALSE	1
2	sp|O00750|P3C2B_HUMAN	22.5192261612827	2	SP=Saccharomyces cerevisiae;CT=Mixture;QY=10%;CV=in-house	2	3	1	0	FALSE	0
3	sp|O00750|P3C2B_HUMAN	24.0813971026477	3	SP=Saccharomyces cerevisiae;CT=Mixture;QY=10%;CV=in-house	3	3	1	0	FALSE	0
4	sp|O00750|P3C2B_HUMAN	22.6600779237823	8	SP=Saccharomyces cerevisiae;CT=Mixture;QY=3.3%;CV=in-house	8	4	1	0	FALSE	0
1	sp|O00754|MA2B1_HUMAN	24.4814625743834	1	SP=Saccharomyces cerevisiae;CT=Mixture;QY=10%;CV=in-house	1	36	10	0.166666666666667	FALSE	2
2	sp|O00754|MA2B1_HUMAN	24.4671788599713	2	SP=Saccharomyces cerevisiae;CT=Mixture;QY=10%;CV=in-house	2	36	10	0.166666666666667	FALSE	2
3	sp|O00754|MA2B1_HUMAN	24.7036813417313	3	SP=Saccharomyces cerevisiae;CT=Mixture;QY=10%;CV=in-house	3	36	11	0.0833333333333334	FALSE	1
4	sp|O00754|MA2B1_HUMAN	24.5713490450108	8	SP=Saccharomyces cerevisiae;CT=Mixture;QY=3.3%;CV=in-house	8	48	10	0.166666666666667	FALSE	2
5	sp|O00754|MA2B1_HUMAN	24.6504062146414	9	SP=Saccharomyces cerevisiae;CT=Mixture;QY=3.3%;CV=in-house	9	48	12	0	FALSE	0
6	sp|O00754|MA2B1_HUMAN	24.6957895550992	10	SP=Saccharomyces cerevisiae;CT=Mixture;QY=3.3%;CV=in-house	10	48	11	0.0833333333333334	FALSE	1
7	sp|O00754|MA2B1_HUMAN	24.7164055737701	11	SP=Saccharomyces cerevisiae;CT=Mixture;QY=3.3%;CV=in-house	11	48	11	0.0833333333333334	FALSE	1
8	sp|O00754|MA2B1_HUMAN	24.619433642196	4	SP=Saccharomyces cerevisiae;CT=Mixture;QY=5%;CV=in-house	4	48	11	0.0833333333333334	FALSE	1
9	sp|O00754|MA2B1_HUMAN	24.5578417595968	5	SP=Saccharomyces cerevisiae;CT=Mixture;QY=5%;CV=in-house	5	48	11	0.0833333333333334	FALSE	1
10	sp|O00754|MA2B1_HUMAN	24.7118092360748	6	SP=Saccharomyces cerevisiae;CT=Mixture;QY=5%;CV=in-house	6	48	12	0	FALSE	0
11	sp|O00754|MA2B1_HUMAN	24.685103791208	7	SP=Saccharomyces cerevisiae;CT=Mixture;QY=5%;CV=in-house	7	48	12	0	FALSE	0
1	sp|O00762|UBE2C_HUMAN	25.7395540269786	1	SP=Saccharomyces cerevisiae;CT=Mixture;QY=10%;CV=in-house	1	21	6	0.142857142857143	FALSE	1
2	sp|O00762|UBE2C_HUMAN	25.800529691046	2	SP=Saccharomyces cerevisiae;CT=Mixture;QY=10%;CV=in-house	2	21	7	0	FALSE	0
3	sp|O00762|UBE2C_HUMAN	25.8998343492981	3	SP=Saccharomyces cerevisiae;CT=Mixture;QY=10%;CV=in-house	3	21	7	0	FALSE	0
4	sp|O00762|UBE2C_HUMAN	25.8451082803984	8	SP=Saccharomyces cerevisiae;CT=Mixture;QY=3.3%;CV=in-house	8	28	7	0	FALSE	0
5	sp|O00762|UBE2C_HUMAN	25.8309518288932	9	SP=Saccharomyces cerevisiae;CT=Mixture;QY=3.3%;CV=in-house	9	28	7	0	FALSE	0
6	sp|O00762|UBE2C_HUMAN	25.9720749880242	10	SP=Saccharomyces cerevisiae;CT=Mixture;QY=3.3%;CV=in-house	10	28	7	0	FALSE	0
7	sp|O00762|UBE2C_HUMAN	25.9680989525331	11	SP=Saccharomyces cerevisiae;CT=Mixture;QY=3.3%;CV=in-house	11	28	7	0	FALSE	0
8	sp|O00762|UBE2C_HUMAN	25.8398003625787	4	SP=Saccharomyces cerevisiae;CT=Mixture;QY=5%;CV=in-house	4	28	7	0	FALSE	0
9	sp|O00762|UBE2C_HUMAN	25.8681162105645	5	SP=Saccharomyces cerevisiae;CT=Mixture;QY=5%;CV=in-house	5	28	7	0	FALSE	0
10	sp|O00762|UBE2C_HUMAN	25.9305404567631	6	SP=Saccharomyces cerevisiae;CT=Mixture;QY=5%;CV=in-house	6	28	7	0	FALSE	0
11	sp|O00762|UBE2C_HUMAN	25.8473882339996	7	SP=Saccharomyces cerevisiae;CT=Mixture;QY=5%;CV=in-house	7	28	7	0	FALSE	0
1	sp|O00764|PDXK_HUMAN	25.5406111818212	1	SP=Saccharomyces cerevisiae;CT=Mixture;QY=10%;CV=in-house	1	18	4	0.333333333333333	FALSE	2
2	sp|O00764|PDXK_HUMAN	25.5524979669431	2	SP=Saccharomyces cerevisiae;CT=Mixture;QY=10%;CV=in-house	2	18	4	0.333333333333333	FALSE	2
3	sp|O00764|PDXK_HUMAN	25.5660264975805	3	SP=Saccharomyces cerevisiae;CT=Mixture;QY=10%;CV=in-house	3	18	5	0.166666666666667	FALSE	1
4	sp|O00764|PDXK_HUMAN	25.5480944469917	8	SP=Saccharomyces cerevisiae;CT=Mixture;QY=3.3%;CV=in-house	8	24	4	0.333333333333333	FALSE	2
5	sp|O00764|PDXK_HUMAN	25.5846631612482	9	SP=Saccharomyces cerevisiae;CT=Mixture;QY=3.3%;CV=in-house	9	24	4	0.333333333333333	FALSE	2
6	sp|O00764|PDXK_HUMAN	25.5993195791135	10	SP=Saccharomyces cerevisiae;CT=Mixture;QY=3.3%;CV=in-house	10	24	5	0.166666666666667	FALSE	1
7	sp|O00764|PDXK_HUMAN	25.669471979569	11	SP=Saccharomyces cerevisiae;CT=Mixture;QY=3.3%;CV=in-house	11	24	4	0.333333333333333	FALSE	2
8	sp|O00764|PDXK_HUMAN	24.9816204919425	4	SP=Saccharomyces cerevisiae;CT=Mixture;QY=5%;CV=in-house	4	24	4	0.333333333333333	FALSE	2
9	sp|O00764|PDXK_HUMAN	26.0072339828482	5	SP=Saccharomyces cerevisiae;CT=Mixture;QY=5%;CV=in-house	5	24	5	0.166666666666667	FALSE	1
10	sp|O00764|PDXK_HUMAN	25.7164098774923	6	SP=Saccharomyces cerevisiae;CT=Mixture;QY=5%;CV=in-house	6	24	6	0	FALSE	0
11	sp|O00764|PDXK_HUMAN	25.8421524271799	7	SP=Saccharomyces cerevisiae;CT=Mixture;QY=5%;CV=in-house	7	24	5	0.166666666666667	FALSE	1
1	sp|O00767|SCD_HUMAN	23.4982443138514	1	SP=Saccharomyces cerevisiae;CT=Mixture;QY=10%;CV=in-house	1	9	2	0.333333333333333	FALSE	1
2	sp|O00767|SCD_HUMAN	23.7040309588032	2	SP=Saccharomyces cerevisiae;CT=Mixture;QY=10%;CV=in-house	2	9	3	0	FALSE	0
3	sp|O00767|SCD_HUMAN	23.1258884009893	3	SP=Saccharomyces cerevisiae;CT=Mixture;QY=10%;CV=in-house	3	9	1	0.666666666666667	TRUE	2
4	sp|O00767|SCD_HUMAN	23.0983962571804	8	SP=Saccharomyces cerevisiae;CT=Mixture;QY=3.3%;CV=in-house	8	12	1	0.666666666666667	TRUE	2
5	sp|O00767|SCD_HUMAN	23.2727000749405	9	SP=Saccharomyces cerevisiae;CT=Mixture;QY=3.3%;CV=in-house	9	12	2	0.333333333333333	FALSE	1
6	sp|O00767|SCD_HUMAN	23.2005825731962	10	SP=Saccharomyces cerevisiae;CT=Mixture;QY=3.3%;CV=in-house	10	12	1	0.666666666666667	TRUE	2
7	sp|O00767|SCD_HUMAN	22.8621490471902	11	SP=Saccharomyces cerevisiae;CT=Mixture;QY=3.3%;CV=in-house	11	12	1	0.666666666666667	TRUE	2
8	sp|O00767|SCD_HUMAN	23.3705505411448	4	SP=Saccharomyces cerevisiae;CT=Mixture;QY=5%;CV=in-house	4	12	2	0.333333333333333	FALSE	1
9	sp|O00767|SCD_HUMAN	23.57789441271	5	SP=Saccharomyces cerevisiae;CT=Mixture;QY=5%;CV=in-house	5	12	2	0.333333333333333	FALSE	1
10	sp|O00767|SCD_HUMAN	23.7247190968102	6	SP=Saccharomyces cerevisiae;CT=Mixture;QY=5%;CV=in-house	6	12	2	0.333333333333333	FALSE	1
11	sp|O00767|SCD_HUMAN	23.0068296657062	7	SP=Saccharomyces cerevisiae;CT=Mixture;QY=5%;CV=in-house	7	12	1	0.666666666666667	TRUE	2
1	sp|O13516|RS9A_YEAST;sp|P05755|RS9B_YEAST	28.4788668803672	1	SP=Saccharomyces cerevisiae;CT=Mixture;QY=10%;CV=in-house	1	27	9	0	FALSE	0
2	sp|O13516|RS9A_YEAST;sp|P05755|RS9B_YEAST	28.4605303111631	2	SP=Saccharomyces cerevisiae;CT=Mixture;QY=10%;CV=in-house	2	27	9	0	FALSE	0
3	sp|O13516|RS9A_YEAST;sp|P05755|RS9B_YEAST	28.4031279882119	3	SP=Saccharomyces cerevisiae;CT=Mixture;QY=10%;CV=in-house	3	27	9	0	FALSE	0
4	sp|O13516|RS9A_YEAST;sp|P05755|RS9B_YEAST	26.7469794394689	8	SP=Saccharomyces cerevisiae;CT=Mixture;QY=3.3%;CV=in-house	8	36	9	0	FALSE	0
5	sp|O13516|RS9A_YEAST;sp|P05755|RS9B_YEAST	26.6811824924273	9	SP=Saccharomyces cerevisiae;CT=Mixture;QY=3.3%;CV=in-house	9	36	9	0	FALSE	0
6	sp|O13516|RS9A_YEAST;sp|P05755|RS9B_YEAST	26.6833857818162	10	SP=Saccharomyces cerevisiae;CT=Mixture;QY=3.3%;CV=in-house	10	36	9	0	FALSE	0
7	sp|O13516|RS9A_YEAST;sp|P05755|RS9B_YEAST	26.4735763620624	11	SP=Saccharomyces cerevisiae;CT=Mixture;QY=3.3%;CV=in-house	11	36	9	0	FALSE	0
8	sp|O13516|RS9A_YEAST;sp|P05755|RS9B_YEAST	27.2990392177241	4	SP=Saccharomyces cerevisiae;CT=Mixture;QY=5%;CV=in-house	4	36	9	0	FALSE	0
9	sp|O13516|RS9A_YEAST;sp|P05755|RS9B_YEAST	27.2462633463063	5	SP=Saccharomyces cerevisiae;CT=Mixture;QY=5%;CV=in-house	5	36	9	0	FALSE	0
10	sp|O13516|RS9A_YEAST;sp|P05755|RS9B_YEAST	27.1488157678537	6	SP=Saccharomyces cerevisiae;CT=Mixture;QY=5%;CV=in-house	6	36	9	0	FALSE	0
11	sp|O13516|RS9A_YEAST;sp|P05755|RS9B_YEAST	27.2554175631977	7	SP=Saccharomyces cerevisiae;CT=Mixture;QY=5%;CV=in-house	7	36	9	0	FALSE	0
1	sp|O14455|RL36B_YEAST	27.6127880761938	1	SP=Saccharomyces cerevisiae;CT=Mixture;QY=10%;CV=in-house	1	3	1	0	FALSE	0
5	sp|O14455|RL36B_YEAST	25.9762215908465	9	SP=Saccharomyces cerevisiae;CT=Mixture;QY=3.3%;CV=in-house	9	4	1	0	FALSE	0
7	sp|O14455|RL36B_YEAST	24.6587751227314	11	SP=Saccharomyces cerevisiae;CT=Mixture;QY=3.3%;CV=in-house	11	4	1	0	FALSE	0
1	sp|O14467|MBF1_YEAST	27.1016972674691	1	SP=Saccharomyces cerevisiae;CT=Mixture;QY=10%;CV=in-house	1	9	3	0	FALSE	0
2	sp|O14467|MBF1_YEAST	27.3700899717826	2	SP=Saccharomyces cerevisiae;CT=Mixture;QY=10%;CV=in-house	2	9	3	0	FALSE	0
3	sp|O14467|MBF1_YEAST	26.99254090287	3	SP=Saccharomyces cerevisiae;CT=Mixture;QY=10%;CV=in-house	3	9	3	0	FALSE	0
4	sp|O14467|MBF1_YEAST	26.0855764118189	8	SP=Saccharomyces cerevisiae;CT=Mixture;QY=3.3%;CV=in-house	8	12	3	0	FALSE	0
5	sp|O14467|MBF1_YEAST	26.0360826496723	9	SP=Saccharomyces cerevisiae;CT=Mixture;QY=3.3%;CV=in-house	9	12	3	0	FALSE	0
6	sp|O14467|MBF1_YEAST	25.9044496942666	10	SP=Saccharomyces cerevisiae;CT=Mixture;QY=3.3%;CV=in-house	10	12	3	0	FALSE	0
7	sp|O14467|MBF1_YEAST	25.5371213992581	11	SP=Saccharomyces cerevisiae;CT=Mixture;QY=3.3%;CV=in-house	11	12	3	0	FALSE	0
8	sp|O14467|MBF1_YEAST	26.2358153565608	4	SP=Saccharomyces cerevisiae;CT=Mixture;QY=5%;CV=in-house	4	12	3	0	FALSE	0
9	sp|O14467|MBF1_YEAST	26.3342007902879	5	SP=Saccharomyces cerevisiae;CT=Mixture;QY=5%;CV=in-house	5	12	3	0	FALSE	0
10	sp|O14467|MBF1_YEAST	26.1263786006041	6	SP=Saccharomyces cerevisiae;CT=Mixture;QY=5%;CV=in-house	6	12	3	0	FALSE	0
11	sp|O14467|MBF1_YEAST	26.2255217682216	7	SP=Saccharomyces cerevisiae;CT=Mixture;QY=5%;CV=in-house	7	12	3	0	FALSE	0
1	sp|O14497|ARI1A_HUMAN	25.0115386715458	1	SP=Saccharomyces cerevisiae;CT=Mixture;QY=10%;CV=in-house	1	177	50	0.152542372881356	FALSE	9
2	sp|O14497|ARI1A_HUMAN	25.2751668504432	2	SP=Saccharomyces cerevisiae;CT=Mixture;QY=10%;CV=in-house	2	177	52	0.11864406779661	FALSE	7
3	sp|O14497|ARI1A_HUMAN	25.3683046432359	3	SP=Saccharomyces cerevisiae;CT=Mixture;QY=10%;CV=in-house	3	177	51	0.135593220338983	FALSE	8
4	sp|O14497|ARI1A_HUMAN	25.3956112543105	8	SP=Saccharomyces cerevisiae;CT=Mixture;QY=3.3%;CV=in-house	8	236	54	0.0847457627118644	FALSE	5
5	sp|O14497|ARI1A_HUMAN	25.5483293187715	9	SP=Saccharomyces cerevisiae;CT=Mixture;QY=3.3%;CV=in-house	9	236	54	0.0847457627118644	FALSE	5
6	sp|O14497|ARI1A_HUMAN	25.4556978191503	10	SP=Saccharomyces cerevisiae;CT=Mixture;QY=3.3%;CV=in-house	10	236	54	0.0847457627118644	FALSE	5
7	sp|O14497|ARI1A_HUMAN	25.5355411141242	11	SP=Saccharomyces cerevisiae;CT=Mixture;QY=3.3%;CV=in-house	11	236	54	0.0847457627118644	FALSE	5
8	sp|O14497|ARI1A_HUMAN	25.3636437021879	4	SP=Saccharomyces cerevisiae;CT=Mixture;QY=5%;CV=in-house	4	236	50	0.152542372881356	FALSE	9
9	sp|O14497|ARI1A_HUMAN	25.4340132081027	5	SP=Saccharomyces cerevisiae;CT=Mixture;QY=5%;CV=in-house	5	236	54	0.0847457627118644	FALSE	5
10	sp|O14497|ARI1A_HUMAN	25.4025379046157	6	SP=Saccharomyces cerevisiae;CT=Mixture;QY=5%;CV=in-house	6	236	54	0.0847457627118644	FALSE	5
11	sp|O14497|ARI1A_HUMAN	25.4748789500678	7	SP=Saccharomyces cerevisiae;CT=Mixture;QY=5%;CV=in-house	7	236	56	0.0508474576271186	FALSE	3
1	sp|O14498|ISLR_HUMAN	23.7595884507863	1	SP=Saccharomyces cerevisiae;CT=Mixture;QY=10%;CV=in-house	1	9	2	0.333333333333333	FALSE	1
2	sp|O14498|ISLR_HUMAN	24.4777847276741	2	SP=Saccharomyces cerevisiae;CT=Mixture;QY=10%;CV=in-house	2	9	2	0.333333333333333	FALSE	1
3	sp|O14498|ISLR_HUMAN	23.9678638116695	3	SP=Saccharomyces cerevisiae;CT=Mixture;QY=10%;CV=in-house	3	9	3	0	FALSE	0
4	sp|O14498|ISLR_HUMAN	23.483420640215	8	SP=Saccharomyces cerevisiae;CT=Mixture;QY=3.3%;CV=in-house	8	12	3	0	FALSE	0
5	sp|O14498|ISLR_HUMAN	23.6745185058334	9	SP=Saccharomyces cerevisiae;CT=Mixture;QY=3.3%;CV=in-house	9	12	3	0	FALSE	0
6	sp|O14498|ISLR_HUMAN	24.1634036978187	10	SP=Saccharomyces cerevisiae;CT=Mixture;QY=3.3%;CV=in-house	10	12	3	0	FALSE	0
7	sp|O14498|ISLR_HUMAN	24.4988495692023	11	SP=Saccharomyces cerevisiae;CT=Mixture;QY=3.3%;CV=in-house	11	12	3	0	FALSE	0
8	sp|O14498|ISLR_HUMAN	23.9928132345271	4	SP=Saccharomyces cerevisiae;CT=Mixture;QY=5%;CV=in-house	4	12	2	0.333333333333333	FALSE	1
9	sp|O14498|ISLR_HUMAN	23.8858942796467	5	SP=Saccharomyces cerevisiae;CT=Mixture;QY=5%;CV=in-house	5	12	3	0	FALSE	0
10	sp|O14498|ISLR_HUMAN	24.1096288667529	6	SP=Saccharomyces cerevisiae;CT=Mixture;QY=5%;CV=in-house	6	12	3	0	FALSE	0
11	sp|O14498|ISLR_HUMAN	24.2338115533086	7	SP=Saccharomyces cerevisiae;CT=Mixture;QY=5%;CV=in-house	7	12	3	0	FALSE	0
1	sp|O14519|CDKA1_HUMAN	23.1695246583478	1	SP=Saccharomyces cerevisiae;CT=Mixture;QY=10%;CV=in-house	1	9	1	0.666666666666667	TRUE	2
2	sp|O14519|CDKA1_HUMAN	24.2695901956802	2	SP=Saccharomyces cerevisiae;CT=Mixture;QY=10%;CV=in-house	2	9	3	0	FALSE	0
3	sp|O14519|CDKA1_HUMAN	24.1845539246352	3	SP=Saccharomyces cerevisiae;CT=Mixture;QY=10%;CV=in-house	3	9	3	0	FALSE	0
4	sp|O14519|CDKA1_HUMAN	24.6449599809546	8	SP=Saccharomyces cerevisiae;CT=Mixture;QY=3.3%;CV=in-house	8	12	3	0	FALSE	0
5	sp|O14519|CDKA1_HUMAN	24.553532001526	9	SP=Saccharomyces cerevisiae;CT=Mixture;QY=3.3%;CV=in-house	9	12	3	0	FALSE	0
6	sp|O14519|CDKA1_HUMAN	24.2101833238378	10	SP=Saccharomyces cerevisiae;CT=Mixture;QY=3.3%;CV=in-house	10	12	3	0	FALSE	0
7	sp|O14519|CDKA1_HUMAN	24.4220327975217	11	SP=Saccharomyces cerevisiae;CT=Mixture;QY=3.3%;CV=in-house	11	12	3	0	FALSE	0
8	sp|O14519|CDKA1_HUMAN	24.5768555753801	4	SP=Saccharomyces cerevisiae;CT=Mixture;QY=5%;CV=in-house	4	12	3	0	FALSE	0
9	sp|O14519|CDKA1_HUMAN	24.7762348148034	5	SP=Saccharomyces cerevisiae;CT=Mixture;QY=5%;CV=in-house	5	12	3	0	FALSE	0
10	sp|O14519|CDKA1_HUMAN	24.7083621482213	6	SP=Saccharomyces cerevisiae;CT=Mixture;QY=5%;CV=in-house	6	12	3	0	FALSE	0
11	sp|O14519|CDKA1_HUMAN	24.7109832852375	7	SP=Saccharomyces cerevisiae;CT=Mixture;QY=5%;CV=in-house	7	12	3	0	FALSE	0
3	sp|O14523|C2C2L_HUMAN	24.0562944344862	3	SP=Saccharomyces cerevisiae;CT=Mixture;QY=10%;CV=in-house	3	3	1	0	FALSE	0
4	sp|O14523|C2C2L_HUMAN	23.9771466570855	8	SP=Saccharomyces cerevisiae;CT=Mixture;QY=3.3%;CV=in-house	8	4	1	0	FALSE	0
5	sp|O14523|C2C2L_HUMAN	24.156064002594	9	SP=Saccharomyces cerevisiae;CT=Mixture;QY=3.3%;CV=in-house	9	4	1	0	FALSE	0
10	sp|O14523|C2C2L_HUMAN	23.6050266243898	6	SP=Saccharomyces cerevisiae;CT=Mixture;QY=5%;CV=in-house	6	4	1	0	FALSE	0
11	sp|O14523|C2C2L_HUMAN	23.4020245409495	7	SP=Saccharomyces cerevisiae;CT=Mixture;QY=5%;CV=in-house	7	4	1	0	FALSE	0
1	sp|O14530|TXND9_HUMAN	25.9135705272303	1	SP=Saccharomyces cerevisiae;CT=Mixture;QY=10%;CV=in-house	1	15	5	0	FALSE	0
2	sp|O14530|TXND9_HUMAN	26.1310471299402	2	SP=Saccharomyces cerevisiae;CT=Mixture;QY=10%;CV=in-house	2	15	5	0	FALSE	0
3	sp|O14530|TXND9_HUMAN	26.1029117538784	3	SP=Saccharomyces cerevisiae;CT=Mixture;QY=10%;CV=in-house	3	15	5	0	FALSE	0
4	sp|O14530|TXND9_HUMAN	26.1914075420042	8	SP=Saccharomyces cerevisiae;CT=Mixture;QY=3.3%;CV=in-house	8	20	5	0	FALSE	0
5	sp|O14530|TXND9_HUMAN	26.0869420260278	9	SP=Saccharomyces cerevisiae;CT=Mixture;QY=3.3%;CV=in-house	9	20	5	0	FALSE	0
6	sp|O14530|TXND9_HUMAN	26.0066488112667	10	SP=Saccharomyces cerevisiae;CT=Mixture;QY=3.3%;CV=in-house	10	20	5	0	FALSE	0
7	sp|O14530|TXND9_HUMAN	26.0224119193572	11	SP=Saccharomyces cerevisiae;CT=Mixture;QY=3.3%;CV=in-house	11	20	5	0	FALSE	0
8	sp|O14530|TXND9_HUMAN	26.0613236946379	4	SP=Saccharomyces cerevisiae;CT=Mixture;QY=5%;CV=in-house	4	20	5	0	FALSE	0
9	sp|O14530|TXND9_HUMAN	26.0871793611948	5	SP=Saccharomyces cerevisiae;CT=Mixture;QY=5%;CV=in-house	5	20	5	0	FALSE	0
10	sp|O14530|TXND9_HUMAN	26.0718463017313	6	SP=Saccharomyces cerevisiae;CT=Mixture;QY=5%;CV=in-house	6	20	5	0	FALSE	0
11	sp|O14530|TXND9_HUMAN	26.1765940135596	7	SP=Saccharomyces cerevisiae;CT=Mixture;QY=5%;CV=in-house	7	20	5	0	FALSE	0
1	sp|O14531|DPYL4_HUMAN	25.9422853122882	1	SP=Saccharomyces cerevisiae;CT=Mixture;QY=10%;CV=in-house	1	69	22	0.0434782608695652	FALSE	1
2	sp|O14531|DPYL4_HUMAN	25.9928168445348	2	SP=Saccharomyces cerevisiae;CT=Mixture;QY=10%;CV=in-house	2	69	21	0.0869565217391305	FALSE	2
3	sp|O14531|DPYL4_HUMAN	26.1110612859841	3	SP=Saccharomyces cerevisiae;CT=Mixture;QY=10%;CV=in-house	3	69	21	0.0869565217391305	FALSE	2
4	sp|O14531|DPYL4_HUMAN	26.2315725488473	8	SP=Saccharomyces cerevisiae;CT=Mixture;QY=3.3%;CV=in-house	8	92	23	0	FALSE	0
5	sp|O14531|DPYL4_HUMAN	26.1898484771451	9	SP=Saccharomyces cerevisiae;CT=Mixture;QY=3.3%;CV=in-house	9	92	21	0.0869565217391305	FALSE	2
6	sp|O14531|DPYL4_HUMAN	26.1692595303864	10	SP=Saccharomyces cerevisiae;CT=Mixture;QY=3.3%;CV=in-house	10	92	21	0.0869565217391305	FALSE	2
7	sp|O14531|DPYL4_HUMAN	26.2421076036848	11	SP=Saccharomyces cerevisiae;CT=Mixture;QY=3.3%;CV=in-house	11	92	21	0.0869565217391305	FALSE	2
8	sp|O14531|DPYL4_HUMAN	26.142069979091	4	SP=Saccharomyces cerevisiae;CT=Mixture;QY=5%;CV=in-house	4	92	20	0.130434782608696	FALSE	3
9	sp|O14531|DPYL4_HUMAN	26.2225388264289	5	SP=Saccharomyces cerevisiae;CT=Mixture;QY=5%;CV=in-house	5	92	20	0.130434782608696	FALSE	3
10	sp|O14531|DPYL4_HUMAN	26.2084148306156	6	SP=Saccharomyces cerevisiae;CT=Mixture;QY=5%;CV=in-house	6	92	20	0.130434782608696	FALSE	3
11	sp|O14531|DPYL4_HUMAN	26.1328501076614	7	SP=Saccharomyces cerevisiae;CT=Mixture;QY=5%;CV=in-house	7	92	20	0.130434782608696	FALSE	3
3	sp|O14545|TRAD1_HUMAN	23.8729779454429	3	SP=Saccharomyces cerevisiae;CT=Mixture;QY=10%;CV=in-house	3	3	1	0	FALSE	0
5	sp|O14545|TRAD1_HUMAN	23.8367463130276	9	SP=Saccharomyces cerevisiae;CT=Mixture;QY=3.3%;CV=in-house	9	4	1	0	FALSE	0
6	sp|O14545|TRAD1_HUMAN	25.4270659358757	10	SP=Saccharomyces cerevisiae;CT=Mixture;QY=3.3%;CV=in-house	10	4	1	0	FALSE	0
10	sp|O14545|TRAD1_HUMAN	24.7428073524723	6	SP=Saccharomyces cerevisiae;CT=Mixture;QY=5%;CV=in-house	6	4	1	0	FALSE	0
1	sp|O14548|COX7R_HUMAN	24.3480497982798	1	SP=Saccharomyces cerevisiae;CT=Mixture;QY=10%;CV=in-house	1	6	2	0	FALSE	0
2	sp|O14548|COX7R_HUMAN	23.9768817010267	2	SP=Saccharomyces cerevisiae;CT=Mixture;QY=10%;CV=in-house	2	6	2	0	FALSE	0
3	sp|O14548|COX7R_HUMAN	24.5029217380951	3	SP=Saccharomyces cerevisiae;CT=Mixture;QY=10%;CV=in-house	3	6	2	0	FALSE	0
4	sp|O14548|COX7R_HUMAN	24.6336975680091	8	SP=Saccharomyces cerevisiae;CT=Mixture;QY=3.3%;CV=in-house	8	8	2	0	FALSE	0
5	sp|O14548|COX7R_HUMAN	24.5615284688023	9	SP=Saccharomyces cerevisiae;CT=Mixture;QY=3.3%;CV=in-house	9	8	2	0	FALSE	0
6	sp|O14548|COX7R_HUMAN	24.9217947954288	10	SP=Saccharomyces cerevisiae;CT=Mixture;QY=3.3%;CV=in-house	10	8	2	0	FALSE	0
7	sp|O14548|COX7R_HUMAN	24.8827843178386	11	SP=Saccharomyces cerevisiae;CT=Mixture;QY=3.3%;CV=in-house	11	8	2	0	FALSE	0
8	sp|O14548|COX7R_HUMAN	24.775512908871	4	SP=Saccharomyces cerevisiae;CT=Mixture;QY=5%;CV=in-house	4	8	2	0	FALSE	0
9	sp|O14548|COX7R_HUMAN	24.4517885809419	5	SP=Saccharomyces cerevisiae;CT=Mixture;QY=5%;CV=in-house	5	8	2	0	FALSE	0
10	sp|O14548|COX7R_HUMAN	24.6317876505586	6	SP=Saccharomyces cerevisiae;CT=Mixture;QY=5%;CV=in-house	6	8	2	0	FALSE	0
11	sp|O14548|COX7R_HUMAN	24.7184029444246	7	SP=Saccharomyces cerevisiae;CT=Mixture;QY=5%;CV=in-house	7	8	2	0	FALSE	0
1	sp|O14561|ACPM_HUMAN	26.4403597429262	1	SP=Saccharomyces cerevisiae;CT=Mixture;QY=10%;CV=in-house	1	6	2	0	FALSE	0
2	sp|O14561|ACPM_HUMAN	26.2973969370838	2	SP=Saccharomyces cerevisiae;CT=Mixture;QY=10%;CV=in-house	2	6	2	0	FALSE	0
3	sp|O14561|ACPM_HUMAN	26.3703591183847	3	SP=Saccharomyces cerevisiae;CT=Mixture;QY=10%;CV=in-house	3	6	2	0	FALSE	0
4	sp|O14561|ACPM_HUMAN	26.1358392108995	8	SP=Saccharomyces cerevisiae;CT=Mixture;QY=3.3%;CV=in-house	8	8	2	0	FALSE	0
5	sp|O14561|ACPM_HUMAN	26.1449834729486	9	SP=Saccharomyces cerevisiae;CT=Mixture;QY=3.3%;CV=in-house	9	8	2	0	FALSE	0
6	sp|O14561|ACPM_HUMAN	25.9873009950822	10	SP=Saccharomyces cerevisiae;CT=Mixture;QY=3.3%;CV=in-house	10	8	2	0	FALSE	0
7	sp|O14561|ACPM_HUMAN	26.3794488868354	11	SP=Saccharomyces cerevisiae;CT=Mixture;QY=3.3%;CV=in-house	11	8	2	0	FALSE	0
8	sp|O14561|ACPM_HUMAN	25.9694727042481	4	SP=Saccharomyces cerevisiae;CT=Mixture;QY=5%;CV=in-house	4	8	2	0	FALSE	0
9	sp|O14561|ACPM_HUMAN	25.7588208882961	5	SP=Saccharomyces cerevisiae;CT=Mixture;QY=5%;CV=in-house	5	8	2	0	FALSE	0
10	sp|O14561|ACPM_HUMAN	26.0394784074071	6	SP=Saccharomyces cerevisiae;CT=Mixture;QY=5%;CV=in-house	6	8	2	0	FALSE	0
11	sp|O14561|ACPM_HUMAN	26.1773986950991	7	SP=Saccharomyces cerevisiae;CT=Mixture;QY=5%;CV=in-house	7	8	2	0	FALSE	0
1	sp|O14562|UBFD1_HUMAN	26.3188968336912	1	SP=Saccharomyces cerevisiae;CT=Mixture;QY=10%;CV=in-house	1	21	7	0	FALSE	0
2	sp|O14562|UBFD1_HUMAN	26.7643082016635	2	SP=Saccharomyces cerevisiae;CT=Mixture;QY=10%;CV=in-house	2	21	6	0.142857142857143	FALSE	1
3	sp|O14562|UBFD1_HUMAN	26.6897306129589	3	SP=Saccharomyces cerevisiae;CT=Mixture;QY=10%;CV=in-house	3	21	6	0.142857142857143	FALSE	1
4	sp|O14562|UBFD1_HUMAN	26.5944544784757	8	SP=Saccharomyces cerevisiae;CT=Mixture;QY=3.3%;CV=in-house	8	28	7	0	FALSE	0
5	sp|O14562|UBFD1_HUMAN	26.4530683848407	9	SP=Saccharomyces cerevisiae;CT=Mixture;QY=3.3%;CV=in-house	9	28	7	0	FALSE	0
6	sp|O14562|UBFD1_HUMAN	26.7765354547421	10	SP=Saccharomyces cerevisiae;CT=Mixture;QY=3.3%;CV=in-house	10	28	6	0.142857142857143	FALSE	1
7	sp|O14562|UBFD1_HUMAN	26.6758660428979	11	SP=Saccharomyces cerevisiae;CT=Mixture;QY=3.3%;CV=in-house	11	28	6	0.142857142857143	FALSE	1
8	sp|O14562|UBFD1_HUMAN	26.3212390027456	4	SP=Saccharomyces cerevisiae;CT=Mixture;QY=5%;CV=in-house	4	28	7	0	FALSE	0
9	sp|O14562|UBFD1_HUMAN	26.5874011555504	5	SP=Saccharomyces cerevisiae;CT=Mixture;QY=5%;CV=in-house	5	28	6	0.142857142857143	FALSE	1
10	sp|O14562|UBFD1_HUMAN	26.3969944947443	6	SP=Saccharomyces cerevisiae;CT=Mixture;QY=5%;CV=in-house	6	28	7	0	FALSE	0
11	sp|O14562|UBFD1_HUMAN	26.4893401262374	7	SP=Saccharomyces cerevisiae;CT=Mixture;QY=5%;CV=in-house	7	28	6	0.142857142857143	FALSE	1
1	sp|O14578|CTRO_HUMAN	22.220290655687	1	SP=Saccharomyces cerevisiae;CT=Mixture;QY=10%;CV=in-house	1	24	3	0.625	TRUE	5
2	sp|O14578|CTRO_HUMAN	21.6846303793248	2	SP=Saccharomyces cerevisiae;CT=Mixture;QY=10%;CV=in-house	2	24	2	0.75	TRUE	6
3	sp|O14578|CTRO_HUMAN	22.0539405686204	3	SP=Saccharomyces cerevisiae;CT=Mixture;QY=10%;CV=in-house	3	24	3	0.625	TRUE	5
4	sp|O14578|CTRO_HUMAN	22.160637383875	8	SP=Saccharomyces cerevisiae;CT=Mixture;QY=3.3%;CV=in-house	8	32	3	0.625	TRUE	5
5	sp|O14578|CTRO_HUMAN	22.3653550038265	9	SP=Saccharomyces cerevisiae;CT=Mixture;QY=3.3%;CV=in-house	9	32	3	0.625	TRUE	5
6	sp|O14578|CTRO_HUMAN	22.8885313114971	10	SP=Saccharomyces cerevisiae;CT=Mixture;QY=3.3%;CV=in-house	10	32	5	0.375	FALSE	3
7	sp|O14578|CTRO_HUMAN	23.2618192504997	11	SP=Saccharomyces cerevisiae;CT=Mixture;QY=3.3%;CV=in-house	11	32	5	0.375	FALSE	3
8	sp|O14578|CTRO_HUMAN	22.4864819597408	4	SP=Saccharomyces cerevisiae;CT=Mixture;QY=5%;CV=in-house	4	32	4	0.5	TRUE	4
9	sp|O14578|CTRO_HUMAN	23.0255307113544	5	SP=Saccharomyces cerevisiae;CT=Mixture;QY=5%;CV=in-house	5	32	5	0.375	FALSE	3
10	sp|O14578|CTRO_HUMAN	23.8547278542052	6	SP=Saccharomyces cerevisiae;CT=Mixture;QY=5%;CV=in-house	6	32	6	0.25	FALSE	2
11	sp|O14578|CTRO_HUMAN	22.8943147238516	7	SP=Saccharomyces cerevisiae;CT=Mixture;QY=5%;CV=in-house	7	32	5	0.375	FALSE	3
1	sp|O14579|COPE_HUMAN	26.5359898896314	1	SP=Saccharomyces cerevisiae;CT=Mixture;QY=10%;CV=in-house	1	36	12	0	FALSE	0
2	sp|O14579|COPE_HUMAN	26.1944096600059	2	SP=Saccharomyces cerevisiae;CT=Mixture;QY=10%;CV=in-house	2	36	10	0.166666666666667	FALSE	2
3	sp|O14579|COPE_HUMAN	27.0416969188718	3	SP=Saccharomyces cerevisiae;CT=Mixture;QY=10%;CV=in-house	3	36	11	0.0833333333333334	FALSE	1
4	sp|O14579|COPE_HUMAN	27.2272475525313	8	SP=Saccharomyces cerevisiae;CT=Mixture;QY=3.3%;CV=in-house	8	48	11	0.0833333333333334	FALSE	1
5	sp|O14579|COPE_HUMAN	27.2212658896578	9	SP=Saccharomyces cerevisiae;CT=Mixture;QY=3.3%;CV=in-house	9	48	11	0.0833333333333334	FALSE	1
6	sp|O14579|COPE_HUMAN	27.1844899930581	10	SP=Saccharomyces cerevisiae;CT=Mixture;QY=3.3%;CV=in-house	10	48	11	0.0833333333333334	FALSE	1
7	sp|O14579|COPE_HUMAN	27.1894199412004	11	SP=Saccharomyces cerevisiae;CT=Mixture;QY=3.3%;CV=in-house	11	48	11	0.0833333333333334	FALSE	1
8	sp|O14579|COPE_HUMAN	26.9583938674886	4	SP=Saccharomyces cerevisiae;CT=Mixture;QY=5%;CV=in-house	4	48	12	0	FALSE	0
9	sp|O14579|COPE_HUMAN	27.0987710350645	5	SP=Saccharomyces cerevisiae;CT=Mixture;QY=5%;CV=in-house	5	48	11	0.0833333333333334	FALSE	1
10	sp|O14579|COPE_HUMAN	27.1760689130715	6	SP=Saccharomyces cerevisiae;CT=Mixture;QY=5%;CV=in-house	6	48	11	0.0833333333333334	FALSE	1
11	sp|O14579|COPE_HUMAN	27.0176701442858	7	SP=Saccharomyces cerevisiae;CT=Mixture;QY=5%;CV=in-house	7	48	10	0.166666666666667	FALSE	2
1	sp|O14602|IF1AY_HUMAN;sp|P47813|IF1AX_HUMAN	27.1290301596973	1	SP=Saccharomyces cerevisiae;CT=Mixture;QY=10%;CV=in-house	1	9	3	0	FALSE	0
2	sp|O14602|IF1AY_HUMAN;sp|P47813|IF1AX_HUMAN	27.2180550096306	2	SP=Saccharomyces cerevisiae;CT=Mixture;QY=10%;CV=in-house	2	9	3	0	FALSE	0
3	sp|O14602|IF1AY_HUMAN;sp|P47813|IF1AX_HUMAN	27.3076695332387	3	SP=Saccharomyces cerevisiae;CT=Mixture;QY=10%;CV=in-house	3	9	3	0	FALSE	0
4	sp|O14602|IF1AY_HUMAN;sp|P47813|IF1AX_HUMAN	27.4187619367767	8	SP=Saccharomyces cerevisiae;CT=Mixture;QY=3.3%;CV=in-house	8	12	3	0	FALSE	0
5	sp|O14602|IF1AY_HUMAN;sp|P47813|IF1AX_HUMAN	27.4972338475623	9	SP=Saccharomyces cerevisiae;CT=Mixture;QY=3.3%;CV=in-house	9	12	3	0	FALSE	0
6	sp|O14602|IF1AY_HUMAN;sp|P47813|IF1AX_HUMAN	27.0587053334592	10	SP=Saccharomyces cerevisiae;CT=Mixture;QY=3.3%;CV=in-house	10	12	3	0	FALSE	0
7	sp|O14602|IF1AY_HUMAN;sp|P47813|IF1AX_HUMAN	26.9440849272932	11	SP=Saccharomyces cerevisiae;CT=Mixture;QY=3.3%;CV=in-house	11	12	3	0	FALSE	0
8	sp|O14602|IF1AY_HUMAN;sp|P47813|IF1AX_HUMAN	27.1053305169264	4	SP=Saccharomyces cerevisiae;CT=Mixture;QY=5%;CV=in-house	4	12	3	0	FALSE	0
9	sp|O14602|IF1AY_HUMAN;sp|P47813|IF1AX_HUMAN	27.0145223236308	5	SP=Saccharomyces cerevisiae;CT=Mixture;QY=5%;CV=in-house	5	12	3	0	FALSE	0
10	sp|O14602|IF1AY_HUMAN;sp|P47813|IF1AX_HUMAN	26.8997226971557	6	SP=Saccharomyces cerevisiae;CT=Mixture;QY=5%;CV=in-house	6	12	3	0	FALSE	0
11	sp|O14602|IF1AY_HUMAN;sp|P47813|IF1AX_HUMAN	27.1880703163984	7	SP=Saccharomyces cerevisiae;CT=Mixture;QY=5%;CV=in-house	7	12	3	0	FALSE	0
1	sp|O14613|BORG1_HUMAN	22.4667341718953	1	SP=Saccharomyces cerevisiae;CT=Mixture;QY=10%;CV=in-house	1	3	1	0	FALSE	0
2	sp|O14613|BORG1_HUMAN	24.1680767879315	2	SP=Saccharomyces cerevisiae;CT=Mixture;QY=10%;CV=in-house	2	3	1	0	FALSE	0
3	sp|O14613|BORG1_HUMAN	23.1497639777208	3	SP=Saccharomyces cerevisiae;CT=Mixture;QY=10%;CV=in-house	3	3	1	0	FALSE	0
4	sp|O14613|BORG1_HUMAN	23.7950408809256	8	SP=Saccharomyces cerevisiae;CT=Mixture;QY=3.3%;CV=in-house	8	4	1	0	FALSE	0
5	sp|O14613|BORG1_HUMAN	24.4303900488273	9	SP=Saccharomyces cerevisiae;CT=Mixture;QY=3.3%;CV=in-house	9	4	1	0	FALSE	0
6	sp|O14613|BORG1_HUMAN	23.6430738977648	10	SP=Saccharomyces cerevisiae;CT=Mixture;QY=3.3%;CV=in-house	10	4	1	0	FALSE	0
7	sp|O14613|BORG1_HUMAN	24.7515045214914	11	SP=Saccharomyces cerevisiae;CT=Mixture;QY=3.3%;CV=in-house	11	4	1	0	FALSE	0
8	sp|O14613|BORG1_HUMAN	23.91197748901	4	SP=Saccharomyces cerevisiae;CT=Mixture;QY=5%;CV=in-house	4	4	1	0	FALSE	0
9	sp|O14613|BORG1_HUMAN	24.6775406999603	5	SP=Saccharomyces cerevisiae;CT=Mixture;QY=5%;CV=in-house	5	4	1	0	FALSE	0
10	sp|O14613|BORG1_HUMAN	24.561041183251	6	SP=Saccharomyces cerevisiae;CT=Mixture;QY=5%;CV=in-house	6	4	1	0	FALSE	0
11	sp|O14613|BORG1_HUMAN	24.3765310108391	7	SP=Saccharomyces cerevisiae;CT=Mixture;QY=5%;CV=in-house	7	4	1	0	FALSE	0
1	sp|O14617|AP3D1_HUMAN	24.9929515568763	1	SP=Saccharomyces cerevisiae;CT=Mixture;QY=10%;CV=in-house	1	48	11	0.3125	FALSE	5
2	sp|O14617|AP3D1_HUMAN	25.1971388208361	2	SP=Saccharomyces cerevisiae;CT=Mixture;QY=10%;CV=in-house	2	48	13	0.1875	FALSE	3
3	sp|O14617|AP3D1_HUMAN	25.3883006921076	3	SP=Saccharomyces cerevisiae;CT=Mixture;QY=10%;CV=in-house	3	48	13	0.1875	FALSE	3
4	sp|O14617|AP3D1_HUMAN	25.4952723141084	8	SP=Saccharomyces cerevisiae;CT=Mixture;QY=3.3%;CV=in-house	8	64	15	0.0625	FALSE	1
5	sp|O14617|AP3D1_HUMAN	25.3675327958034	9	SP=Saccharomyces cerevisiae;CT=Mixture;QY=3.3%;CV=in-house	9	64	16	0	FALSE	0
6	sp|O14617|AP3D1_HUMAN	25.4027076375005	10	SP=Saccharomyces cerevisiae;CT=Mixture;QY=3.3%;CV=in-house	10	64	14	0.125	FALSE	2
7	sp|O14617|AP3D1_HUMAN	25.3680060503995	11	SP=Saccharomyces cerevisiae;CT=Mixture;QY=3.3%;CV=in-house	11	64	13	0.1875	FALSE	3
8	sp|O14617|AP3D1_HUMAN	25.3052572521254	4	SP=Saccharomyces cerevisiae;CT=Mixture;QY=5%;CV=in-house	4	64	14	0.125	FALSE	2
9	sp|O14617|AP3D1_HUMAN	25.3503040081497	5	SP=Saccharomyces cerevisiae;CT=Mixture;QY=5%;CV=in-house	5	64	14	0.125	FALSE	2
10	sp|O14617|AP3D1_HUMAN	25.3294261101678	6	SP=Saccharomyces cerevisiae;CT=Mixture;QY=5%;CV=in-house	6	64	13	0.1875	FALSE	3
11	sp|O14617|AP3D1_HUMAN	25.3554097203441	7	SP=Saccharomyces cerevisiae;CT=Mixture;QY=5%;CV=in-house	7	64	15	0.0625	FALSE	1
1	sp|O14618|CCS_HUMAN	25.8793961571283	1	SP=Saccharomyces cerevisiae;CT=Mixture;QY=10%;CV=in-house	1	6	2	0	FALSE	0
2	sp|O14618|CCS_HUMAN	26.4662614882874	2	SP=Saccharomyces cerevisiae;CT=Mixture;QY=10%;CV=in-house	2	6	2	0	FALSE	0
3	sp|O14618|CCS_HUMAN	26.539033483295	3	SP=Saccharomyces cerevisiae;CT=Mixture;QY=10%;CV=in-house	3	6	2	0	FALSE	0
4	sp|O14618|CCS_HUMAN	26.617611460532	8	SP=Saccharomyces cerevisiae;CT=Mixture;QY=3.3%;CV=in-house	8	8	2	0	FALSE	0
5	sp|O14618|CCS_HUMAN	26.4568052273256	9	SP=Saccharomyces cerevisiae;CT=Mixture;QY=3.3%;CV=in-house	9	8	2	0	FALSE	0
6	sp|O14618|CCS_HUMAN	26.4923283608759	10	SP=Saccharomyces cerevisiae;CT=Mixture;QY=3.3%;CV=in-house	10	8	2	0	FALSE	0
7	sp|O14618|CCS_HUMAN	26.2152010481868	11	SP=Saccharomyces cerevisiae;CT=Mixture;QY=3.3%;CV=in-house	11	8	2	0	FALSE	0
8	sp|O14618|CCS_HUMAN	25.9038864284375	4	SP=Saccharomyces cerevisiae;CT=Mixture;QY=5%;CV=in-house	4	8	2	0	FALSE	0
9	sp|O14618|CCS_HUMAN	26.4301996915915	5	SP=Saccharomyces cerevisiae;CT=Mixture;QY=5%;CV=in-house	5	8	2	0	FALSE	0
10	sp|O14618|CCS_HUMAN	26.5015839024672	6	SP=Saccharomyces cerevisiae;CT=Mixture;QY=5%;CV=in-house	6	8	2	0	FALSE	0
11	sp|O14618|CCS_HUMAN	26.4684554459177	7	SP=Saccharomyces cerevisiae;CT=Mixture;QY=5%;CV=in-house	7	8	2	0	FALSE	0
1	sp|O14628|ZN195_HUMAN	23.2902917211666	1	SP=Saccharomyces cerevisiae;CT=Mixture;QY=10%;CV=in-house	1	3	1	0	FALSE	0
2	sp|O14628|ZN195_HUMAN	23.0968088556792	2	SP=Saccharomyces cerevisiae;CT=Mixture;QY=10%;CV=in-house	2	3	1	0	FALSE	0
3	sp|O14628|ZN195_HUMAN	23.0782429283024	3	SP=Saccharomyces cerevisiae;CT=Mixture;QY=10%;CV=in-house	3	3	1	0	FALSE	0
4	sp|O14628|ZN195_HUMAN	23.133074716763	8	SP=Saccharomyces cerevisiae;CT=Mixture;QY=3.3%;CV=in-house	8	4	1	0	FALSE	0
5	sp|O14628|ZN195_HUMAN	22.9940748846228	9	SP=Saccharomyces cerevisiae;CT=Mixture;QY=3.3%;CV=in-house	9	4	1	0	FALSE	0
6	sp|O14628|ZN195_HUMAN	23.7503064556195	10	SP=Saccharomyces cerevisiae;CT=Mixture;QY=3.3%;CV=in-house	10	4	1	0	FALSE	0
7	sp|O14628|ZN195_HUMAN	22.5945338724486	11	SP=Saccharomyces cerevisiae;CT=Mixture;QY=3.3%;CV=in-house	11	4	1	0	FALSE	0
8	sp|O14628|ZN195_HUMAN	23.1670464638214	4	SP=Saccharomyces cerevisiae;CT=Mixture;QY=5%;CV=in-house	4	4	1	0	FALSE	0
9	sp|O14628|ZN195_HUMAN	23.2327286495478	5	SP=Saccharomyces cerevisiae;CT=Mixture;QY=5%;CV=in-house	5	4	1	0	FALSE	0
10	sp|O14628|ZN195_HUMAN	22.9089538286165	6	SP=Saccharomyces cerevisiae;CT=Mixture;QY=5%;CV=in-house	6	4	1	0	FALSE	0
11	sp|O14628|ZN195_HUMAN	23.2892938898324	7	SP=Saccharomyces cerevisiae;CT=Mixture;QY=5%;CV=in-house	7	4	1	0	FALSE	0
1	sp|O14639|ABLM1_HUMAN	24.8470605486828	1	SP=Saccharomyces cerevisiae;CT=Mixture;QY=10%;CV=in-house	1	30	8	0.2	FALSE	2
2	sp|O14639|ABLM1_HUMAN	25.2343182778305	2	SP=Saccharomyces cerevisiae;CT=Mixture;QY=10%;CV=in-house	2	30	9	0.1	FALSE	1
3	sp|O14639|ABLM1_HUMAN	25.1987414594616	3	SP=Saccharomyces cerevisiae;CT=Mixture;QY=10%;CV=in-house	3	30	7	0.3	FALSE	3
4	sp|O14639|ABLM1_HUMAN	25.4033137819858	8	SP=Saccharomyces cerevisiae;CT=Mixture;QY=3.3%;CV=in-house	8	40	9	0.1	FALSE	1
5	sp|O14639|ABLM1_HUMAN	25.264395745474	9	SP=Saccharomyces cerevisiae;CT=Mixture;QY=3.3%;CV=in-house	9	40	8	0.2	FALSE	2
6	sp|O14639|ABLM1_HUMAN	25.1347675473769	10	SP=Saccharomyces cerevisiae;CT=Mixture;QY=3.3%;CV=in-house	10	40	8	0.2	FALSE	2
7	sp|O14639|ABLM1_HUMAN	25.2693434149556	11	SP=Saccharomyces cerevisiae;CT=Mixture;QY=3.3%;CV=in-house	11	40	9	0.1	FALSE	1
8	sp|O14639|ABLM1_HUMAN	25.3447933074543	4	SP=Saccharomyces cerevisiae;CT=Mixture;QY=5%;CV=in-house	4	40	9	0.1	FALSE	1
9	sp|O14639|ABLM1_HUMAN	25.2443689201731	5	SP=Saccharomyces cerevisiae;CT=Mixture;QY=5%;CV=in-house	5	40	10	0	FALSE	0
10	sp|O14639|ABLM1_HUMAN	25.1762939524943	6	SP=Saccharomyces cerevisiae;CT=Mixture;QY=5%;CV=in-house	6	40	8	0.2	FALSE	2
11	sp|O14639|ABLM1_HUMAN	25.1889524865254	7	SP=Saccharomyces cerevisiae;CT=Mixture;QY=5%;CV=in-house	7	40	8	0.2	FALSE	2
1	sp|O14641|DVL2_HUMAN	24.7322969722663	1	SP=Saccharomyces cerevisiae;CT=Mixture;QY=10%;CV=in-house	1	18	6	0	FALSE	0
2	sp|O14641|DVL2_HUMAN	24.5814641015852	2	SP=Saccharomyces cerevisiae;CT=Mixture;QY=10%;CV=in-house	2	18	4	0.333333333333333	FALSE	2
3	sp|O14641|DVL2_HUMAN	24.7623124760138	3	SP=Saccharomyces cerevisiae;CT=Mixture;QY=10%;CV=in-house	3	18	5	0.166666666666667	FALSE	1
4	sp|O14641|DVL2_HUMAN	24.5905486200388	8	SP=Saccharomyces cerevisiae;CT=Mixture;QY=3.3%;CV=in-house	8	24	6	0	FALSE	0
5	sp|O14641|DVL2_HUMAN	24.7901272635364	9	SP=Saccharomyces cerevisiae;CT=Mixture;QY=3.3%;CV=in-house	9	24	6	0	FALSE	0
6	sp|O14641|DVL2_HUMAN	24.7110099446104	10	SP=Saccharomyces cerevisiae;CT=Mixture;QY=3.3%;CV=in-house	10	24	5	0.166666666666667	FALSE	1
7	sp|O14641|DVL2_HUMAN	24.8624321957901	11	SP=Saccharomyces cerevisiae;CT=Mixture;QY=3.3%;CV=in-house	11	24	5	0.166666666666667	FALSE	1
8	sp|O14641|DVL2_HUMAN	24.7026581937504	4	SP=Saccharomyces cerevisiae;CT=Mixture;QY=5%;CV=in-house	4	24	5	0.166666666666667	FALSE	1
9	sp|O14641|DVL2_HUMAN	24.880067914849	5	SP=Saccharomyces cerevisiae;CT=Mixture;QY=5%;CV=in-house	5	24	5	0.166666666666667	FALSE	1
10	sp|O14641|DVL2_HUMAN	24.8353123944826	6	SP=Saccharomyces cerevisiae;CT=Mixture;QY=5%;CV=in-house	6	24	6	0	FALSE	0
11	sp|O14641|DVL2_HUMAN	24.6081917710948	7	SP=Saccharomyces cerevisiae;CT=Mixture;QY=5%;CV=in-house	7	24	5	0.166666666666667	FALSE	1
1	sp|O14646|CHD1_HUMAN	24.5411176060408	1	SP=Saccharomyces cerevisiae;CT=Mixture;QY=10%;CV=in-house	1	24	7	0.125	FALSE	1
2	sp|O14646|CHD1_HUMAN	24.6948581311715	2	SP=Saccharomyces cerevisiae;CT=Mixture;QY=10%;CV=in-house	2	24	8	0	FALSE	0
3	sp|O14646|CHD1_HUMAN	24.7940907247605	3	SP=Saccharomyces cerevisiae;CT=Mixture;QY=10%;CV=in-house	3	24	8	0	FALSE	0
4	sp|O14646|CHD1_HUMAN	24.7720495946382	8	SP=Saccharomyces cerevisiae;CT=Mixture;QY=3.3%;CV=in-house	8	32	7	0.125	FALSE	1
5	sp|O14646|CHD1_HUMAN	24.769033886752	9	SP=Saccharomyces cerevisiae;CT=Mixture;QY=3.3%;CV=in-house	9	32	8	0	FALSE	0
6	sp|O14646|CHD1_HUMAN	24.7200737842446	10	SP=Saccharomyces cerevisiae;CT=Mixture;QY=3.3%;CV=in-house	10	32	7	0.125	FALSE	1
7	sp|O14646|CHD1_HUMAN	24.554310243519	11	SP=Saccharomyces cerevisiae;CT=Mixture;QY=3.3%;CV=in-house	11	32	7	0.125	FALSE	1
8	sp|O14646|CHD1_HUMAN	24.7236666033619	4	SP=Saccharomyces cerevisiae;CT=Mixture;QY=5%;CV=in-house	4	32	6	0.25	FALSE	2
9	sp|O14646|CHD1_HUMAN	24.6678902496399	5	SP=Saccharomyces cerevisiae;CT=Mixture;QY=5%;CV=in-house	5	32	7	0.125	FALSE	1
10	sp|O14646|CHD1_HUMAN	24.674044713438	6	SP=Saccharomyces cerevisiae;CT=Mixture;QY=5%;CV=in-house	6	32	7	0.125	FALSE	1
11	sp|O14646|CHD1_HUMAN	24.5299572096488	7	SP=Saccharomyces cerevisiae;CT=Mixture;QY=5%;CV=in-house	7	32	6	0.25	FALSE	2
1	sp|O14647|CHD2_HUMAN	23.4249759469004	1	SP=Saccharomyces cerevisiae;CT=Mixture;QY=10%;CV=in-house	1	18	2	0.666666666666667	TRUE	4
2	sp|O14647|CHD2_HUMAN	23.6225737863508	2	SP=Saccharomyces cerevisiae;CT=Mixture;QY=10%;CV=in-house	2	18	3	0.5	TRUE	3
3	sp|O14647|CHD2_HUMAN	23.280102532763	3	SP=Saccharomyces cerevisiae;CT=Mixture;QY=10%;CV=in-house	3	18	3	0.5	TRUE	3
4	sp|O14647|CHD2_HUMAN	23.956643160943	8	SP=Saccharomyces cerevisiae;CT=Mixture;QY=3.3%;CV=in-house	8	24	4	0.333333333333333	FALSE	2
5	sp|O14647|CHD2_HUMAN	23.5905895507436	9	SP=Saccharomyces cerevisiae;CT=Mixture;QY=3.3%;CV=in-house	9	24	3	0.5	TRUE	3
6	sp|O14647|CHD2_HUMAN	23.9422776827925	10	SP=Saccharomyces cerevisiae;CT=Mixture;QY=3.3%;CV=in-house	10	24	5	0.166666666666667	FALSE	1
7	sp|O14647|CHD2_HUMAN	24.0376802041118	11	SP=Saccharomyces cerevisiae;CT=Mixture;QY=3.3%;CV=in-house	11	24	6	0	FALSE	0
8	sp|O14647|CHD2_HUMAN	23.7193193283029	4	SP=Saccharomyces cerevisiae;CT=Mixture;QY=5%;CV=in-house	4	24	3	0.5	TRUE	3
9	sp|O14647|CHD2_HUMAN	23.7597009515268	5	SP=Saccharomyces cerevisiae;CT=Mixture;QY=5%;CV=in-house	5	24	4	0.333333333333333	FALSE	2
10	sp|O14647|CHD2_HUMAN	24.1939970132901	6	SP=Saccharomyces cerevisiae;CT=Mixture;QY=5%;CV=in-house	6	24	5	0.166666666666667	FALSE	1
11	sp|O14647|CHD2_HUMAN	23.9635106429913	7	SP=Saccharomyces cerevisiae;CT=Mixture;QY=5%;CV=in-house	7	24	6	0	FALSE	0
1	sp|O14653|GOSR2_HUMAN	24.5898100147527	1	SP=Saccharomyces cerevisiae;CT=Mixture;QY=10%;CV=in-house	1	12	4	0	FALSE	0
2	sp|O14653|GOSR2_HUMAN	24.8021258177618	2	SP=Saccharomyces cerevisiae;CT=Mixture;QY=10%;CV=in-house	2	12	4	0	FALSE	0
3	sp|O14653|GOSR2_HUMAN	24.7165658097727	3	SP=Saccharomyces cerevisiae;CT=Mixture;QY=10%;CV=in-house	3	12	3	0.25	FALSE	1
4	sp|O14653|GOSR2_HUMAN	24.9762868544958	8	SP=Saccharomyces cerevisiae;CT=Mixture;QY=3.3%;CV=in-house	8	16	3	0.25	FALSE	1
5	sp|O14653|GOSR2_HUMAN	24.8872313362037	9	SP=Saccharomyces cerevisiae;CT=Mixture;QY=3.3%;CV=in-house	9	16	4	0	FALSE	0
6	sp|O14653|GOSR2_HUMAN	23.9826804866444	10	SP=Saccharomyces cerevisiae;CT=Mixture;QY=3.3%;CV=in-house	10	16	2	0.5	TRUE	2
7	sp|O14653|GOSR2_HUMAN	24.6076046056943	11	SP=Saccharomyces cerevisiae;CT=Mixture;QY=3.3%;CV=in-house	11	16	3	0.25	FALSE	1
8	sp|O14653|GOSR2_HUMAN	24.7894934487836	4	SP=Saccharomyces cerevisiae;CT=Mixture;QY=5%;CV=in-house	4	16	4	0	FALSE	0
9	sp|O14653|GOSR2_HUMAN	24.6889147750549	5	SP=Saccharomyces cerevisiae;CT=Mixture;QY=5%;CV=in-house	5	16	3	0.25	FALSE	1
10	sp|O14653|GOSR2_HUMAN	24.790802809129	6	SP=Saccharomyces cerevisiae;CT=Mixture;QY=5%;CV=in-house	6	16	3	0.25	FALSE	1
11	sp|O14653|GOSR2_HUMAN	24.8613553575827	7	SP=Saccharomyces cerevisiae;CT=Mixture;QY=5%;CV=in-house	7	16	3	0.25	FALSE	1
1	sp|O14656|TOR1A_HUMAN	25.0756079130357	1	SP=Saccharomyces cerevisiae;CT=Mixture;QY=10%;CV=in-house	1	30	9	0.1	FALSE	1
2	sp|O14656|TOR1A_HUMAN	25.5493176007054	2	SP=Saccharomyces cerevisiae;CT=Mixture;QY=10%;CV=in-house	2	30	9	0.1	FALSE	1
3	sp|O14656|TOR1A_HUMAN	25.6099616263359	3	SP=Saccharomyces cerevisiae;CT=Mixture;QY=10%;CV=in-house	3	30	10	0	FALSE	0
4	sp|O14656|TOR1A_HUMAN	25.4939438114454	8	SP=Saccharomyces cerevisiae;CT=Mixture;QY=3.3%;CV=in-house	8	40	9	0.1	FALSE	1
5	sp|O14656|TOR1A_HUMAN	25.713136511427	9	SP=Saccharomyces cerevisiae;CT=Mixture;QY=3.3%;CV=in-house	9	40	10	0	FALSE	0
6	sp|O14656|TOR1A_HUMAN	25.7092385636803	10	SP=Saccharomyces cerevisiae;CT=Mixture;QY=3.3%;CV=in-house	10	40	10	0	FALSE	0
7	sp|O14656|TOR1A_HUMAN	25.8577212826283	11	SP=Saccharomyces cerevisiae;CT=Mixture;QY=3.3%;CV=in-house	11	40	10	0	FALSE	0
8	sp|O14656|TOR1A_HUMAN	25.6546582140721	4	SP=Saccharomyces cerevisiae;CT=Mixture;QY=5%;CV=in-house	4	40	9	0.1	FALSE	1
9	sp|O14656|TOR1A_HUMAN	25.5305207473656	5	SP=Saccharomyces cerevisiae;CT=Mixture;QY=5%;CV=in-house	5	40	9	0.1	FALSE	1
10	sp|O14656|TOR1A_HUMAN	25.6828048970584	6	SP=Saccharomyces cerevisiae;CT=Mixture;QY=5%;CV=in-house	6	40	10	0	FALSE	0
11	sp|O14656|TOR1A_HUMAN	25.642369265296	7	SP=Saccharomyces cerevisiae;CT=Mixture;QY=5%;CV=in-house	7	40	10	0	FALSE	0
1	sp|O14657|TOR1B_HUMAN	25.0535669497692	1	SP=Saccharomyces cerevisiae;CT=Mixture;QY=10%;CV=in-house	1	21	6	0.142857142857143	FALSE	1
2	sp|O14657|TOR1B_HUMAN	25.0382258393017	2	SP=Saccharomyces cerevisiae;CT=Mixture;QY=10%;CV=in-house	2	21	7	0	FALSE	0
3	sp|O14657|TOR1B_HUMAN	25.0723503959626	3	SP=Saccharomyces cerevisiae;CT=Mixture;QY=10%;CV=in-house	3	21	5	0.285714285714286	FALSE	2
4	sp|O14657|TOR1B_HUMAN	25.2382107870908	8	SP=Saccharomyces cerevisiae;CT=Mixture;QY=3.3%;CV=in-house	8	28	6	0.142857142857143	FALSE	1
5	sp|O14657|TOR1B_HUMAN	25.1886834209718	9	SP=Saccharomyces cerevisiae;CT=Mixture;QY=3.3%;CV=in-house	9	28	6	0.142857142857143	FALSE	1
6	sp|O14657|TOR1B_HUMAN	25.1973718528875	10	SP=Saccharomyces cerevisiae;CT=Mixture;QY=3.3%;CV=in-house	10	28	6	0.142857142857143	FALSE	1
7	sp|O14657|TOR1B_HUMAN	25.4743769775213	11	SP=Saccharomyces cerevisiae;CT=Mixture;QY=3.3%;CV=in-house	11	28	7	0	FALSE	0
8	sp|O14657|TOR1B_HUMAN	25.1261799759507	4	SP=Saccharomyces cerevisiae;CT=Mixture;QY=5%;CV=in-house	4	28	5	0.285714285714286	FALSE	2
9	sp|O14657|TOR1B_HUMAN	24.9399555137692	5	SP=Saccharomyces cerevisiae;CT=Mixture;QY=5%;CV=in-house	5	28	6	0.142857142857143	FALSE	1
10	sp|O14657|TOR1B_HUMAN	25.4797906234175	6	SP=Saccharomyces cerevisiae;CT=Mixture;QY=5%;CV=in-house	6	28	6	0.142857142857143	FALSE	1
11	sp|O14657|TOR1B_HUMAN	25.0972260717125	7	SP=Saccharomyces cerevisiae;CT=Mixture;QY=5%;CV=in-house	7	28	6	0.142857142857143	FALSE	1
1	sp|O14662|STX16_HUMAN	24.4940280389215	1	SP=Saccharomyces cerevisiae;CT=Mixture;QY=10%;CV=in-house	1	15	4	0.2	FALSE	1
2	sp|O14662|STX16_HUMAN	23.667447477359	2	SP=Saccharomyces cerevisiae;CT=Mixture;QY=10%;CV=in-house	2	15	5	0	FALSE	0
3	sp|O14662|STX16_HUMAN	24.8246509566486	3	SP=Saccharomyces cerevisiae;CT=Mixture;QY=10%;CV=in-house	3	15	4	0.2	FALSE	1
4	sp|O14662|STX16_HUMAN	25.2169368180001	8	SP=Saccharomyces cerevisiae;CT=Mixture;QY=3.3%;CV=in-house	8	20	5	0	FALSE	0
5	sp|O14662|STX16_HUMAN	24.8217600963072	9	SP=Saccharomyces cerevisiae;CT=Mixture;QY=3.3%;CV=in-house	9	20	5	0	FALSE	0
6	sp|O14662|STX16_HUMAN	25.0337809476152	10	SP=Saccharomyces cerevisiae;CT=Mixture;QY=3.3%;CV=in-house	10	20	5	0	FALSE	0
7	sp|O14662|STX16_HUMAN	25.0614777804299	11	SP=Saccharomyces cerevisiae;CT=Mixture;QY=3.3%;CV=in-house	11	20	5	0	FALSE	0
8	sp|O14662|STX16_HUMAN	24.9309628222274	4	SP=Saccharomyces cerevisiae;CT=Mixture;QY=5%;CV=in-house	4	20	5	0	FALSE	0
9	sp|O14662|STX16_HUMAN	24.8377875573455	5	SP=Saccharomyces cerevisiae;CT=Mixture;QY=5%;CV=in-house	5	20	5	0	FALSE	0
10	sp|O14662|STX16_HUMAN	24.9156251269073	6	SP=Saccharomyces cerevisiae;CT=Mixture;QY=5%;CV=in-house	6	20	5	0	FALSE	0
11	sp|O14662|STX16_HUMAN	24.8418363439523	7	SP=Saccharomyces cerevisiae;CT=Mixture;QY=5%;CV=in-house	7	20	4	0.2	FALSE	1
1	sp|O14672|ADA10_HUMAN	24.4802791659501	1	SP=Saccharomyces cerevisiae;CT=Mixture;QY=10%;CV=in-house	1	18	4	0.333333333333333	FALSE	2
2	sp|O14672|ADA10_HUMAN	24.5045733911759	2	SP=Saccharomyces cerevisiae;CT=Mixture;QY=10%;CV=in-house	2	18	5	0.166666666666667	FALSE	1
3	sp|O14672|ADA10_HUMAN	24.6488546305946	3	SP=Saccharomyces cerevisiae;CT=Mixture;QY=10%;CV=in-house	3	18	6	0	FALSE	0
4	sp|O14672|ADA10_HUMAN	24.6936799051762	8	SP=Saccharomyces cerevisiae;CT=Mixture;QY=3.3%;CV=in-house	8	24	4	0.333333333333333	FALSE	2
5	sp|O14672|ADA10_HUMAN	24.6633569729243	9	SP=Saccharomyces cerevisiae;CT=Mixture;QY=3.3%;CV=in-house	9	24	5	0.166666666666667	FALSE	1
6	sp|O14672|ADA10_HUMAN	24.446940087877	10	SP=Saccharomyces cerevisiae;CT=Mixture;QY=3.3%;CV=in-house	10	24	6	0	FALSE	0
7	sp|O14672|ADA10_HUMAN	24.7036032051067	11	SP=Saccharomyces cerevisiae;CT=Mixture;QY=3.3%;CV=in-house	11	24	5	0.166666666666667	FALSE	1
8	sp|O14672|ADA10_HUMAN	24.7372711754631	4	SP=Saccharomyces cerevisiae;CT=Mixture;QY=5%;CV=in-house	4	24	6	0	FALSE	0
9	sp|O14672|ADA10_HUMAN	24.7759672061942	5	SP=Saccharomyces cerevisiae;CT=Mixture;QY=5%;CV=in-house	5	24	6	0	FALSE	0
10	sp|O14672|ADA10_HUMAN	24.6958742638998	6	SP=Saccharomyces cerevisiae;CT=Mixture;QY=5%;CV=in-house	6	24	5	0.166666666666667	FALSE	1
11	sp|O14672|ADA10_HUMAN	24.7268093672433	7	SP=Saccharomyces cerevisiae;CT=Mixture;QY=5%;CV=in-house	7	24	6	0	FALSE	0
1	sp|O14683|P5I11_HUMAN	25.7032409864322	1	SP=Saccharomyces cerevisiae;CT=Mixture;QY=10%;CV=in-house	1	3	1	0	FALSE	0
2	sp|O14683|P5I11_HUMAN	25.6628641792451	2	SP=Saccharomyces cerevisiae;CT=Mixture;QY=10%;CV=in-house	2	3	1	0	FALSE	0
3	sp|O14683|P5I11_HUMAN	25.7509672825796	3	SP=Saccharomyces cerevisiae;CT=Mixture;QY=10%;CV=in-house	3	3	1	0	FALSE	0
4	sp|O14683|P5I11_HUMAN	25.7133688758175	8	SP=Saccharomyces cerevisiae;CT=Mixture;QY=3.3%;CV=in-house	8	4	1	0	FALSE	0
5	sp|O14683|P5I11_HUMAN	25.7117664842549	9	SP=Saccharomyces cerevisiae;CT=Mixture;QY=3.3%;CV=in-house	9	4	1	0	FALSE	0
6	sp|O14683|P5I11_HUMAN	25.374716939196	10	SP=Saccharomyces cerevisiae;CT=Mixture;QY=3.3%;CV=in-house	10	4	1	0	FALSE	0
7	sp|O14683|P5I11_HUMAN	25.8452358217526	11	SP=Saccharomyces cerevisiae;CT=Mixture;QY=3.3%;CV=in-house	11	4	1	0	FALSE	0
8	sp|O14683|P5I11_HUMAN	26.1307333323017	4	SP=Saccharomyces cerevisiae;CT=Mixture;QY=5%;CV=in-house	4	4	1	0	FALSE	0
9	sp|O14683|P5I11_HUMAN	25.7518209578543	5	SP=Saccharomyces cerevisiae;CT=Mixture;QY=5%;CV=in-house	5	4	1	0	FALSE	0
10	sp|O14683|P5I11_HUMAN	25.8814111511002	6	SP=Saccharomyces cerevisiae;CT=Mixture;QY=5%;CV=in-house	6	4	1	0	FALSE	0
11	sp|O14683|P5I11_HUMAN	25.5335766884783	7	SP=Saccharomyces cerevisiae;CT=Mixture;QY=5%;CV=in-house	7	4	1	0	FALSE	0
1	sp|O14684|PTGES_HUMAN	25.8272808486761	1	SP=Saccharomyces cerevisiae;CT=Mixture;QY=10%;CV=in-house	1	3	1	0	FALSE	0
2	sp|O14684|PTGES_HUMAN	26.4454016955078	2	SP=Saccharomyces cerevisiae;CT=Mixture;QY=10%;CV=in-house	2	3	1	0	FALSE	0
3	sp|O14684|PTGES_HUMAN	25.8981456363082	3	SP=Saccharomyces cerevisiae;CT=Mixture;QY=10%;CV=in-house	3	3	1	0	FALSE	0
4	sp|O14684|PTGES_HUMAN	25.6199436205026	8	SP=Saccharomyces cerevisiae;CT=Mixture;QY=3.3%;CV=in-house	8	4	1	0	FALSE	0
5	sp|O14684|PTGES_HUMAN	26.0746588155113	9	SP=Saccharomyces cerevisiae;CT=Mixture;QY=3.3%;CV=in-house	9	4	1	0	FALSE	0
6	sp|O14684|PTGES_HUMAN	26.1057392433349	10	SP=Saccharomyces cerevisiae;CT=Mixture;QY=3.3%;CV=in-house	10	4	1	0	FALSE	0
7	sp|O14684|PTGES_HUMAN	25.6655612334913	11	SP=Saccharomyces cerevisiae;CT=Mixture;QY=3.3%;CV=in-house	11	4	1	0	FALSE	0
8	sp|O14684|PTGES_HUMAN	25.9171793424425	4	SP=Saccharomyces cerevisiae;CT=Mixture;QY=5%;CV=in-house	4	4	1	0	FALSE	0
9	sp|O14684|PTGES_HUMAN	25.8414591572963	5	SP=Saccharomyces cerevisiae;CT=Mixture;QY=5%;CV=in-house	5	4	1	0	FALSE	0
10	sp|O14684|PTGES_HUMAN	25.9873295097124	6	SP=Saccharomyces cerevisiae;CT=Mixture;QY=5%;CV=in-house	6	4	1	0	FALSE	0
11	sp|O14684|PTGES_HUMAN	26.0232067552765	7	SP=Saccharomyces cerevisiae;CT=Mixture;QY=5%;CV=in-house	7	4	1	0	FALSE	0
1	sp|O14686|KMT2D_HUMAN	22.96289377537	1	SP=Saccharomyces cerevisiae;CT=Mixture;QY=10%;CV=in-house	1	27	5	0.444444444444444	FALSE	4
2	sp|O14686|KMT2D_HUMAN	23.3056313846602	2	SP=Saccharomyces cerevisiae;CT=Mixture;QY=10%;CV=in-house	2	27	5	0.444444444444444	FALSE	4
3	sp|O14686|KMT2D_HUMAN	22.6862147494049	3	SP=Saccharomyces cerevisiae;CT=Mixture;QY=10%;CV=in-house	3	27	4	0.555555555555556	TRUE	5
4	sp|O14686|KMT2D_HUMAN	23.0206107789211	8	SP=Saccharomyces cerevisiae;CT=Mixture;QY=3.3%;CV=in-house	8	36	4	0.555555555555556	TRUE	5
5	sp|O14686|KMT2D_HUMAN	23.3310795980981	9	SP=Saccharomyces cerevisiae;CT=Mixture;QY=3.3%;CV=in-house	9	36	5	0.444444444444444	FALSE	4
6	sp|O14686|KMT2D_HUMAN	22.8616247973163	10	SP=Saccharomyces cerevisiae;CT=Mixture;QY=3.3%;CV=in-house	10	36	4	0.555555555555556	TRUE	5
7	sp|O14686|KMT2D_HUMAN	23.448532629339	11	SP=Saccharomyces cerevisiae;CT=Mixture;QY=3.3%;CV=in-house	11	36	7	0.222222222222222	FALSE	2
8	sp|O14686|KMT2D_HUMAN	23.299102803961	4	SP=Saccharomyces cerevisiae;CT=Mixture;QY=5%;CV=in-house	4	36	7	0.222222222222222	FALSE	2
9	sp|O14686|KMT2D_HUMAN	23.3917334395557	5	SP=Saccharomyces cerevisiae;CT=Mixture;QY=5%;CV=in-house	5	36	8	0.111111111111111	FALSE	1
10	sp|O14686|KMT2D_HUMAN	23.5210229810634	6	SP=Saccharomyces cerevisiae;CT=Mixture;QY=5%;CV=in-house	6	36	6	0.333333333333333	FALSE	3
11	sp|O14686|KMT2D_HUMAN	23.2352910403437	7	SP=Saccharomyces cerevisiae;CT=Mixture;QY=5%;CV=in-house	7	36	6	0.333333333333333	FALSE	3
1	sp|O14713|ITBP1_HUMAN	24.0421615727074	1	SP=Saccharomyces cerevisiae;CT=Mixture;QY=10%;CV=in-house	1	6	2	0	FALSE	0
2	sp|O14713|ITBP1_HUMAN	23.1117558869781	2	SP=Saccharomyces cerevisiae;CT=Mixture;QY=10%;CV=in-house	2	6	1	0.5	TRUE	1
3	sp|O14713|ITBP1_HUMAN	21.6488564486962	3	SP=Saccharomyces cerevisiae;CT=Mixture;QY=10%;CV=in-house	3	6	1	0.5	TRUE	1
4	sp|O14713|ITBP1_HUMAN	22.6683918454798	8	SP=Saccharomyces cerevisiae;CT=Mixture;QY=3.3%;CV=in-house	8	8	1	0.5	TRUE	1
5	sp|O14713|ITBP1_HUMAN	24.6964209606511	9	SP=Saccharomyces cerevisiae;CT=Mixture;QY=3.3%;CV=in-house	9	8	2	0	FALSE	0
6	sp|O14713|ITBP1_HUMAN	22.4913661998796	10	SP=Saccharomyces cerevisiae;CT=Mixture;QY=3.3%;CV=in-house	10	8	1	0.5	TRUE	1
7	sp|O14713|ITBP1_HUMAN	24.6482335010163	11	SP=Saccharomyces cerevisiae;CT=Mixture;QY=3.3%;CV=in-house	11	8	2	0	FALSE	0
8	sp|O14713|ITBP1_HUMAN	22.4060051923942	4	SP=Saccharomyces cerevisiae;CT=Mixture;QY=5%;CV=in-house	4	8	1	0.5	TRUE	1
9	sp|O14713|ITBP1_HUMAN	23.0272474213913	5	SP=Saccharomyces cerevisiae;CT=Mixture;QY=5%;CV=in-house	5	8	1	0.5	TRUE	1
10	sp|O14713|ITBP1_HUMAN	22.6658589600508	6	SP=Saccharomyces cerevisiae;CT=Mixture;QY=5%;CV=in-house	6	8	1	0.5	TRUE	1
11	sp|O14713|ITBP1_HUMAN	23.185182032951	7	SP=Saccharomyces cerevisiae;CT=Mixture;QY=5%;CV=in-house	7	8	1	0.5	TRUE	1
1	sp|O14715|RGPD8_HUMAN	23.364948521336	1	SP=Saccharomyces cerevisiae;CT=Mixture;QY=10%;CV=in-house	1	3	1	0	FALSE	0
2	sp|O14715|RGPD8_HUMAN	23.8720821737759	2	SP=Saccharomyces cerevisiae;CT=Mixture;QY=10%;CV=in-house	2	3	1	0	FALSE	0
5	sp|O14715|RGPD8_HUMAN	23.270478236607	9	SP=Saccharomyces cerevisiae;CT=Mixture;QY=3.3%;CV=in-house	9	4	1	0	FALSE	0
9	sp|O14715|RGPD8_HUMAN	23.318484526813	5	SP=Saccharomyces cerevisiae;CT=Mixture;QY=5%;CV=in-house	5	4	1	0	FALSE	0
11	sp|O14715|RGPD8_HUMAN	23.4124727332022	7	SP=Saccharomyces cerevisiae;CT=Mixture;QY=5%;CV=in-house	7	4	1	0	FALSE	0
1	sp|O14727|APAF_HUMAN	27.0783493196536	1	SP=Saccharomyces cerevisiae;CT=Mixture;QY=10%;CV=in-house	1	3	1	0	FALSE	0
2	sp|O14727|APAF_HUMAN	27.3144807676918	2	SP=Saccharomyces cerevisiae;CT=Mixture;QY=10%;CV=in-house	2	3	1	0	FALSE	0
3	sp|O14727|APAF_HUMAN	27.3479442325428	3	SP=Saccharomyces cerevisiae;CT=Mixture;QY=10%;CV=in-house	3	3	1	0	FALSE	0
4	sp|O14727|APAF_HUMAN	27.2250290488534	8	SP=Saccharomyces cerevisiae;CT=Mixture;QY=3.3%;CV=in-house	8	4	1	0	FALSE	0
5	sp|O14727|APAF_HUMAN	26.1282337139141	9	SP=Saccharomyces cerevisiae;CT=Mixture;QY=3.3%;CV=in-house	9	4	1	0	FALSE	0
6	sp|O14727|APAF_HUMAN	27.5430875027848	10	SP=Saccharomyces cerevisiae;CT=Mixture;QY=3.3%;CV=in-house	10	4	1	0	FALSE	0
7	sp|O14727|APAF_HUMAN	27.4470684338887	11	SP=Saccharomyces cerevisiae;CT=Mixture;QY=3.3%;CV=in-house	11	4	1	0	FALSE	0
8	sp|O14727|APAF_HUMAN	27.2722558462145	4	SP=Saccharomyces cerevisiae;CT=Mixture;QY=5%;CV=in-house	4	4	1	0	FALSE	0
9	sp|O14727|APAF_HUMAN	27.4647961648434	5	SP=Saccharomyces cerevisiae;CT=Mixture;QY=5%;CV=in-house	5	4	1	0	FALSE	0
10	sp|O14727|APAF_HUMAN	27.2622085309465	6	SP=Saccharomyces cerevisiae;CT=Mixture;QY=5%;CV=in-house	6	4	1	0	FALSE	0
11	sp|O14727|APAF_HUMAN	21.9196406543231	7	SP=Saccharomyces cerevisiae;CT=Mixture;QY=5%;CV=in-house	7	4	1	0	FALSE	0
1	sp|O14733|MP2K7_HUMAN	23.6121977818654	1	SP=Saccharomyces cerevisiae;CT=Mixture;QY=10%;CV=in-house	1	12	3	0.25	FALSE	1
2	sp|O14733|MP2K7_HUMAN	22.725385663065	2	SP=Saccharomyces cerevisiae;CT=Mixture;QY=10%;CV=in-house	2	12	2	0.5	TRUE	2
3	sp|O14733|MP2K7_HUMAN	21.9815069837217	3	SP=Saccharomyces cerevisiae;CT=Mixture;QY=10%;CV=in-house	3	12	1	0.75	TRUE	3
4	sp|O14733|MP2K7_HUMAN	23.7220608371621	8	SP=Saccharomyces cerevisiae;CT=Mixture;QY=3.3%;CV=in-house	8	16	4	0	FALSE	0
5	sp|O14733|MP2K7_HUMAN	23.7982969280985	9	SP=Saccharomyces cerevisiae;CT=Mixture;QY=3.3%;CV=in-house	9	16	2	0.5	TRUE	2
6	sp|O14733|MP2K7_HUMAN	23.6026154724559	10	SP=Saccharomyces cerevisiae;CT=Mixture;QY=3.3%;CV=in-house	10	16	4	0	FALSE	0
7	sp|O14733|MP2K7_HUMAN	23.9511846367027	11	SP=Saccharomyces cerevisiae;CT=Mixture;QY=3.3%;CV=in-house	11	16	2	0.5	TRUE	2
8	sp|O14733|MP2K7_HUMAN	23.6125153921327	4	SP=Saccharomyces cerevisiae;CT=Mixture;QY=5%;CV=in-house	4	16	3	0.25	FALSE	1
9	sp|O14733|MP2K7_HUMAN	23.3134467219377	5	SP=Saccharomyces cerevisiae;CT=Mixture;QY=5%;CV=in-house	5	16	2	0.5	TRUE	2
10	sp|O14733|MP2K7_HUMAN	22.7520404564328	6	SP=Saccharomyces cerevisiae;CT=Mixture;QY=5%;CV=in-house	6	16	1	0.75	TRUE	3
11	sp|O14733|MP2K7_HUMAN	24.3441531522432	7	SP=Saccharomyces cerevisiae;CT=Mixture;QY=5%;CV=in-house	7	16	4	0	FALSE	0
1	sp|O14734|ACOT8_HUMAN	25.4698465554768	1	SP=Saccharomyces cerevisiae;CT=Mixture;QY=10%;CV=in-house	1	12	3	0.25	FALSE	1
2	sp|O14734|ACOT8_HUMAN	25.5988421235416	2	SP=Saccharomyces cerevisiae;CT=Mixture;QY=10%;CV=in-house	2	12	3	0.25	FALSE	1
3	sp|O14734|ACOT8_HUMAN	25.6938549759538	3	SP=Saccharomyces cerevisiae;CT=Mixture;QY=10%;CV=in-house	3	12	4	0	FALSE	0
4	sp|O14734|ACOT8_HUMAN	25.4824994881975	8	SP=Saccharomyces cerevisiae;CT=Mixture;QY=3.3%;CV=in-house	8	16	4	0	FALSE	0
5	sp|O14734|ACOT8_HUMAN	25.6016522832658	9	SP=Saccharomyces cerevisiae;CT=Mixture;QY=3.3%;CV=in-house	9	16	3	0.25	FALSE	1
6	sp|O14734|ACOT8_HUMAN	25.6524413582493	10	SP=Saccharomyces cerevisiae;CT=Mixture;QY=3.3%;CV=in-house	10	16	3	0.25	FALSE	1
7	sp|O14734|ACOT8_HUMAN	25.8872489119634	11	SP=Saccharomyces cerevisiae;CT=Mixture;QY=3.3%;CV=in-house	11	16	4	0	FALSE	0
8	sp|O14734|ACOT8_HUMAN	25.623542123788	4	SP=Saccharomyces cerevisiae;CT=Mixture;QY=5%;CV=in-house	4	16	3	0.25	FALSE	1
9	sp|O14734|ACOT8_HUMAN	25.7516392076764	5	SP=Saccharomyces cerevisiae;CT=Mixture;QY=5%;CV=in-house	5	16	3	0.25	FALSE	1
10	sp|O14734|ACOT8_HUMAN	25.749988094874	6	SP=Saccharomyces cerevisiae;CT=Mixture;QY=5%;CV=in-house	6	16	4	0	FALSE	0
11	sp|O14734|ACOT8_HUMAN	25.5905925445914	7	SP=Saccharomyces cerevisiae;CT=Mixture;QY=5%;CV=in-house	7	16	4	0	FALSE	0
1	sp|O14735|CDIPT_HUMAN	25.3692423295132	1	SP=Saccharomyces cerevisiae;CT=Mixture;QY=10%;CV=in-house	1	3	1	0	FALSE	0
2	sp|O14735|CDIPT_HUMAN	26.3262838831896	2	SP=Saccharomyces cerevisiae;CT=Mixture;QY=10%;CV=in-house	2	3	1	0	FALSE	0
3	sp|O14735|CDIPT_HUMAN	26.6077964238329	3	SP=Saccharomyces cerevisiae;CT=Mixture;QY=10%;CV=in-house	3	3	1	0	FALSE	0
4	sp|O14735|CDIPT_HUMAN	26.3941165652777	8	SP=Saccharomyces cerevisiae;CT=Mixture;QY=3.3%;CV=in-house	8	4	1	0	FALSE	0
5	sp|O14735|CDIPT_HUMAN	26.3913452958302	9	SP=Saccharomyces cerevisiae;CT=Mixture;QY=3.3%;CV=in-house	9	4	1	0	FALSE	0
6	sp|O14735|CDIPT_HUMAN	26.608839064935	10	SP=Saccharomyces cerevisiae;CT=Mixture;QY=3.3%;CV=in-house	10	4	1	0	FALSE	0
7	sp|O14735|CDIPT_HUMAN	26.6871754095965	11	SP=Saccharomyces cerevisiae;CT=Mixture;QY=3.3%;CV=in-house	11	4	1	0	FALSE	0
8	sp|O14735|CDIPT_HUMAN	26.2619432810078	4	SP=Saccharomyces cerevisiae;CT=Mixture;QY=5%;CV=in-house	4	4	1	0	FALSE	0
9	sp|O14735|CDIPT_HUMAN	26.4205454315056	5	SP=Saccharomyces cerevisiae;CT=Mixture;QY=5%;CV=in-house	5	4	1	0	FALSE	0
10	sp|O14735|CDIPT_HUMAN	26.4717607865456	6	SP=Saccharomyces cerevisiae;CT=Mixture;QY=5%;CV=in-house	6	4	1	0	FALSE	0
11	sp|O14735|CDIPT_HUMAN	26.5352163444415	7	SP=Saccharomyces cerevisiae;CT=Mixture;QY=5%;CV=in-house	7	4	1	0	FALSE	0
1	sp|O14737|PDCD5_HUMAN	27.6301053060104	1	SP=Saccharomyces cerevisiae;CT=Mixture;QY=10%;CV=in-house	1	18	6	0	FALSE	0
2	sp|O14737|PDCD5_HUMAN	27.6051620831637	2	SP=Saccharomyces cerevisiae;CT=Mixture;QY=10%;CV=in-house	2	18	6	0	FALSE	0
3	sp|O14737|PDCD5_HUMAN	27.5303901953871	3	SP=Saccharomyces cerevisiae;CT=Mixture;QY=10%;CV=in-house	3	18	6	0	FALSE	0
4	sp|O14737|PDCD5_HUMAN	27.7427110750536	8	SP=Saccharomyces cerevisiae;CT=Mixture;QY=3.3%;CV=in-house	8	24	6	0	FALSE	0
5	sp|O14737|PDCD5_HUMAN	27.7426525440564	9	SP=Saccharomyces cerevisiae;CT=Mixture;QY=3.3%;CV=in-house	9	24	6	0	FALSE	0
6	sp|O14737|PDCD5_HUMAN	27.5474873103211	10	SP=Saccharomyces cerevisiae;CT=Mixture;QY=3.3%;CV=in-house	10	24	6	0	FALSE	0
7	sp|O14737|PDCD5_HUMAN	27.7108358664118	11	SP=Saccharomyces cerevisiae;CT=Mixture;QY=3.3%;CV=in-house	11	24	6	0	FALSE	0
8	sp|O14737|PDCD5_HUMAN	27.577554192531	4	SP=Saccharomyces cerevisiae;CT=Mixture;QY=5%;CV=in-house	4	24	5	0.166666666666667	FALSE	1
9	sp|O14737|PDCD5_HUMAN	27.9202602040834	5	SP=Saccharomyces cerevisiae;CT=Mixture;QY=5%;CV=in-house	5	24	6	0	FALSE	0
10	sp|O14737|PDCD5_HUMAN	27.8753763434174	6	SP=Saccharomyces cerevisiae;CT=Mixture;QY=5%;CV=in-house	6	24	6	0	FALSE	0
11	sp|O14737|PDCD5_HUMAN	27.7700382410517	7	SP=Saccharomyces cerevisiae;CT=Mixture;QY=5%;CV=in-house	7	24	6	0	FALSE	0
1	sp|O14744|ANM5_HUMAN	24.6156455104338	1	SP=Saccharomyces cerevisiae;CT=Mixture;QY=10%;CV=in-house	1	54	11	0.388888888888889	FALSE	7
2	sp|O14744|ANM5_HUMAN	24.9150514354533	2	SP=Saccharomyces cerevisiae;CT=Mixture;QY=10%;CV=in-house	2	54	17	0.0555555555555556	FALSE	1
3	sp|O14744|ANM5_HUMAN	24.910486276891	3	SP=Saccharomyces cerevisiae;CT=Mixture;QY=10%;CV=in-house	3	54	14	0.222222222222222	FALSE	4
4	sp|O14744|ANM5_HUMAN	24.8665389074109	8	SP=Saccharomyces cerevisiae;CT=Mixture;QY=3.3%;CV=in-house	8	72	11	0.388888888888889	FALSE	7
5	sp|O14744|ANM5_HUMAN	25.2445288145958	9	SP=Saccharomyces cerevisiae;CT=Mixture;QY=3.3%;CV=in-house	9	72	17	0.0555555555555556	FALSE	1
6	sp|O14744|ANM5_HUMAN	25.0590730744016	10	SP=Saccharomyces cerevisiae;CT=Mixture;QY=3.3%;CV=in-house	10	72	15	0.166666666666667	FALSE	3
7	sp|O14744|ANM5_HUMAN	25.2349464033385	11	SP=Saccharomyces cerevisiae;CT=Mixture;QY=3.3%;CV=in-house	11	72	15	0.166666666666667	FALSE	3
8	sp|O14744|ANM5_HUMAN	25.0043972471969	4	SP=Saccharomyces cerevisiae;CT=Mixture;QY=5%;CV=in-house	4	72	13	0.277777777777778	FALSE	5
9	sp|O14744|ANM5_HUMAN	25.0134242539434	5	SP=Saccharomyces cerevisiae;CT=Mixture;QY=5%;CV=in-house	5	72	14	0.222222222222222	FALSE	4
10	sp|O14744|ANM5_HUMAN	25.2090082383715	6	SP=Saccharomyces cerevisiae;CT=Mixture;QY=5%;CV=in-house	6	72	16	0.111111111111111	FALSE	2
11	sp|O14744|ANM5_HUMAN	25.0699932495436	7	SP=Saccharomyces cerevisiae;CT=Mixture;QY=5%;CV=in-house	7	72	14	0.222222222222222	FALSE	4
1	sp|O14745|NHRF1_HUMAN	26.1126597424563	1	SP=Saccharomyces cerevisiae;CT=Mixture;QY=10%;CV=in-house	1	36	9	0.25	FALSE	3
2	sp|O14745|NHRF1_HUMAN	26.0691847511894	2	SP=Saccharomyces cerevisiae;CT=Mixture;QY=10%;CV=in-house	2	36	9	0.25	FALSE	3
3	sp|O14745|NHRF1_HUMAN	26.2728323735836	3	SP=Saccharomyces cerevisiae;CT=Mixture;QY=10%;CV=in-house	3	36	11	0.0833333333333334	FALSE	1
4	sp|O14745|NHRF1_HUMAN	26.1722076203252	8	SP=Saccharomyces cerevisiae;CT=Mixture;QY=3.3%;CV=in-house	8	48	8	0.333333333333333	FALSE	4
5	sp|O14745|NHRF1_HUMAN	26.3201943467408	9	SP=Saccharomyces cerevisiae;CT=Mixture;QY=3.3%;CV=in-house	9	48	10	0.166666666666667	FALSE	2
6	sp|O14745|NHRF1_HUMAN	26.256991072659	10	SP=Saccharomyces cerevisiae;CT=Mixture;QY=3.3%;CV=in-house	10	48	10	0.166666666666667	FALSE	2
7	sp|O14745|NHRF1_HUMAN	26.2030519765926	11	SP=Saccharomyces cerevisiae;CT=Mixture;QY=3.3%;CV=in-house	11	48	10	0.166666666666667	FALSE	2
8	sp|O14745|NHRF1_HUMAN	26.243456035222	4	SP=Saccharomyces cerevisiae;CT=Mixture;QY=5%;CV=in-house	4	48	10	0.166666666666667	FALSE	2
9	sp|O14745|NHRF1_HUMAN	26.261431075503	5	SP=Saccharomyces cerevisiae;CT=Mixture;QY=5%;CV=in-house	5	48	11	0.0833333333333334	FALSE	1
10	sp|O14745|NHRF1_HUMAN	26.2471848229542	6	SP=Saccharomyces cerevisiae;CT=Mixture;QY=5%;CV=in-house	6	48	11	0.0833333333333334	FALSE	1
11	sp|O14745|NHRF1_HUMAN	26.2711916644044	7	SP=Saccharomyces cerevisiae;CT=Mixture;QY=5%;CV=in-house	7	48	11	0.0833333333333334	FALSE	1
1	sp|O14757|CHK1_HUMAN	24.0461094554535	1	SP=Saccharomyces cerevisiae;CT=Mixture;QY=10%;CV=in-house	1	18	6	0	FALSE	0
2	sp|O14757|CHK1_HUMAN	23.9958927551829	2	SP=Saccharomyces cerevisiae;CT=Mixture;QY=10%;CV=in-house	2	18	5	0.166666666666667	FALSE	1
3	sp|O14757|CHK1_HUMAN	23.5225970801005	3	SP=Saccharomyces cerevisiae;CT=Mixture;QY=10%;CV=in-house	3	18	3	0.5	TRUE	3
4	sp|O14757|CHK1_HUMAN	23.847054789175	8	SP=Saccharomyces cerevisiae;CT=Mixture;QY=3.3%;CV=in-house	8	24	5	0.166666666666667	FALSE	1
5	sp|O14757|CHK1_HUMAN	23.3571674324242	9	SP=Saccharomyces cerevisiae;CT=Mixture;QY=3.3%;CV=in-house	9	24	4	0.333333333333333	FALSE	2
6	sp|O14757|CHK1_HUMAN	23.8736956960351	10	SP=Saccharomyces cerevisiae;CT=Mixture;QY=3.3%;CV=in-house	10	24	5	0.166666666666667	FALSE	1
7	sp|O14757|CHK1_HUMAN	23.3416185620813	11	SP=Saccharomyces cerevisiae;CT=Mixture;QY=3.3%;CV=in-house	11	24	3	0.5	TRUE	3
8	sp|O14757|CHK1_HUMAN	23.376001643674	4	SP=Saccharomyces cerevisiae;CT=Mixture;QY=5%;CV=in-house	4	24	4	0.333333333333333	FALSE	2
9	sp|O14757|CHK1_HUMAN	23.8824907543104	5	SP=Saccharomyces cerevisiae;CT=Mixture;QY=5%;CV=in-house	5	24	4	0.333333333333333	FALSE	2
10	sp|O14757|CHK1_HUMAN	23.3226344398917	6	SP=Saccharomyces cerevisiae;CT=Mixture;QY=5%;CV=in-house	6	24	3	0.5	TRUE	3
11	sp|O14757|CHK1_HUMAN	23.5647991743543	7	SP=Saccharomyces cerevisiae;CT=Mixture;QY=5%;CV=in-house	7	24	4	0.333333333333333	FALSE	2
1	sp|O14763|TR10B_HUMAN	25.0056765421462	1	SP=Saccharomyces cerevisiae;CT=Mixture;QY=10%;CV=in-house	1	3	1	0	FALSE	0
2	sp|O14763|TR10B_HUMAN	24.9988981566602	2	SP=Saccharomyces cerevisiae;CT=Mixture;QY=10%;CV=in-house	2	3	1	0	FALSE	0
3	sp|O14763|TR10B_HUMAN	25.0808916583246	3	SP=Saccharomyces cerevisiae;CT=Mixture;QY=10%;CV=in-house	3	3	1	0	FALSE	0
4	sp|O14763|TR10B_HUMAN	24.9649868326231	8	SP=Saccharomyces cerevisiae;CT=Mixture;QY=3.3%;CV=in-house	8	4	1	0	FALSE	0
5	sp|O14763|TR10B_HUMAN	24.9099359076721	9	SP=Saccharomyces cerevisiae;CT=Mixture;QY=3.3%;CV=in-house	9	4	1	0	FALSE	0
6	sp|O14763|TR10B_HUMAN	25.1875310149709	10	SP=Saccharomyces cerevisiae;CT=Mixture;QY=3.3%;CV=in-house	10	4	1	0	FALSE	0
7	sp|O14763|TR10B_HUMAN	25.2941970618411	11	SP=Saccharomyces cerevisiae;CT=Mixture;QY=3.3%;CV=in-house	11	4	1	0	FALSE	0
8	sp|O14763|TR10B_HUMAN	25.1223383181549	4	SP=Saccharomyces cerevisiae;CT=Mixture;QY=5%;CV=in-house	4	4	1	0	FALSE	0
9	sp|O14763|TR10B_HUMAN	25.1501839336827	5	SP=Saccharomyces cerevisiae;CT=Mixture;QY=5%;CV=in-house	5	4	1	0	FALSE	0
10	sp|O14763|TR10B_HUMAN	25.2273470528163	6	SP=Saccharomyces cerevisiae;CT=Mixture;QY=5%;CV=in-house	6	4	1	0	FALSE	0
11	sp|O14763|TR10B_HUMAN	24.9033949610077	7	SP=Saccharomyces cerevisiae;CT=Mixture;QY=5%;CV=in-house	7	4	1	0	FALSE	0
1	sp|O14770|MEIS2_HUMAN	23.7210008077677	1	SP=Saccharomyces cerevisiae;CT=Mixture;QY=10%;CV=in-house	1	12	2	0.5	TRUE	2
2	sp|O14770|MEIS2_HUMAN	23.4648688982368	2	SP=Saccharomyces cerevisiae;CT=Mixture;QY=10%;CV=in-house	2	12	2	0.5	TRUE	2
3	sp|O14770|MEIS2_HUMAN	23.9165675103479	3	SP=Saccharomyces cerevisiae;CT=Mixture;QY=10%;CV=in-house	3	12	2	0.5	TRUE	2
4	sp|O14770|MEIS2_HUMAN	23.8859344514277	8	SP=Saccharomyces cerevisiae;CT=Mixture;QY=3.3%;CV=in-house	8	16	2	0.5	TRUE	2
5	sp|O14770|MEIS2_HUMAN	23.8306706618646	9	SP=Saccharomyces cerevisiae;CT=Mixture;QY=3.3%;CV=in-house	9	16	2	0.5	TRUE	2
6	sp|O14770|MEIS2_HUMAN	23.7963007750594	10	SP=Saccharomyces cerevisiae;CT=Mixture;QY=3.3%;CV=in-house	10	16	3	0.25	FALSE	1
7	sp|O14770|MEIS2_HUMAN	24.0519385799977	11	SP=Saccharomyces cerevisiae;CT=Mixture;QY=3.3%;CV=in-house	11	16	3	0.25	FALSE	1
8	sp|O14770|MEIS2_HUMAN	24.1676790430878	4	SP=Saccharomyces cerevisiae;CT=Mixture;QY=5%;CV=in-house	4	16	4	0	FALSE	0
9	sp|O14770|MEIS2_HUMAN	24.1853629966898	5	SP=Saccharomyces cerevisiae;CT=Mixture;QY=5%;CV=in-house	5	16	4	0	FALSE	0
10	sp|O14770|MEIS2_HUMAN	24.2610163988333	6	SP=Saccharomyces cerevisiae;CT=Mixture;QY=5%;CV=in-house	6	16	3	0.25	FALSE	1
11	sp|O14770|MEIS2_HUMAN	23.735805795638	7	SP=Saccharomyces cerevisiae;CT=Mixture;QY=5%;CV=in-house	7	16	3	0.25	FALSE	1
1	sp|O14772|FPGT_HUMAN	19.7716713863365	1	SP=Saccharomyces cerevisiae;CT=Mixture;QY=10%;CV=in-house	1	3	1	0	FALSE	0
2	sp|O14772|FPGT_HUMAN	24.438108866443	2	SP=Saccharomyces cerevisiae;CT=Mixture;QY=10%;CV=in-house	2	3	1	0	FALSE	0
4	sp|O14772|FPGT_HUMAN	23.2256375962971	8	SP=Saccharomyces cerevisiae;CT=Mixture;QY=3.3%;CV=in-house	8	4	1	0	FALSE	0
5	sp|O14772|FPGT_HUMAN	25.2560201238465	9	SP=Saccharomyces cerevisiae;CT=Mixture;QY=3.3%;CV=in-house	9	4	1	0	FALSE	0
6	sp|O14772|FPGT_HUMAN	24.9127360687398	10	SP=Saccharomyces cerevisiae;CT=Mixture;QY=3.3%;CV=in-house	10	4	1	0	FALSE	0
7	sp|O14772|FPGT_HUMAN	25.2542138235489	11	SP=Saccharomyces cerevisiae;CT=Mixture;QY=3.3%;CV=in-house	11	4	1	0	FALSE	0
8	sp|O14772|FPGT_HUMAN	25.1049893895368	4	SP=Saccharomyces cerevisiae;CT=Mixture;QY=5%;CV=in-house	4	4	1	0	FALSE	0
9	sp|O14772|FPGT_HUMAN	24.9007865192341	5	SP=Saccharomyces cerevisiae;CT=Mixture;QY=5%;CV=in-house	5	4	1	0	FALSE	0
10	sp|O14772|FPGT_HUMAN	25.0246964299502	6	SP=Saccharomyces cerevisiae;CT=Mixture;QY=5%;CV=in-house	6	4	1	0	FALSE	0
11	sp|O14772|FPGT_HUMAN	24.9894102023996	7	SP=Saccharomyces cerevisiae;CT=Mixture;QY=5%;CV=in-house	7	4	1	0	FALSE	0
1	sp|O14773|TPP1_HUMAN	25.4397902482131	1	SP=Saccharomyces cerevisiae;CT=Mixture;QY=10%;CV=in-house	1	18	6	0	FALSE	0
2	sp|O14773|TPP1_HUMAN	25.4266389787019	2	SP=Saccharomyces cerevisiae;CT=Mixture;QY=10%;CV=in-house	2	18	5	0.166666666666667	FALSE	1
3	sp|O14773|TPP1_HUMAN	25.72250059912	3	SP=Saccharomyces cerevisiae;CT=Mixture;QY=10%;CV=in-house	3	18	5	0.166666666666667	FALSE	1
4	sp|O14773|TPP1_HUMAN	25.6007579935988	8	SP=Saccharomyces cerevisiae;CT=Mixture;QY=3.3%;CV=in-house	8	24	5	0.166666666666667	FALSE	1
5	sp|O14773|TPP1_HUMAN	25.5391548314378	9	SP=Saccharomyces cerevisiae;CT=Mixture;QY=3.3%;CV=in-house	9	24	5	0.166666666666667	FALSE	1
6	sp|O14773|TPP1_HUMAN	25.8146819756008	10	SP=Saccharomyces cerevisiae;CT=Mixture;QY=3.3%;CV=in-house	10	24	5	0.166666666666667	FALSE	1
7	sp|O14773|TPP1_HUMAN	25.5685349456738	11	SP=Saccharomyces cerevisiae;CT=Mixture;QY=3.3%;CV=in-house	11	24	6	0	FALSE	0
8	sp|O14773|TPP1_HUMAN	25.5608561032447	4	SP=Saccharomyces cerevisiae;CT=Mixture;QY=5%;CV=in-house	4	24	6	0	FALSE	0
9	sp|O14773|TPP1_HUMAN	25.6823594882048	5	SP=Saccharomyces cerevisiae;CT=Mixture;QY=5%;CV=in-house	5	24	6	0	FALSE	0
10	sp|O14773|TPP1_HUMAN	25.459526173687	6	SP=Saccharomyces cerevisiae;CT=Mixture;QY=5%;CV=in-house	6	24	5	0.166666666666667	FALSE	1
11	sp|O14773|TPP1_HUMAN	25.5696512100161	7	SP=Saccharomyces cerevisiae;CT=Mixture;QY=5%;CV=in-house	7	24	6	0	FALSE	0
1	sp|O14776|TCRG1_HUMAN	26.1806722788255	1	SP=Saccharomyces cerevisiae;CT=Mixture;QY=10%;CV=in-house	1	90	27	0.1	FALSE	3
2	sp|O14776|TCRG1_HUMAN	26.2060853086176	2	SP=Saccharomyces cerevisiae;CT=Mixture;QY=10%;CV=in-house	2	90	27	0.1	FALSE	3
3	sp|O14776|TCRG1_HUMAN	26.2774863509925	3	SP=Saccharomyces cerevisiae;CT=Mixture;QY=10%;CV=in-house	3	90	29	0.0333333333333333	FALSE	1
4	sp|O14776|TCRG1_HUMAN	26.303651562919	8	SP=Saccharomyces cerevisiae;CT=Mixture;QY=3.3%;CV=in-house	8	120	26	0.133333333333333	FALSE	4
5	sp|O14776|TCRG1_HUMAN	26.2757675385526	9	SP=Saccharomyces cerevisiae;CT=Mixture;QY=3.3%;CV=in-house	9	120	27	0.1	FALSE	3
6	sp|O14776|TCRG1_HUMAN	26.2680419059147	10	SP=Saccharomyces cerevisiae;CT=Mixture;QY=3.3%;CV=in-house	10	120	27	0.1	FALSE	3
7	sp|O14776|TCRG1_HUMAN	26.1996755859825	11	SP=Saccharomyces cerevisiae;CT=Mixture;QY=3.3%;CV=in-house	11	120	26	0.133333333333333	FALSE	4
8	sp|O14776|TCRG1_HUMAN	26.2349903473089	4	SP=Saccharomyces cerevisiae;CT=Mixture;QY=5%;CV=in-house	4	120	26	0.133333333333333	FALSE	4
9	sp|O14776|TCRG1_HUMAN	26.3823326747354	5	SP=Saccharomyces cerevisiae;CT=Mixture;QY=5%;CV=in-house	5	120	29	0.0333333333333333	FALSE	1
10	sp|O14776|TCRG1_HUMAN	26.33393635629	6	SP=Saccharomyces cerevisiae;CT=Mixture;QY=5%;CV=in-house	6	120	27	0.1	FALSE	3
[truncated: 76,432 more rows]
