# Supplementary material for: quantms: a cloud-based pipeline for quantitative proteomics enables the reanalysis of public proteomics data
Source: Nat Methods. 2024 Jul 4;21(9):1603–7. doi: 10.1038/s41592-024-02343-1 (PMC11399091; doi:10.1038/s41592-024-02343-1)
Supplement: Supplementary file 4 — Source data for the figures shown in the Supplementary Notes. [file 41592_2024_2343_MOESM4_ESM.zip › source_data_supplementary/SuppFigure24/quantms_ProteinLevelData.csv]

Mixture	TechRepMixture	Run	Channel	Protein	Abundance	BioReplicate	Condition
1	1_1	1_1_1	1	sp|A0A096LP01|SIM26_HUMAN	17.1663986608169	1	anticancer drugs paclitaxel
1	1_1	1_1_1	1	sp|A0A0B4J2D5|GAL3B_HUMAN;sp|P0DPI2|GAL3A_HUMAN	18.0306313224751	1	anticancer drugs paclitaxel
1	1_1	1_1_1	1	sp|A0A0B4J2F0|PIOS1_HUMAN	16.8387423044244	1	anticancer drugs paclitaxel
1	1_1	1_1_1	1	sp|A0A0U1RRE5|NBDY_HUMAN	15.8344579901315	1	anticancer drugs paclitaxel
1	1_1	1_1_1	1	sp|A0A0U1RRL7|MMPOS_HUMAN	15.0926789979697	1	anticancer drugs paclitaxel
1	1_1	1_1_1	1	sp|A0A1B0GTU1|ZC11B_HUMAN	15.2257608312606	1	anticancer drugs paclitaxel
1	1_1	1_1_1	1	sp|A0A1B0GUW7|SIM27_HUMAN	14.7984286199209	1	anticancer drugs paclitaxel
1	1_1	1_1_1	1	sp|A0A1W2PQ72|MSD7_HUMAN	15.0629972109247	1	anticancer drugs paclitaxel
1	1_1	1_1_1	1	sp|A0A1W2PQL4|ZN722_HUMAN	19.160951808078	1	anticancer drugs paclitaxel
1	1_1	1_1_1	1	sp|A0A2R8Y4L2|RA1L3_HUMAN	17.5848564948854	1	anticancer drugs paclitaxel
1	1_1	1_1_1	1	sp|A0A2R8Y619|H2BK1_HUMAN	15.8503284043138	1	anticancer drugs paclitaxel
1	1_1	1_1_1	1	sp|A0AV96|RBM47_HUMAN	15.8966114596291	1	anticancer drugs paclitaxel
1	1_1	1_1_1	1	sp|A0AVF1|IFT56_HUMAN	16.3705011588496	1	anticancer drugs paclitaxel
1	1_1	1_1_1	1	sp|A0AVT1|UBA6_HUMAN	17.3421145148048	1	anticancer drugs paclitaxel
1	1_1	1_1_1	1	sp|A0FGR8|ESYT2_HUMAN	16.3965285960451	1	anticancer drugs paclitaxel
1	1_1	1_1_1	1	sp|A0JLT2|MED19_HUMAN	15.5197296297396	1	anticancer drugs paclitaxel
1	1_1	1_1_1	1	sp|A0JNW5|UH1BL_HUMAN	15.9365603828628	1	anticancer drugs paclitaxel
1	1_1	1_1_1	1	sp|A0MZ66|SHOT1_HUMAN	18.0429716911079	1	anticancer drugs paclitaxel
1	1_1	1_1_1	1	sp|A0PJW6|TM223_HUMAN	16.5972546006436	1	anticancer drugs paclitaxel
1	1_1	1_1_1	1	sp|A0PK00|T120B_HUMAN	16.1386558197814	1	anticancer drugs paclitaxel
1	1_1	1_1_1	1	sp|A1A4S6|RHG10_HUMAN	16.5211138793718	1	anticancer drugs paclitaxel
1	1_1	1_1_1	1	sp|A1A5B4|ANO9_HUMAN	15.6266076890625	1	anticancer drugs paclitaxel
1	1_1	1_1_1	1	sp|A1A5C7|S22AN_HUMAN	17.1868605800708	1	anticancer drugs paclitaxel
1	1_1	1_1_1	1	sp|A1A5D9|BICL2_HUMAN	15.8179573137664	1	anticancer drugs paclitaxel
1	1_1	1_1_1	1	sp|A1L020|MEX3A_HUMAN	16.346751757173	1	anticancer drugs paclitaxel
1	1_1	1_1_1	1	sp|A1L0T0|HACL2_HUMAN	17.3446567834246	1	anticancer drugs paclitaxel
1	1_1	1_1_1	1	sp|A1L157|TSN11_HUMAN	17.8039853011159	1	anticancer drugs paclitaxel
1	1_1	1_1_1	1	sp|A1L188|NDUF8_HUMAN	16.3640694626788	1	anticancer drugs paclitaxel
1	1_1	1_1_1	1	sp|A1L390|PKHG3_HUMAN	16.3438522113545	1	anticancer drugs paclitaxel
1	1_1	1_1_1	1	sp|A1L3X0|ELOV7_HUMAN	18.5929657738847	1	anticancer drugs paclitaxel
1	1_1	1_1_1	1	sp|A1X283|SPD2B_HUMAN	16.3177816598271	1	anticancer drugs paclitaxel
1	1_1	1_1_1	1	sp|A2A2Y4|FRMD3_HUMAN	15.4329206274053	1	anticancer drugs paclitaxel
1	1_1	1_1_1	1	sp|A2AJT9|BCLA3_HUMAN	16.0421317901144	1	anticancer drugs paclitaxel
1	1_1	1_1_1	1	sp|A2RRP1|NBAS_HUMAN	17.0551238448632	1	anticancer drugs paclitaxel
1	1_1	1_1_1	1	sp|A2RTX5|SYTC2_HUMAN	16.6084779793202	1	anticancer drugs paclitaxel
1	1_1	1_1_1	1	sp|A2RU14|TM218_HUMAN	16.2149649553872	1	anticancer drugs paclitaxel
1	1_1	1_1_1	1	sp|A2RU67|F234B_HUMAN	15.9142587863577	1	anticancer drugs paclitaxel
1	1_1	1_1_1	1	sp|A2RUB1|MEIOC_HUMAN	16.2565567878943	1	anticancer drugs paclitaxel
1	1_1	1_1_1	1	sp|A2RUC4|TYW5_HUMAN	16.5400232199823	1	anticancer drugs paclitaxel
1	1_1	1_1_1	1	sp|A2RUS2|DEND3_HUMAN	15.4909527017744	1	anticancer drugs paclitaxel
1	1_1	1_1_1	1	sp|A2VDF0|FUCM_HUMAN	14.3286649225532	1	anticancer drugs paclitaxel
1	1_1	1_1_1	1	sp|A2VDJ0|T131L_HUMAN	17.0415749014611	1	anticancer drugs paclitaxel
1	1_1	1_1_1	1	sp|A3KMH1|VWA8_HUMAN	16.3049356465277	1	anticancer drugs paclitaxel
1	1_1	1_1_1	1	sp|A3KN83|SBNO1_HUMAN	16.5218236472052	1	anticancer drugs paclitaxel
1	1_1	1_1_1	1	sp|A4D161|F221A_HUMAN	16.3966192912305	1	anticancer drugs paclitaxel
1	1_1	1_1_1	1	sp|A4D1E9|GTPBA_HUMAN	16.4909441696784	1	anticancer drugs paclitaxel
1	1_1	1_1_1	1	sp|A4D1P6|WDR91_HUMAN	16.7332423823926	1	anticancer drugs paclitaxel
1	1_1	1_1_1	1	sp|A4D1S0|KLRG2_HUMAN	15.7751961439426	1	anticancer drugs paclitaxel
1	1_1	1_1_1	1	sp|A4D1S5|RAB19_HUMAN	16.7181179899487	1	anticancer drugs paclitaxel
1	1_1	1_1_1	1	sp|A4D1U4|DEN11_HUMAN	15.4753205388337	1	anticancer drugs paclitaxel
1	1_1	1_1_1	1	sp|A5A3E0|POTEF_HUMAN	16.0360702130643	1	anticancer drugs paclitaxel
1	1_1	1_1_1	1	sp|A5D8V6|VP37C_HUMAN	18.7192340744842	1	anticancer drugs paclitaxel
1	1_1	1_1_1	1	sp|A5PL33|KRBA1_HUMAN	18.245615476867	1	anticancer drugs paclitaxel
1	1_1	1_1_1	1	sp|A5PLL7|PDES1_HUMAN	18.8465782636807	1	anticancer drugs paclitaxel
1	1_1	1_1_1	1	sp|A5PLN9|TPC13_HUMAN	18.4926282834585	1	anticancer drugs paclitaxel
1	1_1	1_1_1	1	sp|A5YKK6|CNOT1_HUMAN	17.0082225150029	1	anticancer drugs paclitaxel
1	1_1	1_1_1	1	sp|A5YM69|ARG35_HUMAN	16.8696205630714	1	anticancer drugs paclitaxel
1	1_1	1_1_1	1	sp|A6ND36|FA83G_HUMAN	16.6334566824285	1	anticancer drugs paclitaxel
1	1_1	1_1_1	1	sp|A6NDB9|PALM3_HUMAN	15.1008320622399	1	anticancer drugs paclitaxel
1	1_1	1_1_1	1	sp|A6NDG6|PGP_HUMAN	16.4751300557512	1	anticancer drugs paclitaxel
1	1_1	1_1_1	1	sp|A6NDU8|RIMC1_HUMAN	15.7256617656904	1	anticancer drugs paclitaxel
1	1_1	1_1_1	1	sp|A6NDX5|ZN840_HUMAN	18.9269886833075	1	anticancer drugs paclitaxel
1	1_1	1_1_1	1	sp|A6NED2|RCCD1_HUMAN	14.853093428447	1	anticancer drugs paclitaxel
1	1_1	1_1_1	1	sp|A6NEQ0|RBY1E_HUMAN	15.2133901451189	1	anticancer drugs paclitaxel
1	1_1	1_1_1	1	sp|A6NF36|CC182_HUMAN	18.0649309649404	1	anticancer drugs paclitaxel
1	1_1	1_1_1	1	sp|A6NFI3|ZN316_HUMAN	16.9725862831848	1	anticancer drugs paclitaxel
1	1_1	1_1_1	1	sp|A6NFQ2|TCAF2_HUMAN	16.1504172470548	1	anticancer drugs paclitaxel
1	1_1	1_1_1	1	sp|A6NHL2|TBAL3_HUMAN	16.45662695311	1	anticancer drugs paclitaxel
1	1_1	1_1_1	1	sp|A6NHQ2|FBLL1_HUMAN	15.7299625561539	1	anticancer drugs paclitaxel
1	1_1	1_1_1	1	sp|A6NHR9|SMHD1_HUMAN	16.2005675452524	1	anticancer drugs paclitaxel
1	1_1	1_1_1	1	sp|A6NHX0|CAST2_HUMAN	15.843619176383	1	anticancer drugs paclitaxel
1	1_1	1_1_1	1	sp|A6NIH7|U119B_HUMAN	17.1317445135058	1	anticancer drugs paclitaxel
1	1_1	1_1_1	1	sp|A6NJ78|MET15_HUMAN	15.6503624754938	1	anticancer drugs paclitaxel
1	1_1	1_1_1	1	sp|A6NK58|LIPT2_HUMAN	14.3700605675477	1	anticancer drugs paclitaxel
1	1_1	1_1_1	1	sp|A6NKD9|CC85C_HUMAN	15.8901009749365	1	anticancer drugs paclitaxel
1	1_1	1_1_1	1	sp|A6NKF1|SAC31_HUMAN	15.8732117939465	1	anticancer drugs paclitaxel
1	1_1	1_1_1	1	sp|A6NMD0|IFM10_HUMAN	17.812030894974	1	anticancer drugs paclitaxel
1	1_1	1_1_1	1	sp|A6NMZ7|CO6A6_HUMAN	16.3809553068389	1	anticancer drugs paclitaxel
1	1_1	1_1_1	1	sp|A6NN14|ZN729_HUMAN	15.4662096431661	1	anticancer drugs paclitaxel
1	1_1	1_1_1	1	sp|A6NNL5|CO061_HUMAN	16.8525221656607	1	anticancer drugs paclitaxel
1	1_1	1_1_1	1	sp|A6QL63|ABTB3_HUMAN	16.6610721506185	1	anticancer drugs paclitaxel
1	1_1	1_1_1	1	sp|A6ZKI3|RTL8C_HUMAN;sp|Q9BWD3|RTL8A_HUMAN	18.3107455758081	1	anticancer drugs paclitaxel
1	1_1	1_1_1	1	sp|A7E2V4|ZSWM8_HUMAN	15.7243034923736	1	anticancer drugs paclitaxel
1	1_1	1_1_1	1	sp|A7E2Y1|MYH7B_HUMAN	16.0583452406075	1	anticancer drugs paclitaxel
1	1_1	1_1_1	1	sp|A7KAX9|RHG32_HUMAN	15.9287765371023	1	anticancer drugs paclitaxel
1	1_1	1_1_1	1	sp|A7MCY6|TBKB1_HUMAN	16.9743466290766	1	anticancer drugs paclitaxel
1	1_1	1_1_1	1	sp|A8CG34|P121C_HUMAN	15.9139327077501	1	anticancer drugs paclitaxel
1	1_1	1_1_1	1	sp|A8K855|EFCB7_HUMAN	15.4865341165619	1	anticancer drugs paclitaxel
1	1_1	1_1_1	1	sp|A8K8P3|SFI1_HUMAN	17.5978209099015	1	anticancer drugs paclitaxel
1	1_1	1_1_1	1	sp|A8K8V0|ZN785_HUMAN	15.1522887552421	1	anticancer drugs paclitaxel
1	1_1	1_1_1	1	sp|A8MPP1|D11L8_HUMAN	17.5956539736328	1	anticancer drugs paclitaxel
1	1_1	1_1_1	1	sp|A8MPS7|YDJC_HUMAN	14.7880595899113	1	anticancer drugs paclitaxel
1	1_1	1_1_1	1	sp|A8MQ03|CRTP1_HUMAN	13.8432059046428	1	anticancer drugs paclitaxel
1	1_1	1_1_1	1	sp|A8MQ14|ZN850_HUMAN	15.1843042873997	1	anticancer drugs paclitaxel
1	1_1	1_1_1	1	sp|A8MSI8|LYRM9_HUMAN	15.3746593176745	1	anticancer drugs paclitaxel
1	1_1	1_1_1	1	sp|A8MT65|ZN891_HUMAN	18.9587281417051	1	anticancer drugs paclitaxel
1	1_1	1_1_1	1	sp|A8MT69|CENPX_HUMAN	15.2247708455662	1	anticancer drugs paclitaxel
1	1_1	1_1_1	1	sp|A8MTJ3|GNAT3_HUMAN	16.353798554498	1	anticancer drugs paclitaxel
1	1_1	1_1_1	1	sp|A8MTT3|CEBOS_HUMAN	19.477598791053	1	anticancer drugs paclitaxel
1	1_1	1_1_1	1	sp|A8MTY0|ZN724_HUMAN	16.4662349783528	1	anticancer drugs paclitaxel
1	1_1	1_1_1	1	sp|A8MVS5|HIDE1_HUMAN	14.4744907478898	1	anticancer drugs paclitaxel
1	1_1	1_1_1	1	sp|A8MVW0|F1712_HUMAN	15.1078263949802	1	anticancer drugs paclitaxel
1	1_1	1_1_1	1	sp|A8MW92|P20L1_HUMAN	16.7493424964069	1	anticancer drugs paclitaxel
1	1_1	1_1_1	1	sp|A8MWD9|RUXGL_HUMAN	15.7863342292481	1	anticancer drugs paclitaxel
1	1_1	1_1_1	1	sp|A8MWY0|ELAP2_HUMAN	15.9043752992585	1	anticancer drugs paclitaxel
1	1_1	1_1_1	1	sp|A8MXV4|NUD19_HUMAN	15.8873739210982	1	anticancer drugs paclitaxel
1	1_1	1_1_1	1	sp|A8MXY4|ZNF99_HUMAN	14.3019161615945	1	anticancer drugs paclitaxel
1	1_1	1_1_1	1	sp|A9UHW6|MI4GD_HUMAN	16.6307332685716	1	anticancer drugs paclitaxel
1	1_1	1_1_1	1	sp|B0FP48|UPK3L_HUMAN;sp|E5RIL1|UPKL2_HUMAN	15.2019668470342	1	anticancer drugs paclitaxel
1	1_1	1_1_1	1	sp|B0I1T2|MYO1G_HUMAN	14.7400513215688	1	anticancer drugs paclitaxel
1	1_1	1_1_1	1	sp|B0YJ81|HACD1_HUMAN	16.0708949772035	1	anticancer drugs paclitaxel
1	1_1	1_1_1	1	sp|B1AK53|ESPN_HUMAN	15.7356156248297	1	anticancer drugs paclitaxel
1	1_1	1_1_1	1	sp|B1APH4|ZN487_HUMAN	15.8034780687634	1	anticancer drugs paclitaxel
1	1_1	1_1_1	1	sp|B2RPK0|HGB1A_HUMAN	14.5945990436072	1	anticancer drugs paclitaxel
1	1_1	1_1_1	1	sp|B2RTY4|MYO9A_HUMAN	15.9272738141552	1	anticancer drugs paclitaxel
1	1_1	1_1_1	1	sp|B2RUZ4|SMIM1_HUMAN	15.7833042893196	1	anticancer drugs paclitaxel
1	1_1	1_1_1	1	sp|B2RXF5|ZBT42_HUMAN	16.1004640268603	1	anticancer drugs paclitaxel
1	1_1	1_1_1	1	sp|B2RXH8|HNRC2_HUMAN	15.5686796190424	1	anticancer drugs paclitaxel
1	1_1	1_1_1	1	sp|B7Z6K7|ZN814_HUMAN	15.6902757146252	1	anticancer drugs paclitaxel
1	1_1	1_1_1	1	sp|B7ZAP0|RBG10_HUMAN	17.845035957899	1	anticancer drugs paclitaxel
1	1_1	1_1_1	1	sp|B7ZAQ6|GPHRA_HUMAN;sp|P0CG08|GPHRB_HUMAN	17.1396606107932	1	anticancer drugs paclitaxel
1	1_1	1_1_1	1	sp|B7ZW38|HNRC3_HUMAN;sp|P0DMR1|HNRC4_HUMAN	16.5778770488937	1	anticancer drugs paclitaxel
1	1_1	1_1_1	1	sp|C0HLS1|OSCRI_HUMAN	15.5927173134194	1	anticancer drugs paclitaxel
1	1_1	1_1_1	1	sp|C9J069|AJM1_HUMAN	13.9537922877648	1	anticancer drugs paclitaxel
1	1_1	1_1_1	1	sp|C9J7I0|UMAD1_HUMAN	14.4394158930443	1	anticancer drugs paclitaxel
1	1_1	1_1_1	1	sp|C9JI98|TM238_HUMAN	16.4191707575202	1	anticancer drugs paclitaxel
1	1_1	1_1_1	1	sp|C9JLW8|MCRI1_HUMAN	18.196849469587	1	anticancer drugs paclitaxel
1	1_1	1_1_1	1	sp|C9JRZ8|AK1BF_HUMAN	16.8288742650035	1	anticancer drugs paclitaxel
1	1_1	1_1_1	1	sp|C9JVW0|INAM1_HUMAN	15.0950543853715	1	anticancer drugs paclitaxel
1	1_1	1_1_1	1	sp|E7ERA6|RN223_HUMAN	17.5339893139713	1	anticancer drugs paclitaxel
1	1_1	1_1_1	1	sp|E9PAV3|NACAM_HUMAN	14.3016896854499	1	anticancer drugs paclitaxel
1	1_1	1_1_1	1	sp|E9PRG8|CK098_HUMAN	16.7922877926327	1	anticancer drugs paclitaxel
1	1_1	1_1_1	1	sp|G9CGD6|CNIPF_HUMAN	16.711247431295	1	anticancer drugs paclitaxel
1	1_1	1_1_1	1	sp|H7BZ55|CRCC2_HUMAN	16.9985323579821	1	anticancer drugs paclitaxel
1	1_1	1_1_1	1	sp|K7EJ46|SIM22_HUMAN	16.7385154374278	1	anticancer drugs paclitaxel
1	1_1	1_1_1	1	sp|L0R6Q1|S35U4_HUMAN	18.0171700377066	1	anticancer drugs paclitaxel
1	1_1	1_1_1	1	sp|L0R819|ASURF_HUMAN	16.4783616416588	1	anticancer drugs paclitaxel
1	1_1	1_1_1	1	sp|L0R8F8|MIDUO_HUMAN	19.1361735794133	1	anticancer drugs paclitaxel
1	1_1	1_1_1	1	sp|M0R2J8|DCDC1_HUMAN	18.9964242021571	1	anticancer drugs paclitaxel
1	1_1	1_1_1	1	sp|O00115|DNS2A_HUMAN	17.5873663284404	1	anticancer drugs paclitaxel
1	1_1	1_1_1	1	sp|O00116|ADAS_HUMAN	14.4200241619479	1	anticancer drugs paclitaxel
1	1_1	1_1_1	1	sp|O00124|UBXN8_HUMAN	14.6843124015236	1	anticancer drugs paclitaxel
1	1_1	1_1_1	1	sp|O00139|KIF2A_HUMAN	16.9659407423536	1	anticancer drugs paclitaxel
1	1_1	1_1_1	1	sp|O00148|DX39A_HUMAN	16.6826301996378	1	anticancer drugs paclitaxel
1	1_1	1_1_1	1	sp|O00151|PDLI1_HUMAN	17.231090201958	1	anticancer drugs paclitaxel
1	1_1	1_1_1	1	sp|O00154|BACH_HUMAN	17.9287522752005	1	anticancer drugs paclitaxel
1	1_1	1_1_1	1	sp|O00159|MYO1C_HUMAN	17.5302215583803	1	anticancer drugs paclitaxel
1	1_1	1_1_1	1	sp|O00160|MYO1F_HUMAN	16.4582701020871	1	anticancer drugs paclitaxel
1	1_1	1_1_1	1	sp|O00161|SNP23_HUMAN	17.2667513756871	1	anticancer drugs paclitaxel
1	1_1	1_1_1	1	sp|O00165|HAX1_HUMAN	17.0415576756013	1	anticancer drugs paclitaxel
1	1_1	1_1_1	1	sp|O00170|AIP_HUMAN	17.4182915053074	1	anticancer drugs paclitaxel
1	1_1	1_1_1	1	sp|O00178|GTPB1_HUMAN	16.0732455028425	1	anticancer drugs paclitaxel
1	1_1	1_1_1	1	sp|O00186|STXB3_HUMAN	17.7816829101266	1	anticancer drugs paclitaxel
1	1_1	1_1_1	1	sp|O00189|AP4M1_HUMAN	17.3439716383612	1	anticancer drugs paclitaxel
1	1_1	1_1_1	1	sp|O00192|ARVC_HUMAN	16.2107917514874	1	anticancer drugs paclitaxel
1	1_1	1_1_1	1	sp|O00193|SMAP_HUMAN	16.717423973748	1	anticancer drugs paclitaxel
1	1_1	1_1_1	1	sp|O00194|RB27B_HUMAN	16.6902460760933	1	anticancer drugs paclitaxel
1	1_1	1_1_1	1	sp|O00203|AP3B1_HUMAN	18.0814550569148	1	anticancer drugs paclitaxel
1	1_1	1_1_1	1	sp|O00204|ST2B1_HUMAN	17.5127513485604	1	anticancer drugs paclitaxel
1	1_1	1_1_1	1	sp|O00212|RHOD_HUMAN	17.0491168220675	1	anticancer drugs paclitaxel
1	1_1	1_1_1	1	sp|O00213|APBB1_HUMAN	11.8101099786376	1	anticancer drugs paclitaxel
1	1_1	1_1_1	1	sp|O00214|LEG8_HUMAN	16.4764966042311	1	anticancer drugs paclitaxel
1	1_1	1_1_1	1	sp|O00217|NDUS8_HUMAN	16.5699034206201	1	anticancer drugs paclitaxel
1	1_1	1_1_1	1	sp|O00220|TR10A_HUMAN	15.8662338921467	1	anticancer drugs paclitaxel
1	1_1	1_1_1	1	sp|O00221|IKBE_HUMAN	17.6553929448216	1	anticancer drugs paclitaxel
1	1_1	1_1_1	1	sp|O00231|PSD11_HUMAN	17.5594161204798	1	anticancer drugs paclitaxel
1	1_1	1_1_1	1	sp|O00232|PSD12_HUMAN	17.4833492499163	1	anticancer drugs paclitaxel
1	1_1	1_1_1	1	sp|O00233|PSMD9_HUMAN	17.6774989961144	1	anticancer drugs paclitaxel
1	1_1	1_1_1	1	sp|O00244|ATOX1_HUMAN	16.5722453996993	1	anticancer drugs paclitaxel
1	1_1	1_1_1	1	sp|O00255|MEN1_HUMAN	16.8777472838241	1	anticancer drugs paclitaxel
1	1_1	1_1_1	1	sp|O00257|CBX4_HUMAN	15.7801560190995	1	anticancer drugs paclitaxel
1	1_1	1_1_1	1	sp|O00258|GET1_HUMAN	16.2724425748184	1	anticancer drugs paclitaxel
1	1_1	1_1_1	1	sp|O00264|PGRC1_HUMAN	16.938526445487	1	anticancer drugs paclitaxel
1	1_1	1_1_1	1	sp|O00267|SPT5H_HUMAN	16.5318059016365	1	anticancer drugs paclitaxel
1	1_1	1_1_1	1	sp|O00268|TAF4_HUMAN	16.3349013592967	1	anticancer drugs paclitaxel
1	1_1	1_1_1	1	sp|O00273|DFFA_HUMAN	17.4772214416925	1	anticancer drugs paclitaxel
1	1_1	1_1_1	1	sp|O00287|RFXAP_HUMAN	15.9094324028628	1	anticancer drugs paclitaxel
1	1_1	1_1_1	1	sp|O00291|HIP1_HUMAN	17.3492903518786	1	anticancer drugs paclitaxel
1	1_1	1_1_1	1	sp|O00299|CLIC1_HUMAN	18.9613134152609	1	anticancer drugs paclitaxel
1	1_1	1_1_1	1	sp|O00303|EIF3F_HUMAN	17.6839857895038	1	anticancer drugs paclitaxel
1	1_1	1_1_1	1	sp|O00308|WWP2_HUMAN	17.3661912776158	1	anticancer drugs paclitaxel
1	1_1	1_1_1	1	sp|O00311|CDC7_HUMAN	14.9040992312495	1	anticancer drugs paclitaxel
1	1_1	1_1_1	1	sp|O00327|BMAL1_HUMAN	15.9407365413585	1	anticancer drugs paclitaxel
1	1_1	1_1_1	1	sp|O00330|ODPX_HUMAN	16.4034629926387	1	anticancer drugs paclitaxel
1	1_1	1_1_1	1	sp|O00339|MATN2_HUMAN	14.6780137986825	1	anticancer drugs paclitaxel
1	1_1	1_1_1	1	sp|O00391|QSOX1_HUMAN	17.7317896942807	1	anticancer drugs paclitaxel
1	1_1	1_1_1	1	sp|O00399|DCTN6_HUMAN	17.7953208693535	1	anticancer drugs paclitaxel
1	1_1	1_1_1	1	sp|O00400|ACATN_HUMAN	17.2543024316562	1	anticancer drugs paclitaxel
1	1_1	1_1_1	1	sp|O00401|WASL_HUMAN	17.8521231927599	1	anticancer drugs paclitaxel
1	1_1	1_1_1	1	sp|O00410|IPO5_HUMAN	16.2235140233501	1	anticancer drugs paclitaxel
1	1_1	1_1_1	1	sp|O00411|RPOM_HUMAN	16.0949760967747	1	anticancer drugs paclitaxel
1	1_1	1_1_1	1	sp|O00418|EF2K_HUMAN	16.4606563966695	1	anticancer drugs paclitaxel
1	1_1	1_1_1	1	sp|O00422|SAP18_HUMAN	17.4663691781034	1	anticancer drugs paclitaxel
1	1_1	1_1_1	1	sp|O00423|EMAL1_HUMAN	18.2661465485367	1	anticancer drugs paclitaxel
1	1_1	1_1_1	1	sp|O00425|IF2B3_HUMAN	15.3926459703617	1	anticancer drugs paclitaxel
1	1_1	1_1_1	1	sp|O00429|DNM1L_HUMAN	16.9573555458906	1	anticancer drugs paclitaxel
1	1_1	1_1_1	1	sp|O00442|RTCA_HUMAN	16.2472445583395	1	anticancer drugs paclitaxel
1	1_1	1_1_1	1	sp|O00443|P3C2A_HUMAN	16.7126656824909	1	anticancer drugs paclitaxel
1	1_1	1_1_1	1	sp|O00458|IFRD1_HUMAN	13.5338011124318	1	anticancer drugs paclitaxel
1	1_1	1_1_1	1	sp|O00459|P85B_HUMAN	15.1736396777021	1	anticancer drugs paclitaxel
1	1_1	1_1_1	1	sp|O00461|GOLI4_HUMAN	17.0001848345115	1	anticancer drugs paclitaxel
1	1_1	1_1_1	1	sp|O00462|MANBA_HUMAN	17.0394395511435	1	anticancer drugs paclitaxel
1	1_1	1_1_1	1	sp|O00463|TRAF5_HUMAN	16.3378355334283	1	anticancer drugs paclitaxel
1	1_1	1_1_1	1	sp|O00468|AGRIN_HUMAN	17.9045049451631	1	anticancer drugs paclitaxel
1	1_1	1_1_1	1	sp|O00469|PLOD2_HUMAN	17.1340597629435	1	anticancer drugs paclitaxel
1	1_1	1_1_1	1	sp|O00470|MEIS1_HUMAN	16.4959272176827	1	anticancer drugs paclitaxel
1	1_1	1_1_1	1	sp|O00471|EXOC5_HUMAN	17.3540829699823	1	anticancer drugs paclitaxel
1	1_1	1_1_1	1	sp|O00479|HMGN4_HUMAN	17.6754489032821	1	anticancer drugs paclitaxel
1	1_1	1_1_1	1	sp|O00483|NDUA4_HUMAN	19.3214215389923	1	anticancer drugs paclitaxel
1	1_1	1_1_1	1	sp|O00487|PSDE_HUMAN	17.6820875619549	1	anticancer drugs paclitaxel
1	1_1	1_1_1	1	sp|O00488|ZN593_HUMAN	15.7214074262078	1	anticancer drugs paclitaxel
1	1_1	1_1_1	1	sp|O00499|BIN1_HUMAN	14.3675094096524	1	anticancer drugs paclitaxel
1	1_1	1_1_1	1	sp|O00505|IMA4_HUMAN	16.5748233743507	1	anticancer drugs paclitaxel
1	1_1	1_1_1	1	sp|O00506|STK25_HUMAN	17.6744341578599	1	anticancer drugs paclitaxel
1	1_1	1_1_1	1	sp|O00507|USP9Y_HUMAN	14.3151810923916	1	anticancer drugs paclitaxel
1	1_1	1_1_1	1	sp|O00515|LAD1_HUMAN	17.1319818885469	1	anticancer drugs paclitaxel
1	1_1	1_1_1	1	sp|O00519|FAAH1_HUMAN	16.8658271594246	1	anticancer drugs paclitaxel
1	1_1	1_1_1	1	sp|O00522|KRIT1_HUMAN	16.2845695772136	1	anticancer drugs paclitaxel
1	1_1	1_1_1	1	sp|O00541|PESC_HUMAN	17.5843838757479	1	anticancer drugs paclitaxel
1	1_1	1_1_1	1	sp|O00559|RCAS1_HUMAN	16.0768791851089	1	anticancer drugs paclitaxel
1	1_1	1_1_1	1	sp|O00560|SDCB1_HUMAN	16.531663321046	1	anticancer drugs paclitaxel
1	1_1	1_1_1	1	sp|O00562|PITM1_HUMAN	16.5906617338339	1	anticancer drugs paclitaxel
1	1_1	1_1_1	1	sp|O00566|MPP10_HUMAN	17.0775810968366	1	anticancer drugs paclitaxel
1	1_1	1_1_1	1	sp|O00567|NOP56_HUMAN	16.8307773430901	1	anticancer drugs paclitaxel
1	1_1	1_1_1	1	sp|O00571|DDX3X_HUMAN	17.9898364165089	1	anticancer drugs paclitaxel
1	1_1	1_1_1	1	sp|O00584|RNT2_HUMAN	16.5508041158705	1	anticancer drugs paclitaxel
1	1_1	1_1_1	1	sp|O00592|PODXL_HUMAN	16.9669919306916	1	anticancer drugs paclitaxel
1	1_1	1_1_1	1	sp|O00622|CCN1_HUMAN	15.4219401080859	1	anticancer drugs paclitaxel
1	1_1	1_1_1	1	sp|O00623|PEX12_HUMAN	16.8432516179182	1	anticancer drugs paclitaxel
1	1_1	1_1_1	1	sp|O00625|PIR_HUMAN	17.5590781493416	1	anticancer drugs paclitaxel
1	1_1	1_1_1	1	sp|O00628|PEX7_HUMAN	14.6924533539051	1	anticancer drugs paclitaxel
1	1_1	1_1_1	1	sp|O00629|IMA3_HUMAN	15.6503604428811	1	anticancer drugs paclitaxel
1	1_1	1_1_1	1	sp|O00635|TRI38_HUMAN	16.0312810382776	1	anticancer drugs paclitaxel
1	1_1	1_1_1	1	sp|O00712|NFIB_HUMAN	16.5672751767249	1	anticancer drugs paclitaxel
1	1_1	1_1_1	1	sp|O00716|E2F3_HUMAN	17.1823725420839	1	anticancer drugs paclitaxel
1	1_1	1_1_1	1	sp|O00743|PPP6_HUMAN	17.9918518479818	1	anticancer drugs paclitaxel
1	1_1	1_1_1	1	sp|O00746|NDKM_HUMAN	16.0736486802896	1	anticancer drugs paclitaxel
1	1_1	1_1_1	1	sp|O00748|EST2_HUMAN	18.0956175649444	1	anticancer drugs paclitaxel
1	1_1	1_1_1	1	sp|O00750|P3C2B_HUMAN	15.8476355864557	1	anticancer drugs paclitaxel
1	1_1	1_1_1	1	sp|O00754|MA2B1_HUMAN	16.8897950813026	1	anticancer drugs paclitaxel
1	1_1	1_1_1	1	sp|O00757|F16P2_HUMAN	19.213607432133	1	anticancer drugs paclitaxel
1	1_1	1_1_1	1	sp|O00763|ACACB_HUMAN	16.3960404807556	1	anticancer drugs paclitaxel
1	1_1	1_1_1	1	sp|O00764|PDXK_HUMAN	18.0667092899254	1	anticancer drugs paclitaxel
1	1_1	1_1_1	1	sp|O00767|SCD_HUMAN	17.4028105196099	1	anticancer drugs paclitaxel
1	1_1	1_1_1	1	sp|O14493|CLD4_HUMAN	17.9944060440267	1	anticancer drugs paclitaxel
1	1_1	1_1_1	1	sp|O14495|PLPP3_HUMAN	16.4951159704081	1	anticancer drugs paclitaxel
1	1_1	1_1_1	1	sp|O14497|ARI1A_HUMAN	16.4558964332718	1	anticancer drugs paclitaxel
1	1_1	1_1_1	1	sp|O14503|BHE40_HUMAN	14.5057821137094	1	anticancer drugs paclitaxel
1	1_1	1_1_1	1	sp|O14513|NCKP5_HUMAN	16.7183301319205	1	anticancer drugs paclitaxel
1	1_1	1_1_1	1	sp|O14519|CDKA1_HUMAN	14.5142542623951	1	anticancer drugs paclitaxel
1	1_1	1_1_1	1	sp|O14521|DHSD_HUMAN	17.096959130523	1	anticancer drugs paclitaxel
1	1_1	1_1_1	1	sp|O14523|C2C2L_HUMAN	15.4639518178719	1	anticancer drugs paclitaxel
1	1_1	1_1_1	1	sp|O14524|NEMP1_HUMAN	17.2638320996257	1	anticancer drugs paclitaxel
1	1_1	1_1_1	1	sp|O14529|CUX2_HUMAN	16.1176255082189	1	anticancer drugs paclitaxel
1	1_1	1_1_1	1	sp|O14530|TXND9_HUMAN	16.2420759606182	1	anticancer drugs paclitaxel
1	1_1	1_1_1	1	sp|O14531|DPYL4_HUMAN	16.5397118095353	1	anticancer drugs paclitaxel
1	1_1	1_1_1	1	sp|O14545|TRAD1_HUMAN	16.8951583579701	1	anticancer drugs paclitaxel
1	1_1	1_1_1	1	sp|O14548|COX7R_HUMAN	17.1680216666411	1	anticancer drugs paclitaxel
1	1_1	1_1_1	1	sp|O14556|G3PT_HUMAN	16.7511832238682	1	anticancer drugs paclitaxel
1	1_1	1_1_1	1	sp|O14558|HSPB6_HUMAN	12.0087466481098	1	anticancer drugs paclitaxel
1	1_1	1_1_1	1	sp|O14559|RHG33_HUMAN	15.7784389569408	1	anticancer drugs paclitaxel
1	1_1	1_1_1	1	sp|O14561|ACPM_HUMAN	17.797594212116	1	anticancer drugs paclitaxel
1	1_1	1_1_1	1	sp|O14562|UBFD1_HUMAN	18.4403942423214	1	anticancer drugs paclitaxel
1	1_1	1_1_1	1	sp|O14578|CTRO_HUMAN	16.6281611026352	1	anticancer drugs paclitaxel
1	1_1	1_1_1	1	sp|O14579|COPE_HUMAN	16.743742856829	1	anticancer drugs paclitaxel
1	1_1	1_1_1	1	sp|O14593|RFXK_HUMAN	14.6978253817629	1	anticancer drugs paclitaxel
1	1_1	1_1_1	1	sp|O14595|CTDS2_HUMAN	16.2238532593968	1	anticancer drugs paclitaxel
1	1_1	1_1_1	1	sp|O14610|GBGT2_HUMAN	15.8471403511993	1	anticancer drugs paclitaxel
1	1_1	1_1_1	1	sp|O14613|BORG1_HUMAN	14.3534758023377	1	anticancer drugs paclitaxel
1	1_1	1_1_1	1	sp|O14617|AP3D1_HUMAN	16.9920019514848	1	anticancer drugs paclitaxel
1	1_1	1_1_1	1	sp|O14618|CCS_HUMAN	17.9658367965832	1	anticancer drugs paclitaxel
1	1_1	1_1_1	1	sp|O14640|DVL1_HUMAN;sp|P54792|DVLP1_HUMAN	16.0633104282489	1	anticancer drugs paclitaxel
1	1_1	1_1_1	1	sp|O14641|DVL2_HUMAN	16.5753230269524	1	anticancer drugs paclitaxel
1	1_1	1_1_1	1	sp|O14646|CHD1_HUMAN	16.9263739363069	1	anticancer drugs paclitaxel
1	1_1	1_1_1	1	sp|O14647|CHD2_HUMAN	16.9008643836659	1	anticancer drugs paclitaxel
1	1_1	1_1_1	1	sp|O14653|GOSR2_HUMAN	16.8192686972837	1	anticancer drugs paclitaxel
1	1_1	1_1_1	1	sp|O14656|TOR1A_HUMAN	17.4008942607925	1	anticancer drugs paclitaxel
1	1_1	1_1_1	1	sp|O14657|TOR1B_HUMAN	17.2917269016948	1	anticancer drugs paclitaxel
1	1_1	1_1_1	1	sp|O14662|STX16_HUMAN	17.3475012986931	1	anticancer drugs paclitaxel
1	1_1	1_1_1	1	sp|O14672|ADA10_HUMAN	16.1418424140188	1	anticancer drugs paclitaxel
1	1_1	1_1_1	1	sp|O14678|ABCD4_HUMAN	17.3409948129874	1	anticancer drugs paclitaxel
1	1_1	1_1_1	1	sp|O14681|EI24_HUMAN	17.8209926827654	1	anticancer drugs paclitaxel
1	1_1	1_1_1	1	sp|O14683|P5I11_HUMAN	17.1222246276191	1	anticancer drugs paclitaxel
1	1_1	1_1_1	1	sp|O14684|PTGES_HUMAN	18.5189637256198	1	anticancer drugs paclitaxel
1	1_1	1_1_1	1	sp|O14686|KMT2D_HUMAN	15.1948044294946	1	anticancer drugs paclitaxel
1	1_1	1_1_1	1	sp|O14709|ZN197_HUMAN	15.0026409275627	1	anticancer drugs paclitaxel
1	1_1	1_1_1	1	sp|O14713|ITBP1_HUMAN	14.450892291359	1	anticancer drugs paclitaxel
1	1_1	1_1_1	1	sp|O14717|TRDMT_HUMAN	15.6610996546852	1	anticancer drugs paclitaxel
1	1_1	1_1_1	1	sp|O14727|APAF_HUMAN	16.6912337347928	1	anticancer drugs paclitaxel
1	1_1	1_1_1	1	sp|O14730|RIOK3_HUMAN	17.8529918622001	1	anticancer drugs paclitaxel
1	1_1	1_1_1	1	sp|O14732|IMPA2_HUMAN	14.7846534803001	1	anticancer drugs paclitaxel
1	1_1	1_1_1	1	sp|O14733|MP2K7_HUMAN	17.4362316827536	1	anticancer drugs paclitaxel
1	1_1	1_1_1	1	sp|O14734|ACOT8_HUMAN	17.2639028627951	1	anticancer drugs paclitaxel
1	1_1	1_1_1	1	sp|O14735|CDIPT_HUMAN	18.3361236529328	1	anticancer drugs paclitaxel
1	1_1	1_1_1	1	sp|O14737|PDCD5_HUMAN	18.3856329746319	1	anticancer drugs paclitaxel
1	1_1	1_1_1	1	sp|O14744|ANM5_HUMAN	17.5361879549087	1	anticancer drugs paclitaxel
1	1_1	1_1_1	1	sp|O14745|NHRF1_HUMAN	18.2115483103297	1	anticancer drugs paclitaxel
1	1_1	1_1_1	1	sp|O14753|OVOL1_HUMAN;sp|Q9BRP0|OVOL2_HUMAN	17.6761590080943	1	anticancer drugs paclitaxel
1	1_1	1_1_1	1	sp|O14757|CHK1_HUMAN	16.3455582721487	1	anticancer drugs paclitaxel
1	1_1	1_1_1	1	sp|O14763|TR10B_HUMAN	16.581678280772	1	anticancer drugs paclitaxel
1	1_1	1_1_1	1	sp|O14772|FPGT_HUMAN	15.6343628979141	1	anticancer drugs paclitaxel
1	1_1	1_1_1	1	sp|O14773|TPP1_HUMAN	16.8853001214768	1	anticancer drugs paclitaxel
1	1_1	1_1_1	1	sp|O14775|GNB5_HUMAN	14.531680667585	1	anticancer drugs paclitaxel
1	1_1	1_1_1	1	sp|O14776|TCRG1_HUMAN	17.0627655232407	1	anticancer drugs paclitaxel
1	1_1	1_1_1	1	sp|O14777|NDC80_HUMAN	17.3348276483925	1	anticancer drugs paclitaxel
1	1_1	1_1_1	1	sp|O14782|KIF3C_HUMAN	16.1553250962699	1	anticancer drugs paclitaxel
1	1_1	1_1_1	1	sp|O14786|NRP1_HUMAN	15.6506176066395	1	anticancer drugs paclitaxel
1	1_1	1_1_1	1	sp|O14787|TNPO2_HUMAN	15.8796151355653	1	anticancer drugs paclitaxel
1	1_1	1_1_1	1	sp|O14795|UN13B_HUMAN	16.7887273778945	1	anticancer drugs paclitaxel
1	1_1	1_1_1	1	sp|O14802|RPC1_HUMAN	16.399525641801	1	anticancer drugs paclitaxel
1	1_1	1_1_1	1	sp|O14810|CPLX1_HUMAN	16.5746072239529	1	anticancer drugs paclitaxel
1	1_1	1_1_1	1	sp|O14815|CAN9_HUMAN	15.8822118576089	1	anticancer drugs paclitaxel
1	1_1	1_1_1	1	sp|O14817|TSN4_HUMAN	16.8638954963695	1	anticancer drugs paclitaxel
1	1_1	1_1_1	1	sp|O14818|PSA7_HUMAN	18.5746962882112	1	anticancer drugs paclitaxel
1	1_1	1_1_1	1	sp|O14828|SCAM3_HUMAN	16.8366898844015	1	anticancer drugs paclitaxel
1	1_1	1_1_1	1	sp|O14832|PAHX_HUMAN	17.5903927940266	1	anticancer drugs paclitaxel
1	1_1	1_1_1	1	sp|O14841|OPLA_HUMAN	16.4088615357889	1	anticancer drugs paclitaxel
1	1_1	1_1_1	1	sp|O14862|AIM2_HUMAN	16.7109025466035	1	anticancer drugs paclitaxel
1	1_1	1_1_1	1	sp|O14867|BACH1_HUMAN	15.0765821731976	1	anticancer drugs paclitaxel
1	1_1	1_1_1	1	sp|O14874|BCKD_HUMAN	17.5388335445851	1	anticancer drugs paclitaxel
1	1_1	1_1_1	1	sp|O14879|IFIT3_HUMAN	16.9995365061262	1	anticancer drugs paclitaxel
1	1_1	1_1_1	1	sp|O14880|MGST3_HUMAN	16.1831419468924	1	anticancer drugs paclitaxel
1	1_1	1_1_1	1	sp|O14893|GEMI2_HUMAN	16.3097011025014	1	anticancer drugs paclitaxel
1	1_1	1_1_1	1	sp|O14896|IRF6_HUMAN	16.3952084767251	1	anticancer drugs paclitaxel
1	1_1	1_1_1	1	sp|O14907|TX1B3_HUMAN	16.8030685766511	1	anticancer drugs paclitaxel
1	1_1	1_1_1	1	sp|O14908|GIPC1_HUMAN	16.7968595346472	1	anticancer drugs paclitaxel
1	1_1	1_1_1	1	sp|O14910|LIN7A_HUMAN	16.8220679042873	1	anticancer drugs paclitaxel
1	1_1	1_1_1	1	sp|O14920|IKKB_HUMAN	15.9895353837935	1	anticancer drugs paclitaxel
1	1_1	1_1_1	1	sp|O14924|RGS12_HUMAN	15.5903758127218	1	anticancer drugs paclitaxel
1	1_1	1_1_1	1	sp|O14925|TIM23_HUMAN	16.7759018287276	1	anticancer drugs paclitaxel
1	1_1	1_1_1	1	sp|O14929|HAT1_HUMAN	17.1788167622154	1	anticancer drugs paclitaxel
1	1_1	1_1_1	1	sp|O14933|UB2L6_HUMAN	18.9321830775882	1	anticancer drugs paclitaxel
1	1_1	1_1_1	1	sp|O14936|CSKP_HUMAN	17.1589346949292	1	anticancer drugs paclitaxel
1	1_1	1_1_1	1	sp|O14939|PLD2_HUMAN	15.4012073299954	1	anticancer drugs paclitaxel
1	1_1	1_1_1	1	sp|O14948|TFEC_HUMAN	14.0659916897987	1	anticancer drugs paclitaxel
1	1_1	1_1_1	1	sp|O14949|QCR8_HUMAN	18.7736541982071	1	anticancer drugs paclitaxel
1	1_1	1_1_1	1	sp|O14950|ML12B_HUMAN;sp|P19105|ML12A_HUMAN	17.5614189240157	1	anticancer drugs paclitaxel
1	1_1	1_1_1	1	sp|O14964|HGS_HUMAN	17.5769315179021	1	anticancer drugs paclitaxel
1	1_1	1_1_1	1	sp|O14965|AURKA_HUMAN	17.4154315675601	1	anticancer drugs paclitaxel
1	1_1	1_1_1	1	sp|O14966|RAB7L_HUMAN	16.4955999826651	1	anticancer drugs paclitaxel
1	1_1	1_1_1	1	sp|O14967|CLGN_HUMAN	15.6314628079599	1	anticancer drugs paclitaxel
1	1_1	1_1_1	1	sp|O14972|VP26C_HUMAN	17.0416419161753	1	anticancer drugs paclitaxel
1	1_1	1_1_1	1	sp|O14974|MYPT1_HUMAN	17.3492239588142	1	anticancer drugs paclitaxel
1	1_1	1_1_1	1	sp|O14975|S27A2_HUMAN	17.0941135449233	1	anticancer drugs paclitaxel
1	1_1	1_1_1	1	sp|O14976|GAK_HUMAN	17.278752050838	1	anticancer drugs paclitaxel
1	1_1	1_1_1	1	sp|O14978|ZN263_HUMAN	14.3673646492542	1	anticancer drugs paclitaxel
1	1_1	1_1_1	1	sp|O14979|HNRDL_HUMAN	17.8867957944756	1	anticancer drugs paclitaxel
1	1_1	1_1_1	1	sp|O14980|XPO1_HUMAN	17.2786825121516	1	anticancer drugs paclitaxel
1	1_1	1_1_1	1	sp|O14981|BTAF1_HUMAN	16.5672319874462	1	anticancer drugs paclitaxel
1	1_1	1_1_1	1	sp|O14983|AT2A1_HUMAN	16.7294605080908	1	anticancer drugs paclitaxel
1	1_1	1_1_1	1	sp|O15013|ARHGA_HUMAN	16.2795215281946	1	anticancer drugs paclitaxel
1	1_1	1_1_1	1	sp|O15014|ZN609_HUMAN	16.1413024081816	1	anticancer drugs paclitaxel
1	1_1	1_1_1	1	sp|O15015|ZN646_HUMAN	16.8163859419481	1	anticancer drugs paclitaxel
1	1_1	1_1_1	1	sp|O15020|SPTN2_HUMAN	16.5592481827662	1	anticancer drugs paclitaxel
1	1_1	1_1_1	1	sp|O15021|MAST4_HUMAN	16.2013356091602	1	anticancer drugs paclitaxel
1	1_1	1_1_1	1	sp|O15027|SC16A_HUMAN	16.9253743846113	1	anticancer drugs paclitaxel
1	1_1	1_1_1	1	sp|O15031|PLXB2_HUMAN	16.6719927986866	1	anticancer drugs paclitaxel
1	1_1	1_1_1	1	sp|O15033|AREL1_HUMAN	15.3242828891111	1	anticancer drugs paclitaxel
1	1_1	1_1_1	1	sp|O15037|KHNYN_HUMAN	17.7887851437648	1	anticancer drugs paclitaxel
1	1_1	1_1_1	1	sp|O15040|TCPR2_HUMAN	16.9042253885431	1	anticancer drugs paclitaxel
1	1_1	1_1_1	1	sp|O15041|SEM3E_HUMAN	19.2051058823234	1	anticancer drugs paclitaxel
1	1_1	1_1_1	1	sp|O15042|SR140_HUMAN	17.4255394511855	1	anticancer drugs paclitaxel
1	1_1	1_1_1	1	sp|O15047|SET1A_HUMAN	16.0953505923216	1	anticancer drugs paclitaxel
1	1_1	1_1_1	1	sp|O15049|N4BP3_HUMAN	17.7125007749012	1	anticancer drugs paclitaxel
1	1_1	1_1_1	1	sp|O15055|PER2_HUMAN	16.3172517022325	1	anticancer drugs paclitaxel
1	1_1	1_1_1	1	sp|O15056|SYNJ2_HUMAN	16.6219279660666	1	anticancer drugs paclitaxel
1	1_1	1_1_1	1	sp|O15060|ZBT39_HUMAN	16.0734134103956	1	anticancer drugs paclitaxel
1	1_1	1_1_1	1	sp|O15066|KIF3B_HUMAN	16.9383801711683	1	anticancer drugs paclitaxel
1	1_1	1_1_1	1	sp|O15067|PUR4_HUMAN	17.0218640254237	1	anticancer drugs paclitaxel
1	1_1	1_1_1	1	sp|O15068|MCF2L_HUMAN	17.2206514613971	1	anticancer drugs paclitaxel
1	1_1	1_1_1	1	sp|O15075|DCLK1_HUMAN	17.6523054268037	1	anticancer drugs paclitaxel
1	1_1	1_1_1	1	sp|O15078|CE290_HUMAN	15.8769849757859	1	anticancer drugs paclitaxel
1	1_1	1_1_1	1	sp|O15083|ERC2_HUMAN	16.5206631716898	1	anticancer drugs paclitaxel
1	1_1	1_1_1	1	sp|O15084|ANR28_HUMAN	17.200361498982	1	anticancer drugs paclitaxel
1	1_1	1_1_1	1	sp|O15085|ARHGB_HUMAN	16.4397890042487	1	anticancer drugs paclitaxel
1	1_1	1_1_1	1	sp|O15091|MRPP3_HUMAN	16.5235784505189	1	anticancer drugs paclitaxel
1	1_1	1_1_1	1	sp|O15111|IKKA_HUMAN	15.922247961675	1	anticancer drugs paclitaxel
1	1_1	1_1_1	1	sp|O15116|LSM1_HUMAN	16.8986594141524	1	anticancer drugs paclitaxel
1	1_1	1_1_1	1	sp|O15118|NPC1_HUMAN	16.6141650855861	1	anticancer drugs paclitaxel
1	1_1	1_1_1	1	sp|O15119|TBX3_HUMAN	17.2931134269942	1	anticancer drugs paclitaxel
1	1_1	1_1_1	1	sp|O15120|PLCB_HUMAN	17.4170406480514	1	anticancer drugs paclitaxel
1	1_1	1_1_1	1	sp|O15121|DEGS1_HUMAN	13.9643975526031	1	anticancer drugs paclitaxel
1	1_1	1_1_1	1	sp|O15126|SCAM1_HUMAN	16.8513642355861	1	anticancer drugs paclitaxel
1	1_1	1_1_1	1	sp|O15127|SCAM2_HUMAN	17.507563891724	1	anticancer drugs paclitaxel
1	1_1	1_1_1	1	sp|O15131|IMA6_HUMAN	16.1651575778131	1	anticancer drugs paclitaxel
1	1_1	1_1_1	1	sp|O15143|ARC1B_HUMAN	17.5332207863474	1	anticancer drugs paclitaxel
1	1_1	1_1_1	1	sp|O15144|ARPC2_HUMAN	17.8903241239944	1	anticancer drugs paclitaxel
1	1_1	1_1_1	1	sp|O15145|ARPC3_HUMAN	17.4279955437572	1	anticancer drugs paclitaxel
1	1_1	1_1_1	1	sp|O15151|MDM4_HUMAN	13.6724758622884	1	anticancer drugs paclitaxel
1	1_1	1_1_1	1	sp|O15155|BET1_HUMAN	15.2675848993909	1	anticancer drugs paclitaxel
1	1_1	1_1_1	1	sp|O15156|ZBT7B_HUMAN	17.1434688739589	1	anticancer drugs paclitaxel
1	1_1	1_1_1	1	sp|O15160|RPAC1_HUMAN	16.8066392040814	1	anticancer drugs paclitaxel
1	1_1	1_1_1	1	sp|O15162|PLS1_HUMAN	16.8591184076989	1	anticancer drugs paclitaxel
1	1_1	1_1_1	1	sp|O15164|TIF1A_HUMAN	16.3751084059399	1	anticancer drugs paclitaxel
1	1_1	1_1_1	1	sp|O15173|PGRC2_HUMAN	17.9810820210581	1	anticancer drugs paclitaxel
1	1_1	1_1_1	1	sp|O15182|CETN3_HUMAN	17.7408794226749	1	anticancer drugs paclitaxel
1	1_1	1_1_1	1	sp|O15194|CTDSL_HUMAN	13.1397052772478	1	anticancer drugs paclitaxel
1	1_1	1_1_1	1	sp|O15211|RGL2_HUMAN	17.5177080422436	1	anticancer drugs paclitaxel
1	1_1	1_1_1	1	sp|O15212|PFD6_HUMAN	18.6213709694291	1	anticancer drugs paclitaxel
1	1_1	1_1_1	1	sp|O15213|WDR46_HUMAN	15.953337462156	1	anticancer drugs paclitaxel
1	1_1	1_1_1	1	sp|O15226|NKRF_HUMAN	17.1221362656073	1	anticancer drugs paclitaxel
1	1_1	1_1_1	1	sp|O15228|GNPAT_HUMAN	16.1956883111937	1	anticancer drugs paclitaxel
1	1_1	1_1_1	1	sp|O15229|KMO_HUMAN	15.9736569217319	1	anticancer drugs paclitaxel
1	1_1	1_1_1	1	sp|O15230|LAMA5_HUMAN	16.7915392102141	1	anticancer drugs paclitaxel
1	1_1	1_1_1	1	sp|O15231|ZN185_HUMAN	16.5762005641752	1	anticancer drugs paclitaxel
1	1_1	1_1_1	1	sp|O15234|CASC3_HUMAN	16.862713360155	1	anticancer drugs paclitaxel
1	1_1	1_1_1	1	sp|O15235|RT12_HUMAN	17.2608623293499	1	anticancer drugs paclitaxel
1	1_1	1_1_1	1	sp|O15240|VGF_HUMAN	16.993795109912	1	anticancer drugs paclitaxel
1	1_1	1_1_1	1	sp|O15243|OBRG_HUMAN	16.1213204523453	1	anticancer drugs paclitaxel
1	1_1	1_1_1	1	sp|O15247|CLIC2_HUMAN	14.4026935555429	1	anticancer drugs paclitaxel
1	1_1	1_1_1	1	sp|O15254|ACOX3_HUMAN	17.0896978659378	1	anticancer drugs paclitaxel
1	1_1	1_1_1	1	sp|O15258|RER1_HUMAN	17.5383174853943	1	anticancer drugs paclitaxel
1	1_1	1_1_1	1	sp|O15260|SURF4_HUMAN	18.0776946793344	1	anticancer drugs paclitaxel
1	1_1	1_1_1	1	sp|O15264|MK13_HUMAN	17.0714063045877	1	anticancer drugs paclitaxel
1	1_1	1_1_1	1	sp|O15265|ATX7_HUMAN	13.9258060875011	1	anticancer drugs paclitaxel
1	1_1	1_1_1	1	sp|O15269|SPTC1_HUMAN	17.3642964837424	1	anticancer drugs paclitaxel
1	1_1	1_1_1	1	sp|O15270|SPTC2_HUMAN	16.8140933964934	1	anticancer drugs paclitaxel
1	1_1	1_1_1	1	sp|O15287|FANCG_HUMAN	16.3507768993014	1	anticancer drugs paclitaxel
1	1_1	1_1_1	1	sp|O15294|OGT1_HUMAN	16.4807652968113	1	anticancer drugs paclitaxel
1	1_1	1_1_1	1	sp|O15297|PPM1D_HUMAN	16.779780340271	1	anticancer drugs paclitaxel
1	1_1	1_1_1	1	sp|O15304|SIVA_HUMAN	16.8825821054453	1	anticancer drugs paclitaxel
1	1_1	1_1_1	1	sp|O15305|PMM2_HUMAN	17.5705316304409	1	anticancer drugs paclitaxel
1	1_1	1_1_1	1	sp|O15315|RA51B_HUMAN	16.0923063886263	1	anticancer drugs paclitaxel
1	1_1	1_1_1	1	sp|O15318|RPC7_HUMAN	16.0335147799353	1	anticancer drugs paclitaxel
1	1_1	1_1_1	1	sp|O15321|TM9S1_HUMAN	18.373561453484	1	anticancer drugs paclitaxel
1	1_1	1_1_1	1	sp|O15327|INP4B_HUMAN	17.2758225448353	1	anticancer drugs paclitaxel
1	1_1	1_1_1	1	sp|O15344|TRI18_HUMAN	14.9349655954022	1	anticancer drugs paclitaxel
1	1_1	1_1_1	1	sp|O15347|HMGB3_HUMAN	18.7422156880686	1	anticancer drugs paclitaxel
1	1_1	1_1_1	1	sp|O15355|PPM1G_HUMAN	17.9865322892204	1	anticancer drugs paclitaxel
1	1_1	1_1_1	1	sp|O15357|SHIP2_HUMAN	17.0215106924505	1	anticancer drugs paclitaxel
1	1_1	1_1_1	1	sp|O15360|FANCA_HUMAN	15.8447386754458	1	anticancer drugs paclitaxel
1	1_1	1_1_1	1	sp|O15371|EIF3D_HUMAN	16.7516152687119	1	anticancer drugs paclitaxel
1	1_1	1_1_1	1	sp|O15372|EIF3H_HUMAN	18.0562875155711	1	anticancer drugs paclitaxel
1	1_1	1_1_1	1	sp|O15379|HDAC3_HUMAN	16.4007833810882	1	anticancer drugs paclitaxel
1	1_1	1_1_1	1	sp|O15381|NVL_HUMAN	16.330275343988	1	anticancer drugs paclitaxel
1	1_1	1_1_1	1	sp|O15382|BCAT2_HUMAN	17.5498287005259	1	anticancer drugs paclitaxel
1	1_1	1_1_1	1	sp|O15391|TYY2_HUMAN	17.0275991682772	1	anticancer drugs paclitaxel
1	1_1	1_1_1	1	sp|O15392|BIRC5_HUMAN	15.9365644502367	1	anticancer drugs paclitaxel
1	1_1	1_1_1	1	sp|O15393|TMPS2_HUMAN	16.3399234663551	1	anticancer drugs paclitaxel
1	1_1	1_1_1	1	sp|O15394|NCAM2_HUMAN	17.8968441067466	1	anticancer drugs paclitaxel
1	1_1	1_1_1	1	sp|O15397|IPO8_HUMAN	16.7537174992126	1	anticancer drugs paclitaxel
1	1_1	1_1_1	1	sp|O15400|STX7_HUMAN	17.4653105048484	1	anticancer drugs paclitaxel
1	1_1	1_1_1	1	sp|O15417|TNC18_HUMAN	16.6117513197347	1	anticancer drugs paclitaxel
1	1_1	1_1_1	1	sp|O15427|MOT4_HUMAN	15.5930592670922	1	anticancer drugs paclitaxel
1	1_1	1_1_1	1	sp|O15431|COPT1_HUMAN	16.7428017505483	1	anticancer drugs paclitaxel
1	1_1	1_1_1	1	sp|O15438|MRP3_HUMAN	15.3064225612724	1	anticancer drugs paclitaxel
1	1_1	1_1_1	1	sp|O15439|MRP4_HUMAN	16.6507340311257	1	anticancer drugs paclitaxel
1	1_1	1_1_1	1	sp|O15440|MRP5_HUMAN	16.0585232579595	1	anticancer drugs paclitaxel
1	1_1	1_1_1	1	sp|O15446|RPA34_HUMAN	14.9296999982189	1	anticancer drugs paclitaxel
1	1_1	1_1_1	1	sp|O15460|P4HA2_HUMAN	18.3658926089773	1	anticancer drugs paclitaxel
1	1_1	1_1_1	1	sp|O15484|CAN5_HUMAN	17.0984031481428	1	anticancer drugs paclitaxel
1	1_1	1_1_1	1	sp|O15498|YKT6_HUMAN	17.7850050415009	1	anticancer drugs paclitaxel
1	1_1	1_1_1	1	sp|O15504|NUP42_HUMAN	16.4316684247281	1	anticancer drugs paclitaxel
1	1_1	1_1_1	1	sp|O15511|ARPC5_HUMAN	16.0750161926555	1	anticancer drugs paclitaxel
1	1_1	1_1_1	1	sp|O15514|RPB4_HUMAN	15.6166125155022	1	anticancer drugs paclitaxel
1	1_1	1_1_1	1	sp|O15523|DDX3Y_HUMAN	17.5803751195282	1	anticancer drugs paclitaxel
1	1_1	1_1_1	1	sp|O15525|MAFG_HUMAN	15.704247859004	1	anticancer drugs paclitaxel
1	1_1	1_1_1	1	sp|O15527|OGG1_HUMAN	16.1945724788614	1	anticancer drugs paclitaxel
1	1_1	1_1_1	1	sp|O15530|PDPK1_HUMAN	15.4664228293363	1	anticancer drugs paclitaxel
1	1_1	1_1_1	1	sp|O15533|TPSN_HUMAN	18.106095681364	1	anticancer drugs paclitaxel
1	1_1	1_1_1	1	sp|O15541|R113A_HUMAN	16.6040188766262	1	anticancer drugs paclitaxel
1	1_1	1_1_1	1	sp|O15550|KDM6A_HUMAN	16.4602975480967	1	anticancer drugs paclitaxel
1	1_1	1_1_1	1	sp|O15551|CLD3_HUMAN	17.149822059915	1	anticancer drugs paclitaxel
1	1_1	1_1_1	1	sp|O15554|KCNN4_HUMAN	17.8560156738843	1	anticancer drugs paclitaxel
1	1_1	1_1_1	1	sp|O43143|DHX15_HUMAN	17.2330989795891	1	anticancer drugs paclitaxel
1	1_1	1_1_1	1	sp|O43148|MCES_HUMAN	16.2839331598212	1	anticancer drugs paclitaxel
1	1_1	1_1_1	1	sp|O43149|ZZEF1_HUMAN	16.956705032892	1	anticancer drugs paclitaxel
1	1_1	1_1_1	1	sp|O43150|ASAP2_HUMAN	16.768182330478	1	anticancer drugs paclitaxel
1	1_1	1_1_1	1	sp|O43155|FLRT2_HUMAN	15.1453174453978	1	anticancer drugs paclitaxel
1	1_1	1_1_1	1	sp|O43156|TTI1_HUMAN	16.1474196041239	1	anticancer drugs paclitaxel
1	1_1	1_1_1	1	sp|O43157|PLXB1_HUMAN	15.8029396636946	1	anticancer drugs paclitaxel
1	1_1	1_1_1	1	sp|O43159|RRP8_HUMAN	16.5202742074927	1	anticancer drugs paclitaxel
1	1_1	1_1_1	1	sp|O43166|SI1L1_HUMAN	16.8008222513072	1	anticancer drugs paclitaxel
1	1_1	1_1_1	1	sp|O43167|ZBT24_HUMAN	17.4252543907677	1	anticancer drugs paclitaxel
1	1_1	1_1_1	1	sp|O43169|CYB5B_HUMAN	17.6127546727636	1	anticancer drugs paclitaxel
1	1_1	1_1_1	1	sp|O43172|PRP4_HUMAN	16.842203505283	1	anticancer drugs paclitaxel
1	1_1	1_1_1	1	sp|O43175|SERA_HUMAN	16.503529016621	1	anticancer drugs paclitaxel
1	1_1	1_1_1	1	sp|O43181|NDUS4_HUMAN	16.9909509868932	1	anticancer drugs paclitaxel
1	1_1	1_1_1	1	sp|O43189|PHF1_HUMAN	15.5985295764202	1	anticancer drugs paclitaxel
1	1_1	1_1_1	1	sp|O43237|DC1L2_HUMAN	16.818990112003	1	anticancer drugs paclitaxel
1	1_1	1_1_1	1	sp|O43242|PSMD3_HUMAN	17.9190095469468	1	anticancer drugs paclitaxel
1	1_1	1_1_1	1	sp|O43246|CTR4_HUMAN	14.9226748170092	1	anticancer drugs paclitaxel
1	1_1	1_1_1	1	sp|O43248|HXC11_HUMAN	15.0620714679342	1	anticancer drugs paclitaxel
1	1_1	1_1_1	1	sp|O43251|RFOX2_HUMAN	15.9350240901093	1	anticancer drugs paclitaxel
1	1_1	1_1_1	1	sp|O43252|PAPS1_HUMAN	17.4197725693333	1	anticancer drugs paclitaxel
1	1_1	1_1_1	1	sp|O43257|ZNHI1_HUMAN	16.8327382817837	1	anticancer drugs paclitaxel
1	1_1	1_1_1	1	sp|O43264|ZW10_HUMAN	16.4441220929497	1	anticancer drugs paclitaxel
1	1_1	1_1_1	1	sp|O43272|PROD_HUMAN	15.946770601364	1	anticancer drugs paclitaxel
1	1_1	1_1_1	1	sp|O43278|SPIT1_HUMAN	17.8975470008055	1	anticancer drugs paclitaxel
1	1_1	1_1_1	1	sp|O43283|M3K13_HUMAN	15.5931936808532	1	anticancer drugs paclitaxel
1	1_1	1_1_1	1	sp|O43286|B4GT5_HUMAN	16.0696360835093	1	anticancer drugs paclitaxel
1	1_1	1_1_1	1	sp|O43290|SNUT1_HUMAN	17.0387185850144	1	anticancer drugs paclitaxel
1	1_1	1_1_1	1	sp|O43291|SPIT2_HUMAN	18.0674826209897	1	anticancer drugs paclitaxel
1	1_1	1_1_1	1	sp|O43292|GPAA1_HUMAN	17.003617947929	1	anticancer drugs paclitaxel
1	1_1	1_1_1	1	sp|O43293|DAPK3_HUMAN	16.7494534642661	1	anticancer drugs paclitaxel
1	1_1	1_1_1	1	sp|O43294|TGFI1_HUMAN	15.1566949369741	1	anticancer drugs paclitaxel
1	1_1	1_1_1	1	sp|O43296|ZN264_HUMAN	14.4120850368022	1	anticancer drugs paclitaxel
1	1_1	1_1_1	1	sp|O43298|ZBT43_HUMAN	16.3768702314015	1	anticancer drugs paclitaxel
1	1_1	1_1_1	1	sp|O43299|AP5Z1_HUMAN	17.4745697455682	1	anticancer drugs paclitaxel
1	1_1	1_1_1	1	sp|O43301|HS12A_HUMAN	16.0078529172306	1	anticancer drugs paclitaxel
1	1_1	1_1_1	1	sp|O43303|CP110_HUMAN	14.8434261261771	1	anticancer drugs paclitaxel
1	1_1	1_1_1	1	sp|O43306|ADCY6_HUMAN	15.0548434536971	1	anticancer drugs paclitaxel
1	1_1	1_1_1	1	sp|O43310|CTIF_HUMAN	17.6959425772336	1	anticancer drugs paclitaxel
1	1_1	1_1_1	1	sp|O43312|MTSS1_HUMAN	14.1950259242258	1	anticancer drugs paclitaxel
1	1_1	1_1_1	1	sp|O43314|VIP2_HUMAN	17.0997645358308	1	anticancer drugs paclitaxel
1	1_1	1_1_1	1	sp|O43318|M3K7_HUMAN	16.4735288695002	1	anticancer drugs paclitaxel
1	1_1	1_1_1	1	sp|O43324|MCA3_HUMAN	18.0071113946433	1	anticancer drugs paclitaxel
1	1_1	1_1_1	1	sp|O43325|LYRM1_HUMAN	17.4857872558982	1	anticancer drugs paclitaxel
1	1_1	1_1_1	1	sp|O43347|MSI1H_HUMAN	15.3305981275233	1	anticancer drugs paclitaxel
1	1_1	1_1_1	1	sp|O43353|RIPK2_HUMAN	16.6611061188227	1	anticancer drugs paclitaxel
1	1_1	1_1_1	1	sp|O43361|ZN749_HUMAN	15.7933851149155	1	anticancer drugs paclitaxel
1	1_1	1_1_1	1	sp|O43374|RASL2_HUMAN	18.1850632356562	1	anticancer drugs paclitaxel
1	1_1	1_1_1	1	sp|O43379|WDR62_HUMAN	15.90535341813	1	anticancer drugs paclitaxel
1	1_1	1_1_1	1	sp|O43390|HNRPR_HUMAN	17.5908847819309	1	anticancer drugs paclitaxel
1	1_1	1_1_1	1	sp|O43395|PRPF3_HUMAN	17.1914896031953	1	anticancer drugs paclitaxel
1	1_1	1_1_1	1	sp|O43396|TXNL1_HUMAN	16.9315995717723	1	anticancer drugs paclitaxel
1	1_1	1_1_1	1	sp|O43399|TPD54_HUMAN	18.2324950775373	1	anticancer drugs paclitaxel
1	1_1	1_1_1	1	sp|O43402|EMC8_HUMAN	17.5108802148006	1	anticancer drugs paclitaxel
1	1_1	1_1_1	1	sp|O43414|ERI3_HUMAN	17.7961016939386	1	anticancer drugs paclitaxel
1	1_1	1_1_1	1	sp|O43422|P52K_HUMAN	16.2669343673057	1	anticancer drugs paclitaxel
1	1_1	1_1_1	1	sp|O43426|SYNJ1_HUMAN	15.6635336540965	1	anticancer drugs paclitaxel
1	1_1	1_1_1	1	sp|O43427|FIBP_HUMAN	16.1317791571426	1	anticancer drugs paclitaxel
1	1_1	1_1_1	1	sp|O43432|IF4G3_HUMAN	17.4753386725779	1	anticancer drugs paclitaxel
1	1_1	1_1_1	1	sp|O43439|MTG8R_HUMAN	17.8537056046607	1	anticancer drugs paclitaxel
1	1_1	1_1_1	1	sp|O43447|PPIH_HUMAN	17.2664805553678	1	anticancer drugs paclitaxel
1	1_1	1_1_1	1	sp|O43462|MBTP2_HUMAN	17.5522106855235	1	anticancer drugs paclitaxel
1	1_1	1_1_1	1	sp|O43463|SUV91_HUMAN	16.4064324147517	1	anticancer drugs paclitaxel
1	1_1	1_1_1	1	sp|O43464|HTRA2_HUMAN	16.6282404018909	1	anticancer drugs paclitaxel
1	1_1	1_1_1	1	sp|O43482|MS18B_HUMAN	15.3130358487985	1	anticancer drugs paclitaxel
1	1_1	1_1_1	1	sp|O43488|ARK72_HUMAN	17.7150216155489	1	anticancer drugs paclitaxel
1	1_1	1_1_1	1	sp|O43491|E41L2_HUMAN	16.7053157124728	1	anticancer drugs paclitaxel
1	1_1	1_1_1	1	sp|O43493|TGON2_HUMAN	17.6870158807231	1	anticancer drugs paclitaxel
1	1_1	1_1_1	1	sp|O43502|RA51C_HUMAN	17.2705427127432	1	anticancer drugs paclitaxel
1	1_1	1_1_1	1	sp|O43504|LTOR5_HUMAN	16.9849287121337	1	anticancer drugs paclitaxel
1	1_1	1_1_1	1	sp|O43505|B4GA1_HUMAN	16.2831351708855	1	anticancer drugs paclitaxel
1	1_1	1_1_1	1	sp|O43513|MED7_HUMAN	16.2716071825282	1	anticancer drugs paclitaxel
1	1_1	1_1_1	1	sp|O43516|WIPF1_HUMAN	16.2867552902524	1	anticancer drugs paclitaxel
1	1_1	1_1_1	1	sp|O43520|AT8B1_HUMAN	17.1243844579567	1	anticancer drugs paclitaxel
1	1_1	1_1_1	1	sp|O43521|B2L11_HUMAN	16.1871513006459	1	anticancer drugs paclitaxel
1	1_1	1_1_1	1	sp|O43524|FOXO3_HUMAN	16.2838020996366	1	anticancer drugs paclitaxel
1	1_1	1_1_1	1	sp|O43542|XRCC3_HUMAN	15.7673874726523	1	anticancer drugs paclitaxel
1	1_1	1_1_1	1	sp|O43543|XRCC2_HUMAN	17.3982873577175	1	anticancer drugs paclitaxel
1	1_1	1_1_1	1	sp|O43559|FRS3_HUMAN	13.1883104431392	1	anticancer drugs paclitaxel
1	1_1	1_1_1	1	sp|O43567|RNF13_HUMAN	16.0979052439836	1	anticancer drugs paclitaxel
1	1_1	1_1_1	1	sp|O43570|CAH12_HUMAN	18.164839075019	1	anticancer drugs paclitaxel
1	1_1	1_1_1	1	sp|O43572|AKA10_HUMAN	16.9543737252792	1	anticancer drugs paclitaxel
1	1_1	1_1_1	1	sp|O43581|SYT7_HUMAN	16.8234743380173	1	anticancer drugs paclitaxel
1	1_1	1_1_1	1	sp|O43583|DENR_HUMAN	18.0047500935235	1	anticancer drugs paclitaxel
1	1_1	1_1_1	1	sp|O43592|XPOT_HUMAN	17.1367343989576	1	anticancer drugs paclitaxel
1	1_1	1_1_1	1	sp|O43598|DNPH1_HUMAN	16.9380471391068	1	anticancer drugs paclitaxel
1	1_1	1_1_1	1	sp|O43615|TIM44_HUMAN	17.0666738367598	1	anticancer drugs paclitaxel
1	1_1	1_1_1	1	sp|O43617|TPPC3_HUMAN	17.9255531131766	1	anticancer drugs paclitaxel
1	1_1	1_1_1	1	sp|O43633|CHM2A_HUMAN	18.3564544016699	1	anticancer drugs paclitaxel
1	1_1	1_1_1	1	sp|O43639|NCK2_HUMAN	16.2711639955239	1	anticancer drugs paclitaxel
1	1_1	1_1_1	1	sp|O43657|TSN6_HUMAN	17.5921249080688	1	anticancer drugs paclitaxel
1	1_1	1_1_1	1	sp|O43660|PLRG1_HUMAN	16.1723640886587	1	anticancer drugs paclitaxel
1	1_1	1_1_1	1	sp|O43663|PRC1_HUMAN	16.8488558816452	1	anticancer drugs paclitaxel
1	1_1	1_1_1	1	sp|O43665|RGS10_HUMAN	17.205559280211	1	anticancer drugs paclitaxel
1	1_1	1_1_1	1	sp|O43670|ZN207_HUMAN	17.4668702124035	1	anticancer drugs paclitaxel
1	1_1	1_1_1	1	sp|O43674|NDUB5_HUMAN	17.6723314375797	1	anticancer drugs paclitaxel
1	1_1	1_1_1	1	sp|O43676|NDUB3_HUMAN	18.0353009227484	1	anticancer drugs paclitaxel
1	1_1	1_1_1	1	sp|O43677|NDUC1_HUMAN	16.7640884847279	1	anticancer drugs paclitaxel
1	1_1	1_1_1	1	sp|O43678|NDUA2_HUMAN	17.8039838918472	1	anticancer drugs paclitaxel
1	1_1	1_1_1	1	sp|O43681|GET3_HUMAN	16.0036500847594	1	anticancer drugs paclitaxel
1	1_1	1_1_1	1	sp|O43683|BUB1_HUMAN	16.0939993526684	1	anticancer drugs paclitaxel
1	1_1	1_1_1	1	sp|O43684|BUB3_HUMAN	17.5673441923929	1	anticancer drugs paclitaxel
1	1_1	1_1_1	1	sp|O43688|PLPP2_HUMAN	17.4038689205796	1	anticancer drugs paclitaxel
1	1_1	1_1_1	1	sp|O43707|ACTN4_HUMAN	19.0109388358458	1	anticancer drugs paclitaxel
1	1_1	1_1_1	1	sp|O43708|MAAI_HUMAN	19.0163730401738	1	anticancer drugs paclitaxel
1	1_1	1_1_1	1	sp|O43709|BUD23_HUMAN	17.378376378844	1	anticancer drugs paclitaxel
1	1_1	1_1_1	1	sp|O43715|TRIA1_HUMAN	17.1288262468127	1	anticancer drugs paclitaxel
1	1_1	1_1_1	1	sp|O43716|GATC_HUMAN	15.8528148833027	1	anticancer drugs paclitaxel
1	1_1	1_1_1	1	sp|O43719|HTSF1_HUMAN	17.5235839896375	1	anticancer drugs paclitaxel
1	1_1	1_1_1	1	sp|O43734|CIKS_HUMAN	14.9764901044158	1	anticancer drugs paclitaxel
1	1_1	1_1_1	1	sp|O43739|CYH3_HUMAN	15.7520265866128	1	anticancer drugs paclitaxel
1	1_1	1_1_1	1	sp|O43741|AAKB2_HUMAN	15.5705369002773	1	anticancer drugs paclitaxel
1	1_1	1_1_1	1	sp|O43747|AP1G1_HUMAN	17.5822932804641	1	anticancer drugs paclitaxel
1	1_1	1_1_1	1	sp|O43752|STX6_HUMAN	16.8971859742437	1	anticancer drugs paclitaxel
1	1_1	1_1_1	1	sp|O43759|SNG1_HUMAN	17.5538266953081	1	anticancer drugs paclitaxel
1	1_1	1_1_1	1	sp|O43760|SNG2_HUMAN	19.9613943780704	1	anticancer drugs paclitaxel
1	1_1	1_1_1	1	sp|O43761|SNG3_HUMAN	17.3732870191081	1	anticancer drugs paclitaxel
1	1_1	1_1_1	1	sp|O43765|SGTA_HUMAN	17.4309955373461	1	anticancer drugs paclitaxel
1	1_1	1_1_1	1	sp|O43766|LIAS_HUMAN	14.8065558362346	1	anticancer drugs paclitaxel
1	1_1	1_1_1	1	sp|O43768|ENSA_HUMAN	18.106555952501	1	anticancer drugs paclitaxel
1	1_1	1_1_1	1	sp|O43772|MCAT_HUMAN	16.9670379621447	1	anticancer drugs paclitaxel
1	1_1	1_1_1	1	sp|O43776|SYNC_HUMAN	17.4391978634042	1	anticancer drugs paclitaxel
1	1_1	1_1_1	1	sp|O43795|MYO1B_HUMAN	17.2972561590781	1	anticancer drugs paclitaxel
1	1_1	1_1_1	1	sp|O43805|SSNA1_HUMAN	18.8162052554799	1	anticancer drugs paclitaxel
1	1_1	1_1_1	1	sp|O43808|PM34_HUMAN	18.21149926581	1	anticancer drugs paclitaxel
1	1_1	1_1_1	1	sp|O43809|CPSF5_HUMAN	18.04810057189	1	anticancer drugs paclitaxel
1	1_1	1_1_1	1	sp|O43813|LANC1_HUMAN	17.1957613248376	1	anticancer drugs paclitaxel
1	1_1	1_1_1	1	sp|O43815|STRN_HUMAN	16.0934673022018	1	anticancer drugs paclitaxel
1	1_1	1_1_1	1	sp|O43818|U3IP2_HUMAN	16.4169634350295	1	anticancer drugs paclitaxel
1	1_1	1_1_1	1	sp|O43819|SCO2_HUMAN	16.2654256395699	1	anticancer drugs paclitaxel
1	1_1	1_1_1	1	sp|O43822|CF410_HUMAN	16.1973865065141	1	anticancer drugs paclitaxel
1	1_1	1_1_1	1	sp|O43823|AKAP8_HUMAN	17.1107777193838	1	anticancer drugs paclitaxel
1	1_1	1_1_1	1	sp|O43824|GTPB6_HUMAN	16.7718762204674	1	anticancer drugs paclitaxel
1	1_1	1_1_1	1	sp|O43826|G6PT1_HUMAN	17.4415619650636	1	anticancer drugs paclitaxel
1	1_1	1_1_1	1	sp|O43837|IDH3B_HUMAN	16.5486261381142	1	anticancer drugs paclitaxel
1	1_1	1_1_1	1	sp|O43847|NRDC_HUMAN	17.6029826893539	1	anticancer drugs paclitaxel
1	1_1	1_1_1	1	sp|O43852|CALU_HUMAN	16.994302384548	1	anticancer drugs paclitaxel
1	1_1	1_1_1	1	sp|O43861|ATP9B_HUMAN	16.4189735519348	1	anticancer drugs paclitaxel
1	1_1	1_1_1	1	sp|O43865|SAHH2_HUMAN	17.811461470593	1	anticancer drugs paclitaxel
1	1_1	1_1_1	1	sp|O43896|KIF1C_HUMAN	16.1354861735356	1	anticancer drugs paclitaxel
1	1_1	1_1_1	1	sp|O43900|PRIC3_HUMAN	14.7807850729237	1	anticancer drugs paclitaxel
1	1_1	1_1_1	1	sp|O43909|EXTL3_HUMAN	16.046958902165	1	anticancer drugs paclitaxel
1	1_1	1_1_1	1	sp|O43913|ORC5_HUMAN	16.7920308976855	1	anticancer drugs paclitaxel
1	1_1	1_1_1	1	sp|O43920|NDUS5_HUMAN	16.8239096728659	1	anticancer drugs paclitaxel
1	1_1	1_1_1	1	sp|O43924|PDE6D_HUMAN	16.3034255275359	1	anticancer drugs paclitaxel
1	1_1	1_1_1	1	sp|O43929|ORC4_HUMAN	17.0334580686962	1	anticancer drugs paclitaxel
1	1_1	1_1_1	1	sp|O43933|PEX1_HUMAN	16.1072369139676	1	anticancer drugs paclitaxel
1	1_1	1_1_1	1	sp|O43934|MFS11_HUMAN	16.9298489825683	1	anticancer drugs paclitaxel
1	1_1	1_1_1	1	sp|O60216|RAD21_HUMAN	16.3573148772881	1	anticancer drugs paclitaxel
1	1_1	1_1_1	1	sp|O60220|TIM8A_HUMAN	16.7316624176035	1	anticancer drugs paclitaxel
1	1_1	1_1_1	1	sp|O60229|KALRN_HUMAN	16.0925856295755	1	anticancer drugs paclitaxel
1	1_1	1_1_1	1	sp|O60231|DHX16_HUMAN	17.4943730252131	1	anticancer drugs paclitaxel
1	1_1	1_1_1	1	sp|O60232|ZNRD2_HUMAN	16.7991798819093	1	anticancer drugs paclitaxel
1	1_1	1_1_1	1	sp|O60234|GMFG_HUMAN	17.3267751390512	1	anticancer drugs paclitaxel
1	1_1	1_1_1	1	sp|O60237|MYPT2_HUMAN	17.4466553529763	1	anticancer drugs paclitaxel
1	1_1	1_1_1	1	sp|O60238|BNI3L_HUMAN	17.1095661185264	1	anticancer drugs paclitaxel
1	1_1	1_1_1	1	sp|O60239|3BP5_HUMAN	16.6537067300105	1	anticancer drugs paclitaxel
1	1_1	1_1_1	1	sp|O60243|H6ST1_HUMAN	16.7534544746946	1	anticancer drugs paclitaxel
1	1_1	1_1_1	1	sp|O60244|MED14_HUMAN	16.7227621835532	1	anticancer drugs paclitaxel
1	1_1	1_1_1	1	sp|O60245|PCDH7_HUMAN	16.2926632940884	1	anticancer drugs paclitaxel
1	1_1	1_1_1	1	sp|O60256|KPRB_HUMAN	16.6083099971149	1	anticancer drugs paclitaxel
1	1_1	1_1_1	1	sp|O60264|SMCA5_HUMAN	17.7190750684206	1	anticancer drugs paclitaxel
1	1_1	1_1_1	1	sp|O60266|ADCY3_HUMAN	14.8190736307935	1	anticancer drugs paclitaxel
1	1_1	1_1_1	1	sp|O60268|K0513_HUMAN	17.5555516660086	1	anticancer drugs paclitaxel
1	1_1	1_1_1	1	sp|O60271|JIP4_HUMAN	17.2030658692089	1	anticancer drugs paclitaxel
1	1_1	1_1_1	1	sp|O60281|ZN292_HUMAN	16.0783451472926	1	anticancer drugs paclitaxel
1	1_1	1_1_1	1	sp|O60282|KIF5C_HUMAN	17.1201064324905	1	anticancer drugs paclitaxel
1	1_1	1_1_1	1	sp|O60287|NPA1P_HUMAN	16.3182901524262	1	anticancer drugs paclitaxel
1	1_1	1_1_1	1	sp|O60291|MGRN1_HUMAN	16.3625029420331	1	anticancer drugs paclitaxel
1	1_1	1_1_1	1	sp|O60292|SI1L3_HUMAN	16.3936426157269	1	anticancer drugs paclitaxel
1	1_1	1_1_1	1	sp|O60293|ZC3H1_HUMAN	16.2345498249196	1	anticancer drugs paclitaxel
1	1_1	1_1_1	1	sp|O60294|TYW4_HUMAN	14.3719508747778	1	anticancer drugs paclitaxel
1	1_1	1_1_1	1	sp|O60303|KATIP_HUMAN	18.3076641866451	1	anticancer drugs paclitaxel
1	1_1	1_1_1	1	sp|O60306|AQR_HUMAN	16.4135989442035	1	anticancer drugs paclitaxel
1	1_1	1_1_1	1	sp|O60307|MAST3_HUMAN	12.6148500328177	1	anticancer drugs paclitaxel
1	1_1	1_1_1	1	sp|O60308|CE104_HUMAN	15.7216766838063	1	anticancer drugs paclitaxel
1	1_1	1_1_1	1	sp|O60312|AT10A_HUMAN	15.4303669718105	1	anticancer drugs paclitaxel
1	1_1	1_1_1	1	sp|O60313|OPA1_HUMAN	17.2672411919831	1	anticancer drugs paclitaxel
1	1_1	1_1_1	1	sp|O60318|GANP_HUMAN	15.9033992456042	1	anticancer drugs paclitaxel
1	1_1	1_1_1	1	sp|O60333|KIF1B_HUMAN	15.8098493101857	1	anticancer drugs paclitaxel
1	1_1	1_1_1	1	sp|O60337|MARH6_HUMAN	17.2420777747888	1	anticancer drugs paclitaxel
1	1_1	1_1_1	1	sp|O60341|KDM1A_HUMAN	16.8817473848375	1	anticancer drugs paclitaxel
1	1_1	1_1_1	1	sp|O60343|TBCD4_HUMAN	15.6116937571879	1	anticancer drugs paclitaxel
1	1_1	1_1_1	1	sp|O60346|PHLP1_HUMAN	15.0915327385256	1	anticancer drugs paclitaxel
1	1_1	1_1_1	1	sp|O60347|TBC12_HUMAN	15.0608583650082	1	anticancer drugs paclitaxel
1	1_1	1_1_1	1	sp|O60353|FZD6_HUMAN	17.0439025638753	1	anticancer drugs paclitaxel
1	1_1	1_1_1	1	sp|O60361|NDK8_HUMAN	18.3881747349163	1	anticancer drugs paclitaxel
1	1_1	1_1_1	1	sp|O60381|HBP1_HUMAN	14.3320700813705	1	anticancer drugs paclitaxel
1	1_1	1_1_1	1	sp|O60427|FADS1_HUMAN	17.5690577014177	1	anticancer drugs paclitaxel
1	1_1	1_1_1	1	sp|O60437|PEPL_HUMAN	18.0721318244537	1	anticancer drugs paclitaxel
1	1_1	1_1_1	1	sp|O60443|GSDME_HUMAN	14.9733804558336	1	anticancer drugs paclitaxel
1	1_1	1_1_1	1	sp|O60447|EVI5_HUMAN	15.6234372398214	1	anticancer drugs paclitaxel
1	1_1	1_1_1	1	sp|O60476|MA1A2_HUMAN	16.7162219982129	1	anticancer drugs paclitaxel
1	1_1	1_1_1	1	sp|O60487|MPZL2_HUMAN	17.2532681365029	1	anticancer drugs paclitaxel
1	1_1	1_1_1	1	sp|O60488|ACSL4_HUMAN	15.3493614622777	1	anticancer drugs paclitaxel
1	1_1	1_1_1	1	sp|O60493|SNX3_HUMAN	18.0496896941654	1	anticancer drugs paclitaxel
1	1_1	1_1_1	1	sp|O60499|STX10_HUMAN	16.42268629199	1	anticancer drugs paclitaxel
1	1_1	1_1_1	1	sp|O60502|OGA_HUMAN	17.7433186016493	1	anticancer drugs paclitaxel
1	1_1	1_1_1	1	sp|O60503|ADCY9_HUMAN	16.5206762930005	1	anticancer drugs paclitaxel
1	1_1	1_1_1	1	sp|O60504|VINEX_HUMAN	15.8469130024131	1	anticancer drugs paclitaxel
1	1_1	1_1_1	1	sp|O60506|HNRPQ_HUMAN	17.3801003905689	1	anticancer drugs paclitaxel
1	1_1	1_1_1	1	sp|O60507|TPST1_HUMAN	15.0847624272207	1	anticancer drugs paclitaxel
1	1_1	1_1_1	1	sp|O60508|PRP17_HUMAN	16.7490486723276	1	anticancer drugs paclitaxel
1	1_1	1_1_1	1	sp|O60512|B4GT3_HUMAN	16.2411222771711	1	anticancer drugs paclitaxel
1	1_1	1_1_1	1	sp|O60513|B4GT4_HUMAN	18.1136379273135	1	anticancer drugs paclitaxel
1	1_1	1_1_1	1	sp|O60518|RNBP6_HUMAN	16.2774496254027	1	anticancer drugs paclitaxel
1	1_1	1_1_1	1	sp|O60524|NEMF_HUMAN	17.7091767905576	1	anticancer drugs paclitaxel
1	1_1	1_1_1	1	sp|O60547|GMDS_HUMAN	18.0554774088477	1	anticancer drugs paclitaxel
1	1_1	1_1_1	1	sp|O60551|NMT2_HUMAN	17.8056401258255	1	anticancer drugs paclitaxel
1	1_1	1_1_1	1	sp|O60563|CCNT1_HUMAN	17.1052744613082	1	anticancer drugs paclitaxel
1	1_1	1_1_1	1	sp|O60566|BUB1B_HUMAN	16.3400710304732	1	anticancer drugs paclitaxel
1	1_1	1_1_1	1	sp|O60568|PLOD3_HUMAN	16.9698866799446	1	anticancer drugs paclitaxel
1	1_1	1_1_1	1	sp|O60573|IF4E2_HUMAN	17.1101679615077	1	anticancer drugs paclitaxel
1	1_1	1_1_1	1	sp|O60583|CCNT2_HUMAN	16.3411564237642	1	anticancer drugs paclitaxel
1	1_1	1_1_1	1	sp|O60602|TLR5_HUMAN	23.0809367914976	1	anticancer drugs paclitaxel
1	1_1	1_1_1	1	sp|O60610|DIAP1_HUMAN	17.6543007307948	1	anticancer drugs paclitaxel
1	1_1	1_1_1	1	sp|O60613|SEP15_HUMAN	17.1479807862219	1	anticancer drugs paclitaxel
1	1_1	1_1_1	1	sp|O60635|TSN1_HUMAN	15.3002929474742	1	anticancer drugs paclitaxel
1	1_1	1_1_1	1	sp|O60637|TSN3_HUMAN	16.042961805672	1	anticancer drugs paclitaxel
1	1_1	1_1_1	1	sp|O60645|EXOC3_HUMAN	17.1858909215658	1	anticancer drugs paclitaxel
1	1_1	1_1_1	1	sp|O60658|PDE8A_HUMAN	16.707031129276	1	anticancer drugs paclitaxel
1	1_1	1_1_1	1	sp|O60663|LMX1B_HUMAN	17.0199833880295	1	anticancer drugs paclitaxel
1	1_1	1_1_1	1	sp|O60664|PLIN3_HUMAN	17.2044957292173	1	anticancer drugs paclitaxel
1	1_1	1_1_1	1	sp|O60669|MOT2_HUMAN	18.4535782129393	1	anticancer drugs paclitaxel
1	1_1	1_1_1	1	sp|O60673|REV3L_HUMAN	16.4600485043929	1	anticancer drugs paclitaxel
1	1_1	1_1_1	1	sp|O60674|JAK2_HUMAN	16.0082703533206	1	anticancer drugs paclitaxel
1	1_1	1_1_1	1	sp|O60675|MAFK_HUMAN	17.3732212239941	1	anticancer drugs paclitaxel
1	1_1	1_1_1	1	sp|O60678|ANM3_HUMAN	16.6884134068369	1	anticancer drugs paclitaxel
1	1_1	1_1_1	1	sp|O60684|IMA7_HUMAN	16.955507211011	1	anticancer drugs paclitaxel
1	1_1	1_1_1	1	sp|O60701|UGDH_HUMAN	19.3378411373886	1	anticancer drugs paclitaxel
1	1_1	1_1_1	1	sp|O60716|CTND1_HUMAN	17.0474088864116	1	anticancer drugs paclitaxel
1	1_1	1_1_1	1	sp|O60725|ICMT_HUMAN	16.1927294271948	1	anticancer drugs paclitaxel
1	1_1	1_1_1	1	sp|O60739|EIF1B_HUMAN;sp|P41567|EIF1_HUMAN	17.682630877852	1	anticancer drugs paclitaxel
1	1_1	1_1_1	1	sp|O60749|SNX2_HUMAN	18.1521136008151	1	anticancer drugs paclitaxel
1	1_1	1_1_1	1	sp|O60762|DPM1_HUMAN	18.4529878614742	1	anticancer drugs paclitaxel
1	1_1	1_1_1	1	sp|O60763|USO1_HUMAN	17.2433630703602	1	anticancer drugs paclitaxel
1	1_1	1_1_1	1	sp|O60779|S19A2_HUMAN	15.9080582032223	1	anticancer drugs paclitaxel
1	1_1	1_1_1	1	sp|O60783|RT14_HUMAN	17.1351323071769	1	anticancer drugs paclitaxel
1	1_1	1_1_1	1	sp|O60784|TOM1_HUMAN	15.1597390280254	1	anticancer drugs paclitaxel
1	1_1	1_1_1	1	sp|O60825|F262_HUMAN	16.3364222498616	1	anticancer drugs paclitaxel
1	1_1	1_1_1	1	sp|O60826|CCD22_HUMAN	16.8404795029937	1	anticancer drugs paclitaxel
1	1_1	1_1_1	1	sp|O60828|PQBP1_HUMAN	17.13061215693	1	anticancer drugs paclitaxel
1	1_1	1_1_1	1	sp|O60830|TI17B_HUMAN	15.7553230731512	1	anticancer drugs paclitaxel
1	1_1	1_1_1	1	sp|O60831|PRAF2_HUMAN	16.7918986397553	1	anticancer drugs paclitaxel
1	1_1	1_1_1	1	sp|O60832|DKC1_HUMAN	17.1367422672255	1	anticancer drugs paclitaxel
1	1_1	1_1_1	1	sp|O60841|IF2P_HUMAN	17.3881805322033	1	anticancer drugs paclitaxel
1	1_1	1_1_1	1	sp|O60858|TRI13_HUMAN	15.5949747825111	1	anticancer drugs paclitaxel
1	1_1	1_1_1	1	sp|O60869|EDF1_HUMAN	19.4112709139464	1	anticancer drugs paclitaxel
1	1_1	1_1_1	1	sp|O60870|KIN17_HUMAN	16.2721709047831	1	anticancer drugs paclitaxel
1	1_1	1_1_1	1	sp|O60879|DIAP2_HUMAN	16.8244820510828	1	anticancer drugs paclitaxel
1	1_1	1_1_1	1	sp|O60884|DNJA2_HUMAN	18.0506353608911	1	anticancer drugs paclitaxel
1	1_1	1_1_1	1	sp|O60885|BRD4_HUMAN	17.4991532080143	1	anticancer drugs paclitaxel
1	1_1	1_1_1	1	sp|O60888|CUTA_HUMAN	16.5188100552321	1	anticancer drugs paclitaxel
1	1_1	1_1_1	1	sp|O60890|OPHN1_HUMAN	15.4356524197485	1	anticancer drugs paclitaxel
1	1_1	1_1_1	1	sp|O60906|NSMA_HUMAN	16.7734768695038	1	anticancer drugs paclitaxel
1	1_1	1_1_1	1	sp|O60907|TBL1X_HUMAN	16.4479334634583	1	anticancer drugs paclitaxel
1	1_1	1_1_1	1	sp|O60911|CATL2_HUMAN	15.4213753757437	1	anticancer drugs paclitaxel
1	1_1	1_1_1	1	sp|O60921|HUS1_HUMAN	16.8688817755488	1	anticancer drugs paclitaxel
1	1_1	1_1_1	1	sp|O60925|PFD1_HUMAN	18.9442566304129	1	anticancer drugs paclitaxel
1	1_1	1_1_1	1	sp|O60927|PP1RB_HUMAN	14.2304485360342	1	anticancer drugs paclitaxel
1	1_1	1_1_1	1	sp|O60930|RNH1_HUMAN	18.0398843252946	1	anticancer drugs paclitaxel
1	1_1	1_1_1	1	sp|O60934|NBN_HUMAN	16.8500169892524	1	anticancer drugs paclitaxel
1	1_1	1_1_1	1	sp|O60936|NOL3_HUMAN	16.3878133035478	1	anticancer drugs paclitaxel
1	1_1	1_1_1	1	sp|O60941|DTNB_HUMAN	16.2564096964229	1	anticancer drugs paclitaxel
1	1_1	1_1_1	1	sp|O60942|MCE1_HUMAN	17.5231548837525	1	anticancer drugs paclitaxel
1	1_1	1_1_1	1	sp|O75027|ABCB7_HUMAN	16.6282652111924	1	anticancer drugs paclitaxel
1	1_1	1_1_1	1	sp|O75030|MITF_HUMAN	19.6333089382436	1	anticancer drugs paclitaxel
1	1_1	1_1_1	1	sp|O75044|SRGP2_HUMAN	16.983037701149	1	anticancer drugs paclitaxel
1	1_1	1_1_1	1	sp|O75051|PLXA2_HUMAN	19.5840906483128	1	anticancer drugs paclitaxel
1	1_1	1_1_1	1	sp|O75052|CAPON_HUMAN	17.5983131474254	1	anticancer drugs paclitaxel
1	1_1	1_1_1	1	sp|O75054|IGSF3_HUMAN	16.7102666759396	1	anticancer drugs paclitaxel
1	1_1	1_1_1	1	sp|O75061|AUXI_HUMAN	14.5034416837196	1	anticancer drugs paclitaxel
1	1_1	1_1_1	1	sp|O75063|XYLK_HUMAN	17.1711501001355	1	anticancer drugs paclitaxel
1	1_1	1_1_1	1	sp|O75064|DEN4B_HUMAN	15.7144091107012	1	anticancer drugs paclitaxel
1	1_1	1_1_1	1	sp|O75071|EFC14_HUMAN	15.9054444187757	1	anticancer drugs paclitaxel
1	1_1	1_1_1	1	sp|O75072|FKTN_HUMAN	15.9995257730693	1	anticancer drugs paclitaxel
1	1_1	1_1_1	1	sp|O75081|MTG16_HUMAN	16.8995351153721	1	anticancer drugs paclitaxel
1	1_1	1_1_1	1	sp|O75083|WDR1_HUMAN	18.1793270361432	1	anticancer drugs paclitaxel
1	1_1	1_1_1	1	sp|O75110|ATP9A_HUMAN	17.6485025208281	1	anticancer drugs paclitaxel
1	1_1	1_1_1	1	sp|O75113|N4BP1_HUMAN	16.9563363975345	1	anticancer drugs paclitaxel
1	1_1	1_1_1	1	sp|O75116|ROCK2_HUMAN	17.6318538884545	1	anticancer drugs paclitaxel
1	1_1	1_1_1	1	sp|O75121|MFA3L_HUMAN;sp|P55082|MFAP3_HUMAN	17.2990538889782	1	anticancer drugs paclitaxel
1	1_1	1_1_1	1	sp|O75122|CLAP2_HUMAN	16.269935443634	1	anticancer drugs paclitaxel
1	1_1	1_1_1	1	sp|O75127|PTCD1_HUMAN	15.5264239609124	1	anticancer drugs paclitaxel
1	1_1	1_1_1	1	sp|O75128|COBL_HUMAN	16.6474438318853	1	anticancer drugs paclitaxel
1	1_1	1_1_1	1	sp|O75131|CPNE3_HUMAN	18.2693616318132	1	anticancer drugs paclitaxel
1	1_1	1_1_1	1	sp|O75132|ZBED4_HUMAN	17.4448456295036	1	anticancer drugs paclitaxel
1	1_1	1_1_1	1	sp|O75140|DEPD5_HUMAN	14.4000330258175	1	anticancer drugs paclitaxel
1	1_1	1_1_1	1	sp|O75143|ATG13_HUMAN	15.977571001502	1	anticancer drugs paclitaxel
1	1_1	1_1_1	1	sp|O75144|ICOSL_HUMAN	16.317596144497	1	anticancer drugs paclitaxel
1	1_1	1_1_1	1	sp|O75145|LIPA3_HUMAN	16.3297256152603	1	anticancer drugs paclitaxel
1	1_1	1_1_1	1	sp|O75146|HIP1R_HUMAN	17.3056475441292	1	anticancer drugs paclitaxel
1	1_1	1_1_1	1	sp|O75147|OBSL1_HUMAN	15.8064450904151	1	anticancer drugs paclitaxel
1	1_1	1_1_1	1	sp|O75150|BRE1B_HUMAN	17.1831463910778	1	anticancer drugs paclitaxel
1	1_1	1_1_1	1	sp|O75151|PHF2_HUMAN	17.0582814265065	1	anticancer drugs paclitaxel
1	1_1	1_1_1	1	sp|O75152|ZC11A_HUMAN	16.8858612468614	1	anticancer drugs paclitaxel
1	1_1	1_1_1	1	sp|O75153|CLU_HUMAN	16.5996820681744	1	anticancer drugs paclitaxel
1	1_1	1_1_1	1	sp|O75155|CAND2_HUMAN	14.6839270002206	1	anticancer drugs paclitaxel
1	1_1	1_1_1	1	sp|O75164|KDM4A_HUMAN	16.0041968531747	1	anticancer drugs paclitaxel
1	1_1	1_1_1	1	sp|O75165|DJC13_HUMAN	16.5859363487966	1	anticancer drugs paclitaxel
1	1_1	1_1_1	1	sp|O75167|PHAR2_HUMAN	16.5270462684928	1	anticancer drugs paclitaxel
1	1_1	1_1_1	1	sp|O75170|PP6R2_HUMAN	16.0092793119912	1	anticancer drugs paclitaxel
1	1_1	1_1_1	1	sp|O75175|CNOT3_HUMAN	17.6734142637525	1	anticancer drugs paclitaxel
1	1_1	1_1_1	1	sp|O75177|CREST_HUMAN	17.4940332790688	1	anticancer drugs paclitaxel
1	1_1	1_1_1	1	sp|O75179|ANR17_HUMAN	16.2296526121126	1	anticancer drugs paclitaxel
1	1_1	1_1_1	1	sp|O75182|SIN3B_HUMAN	16.0880555995556	1	anticancer drugs paclitaxel
1	1_1	1_1_1	1	sp|O75185|AT2C2_HUMAN	16.4688622206098	1	anticancer drugs paclitaxel
1	1_1	1_1_1	1	sp|O75190|DNJB6_HUMAN	16.8928332863015	1	anticancer drugs paclitaxel
1	1_1	1_1_1	1	sp|O75191|XYLB_HUMAN	16.1992108397114	1	anticancer drugs paclitaxel
1	1_1	1_1_1	1	sp|O75192|PX11A_HUMAN	18.5215402104562	1	anticancer drugs paclitaxel
1	1_1	1_1_1	1	sp|O75197|LRP5_HUMAN	19.1717914737273	1	anticancer drugs paclitaxel
1	1_1	1_1_1	1	sp|O75204|TM127_HUMAN	15.4492225724132	1	anticancer drugs paclitaxel
1	1_1	1_1_1	1	sp|O75208|COQ9_HUMAN	17.108548867057	1	anticancer drugs paclitaxel
1	1_1	1_1_1	1	sp|O75223|GGCT_HUMAN	18.9651552611792	1	anticancer drugs paclitaxel
1	1_1	1_1_1	1	sp|O75251|NDUS7_HUMAN	16.9641512961727	1	anticancer drugs paclitaxel
1	1_1	1_1_1	1	sp|O75298|RTN2_HUMAN	17.7229436573206	1	anticancer drugs paclitaxel
1	1_1	1_1_1	1	sp|O75306|NDUS2_HUMAN	16.4091226023333	1	anticancer drugs paclitaxel
1	1_1	1_1_1	1	sp|O75312|ZPR1_HUMAN	16.2155690022898	1	anticancer drugs paclitaxel
1	1_1	1_1_1	1	sp|O75317|UBP12_HUMAN	16.1651949502422	1	anticancer drugs paclitaxel
1	1_1	1_1_1	1	sp|O75319|DUS11_HUMAN	15.6046391577547	1	anticancer drugs paclitaxel
1	1_1	1_1_1	1	sp|O75323|NIPS2_HUMAN	17.5597175417526	1	anticancer drugs paclitaxel
1	1_1	1_1_1	1	sp|O75326|SEM7A_HUMAN	14.8255300066	1	anticancer drugs paclitaxel
1	1_1	1_1_1	1	sp|O75330|HMMR_HUMAN	16.5299891273323	1	anticancer drugs paclitaxel
1	1_1	1_1_1	1	sp|O75334|LIPA2_HUMAN	16.1092682997187	1	anticancer drugs paclitaxel
1	1_1	1_1_1	1	sp|O75335|LIPA4_HUMAN	15.6854574176665	1	anticancer drugs paclitaxel
1	1_1	1_1_1	1	sp|O75340|PDCD6_HUMAN	17.9956372590193	1	anticancer drugs paclitaxel
1	1_1	1_1_1	1	sp|O75346|ZN253_HUMAN	18.0168957782028	1	anticancer drugs paclitaxel
1	1_1	1_1_1	1	sp|O75347|TBCA_HUMAN	18.5236151489248	1	anticancer drugs paclitaxel
1	1_1	1_1_1	1	sp|O75348|VATG1_HUMAN	17.4222061972584	1	anticancer drugs paclitaxel
1	1_1	1_1_1	1	sp|O75351|VPS4B_HUMAN	17.2426324924694	1	anticancer drugs paclitaxel
1	1_1	1_1_1	1	sp|O75352|MPU1_HUMAN	17.5634061674652	1	anticancer drugs paclitaxel
1	1_1	1_1_1	1	sp|O75354|ENTP6_HUMAN	17.2459561166546	1	anticancer drugs paclitaxel
1	1_1	1_1_1	1	sp|O75356|ENTP5_HUMAN	16.6627550697313	1	anticancer drugs paclitaxel
1	1_1	1_1_1	1	sp|O75362|ZN217_HUMAN	16.7730585687362	1	anticancer drugs paclitaxel
1	1_1	1_1_1	1	sp|O75363|BCAS1_HUMAN	15.1876331568469	1	anticancer drugs paclitaxel
1	1_1	1_1_1	1	sp|O75365|TP4A3_HUMAN	15.2002737709525	1	anticancer drugs paclitaxel
1	1_1	1_1_1	1	sp|O75367|H2AY_HUMAN	17.9781993100351	1	anticancer drugs paclitaxel
1	1_1	1_1_1	1	sp|O75368|SH3L1_HUMAN	18.068575108365	1	anticancer drugs paclitaxel
1	1_1	1_1_1	1	sp|O75369|FLNB_HUMAN	17.0673195749657	1	anticancer drugs paclitaxel
1	1_1	1_1_1	1	sp|O75376|NCOR1_HUMAN	16.4465925366293	1	anticancer drugs paclitaxel
1	1_1	1_1_1	1	sp|O75379|VAMP4_HUMAN	15.6801027776925	1	anticancer drugs paclitaxel
1	1_1	1_1_1	1	sp|O75380|NDUS6_HUMAN	16.6060498901417	1	anticancer drugs paclitaxel
1	1_1	1_1_1	1	sp|O75381|PEX14_HUMAN	17.6500708623465	1	anticancer drugs paclitaxel
1	1_1	1_1_1	1	sp|O75382|TRIM3_HUMAN	16.6252515258751	1	anticancer drugs paclitaxel
1	1_1	1_1_1	1	sp|O75385|ULK1_HUMAN	14.3333286545001	1	anticancer drugs paclitaxel
1	1_1	1_1_1	1	sp|O75386|TULP3_HUMAN	17.0088670012335	1	anticancer drugs paclitaxel
1	1_1	1_1_1	1	sp|O75387|LAT3_HUMAN	16.3996422144521	1	anticancer drugs paclitaxel
1	1_1	1_1_1	1	sp|O75390|CISY_HUMAN	18.7316383826232	1	anticancer drugs paclitaxel
1	1_1	1_1_1	1	sp|O75391|SPAG7_HUMAN	16.6571092428715	1	anticancer drugs paclitaxel
1	1_1	1_1_1	1	sp|O75394|RM33_HUMAN	16.0346949423539	1	anticancer drugs paclitaxel
1	1_1	1_1_1	1	sp|O75396|SC22B_HUMAN	18.2593421598879	1	anticancer drugs paclitaxel
1	1_1	1_1_1	1	sp|O75398|DEAF1_HUMAN	16.3688596712365	1	anticancer drugs paclitaxel
1	1_1	1_1_1	1	sp|O75400|PR40A_HUMAN	17.1467507852683	1	anticancer drugs paclitaxel
1	1_1	1_1_1	1	sp|O75410|TACC1_HUMAN	14.9792572579696	1	anticancer drugs paclitaxel
1	1_1	1_1_1	1	sp|O75414|NDK6_HUMAN	16.2545731809962	1	anticancer drugs paclitaxel
1	1_1	1_1_1	1	sp|O75419|CDC45_HUMAN	16.7072633925015	1	anticancer drugs paclitaxel
1	1_1	1_1_1	1	sp|O75420|GGYF1_HUMAN	14.7452823509397	1	anticancer drugs paclitaxel
1	1_1	1_1_1	1	sp|O75425|MSPD3_HUMAN	14.6835314363164	1	anticancer drugs paclitaxel
1	1_1	1_1_1	1	sp|O75427|LRCH4_HUMAN	16.1726562918611	1	anticancer drugs paclitaxel
1	1_1	1_1_1	1	sp|O75431|MTX2_HUMAN	16.8161007876172	1	anticancer drugs paclitaxel
1	1_1	1_1_1	1	sp|O75436|VP26A_HUMAN	16.5339200842684	1	anticancer drugs paclitaxel
1	1_1	1_1_1	1	sp|O75438|NDUB1_HUMAN	17.0400826004411	1	anticancer drugs paclitaxel
1	1_1	1_1_1	1	sp|O75439|MPPB_HUMAN	17.7767662298941	1	anticancer drugs paclitaxel
1	1_1	1_1_1	1	sp|O75446|SAP30_HUMAN	16.3688455340128	1	anticancer drugs paclitaxel
1	1_1	1_1_1	1	sp|O75448|MED24_HUMAN	15.8775930965518	1	anticancer drugs paclitaxel
1	1_1	1_1_1	1	sp|O75449|KTNA1_HUMAN	16.5717423585602	1	anticancer drugs paclitaxel
1	1_1	1_1_1	1	sp|O75452|RDH16_HUMAN	19.4732902043126	1	anticancer drugs paclitaxel
1	1_1	1_1_1	1	sp|O75460|ERN1_HUMAN	16.5520106822546	1	anticancer drugs paclitaxel
1	1_1	1_1_1	1	sp|O75461|E2F6_HUMAN	16.6998722105559	1	anticancer drugs paclitaxel
1	1_1	1_1_1	1	sp|O75462|CRLF1_HUMAN	15.9592186524851	1	anticancer drugs paclitaxel
1	1_1	1_1_1	1	sp|O75467|Z324A_HUMAN	14.9124989134114	1	anticancer drugs paclitaxel
1	1_1	1_1_1	1	sp|O75473|LGR5_HUMAN	15.4638519744411	1	anticancer drugs paclitaxel
1	1_1	1_1_1	1	sp|O75475|PSIP1_HUMAN	16.82911447171	1	anticancer drugs paclitaxel
1	1_1	1_1_1	1	sp|O75477|ERLN1_HUMAN	17.5575350823898	1	anticancer drugs paclitaxel
1	1_1	1_1_1	1	sp|O75486|SUPT3_HUMAN	15.3459262422994	1	anticancer drugs paclitaxel
1	1_1	1_1_1	1	sp|O75487|GPC4_HUMAN	17.8904551264781	1	anticancer drugs paclitaxel
1	1_1	1_1_1	1	sp|O75489|NDUS3_HUMAN	17.8114959576689	1	anticancer drugs paclitaxel
1	1_1	1_1_1	1	sp|O75494|SRS10_HUMAN	17.3930904741036	1	anticancer drugs paclitaxel
1	1_1	1_1_1	1	sp|O75496|GEMI_HUMAN	18.5773976762762	1	anticancer drugs paclitaxel
1	1_1	1_1_1	1	sp|O75503|CLN5_HUMAN	15.3750879342742	1	anticancer drugs paclitaxel
1	1_1	1_1_1	1	sp|O75506|HSBP1_HUMAN	17.2774037517226	1	anticancer drugs paclitaxel
1	1_1	1_1_1	1	sp|O75521|ECI2_HUMAN	15.5509816446668	1	anticancer drugs paclitaxel
1	1_1	1_1_1	1	sp|O75525|KHDR3_HUMAN	16.3881609608166	1	anticancer drugs paclitaxel
1	1_1	1_1_1	1	sp|O75526|RMXL2_HUMAN	16.8130325462354	1	anticancer drugs paclitaxel
1	1_1	1_1_1	1	sp|O75528|TADA3_HUMAN	15.4099958444368	1	anticancer drugs paclitaxel
1	1_1	1_1_1	1	sp|O75529|TAF5L_HUMAN	17.1578469389364	1	anticancer drugs paclitaxel
1	1_1	1_1_1	1	sp|O75530|EED_HUMAN	16.517123446409	1	anticancer drugs paclitaxel
1	1_1	1_1_1	1	sp|O75531|BAF_HUMAN	17.8436052702396	1	anticancer drugs paclitaxel
1	1_1	1_1_1	1	sp|O75533|SF3B1_HUMAN	16.8857063075614	1	anticancer drugs paclitaxel
1	1_1	1_1_1	1	sp|O75534|CSDE1_HUMAN	17.2505323335008	1	anticancer drugs paclitaxel
1	1_1	1_1_1	1	sp|O75554|WBP4_HUMAN	16.2309210636499	1	anticancer drugs paclitaxel
1	1_1	1_1_1	1	sp|O75563|SKAP2_HUMAN	17.8294297054084	1	anticancer drugs paclitaxel
1	1_1	1_1_1	1	sp|O75569|PRKRA_HUMAN	17.1298010138411	1	anticancer drugs paclitaxel
1	1_1	1_1_1	1	sp|O75570|RF1M_HUMAN	15.6011835970142	1	anticancer drugs paclitaxel
1	1_1	1_1_1	1	sp|O75575|RPC9_HUMAN	17.2527031518557	1	anticancer drugs paclitaxel
1	1_1	1_1_1	1	sp|O75582|KS6A5_HUMAN	16.7065788694814	1	anticancer drugs paclitaxel
1	1_1	1_1_1	1	sp|O75586|MED6_HUMAN	16.7904291865608	1	anticancer drugs paclitaxel
1	1_1	1_1_1	1	sp|O75592|MYCB2_HUMAN	16.4960414282909	1	anticancer drugs paclitaxel
1	1_1	1_1_1	1	sp|O75596|CLC3A_HUMAN	15.0292904244869	1	anticancer drugs paclitaxel
1	1_1	1_1_1	1	sp|O75600|KBL_HUMAN	16.3904934636109	1	anticancer drugs paclitaxel
1	1_1	1_1_1	1	sp|O75607|NPM3_HUMAN	15.0223404466445	1	anticancer drugs paclitaxel
1	1_1	1_1_1	1	sp|O75608|LYPA1_HUMAN	16.6084010290831	1	anticancer drugs paclitaxel
1	1_1	1_1_1	1	sp|O75616|ERAL1_HUMAN	16.0284406220716	1	anticancer drugs paclitaxel
1	1_1	1_1_1	1	sp|O75618|DEDD_HUMAN	17.5645549110155	1	anticancer drugs paclitaxel
1	1_1	1_1_1	1	sp|O75629|CREG1_HUMAN	17.5478164339697	1	anticancer drugs paclitaxel
1	1_1	1_1_1	1	sp|O75643|U520_HUMAN	17.1300551791111	1	anticancer drugs paclitaxel
1	1_1	1_1_1	1	sp|O75648|MTU1_HUMAN	16.5831646912898	1	anticancer drugs paclitaxel
1	1_1	1_1_1	1	sp|O75663|TIPRL_HUMAN	18.0580003812938	1	anticancer drugs paclitaxel
1	1_1	1_1_1	1	sp|O75665|OFD1_HUMAN	17.3518258360388	1	anticancer drugs paclitaxel
1	1_1	1_1_1	1	sp|O75674|TM1L1_HUMAN	17.0340659509274	1	anticancer drugs paclitaxel
1	1_1	1_1_1	1	sp|O75676|KS6A4_HUMAN	16.8910211087523	1	anticancer drugs paclitaxel
1	1_1	1_1_1	1	sp|O75683|SURF6_HUMAN	18.3655985879053	1	anticancer drugs paclitaxel
1	1_1	1_1_1	1	sp|O75688|PPM1B_HUMAN	16.745639447016	1	anticancer drugs paclitaxel
1	1_1	1_1_1	1	sp|O75689|ADAP1_HUMAN	17.5296126512149	1	anticancer drugs paclitaxel
1	1_1	1_1_1	1	sp|O75691|UTP20_HUMAN	16.4231170683536	1	anticancer drugs paclitaxel
1	1_1	1_1_1	1	sp|O75694|NU155_HUMAN	16.5576257030113	1	anticancer drugs paclitaxel
1	1_1	1_1_1	1	sp|O75695|XRP2_HUMAN	17.0862030107747	1	anticancer drugs paclitaxel
1	1_1	1_1_1	1	sp|O75716|STK16_HUMAN	16.4467975951536	1	anticancer drugs paclitaxel
1	1_1	1_1_1	1	sp|O75717|WDHD1_HUMAN	16.4326992824294	1	anticancer drugs paclitaxel
1	1_1	1_1_1	1	sp|O75718|CRTAP_HUMAN	16.9420658933739	1	anticancer drugs paclitaxel
1	1_1	1_1_1	1	sp|O75746|S2512_HUMAN	16.2837949643681	1	anticancer drugs paclitaxel
1	1_1	1_1_1	1	sp|O75752|B3GL1_HUMAN	17.9304036843304	1	anticancer drugs paclitaxel
1	1_1	1_1_1	1	sp|O75764|TCEA3_HUMAN	16.5876706327492	1	anticancer drugs paclitaxel
1	1_1	1_1_1	1	sp|O75781|PALM_HUMAN	17.8790081254841	1	anticancer drugs paclitaxel
1	1_1	1_1_1	1	sp|O75787|RENR_HUMAN	17.2477669886756	1	anticancer drugs paclitaxel
1	1_1	1_1_1	1	sp|O75792|RNH2A_HUMAN	17.4360428316353	1	anticancer drugs paclitaxel
1	1_1	1_1_1	1	sp|O75794|CD123_HUMAN	16.4182013352827	1	anticancer drugs paclitaxel
1	1_1	1_1_1	1	sp|O75808|CAN15_HUMAN	16.1703195717236	1	anticancer drugs paclitaxel
1	1_1	1_1_1	1	sp|O75815|BCAR3_HUMAN	15.4425883432327	1	anticancer drugs paclitaxel
1	1_1	1_1_1	1	sp|O75817|POP7_HUMAN	18.0148261257237	1	anticancer drugs paclitaxel
1	1_1	1_1_1	1	sp|O75818|RPP40_HUMAN	15.6022492274453	1	anticancer drugs paclitaxel
1	1_1	1_1_1	1	sp|O75821|EIF3G_HUMAN	16.7517184630332	1	anticancer drugs paclitaxel
1	1_1	1_1_1	1	sp|O75822|EIF3J_HUMAN	17.3081497862792	1	anticancer drugs paclitaxel
1	1_1	1_1_1	1	sp|O75828|CBR3_HUMAN	17.117215379847	1	anticancer drugs paclitaxel
1	1_1	1_1_1	1	sp|O75832|PSD10_HUMAN	17.0249774831465	1	anticancer drugs paclitaxel
1	1_1	1_1_1	1	sp|O75843|AP1G2_HUMAN	17.1057439511496	1	anticancer drugs paclitaxel
1	1_1	1_1_1	1	sp|O75844|FACE1_HUMAN	17.8077351923293	1	anticancer drugs paclitaxel
1	1_1	1_1_1	1	sp|O75845|SC5D_HUMAN	18.040681212304	1	anticancer drugs paclitaxel
1	1_1	1_1_1	1	sp|O75864|PPR37_HUMAN	16.8737626815725	1	anticancer drugs paclitaxel
1	1_1	1_1_1	1	sp|O75874|IDHC_HUMAN	17.817864471575	1	anticancer drugs paclitaxel
1	1_1	1_1_1	1	sp|O75879|GATB_HUMAN	16.5327070318131	1	anticancer drugs paclitaxel
1	1_1	1_1_1	1	sp|O75880|SCO1_HUMAN	18.3928719364468	1	anticancer drugs paclitaxel
1	1_1	1_1_1	1	sp|O75882|ATRN_HUMAN	17.1623346624802	1	anticancer drugs paclitaxel
1	1_1	1_1_1	1	sp|O75884|RBBP9_HUMAN	17.1148608542166	1	anticancer drugs paclitaxel
1	1_1	1_1_1	1	sp|O75886|STAM2_HUMAN	17.0049015753114	1	anticancer drugs paclitaxel
1	1_1	1_1_1	1	sp|O75891|AL1L1_HUMAN	20.8223926829013	1	anticancer drugs paclitaxel
1	1_1	1_1_1	1	sp|O75907|DGAT1_HUMAN	15.5611680419658	1	anticancer drugs paclitaxel
1	1_1	1_1_1	1	sp|O75909|CCNK_HUMAN	15.7965036216435	1	anticancer drugs paclitaxel
1	1_1	1_1_1	1	sp|O75911|DHRS3_HUMAN	16.8710801258941	1	anticancer drugs paclitaxel
1	1_1	1_1_1	1	sp|O75912|DGKI_HUMAN	16.162848668425	1	anticancer drugs paclitaxel
1	1_1	1_1_1	1	sp|O75915|PRAF3_HUMAN	15.977953631487	1	anticancer drugs paclitaxel
1	1_1	1_1_1	1	sp|O75923|DYSF_HUMAN	15.0649730031772	1	anticancer drugs paclitaxel
1	1_1	1_1_1	1	sp|O75925|PIAS1_HUMAN	14.9653774238808	1	anticancer drugs paclitaxel
1	1_1	1_1_1	1	sp|O75928|PIAS2_HUMAN	15.7296789570318	1	anticancer drugs paclitaxel
1	1_1	1_1_1	1	sp|O75934|SPF27_HUMAN	16.98620467213	1	anticancer drugs paclitaxel
1	1_1	1_1_1	1	sp|O75935|DCTN3_HUMAN	18.1357031578164	1	anticancer drugs paclitaxel
1	1_1	1_1_1	1	sp|O75937|DNJC8_HUMAN	17.3616481863928	1	anticancer drugs paclitaxel
1	1_1	1_1_1	1	sp|O75940|SPF30_HUMAN	16.3755069801818	1	anticancer drugs paclitaxel
1	1_1	1_1_1	1	sp|O75943|RAD17_HUMAN	16.6470903153619	1	anticancer drugs paclitaxel
1	1_1	1_1_1	1	sp|O75947|ATP5H_HUMAN	18.9403472537587	1	anticancer drugs paclitaxel
1	1_1	1_1_1	1	sp|O75953|DNJB5_HUMAN	15.3565195449188	1	anticancer drugs paclitaxel
1	1_1	1_1_1	1	sp|O75954|TSN9_HUMAN	16.6831739430451	1	anticancer drugs paclitaxel
1	1_1	1_1_1	1	sp|O75955|FLOT1_HUMAN	17.6389706556487	1	anticancer drugs paclitaxel
1	1_1	1_1_1	1	sp|O75962|TRIO_HUMAN	15.8145527025965	1	anticancer drugs paclitaxel
1	1_1	1_1_1	1	sp|O75964|ATP5L_HUMAN	18.3242901953801	1	anticancer drugs paclitaxel
1	1_1	1_1_1	1	sp|O75970|MPDZ_HUMAN	16.6594011921763	1	anticancer drugs paclitaxel
1	1_1	1_1_1	1	sp|O75976|CBPD_HUMAN	17.1602180152722	1	anticancer drugs paclitaxel
1	1_1	1_1_1	1	sp|O76003|GLRX3_HUMAN	18.3331051822081	1	anticancer drugs paclitaxel
1	1_1	1_1_1	1	sp|O76021|RL1D1_HUMAN	17.9954630406952	1	anticancer drugs paclitaxel
1	1_1	1_1_1	1	sp|O76024|WFS1_HUMAN	17.27914278451	1	anticancer drugs paclitaxel
1	1_1	1_1_1	1	sp|O76027|ANXA9_HUMAN	17.2799661577575	1	anticancer drugs paclitaxel
1	1_1	1_1_1	1	sp|O76031|CLPX_HUMAN	17.1084171107765	1	anticancer drugs paclitaxel
1	1_1	1_1_1	1	sp|O76039|CDKL5_HUMAN	19.0882903368538	1	anticancer drugs paclitaxel
1	1_1	1_1_1	1	sp|O76041|NEBL_HUMAN	14.9748291097355	1	anticancer drugs paclitaxel
1	1_1	1_1_1	1	sp|O76054|S14L2_HUMAN	15.8147062182086	1	anticancer drugs paclitaxel
1	1_1	1_1_1	1	sp|O76061|STC2_HUMAN	18.3240540978431	1	anticancer drugs paclitaxel
1	1_1	1_1_1	1	sp|O76062|ERG24_HUMAN	18.7468769228815	1	anticancer drugs paclitaxel
1	1_1	1_1_1	1	sp|O76071|CIAO1_HUMAN	16.0074608600344	1	anticancer drugs paclitaxel
1	1_1	1_1_1	1	sp|O76074|PDE5A_HUMAN	16.8920761271243	1	anticancer drugs paclitaxel
1	1_1	1_1_1	1	sp|O76075|DFFB_HUMAN	15.4050537129413	1	anticancer drugs paclitaxel
1	1_1	1_1_1	1	sp|O76080|ZFAN5_HUMAN	15.6806992405582	1	anticancer drugs paclitaxel
1	1_1	1_1_1	1	sp|O76082|S22A5_HUMAN	15.7213529393254	1	anticancer drugs paclitaxel
1	1_1	1_1_1	1	sp|O76094|SRP72_HUMAN	17.6428261611062	1	anticancer drugs paclitaxel
1	1_1	1_1_1	1	sp|O76095|JTB_HUMAN	18.7973319743853	1	anticancer drugs paclitaxel
1	1_1	1_1_1	1	sp|O77932|DXO_HUMAN	15.1886323373949	1	anticancer drugs paclitaxel
1	1_1	1_1_1	1	sp|O94760|DDAH1_HUMAN	17.151859079139	1	anticancer drugs paclitaxel
1	1_1	1_1_1	1	sp|O94761|RECQ4_HUMAN	16.1642267944541	1	anticancer drugs paclitaxel
1	1_1	1_1_1	1	sp|O94762|RECQ5_HUMAN	16.5759890660487	1	anticancer drugs paclitaxel
1	1_1	1_1_1	1	sp|O94763|RMP_HUMAN	16.0456045135721	1	anticancer drugs paclitaxel
1	1_1	1_1_1	1	sp|O94766|B3GA3_HUMAN	16.197711464863	1	anticancer drugs paclitaxel
1	1_1	1_1_1	1	sp|O94776|MTA2_HUMAN	17.1203599912919	1	anticancer drugs paclitaxel
1	1_1	1_1_1	1	sp|O94804|STK10_HUMAN	17.3543014022908	1	anticancer drugs paclitaxel
1	1_1	1_1_1	1	sp|O94805|ACL6B_HUMAN	15.9471353176536	1	anticancer drugs paclitaxel
1	1_1	1_1_1	1	sp|O94806|KPCD3_HUMAN	15.8246747862752	1	anticancer drugs paclitaxel
1	1_1	1_1_1	1	sp|O94808|GFPT2_HUMAN	16.6887532123899	1	anticancer drugs paclitaxel
1	1_1	1_1_1	1	sp|O94817|ATG12_HUMAN	18.8004224294063	1	anticancer drugs paclitaxel
1	1_1	1_1_1	1	sp|O94819|KBTBB_HUMAN	16.8282598964896	1	anticancer drugs paclitaxel
1	1_1	1_1_1	1	sp|O94822|LTN1_HUMAN	16.2191088453755	1	anticancer drugs paclitaxel
1	1_1	1_1_1	1	sp|O94823|AT10B_HUMAN	17.5844580844188	1	anticancer drugs paclitaxel
1	1_1	1_1_1	1	sp|O94826|TOM70_HUMAN	16.7982090417587	1	anticancer drugs paclitaxel
1	1_1	1_1_1	1	sp|O94829|IPO13_HUMAN	17.4041832748207	1	anticancer drugs paclitaxel
1	1_1	1_1_1	1	sp|O94830|DDHD2_HUMAN	15.5067826936652	1	anticancer drugs paclitaxel
1	1_1	1_1_1	1	sp|O94832|MYO1D_HUMAN	17.3284343509273	1	anticancer drugs paclitaxel
1	1_1	1_1_1	1	sp|O94842|TOX4_HUMAN	16.4513652269786	1	anticancer drugs paclitaxel
1	1_1	1_1_1	1	sp|O94851|MICA2_HUMAN	16.3708186310774	1	anticancer drugs paclitaxel
1	1_1	1_1_1	1	sp|O94854|K0754_HUMAN	16.9901305083695	1	anticancer drugs paclitaxel
1	1_1	1_1_1	1	sp|O94855|SC24D_HUMAN	17.4596387150329	1	anticancer drugs paclitaxel
1	1_1	1_1_1	1	sp|O94864|ST65G_HUMAN	16.9846008209491	1	anticancer drugs paclitaxel
1	1_1	1_1_1	1	sp|O94874|UFL1_HUMAN	17.7364960505855	1	anticancer drugs paclitaxel
1	1_1	1_1_1	1	sp|O94876|TMCC1_HUMAN	16.5268965317731	1	anticancer drugs paclitaxel
1	1_1	1_1_1	1	sp|O94880|PHF14_HUMAN	16.7633791011248	1	anticancer drugs paclitaxel
1	1_1	1_1_1	1	sp|O94886|CSCL1_HUMAN	16.8791794028672	1	anticancer drugs paclitaxel
1	1_1	1_1_1	1	sp|O94887|FARP2_HUMAN	16.1758076267302	1	anticancer drugs paclitaxel
1	1_1	1_1_1	1	sp|O94888|UBXN7_HUMAN	17.0292806829678	1	anticancer drugs paclitaxel
1	1_1	1_1_1	1	sp|O94889|KLH18_HUMAN	17.4841822103677	1	anticancer drugs paclitaxel
1	1_1	1_1_1	1	sp|O94892|ZN432_HUMAN	18.2726476160838	1	anticancer drugs paclitaxel
1	1_1	1_1_1	1	sp|O94898|LRIG2_HUMAN	13.2128019846651	1	anticancer drugs paclitaxel
1	1_1	1_1_1	1	sp|O94900|TOX_HUMAN	19.2700151298466	1	anticancer drugs paclitaxel
1	1_1	1_1_1	1	sp|O94901|SUN1_HUMAN	16.6497556137299	1	anticancer drugs paclitaxel
1	1_1	1_1_1	1	sp|O94903|PLPHP_HUMAN	17.6866819161467	1	anticancer drugs paclitaxel
1	1_1	1_1_1	1	sp|O94905|ERLN2_HUMAN	17.572945970644	1	anticancer drugs paclitaxel
1	1_1	1_1_1	1	sp|O94906|PRP6_HUMAN	17.4809688483223	1	anticancer drugs paclitaxel
1	1_1	1_1_1	1	sp|O94907|DKK1_HUMAN	18.3198354598559	1	anticancer drugs paclitaxel
1	1_1	1_1_1	1	sp|O94910|AGRL1_HUMAN	16.2032494212457	1	anticancer drugs paclitaxel
1	1_1	1_1_1	1	sp|O94913|PCF11_HUMAN	16.2583964465354	1	anticancer drugs paclitaxel
1	1_1	1_1_1	1	sp|O94915|FRYL_HUMAN	16.9156937497166	1	anticancer drugs paclitaxel
1	1_1	1_1_1	1	sp|O94916|NFAT5_HUMAN	16.2269248605241	1	anticancer drugs paclitaxel
1	1_1	1_1_1	1	sp|O94919|ENDD1_HUMAN	16.9575718987707	1	anticancer drugs paclitaxel
1	1_1	1_1_1	1	sp|O94921|CDK14_HUMAN	17.0478993866261	1	anticancer drugs paclitaxel
1	1_1	1_1_1	1	sp|O94923|GLCE_HUMAN	16.7270463671107	1	anticancer drugs paclitaxel
1	1_1	1_1_1	1	sp|O94925|GLSK_HUMAN	16.1427066236234	1	anticancer drugs paclitaxel
1	1_1	1_1_1	1	sp|O94927|HAUS5_HUMAN	17.0458851120098	1	anticancer drugs paclitaxel
1	1_1	1_1_1	1	sp|O94941|RNF37_HUMAN	16.2253737248731	1	anticancer drugs paclitaxel
1	1_1	1_1_1	1	sp|O94952|FBX21_HUMAN	16.4693996725997	1	anticancer drugs paclitaxel
1	1_1	1_1_1	1	sp|O94953|KDM4B_HUMAN	15.13950185446	1	anticancer drugs paclitaxel
1	1_1	1_1_1	1	sp|O94955|RHBT3_HUMAN	16.274190113823	1	anticancer drugs paclitaxel
1	1_1	1_1_1	1	sp|O94964|SOGA1_HUMAN	16.9116031389636	1	anticancer drugs paclitaxel
1	1_1	1_1_1	1	sp|O94966|UBP19_HUMAN	16.330416521655	1	anticancer drugs paclitaxel
1	1_1	1_1_1	1	sp|O94967|WDR47_HUMAN	16.8022940975903	1	anticancer drugs paclitaxel
1	1_1	1_1_1	1	sp|O94972|TRI37_HUMAN	15.8692562339609	1	anticancer drugs paclitaxel
1	1_1	1_1_1	1	sp|O94973|AP2A2_HUMAN	16.8541728059062	1	anticancer drugs paclitaxel
1	1_1	1_1_1	1	sp|O94979|SC31A_HUMAN	17.493141120457	1	anticancer drugs paclitaxel
1	1_1	1_1_1	1	sp|O94985|CSTN1_HUMAN	16.4888794650554	1	anticancer drugs paclitaxel
1	1_1	1_1_1	1	sp|O94986|CE152_HUMAN	16.4057908566126	1	anticancer drugs paclitaxel
1	1_1	1_1_1	1	sp|O94992|HEXI1_HUMAN	15.6956905022906	1	anticancer drugs paclitaxel
1	1_1	1_1_1	1	sp|O95025|SEM3D_HUMAN	15.5392009899962	1	anticancer drugs paclitaxel
1	1_1	1_1_1	1	sp|O95049|ZO3_HUMAN	17.2091219014823	1	anticancer drugs paclitaxel
1	1_1	1_1_1	1	sp|O95057|DIRA1_HUMAN	20.8992743359634	1	anticancer drugs paclitaxel
1	1_1	1_1_1	1	sp|O95059|RPP14_HUMAN	16.1473494901907	1	anticancer drugs paclitaxel
1	1_1	1_1_1	1	sp|O95067|CCNB2_HUMAN	17.3135575365671	1	anticancer drugs paclitaxel
1	1_1	1_1_1	1	sp|O95070|YIF1A_HUMAN	17.6080756483475	1	anticancer drugs paclitaxel
1	1_1	1_1_1	1	sp|O95071|UBR5_HUMAN	16.7250293051483	1	anticancer drugs paclitaxel
1	1_1	1_1_1	1	sp|O95081|AGFG2_HUMAN	15.5353756437241	1	anticancer drugs paclitaxel
1	1_1	1_1_1	1	sp|O95084|PRS23_HUMAN	16.2202048686687	1	anticancer drugs paclitaxel
1	1_1	1_1_1	1	sp|O95104|SCAF4_HUMAN	17.125012184257	1	anticancer drugs paclitaxel
1	1_1	1_1_1	1	sp|O95125|ZN202_HUMAN	16.8162628059283	1	anticancer drugs paclitaxel
1	1_1	1_1_1	1	sp|O95139|NDUB6_HUMAN	16.8809248303408	1	anticancer drugs paclitaxel
1	1_1	1_1_1	1	sp|O95140|MFN2_HUMAN	16.6861928893147	1	anticancer drugs paclitaxel
1	1_1	1_1_1	1	sp|O95147|DUS14_HUMAN	14.8996023913084	1	anticancer drugs paclitaxel
1	1_1	1_1_1	1	sp|O95149|SPN1_HUMAN	16.5181587023507	1	anticancer drugs paclitaxel
1	1_1	1_1_1	1	sp|O95155|UBE4B_HUMAN	16.3424577958812	1	anticancer drugs paclitaxel
1	1_1	1_1_1	1	sp|O95159|ZFPL1_HUMAN	17.043357602586	1	anticancer drugs paclitaxel
1	1_1	1_1_1	1	sp|O95163|ELP1_HUMAN	17.0848631206074	1	anticancer drugs paclitaxel
1	1_1	1_1_1	1	sp|O95164|UBL3_HUMAN	15.2750938850432	1	anticancer drugs paclitaxel
1	1_1	1_1_1	1	sp|O95166|GBRAP_HUMAN	18.7124335576331	1	anticancer drugs paclitaxel
1	1_1	1_1_1	1	sp|O95167|NDUA3_HUMAN	15.2938181222996	1	anticancer drugs paclitaxel
1	1_1	1_1_1	1	sp|O95168|NDUB4_HUMAN	17.1502576614067	1	anticancer drugs paclitaxel
1	1_1	1_1_1	1	sp|O95169|NDUB8_HUMAN	16.7222918096308	1	anticancer drugs paclitaxel
1	1_1	1_1_1	1	sp|O95182|NDUA7_HUMAN	17.0534004151633	1	anticancer drugs paclitaxel
1	1_1	1_1_1	1	sp|O95183|VAMP5_HUMAN	16.6339563545095	1	anticancer drugs paclitaxel
1	1_1	1_1_1	1	sp|O95197|RTN3_HUMAN	17.1679110545831	1	anticancer drugs paclitaxel
1	1_1	1_1_1	1	sp|O95201|ZN205_HUMAN	14.0197884313524	1	anticancer drugs paclitaxel
1	1_1	1_1_1	1	sp|O95202|LETM1_HUMAN	16.9123145449458	1	anticancer drugs paclitaxel
1	1_1	1_1_1	1	sp|O95208|EPN2_HUMAN	16.24778630752	1	anticancer drugs paclitaxel
1	1_1	1_1_1	1	sp|O95210|STBD1_HUMAN	17.0542247654051	1	anticancer drugs paclitaxel
1	1_1	1_1_1	1	sp|O95214|LERL1_HUMAN	16.4101517849983	1	anticancer drugs paclitaxel
1	1_1	1_1_1	1	sp|O95218|ZRAB2_HUMAN	16.7592979579134	1	anticancer drugs paclitaxel
1	1_1	1_1_1	1	sp|O95219|SNX4_HUMAN	16.5770093333469	1	anticancer drugs paclitaxel
1	1_1	1_1_1	1	sp|O95229|ZWINT_HUMAN	16.7525926344827	1	anticancer drugs paclitaxel
1	1_1	1_1_1	1	sp|O95232|LC7L3_HUMAN	17.5839115925415	1	anticancer drugs paclitaxel
1	1_1	1_1_1	1	sp|O95235|KI20A_HUMAN	16.1193762067669	1	anticancer drugs paclitaxel
1	1_1	1_1_1	1	sp|O95238|SPDEF_HUMAN	15.9782300814807	1	anticancer drugs paclitaxel
1	1_1	1_1_1	1	sp|O95239|KIF4A_HUMAN	16.9623542782769	1	anticancer drugs paclitaxel
1	1_1	1_1_1	1	sp|O95243|MBD4_HUMAN	16.1508653647645	1	anticancer drugs paclitaxel
1	1_1	1_1_1	1	sp|O95248|MTMR5_HUMAN	15.5583938180234	1	anticancer drugs paclitaxel
1	1_1	1_1_1	1	sp|O95249|GOSR1_HUMAN	16.7224410273242	1	anticancer drugs paclitaxel
1	1_1	1_1_1	1	sp|O95251|KAT7_HUMAN	17.1468283651627	1	anticancer drugs paclitaxel
1	1_1	1_1_1	1	sp|O95255|MRP6_HUMAN	16.4549167884829	1	anticancer drugs paclitaxel
1	1_1	1_1_1	1	sp|O95258|UCP5_HUMAN	14.9072765335653	1	anticancer drugs paclitaxel
1	1_1	1_1_1	1	sp|O95260|ATE1_HUMAN	16.4005537260619	1	anticancer drugs paclitaxel
1	1_1	1_1_1	1	sp|O95273|CCDB1_HUMAN	15.8046233395646	1	anticancer drugs paclitaxel
1	1_1	1_1_1	1	sp|O95274|LYPD3_HUMAN	16.8982678323166	1	anticancer drugs paclitaxel
1	1_1	1_1_1	1	sp|O95292|VAPB_HUMAN	18.1396501485271	1	anticancer drugs paclitaxel
1	1_1	1_1_1	1	sp|O95294|RASL1_HUMAN	17.2376977407753	1	anticancer drugs paclitaxel
1	1_1	1_1_1	1	sp|O95295|SNAPN_HUMAN	17.0161314124813	1	anticancer drugs paclitaxel
1	1_1	1_1_1	1	sp|O95297|MPZL1_HUMAN	16.9271441389365	1	anticancer drugs paclitaxel
1	1_1	1_1_1	1	sp|O95298|NDUC2_HUMAN	18.4228930272133	1	anticancer drugs paclitaxel
1	1_1	1_1_1	1	sp|O95299|NDUAA_HUMAN	17.4432568569085	1	anticancer drugs paclitaxel
1	1_1	1_1_1	1	sp|O95302|FKBP9_HUMAN	16.8891679205066	1	anticancer drugs paclitaxel
1	1_1	1_1_1	1	sp|O95336|6PGL_HUMAN	16.8328476297471	1	anticancer drugs paclitaxel
1	1_1	1_1_1	1	sp|O95340|PAPS2_HUMAN	18.581707929056	1	anticancer drugs paclitaxel
1	1_1	1_1_1	1	sp|O95342|ABCBB_HUMAN	16.7293019975733	1	anticancer drugs paclitaxel
1	1_1	1_1_1	1	sp|O95347|SMC2_HUMAN	17.6910445909381	1	anticancer drugs paclitaxel
1	1_1	1_1_1	1	sp|O95352|ATG7_HUMAN	16.5890400822448	1	anticancer drugs paclitaxel
1	1_1	1_1_1	1	sp|O95359|TACC2_HUMAN	16.4839054595401	1	anticancer drugs paclitaxel
1	1_1	1_1_1	1	sp|O95361|TRI16_HUMAN	17.2510733803403	1	anticancer drugs paclitaxel
1	1_1	1_1_1	1	sp|O95363|SYFM_HUMAN	17.0123150454591	1	anticancer drugs paclitaxel
1	1_1	1_1_1	1	sp|O95365|ZBT7A_HUMAN	16.0489448286972	1	anticancer drugs paclitaxel
1	1_1	1_1_1	1	sp|O95372|LYPA2_HUMAN	16.6744600795041	1	anticancer drugs paclitaxel
1	1_1	1_1_1	1	sp|O95373|IPO7_HUMAN	16.7544913011185	1	anticancer drugs paclitaxel
1	1_1	1_1_1	1	sp|O95376|ARI2_HUMAN	17.4734390008814	1	anticancer drugs paclitaxel
1	1_1	1_1_1	1	sp|O95382|M3K6_HUMAN	18.9545308179394	1	anticancer drugs paclitaxel
1	1_1	1_1_1	1	sp|O95391|SLU7_HUMAN	16.4082766525314	1	anticancer drugs paclitaxel
1	1_1	1_1_1	1	sp|O95394|AGM1_HUMAN	17.8267525291851	1	anticancer drugs paclitaxel
1	1_1	1_1_1	1	sp|O95396|MOCS3_HUMAN	17.1627401288697	1	anticancer drugs paclitaxel
1	1_1	1_1_1	1	sp|O95400|CD2B2_HUMAN	17.3493409575062	1	anticancer drugs paclitaxel
1	1_1	1_1_1	1	sp|O95402|MED26_HUMAN	17.0026218132435	1	anticancer drugs paclitaxel
1	1_1	1_1_1	1	sp|O95405|ZFYV9_HUMAN	17.9869348050294	1	anticancer drugs paclitaxel
1	1_1	1_1_1	1	sp|O95406|CNIH1_HUMAN	14.1890854733841	1	anticancer drugs paclitaxel
1	1_1	1_1_1	1	sp|O95407|TNF6B_HUMAN	13.6586830360996	1	anticancer drugs paclitaxel
1	1_1	1_1_1	1	sp|O95415|BRI3_HUMAN	15.7596876535097	1	anticancer drugs paclitaxel
1	1_1	1_1_1	1	sp|O95425|SVIL_HUMAN	16.8924858892402	1	anticancer drugs paclitaxel
1	1_1	1_1_1	1	sp|O95427|PIGN_HUMAN	15.9976686497507	1	anticancer drugs paclitaxel
1	1_1	1_1_1	1	sp|O95429|BAG4_HUMAN	15.984100248149	1	anticancer drugs paclitaxel
1	1_1	1_1_1	1	sp|O95433|AHSA1_HUMAN	17.2829947813187	1	anticancer drugs paclitaxel
1	1_1	1_1_1	1	sp|O95445|APOM_HUMAN	16.241885792592	1	anticancer drugs paclitaxel
1	1_1	1_1_1	1	sp|O95453|PARN_HUMAN	16.6932623170395	1	anticancer drugs paclitaxel
1	1_1	1_1_1	1	sp|O95456|PSMG1_HUMAN	17.6746088625463	1	anticancer drugs paclitaxel
1	1_1	1_1_1	1	sp|O95461|LARG1_HUMAN	17.716801261631	1	anticancer drugs paclitaxel
1	1_1	1_1_1	1	sp|O95470|SGPL1_HUMAN	17.3468754022644	1	anticancer drugs paclitaxel
1	1_1	1_1_1	1	sp|O95471|CLD7_HUMAN	16.2856027670524	1	anticancer drugs paclitaxel
1	1_1	1_1_1	1	sp|O95476|CNEP1_HUMAN	17.4294033382916	1	anticancer drugs paclitaxel
1	1_1	1_1_1	1	sp|O95478|NSA2_HUMAN	17.1598495755676	1	anticancer drugs paclitaxel
1	1_1	1_1_1	1	sp|O95479|G6PE_HUMAN	16.8066589060141	1	anticancer drugs paclitaxel
1	1_1	1_1_1	1	sp|O95484|CLD9_HUMAN	16.330209299899	1	anticancer drugs paclitaxel
1	1_1	1_1_1	1	sp|O95486|SC24A_HUMAN	16.9929356521043	1	anticancer drugs paclitaxel
1	1_1	1_1_1	1	sp|O95487|SC24B_HUMAN	16.4085795068034	1	anticancer drugs paclitaxel
1	1_1	1_1_1	1	sp|O95490|AGRL2_HUMAN	13.8143514380735	1	anticancer drugs paclitaxel
1	1_1	1_1_1	1	sp|O95503|CBX6_HUMAN	16.0023712807839	1	anticancer drugs paclitaxel
1	1_1	1_1_1	1	sp|O95528|GTR10_HUMAN	17.1343172138467	1	anticancer drugs paclitaxel
1	1_1	1_1_1	1	sp|O95544|NADK_HUMAN	15.1423906025669	1	anticancer drugs paclitaxel
1	1_1	1_1_1	1	sp|O95551|TYDP2_HUMAN	16.5130264821789	1	anticancer drugs paclitaxel
1	1_1	1_1_1	1	sp|O95562|SFT2B_HUMAN	17.9803844312959	1	anticancer drugs paclitaxel
1	1_1	1_1_1	1	sp|O95563|MPC2_HUMAN	16.1240977437748	1	anticancer drugs paclitaxel
1	1_1	1_1_1	1	sp|O95568|MET18_HUMAN	17.2879591401349	1	anticancer drugs paclitaxel
1	1_1	1_1_1	1	sp|O95571|ETHE1_HUMAN	15.9755135571543	1	anticancer drugs paclitaxel
1	1_1	1_1_1	1	sp|O95573|ACSL3_HUMAN	16.9235319240332	1	anticancer drugs paclitaxel
1	1_1	1_1_1	1	sp|O95600|KLF8_HUMAN	13.58147417508	1	anticancer drugs paclitaxel
1	1_1	1_1_1	1	sp|O95602|RPA1_HUMAN	15.8337966807047	1	anticancer drugs paclitaxel
1	1_1	1_1_1	1	sp|O95613|PCNT_HUMAN	15.9558733935523	1	anticancer drugs paclitaxel
1	1_1	1_1_1	1	sp|O95619|YETS4_HUMAN	16.8828213888451	1	anticancer drugs paclitaxel
1	1_1	1_1_1	1	sp|O95622|ADCY5_HUMAN	15.7244847204695	1	anticancer drugs paclitaxel
1	1_1	1_1_1	1	sp|O95625|ZBT11_HUMAN	16.8355214451631	1	anticancer drugs paclitaxel
1	1_1	1_1_1	1	sp|O95628|CNOT4_HUMAN	16.7747281981713	1	anticancer drugs paclitaxel
1	1_1	1_1_1	1	sp|O95630|STABP_HUMAN	18.6874621382842	1	anticancer drugs paclitaxel
1	1_1	1_1_1	1	sp|O95631|NET1_HUMAN	16.9662998785452	1	anticancer drugs paclitaxel
1	1_1	1_1_1	1	sp|O95639|CPSF4_HUMAN	16.7361930206347	1	anticancer drugs paclitaxel
1	1_1	1_1_1	1	sp|O95644|NFAC1_HUMAN	15.8521784126239	1	anticancer drugs paclitaxel
1	1_1	1_1_1	1	sp|O95671|ASML_HUMAN	17.8947304005706	1	anticancer drugs paclitaxel
1	1_1	1_1_1	1	sp|O95674|CDS2_HUMAN	16.9611270959464	1	anticancer drugs paclitaxel
1	1_1	1_1_1	1	sp|O95684|CEP43_HUMAN	14.4136703907511	1	anticancer drugs paclitaxel
1	1_1	1_1_1	1	sp|O95685|PPR3D_HUMAN	17.0771910814164	1	anticancer drugs paclitaxel
1	1_1	1_1_1	1	sp|O95696|BRD1_HUMAN	16.2958552294561	1	anticancer drugs paclitaxel
1	1_1	1_1_1	1	sp|O95707|RPP29_HUMAN	16.4398193134133	1	anticancer drugs paclitaxel
1	1_1	1_1_1	1	sp|O95714|HERC2_HUMAN	16.4491052789735	1	anticancer drugs paclitaxel
1	1_1	1_1_1	1	sp|O95716|RAB3D_HUMAN	18.319440041818	1	anticancer drugs paclitaxel
1	1_1	1_1_1	1	sp|O95721|SNP29_HUMAN	17.5010903622681	1	anticancer drugs paclitaxel
1	1_1	1_1_1	1	sp|O95747|OXSR1_HUMAN	17.3231194288852	1	anticancer drugs paclitaxel
1	1_1	1_1_1	1	sp|O95749|GGPPS_HUMAN	16.7498826295573	1	anticancer drugs paclitaxel
1	1_1	1_1_1	1	sp|O95755|RAB36_HUMAN	14.8685565141482	1	anticancer drugs paclitaxel
1	1_1	1_1_1	1	sp|O95757|HS74L_HUMAN	17.0637338678876	1	anticancer drugs paclitaxel
1	1_1	1_1_1	1	sp|O95758|PTBP3_HUMAN	15.9767134324118	1	anticancer drugs paclitaxel
1	1_1	1_1_1	1	sp|O95759|TBCD8_HUMAN	18.3716415862642	1	anticancer drugs paclitaxel
1	1_1	1_1_1	1	sp|O95772|STR3N_HUMAN	16.8217696455325	1	anticancer drugs paclitaxel
1	1_1	1_1_1	1	sp|O95777|LSM8_HUMAN	16.2502439725413	1	anticancer drugs paclitaxel
1	1_1	1_1_1	1	sp|O95782|AP2A1_HUMAN	17.3583577596306	1	anticancer drugs paclitaxel
1	1_1	1_1_1	1	sp|O95785|WIZ_HUMAN	16.6532596958481	1	anticancer drugs paclitaxel
1	1_1	1_1_1	1	sp|O95786|DDX58_HUMAN	18.1748652020753	1	anticancer drugs paclitaxel
1	1_1	1_1_1	1	sp|O95793|STAU1_HUMAN	17.8175968422466	1	anticancer drugs paclitaxel
1	1_1	1_1_1	1	sp|O95801|TTC4_HUMAN	17.0705196418898	1	anticancer drugs paclitaxel
1	1_1	1_1_1	1	sp|O95807|TM50A_HUMAN	13.3528142232263	1	anticancer drugs paclitaxel
1	1_1	1_1_1	1	sp|O95810|CAVN2_HUMAN	13.4204452930954	1	anticancer drugs paclitaxel
1	1_1	1_1_1	1	sp|O95816|BAG2_HUMAN	16.2690117708167	1	anticancer drugs paclitaxel
1	1_1	1_1_1	1	sp|O95817|BAG3_HUMAN	16.9649277314805	1	anticancer drugs paclitaxel
1	1_1	1_1_1	1	sp|O95819|M4K4_HUMAN	15.4638722562521	1	anticancer drugs paclitaxel
1	1_1	1_1_1	1	sp|O95822|DCMC_HUMAN	16.7490516812864	1	anticancer drugs paclitaxel
1	1_1	1_1_1	1	sp|O95825|QORL1_HUMAN	17.2855695862585	1	anticancer drugs paclitaxel
1	1_1	1_1_1	1	sp|O95831|AIFM1_HUMAN	18.1350645767863	1	anticancer drugs paclitaxel
1	1_1	1_1_1	1	sp|O95832|CLD1_HUMAN	15.4480416547432	1	anticancer drugs paclitaxel
1	1_1	1_1_1	1	sp|O95833|CLIC3_HUMAN	17.5682821768832	1	anticancer drugs paclitaxel
1	1_1	1_1_1	1	sp|O95834|EMAL2_HUMAN	17.5765176297646	1	anticancer drugs paclitaxel
1	1_1	1_1_1	1	sp|O95835|LATS1_HUMAN	16.7499167685187	1	anticancer drugs paclitaxel
1	1_1	1_1_1	1	sp|O95837|GNA14_HUMAN	16.4757380175472	1	anticancer drugs paclitaxel
1	1_1	1_1_1	1	sp|O95848|NUD14_HUMAN	16.7595409332542	1	anticancer drugs paclitaxel
1	1_1	1_1_1	1	sp|O95857|TSN13_HUMAN	16.9662363216915	1	anticancer drugs paclitaxel
1	1_1	1_1_1	1	sp|O95858|TSN15_HUMAN	16.9913772991037	1	anticancer drugs paclitaxel
1	1_1	1_1_1	1	sp|O95861|BPNT1_HUMAN	17.4718720425938	1	anticancer drugs paclitaxel
1	1_1	1_1_1	1	sp|O95865|DDAH2_HUMAN	18.301505635056	1	anticancer drugs paclitaxel
1	1_1	1_1_1	1	sp|O95870|ABHGA_HUMAN	16.9900240210433	1	anticancer drugs paclitaxel
1	1_1	1_1_1	1	sp|O95872|GPAN1_HUMAN	14.952132770517	1	anticancer drugs paclitaxel
1	1_1	1_1_1	1	sp|O95873|CF047_HUMAN	16.0830926480496	1	anticancer drugs paclitaxel
1	1_1	1_1_1	1	sp|O95881|TXD12_HUMAN	16.6300471850756	1	anticancer drugs paclitaxel
1	1_1	1_1_1	1	sp|O95897|NOE2_HUMAN	13.7948145896582	1	anticancer drugs paclitaxel
1	1_1	1_1_1	1	sp|O95900|TRUB2_HUMAN	16.0651834144301	1	anticancer drugs paclitaxel
1	1_1	1_1_1	1	sp|O95905|ECD_HUMAN	16.583860930099	1	anticancer drugs paclitaxel
1	1_1	1_1_1	1	sp|O95926|SYF2_HUMAN	16.7706587869064	1	anticancer drugs paclitaxel
1	1_1	1_1_1	1	sp|O95931|CBX7_HUMAN	14.572488301757	1	anticancer drugs paclitaxel
1	1_1	1_1_1	1	sp|O95980|RECK_HUMAN	16.7273438052524	1	anticancer drugs paclitaxel
1	1_1	1_1_1	1	sp|O95983|MBD3_HUMAN	17.2133593560214	1	anticancer drugs paclitaxel
1	1_1	1_1_1	1	sp|O95985|TOP3B_HUMAN	15.1414742575453	1	anticancer drugs paclitaxel
1	1_1	1_1_1	1	sp|O95989|NUDT3_HUMAN	16.9635142938596	1	anticancer drugs paclitaxel
1	1_1	1_1_1	1	sp|O95994|AGR2_HUMAN	19.113008819815	1	anticancer drugs paclitaxel
1	1_1	1_1_1	1	sp|O95995|DRC4_HUMAN	15.0629978738658	1	anticancer drugs paclitaxel
1	1_1	1_1_1	1	sp|O95999|BCL10_HUMAN	16.7832368743199	1	anticancer drugs paclitaxel
1	1_1	1_1_1	1	sp|O96000|NDUBA_HUMAN	17.0382038500758	1	anticancer drugs paclitaxel
1	1_1	1_1_1	1	sp|O96005|CLPT1_HUMAN	17.3676653377884	1	anticancer drugs paclitaxel
1	1_1	1_1_1	1	sp|O96007|MOC2B_HUMAN	16.8917773609573	1	anticancer drugs paclitaxel
1	1_1	1_1_1	1	sp|O96008|TOM40_HUMAN	16.8160801986672	1	anticancer drugs paclitaxel
1	1_1	1_1_1	1	sp|O96011|PX11B_HUMAN	17.2719870129676	1	anticancer drugs paclitaxel
1	1_1	1_1_1	1	sp|O96013|PAK4_HUMAN	16.7020230904513	1	anticancer drugs paclitaxel
1	1_1	1_1_1	1	sp|O96017|CHK2_HUMAN	17.6349165615839	1	anticancer drugs paclitaxel
1	1_1	1_1_1	1	sp|O96019|ACL6A_HUMAN	16.717290708144	1	anticancer drugs paclitaxel
1	1_1	1_1_1	1	sp|O96024|B3GT4_HUMAN	13.9873920985412	1	anticancer drugs paclitaxel
1	1_1	1_1_1	1	sp|O96028|NSD2_HUMAN	16.630661525653	1	anticancer drugs paclitaxel
1	1_1	1_1_1	1	sp|O96033|MOC2A_HUMAN	18.1458782193683	1	anticancer drugs paclitaxel
1	1_1	1_1_1	1	sp|P00156|CYB_HUMAN	19.0778788406228	1	anticancer drugs paclitaxel
1	1_1	1_1_1	1	sp|P00338|LDHA_HUMAN	19.6186063060491	1	anticancer drugs paclitaxel
1	1_1	1_1_1	1	sp|P00367|DHE3_HUMAN	16.5773845954169	1	anticancer drugs paclitaxel
1	1_1	1_1_1	1	sp|P00374|DYR_HUMAN	17.9738895080484	1	anticancer drugs paclitaxel
1	1_1	1_1_1	1	sp|P00387|NB5R3_HUMAN	16.8309164230843	1	anticancer drugs paclitaxel
1	1_1	1_1_1	1	sp|P00390|GSHR_HUMAN	17.386488165469	1	anticancer drugs paclitaxel
1	1_1	1_1_1	1	sp|P00403|COX2_HUMAN	17.0233274252623	1	anticancer drugs paclitaxel
1	1_1	1_1_1	1	sp|P00439|PH4H_HUMAN	15.8485808318246	1	anticancer drugs paclitaxel
1	1_1	1_1_1	1	sp|P00450|CERU_HUMAN	15.3699010804978	1	anticancer drugs paclitaxel
1	1_1	1_1_1	1	sp|P00451|FA8_HUMAN	13.8699785624194	1	anticancer drugs paclitaxel
1	1_1	1_1_1	1	sp|P00488|F13A_HUMAN	15.6318468504278	1	anticancer drugs paclitaxel
1	1_1	1_1_1	1	sp|P00491|PNPH_HUMAN	17.1541555660104	1	anticancer drugs paclitaxel
1	1_1	1_1_1	1	sp|P00492|HPRT_HUMAN	17.6099383724069	1	anticancer drugs paclitaxel
1	1_1	1_1_1	1	sp|P00505|AATM_HUMAN	18.308660044728	1	anticancer drugs paclitaxel
1	1_1	1_1_1	1	sp|P00519|ABL1_HUMAN	16.705075225812	1	anticancer drugs paclitaxel
1	1_1	1_1_1	1	sp|P00533|EGFR_HUMAN	15.4147431142573	1	anticancer drugs paclitaxel
1	1_1	1_1_1	1	sp|P00558|PGK1_HUMAN	18.9191302982087	1	anticancer drugs paclitaxel
1	1_1	1_1_1	1	sp|P00568|KAD1_HUMAN	17.7455074921496	1	anticancer drugs paclitaxel
1	1_1	1_1_1	1	sp|P00742|FA10_HUMAN	15.0370659882423	1	anticancer drugs paclitaxel
1	1_1	1_1_1	1	sp|P00749|UROK_HUMAN	14.2120727044192	1	anticancer drugs paclitaxel
1	1_1	1_1_1	1	sp|P00750|TPA_HUMAN	11.6401402436192	1	anticancer drugs paclitaxel
1	1_1	1_1_1	1	sp|P00751|CFAB_HUMAN	17.0825238948411	1	anticancer drugs paclitaxel
1	1_1	1_1_1	1	sp|P00846|ATP6_HUMAN	18.4334017304833	1	anticancer drugs paclitaxel
1	1_1	1_1_1	1	sp|P00966|ASSY_HUMAN	18.1935009671547	1	anticancer drugs paclitaxel
1	1_1	1_1_1	1	sp|P00973|OAS1_HUMAN	18.0217844631301	1	anticancer drugs paclitaxel
1	1_1	1_1_1	1	sp|P01011|AACT_HUMAN	18.0115239668269	1	anticancer drugs paclitaxel
1	1_1	1_1_1	1	sp|P01023|A2MG_HUMAN	17.4138202513742	1	anticancer drugs paclitaxel
1	1_1	1_1_1	1	sp|P01024|CO3_HUMAN	16.9796379209249	1	anticancer drugs paclitaxel
1	1_1	1_1_1	1	sp|P01033|TIMP1_HUMAN	17.5792176531102	1	anticancer drugs paclitaxel
1	1_1	1_1_1	1	sp|P01034|CYTC_HUMAN	17.4327643200397	1	anticancer drugs paclitaxel
1	1_1	1_1_1	1	sp|P01040|CYTA_HUMAN	17.7008338738506	1	anticancer drugs paclitaxel
1	1_1	1_1_1	1	sp|P01042|KNG1_HUMAN	15.5338755855374	1	anticancer drugs paclitaxel
1	1_1	1_1_1	1	sp|P01106|MYC_HUMAN	17.1252772113708	1	anticancer drugs paclitaxel
1	1_1	1_1_1	1	sp|P01111|RASN_HUMAN	18.1373029235462	1	anticancer drugs paclitaxel
1	1_1	1_1_1	1	sp|P01116|RASK_HUMAN	15.9431785608936	1	anticancer drugs paclitaxel
1	1_1	1_1_1	1	sp|P01130|LDLR_HUMAN	16.6628371783436	1	anticancer drugs paclitaxel
1	1_1	1_1_1	1	sp|P01137|TGFB1_HUMAN	15.7403706244492	1	anticancer drugs paclitaxel
1	1_1	1_1_1	1	sp|P01241|SOMA_HUMAN;sp|P01242|SOM2_HUMAN	15.4482747900659	1	anticancer drugs paclitaxel
1	1_1	1_1_1	1	sp|P01583|IL1A_HUMAN	15.3615947017633	1	anticancer drugs paclitaxel
1	1_1	1_1_1	1	sp|P01834|IGKC_HUMAN	15.1533734367634	1	anticancer drugs paclitaxel
1	1_1	1_1_1	1	sp|P01889|HLAB_HUMAN	16.2319775524909	1	anticancer drugs paclitaxel
1	1_1	1_1_1	1	sp|P01893|HLAH_HUMAN	13.5576764082356	1	anticancer drugs paclitaxel
1	1_1	1_1_1	1	sp|P01903|DRA_HUMAN	16.3476704764885	1	anticancer drugs paclitaxel
1	1_1	1_1_1	1	sp|P01911|DRB1_HUMAN	18.1009370376317	1	anticancer drugs paclitaxel
1	1_1	1_1_1	1	sp|P01920|DQB1_HUMAN	18.7309505309941	1	anticancer drugs paclitaxel
1	1_1	1_1_1	1	sp|P02008|HBAZ_HUMAN	17.7002425136928	1	anticancer drugs paclitaxel
1	1_1	1_1_1	1	sp|P02100|HBE_HUMAN	17.2695871893635	1	anticancer drugs paclitaxel
1	1_1	1_1_1	1	sp|P02452|CO1A1_HUMAN	16.2508162821444	1	anticancer drugs paclitaxel
1	1_1	1_1_1	1	sp|P02462|CO4A1_HUMAN	17.1681479730256	1	anticancer drugs paclitaxel
1	1_1	1_1_1	1	sp|P02511|CRYAB_HUMAN	16.5003886403957	1	anticancer drugs paclitaxel
1	1_1	1_1_1	1	sp|P02545|LMNA_HUMAN	17.8496088482405	1	anticancer drugs paclitaxel
1	1_1	1_1_1	1	sp|P02647|APOA1_HUMAN	16.9463015709885	1	anticancer drugs paclitaxel
1	1_1	1_1_1	1	sp|P02649|APOE_HUMAN	15.2257138768901	1	anticancer drugs paclitaxel
1	1_1	1_1_1	1	sp|P02671|FIBA_HUMAN	16.7473547507236	1	anticancer drugs paclitaxel
1	1_1	1_1_1	1	sp|P02679|FIBG_HUMAN	17.9343040889404	1	anticancer drugs paclitaxel
1	1_1	1_1_1	1	sp|P02749|APOH_HUMAN	15.9160526351838	1	anticancer drugs paclitaxel
1	1_1	1_1_1	1	sp|P02750|A2GL_HUMAN	15.423955559864	1	anticancer drugs paclitaxel
1	1_1	1_1_1	1	sp|P02751|FINC_HUMAN	16.2107346037054	1	anticancer drugs paclitaxel
1	1_1	1_1_1	1	sp|P02753|RET4_HUMAN	16.3136445089659	1	anticancer drugs paclitaxel
1	1_1	1_1_1	1	sp|P02786|TFR1_HUMAN	17.2110435131479	1	anticancer drugs paclitaxel
1	1_1	1_1_1	1	sp|P02792|FRIL_HUMAN	17.0802573686614	1	anticancer drugs paclitaxel
1	1_1	1_1_1	1	sp|P02794|FRIH_HUMAN	16.9116648598308	1	anticancer drugs paclitaxel
1	1_1	1_1_1	1	sp|P03372|ESR1_HUMAN	17.2334127396063	1	anticancer drugs paclitaxel
1	1_1	1_1_1	1	sp|P03886|NU1M_HUMAN	16.2671696027683	1	anticancer drugs paclitaxel
1	1_1	1_1_1	1	sp|P03891|NU2M_HUMAN	16.0182303461488	1	anticancer drugs paclitaxel
1	1_1	1_1_1	1	sp|P03897|NU3M_HUMAN	15.6599685374197	1	anticancer drugs paclitaxel
1	1_1	1_1_1	1	sp|P03905|NU4M_HUMAN	18.761397200702	1	anticancer drugs paclitaxel
1	1_1	1_1_1	1	sp|P03915|NU5M_HUMAN	16.3711629038206	1	anticancer drugs paclitaxel
1	1_1	1_1_1	1	sp|P03928|ATP8_HUMAN	17.5000570079029	1	anticancer drugs paclitaxel
1	1_1	1_1_1	1	sp|P03951|FA11_HUMAN	16.4785487699101	1	anticancer drugs paclitaxel
1	1_1	1_1_1	1	sp|P03956|MMP1_HUMAN	15.8479841004592	1	anticancer drugs paclitaxel
1	1_1	1_1_1	1	sp|P04003|C4BPA_HUMAN	15.2120807954306	1	anticancer drugs paclitaxel
1	1_1	1_1_1	1	sp|P04004|VTNC_HUMAN	15.1171276961602	1	anticancer drugs paclitaxel
1	1_1	1_1_1	1	sp|P04035|HMDH_HUMAN	16.6365471147277	1	anticancer drugs paclitaxel
1	1_1	1_1_1	1	sp|P04049|RAF1_HUMAN	16.9127064575886	1	anticancer drugs paclitaxel
1	1_1	1_1_1	1	sp|P04062|GBA1_HUMAN	17.5066696421707	1	anticancer drugs paclitaxel
1	1_1	1_1_1	1	sp|P04066|FUCO_HUMAN	17.4111427427468	1	anticancer drugs paclitaxel
1	1_1	1_1_1	1	sp|P04075|ALDOA_HUMAN	17.3634053724941	1	anticancer drugs paclitaxel
1	1_1	1_1_1	1	sp|P04080|CYTB_HUMAN	18.2830375641686	1	anticancer drugs paclitaxel
1	1_1	1_1_1	1	sp|P04083|ANXA1_HUMAN	15.4802456088116	1	anticancer drugs paclitaxel
1	1_1	1_1_1	1	sp|P04114|APOB_HUMAN	16.4223015258475	1	anticancer drugs paclitaxel
1	1_1	1_1_1	1	sp|P04150|GCR_HUMAN	15.6246561500656	1	anticancer drugs paclitaxel
1	1_1	1_1_1	1	sp|P04155|TFF1_HUMAN	17.826524423457	1	anticancer drugs paclitaxel
1	1_1	1_1_1	1	sp|P04156|PRIO_HUMAN	15.759490048266	1	anticancer drugs paclitaxel
1	1_1	1_1_1	1	sp|P04179|SODM_HUMAN	17.4083619334378	1	anticancer drugs paclitaxel
1	1_1	1_1_1	1	sp|P04181|OAT_HUMAN	17.1344300082036	1	anticancer drugs paclitaxel
1	1_1	1_1_1	1	sp|P04183|KITH_HUMAN	17.5177785622088	1	anticancer drugs paclitaxel
1	1_1	1_1_1	1	sp|P04264|K2C1_HUMAN	18.0677432656997	1	anticancer drugs paclitaxel
1	1_1	1_1_1	1	sp|P04350|TBB4A_HUMAN	16.5508258862845	1	anticancer drugs paclitaxel
1	1_1	1_1_1	1	sp|P04406|G3P_HUMAN	19.1925309874692	1	anticancer drugs paclitaxel
1	1_1	1_1_1	1	sp|P04424|ARLY_HUMAN	17.4344327171815	1	anticancer drugs paclitaxel
1	1_1	1_1_1	1	sp|P04439|HLAA_HUMAN	15.3613272993379	1	anticancer drugs paclitaxel
1	1_1	1_1_1	1	sp|P04626|ERBB2_HUMAN	16.524434087373	1	anticancer drugs paclitaxel
1	1_1	1_1_1	1	sp|P04632|CPNS1_HUMAN	17.229515690243	1	anticancer drugs paclitaxel
1	1_1	1_1_1	1	sp|P04637|P53_HUMAN	16.1050419356461	1	anticancer drugs paclitaxel
1	1_1	1_1_1	1	sp|P04746|AMYP_HUMAN;sp|P0DTE7|AMY1B_HUMAN;sp|P0DTE8|AMY1C_HUMAN;sp|P0DUB6|AMY1A_HUMAN;sp|P19961|AMY2B_HUMAN	17.6297683792541	1	anticancer drugs paclitaxel
1	1_1	1_1_1	1	sp|P04792|HSPB1_HUMAN	17.41123703341	1	anticancer drugs paclitaxel
1	1_1	1_1_1	1	sp|P04818|TYSY_HUMAN	15.6135398525966	1	anticancer drugs paclitaxel
1	1_1	1_1_1	1	sp|P04843|RPN1_HUMAN	18.6776332126517	1	anticancer drugs paclitaxel
1	1_1	1_1_1	1	sp|P04844|RPN2_HUMAN	17.2410474553507	1	anticancer drugs paclitaxel
1	1_1	1_1_1	1	sp|P04899|GNAI2_HUMAN	15.7428773423835	1	anticancer drugs paclitaxel
1	1_1	1_1_1	1	sp|P04920|B3A2_HUMAN	15.3708894205174	1	anticancer drugs paclitaxel
1	1_1	1_1_1	1	sp|P05023|AT1A1_HUMAN	17.623795310411	1	anticancer drugs paclitaxel
1	1_1	1_1_1	1	sp|P05026|AT1B1_HUMAN	18.9700579997577	1	anticancer drugs paclitaxel
1	1_1	1_1_1	1	sp|P05062|ALDOB_HUMAN	16.5173689071219	1	anticancer drugs paclitaxel
1	1_1	1_1_1	1	sp|P05067|A4_HUMAN	16.9798310338917	1	anticancer drugs paclitaxel
1	1_1	1_1_1	1	sp|P05090|APOD_HUMAN	14.7257062875236	1	anticancer drugs paclitaxel
1	1_1	1_1_1	1	sp|P05091|ALDH2_HUMAN	15.1898754919417	1	anticancer drugs paclitaxel
1	1_1	1_1_1	1	sp|P05109|S10A8_HUMAN	17.4567920791942	1	anticancer drugs paclitaxel
1	1_1	1_1_1	1	sp|P05114|HMGN1_HUMAN	19.000519631666	1	anticancer drugs paclitaxel
1	1_1	1_1_1	1	sp|P05120|PAI2_HUMAN	15.1099367879185	1	anticancer drugs paclitaxel
1	1_1	1_1_1	1	sp|P05121|PAI1_HUMAN	15.0165288102833	1	anticancer drugs paclitaxel
1	1_1	1_1_1	1	sp|P05129|KPCG_HUMAN	14.5328652483918	1	anticancer drugs paclitaxel
1	1_1	1_1_1	1	sp|P05141|ADT2_HUMAN	20.1834696465693	1	anticancer drugs paclitaxel
1	1_1	1_1_1	1	sp|P05161|ISG15_HUMAN	19.4045260663192	1	anticancer drugs paclitaxel
1	1_1	1_1_1	1	sp|P05165|PCCA_HUMAN	17.0755765412003	1	anticancer drugs paclitaxel
1	1_1	1_1_1	1	sp|P05166|PCCB_HUMAN	16.6635800815498	1	anticancer drugs paclitaxel
1	1_1	1_1_1	1	sp|P05198|IF2A_HUMAN	16.8662956852436	1	anticancer drugs paclitaxel
1	1_1	1_1_1	1	sp|P05204|HMGN2_HUMAN	18.9006230168327	1	anticancer drugs paclitaxel
1	1_1	1_1_1	1	sp|P05362|ICAM1_HUMAN	16.0215879666905	1	anticancer drugs paclitaxel
1	1_1	1_1_1	1	sp|P05386|RLA1_HUMAN	19.0037711845902	1	anticancer drugs paclitaxel
1	1_1	1_1_1	1	sp|P05387|RLA2_HUMAN	17.8093635430687	1	anticancer drugs paclitaxel
1	1_1	1_1_1	1	sp|P05388|RLA0_HUMAN	17.2971701739045	1	anticancer drugs paclitaxel
1	1_1	1_1_1	1	sp|P05412|JUN_HUMAN	13.9894358016257	1	anticancer drugs paclitaxel
1	1_1	1_1_1	1	sp|P05423|RPC4_HUMAN	16.5704706632903	1	anticancer drugs paclitaxel
1	1_1	1_1_1	1	sp|P05452|TETN_HUMAN	18.3815526479207	1	anticancer drugs paclitaxel
1	1_1	1_1_1	1	sp|P05455|LA_HUMAN	17.5246674726314	1	anticancer drugs paclitaxel
1	1_1	1_1_1	1	sp|P05549|AP2A_HUMAN	15.4670045471419	1	anticancer drugs paclitaxel
1	1_1	1_1_1	1	sp|P05556|ITB1_HUMAN	17.6424562130667	1	anticancer drugs paclitaxel
1	1_1	1_1_1	1	sp|P05783|K1C18_HUMAN	18.0612451457962	1	anticancer drugs paclitaxel
1	1_1	1_1_1	1	sp|P05976|MYL1_HUMAN	17.1222787897336	1	anticancer drugs paclitaxel
1	1_1	1_1_1	1	sp|P06132|DCUP_HUMAN	18.0358053461423	1	anticancer drugs paclitaxel
1	1_1	1_1_1	1	sp|P06213|INSR_HUMAN	16.6640729683095	1	anticancer drugs paclitaxel
1	1_1	1_1_1	1	sp|P06239|LCK_HUMAN	15.2909288288795	1	anticancer drugs paclitaxel
1	1_1	1_1_1	1	sp|P06241|FYN_HUMAN	14.4336895842179	1	anticancer drugs paclitaxel
1	1_1	1_1_1	1	sp|P06280|AGAL_HUMAN	18.2562724738935	1	anticancer drugs paclitaxel
1	1_1	1_1_1	1	sp|P06307|CCKN_HUMAN	16.3204788748758	1	anticancer drugs paclitaxel
1	1_1	1_1_1	1	sp|P06400|RB_HUMAN	17.8845382697689	1	anticancer drugs paclitaxel
1	1_1	1_1_1	1	sp|P06401|PRGR_HUMAN	16.12592662828	1	anticancer drugs paclitaxel
1	1_1	1_1_1	1	sp|P06454|PTMA_HUMAN	18.973847508178	1	anticancer drugs paclitaxel
1	1_1	1_1_1	1	sp|P06493|CDK1_HUMAN	16.9412205212262	1	anticancer drugs paclitaxel
1	1_1	1_1_1	1	sp|P06576|ATPB_HUMAN	16.9079819690551	1	anticancer drugs paclitaxel
1	1_1	1_1_1	1	sp|P06702|S10A9_HUMAN	17.290310597809	1	anticancer drugs paclitaxel
1	1_1	1_1_1	1	sp|P06703|S10A6_HUMAN	18.6874789498547	1	anticancer drugs paclitaxel
1	1_1	1_1_1	1	sp|P06730|IF4E_HUMAN	18.0962252469312	1	anticancer drugs paclitaxel
1	1_1	1_1_1	1	sp|P06731|CEAM5_HUMAN	16.8704195282271	1	anticancer drugs paclitaxel
1	1_1	1_1_1	1	sp|P06733|ENOA_HUMAN	19.2074293308214	1	anticancer drugs paclitaxel
1	1_1	1_1_1	1	sp|P06737|PYGL_HUMAN	17.2315019881569	1	anticancer drugs paclitaxel
1	1_1	1_1_1	1	sp|P06744|G6PI_HUMAN	19.0362689841992	1	anticancer drugs paclitaxel
1	1_1	1_1_1	1	sp|P06746|DPOLB_HUMAN	17.7598491722848	1	anticancer drugs paclitaxel
1	1_1	1_1_1	1	sp|P06748|NPM_HUMAN	18.1795056754775	1	anticancer drugs paclitaxel
1	1_1	1_1_1	1	sp|P06753|TPM3_HUMAN	17.8118943213828	1	anticancer drugs paclitaxel
1	1_1	1_1_1	1	sp|P06756|ITAV_HUMAN	16.7384427508109	1	anticancer drugs paclitaxel
1	1_1	1_1_1	1	sp|P06858|LIPL_HUMAN	16.3816669913277	1	anticancer drugs paclitaxel
1	1_1	1_1_1	1	sp|P06865|HEXA_HUMAN	18.1031851422928	1	anticancer drugs paclitaxel
1	1_1	1_1_1	1	sp|P07093|GDN_HUMAN	16.3390262124013	1	anticancer drugs paclitaxel
1	1_1	1_1_1	1	sp|P07099|HYEP_HUMAN	17.438794201173	1	anticancer drugs paclitaxel
1	1_1	1_1_1	1	sp|P07108|ACBP_HUMAN	18.738163102803	1	anticancer drugs paclitaxel
1	1_1	1_1_1	1	sp|P07195|LDHB_HUMAN	15.6382360950216	1	anticancer drugs paclitaxel
1	1_1	1_1_1	1	sp|P07197|NFM_HUMAN	18.2991766582977	1	anticancer drugs paclitaxel
1	1_1	1_1_1	1	sp|P07199|CENPB_HUMAN	17.247019930703	1	anticancer drugs paclitaxel
1	1_1	1_1_1	1	sp|P07203|GPX1_HUMAN	15.4262907988597	1	anticancer drugs paclitaxel
1	1_1	1_1_1	1	sp|P07205|PGK2_HUMAN	16.9264157273557	1	anticancer drugs paclitaxel
1	1_1	1_1_1	1	sp|P07237|PDIA1_HUMAN	19.2085153293465	1	anticancer drugs paclitaxel
1	1_1	1_1_1	1	sp|P07305|H10_HUMAN	20.1087136667222	1	anticancer drugs paclitaxel
1	1_1	1_1_1	1	sp|P07311|ACYP1_HUMAN	18.2049704426101	1	anticancer drugs paclitaxel
1	1_1	1_1_1	1	sp|P07355|ANXA2_HUMAN	17.1761089784865	1	anticancer drugs paclitaxel
1	1_1	1_1_1	1	sp|P07384|CAN1_HUMAN	18.1079036579822	1	anticancer drugs paclitaxel
1	1_1	1_1_1	1	sp|P07437|TBB5_HUMAN	17.3408158976532	1	anticancer drugs paclitaxel
1	1_1	1_1_1	1	sp|P07602|SAP_HUMAN	17.4228299940972	1	anticancer drugs paclitaxel
1	1_1	1_1_1	1	sp|P07686|HEXB_HUMAN	18.3457762255927	1	anticancer drugs paclitaxel
1	1_1	1_1_1	1	sp|P07711|CATL1_HUMAN	17.4473999169423	1	anticancer drugs paclitaxel
1	1_1	1_1_1	1	sp|P07737|PROF1_HUMAN	20.3828301017443	1	anticancer drugs paclitaxel
1	1_1	1_1_1	1	sp|P07738|PMGE_HUMAN	16.3471221142155	1	anticancer drugs paclitaxel
1	1_1	1_1_1	1	sp|P07741|APT_HUMAN	17.3292470390162	1	anticancer drugs paclitaxel
1	1_1	1_1_1	1	sp|P07814|SYEP_HUMAN	17.2941898777552	1	anticancer drugs paclitaxel
1	1_1	1_1_1	1	sp|P07858|CATB_HUMAN	17.3440576945301	1	anticancer drugs paclitaxel
1	1_1	1_1_1	1	sp|P07900|HS90A_HUMAN	18.9738486240526	1	anticancer drugs paclitaxel
1	1_1	1_1_1	1	sp|P07902|GALT_HUMAN	17.1384328842282	1	anticancer drugs paclitaxel
1	1_1	1_1_1	1	sp|P07910|HNRPC_HUMAN	18.4757421709995	1	anticancer drugs paclitaxel
1	1_1	1_1_1	1	sp|P07919|QCR6_HUMAN	16.8331772879902	1	anticancer drugs paclitaxel
1	1_1	1_1_1	1	sp|P07942|LAMB1_HUMAN	15.7554333251746	1	anticancer drugs paclitaxel
1	1_1	1_1_1	1	sp|P07947|YES_HUMAN	15.647986278493	1	anticancer drugs paclitaxel
1	1_1	1_1_1	1	sp|P07948|LYN_HUMAN	15.9728381537822	1	anticancer drugs paclitaxel
1	1_1	1_1_1	1	sp|P07949|RET_HUMAN	17.4099569889956	1	anticancer drugs paclitaxel
1	1_1	1_1_1	1	sp|P07951|TPM2_HUMAN	15.9534445378009	1	anticancer drugs paclitaxel
1	1_1	1_1_1	1	sp|P07954|FUMH_HUMAN	16.946431360511	1	anticancer drugs paclitaxel
1	1_1	1_1_1	1	sp|P07992|ERCC1_HUMAN	16.5628213566086	1	anticancer drugs paclitaxel
1	1_1	1_1_1	1	sp|P07996|TSP1_HUMAN	14.739560592339	1	anticancer drugs paclitaxel
1	1_1	1_1_1	1	sp|P08047|SP1_HUMAN	17.3155680328631	1	anticancer drugs paclitaxel
1	1_1	1_1_1	1	sp|P08069|IGF1R_HUMAN	17.3313912163729	1	anticancer drugs paclitaxel
1	1_1	1_1_1	1	sp|P08123|CO1A2_HUMAN	15.1033627754823	1	anticancer drugs paclitaxel
1	1_1	1_1_1	1	sp|P08133|ANXA6_HUMAN	16.4104966394495	1	anticancer drugs paclitaxel
1	1_1	1_1_1	1	sp|P08134|RHOC_HUMAN	20.9457818047933	1	anticancer drugs paclitaxel
1	1_1	1_1_1	1	sp|P08174|DAF_HUMAN	17.8393015663112	1	anticancer drugs paclitaxel
1	1_1	1_1_1	1	sp|P08183|MDR1_HUMAN	17.7998468037202	1	anticancer drugs paclitaxel
1	1_1	1_1_1	1	sp|P08195|4F2_HUMAN	16.3381011258564	1	anticancer drugs paclitaxel
1	1_1	1_1_1	1	sp|P08236|BGLR_HUMAN	17.5415191509424	1	anticancer drugs paclitaxel
1	1_1	1_1_1	1	sp|P08237|PFKAM_HUMAN	16.5414811378747	1	anticancer drugs paclitaxel
1	1_1	1_1_1	1	sp|P08238|HS90B_HUMAN	16.9273112745869	1	anticancer drugs paclitaxel
1	1_1	1_1_1	1	sp|P08240|SRPRA_HUMAN	17.1740730820595	1	anticancer drugs paclitaxel
1	1_1	1_1_1	1	sp|P08243|ASNS_HUMAN	16.9067112684125	1	anticancer drugs paclitaxel
1	1_1	1_1_1	1	sp|P08397|HEM3_HUMAN	18.1113022306554	1	anticancer drugs paclitaxel
1	1_1	1_1_1	1	sp|P08473|NEP_HUMAN	15.0896049177696	1	anticancer drugs paclitaxel
1	1_1	1_1_1	1	sp|P08559|ODPA_HUMAN	16.8921562182567	1	anticancer drugs paclitaxel
1	1_1	1_1_1	1	sp|P08574|CY1_HUMAN	16.5015606150358	1	anticancer drugs paclitaxel
1	1_1	1_1_1	1	sp|P08579|RU2B_HUMAN	18.5767712916911	1	anticancer drugs paclitaxel
1	1_1	1_1_1	1	sp|P08581|MET_HUMAN	16.0643586052046	1	anticancer drugs paclitaxel
1	1_1	1_1_1	1	sp|P08582|TRFM_HUMAN	14.8607507715294	1	anticancer drugs paclitaxel
1	1_1	1_1_1	1	sp|P08603|CFAH_HUMAN	17.1299251247453	1	anticancer drugs paclitaxel
1	1_1	1_1_1	1	sp|P08621|RU17_HUMAN	17.1545917161421	1	anticancer drugs paclitaxel
1	1_1	1_1_1	1	sp|P08648|ITA5_HUMAN	16.6494818127718	1	anticancer drugs paclitaxel
1	1_1	1_1_1	1	sp|P08651|NFIC_HUMAN	15.9463483831889	1	anticancer drugs paclitaxel
1	1_1	1_1_1	1	sp|P08670|VIME_HUMAN	15.5337108842252	1	anticancer drugs paclitaxel
1	1_1	1_1_1	1	sp|P08697|A2AP_HUMAN	15.5259534279937	1	anticancer drugs paclitaxel
1	1_1	1_1_1	1	sp|P08708|RS17_HUMAN	17.8336316207364	1	anticancer drugs paclitaxel
1	1_1	1_1_1	1	sp|P08754|GNAI3_HUMAN	17.8694087868216	1	anticancer drugs paclitaxel
1	1_1	1_1_1	1	sp|P08842|STS_HUMAN	16.6794629744051	1	anticancer drugs paclitaxel
1	1_1	1_1_1	1	sp|P08865|RSSA_HUMAN	17.783888188656	1	anticancer drugs paclitaxel
1	1_1	1_1_1	1	sp|P08910|ABHD2_HUMAN	16.9546358584155	1	anticancer drugs paclitaxel
1	1_1	1_1_1	1	sp|P08962|CD63_HUMAN	19.2900683210911	1	anticancer drugs paclitaxel
1	1_1	1_1_1	1	sp|P08F94|PKHD1_HUMAN	15.0363200761318	1	anticancer drugs paclitaxel
1	1_1	1_1_1	1	sp|P09001|RM03_HUMAN	17.8882919099977	1	anticancer drugs paclitaxel
1	1_1	1_1_1	1	sp|P09012|SNRPA_HUMAN	17.2066445640081	1	anticancer drugs paclitaxel
1	1_1	1_1_1	1	sp|P09038|FGF2_HUMAN	16.5650066757033	1	anticancer drugs paclitaxel
1	1_1	1_1_1	1	sp|P09086|PO2F2_HUMAN	15.0387737560457	1	anticancer drugs paclitaxel
1	1_1	1_1_1	1	sp|P09104|ENOG_HUMAN	16.9036636967458	1	anticancer drugs paclitaxel
1	1_1	1_1_1	1	sp|P09110|THIK_HUMAN	16.4055337308241	1	anticancer drugs paclitaxel
1	1_1	1_1_1	1	sp|P09132|SRP19_HUMAN	17.7171430581289	1	anticancer drugs paclitaxel
1	1_1	1_1_1	1	sp|P09211|GSTP1_HUMAN	17.5672948913416	1	anticancer drugs paclitaxel
1	1_1	1_1_1	1	sp|P09234|RU1C_HUMAN	18.023453727557	1	anticancer drugs paclitaxel
1	1_1	1_1_1	1	sp|P09327|VILI_HUMAN	16.07748557456	1	anticancer drugs paclitaxel
1	1_1	1_1_1	1	sp|P09382|LEG1_HUMAN	18.0561494782519	1	anticancer drugs paclitaxel
1	1_1	1_1_1	1	sp|P09417|DHPR_HUMAN	17.0998337230914	1	anticancer drugs paclitaxel
1	1_1	1_1_1	1	sp|P09429|HMGB1_HUMAN	18.9862095932303	1	anticancer drugs paclitaxel
1	1_1	1_1_1	1	sp|P09467|F16P1_HUMAN	18.4367174979674	1	anticancer drugs paclitaxel
1	1_1	1_1_1	1	sp|P09471|GNAO_HUMAN	15.9679895657023	1	anticancer drugs paclitaxel
1	1_1	1_1_1	1	sp|P09486|SPRC_HUMAN	15.3065002348094	1	anticancer drugs paclitaxel
1	1_1	1_1_1	1	sp|P09493|TPM1_HUMAN	18.444594987149	1	anticancer drugs paclitaxel
1	1_1	1_1_1	1	sp|P09496|CLCA_HUMAN	19.4813295871569	1	anticancer drugs paclitaxel
1	1_1	1_1_1	1	sp|P09497|CLCB_HUMAN	19.1455117047284	1	anticancer drugs paclitaxel
1	1_1	1_1_1	1	sp|P09525|ANXA4_HUMAN	18.6847420687796	1	anticancer drugs paclitaxel
1	1_1	1_1_1	1	sp|P09543|CN37_HUMAN	17.2005129328792	1	anticancer drugs paclitaxel
1	1_1	1_1_1	1	sp|P09601|HMOX1_HUMAN	16.7525877136122	1	anticancer drugs paclitaxel
1	1_1	1_1_1	1	sp|P09619|PGFRB_HUMAN	17.2651780093847	1	anticancer drugs paclitaxel
1	1_1	1_1_1	1	sp|P09622|DLDH_HUMAN	17.9178010202569	1	anticancer drugs paclitaxel
1	1_1	1_1_1	1	sp|P09651|ROA1_HUMAN	18.6940352522033	1	anticancer drugs paclitaxel
1	1_1	1_1_1	1	sp|P09661|RU2A_HUMAN	17.8882522166568	1	anticancer drugs paclitaxel
1	1_1	1_1_1	1	sp|P09668|CATH_HUMAN	15.842377298934	1	anticancer drugs paclitaxel
1	1_1	1_1_1	1	sp|P09669|COX6C_HUMAN	18.3490625855923	1	anticancer drugs paclitaxel
1	1_1	1_1_1	1	sp|P09758|TACD2_HUMAN	17.0471439834813	1	anticancer drugs paclitaxel
1	1_1	1_1_1	1	sp|P09769|FGR_HUMAN	17.7633065556509	1	anticancer drugs paclitaxel
1	1_1	1_1_1	1	sp|P09874|PARP1_HUMAN	17.1256199401874	1	anticancer drugs paclitaxel
1	1_1	1_1_1	1	sp|P09884|DPOLA_HUMAN	16.5161711872757	1	anticancer drugs paclitaxel
1	1_1	1_1_1	1	sp|P09912|IFI6_HUMAN	18.4249745292344	1	anticancer drugs paclitaxel
1	1_1	1_1_1	1	sp|P09913|IFIT2_HUMAN	16.1865286138661	1	anticancer drugs paclitaxel
1	1_1	1_1_1	1	sp|P09914|IFIT1_HUMAN	17.9964910490478	1	anticancer drugs paclitaxel
1	1_1	1_1_1	1	sp|P09936|UCHL1_HUMAN	15.8255697623361	1	anticancer drugs paclitaxel
1	1_1	1_1_1	1	sp|P09958|FURIN_HUMAN	14.8910456704781	1	anticancer drugs paclitaxel
1	1_1	1_1_1	1	sp|P09960|LKHA4_HUMAN	16.9810519256581	1	anticancer drugs paclitaxel
1	1_1	1_1_1	1	sp|P09972|ALDOC_HUMAN	17.5165674253532	1	anticancer drugs paclitaxel
1	1_1	1_1_1	1	sp|P0C024|NUDT7_HUMAN	15.9825032238401	1	anticancer drugs paclitaxel
1	1_1	1_1_1	1	sp|P0C0E4|RB40L_HUMAN	17.1365704438243	1	anticancer drugs paclitaxel
1	1_1	1_1_1	1	sp|P0C0L4|CO4A_HUMAN;sp|P0C0L5|CO4B_HUMAN	14.222450186615	1	anticancer drugs paclitaxel
1	1_1	1_1_1	1	sp|P0C0S5|H2AZ_HUMAN;sp|Q71UI9|H2AV_HUMAN	20.5091248267399	1	anticancer drugs paclitaxel
1	1_1	1_1_1	1	sp|P0C1Z6|TFPT_HUMAN	15.2838214435056	1	anticancer drugs paclitaxel
1	1_1	1_1_1	1	sp|P0C221|CC175_HUMAN	17.984055817798	1	anticancer drugs paclitaxel
1	1_1	1_1_1	1	sp|P0C6C1|AN34C_HUMAN	15.9827484377531	1	anticancer drugs paclitaxel
1	1_1	1_1_1	1	sp|P0C7P0|CISD3_HUMAN	15.3019654399101	1	anticancer drugs paclitaxel
1	1_1	1_1_1	1	sp|P0C7P3|SLN14_HUMAN	16.3859543206941	1	anticancer drugs paclitaxel
1	1_1	1_1_1	1	sp|P0C7P4|UCRIL_HUMAN	17.6070541129732	1	anticancer drugs paclitaxel
1	1_1	1_1_1	1	sp|P0C7T5|ATX1L_HUMAN	15.5883375286786	1	anticancer drugs paclitaxel
1	1_1	1_1_1	1	sp|P0C7X2|ZN688_HUMAN	14.2093768895556	1	anticancer drugs paclitaxel
1	1_1	1_1_1	1	sp|P0C860|MS3L2_HUMAN	15.4328479550142	1	anticancer drugs paclitaxel
1	1_1	1_1_1	1	sp|P0CAP2|GRL1A_HUMAN	15.9316162124435	1	anticancer drugs paclitaxel
1	1_1	1_1_1	1	sp|P0CB38|PAB4L_HUMAN	16.0304227660579	1	anticancer drugs paclitaxel
1	1_1	1_1_1	1	sp|P0CG00|ZSA5D_HUMAN	12.2126822787271	1	anticancer drugs paclitaxel
1	1_1	1_1_1	1	sp|P0CG12|DERPC_HUMAN	15.9697134388961	1	anticancer drugs paclitaxel
1	1_1	1_1_1	1	sp|P0CG24|ZN883_HUMAN	14.7063139876658	1	anticancer drugs paclitaxel
1	1_1	1_1_1	1	sp|P0CG38|POTEI_HUMAN	16.1443604138739	1	anticancer drugs paclitaxel
1	1_1	1_1_1	1	sp|P0CG39|POTEJ_HUMAN	14.4406514844529	1	anticancer drugs paclitaxel
1	1_1	1_1_1	1	sp|P0CJ78|ZN865_HUMAN	17.9129832904836	1	anticancer drugs paclitaxel
1	1_1	1_1_1	1	sp|P0CK96|S352B_HUMAN	14.8063223708083	1	anticancer drugs paclitaxel
1	1_1	1_1_1	1	sp|P0CW19|LIMS3_HUMAN;sp|P0CW20|LIMS4_HUMAN	16.081766532241	1	anticancer drugs paclitaxel
1	1_1	1_1_1	1	sp|P0DI83|NARR_HUMAN	14.0944649432678	1	anticancer drugs paclitaxel
1	1_1	1_1_1	1	sp|P0DJ07|PT100_HUMAN	17.5808518744861	1	anticancer drugs paclitaxel
1	1_1	1_1_1	1	sp|P0DJ93|SIM13_HUMAN	14.8979639980301	1	anticancer drugs paclitaxel
1	1_1	1_1_1	1	sp|P0DJD0|RGPD1_HUMAN;sp|P0DJD1|RGPD2_HUMAN	15.3326987046136	1	anticancer drugs paclitaxel
1	1_1	1_1_1	1	sp|P0DMM9|ST1A3_HUMAN;sp|P0DMN0|ST1A4_HUMAN	15.1975105021135	1	anticancer drugs paclitaxel
1	1_1	1_1_1	1	sp|P0DMU9|CT45A_HUMAN;sp|P0DMV1|CT458_HUMAN;sp|P0DMV2|CT459_HUMAN;sp|Q5DJT8|CT452_HUMAN	15.3629773567877	1	anticancer drugs paclitaxel
1	1_1	1_1_1	1	sp|P0DMV8|HS71A_HUMAN;sp|P0DMV9|HS71B_HUMAN	18.3877703892422	1	anticancer drugs paclitaxel
1	1_1	1_1_1	1	sp|P0DP23|CALM1_HUMAN;sp|P0DP24|CALM2_HUMAN;sp|P0DP25|CALM3_HUMAN	17.1636804155897	1	anticancer drugs paclitaxel
1	1_1	1_1_1	1	sp|P0DPB5|RPC22_HUMAN	17.6113695754823	1	anticancer drugs paclitaxel
1	1_1	1_1_1	1	sp|P0DPB6|RPAC2_HUMAN	16.9453649485223	1	anticancer drugs paclitaxel
1	1_1	1_1_1	1	sp|P0DPD8|EFCE2_HUMAN	14.9532883866254	1	anticancer drugs paclitaxel
1	1_1	1_1_1	1	sp|P0DTL6|ZTRF1_HUMAN	16.9600320723004	1	anticancer drugs paclitaxel
1	1_1	1_1_1	1	sp|P10072|ZN875_HUMAN	16.9472614065588	1	anticancer drugs paclitaxel
1	1_1	1_1_1	1	sp|P10074|TZAP_HUMAN	16.0080409925906	1	anticancer drugs paclitaxel
1	1_1	1_1_1	1	sp|P10075|GLI4_HUMAN	15.0583748754378	1	anticancer drugs paclitaxel
1	1_1	1_1_1	1	sp|P10109|ADX_HUMAN	19.7003565581254	1	anticancer drugs paclitaxel
1	1_1	1_1_1	1	sp|P10114|RAP2A_HUMAN	16.7751585243312	1	anticancer drugs paclitaxel
1	1_1	1_1_1	1	sp|P10155|RO60_HUMAN	17.0372156602374	1	anticancer drugs paclitaxel
1	1_1	1_1_1	1	sp|P10176|COX8A_HUMAN	17.4075662558887	1	anticancer drugs paclitaxel
1	1_1	1_1_1	1	sp|P10244|MYBB_HUMAN	15.9903842356285	1	anticancer drugs paclitaxel
1	1_1	1_1_1	1	sp|P10253|LYAG_HUMAN	16.7756237444188	1	anticancer drugs paclitaxel
1	1_1	1_1_1	1	sp|P10275|ANDR_HUMAN	16.2692864922009	1	anticancer drugs paclitaxel
1	1_1	1_1_1	1	sp|P10276|RARA_HUMAN	16.397619208059	1	anticancer drugs paclitaxel
1	1_1	1_1_1	1	sp|P10301|RRAS_HUMAN	16.9092202203723	1	anticancer drugs paclitaxel
1	1_1	1_1_1	1	sp|P10321|HLAC_HUMAN	17.0560206866087	1	anticancer drugs paclitaxel
1	1_1	1_1_1	1	sp|P10398|ARAF_HUMAN	17.6873775595723	1	anticancer drugs paclitaxel
1	1_1	1_1_1	1	sp|P10412|H14_HUMAN	19.1135665226106	1	anticancer drugs paclitaxel
1	1_1	1_1_1	1	sp|P10515|ODP2_HUMAN	16.2130924712807	1	anticancer drugs paclitaxel
1	1_1	1_1_1	1	sp|P10523|ARRS_HUMAN	19.1979939981727	1	anticancer drugs paclitaxel
1	1_1	1_1_1	1	sp|P10586|PTPRF_HUMAN	16.2260700395275	1	anticancer drugs paclitaxel
1	1_1	1_1_1	1	sp|P10588|NR2F6_HUMAN	15.4300287236281	1	anticancer drugs paclitaxel
1	1_1	1_1_1	1	sp|P10600|TGFB3_HUMAN	15.9975005057428	1	anticancer drugs paclitaxel
1	1_1	1_1_1	1	sp|P10606|COX5B_HUMAN	17.7554371146532	1	anticancer drugs paclitaxel
1	1_1	1_1_1	1	sp|P10619|PPGB_HUMAN	17.1827130714643	1	anticancer drugs paclitaxel
1	1_1	1_1_1	1	sp|P10620|MGST1_HUMAN	18.6891772328687	1	anticancer drugs paclitaxel
1	1_1	1_1_1	1	sp|P10644|KAP0_HUMAN	17.5063327110833	1	anticancer drugs paclitaxel
1	1_1	1_1_1	1	sp|P10646|TFPI1_HUMAN	15.5541751204567	1	anticancer drugs paclitaxel
1	1_1	1_1_1	1	sp|P10720|PF4V_HUMAN	20.4817787214326	1	anticancer drugs paclitaxel
1	1_1	1_1_1	1	sp|P10721|KIT_HUMAN	20.3667861702752	1	anticancer drugs paclitaxel
1	1_1	1_1_1	1	sp|P10746|HEM4_HUMAN	15.3860528235495	1	anticancer drugs paclitaxel
1	1_1	1_1_1	1	sp|P10768|ESTD_HUMAN	17.222729535601	1	anticancer drugs paclitaxel
1	1_1	1_1_1	1	sp|P10809|CH60_HUMAN	17.0110690031292	1	anticancer drugs paclitaxel
1	1_1	1_1_1	1	sp|P10909|CLUS_HUMAN	16.8345791092288	1	anticancer drugs paclitaxel
1	1_1	1_1_1	1	sp|P11021|BIP_HUMAN	18.6922242601691	1	anticancer drugs paclitaxel
1	1_1	1_1_1	1	sp|P11047|LAMC1_HUMAN	16.992144101183	1	anticancer drugs paclitaxel
1	1_1	1_1_1	1	sp|P11055|MYH3_HUMAN	16.6989045303628	1	anticancer drugs paclitaxel
1	1_1	1_1_1	1	sp|P11117|PPAL_HUMAN	16.6990984535683	1	anticancer drugs paclitaxel
1	1_1	1_1_1	1	sp|P11137|MTAP2_HUMAN	17.6274011677178	1	anticancer drugs paclitaxel
1	1_1	1_1_1	1	sp|P11142|HSP7C_HUMAN	18.5947096112689	1	anticancer drugs paclitaxel
1	1_1	1_1_1	1	sp|P11166|GTR1_HUMAN	17.2497000241355	1	anticancer drugs paclitaxel
1	1_1	1_1_1	1	sp|P11169|GTR3_HUMAN	16.0212971536685	1	anticancer drugs paclitaxel
1	1_1	1_1_1	1	sp|P11171|EPB41_HUMAN	16.3189944152989	1	anticancer drugs paclitaxel
1	1_1	1_1_1	1	sp|P11172|UMPS_HUMAN	17.7857911806462	1	anticancer drugs paclitaxel
1	1_1	1_1_1	1	sp|P11177|ODPB_HUMAN	16.9367458429045	1	anticancer drugs paclitaxel
1	1_1	1_1_1	1	sp|P11182|ODB2_HUMAN	16.8729671376042	1	anticancer drugs paclitaxel
1	1_1	1_1_1	1	sp|P11216|PYGB_HUMAN	18.3951108424467	1	anticancer drugs paclitaxel
1	1_1	1_1_1	1	sp|P11217|PYGM_HUMAN	15.7203296626866	1	anticancer drugs paclitaxel
1	1_1	1_1_1	1	sp|P11233|RALA_HUMAN	18.0440152588256	1	anticancer drugs paclitaxel
1	1_1	1_1_1	1	sp|P11234|RALB_HUMAN	17.963765894318	1	anticancer drugs paclitaxel
1	1_1	1_1_1	1	sp|P11274|BCR_HUMAN	16.2071800508956	1	anticancer drugs paclitaxel
1	1_1	1_1_1	1	sp|P11277|SPTB1_HUMAN	16.203471218864	1	anticancer drugs paclitaxel
1	1_1	1_1_1	1	sp|P11279|LAMP1_HUMAN	17.7932681706832	1	anticancer drugs paclitaxel
1	1_1	1_1_1	1	sp|P11310|ACADM_HUMAN	16.4037295761282	1	anticancer drugs paclitaxel
1	1_1	1_1_1	1	sp|P11387|TOP1_HUMAN	17.8644846339339	1	anticancer drugs paclitaxel
1	1_1	1_1_1	1	sp|P11388|TOP2A_HUMAN	17.0484218255465	1	anticancer drugs paclitaxel
1	1_1	1_1_1	1	sp|P11413|G6PD_HUMAN	18.5461496971374	1	anticancer drugs paclitaxel
1	1_1	1_1_1	1	sp|P11441|UBL4A_HUMAN	17.8460824826298	1	anticancer drugs paclitaxel
1	1_1	1_1_1	1	sp|P11473|VDR_HUMAN	17.8116729546977	1	anticancer drugs paclitaxel
1	1_1	1_1_1	1	sp|P11474|ERR1_HUMAN	15.7518011289592	1	anticancer drugs paclitaxel
1	1_1	1_1_1	1	sp|P11488|GNAT1_HUMAN	17.730967928153	1	anticancer drugs paclitaxel
1	1_1	1_1_1	1	sp|P11498|PYC_HUMAN	16.4248370580615	1	anticancer drugs paclitaxel
1	1_1	1_1_1	1	sp|P11532|DMD_HUMAN	15.5931884115328	1	anticancer drugs paclitaxel
1	1_1	1_1_1	1	sp|P11586|C1TC_HUMAN	18.1500597881323	1	anticancer drugs paclitaxel
1	1_1	1_1_1	1	sp|P11717|MPRI_HUMAN	16.7791205911316	1	anticancer drugs paclitaxel
1	1_1	1_1_1	1	sp|P11766|ADHX_HUMAN	17.8422528657785	1	anticancer drugs paclitaxel
1	1_1	1_1_1	1	sp|P11802|CDK4_HUMAN	17.1799366904851	1	anticancer drugs paclitaxel
1	1_1	1_1_1	1	sp|P11831|SRF_HUMAN	15.7550188933893	1	anticancer drugs paclitaxel
1	1_1	1_1_1	1	sp|P11908|PRPS2_HUMAN	17.37256975204	1	anticancer drugs paclitaxel
1	1_1	1_1_1	1	sp|P11940|PABP1_HUMAN	17.0861070485944	1	anticancer drugs paclitaxel
1	1_1	1_1_1	1	sp|P12004|PCNA_HUMAN	18.0266796003891	1	anticancer drugs paclitaxel
1	1_1	1_1_1	1	sp|P12036|NFH_HUMAN	16.2436323837139	1	anticancer drugs paclitaxel
1	1_1	1_1_1	1	sp|P12074|CX6A1_HUMAN	13.6001414377658	1	anticancer drugs paclitaxel
1	1_1	1_1_1	1	sp|P12081|HARS1_HUMAN	18.2355115244139	1	anticancer drugs paclitaxel
1	1_1	1_1_1	1	sp|P12109|CO6A1_HUMAN	15.0872291585221	1	anticancer drugs paclitaxel
1	1_1	1_1_1	1	sp|P12235|ADT1_HUMAN	18.5601441779615	1	anticancer drugs paclitaxel
1	1_1	1_1_1	1	sp|P12236|ADT3_HUMAN	20.1974079124346	1	anticancer drugs paclitaxel
1	1_1	1_1_1	1	sp|P12259|FA5_HUMAN	17.0411090042294	1	anticancer drugs paclitaxel
1	1_1	1_1_1	1	sp|P12268|IMDH2_HUMAN	17.2666166322439	1	anticancer drugs paclitaxel
1	1_1	1_1_1	1	sp|P12270|TPR_HUMAN	17.0079605287378	1	anticancer drugs paclitaxel
1	1_1	1_1_1	1	sp|P12277|KCRB_HUMAN	16.5091042739266	1	anticancer drugs paclitaxel
1	1_1	1_1_1	1	sp|P12429|ANXA3_HUMAN	19.2880828910286	1	anticancer drugs paclitaxel
1	1_1	1_1_1	1	sp|P12532|KCRU_HUMAN	16.1236587435454	1	anticancer drugs paclitaxel
1	1_1	1_1_1	1	sp|P12694|ODBA_HUMAN	17.4270045697597	1	anticancer drugs paclitaxel
1	1_1	1_1_1	1	sp|P12755|SKI_HUMAN	16.4990544261978	1	anticancer drugs paclitaxel
1	1_1	1_1_1	1	sp|P12757|SKIL_HUMAN	16.3270400324136	1	anticancer drugs paclitaxel
1	1_1	1_1_1	1	sp|P12814|ACTN1_HUMAN	17.0607606642748	1	anticancer drugs paclitaxel
1	1_1	1_1_1	1	sp|P12830|CADH1_HUMAN	17.4079870176667	1	anticancer drugs paclitaxel
1	1_1	1_1_1	1	sp|P12883|MYH7_HUMAN	14.5362920521372	1	anticancer drugs paclitaxel
1	1_1	1_1_1	1	sp|P12931|SRC_HUMAN	16.4210534167919	1	anticancer drugs paclitaxel
1	1_1	1_1_1	1	sp|P12955|PEPD_HUMAN	17.8307579290483	1	anticancer drugs paclitaxel
1	1_1	1_1_1	1	sp|P12956|XRCC6_HUMAN	18.0236402761444	1	anticancer drugs paclitaxel
1	1_1	1_1_1	1	sp|P13010|XRCC5_HUMAN	17.4437631290387	1	anticancer drugs paclitaxel
1	1_1	1_1_1	1	sp|P13051|UNG_HUMAN	16.3678897726742	1	anticancer drugs paclitaxel
1	1_1	1_1_1	1	sp|P13056|NR2C1_HUMAN	16.0796761476101	1	anticancer drugs paclitaxel
1	1_1	1_1_1	1	sp|P13073|COX41_HUMAN	17.9893868890501	1	anticancer drugs paclitaxel
1	1_1	1_1_1	1	sp|P13196|HEM1_HUMAN	16.9042046599472	1	anticancer drugs paclitaxel
1	1_1	1_1_1	1	sp|P13284|GILT_HUMAN	15.6194743583017	1	anticancer drugs paclitaxel
1	1_1	1_1_1	1	sp|P13473|LAMP2_HUMAN	18.5478414174521	1	anticancer drugs paclitaxel
1	1_1	1_1_1	1	sp|P13489|RINI_HUMAN	18.1956334048715	1	anticancer drugs paclitaxel
1	1_1	1_1_1	1	sp|P13498|CY24A_HUMAN	16.8369964370546	1	anticancer drugs paclitaxel
1	1_1	1_1_1	1	sp|P13533|MYH6_HUMAN	19.1601667854623	1	anticancer drugs paclitaxel
1	1_1	1_1_1	1	sp|P13535|MYH8_HUMAN	16.1447155205358	1	anticancer drugs paclitaxel
1	1_1	1_1_1	1	sp|P13598|ICAM2_HUMAN	15.8958861543122	1	anticancer drugs paclitaxel
1	1_1	1_1_1	1	sp|P13631|RARG_HUMAN	16.6637042773642	1	anticancer drugs paclitaxel
1	1_1	1_1_1	1	sp|P13637|AT1A3_HUMAN	17.4625133605207	1	anticancer drugs paclitaxel
1	1_1	1_1_1	1	sp|P13639|EF2_HUMAN	18.9248969758813	1	anticancer drugs paclitaxel
1	1_1	1_1_1	1	sp|P13667|PDIA4_HUMAN	17.9116994883002	1	anticancer drugs paclitaxel
1	1_1	1_1_1	1	sp|P13671|CO6_HUMAN	16.4934733233345	1	anticancer drugs paclitaxel
1	1_1	1_1_1	1	sp|P13674|P4HA1_HUMAN	17.8637499116966	1	anticancer drugs paclitaxel
1	1_1	1_1_1	1	sp|P13693|TCTP_HUMAN	17.6012711510991	1	anticancer drugs paclitaxel
1	1_1	1_1_1	1	sp|P13716|HEM2_HUMAN	17.5225943421492	1	anticancer drugs paclitaxel
1	1_1	1_1_1	1	sp|P13747|HLAE_HUMAN	16.8656126600214	1	anticancer drugs paclitaxel
1	1_1	1_1_1	1	sp|P13796|PLSL_HUMAN	15.7899905373381	1	anticancer drugs paclitaxel
1	1_1	1_1_1	1	sp|P13797|PLST_HUMAN	15.6718618594368	1	anticancer drugs paclitaxel
1	1_1	1_1_1	1	sp|P13798|ACPH_HUMAN	17.3454200547423	1	anticancer drugs paclitaxel
1	1_1	1_1_1	1	sp|P13804|ETFA_HUMAN	19.1119922179637	1	anticancer drugs paclitaxel
1	1_1	1_1_1	1	sp|P13807|GYS1_HUMAN	16.7889862363498	1	anticancer drugs paclitaxel
1	1_1	1_1_1	1	sp|P13861|KAP2_HUMAN	17.3606095722654	1	anticancer drugs paclitaxel
1	1_1	1_1_1	1	sp|P13928|ANXA8_HUMAN	15.7843924148784	1	anticancer drugs paclitaxel
1	1_1	1_1_1	1	sp|P13929|ENOB_HUMAN	17.2053632163283	1	anticancer drugs paclitaxel
1	1_1	1_1_1	1	sp|P13984|T2FB_HUMAN	17.5173099827446	1	anticancer drugs paclitaxel
1	1_1	1_1_1	1	sp|P13987|CD59_HUMAN	17.2262521442386	1	anticancer drugs paclitaxel
1	1_1	1_1_1	1	sp|P13994|YJU2B_HUMAN	15.7101652151361	1	anticancer drugs paclitaxel
1	1_1	1_1_1	1	sp|P13995|MTDC_HUMAN	16.3766918739652	1	anticancer drugs paclitaxel
1	1_1	1_1_1	1	sp|P14136|GFAP_HUMAN	16.2643501287751	1	anticancer drugs paclitaxel
1	1_1	1_1_1	1	sp|P14174|MIF_HUMAN	17.0016461626014	1	anticancer drugs paclitaxel
1	1_1	1_1_1	1	sp|P14209|CD99_HUMAN	17.8023563121972	1	anticancer drugs paclitaxel
1	1_1	1_1_1	1	sp|P14314|GLU2B_HUMAN	17.8441163431998	1	anticancer drugs paclitaxel
1	1_1	1_1_1	1	sp|P14324|FPPS_HUMAN	17.8972336891723	1	anticancer drugs paclitaxel
1	1_1	1_1_1	1	sp|P14373|TRI27_HUMAN	15.5779597211462	1	anticancer drugs paclitaxel
1	1_1	1_1_1	1	sp|P14406|CX7A2_HUMAN	20.0705894690707	1	anticancer drugs paclitaxel
1	1_1	1_1_1	1	sp|P14543|NID1_HUMAN	18.4215178763526	1	anticancer drugs paclitaxel
1	1_1	1_1_1	1	sp|P14550|AK1A1_HUMAN	16.988967044215	1	anticancer drugs paclitaxel
1	1_1	1_1_1	1	sp|P14618|KPYM_HUMAN	18.945428705388	1	anticancer drugs paclitaxel
1	1_1	1_1_1	1	sp|P14621|ACYP2_HUMAN	17.3571497672502	1	anticancer drugs paclitaxel
1	1_1	1_1_1	1	sp|P14625|ENPL_HUMAN	17.5922383445351	1	anticancer drugs paclitaxel
1	1_1	1_1_1	1	sp|P14635|CCNB1_HUMAN	18.4194249302238	1	anticancer drugs paclitaxel
1	1_1	1_1_1	1	sp|P14649|MYL6B_HUMAN	16.1276640488568	1	anticancer drugs paclitaxel
1	1_1	1_1_1	1	sp|P14678|RSMB_HUMAN	17.2531703091029	1	anticancer drugs paclitaxel
1	1_1	1_1_1	1	sp|P14735|IDE_HUMAN	17.5014469251287	1	anticancer drugs paclitaxel
1	1_1	1_1_1	1	sp|P14854|CX6B1_HUMAN	16.2878769383621	1	anticancer drugs paclitaxel
1	1_1	1_1_1	1	sp|P14859|PO2F1_HUMAN	14.5527575501184	1	anticancer drugs paclitaxel
1	1_1	1_1_1	1	sp|P14866|HNRPL_HUMAN	17.2562561848112	1	anticancer drugs paclitaxel
1	1_1	1_1_1	1	sp|P14868|SYDC_HUMAN	17.4256297379896	1	anticancer drugs paclitaxel
1	1_1	1_1_1	1	sp|P14921|ETS1_HUMAN	16.1518517670609	1	anticancer drugs paclitaxel
1	1_1	1_1_1	1	sp|P14923|PLAK_HUMAN	16.6926569983415	1	anticancer drugs paclitaxel
1	1_1	1_1_1	1	sp|P14927|QCR7_HUMAN	19.2223764143447	1	anticancer drugs paclitaxel
1	1_1	1_1_1	1	sp|P15056|BRAF_HUMAN	15.5175558433993	1	anticancer drugs paclitaxel
1	1_1	1_1_1	1	sp|P15104|GLNA_HUMAN	17.2947229510476	1	anticancer drugs paclitaxel
1	1_1	1_1_1	1	sp|P15121|ALDR_HUMAN	16.3866114093746	1	anticancer drugs paclitaxel
1	1_1	1_1_1	1	sp|P15144|AMPN_HUMAN	15.1643880918359	1	anticancer drugs paclitaxel
1	1_1	1_1_1	1	sp|P15151|PVR_HUMAN	16.1378544331914	1	anticancer drugs paclitaxel
1	1_1	1_1_1	1	sp|P15153|RAC2_HUMAN	15.7201151162898	1	anticancer drugs paclitaxel
1	1_1	1_1_1	1	sp|P15169|CBPN_HUMAN	17.2793878222518	1	anticancer drugs paclitaxel
1	1_1	1_1_1	1	sp|P15170|ERF3A_HUMAN	17.2106889801388	1	anticancer drugs paclitaxel
1	1_1	1_1_1	1	sp|P15259|PGAM2_HUMAN	19.2632541897216	1	anticancer drugs paclitaxel
1	1_1	1_1_1	1	sp|P15260|INGR1_HUMAN	18.1002960550173	1	anticancer drugs paclitaxel
1	1_1	1_1_1	1	sp|P15289|ARSA_HUMAN	16.0376067755729	1	anticancer drugs paclitaxel
1	1_1	1_1_1	1	sp|P15291|B4GT1_HUMAN	15.9842080116915	1	anticancer drugs paclitaxel
1	1_1	1_1_1	1	sp|P15311|EZRI_HUMAN	17.7510993315165	1	anticancer drugs paclitaxel
1	1_1	1_1_1	1	sp|P15313|VATB1_HUMAN	19.6617973949717	1	anticancer drugs paclitaxel
1	1_1	1_1_1	1	sp|P15336|ATF2_HUMAN	16.6932900695244	1	anticancer drugs paclitaxel
1	1_1	1_1_1	1	sp|P15374|UCHL3_HUMAN	17.1588631767907	1	anticancer drugs paclitaxel
1	1_1	1_1_1	1	sp|P15407|FOSL1_HUMAN	14.24230750118	1	anticancer drugs paclitaxel
1	1_1	1_1_1	1	sp|P15408|FOSL2_HUMAN	17.2392828899336	1	anticancer drugs paclitaxel
1	1_1	1_1_1	1	sp|P15529|MCP_HUMAN	18.0586346611135	1	anticancer drugs paclitaxel
1	1_1	1_1_1	1	sp|P15531|NDKA_HUMAN	18.7188363708141	1	anticancer drugs paclitaxel
1	1_1	1_1_1	1	sp|P15586|GNS_HUMAN	17.3348319054162	1	anticancer drugs paclitaxel
1	1_1	1_1_1	1	sp|P15621|ZNF44_HUMAN	13.3956900044334	1	anticancer drugs paclitaxel
1	1_1	1_1_1	1	sp|P15622|ZN250_HUMAN	15.9768664592065	1	anticancer drugs paclitaxel
1	1_1	1_1_1	1	sp|P15735|PHKG2_HUMAN	17.4744200937956	1	anticancer drugs paclitaxel
1	1_1	1_1_1	1	sp|P15822|ZEP1_HUMAN	18.2755544332955	1	anticancer drugs paclitaxel
1	1_1	1_1_1	1	sp|P15880|RS2_HUMAN	18.1088732025974	1	anticancer drugs paclitaxel
1	1_1	1_1_1	1	sp|P15882|CHIN_HUMAN	14.7963951130349	1	anticancer drugs paclitaxel
1	1_1	1_1_1	1	sp|P15923|TFE2_HUMAN	16.0192037747591	1	anticancer drugs paclitaxel
1	1_1	1_1_1	1	sp|P15924|DESP_HUMAN	17.8937158337773	1	anticancer drugs paclitaxel
1	1_1	1_1_1	1	sp|P15927|RFA2_HUMAN	16.8548413358388	1	anticancer drugs paclitaxel
1	1_1	1_1_1	1	sp|P15941|MUC1_HUMAN	18.7341875696804	1	anticancer drugs paclitaxel
1	1_1	1_1_1	1	sp|P15954|COX7C_HUMAN	19.3718256887099	1	anticancer drugs paclitaxel
1	1_1	1_1_1	1	sp|P16035|TIMP2_HUMAN	17.2227282075205	1	anticancer drugs paclitaxel
1	1_1	1_1_1	1	sp|P16070|CD44_HUMAN	16.4581126005587	1	anticancer drugs paclitaxel
1	1_1	1_1_1	1	sp|P16104|H2AX_HUMAN	20.7990448196305	1	anticancer drugs paclitaxel
1	1_1	1_1_1	1	sp|P16144|ITB4_HUMAN	17.3768007442426	1	anticancer drugs paclitaxel
1	1_1	1_1_1	1	sp|P16152|CBR1_HUMAN	16.8346694989076	1	anticancer drugs paclitaxel
1	1_1	1_1_1	1	sp|P16219|ACADS_HUMAN	16.6979589466762	1	anticancer drugs paclitaxel
1	1_1	1_1_1	1	sp|P16220|CREB1_HUMAN	16.6442015593767	1	anticancer drugs paclitaxel
1	1_1	1_1_1	1	sp|P16260|GDC_HUMAN	14.7836169885086	1	anticancer drugs paclitaxel
1	1_1	1_1_1	1	sp|P16278|BGAL_HUMAN	17.5077318084897	1	anticancer drugs paclitaxel
1	1_1	1_1_1	1	sp|P16298|PP2BB_HUMAN	17.5242830020985	1	anticancer drugs paclitaxel
1	1_1	1_1_1	1	sp|P16333|NCK1_HUMAN	16.7907896386267	1	anticancer drugs paclitaxel
1	1_1	1_1_1	1	sp|P16383|GCFC2_HUMAN	15.4392805961236	1	anticancer drugs paclitaxel
1	1_1	1_1_1	1	sp|P16401|H15_HUMAN	19.172989835796	1	anticancer drugs paclitaxel
1	1_1	1_1_1	1	sp|P16402|H13_HUMAN	19.966003916869	1	anticancer drugs paclitaxel
1	1_1	1_1_1	1	sp|P16403|H12_HUMAN	19.540750710519	1	anticancer drugs paclitaxel
1	1_1	1_1_1	1	sp|P16422|EPCAM_HUMAN	18.6639113165708	1	anticancer drugs paclitaxel
1	1_1	1_1_1	1	sp|P16435|NCPR_HUMAN	17.195459383559	1	anticancer drugs paclitaxel
1	1_1	1_1_1	1	sp|P16455|MGMT_HUMAN	17.4049021872293	1	anticancer drugs paclitaxel
1	1_1	1_1_1	1	sp|P16471|PRLR_HUMAN	16.6676040606041	1	anticancer drugs paclitaxel
1	1_1	1_1_1	1	sp|P16520|GBB3_HUMAN	14.8465605235195	1	anticancer drugs paclitaxel
1	1_1	1_1_1	1	sp|P16615|AT2A2_HUMAN	17.030877947992	1	anticancer drugs paclitaxel
1	1_1	1_1_1	1	sp|P16671|CD36_HUMAN	16.420386530121	1	anticancer drugs paclitaxel
1	1_1	1_1_1	1	sp|P16870|CBPE_HUMAN	16.5352532350327	1	anticancer drugs paclitaxel
1	1_1	1_1_1	1	sp|P16930|FAAA_HUMAN	16.7637489588054	1	anticancer drugs paclitaxel
1	1_1	1_1_1	1	sp|P16949|STMN1_HUMAN	18.1528539522871	1	anticancer drugs paclitaxel
1	1_1	1_1_1	1	sp|P16989|YBOX3_HUMAN	16.9609848758127	1	anticancer drugs paclitaxel
1	1_1	1_1_1	1	sp|P17014|ZNF12_HUMAN	17.1585398304953	1	anticancer drugs paclitaxel
1	1_1	1_1_1	1	sp|P17020|ZNF16_HUMAN	18.562989171473	1	anticancer drugs paclitaxel
1	1_1	1_1_1	1	sp|P17022|ZNF18_HUMAN	17.9623270050786	1	anticancer drugs paclitaxel
1	1_1	1_1_1	1	sp|P17026|ZNF22_HUMAN	16.0584367659048	1	anticancer drugs paclitaxel
1	1_1	1_1_1	1	sp|P17028|ZNF24_HUMAN	17.3202676911937	1	anticancer drugs paclitaxel
1	1_1	1_1_1	1	sp|P17029|ZKSC1_HUMAN	16.2115488139482	1	anticancer drugs paclitaxel
1	1_1	1_1_1	1	sp|P17030|ZNF25_HUMAN	14.8869855261668	1	anticancer drugs paclitaxel
1	1_1	1_1_1	1	sp|P17032|ZN37A_HUMAN	14.2749270651665	1	anticancer drugs paclitaxel
1	1_1	1_1_1	1	sp|P17036|ZNF3_HUMAN	17.227782700326	1	anticancer drugs paclitaxel
1	1_1	1_1_1	1	sp|P17038|ZNF43_HUMAN	17.3604502947855	1	anticancer drugs paclitaxel
1	1_1	1_1_1	1	sp|P17040|ZSC20_HUMAN	14.9898085296556	1	anticancer drugs paclitaxel
1	1_1	1_1_1	1	sp|P17050|NAGAB_HUMAN	17.8580594865818	1	anticancer drugs paclitaxel
1	1_1	1_1_1	1	sp|P17081|RHOQ_HUMAN	18.1087917839585	1	anticancer drugs paclitaxel
1	1_1	1_1_1	1	sp|P17096|HMGA1_HUMAN	16.1752899300652	1	anticancer drugs paclitaxel
1	1_1	1_1_1	1	sp|P17097|ZNF7_HUMAN	15.8766035407139	1	anticancer drugs paclitaxel
1	1_1	1_1_1	1	sp|P17098|ZNF8_HUMAN	18.8152290407212	1	anticancer drugs paclitaxel
1	1_1	1_1_1	1	sp|P17152|TMM11_HUMAN	17.7449904818102	1	anticancer drugs paclitaxel
1	1_1	1_1_1	1	sp|P17174|AATC_HUMAN	18.0054056284721	1	anticancer drugs paclitaxel
1	1_1	1_1_1	1	sp|P17181|INAR1_HUMAN	16.4907031642718	1	anticancer drugs paclitaxel
1	1_1	1_1_1	1	sp|P17252|KPCA_HUMAN	17.3589056480191	1	anticancer drugs paclitaxel
1	1_1	1_1_1	1	sp|P17275|JUNB_HUMAN	15.9531861947065	1	anticancer drugs paclitaxel
1	1_1	1_1_1	1	sp|P17301|ITA2_HUMAN	16.3855650708489	1	anticancer drugs paclitaxel
1	1_1	1_1_1	1	sp|P17302|CXA1_HUMAN	15.5726348031798	1	anticancer drugs paclitaxel
1	1_1	1_1_1	1	sp|P17405|ASM_HUMAN	17.2034000686463	1	anticancer drugs paclitaxel
1	1_1	1_1_1	1	sp|P17480|UBF1_HUMAN	17.7148968441102	1	anticancer drugs paclitaxel
1	1_1	1_1_1	1	sp|P17482|HXB9_HUMAN	15.0626930647334	1	anticancer drugs paclitaxel
1	1_1	1_1_1	1	sp|P17535|JUND_HUMAN	15.9102694658652	1	anticancer drugs paclitaxel
1	1_1	1_1_1	1	sp|P17544|ATF7_HUMAN	16.0648027308058	1	anticancer drugs paclitaxel
1	1_1	1_1_1	1	sp|P17568|NDUB7_HUMAN	15.771910343749	1	anticancer drugs paclitaxel
1	1_1	1_1_1	1	sp|P17612|KAPCA_HUMAN	17.72794831319	1	anticancer drugs paclitaxel
1	1_1	1_1_1	1	sp|P17655|CAN2_HUMAN	16.3408353889014	1	anticancer drugs paclitaxel
1	1_1	1_1_1	1	sp|P17661|DESM_HUMAN	18.2390501962536	1	anticancer drugs paclitaxel
1	1_1	1_1_1	1	sp|P17676|CEBPB_HUMAN	16.9027216781345	1	anticancer drugs paclitaxel
1	1_1	1_1_1	1	sp|P17706|PTN2_HUMAN	16.3138963404245	1	anticancer drugs paclitaxel
1	1_1	1_1_1	1	sp|P17812|PYRG1_HUMAN	16.9362952224401	1	anticancer drugs paclitaxel
1	1_1	1_1_1	1	sp|P17813|EGLN_HUMAN	15.3337907045065	1	anticancer drugs paclitaxel
1	1_1	1_1_1	1	sp|P17844|DDX5_HUMAN	17.2679353893654	1	anticancer drugs paclitaxel
1	1_1	1_1_1	1	sp|P17858|PFKAL_HUMAN	19.0877730367687	1	anticancer drugs paclitaxel
1	1_1	1_1_1	1	sp|P17861|XBP1_HUMAN	16.3066836897918	1	anticancer drugs paclitaxel
1	1_1	1_1_1	1	sp|P17900|SAP3_HUMAN	18.4046154041359	1	anticancer drugs paclitaxel
1	1_1	1_1_1	1	sp|P17931|LEG3_HUMAN	19.511831264592	1	anticancer drugs paclitaxel
1	1_1	1_1_1	1	sp|P17948|VGFR1_HUMAN	17.2456846594155	1	anticancer drugs paclitaxel
1	1_1	1_1_1	1	sp|P17980|PRS6A_HUMAN	17.7090196272831	1	anticancer drugs paclitaxel
1	1_1	1_1_1	1	sp|P17987|TCPA_HUMAN	17.5260527259675	1	anticancer drugs paclitaxel
1	1_1	1_1_1	1	sp|P18031|PTN1_HUMAN	17.8978461624358	1	anticancer drugs paclitaxel
1	1_1	1_1_1	1	sp|P18065|IBP2_HUMAN	17.3825342904876	1	anticancer drugs paclitaxel
1	1_1	1_1_1	1	sp|P18074|ERCC2_HUMAN	16.5287227683447	1	anticancer drugs paclitaxel
1	1_1	1_1_1	1	sp|P18075|BMP7_HUMAN	17.1219172616478	1	anticancer drugs paclitaxel
1	1_1	1_1_1	1	sp|P18077|RL35A_HUMAN	18.7333047208309	1	anticancer drugs paclitaxel
1	1_1	1_1_1	1	sp|P18084|ITB5_HUMAN	15.9253250826811	1	anticancer drugs paclitaxel
1	1_1	1_1_1	1	sp|P18085|ARF4_HUMAN	17.5684936854566	1	anticancer drugs paclitaxel
1	1_1	1_1_1	1	sp|P18124|RL7_HUMAN	18.2911965450697	1	anticancer drugs paclitaxel
1	1_1	1_1_1	1	sp|P18206|VINC_HUMAN	17.1449678122245	1	anticancer drugs paclitaxel
1	1_1	1_1_1	1	sp|P18433|PTPRA_HUMAN	16.9662260049412	1	anticancer drugs paclitaxel
1	1_1	1_1_1	1	sp|P18440|ARY1_HUMAN	16.3076805184342	1	anticancer drugs paclitaxel
1	1_1	1_1_1	1	sp|P18564|ITB6_HUMAN	15.2911748522241	1	anticancer drugs paclitaxel
1	1_1	1_1_1	1	sp|P18583|SON_HUMAN	17.023834085255	1	anticancer drugs paclitaxel
1	1_1	1_1_1	1	sp|P18615|NELFE_HUMAN	16.6131017683419	1	anticancer drugs paclitaxel
1	1_1	1_1_1	1	sp|P18621|RL17_HUMAN	17.2099880555485	1	anticancer drugs paclitaxel
1	1_1	1_1_1	1	sp|P18669|PGAM1_HUMAN	18.8888885273985	1	anticancer drugs paclitaxel
1	1_1	1_1_1	1	sp|P18754|RCC1_HUMAN	15.9012133211595	1	anticancer drugs paclitaxel
1	1_1	1_1_1	1	sp|P18827|SDC1_HUMAN	16.2538892257592	1	anticancer drugs paclitaxel
1	1_1	1_1_1	1	sp|P18846|ATF1_HUMAN	18.4525206064907	1	anticancer drugs paclitaxel
1	1_1	1_1_1	1	sp|P18850|ATF6A_HUMAN	16.0929320084285	1	anticancer drugs paclitaxel
1	1_1	1_1_1	1	sp|P18858|DNLI1_HUMAN	17.1699724367694	1	anticancer drugs paclitaxel
1	1_1	1_1_1	1	sp|P18859|ATP5J_HUMAN	16.4492654738255	1	anticancer drugs paclitaxel
1	1_1	1_1_1	1	sp|P18887|XRCC1_HUMAN	17.0701348321385	1	anticancer drugs paclitaxel
1	1_1	1_1_1	1	sp|P19022|CADH2_HUMAN	15.2536229088787	1	anticancer drugs paclitaxel
1	1_1	1_1_1	1	sp|P19087|GNAT2_HUMAN	15.8335999139055	1	anticancer drugs paclitaxel
1	1_1	1_1_1	1	sp|P19174|PLCG1_HUMAN	17.1362196714367	1	anticancer drugs paclitaxel
1	1_1	1_1_1	1	sp|P19224|UD16_HUMAN	16.5400685112296	1	anticancer drugs paclitaxel
1	1_1	1_1_1	1	sp|P19256|LFA3_HUMAN	18.3106735058631	1	anticancer drugs paclitaxel
1	1_1	1_1_1	1	sp|P19338|NUCL_HUMAN	18.9528958143434	1	anticancer drugs paclitaxel
1	1_1	1_1_1	1	sp|P19367|HXK1_HUMAN	17.8702117319008	1	anticancer drugs paclitaxel
1	1_1	1_1_1	1	sp|P19387|RPB3_HUMAN	16.2569781221476	1	anticancer drugs paclitaxel
1	1_1	1_1_1	1	sp|P19388|RPAB1_HUMAN	16.9413103435375	1	anticancer drugs paclitaxel
1	1_1	1_1_1	1	sp|P19404|NDUV2_HUMAN	16.4673884148005	1	anticancer drugs paclitaxel
1	1_1	1_1_1	1	sp|P19438|TNR1A_HUMAN	15.30996548168	1	anticancer drugs paclitaxel
1	1_1	1_1_1	1	sp|P19440|GGT1_HUMAN	14.3261845279733	1	anticancer drugs paclitaxel
1	1_1	1_1_1	1	sp|P19447|ERCC3_HUMAN	16.3514445582078	1	anticancer drugs paclitaxel
1	1_1	1_1_1	1	sp|P19474|RO52_HUMAN	16.8675185241405	1	anticancer drugs paclitaxel
1	1_1	1_1_1	1	sp|P19525|E2AK2_HUMAN	18.0838967151669	1	anticancer drugs paclitaxel
1	1_1	1_1_1	1	sp|P19526|FUT1_HUMAN	15.6569932280088	1	anticancer drugs paclitaxel
1	1_1	1_1_1	1	sp|P19532|TFE3_HUMAN	16.1673687968587	1	anticancer drugs paclitaxel
1	1_1	1_1_1	1	sp|P19623|SPEE_HUMAN	16.8037140493255	1	anticancer drugs paclitaxel
1	1_1	1_1_1	1	sp|P19634|SL9A1_HUMAN	16.6199881395664	1	anticancer drugs paclitaxel
1	1_1	1_1_1	1	sp|P19784|CSK22_HUMAN	17.0591359230879	1	anticancer drugs paclitaxel
1	1_1	1_1_1	1	sp|P19793|RXRA_HUMAN	16.6924603471265	1	anticancer drugs paclitaxel
1	1_1	1_1_1	1	sp|P19823|ITIH2_HUMAN	15.5533396274856	1	anticancer drugs paclitaxel
1	1_1	1_1_1	1	sp|P19838|NFKB1_HUMAN	18.0681578023929	1	anticancer drugs paclitaxel
1	1_1	1_1_1	1	sp|P19971|TYPH_HUMAN	18.1978871516742	1	anticancer drugs paclitaxel
1	1_1	1_1_1	1	sp|P20020|AT2B1_HUMAN	16.8159477748237	1	anticancer drugs paclitaxel
1	1_1	1_1_1	1	sp|P20042|IF2B_HUMAN	16.9031920892392	1	anticancer drugs paclitaxel
1	1_1	1_1_1	1	sp|P20073|ANXA7_HUMAN	17.5987899869698	1	anticancer drugs paclitaxel
1	1_1	1_1_1	1	sp|P20226|TBP_HUMAN	17.4534141911325	1	anticancer drugs paclitaxel
1	1_1	1_1_1	1	sp|P20248|CCNA2_HUMAN	15.7580531240098	1	anticancer drugs paclitaxel
1	1_1	1_1_1	1	sp|P20290|BTF3_HUMAN	17.0497624053554	1	anticancer drugs paclitaxel
1	1_1	1_1_1	1	sp|P20336|RAB3A_HUMAN	17.3765422988675	1	anticancer drugs paclitaxel
1	1_1	1_1_1	1	sp|P20337|RAB3B_HUMAN	15.7411485920499	1	anticancer drugs paclitaxel
1	1_1	1_1_1	1	sp|P20338|RAB4A_HUMAN	16.387697709564	1	anticancer drugs paclitaxel
1	1_1	1_1_1	1	sp|P20339|RAB5A_HUMAN	15.6523215212473	1	anticancer drugs paclitaxel
1	1_1	1_1_1	1	sp|P20340|RAB6A_HUMAN	17.1367537263341	1	anticancer drugs paclitaxel
1	1_1	1_1_1	1	sp|P20585|MSH3_HUMAN	16.5746173004838	1	anticancer drugs paclitaxel
1	1_1	1_1_1	1	sp|P20591|MX1_HUMAN	16.4953487779604	1	anticancer drugs paclitaxel
1	1_1	1_1_1	1	sp|P20594|ANPRB_HUMAN	16.6321524386221	1	anticancer drugs paclitaxel
1	1_1	1_1_1	1	sp|P20618|PSB1_HUMAN	17.8470676104381	1	anticancer drugs paclitaxel
1	1_1	1_1_1	1	sp|P20645|MPRD_HUMAN	17.9843711309714	1	anticancer drugs paclitaxel
1	1_1	1_1_1	1	sp|P20648|ATP4A_HUMAN	19.5466069584764	1	anticancer drugs paclitaxel
1	1_1	1_1_1	1	sp|P20674|COX5A_HUMAN	17.6195312292804	1	anticancer drugs paclitaxel
1	1_1	1_1_1	1	sp|P20700|LMNB1_HUMAN	17.3826973173499	1	anticancer drugs paclitaxel
1	1_1	1_1_1	1	sp|P20742|PZP_HUMAN	15.9633057605997	1	anticancer drugs paclitaxel
1	1_1	1_1_1	1	sp|P20749|BCL3_HUMAN	16.1709712166723	1	anticancer drugs paclitaxel
1	1_1	1_1_1	1	sp|P20810|ICAL_HUMAN	17.0714475127429	1	anticancer drugs paclitaxel
1	1_1	1_1_1	1	sp|P20827|EFNA1_HUMAN	16.3329080707672	1	anticancer drugs paclitaxel
1	1_1	1_1_1	1	sp|P20839|IMDH1_HUMAN	16.3572509634647	1	anticancer drugs paclitaxel
1	1_1	1_1_1	1	sp|P20908|CO5A1_HUMAN	16.5506295309534	1	anticancer drugs paclitaxel
1	1_1	1_1_1	1	sp|P20929|NEBU_HUMAN	15.7936524974381	1	anticancer drugs paclitaxel
1	1_1	1_1_1	1	sp|P20933|ASPG_HUMAN	16.6363181062834	1	anticancer drugs paclitaxel
1	1_1	1_1_1	1	sp|P20936|RASA1_HUMAN	17.4122430469367	1	anticancer drugs paclitaxel
1	1_1	1_1_1	1	sp|P20962|PTMS_HUMAN	18.8227581339855	1	anticancer drugs paclitaxel
1	1_1	1_1_1	1	sp|P21127|CD11B_HUMAN	17.2922209366059	1	anticancer drugs paclitaxel
1	1_1	1_1_1	1	sp|P21266|GSTM3_HUMAN	18.3629426543193	1	anticancer drugs paclitaxel
1	1_1	1_1_1	1	sp|P21281|VATB2_HUMAN	16.8697360965414	1	anticancer drugs paclitaxel
1	1_1	1_1_1	1	sp|P21283|VATC1_HUMAN	17.5948804456919	1	anticancer drugs paclitaxel
1	1_1	1_1_1	1	sp|P21291|CSRP1_HUMAN	18.6644502504416	1	anticancer drugs paclitaxel
1	1_1	1_1_1	1	sp|P21333|FLNA_HUMAN	18.6411512826903	1	anticancer drugs paclitaxel
1	1_1	1_1_1	1	sp|P21359|NF1_HUMAN	16.7844539121808	1	anticancer drugs paclitaxel
1	1_1	1_1_1	1	sp|P21397|AOFA_HUMAN	16.3838508641683	1	anticancer drugs paclitaxel
1	1_1	1_1_1	1	sp|P21399|ACOHC_HUMAN	17.0813585012138	1	anticancer drugs paclitaxel
1	1_1	1_1_1	1	sp|P21439|MDR3_HUMAN	18.2823160128073	1	anticancer drugs paclitaxel
1	1_1	1_1_1	1	sp|P21506|ZNF10_HUMAN	18.7737985307228	1	anticancer drugs paclitaxel
1	1_1	1_1_1	1	sp|P21579|SYT1_HUMAN	17.1506230594506	1	anticancer drugs paclitaxel
1	1_1	1_1_1	1	sp|P21583|SCF_HUMAN	16.8334338948455	1	anticancer drugs paclitaxel
1	1_1	1_1_1	1	sp|P21589|5NTD_HUMAN	16.1982171350769	1	anticancer drugs paclitaxel
1	1_1	1_1_1	1	sp|P21675|TAF1_HUMAN	15.6510697801961	1	anticancer drugs paclitaxel
1	1_1	1_1_1	1	sp|P21695|GPDA_HUMAN	17.6504091843595	1	anticancer drugs paclitaxel
1	1_1	1_1_1	1	sp|P21709|EPHA1_HUMAN	16.4149091403799	1	anticancer drugs paclitaxel
1	1_1	1_1_1	1	sp|P21741|MK_HUMAN	18.2237410227474	1	anticancer drugs paclitaxel
1	1_1	1_1_1	1	sp|P21796|VDAC1_HUMAN	17.5607589140834	1	anticancer drugs paclitaxel
1	1_1	1_1_1	1	sp|P21802|FGFR2_HUMAN	16.7458509549089	1	anticancer drugs paclitaxel
1	1_1	1_1_1	1	sp|P21810|PGS1_HUMAN	15.2984113598266	1	anticancer drugs paclitaxel
1	1_1	1_1_1	1	sp|P21860|ERBB3_HUMAN	16.5504470047977	1	anticancer drugs paclitaxel
1	1_1	1_1_1	1	sp|P21912|SDHB_HUMAN	17.7478362159454	1	anticancer drugs paclitaxel
1	1_1	1_1_1	1	sp|P21926|CD9_HUMAN	17.8796395662223	1	anticancer drugs paclitaxel
1	1_1	1_1_1	1	sp|P21953|ODBB_HUMAN	16.9116278943264	1	anticancer drugs paclitaxel
1	1_1	1_1_1	1	sp|P21964|COMT_HUMAN	16.6997148176749	1	anticancer drugs paclitaxel
1	1_1	1_1_1	1	sp|P21980|TGM2_HUMAN	15.0342059286268	1	anticancer drugs paclitaxel
1	1_1	1_1_1	1	sp|P22033|MUTA_HUMAN	16.7769066909719	1	anticancer drugs paclitaxel
1	1_1	1_1_1	1	sp|P22059|OSBP1_HUMAN	17.6197024053404	1	anticancer drugs paclitaxel
1	1_1	1_1_1	1	sp|P22061|PIMT_HUMAN	17.1311602547264	1	anticancer drugs paclitaxel
1	1_1	1_1_1	1	sp|P22087|FBRL_HUMAN	16.9068581214624	1	anticancer drugs paclitaxel
1	1_1	1_1_1	1	sp|P22090|RS4Y1_HUMAN	14.5113530181341	1	anticancer drugs paclitaxel
1	1_1	1_1_1	1	sp|P22102|PUR2_HUMAN	16.9090840572344	1	anticancer drugs paclitaxel
1	1_1	1_1_1	1	sp|P22223|CADH3_HUMAN	16.4518696828834	1	anticancer drugs paclitaxel
1	1_1	1_1_1	1	sp|P22234|PUR6_HUMAN	18.2752032432104	1	anticancer drugs paclitaxel
1	1_1	1_1_1	1	sp|P22304|IDS_HUMAN	11.6956137775401	1	anticancer drugs paclitaxel
1	1_1	1_1_1	1	sp|P22307|SCP2_HUMAN	17.748263118244	1	anticancer drugs paclitaxel
1	1_1	1_1_1	1	sp|P22314|UBA1_HUMAN	18.4769857929992	1	anticancer drugs paclitaxel
1	1_1	1_1_1	1	sp|P22392|NDKB_HUMAN	18.0168018078124	1	anticancer drugs paclitaxel
1	1_1	1_1_1	1	sp|P22413|ENPP1_HUMAN	17.5452055956566	1	anticancer drugs paclitaxel
1	1_1	1_1_1	1	sp|P22415|USF1_HUMAN	15.9543238483336	1	anticancer drugs paclitaxel
1	1_1	1_1_1	1	sp|P22455|FGFR4_HUMAN	15.5869064918003	1	anticancer drugs paclitaxel
1	1_1	1_1_1	1	sp|P22466|GALA_HUMAN	15.6367221532137	1	anticancer drugs paclitaxel
1	1_1	1_1_1	1	sp|P22492|H1T_HUMAN	17.1183052014871	1	anticancer drugs paclitaxel
1	1_1	1_1_1	1	sp|P22570|ADRO_HUMAN	17.9903106380449	1	anticancer drugs paclitaxel
1	1_1	1_1_1	1	sp|P22626|ROA2_HUMAN	17.4287065318192	1	anticancer drugs paclitaxel
1	1_1	1_1_1	1	sp|P22670|RFX1_HUMAN	16.8730751405473	1	anticancer drugs paclitaxel
1	1_1	1_1_1	1	sp|P22681|CBL_HUMAN	16.3142472082811	1	anticancer drugs paclitaxel
1	1_1	1_1_1	1	sp|P22692|IBP4_HUMAN	16.8784545239695	1	anticancer drugs paclitaxel
1	1_1	1_1_1	1	sp|P22694|KAPCB_HUMAN	16.6443342647736	1	anticancer drugs paclitaxel
1	1_1	1_1_1	1	sp|P22695|QCR2_HUMAN	17.2297135260615	1	anticancer drugs paclitaxel
1	1_1	1_1_1	1	sp|P22736|NR4A1_HUMAN	14.9037837668327	1	anticancer drugs paclitaxel
1	1_1	1_1_1	1	sp|P22830|HEMH_HUMAN	16.3429561570711	1	anticancer drugs paclitaxel
1	1_1	1_1_1	1	sp|P23025|XPA_HUMAN	15.7887058361976	1	anticancer drugs paclitaxel
1	1_1	1_1_1	1	sp|P23142|FBLN1_HUMAN	16.73331878925	1	anticancer drugs paclitaxel
1	1_1	1_1_1	1	sp|P23193|TCEA1_HUMAN	17.1243544903365	1	anticancer drugs paclitaxel
1	1_1	1_1_1	1	sp|P23229|ITA6_HUMAN	15.7258362547339	1	anticancer drugs paclitaxel
1	1_1	1_1_1	1	sp|P23246|SFPQ_HUMAN	16.9321567685687	1	anticancer drugs paclitaxel
1	1_1	1_1_1	1	sp|P23258|TBG1_HUMAN	15.7106767164467	1	anticancer drugs paclitaxel
1	1_1	1_1_1	1	sp|P23284|PPIB_HUMAN	18.9067872904478	1	anticancer drugs paclitaxel
1	1_1	1_1_1	1	sp|P23368|MAOM_HUMAN	15.6390029807872	1	anticancer drugs paclitaxel
1	1_1	1_1_1	1	sp|P23378|GCSP_HUMAN	14.2869652811419	1	anticancer drugs paclitaxel
1	1_1	1_1_1	1	sp|P23381|SYWC_HUMAN	18.2860153138243	1	anticancer drugs paclitaxel
1	1_1	1_1_1	1	sp|P23396|RS3_HUMAN	18.5841964000453	1	anticancer drugs paclitaxel
1	1_1	1_1_1	1	sp|P23434|GCSH_HUMAN	16.6875989647785	1	anticancer drugs paclitaxel
1	1_1	1_1_1	1	sp|P23443|KS6B1_HUMAN	17.9764472826691	1	anticancer drugs paclitaxel
1	1_1	1_1_1	1	sp|P23458|JAK1_HUMAN	16.9254692783878	1	anticancer drugs paclitaxel
1	1_1	1_1_1	1	sp|P23467|PTPRB_HUMAN	16.4720902979961	1	anticancer drugs paclitaxel
1	1_1	1_1_1	1	sp|P23468|PTPRD_HUMAN	16.3747426526764	1	anticancer drugs paclitaxel
1	1_1	1_1_1	1	sp|P23469|PTPRE_HUMAN	16.5660671954142	1	anticancer drugs paclitaxel
1	1_1	1_1_1	1	sp|P23470|PTPRG_HUMAN	17.2203862874293	1	anticancer drugs paclitaxel
1	1_1	1_1_1	1	sp|P23497|SP100_HUMAN	17.6313578457268	1	anticancer drugs paclitaxel
1	1_1	1_1_1	1	sp|P23508|CRCM_HUMAN	16.1659354071163	1	anticancer drugs paclitaxel
1	1_1	1_1_1	1	sp|P23511|NFYA_HUMAN	14.7491543297149	1	anticancer drugs paclitaxel
1	1_1	1_1_1	1	sp|P23526|SAHH_HUMAN	17.6185503839294	1	anticancer drugs paclitaxel
1	1_1	1_1_1	1	sp|P23528|COF1_HUMAN	19.6602471039178	1	anticancer drugs paclitaxel
1	1_1	1_1_1	1	sp|P23588|IF4B_HUMAN	17.3244075635852	1	anticancer drugs paclitaxel
1	1_1	1_1_1	1	sp|P23610|HAP40_HUMAN	16.2060249203897	1	anticancer drugs paclitaxel
1	1_1	1_1_1	1	sp|P23634|AT2B4_HUMAN	16.1090682017537	1	anticancer drugs paclitaxel
1	1_1	1_1_1	1	sp|P23743|DGKA_HUMAN	15.9970785220071	1	anticancer drugs paclitaxel
1	1_1	1_1_1	1	sp|P23771|GATA3_HUMAN	16.7483952277773	1	anticancer drugs paclitaxel
1	1_1	1_1_1	1	sp|P23786|CPT2_HUMAN	18.227416070563	1	anticancer drugs paclitaxel
1	1_1	1_1_1	1	sp|P23919|KTHY_HUMAN	17.0567782151051	1	anticancer drugs paclitaxel
1	1_1	1_1_1	1	sp|P23921|RIR1_HUMAN	16.5980723443257	1	anticancer drugs paclitaxel
1	1_1	1_1_1	1	sp|P24278|ZBT25_HUMAN	14.7802971542755	1	anticancer drugs paclitaxel
1	1_1	1_1_1	1	sp|P24311|COX7B_HUMAN	19.8558459330892	1	anticancer drugs paclitaxel
1	1_1	1_1_1	1	sp|P24385|CCND1_HUMAN	17.8111251579581	1	anticancer drugs paclitaxel
1	1_1	1_1_1	1	sp|P24386|RAE1_HUMAN	16.63307342531	1	anticancer drugs paclitaxel
1	1_1	1_1_1	1	sp|P24468|COT2_HUMAN	16.8657708827323	1	anticancer drugs paclitaxel
1	1_1	1_1_1	1	sp|P24534|EF1B_HUMAN	19.0623857528766	1	anticancer drugs paclitaxel
1	1_1	1_1_1	1	sp|P24539|AT5F1_HUMAN	17.4252104633425	1	anticancer drugs paclitaxel
1	1_1	1_1_1	1	sp|P24588|AKAP5_HUMAN	17.4939954276487	1	anticancer drugs paclitaxel
1	1_1	1_1_1	1	sp|P24592|IBP6_HUMAN	15.5133221691649	1	anticancer drugs paclitaxel
1	1_1	1_1_1	1	sp|P24593|IBP5_HUMAN	16.1657129608789	1	anticancer drugs paclitaxel
1	1_1	1_1_1	1	sp|P24666|PPAC_HUMAN	16.6101924712916	1	anticancer drugs paclitaxel
1	1_1	1_1_1	1	sp|P24723|KPCL_HUMAN	16.5638650741441	1	anticancer drugs paclitaxel
1	1_1	1_1_1	1	sp|P24752|THIL_HUMAN	15.8195381224873	1	anticancer drugs paclitaxel
1	1_1	1_1_1	1	sp|P24821|TENA_HUMAN	15.3131427688934	1	anticancer drugs paclitaxel
1	1_1	1_1_1	1	sp|P24844|MYL9_HUMAN	15.002026415233	1	anticancer drugs paclitaxel
1	1_1	1_1_1	1	sp|P24863|CCNC_HUMAN	17.1374009680422	1	anticancer drugs paclitaxel
1	1_1	1_1_1	1	sp|P24864|CCNE1_HUMAN	15.5381564283696	1	anticancer drugs paclitaxel
1	1_1	1_1_1	1	sp|P24928|RPB1_HUMAN	16.8437935978688	1	anticancer drugs paclitaxel
1	1_1	1_1_1	1	sp|P24941|CDK2_HUMAN	16.8500153262005	1	anticancer drugs paclitaxel
1	1_1	1_1_1	1	sp|P25054|APC_HUMAN	15.825412260596	1	anticancer drugs paclitaxel
1	1_1	1_1_1	1	sp|P25098|ARBK1_HUMAN	17.3858840407204	1	anticancer drugs paclitaxel
1	1_1	1_1_1	1	sp|P25106|ACKR3_HUMAN	16.0510637022618	1	anticancer drugs paclitaxel
1	1_1	1_1_1	1	sp|P25205|MCM3_HUMAN	17.2446932289871	1	anticancer drugs paclitaxel
1	1_1	1_1_1	1	sp|P25208|NFYB_HUMAN	17.7121735773384	1	anticancer drugs paclitaxel
1	1_1	1_1_1	1	sp|P25311|ZA2G_HUMAN	14.739388103339	1	anticancer drugs paclitaxel
1	1_1	1_1_1	1	sp|P25325|THTM_HUMAN	16.7887566293028	1	anticancer drugs paclitaxel
1	1_1	1_1_1	1	sp|P25391|LAMA1_HUMAN	15.5423825182225	1	anticancer drugs paclitaxel
1	1_1	1_1_1	1	sp|P25398|RS12_HUMAN	17.9355744218733	1	anticancer drugs paclitaxel
1	1_1	1_1_1	1	sp|P25440|BRD2_HUMAN	16.8397531875662	1	anticancer drugs paclitaxel
1	1_1	1_1_1	1	sp|P25445|TNR6_HUMAN	15.5564868501351	1	anticancer drugs paclitaxel
1	1_1	1_1_1	1	sp|P25490|TYY1_HUMAN	18.0736916526922	1	anticancer drugs paclitaxel
1	1_1	1_1_1	1	sp|P25685|DNJB1_HUMAN	17.9836278673971	1	anticancer drugs paclitaxel
1	1_1	1_1_1	1	sp|P25686|DNJB2_HUMAN	17.587219072561	1	anticancer drugs paclitaxel
1	1_1	1_1_1	1	sp|P25705|ATPA_HUMAN	18.6603874689356	1	anticancer drugs paclitaxel
1	1_1	1_1_1	1	sp|P25786|PSA1_HUMAN	18.0043578716702	1	anticancer drugs paclitaxel
1	1_1	1_1_1	1	sp|P25787|PSA2_HUMAN	17.1050811404671	1	anticancer drugs paclitaxel
1	1_1	1_1_1	1	sp|P25788|PSA3_HUMAN	18.1880363223358	1	anticancer drugs paclitaxel
1	1_1	1_1_1	1	sp|P25789|PSA4_HUMAN	18.8157163638668	1	anticancer drugs paclitaxel
1	1_1	1_1_1	1	sp|P25815|S100P_HUMAN	19.3754737504804	1	anticancer drugs paclitaxel
1	1_1	1_1_1	1	sp|P25942|TNR5_HUMAN	15.8016620236531	1	anticancer drugs paclitaxel
1	1_1	1_1_1	1	sp|P25963|IKBA_HUMAN	17.0913664264232	1	anticancer drugs paclitaxel
1	1_1	1_1_1	1	sp|P26006|ITA3_HUMAN	16.6872577197943	1	anticancer drugs paclitaxel
1	1_1	1_1_1	1	sp|P26038|MOES_HUMAN	15.8761981292439	1	anticancer drugs paclitaxel
1	1_1	1_1_1	1	sp|P26045|PTN3_HUMAN	15.5652996575139	1	anticancer drugs paclitaxel
1	1_1	1_1_1	1	sp|P26196|DDX6_HUMAN	17.3370311283017	1	anticancer drugs paclitaxel
1	1_1	1_1_1	1	sp|P26232|CTNA2_HUMAN	15.1887827928725	1	anticancer drugs paclitaxel
1	1_1	1_1_1	1	sp|P26358|DNMT1_HUMAN	17.069859070574	1	anticancer drugs paclitaxel
1	1_1	1_1_1	1	sp|P26368|U2AF2_HUMAN	17.3808780919885	1	anticancer drugs paclitaxel
1	1_1	1_1_1	1	sp|P26373|RL13_HUMAN	18.2779571802797	1	anticancer drugs paclitaxel
1	1_1	1_1_1	1	sp|P26374|RAE2_HUMAN	16.3188724139086	1	anticancer drugs paclitaxel
1	1_1	1_1_1	1	sp|P26440|IVD_HUMAN	17.101370703757	1	anticancer drugs paclitaxel
1	1_1	1_1_1	1	sp|P26572|MGAT1_HUMAN	17.7858278867468	1	anticancer drugs paclitaxel
1	1_1	1_1_1	1	sp|P26583|HMGB2_HUMAN	18.5863502624248	1	anticancer drugs paclitaxel
1	1_1	1_1_1	1	sp|P26599|PTBP1_HUMAN	16.3214547118167	1	anticancer drugs paclitaxel
1	1_1	1_1_1	1	sp|P26639|SYTC_HUMAN	17.6249475893672	1	anticancer drugs paclitaxel
1	1_1	1_1_1	1	sp|P26640|SYVC_HUMAN	17.1192469905047	1	anticancer drugs paclitaxel
1	1_1	1_1_1	1	sp|P26641|EF1G_HUMAN	18.3061911882831	1	anticancer drugs paclitaxel
1	1_1	1_1_1	1	sp|P26651|TTP_HUMAN	14.9321229293882	1	anticancer drugs paclitaxel
1	1_1	1_1_1	1	sp|P26885|FKBP2_HUMAN	18.8558947898548	1	anticancer drugs paclitaxel
1	1_1	1_1_1	1	sp|P26992|CNTFR_HUMAN	18.3219520705161	1	anticancer drugs paclitaxel
1	1_1	1_1_1	1	sp|P27037|AVR2A_HUMAN	16.3051934115989	1	anticancer drugs paclitaxel
1	1_1	1_1_1	1	sp|P27105|STOM_HUMAN	16.6081382301882	1	anticancer drugs paclitaxel
1	1_1	1_1_1	1	sp|P27144|KAD4_HUMAN	17.8898580590479	1	anticancer drugs paclitaxel
1	1_1	1_1_1	1	sp|P27216|ANX13_HUMAN	16.492439197026	1	anticancer drugs paclitaxel
1	1_1	1_1_1	1	sp|P27338|AOFB_HUMAN	16.9237485573691	1	anticancer drugs paclitaxel
1	1_1	1_1_1	1	sp|P27348|1433T_HUMAN	17.9932200080877	1	anticancer drugs paclitaxel
1	1_1	1_1_1	1	sp|P27361|MK03_HUMAN	17.0370482896894	1	anticancer drugs paclitaxel
1	1_1	1_1_1	1	sp|P27448|MARK3_HUMAN	16.6777956668172	1	anticancer drugs paclitaxel
1	1_1	1_1_1	1	sp|P27449|VATL_HUMAN	17.4186435542561	1	anticancer drugs paclitaxel
1	1_1	1_1_1	1	sp|P27540|ARNT_HUMAN	15.7824066265453	1	anticancer drugs paclitaxel
1	1_1	1_1_1	1	sp|P27544|CERS1_HUMAN	16.0582249167516	1	anticancer drugs paclitaxel
1	1_1	1_1_1	1	sp|P27635|RL10_HUMAN	17.8556298753639	1	anticancer drugs paclitaxel
1	1_1	1_1_1	1	sp|P27694|RFA1_HUMAN	17.088588289249	1	anticancer drugs paclitaxel
1	1_1	1_1_1	1	sp|P27695|APEX1_HUMAN	17.9532241002179	1	anticancer drugs paclitaxel
1	1_1	1_1_1	1	sp|P27701|CD82_HUMAN	14.4339016065322	1	anticancer drugs paclitaxel
1	1_1	1_1_1	1	sp|P27707|DCK_HUMAN	16.1996975250984	1	anticancer drugs paclitaxel
1	1_1	1_1_1	1	sp|P27708|PYR1_HUMAN	16.9074050490336	1	anticancer drugs paclitaxel
1	1_1	1_1_1	1	sp|P27797|CALR_HUMAN	18.0645178854879	1	anticancer drugs paclitaxel
1	1_1	1_1_1	1	sp|P27816|MAP4_HUMAN	17.6022933375601	1	anticancer drugs paclitaxel
1	1_1	1_1_1	1	sp|P27824|CALX_HUMAN	17.8675517648454	1	anticancer drugs paclitaxel
1	1_1	1_1_1	1	sp|P27986|P85A_HUMAN	17.1017398542607	1	anticancer drugs paclitaxel
1	1_1	1_1_1	1	sp|P28062|PSB8_HUMAN	18.5216364196081	1	anticancer drugs paclitaxel
1	1_1	1_1_1	1	sp|P28065|PSB9_HUMAN	18.7120041422113	1	anticancer drugs paclitaxel
1	1_1	1_1_1	1	sp|P28066|PSA5_HUMAN	18.4354150059105	1	anticancer drugs paclitaxel
1	1_1	1_1_1	1	sp|P28070|PSB4_HUMAN	17.1832000607092	1	anticancer drugs paclitaxel
1	1_1	1_1_1	1	sp|P28072|PSB6_HUMAN	18.1270321069144	1	anticancer drugs paclitaxel
1	1_1	1_1_1	1	sp|P28074|PSB5_HUMAN	17.7668744018331	1	anticancer drugs paclitaxel
1	1_1	1_1_1	1	sp|P28288|ABCD3_HUMAN	18.4281362036713	1	anticancer drugs paclitaxel
1	1_1	1_1_1	1	sp|P28289|TMOD1_HUMAN	15.5433561783123	1	anticancer drugs paclitaxel
1	1_1	1_1_1	1	sp|P28290|ITPI2_HUMAN	16.833123510785	1	anticancer drugs paclitaxel
1	1_1	1_1_1	1	sp|P28328|PEX2_HUMAN	15.5326167342349	1	anticancer drugs paclitaxel
1	1_1	1_1_1	1	sp|P28331|NDUS1_HUMAN	16.9518849175976	1	anticancer drugs paclitaxel
1	1_1	1_1_1	1	sp|P28340|DPOD1_HUMAN	16.8227416126232	1	anticancer drugs paclitaxel
1	1_1	1_1_1	1	sp|P28347|TEAD1_HUMAN	16.6926778870141	1	anticancer drugs paclitaxel
1	1_1	1_1_1	1	sp|P28370|SMCA1_HUMAN	15.3286012567479	1	anticancer drugs paclitaxel
1	1_1	1_1_1	1	sp|P28482|MK01_HUMAN	16.3493096795466	1	anticancer drugs paclitaxel
1	1_1	1_1_1	1	sp|P28562|DUS1_HUMAN	16.9949777915888	1	anticancer drugs paclitaxel
1	1_1	1_1_1	1	sp|P28676|GRAN_HUMAN	18.186570894168	1	anticancer drugs paclitaxel
1	1_1	1_1_1	1	sp|P28702|RXRB_HUMAN	15.6356028140917	1	anticancer drugs paclitaxel
1	1_1	1_1_1	1	sp|P28715|ERCC5_HUMAN	15.8274770265985	1	anticancer drugs paclitaxel
1	1_1	1_1_1	1	sp|P28749|RBL1_HUMAN	15.8054683239827	1	anticancer drugs paclitaxel
1	1_1	1_1_1	1	sp|P28799|GRN_HUMAN	17.0903665584638	1	anticancer drugs paclitaxel
1	1_1	1_1_1	1	sp|P28827|PTPRM_HUMAN	16.4593971327972	1	anticancer drugs paclitaxel
1	1_1	1_1_1	1	sp|P28838|AMPL_HUMAN	18.3175628538771	1	anticancer drugs paclitaxel
1	1_1	1_1_1	1	sp|P28908|TNR8_HUMAN	12.464901867838	1	anticancer drugs paclitaxel
1	1_1	1_1_1	1	sp|P29083|T2EA_HUMAN	15.1050234855341	1	anticancer drugs paclitaxel
1	1_1	1_1_1	1	sp|P29084|T2EB_HUMAN	17.2007277708178	1	anticancer drugs paclitaxel
[truncated: 91,065 more rows]
