# Supplementary material for: quantms: a cloud-based pipeline for quantitative proteomics enables the reanalysis of public proteomics data
Source: Nat Methods. 2024 Jul 4;21(9):1603–7. doi: 10.1038/s41592-024-02343-1 (PMC11399091; doi:10.1038/s41592-024-02343-1)
Supplement: Supplementary file 4 — Source data for the figures shown in the Supplementary Notes. [file 41592_2024_2343_MOESM4_ESM.zip › source_data_supplementary/SuppFigure24/PXD030881.sdrf_openms_design_msstats_in_comparisons.tsv]

Protein	Label	log2FC	SE	DF	pvalue	adj.pvalue	issue
sp|A0A0B4J2D5|GAL3B_HUMAN;sp|P0DPI2|GAL3A_HUMAN	anticancer drugs doxorubicin-anticancer drugs paclitaxel	-1.30314221148947	0.0436210880664495	6	9.3302340840913e-08	1.7253849363748e-06	NA
sp|A0A0B4J2D5|GAL3B_HUMAN;sp|P0DPI2|GAL3A_HUMAN	anticancer drugs doxorubicin-anticancer drugs tamoxifen	-1.76778741964292	0.0436210880664495	6	1.50919399832329e-08	8.77774308595938e-07	NA
sp|A0A0B4J2D5|GAL3B_HUMAN;sp|P0DPI2|GAL3A_HUMAN	anticancer drugs doxorubicin-control	-1.76505356865869	0.0616895343490441	6	1.20697868161064e-07	6.32672712396747e-06	NA
sp|A0A0B4J2D5|GAL3B_HUMAN;sp|P0DPI2|GAL3A_HUMAN	anticancer drugs paclitaxel-anticancer drugs tamoxifen	-0.464645208153454	0.0436210880664495	6	4.03617613689226e-05	0.000131079625017168	NA
sp|A0A0B4J2D5|GAL3B_HUMAN;sp|P0DPI2|GAL3A_HUMAN	anticancer drugs paclitaxel-control	-0.461911357169225	0.0616895343490441	6	0.000293201561225592	0.00100294393060971	NA
sp|A0A0B4J2D5|GAL3B_HUMAN;sp|P0DPI2|GAL3A_HUMAN	anticancer drugs tamoxifen-control	0.00273385098422962	0.0616895343490441	6	0.966090359282461	0.976051234046335	NA
sp|A0A0B4J2F0|PIOS1_HUMAN	anticancer drugs doxorubicin-anticancer drugs paclitaxel	-0.173879869619098	0.046117641935798	6	0.00928485937497269	0.0132385726997227	NA
sp|A0A0B4J2F0|PIOS1_HUMAN	anticancer drugs doxorubicin-anticancer drugs tamoxifen	-0.558526488038709	0.046117641935798	6	1.92537071934128e-05	6.26958952726676e-05	NA
sp|A0A0B4J2F0|PIOS1_HUMAN	anticancer drugs doxorubicin-control	-0.345072004681672	0.0652201946902718	6	0.00184587450232526	0.00399392896759463	NA
sp|A0A0B4J2F0|PIOS1_HUMAN	anticancer drugs paclitaxel-anticancer drugs tamoxifen	-0.38464661841961	0.046117641935798	6	0.000161331956421982	0.000406548899940112	NA
sp|A0A0B4J2F0|PIOS1_HUMAN	anticancer drugs paclitaxel-control	-0.171192135062574	0.0652201946902718	6	0.0393307676622244	0.0588942070393181	NA
sp|A0A0B4J2F0|PIOS1_HUMAN	anticancer drugs tamoxifen-control	0.213454483357036	0.0652201946902718	6	0.0169740799707094	0.0400894872193999	NA
sp|A0A0U1RRE5|NBDY_HUMAN	anticancer drugs doxorubicin-anticancer drugs paclitaxel	-0.413935005052664	0.130383477981492	6	0.0192029619159876	0.025910929144317	NA
sp|A0A0U1RRE5|NBDY_HUMAN	anticancer drugs doxorubicin-anticancer drugs tamoxifen	0.288749012733373	0.130383477981492	6	0.0687054775495648	0.0834113067658844	NA
sp|A0A0U1RRE5|NBDY_HUMAN	anticancer drugs doxorubicin-control	-0.170265308310187	0.1843900828708	6	0.391422003788206	0.44202842526089	NA
sp|A0A0U1RRE5|NBDY_HUMAN	anticancer drugs paclitaxel-anticancer drugs tamoxifen	0.702684017786038	0.130383477981492	6	0.0016806958777444	0.00306611007014145	NA
sp|A0A0U1RRE5|NBDY_HUMAN	anticancer drugs paclitaxel-control	0.243669696742477	0.1843900828708	6	0.234490784480473	0.284803239449499	NA
sp|A0A0U1RRE5|NBDY_HUMAN	anticancer drugs tamoxifen-control	-0.45901432104356	0.1843900828708	6	0.0472027552031438	0.0900836105007389	NA
sp|A0A0U1RRL7|MMPOS_HUMAN	anticancer drugs doxorubicin-anticancer drugs paclitaxel	0.488150881017538	0.101332288330979	6	0.00294809874448473	0.00461778213426829	NA
sp|A0A0U1RRL7|MMPOS_HUMAN	anticancer drugs doxorubicin-anticancer drugs tamoxifen	0.336701040793002	0.101332288330979	6	0.0159498963766035	0.0216070024806206	NA
sp|A0A0U1RRL7|MMPOS_HUMAN	anticancer drugs doxorubicin-control	0.264406841106877	0.143305496463971	6	0.114572326089681	0.148146379480438	NA
sp|A0A0U1RRL7|MMPOS_HUMAN	anticancer drugs paclitaxel-anticancer drugs tamoxifen	-0.151449840224535	0.101332288330979	6	0.185644892911428	0.219778185261758	NA
sp|A0A0U1RRL7|MMPOS_HUMAN	anticancer drugs paclitaxel-control	-0.22374403991066	0.143305496463971	6	0.169474304093229	0.213218483234176	NA
sp|A0A0U1RRL7|MMPOS_HUMAN	anticancer drugs tamoxifen-control	-0.0722941996861252	0.143305496463971	6	0.631913596509945	0.70696370213219	NA
sp|A0A1W2PQ72|MSD7_HUMAN	anticancer drugs doxorubicin-anticancer drugs paclitaxel	-0.224718099853873	0.0690498450962778	6	0.0173695372704997	0.0236315520636786	NA
sp|A0A1W2PQ72|MSD7_HUMAN	anticancer drugs doxorubicin-anticancer drugs tamoxifen	0.335009548164974	0.0690498450962778	6	0.00284671468623225	0.00449328692837066	NA
sp|A0A1W2PQ72|MSD7_HUMAN	anticancer drugs doxorubicin-control	-0.328364899312158	0.0976512274149175	6	0.0151801637070341	0.0247392268404637	NA
sp|A0A1W2PQ72|MSD7_HUMAN	anticancer drugs paclitaxel-anticancer drugs tamoxifen	0.559727648018847	0.0690498450962778	6	0.000189101499111575	0.000465787425578208	NA
sp|A0A1W2PQ72|MSD7_HUMAN	anticancer drugs paclitaxel-control	-0.103646799458286	0.0976512274149175	6	0.329352573585366	0.381744485358973	NA
sp|A0A1W2PQ72|MSD7_HUMAN	anticancer drugs tamoxifen-control	-0.663374447477133	0.0976512274149175	6	0.000498032624557763	0.00302617827822875	NA
sp|A0A2R8Y619|H2BK1_HUMAN	anticancer drugs doxorubicin-anticancer drugs paclitaxel	0.320864230095465	0.187995545137858	6	0.138737671227599	0.160785569224481	NA
sp|A0A2R8Y619|H2BK1_HUMAN	anticancer drugs doxorubicin-anticancer drugs tamoxifen	0.0581707116479333	0.187995545137858	6	0.767461526737225	0.788456196123746	NA
sp|A0A2R8Y619|H2BK1_HUMAN	anticancer drugs doxorubicin-control	-0.134037351462216	0.265865849599683	6	0.632126767066932	0.674200011165469	NA
sp|A0A2R8Y619|H2BK1_HUMAN	anticancer drugs paclitaxel-anticancer drugs tamoxifen	-0.262693518447532	0.187995545137858	6	0.21179999476024	0.247104824870815	NA
sp|A0A2R8Y619|H2BK1_HUMAN	anticancer drugs paclitaxel-control	-0.454901581557681	0.265865849599683	6	0.137924954778917	0.177695366403244	NA
sp|A0A2R8Y619|H2BK1_HUMAN	anticancer drugs tamoxifen-control	-0.19220806311015	0.265865849599683	6	0.496911731900264	0.588070316430073	NA
sp|A0AV96|RBM47_HUMAN	anticancer drugs doxorubicin-anticancer drugs paclitaxel	-0.382829802027725	0.0720296375202228	6	0.00180395514275386	0.00297001112243659	NA
sp|A0AV96|RBM47_HUMAN	anticancer drugs doxorubicin-anticancer drugs tamoxifen	-1.07452227034756	0.0720296375202228	6	5.71135188564805e-06	2.45657289733348e-05	NA
sp|A0AV96|RBM47_HUMAN	anticancer drugs doxorubicin-control	-0.534052521872169	0.101865290273917	6	0.00193328752935241	0.0041493645991262	NA
sp|A0AV96|RBM47_HUMAN	anticancer drugs paclitaxel-anticancer drugs tamoxifen	-0.691692468319838	0.0720296375202228	6	7.29413207935303e-05	0.000210716624793238	NA
sp|A0AV96|RBM47_HUMAN	anticancer drugs paclitaxel-control	-0.151222719844444	0.101865290273917	6	0.188202251555578	0.234290916254571	NA
sp|A0AV96|RBM47_HUMAN	anticancer drugs tamoxifen-control	0.540469748475394	0.101865290273917	6	0.00181981904701075	0.00750487197488759	NA
sp|A0AVF1|IFT56_HUMAN	anticancer drugs doxorubicin-anticancer drugs paclitaxel	0.312143432896316	0.0617119726010166	6	0.00231509254626297	0.00372310204808372	NA
sp|A0AVF1|IFT56_HUMAN	anticancer drugs doxorubicin-anticancer drugs tamoxifen	0.449686417464081	0.0617119726010166	6	0.000340290055263443	0.000681779722942621	NA
sp|A0AVF1|IFT56_HUMAN	anticancer drugs doxorubicin-control	0.327293927969564	0.0872739086131546	6	0.00950761689846355	0.0164506665434142	NA
sp|A0AVF1|IFT56_HUMAN	anticancer drugs paclitaxel-anticancer drugs tamoxifen	0.137542984567765	0.0617119726010166	6	0.0673780507523996	0.0870695592942559	NA
sp|A0AVF1|IFT56_HUMAN	anticancer drugs paclitaxel-control	0.0151504950732473	0.0872739086131546	6	0.867890837722366	0.887781304485622	NA
sp|A0AVF1|IFT56_HUMAN	anticancer drugs tamoxifen-control	-0.122392489494518	0.0872739086131546	6	0.210360768003323	0.296711705365375	NA
sp|A0AVT1|UBA6_HUMAN	anticancer drugs doxorubicin-anticancer drugs paclitaxel	0.0547187181356671	0.0201261773768707	6	0.0346987885041914	0.0445090538667216	NA
sp|A0AVT1|UBA6_HUMAN	anticancer drugs doxorubicin-anticancer drugs tamoxifen	0.58112534019187	0.0201261773768707	6	1.14308071293272e-07	2.0259382698028e-06	NA
sp|A0AVT1|UBA6_HUMAN	anticancer drugs doxorubicin-control	0.814469911973892	0.0284627130050971	6	1.20611156303355e-07	6.32672712396747e-06	NA
sp|A0AVT1|UBA6_HUMAN	anticancer drugs paclitaxel-anticancer drugs tamoxifen	0.526406622056203	0.0201261773768707	6	2.06056947344909e-07	4.01058327880217e-06	NA
sp|A0AVT1|UBA6_HUMAN	anticancer drugs paclitaxel-control	0.759751193838225	0.0284627130050971	6	1.82545993159559e-07	1.6665300657494e-05	NA
sp|A0AVT1|UBA6_HUMAN	anticancer drugs tamoxifen-control	0.233344571782022	0.0284627130050971	6	0.000177577922574754	0.00148574785914347	NA
sp|A0FGR8|ESYT2_HUMAN	anticancer drugs doxorubicin-anticancer drugs paclitaxel	-0.135260683779609	0.0252693098405775	6	0.00174003143968797	0.00287364742800077	NA
sp|A0FGR8|ESYT2_HUMAN	anticancer drugs doxorubicin-anticancer drugs tamoxifen	-0.671131688419729	0.0252693098405775	6	1.88087788026392e-07	2.64595444377061e-06	NA
sp|A0FGR8|ESYT2_HUMAN	anticancer drugs doxorubicin-control	-0.495832468767586	0.0357362006883526	6	8.72854642183838e-06	6.46488777117048e-05	NA
sp|A0FGR8|ESYT2_HUMAN	anticancer drugs paclitaxel-anticancer drugs tamoxifen	-0.53587100464012	0.0252693098405775	6	7.16787634619895e-07	7.77434316172561e-06	NA
sp|A0FGR8|ESYT2_HUMAN	anticancer drugs paclitaxel-control	-0.360571784987977	0.0357362006883526	6	5.50393238503998e-05	0.000291254025961923	NA
sp|A0FGR8|ESYT2_HUMAN	anticancer drugs tamoxifen-control	0.175299219652142	0.0357362006883526	6	0.00269624974738405	0.00995044549629828	NA
sp|A0JNW5|UH1BL_HUMAN	anticancer drugs doxorubicin-anticancer drugs paclitaxel	0.463460970541779	0.0674162854938671	6	0.000467037735421345	0.000894316418343883	NA
sp|A0JNW5|UH1BL_HUMAN	anticancer drugs doxorubicin-anticancer drugs tamoxifen	0.205617915539307	0.0674162854938671	6	0.0225126760768714	0.0296677328111499	NA
sp|A0JNW5|UH1BL_HUMAN	anticancer drugs doxorubicin-control	0.375580430509935	0.0953410252702434	6	0.0076304381561634	0.0135916183203704	NA
sp|A0JNW5|UH1BL_HUMAN	anticancer drugs paclitaxel-anticancer drugs tamoxifen	-0.257843055002472	0.0674162854938671	6	0.00871342001513411	0.0134471226699888	NA
sp|A0JNW5|UH1BL_HUMAN	anticancer drugs paclitaxel-control	-0.0878805400318443	0.0953410252702434	6	0.392214871773264	0.445520557210803	NA
sp|A0JNW5|UH1BL_HUMAN	anticancer drugs tamoxifen-control	0.169962514970628	0.0953410252702434	6	0.124912417334109	0.195785688136289	NA
sp|A0MZ66|SHOT1_HUMAN	anticancer drugs doxorubicin-anticancer drugs paclitaxel	-1.63515163617798	0.0604489032699265	6	1.68645651142858e-07	2.32648636163075e-06	NA
sp|A0MZ66|SHOT1_HUMAN	anticancer drugs doxorubicin-anticancer drugs tamoxifen	-0.894444320946482	0.0604489032699265	6	5.99077086390737e-06	2.53833606435439e-05	NA
sp|A0MZ66|SHOT1_HUMAN	anticancer drugs doxorubicin-control	-0.947036449860188	0.0854876588349095	6	3.22162416075718e-05	0.000158753444915925	NA
sp|A0MZ66|SHOT1_HUMAN	anticancer drugs paclitaxel-anticancer drugs tamoxifen	0.740707315231498	0.0604489032699265	6	1.79913173473778e-05	7.02553411981568e-05	NA
sp|A0MZ66|SHOT1_HUMAN	anticancer drugs paclitaxel-control	0.688115186317792	0.0854876588349095	6	0.000196643097359652	0.000731725187687051	NA
sp|A0MZ66|SHOT1_HUMAN	anticancer drugs tamoxifen-control	-0.0525921289137059	0.0854876588349095	6	0.561014685651617	0.646042171441312	NA
sp|A0PJW6|TM223_HUMAN	anticancer drugs doxorubicin-anticancer drugs paclitaxel	0.0322109549176897	0.118475288518971	6	0.794828179544026	0.813141753343672	NA
sp|A0PJW6|TM223_HUMAN	anticancer drugs doxorubicin-anticancer drugs tamoxifen	0.559137238247113	0.118475288518971	6	0.00325988999614657	0.00509544595107252	NA
sp|A0PJW6|TM223_HUMAN	anticancer drugs doxorubicin-control	-0.175717825003563	0.167549359829595	6	0.334687871765338	0.38515309217056	NA
sp|A0PJW6|TM223_HUMAN	anticancer drugs paclitaxel-anticancer drugs tamoxifen	0.526926283329423	0.118475288518971	6	0.00434047501692899	0.00716409477624775	NA
sp|A0PJW6|TM223_HUMAN	anticancer drugs paclitaxel-control	-0.207928779921253	0.167549359829595	6	0.26092429123878	0.312808266461903	NA
sp|A0PJW6|TM223_HUMAN	anticancer drugs tamoxifen-control	-0.734855063250676	0.167549359829595	6	0.00463848881394422	0.0151043228185158	NA
sp|A0PK00|T120B_HUMAN	anticancer drugs doxorubicin-anticancer drugs paclitaxel	0.127222328124535	0.060777385519545	6	0.0812322275592188	0.0976596728165759	NA
sp|A0PK00|T120B_HUMAN	anticancer drugs doxorubicin-anticancer drugs tamoxifen	0.612582575136442	0.060777385519545	6	5.5373573689617e-05	0.000145562662875111	NA
sp|A0PK00|T120B_HUMAN	anticancer drugs doxorubicin-control	0.69156837256856	0.0859522028873188	6	0.000197095278299113	0.000632619445594855	NA
sp|A0PK00|T120B_HUMAN	anticancer drugs paclitaxel-anticancer drugs tamoxifen	0.485360247011908	0.060777385519545	6	0.00020547007744095	0.00049790574479366	NA
sp|A0PK00|T120B_HUMAN	anticancer drugs paclitaxel-control	0.564346044444025	0.0859522028873188	6	0.000598100646013293	0.00174796297814992	NA
sp|A0PK00|T120B_HUMAN	anticancer drugs tamoxifen-control	0.0789857974321172	0.0859522028873188	6	0.393564560612299	0.489372502803362	NA
sp|A1A4S6|RHG10_HUMAN	anticancer drugs doxorubicin-anticancer drugs paclitaxel	0.384456735044416	0.0752176422468234	6	0.00219698527926583	0.00354923242481357	NA
sp|A1A4S6|RHG10_HUMAN	anticancer drugs doxorubicin-anticancer drugs tamoxifen	0.599779848458988	0.0752176422468234	6	0.000207183068291074	0.000442776549807321	NA
sp|A1A4S6|RHG10_HUMAN	anticancer drugs doxorubicin-control	0.847623157786835	0.106373809795185	6	0.000207989083687671	0.000660375023626592	NA
sp|A1A4S6|RHG10_HUMAN	anticancer drugs paclitaxel-anticancer drugs tamoxifen	0.215323113414572	0.0752176422468234	6	0.0287012420638818	0.0398351540828729	NA
sp|A1A4S6|RHG10_HUMAN	anticancer drugs paclitaxel-control	0.463166422742419	0.106373809795185	6	0.00480093720765845	0.00957603876820035	NA
sp|A1A4S6|RHG10_HUMAN	anticancer drugs tamoxifen-control	0.247843309327847	0.106373809795185	6	0.058646515385541	0.107360950810063	NA
sp|A1A5B4|ANO9_HUMAN	anticancer drugs doxorubicin-anticancer drugs paclitaxel	0.0343417535980016	0.0884178395375748	6	0.71112537204155	0.733851082998936	NA
sp|A1A5B4|ANO9_HUMAN	anticancer drugs doxorubicin-anticancer drugs tamoxifen	0.672538047827961	0.0884178395375748	6	0.00026891410181674	0.000554680067260514	NA
sp|A1A5B4|ANO9_HUMAN	anticancer drugs doxorubicin-control	-0.0341356369318546	0.125041707829766	6	0.794010701138053	0.820577188410947	NA
sp|A1A5B4|ANO9_HUMAN	anticancer drugs paclitaxel-anticancer drugs tamoxifen	0.63819629422996	0.0884178395375748	6	0.000358410656828386	0.000799797252358224	NA
sp|A1A5B4|ANO9_HUMAN	anticancer drugs paclitaxel-control	-0.0684773905298561	0.125041707829766	6	0.603700656600458	0.651296899205126	NA
sp|A1A5B4|ANO9_HUMAN	anticancer drugs tamoxifen-control	-0.706673684759816	0.125041707829766	6	0.00131715606773044	0.00597994745447004	NA
sp|A1A5D9|BICL2_HUMAN	anticancer drugs doxorubicin-anticancer drugs paclitaxel	-0.0969965808911583	0.0935750861371458	6	0.339896889913096	0.371632805759798	NA
sp|A1A5D9|BICL2_HUMAN	anticancer drugs doxorubicin-anticancer drugs tamoxifen	0.0355806842192716	0.0935750861371458	6	0.716866310666205	0.74175085549574	NA
sp|A1A5D9|BICL2_HUMAN	anticancer drugs doxorubicin-control	-0.12781000516192	0.132335155915382	6	0.371439933039846	0.421697353730814	NA
sp|A1A5D9|BICL2_HUMAN	anticancer drugs paclitaxel-anticancer drugs tamoxifen	0.13257726511043	0.0935750861371458	6	0.206308819852671	0.241292727293733	NA
sp|A1A5D9|BICL2_HUMAN	anticancer drugs paclitaxel-control	-0.0308134242707621	0.132335155915382	6	0.823622370603579	0.849840318251696	NA
sp|A1A5D9|BICL2_HUMAN	anticancer drugs tamoxifen-control	-0.163390689381192	0.132335155915382	6	0.263109059397739	0.354233217208737	NA
sp|A1L020|MEX3A_HUMAN	anticancer drugs doxorubicin-anticancer drugs paclitaxel	0.956742945062124	0.0693901873633257	6	9.05486727995851e-06	3.37086216426403e-05	NA
sp|A1L020|MEX3A_HUMAN	anticancer drugs doxorubicin-anticancer drugs tamoxifen	0.343580991670173	0.0693901873633257	6	0.00257424038169797	0.00410194378578976	NA
sp|A1L020|MEX3A_HUMAN	anticancer drugs doxorubicin-control	0.382375814787329	0.0981325440648254	6	0.00801608063114643	0.0141807610252175	NA
sp|A1L020|MEX3A_HUMAN	anticancer drugs paclitaxel-anticancer drugs tamoxifen	-0.613161953391951	0.0693901873633257	6	0.000116724954302899	0.000309223193111315	NA
sp|A1L020|MEX3A_HUMAN	anticancer drugs paclitaxel-control	-0.574367130274795	0.0981325440648254	6	0.00109819217281862	0.00283785640293384	NA
sp|A1L020|MEX3A_HUMAN	anticancer drugs tamoxifen-control	0.0387948231171567	0.0981325440648254	6	0.706271242910232	0.77092987782455	NA
sp|A1L0T0|HACL2_HUMAN	anticancer drugs doxorubicin-anticancer drugs paclitaxel	-0.249373076001849	0.0395542744773358	6	0.000742688721822558	0.00135027113532465	NA
sp|A1L0T0|HACL2_HUMAN	anticancer drugs doxorubicin-anticancer drugs tamoxifen	-0.170972953239292	0.0395542744773358	6	0.00496920021888082	0.0074937965444824	NA
sp|A1L0T0|HACL2_HUMAN	anticancer drugs doxorubicin-control	-0.187962038119689	0.0559381914156763	6	0.0152263571159553	0.024795548121016	NA
sp|A1L0T0|HACL2_HUMAN	anticancer drugs paclitaxel-anticancer drugs tamoxifen	0.0784001227625575	0.0395542744773358	6	0.0947490969711714	0.118889616084668	NA
sp|A1L0T0|HACL2_HUMAN	anticancer drugs paclitaxel-control	0.0614110378821595	0.0559381914156763	6	0.31436743767293	0.366618660213643	NA
sp|A1L0T0|HACL2_HUMAN	anticancer drugs tamoxifen-control	-0.016989084880398	0.0559381914156763	6	0.771604015629881	0.82461128660458	NA
sp|A1L188|NDUF8_HUMAN	anticancer drugs doxorubicin-anticancer drugs paclitaxel	0.170598331570148	0.065110366319585	6	0.0395787641297201	0.0502545374152314	NA
sp|A1L188|NDUF8_HUMAN	anticancer drugs doxorubicin-anticancer drugs tamoxifen	0.103710169560543	0.065110366319585	6	0.162304405725542	0.186449947286113	NA
sp|A1L188|NDUF8_HUMAN	anticancer drugs doxorubicin-control	0.0406917054960492	0.0920799631002375	6	0.674031681703436	0.713095071546512	NA
sp|A1L188|NDUF8_HUMAN	anticancer drugs paclitaxel-anticancer drugs tamoxifen	-0.0668881620096056	0.065110366319585	6	0.343898084322887	0.385652613634913	NA
sp|A1L188|NDUF8_HUMAN	anticancer drugs paclitaxel-control	-0.129906626074099	0.0920799631002375	6	0.207987273391855	0.256079073608545	NA
sp|A1L188|NDUF8_HUMAN	anticancer drugs tamoxifen-control	-0.0630184640644937	0.0920799631002375	6	0.519275889803216	0.608749582036912	NA
sp|A1L390|PKHG3_HUMAN	anticancer drugs doxorubicin-anticancer drugs paclitaxel	-0.140493102024124	0.0963530339160728	6	0.195084597368702	0.220569786812756	NA
sp|A1L390|PKHG3_HUMAN	anticancer drugs doxorubicin-anticancer drugs tamoxifen	-0.142934282342266	0.0963530339160728	6	0.188482296498526	0.214298690003992	NA
sp|A1L390|PKHG3_HUMAN	anticancer drugs doxorubicin-control	-0.161790870504537	0.136263767339905	6	0.279965744423989	0.329201099477863	NA
sp|A1L390|PKHG3_HUMAN	anticancer drugs paclitaxel-anticancer drugs tamoxifen	-0.00244118031814167	0.0963530339160728	6	0.980608745293265	0.983377197226807	NA
sp|A1L390|PKHG3_HUMAN	anticancer drugs paclitaxel-control	-0.0212977684804128	0.136263767339905	6	0.880924385637082	0.898956235043827	NA
sp|A1L390|PKHG3_HUMAN	anticancer drugs tamoxifen-control	-0.0188565881622711	0.136263767339905	6	0.894465322833496	0.921377099704634	NA
sp|A1L3X0|ELOV7_HUMAN	anticancer drugs doxorubicin-anticancer drugs paclitaxel	-1.18111178279012	0.0417902439016624	6	1.29859959922698e-07	2.05772520137733e-06	NA
sp|A1L3X0|ELOV7_HUMAN	anticancer drugs doxorubicin-anticancer drugs tamoxifen	-0.155709720512538	0.0417902439016624	6	0.00978296870886415	0.0138907075687986	NA
sp|A1L3X0|ELOV7_HUMAN	anticancer drugs doxorubicin-control	-0.764765146066541	0.0591003297006105	6	1.31075685443245e-05	8.60641039746404e-05	NA
sp|A1L3X0|ELOV7_HUMAN	anticancer drugs paclitaxel-anticancer drugs tamoxifen	1.02540206227758	0.0417902439016624	6	3.01357267805421e-07	4.77067239957099e-06	NA
sp|A1L3X0|ELOV7_HUMAN	anticancer drugs paclitaxel-control	0.416346636723578	0.0591003297006105	6	0.000409085382586269	0.0012978983574797	NA
sp|A1L3X0|ELOV7_HUMAN	anticancer drugs tamoxifen-control	-0.609055425554003	0.0591003297006104	6	4.87759766746505e-05	0.000642681918317459	NA
sp|A1X283|SPD2B_HUMAN	anticancer drugs doxorubicin-anticancer drugs paclitaxel	1.01835489839429	0.0527162330529521	6	1.24562557196637e-06	8.00222908893243e-06	NA
sp|A1X283|SPD2B_HUMAN	anticancer drugs doxorubicin-anticancer drugs tamoxifen	1.47733296656983	0.0527162330529521	6	1.36591085523665e-07	2.19705472469669e-06	NA
sp|A1X283|SPD2B_HUMAN	anticancer drugs doxorubicin-control	1.28164414513858	0.0745520117407057	6	2.48048566251814e-06	3.01405518325541e-05	NA
sp|A1X283|SPD2B_HUMAN	anticancer drugs paclitaxel-anticancer drugs tamoxifen	0.458978068175532	0.0527162330529521	6	0.000126851151281062	0.000331110246378154	NA
sp|A1X283|SPD2B_HUMAN	anticancer drugs paclitaxel-control	0.263289246744288	0.0745520117407057	6	0.0123435041672109	0.0214839471264746	NA
sp|A1X283|SPD2B_HUMAN	anticancer drugs tamoxifen-control	-0.195688821431244	0.0745520117407057	6	0.0393291972095113	0.0778818597470577	NA
sp|A2A2Y4|FRMD3_HUMAN	anticancer drugs doxorubicin-anticancer drugs paclitaxel	0.914944325157848	0.0870035131732428	6	4.34394928865212e-05	0.000119266240533846	NA
sp|A2A2Y4|FRMD3_HUMAN	anticancer drugs doxorubicin-anticancer drugs tamoxifen	0.774789118738672	0.0870035131732428	6	0.000111738240461007	0.000261550933533797	NA
sp|A2A2Y4|FRMD3_HUMAN	anticancer drugs doxorubicin-control	-0.59078685250001	0.123041548303706	6	0.00299607553264478	0.006041690126334	NA
sp|A2A2Y4|FRMD3_HUMAN	anticancer drugs paclitaxel-anticancer drugs tamoxifen	-0.140155206419176	0.0870035131732428	6	0.158324388889887	0.189913524030715	NA
sp|A2A2Y4|FRMD3_HUMAN	anticancer drugs paclitaxel-control	-1.50573117765786	0.123041548303706	6	1.81269417750807e-05	0.000137591157213917	NA
sp|A2A2Y4|FRMD3_HUMAN	anticancer drugs tamoxifen-control	-1.36557597123868	0.123041548303706	6	3.18761515730841e-05	0.000500449709319598	NA
sp|A2AJT9|BCLA3_HUMAN	anticancer drugs doxorubicin-anticancer drugs paclitaxel	0.0270867861775951	0.0838356000301668	6	0.757587383858097	0.778124391251841	NA
sp|A2AJT9|BCLA3_HUMAN	anticancer drugs doxorubicin-anticancer drugs tamoxifen	-0.38538542775361	0.0838356000301668	6	0.00370399360257425	0.00571417760802489	NA
sp|A2AJT9|BCLA3_HUMAN	anticancer drugs doxorubicin-control	-0.101747016467832	0.118561442572348	6	0.423743833918334	0.474630953114413	NA
sp|A2AJT9|BCLA3_HUMAN	anticancer drugs paclitaxel-anticancer drugs tamoxifen	-0.412472213931205	0.0838356000301668	6	0.00265676665789951	0.00460157166976703	NA
sp|A2AJT9|BCLA3_HUMAN	anticancer drugs paclitaxel-control	-0.128833802645427	0.118561442572348	6	0.318910261966984	0.371205623056873	NA
sp|A2AJT9|BCLA3_HUMAN	anticancer drugs tamoxifen-control	0.283638411285778	0.118561442572348	6	0.0538547054695256	0.099871952170482	NA
sp|A2RRP1|NBAS_HUMAN	anticancer drugs doxorubicin-anticancer drugs paclitaxel	-0.222301075949199	0.0207946864548791	6	3.95363316862972e-05	0.000110038272159871	NA
sp|A2RRP1|NBAS_HUMAN	anticancer drugs doxorubicin-anticancer drugs tamoxifen	-0.216102346099723	0.0207946864548791	6	4.64922002628607e-05	0.000126345555384408	NA
sp|A2RRP1|NBAS_HUMAN	anticancer drugs doxorubicin-control	-0.43850943479378	0.0294081276097862	6	5.72622072278837e-06	4.95042355098107e-05	NA
sp|A2RRP1|NBAS_HUMAN	anticancer drugs paclitaxel-anticancer drugs tamoxifen	0.00619872984947631	0.0207946864548791	6	0.775686019974261	0.799120642934209	NA
sp|A2RRP1|NBAS_HUMAN	anticancer drugs paclitaxel-control	-0.21620835884458	0.0294081276097862	6	0.000324122910631589	0.00108492079196117	NA
sp|A2RRP1|NBAS_HUMAN	anticancer drugs tamoxifen-control	-0.222407088694057	0.0294081276097862	6	0.000277553802881075	0.00202407713392743	NA
sp|A2RTX5|SYTC2_HUMAN	anticancer drugs doxorubicin-anticancer drugs paclitaxel	-0.316666091665874	0.0947942805990852	6	0.0156008539615324	0.0213753262651983	NA
sp|A2RTX5|SYTC2_HUMAN	anticancer drugs doxorubicin-anticancer drugs tamoxifen	0.0405277420673637	0.0947942805990852	6	0.683909159078175	0.710582033045879	NA
sp|A2RTX5|SYTC2_HUMAN	anticancer drugs doxorubicin-control	-0.227743209483753	0.134059357258627	6	0.140267253156464	0.177500609418577	NA
sp|A2RTX5|SYTC2_HUMAN	anticancer drugs paclitaxel-anticancer drugs tamoxifen	0.357193833733237	0.0947942805990852	6	0.00930953650412119	0.0142869124568196	NA
sp|A2RTX5|SYTC2_HUMAN	anticancer drugs paclitaxel-control	0.0889228821821207	0.134059357258627	6	0.531774934988763	0.58262194072474	NA
sp|A2RTX5|SYTC2_HUMAN	anticancer drugs tamoxifen-control	-0.268270951551117	0.134059357258627	6	0.092280988981932	0.153232456383126	NA
sp|A2RU67|F234B_HUMAN	anticancer drugs doxorubicin-anticancer drugs paclitaxel	0.0112464090886013	0.075794619647251	6	0.886904027367005	0.897963994454123	NA
sp|A2RU67|F234B_HUMAN	anticancer drugs doxorubicin-anticancer drugs tamoxifen	-0.910865762632991	0.075794619647251	6	2.01362770548334e-05	6.4925023408644e-05	NA
sp|A2RU67|F234B_HUMAN	anticancer drugs doxorubicin-control	-0.898748790874892	0.107189779060053	6	0.000156650472214986	0.000526180171644112	NA
sp|A2RU67|F234B_HUMAN	anticancer drugs paclitaxel-anticancer drugs tamoxifen	-0.922112171721592	0.075794619647251	6	1.87545658990202e-05	7.25091493374815e-05	NA
sp|A2RU67|F234B_HUMAN	anticancer drugs paclitaxel-control	-0.909995199963493	0.107189779060053	6	0.000146128780935246	0.000584309501628973	NA
sp|A2RU67|F234B_HUMAN	anticancer drugs tamoxifen-control	0.0121169717580987	0.107189779060053	6	0.913684453103416	0.936039540054246	NA
sp|A2RUB1|MEIOC_HUMAN	anticancer drugs doxorubicin-anticancer drugs paclitaxel	0.684651212455087	0.223395941496154	6	0.0220903015295808	0.0294894801972559	NA
sp|A2RUB1|MEIOC_HUMAN	anticancer drugs doxorubicin-anticancer drugs tamoxifen	0.640903905196493	0.223395941496154	6	0.0284674894556798	0.0367760793468208	NA
sp|A2RUB1|MEIOC_HUMAN	anticancer drugs doxorubicin-control	0.633830439321101	0.315929570242967	6	0.0916306629366172	0.121127523885046	NA
sp|A2RUB1|MEIOC_HUMAN	anticancer drugs paclitaxel-anticancer drugs tamoxifen	-0.043747307258594	0.223395941496154	6	0.851208176205476	0.868319935640982	NA
sp|A2RUB1|MEIOC_HUMAN	anticancer drugs paclitaxel-control	-0.0508207731339858	0.315929570242967	6	0.877482342750245	0.896087322945118	NA
sp|A2RUB1|MEIOC_HUMAN	anticancer drugs tamoxifen-control	-0.00707346587539182	0.315929570242967	6	0.982863374571562	0.987380422840275	NA
sp|A2RUC4|TYW5_HUMAN	anticancer drugs doxorubicin-anticancer drugs paclitaxel	-0.148029885968416	0.0504202477550928	6	0.0260855106322335	0.0343283387063585	NA
sp|A2RUC4|TYW5_HUMAN	anticancer drugs doxorubicin-anticancer drugs tamoxifen	0.121637383183386	0.0504202477550928	6	0.0523973120233625	0.0648500413761855	NA
sp|A2RUC4|TYW5_HUMAN	anticancer drugs doxorubicin-control	-0.0628862025044133	0.0713049981934639	6	0.411747884739144	0.462653317174272	NA
sp|A2RUC4|TYW5_HUMAN	anticancer drugs paclitaxel-anticancer drugs tamoxifen	0.269667269151802	0.0504202477550928	6	0.00174727906655489	0.00317196636336892	NA
sp|A2RUC4|TYW5_HUMAN	anticancer drugs paclitaxel-control	0.0851436834640025	0.0713049981934639	6	0.277509643913511	0.329448504994107	NA
sp|A2RUC4|TYW5_HUMAN	anticancer drugs tamoxifen-control	-0.184523585687799	0.0713049981934639	6	0.0413334949967265	0.0808183589098838	NA
sp|A2RUS2|DEND3_HUMAN	anticancer drugs doxorubicin-anticancer drugs paclitaxel	2.1720296234381	0.115969478409852	6	1.4956601827022e-06	9.05575501245474e-06	NA
sp|A2RUS2|DEND3_HUMAN	anticancer drugs doxorubicin-anticancer drugs tamoxifen	2.36399948622207	0.115969478409852	6	9.06015146171913e-07	6.80509173666569e-06	NA
sp|A2RUS2|DEND3_HUMAN	anticancer drugs doxorubicin-control	2.03756264365738	0.164005609188546	6	1.66070712988849e-05	0.000100693657768843	NA
sp|A2RUS2|DEND3_HUMAN	anticancer drugs paclitaxel-anticancer drugs tamoxifen	0.191969862783969	0.115969478409852	6	0.148934544892171	0.179788586123727	NA
sp|A2RUS2|DEND3_HUMAN	anticancer drugs paclitaxel-control	-0.13446697978072	0.164005609188546	6	0.443620377579091	0.497090394172154	NA
sp|A2RUS2|DEND3_HUMAN	anticancer drugs tamoxifen-control	-0.32643684256469	0.164005609188546	6	0.0936640399708887	0.155067109683137	NA
sp|A2VDJ0|T131L_HUMAN	anticancer drugs doxorubicin-anticancer drugs paclitaxel	0.256352264609565	0.0702747592548278	6	0.0107337338109646	0.0151598874649558	NA
sp|A2VDJ0|T131L_HUMAN	anticancer drugs doxorubicin-anticancer drugs tamoxifen	-0.0164030586421747	0.0702747592548278	6	0.823200053116233	0.839648295383571	NA
sp|A2VDJ0|T131L_HUMAN	anticancer drugs doxorubicin-control	-0.15313310492969	0.0993835176306817	6	0.174290747058799	0.215587437416753	NA
sp|A2VDJ0|T131L_HUMAN	anticancer drugs paclitaxel-anticancer drugs tamoxifen	-0.27275532325174	0.0702747592548278	6	0.00815869437921494	0.0126627816706543	NA
sp|A2VDJ0|T131L_HUMAN	anticancer drugs paclitaxel-control	-0.409485369539255	0.0993835176306818	6	0.00621447182615946	0.0119374430639949	NA
sp|A2VDJ0|T131L_HUMAN	anticancer drugs tamoxifen-control	-0.136730046287515	0.0993835176306817	6	0.218037739534988	0.305066753575541	NA
sp|A3KMH1|VWA8_HUMAN	anticancer drugs doxorubicin-anticancer drugs paclitaxel	-0.435860491271355	0.0241387982054573	6	1.85660187987631e-06	1.05572074270374e-05	NA
sp|A3KMH1|VWA8_HUMAN	anticancer drugs doxorubicin-anticancer drugs tamoxifen	-0.939821632653334	0.0241387982054573	6	1.91787952256391e-08	9.49325848393651e-07	NA
sp|A3KMH1|VWA8_HUMAN	anticancer drugs doxorubicin-control	-0.791956241089621	0.034137415801545	6	4.20571381100248e-07	1.18329076695697e-05	NA
sp|A3KMH1|VWA8_HUMAN	anticancer drugs paclitaxel-anticancer drugs tamoxifen	-0.50396114138198	0.0241387982054573	6	7.86369816855725e-07	8.24497606986384e-06	NA
sp|A3KMH1|VWA8_HUMAN	anticancer drugs paclitaxel-control	-0.356095749818267	0.0341374158015451	6	4.55045678940521e-05	0.000255339806250708	NA
sp|A3KMH1|VWA8_HUMAN	anticancer drugs tamoxifen-control	0.147865391563713	0.034137415801545	6	0.00492076308768479	0.0157452270430255	NA
sp|A3KN83|SBNO1_HUMAN	anticancer drugs doxorubicin-anticancer drugs paclitaxel	-0.116687822674102	0.0457281153193958	6	0.0433867647340673	0.0547148179523555	NA
sp|A3KN83|SBNO1_HUMAN	anticancer drugs doxorubicin-anticancer drugs tamoxifen	0.218114178511613	0.0457281153193958	6	0.00309504865241762	0.00485469912821715	NA
sp|A3KN83|SBNO1_HUMAN	anticancer drugs doxorubicin-control	0.0780179921004205	0.0646693208664505	6	0.273062941080417	0.321750044604085	NA
sp|A3KN83|SBNO1_HUMAN	anticancer drugs paclitaxel-anticancer drugs tamoxifen	0.334802001185714	0.0457281153193958	6	0.000331559491939078	0.000746972692595307	NA
sp|A3KN83|SBNO1_HUMAN	anticancer drugs paclitaxel-control	0.194705814774522	0.0646693208664505	6	0.0236763595230748	0.0379828688246543	NA
sp|A3KN83|SBNO1_HUMAN	anticancer drugs tamoxifen-control	-0.140096186411192	0.0646693208664505	6	0.0734310348518117	0.128090012652995	NA
sp|A4D1E9|GTPBA_HUMAN	anticancer drugs doxorubicin-anticancer drugs paclitaxel	0.586720825295933	0.0462439547927301	6	1.46996074849627e-05	4.97081133714032e-05	NA
sp|A4D1E9|GTPBA_HUMAN	anticancer drugs doxorubicin-anticancer drugs tamoxifen	-0.71332635039652	0.0462439547927301	6	4.69357989170119e-06	2.12588405477838e-05	NA
sp|A4D1E9|GTPBA_HUMAN	anticancer drugs doxorubicin-control	-0.353861365421555	0.0653988280456472	6	0.00164698071114681	0.00362335756452297	NA
sp|A4D1E9|GTPBA_HUMAN	anticancer drugs paclitaxel-anticancer drugs tamoxifen	-1.30004717569245	0.0462439547927301	6	1.34046657285156e-07	3.3413676998712e-06	NA
sp|A4D1E9|GTPBA_HUMAN	anticancer drugs paclitaxel-control	-0.940582190717487	0.0653988280456473	6	7.0751173279882e-06	7.74735689060513e-05	NA
sp|A4D1E9|GTPBA_HUMAN	anticancer drugs tamoxifen-control	0.359464984974965	0.0653988280456472	6	0.00151981272457083	0.00663750178123276	NA
sp|A4D1P6|WDR91_HUMAN	anticancer drugs doxorubicin-anticancer drugs paclitaxel	-1.94306016692636	0.100644438746994	6	1.25001711763861e-06	8.01835660486768e-06	NA
sp|A4D1P6|WDR91_HUMAN	anticancer drugs doxorubicin-anticancer drugs tamoxifen	-1.91397885115449	0.100644438746994	6	1.3666507615966e-06	8.88993375751106e-06	NA
sp|A4D1P6|WDR91_HUMAN	anticancer drugs doxorubicin-control	-0.0332110269131879	0.142332730253427	6	0.823259013807069	0.846698406647999	NA
sp|A4D1P6|WDR91_HUMAN	anticancer drugs paclitaxel-anticancer drugs tamoxifen	0.0290813157718668	0.100644438746994	6	0.782342505063515	0.805394258624136	NA
sp|A4D1P6|WDR91_HUMAN	anticancer drugs paclitaxel-control	1.90984914001317	0.142332730253427	6	1.0610879724556e-05	0.000100197844677557	NA
sp|A4D1P6|WDR91_HUMAN	anticancer drugs tamoxifen-control	1.88076782424131	0.142332730253427	6	1.16034868413051e-05	0.000273351947046797	NA
sp|A4D1S0|KLRG2_HUMAN	anticancer drugs doxorubicin-anticancer drugs paclitaxel	-0.672307320038976	0.0531031865006069	6	1.48835170595607e-05	5.0230397043846e-05	NA
sp|A4D1S0|KLRG2_HUMAN	anticancer drugs doxorubicin-anticancer drugs tamoxifen	-0.325405796661099	0.0531031865006069	6	0.000863307714875753	0.00154356087863167	NA
sp|A4D1S0|KLRG2_HUMAN	anticancer drugs doxorubicin-control	-0.773932821001214	0.0750992465543862	6	4.87754807569744e-05	0.000213345804747669	NA
sp|A4D1S0|KLRG2_HUMAN	anticancer drugs paclitaxel-anticancer drugs tamoxifen	0.346901523377877	0.0531031865006069	6	0.000614564384679145	0.00127815598423755	NA
sp|A4D1S0|KLRG2_HUMAN	anticancer drugs paclitaxel-control	-0.101625500962237	0.0750992465543862	6	0.224745529822931	0.274452892385115	NA
sp|A4D1S0|KLRG2_HUMAN	anticancer drugs tamoxifen-control	-0.448527024340115	0.0750992465543862	6	0.000988090795699936	0.00488670486986878	NA
sp|A4D1S5|RAB19_HUMAN	anticancer drugs doxorubicin-anticancer drugs paclitaxel	0.96248143172695	0.100987820138268	6	7.61348854975281e-05	0.000188403453952519	NA
sp|A4D1S5|RAB19_HUMAN	anticancer drugs doxorubicin-anticancer drugs tamoxifen	-0.0188252853035695	0.100987820138268	6	0.858265118954356	0.872283039948246	NA
sp|A4D1S5|RAB19_HUMAN	anticancer drugs doxorubicin-control	0.140211011223104	0.142818344874033	6	0.364139683232849	0.414236829404862	NA
sp|A4D1S5|RAB19_HUMAN	anticancer drugs paclitaxel-anticancer drugs tamoxifen	-0.98130671703052	0.100987820138268	6	6.82025909222472e-05	0.000199338063984792	NA
sp|A4D1S5|RAB19_HUMAN	anticancer drugs paclitaxel-control	-0.822270420503847	0.142818344874033	6	0.0011963533230135	0.0030362941585859	NA
sp|A4D1S5|RAB19_HUMAN	anticancer drugs tamoxifen-control	0.159036296526673	0.142818344874033	6	0.308080124011356	0.402141028509694	NA
sp|A4D1U4|DEN11_HUMAN	anticancer drugs doxorubicin-anticancer drugs paclitaxel	0.213263337222567	0.0833723812050874	6	0.0430266420952764	0.0543088723515297	NA
sp|A4D1U4|DEN11_HUMAN	anticancer drugs doxorubicin-anticancer drugs tamoxifen	-0.591079443023324	0.0833723812050874	6	0.000395203394855857	0.00077450780256234	NA
sp|A4D1U4|DEN11_HUMAN	anticancer drugs doxorubicin-control	-0.60864161982048	0.117906352227574	6	0.00209049102800034	0.00444535695028758	NA
sp|A4D1U4|DEN11_HUMAN	anticancer drugs paclitaxel-anticancer drugs tamoxifen	-0.804342780245891	0.0833723812050874	6	7.10421186257793e-05	0.000206068071209516	NA
sp|A4D1U4|DEN11_HUMAN	anticancer drugs paclitaxel-control	-0.821904957043047	0.117906352227574	6	0.000433184032940293	0.00135469327982979	NA
sp|A4D1U4|DEN11_HUMAN	anticancer drugs tamoxifen-control	-0.0175621767971555	0.117906352227574	6	0.886473160739598	0.916466613546577	NA
sp|A5A3E0|POTEF_HUMAN	anticancer drugs doxorubicin-anticancer drugs paclitaxel	-1.03926568391259	0.110768251418418	6	8.32153782706797e-05	0.000202920795125156	NA
sp|A5A3E0|POTEF_HUMAN	anticancer drugs doxorubicin-anticancer drugs tamoxifen	-0.930909656318469	0.110768251418418	6	0.000154633564639139	0.000344821119159995	NA
sp|A5A3E0|POTEF_HUMAN	anticancer drugs doxorubicin-control	-0.618100136459532	0.156649963436279	6	0.00757455627203318	0.0135118418537524	NA
sp|A5A3E0|POTEF_HUMAN	anticancer drugs paclitaxel-anticancer drugs tamoxifen	0.108356027594121	0.110768251418418	6	0.365742554508994	0.408002522531952	NA
sp|A5A3E0|POTEF_HUMAN	anticancer drugs paclitaxel-control	0.421165547453059	0.156649963436279	6	0.036121029856949	0.0547434274720871	NA
sp|A5A3E0|POTEF_HUMAN	anticancer drugs tamoxifen-control	0.312809519858938	0.156649963436279	6	0.0928281332115634	0.15393110982855	NA
sp|A5D8V6|VP37C_HUMAN	anticancer drugs doxorubicin-anticancer drugs paclitaxel	-0.77672943258847	0.0305739126829867	6	2.45042253748907e-07	2.86429172346812e-06	NA
sp|A5D8V6|VP37C_HUMAN	anticancer drugs doxorubicin-anticancer drugs tamoxifen	-0.276672259958868	0.0305739126829867	6	0.000102078474335374	0.000242603566687779	NA
sp|A5D8V6|VP37C_HUMAN	anticancer drugs doxorubicin-control	-0.584259824464268	0.0432380419710906	6	1.01856715848419e-05	7.21203075255627e-05	NA
sp|A5D8V6|VP37C_HUMAN	anticancer drugs paclitaxel-anticancer drugs tamoxifen	0.500057172629602	0.0305739126829867	6	3.32657738935837e-06	2.07758771020367e-05	NA
sp|A5D8V6|VP37C_HUMAN	anticancer drugs paclitaxel-control	0.192469608124202	0.0432380419710906	6	0.00432267689054816	0.00877269589872954	NA
sp|A5D8V6|VP37C_HUMAN	anticancer drugs tamoxifen-control	-0.3075875645054	0.0432380419710906	6	0.000387948416915756	0.00256575659752275	NA
sp|A5PLL7|PDES1_HUMAN	anticancer drugs doxorubicin-anticancer drugs paclitaxel	-1.48093819121934	0.0421017975641484	6	3.518606700837e-08	1.11509747675225e-06	NA
sp|A5PLL7|PDES1_HUMAN	anticancer drugs doxorubicin-anticancer drugs tamoxifen	-0.240420392893481	0.0421017975641484	6	0.00124831077902849	0.00214294188304831	NA
sp|A5PLL7|PDES1_HUMAN	anticancer drugs doxorubicin-control	-1.63084087678521	0.0595409331155052	6	1.56547443999112e-07	7.38271126521498e-06	NA
sp|A5PLL7|PDES1_HUMAN	anticancer drugs paclitaxel-anticancer drugs tamoxifen	1.24051779832586	0.0421017975641484	6	1.01306481056252e-07	2.96782732303969e-06	NA
sp|A5PLL7|PDES1_HUMAN	anticancer drugs paclitaxel-control	-0.149902685565866	0.0595409331155052	6	0.0454316589897501	0.066742183851046	NA
sp|A5PLL7|PDES1_HUMAN	anticancer drugs tamoxifen-control	-1.39042048389173	0.0595409331155052	6	4.04430939007371e-07	5.82298151775789e-05	NA
sp|A5PLN9|TPC13_HUMAN	anticancer drugs doxorubicin-anticancer drugs paclitaxel	-0.516586904499062	0.0416481729352503	6	1.67642148002551e-05	5.52648612421404e-05	NA
sp|A5PLN9|TPC13_HUMAN	anticancer drugs doxorubicin-anticancer drugs tamoxifen	-0.507854936246278	0.0416481729352503	6	1.85063546085304e-05	6.07262020930413e-05	NA
sp|A5PLN9|TPC13_HUMAN	anticancer drugs doxorubicin-control	-0.284038750580424	0.058899411013091	6	0.00293277412181123	0.00593728316039912	NA
sp|A5PLN9|TPC13_HUMAN	anticancer drugs paclitaxel-anticancer drugs tamoxifen	0.00873196825278433	0.0416481729352503	6	0.840870563082637	0.859110924050752	NA
sp|A5PLN9|TPC13_HUMAN	anticancer drugs paclitaxel-control	0.232548153918638	0.058899411013091	6	0.0075529961017379	0.0140434660343109	NA
sp|A5PLN9|TPC13_HUMAN	anticancer drugs tamoxifen-control	0.223816185665853	0.058899411013091	6	0.00896808066738189	0.0245671232935188	NA
sp|A5YKK6|CNOT1_HUMAN	anticancer drugs doxorubicin-anticancer drugs paclitaxel	-0.271333188354603	0.0115331229977179	6	3.86967522684632e-07	3.76157141492188e-06	NA
sp|A5YKK6|CNOT1_HUMAN	anticancer drugs doxorubicin-anticancer drugs tamoxifen	-0.0485174971296279	0.0115331229977179	6	0.00564313993217053	0.00841044893736954	NA
sp|A5YKK6|CNOT1_HUMAN	anticancer drugs doxorubicin-control	0.010945871817371	0.0163102989598897	6	0.527132039679366	0.575980599624019	NA
sp|A5YKK6|CNOT1_HUMAN	anticancer drugs paclitaxel-anticancer drugs tamoxifen	0.222815691224975	0.0115331229977179	6	1.24487806258873e-06	1.0963414755753e-05	NA
sp|A5YKK6|CNOT1_HUMAN	anticancer drugs paclitaxel-control	0.282279060171974	0.0163102989598897	6	2.38444237749157e-06	4.37901299632033e-05	NA
sp|A5YKK6|CNOT1_HUMAN	anticancer drugs tamoxifen-control	0.0594633689469989	0.0163102989598897	6	0.0107606794105049	0.0282434704355154	NA
sp|A6ND36|FA83G_HUMAN	anticancer drugs doxorubicin-anticancer drugs paclitaxel	0.13557388781547	0.050570811699783	6	0.0364937080453066	0.0466220382266206	NA
sp|A6ND36|FA83G_HUMAN	anticancer drugs doxorubicin-anticancer drugs tamoxifen	0.278670767886367	0.050570811699783	6	0.00150011445317672	0.00252089014652701	NA
sp|A6ND36|FA83G_HUMAN	anticancer drugs doxorubicin-control	0.320948292201293	0.0715179277660492	6	0.00415825438457603	0.00803652655373172	NA
sp|A6ND36|FA83G_HUMAN	anticancer drugs paclitaxel-anticancer drugs tamoxifen	0.143096880070896	0.050570811699783	6	0.0299721853838117	0.0414054254410946	NA
sp|A6ND36|FA83G_HUMAN	anticancer drugs paclitaxel-control	0.185374404385822	0.0715179277660492	6	0.0411014098452408	0.0612247979959248	NA
sp|A6ND36|FA83G_HUMAN	anticancer drugs tamoxifen-control	0.0422775243149262	0.0715179277660492	6	0.575999566404007	0.659202081298719	NA
sp|A6NDB9|PALM3_HUMAN	anticancer drugs doxorubicin-anticancer drugs paclitaxel	0.399604128913266	0.0888420905843234	6	0.00411305913865624	0.00625581251686788	NA
sp|A6NDB9|PALM3_HUMAN	anticancer drugs doxorubicin-anticancer drugs tamoxifen	-0.976601735353622	0.0888420905843234	6	3.36846245387016e-05	9.75081236646625e-05	NA
sp|A6NDB9|PALM3_HUMAN	anticancer drugs doxorubicin-control	-0.446767451704237	0.125641689413929	6	0.0119865432464533	0.0200835851367953	NA
sp|A6NDB9|PALM3_HUMAN	anticancer drugs paclitaxel-anticancer drugs tamoxifen	-1.37620586426689	0.0888420905843234	6	4.5788019633858e-06	2.62625178942603e-05	NA
sp|A6NDB9|PALM3_HUMAN	anticancer drugs paclitaxel-control	-0.846371580617503	0.125641689413929	6	0.000521134364222917	0.00156647992636222	NA
sp|A6NDB9|PALM3_HUMAN	anticancer drugs tamoxifen-control	0.529834283649385	0.125641689413929	6	0.00557958666772231	0.017237942149387	NA
sp|A6NDG6|PGP_HUMAN	anticancer drugs doxorubicin-anticancer drugs paclitaxel	0.26262103397836	0.0551047206163142	6	0.00310763428041959	0.00484856922411731	NA
sp|A6NDG6|PGP_HUMAN	anticancer drugs doxorubicin-anticancer drugs tamoxifen	0.945585082968098	0.0551047206163142	6	2.50744286534893e-06	1.34779006476038e-05	NA
sp|A6NDG6|PGP_HUMAN	anticancer drugs doxorubicin-control	0.911590379764429	0.0779298432463719	6	2.35384562221094e-05	0.000128138786266592	NA
sp|A6NDG6|PGP_HUMAN	anticancer drugs paclitaxel-anticancer drugs tamoxifen	0.682964048989738	0.0551047206163142	6	1.68401834523101e-05	6.68977464729469e-05	NA
sp|A6NDG6|PGP_HUMAN	anticancer drugs paclitaxel-control	0.648969345786069	0.0779298432463719	6	0.000162736484396373	0.000631752517977721	NA
sp|A6NDG6|PGP_HUMAN	anticancer drugs tamoxifen-control	-0.033994703203669	0.0779298432463719	6	0.677934338567126	0.746648733501412	NA
sp|A6NDU8|RIMC1_HUMAN	anticancer drugs doxorubicin-anticancer drugs paclitaxel	-0.4021958649103	0.0932863656602345	6	0.00502965858087762	0.00750875266130291	NA
sp|A6NDU8|RIMC1_HUMAN	anticancer drugs doxorubicin-anticancer drugs tamoxifen	-0.520998649870213	0.0932863656602345	6	0.00140015650532709	0.00237208549441841	NA
sp|A6NDU8|RIMC1_HUMAN	anticancer drugs doxorubicin-control	-0.696897396734534	0.131926843501199	6	0.00186083864217119	0.00401713077348933	NA
sp|A6NDU8|RIMC1_HUMAN	anticancer drugs paclitaxel-anticancer drugs tamoxifen	-0.118802784959913	0.0932863656602345	6	0.24994083989946	0.288328235472652	NA
sp|A6NDU8|RIMC1_HUMAN	anticancer drugs paclitaxel-control	-0.294701531824235	0.131926843501199	6	0.0669128764909368	0.0940531363701955	NA
sp|A6NDU8|RIMC1_HUMAN	anticancer drugs tamoxifen-control	-0.175898746864322	0.131926843501199	6	0.230818091282889	0.318350465650643	NA
sp|A6NED2|RCCD1_HUMAN	anticancer drugs doxorubicin-anticancer drugs paclitaxel	-0.449040052301076	0.1323280472247	6	0.0146145257503017	0.0201339418263287	NA
sp|A6NED2|RCCD1_HUMAN	anticancer drugs doxorubicin-anticancer drugs tamoxifen	0.589553730782121	0.1323280472247	6	0.00430488470379847	0.00656396746554856	NA
sp|A6NED2|RCCD1_HUMAN	anticancer drugs doxorubicin-control	0.187357056519341	0.187140119067518	6	0.355400639456768	0.405703059904787	NA
sp|A6NED2|RCCD1_HUMAN	anticancer drugs paclitaxel-anticancer drugs tamoxifen	1.0385937830832	0.1323280472247	6	0.000226181845301673	0.000540869630069218	NA
sp|A6NED2|RCCD1_HUMAN	anticancer drugs paclitaxel-control	0.636397108820417	0.187140119067518	6	0.0144844202695284	0.0246564861816552	NA
sp|A6NED2|RCCD1_HUMAN	anticancer drugs tamoxifen-control	-0.40219667426278	0.187140119067518	6	0.075191960879224	0.130410135951457	NA
sp|A6NFI3|ZN316_HUMAN	anticancer drugs doxorubicin-anticancer drugs paclitaxel	-0.709141133367897	0.0543074236342152	6	1.24342465822579e-05	4.34256256098928e-05	NA
sp|A6NFI3|ZN316_HUMAN	anticancer drugs doxorubicin-anticancer drugs tamoxifen	-1.31259296926735	0.0543074236342152	6	3.29630717748822e-07	3.59348065065053e-06	NA
sp|A6NFI3|ZN316_HUMAN	anticancer drugs doxorubicin-control	-0.987989889539422	0.0768022950410483	6	1.35648016177293e-05	8.78195607719512e-05	NA
sp|A6NFI3|ZN316_HUMAN	anticancer drugs paclitaxel-anticancer drugs tamoxifen	-0.603451835899456	0.0543074236342152	6	3.1657493579541e-05	0.00010908655326014	NA
sp|A6NFI3|ZN316_HUMAN	anticancer drugs paclitaxel-control	-0.278848756171525	0.0768022950410483	6	0.0109555297826731	0.0193006595158686	NA
sp|A6NFI3|ZN316_HUMAN	anticancer drugs tamoxifen-control	0.324603079727931	0.0768022950410483	6	0.00552159048657342	0.0171107084325839	NA
sp|A6NFQ2|TCAF2_HUMAN	anticancer drugs doxorubicin-anticancer drugs paclitaxel	-0.232580766826237	0.061504736494172	6	0.00916411403190433	0.0130773471914939	NA
sp|A6NFQ2|TCAF2_HUMAN	anticancer drugs doxorubicin-anticancer drugs tamoxifen	-0.122669910970054	0.061504736494172	6	0.0931361258043845	0.110814441379257	NA
sp|A6NFQ2|TCAF2_HUMAN	anticancer drugs doxorubicin-control	0.0168827787164024	0.0869808325002415	6	0.852504139326369	0.87350934949006	NA
sp|A6NFQ2|TCAF2_HUMAN	anticancer drugs paclitaxel-anticancer drugs tamoxifen	0.109910855856183	0.061504736494172	6	0.124162261861536	0.15225593820046	NA
sp|A6NFQ2|TCAF2_HUMAN	anticancer drugs paclitaxel-control	0.24946354554264	0.0869808325002415	6	0.028500508160262	0.0445892516179544	NA
sp|A6NFQ2|TCAF2_HUMAN	anticancer drugs tamoxifen-control	0.139552689686456	0.0869808325002415	6	0.159746122341644	0.239633238247848	NA
sp|A6NHL2|TBAL3_HUMAN	anticancer drugs doxorubicin-anticancer drugs paclitaxel	0.0907001084532357	0.1171030987344	6	0.468029855132291	0.499743801979306	NA
sp|A6NHL2|TBAL3_HUMAN	anticancer drugs doxorubicin-anticancer drugs tamoxifen	0.82634114480041	0.1171030987344	6	0.000405387678753909	0.000791889530831932	NA
sp|A6NHL2|TBAL3_HUMAN	anticancer drugs doxorubicin-control	0.490286979588977	0.165608790426104	6	0.0252661361536528	0.0385457785808679	NA
sp|A6NHL2|TBAL3_HUMAN	anticancer drugs paclitaxel-anticancer drugs tamoxifen	0.735641036347174	0.1171030987344	6	0.000756968691435804	0.00152340842646134	NA
sp|A6NHL2|TBAL3_HUMAN	anticancer drugs paclitaxel-control	0.399586871135741	0.165608790426104	6	0.0523712704093653	0.0753852122100818	NA
sp|A6NHL2|TBAL3_HUMAN	anticancer drugs tamoxifen-control	-0.336054165211434	0.165608790426104	6	0.0887614817117659	0.148138533984496	NA
sp|A6NHR9|SMHD1_HUMAN	anticancer drugs doxorubicin-anticancer drugs paclitaxel	0.824601498191925	0.0386413812183658	6	6.90605666579658e-07	5.43620804025077e-06	NA
sp|A6NHR9|SMHD1_HUMAN	anticancer drugs doxorubicin-anticancer drugs tamoxifen	-0.345723688451098	0.0386413812183658	6	0.000108835566309204	0.000255951228354748	NA
sp|A6NHR9|SMHD1_HUMAN	anticancer drugs doxorubicin-control	0.228465615465024	0.0546471653878419	6	0.00580870887012401	0.0107207714045913	NA
sp|A6NHR9|SMHD1_HUMAN	anticancer drugs paclitaxel-anticancer drugs tamoxifen	-1.17032518664302	0.0386413812183658	6	8.59700364393989e-08	2.74492344811189e-06	NA
sp|A6NHR9|SMHD1_HUMAN	anticancer drugs paclitaxel-control	-0.596135882726901	0.0546471653878419	6	3.51986851676149e-05	0.000214948990726301	NA
sp|A6NHR9|SMHD1_HUMAN	anticancer drugs tamoxifen-control	0.574189303916122	0.0546471653878419	6	4.36522838596557e-05	0.000609060098041841	NA
sp|A6NHX0|CAST2_HUMAN	anticancer drugs doxorubicin-anticancer drugs paclitaxel	0.0571598839769832	0.0759119048923806	6	0.479954755794033	0.511260064118972	NA
sp|A6NHX0|CAST2_HUMAN	anticancer drugs doxorubicin-anticancer drugs tamoxifen	-0.121078621727406	0.0759119048923806	6	0.161825656710819	0.185950090775001	NA
sp|A6NHX0|CAST2_HUMAN	anticancer drugs doxorubicin-control	-0.195561397262514	0.107355645444381	6	0.118354073204273	0.152527358135514	NA
sp|A6NHX0|CAST2_HUMAN	anticancer drugs paclitaxel-anticancer drugs tamoxifen	-0.178238505704389	0.0759119048923806	6	0.0572173733691823	0.0748700088982777	NA
sp|A6NHX0|CAST2_HUMAN	anticancer drugs paclitaxel-control	-0.252721281239497	0.107355645444381	6	0.0567429692767563	0.0810681771550775	NA
sp|A6NHX0|CAST2_HUMAN	anticancer drugs tamoxifen-control	-0.0744827755351073	0.107355645444381	6	0.513760626973308	0.603612092743584	NA
sp|A6NIH7|U119B_HUMAN	anticancer drugs doxorubicin-anticancer drugs paclitaxel	-0.403676643048317	0.07961893318739	6	0.00228774016004122	0.00368119759614031	NA
sp|A6NIH7|U119B_HUMAN	anticancer drugs doxorubicin-anticancer drugs tamoxifen	-0.0188377325924485	0.07961893318739	6	0.820838675322526	0.837440127707579	NA
sp|A6NIH7|U119B_HUMAN	anticancer drugs doxorubicin-control	-0.115591089383883	0.112598175135284	6	0.344212461615886	0.39451616500073	NA
sp|A6NIH7|U119B_HUMAN	anticancer drugs paclitaxel-anticancer drugs tamoxifen	0.384838910455869	0.07961893318739	6	0.00289987617395958	0.00497113299477286	NA
sp|A6NIH7|U119B_HUMAN	anticancer drugs paclitaxel-control	0.288085553664435	0.112598175135284	6	0.0429938411656204	0.063698730611212	NA
sp|A6NIH7|U119B_HUMAN	anticancer drugs tamoxifen-control	-0.0967533567914341	0.112598175135284	6	0.423182462064241	0.517148865983035	NA
sp|A6NJ78|MET15_HUMAN	anticancer drugs doxorubicin-anticancer drugs paclitaxel	-0.147317574111776	0.0887086429339147	6	0.147842340981052	0.170571925411216	NA
sp|A6NJ78|MET15_HUMAN	anticancer drugs doxorubicin-anticancer drugs tamoxifen	-0.329234683401831	0.0887086429339147	6	0.00995290478731315	0.014108499054181	NA
sp|A6NJ78|MET15_HUMAN	anticancer drugs doxorubicin-control	-0.894685886632161	0.125452965936854	6	0.000382699399570422	0.00107178461936197	NA
sp|A6NJ78|MET15_HUMAN	anticancer drugs paclitaxel-anticancer drugs tamoxifen	-0.181917109290055	0.0887086429339147	6	0.0861554079204509	0.108940203577847	NA
sp|A6NJ78|MET15_HUMAN	anticancer drugs paclitaxel-control	-0.747368312520385	0.125452965936854	6	0.00100128217083642	0.00264404962678337	NA
sp|A6NJ78|MET15_HUMAN	anticancer drugs tamoxifen-control	-0.56545120323033	0.125452965936854	6	0.00407227233690418	0.0136355544666568	NA
sp|A6NK58|LIPT2_HUMAN	anticancer drugs doxorubicin-anticancer drugs paclitaxel	-0.14949153835741	0.200663950216737	6	0.484429029758707	0.515768387497561	NA
sp|A6NK58|LIPT2_HUMAN	anticancer drugs doxorubicin-anticancer drugs tamoxifen	-0.334820107692991	0.200663950216737	6	0.146247103135737	0.169120530959327	NA
sp|A6NK58|LIPT2_HUMAN	anticancer drugs doxorubicin-control	-0.433532037792217	0.283781679875869	6	0.177447522214088	0.21920593057167	NA
sp|A6NK58|LIPT2_HUMAN	anticancer drugs paclitaxel-anticancer drugs tamoxifen	-0.185328569335581	0.200663950216737	6	0.391335719630553	0.433771552444476	NA
sp|A6NK58|LIPT2_HUMAN	anticancer drugs paclitaxel-control	-0.284040499434807	0.283781679875869	6	0.355510841032255	0.408453045067979	NA
sp|A6NK58|LIPT2_HUMAN	anticancer drugs tamoxifen-control	-0.0987119300992256	0.283781679875869	6	0.739835144907531	0.798669698662365	NA
sp|A6NKD9|CC85C_HUMAN	anticancer drugs doxorubicin-anticancer drugs paclitaxel	-0.354927212148946	0.0618747404121024	6	0.00121951525599474	0.0020863671598144	NA
sp|A6NKD9|CC85C_HUMAN	anticancer drugs doxorubicin-anticancer drugs tamoxifen	-0.0492090575657625	0.0618747404121024	6	0.456737972663767	0.48964929790727	NA
sp|A6NKD9|CC85C_HUMAN	anticancer drugs doxorubicin-control	-0.246357567082319	0.0875040970591099	6	0.0305390557007702	0.0454117303068316	NA
sp|A6NKD9|CC85C_HUMAN	anticancer drugs paclitaxel-anticancer drugs tamoxifen	0.305718154583184	0.0618747404121024	6	0.00260152795304272	0.00451415139419686	NA
sp|A6NKD9|CC85C_HUMAN	anticancer drugs paclitaxel-control	0.108569645066627	0.0875040970591099	6	0.261014551961908	0.312872476866601	NA
sp|A6NKD9|CC85C_HUMAN	anticancer drugs tamoxifen-control	-0.197148509516557	0.0875040970591099	6	0.0651701277056046	0.116521673383028	NA
sp|A6NKF1|SAC31_HUMAN	anticancer drugs doxorubicin-anticancer drugs paclitaxel	-0.0639002945338392	0.0217140707959397	6	0.025853266435684	0.0340542485111567	NA
sp|A6NKF1|SAC31_HUMAN	anticancer drugs doxorubicin-anticancer drugs tamoxifen	0.517485603067269	0.0217140707959397	6	3.58409725912423e-07	3.76750050974526e-06	NA
sp|A6NKF1|SAC31_HUMAN	anticancer drugs doxorubicin-control	-0.152437876080099	0.0307083334139475	6	0.00254191430750079	0.00524565951862605	NA
sp|A6NKF1|SAC31_HUMAN	anticancer drugs paclitaxel-anticancer drugs tamoxifen	0.581385897601108	0.0217140707959397	6	1.7925096008612e-07	3.7742028440284e-06	NA
sp|A6NKF1|SAC31_HUMAN	anticancer drugs paclitaxel-control	-0.0885375815462597	0.0307083334139475	6	0.0279414557789762	0.0438110926091176	NA
sp|A6NKF1|SAC31_HUMAN	anticancer drugs tamoxifen-control	-0.669923479147368	0.0307083334139474	6	6.05906124859639e-07	7.0333542554514e-05	NA
sp|A6NMD0|IFM10_HUMAN	anticancer drugs doxorubicin-anticancer drugs paclitaxel	-0.553402803654327	0.0517154276090997	6	3.93112882357194e-05	0.000109522519997346	NA
sp|A6NMD0|IFM10_HUMAN	anticancer drugs doxorubicin-anticancer drugs tamoxifen	-0.0676777549361204	0.0517154276090997	6	0.23853916611193	0.266624674328596	NA
sp|A6NMD0|IFM10_HUMAN	anticancer drugs doxorubicin-control	-0.451777229106823	0.0731366591087128	6	0.00082750552399037	0.00204004759746035	NA
sp|A6NMD0|IFM10_HUMAN	anticancer drugs paclitaxel-anticancer drugs tamoxifen	0.485725048718206	0.0517154276090997	6	8.2718554024081e-05	0.000233270153177403	NA
sp|A6NMD0|IFM10_HUMAN	anticancer drugs paclitaxel-control	0.101625574547504	0.0731366591087128	6	0.2140406299524	0.262621814960307	NA
sp|A6NMD0|IFM10_HUMAN	anticancer drugs tamoxifen-control	-0.384099474170703	0.0731366591087128	6	0.00191646199320087	0.00780594290111676	NA
sp|A6NMZ7|CO6A6_HUMAN	anticancer drugs doxorubicin-anticancer drugs paclitaxel	0.251609945760135	0.0744950873059414	6	0.0149030371861002	0.0205049051019213	NA
sp|A6NMZ7|CO6A6_HUMAN	anticancer drugs doxorubicin-anticancer drugs tamoxifen	0.416971582487302	0.0744950873059414	6	0.0013842984737422	0.00234661851037031	NA
sp|A6NMZ7|CO6A6_HUMAN	anticancer drugs doxorubicin-control	0.195929790026896	0.10535196279823	6	0.112260478469443	0.14555446067711	NA
sp|A6NMZ7|CO6A6_HUMAN	anticancer drugs paclitaxel-anticancer drugs tamoxifen	0.165361636727166	0.0744950873059414	6	0.0682199303906342	0.0881040609877528	NA
sp|A6NMZ7|CO6A6_HUMAN	anticancer drugs paclitaxel-control	-0.055680155733239	0.10535196279823	6	0.616111294340346	0.663001352825989	NA
sp|A6NMZ7|CO6A6_HUMAN	anticancer drugs tamoxifen-control	-0.221041792460406	0.10535196279823	6	0.0806863773508086	0.13729568201909	NA
sp|A6NNL5|CO061_HUMAN	anticancer drugs doxorubicin-anticancer drugs paclitaxel	0.538863049999066	0.1246762794964	6	0.00497132713662653	0.007427368356071	NA
sp|A6NNL5|CO061_HUMAN	anticancer drugs doxorubicin-anticancer drugs tamoxifen	0.256454418847296	0.1246762794964	6	0.0854148188712136	0.102356104986941	NA
sp|A6NNL5|CO061_HUMAN	anticancer drugs doxorubicin-control	0.353948824068842	0.176318885370027	6	0.0914789462665613	0.120945722227425	NA
sp|A6NNL5|CO061_HUMAN	anticancer drugs paclitaxel-anticancer drugs tamoxifen	-0.282408631151771	0.1246762794964	6	0.0640944572673918	0.0831287461135729	NA
sp|A6NNL5|CO061_HUMAN	anticancer drugs paclitaxel-control	-0.184914225930224	0.176318885370027	6	0.334689465568847	0.386985384493158	NA
sp|A6NNL5|CO061_HUMAN	anticancer drugs tamoxifen-control	0.0974944052215464	0.176318885370027	6	0.600281247063778	0.681501881904209	NA
sp|A7E2V4|ZSWM8_HUMAN	anticancer drugs doxorubicin-anticancer drugs paclitaxel	0.297885601511001	0.0424475543652261	6	0.000417708370336114	0.000808758541248097	NA
sp|A7E2V4|ZSWM8_HUMAN	anticancer drugs doxorubicin-anticancer drugs tamoxifen	0.383371614082568	0.0424475543652261	6	0.000103207983312673	0.000244949097420946	NA
sp|A7E2V4|ZSWM8_HUMAN	anticancer drugs doxorubicin-control	0.391254445844357	0.060029907072872	6	0.000622135128550046	0.00160426556893199	NA
sp|A7E2V4|ZSWM8_HUMAN	anticancer drugs paclitaxel-anticancer drugs tamoxifen	0.0854860125715666	0.0424475543652261	6	0.0906607124556397	0.114044942258275	NA
sp|A7E2V4|ZSWM8_HUMAN	anticancer drugs paclitaxel-control	0.0933688443333555	0.060029907072872	6	0.170857358294154	0.214863398651374	NA
sp|A7E2V4|ZSWM8_HUMAN	anticancer drugs tamoxifen-control	0.00788283176178894	0.060029907072872	6	0.899818558935367	0.925444056247265	NA
sp|A7E2Y1|MYH7B_HUMAN	anticancer drugs doxorubicin-anticancer drugs paclitaxel	0.637692189076016	0.198376896465126	6	0.0182620885426947	0.0247314225300194	NA
sp|A7E2Y1|MYH7B_HUMAN	anticancer drugs doxorubicin-anticancer drugs tamoxifen	0.627227216864779	0.198376896465126	6	0.0195205534716248	0.0260304580549979	NA
sp|A7E2Y1|MYH7B_HUMAN	anticancer drugs doxorubicin-control	0.182146768816692	0.280547297442465	6	0.540215437235459	0.588767144263908	NA
sp|A7E2Y1|MYH7B_HUMAN	anticancer drugs paclitaxel-anticancer drugs tamoxifen	-0.0104649722112364	0.198376896465126	6	0.959641249227208	0.964961270306906	NA
sp|A7E2Y1|MYH7B_HUMAN	anticancer drugs paclitaxel-control	-0.455545420259323	0.280547297442465	6	0.15555007576886	0.197360380403264	NA
sp|A7E2Y1|MYH7B_HUMAN	anticancer drugs tamoxifen-control	-0.445080448048087	0.280547297442465	6	0.163728146775934	0.244024551640388	NA
sp|A7KAX9|RHG32_HUMAN	anticancer drugs doxorubicin-anticancer drugs paclitaxel	-0.274431393688077	0.056037348684535	6	0.00271830129023084	0.00429855657562936	NA
sp|A7KAX9|RHG32_HUMAN	anticancer drugs doxorubicin-anticancer drugs tamoxifen	-0.241707173822414	0.056037348684535	6	0.00501916711119605	0.00756647208186495	NA
sp|A7KAX9|RHG32_HUMAN	anticancer drugs doxorubicin-control	-0.411671902658435	0.0792487785090996	6	0.00202526221790792	0.00432282433842389	NA
sp|A7KAX9|RHG32_HUMAN	anticancer drugs paclitaxel-anticancer drugs tamoxifen	0.0327242198656625	0.056037348684535	6	0.580514642663808	0.618997789707187	NA
sp|A7KAX9|RHG32_HUMAN	anticancer drugs paclitaxel-control	-0.137240508970359	0.0792487785090996	6	0.134026953865768	0.173407160677746	NA
sp|A7KAX9|RHG32_HUMAN	anticancer drugs tamoxifen-control	-0.169964728836021	0.0792487785090995	6	0.0756579715850583	0.130987856978599	NA
sp|A7MCY6|TBKB1_HUMAN	anticancer drugs doxorubicin-anticancer drugs paclitaxel	-0.0285875692589995	0.0377688356744326	6	0.477763732359318	0.509116977295399	NA
sp|A7MCY6|TBKB1_HUMAN	anticancer drugs doxorubicin-anticancer drugs tamoxifen	-0.088688817285701	0.0377688356744326	6	0.0571989282705605	0.0702826266224457	NA
sp|A7MCY6|TBKB1_HUMAN	anticancer drugs doxorubicin-control	0.0627296061823444	0.0534131996458233	6	0.284723038238823	0.33424179303029	NA
sp|A7MCY6|TBKB1_HUMAN	anticancer drugs paclitaxel-anticancer drugs tamoxifen	-0.0601012480267016	0.0377688356744326	6	0.162648820468335	0.194662529059744	NA
sp|A7MCY6|TBKB1_HUMAN	anticancer drugs paclitaxel-control	0.0913171754413439	0.0534131996458233	6	0.138188533339965	0.177927389627427	NA
sp|A7MCY6|TBKB1_HUMAN	anticancer drugs tamoxifen-control	0.151418423468045	0.0534131996458233	6	0.0297675227524081	0.062322544660489	NA
sp|A8CG34|P121C_HUMAN	anticancer drugs doxorubicin-anticancer drugs paclitaxel	0.519669303514573	0.109129241667705	6	0.00312008732692653	0.00486354808229085	NA
sp|A8CG34|P121C_HUMAN	anticancer drugs doxorubicin-anticancer drugs tamoxifen	-0.139126244255963	0.109129241667705	6	0.249494553462899	0.278104219177721	NA
sp|A8CG34|P121C_HUMAN	anticancer drugs doxorubicin-control	-0.15298464418627	0.154332053617959	6	0.35983103270049	0.410101544621882	NA
sp|A8CG34|P121C_HUMAN	anticancer drugs paclitaxel-anticancer drugs tamoxifen	-0.658795547770536	0.109129241667705	6	0.00093402711638313	0.00183216317698255	NA
sp|A8CG34|P121C_HUMAN	anticancer drugs paclitaxel-control	-0.672653947700843	0.154332053617959	6	0.00477833940143708	0.00953542682519923	NA
sp|A8CG34|P121C_HUMAN	anticancer drugs tamoxifen-control	-0.0138583999303068	0.154332053617959	6	0.931371835068378	0.949527014345602	NA
sp|A8K8P3|SFI1_HUMAN	anticancer drugs doxorubicin-anticancer drugs paclitaxel	-0.12032250610669	0.141011768739978	6	0.426250308780257	0.458405939491825	NA
sp|A8K8P3|SFI1_HUMAN	anticancer drugs doxorubicin-anticancer drugs tamoxifen	0.0795211166454971	0.141011768739978	6	0.593236640603112	0.622518754448736	NA
sp|A8K8P3|SFI1_HUMAN	anticancer drugs doxorubicin-control	0.209145354300881	0.199420755806295	6	0.334682930539035	0.38515309217056	NA
sp|A8K8P3|SFI1_HUMAN	anticancer drugs paclitaxel-anticancer drugs tamoxifen	0.199843622752187	0.141011768739978	6	0.206194139835027	0.241191690737323	NA
sp|A8K8P3|SFI1_HUMAN	anticancer drugs paclitaxel-control	0.329467860407571	0.199420755806295	6	0.149597447259777	0.190545082607141	NA
sp|A8K8P3|SFI1_HUMAN	anticancer drugs tamoxifen-control	0.129624237655384	0.199420755806295	6	0.539763718026298	0.627589429374549	NA
sp|A8K8V0|ZN785_HUMAN	anticancer drugs doxorubicin-anticancer drugs paclitaxel	0.0870714750484807	0.0650523063852511	6	0.229224564480528	0.256415091483598	NA
sp|A8K8V0|ZN785_HUMAN	anticancer drugs doxorubicin-anticancer drugs tamoxifen	-0.273948612791303	0.0650523063852511	6	0.00561564953440306	0.00837533454877294	NA
sp|A8K8V0|ZN785_HUMAN	anticancer drugs doxorubicin-control	-0.410686359416981	0.0919978539536721	6	0.00426432034615355	0.00821358584522345	NA
sp|A8K8V0|ZN785_HUMAN	anticancer drugs paclitaxel-anticancer drugs tamoxifen	-0.361020087839784	0.0650523063852511	6	0.00144651580080346	0.00268427235564856	NA
sp|A8K8V0|ZN785_HUMAN	anticancer drugs paclitaxel-control	-0.497757834465462	0.0919978539536721	6	0.00164742150502356	0.00394391135364388	NA
sp|A8K8V0|ZN785_HUMAN	anticancer drugs tamoxifen-control	-0.136737746625678	0.0919978539536721	6	0.187747374396232	0.271463087979626	NA
sp|A8MPP1|D11L8_HUMAN	anticancer drugs doxorubicin-anticancer drugs paclitaxel	0.0943638817775694	0.146381079250978	6	0.543002239597093	0.573404446000894	NA
sp|A8MPP1|D11L8_HUMAN	anticancer drugs doxorubicin-anticancer drugs tamoxifen	-0.708404445711535	0.146381079250978	6	0.00288238865419325	0.00454286620022139	NA
sp|A8MPP1|D11L8_HUMAN	anticancer drugs doxorubicin-control	-1.05150527366152	0.207014107551544	6	0.0022669052589772	0.00476111538132067	NA
sp|A8MPP1|D11L8_HUMAN	anticancer drugs paclitaxel-anticancer drugs tamoxifen	-0.802768327489105	0.146381079250978	6	0.00153751334984687	0.00283462398517401	NA
sp|A8MPP1|D11L8_HUMAN	anticancer drugs paclitaxel-control	-1.14586915543909	0.207014107551544	6	0.00146604660109224	0.00357393402182194	NA
sp|A8MPP1|D11L8_HUMAN	anticancer drugs tamoxifen-control	-0.343100827949989	0.207014107551544	6	0.148518425205542	0.226120406599097	NA
sp|A8MPS7|YDJC_HUMAN	anticancer drugs doxorubicin-anticancer drugs paclitaxel	-0.101858230772484	0.206231403814076	6	0.638932817792187	0.665555018533528	NA
sp|A8MPS7|YDJC_HUMAN	anticancer drugs doxorubicin-anticancer drugs tamoxifen	-0.210110675754591	0.206231403814076	6	0.347601750649061	0.379278756467841	NA
sp|A8MPS7|YDJC_HUMAN	anticancer drugs doxorubicin-control	0.0456961483119887	0.291655248261109	6	0.880637219844087	0.898525961034379	NA
sp|A8MPS7|YDJC_HUMAN	anticancer drugs paclitaxel-anticancer drugs tamoxifen	-0.108252444982107	0.206231403814076	6	0.618468936302262	0.654718450512453	NA
sp|A8MPS7|YDJC_HUMAN	anticancer drugs paclitaxel-control	0.147554379084472	0.291655248261109	6	0.630957946491581	0.677189537182516	NA
sp|A8MPS7|YDJC_HUMAN	anticancer drugs tamoxifen-control	0.25580682406658	0.291655248261109	6	0.414174554571946	0.508839613449466	NA
sp|A8MQ14|ZN850_HUMAN	anticancer drugs doxorubicin-anticancer drugs paclitaxel	0.261370244133658	0.0996024159819839	6	0.0393675345740332	0.0500235850713419	NA
sp|A8MQ14|ZN850_HUMAN	anticancer drugs doxorubicin-anticancer drugs tamoxifen	0.0686725087950298	0.0996024159819839	6	0.516293739649376	0.547574537261872	NA
sp|A8MQ14|ZN850_HUMAN	anticancer drugs doxorubicin-control	-0.142215729889002	0.140859087526848	6	0.351640106089459	0.402002401020871	NA
sp|A8MQ14|ZN850_HUMAN	anticancer drugs paclitaxel-anticancer drugs tamoxifen	-0.192697735338628	0.0996024159819839	6	0.101187003513352	0.126224642222904	NA
sp|A8MQ14|ZN850_HUMAN	anticancer drugs paclitaxel-control	-0.40358597402266	0.140859087526848	6	0.0286071650663704	0.0447314897635377	NA
sp|A8MQ14|ZN850_HUMAN	anticancer drugs tamoxifen-control	-0.210888238684032	0.140859087526848	6	0.184995813411134	0.268349380522361	NA
sp|A8MT65|ZN891_HUMAN	anticancer drugs doxorubicin-anticancer drugs paclitaxel	-0.0966816120799638	0.0608357919380481	6	0.163111407291043	0.186697737265862	NA
sp|A8MT65|ZN891_HUMAN	anticancer drugs doxorubicin-anticancer drugs tamoxifen	0.132037093748612	0.0608357919380481	6	0.0730231549886893	0.088326106168924	NA
sp|A8MT65|ZN891_HUMAN	anticancer drugs doxorubicin-control	-0.0411187842153389	0.0860348020364955	6	0.649612887588214	0.690689681552697	NA
sp|A8MT65|ZN891_HUMAN	anticancer drugs paclitaxel-anticancer drugs tamoxifen	0.228718705828576	0.0608357919380481	6	0.00940286367394164	0.0144249438222697	NA
sp|A8MT65|ZN891_HUMAN	anticancer drugs paclitaxel-control	0.0555628278646249	0.0860348020364955	6	0.542292433475883	0.592773816563906	NA
sp|A8MT65|ZN891_HUMAN	anticancer drugs tamoxifen-control	-0.173155877963951	0.0860348020364955	6	0.0908234873555897	0.151077117991493	NA
sp|A8MT69|CENPX_HUMAN	anticancer drugs doxorubicin-anticancer drugs paclitaxel	-0.490441776710891	0.075165981031178	6	0.000618509967539147	0.00114800728788836	NA
sp|A8MT69|CENPX_HUMAN	anticancer drugs doxorubicin-anticancer drugs tamoxifen	-0.435567558885038	0.075165981031178	6	0.0011568879314245	0.00200212537868329	NA
sp|A8MT69|CENPX_HUMAN	anticancer drugs doxorubicin-control	-0.543500442323589	0.106300749803371	6	0.00219354270052039	0.00463443656057902	NA
sp|A8MT69|CENPX_HUMAN	anticancer drugs paclitaxel-anticancer drugs tamoxifen	0.0548742178258529	0.075165981031178	6	0.492871794689986	0.534005038296475	NA
sp|A8MT69|CENPX_HUMAN	anticancer drugs paclitaxel-control	-0.0530586656126987	0.106300749803371	6	0.635452607220799	0.681584483713804	NA
sp|A8MT69|CENPX_HUMAN	anticancer drugs tamoxifen-control	-0.107932883438552	0.106300749803371	6	0.349117989614597	0.444346202069937	NA
sp|A8MTJ3|GNAT3_HUMAN	anticancer drugs doxorubicin-anticancer drugs paclitaxel	-0.69359916664671	0.0679165465326583	6	5.13681752680685e-05	0.000136933612933172	NA
sp|A8MTJ3|GNAT3_HUMAN	anticancer drugs doxorubicin-anticancer drugs tamoxifen	-2.60650523920728	0.0679165465326583	6	2.0901182311627e-08	9.84434139263094e-07	NA
sp|A8MTJ3|GNAT3_HUMAN	anticancer drugs doxorubicin-control	-0.441792586617955	0.0960485012160288	6	0.00369325216141559	0.0072562744125531	NA
sp|A8MTJ3|GNAT3_HUMAN	anticancer drugs paclitaxel-anticancer drugs tamoxifen	-1.91290607256057	0.0679165465326583	6	1.32557616655332e-07	3.3413676998712e-06	NA
sp|A8MTJ3|GNAT3_HUMAN	anticancer drugs paclitaxel-control	0.251806580028755	0.0960485012160288	6	0.0394982582496462	0.0591156340551675	NA
sp|A8MTJ3|GNAT3_HUMAN	anticancer drugs tamoxifen-control	2.16471265258932	0.0960485012160288	6	4.99409182765016e-07	6.35442281055487e-05	NA
sp|A8MTT3|CEBOS_HUMAN	anticancer drugs doxorubicin-anticancer drugs paclitaxel	-0.587809508721444	0.0501720597601198	6	2.33267979525996e-05	7.1378662076781e-05	NA
sp|A8MTT3|CEBOS_HUMAN	anticancer drugs doxorubicin-anticancer drugs tamoxifen	-1.45249169152357	0.0501720597601198	6	1.12527955181097e-07	2.0259382698028e-06	NA
sp|A8MTT3|CEBOS_HUMAN	anticancer drugs doxorubicin-control	-1.26266221044983	0.0709540073649548	6	2.02320438225015e-06	2.68916654719649e-05	NA
sp|A8MTT3|CEBOS_HUMAN	anticancer drugs paclitaxel-anticancer drugs tamoxifen	-0.864682182802127	0.0501720597601198	6	2.44416807710607e-06	1.71353066260931e-05	NA
sp|A8MTT3|CEBOS_HUMAN	anticancer drugs paclitaxel-control	-0.674852701728387	0.0709540073649548	6	7.70265647480333e-05	0.000367871968894669	NA
sp|A8MTT3|CEBOS_HUMAN	anticancer drugs tamoxifen-control	0.18982948107374	0.0709540073649548	6	0.0367614846789275	0.0737913013628106	NA
sp|A8MTY0|ZN724_HUMAN	anticancer drugs doxorubicin-anticancer drugs paclitaxel	0.310678926126093	0.0509937389886058	6	0.000890005900909462	0.00158498021835245	NA
sp|A8MTY0|ZN724_HUMAN	anticancer drugs doxorubicin-anticancer drugs tamoxifen	-0.191802561009305	0.0509937389886058	6	0.00938421191616154	0.0133556605317658	NA
sp|A8MTY0|ZN724_HUMAN	anticancer drugs doxorubicin-control	-0.151074390592407	0.0721160372738	6	0.0810495366279724	0.10850303074018	NA
sp|A8MTY0|ZN724_HUMAN	anticancer drugs paclitaxel-anticancer drugs tamoxifen	-0.502481487135398	0.0509937389886058	6	6.29908628939252e-05	0.000187041834263571	NA
sp|A8MTY0|ZN724_HUMAN	anticancer drugs paclitaxel-control	-0.4617533167185	0.0721160372738	6	0.000684002171052239	0.00195020685893657	NA
sp|A8MTY0|ZN724_HUMAN	anticancer drugs tamoxifen-control	0.0407281704168979	0.0721160372738	6	0.592708822525697	0.674701924426702	NA
sp|A8MVW0|F1712_HUMAN	anticancer drugs doxorubicin-anticancer drugs paclitaxel	1.28278806950225	0.072366971542464	6	2.07036990916349e-06	1.13792673639201e-05	NA
sp|A8MVW0|F1712_HUMAN	anticancer drugs doxorubicin-anticancer drugs tamoxifen	0.703491397307928	0.072366971542464	6	6.80397186916897e-05	0.000172939356543427	NA
sp|A8MVW0|F1712_HUMAN	anticancer drugs doxorubicin-control	0.832365162665924	0.10234235262322	6	0.000185636021367278	0.000603795147713103	NA
sp|A8MVW0|F1712_HUMAN	anticancer drugs paclitaxel-anticancer drugs tamoxifen	-0.579296672194318	0.072366971542464	6	0.000202762089493611	0.000493165995130681	NA
sp|A8MVW0|F1712_HUMAN	anticancer drugs paclitaxel-control	-0.450422906836322	0.10234235262322	6	0.00456276090118759	0.00918694772853665	NA
sp|A8MVW0|F1712_HUMAN	anticancer drugs tamoxifen-control	0.128873765357997	0.10234235262322	6	0.254713689069212	0.345110330469649	NA
sp|A8MW92|P20L1_HUMAN	anticancer drugs doxorubicin-anticancer drugs paclitaxel	0.303927762247857	0.0845965505312196	6	0.0114669809612653	0.0161207144945229	NA
sp|A8MW92|P20L1_HUMAN	anticancer drugs doxorubicin-anticancer drugs tamoxifen	0.0787445885015903	0.0845965505312196	6	0.387863397337231	0.419877519022209	NA
sp|A8MW92|P20L1_HUMAN	anticancer drugs doxorubicin-control	-0.242109425681424	0.119637589091232	6	0.0894420456667175	0.118657553580574	NA
sp|A8MW92|P20L1_HUMAN	anticancer drugs paclitaxel-anticancer drugs tamoxifen	-0.225183173746266	0.0845965505312196	6	0.0374315570290435	0.0507723188023223	NA
sp|A8MW92|P20L1_HUMAN	anticancer drugs paclitaxel-control	-0.54603718792928	0.119637589091232	6	0.00383430456720507	0.00793962750435347	NA
sp|A8MW92|P20L1_HUMAN	anticancer drugs tamoxifen-control	-0.320854014183014	0.119637589091232	6	0.0364445899704041	0.0732365586968712	NA
sp|A8MWY0|ELAP2_HUMAN	anticancer drugs doxorubicin-anticancer drugs paclitaxel	-0.43970439601537	0.12957283457009	6	0.0146126019340978	0.0201339418263287	NA
sp|A8MWY0|ELAP2_HUMAN	anticancer drugs doxorubicin-anticancer drugs tamoxifen	-0.958912330218764	0.12957283457009	6	0.000312640988169892	0.000633380328932587	NA
sp|A8MWY0|ELAP2_HUMAN	anticancer drugs doxorubicin-control	-0.69616389094476	0.183243659964146	6	0.00897708005770134	0.0156502264809619	NA
sp|A8MWY0|ELAP2_HUMAN	anticancer drugs paclitaxel-anticancer drugs tamoxifen	-0.519207934203395	0.12957283457009	6	0.00706187133001306	0.0111156671138038	NA
sp|A8MWY0|ELAP2_HUMAN	anticancer drugs paclitaxel-control	-0.256459494929391	0.183243659964146	6	0.211168229213473	0.259358760127482	NA
sp|A8MWY0|ELAP2_HUMAN	anticancer drugs tamoxifen-control	0.262748439274004	0.183243659964146	6	0.201599206478539	0.28660801630144	NA
sp|A8MXV4|NUD19_HUMAN	anticancer drugs doxorubicin-anticancer drugs paclitaxel	0.496938352753928	0.0911831317983349	6	0.00158754602925944	0.00265099991140097	NA
sp|A8MXV4|NUD19_HUMAN	anticancer drugs doxorubicin-anticancer drugs tamoxifen	-0.0203118382312795	0.0911831317983349	6	0.831112924273451	0.846908639664256	NA
sp|A8MXV4|NUD19_HUMAN	anticancer drugs doxorubicin-control	0.265566901979707	0.128952421648859	6	0.0851250273281211	0.113495598681926	NA
sp|A8MXV4|NUD19_HUMAN	anticancer drugs paclitaxel-anticancer drugs tamoxifen	-0.517250190985207	0.0911831317983349	6	0.00129197139458328	0.00242814288774745	NA
sp|A8MXV4|NUD19_HUMAN	anticancer drugs paclitaxel-control	-0.231371450774221	0.128952421648859	6	0.12292924299629	0.160781190018928	NA
sp|A8MXV4|NUD19_HUMAN	anticancer drugs tamoxifen-control	0.285878740210987	0.128952421648859	6	0.0684865465936364	0.121281223454664	NA
sp|A9UHW6|MI4GD_HUMAN	anticancer drugs doxorubicin-anticancer drugs paclitaxel	-0.0968692416092165	0.0588232878589389	6	0.15070176982416	0.173565602236012	NA
sp|A9UHW6|MI4GD_HUMAN	anticancer drugs doxorubicin-anticancer drugs tamoxifen	0.0189357086198996	0.0588232878589389	6	0.758442021405922	0.780412580867288	NA
sp|A9UHW6|MI4GD_HUMAN	anticancer drugs doxorubicin-control	0.305560742841839	0.0831886914734881	6	0.0104157118267382	0.0177872482618075	NA
sp|A9UHW6|MI4GD_HUMAN	anticancer drugs paclitaxel-anticancer drugs tamoxifen	0.115804950229116	0.0588232878589389	6	0.0965250414051922	0.120975592175722	NA
sp|A9UHW6|MI4GD_HUMAN	anticancer drugs paclitaxel-control	0.402429984451055	0.0831886914734881	6	0.00288795783403543	0.00626618491604786	NA
sp|A9UHW6|MI4GD_HUMAN	anticancer drugs tamoxifen-control	0.286625034221939	0.0831886914734881	6	0.0137086125037177	0.0341713221035653	NA
sp|B1AK53|ESPN_HUMAN	anticancer drugs doxorubicin-anticancer drugs paclitaxel	-0.971151429368166	0.125066032824439	6	0.000239962693599092	0.000501024237798741	NA
sp|B1AK53|ESPN_HUMAN	anticancer drugs doxorubicin-anticancer drugs tamoxifen	-0.0302356460382456	0.125066032824439	6	0.817018792581213	0.833842356848418	NA
sp|B1AK53|ESPN_HUMAN	anticancer drugs doxorubicin-control	-0.907352122784749	0.176870079812521	6	0.00215690520530132	0.00456816656166974	NA
sp|B1AK53|ESPN_HUMAN	anticancer drugs paclitaxel-anticancer drugs tamoxifen	0.940915783329921	0.125066032824439	6	0.000285645071753201	0.000659746474314831	NA
sp|B1AK53|ESPN_HUMAN	anticancer drugs paclitaxel-control	0.063799306583417	0.176870079812521	6	0.730673538905205	0.76730622310506	NA
sp|B1AK53|ESPN_HUMAN	anticancer drugs tamoxifen-control	-0.877116476746504	0.176870079812521	6	0.0025545512765246	0.00953482908597733	NA
sp|B1APH4|ZN487_HUMAN	anticancer drugs doxorubicin-anticancer drugs paclitaxel	-0.318763271728109	0.111706254637023	6	0.0290448048664959	0.0378025895399813	NA
sp|B1APH4|ZN487_HUMAN	anticancer drugs doxorubicin-anticancer drugs tamoxifen	-0.345221351281973	0.111706254637023	6	0.021375858190494	0.0283184446113382	NA
sp|B1APH4|ZN487_HUMAN	anticancer drugs doxorubicin-control	-0.690144051065861	0.15797650030958	6	0.00472594280438561	0.00896698473344922	NA
sp|B1APH4|ZN487_HUMAN	anticancer drugs paclitaxel-anticancer drugs tamoxifen	-0.0264580795538639	0.111706254637023	6	0.820649433867541	0.840566673521661	NA
sp|B1APH4|ZN487_HUMAN	anticancer drugs paclitaxel-control	-0.371380779337751	0.15797650030958	6	0.0569913406816723	0.0813821070873127	NA
sp|B1APH4|ZN487_HUMAN	anticancer drugs tamoxifen-control	-0.344922699783887	0.15797650030958	6	0.0717263307890404	0.125893961288155	NA
sp|B2RTY4|MYO9A_HUMAN	anticancer drugs doxorubicin-anticancer drugs paclitaxel	0.428280863644126	0.0478464034308516	6	0.000108549532277794	0.000254506260359789	NA
sp|B2RTY4|MYO9A_HUMAN	anticancer drugs doxorubicin-anticancer drugs tamoxifen	0.4981043591571	0.0478464034308516	6	4.6026451362863e-05	0.000125279533163604	NA
sp|B2RTY4|MYO9A_HUMAN	anticancer drugs doxorubicin-control	0.356127599596279	0.067665032642685	6	0.0018957520568523	0.00408113290016814	NA
sp|B2RTY4|MYO9A_HUMAN	anticancer drugs paclitaxel-anticancer drugs tamoxifen	0.0698234955129746	0.0478464034308516	6	0.194762304179836	0.229140028033825	NA
sp|B2RTY4|MYO9A_HUMAN	anticancer drugs paclitaxel-control	-0.0721532640478469	0.067665032642685	6	0.327290477877782	0.379767432136666	NA
sp|B2RTY4|MYO9A_HUMAN	anticancer drugs tamoxifen-control	-0.141976759560821	0.067665032642685	6	0.0806749505891565	0.13729568201909	NA
sp|B7ZAP0|RBG10_HUMAN	anticancer drugs doxorubicin-anticancer drugs paclitaxel	-0.468801390956771	0.0608626291056194	6	0.000250909035948732	0.000520564500234349	NA
sp|B7ZAP0|RBG10_HUMAN	anticancer drugs doxorubicin-anticancer drugs tamoxifen	-0.798641344910979	0.0608626291056194	6	1.20845945348907e-05	4.31954584528064e-05	NA
sp|B7ZAP0|RBG10_HUMAN	anticancer drugs doxorubicin-control	-0.921400762363698	0.0860727555228505	6	3.92274257509886e-05	0.000182440700778602	NA
sp|B7ZAP0|RBG10_HUMAN	anticancer drugs paclitaxel-anticancer drugs tamoxifen	-0.329839953954208	0.0608626291056194	6	0.00163369121349767	0.00299188347906931	NA
sp|B7ZAP0|RBG10_HUMAN	anticancer drugs paclitaxel-control	-0.452599371406926	0.0860727555228505	6	0.00190445434152358	0.00445539880940958	NA
sp|B7ZAP0|RBG10_HUMAN	anticancer drugs tamoxifen-control	-0.122759417452718	0.0860727555228505	6	0.203695966484619	0.289128890156739	NA
sp|B7ZAQ6|GPHRA_HUMAN;sp|P0CG08|GPHRB_HUMAN	anticancer drugs doxorubicin-anticancer drugs paclitaxel	-0.491366376223511	0.0417747774213814	6	2.27998434918549e-05	7.01608961432942e-05	NA
sp|B7ZAQ6|GPHRA_HUMAN;sp|P0CG08|GPHRB_HUMAN	anticancer drugs doxorubicin-anticancer drugs tamoxifen	-0.574656581351849	0.0417747774213814	6	9.17779399429441e-06	3.48510885529443e-05	NA
sp|B7ZAQ6|GPHRA_HUMAN;sp|P0CG08|GPHRB_HUMAN	anticancer drugs doxorubicin-control	-0.881973120677744	0.0590784567944349	6	5.68658071123106e-06	4.94170240196175e-05	NA
sp|B7ZAQ6|GPHRA_HUMAN;sp|P0CG08|GPHRB_HUMAN	anticancer drugs paclitaxel-anticancer drugs tamoxifen	-0.0832902051283383	0.0417747774213814	6	0.0932248851950898	0.117080457614635	NA
sp|B7ZAQ6|GPHRA_HUMAN;sp|P0CG08|GPHRB_HUMAN	anticancer drugs paclitaxel-control	-0.390606744454233	0.0590784567944349	6	0.000576201680366244	0.00169617380011127	NA
sp|B7ZAQ6|GPHRA_HUMAN;sp|P0CG08|GPHRB_HUMAN	anticancer drugs tamoxifen-control	-0.307316539325894	0.0590784567944349	6	0.00201124933783901	0.00808572880368888	NA
sp|C0HLS1|OSCRI_HUMAN	anticancer drugs doxorubicin-anticancer drugs paclitaxel	-0.961876615965172	0.189628667815303	6	0.00228252670205154	0.00367419564482427	NA
sp|C0HLS1|OSCRI_HUMAN	anticancer drugs doxorubicin-anticancer drugs tamoxifen	-0.469714757501437	0.189628667815303	6	0.0479985148381272	0.0597790122710058	NA
sp|C0HLS1|OSCRI_HUMAN	anticancer drugs doxorubicin-control	-0.601808790277238	0.268175433839144	6	0.0659753542755006	0.0903663070691906	NA
sp|C0HLS1|OSCRI_HUMAN	anticancer drugs paclitaxel-anticancer drugs tamoxifen	0.492161858463735	0.189628667815303	6	0.0409142487007	0.0550930295645976	NA
sp|C0HLS1|OSCRI_HUMAN	anticancer drugs paclitaxel-control	0.360067825687934	0.268175433839144	6	0.227947524960235	0.277845674905062	NA
sp|C0HLS1|OSCRI_HUMAN	anticancer drugs tamoxifen-control	-0.132094032775801	0.268175433839144	6	0.639823249515553	0.713658668339669	NA
sp|C9J7I0|UMAD1_HUMAN	anticancer drugs doxorubicin-anticancer drugs paclitaxel	0.624434697429067	0.147633464730139	6	0.00550239651686233	0.0081536468462109	NA
sp|C9J7I0|UMAD1_HUMAN	anticancer drugs doxorubicin-anticancer drugs tamoxifen	0.589208712086347	0.147633464730139	6	0.00719218262041171	0.0104862932852762	NA
sp|C9J7I0|UMAD1_HUMAN	anticancer drugs doxorubicin-control	0.0651615749894692	0.208785248081493	6	0.765526976330462	0.795479945540856	NA
sp|C9J7I0|UMAD1_HUMAN	anticancer drugs paclitaxel-anticancer drugs tamoxifen	-0.0352259853427203	0.147633464730139	6	0.819352901403094	0.839440389912436	NA
sp|C9J7I0|UMAD1_HUMAN	anticancer drugs paclitaxel-control	-0.559273122439598	0.208785248081493	6	0.036599499225623	0.0553589613721483	NA
sp|C9J7I0|UMAD1_HUMAN	anticancer drugs tamoxifen-control	-0.524047137096878	0.208785248081493	6	0.0459043717675411	0.0880789487549601	NA
sp|C9JI98|TM238_HUMAN	anticancer drugs doxorubicin-anticancer drugs paclitaxel	0.280532604596434	0.0472687678899635	6	0.00102133183100842	0.0017820003805458	NA
sp|C9JI98|TM238_HUMAN	anticancer drugs doxorubicin-anticancer drugs tamoxifen	-0.252460711016474	0.0472687678899635	6	0.00175967251526668	0.00291172519267245	NA
sp|C9JI98|TM238_HUMAN	anticancer drugs doxorubicin-control	-0.322353666329232	0.0668481326266522	6	0.00293354812015191	0.00593744010548315	NA
sp|C9JI98|TM238_HUMAN	anticancer drugs paclitaxel-anticancer drugs tamoxifen	-0.532993315612908	0.0472687678899635	6	2.9095165193869e-05	0.000102325199372002	NA
sp|C9JI98|TM238_HUMAN	anticancer drugs paclitaxel-control	-0.602886270925665	0.0668481326266522	6	0.000104043786596235	0.000456069416653914	NA
sp|C9JI98|TM238_HUMAN	anticancer drugs tamoxifen-control	-0.0698929553127577	0.0668481326266522	6	0.33605094465909	0.430413807574931	NA
sp|C9JLW8|MCRI1_HUMAN	anticancer drugs doxorubicin-anticancer drugs paclitaxel	-0.121959497753439	0.0579135165917884	6	0.0798250221936713	0.0961305712955287	NA
sp|C9JLW8|MCRI1_HUMAN	anticancer drugs doxorubicin-anticancer drugs tamoxifen	1.11433065034342	0.0579135165917884	6	1.27516928357946e-06	8.53282428768829e-06	NA
sp|C9JLW8|MCRI1_HUMAN	anticancer drugs doxorubicin-control	0.394332820388942	0.0819020806088265	6	0.00295605746430476	0.00597874018581211	NA
sp|C9JLW8|MCRI1_HUMAN	anticancer drugs paclitaxel-anticancer drugs tamoxifen	1.23629014809686	0.0579135165917884	6	6.89201710293882e-07	7.56170473649337e-06	NA
sp|C9JLW8|MCRI1_HUMAN	anticancer drugs paclitaxel-control	0.516292318142381	0.0819020806088265	6	0.000743191953526479	0.00208081034857879	NA
sp|C9JLW8|MCRI1_HUMAN	anticancer drugs tamoxifen-control	-0.719997829954479	0.0819020806088265	6	0.000120161102415769	0.00115617765021945	NA
sp|CONTAMINANT_O00762|CONTAMINANT_UBE2C_HUMAN;sp|O00762|UBE2C_HUMAN	anticancer drugs doxorubicin-anticancer drugs paclitaxel	0.117156919168398	0.0263264354866463	6	0.00432839180052053	0.00654943913728035	NA
sp|CONTAMINANT_O00762|CONTAMINANT_UBE2C_HUMAN;sp|O00762|UBE2C_HUMAN	anticancer drugs doxorubicin-anticancer drugs tamoxifen	0.53954358042206	0.0263264354866463	6	8.7765535519257e-07	6.65067724712592e-06	NA
sp|CONTAMINANT_O00762|CONTAMINANT_UBE2C_HUMAN;sp|O00762|UBE2C_HUMAN	anticancer drugs doxorubicin-control	0.438008709742231	0.0372312021141556	6	2.27742411133787e-05	0.000125420158586275	NA
sp|CONTAMINANT_O00762|CONTAMINANT_UBE2C_HUMAN;sp|O00762|UBE2C_HUMAN	anticancer drugs paclitaxel-anticancer drugs tamoxifen	0.422386661253662	0.0263264354866463	6	3.72494679256641e-06	2.24576884063852e-05	NA
sp|CONTAMINANT_O00762|CONTAMINANT_UBE2C_HUMAN;sp|O00762|UBE2C_HUMAN	anticancer drugs paclitaxel-control	0.320851790573833	0.0372312021141556	6	0.000134357535119868	0.000549546005089485	NA
sp|CONTAMINANT_O00762|CONTAMINANT_UBE2C_HUMAN;sp|O00762|UBE2C_HUMAN	anticancer drugs tamoxifen-control	-0.101534870679829	0.0372312021141556	6	0.0343157810700924	0.0697857904633917	NA
sp|CONTAMINANT_O95678|CONTAMINANT_K2C75_HUMAN;sp|O95678|K2C75_HUMAN	anticancer drugs doxorubicin-anticancer drugs paclitaxel	0.138567570582555	0.113409121408749	6	0.26759039004177	0.296646043576865	NA
sp|CONTAMINANT_O95678|CONTAMINANT_K2C75_HUMAN;sp|O95678|K2C75_HUMAN	anticancer drugs doxorubicin-anticancer drugs tamoxifen	-0.0241544927309185	0.113409121408749	6	0.83839048318063	0.853406432133119	NA
sp|CONTAMINANT_O95678|CONTAMINANT_K2C75_HUMAN;sp|O95678|K2C75_HUMAN	anticancer drugs doxorubicin-control	0.117310502283247	0.16038471759307	6	0.492081549694265	0.541289704663692	NA
sp|CONTAMINANT_O95678|CONTAMINANT_K2C75_HUMAN;sp|O95678|K2C75_HUMAN	anticancer drugs paclitaxel-anticancer drugs tamoxifen	-0.162722063313474	0.113409121408749	6	0.20134042086311	0.23629227531085	NA
sp|CONTAMINANT_O95678|CONTAMINANT_K2C75_HUMAN;sp|O95678|K2C75_HUMAN	anticancer drugs paclitaxel-control	-0.0212570682993082	0.16038471759307	6	0.898891901125101	0.914118269962004	NA
sp|CONTAMINANT_O95678|CONTAMINANT_K2C75_HUMAN;sp|O95678|K2C75_HUMAN	anticancer drugs tamoxifen-control	0.141464995014166	0.16038471759307	6	0.411696537154366	0.506452089356561	NA
sp|CONTAMINANT_P00167|CONTAMINANT_CYB5_HUMAN;sp|P00167|CYB5_HUMAN	anticancer drugs doxorubicin-anticancer drugs paclitaxel	-0.345344374567886	0.0586705262126984	6	0.00106626044634878	0.00184866184769643	NA
sp|CONTAMINANT_P00167|CONTAMINANT_CYB5_HUMAN;sp|P00167|CYB5_HUMAN	anticancer drugs doxorubicin-anticancer drugs tamoxifen	-1.15938949402339	0.0586705262126984	6	1.08908292342452e-06	7.60395734823425e-06	NA
sp|CONTAMINANT_P00167|CONTAMINANT_CYB5_HUMAN;sp|P00167|CYB5_HUMAN	anticancer drugs doxorubicin-control	-0.653013907444934	0.0829726538815642	6	0.00022276760874624	0.000699482086394732	NA
sp|CONTAMINANT_P00167|CONTAMINANT_CYB5_HUMAN;sp|P00167|CYB5_HUMAN	anticancer drugs paclitaxel-anticancer drugs tamoxifen	-0.814045119455505	0.0586705262126984	6	8.72832226055706e-06	4.18847401487798e-05	NA
sp|CONTAMINANT_P00167|CONTAMINANT_CYB5_HUMAN;sp|P00167|CYB5_HUMAN	anticancer drugs paclitaxel-control	-0.307669532877049	0.0829726538815642	6	0.00999224186599639	0.017802269991143	NA
sp|CONTAMINANT_P00167|CONTAMINANT_CYB5_HUMAN;sp|P00167|CYB5_HUMAN	anticancer drugs tamoxifen-control	0.506375586578455	0.0829726538815642	6	0.000882022761577863	0.00451335176617724	NA
sp|CONTAMINANT_P00441|CONTAMINANT_SODC_HUMAN;sp|P00441|SODC_HUMAN	anticancer drugs doxorubicin-anticancer drugs paclitaxel	-0.432742221027347	0.0943772282643	6	0.00374977603375561	0.00575357103811494	NA
sp|CONTAMINANT_P00441|CONTAMINANT_SODC_HUMAN;sp|P00441|SODC_HUMAN	anticancer drugs doxorubicin-anticancer drugs tamoxifen	0.456863001509298	0.0943772282643	6	0.00287839073271581	0.00453740403039983	NA
sp|CONTAMINANT_P00441|CONTAMINANT_SODC_HUMAN;sp|P00441|SODC_HUMAN	anticancer drugs doxorubicin-control	0.528684418718914	0.133469556190555	6	0.00744249275929908	0.01329852248439	NA
sp|CONTAMINANT_P00441|CONTAMINANT_SODC_HUMAN;sp|P00441|SODC_HUMAN	anticancer drugs paclitaxel-anticancer drugs tamoxifen	0.889605222536645	0.0943772282643	6	8.10522690207367e-05	0.00022963462725217	NA
sp|CONTAMINANT_P00441|CONTAMINANT_SODC_HUMAN;sp|P00441|SODC_HUMAN	anticancer drugs paclitaxel-control	0.961426639746261	0.133469556190555	6	0.000362396528025514	0.00118233080804344	NA
sp|CONTAMINANT_P00441|CONTAMINANT_SODC_HUMAN;sp|P00441|SODC_HUMAN	anticancer drugs tamoxifen-control	0.0718214172096162	0.133469556190555	6	0.609865587081798	0.690177104722199	NA
sp|CONTAMINANT_P00735|CONTAMINANT_THRB_BOVIN	anticancer drugs doxorubicin-anticancer drugs paclitaxel	1.55116985351558	0.0597787270170226	6	2.16029347820681e-07	2.6613855083167e-06	NA
sp|CONTAMINANT_P00735|CONTAMINANT_THRB_BOVIN	anticancer drugs doxorubicin-anticancer drugs tamoxifen	0.918905417968396	0.0597787270170226	6	4.79030814203031e-06	2.15591169594087e-05	NA
sp|CONTAMINANT_P00735|CONTAMINANT_THRB_BOVIN	anticancer drugs doxorubicin-control	1.22693176951775	0.0845398864888724	6	6.70994669157878e-06	5.44560582513425e-05	NA
sp|CONTAMINANT_P00735|CONTAMINANT_THRB_BOVIN	anticancer drugs paclitaxel-anticancer drugs tamoxifen	-0.632264435547186	0.0597787270170226	6	4.20330182860741e-05	0.000135219426750484	NA
sp|CONTAMINANT_P00735|CONTAMINANT_THRB_BOVIN	anticancer drugs paclitaxel-control	-0.324238083997832	0.0845398864888724	6	0.00860560453054007	0.0156758073980458	NA
sp|CONTAMINANT_P00735|CONTAMINANT_THRB_BOVIN	anticancer drugs tamoxifen-control	0.308026351549354	0.0845398864888724	6	0.0107888919995523	0.0282699556721842	NA
sp|CONTAMINANT_P00761|CONTAMINANT_trYP_PIG	anticancer drugs doxorubicin-anticancer drugs paclitaxel	0.283461060089798	0.0550780617005134	6	0.00212242828774989	0.00343529545340189	NA
sp|CONTAMINANT_P00761|CONTAMINANT_trYP_PIG	anticancer drugs doxorubicin-anticancer drugs tamoxifen	0.176580603957548	0.0550780617005134	6	0.0184597124044439	0.0247435610452648	NA
sp|CONTAMINANT_P00761|CONTAMINANT_trYP_PIG	anticancer drugs doxorubicin-control	0.59814914061033	0.0778921418460883	6	0.000255158157958114	0.000777976858581158	NA
sp|CONTAMINANT_P00761|CONTAMINANT_trYP_PIG	anticancer drugs paclitaxel-anticancer drugs tamoxifen	-0.106880456132251	0.0550780617005134	6	0.100368563708286	0.125277013998996	NA
sp|CONTAMINANT_P00761|CONTAMINANT_trYP_PIG	anticancer drugs paclitaxel-control	0.314688080520531	0.0778921418460883	6	0.00680233921070445	0.0128895180642933	NA
sp|CONTAMINANT_P00761|CONTAMINANT_trYP_PIG	anticancer drugs tamoxifen-control	0.421568536652782	0.0778921418460883	6	0.00164482704052296	0.00702391377309557	NA
sp|CONTAMINANT_P00918|CONTAMINANT_CAH2_HUMAN;sp|P00918|CAH2_HUMAN	anticancer drugs doxorubicin-anticancer drugs paclitaxel	-3.5854190575136	0.17791063760796	6	9.69513909753616e-07	6.68697902965176e-06	NA
sp|CONTAMINANT_P00918|CONTAMINANT_CAH2_HUMAN;sp|P00918|CAH2_HUMAN	anticancer drugs doxorubicin-anticancer drugs tamoxifen	0.600035450289664	0.17791063760796	6	0.0149927378077928	0.0204539022265609	NA
sp|CONTAMINANT_P00918|CONTAMINANT_CAH2_HUMAN;sp|P00918|CAH2_HUMAN	anticancer drugs doxorubicin-control	-0.0110009768087977	0.251603636595622	6	0.966543648179786	0.972360703414288	NA
sp|CONTAMINANT_P00918|CONTAMINANT_CAH2_HUMAN;sp|P00918|CAH2_HUMAN	anticancer drugs paclitaxel-anticancer drugs tamoxifen	4.18545450780326	0.17791063760796	6	3.87048478355549e-07	5.40030814726851e-06	NA
sp|CONTAMINANT_P00918|CONTAMINANT_CAH2_HUMAN;sp|P00918|CAH2_HUMAN	anticancer drugs paclitaxel-control	3.5744180807048	0.251603636595622	6	7.60262603572976e-06	8.02133501913319e-05	NA
sp|CONTAMINANT_P00918|CONTAMINANT_CAH2_HUMAN;sp|P00918|CAH2_HUMAN	anticancer drugs tamoxifen-control	-0.611036427098461	0.251603636595622	6	0.0512621928833182	0.0961518579384571	NA
sp|CONTAMINANT_P00978|CONTAMINANT_AMBP_BOVIN	anticancer drugs doxorubicin-anticancer drugs paclitaxel	0.668588600362517	0.11661538026198	6	0.00122276402351498	0.00209150547762143	NA
sp|CONTAMINANT_P00978|CONTAMINANT_AMBP_BOVIN	anticancer drugs doxorubicin-anticancer drugs tamoxifen	0.589518958361459	0.11661538026198	6	0.00232156974703086	0.00373351859902624	NA
sp|CONTAMINANT_P00978|CONTAMINANT_AMBP_BOVIN	anticancer drugs doxorubicin-control	0.673476540899221	0.164919052347789	6	0.00647518740351335	0.0117795391531176	NA
sp|CONTAMINANT_P00978|CONTAMINANT_AMBP_BOVIN	anticancer drugs paclitaxel-anticancer drugs tamoxifen	-0.0790696420010574	0.11661538026198	6	0.52302133254172	0.563258825153886	NA
sp|CONTAMINANT_P00978|CONTAMINANT_AMBP_BOVIN	anticancer drugs paclitaxel-control	0.00488794053670416	0.164919052347789	6	0.977316683215016	0.980652627637478	NA
sp|CONTAMINANT_P00978|CONTAMINANT_AMBP_BOVIN	anticancer drugs tamoxifen-control	0.0839575825377615	0.164919052347789	6	0.62886795768735	0.704851346211499	NA
sp|CONTAMINANT_P01012|CONTAMINANT_OVAL_CHICK	anticancer drugs doxorubicin-anticancer drugs paclitaxel	0.169082301541446	0.028131134927418	6	0.000955721399174328	0.00168094180481971	NA
sp|CONTAMINANT_P01012|CONTAMINANT_OVAL_CHICK	anticancer drugs doxorubicin-anticancer drugs tamoxifen	0.187371254329423	0.028131134927418	6	0.000553819292379034	0.00104430645156631	NA
sp|CONTAMINANT_P01012|CONTAMINANT_OVAL_CHICK	anticancer drugs doxorubicin-control	0.0871195910420847	0.039783432539302	6	0.0710898860215972	0.0965341316237841	NA
sp|CONTAMINANT_P01012|CONTAMINANT_OVAL_CHICK	anticancer drugs paclitaxel-anticancer drugs tamoxifen	0.0182889527879762	0.028131134927418	6	0.539686313685684	0.579084433501631	NA
sp|CONTAMINANT_P01012|CONTAMINANT_OVAL_CHICK	anticancer drugs paclitaxel-control	-0.0819627104993618	0.039783432539302	6	0.0850302964633734	0.116278998612489	NA
sp|CONTAMINANT_P01012|CONTAMINANT_OVAL_CHICK	anticancer drugs tamoxifen-control	-0.100251663287338	0.039783432539302	6	0.045291073268086	0.0870589401601879	NA
sp|CONTAMINANT_P01030|CONTAMINANT_CO4_BOVIN	anticancer drugs doxorubicin-anticancer drugs paclitaxel	-0.189651803111732	0.0407951560653535	6	0.00350779921957535	0.00541738919327533	NA
sp|CONTAMINANT_P01030|CONTAMINANT_CO4_BOVIN	anticancer drugs doxorubicin-anticancer drugs tamoxifen	0.239877326089439	0.0407951560653535	6	0.00107206777937349	0.00186975814630912	NA
sp|CONTAMINANT_P01030|CONTAMINANT_CO4_BOVIN	anticancer drugs doxorubicin-control	0.402182215356502	0.05769306298675	6	0.000433103637232281	0.00118377957916165	NA
sp|CONTAMINANT_P01030|CONTAMINANT_CO4_BOVIN	anticancer drugs paclitaxel-anticancer drugs tamoxifen	0.429529129201171	0.0407951560653535	6	4.31389984227698e-05	0.000138255624644403	NA
sp|CONTAMINANT_P01030|CONTAMINANT_CO4_BOVIN	anticancer drugs paclitaxel-control	0.591834018468234	0.05769306298675	6	5.00711341727116e-05	0.000272751705317806	NA
sp|CONTAMINANT_P01030|CONTAMINANT_CO4_BOVIN	anticancer drugs tamoxifen-control	0.162304889267063	0.05769306298675	6	0.0306249843574488	0.0637397440545047	NA
sp|CONTAMINANT_P01031|CONTAMINANT_CO5_HUMAN;sp|P01031|CO5_HUMAN	anticancer drugs doxorubicin-anticancer drugs paclitaxel	0.428256960600133	0.0999968748090488	6	0.00519019978131691	0.00772998831861053	NA
sp|CONTAMINANT_P01031|CONTAMINANT_CO5_HUMAN;sp|P01031|CO5_HUMAN	anticancer drugs doxorubicin-anticancer drugs tamoxifen	0.260481334008893	0.0999968748090488	6	0.0403960850859297	0.0508830711225696	NA
sp|CONTAMINANT_P01031|CONTAMINANT_CO5_HUMAN;sp|P01031|CO5_HUMAN	anticancer drugs doxorubicin-control	-0.0446457655252057	0.141416936549881	6	0.762920726609156	0.793634427692749	NA
sp|CONTAMINANT_P01031|CONTAMINANT_CO5_HUMAN;sp|P01031|CO5_HUMAN	anticancer drugs paclitaxel-anticancer drugs tamoxifen	-0.167775626591241	0.0999968748090488	6	0.14439415066187	0.174703396876589	NA
sp|CONTAMINANT_P01031|CONTAMINANT_CO5_HUMAN;sp|P01031|CO5_HUMAN	anticancer drugs paclitaxel-control	-0.472902726125339	0.141416936549881	6	0.0155338532076153	0.0261944478621117	NA
sp|CONTAMINANT_P01031|CONTAMINANT_CO5_HUMAN;sp|P01031|CO5_HUMAN	anticancer drugs tamoxifen-control	-0.305127099534098	0.141416936549881	6	0.0743183044874882	0.129245929366756	NA
sp|CONTAMINANT_P01045-1|CONTAMINANT_KNG2_BOVIN	anticancer drugs doxorubicin-anticancer drugs paclitaxel	0.307394001474104	0.168152373243909	6	0.117301704574367	0.137513343165082	NA
sp|CONTAMINANT_P01045-1|CONTAMINANT_KNG2_BOVIN	anticancer drugs doxorubicin-anticancer drugs tamoxifen	0.557933600113526	0.168152373243909	6	0.0160437412781873	0.0217237761112686	NA
sp|CONTAMINANT_P01045-1|CONTAMINANT_KNG2_BOVIN	anticancer drugs doxorubicin-control	0.397339925636999	0.237803366786758	6	0.145781167497427	0.183735134966819	NA
sp|CONTAMINANT_P01045-1|CONTAMINANT_KNG2_BOVIN	anticancer drugs paclitaxel-anticancer drugs tamoxifen	0.250539598639423	0.168152373243909	6	0.186819129476614	0.221014859670849	NA
sp|CONTAMINANT_P01045-1|CONTAMINANT_KNG2_BOVIN	anticancer drugs paclitaxel-control	0.0899459241628953	0.237803366786759	6	0.718275563039572	0.75596286110029	NA
sp|CONTAMINANT_P01045-1|CONTAMINANT_KNG2_BOVIN	anticancer drugs tamoxifen-control	-0.160593674476528	0.237803366786758	6	0.524628856660709	0.613758886102998	NA
sp|CONTAMINANT_P01112|CONTAMINANT_RASH_HUMAN;sp|P01112|RASH_HUMAN	anticancer drugs doxorubicin-anticancer drugs paclitaxel	0.323311112212534	0.0482367971018753	6	0.000535439753710422	0.00101169860603322	NA
sp|CONTAMINANT_P01112|CONTAMINANT_RASH_HUMAN;sp|P01112|RASH_HUMAN	anticancer drugs doxorubicin-anticancer drugs tamoxifen	-0.240013888283332	0.0482367971018753	6	0.00251238984806703	0.00401238730887439	NA
sp|CONTAMINANT_P01112|CONTAMINANT_RASH_HUMAN;sp|P01112|RASH_HUMAN	anticancer drugs doxorubicin-control	-0.298840931217383	0.0682171326669113	6	0.00466450736414049	0.0088642276592282	NA
sp|CONTAMINANT_P01112|CONTAMINANT_RASH_HUMAN;sp|P01112|RASH_HUMAN	anticancer drugs paclitaxel-anticancer drugs tamoxifen	-0.563325000495866	0.0482367971018753	6	2.37635871975366e-05	8.73209400254306e-05	NA
sp|CONTAMINANT_P01112|CONTAMINANT_RASH_HUMAN;sp|P01112|RASH_HUMAN	anticancer drugs paclitaxel-control	-0.622152043429917	0.0682171326669113	6	9.76812282585389e-05	0.000436671458261167	NA
sp|CONTAMINANT_P01112|CONTAMINANT_RASH_HUMAN;sp|P01112|RASH_HUMAN	anticancer drugs tamoxifen-control	-0.0588270429340506	0.0682171326669112	6	0.421619103123145	0.515829915919175	NA
sp|CONTAMINANT_P01344|CONTAMINANT_IGF2_HUMAN;sp|P01344|IGF2_HUMAN	anticancer drugs doxorubicin-anticancer drugs paclitaxel	0.173509333296079	0.0976818081213567	6	0.126025512631866	0.147052764191987	NA
sp|CONTAMINANT_P01344|CONTAMINANT_IGF2_HUMAN;sp|P01344|IGF2_HUMAN	anticancer drugs doxorubicin-anticancer drugs tamoxifen	0.969978717949646	0.0976818081213567	6	6.02867639331066e-05	0.000156356757690823	NA
sp|CONTAMINANT_P01344|CONTAMINANT_IGF2_HUMAN;sp|P01344|IGF2_HUMAN	anticancer drugs doxorubicin-control	0.641239149354227	0.138142937842349	6	0.00353363564489232	0.00698128479089386	NA
sp|CONTAMINANT_P01344|CONTAMINANT_IGF2_HUMAN;sp|P01344|IGF2_HUMAN	anticancer drugs paclitaxel-anticancer drugs tamoxifen	0.796469384653567	0.0976818081213567	6	0.000183045776044722	0.00045311574798065	NA
sp|CONTAMINANT_P01344|CONTAMINANT_IGF2_HUMAN;sp|P01344|IGF2_HUMAN	anticancer drugs paclitaxel-control	0.467729816058148	0.138142937842349	6	0.0147511238244272	0.0250504642635939	NA
sp|CONTAMINANT_P01344|CONTAMINANT_IGF2_HUMAN;sp|P01344|IGF2_HUMAN	anticancer drugs tamoxifen-control	-0.328739568595419	0.138142937842349	6	0.0547901099146003	0.101344170707734	NA
sp|CONTAMINANT_P01966|CONTAMINANT_HBA_BOVIN	anticancer drugs doxorubicin-anticancer drugs paclitaxel	0.89575035464155	0.112732670408945	6	0.000211283367954169	0.00044816887579231	NA
sp|CONTAMINANT_P01966|CONTAMINANT_HBA_BOVIN	anticancer drugs doxorubicin-anticancer drugs tamoxifen	0.480959179241783	0.112732670408945	6	0.00528411094983829	0.00792663132982076	NA
sp|CONTAMINANT_P01966|CONTAMINANT_HBA_BOVIN	anticancer drugs doxorubicin-control	1.14029396148568	0.159428071414866	6	0.000376689055734473	0.00105703561558143	NA
sp|CONTAMINANT_P01966|CONTAMINANT_HBA_BOVIN	anticancer drugs paclitaxel-anticancer drugs tamoxifen	-0.414791175399768	0.112732670408945	6	0.0103377654788222	0.015720558456468	NA
sp|CONTAMINANT_P01966|CONTAMINANT_HBA_BOVIN	anticancer drugs paclitaxel-control	0.244543606844131	0.159428071414866	6	0.175954387304483	0.220492599113732	NA
sp|CONTAMINANT_P01966|CONTAMINANT_HBA_BOVIN	anticancer drugs tamoxifen-control	0.659334782243899	0.159428071414866	6	0.00610842806053147	0.0184265039848033	NA
sp|CONTAMINANT_P02070|CONTAMINANT_HBB_BOVIN	anticancer drugs doxorubicin-anticancer drugs paclitaxel	1.83540181181036	0.0631061307782857	6	1.09468146253118e-07	1.84349028441579e-06	NA
sp|CONTAMINANT_P02070|CONTAMINANT_HBB_BOVIN	anticancer drugs doxorubicin-anticancer drugs tamoxifen	1.51100530740128	0.0631061307782857	6	3.48551238398851e-07	3.71514163704352e-06	NA
sp|CONTAMINANT_P02070|CONTAMINANT_HBB_BOVIN	anticancer drugs doxorubicin-control	1.72738279378902	0.0892455460155419	6	1.23132951271152e-06	1.95841121191524e-05	NA
sp|CONTAMINANT_P02070|CONTAMINANT_HBB_BOVIN	anticancer drugs paclitaxel-anticancer drugs tamoxifen	-0.324396504409074	0.0631061307782857	6	0.00213499167453104	0.00378002160443969	NA
sp|CONTAMINANT_P02070|CONTAMINANT_HBB_BOVIN	anticancer drugs paclitaxel-control	-0.108019018021334	0.0892455460155419	6	0.271654680691894	0.323308132472204	NA
sp|CONTAMINANT_P02070|CONTAMINANT_HBB_BOVIN	anticancer drugs tamoxifen-control	0.216377486387741	0.0892455460155419	6	0.0515452687271459	0.0965765749228393	NA
sp|CONTAMINANT_P02144|CONTAMINANT_MYG_HUMAN;sp|P02144|MYG_HUMAN	anticancer drugs doxorubicin-anticancer drugs paclitaxel	-1.93601548446281	0.0859908974609124	6	5.02514517041232e-07	4.41735458578708e-06	NA
sp|CONTAMINANT_P02144|CONTAMINANT_MYG_HUMAN;sp|P02144|MYG_HUMAN	anticancer drugs doxorubicin-anticancer drugs tamoxifen	-2.5797554555007	0.0859908974609124	6	9.09854674990413e-08	1.86311366403628e-06	NA
sp|CONTAMINANT_P02144|CONTAMINANT_MYG_HUMAN;sp|P02144|MYG_HUMAN	anticancer drugs doxorubicin-control	-1.25172575219651	0.121609493429857	6	4.91144610081636e-05	0.000214718348766459	NA
sp|CONTAMINANT_P02144|CONTAMINANT_MYG_HUMAN;sp|P02144|MYG_HUMAN	anticancer drugs paclitaxel-anticancer drugs tamoxifen	-0.643739971037883	0.0859908974609124	6	0.000293532253449131	0.000675219228454896	NA
sp|CONTAMINANT_P02144|CONTAMINANT_MYG_HUMAN;sp|P02144|MYG_HUMAN	anticancer drugs paclitaxel-control	0.684289732266309	0.121609493429857	6	0.00134710965615461	0.00333890470731442	NA
sp|CONTAMINANT_P02144|CONTAMINANT_MYG_HUMAN;sp|P02144|MYG_HUMAN	anticancer drugs tamoxifen-control	1.32802970330419	0.121609493429857	6	3.49837975025286e-05	0.00053543424364283	NA
sp|CONTAMINANT_P02533|CONTAMINANT_K1C14_HUMAN;sp|P02533|K1C14_HUMAN	anticancer drugs doxorubicin-anticancer drugs paclitaxel	-0.0204479977396879	0.12571253694399	6	0.876128567961987	0.888320176245949	NA
sp|CONTAMINANT_P02533|CONTAMINANT_K1C14_HUMAN;sp|P02533|K1C14_HUMAN	anticancer drugs doxorubicin-anticancer drugs tamoxifen	0.0775256838489516	0.12571253694399	6	0.560095197554402	0.590430513064335	NA
sp|CONTAMINANT_P02533|CONTAMINANT_K1C14_HUMAN;sp|P02533|K1C14_HUMAN	anticancer drugs doxorubicin-control	0.205310332064132	0.177784374706519	6	0.292072517608196	0.341786988690442	NA
sp|CONTAMINANT_P02533|CONTAMINANT_K1C14_HUMAN;sp|P02533|K1C14_HUMAN	anticancer drugs paclitaxel-anticancer drugs tamoxifen	0.0979736815886395	0.12571253694399	6	0.465394756202575	0.507581083660405	NA
sp|CONTAMINANT_P02533|CONTAMINANT_K1C14_HUMAN;sp|P02533|K1C14_HUMAN	anticancer drugs paclitaxel-control	0.22575832980382	0.177784374706519	6	0.251164153104447	0.302297671214938	NA
sp|CONTAMINANT_P02533|CONTAMINANT_K1C14_HUMAN;sp|P02533|K1C14_HUMAN	anticancer drugs tamoxifen-control	0.127784648215181	0.177784374706519	6	0.499309561347679	0.59004907270432	NA
sp|CONTAMINANT_P02584|CONTAMINANT_PROF1_BOVIN	anticancer drugs doxorubicin-anticancer drugs paclitaxel	0.180258316337079	0.114894059570082	6	0.167718830120394	0.191482928455385	NA
sp|CONTAMINANT_P02584|CONTAMINANT_PROF1_BOVIN	anticancer drugs doxorubicin-anticancer drugs tamoxifen	0.270085272435507	0.114894059570082	6	0.0570012948894089	0.0700498830809011	NA
sp|CONTAMINANT_P02584|CONTAMINANT_PROF1_BOVIN	anticancer drugs doxorubicin-control	0.244172118049734	0.162484737280112	6	0.183594191831643	0.225784836319209	NA
sp|CONTAMINANT_P02584|CONTAMINANT_PROF1_BOVIN	anticancer drugs paclitaxel-anticancer drugs tamoxifen	0.0898269560984278	0.114894059570082	6	0.464043062542315	0.506331384637558	NA
sp|CONTAMINANT_P02584|CONTAMINANT_PROF1_BOVIN	anticancer drugs paclitaxel-control	0.0639138017126546	0.162484737280112	6	0.707655780958954	0.747091706832827	NA
sp|CONTAMINANT_P02584|CONTAMINANT_PROF1_BOVIN	anticancer drugs tamoxifen-control	-0.0259131543857731	0.162484737280112	6	0.878523434384251	0.909903083237243	NA
sp|CONTAMINANT_P02672|CONTAMINANT_FIBA_BOVIN	anticancer drugs doxorubicin-anticancer drugs paclitaxel	0.672887833445634	0.239745997000394	6	0.0308913404869325	0.0399982803236786	NA
sp|CONTAMINANT_P02672|CONTAMINANT_FIBA_BOVIN	anticancer drugs doxorubicin-anticancer drugs tamoxifen	-0.280313942660479	0.239745997000394	6	0.286661434877072	0.316799161566897	NA
sp|CONTAMINANT_P02672|CONTAMINANT_FIBA_BOVIN	anticancer drugs doxorubicin-control	0.796100289880592	0.339052040482616	6	0.0572132391886029	0.0796965464187647	NA
sp|CONTAMINANT_P02672|CONTAMINANT_FIBA_BOVIN	anticancer drugs paclitaxel-anticancer drugs tamoxifen	-0.953201776106112	0.239745997000394	6	0.00731759063635522	0.0114842526095229	NA
sp|CONTAMINANT_P02672|CONTAMINANT_FIBA_BOVIN	anticancer drugs paclitaxel-control	0.123212456434958	0.339052040482616	6	0.728764478148665	0.765395734411404	NA
sp|CONTAMINANT_P02672|CONTAMINANT_FIBA_BOVIN	anticancer drugs tamoxifen-control	1.07641423254107	0.339052040482616	6	0.0192023445499921	0.0442671680066745	NA
sp|CONTAMINANT_P02676|CONTAMINANT_FIBB_BOVIN	anticancer drugs doxorubicin-anticancer drugs paclitaxel	0.648975776510586	0.246759584063444	6	0.0390600205227223	0.0496624422007767	NA
sp|CONTAMINANT_P02676|CONTAMINANT_FIBB_BOVIN	anticancer drugs doxorubicin-anticancer drugs tamoxifen	-0.312158891143783	0.246759584063444	6	0.252769479317057	0.281423509361096	NA
sp|CONTAMINANT_P02676|CONTAMINANT_FIBB_BOVIN	anticancer drugs doxorubicin-control	0.741071151954401	0.348970750428066	6	0.0778959836708857	0.104741839242003	NA
sp|CONTAMINANT_P02676|CONTAMINANT_FIBB_BOVIN	anticancer drugs paclitaxel-anticancer drugs tamoxifen	-0.961134667654369	0.246759584063444	6	0.00802997463293121	0.0124944776363458	NA
sp|CONTAMINANT_P02676|CONTAMINANT_FIBB_BOVIN	anticancer drugs paclitaxel-control	0.0920953754438157	0.348970750428066	6	0.800682735184085	0.829685221519913	NA
sp|CONTAMINANT_P02676|CONTAMINANT_FIBB_BOVIN	anticancer drugs tamoxifen-control	1.05323004309818	0.348970750428066	6	0.0234543087159042	0.0514666619827757	NA
sp|CONTAMINANT_P02768-1|CONTAMINANT_ALBU_HUMAN;sp|P02768|ALBU_HUMAN	anticancer drugs doxorubicin-anticancer drugs paclitaxel	0.483015154450243	0.125520631457203	6	0.00847873806894042	0.0121481079054987	NA
sp|CONTAMINANT_P02768-1|CONTAMINANT_ALBU_HUMAN;sp|P02768|ALBU_HUMAN	anticancer drugs doxorubicin-anticancer drugs tamoxifen	0.493331484430612	0.125520631457203	6	0.00771024350569652	0.0111766410280671	NA
sp|CONTAMINANT_P02768-1|CONTAMINANT_ALBU_HUMAN;sp|P02768|ALBU_HUMAN	anticancer drugs doxorubicin-control	0.35029178926388	0.177512979364412	6	0.0959064313282074	0.126166774037117	NA
sp|CONTAMINANT_P02768-1|CONTAMINANT_ALBU_HUMAN;sp|P02768|ALBU_HUMAN	anticancer drugs paclitaxel-anticancer drugs tamoxifen	0.0103163299803691	0.125520631457203	6	0.937170179134817	0.944705661242085	NA
sp|CONTAMINANT_P02768-1|CONTAMINANT_ALBU_HUMAN;sp|P02768|ALBU_HUMAN	anticancer drugs paclitaxel-control	-0.132723365186363	0.177512979364412	6	0.482915341635296	0.53518289066246	NA
sp|CONTAMINANT_P02768-1|CONTAMINANT_ALBU_HUMAN;sp|P02768|ALBU_HUMAN	anticancer drugs tamoxifen-control	-0.143039695166732	0.177512979364411	6	0.451104947082704	0.544179781989529	NA
sp|CONTAMINANT_P02777|CONTAMINANT_PLF4_BOVIN	anticancer drugs doxorubicin-anticancer drugs paclitaxel	2.38537257970985	0.114472144979385	6	7.95276082751766e-07	5.94191814676495e-06	NA
sp|CONTAMINANT_P02777|CONTAMINANT_PLF4_BOVIN	anticancer drugs doxorubicin-anticancer drugs tamoxifen	1.62746231647551	0.114472144979385	6	7.56966082291859e-06	3.0042531897291e-05	NA
sp|CONTAMINANT_P02777|CONTAMINANT_PLF4_BOVIN	anticancer drugs doxorubicin-control	2.29901383752637	0.161888059943786	6	7.61919525665134e-06	5.87805841443698e-05	NA
sp|CONTAMINANT_P02777|CONTAMINANT_PLF4_BOVIN	anticancer drugs paclitaxel-anticancer drugs tamoxifen	-0.757910263234344	0.114472144979385	6	0.000571894492407921	0.00120291155879041	NA
sp|CONTAMINANT_P02777|CONTAMINANT_PLF4_BOVIN	anticancer drugs paclitaxel-control	-0.0863587421834842	0.161888059943786	6	0.612896749537555	0.65971525123834	NA
sp|CONTAMINANT_P02777|CONTAMINANT_PLF4_BOVIN	anticancer drugs tamoxifen-control	0.67155152105086	0.161888059943786	6	0.00602287280685397	0.0182462653441471	NA
sp|CONTAMINANT_P02788|trFL_HUMAN;sp|P02788|TRFL_HUMAN	anticancer drugs doxorubicin-anticancer drugs paclitaxel	6.05375278882256	0.495360343614608	6	1.82708080006422e-05	5.90442146343727e-05	NA
sp|CONTAMINANT_P02788|trFL_HUMAN;sp|P02788|TRFL_HUMAN	anticancer drugs doxorubicin-anticancer drugs tamoxifen	5.88979857348376	0.495360343614608	6	2.14199232136339e-05	6.79586324511459e-05	NA
sp|CONTAMINANT_P02788|trFL_HUMAN;sp|P02788|TRFL_HUMAN	anticancer drugs doxorubicin-control	1.33841997697756	0.700545316201576	6	0.104629523752435	0.136511584020433	NA
sp|CONTAMINANT_P02788|trFL_HUMAN;sp|P02788|TRFL_HUMAN	anticancer drugs paclitaxel-anticancer drugs tamoxifen	-0.1639542153388	0.495360343614608	6	0.75191320049208	0.777071164285972	NA
sp|CONTAMINANT_P02788|trFL_HUMAN;sp|P02788|TRFL_HUMAN	anticancer drugs paclitaxel-control	-4.715332811845	0.700545316201576	6	0.0005234084070463	0.00157004105210053	NA
sp|CONTAMINANT_P02788|trFL_HUMAN;sp|P02788|TRFL_HUMAN	anticancer drugs tamoxifen-control	-4.5513785965062	0.700545316201576	6	0.000632832311394005	0.00358048295932624	NA
sp|CONTAMINANT_P04040|CONTAMINANT_CATA_HUMAN;sp|P04040|CATA_HUMAN	anticancer drugs doxorubicin-anticancer drugs paclitaxel	-0.563448341353826	0.0218120800982175	6	2.21899170381191e-07	2.70024666708818e-06	NA
sp|CONTAMINANT_P04040|CONTAMINANT_CATA_HUMAN;sp|P04040|CATA_HUMAN	anticancer drugs doxorubicin-anticancer drugs tamoxifen	-1.58929535038189	0.0218120800982175	6	4.4974972953497e-10	2.97798836634277e-07	NA
sp|CONTAMINANT_P04040|CONTAMINANT_CATA_HUMAN;sp|P04040|CATA_HUMAN	anticancer drugs doxorubicin-control	-1.09888251619323	0.0308469394984675	6	3.26205360840548e-08	4.04648437095032e-06	NA
sp|CONTAMINANT_P04040|CONTAMINANT_CATA_HUMAN;sp|P04040|CATA_HUMAN	anticancer drugs paclitaxel-anticancer drugs tamoxifen	-1.02584700902807	0.0218120800982175	6	6.19301870085372e-09	1.18865510492709e-06	NA
sp|CONTAMINANT_P04040|CONTAMINANT_CATA_HUMAN;sp|P04040|CATA_HUMAN	anticancer drugs paclitaxel-control	-0.535434174839402	0.0308469394984675	6	2.34344421531687e-06	4.35760054584108e-05	NA
sp|CONTAMINANT_P04040|CONTAMINANT_CATA_HUMAN;sp|P04040|CATA_HUMAN	anticancer drugs tamoxifen-control	0.490412834188664	0.0308469394984675	6	3.93053178493922e-06	0.000170090271404096	NA
sp|CONTAMINANT_P04258|CONTAMINANT_CO3A1_BOVIN	anticancer drugs doxorubicin-anticancer drugs paclitaxel	0.287784474514574	0.141105866893968	6	0.0875057719256016	0.1047734137171	NA
sp|CONTAMINANT_P04258|CONTAMINANT_CO3A1_BOVIN	anticancer drugs doxorubicin-anticancer drugs tamoxifen	0.309091055910673	0.141105866893968	6	0.0710267744726743	0.0860945901293259	NA
sp|CONTAMINANT_P04258|CONTAMINANT_CO3A1_BOVIN	anticancer drugs doxorubicin-control	0.198947831587734	0.199553830691863	6	0.357275005823066	0.407624387666172	NA
sp|CONTAMINANT_P04258|CONTAMINANT_CO3A1_BOVIN	anticancer drugs paclitaxel-anticancer drugs tamoxifen	0.0213065813960989	0.141105866893968	6	0.884926702826301	0.898416117850925	NA
sp|CONTAMINANT_P04258|CONTAMINANT_CO3A1_BOVIN	anticancer drugs paclitaxel-control	-0.0888366429268399	0.199553830691863	6	0.671803208098601	0.714909511303646	NA
sp|CONTAMINANT_P04258|CONTAMINANT_CO3A1_BOVIN	anticancer drugs tamoxifen-control	-0.110143224322939	0.199553830691863	6	0.600922246283362	0.682038072478311	NA
sp|CONTAMINANT_P05784|CONTAMINANT_K1C18_MOUSE	anticancer drugs doxorubicin-anticancer drugs paclitaxel	-1.20068851842486	0.127818960965923	6	8.26487769043922e-05	0.000201769995163214	NA
sp|CONTAMINANT_P05784|CONTAMINANT_K1C18_MOUSE	anticancer drugs doxorubicin-anticancer drugs tamoxifen	-1.25811864537685	0.127818960965923	6	6.33859257020614e-05	0.000163153688589998	NA
sp|CONTAMINANT_P05784|CONTAMINANT_K1C18_MOUSE	anticancer drugs doxorubicin-control	-1.36225884139227	0.180763308126446	6	0.000282989681546845	0.000841604633348468	NA
sp|CONTAMINANT_P05784|CONTAMINANT_K1C18_MOUSE	anticancer drugs paclitaxel-anticancer drugs tamoxifen	-0.0574301269519888	0.127818960965923	6	0.6689832679589	0.701054991929886	NA
sp|CONTAMINANT_P05784|CONTAMINANT_K1C18_MOUSE	anticancer drugs paclitaxel-control	-0.161570322967411	0.180763308126446	6	0.405839537842933	0.459222466168171	NA
sp|CONTAMINANT_P05784|CONTAMINANT_K1C18_MOUSE	anticancer drugs tamoxifen-control	-0.104140196015422	0.180763308126446	6	0.585484071547	0.66871003616535	NA
sp|CONTAMINANT_P05787|CONTAMINANT_K2C8_HUMAN;sp|P05787|K2C8_HUMAN	anticancer drugs doxorubicin-anticancer drugs paclitaxel	-1.50924326557258	0.0480198842073837	6	6.89240618026999e-08	1.52474076652049e-06	NA
sp|CONTAMINANT_P05787|CONTAMINANT_K2C8_HUMAN;sp|P05787|K2C8_HUMAN	anticancer drugs doxorubicin-anticancer drugs tamoxifen	-1.78490050168931	0.0480198842073837	6	2.53049779701007e-08	1.03016951448994e-06	NA
sp|CONTAMINANT_P05787|CONTAMINANT_K2C8_HUMAN;sp|P05787|K2C8_HUMAN	anticancer drugs doxorubicin-control	-1.69006481404818	0.0679103715096676	6	2.77017991397859e-07	9.88108107391945e-06	NA
sp|CONTAMINANT_P05787|CONTAMINANT_K2C8_HUMAN;sp|P05787|K2C8_HUMAN	anticancer drugs paclitaxel-anticancer drugs tamoxifen	-0.275657236116737	0.0480198842073837	6	0.00121482837499111	0.00230296017273721	NA
sp|CONTAMINANT_P05787|CONTAMINANT_K2C8_HUMAN;sp|P05787|K2C8_HUMAN	anticancer drugs paclitaxel-control	-0.180821548475606	0.0679103715096676	6	0.0373915155916377	0.0563782579445899	NA
sp|CONTAMINANT_P05787|CONTAMINANT_K2C8_HUMAN;sp|P05787|K2C8_HUMAN	anticancer drugs tamoxifen-control	0.0948356876411307	0.0679103715096676	6	0.212044536194084	0.298592611670725	NA
sp|CONTAMINANT_P06396|CONTAMINANT_GELS_HUMAN;sp|P06396|GELS_HUMAN	anticancer drugs doxorubicin-anticancer drugs paclitaxel	-3.16791949160364	0.0233751810354461	6	1.08847009042125e-11	4.63960376042059e-08	NA
sp|CONTAMINANT_P06396|CONTAMINANT_GELS_HUMAN;sp|P06396|GELS_HUMAN	anticancer drugs doxorubicin-anticancer drugs tamoxifen	-0.909680059584699	0.0233751810354461	6	1.92306457863135e-08	9.49325848393651e-07	NA
sp|CONTAMINANT_P06396|CONTAMINANT_GELS_HUMAN;sp|P06396|GELS_HUMAN	anticancer drugs doxorubicin-control	-0.998260344115786	0.0330574980432542	6	8.74951003555925e-08	5.64909866256358e-06	NA
sp|CONTAMINANT_P06396|CONTAMINANT_GELS_HUMAN;sp|P06396|GELS_HUMAN	anticancer drugs paclitaxel-anticancer drugs tamoxifen	2.25823943201894	0.0233751810354461	6	8.28859841278826e-11	2.56842433407278e-07	NA
sp|CONTAMINANT_P06396|CONTAMINANT_GELS_HUMAN;sp|P06396|GELS_HUMAN	anticancer drugs paclitaxel-control	2.16965914748785	0.0330574980432542	6	8.41371447716736e-10	2.39089719726172e-06	NA
sp|CONTAMINANT_P06396|CONTAMINANT_GELS_HUMAN;sp|P06396|GELS_HUMAN	anticancer drugs tamoxifen-control	-0.0885802845310875	0.0330574980432542	6	0.0365565055010276	0.0734144191746197	NA
sp|CONTAMINANT_P06868|CONTAMINANT_PLMN_BOVIN	anticancer drugs doxorubicin-anticancer drugs paclitaxel	1.79733566432967	0.0666848263510796	6	1.72310841486941e-07	2.33537348756149e-06	NA
sp|CONTAMINANT_P06868|CONTAMINANT_PLMN_BOVIN	anticancer drugs doxorubicin-anticancer drugs tamoxifen	1.86916798403784	0.0666848263510796	6	1.36427555082368e-07	2.19705472469669e-06	NA
sp|CONTAMINANT_P06868|CONTAMINANT_PLMN_BOVIN	anticancer drugs doxorubicin-control	1.67550532763168	0.0943065858301916	6	2.0427227715401e-06	2.69987777168672e-05	NA
sp|CONTAMINANT_P06868|CONTAMINANT_PLMN_BOVIN	anticancer drugs paclitaxel-anticancer drugs tamoxifen	0.0718323197081676	0.0666848263510796	6	0.32278701778732	0.363796843817676	NA
sp|CONTAMINANT_P06868|CONTAMINANT_PLMN_BOVIN	anticancer drugs paclitaxel-control	-0.121830336697993	0.0943065858301916	6	0.243933938771724	0.294677175574457	NA
sp|CONTAMINANT_P06868|CONTAMINANT_PLMN_BOVIN	anticancer drugs tamoxifen-control	-0.193662656406161	0.0943065858301916	6	0.0858200342453625	0.144073474472051	NA
sp|CONTAMINANT_P07224|CONTAMINANT_PROS_BOVIN	anticancer drugs doxorubicin-anticancer drugs paclitaxel	0.990002982471351	0.0382039176902223	6	2.17766050379676e-07	2.66756044842918e-06	NA
sp|CONTAMINANT_P07224|CONTAMINANT_PROS_BOVIN	anticancer drugs doxorubicin-anticancer drugs tamoxifen	0.56044091595948	0.0382039176902223	6	6.30102915298246e-06	2.63702864649855e-05	NA
sp|CONTAMINANT_P07224|CONTAMINANT_PROS_BOVIN	anticancer drugs doxorubicin-control	1.1260454845903	0.0540284985332978	6	7.94444583588097e-07	1.55692875289391e-05	NA
sp|CONTAMINANT_P07224|CONTAMINANT_PROS_BOVIN	anticancer drugs paclitaxel-anticancer drugs tamoxifen	-0.429562066511871	0.0382039176902223	6	2.95736940761776e-05	0.000103580830731066	NA
sp|CONTAMINANT_P07224|CONTAMINANT_PROS_BOVIN	anticancer drugs paclitaxel-control	0.136042502118946	0.0540284985332978	6	0.0454110472899504	0.0667234019556752	NA
sp|CONTAMINANT_P07224|CONTAMINANT_PROS_BOVIN	anticancer drugs tamoxifen-control	0.565604568630817	0.0540284985332978	6	4.45817668241867e-05	0.000614628861590487	NA
sp|CONTAMINANT_P07339|CONTAMINANT_CATD_HUMAN;sp|P07339|CATD_HUMAN	anticancer drugs doxorubicin-anticancer drugs paclitaxel	-3.35223175836434	0.103705890085813	6	5.82897155165057e-08	1.40770488605726e-06	NA
sp|CONTAMINANT_P07339|CONTAMINANT_CATD_HUMAN;sp|P07339|CATD_HUMAN	anticancer drugs doxorubicin-anticancer drugs tamoxifen	-0.867141977220289	0.103705890085813	6	0.000159082981632688	0.000353080556734878	NA
sp|CONTAMINANT_P07339|CONTAMINANT_CATD_HUMAN;sp|P07339|CATD_HUMAN	anticancer drugs doxorubicin-control	-2.97203138508538	0.14666227625733	6	9.38327697635975e-07	1.69651948604357e-05	NA
sp|CONTAMINANT_P07339|CONTAMINANT_CATD_HUMAN;sp|P07339|CATD_HUMAN	anticancer drugs paclitaxel-anticancer drugs tamoxifen	2.48508978114405	0.103705890085813	6	3.46912538045265e-07	5.0902399084955e-06	NA
sp|CONTAMINANT_P07339|CONTAMINANT_CATD_HUMAN;sp|P07339|CATD_HUMAN	anticancer drugs paclitaxel-control	0.380200373278964	0.14666227625733	6	0.0410818866823755	0.0612064110393658	NA
sp|CONTAMINANT_P07339|CONTAMINANT_CATD_HUMAN;sp|P07339|CATD_HUMAN	anticancer drugs tamoxifen-control	-2.10488940786509	0.14666227625733	6	7.16297219461209e-06	0.00021654020552861	NA
sp|CONTAMINANT_P08263|CONTAMINANT_GSTA1_HUMAN;sp|P08263|GSTA1_HUMAN;sp|P09210|GSTA2_HUMAN	anticancer drugs doxorubicin-anticancer drugs paclitaxel	1.62332319722943	0.123736417292845	6	1.20997738544928e-05	4.25890058255785e-05	NA
sp|CONTAMINANT_P08263|CONTAMINANT_GSTA1_HUMAN;sp|P08263|GSTA1_HUMAN;sp|P09210|GSTA2_HUMAN	anticancer drugs doxorubicin-anticancer drugs tamoxifen	1.82924463926262	0.123736417292845	6	6.02242928676434e-06	2.54921597168153e-05	NA
sp|CONTAMINANT_P08263|CONTAMINANT_GSTA1_HUMAN;sp|P08263|GSTA1_HUMAN;sp|P09210|GSTA2_HUMAN	anticancer drugs doxorubicin-control	0.385709899697408	0.174989719494998	6	0.0696991290559408	0.0948722776946983	NA
sp|CONTAMINANT_P08263|CONTAMINANT_GSTA1_HUMAN;sp|P08263|GSTA1_HUMAN;sp|P09210|GSTA2_HUMAN	anticancer drugs paclitaxel-anticancer drugs tamoxifen	0.205921442033191	0.123736417292845	6	0.147130103877577	0.177761357079981	NA
sp|CONTAMINANT_P08263|CONTAMINANT_GSTA1_HUMAN;sp|P08263|GSTA1_HUMAN;sp|P09210|GSTA2_HUMAN	anticancer drugs paclitaxel-control	-1.23761329753202	0.174989719494998	6	0.000400439086742778	0.0012766429373531	NA
sp|CONTAMINANT_P08263|CONTAMINANT_GSTA1_HUMAN;sp|P08263|GSTA1_HUMAN;sp|P09210|GSTA2_HUMAN	anticancer drugs tamoxifen-control	-1.44353473956521	0.174989719494998	6	0.000171547310486098	0.00145083414870435	NA
sp|CONTAMINANT_P08727|CONTAMINANT_K1C19_HUMAN	anticancer drugs doxorubicin-anticancer drugs paclitaxel	-5.45568704253116	0.475369759887294	6	2.62775449178357e-05	7.85194778915349e-05	NA
sp|CONTAMINANT_P08727|CONTAMINANT_K1C19_HUMAN	anticancer drugs doxorubicin-anticancer drugs tamoxifen	-7.28088976205166	0.475369759887294	6	4.89311919007122e-06	2.19315673477167e-05	NA
sp|CONTAMINANT_P08727|CONTAMINANT_K1C19_HUMAN	anticancer drugs doxorubicin-control	-5.72421064083411	0.672274361574653	6	0.000143731905861572	0.000491699236544905	NA
sp|CONTAMINANT_P08727|CONTAMINANT_K1C19_HUMAN	anticancer drugs paclitaxel-anticancer drugs tamoxifen	-1.8252027195205	0.475369759887294	6	0.00856347291779233	0.013230084564005	NA
sp|CONTAMINANT_P08727|CONTAMINANT_K1C19_HUMAN	anticancer drugs paclitaxel-control	-0.268523598302944	0.672274361574653	6	0.703409268611317	0.743344987592845	NA
sp|CONTAMINANT_P08727|CONTAMINANT_K1C19_HUMAN	anticancer drugs tamoxifen-control	1.55667912121756	0.672274361574653	6	0.0598130699076498	0.109024250793824	NA
sp|CONTAMINANT_P08729|CONTAMINANT_K2C7_HUMAN	anticancer drugs doxorubicin-anticancer drugs paclitaxel	4.16596644473025	0.218276735927815	6	1.33790440807321e-06	8.39791760931967e-06	NA
sp|CONTAMINANT_P08729|CONTAMINANT_K2C7_HUMAN	anticancer drugs doxorubicin-anticancer drugs tamoxifen	4.19458871358663	0.218276735927815	6	1.28479775861373e-06	8.55695382201719e-06	NA
sp|CONTAMINANT_P08729|CONTAMINANT_K2C7_HUMAN	anticancer drugs doxorubicin-control	4.27216751921921	0.308689920299647	6	8.85872546561878e-06	6.54992494313965e-05	NA
sp|CONTAMINANT_P08729|CONTAMINANT_K2C7_HUMAN	anticancer drugs paclitaxel-anticancer drugs tamoxifen	0.0286222688563758	0.218276735927815	6	0.899960062000164	0.911291071214087	NA
sp|CONTAMINANT_P08729|CONTAMINANT_K2C7_HUMAN	anticancer drugs paclitaxel-control	0.106201074488957	0.308689920299647	6	0.742554340359324	0.777961871889301	NA
sp|CONTAMINANT_P08729|CONTAMINANT_K2C7_HUMAN	anticancer drugs tamoxifen-control	0.077578805632581	0.308689920299647	6	0.809955482811966	0.855728156025779	NA
sp|CONTAMINANT_P08758|CONTAMINANT_ANXA5_HUMAN;sp|P08758|ANXA5_HUMAN	anticancer drugs doxorubicin-anticancer drugs paclitaxel	1.98409959291518	0.0657050115043646	6	8.75057566788523e-08	1.66514860644468e-06	NA
sp|CONTAMINANT_P08758|CONTAMINANT_ANXA5_HUMAN;sp|P08758|ANXA5_HUMAN	anticancer drugs doxorubicin-anticancer drugs tamoxifen	2.60136933271068	0.0657050115043646	6	1.73511012130277e-08	9.4378863630822e-07	NA
sp|CONTAMINANT_P08758|CONTAMINANT_ANXA5_HUMAN;sp|P08758|ANXA5_HUMAN	anticancer drugs doxorubicin-control	2.20927157691721	0.0929209183853527	6	3.63456171179156e-07	1.10643579052192e-05	NA
sp|CONTAMINANT_P08758|CONTAMINANT_ANXA5_HUMAN;sp|P08758|ANXA5_HUMAN	anticancer drugs paclitaxel-anticancer drugs tamoxifen	0.617269739795499	0.0657050115043646	6	8.26041365616271e-05	0.000233101709429948	NA
sp|CONTAMINANT_P08758|CONTAMINANT_ANXA5_HUMAN;sp|P08758|ANXA5_HUMAN	anticancer drugs paclitaxel-control	0.225171984002028	0.0929209183853527	6	0.0516332639273725	0.0744542582849882	NA
sp|CONTAMINANT_P08758|CONTAMINANT_ANXA5_HUMAN;sp|P08758|ANXA5_HUMAN	anticancer drugs tamoxifen-control	-0.392097755793471	0.0929209183853527	6	0.00556315043778942	0.0172082649814166	NA
sp|CONTAMINANT_P08779|CONTAMINANT_K1C16_HUMAN;sp|P08779|K1C16_HUMAN	anticancer drugs doxorubicin-anticancer drugs paclitaxel	-0.570366123419519	0.230884665884307	6	0.0484346672960641	0.0605522127436495	NA
sp|CONTAMINANT_P08779|CONTAMINANT_K1C16_HUMAN;sp|P08779|K1C16_HUMAN	anticancer drugs doxorubicin-anticancer drugs tamoxifen	0.226975955564005	0.230884665884307	6	0.363537011731312	0.395148925794905	NA
sp|CONTAMINANT_P08779|CONTAMINANT_K1C16_HUMAN;sp|P08779|K1C16_HUMAN	anticancer drugs doxorubicin-control	0.344090991087988	0.326520225837567	6	0.332544711451987	0.383152272621731	NA
sp|CONTAMINANT_P08779|CONTAMINANT_K1C16_HUMAN;sp|P08779|K1C16_HUMAN	anticancer drugs paclitaxel-anticancer drugs tamoxifen	0.797342078983525	0.230884665884307	6	0.0135760424807049	0.0201139663100468	NA
sp|CONTAMINANT_P08779|CONTAMINANT_K1C16_HUMAN;sp|P08779|K1C16_HUMAN	anticancer drugs paclitaxel-control	0.914457114507507	0.326520225837568	6	0.0311387448713175	0.0480988947323757	NA
sp|CONTAMINANT_P08779|CONTAMINANT_K1C16_HUMAN;sp|P08779|K1C16_HUMAN	anticancer drugs tamoxifen-control	0.117115035523983	0.326520225837567	6	0.732120335545383	0.791745003237903	NA
sp|CONTAMINANT_P10599|CONTAMINANT_THIO_HUMAN;sp|P10599|THIO_HUMAN	anticancer drugs doxorubicin-anticancer drugs paclitaxel	-1.1920146450374	0.0856878287526056	6	8.59620249383286e-06	3.23829546000553e-05	NA
sp|CONTAMINANT_P10599|CONTAMINANT_THIO_HUMAN;sp|P10599|THIO_HUMAN	anticancer drugs doxorubicin-anticancer drugs tamoxifen	0.29368405250816	0.0856878287526056	6	0.0140163056127458	0.0192221166502823	NA
sp|CONTAMINANT_P10599|CONTAMINANT_THIO_HUMAN;sp|P10599|THIO_HUMAN	anticancer drugs doxorubicin-control	0.268449022405386	0.121180889552238	6	0.0686429177464123	0.093539142229566	NA
sp|CONTAMINANT_P10599|CONTAMINANT_THIO_HUMAN;sp|P10599|THIO_HUMAN	anticancer drugs paclitaxel-anticancer drugs tamoxifen	1.48569869754556	0.0856878287526056	6	2.35884551380304e-06	1.66866041253728e-05	NA
sp|CONTAMINANT_P10599|CONTAMINANT_THIO_HUMAN;sp|P10599|THIO_HUMAN	anticancer drugs paclitaxel-control	1.46046366744279	0.121180889552238	6	1.98059102351463e-05	0.000145556366167778	NA
sp|CONTAMINANT_P10599|CONTAMINANT_THIO_HUMAN;sp|P10599|THIO_HUMAN	anticancer drugs tamoxifen-control	-0.0252350301027737	0.121180889552238	6	0.841928527532406	0.880991861693109	NA
sp|CONTAMINANT_P10636|CONTAMINANT_TAU_HUMAN;sp|P10636|TAU_HUMAN	anticancer drugs doxorubicin-anticancer drugs paclitaxel	-0.891545382253293	0.0393517521753631	6	4.84146343791281e-07	4.31294407390257e-06	NA
sp|CONTAMINANT_P10636|CONTAMINANT_TAU_HUMAN;sp|P10636|TAU_HUMAN	anticancer drugs doxorubicin-anticancer drugs tamoxifen	-0.27136723356437	0.0393517521753631	6	0.000459280220158493	0.000882236114657764	NA
sp|CONTAMINANT_P10636|CONTAMINANT_TAU_HUMAN;sp|P10636|TAU_HUMAN	anticancer drugs doxorubicin-control	0.246325467240142	0.0556517816295435	6	0.0044412515155249	0.00850632872834189	NA
sp|CONTAMINANT_P10636|CONTAMINANT_TAU_HUMAN;sp|P10636|TAU_HUMAN	anticancer drugs paclitaxel-anticancer drugs tamoxifen	0.620178148688923	0.0393517521753631	6	4.13779476464404e-06	2.42105012824917e-05	NA
sp|CONTAMINANT_P10636|CONTAMINANT_TAU_HUMAN;sp|P10636|TAU_HUMAN	anticancer drugs paclitaxel-control	1.13787084949344	0.0556517816295435	6	8.89962607189889e-07	2.77307632033875e-05	NA
sp|CONTAMINANT_P10636|CONTAMINANT_TAU_HUMAN;sp|P10636|TAU_HUMAN	anticancer drugs tamoxifen-control	0.517692700804512	0.0556517816295435	6	8.73485508661147e-05	0.000931972961368745	NA
sp|CONTAMINANT_P12763|CONTAMINANT_FETUA_BOVIN	anticancer drugs doxorubicin-anticancer drugs paclitaxel	0.550459504234501	0.185785096982213	6	0.0251886547680958	0.0332455924907906	NA
sp|CONTAMINANT_P12763|CONTAMINANT_FETUA_BOVIN	anticancer drugs doxorubicin-anticancer drugs tamoxifen	0.65916278309214	0.185785096982213	6	0.0121014833622833	0.0168487907338666	NA
sp|CONTAMINANT_P12763|CONTAMINANT_FETUA_BOVIN	anticancer drugs doxorubicin-control	0.796588463432702	0.262739803839046	6	0.0230429344970993	0.0354906985705097	NA
sp|CONTAMINANT_P12763|CONTAMINANT_FETUA_BOVIN	anticancer drugs paclitaxel-anticancer drugs tamoxifen	0.108703278857639	0.185785096982213	6	0.579801673786151	0.618314894799467	NA
sp|CONTAMINANT_P12763|CONTAMINANT_FETUA_BOVIN	anticancer drugs paclitaxel-control	0.246128959198201	0.262739803839046	6	0.385029234940669	0.43805875188432	NA
sp|CONTAMINANT_P12763|CONTAMINANT_FETUA_BOVIN	anticancer drugs tamoxifen-control	0.137425680340562	0.262739803839046	6	0.619685726497345	0.698139397170591	NA
sp|CONTAMINANT_P13645|CONTAMINANT_K1C10_HUMAN;sp|P13645|K1C10_HUMAN	anticancer drugs doxorubicin-anticancer drugs paclitaxel	0.15542968252735	0.249019474644634	6	0.555491433787377	0.585577404851909	NA
sp|CONTAMINANT_P13645|CONTAMINANT_K1C10_HUMAN;sp|P13645|K1C10_HUMAN	anticancer drugs doxorubicin-anticancer drugs tamoxifen	0.249405027043515	0.249019474644634	6	0.355227244145935	0.387044781311139	NA
sp|CONTAMINANT_P13645|CONTAMINANT_K1C10_HUMAN;sp|P13645|K1C10_HUMAN	anticancer drugs doxorubicin-control	0.482477019183626	0.352166718337464	6	0.219731712439687	0.264615461018269	NA
sp|CONTAMINANT_P13645|CONTAMINANT_K1C10_HUMAN;sp|P13645|K1C10_HUMAN	anticancer drugs paclitaxel-anticancer drugs tamoxifen	0.0939753445161648	0.249019474644634	6	0.718878363987716	0.74709716603624	NA
sp|CONTAMINANT_P13645|CONTAMINANT_K1C10_HUMAN;sp|P13645|K1C10_HUMAN	anticancer drugs paclitaxel-control	0.327047336656276	0.352166718337465	6	0.388892391093508	0.442041017876288	NA
sp|CONTAMINANT_P13645|CONTAMINANT_K1C10_HUMAN;sp|P13645|K1C10_HUMAN	anticancer drugs tamoxifen-control	0.233071992140111	0.352166718337464	6	0.532663874224893	0.621708588138994	NA
sp|CONTAMINANT_P13647|CONTAMINANT_K2C5_HUMAN;sp|P13647|K2C5_HUMAN	anticancer drugs doxorubicin-anticancer drugs paclitaxel	0.149166370510767	0.167637498041849	6	0.40782375510946	0.439643084510387	NA
sp|CONTAMINANT_P13647|CONTAMINANT_K2C5_HUMAN;sp|P13647|K2C5_HUMAN	anticancer drugs doxorubicin-anticancer drugs tamoxifen	0.765068380029898	0.167637498041849	6	0.00383538888947544	0.00590406108392527	NA
sp|CONTAMINANT_P13647|CONTAMINANT_K2C5_HUMAN;sp|P13647|K2C5_HUMAN	anticancer drugs doxorubicin-control	0.356421364680017	0.237075223293076	6	0.183426193946285	0.225610778154967	NA
sp|CONTAMINANT_P13647|CONTAMINANT_K2C5_HUMAN;sp|P13647|K2C5_HUMAN	anticancer drugs paclitaxel-anticancer drugs tamoxifen	0.615902009519131	0.167637498041849	6	0.0104044873923057	0.0158135594614737	NA
sp|CONTAMINANT_P13647|CONTAMINANT_K2C5_HUMAN;sp|P13647|K2C5_HUMAN	anticancer drugs paclitaxel-control	0.20725499416925	0.237075223293076	6	0.415616747046387	0.469102709992116	NA
sp|CONTAMINANT_P13647|CONTAMINANT_K2C5_HUMAN;sp|P13647|K2C5_HUMAN	anticancer drugs tamoxifen-control	-0.408647015349881	0.237075223293076	6	0.135529410837529	0.209689333464597	NA
sp|CONTAMINANT_P15497|CONTAMINANT_APOA1_BOVIN	anticancer drugs doxorubicin-anticancer drugs paclitaxel	1.63471225225546	0.0643803682298789	6	2.45818794517955e-07	2.86429172346812e-06	NA
sp|CONTAMINANT_P15497|CONTAMINANT_APOA1_BOVIN	anticancer drugs doxorubicin-anticancer drugs tamoxifen	1.51839603819421	0.0643803682298789	6	3.81312705520553e-07	3.9070803059648e-06	NA
sp|CONTAMINANT_P15497|CONTAMINANT_APOA1_BOVIN	anticancer drugs doxorubicin-control	1.92473655200383	0.0910475899012687	6	7.30264389849607e-07	1.51134585215266e-05	NA
sp|CONTAMINANT_P15497|CONTAMINANT_APOA1_BOVIN	anticancer drugs paclitaxel-anticancer drugs tamoxifen	-0.116316214061242	0.0643803682298789	6	0.120825488750325	0.148548787366097	NA
sp|CONTAMINANT_P15497|CONTAMINANT_APOA1_BOVIN	anticancer drugs paclitaxel-control	0.29002429974837	0.0910475899012688	6	0.0189457653053483	0.0312222403301942	NA
sp|CONTAMINANT_P15497|CONTAMINANT_APOA1_BOVIN	anticancer drugs tamoxifen-control	0.406340513809612	0.0910475899012687	6	0.00426952537955401	0.0141350306255138	NA
sp|CONTAMINANT_P15559|CONTAMINANT_NQO1_HUMAN;sp|P15559|NQO1_HUMAN	anticancer drugs doxorubicin-anticancer drugs paclitaxel	-2.15717116272191	0.0808303150766168	6	1.82758323755221e-07	2.39798468826903e-06	NA
sp|CONTAMINANT_P15559|CONTAMINANT_NQO1_HUMAN;sp|P15559|NQO1_HUMAN	anticancer drugs doxorubicin-anticancer drugs tamoxifen	-1.32104922848024	0.0808303150766168	6	3.34120973855162e-06	1.6603040373407e-05	NA
sp|CONTAMINANT_P15559|CONTAMINANT_NQO1_HUMAN;sp|P15559|NQO1_HUMAN	anticancer drugs doxorubicin-control	-1.03477899593972	0.114311327832242	6	0.000101888068925513	0.00037423342851788	NA
sp|CONTAMINANT_P15559|CONTAMINANT_NQO1_HUMAN;sp|P15559|NQO1_HUMAN	anticancer drugs paclitaxel-anticancer drugs tamoxifen	0.836121934241673	0.0808303150766168	6	4.77410053909394e-05	0.000149574447246512	NA
sp|CONTAMINANT_P15559|CONTAMINANT_NQO1_HUMAN;sp|P15559|NQO1_HUMAN	anticancer drugs paclitaxel-control	1.12239216678219	0.114311327832242	6	6.42820074230773e-05	0.000324262788924103	NA
sp|CONTAMINANT_P15559|CONTAMINANT_NQO1_HUMAN;sp|P15559|NQO1_HUMAN	anticancer drugs tamoxifen-control	0.286270232540519	0.114311327832242	6	0.0462581827157373	0.0886182039666652	NA
sp|CONTAMINANT_P16083|CONTAMINANT_NQO2_HUMAN;sp|P16083|NQO2_HUMAN	anticancer drugs doxorubicin-anticancer drugs paclitaxel	-0.356824625727195	0.0565020162729119	6	0.000736046741489097	0.00133933798744814	NA
sp|CONTAMINANT_P16083|CONTAMINANT_NQO2_HUMAN;sp|P16083|NQO2_HUMAN	anticancer drugs doxorubicin-anticancer drugs tamoxifen	0.252802559848965	0.0565020162729119	6	0.00421835175355798	0.00643934287069574	NA
sp|CONTAMINANT_P16083|CONTAMINANT_NQO2_HUMAN;sp|P16083|NQO2_HUMAN	anticancer drugs doxorubicin-control	-0.154615287680779	0.0799059177145774	6	0.10114529111034	0.132249019434916	NA
sp|CONTAMINANT_P16083|CONTAMINANT_NQO2_HUMAN;sp|P16083|NQO2_HUMAN	anticancer drugs paclitaxel-anticancer drugs tamoxifen	0.60962718557616	0.0565020162729119	6	3.74948700000543e-05	0.0001238449309378	NA
sp|CONTAMINANT_P16083|CONTAMINANT_NQO2_HUMAN;sp|P16083|NQO2_HUMAN	anticancer drugs paclitaxel-control	0.202209338046416	0.0799059177145774	6	0.0446439635259576	0.0657777029137207	NA
sp|CONTAMINANT_P16083|CONTAMINANT_NQO2_HUMAN;sp|P16083|NQO2_HUMAN	anticancer drugs tamoxifen-control	-0.407417847529744	0.0799059177145774	6	0.00222419827079656	0.00867094766257778	NA
sp|CONTAMINANT_P17690|CONTAMINANT_APOH_BOVIN	anticancer drugs doxorubicin-anticancer drugs paclitaxel	1.22707861745188	0.0772599351058796	6	3.95356473886989e-06	1.79810569907176e-05	NA
sp|CONTAMINANT_P17690|CONTAMINANT_APOH_BOVIN	anticancer drugs doxorubicin-anticancer drugs tamoxifen	0.763531243406816	0.0772599351058796	6	6.19511386106082e-05	0.000159846687849708	NA
sp|CONTAMINANT_P17690|CONTAMINANT_APOH_BOVIN	anticancer drugs doxorubicin-control	0.923237003575783	0.1092620480548	6	0.000150022994145327	0.000508123172462819	NA
sp|CONTAMINANT_P17690|CONTAMINANT_APOH_BOVIN	anticancer drugs paclitaxel-anticancer drugs tamoxifen	-0.463547374045061	0.0772599351058796	6	0.000964668799496906	0.00188489606135941	NA
sp|CONTAMINANT_P17690|CONTAMINANT_APOH_BOVIN	anticancer drugs paclitaxel-control	-0.303841613876093	0.1092620480548	6	0.0319610236547785	0.0492530236183996	NA
sp|CONTAMINANT_P17690|CONTAMINANT_APOH_BOVIN	anticancer drugs tamoxifen-control	0.159705760168968	0.1092620480548	6	0.194141818205059	0.278395121984546	NA
sp|CONTAMINANT_P17697|CONTAMINANT_CLUS_BOVIN	anticancer drugs doxorubicin-anticancer drugs paclitaxel	1.285958591138	0.0731216531492227	6	2.16924486058076e-06	1.17145836952796e-05	NA
sp|CONTAMINANT_P17697|CONTAMINANT_CLUS_BOVIN	anticancer drugs doxorubicin-anticancer drugs tamoxifen	0.819082555850395	0.0731216531492227	6	3.02226513584647e-05	8.89668863366407e-05	NA
sp|CONTAMINANT_P17697|CONTAMINANT_CLUS_BOVIN	anticancer drugs doxorubicin-control	1.22846279764145	0.103409633586772	6	2.15281197391391e-05	0.000120676309458462	NA
sp|CONTAMINANT_P17697|CONTAMINANT_CLUS_BOVIN	anticancer drugs paclitaxel-anticancer drugs tamoxifen	-0.466876035287607	0.0731216531492227	6	0.000694334422315457	0.00142034966676974	NA
sp|CONTAMINANT_P17697|CONTAMINANT_CLUS_BOVIN	anticancer drugs paclitaxel-control	-0.0574957934965492	0.103409633586772	6	0.598316866329671	0.646306549095343	NA
sp|CONTAMINANT_P17697|CONTAMINANT_CLUS_BOVIN	anticancer drugs tamoxifen-control	0.409380241791058	0.103409633586772	6	0.00746182340884124	0.0213620341065163	NA
sp|CONTAMINANT_P19001|CONTAMINANT_K1C19_MOUSE	anticancer drugs doxorubicin-anticancer drugs paclitaxel	-0.51192705612153	0.114177358727596	6	0.00417625893159765	0.00634514478557655	NA
sp|CONTAMINANT_P19001|CONTAMINANT_K1C19_MOUSE	anticancer drugs doxorubicin-anticancer drugs tamoxifen	-0.825665690555238	0.114177358727596	6	0.000354781756712922	0.00070583768400879	NA
sp|CONTAMINANT_P19001|CONTAMINANT_K1C19_MOUSE	anticancer drugs doxorubicin-control	0.0378042137740736	0.161471169228504	6	0.822673264274886	0.846300178344805	NA
sp|CONTAMINANT_P19001|CONTAMINANT_K1C19_MOUSE	anticancer drugs paclitaxel-anticancer drugs tamoxifen	-0.313738634433708	0.114177358727596	6	0.0333880561889618	0.0457536053706637	NA
sp|CONTAMINANT_P19001|CONTAMINANT_K1C19_MOUSE	anticancer drugs paclitaxel-control	0.549731269895604	0.161471169228504	6	0.0144155569626535	0.0245518672417084	NA
sp|CONTAMINANT_P19001|CONTAMINANT_K1C19_MOUSE	anticancer drugs tamoxifen-control	0.863469904329312	0.161471169228504	6	0.00174873321563836	0.00730423844356541	NA
sp|CONTAMINANT_P19013|CONTAMINANT_K2C4_HUMAN;sp|P19013|K2C4_HUMAN	anticancer drugs doxorubicin-anticancer drugs paclitaxel	-1.08422647635262	0.184016001529855	6	0.00106073543513757	0.00184132958349578	NA
sp|CONTAMINANT_P19013|CONTAMINANT_K2C4_HUMAN;sp|P19013|K2C4_HUMAN	anticancer drugs doxorubicin-anticancer drugs tamoxifen	-1.2303915431398	0.184016001529855	6	0.000542477124432221	0.00102495954915441	NA
sp|CONTAMINANT_P19013|CONTAMINANT_K2C4_HUMAN;sp|P19013|K2C4_HUMAN	anticancer drugs doxorubicin-control	-0.442091525500635	0.260237925057189	6	0.140272329108851	0.177500609418577	NA
sp|CONTAMINANT_P19013|CONTAMINANT_K2C4_HUMAN;sp|P19013|K2C4_HUMAN	anticancer drugs paclitaxel-anticancer drugs tamoxifen	-0.146165066787179	0.184016001529855	6	0.457274468558818	0.499777544162041	NA
sp|CONTAMINANT_P19013|CONTAMINANT_K2C4_HUMAN;sp|P19013|K2C4_HUMAN	anticancer drugs paclitaxel-control	0.642134950851987	0.260237925057189	6	0.0486228055389034	0.0706997297269324	NA
sp|CONTAMINANT_P19013|CONTAMINANT_K2C4_HUMAN;sp|P19013|K2C4_HUMAN	anticancer drugs tamoxifen-control	0.788300017639165	0.260237925057189	6	0.0231231514929573	0.0508840646560302	NA
sp|CONTAMINANT_P28800|CONTAMINANT_A2AP_BOVIN	anticancer drugs doxorubicin-anticancer drugs paclitaxel	0.934992966210406	0.101687470030533	6	9.32881539917761e-05	0.000223393683365138	NA
sp|CONTAMINANT_P28800|CONTAMINANT_A2AP_BOVIN	anticancer drugs doxorubicin-anticancer drugs tamoxifen	0.434170946859237	0.101687470030533	6	0.00526503667037145	0.00790079873524319	NA
sp|CONTAMINANT_P28800|CONTAMINANT_A2AP_BOVIN	anticancer drugs doxorubicin-control	0.903537361191833	0.143807799240587	6	0.000756357634204173	0.0018914487625669	NA
sp|CONTAMINANT_P28800|CONTAMINANT_A2AP_BOVIN	anticancer drugs paclitaxel-anticancer drugs tamoxifen	-0.500822019351169	0.101687470030533	6	0.00264317660913473	0.00458082549153762	NA
sp|CONTAMINANT_P28800|CONTAMINANT_A2AP_BOVIN	anticancer drugs paclitaxel-control	-0.0314556050185735	0.143807799240587	6	0.834107975022202	0.858788706167183	NA
sp|CONTAMINANT_P28800|CONTAMINANT_A2AP_BOVIN	anticancer drugs tamoxifen-control	0.469366414332596	0.143807799240587	6	0.0171659448880281	0.0404405386496286	NA
sp|CONTAMINANT_P34955|CONTAMINANT_A1AT_BOVIN	anticancer drugs doxorubicin-anticancer drugs paclitaxel	0.680257940450864	0.116206034508051	6	0.00109729040647526	0.00189629043486755	NA
sp|CONTAMINANT_P34955|CONTAMINANT_A1AT_BOVIN	anticancer drugs doxorubicin-anticancer drugs tamoxifen	0.478017238755649	0.116206034508051	6	0.00626149562499698	0.00924316020832888	NA
sp|CONTAMINANT_P34955|CONTAMINANT_A1AT_BOVIN	anticancer drugs doxorubicin-control	0.746368520558495	0.164340150030882	6	0.00392655602125471	0.0076599290803653	NA
sp|CONTAMINANT_P34955|CONTAMINANT_A1AT_BOVIN	anticancer drugs paclitaxel-anticancer drugs tamoxifen	-0.202240701695215	0.116206034508051	6	0.132443862398767	0.161482254998497	NA
sp|CONTAMINANT_P34955|CONTAMINANT_A1AT_BOVIN	anticancer drugs paclitaxel-control	0.0661105801076306	0.164340150030882	6	0.70141811606883	0.741884545842032	NA
sp|CONTAMINANT_P34955|CONTAMINANT_A1AT_BOVIN	anticancer drugs tamoxifen-control	0.268351281802846	0.164340150030882	6	0.153609230350516	0.232225339375448	NA
sp|CONTAMINANT_P41361|CONTAMINANT_ANT3_BOVIN	anticancer drugs doxorubicin-anticancer drugs paclitaxel	1.88700925467141	0.0465761653531328	6	1.51175766860317e-08	8.39621052088161e-07	NA
sp|CONTAMINANT_P41361|CONTAMINANT_ANT3_BOVIN	anticancer drugs doxorubicin-anticancer drugs tamoxifen	1.666410230655	0.0465761653531328	6	3.17880035262276e-08	1.13386079523469e-06	NA
sp|CONTAMINANT_P41361|CONTAMINANT_ANT3_BOVIN	anticancer drugs doxorubicin-control	1.8164662047593	0.0658686447257323	6	1.50332304111653e-07	7.24058131385221e-06	NA
sp|CONTAMINANT_P41361|CONTAMINANT_ANT3_BOVIN	anticancer drugs paclitaxel-anticancer drugs tamoxifen	-0.220599024016416	0.0465761653531328	6	0.00320360795156883	0.00542789100112606	NA
sp|CONTAMINANT_P41361|CONTAMINANT_ANT3_BOVIN	anticancer drugs paclitaxel-control	-0.0705430499121089	0.0658686447257323	6	0.325362187092685	0.377890006126041	NA
sp|CONTAMINANT_P41361|CONTAMINANT_ANT3_BOVIN	anticancer drugs tamoxifen-control	0.150055974104307	0.0658686447257323	6	0.0629628970766171	0.113527643311794	NA
sp|CONTAMINANT_P50448|CONTAMINANT_F12AI_BOVIN	anticancer drugs doxorubicin-anticancer drugs paclitaxel	0.525951840958949	0.0908536842097125	6	0.00116287032540941	0.00199626853083271	NA
sp|CONTAMINANT_P50448|CONTAMINANT_F12AI_BOVIN	anticancer drugs doxorubicin-anticancer drugs tamoxifen	0.590831490416905	0.0908536842097125	6	0.00062961330921864	0.0011691251276604	NA
sp|CONTAMINANT_P50448|CONTAMINANT_F12AI_BOVIN	anticancer drugs doxorubicin-control	0.400036601586494	0.128486512400938	6	0.0207573186524723	0.0323858238492544	NA
sp|CONTAMINANT_P50448|CONTAMINANT_F12AI_BOVIN	anticancer drugs paclitaxel-anticancer drugs tamoxifen	0.064879649457956	0.0908536842097125	6	0.501980502206101	0.542724639354091	NA
sp|CONTAMINANT_P50448|CONTAMINANT_F12AI_BOVIN	anticancer drugs paclitaxel-control	-0.125915239372455	0.128486512400938	6	0.364938262984447	0.417877594619531	NA
sp|CONTAMINANT_P50448|CONTAMINANT_F12AI_BOVIN	anticancer drugs tamoxifen-control	-0.190794888830411	0.128486512400938	6	0.188098637847128	0.271924858003521	NA
sp|CONTAMINANT_P51965|CONTAMINANT_UB2E1_HUMAN;sp|P51965|UB2E1_HUMAN	anticancer drugs doxorubicin-anticancer drugs paclitaxel	0.176046104974712	0.076988938570841	6	0.0622300677214499	0.0762886579415243	NA
sp|CONTAMINANT_P51965|CONTAMINANT_UB2E1_HUMAN;sp|P51965|UB2E1_HUMAN	anticancer drugs doxorubicin-anticancer drugs tamoxifen	0.0740980990166602	0.076988938570841	6	0.372990785006499	0.404599369153888	NA
sp|CONTAMINANT_P51965|CONTAMINANT_UB2E1_HUMAN;sp|P51965|UB2E1_HUMAN	anticancer drugs doxorubicin-control	0.390768086819472	0.108878801079592	6	0.0115174589576084	0.0194120873099272	NA
sp|CONTAMINANT_P51965|CONTAMINANT_UB2E1_HUMAN;sp|P51965|UB2E1_HUMAN	anticancer drugs paclitaxel-anticancer drugs tamoxifen	-0.101948005958052	0.076988938570841	6	0.233646886512058	0.271034740226573	NA
sp|CONTAMINANT_P51965|CONTAMINANT_UB2E1_HUMAN;sp|P51965|UB2E1_HUMAN	anticancer drugs paclitaxel-control	0.214721981844759	0.108878801079592	6	0.0960675952194004	0.129339268674256	NA
sp|CONTAMINANT_P51965|CONTAMINANT_UB2E1_HUMAN;sp|P51965|UB2E1_HUMAN	anticancer drugs tamoxifen-control	0.316669987802811	0.108878801079592	6	0.0270345033603304	0.0576172852867042	NA
sp|CONTAMINANT_P55957|CONTAMINANT_BID_HUMAN;sp|P55957|BID_HUMAN	anticancer drugs doxorubicin-anticancer drugs paclitaxel	-0.261636883100762	0.0802568004038075	6	0.0172488810136899	0.0234786381353515	NA
sp|CONTAMINANT_P55957|CONTAMINANT_BID_HUMAN;sp|P55957|BID_HUMAN	anticancer drugs doxorubicin-anticancer drugs tamoxifen	0.0636610805665517	0.0802568004038075	6	0.457862196783968	0.490607746051197	NA
sp|CONTAMINANT_P55957|CONTAMINANT_BID_HUMAN;sp|P55957|BID_HUMAN	anticancer drugs doxorubicin-control	0.346985909476458	0.113500255603735	6	0.022306720606111	0.0344751256648108	NA
sp|CONTAMINANT_P55957|CONTAMINANT_BID_HUMAN;sp|P55957|BID_HUMAN	anticancer drugs paclitaxel-anticancer drugs tamoxifen	0.325297963667314	0.0802568004038075	6	0.00670171992505915	0.0105800300668758	NA
sp|CONTAMINANT_P55957|CONTAMINANT_BID_HUMAN;sp|P55957|BID_HUMAN	anticancer drugs paclitaxel-control	0.60862279257722	0.113500255603735	6	0.00172434142911694	0.00409927793731788	NA
sp|CONTAMINANT_P55957|CONTAMINANT_BID_HUMAN;sp|P55957|BID_HUMAN	anticancer drugs tamoxifen-control	0.283324828909906	0.113500255603735	6	0.0467650216283066	0.0893482315959915	NA
sp|CONTAMINANT_P61626|CONTAMINANT_LYSC_HUMAN;sp|P61626|LYSC_HUMAN	anticancer drugs doxorubicin-anticancer drugs paclitaxel	-0.0380370181028285	0.65474005246598	6	0.955559563347119	0.959838020211404	NA
sp|CONTAMINANT_P61626|CONTAMINANT_LYSC_HUMAN;sp|P61626|LYSC_HUMAN	anticancer drugs doxorubicin-anticancer drugs tamoxifen	-0.797175083387437	0.65474005246598	6	0.269104178513407	0.298479458993858	NA
sp|CONTAMINANT_P61626|CONTAMINANT_LYSC_HUMAN;sp|P61626|LYSC_HUMAN	anticancer drugs doxorubicin-control	0.191853657870583	0.925942262026261	6	0.842708148958884	0.864511067373584	NA
sp|CONTAMINANT_P61626|CONTAMINANT_LYSC_HUMAN;sp|P61626|LYSC_HUMAN	anticancer drugs paclitaxel-anticancer drugs tamoxifen	-0.759138065284608	0.65474005246598	6	0.290324511206639	0.330531044075401	NA
sp|CONTAMINANT_P61626|CONTAMINANT_LYSC_HUMAN;sp|P61626|LYSC_HUMAN	anticancer drugs paclitaxel-control	0.229890675973411	0.925942262026261	6	0.8121988109313	0.839781062848919	NA
sp|CONTAMINANT_P61626|CONTAMINANT_LYSC_HUMAN;sp|P61626|LYSC_HUMAN	anticancer drugs tamoxifen-control	0.989028741258019	0.925942262026261	6	0.326539728462782	0.420696869449179	NA
sp|CONTAMINANT_P61769|CONTAMINANT_B2MG_HUMAN;sp|P61769|B2MG_HUMAN	anticancer drugs doxorubicin-anticancer drugs paclitaxel	-2.27404038151107	0.126091898020975	6	1.86979720935407e-06	1.06054698667621e-05	NA
sp|CONTAMINANT_P61769|CONTAMINANT_B2MG_HUMAN;sp|P61769|B2MG_HUMAN	anticancer drugs doxorubicin-anticancer drugs tamoxifen	-0.983726590542288	0.126091898020975	6	0.000233815404055441	0.000491196727346633	NA
sp|CONTAMINANT_P61769|CONTAMINANT_B2MG_HUMAN;sp|P61769|B2MG_HUMAN	anticancer drugs doxorubicin-control	-2.19059250717199	0.178320872286628	6	1.77287261388291e-05	0.000104665782779444	NA
sp|CONTAMINANT_P61769|CONTAMINANT_B2MG_HUMAN;sp|P61769|B2MG_HUMAN	anticancer drugs paclitaxel-anticancer drugs tamoxifen	1.29031379096878	0.126091898020975	6	5.07800157477968e-05	0.000157132353629752	NA
sp|CONTAMINANT_P61769|CONTAMINANT_B2MG_HUMAN;sp|P61769|B2MG_HUMAN	anticancer drugs paclitaxel-control	0.0834478743390763	0.178320872286629	6	0.656325091705435	0.701149299096345	NA
sp|CONTAMINANT_P61769|CONTAMINANT_B2MG_HUMAN;sp|P61769|B2MG_HUMAN	anticancer drugs tamoxifen-control	-1.2068659166297	0.178320872286628	6	0.000508177628273958	0.00306814042566253	NA
sp|CONTAMINANT_P62937|CONTAMINANT_PPIA_HUMAN;sp|P62937|PPIA_HUMAN	anticancer drugs doxorubicin-anticancer drugs paclitaxel	-0.943672886994109	0.0583544229260131	6	3.55590283211799e-06	1.68015238473264e-05	NA
sp|CONTAMINANT_P62937|CONTAMINANT_PPIA_HUMAN;sp|P62937|PPIA_HUMAN	anticancer drugs doxorubicin-anticancer drugs tamoxifen	-0.371760187451568	0.0583544229260131	6	0.000702607958456067	0.00128535039610257	NA
sp|CONTAMINANT_P62937|CONTAMINANT_PPIA_HUMAN;sp|P62937|PPIA_HUMAN	anticancer drugs doxorubicin-control	-0.0564188391145846	0.0825256163264233	6	0.519709076671634	0.568744528706762	NA
sp|CONTAMINANT_P62937|CONTAMINANT_PPIA_HUMAN;sp|P62937|PPIA_HUMAN	anticancer drugs paclitaxel-anticancer drugs tamoxifen	0.571912699542541	0.0583544229260131	6	6.4958967601349e-05	0.000191750415097473	NA
sp|CONTAMINANT_P62937|CONTAMINANT_PPIA_HUMAN;sp|P62937|PPIA_HUMAN	anticancer drugs paclitaxel-control	0.887254047879525	0.0825256163264233	6	3.82666482665577e-05	0.000226229664682666	NA
sp|CONTAMINANT_P62937|CONTAMINANT_PPIA_HUMAN;sp|P62937|PPIA_HUMAN	anticancer drugs tamoxifen-control	0.315341348336984	0.0825256163264233	6	0.00874913584939173	0.0240586809806182	NA
sp|CONTAMINANT_P62979|CONTAMINANT_RS27A_HUMAN;sp|P62979|RS27A_HUMAN	anticancer drugs doxorubicin-anticancer drugs paclitaxel	0.114514717949726	0.0436592523680692	6	0.0394316940289497	0.0500901790488446	NA
sp|CONTAMINANT_P62979|CONTAMINANT_RS27A_HUMAN;sp|P62979|RS27A_HUMAN	anticancer drugs doxorubicin-anticancer drugs tamoxifen	-0.0333255666761296	0.0436592523680692	6	0.474211775638849	0.506788941622312	NA
sp|CONTAMINANT_P62979|CONTAMINANT_RS27A_HUMAN;sp|P62979|RS27A_HUMAN	anticancer drugs doxorubicin-control	-0.188484777475027	0.0617435068219932	6	0.0224338860961166	0.0346528137288266	NA
sp|CONTAMINANT_P62979|CONTAMINANT_RS27A_HUMAN;sp|P62979|RS27A_HUMAN	anticancer drugs paclitaxel-anticancer drugs tamoxifen	-0.147840284625855	0.0436592523680692	6	0.0147440144610567	0.0216659858511685	NA
sp|CONTAMINANT_P62979|CONTAMINANT_RS27A_HUMAN;sp|P62979|RS27A_HUMAN	anticancer drugs paclitaxel-control	-0.302999495424753	0.0617435068219932	6	0.002690758014262	0.00591966763137641	NA
sp|CONTAMINANT_P62979|CONTAMINANT_RS27A_HUMAN;sp|P62979|RS27A_HUMAN	anticancer drugs tamoxifen-control	-0.155159210798897	0.0617435068219932	6	0.0457196894729873	0.0878000030257958	NA
sp|CONTAMINANT_P63165|CONTAMINANT_SUMO1_HUMAN;sp|P63165|SUMO1_HUMAN	anticancer drugs doxorubicin-anticancer drugs paclitaxel	0.652218913599516	0.0647862802851701	6	5.5747561355281e-05	0.000146681469306719	NA
sp|CONTAMINANT_P63165|CONTAMINANT_SUMO1_HUMAN;sp|P63165|SUMO1_HUMAN	anticancer drugs doxorubicin-anticancer drugs tamoxifen	0.0310303136641761	0.0647862802851701	6	0.648919763823868	0.677282197183946	NA
sp|CONTAMINANT_P63165|CONTAMINANT_SUMO1_HUMAN;sp|P63165|SUMO1_HUMAN	anticancer drugs doxorubicin-control	0.424382219141408	0.0916216362349923	6	0.00357059392665721	0.00704450664770949	NA
sp|CONTAMINANT_P63165|CONTAMINANT_SUMO1_HUMAN;sp|P63165|SUMO1_HUMAN	anticancer drugs paclitaxel-anticancer drugs tamoxifen	-0.62118859993534	0.0647862802851701	6	7.35748146031223e-05	0.000212043710105347	NA
sp|CONTAMINANT_P63165|CONTAMINANT_SUMO1_HUMAN;sp|P63165|SUMO1_HUMAN	anticancer drugs paclitaxel-control	-0.227836694458108	0.0916216362349923	6	0.047372618386628	0.0691526663948637	NA
sp|CONTAMINANT_P63165|CONTAMINANT_SUMO1_HUMAN;sp|P63165|SUMO1_HUMAN	anticancer drugs tamoxifen-control	0.393351905477232	0.0916216362349923	6	0.00513072537161974	0.0162358700048472	NA
sp|CONTAMINANT_P81644|CONTAMINANT_APOA2_BOVIN	anticancer drugs doxorubicin-anticancer drugs paclitaxel	0.845493358227766	0.128513697726441	6	0.00059169895546295	0.00110522208486452	NA
sp|CONTAMINANT_P81644|CONTAMINANT_APOA2_BOVIN	anticancer drugs doxorubicin-anticancer drugs tamoxifen	1.05889700122089	0.128513697726441	6	0.000172674629102417	0.000378030614560376	NA
sp|CONTAMINANT_P81644|CONTAMINANT_APOA2_BOVIN	anticancer drugs doxorubicin-control	1.12752936360908	0.181745814275449	6	0.000808839785666583	0.00200097480348451	NA
sp|CONTAMINANT_P81644|CONTAMINANT_APOA2_BOVIN	anticancer drugs paclitaxel-anticancer drugs tamoxifen	0.21340364299312	0.128513697726441	6	0.147870554627854	0.178580036577767	NA
sp|CONTAMINANT_P81644|CONTAMINANT_APOA2_BOVIN	anticancer drugs paclitaxel-control	0.282036005381316	0.181745814275449	6	0.171691087248897	0.215816354880102	NA
sp|CONTAMINANT_P81644|CONTAMINANT_APOA2_BOVIN	anticancer drugs tamoxifen-control	0.0686323623881964	0.181745814275449	6	0.718704354360707	0.780901685052896	NA
sp|CONTAMINANT_P99999|CONTAMINANT_CYC_HUMAN;sp|P99999|CYC_HUMAN	anticancer drugs doxorubicin-anticancer drugs paclitaxel	0.423370524939318	0.0338390752758086	6	1.59437152941457e-05	5.29613335367791e-05	NA
sp|CONTAMINANT_P99999|CONTAMINANT_CYC_HUMAN;sp|P99999|CYC_HUMAN	anticancer drugs doxorubicin-anticancer drugs tamoxifen	0.210013391441185	0.0338390752758086	6	0.000807215358742253	0.00145517253822747	NA
sp|CONTAMINANT_P99999|CONTAMINANT_CYC_HUMAN;sp|P99999|CYC_HUMAN	anticancer drugs doxorubicin-control	0.1306233475785	0.0478556791932126	6	0.0342074963965472	0.0501839454105257	NA
sp|CONTAMINANT_P99999|CONTAMINANT_CYC_HUMAN;sp|P99999|CYC_HUMAN	anticancer drugs paclitaxel-anticancer drugs tamoxifen	-0.213357133498133	0.0338390752758086	6	0.000742393332812005	0.00150045120014754	NA
sp|CONTAMINANT_P99999|CONTAMINANT_CYC_HUMAN;sp|P99999|CYC_HUMAN	anticancer drugs paclitaxel-control	-0.292747177360817	0.0478556791932126	6	0.000871156946651232	0.00236065256522624	NA
sp|CONTAMINANT_P99999|CONTAMINANT_CYC_HUMAN;sp|P99999|CYC_HUMAN	anticancer drugs tamoxifen-control	-0.0793900438626842	0.0478556791932126	6	0.148197859812947	0.225685379582953	NA
sp|CONTAMINANT_Q03247|CONTAMINANT_APOE_BOVIN	anticancer drugs doxorubicin-anticancer drugs paclitaxel	1.33334743729457	0.0596283107808001	6	5.23309133968167e-07	4.54298408052813e-06	NA
sp|CONTAMINANT_Q03247|CONTAMINANT_APOE_BOVIN	anticancer drugs doxorubicin-anticancer drugs tamoxifen	0.807063040165463	0.0596283107808001	6	1.00883306100778e-05	3.75395104543487e-05	NA
sp|CONTAMINANT_Q03247|CONTAMINANT_APOE_BOVIN	anticancer drugs doxorubicin-control	0.935618956915039	0.0843271658076053	6	3.19322065470016e-05	0.000157977665937043	NA
sp|CONTAMINANT_Q03247|CONTAMINANT_APOE_BOVIN	anticancer drugs paclitaxel-anticancer drugs tamoxifen	-0.526284397129102	0.0596283107808001	6	0.000117497143371248	0.000310689561798973	NA
sp|CONTAMINANT_Q03247|CONTAMINANT_APOE_BOVIN	anticancer drugs paclitaxel-control	-0.397728480379527	0.0843271658076053	6	0.00326984551217077	0.00693246281801936	NA
sp|CONTAMINANT_Q03247|CONTAMINANT_APOE_BOVIN	anticancer drugs tamoxifen-control	0.128555916749576	0.0843271658076053	6	0.178226115346169	0.260837361944393	NA
sp|CONTAMINANT_Q04695|CONTAMINANT_K1C17_HUMAN;sp|Q04695|K1C17_HUMAN	anticancer drugs doxorubicin-anticancer drugs paclitaxel	-0.355415987998889	0.0442290887530327	6	0.000198484094241275	0.000424611519048149	NA
sp|CONTAMINANT_Q04695|CONTAMINANT_K1C17_HUMAN;sp|Q04695|K1C17_HUMAN	anticancer drugs doxorubicin-anticancer drugs tamoxifen	0.769854493112212	0.0442290887530327	6	2.30535667337313e-06	1.26386917302289e-05	NA
sp|CONTAMINANT_Q04695|CONTAMINANT_K1C17_HUMAN;sp|Q04695|K1C17_HUMAN	anticancer drugs doxorubicin-control	-0.463296815640144	0.0625493771659422	6	0.000311179149548217	0.00091067705111519	NA
sp|CONTAMINANT_Q04695|CONTAMINANT_K1C17_HUMAN;sp|Q04695|K1C17_HUMAN	anticancer drugs paclitaxel-anticancer drugs tamoxifen	1.1252704811111	0.0442290887530327	6	2.4293509327524e-07	4.30565835794474e-06	NA
sp|CONTAMINANT_Q04695|CONTAMINANT_K1C17_HUMAN;sp|Q04695|K1C17_HUMAN	anticancer drugs paclitaxel-control	-0.107880827641256	0.0625493771659422	6	0.135336884636447	0.174846864689803	NA
sp|CONTAMINANT_Q04695|CONTAMINANT_K1C17_HUMAN;sp|Q04695|K1C17_HUMAN	anticancer drugs tamoxifen-control	-1.23315130875236	0.0625493771659422	6	1.10427186295416e-06	9.45818818439551e-05	NA
sp|CONTAMINANT_Q05443|CONTAMINANT_LUM_BOVIN	anticancer drugs doxorubicin-anticancer drugs paclitaxel	0.877795510884818	0.104953335256654	6	0.0001588574692129	0.000350118905129259	NA
sp|CONTAMINANT_Q05443|CONTAMINANT_LUM_BOVIN	anticancer drugs doxorubicin-anticancer drugs tamoxifen	0.574274543078824	0.104953335256654	6	0.00155541984993875	0.0026035311615336	NA
sp|CONTAMINANT_Q05443|CONTAMINANT_LUM_BOVIN	anticancer drugs doxorubicin-control	0.787402716716809	0.14842643013625	6	0.00182108421427368	0.00394629967633024	NA
sp|CONTAMINANT_Q05443|CONTAMINANT_LUM_BOVIN	anticancer drugs paclitaxel-anticancer drugs tamoxifen	-0.303520967805994	0.104953335256654	6	0.0276227369531934	0.038484038654351	NA
sp|CONTAMINANT_Q05443|CONTAMINANT_LUM_BOVIN	anticancer drugs paclitaxel-control	-0.0903927941680092	0.14842643013625	6	0.56485021021165	0.614359280690778	NA
sp|CONTAMINANT_Q05443|CONTAMINANT_LUM_BOVIN	anticancer drugs tamoxifen-control	0.213128173637985	0.14842643013625	6	0.201042259336968	0.285981188194169	NA
sp|CONTAMINANT_Q06830|CONTAMINANT_PRDX1_HUMAN;sp|Q06830|PRDX1_HUMAN	anticancer drugs doxorubicin-anticancer drugs paclitaxel	-0.541015331862495	0.0493582405672722	6	3.42462680240584e-05	9.78382824748987e-05	NA
sp|CONTAMINANT_Q06830|CONTAMINANT_PRDX1_HUMAN;sp|Q06830|PRDX1_HUMAN	anticancer drugs doxorubicin-anticancer drugs tamoxifen	0.366725754179924	0.0493582405672722	6	0.000305938559889313	0.000621722579989605	NA
sp|CONTAMINANT_Q06830|CONTAMINANT_PRDX1_HUMAN;sp|Q06830|PRDX1_HUMAN	anticancer drugs doxorubicin-control	0.121849884241853	0.0698030932251102	6	0.131484086393215	0.167298781567487	NA
sp|CONTAMINANT_Q06830|CONTAMINANT_PRDX1_HUMAN;sp|Q06830|PRDX1_HUMAN	anticancer drugs paclitaxel-anticancer drugs tamoxifen	0.907741086042419	0.0493582405672722	6	1.66586203540802e-06	1.33203676245714e-05	NA
sp|CONTAMINANT_Q06830|CONTAMINANT_PRDX1_HUMAN;sp|Q06830|PRDX1_HUMAN	anticancer drugs paclitaxel-control	0.662865216104348	0.0698030932251102	6	7.77152584252023e-05	0.000370538354627992	NA
sp|CONTAMINANT_Q06830|CONTAMINANT_PRDX1_HUMAN;sp|Q06830|PRDX1_HUMAN	anticancer drugs tamoxifen-control	-0.244875869938072	0.0698030932251102	6	0.0127007684965535	0.0320716976993834	NA
sp|CONTAMINANT_Q15843|CONTAMINANT_NEDD8_HUMAN;sp|Q15843|NEDD8_HUMAN	anticancer drugs doxorubicin-anticancer drugs paclitaxel	-0.284093561288206	0.044872399389122	6	0.000726286934830475	0.00132299062380979	NA
sp|CONTAMINANT_Q15843|CONTAMINANT_NEDD8_HUMAN;sp|Q15843|NEDD8_HUMAN	anticancer drugs doxorubicin-anticancer drugs tamoxifen	0.85026370631485	0.044872399389122	6	1.39624058700999e-06	8.9901442630364e-06	NA
sp|CONTAMINANT_Q15843|CONTAMINANT_NEDD8_HUMAN;sp|Q15843|NEDD8_HUMAN	anticancer drugs doxorubicin-control	0.322252431316439	0.0634591557923186	6	0.00226976973607881	0.00476595738918027	NA
sp|CONTAMINANT_Q15843|CONTAMINANT_NEDD8_HUMAN;sp|Q15843|NEDD8_HUMAN	anticancer drugs paclitaxel-anticancer drugs tamoxifen	1.13435726760306	0.044872399389122	6	2.52362964492588e-07	4.39060055571289e-06	NA
sp|CONTAMINANT_Q15843|CONTAMINANT_NEDD8_HUMAN;sp|Q15843|NEDD8_HUMAN	anticancer drugs paclitaxel-control	0.606345992604645	0.0634591557923186	6	7.50455638630087e-05	0.000360633276173703	NA
sp|CONTAMINANT_Q15843|CONTAMINANT_NEDD8_HUMAN;sp|Q15843|NEDD8_HUMAN	anticancer drugs tamoxifen-control	-0.52801127499841	0.0634591557923185	6	0.000163515163112937	0.00140947094594316	NA
sp|CONTAMINANT_Q28065|CONTAMINANT_C4BPA_BOVIN	anticancer drugs doxorubicin-anticancer drugs paclitaxel	1.13511146769129	0.0669265042845204	6	2.68609629678943e-06	1.35737824126437e-05	NA
sp|CONTAMINANT_Q28065|CONTAMINANT_C4BPA_BOVIN	anticancer drugs doxorubicin-anticancer drugs tamoxifen	0.626013472935798	0.0669265042845204	6	8.46665642914602e-05	0.000208126430387745	NA
sp|CONTAMINANT_Q28065|CONTAMINANT_C4BPA_BOVIN	anticancer drugs doxorubicin-control	1.3706606877254	0.0946483700413898	6	6.79568627662596e-06	5.49130099604135e-05	NA
sp|CONTAMINANT_Q28065|CONTAMINANT_C4BPA_BOVIN	anticancer drugs paclitaxel-anticancer drugs tamoxifen	-0.509097994755493	0.0669265042845204	6	0.000268824511667741	0.000626326581570782	NA
sp|CONTAMINANT_Q28065|CONTAMINANT_C4BPA_BOVIN	anticancer drugs paclitaxel-control	0.23554922003411	0.0946483700413898	6	0.0472467843013265	0.0690044262752799	NA
sp|CONTAMINANT_Q28065|CONTAMINANT_C4BPA_BOVIN	anticancer drugs tamoxifen-control	0.744647214789604	0.0946483700413898	6	0.000223193950455713	0.00175755805938485	NA
sp|CONTAMINANT_Q28085|CONTAMINANT_CFAH_BOVIN	anticancer drugs doxorubicin-anticancer drugs paclitaxel	0.372381862639414	0.0943120874948697	6	0.00755148266221026	0.0109223599754568	NA
sp|CONTAMINANT_Q28085|CONTAMINANT_CFAH_BOVIN	anticancer drugs doxorubicin-anticancer drugs tamoxifen	0.362087699741227	0.0943120874948697	6	0.00856639308476076	0.0123047179524154	NA
sp|CONTAMINANT_Q28085|CONTAMINANT_CFAH_BOVIN	anticancer drugs doxorubicin-control	0.423986313992623	0.133377433230963	6	0.0191037363070661	0.0300700428393166	NA
sp|CONTAMINANT_Q28085|CONTAMINANT_CFAH_BOVIN	anticancer drugs paclitaxel-anticancer drugs tamoxifen	-0.0102941628981878	0.0943120874948697	6	0.916642479683089	0.926422897367911	NA
sp|CONTAMINANT_Q28085|CONTAMINANT_CFAH_BOVIN	anticancer drugs paclitaxel-control	0.0516044513532083	0.133377433230963	6	0.712176639518728	0.750748837875251	NA
sp|CONTAMINANT_Q28085|CONTAMINANT_CFAH_BOVIN	anticancer drugs tamoxifen-control	0.0618986142513961	0.133377433230963	6	0.658946605574936	0.730306787899939	NA
sp|CONTAMINANT_Q28107|CONTAMINANT_FA5_BOVIN	anticancer drugs doxorubicin-anticancer drugs paclitaxel	1.34157025345598	0.0398329490884166	6	4.56103532740255e-08	1.26242942097749e-06	NA
sp|CONTAMINANT_Q28107|CONTAMINANT_FA5_BOVIN	anticancer drugs doxorubicin-anticancer drugs tamoxifen	0.582637779626874	0.0398329490884166	6	6.40951428262751e-06	2.66541996387315e-05	NA
sp|CONTAMINANT_Q28107|CONTAMINANT_FA5_BOVIN	anticancer drugs doxorubicin-control	1.07758265119061	0.0563322968301558	6	1.32007870405289e-06	2.06111189598002e-05	NA
sp|CONTAMINANT_Q28107|CONTAMINANT_FA5_BOVIN	anticancer drugs paclitaxel-anticancer drugs tamoxifen	-0.758932473829102	0.0398329490884166	6	1.35159692863899e-06	1.16387513299468e-05	NA
sp|CONTAMINANT_Q28107|CONTAMINANT_FA5_BOVIN	anticancer drugs paclitaxel-control	-0.263987602265363	0.0563322968301559	6	0.00337392796392936	0.00712125176838272	NA
sp|CONTAMINANT_Q28107|CONTAMINANT_FA5_BOVIN	anticancer drugs tamoxifen-control	0.494944871563739	0.0563322968301558	6	0.000120530065194078	0.00115711577227423	NA
sp|CONTAMINANT_Q29RQ1|CONTAMINANT_CO7_BOVIN	anticancer drugs doxorubicin-anticancer drugs paclitaxel	-2.26615054428002	0.0759168234781445	6	9.37449714863121e-08	1.72608181840348e-06	NA
sp|CONTAMINANT_Q29RQ1|CONTAMINANT_CO7_BOVIN	anticancer drugs doxorubicin-anticancer drugs tamoxifen	-0.0140002605652144	0.0759168234781445	6	0.859762482876499	0.873487621428521	NA
sp|CONTAMINANT_Q29RQ1|CONTAMINANT_CO7_BOVIN	anticancer drugs doxorubicin-control	-0.0768553725092175	0.107362601375076	6	0.500981632667655	0.550086092026244	NA
sp|CONTAMINANT_Q29RQ1|CONTAMINANT_CO7_BOVIN	anticancer drugs paclitaxel-anticancer drugs tamoxifen	2.2521502837148	0.0759168234781445	6	9.72749942833941e-08	2.91010936260218e-06	NA
sp|CONTAMINANT_Q29RQ1|CONTAMINANT_CO7_BOVIN	anticancer drugs paclitaxel-control	2.1892951717708	0.107362601375076	6	9.04192233637586e-07	2.77307632033875e-05	NA
sp|CONTAMINANT_Q29RQ1|CONTAMINANT_CO7_BOVIN	anticancer drugs tamoxifen-control	-0.0628551119440031	0.107362601375076	6	0.57958439296182	0.662769295276111	NA
sp|CONTAMINANT_Q2KIS7|CONTAMINANT_TETN_BOVIN	anticancer drugs doxorubicin-anticancer drugs paclitaxel	0.207013873724608	0.158903957332023	6	0.240419926323688	0.268202036817703	NA
sp|CONTAMINANT_Q2KIS7|CONTAMINANT_TETN_BOVIN	anticancer drugs doxorubicin-anticancer drugs tamoxifen	0.28379868511751	0.158903957332023	6	0.124343671072211	0.145209561080904	NA
sp|CONTAMINANT_Q2KIS7|CONTAMINANT_TETN_BOVIN	anticancer drugs doxorubicin-control	0.236058927906262	0.224724131573702	6	0.333972408788525	0.384574563964675	NA
sp|CONTAMINANT_Q2KIS7|CONTAMINANT_TETN_BOVIN	anticancer drugs paclitaxel-anticancer drugs tamoxifen	0.0767848113929027	0.158903957332023	6	0.64606953572599	0.679800393984703	NA
sp|CONTAMINANT_Q2KIS7|CONTAMINANT_TETN_BOVIN	anticancer drugs paclitaxel-control	0.029045054181654	0.224724131573702	6	0.901385571299402	0.915921584092368	NA
sp|CONTAMINANT_Q2KIS7|CONTAMINANT_TETN_BOVIN	anticancer drugs tamoxifen-control	-0.0477397572112487	0.224724131573702	6	0.838799285149525	0.878364317147733	NA
sp|CONTAMINANT_Q2UVX4|CONTAMINANT_CO3_BOVIN	anticancer drugs doxorubicin-anticancer drugs paclitaxel	0.0764949362161933	0.0528152464839618	6	0.197684176054663	0.223301656402014	NA
sp|CONTAMINANT_Q2UVX4|CONTAMINANT_CO3_BOVIN	anticancer drugs doxorubicin-anticancer drugs tamoxifen	0.412650359529626	0.0528152464839618	6	0.000231930983154696	0.000487598429443596	NA
sp|CONTAMINANT_Q2UVX4|CONTAMINANT_CO3_BOVIN	anticancer drugs doxorubicin-control	0.483507998709493	0.0746920378776967	6	0.000645231350509281	0.00165431496634334	NA
sp|CONTAMINANT_Q2UVX4|CONTAMINANT_CO3_BOVIN	anticancer drugs paclitaxel-anticancer drugs tamoxifen	0.336155423313433	0.0528152464839618	6	0.000706131408931986	0.00143738544917507	NA
sp|CONTAMINANT_Q2UVX4|CONTAMINANT_CO3_BOVIN	anticancer drugs paclitaxel-control	0.407013062493299	0.0746920378776967	6	0.00158855520850999	0.00382446573073926	NA
sp|CONTAMINANT_Q2UVX4|CONTAMINANT_CO3_BOVIN	anticancer drugs tamoxifen-control	0.0708576391798667	0.0746920378776967	6	0.37941889860679	0.475415034347388	NA
sp|CONTAMINANT_Q3MHN2|CONTAMINANT_CO9_BOVIN	anticancer drugs doxorubicin-anticancer drugs paclitaxel	-2.47096734520824	0.0504881513709148	6	4.87962392143162e-09	6.30284756518251e-07	NA
sp|CONTAMINANT_Q3MHN2|CONTAMINANT_CO9_BOVIN	anticancer drugs doxorubicin-anticancer drugs tamoxifen	-0.0841738665140722	0.0504881513709148	6	0.146521729157273	0.169369185229254	NA
sp|CONTAMINANT_Q3MHN2|CONTAMINANT_CO9_BOVIN	anticancer drugs doxorubicin-control	-0.0371784282266608	0.0714010284078936	6	0.621225578799236	0.663985463799333	NA
sp|CONTAMINANT_Q3MHN2|CONTAMINANT_CO9_BOVIN	anticancer drugs paclitaxel-anticancer drugs tamoxifen	2.38679347869417	0.0504881513709148	6	6.00474927489303e-09	1.18865510492709e-06	NA
sp|CONTAMINANT_Q3MHN2|CONTAMINANT_CO9_BOVIN	anticancer drugs paclitaxel-control	2.43378891698158	0.0714010284078936	6	4.24581143524791e-08	1.20651808284961e-05	NA
sp|CONTAMINANT_Q3MHN2|CONTAMINANT_CO9_BOVIN	anticancer drugs tamoxifen-control	0.0469954382874114	0.0714010284078936	6	0.534839830447461	0.623408155738076	NA
sp|CONTAMINANT_Q3MHN5|CONTAMINANT_VTDB_BOVIN	anticancer drugs doxorubicin-anticancer drugs paclitaxel	0.442558984914339	0.114843241401061	6	0.0084247452813453	0.0120809005085734	NA
sp|CONTAMINANT_Q3MHN5|CONTAMINANT_VTDB_BOVIN	anticancer drugs doxorubicin-anticancer drugs tamoxifen	0.489847869877606	0.114843241401061	6	0.0052899695730978	0.00793402368238191	NA
sp|CONTAMINANT_Q3MHN5|CONTAMINANT_VTDB_BOVIN	anticancer drugs doxorubicin-control	0.516091872525522	0.162412869536267	6	0.0191325617322112	0.0301042984066262	NA
sp|CONTAMINANT_Q3MHN5|CONTAMINANT_VTDB_BOVIN	anticancer drugs paclitaxel-anticancer drugs tamoxifen	0.0472888849632675	0.114843241401061	6	0.694814350508604	0.724295957212747	NA
sp|CONTAMINANT_Q3MHN5|CONTAMINANT_VTDB_BOVIN	anticancer drugs paclitaxel-control	0.0735328876111831	0.162412869536267	6	0.666637053121827	0.710473918972819	NA
sp|CONTAMINANT_Q3MHN5|CONTAMINANT_VTDB_BOVIN	anticancer drugs tamoxifen-control	0.0262440026479156	0.162412869536267	6	0.876934121020136	0.908588160147868	NA
sp|CONTAMINANT_Q3SZ57|CONTAMINANT_FETA_BOVIN	anticancer drugs doxorubicin-anticancer drugs paclitaxel	0.507458181643199	0.112039187012987	6	0.00397814306076767	0.00606793157864456	NA
sp|CONTAMINANT_Q3SZ57|CONTAMINANT_FETA_BOVIN	anticancer drugs doxorubicin-anticancer drugs tamoxifen	0.39758086923615	0.112039187012987	6	0.0120926769730614	0.0168392798424286	NA
sp|CONTAMINANT_Q3SZ57|CONTAMINANT_FETA_BOVIN	anticancer drugs doxorubicin-control	0.446998276643223	0.158447337791022	6	0.0303096496549055	0.0451257008920834	NA
sp|CONTAMINANT_Q3SZ57|CONTAMINANT_FETA_BOVIN	anticancer drugs paclitaxel-anticancer drugs tamoxifen	-0.109877312407049	0.112039187012987	6	0.364612286556139	0.406848133886267	NA
sp|CONTAMINANT_Q3SZ57|CONTAMINANT_FETA_BOVIN	anticancer drugs paclitaxel-control	-0.0604599049999767	0.158447337791022	6	0.715922483075685	0.753769132492972	NA
sp|CONTAMINANT_Q3SZ57|CONTAMINANT_FETA_BOVIN	anticancer drugs tamoxifen-control	0.0494174074070727	0.158447337791022	6	0.765681223476902	0.82014719226858	NA
sp|CONTAMINANT_Q3SZR3|CONTAMINANT_A1AG_BOVIN	anticancer drugs doxorubicin-anticancer drugs paclitaxel	0.391389434517132	0.162641630262892	6	0.052828444726432	0.0656313744233216	NA
sp|CONTAMINANT_Q3SZR3|CONTAMINANT_A1AG_BOVIN	anticancer drugs doxorubicin-anticancer drugs tamoxifen	0.379956291937666	0.162641630262892	6	0.0581488467230448	0.0713264630667564	NA
sp|CONTAMINANT_Q3SZR3|CONTAMINANT_A1AG_BOVIN	anticancer drugs doxorubicin-control	0.470558047334778	0.230009999324253	6	0.0867430916505427	0.115454310120355	NA
sp|CONTAMINANT_Q3SZR3|CONTAMINANT_A1AG_BOVIN	anticancer drugs paclitaxel-anticancer drugs tamoxifen	-0.0114331425794666	0.162641630262892	6	0.946242073210871	0.95317424957139	NA
sp|CONTAMINANT_Q3SZR3|CONTAMINANT_A1AG_BOVIN	anticancer drugs paclitaxel-control	0.0791686128176457	0.230009999324253	6	0.74244113713362	0.777938875868253	NA
sp|CONTAMINANT_Q3SZR3|CONTAMINANT_A1AG_BOVIN	anticancer drugs tamoxifen-control	0.0906017553971123	0.230009999324253	6	0.707270084680341	0.771624964410022	NA
sp|CONTAMINANT_Q3Y5Z3|CONTAMINANT_ADIPO_BOVIN	anticancer drugs doxorubicin-anticancer drugs paclitaxel	0.502482637907462	0.0585039820676502	6	0.000136916597301842	0.000309523731635694	NA
sp|CONTAMINANT_Q3Y5Z3|CONTAMINANT_ADIPO_BOVIN	anticancer drugs doxorubicin-anticancer drugs tamoxifen	0.39798125097677	0.0585039820676502	6	0.000494358096060678	0.000944086641782544	NA
sp|CONTAMINANT_Q3Y5Z3|CONTAMINANT_ADIPO_BOVIN	anticancer drugs doxorubicin-control	0.251420318474671	0.0827371248929033	6	0.0228385089243902	0.0352076471212345	NA
sp|CONTAMINANT_Q3Y5Z3|CONTAMINANT_ADIPO_BOVIN	anticancer drugs paclitaxel-anticancer drugs tamoxifen	-0.104501386930692	0.0585039820676502	6	0.124300519253423	0.152403556254196	NA
sp|CONTAMINANT_Q3Y5Z3|CONTAMINANT_ADIPO_BOVIN	anticancer drugs paclitaxel-control	-0.251062319432791	0.0827371248929033	6	0.0229658824292554	0.0370242336818082	NA
sp|CONTAMINANT_Q3Y5Z3|CONTAMINANT_ADIPO_BOVIN	anticancer drugs tamoxifen-control	-0.146560932502099	0.0827371248929033	6	0.126877110349956	0.198245484921806	NA
sp|CONTAMINANT_Q3ZBD7|CONTAMINANT_G6PI_BOVIN	anticancer drugs doxorubicin-anticancer drugs paclitaxel	-2.01845229984128	0.163804899771488	6	1.74161171204445e-05	5.70389544570841e-05	NA
sp|CONTAMINANT_Q3ZBD7|CONTAMINANT_G6PI_BOVIN	anticancer drugs doxorubicin-anticancer drugs tamoxifen	-1.35054640903015	0.163804899771488	6	0.000172059007957468	0.000376876424161721	NA
sp|CONTAMINANT_Q3ZBD7|CONTAMINANT_G6PI_BOVIN	anticancer drugs doxorubicin-control	-0.659179777810817	0.231655110840004	6	0.0293534878097691	0.0438950038686888	NA
sp|CONTAMINANT_Q3ZBD7|CONTAMINANT_G6PI_BOVIN	anticancer drugs paclitaxel-anticancer drugs tamoxifen	0.667905890811128	0.163804899771488	6	0.00652081921923035	0.0103173689391126	NA
sp|CONTAMINANT_Q3ZBD7|CONTAMINANT_G6PI_BOVIN	anticancer drugs paclitaxel-control	1.35927252203047	0.231655110840004	6	0.00108393354555187	0.00281038122744211	NA
sp|CONTAMINANT_Q3ZBD7|CONTAMINANT_G6PI_BOVIN	anticancer drugs tamoxifen-control	0.691366631219337	0.231655110840004	6	0.0244947970614572	0.0532427702572469	NA
sp|CONTAMINANT_Q58D62|CONTAMINANT_FETUB_BOVIN	anticancer drugs doxorubicin-anticancer drugs paclitaxel	0.498904728717247	0.124466936497843	6	0.00705177423328853	0.0102447810734125	NA
sp|CONTAMINANT_Q58D62|CONTAMINANT_FETUB_BOVIN	anticancer drugs doxorubicin-anticancer drugs tamoxifen	0.530069826320478	0.124466936497843	6	0.00532874282031462	0.00798796070743488	NA
sp|CONTAMINANT_Q58D62|CONTAMINANT_FETUB_BOVIN	anticancer drugs doxorubicin-control	0.616543012001889	0.17602282966228	6	0.0127853762742037	0.0212632330740513	NA
sp|CONTAMINANT_Q58D62|CONTAMINANT_FETUB_BOVIN	anticancer drugs paclitaxel-anticancer drugs tamoxifen	0.0311650976032313	0.124466936497843	6	0.81064016071482	0.831013392267176	NA
sp|CONTAMINANT_Q58D62|CONTAMINANT_FETUB_BOVIN	anticancer drugs paclitaxel-control	0.117638283284642	0.17602282966228	6	0.528790968840023	0.579874325876151	NA
sp|CONTAMINANT_Q58D62|CONTAMINANT_FETUB_BOVIN	anticancer drugs tamoxifen-control	0.0864731856814112	0.17602282966228	6	0.640692786690184	0.71434815675305	NA
sp|CONTAMINANT_Q5XKE5|CONTAMINANT_K2C79_HUMAN;sp|Q5XKE5|K2C79_HUMAN	anticancer drugs doxorubicin-anticancer drugs paclitaxel	0.708247178466498	0.139431904661705	6	0.00226661323592123	0.00365202756307475	NA
sp|CONTAMINANT_Q5XKE5|CONTAMINANT_K2C79_HUMAN;sp|Q5XKE5|K2C79_HUMAN	anticancer drugs doxorubicin-anticancer drugs tamoxifen	0.143493745943567	0.139431904661705	6	0.343105623074157	0.374708613464923	NA
sp|CONTAMINANT_Q5XKE5|CONTAMINANT_K2C79_HUMAN;sp|Q5XKE5|K2C79_HUMAN	anticancer drugs doxorubicin-control	0.0460804126422231	0.197186490600096	6	0.822995171520675	0.846529179200501	NA
sp|CONTAMINANT_Q5XKE5|CONTAMINANT_K2C79_HUMAN;sp|Q5XKE5|K2C79_HUMAN	anticancer drugs paclitaxel-anticancer drugs tamoxifen	-0.564753432522931	0.139431904661705	6	0.00672316975905665	0.0106119278274316	NA
sp|CONTAMINANT_Q5XKE5|CONTAMINANT_K2C79_HUMAN;sp|Q5XKE5|K2C79_HUMAN	anticancer drugs paclitaxel-control	-0.662166765824275	0.197186490600096	6	0.0152659796025402	0.025806558816509	NA
sp|CONTAMINANT_Q5XKE5|CONTAMINANT_K2C79_HUMAN;sp|Q5XKE5|K2C79_HUMAN	anticancer drugs tamoxifen-control	-0.097413333301344	0.197186490600096	6	0.638857155650091	0.712767602658949	NA
sp|CONTAMINANT_Q6KB66-1|CONTAMINANT_K2C80_HUMAN;sp|Q6KB66|K2C80_HUMAN	anticancer drugs doxorubicin-anticancer drugs paclitaxel	-1.37290577213234	0.0417096358108618	6	5.23096072516992e-08	1.33514790964292e-06	NA
sp|CONTAMINANT_Q6KB66-1|CONTAMINANT_K2C80_HUMAN;sp|Q6KB66|K2C80_HUMAN	anticancer drugs doxorubicin-anticancer drugs tamoxifen	-1.86725423494488	0.0417096358108618	6	8.31942777535908e-09	7.60299938501171e-07	NA
sp|CONTAMINANT_Q6KB66-1|CONTAMINANT_K2C80_HUMAN;sp|Q6KB66|K2C80_HUMAN	anticancer drugs doxorubicin-control	-0.248127131816531	0.0589863326453633	6	0.0056448725181241	0.0104659717740339	NA
sp|CONTAMINANT_Q6KB66-1|CONTAMINANT_K2C80_HUMAN;sp|Q6KB66|K2C80_HUMAN	anticancer drugs paclitaxel-anticancer drugs tamoxifen	-0.494348462812549	0.0417096358108618	6	2.18180385886991e-05	8.16858932668685e-05	NA
sp|CONTAMINANT_Q6KB66-1|CONTAMINANT_K2C80_HUMAN;sp|Q6KB66|K2C80_HUMAN	anticancer drugs paclitaxel-control	1.1247786403158	0.0589863326453633	6	1.34507824402664e-06	3.3825345222204e-05	NA
sp|CONTAMINANT_Q6KB66-1|CONTAMINANT_K2C80_HUMAN;sp|Q6KB66|K2C80_HUMAN	anticancer drugs tamoxifen-control	1.61912710312835	0.0589863326453633	6	1.54555058371945e-07	4.54338576765803e-05	NA
sp|CONTAMINANT_Q95121|CONTAMINANT_PEDF_BOVIN	anticancer drugs doxorubicin-anticancer drugs paclitaxel	1.04302403257297	0.0964385933518689	6	3.69812491146957e-05	0.000104116627708977	NA
sp|CONTAMINANT_Q95121|CONTAMINANT_PEDF_BOVIN	anticancer drugs doxorubicin-anticancer drugs tamoxifen	0.588550378259946	0.0964385933518689	6	0.000882076288192421	0.00157414702885501	NA
sp|CONTAMINANT_Q95121|CONTAMINANT_PEDF_BOVIN	anticancer drugs doxorubicin-control	0.889775744971582	0.136384766654397	6	0.000618901892031909	0.00159791284475258	NA
sp|CONTAMINANT_Q95121|CONTAMINANT_PEDF_BOVIN	anticancer drugs paclitaxel-anticancer drugs tamoxifen	-0.45447365431302	0.0964385933518689	6	0.00328314121451718	0.00555222750520907	NA
sp|CONTAMINANT_Q95121|CONTAMINANT_PEDF_BOVIN	anticancer drugs paclitaxel-control	-0.153248287601384	0.136384766654397	6	0.304099924524486	0.356350770662713	NA
sp|CONTAMINANT_Q95121|CONTAMINANT_PEDF_BOVIN	anticancer drugs tamoxifen-control	0.301225366711636	0.136384766654397	6	0.0692725417101554	0.122292072495149	NA
sp|CONTAMINANT_Q99456|CONTAMINANT_K1C12_HUMAN;sp|Q99456|K1C12_HUMAN	anticancer drugs doxorubicin-anticancer drugs paclitaxel	-0.740762502380934	0.153016509672272	6	0.00287767524607041	0.00452039459604759	NA
sp|CONTAMINANT_Q99456|CONTAMINANT_K1C12_HUMAN;sp|Q99456|K1C12_HUMAN	anticancer drugs doxorubicin-anticancer drugs tamoxifen	-1.66173479651252	0.153016509672272	6	3.61207260216488e-05	0.00010326263894519	NA
sp|CONTAMINANT_Q99456|CONTAMINANT_K1C12_HUMAN;sp|Q99456|K1C12_HUMAN	anticancer drugs doxorubicin-control	-1.11340777150067	0.216398023245521	6	0.00212522482118422	0.00450797253062838	NA
sp|CONTAMINANT_Q99456|CONTAMINANT_K1C12_HUMAN;sp|Q99456|K1C12_HUMAN	anticancer drugs paclitaxel-anticancer drugs tamoxifen	-0.920972294131581	0.153016509672272	6	0.000948844307460844	0.00185652919924345	NA
sp|CONTAMINANT_Q99456|CONTAMINANT_K1C12_HUMAN;sp|Q99456|K1C12_HUMAN	anticancer drugs paclitaxel-control	-0.372645269119735	0.216398023245521	6	0.135841677303054	0.17535866333349	NA
sp|CONTAMINANT_Q99456|CONTAMINANT_K1C12_HUMAN;sp|Q99456|K1C12_HUMAN	anticancer drugs tamoxifen-control	0.548327025011846	0.21639802324552	6	0.0444462409305992	0.0857637401388315	NA
sp|CONTAMINANT_Q9DCV7|CONTAMINANT_K2C7_MOUSE	anticancer drugs doxorubicin-anticancer drugs paclitaxel	-0.793755379342518	0.153095025046449	6	0.00204493089414126	0.00331868187179787	NA
sp|CONTAMINANT_Q9DCV7|CONTAMINANT_K2C7_MOUSE	anticancer drugs doxorubicin-anticancer drugs tamoxifen	-1.14470365265498	0.153095025046449	6	0.00029549069536503	0.00060409069016472	NA
sp|CONTAMINANT_Q9DCV7|CONTAMINANT_K2C7_MOUSE	anticancer drugs doxorubicin-control	-1.22391354785399	0.216509060752537	6	0.00131542358158505	0.00299438879386182	NA
sp|CONTAMINANT_Q9DCV7|CONTAMINANT_K2C7_MOUSE	anticancer drugs paclitaxel-anticancer drugs tamoxifen	-0.350948273312461	0.153095025046449	6	0.0617442285296603	0.0802514938581116	NA
sp|CONTAMINANT_Q9DCV7|CONTAMINANT_K2C7_MOUSE	anticancer drugs paclitaxel-control	-0.43015816851147	0.216509060752538	6	0.0941338007663829	0.127177599292142	NA
sp|CONTAMINANT_Q9DCV7|CONTAMINANT_K2C7_MOUSE	anticancer drugs tamoxifen-control	-0.0792098951990088	0.216509060752537	6	0.727029362437748	0.787738347074453	NA
sp|CONTAMINANT_Q9N2I2|CONTAMINANT_IPSP_BOVIN	anticancer drugs doxorubicin-anticancer drugs paclitaxel	1.63737604866113	0.0719519057729352	6	4.7155521054643e-07	4.23604654363363e-06	NA
sp|CONTAMINANT_Q9N2I2|CONTAMINANT_IPSP_BOVIN	anticancer drugs doxorubicin-anticancer drugs tamoxifen	1.40969094466252	0.0719519057729352	6	1.14585264999677e-06	7.8904635227968e-06	NA
sp|CONTAMINANT_Q9N2I2|CONTAMINANT_IPSP_BOVIN	anticancer drugs doxorubicin-control	1.16538966424285	0.101755360982676	6	2.65950967584548e-05	0.000139521969148201	NA
sp|CONTAMINANT_Q9N2I2|CONTAMINANT_IPSP_BOVIN	anticancer drugs paclitaxel-anticancer drugs tamoxifen	-0.227685103998608	0.0719519057729352	6	0.0194560809582928	0.0279324840298832	NA
sp|CONTAMINANT_Q9N2I2|CONTAMINANT_IPSP_BOVIN	anticancer drugs paclitaxel-control	-0.47198638441828	0.101755360982676	6	0.00354624956469616	0.00744258432767965	NA
sp|CONTAMINANT_Q9N2I2|CONTAMINANT_IPSP_BOVIN	anticancer drugs tamoxifen-control	-0.244301280419672	0.101755360982676	6	0.0532318216934479	0.099018389687245	NA
sp|CONTAMINANT_Q9TT36|CONTAMINANT_THBG_BOVIN	anticancer drugs doxorubicin-anticancer drugs paclitaxel	0.360055897771658	0.147832745075409	6	0.0507769902837267	0.0632579047448152	NA
sp|CONTAMINANT_Q9TT36|CONTAMINANT_THBG_BOVIN	anticancer drugs doxorubicin-anticancer drugs tamoxifen	-0.068766584011924	0.147832745075409	6	0.658217016086247	0.686229676181394	NA
sp|CONTAMINANT_Q9TT36|CONTAMINANT_THBG_BOVIN	anticancer drugs doxorubicin-control	0.568820053508423	0.209067073048487	6	0.0346081160670767	0.0507348624995068	NA
sp|CONTAMINANT_Q9TT36|CONTAMINANT_THBG_BOVIN	anticancer drugs paclitaxel-anticancer drugs tamoxifen	-0.428822481783582	0.147832745075409	6	0.0273085554191117	0.0380898944613755	NA
sp|CONTAMINANT_Q9TT36|CONTAMINANT_THBG_BOVIN	anticancer drugs paclitaxel-control	0.208764155736765	0.209067073048487	6	0.356564774053043	0.409499487916233	NA
sp|CONTAMINANT_Q9TT36|CONTAMINANT_THBG_BOVIN	anticancer drugs tamoxifen-control	0.637586637520347	0.209067073048487	6	0.0225213144619143	0.0499464635244068	NA
sp|CONTAMINANT_Q9TTE1|spA31_BOVIN	anticancer drugs doxorubicin-anticancer drugs paclitaxel	0.886283234225301	0.0891323007526255	6	5.98226903686602e-05	0.000154917507713496	NA
sp|CONTAMINANT_Q9TTE1|spA31_BOVIN	anticancer drugs doxorubicin-anticancer drugs tamoxifen	0.695855698821564	0.0891323007526255	6	0.000232933605423792	0.000489464872131582	NA
sp|CONTAMINANT_Q9TTE1|spA31_BOVIN	anticancer drugs doxorubicin-control	1.20045315299359	0.126052108569881	6	7.64621012478226e-05	0.000300386826330732	NA
sp|CONTAMINANT_Q9TTE1|spA31_BOVIN	anticancer drugs paclitaxel-anticancer drugs tamoxifen	-0.190427535403737	0.0891323007526255	6	0.0765236120714856	0.0978496764525896	NA
sp|CONTAMINANT_Q9TTE1|spA31_BOVIN	anticancer drugs paclitaxel-control	0.31416991876829	0.126052108569881	6	0.0470104297559986	0.0687180921930536	NA
sp|CONTAMINANT_Q9TTE1|spA31_BOVIN	anticancer drugs tamoxifen-control	0.504597454172028	0.126052108569881	6	0.00709400070414252	0.020535265196202	NA
sp|E7ERA6|RN223_HUMAN	anticancer drugs doxorubicin-anticancer drugs paclitaxel	-2.53509640758415	0.129877503073878	6	1.1714496147979e-06	7.63092929417628e-06	NA
sp|E7ERA6|RN223_HUMAN	anticancer drugs doxorubicin-anticancer drugs tamoxifen	-1.76861092334584	0.129877503073878	6	9.7363611682067e-06	3.64205699688294e-05	NA
sp|E7ERA6|RN223_HUMAN	anticancer drugs doxorubicin-control	-2.39476276368301	0.183674526294232	6	1.25447174603158e-05	8.33375282062613e-05	NA
sp|E7ERA6|RN223_HUMAN	anticancer drugs paclitaxel-anticancer drugs tamoxifen	0.766485484238308	0.129877503073878	6	0.00105177029038717	0.00203042158640187	NA
sp|E7ERA6|RN223_HUMAN	anticancer drugs paclitaxel-control	0.140333643901138	0.183674526294232	6	0.473811323004762	0.526302098095329	NA
sp|E7ERA6|RN223_HUMAN	anticancer drugs tamoxifen-control	-0.62615184033717	0.183674526294232	6	0.0143357439162357	0.0353623312748581	NA
sp|E9PRG8|CK098_HUMAN	anticancer drugs doxorubicin-anticancer drugs paclitaxel	0.2413076876595	0.0471683374539884	6	0.00218704188270721	0.0035351786215546	NA
sp|E9PRG8|CK098_HUMAN	anticancer drugs doxorubicin-anticancer drugs tamoxifen	-0.186791802235562	0.0471683374539884	6	0.00745081752264011	0.010837437191692	NA
sp|E9PRG8|CK098_HUMAN	anticancer drugs doxorubicin-control	0.0208008693592655	0.0667061025420213	6	0.765722317863301	0.795585954879298	NA
sp|E9PRG8|CK098_HUMAN	anticancer drugs paclitaxel-anticancer drugs tamoxifen	-0.428099489895062	0.0471683374539884	6	0.000100395686063106	0.000273267312799483	NA
sp|E9PRG8|CK098_HUMAN	anticancer drugs paclitaxel-control	-0.220506818300235	0.0667061025420213	6	0.016292826976223	0.0273310409233178	NA
sp|E9PRG8|CK098_HUMAN	anticancer drugs tamoxifen-control	0.207592671594828	0.0667061025420213	6	0.0207944622118759	0.0470844064691214	NA
sp|G9CGD6|CNIPF_HUMAN	anticancer drugs doxorubicin-anticancer drugs paclitaxel	1.39148173427025	0.11289671789629	6	1.73918058501564e-05	5.6981224009448e-05	NA
sp|G9CGD6|CNIPF_HUMAN	anticancer drugs doxorubicin-anticancer drugs tamoxifen	0.473356245566215	0.11289671789629	6	0.00573124698108818	0.00852536739029432	NA
sp|G9CGD6|CNIPF_HUMAN	anticancer drugs doxorubicin-control	0.448912730015165	0.159660069596342	6	0.0306883201790162	0.0455859783108753	NA
sp|G9CGD6|CNIPF_HUMAN	anticancer drugs paclitaxel-anticancer drugs tamoxifen	-0.918125488704034	0.11289671789629	6	0.000185725848029518	0.000458665369192248	NA
sp|G9CGD6|CNIPF_HUMAN	anticancer drugs paclitaxel-control	-0.942569004255085	0.159660069596342	6	0.00104991368054865	0.00274724190505748	NA
sp|G9CGD6|CNIPF_HUMAN	anticancer drugs tamoxifen-control	-0.0244435155510506	0.159660069596342	6	0.883340638386048	0.914003998330023	NA
sp|H7BZ55|CRCC2_HUMAN	anticancer drugs doxorubicin-anticancer drugs paclitaxel	-0.247385872872547	0.089459107714456	6	0.0326223201293447	0.0420734159005543	NA
sp|H7BZ55|CRCC2_HUMAN	anticancer drugs doxorubicin-anticancer drugs tamoxifen	-0.69899408023733	0.089459107714456	6	0.000231854169019959	0.000487557175849815	NA
sp|H7BZ55|CRCC2_HUMAN	anticancer drugs doxorubicin-control	-0.963301726729102	0.126514283407579	6	0.000267398475515427	0.000806928142927084	NA
sp|H7BZ55|CRCC2_HUMAN	anticancer drugs paclitaxel-anticancer drugs tamoxifen	-0.451608207364783	0.089459107714456	6	0.00233777249293623	0.00410241056037081	NA
sp|H7BZ55|CRCC2_HUMAN	anticancer drugs paclitaxel-control	-0.715915853856555	0.126514283407579	6	0.00130843454985685	0.00326056841202269	NA
sp|H7BZ55|CRCC2_HUMAN	anticancer drugs tamoxifen-control	-0.264307646491772	0.126514283407579	6	0.0816939629794249	0.138705643178569	NA
sp|L0R6Q1|S35U4_HUMAN	anticancer drugs doxorubicin-anticancer drugs paclitaxel	-0.278454767411762	0.0562446514103071	6	0.00257593620191627	0.0040931698269033	NA
sp|L0R6Q1|S35U4_HUMAN	anticancer drugs doxorubicin-anticancer drugs tamoxifen	-0.450868395377065	0.0562446514103071	6	0.000201192926982307	0.000431380709890385	NA
sp|L0R6Q1|S35U4_HUMAN	anticancer drugs doxorubicin-control	-0.805962855203949	0.0795419488354034	6	5.37273476465123e-05	0.000230048035503022	NA
sp|L0R6Q1|S35U4_HUMAN	anticancer drugs paclitaxel-anticancer drugs tamoxifen	-0.172413627965303	0.0562446514103071	6	0.0220710817465942	0.0313488790219453	NA
sp|L0R6Q1|S35U4_HUMAN	anticancer drugs paclitaxel-control	-0.527508087792187	0.0795419488354034	6	0.00056686421567549	0.00167591640252776	NA
sp|L0R6Q1|S35U4_HUMAN	anticancer drugs tamoxifen-control	-0.355094459826884	0.0795419488354034	6	0.00426361274272066	0.0141264277620263	NA
sp|L0R819|ASURF_HUMAN	anticancer drugs doxorubicin-anticancer drugs paclitaxel	0.573043238094512	0.122317420884313	6	0.00337873232714015	0.00523608309195961	NA
sp|L0R819|ASURF_HUMAN	anticancer drugs doxorubicin-anticancer drugs tamoxifen	0.800102368643716	0.122317420884313	6	0.000610250890452298	0.00113763149816441	NA
sp|L0R819|ASURF_HUMAN	anticancer drugs doxorubicin-control	0.82840281789879	0.172982955529093	6	0.00303494399718791	0.00610641906443875	NA
sp|L0R819|ASURF_HUMAN	anticancer drugs paclitaxel-anticancer drugs tamoxifen	0.227059130549204	0.122317420884313	6	0.112799141993637	0.139404564438353	NA
sp|L0R819|ASURF_HUMAN	anticancer drugs paclitaxel-control	0.255359579804278	0.172982955529093	6	0.190345193670088	0.236613119865486	NA
sp|L0R819|ASURF_HUMAN	anticancer drugs tamoxifen-control	0.0283004492550738	0.172982955529093	6	0.875415762877744	0.907566505962881	NA
sp|M0R2J8|DCDC1_HUMAN	anticancer drugs doxorubicin-anticancer drugs paclitaxel	0.414214187690578	0.0872450172630576	6	0.00316617174576584	0.00492907489639404	NA
sp|M0R2J8|DCDC1_HUMAN	anticancer drugs doxorubicin-anticancer drugs tamoxifen	-1.09121939486555	0.0872450172630576	6	1.59715956235498e-05	5.4052343267472e-05	NA
sp|M0R2J8|DCDC1_HUMAN	anticancer drugs doxorubicin-control	2.14727630153402	0.123383086662891	6	2.30749779080298e-06	2.88014914591441e-05	NA
sp|M0R2J8|DCDC1_HUMAN	anticancer drugs paclitaxel-anticancer drugs tamoxifen	-1.50543358255613	0.0872450172630576	6	2.42676332919035e-06	1.70272900258006e-05	NA
sp|M0R2J8|DCDC1_HUMAN	anticancer drugs paclitaxel-control	1.73306211384344	0.123383086662891	6	8.12432268081453e-06	8.4566362459028e-05	NA
sp|M0R2J8|DCDC1_HUMAN	anticancer drugs tamoxifen-control	3.23849569639957	0.123383086662891	6	2.01785934979919e-07	4.89055953690467e-05	NA
sp|O00115|DNS2A_HUMAN	anticancer drugs doxorubicin-anticancer drugs paclitaxel	-0.814104735086291	0.0489505069939859	6	3.01504218369697e-06	1.48316414402866e-05	NA
sp|O00115|DNS2A_HUMAN	anticancer drugs doxorubicin-anticancer drugs tamoxifen	-1.41630224026373	0.0489505069939859	6	1.12919474454506e-07	2.0259382698028e-06	NA
sp|O00115|DNS2A_HUMAN	anticancer drugs doxorubicin-control	-1.29635860434641	0.069226470875934	6	1.49706720422239e-06	2.21571144374928e-05	NA
sp|O00115|DNS2A_HUMAN	anticancer drugs paclitaxel-anticancer drugs tamoxifen	-0.602197505177439	0.0489505069939859	6	1.75820041683713e-05	6.90721592328873e-05	NA
sp|O00115|DNS2A_HUMAN	anticancer drugs paclitaxel-control	-0.482253869260124	0.069226470875934	6	0.000434705377197397	0.00135745909912374	NA
sp|O00115|DNS2A_HUMAN	anticancer drugs tamoxifen-control	0.119943635917316	0.069226470875934	6	0.133867979787051	0.207457649097366	NA
sp|O00116|ADAS_HUMAN	anticancer drugs doxorubicin-anticancer drugs paclitaxel	2.44424745147472	0.113888017227291	6	6.67642994359891e-07	5.31930516534399e-06	NA
sp|O00116|ADAS_HUMAN	anticancer drugs doxorubicin-anticancer drugs tamoxifen	2.4298913695835	0.113888017227291	6	6.91385711382229e-07	5.63530593451036e-06	NA
sp|O00116|ADAS_HUMAN	anticancer drugs doxorubicin-control	2.2542499667656	0.161061978554615	6	8.29550441906532e-06	6.29174156339252e-05	NA
sp|O00116|ADAS_HUMAN	anticancer drugs paclitaxel-anticancer drugs tamoxifen	-0.0143560818912185	0.113888017227291	6	0.90380678593045	0.91464302588522	NA
sp|O00116|ADAS_HUMAN	anticancer drugs paclitaxel-control	-0.189997484709117	0.161061978554615	6	0.282787072570628	0.334595391209522	NA
sp|O00116|ADAS_HUMAN	anticancer drugs tamoxifen-control	-0.175641402817898	0.161061978554615	6	0.317330211732284	0.411380786955249	NA
sp|O00124|UBXN8_HUMAN	anticancer drugs doxorubicin-anticancer drugs paclitaxel	0.677418502491959	0.120491508855052	6	0.00135307498412067	0.00229095615484184	NA
sp|O00124|UBXN8_HUMAN	anticancer drugs doxorubicin-anticancer drugs tamoxifen	0.252300504905124	0.120491508855052	6	0.0811562590320566	0.097540830149201	NA
sp|O00124|UBXN8_HUMAN	anticancer drugs doxorubicin-control	0.207678811453343	0.170400725973613	6	0.26867230799075	0.317234269476613	NA
sp|O00124|UBXN8_HUMAN	anticancer drugs paclitaxel-anticancer drugs tamoxifen	-0.425117997586835	0.120491508855052	6	0.0123947409331945	0.0185052830920285	NA
sp|O00124|UBXN8_HUMAN	anticancer drugs paclitaxel-control	-0.469739691038615	0.170400725973613	6	0.032998801664038	0.0505870858093731	NA
sp|O00124|UBXN8_HUMAN	anticancer drugs tamoxifen-control	-0.0446216934517805	0.170400725973613	6	0.802184720114368	0.849624144486892	NA
sp|O00139|KIF2A_HUMAN	anticancer drugs doxorubicin-anticancer drugs paclitaxel	0.00115377185971869	0.0238233271021533	6	0.962945140871732	0.966459539196082	NA
sp|O00139|KIF2A_HUMAN	anticancer drugs doxorubicin-anticancer drugs tamoxifen	0.0856413714048803	0.0238233271021533	6	0.0114369798192808	0.0160020109895567	NA
sp|O00139|KIF2A_HUMAN	anticancer drugs doxorubicin-control	0.0780764661494225	0.0336912722887157	6	0.0596602564311538	0.0827266893421578	NA
sp|O00139|KIF2A_HUMAN	anticancer drugs paclitaxel-anticancer drugs tamoxifen	0.0844875995451616	0.0238233271021533	6	0.0121243538908405	0.0181333538455114	NA
sp|O00139|KIF2A_HUMAN	anticancer drugs paclitaxel-control	0.0769226942897038	0.0336912722887157	6	0.0625276917124813	0.0883554735370302	NA
sp|O00139|KIF2A_HUMAN	anticancer drugs tamoxifen-control	-0.00756490525545785	0.0336912722887157	6	0.829791404357889	0.871930447695181	NA
sp|O00148|DX39A_HUMAN	anticancer drugs doxorubicin-anticancer drugs paclitaxel	0.148771031495336	0.0386515303766289	6	0.00846948308102697	0.0121389279195957	NA
sp|O00148|DX39A_HUMAN	anticancer drugs doxorubicin-anticancer drugs tamoxifen	-0.516974771013657	0.0386515303766289	6	1.0810968802554e-05	3.96797995434085e-05	NA
sp|O00148|DX39A_HUMAN	anticancer drugs doxorubicin-control	-0.415183794341992	0.0546615184651042	6	0.000271029765335129	0.00081349974178607	NA
sp|O00148|DX39A_HUMAN	anticancer drugs paclitaxel-anticancer drugs tamoxifen	-0.665745802508993	0.0386515303766289	6	2.45257205553043e-06	1.71800959518463e-05	NA
sp|O00148|DX39A_HUMAN	anticancer drugs paclitaxel-control	-0.563954825837328	0.0546615184651042	6	4.84586049971355e-05	0.000265665342508412	NA
sp|O00148|DX39A_HUMAN	anticancer drugs tamoxifen-control	0.101790976671665	0.0546615184651042	6	0.111881204690069	0.178913387728913	NA
sp|O00151|PDLI1_HUMAN	anticancer drugs doxorubicin-anticancer drugs paclitaxel	0.115220337749846	0.0781608237824758	6	0.190881098033464	0.216184515573629	NA
sp|O00151|PDLI1_HUMAN	anticancer drugs doxorubicin-anticancer drugs tamoxifen	0.538883430085523	0.0781608237824758	6	0.000459781845593816	0.000882801854434072	NA
sp|O00151|PDLI1_HUMAN	anticancer drugs doxorubicin-control	0.237976965762323	0.110536097039431	6	0.0748026919275871	0.100948701706931	NA
sp|O00151|PDLI1_HUMAN	anticancer drugs paclitaxel-anticancer drugs tamoxifen	0.423663092335677	0.0781608237824758	6	0.0016321756737725	0.00298975024041911	NA
sp|O00151|PDLI1_HUMAN	anticancer drugs paclitaxel-control	0.122756628012477	0.110536097039431	6	0.30927172104548	0.361516717662515	NA
sp|O00151|PDLI1_HUMAN	anticancer drugs tamoxifen-control	-0.3009064643232	0.110536097039431	6	0.0345396167677428	0.0701414229997163	NA
sp|O00154|BACH_HUMAN	anticancer drugs doxorubicin-anticancer drugs paclitaxel	-0.0943324158343141	0.0353809476633217	6	0.0372151497437542	0.0475009958924246	NA
sp|O00154|BACH_HUMAN	anticancer drugs doxorubicin-anticancer drugs tamoxifen	1.46038497058002	0.0353809476633217	6	1.35241020705733e-08	8.77774308595938e-07	NA
sp|O00154|BACH_HUMAN	anticancer drugs doxorubicin-control	0.934875947269241	0.0500362160350823	6	1.5172418877141e-06	2.24167887222923e-05	NA
sp|O00154|BACH_HUMAN	anticancer drugs paclitaxel-anticancer drugs tamoxifen	1.55471738641434	0.0353809476633217	6	9.29982413967078e-09	1.27872581920473e-06	NA
sp|O00154|BACH_HUMAN	anticancer drugs paclitaxel-control	1.02920836310356	0.0500362160350823	6	8.58883982466356e-07	2.75104118996584e-05	NA
sp|O00154|BACH_HUMAN	anticancer drugs tamoxifen-control	-0.525509023310782	0.0500362160350823	6	4.37628333887579e-05	0.000609604827841767	NA
sp|O00159|MYO1C_HUMAN	anticancer drugs doxorubicin-anticancer drugs paclitaxel	0.0442346888566893	0.0298776722056237	6	0.189231701761317	0.214464272469453	NA
sp|O00159|MYO1C_HUMAN	anticancer drugs doxorubicin-anticancer drugs tamoxifen	-0.268032191987831	0.0298776722056237	6	0.00010720482479265	0.000252673799103496	NA
sp|O00159|MYO1C_HUMAN	anticancer drugs doxorubicin-control	0.3897486702563	0.0422534092453307	6	9.16251674251863e-05	0.000344554279796962	NA
sp|O00159|MYO1C_HUMAN	anticancer drugs paclitaxel-anticancer drugs tamoxifen	-0.31226688084452	0.0298776722056237	6	4.50016111181303e-05	0.000142616630030506	NA
sp|O00159|MYO1C_HUMAN	anticancer drugs paclitaxel-control	0.34551398139961	0.0422534092453307	6	0.000180140427520562	0.000684662124214352	NA
sp|O00159|MYO1C_HUMAN	anticancer drugs tamoxifen-control	0.65778086224413	0.0422534092453307	6	4.44731216683878e-06	0.000170298299278506	NA
sp|O00160|MYO1F_HUMAN	anticancer drugs doxorubicin-anticancer drugs paclitaxel	1.24460229759249	0.154295962671851	6	0.000194346869567553	0.000416706016432182	NA
sp|O00160|MYO1F_HUMAN	anticancer drugs doxorubicin-anticancer drugs tamoxifen	1.2510480197995	0.154295962671851	6	0.000188846591043355	0.000408297537064316	NA
sp|O00160|MYO1F_HUMAN	anticancer drugs doxorubicin-control	1.15070973520516	0.218207443029944	6	0.00187695549201463	0.00404884756311354	NA
sp|O00160|MYO1F_HUMAN	anticancer drugs paclitaxel-anticancer drugs tamoxifen	0.00644572220700823	0.154295962671851	6	0.968033482170709	0.972253232269709	NA
sp|O00160|MYO1F_HUMAN	anticancer drugs paclitaxel-control	-0.0938925623873337	0.218207443029944	6	0.682010626337011	0.724684106883088	NA
sp|O00160|MYO1F_HUMAN	anticancer drugs tamoxifen-control	-0.100338284594342	0.218207443029944	6	0.661829537435635	0.733025439345042	NA
sp|O00161|SNP23_HUMAN	anticancer drugs doxorubicin-anticancer drugs paclitaxel	0.538862598511738	0.0556332601624511	6	6.94569354658262e-05	0.000174824250842253	NA
sp|O00161|SNP23_HUMAN	anticancer drugs doxorubicin-anticancer drugs tamoxifen	0.119606945651916	0.0556332601624511	6	0.0751147803702036	0.0906759420356819	NA
sp|O00161|SNP23_HUMAN	anticancer drugs doxorubicin-control	0.571185920343485	0.0786773110407692	6	0.000347263209468663	0.000991101058158806	NA
sp|O00161|SNP23_HUMAN	anticancer drugs paclitaxel-anticancer drugs tamoxifen	-0.419255652859823	0.0556332601624511	6	0.000283007371050251	0.000654718544966998	NA
sp|O00161|SNP23_HUMAN	anticancer drugs paclitaxel-control	0.0323233218317468	0.0786773110407692	6	0.69546361633484	0.736683316259259	NA
sp|O00161|SNP23_HUMAN	anticancer drugs tamoxifen-control	0.451578974691569	0.0786773110407692	6	0.00121575869083679	0.00568220550404805	NA
sp|O00165|HAX1_HUMAN	anticancer drugs doxorubicin-anticancer drugs paclitaxel	-0.0973862603309001	0.0845179320410546	6	0.293049200944784	0.3230210031102	NA
sp|O00165|HAX1_HUMAN	anticancer drugs doxorubicin-anticancer drugs tamoxifen	-0.684717505196821	0.0845179320410546	6	0.000189711253491913	0.000409959045885565	NA
sp|O00165|HAX1_HUMAN	anticancer drugs doxorubicin-control	-0.684707130461144	0.119526405756187	6	0.00122806280646056	0.0028333519418339	NA
sp|O00165|HAX1_HUMAN	anticancer drugs paclitaxel-anticancer drugs tamoxifen	-0.587331244865921	0.0845179320410546	6	0.000440544564318154	0.000955634201224494	NA
sp|O00165|HAX1_HUMAN	anticancer drugs paclitaxel-control	-0.587320870130244	0.119526405756187	6	0.00267361588236815	0.00588955436619857	NA
sp|O00165|HAX1_HUMAN	anticancer drugs tamoxifen-control	1.03747356764439e-05	0.119526405756187	6	0.99993355859207	0.99993355859207	NA
sp|O00170|AIP_HUMAN	anticancer drugs doxorubicin-anticancer drugs paclitaxel	-0.401233165322606	0.0357249744443437	6	2.97678016564528e-05	8.69672752300413e-05	NA
sp|O00170|AIP_HUMAN	anticancer drugs doxorubicin-anticancer drugs tamoxifen	-0.0576091485619325	0.0357249744443437	6	0.157963798031503	0.181782043496026	NA
sp|O00170|AIP_HUMAN	anticancer drugs doxorubicin-control	0.268109058038355	0.0505227433746231	6	0.00181813195304737	0.00394090386466535	NA
sp|O00170|AIP_HUMAN	anticancer drugs paclitaxel-anticancer drugs tamoxifen	0.343624016760674	0.0357249744443437	6	7.22674412329738e-05	0.000208982339386398	NA
sp|O00170|AIP_HUMAN	anticancer drugs paclitaxel-control	0.669342223360962	0.0505227433746232	6	1.14287854303708e-05	0.00010453905128102	NA
sp|O00170|AIP_HUMAN	anticancer drugs tamoxifen-control	0.325718206600288	0.0505227433746231	6	0.000659456384499966	0.00366487707331557	NA
sp|O00178|GTPB1_HUMAN	anticancer drugs doxorubicin-anticancer drugs paclitaxel	0.535871152635887	0.062163802699678	6	0.000134140197692723	0.000303811154444863	NA
sp|O00178|GTPB1_HUMAN	anticancer drugs doxorubicin-anticancer drugs tamoxifen	0.838234259587635	0.062163802699678	6	1.03112165065416e-05	3.81193064693264e-05	NA
sp|O00178|GTPB1_HUMAN	anticancer drugs doxorubicin-control	0.868163965900332	0.0879128928665699	6	6.2214351170449e-05	0.000257714938643381	NA
sp|O00178|GTPB1_HUMAN	anticancer drugs paclitaxel-anticancer drugs tamoxifen	0.302363106951748	0.062163802699678	6	0.00281149580498756	0.00483225841482236	NA
sp|O00178|GTPB1_HUMAN	anticancer drugs paclitaxel-control	0.332292813264445	0.08791289286657	6	0.00918254952152464	0.0165359600065478	NA
sp|O00178|GTPB1_HUMAN	anticancer drugs tamoxifen-control	0.029929706312697	0.0879128928665699	6	0.745123094087493	0.80305617915245	NA
sp|O00186|STXB3_HUMAN	anticancer drugs doxorubicin-anticancer drugs paclitaxel	-0.579681353454578	0.0290302118956079	6	1.02385579731944e-06	6.97154207040595e-06	NA
sp|O00186|STXB3_HUMAN	anticancer drugs doxorubicin-anticancer drugs tamoxifen	-0.795386273952635	0.0290302118956079	6	1.56264335723014e-07	2.37724028523042e-06	NA
sp|O00186|STXB3_HUMAN	anticancer drugs doxorubicin-control	-0.332848342945692	0.0410549193813334	6	0.00018893902072442	0.000611970042429971	NA
sp|O00186|STXB3_HUMAN	anticancer drugs paclitaxel-anticancer drugs tamoxifen	-0.215704920498057	0.0290302118956079	6	0.000305829999234339	0.000698419700903493	NA
sp|O00186|STXB3_HUMAN	anticancer drugs paclitaxel-control	0.246833010508886	0.0410549193813334	6	0.000954253783188621	0.00254537343607103	NA
sp|O00186|STXB3_HUMAN	anticancer drugs tamoxifen-control	0.462537931006943	0.0410549193813334	6	2.92365557674546e-05	0.000469381615663936	NA
sp|O00189|AP4M1_HUMAN	anticancer drugs doxorubicin-anticancer drugs paclitaxel	-0.692439544374314	0.0885690895934236	6	0.000231115167999415	0.000484688021450189	NA
sp|O00189|AP4M1_HUMAN	anticancer drugs doxorubicin-anticancer drugs tamoxifen	-0.577538445436891	0.0885690895934236	6	0.000620550398798228	0.00115405587909138	NA
sp|O00189|AP4M1_HUMAN	anticancer drugs doxorubicin-control	-0.493030672044938	0.125255607710057	6	0.00765801292193978	0.0136321904697299	NA
sp|O00189|AP4M1_HUMAN	anticancer drugs paclitaxel-anticancer drugs tamoxifen	0.114901098937423	0.0885690895934236	6	0.242172151412134	0.279858694698176	NA
sp|O00189|AP4M1_HUMAN	anticancer drugs paclitaxel-control	0.199408872329376	0.125255607710057	6	0.162487400228455	0.205245975247826	NA
sp|O00189|AP4M1_HUMAN	anticancer drugs tamoxifen-control	0.0845077733919527	0.125255607710057	6	0.525007286847509	0.614117332652993	NA
sp|O00192|ARVC_HUMAN	anticancer drugs doxorubicin-anticancer drugs paclitaxel	-0.115393576972578	0.0467819641142881	6	0.0486799782211722	0.0608321334411453	NA
sp|O00192|ARVC_HUMAN	anticancer drugs doxorubicin-anticancer drugs tamoxifen	-0.738005528526549	0.0467819641142881	6	4.11385855651457e-06	1.93226689775684e-05	NA
sp|O00192|ARVC_HUMAN	anticancer drugs doxorubicin-control	-0.413644596735684	0.0661596881248776	6	0.00077628090975306	0.001932767159943	NA
sp|O00192|ARVC_HUMAN	anticancer drugs paclitaxel-anticancer drugs tamoxifen	-0.622611951553971	0.0467819641142881	6	1.11295046913793e-05	4.97683025053868e-05	NA
sp|O00192|ARVC_HUMAN	anticancer drugs paclitaxel-control	-0.298251019763107	0.0661596881248777	6	0.00406893345520729	0.00832789682865143	NA
sp|O00192|ARVC_HUMAN	anticancer drugs tamoxifen-control	0.324360931790864	0.0661596881248776	6	0.00270352167496545	0.0099686515047926	NA
sp|O00193|SMAP_HUMAN	anticancer drugs doxorubicin-anticancer drugs paclitaxel	0.245742403537313	0.0606681860315125	6	0.00672158272479134	0.00979680162914109	NA
sp|O00193|SMAP_HUMAN	anticancer drugs doxorubicin-anticancer drugs tamoxifen	0.564779196348805	0.0606681860315125	6	8.69797347955475e-05	0.000212403964231464	NA
sp|O00193|SMAP_HUMAN	anticancer drugs doxorubicin-control	0.610861958413808	0.0857977714903389	6	0.000386181293236485	0.00108011664200821	NA
sp|O00193|SMAP_HUMAN	anticancer drugs paclitaxel-anticancer drugs tamoxifen	0.319036792811492	0.0606681860315125	6	0.00190375515164152	0.0034145829303059	NA
sp|O00193|SMAP_HUMAN	anticancer drugs paclitaxel-control	0.365119554876496	0.0857977714903389	6	0.00534716772158509	0.010484039748508	NA
sp|O00193|SMAP_HUMAN	anticancer drugs tamoxifen-control	0.0460827620650031	0.0857977714903389	6	0.610515993208183	0.690729773337725	NA
sp|O00194|RB27B_HUMAN	anticancer drugs doxorubicin-anticancer drugs paclitaxel	-1.07204903512472	0.0404148849707871	6	1.89488550785518e-07	2.44385763305075e-06	NA
sp|O00194|RB27B_HUMAN	anticancer drugs doxorubicin-anticancer drugs tamoxifen	-1.79201097509264	0.0404148849707871	6	8.81117719703946e-09	7.60299938501171e-07	NA
sp|O00194|RB27B_HUMAN	anticancer drugs doxorubicin-control	-0.39381123212124	0.0571552784474357	6	0.000461353413719694	0.0012469999530629	NA
sp|O00194|RB27B_HUMAN	anticancer drugs paclitaxel-anticancer drugs tamoxifen	-0.719961939967917	0.0404148849707871	6	2.01065154437311e-06	1.49963293226428e-05	NA
sp|O00194|RB27B_HUMAN	anticancer drugs paclitaxel-control	0.678237803003481	0.0571552784474357	6	2.16648797240916e-05	0.00015339958442515	NA
sp|O00194|RB27B_HUMAN	anticancer drugs tamoxifen-control	1.3981997429714	0.0571552784474357	6	3.06797784616306e-07	5.33765533439594e-05	NA
sp|O00203|AP3B1_HUMAN	anticancer drugs doxorubicin-anticancer drugs paclitaxel	-0.632196790486975	0.0436100105031419	6	6.75465606132926e-06	2.7098090787215e-05	NA
sp|O00203|AP3B1_HUMAN	anticancer drugs doxorubicin-anticancer drugs tamoxifen	0.0312280199868352	0.0436100105031419	6	0.500851824198593	0.532522050547893	NA
sp|O00203|AP3B1_HUMAN	anticancer drugs doxorubicin-control	0.176399336673196	0.0616738683087764	6	0.0287943073573127	0.0431863951831617	NA
sp|O00203|AP3B1_HUMAN	anticancer drugs paclitaxel-anticancer drugs tamoxifen	0.66342481047381	0.0436100105031419	6	5.09191802637664e-06	2.8279219006424e-05	NA
sp|O00203|AP3B1_HUMAN	anticancer drugs paclitaxel-control	0.808596127160171	0.0616738683087764	6	1.21447934517437e-05	0.000107624079185151	NA
sp|O00203|AP3B1_HUMAN	anticancer drugs tamoxifen-control	0.145171316686361	0.0616738683087764	6	0.0567586482820179	0.104349250939013	NA
sp|O00204|ST2B1_HUMAN	anticancer drugs doxorubicin-anticancer drugs paclitaxel	-1.13445945844112	0.027430686401666	6	1.33658838599122e-08	8.08114609260647e-07	NA
sp|O00204|ST2B1_HUMAN	anticancer drugs doxorubicin-anticancer drugs tamoxifen	-0.246334990684731	0.027430686401666	6	0.000106581718758167	0.000251622584440147	NA
sp|O00204|ST2B1_HUMAN	anticancer drugs doxorubicin-control	-0.48700005567678	0.0387928487344393	6	1.56323237166482e-05	9.66392746079953e-05	NA
sp|O00204|ST2B1_HUMAN	anticancer drugs paclitaxel-anticancer drugs tamoxifen	0.888124467756389	0.027430686401666	6	5.77263105737792e-08	2.37037506942124e-06	NA
sp|O00204|ST2B1_HUMAN	anticancer drugs paclitaxel-control	0.64745940276434	0.0387928487344393	6	2.95282429644086e-06	4.85025570850836e-05	NA
sp|O00204|ST2B1_HUMAN	anticancer drugs tamoxifen-control	-0.240665064992049	0.0387928487344393	6	0.000808860114978263	0.00424863369081312	NA
sp|O00212|RHOD_HUMAN	anticancer drugs doxorubicin-anticancer drugs paclitaxel	-0.98956000509098	0.0773538193308538	6	1.40111595870771e-05	4.7810573309224e-05	NA
sp|O00212|RHOD_HUMAN	anticancer drugs doxorubicin-anticancer drugs tamoxifen	-0.791462746439201	0.0773538193308538	6	5.08197518220166e-05	0.000135849265090787	NA
sp|O00212|RHOD_HUMAN	anticancer drugs doxorubicin-control	-1.10651297585706	0.109394820399052	6	5.42661464072476e-05	0.000231924150595154	NA
sp|O00212|RHOD_HUMAN	anticancer drugs paclitaxel-anticancer drugs tamoxifen	0.198097258651779	0.0773538193308538	6	0.0428553295664093	0.0574979043993766	NA
sp|O00212|RHOD_HUMAN	anticancer drugs paclitaxel-control	-0.116952970766075	0.109394820399052	6	0.326141038672671	0.378691413059727	NA
sp|O00212|RHOD_HUMAN	anticancer drugs tamoxifen-control	-0.315050229417855	0.109394820399052	6	0.0280600353552642	0.0592557926344135	NA
sp|O00214|LEG8_HUMAN	anticancer drugs doxorubicin-anticancer drugs paclitaxel	0.522798107746457	0.0417085116040823	6	1.57725801208543e-05	5.25352286035213e-05	NA
sp|O00214|LEG8_HUMAN	anticancer drugs doxorubicin-anticancer drugs tamoxifen	-0.0568465115872267	0.0417085116040823	6	0.221830246523819	0.249326589064757	NA
sp|O00214|LEG8_HUMAN	anticancer drugs doxorubicin-control	0.145054265024019	0.0589847427768888	6	0.0491739681548565	0.0694858409614042	NA
sp|O00214|LEG8_HUMAN	anticancer drugs paclitaxel-anticancer drugs tamoxifen	-0.579644619333684	0.0417085116040823	6	8.64552530653265e-06	4.16637101403001e-05	NA
sp|O00214|LEG8_HUMAN	anticancer drugs paclitaxel-control	-0.377743842722438	0.0589847427768888	6	0.00068333514016861	0.00194960912648507	NA
sp|O00214|LEG8_HUMAN	anticancer drugs tamoxifen-control	0.201900776611245	0.0589847427768888	6	0.0140928968956873	0.0348973436566921	NA
sp|O00217|NDUS8_HUMAN	anticancer drugs doxorubicin-anticancer drugs paclitaxel	0.395162612659087	0.0409456399775311	6	7.09035652616043e-05	0.000177519205243811	NA
sp|O00217|NDUS8_HUMAN	anticancer drugs doxorubicin-anticancer drugs tamoxifen	-0.282559591892749	0.0409456399775311	6	0.000457515286949608	0.000879440320461197	NA
sp|O00217|NDUS8_HUMAN	anticancer drugs doxorubicin-control	-0.109328188174657	0.0579058793762706	6	0.107946151754075	0.140323413190529	NA
sp|O00217|NDUS8_HUMAN	anticancer drugs paclitaxel-anticancer drugs tamoxifen	-0.677722204551836	0.0409456399775311	6	3.10123477765218e-06	2.00340375715522e-05	NA
sp|O00217|NDUS8_HUMAN	anticancer drugs paclitaxel-control	-0.504490800833744	0.0579058793762706	6	0.000126387867214254	0.000526312782714607	NA
sp|O00217|NDUS8_HUMAN	anticancer drugs tamoxifen-control	0.173231403718092	0.0579058793762705	6	0.0242699031633068	0.0528212725216213	NA
sp|O00220|TR10A_HUMAN	anticancer drugs doxorubicin-anticancer drugs paclitaxel	0.665491913954663	0.0859511245334063	6	0.000243827077866892	0.000507848971125154	NA
sp|O00220|TR10A_HUMAN	anticancer drugs doxorubicin-anticancer drugs tamoxifen	0.175063991028304	0.0859511245334063	6	0.0878345247542916	0.104990090231399	NA
sp|O00220|TR10A_HUMAN	anticancer drugs doxorubicin-control	0.273377615151196	0.121553246016362	6	0.0655279755889131	0.0898256941462428	NA
sp|O00220|TR10A_HUMAN	anticancer drugs paclitaxel-anticancer drugs tamoxifen	-0.490427922926359	0.0859511245334063	6	0.00125348862810635	0.00236748993986862	NA
sp|O00220|TR10A_HUMAN	anticancer drugs paclitaxel-control	-0.392114298803466	0.121553246016362	6	0.0180038625676174	0.0298721152956283	NA
sp|O00220|TR10A_HUMAN	anticancer drugs tamoxifen-control	0.0983136241228926	0.121553246016362	6	0.449497517716145	0.542925239236347	NA
sp|O00221|IKBE_HUMAN	anticancer drugs doxorubicin-anticancer drugs paclitaxel	0.0782966927794405	0.050843966341357	6	0.174502807069521	0.198719375932986	NA
sp|O00221|IKBE_HUMAN	anticancer drugs doxorubicin-anticancer drugs tamoxifen	0.693849397188883	0.050843966341357	6	9.61578095546528e-06	3.60973218189263e-05	NA
sp|O00221|IKBE_HUMAN	anticancer drugs doxorubicin-control	0.852582903531527	0.0719042267647882	6	2.17642221477504e-05	0.00012134728175904	NA
sp|O00221|IKBE_HUMAN	anticancer drugs paclitaxel-anticancer drugs tamoxifen	0.615552704409443	0.050843966341357	6	1.92924931974271e-05	7.42856840596505e-05	NA
sp|O00221|IKBE_HUMAN	anticancer drugs paclitaxel-control	0.774286210752087	0.0719042267647882	6	3.79202545070659e-05	0.000224649179758678	NA
sp|O00221|IKBE_HUMAN	anticancer drugs tamoxifen-control	0.158733506342644	0.0719042267647882	6	0.0693751944268604	0.122422590041189	NA
sp|O00231|PSD11_HUMAN	anticancer drugs doxorubicin-anticancer drugs paclitaxel	-0.149289731230499	0.0157185260711492	6	7.76467219609371e-05	0.000191588510771921	NA
sp|O00231|PSD11_HUMAN	anticancer drugs doxorubicin-anticancer drugs tamoxifen	0.0080510672664881	0.0157185260711492	6	0.62681085990847	0.655812786048074	NA
sp|O00231|PSD11_HUMAN	anticancer drugs doxorubicin-control	0.142238205171077	0.0222293527503343	6	0.000686428833086624	0.00173747203149153	NA
sp|O00231|PSD11_HUMAN	anticancer drugs paclitaxel-anticancer drugs tamoxifen	0.157340798496987	0.0157185260711492	6	5.75940727584926e-05	0.000173928344720752	NA
sp|O00231|PSD11_HUMAN	anticancer drugs paclitaxel-control	0.291527936401576	0.0222293527503343	6	1.21247990160372e-05	0.000107558700948717	NA
sp|O00231|PSD11_HUMAN	anticancer drugs tamoxifen-control	0.134187137904589	0.0222293527503343	6	0.000934314740469967	0.00470190859652094	NA
sp|O00232|PSD12_HUMAN	anticancer drugs doxorubicin-anticancer drugs paclitaxel	-0.26481717876833	0.0170037380152227	6	4.43636333757065e-06	1.95654409998912e-05	NA
sp|O00232|PSD12_HUMAN	anticancer drugs doxorubicin-anticancer drugs tamoxifen	-0.013419531862508	0.0170037380152227	6	0.460029125282644	0.492743848854698	NA
sp|O00232|PSD12_HUMAN	anticancer drugs doxorubicin-control	0.0402047822559992	0.0240469169121669	6	0.145569289225088	0.183495222629584	NA
sp|O00232|PSD12_HUMAN	anticancer drugs paclitaxel-anticancer drugs tamoxifen	0.251397646905823	0.0170037380152227	6	6.01897285025309e-06	3.15959011997584e-05	NA
sp|O00232|PSD12_HUMAN	anticancer drugs paclitaxel-control	0.30502196102433	0.0240469169121669	6	1.47202408449446e-05	0.00012151780003229	NA
sp|O00232|PSD12_HUMAN	anticancer drugs tamoxifen-control	0.0536243141185071	0.0240469169121669	6	0.0672671117047294	0.11946919318392	NA
sp|O00233|PSMD9_HUMAN	anticancer drugs doxorubicin-anticancer drugs paclitaxel	-0.638095552159763	0.0445580424654773	6	7.25536039015595e-06	2.85558390240441e-05	NA
sp|O00233|PSMD9_HUMAN	anticancer drugs doxorubicin-anticancer drugs tamoxifen	0.387166545081847	0.0445580424654773	6	0.000128295357590548	0.000294247490841921	NA
sp|O00233|PSMD9_HUMAN	anticancer drugs doxorubicin-control	0.344443073285959	0.0630145879674743	6	0.00156363546801006	0.00346889764343589	NA
sp|O00233|PSMD9_HUMAN	anticancer drugs paclitaxel-anticancer drugs tamoxifen	1.02526209724161	0.0445580424654773	6	4.41572763269049e-07	5.85444448968684e-06	NA
sp|O00233|PSMD9_HUMAN	anticancer drugs paclitaxel-control	0.982538625445722	0.0630145879674744	6	4.40606205124498e-06	6.01949983763838e-05	NA
sp|O00233|PSMD9_HUMAN	anticancer drugs tamoxifen-control	-0.0427234717958881	0.0630145879674743	6	0.523047639089209	0.612314203177452	NA
sp|O00244|ATOX1_HUMAN	anticancer drugs doxorubicin-anticancer drugs paclitaxel	-0.418865347052134	0.0965932660804584	6	0.00489453867293209	0.00732704363994205	NA
sp|O00244|ATOX1_HUMAN	anticancer drugs doxorubicin-anticancer drugs tamoxifen	0.326354403505229	0.0965932660804584	6	0.0148826623474516	0.0203162044054483	NA
sp|O00244|ATOX1_HUMAN	anticancer drugs doxorubicin-control	0.434862948912133	0.136603506924897	6	0.0189941736589292	0.0299141567416168	NA
sp|O00244|ATOX1_HUMAN	anticancer drugs paclitaxel-anticancer drugs tamoxifen	0.745219750557363	0.0965932660804584	6	0.00024868974742993	0.000586445908784183	NA
sp|O00244|ATOX1_HUMAN	anticancer drugs paclitaxel-control	0.853728295964267	0.136603506924897	6	0.000777950353955457	0.0021574582847984	NA
sp|O00244|ATOX1_HUMAN	anticancer drugs tamoxifen-control	0.108508545406904	0.136603506924897	6	0.457260563849583	0.550150895195042	NA
sp|O00255|MEN1_HUMAN	anticancer drugs doxorubicin-anticancer drugs paclitaxel	0.180946682687704	0.0318684191814717	6	0.00128577114542725	0.00218699102449467	NA
sp|O00255|MEN1_HUMAN	anticancer drugs doxorubicin-anticancer drugs tamoxifen	-0.0851278760779526	0.0318684191814717	6	0.0369658804754375	0.0468183228425352	NA
sp|O00255|MEN1_HUMAN	anticancer drugs doxorubicin-control	-0.35765188934053	0.0450687506178281	6	0.000212777638304937	0.000673072121168679	NA
sp|O00255|MEN1_HUMAN	anticancer drugs paclitaxel-anticancer drugs tamoxifen	-0.266074558765657	0.0318684191814717	6	0.000160405532828832	0.000404692858054392	NA
sp|O00255|MEN1_HUMAN	anticancer drugs paclitaxel-control	-0.538598572028234	0.0450687506178281	6	2.07981998729776e-05	0.000149563415351684	NA
sp|O00255|MEN1_HUMAN	anticancer drugs tamoxifen-control	-0.272524013262577	0.0450687506178281	6	0.000925926520960179	0.00468088515830855	NA
sp|O00257|CBX4_HUMAN	anticancer drugs doxorubicin-anticancer drugs paclitaxel	-0.0964244550628641	0.0617219486743463	6	0.169258311298716	0.193162932238495	NA
sp|O00257|CBX4_HUMAN	anticancer drugs doxorubicin-anticancer drugs tamoxifen	-0.764967059646436	0.0617219486743463	6	1.68415184168195e-05	5.63035076483866e-05	NA
sp|O00257|CBX4_HUMAN	anticancer drugs doxorubicin-control	-0.594113134102606	0.0872880169113566	6	0.000492902467948934	0.00131765241118365	NA
sp|O00257|CBX4_HUMAN	anticancer drugs paclitaxel-anticancer drugs tamoxifen	-0.668542604583572	0.0617219486743463	6	3.66666266699581e-05	0.000121864714370913	NA
sp|O00257|CBX4_HUMAN	anticancer drugs paclitaxel-control	-0.497688679039742	0.0872880169113566	6	0.00125828847574973	0.00316007894070216	NA
sp|O00257|CBX4_HUMAN	anticancer drugs tamoxifen-control	0.17085392554383	0.0872880169113566	6	0.0980535841685084	0.160967996348264	NA
sp|O00258|GET1_HUMAN	anticancer drugs doxorubicin-anticancer drugs paclitaxel	-0.323961449698154	0.0287922244471952	6	2.94561810785992e-05	8.62964128268805e-05	NA
sp|O00258|GET1_HUMAN	anticancer drugs doxorubicin-anticancer drugs tamoxifen	-1.03534795676341	0.0287922244471952	6	3.08431830435499e-08	1.11414464172145e-06	NA
sp|O00258|GET1_HUMAN	anticancer drugs doxorubicin-control	-0.892746238718618	0.0407183543041137	6	5.88211201171774e-07	1.36272050377455e-05	NA
sp|O00258|GET1_HUMAN	anticancer drugs paclitaxel-anticancer drugs tamoxifen	-0.711386507065258	0.0287922244471952	6	2.89181088726973e-07	4.66702688369131e-06	NA
sp|O00258|GET1_HUMAN	anticancer drugs paclitaxel-control	-0.568784789020463	0.0407183543041137	6	8.39106987716405e-06	8.62893494605832e-05	NA
sp|O00258|GET1_HUMAN	anticancer drugs tamoxifen-control	0.142601718044795	0.0407183543041137	6	0.0127928789880847	0.0322756121259017	NA
sp|O00264|PGRC1_HUMAN	anticancer drugs doxorubicin-anticancer drugs paclitaxel	0.147955419837319	0.0387408572018522	6	0.00876985444059342	0.0125462341174793	NA
sp|O00264|PGRC1_HUMAN	anticancer drugs doxorubicin-anticancer drugs tamoxifen	-0.0253888244594892	0.0387408572018522	6	0.536544703746409	0.567569623953113	NA
sp|O00264|PGRC1_HUMAN	anticancer drugs doxorubicin-control	-0.152204511200643	0.0547878456728188	6	0.0320786215345502	0.047395190395501	NA
sp|O00264|PGRC1_HUMAN	anticancer drugs paclitaxel-anticancer drugs tamoxifen	-0.173344244296808	0.0387408572018522	6	0.00421729867996607	0.00697429122147638	NA
sp|O00264|PGRC1_HUMAN	anticancer drugs paclitaxel-control	-0.300159931037961	0.0547878456728188	6	0.0015454542538523	0.00373864855677948	NA
sp|O00264|PGRC1_HUMAN	anticancer drugs tamoxifen-control	-0.126815686741153	0.0547878456728187	6	0.0598846452119151	0.109108057369433	NA
sp|O00267|SPT5H_HUMAN	anticancer drugs doxorubicin-anticancer drugs paclitaxel	0.273762026843986	0.0210191631106213	6	1.26215833002688e-05	4.38106667894104e-05	NA
sp|O00267|SPT5H_HUMAN	anticancer drugs doxorubicin-anticancer drugs tamoxifen	0.0944371220922887	0.0210191631106213	6	0.00413506878247801	0.00632767211822384	NA
sp|O00267|SPT5H_HUMAN	anticancer drugs doxorubicin-control	-0.0120032013516358	0.0297255855407729	6	0.700357485889286	0.73746882006005	NA
sp|O00267|SPT5H_HUMAN	anticancer drugs paclitaxel-anticancer drugs tamoxifen	-0.179324904751697	0.0210191631106213	6	0.000142154301198669	0.000364690164826558	NA
sp|O00267|SPT5H_HUMAN	anticancer drugs paclitaxel-control	-0.285765228195622	0.0297255855407729	6	7.24876227493494e-05	0.000351511367427875	NA
sp|O00267|SPT5H_HUMAN	anticancer drugs tamoxifen-control	-0.106440323443924	0.0297255855407729	6	0.0116323903119335	0.029932426021501	NA
sp|O00268|TAF4_HUMAN	anticancer drugs doxorubicin-anticancer drugs paclitaxel	-0.0310607932000048	0.0330969275941042	6	0.384222247697445	0.416041491378219	NA
sp|O00268|TAF4_HUMAN	anticancer drugs doxorubicin-anticancer drugs tamoxifen	-0.331699112266109	0.0330969275941042	6	5.71967814028634e-05	0.000149433822083791	NA
sp|O00268|TAF4_HUMAN	anticancer drugs doxorubicin-control	-0.555899650556698	0.0468061238764626	6	2.15589109371972e-05	0.000120676309458462	NA
sp|O00268|TAF4_HUMAN	anticancer drugs paclitaxel-anticancer drugs tamoxifen	-0.300638319066104	0.0330969275941042	6	9.99238860201002e-05	0.000272156910006822	NA
sp|O00268|TAF4_HUMAN	anticancer drugs paclitaxel-control	-0.524838857356693	0.0468061238764626	6	3.00461354596337e-05	0.000191724030533965	NA
sp|O00268|TAF4_HUMAN	anticancer drugs tamoxifen-control	-0.224200538290589	0.0468061238764625	6	0.00303166479591503	0.0108820810042845	NA
sp|O00273|DFFA_HUMAN	anticancer drugs doxorubicin-anticancer drugs paclitaxel	0.576542073809824	0.0652705153660044	6	0.000116971886931214	0.000271121624820175	NA
sp|O00273|DFFA_HUMAN	anticancer drugs doxorubicin-anticancer drugs tamoxifen	1.22736052650827	0.0652705153660044	6	1.46078731566859e-06	9.26100861307427e-06	NA
sp|O00273|DFFA_HUMAN	anticancer drugs doxorubicin-control	1.05424391831068	0.0923064480536849	6	2.70241870718233e-05	0.000140905929533513	NA
sp|O00273|DFFA_HUMAN	anticancer drugs paclitaxel-anticancer drugs tamoxifen	0.650818452698448	0.0652705153660044	6	5.88837137363668e-05	0.000177004111284389	NA
sp|O00273|DFFA_HUMAN	anticancer drugs paclitaxel-control	0.477701844500852	0.092306448053685	6	0.00206400513069099	0.00476459348473889	NA
sp|O00273|DFFA_HUMAN	anticancer drugs tamoxifen-control	-0.173116608197596	0.0923064480536849	6	0.109844948864388	0.176053429040968	NA
sp|O00287|RFXAP_HUMAN	anticancer drugs doxorubicin-anticancer drugs paclitaxel	-0.263545666906993	0.0587773832186224	6	0.0041754518253363	0.00634514478557655	NA
sp|O00287|RFXAP_HUMAN	anticancer drugs doxorubicin-anticancer drugs tamoxifen	-0.805690378535042	0.0587773832186224	6	9.36930199104101e-06	3.54048313269613e-05	NA
sp|O00287|RFXAP_HUMAN	anticancer drugs doxorubicin-control	-0.0609522534951801	0.0831237725085766	6	0.491038298162537	0.540281555476979	NA
sp|O00287|RFXAP_HUMAN	anticancer drugs paclitaxel-anticancer drugs tamoxifen	-0.542144711628048	0.0587773832186224	6	9.16465293278777e-05	0.000253499890499726	NA
sp|O00287|RFXAP_HUMAN	anticancer drugs paclitaxel-control	0.202593413411813	0.0831237725085766	6	0.0506606669808637	0.0732003705104853	NA
sp|O00287|RFXAP_HUMAN	anticancer drugs tamoxifen-control	0.744738125039861	0.0831237725085766	6	0.000107989169792206	0.00107975933932483	NA
sp|O00291|HIP1_HUMAN	anticancer drugs doxorubicin-anticancer drugs paclitaxel	-0.830094272565758	0.026468271389344	6	6.98166356144549e-08	1.52837701421489e-06	NA
sp|O00291|HIP1_HUMAN	anticancer drugs doxorubicin-anticancer drugs tamoxifen	-0.319294966890087	0.026468271389344	6	1.96979459973939e-05	6.38255376768465e-05	NA
sp|O00291|HIP1_HUMAN	anticancer drugs doxorubicin-control	-0.781670455547055	0.0374317883713821	6	7.8527867501695e-07	1.55692875289391e-05	NA
sp|O00291|HIP1_HUMAN	anticancer drugs paclitaxel-anticancer drugs tamoxifen	0.510799305675671	0.026468271389344	6	1.25294540328409e-06	1.10117108896875e-05	NA
sp|O00291|HIP1_HUMAN	anticancer drugs paclitaxel-control	0.0484238170187037	0.0374317883713821	6	0.243350583922443	0.294055808354192	NA
sp|O00291|HIP1_HUMAN	anticancer drugs tamoxifen-control	-0.462375488656967	0.0374317883713821	6	1.71706749450635e-05	0.000339315536858128	NA
sp|O00299|CLIC1_HUMAN	anticancer drugs doxorubicin-anticancer drugs paclitaxel	-0.243599980997763	0.0410137294836047	6	0.00101716911948226	0.00177619146734663	NA
sp|O00299|CLIC1_HUMAN	anticancer drugs doxorubicin-anticancer drugs tamoxifen	0.778847618312313	0.0410137294836047	6	1.37831565551784e-06	8.94226861741978e-06	NA
sp|O00299|CLIC1_HUMAN	anticancer drugs doxorubicin-control	1.25810236256394	0.058002172479215	6	6.26937920783933e-07	1.39267240237993e-05	NA
sp|O00299|CLIC1_HUMAN	anticancer drugs paclitaxel-anticancer drugs tamoxifen	1.02244759931008	0.0410137294836047	6	2.74206765976914e-07	4.56123028128817e-06	NA
sp|O00299|CLIC1_HUMAN	anticancer drugs paclitaxel-control	1.5017023435617	0.058002172479215	6	2.18930411337841e-07	1.6665300657494e-05	NA
sp|O00299|CLIC1_HUMAN	anticancer drugs tamoxifen-control	0.479254744251622	0.058002172479215	6	0.000169996630705702	0.00144344748681883	NA
sp|O00303|EIF3F_HUMAN	anticancer drugs doxorubicin-anticancer drugs paclitaxel	0.278635741670867	0.0517544425245037	6	0.00168956081788539	0.00279785706304647	NA
sp|O00303|EIF3F_HUMAN	anticancer drugs doxorubicin-anticancer drugs tamoxifen	0.453883756193248	0.0517544425245037	6	0.000121788053106073	0.000281442979866976	NA
sp|O00303|EIF3F_HUMAN	anticancer drugs doxorubicin-control	0.512771620237632	0.073191834531212	6	0.000421565363721943	0.00115632069682418	NA
sp|O00303|EIF3F_HUMAN	anticancer drugs paclitaxel-anticancer drugs tamoxifen	0.175248014522382	0.0517544425245037	6	0.0147455777018744	0.0216659858511685	NA
sp|O00303|EIF3F_HUMAN	anticancer drugs paclitaxel-control	0.234135878566765	0.073191834531212	6	0.0186250803434369	0.03077108719531	NA
sp|O00303|EIF3F_HUMAN	anticancer drugs tamoxifen-control	0.0588878640443833	0.073191834531212	6	0.451762270913523	0.544653843116976	NA
sp|O00308|WWP2_HUMAN	anticancer drugs doxorubicin-anticancer drugs paclitaxel	-1.25158188013985	0.0587790802584361	6	6.99672423226225e-07	5.49742618249177e-06	NA
sp|O00308|WWP2_HUMAN	anticancer drugs doxorubicin-anticancer drugs tamoxifen	-0.667793865633886	0.0587790802584361	6	2.78584765542745e-05	8.31559918155429e-05	NA
sp|O00308|WWP2_HUMAN	anticancer drugs doxorubicin-control	-1.03193353081582	0.0831261724852971	6	1.66823197123462e-05	0.000100851923790752	NA
sp|O00308|WWP2_HUMAN	anticancer drugs paclitaxel-anticancer drugs tamoxifen	0.583788014505969	0.0587790802584361	6	6.02204542354107e-05	0.000180182114926602	NA
sp|O00308|WWP2_HUMAN	anticancer drugs paclitaxel-control	0.21964834932403	0.0831261724852971	6	0.0384195630661942	0.0577139691875428	NA
sp|O00308|WWP2_HUMAN	anticancer drugs tamoxifen-control	-0.364139665181938	0.0831261724852971	6	0.00466534327589662	0.015139722659695	NA
sp|O00311|CDC7_HUMAN	anticancer drugs doxorubicin-anticancer drugs paclitaxel	1.32414592531966	0.114204791637609	6	2.4773560660513e-05	7.4679846050521e-05	NA
sp|O00311|CDC7_HUMAN	anticancer drugs doxorubicin-anticancer drugs tamoxifen	0.666759147277344	0.114204791637609	6	0.00111267881200815	0.00193249546063267	NA
sp|O00311|CDC7_HUMAN	anticancer drugs doxorubicin-control	0.835572306093694	0.161509965221901	6	0.00206736112775186	0.00440503878236619	NA
sp|O00311|CDC7_HUMAN	anticancer drugs paclitaxel-anticancer drugs tamoxifen	-0.657386778042314	0.114204791637609	6	0.00119769892679456	0.00227656262004985	NA
sp|O00311|CDC7_HUMAN	anticancer drugs paclitaxel-control	-0.488573619225965	0.161509965221901	6	0.0232458846546648	0.0373946666518176	NA
sp|O00311|CDC7_HUMAN	anticancer drugs tamoxifen-control	0.16881315881635	0.161509965221901	6	0.336191639899267	0.430529327045404	NA
sp|O00327|BMAL1_HUMAN	anticancer drugs doxorubicin-anticancer drugs paclitaxel	-0.221030509776033	0.126060869951425	6	0.130084023223213	0.151436064178327	NA
sp|O00327|BMAL1_HUMAN	anticancer drugs doxorubicin-anticancer drugs tamoxifen	-0.354259262593015	0.126060869951425	6	0.0307471235980905	0.0394757874508617	NA
sp|O00327|BMAL1_HUMAN	anticancer drugs doxorubicin-control	0.0864417319906731	0.178276991969856	6	0.644959668030782	0.686170119800626	NA
sp|O00327|BMAL1_HUMAN	anticancer drugs paclitaxel-anticancer drugs tamoxifen	-0.133228752816981	0.126060869951425	6	0.331258914546718	0.372507881085711	NA
sp|O00327|BMAL1_HUMAN	anticancer drugs paclitaxel-control	0.307472241766707	0.178276991969856	6	0.135344804702406	0.174846864689803	NA
sp|O00327|BMAL1_HUMAN	anticancer drugs tamoxifen-control	0.440700994583688	0.178276991969856	6	0.0483263915752346	0.09189883742558	NA
sp|O00330|ODPX_HUMAN	anticancer drugs doxorubicin-anticancer drugs paclitaxel	1.16981704880812	0.0524279196501301	6	5.30045259626522e-07	4.58279496786623e-06	NA
sp|O00330|ODPX_HUMAN	anticancer drugs doxorubicin-anticancer drugs tamoxifen	0.38327164813007	0.0524279196501301	6	0.000334329685726921	0.000671732399439547	NA
sp|O00330|ODPX_HUMAN	anticancer drugs doxorubicin-control	0.315260977088576	0.0741442750162209	6	0.00536834082182348	0.0100098655962478	NA
sp|O00330|ODPX_HUMAN	anticancer drugs paclitaxel-anticancer drugs tamoxifen	-0.786545400678046	0.0524279196501301	6	5.52502259384355e-06	3.00005207723034e-05	NA
sp|O00330|ODPX_HUMAN	anticancer drugs paclitaxel-control	-0.85455607171954	0.0741442750162209	6	2.56410208384022e-05	0.000171847250508946	NA
sp|O00330|ODPX_HUMAN	anticancer drugs tamoxifen-control	-0.0680106710414939	0.0741442750162209	6	0.394374122944669	0.49016465929484	NA
sp|O00339|MATN2_HUMAN	anticancer drugs doxorubicin-anticancer drugs paclitaxel	2.20476329586284	0.12606613027249	6	2.24166246042773e-06	1.1969085931718e-05	NA
sp|O00339|MATN2_HUMAN	anticancer drugs doxorubicin-anticancer drugs tamoxifen	2.15734344508315	0.12606613027249	6	2.54830512929752e-06	1.36679537494747e-05	NA
sp|O00339|MATN2_HUMAN	anticancer drugs doxorubicin-control	1.06079340917201	0.178284431187249	6	0.00100777909268661	0.00240316552871423	NA
sp|O00339|MATN2_HUMAN	anticancer drugs paclitaxel-anticancer drugs tamoxifen	-0.0474198507796957	0.12606613027249	6	0.719746538054834	0.747817091641372	NA
sp|O00339|MATN2_HUMAN	anticancer drugs paclitaxel-control	-1.14396988669083	0.178284431187249	6	0.000676299544615263	0.00193212252608751	NA
sp|O00339|MATN2_HUMAN	anticancer drugs tamoxifen-control	-1.09655003591114	0.178284431187249	6	0.000846582036860312	0.00437665971148221	NA
sp|O00391|QSOX1_HUMAN	anticancer drugs doxorubicin-anticancer drugs paclitaxel	-1.00199677161228	0.0646705068868661	6	4.57289837257686e-06	1.99610643247403e-05	NA
sp|O00391|QSOX1_HUMAN	anticancer drugs doxorubicin-anticancer drugs tamoxifen	0.614197757965704	0.0646705068868661	6	7.76631059500711e-05	0.000193494722073541	NA
sp|O00391|QSOX1_HUMAN	anticancer drugs doxorubicin-control	-0.19672045138071	0.0914579079249488	6	0.0750089125455831	0.101178952444794	NA
sp|O00391|QSOX1_HUMAN	anticancer drugs paclitaxel-anticancer drugs tamoxifen	1.61619452957798	0.0646705068868661	6	2.70195815644775e-07	4.54761795823056e-06	NA
sp|O00391|QSOX1_HUMAN	anticancer drugs paclitaxel-control	0.805276320231566	0.0914579079249488	6	0.000119096648530521	0.000501877868869349	NA
sp|O00391|QSOX1_HUMAN	anticancer drugs tamoxifen-control	-0.810918209346414	0.0914579079249487	6	0.000114510427523251	0.00111849291441685	NA
sp|O00399|DCTN6_HUMAN	anticancer drugs doxorubicin-anticancer drugs paclitaxel	-0.668106027030554	0.0731697874067081	6	9.70349997812478e-05	0.000230874511061998	NA
sp|O00399|DCTN6_HUMAN	anticancer drugs doxorubicin-anticancer drugs tamoxifen	-0.053120723493817	0.0731697874067081	6	0.495175878911158	0.527326923385651	NA
sp|O00399|DCTN6_HUMAN	anticancer drugs doxorubicin-control	0.20843129501924	0.103477705706523	6	0.0906177656076036	0.119974600373477	NA
sp|O00399|DCTN6_HUMAN	anticancer drugs paclitaxel-anticancer drugs tamoxifen	0.614985303536737	0.0731697874067081	6	0.000154552587604084	0.000392364743694107	NA
sp|O00399|DCTN6_HUMAN	anticancer drugs paclitaxel-control	0.876537322049794	0.103477705706523	6	0.000147951245215158	0.000589660759915483	NA
sp|O00399|DCTN6_HUMAN	anticancer drugs tamoxifen-control	0.261552018513057	0.103477705706523	6	0.0448236476177164	0.0863942111555579	NA
sp|O00400|ACATN_HUMAN	anticancer drugs doxorubicin-anticancer drugs paclitaxel	-0.0300470234634537	0.0421762530899267	6	0.502956763523493	0.53382798917303	NA
sp|O00400|ACATN_HUMAN	anticancer drugs doxorubicin-anticancer drugs tamoxifen	-0.517984836688798	0.0421762530899267	6	1.77548719564843e-05	5.86667765228794e-05	NA
sp|O00400|ACATN_HUMAN	anticancer drugs doxorubicin-control	-0.0954257363180288	0.0596462291298545	6	0.160746474502413	0.200727068277878	NA
sp|O00400|ACATN_HUMAN	anticancer drugs paclitaxel-anticancer drugs tamoxifen	-0.487937813225344	0.0421762530899267	6	2.50901796919725e-05	9.07868344117425e-05	NA
sp|O00400|ACATN_HUMAN	anticancer drugs paclitaxel-control	-0.0653787128545751	0.0596462291298545	6	0.315065605720797	0.367282139856392	NA
sp|O00400|ACATN_HUMAN	anticancer drugs tamoxifen-control	0.422559100370769	0.0596462291298545	6	0.000396786086201731	0.00260706044284225	NA
sp|O00401|WASL_HUMAN	anticancer drugs doxorubicin-anticancer drugs paclitaxel	-0.853631927568915	0.0349968374096764	6	3.12184911431164e-07	3.32672046243834e-06	NA
sp|O00401|WASL_HUMAN	anticancer drugs doxorubicin-anticancer drugs tamoxifen	-0.4637371334007	0.0349968374096764	6	1.14162540374485e-05	4.13439106496383e-05	NA
sp|O00401|WASL_HUMAN	anticancer drugs doxorubicin-control	-0.597753935704719	0.0494930021049304	6	1.95638571710502e-05	0.000112386713196228	NA
sp|O00401|WASL_HUMAN	anticancer drugs paclitaxel-anticancer drugs tamoxifen	0.389894794168215	0.0349968374096764	6	3.11846604881215e-05	0.000107718488922705	NA
sp|O00401|WASL_HUMAN	anticancer drugs paclitaxel-control	0.255877991864196	0.0494930021049304	6	0.00207445499104141	0.00478353497393239	NA
sp|O00401|WASL_HUMAN	anticancer drugs tamoxifen-control	-0.134016802304019	0.0494930021049304	6	0.0352092167966505	0.0712627191812549	NA
sp|O00410|IPO5_HUMAN	anticancer drugs doxorubicin-anticancer drugs paclitaxel	1.15119767153696	0.0319379114932705	6	3.04081849859243e-08	1.04528135889115e-06	NA
sp|O00410|IPO5_HUMAN	anticancer drugs doxorubicin-anticancer drugs tamoxifen	1.15455868447883	0.0319379114932705	6	2.98830079518513e-08	1.10473514045863e-06	NA
sp|O00410|IPO5_HUMAN	anticancer drugs doxorubicin-control	1.3136874247317	0.0451670275876547	6	1.09451721060385e-07	6.2622545103341e-06	NA
sp|O00410|IPO5_HUMAN	anticancer drugs paclitaxel-anticancer drugs tamoxifen	0.00336101294186952	0.0319379114932705	6	0.919618624409443	0.928770142529381	NA
sp|O00410|IPO5_HUMAN	anticancer drugs paclitaxel-control	0.162489753194743	0.0451670275876547	6	0.011400264955664	0.0200014938767309	NA
sp|O00410|IPO5_HUMAN	anticancer drugs tamoxifen-control	0.159128740252873	0.0451670275876547	6	0.0124713147441353	0.0316140226564834	NA
sp|O00411|RPOM_HUMAN	anticancer drugs doxorubicin-anticancer drugs paclitaxel	0.48963955792246	0.0350805105811175	6	8.43035518379169e-06	3.19843248517242e-05	NA
sp|O00411|RPOM_HUMAN	anticancer drugs doxorubicin-anticancer drugs tamoxifen	-0.0752331592444809	0.0350805105811175	6	0.0756697511604069	0.0912941733148131	NA
sp|O00411|RPOM_HUMAN	anticancer drugs doxorubicin-control	0.0848554188438312	0.0496113338387892	6	0.138042221399774	0.174875883843458	NA
sp|O00411|RPOM_HUMAN	anticancer drugs paclitaxel-anticancer drugs tamoxifen	-0.564872717166941	0.0350805105811175	6	3.64676264742059e-06	2.20800082168044e-05	NA
sp|O00411|RPOM_HUMAN	anticancer drugs paclitaxel-control	-0.404784139078629	0.0496113338387892	6	0.00018237344211569	0.000691299952884063	NA
sp|O00411|RPOM_HUMAN	anticancer drugs tamoxifen-control	0.160088578088312	0.0496113338387892	6	0.017981451049888	0.0419862695700617	NA
sp|O00418|EF2K_HUMAN	anticancer drugs doxorubicin-anticancer drugs paclitaxel	-0.954049961577611	0.0539708642809637	6	2.10448512490915e-06	1.15300357903924e-05	NA
sp|O00418|EF2K_HUMAN	anticancer drugs doxorubicin-anticancer drugs tamoxifen	-0.866745298222319	0.0539708642809637	6	3.70412501423454e-06	1.80003150490431e-05	NA
sp|O00418|EF2K_HUMAN	anticancer drugs doxorubicin-control	-0.411893778705431	0.0763263282391365	6	0.00166942264771234	0.00366233352335246	NA
sp|O00418|EF2K_HUMAN	anticancer drugs paclitaxel-anticancer drugs tamoxifen	0.0873046633552922	0.0539708642809637	6	0.156870627061481	0.188355224746356	NA
sp|O00418|EF2K_HUMAN	anticancer drugs paclitaxel-control	0.54215618287218	0.0763263282391365	6	0.000391133943766013	0.00125637410346845	NA
sp|O00418|EF2K_HUMAN	anticancer drugs tamoxifen-control	0.454851519516888	0.0763263282391365	6	0.000999574437318385	0.00492648464835827	NA
sp|O00422|SAP18_HUMAN	anticancer drugs doxorubicin-anticancer drugs paclitaxel	0.0609807811189511	0.0314263467499377	6	0.100381351373436	0.119119017324408	NA
sp|O00422|SAP18_HUMAN	anticancer drugs doxorubicin-anticancer drugs tamoxifen	-0.351116177060563	0.0314263467499377	6	3.06768321657008e-05	8.99621583118678e-05	NA
sp|O00422|SAP18_HUMAN	anticancer drugs doxorubicin-control	-0.551678565858653	0.0444435657896016	6	1.66905081575733e-05	0.000100851923790752	NA
sp|O00422|SAP18_HUMAN	anticancer drugs paclitaxel-anticancer drugs tamoxifen	-0.412096958179514	0.0314263467499377	6	1.21325802460927e-05	5.30411521015079e-05	NA
sp|O00422|SAP18_HUMAN	anticancer drugs paclitaxel-control	-0.612659346977604	0.0444435657896016	6	9.06547026391296e-06	9.06015638919789e-05	NA
sp|O00422|SAP18_HUMAN	anticancer drugs tamoxifen-control	-0.20056238879809	0.0444435657896016	6	0.00404866768623259	0.0135725096441733	NA
sp|O00423|EMAL1_HUMAN	anticancer drugs doxorubicin-anticancer drugs paclitaxel	-1.87475995188133	0.0419061303738383	6	8.35376881121533e-09	7.05270253741818e-07	NA
sp|O00423|EMAL1_HUMAN	anticancer drugs doxorubicin-anticancer drugs tamoxifen	0.0652124969151729	0.0419061303738383	6	0.170673996646019	0.195511397662901	NA
sp|O00423|EMAL1_HUMAN	anticancer drugs doxorubicin-control	-0.131805980591037	0.0592642179212573	6	0.06781981685722	0.0925506545074116	NA
sp|O00423|EMAL1_HUMAN	anticancer drugs paclitaxel-anticancer drugs tamoxifen	1.9399724487965	0.0419061303738383	6	6.80782458220491e-09	1.18865510492709e-06	NA
sp|O00423|EMAL1_HUMAN	anticancer drugs paclitaxel-control	1.74295397129029	0.0592642179212573	6	1.02438219580721e-07	1.55726897821936e-05	NA
sp|O00423|EMAL1_HUMAN	anticancer drugs tamoxifen-control	-0.19701847750621	0.0592642179212573	6	0.015916887807315	0.0381799292508048	NA
sp|O00425|IF2B3_HUMAN	anticancer drugs doxorubicin-anticancer drugs paclitaxel	2.91763955125451	0.105151110065167	6	1.44925989499679e-07	2.19059230582405e-06	NA
sp|O00425|IF2B3_HUMAN	anticancer drugs doxorubicin-anticancer drugs tamoxifen	2.89645350942049	0.105151110065167	6	1.51358659545708e-07	2.33316202801067e-06	NA
sp|O00425|IF2B3_HUMAN	anticancer drugs doxorubicin-control	2.62566693692234	0.148706125952746	6	2.11885896205709e-06	2.7486767199087e-05	NA
sp|O00425|IF2B3_HUMAN	anticancer drugs paclitaxel-anticancer drugs tamoxifen	-0.0211860418340208	0.105151110065167	6	0.846978940355281	0.864419426137767	NA
sp|O00425|IF2B3_HUMAN	anticancer drugs paclitaxel-control	-0.291972614332165	0.148706125952746	6	0.0972330442702396	0.130805065867728	NA
sp|O00425|IF2B3_HUMAN	anticancer drugs tamoxifen-control	-0.270786572498145	0.148706125952745	6	0.118464133611404	0.187034374529169	NA
sp|O00429|DNM1L_HUMAN	anticancer drugs doxorubicin-anticancer drugs paclitaxel	0.291804045941711	0.0154967260370887	6	1.44897771497873e-06	8.88025375017699e-06	NA
sp|O00429|DNM1L_HUMAN	anticancer drugs doxorubicin-anticancer drugs tamoxifen	0.671258238050624	0.0154967260370887	6	1.01336484377657e-08	7.83108901127231e-07	NA
sp|O00429|DNM1L_HUMAN	anticancer drugs doxorubicin-control	1.09264506844148	0.0219156801340311	6	4.36727225950384e-09	3.09385818498319e-06	NA
sp|O00429|DNM1L_HUMAN	anticancer drugs paclitaxel-anticancer drugs tamoxifen	0.379454192108913	0.0154967260370887	6	3.0509439560008e-07	4.79876332562857e-06	NA
sp|O00429|DNM1L_HUMAN	anticancer drugs paclitaxel-control	0.800841022499774	0.0219156801340311	6	2.80184630509002e-08	9.95239156287185e-06	NA
sp|O00429|DNM1L_HUMAN	anticancer drugs tamoxifen-control	0.421386830390861	0.0219156801340311	6	1.28053313472661e-06	9.74691515495029e-05	NA
sp|O00442|RTCA_HUMAN	anticancer drugs doxorubicin-anticancer drugs paclitaxel	0.778893193634878	0.0606262692171673	6	1.36671372306022e-05	4.68862554892892e-05	NA
sp|O00442|RTCA_HUMAN	anticancer drugs doxorubicin-anticancer drugs tamoxifen	0.897112478192765	0.0606262692171673	6	5.98905999450718e-06	2.53833606435439e-05	NA
sp|O00442|RTCA_HUMAN	anticancer drugs doxorubicin-control	0.99619830241125	0.0857384921630005	6	2.44727995445075e-05	0.000131730704206846	NA
sp|O00442|RTCA_HUMAN	anticancer drugs paclitaxel-anticancer drugs tamoxifen	0.118219284557887	0.0606262692171673	6	0.0990633606112573	0.123847360201051	NA
sp|O00442|RTCA_HUMAN	anticancer drugs paclitaxel-control	0.217305108776373	0.0857384921630005	6	0.0444085556786718	0.0654987780554805	NA
sp|O00442|RTCA_HUMAN	anticancer drugs tamoxifen-control	0.0990858242184858	0.0857384921630005	6	0.291751451690771	0.384095288577543	NA
sp|O00443|P3C2A_HUMAN	anticancer drugs doxorubicin-anticancer drugs paclitaxel	0.141098387180029	0.0187250216324586	6	0.00028316751842255	0.000578204334024489	NA
sp|O00443|P3C2A_HUMAN	anticancer drugs doxorubicin-anticancer drugs tamoxifen	0.250055809688957	0.0187250216324586	6	1.09112705901705e-05	4.00079921639586e-05	NA
sp|O00443|P3C2A_HUMAN	anticancer drugs doxorubicin-control	0.0967517591479339	0.0264811795483525	6	0.0106603991716382	0.0181360812089834	NA
sp|O00443|P3C2A_HUMAN	anticancer drugs paclitaxel-anticancer drugs tamoxifen	0.108957422508928	0.0187250216324586	6	0.00113220026727931	0.0021655838632614	NA
sp|O00443|P3C2A_HUMAN	anticancer drugs paclitaxel-control	-0.044346628032095	0.0264811795483525	6	0.145025114542643	0.185552919327035	NA
sp|O00443|P3C2A_HUMAN	anticancer drugs tamoxifen-control	-0.153304050541023	0.0264811795483525	6	0.00116269119875834	0.0055009404824013	NA
sp|O00458|IFRD1_HUMAN	anticancer drugs doxorubicin-anticancer drugs paclitaxel	0.572989508025243	0.238386276116371	6	0.0530328431736016	0.0658661113133673	NA
sp|O00458|IFRD1_HUMAN	anticancer drugs doxorubicin-anticancer drugs tamoxifen	0.319547758892996	0.238386276116371	6	0.228618548880342	0.256646448407285	NA
sp|O00458|IFRD1_HUMAN	anticancer drugs doxorubicin-control	0.204890906686462	0.337129104767389	6	0.56562950047122	0.61262755577654	NA
sp|O00458|IFRD1_HUMAN	anticancer drugs paclitaxel-anticancer drugs tamoxifen	-0.253441749132247	0.238386276116371	6	0.328616386860515	0.369682594086288	NA
sp|O00458|IFRD1_HUMAN	anticancer drugs paclitaxel-control	-0.368098601338781	0.337129104767389	6	0.316785135912113	0.368983916334303	NA
sp|O00458|IFRD1_HUMAN	anticancer drugs tamoxifen-control	-0.114656852206533	0.337129104767389	6	0.745373337961226	0.803122814221366	NA
sp|O00459|P85B_HUMAN	anticancer drugs doxorubicin-anticancer drugs paclitaxel	-0.0457808444357363	0.061392968706545	6	0.484026329643676	0.51540400452315	NA
sp|O00459|P85B_HUMAN	anticancer drugs doxorubicin-anticancer drugs tamoxifen	-0.232683301019727	0.061392968706545	6	0.00907270119478287	0.0129686079284916	NA
sp|O00459|P85B_HUMAN	anticancer drugs doxorubicin-control	-0.0608577227166596	0.0868227689791429	6	0.509595758674202	0.558393810115369	NA
sp|O00459|P85B_HUMAN	anticancer drugs paclitaxel-anticancer drugs tamoxifen	-0.186902456583991	0.061392968706545	6	0.022675445893858	0.0321163276699018	NA
sp|O00459|P85B_HUMAN	anticancer drugs paclitaxel-control	-0.0150768782809234	0.086822768979143	6	0.867850123434058	0.887781304485622	NA
sp|O00459|P85B_HUMAN	anticancer drugs tamoxifen-control	0.171825578303068	0.0868227689791429	6	0.0951506853215144	0.1569581254578	NA
sp|O00461|GOLI4_HUMAN	anticancer drugs doxorubicin-anticancer drugs paclitaxel	-1.40003445944503	0.0655885748427868	6	6.8948361135609e-07	5.43239166988047e-06	NA
sp|O00461|GOLI4_HUMAN	anticancer drugs doxorubicin-anticancer drugs tamoxifen	-1.99367007121948	0.0655885748427868	6	8.41343649655802e-08	1.79552911532524e-06	NA
sp|O00461|GOLI4_HUMAN	anticancer drugs doxorubicin-control	-1.35738820995609	0.0927562520793919	6	6.39184512793044e-06	5.28520656795412e-05	NA
sp|O00461|GOLI4_HUMAN	anticancer drugs paclitaxel-anticancer drugs tamoxifen	-0.593635611774445	0.0655885748427868	6	0.000101976226482826	0.000276597941700952	NA
sp|O00461|GOLI4_HUMAN	anticancer drugs paclitaxel-control	0.0426462494889441	0.0927562520793919	6	0.661872224919295	0.706013603282906	NA
sp|O00461|GOLI4_HUMAN	anticancer drugs tamoxifen-control	0.636281861263389	0.0927562520793919	6	0.000472545954859646	0.00292340657850398	NA
sp|O00462|MANBA_HUMAN	anticancer drugs doxorubicin-anticancer drugs paclitaxel	-1.030126168613	0.0716966877220676	6	7.1167521594153e-06	2.81429396685316e-05	NA
sp|O00462|MANBA_HUMAN	anticancer drugs doxorubicin-anticancer drugs tamoxifen	-0.584874194691122	0.0716966877220676	6	0.000182558653348845	0.000396411747274301	NA
sp|O00462|MANBA_HUMAN	anticancer drugs doxorubicin-control	-0.203409475309581	0.101394428153777	6	0.0916457517321194	0.121128687366871	NA
sp|O00462|MANBA_HUMAN	anticancer drugs paclitaxel-anticancer drugs tamoxifen	0.445251973921881	0.0716966877220676	6	0.000804483921701811	0.00160576572992459	NA
sp|O00462|MANBA_HUMAN	anticancer drugs paclitaxel-control	0.826716693303422	0.101394428153777	6	0.000183075751057134	0.00069303764554266	NA
sp|O00462|MANBA_HUMAN	anticancer drugs tamoxifen-control	0.381464719381541	0.101394428153777	6	0.00937439910814123	0.0253542996183071	NA
sp|O00468|AGRIN_HUMAN	anticancer drugs doxorubicin-anticancer drugs paclitaxel	-1.88594111582793	0.058485859374966	6	5.91398800100772e-08	1.41533948150974e-06	NA
sp|O00468|AGRIN_HUMAN	anticancer drugs doxorubicin-anticancer drugs tamoxifen	-0.449145042293602	0.058485859374966	6	0.000255093706092174	0.000530537654168281	NA
sp|O00468|AGRIN_HUMAN	anticancer drugs doxorubicin-control	-0.624856409736632	0.0827114955351226	6	0.000279199742866617	0.000833687498402071	NA
sp|O00468|AGRIN_HUMAN	anticancer drugs paclitaxel-anticancer drugs tamoxifen	1.43679607353433	0.058485859374966	6	2.99198204854383e-07	4.77067239957099e-06	NA
sp|O00468|AGRIN_HUMAN	anticancer drugs paclitaxel-control	1.2610847060913	0.0827114955351226	6	5.02542820741751e-06	6.34624383125738e-05	NA
sp|O00468|AGRIN_HUMAN	anticancer drugs tamoxifen-control	-0.17571136744303	0.0827114955351226	6	0.0778101835922124	0.133413478504346	NA
sp|O00469|PLOD2_HUMAN	anticancer drugs doxorubicin-anticancer drugs paclitaxel	-0.316962597666292	0.0190734431788792	6	3.02914450931383e-06	1.48752632153804e-05	NA
sp|O00469|PLOD2_HUMAN	anticancer drugs doxorubicin-anticancer drugs tamoxifen	0.544581544330626	0.0190734431788792	6	1.22219396927716e-07	2.08384071761756e-06	NA
sp|O00469|PLOD2_HUMAN	anticancer drugs doxorubicin-control	-0.319598701414209	0.0269739220247236	6	2.18575628266263e-05	0.000121629062073753	NA
sp|O00469|PLOD2_HUMAN	anticancer drugs paclitaxel-anticancer drugs tamoxifen	0.861544141996918	0.0190734431788792	6	7.88615796687831e-09	1.21478595341793e-06	NA
sp|O00469|PLOD2_HUMAN	anticancer drugs paclitaxel-control	-0.00263610374791678	0.0269739220247236	6	0.925331314160209	0.936759227314545	NA
sp|O00469|PLOD2_HUMAN	anticancer drugs tamoxifen-control	-0.864180245744835	0.0269739220247236	6	6.14748001445453e-08	2.29732368303533e-05	NA
sp|O00471|EXOC5_HUMAN	anticancer drugs doxorubicin-anticancer drugs paclitaxel	-0.169900263028041	0.027895334252114	6	0.000891436614070549	0.00158686513571757	NA
sp|O00471|EXOC5_HUMAN	anticancer drugs doxorubicin-anticancer drugs tamoxifen	-0.0956296253127332	0.027895334252114	6	0.0140027836831203	0.0192104491307693	NA
sp|O00471|EXOC5_HUMAN	anticancer drugs doxorubicin-control	0.103139398754832	0.0394499600262704	6	0.0398825106208225	0.0576170823661263	NA
sp|O00471|EXOC5_HUMAN	anticancer drugs paclitaxel-anticancer drugs tamoxifen	0.0742706377153074	0.027895334252114	6	0.0374002358598853	0.0507379074961048	NA
sp|O00471|EXOC5_HUMAN	anticancer drugs paclitaxel-control	0.273039661782872	0.0394499600262704	6	0.000450293076618794	0.00139590853751826	NA
sp|O00471|EXOC5_HUMAN	anticancer drugs tamoxifen-control	0.198769024067565	0.0394499600262704	6	0.00236032396639063	0.00904336376617007	NA
sp|O00479|HMGN4_HUMAN	anticancer drugs doxorubicin-anticancer drugs paclitaxel	0.504343634732762	0.0361017998011768	6	8.38656259734431e-06	3.18607157497149e-05	NA
sp|O00479|HMGN4_HUMAN	anticancer drugs doxorubicin-anticancer drugs tamoxifen	0.10784908094121	0.0361017998011768	6	0.0244033123016949	0.031941998675257	NA
sp|O00479|HMGN4_HUMAN	anticancer drugs doxorubicin-control	0.123539429469969	0.0510556549049026	6	0.0518842100197694	0.0730612636964873	NA
sp|O00479|HMGN4_HUMAN	anticancer drugs paclitaxel-anticancer drugs tamoxifen	-0.396494553791552	0.0361017998011768	6	3.38591975854048e-05	0.000114725619799513	NA
sp|O00479|HMGN4_HUMAN	anticancer drugs paclitaxel-control	-0.380804205262793	0.0510556549049026	6	0.000299529271485612	0.00102057835308347	NA
sp|O00479|HMGN4_HUMAN	anticancer drugs tamoxifen-control	0.0156903485287595	0.0510556549049026	6	0.76898834906696	0.822776718375407	NA
sp|O00483|NDUA4_HUMAN	anticancer drugs doxorubicin-anticancer drugs paclitaxel	-0.300179297364649	0.0731534297946328	6	0.00633297760779828	0.00927958647412862	NA
sp|O00483|NDUA4_HUMAN	anticancer drugs doxorubicin-anticancer drugs tamoxifen	-1.28065994046402	0.0731534297946328	6	2.22843869883308e-06	1.23764170561913e-05	NA
sp|O00483|NDUA4_HUMAN	anticancer drugs doxorubicin-control	-0.851431519132656	0.103454572549678	6	0.000173795475293353	0.000573599081252742	NA
sp|O00483|NDUA4_HUMAN	anticancer drugs paclitaxel-anticancer drugs tamoxifen	-0.980480643099367	0.0731534297946328	6	1.06809034755819e-05	4.8433352196455e-05	NA
sp|O00483|NDUA4_HUMAN	anticancer drugs paclitaxel-control	-0.551252221768007	0.103454572549678	6	0.00178077507085956	0.00420762402413463	NA
sp|O00483|NDUA4_HUMAN	anticancer drugs tamoxifen-control	0.42922842133136	0.103454572549678	6	0.0060181039233537	0.0182385554414424	NA
sp|O00487|PSDE_HUMAN	anticancer drugs doxorubicin-anticancer drugs paclitaxel	-0.292697672477857	0.0352069162088929	6	0.000164268240321762	0.000360831421989955	NA
sp|O00487|PSDE_HUMAN	anticancer drugs doxorubicin-anticancer drugs tamoxifen	-0.119810647511456	0.0352069162088929	6	0.0144417256543031	0.0197554093714592	NA
sp|O00487|PSDE_HUMAN	anticancer drugs doxorubicin-control	0.095365902184947	0.0497900983919496	6	0.103932809426247	0.135748000667803	NA
sp|O00487|PSDE_HUMAN	anticancer drugs paclitaxel-anticancer drugs tamoxifen	0.172887024966401	0.0352069162088929	6	0.00268207271335048	0.00463880500736718	NA
sp|O00487|PSDE_HUMAN	anticancer drugs paclitaxel-control	0.388063574662804	0.0497900983919496	6	0.00023509053597508	0.000842078495456956	NA
sp|O00487|PSDE_HUMAN	anticancer drugs tamoxifen-control	0.215176549696403	0.0497900983919496	6	0.00497362746631718	0.0158623921250856	NA
sp|O00488|ZN593_HUMAN	anticancer drugs doxorubicin-anticancer drugs paclitaxel	0.100519281656546	0.0319647336489295	6	0.0199486422362226	0.0268279184514589	NA
sp|O00488|ZN593_HUMAN	anticancer drugs doxorubicin-anticancer drugs tamoxifen	0.0842724237314745	0.0319647336489295	6	0.0387255183323165	0.0489378956096943	NA
sp|O00488|ZN593_HUMAN	anticancer drugs doxorubicin-control	-0.386586606373103	0.0452049598439597	6	0.000140268700774435	0.00048236816220333	NA
sp|O00488|ZN593_HUMAN	anticancer drugs paclitaxel-anticancer drugs tamoxifen	-0.0162468579250714	0.0319647336489295	6	0.629402226959725	0.66455957206238	NA
sp|O00488|ZN593_HUMAN	anticancer drugs paclitaxel-control	-0.487105888029649	0.0452049598439598	6	3.77750564430057e-05	0.000224421780485928	NA
sp|O00488|ZN593_HUMAN	anticancer drugs tamoxifen-control	-0.470859030104577	0.0452049598439597	6	4.58848482693489e-05	0.000621613253215988	NA
sp|O00499|BIN1_HUMAN	anticancer drugs doxorubicin-anticancer drugs paclitaxel	2.58862964247852	0.132446285710347	6	1.16239146143411e-06	7.58178057285832e-06	NA
sp|O00499|BIN1_HUMAN	anticancer drugs doxorubicin-anticancer drugs tamoxifen	2.68762736292699	0.132446285710347	6	9.30751235196655e-07	6.88772072921136e-06	NA
sp|O00499|BIN1_HUMAN	anticancer drugs doxorubicin-control	2.27991756848848	0.187307333537514	6	1.8699840706613e-05	0.000108742252403735	NA
sp|O00499|BIN1_HUMAN	anticancer drugs paclitaxel-anticancer drugs tamoxifen	0.098997720448462	0.132446285710347	6	0.483042556393682	0.524511246115927	NA
sp|O00499|BIN1_HUMAN	anticancer drugs paclitaxel-control	-0.308712073990039	0.187307333537514	6	0.150416876002061	0.191474371795964	NA
sp|O00499|BIN1_HUMAN	anticancer drugs tamoxifen-control	-0.407709794438501	0.187307333537514	6	0.0723910693158674	0.126747559235525	NA
sp|O00505|IMA4_HUMAN	anticancer drugs doxorubicin-anticancer drugs paclitaxel	0.240906323738998	0.049913514818045	6	0.00292073064034383	0.00458043206566062	NA
sp|O00505|IMA4_HUMAN	anticancer drugs doxorubicin-anticancer drugs tamoxifen	0.533878264167077	0.049913514818045	6	3.9413821517267e-05	0.000110709333915882	NA
sp|O00505|IMA4_HUMAN	anticancer drugs doxorubicin-control	0.616728628870515	0.0705883696013898	6	0.000124393028013167	0.00043983847524357	NA
sp|O00505|IMA4_HUMAN	anticancer drugs paclitaxel-anticancer drugs tamoxifen	0.292971940428078	0.049913514818045	6	0.00108206994653585	0.00208231293323208	NA
sp|O00505|IMA4_HUMAN	anticancer drugs paclitaxel-control	0.375822305131517	0.0705883696013898	6	0.00178810541922722	0.00422143414536473	NA
sp|O00505|IMA4_HUMAN	anticancer drugs tamoxifen-control	0.0828503647034385	0.0705883696013898	6	0.284986633461078	0.377019095322112	NA
sp|O00506|STK25_HUMAN	anticancer drugs doxorubicin-anticancer drugs paclitaxel	-1.05392411780924	0.104855302107003	6	5.62562489549028e-05	0.000147700807619509	NA
sp|O00506|STK25_HUMAN	anticancer drugs doxorubicin-anticancer drugs tamoxifen	-0.201401088463988	0.104855302107003	6	0.103158434986277	0.121888518123078	NA
sp|O00506|STK25_HUMAN	anticancer drugs doxorubicin-control	-0.383212273250057	0.148287790326452	6	0.0415316975420775	0.0597838944670021	NA
sp|O00506|STK25_HUMAN	anticancer drugs paclitaxel-anticancer drugs tamoxifen	0.852523029345249	0.104855302107003	6	0.000185975790071791	0.000459149612036495	NA
sp|O00506|STK25_HUMAN	anticancer drugs paclitaxel-control	0.670711844559179	0.148287790326452	6	0.00400461517466782	0.00822836958158558	NA
sp|O00506|STK25_HUMAN	anticancer drugs tamoxifen-control	-0.18181118478607	0.148287790326452	6	0.266105603353864	0.357477193285801	NA
sp|O00507|USP9Y_HUMAN	anticancer drugs doxorubicin-anticancer drugs paclitaxel	0.351675024600844	0.18623651508926	6	0.107902434339461	0.12731740522407	NA
sp|O00507|USP9Y_HUMAN	anticancer drugs doxorubicin-anticancer drugs tamoxifen	0.711328413027557	0.18623651508926	6	0.00876592589957382	0.0125659186638417	NA
sp|O00507|USP9Y_HUMAN	anticancer drugs doxorubicin-control	0.702752506745748	0.263378205448334	6	0.0371143223037768	0.0539746840054072	NA
sp|O00507|USP9Y_HUMAN	anticancer drugs paclitaxel-anticancer drugs tamoxifen	0.359653388426714	0.18623651508926	6	0.10167987220101	0.126802356716444	NA
sp|O00507|USP9Y_HUMAN	anticancer drugs paclitaxel-control	0.351077482144904	0.263378205448334	6	0.23091895367101	0.28090526256355	NA
sp|O00507|USP9Y_HUMAN	anticancer drugs tamoxifen-control	-0.00857590628180938	0.263378205448334	6	0.975080672446732	0.982572427022269	NA
sp|O00515|LAD1_HUMAN	anticancer drugs doxorubicin-anticancer drugs paclitaxel	-1.25479821885321	0.0704569531825907	6	2.01388298563355e-06	1.1184594431613e-05	NA
sp|O00515|LAD1_HUMAN	anticancer drugs doxorubicin-anticancer drugs tamoxifen	-2.09723466503699	0.0704569531825907	6	9.53388942856689e-08	1.91648917372636e-06	NA
sp|O00515|LAD1_HUMAN	anticancer drugs doxorubicin-control	-2.67366265928797	0.0996411787543059	6	1.76943863356793e-07	7.85649184956596e-06	NA
sp|O00515|LAD1_HUMAN	anticancer drugs paclitaxel-anticancer drugs tamoxifen	-0.842436446183772	0.0704569531825907	6	2.07363085005528e-05	7.85675688743167e-05	NA
sp|O00515|LAD1_HUMAN	anticancer drugs paclitaxel-control	-1.41886444043476	0.099641178754306	6	7.49955239866691e-06	7.99171052482943e-05	NA
sp|O00515|LAD1_HUMAN	anticancer drugs tamoxifen-control	-0.576427994250985	0.0996411787543059	6	0.00116701535981381	0.00550553823045254	NA
sp|O00519|FAAH1_HUMAN	anticancer drugs doxorubicin-anticancer drugs paclitaxel	-1.51177812835265	0.0560571893253855	6	1.71710209071792e-07	2.33465635141472e-06	NA
sp|O00519|FAAH1_HUMAN	anticancer drugs doxorubicin-anticancer drugs tamoxifen	-0.976131029042559	0.0560571893253855	6	2.2998485168052e-06	1.26166078544172e-05	NA
sp|O00519|FAAH1_HUMAN	anticancer drugs doxorubicin-control	-1.29225334232891	0.0792768374124764	6	3.39337412350262e-06	3.57729479277409e-05	NA
sp|O00519|FAAH1_HUMAN	anticancer drugs paclitaxel-anticancer drugs tamoxifen	0.535647099310095	0.0560571893253855	6	7.50247575343709e-05	0.000215421373519876	NA
sp|O00519|FAAH1_HUMAN	anticancer drugs paclitaxel-control	0.219524786023748	0.0792768374124765	6	0.0324614453916315	0.0498889168854621	NA
sp|O00519|FAAH1_HUMAN	anticancer drugs tamoxifen-control	-0.316122313286347	0.0792768374124764	6	0.00722053773116403	0.0208167345817292	NA
sp|O00522|KRIT1_HUMAN	anticancer drugs doxorubicin-anticancer drugs paclitaxel	-0.468455597698286	0.0704721635407537	6	0.000559775310197768	0.00105227883559779	NA
sp|O00522|KRIT1_HUMAN	anticancer drugs doxorubicin-anticancer drugs tamoxifen	-1.19297791592316	0.0704721635407537	6	2.71635316171351e-06	1.43120585312779e-05	NA
sp|O00522|KRIT1_HUMAN	anticancer drugs doxorubicin-control	-0.739030098558986	0.0996626894491087	6	0.000309248050597997	0.000906376120897502	NA
sp|O00522|KRIT1_HUMAN	anticancer drugs paclitaxel-anticancer drugs tamoxifen	-0.724522318224872	0.0704721635407537	6	4.94437585835811e-05	0.000153835051797456	NA
sp|O00522|KRIT1_HUMAN	anticancer drugs paclitaxel-control	-0.2705745008607	0.0996626894491087	6	0.0348781130178034	0.0530767428555469	NA
sp|O00522|KRIT1_HUMAN	anticancer drugs tamoxifen-control	0.453947817364172	0.0996626894491086	6	0.00387196171539192	0.0131442151535437	NA
sp|O00541|PESC_HUMAN	anticancer drugs doxorubicin-anticancer drugs paclitaxel	0.561465692947839	0.0208912905757215	6	1.75276706639517e-07	2.35312428992423e-06	NA
sp|O00541|PESC_HUMAN	anticancer drugs doxorubicin-anticancer drugs tamoxifen	-0.260885635344038	0.0208912905757215	6	1.61188524019296e-05	5.43995315623317e-05	NA
sp|O00541|PESC_HUMAN	anticancer drugs doxorubicin-control	-0.129428180466752	0.0295447464676626	6	0.00466440765631396	0.0088642276592282	NA
sp|O00541|PESC_HUMAN	anticancer drugs paclitaxel-anticancer drugs tamoxifen	-0.822351328291877	0.0208912905757215	6	1.79615918249298e-08	1.49010010732043e-06	NA
sp|O00541|PESC_HUMAN	anticancer drugs paclitaxel-control	-0.690893873414591	0.0295447464676626	6	4.01120932736347e-07	2.08789994379134e-05	NA
sp|O00541|PESC_HUMAN	anticancer drugs tamoxifen-control	0.131457454877285	0.0295447464676626	6	0.00433176565734013	0.0142966714010161	NA
sp|O00559|RCAS1_HUMAN	anticancer drugs doxorubicin-anticancer drugs paclitaxel	-0.345373579642518	0.0749943462051805	6	0.00367141727283456	0.00563841330407398	NA
sp|O00559|RCAS1_HUMAN	anticancer drugs doxorubicin-anticancer drugs tamoxifen	-0.447925325739747	0.0749943462051805	6	0.000987803939600116	0.00174155622868521	NA
sp|O00559|RCAS1_HUMAN	anticancer drugs doxorubicin-control	-0.595516321875714	0.10605802150467	6	0.00136194963466234	0.00308055734558144	NA
sp|O00559|RCAS1_HUMAN	anticancer drugs paclitaxel-anticancer drugs tamoxifen	-0.102551746097229	0.0749943462051805	6	0.220490156989937	0.256743687435278	NA
sp|O00559|RCAS1_HUMAN	anticancer drugs paclitaxel-control	-0.250142742233195	0.10605802150467	6	0.0563959709119799	0.0806129530557728	NA
sp|O00559|RCAS1_HUMAN	anticancer drugs tamoxifen-control	-0.147590996135967	0.10605802150467	6	0.213442802362653	0.300090250278011	NA
sp|O00560|SDCB1_HUMAN	anticancer drugs doxorubicin-anticancer drugs paclitaxel	0.00598305233303736	0.0458463873948691	6	0.900434640915033	0.910373629172371	NA
sp|O00560|SDCB1_HUMAN	anticancer drugs doxorubicin-anticancer drugs tamoxifen	0.180663906526877	0.0458463873948691	6	0.00761906894365611	0.0110632878120709	NA
sp|O00560|SDCB1_HUMAN	anticancer drugs doxorubicin-control	0.473964264786765	0.0648365828396348	6	0.000334407948267497	0.000959551584981627	NA
sp|O00560|SDCB1_HUMAN	anticancer drugs paclitaxel-anticancer drugs tamoxifen	0.17468085419384	0.0458463873948691	6	0.0088621985050765	0.0136618882921839	NA
sp|O00560|SDCB1_HUMAN	anticancer drugs paclitaxel-control	0.467981212453728	0.0648365828396348	6	0.000358438029451025	0.00117411608531244	NA
sp|O00560|SDCB1_HUMAN	anticancer drugs tamoxifen-control	0.293300358259888	0.0648365828396348	6	0.00400187570515872	0.013479253412279	NA
sp|O00562|PITM1_HUMAN	anticancer drugs doxorubicin-anticancer drugs paclitaxel	0.0423029108823667	0.0869302427601311	6	0.64378435076657	0.670035598862778	NA
sp|O00562|PITM1_HUMAN	anticancer drugs doxorubicin-anticancer drugs tamoxifen	-0.0438173493772093	0.0869302427601311	6	0.632194444704665	0.66085678005931	NA
sp|O00562|PITM1_HUMAN	anticancer drugs doxorubicin-control	0.0151832907452925	0.122937928291763	6	0.905741592321112	0.919438803826802	NA
sp|O00562|PITM1_HUMAN	anticancer drugs paclitaxel-anticancer drugs tamoxifen	-0.086120260259576	0.0869302427601311	6	0.360095381179489	0.402071136156535	NA
sp|O00562|PITM1_HUMAN	anticancer drugs paclitaxel-control	-0.0271196201370742	0.122937928291763	6	0.832721792168942	0.857879550240511	NA
sp|O00562|PITM1_HUMAN	anticancer drugs tamoxifen-control	0.0590006401225018	0.122937928291763	6	0.648276915460454	0.720918432598535	NA
sp|O00566|MPP10_HUMAN	anticancer drugs doxorubicin-anticancer drugs paclitaxel	0.390907568389691	0.045103250370769	6	0.000130141173369619	0.000296091140372565	NA
sp|O00566|MPP10_HUMAN	anticancer drugs doxorubicin-anticancer drugs tamoxifen	-0.485987420902917	0.045103250370769	6	3.77850978339186e-05	0.000106980391575608	NA
sp|O00566|MPP10_HUMAN	anticancer drugs doxorubicin-control	-0.453600350408977	0.0637856283814508	6	0.000388689030414001	0.00108535014224676	NA
sp|O00566|MPP10_HUMAN	anticancer drugs paclitaxel-anticancer drugs tamoxifen	-0.876894989292608	0.045103250370769	6	1.19924454557624e-06	1.07390333519301e-05	NA
sp|O00566|MPP10_HUMAN	anticancer drugs paclitaxel-control	-0.844507918798667	0.0637856283814509	6	1.14718590697915e-05	0.000104708349646651	NA
sp|O00566|MPP10_HUMAN	anticancer drugs tamoxifen-control	0.0323870704939403	0.0637856283814508	6	0.629749520573598	0.705283061336038	NA
sp|O00567|NOP56_HUMAN	anticancer drugs doxorubicin-anticancer drugs paclitaxel	0.732498845836828	0.0220965847860161	6	5.01423966738911e-08	1.31337908547279e-06	NA
sp|O00567|NOP56_HUMAN	anticancer drugs doxorubicin-anticancer drugs tamoxifen	0.0786008715305826	0.0220965847860161	6	0.0119682538947589	0.0166714647798725	NA
sp|O00567|NOP56_HUMAN	anticancer drugs doxorubicin-control	0.171877212884236	0.031249289886511	6	0.00151459166019743	0.00338007693800605	NA
sp|O00567|NOP56_HUMAN	anticancer drugs paclitaxel-anticancer drugs tamoxifen	-0.653897974306245	0.0220965847860161	6	9.87210868339699e-08	2.92221272659581e-06	NA
sp|O00567|NOP56_HUMAN	anticancer drugs paclitaxel-control	-0.560621632952592	0.031249289886511	6	1.9286974019021e-06	4.00052198326409e-05	NA
sp|O00567|NOP56_HUMAN	anticancer drugs tamoxifen-control	0.0932763413536532	0.031249289886511	6	0.0244806948607983	0.0532392662470168	NA
sp|O00571|DDX3X_HUMAN	anticancer drugs doxorubicin-anticancer drugs paclitaxel	-0.219845317047875	0.0433314906972	6	0.00227994610165776	0.00367073475290508	NA
sp|O00571|DDX3X_HUMAN	anticancer drugs doxorubicin-anticancer drugs tamoxifen	0.525402251945097	0.0433314906972	6	1.9122743312296e-05	6.23647233119065e-05	NA
sp|O00571|DDX3X_HUMAN	anticancer drugs doxorubicin-control	-0.0408994505693143	0.0612799818218239	6	0.529322936510466	0.578152214446089	NA
sp|O00571|DDX3X_HUMAN	anticancer drugs paclitaxel-anticancer drugs tamoxifen	0.745247568992972	0.0433314906972	6	2.4741348495259e-06	1.72568513718776e-05	NA
sp|O00571|DDX3X_HUMAN	anticancer drugs paclitaxel-control	0.178945866478561	0.0612799818218239	6	0.0266266003314207	0.0420277296473545	NA
sp|O00571|DDX3X_HUMAN	anticancer drugs tamoxifen-control	-0.566301702514411	0.0612799818218239	6	9.06683100937248e-05	0.000960183035464601	NA
sp|O00584|RNT2_HUMAN	anticancer drugs doxorubicin-anticancer drugs paclitaxel	-1.07683016568516	0.095522041955652	6	2.91352943413178e-05	8.55003043923353e-05	NA
sp|O00584|RNT2_HUMAN	anticancer drugs doxorubicin-anticancer drugs tamoxifen	-0.736607524220836	0.095522041955652	6	0.000249338178187194	0.000520472078610635	NA
sp|O00584|RNT2_HUMAN	anticancer drugs doxorubicin-control	-1.41181300402117	0.135088567239255	6	4.50138268469086e-05	0.000201757557239693	NA
sp|O00584|RNT2_HUMAN	anticancer drugs paclitaxel-anticancer drugs tamoxifen	0.340222641464321	0.095522041955652	6	0.0119024494799735	0.0178453010581734	NA
sp|O00584|RNT2_HUMAN	anticancer drugs paclitaxel-control	-0.334982838336015	0.135088567239255	6	0.0478229936609298	0.0697384572287764	NA
sp|O00584|RNT2_HUMAN	anticancer drugs tamoxifen-control	-0.675205479800336	0.135088567239255	6	0.00245663615891724	0.00930238158919717	NA
sp|O00592|PODXL_HUMAN	anticancer drugs doxorubicin-anticancer drugs paclitaxel	0.891259984799851	0.0650393773432075	6	9.38567456786196e-06	3.47278106297844e-05	NA
sp|O00592|PODXL_HUMAN	anticancer drugs doxorubicin-anticancer drugs tamoxifen	0.846245945479482	0.0650393773432075	6	1.26958149507854e-05	4.50402923243636e-05	NA
sp|O00592|PODXL_HUMAN	anticancer drugs doxorubicin-control	-0.08042158425839	0.0919795695270655	6	0.415553532388204	0.466253469809087	NA
sp|O00592|PODXL_HUMAN	anticancer drugs paclitaxel-anticancer drugs tamoxifen	-0.045014039320369	0.0650393773432075	6	0.514748857911929	0.555683679080561	NA
sp|O00592|PODXL_HUMAN	anticancer drugs paclitaxel-control	-0.971681569058241	0.0919795695270655	6	4.23222154174348e-05	0.000241983156561792	NA
sp|O00592|PODXL_HUMAN	anticancer drugs tamoxifen-control	-0.926667529737872	0.0919795695270655	6	5.55120312456479e-05	0.000700268095667671	NA
sp|O00622|CCN1_HUMAN	anticancer drugs doxorubicin-anticancer drugs paclitaxel	3.22643807999618	0.126848299815142	6	2.43302425965236e-07	2.85696030489481e-06	NA
sp|O00622|CCN1_HUMAN	anticancer drugs doxorubicin-anticancer drugs tamoxifen	3.14840243307664	0.126848299815142	6	2.81461683968426e-07	3.27348002159732e-06	NA
sp|O00622|CCN1_HUMAN	anticancer drugs doxorubicin-control	3.03078970455834	0.179390585962543	6	2.74818158712761e-06	3.15744582618098e-05	NA
sp|O00622|CCN1_HUMAN	anticancer drugs paclitaxel-anticancer drugs tamoxifen	-0.0780356469195427	0.126848299815142	6	0.561022513992967	0.599788930497874	NA
sp|O00622|CCN1_HUMAN	anticancer drugs paclitaxel-control	-0.195648375437846	0.179390585962543	6	0.31728659542794	0.369467043576449	NA
sp|O00622|CCN1_HUMAN	anticancer drugs tamoxifen-control	-0.117612728518303	0.179390585962543	6	0.536380267444778	0.624592511947375	NA
sp|O00625|PIR_HUMAN	anticancer drugs doxorubicin-anticancer drugs paclitaxel	-1.32271233617882	0.0291889527673334	6	7.73563900047484e-09	7.05270253741818e-07	NA
sp|O00625|PIR_HUMAN	anticancer drugs doxorubicin-anticancer drugs tamoxifen	-0.839114442323423	0.0291889527673334	6	1.17338380677234e-07	2.04127139493445e-06	NA
sp|O00625|PIR_HUMAN	anticancer drugs doxorubicin-control	-0.623856420380199	0.0412794128750306	6	5.29207881576174e-06	4.7240808276826e-05	NA
sp|O00625|PIR_HUMAN	anticancer drugs paclitaxel-anticancer drugs tamoxifen	0.483597893855392	0.0291889527673334	6	3.08355057363739e-06	2.00284759216199e-05	NA
sp|O00625|PIR_HUMAN	anticancer drugs paclitaxel-control	0.698855915798616	0.0412794128750306	6	2.71490389916091e-06	4.68956667710041e-05	NA
sp|O00625|PIR_HUMAN	anticancer drugs tamoxifen-control	0.215258021943224	0.0412794128750306	6	0.001986430782245	0.00802194335321584	NA
sp|O00628|PEX7_HUMAN	anticancer drugs doxorubicin-anticancer drugs paclitaxel	0.671300134097666	0.110373836234647	6	0.000898074323600297	0.00159669774632884	NA
sp|O00628|PEX7_HUMAN	anticancer drugs doxorubicin-anticancer drugs tamoxifen	0.591819066369052	0.110373836234647	6	0.00172491857475903	0.00286088148829197	NA
sp|O00628|PEX7_HUMAN	anticancer drugs doxorubicin-control	0.487844178697227	0.156092176134184	6	0.0204449533022672	0.0319686769812597	NA
sp|O00628|PEX7_HUMAN	anticancer drugs paclitaxel-anticancer drugs tamoxifen	-0.079481067728614	0.110373836234647	6	0.498538371401305	0.539550541601641	NA
sp|O00628|PEX7_HUMAN	anticancer drugs paclitaxel-control	-0.183455955400439	0.156092176134184	6	0.284395271952737	0.336311512470119	NA
sp|O00628|PEX7_HUMAN	anticancer drugs tamoxifen-control	-0.103974887671825	0.156092176134184	6	0.530102154773766	0.619227304665162	NA
sp|O00629|IMA3_HUMAN	anticancer drugs doxorubicin-anticancer drugs paclitaxel	-0.242318051458052	0.0668234934579584	6	0.0110145855339788	0.0155385308087322	NA
sp|O00629|IMA3_HUMAN	anticancer drugs doxorubicin-anticancer drugs tamoxifen	-0.38045801422149	0.0668234934579584	6	0.00126770766290596	0.00217091940304159	NA
sp|O00629|IMA3_HUMAN	anticancer drugs doxorubicin-control	0.114836948639002	0.0945026907333946	6	0.269944080877474	0.318559425454107	NA
sp|O00629|IMA3_HUMAN	anticancer drugs paclitaxel-anticancer drugs tamoxifen	-0.138139962763438	0.0668234934579584	6	0.0842088573476223	0.106684575551862	NA
sp|O00629|IMA3_HUMAN	anticancer drugs paclitaxel-control	0.357155000097054	0.0945026907333947	6	0.00918778267410376	0.0165418896086029	NA
sp|O00629|IMA3_HUMAN	anticancer drugs tamoxifen-control	0.495294962860492	0.0945026907333946	6	0.00193639510190574	0.007870072125641	NA
sp|O00635|TRI38_HUMAN	anticancer drugs doxorubicin-anticancer drugs paclitaxel	0.421952464008343	0.161438077240771	6	0.0399212987543126	0.0506668262439356	NA
sp|O00635|TRI38_HUMAN	anticancer drugs doxorubicin-anticancer drugs tamoxifen	1.78000936262146	0.161438077240771	6	3.31018952014614e-05	9.60822800791484e-05	NA
sp|O00635|TRI38_HUMAN	anticancer drugs doxorubicin-control	2.33437270955253	0.228307918317333	6	5.10204272180062e-05	0.000222139500527836	NA
sp|O00635|TRI38_HUMAN	anticancer drugs paclitaxel-anticancer drugs tamoxifen	1.35805689861311	0.161438077240771	6	0.000153800586210885	0.0003906883186674	NA
sp|O00635|TRI38_HUMAN	anticancer drugs paclitaxel-control	1.91242024554418	0.228307918317333	6	0.000157504237958987	0.000617912392360958	NA
sp|O00635|TRI38_HUMAN	anticancer drugs tamoxifen-control	0.55436334693107	0.228307918317333	6	0.0512920809323691	0.0961867553780128	NA
sp|O00712|NFIB_HUMAN	anticancer drugs doxorubicin-anticancer drugs paclitaxel	0.346118064818582	0.074183701677093	6	0.0034468678528268	0.00532993319286128	NA
sp|O00712|NFIB_HUMAN	anticancer drugs doxorubicin-anticancer drugs tamoxifen	-0.0242803207835583	0.074183701677093	6	0.754558925549483	0.776979688405525	NA
sp|O00712|NFIB_HUMAN	anticancer drugs doxorubicin-control	-0.0515522575002431	0.104911597018785	6	0.640608507669142	0.68229314474451	NA
sp|O00712|NFIB_HUMAN	anticancer drugs paclitaxel-anticancer drugs tamoxifen	-0.37039838560214	0.074183701677093	6	0.00246952903589432	0.00430790567444222	NA
sp|O00712|NFIB_HUMAN	anticancer drugs paclitaxel-control	-0.397670322318825	0.104911597018785	6	0.00906777792858369	0.016367310362307	NA
sp|O00712|NFIB_HUMAN	anticancer drugs tamoxifen-control	-0.0272719367166848	0.104911597018785	6	0.803591398202228	0.850593766794169	NA
sp|O00716|E2F3_HUMAN	anticancer drugs doxorubicin-anticancer drugs paclitaxel	0.214408424657686	0.0723621856200483	6	0.0251851659621906	0.0332455924907906	NA
sp|O00716|E2F3_HUMAN	anticancer drugs doxorubicin-anticancer drugs tamoxifen	0.0676821113910008	0.0723621856200483	6	0.385719971321319	0.41761020517072	NA
sp|O00716|E2F3_HUMAN	anticancer drugs doxorubicin-control	0.219567797827618	0.102335584306832	6	0.0755673553872226	0.101851652913213	NA
sp|O00716|E2F3_HUMAN	anticancer drugs paclitaxel-anticancer drugs tamoxifen	-0.146726313266685	0.0723621856200483	6	0.0889509183095658	0.112076053589868	NA
sp|O00716|E2F3_HUMAN	anticancer drugs paclitaxel-control	0.00515937316993173	0.102335584306832	6	0.961427184581922	0.968013080023726	NA
sp|O00716|E2F3_HUMAN	anticancer drugs tamoxifen-control	0.151885686436617	0.102335584306832	6	0.188290362176613	0.272063616534851	NA
sp|O00743|PPP6_HUMAN	anticancer drugs doxorubicin-anticancer drugs paclitaxel	-0.534762551073053	0.0278292949177354	6	1.28520298617085e-06	8.19473108235341e-06	NA
sp|O00743|PPP6_HUMAN	anticancer drugs doxorubicin-anticancer drugs tamoxifen	0.109112580995445	0.0278292949177354	6	0.00779497962106587	0.011287956730013	NA
sp|O00743|PPP6_HUMAN	anticancer drugs doxorubicin-control	0.0311472627118748	0.039356566303942	6	0.458837614502547	0.509520732530183	NA
sp|O00743|PPP6_HUMAN	anticancer drugs paclitaxel-anticancer drugs tamoxifen	0.643875132068498	0.0278292949177354	6	4.27364357662815e-07	5.7194366547496e-06	NA
sp|O00743|PPP6_HUMAN	anticancer drugs paclitaxel-control	0.565909813784928	0.039356566303942	6	7.08434790400928e-06	7.74735689060513e-05	NA
sp|O00743|PPP6_HUMAN	anticancer drugs tamoxifen-control	-0.0779653182835697	0.039356566303942	6	0.0948924479521746	0.156653392484951	NA
sp|O00746|NDKM_HUMAN	anticancer drugs doxorubicin-anticancer drugs paclitaxel	0.888604348505269	0.121966135231672	6	0.000340594972308263	0.000676507954083863	NA
sp|O00746|NDKM_HUMAN	anticancer drugs doxorubicin-anticancer drugs tamoxifen	0.889510425356852	0.121966135231672	6	0.000338702958351542	0.000679398287046328	NA
sp|O00746|NDKM_HUMAN	anticancer drugs doxorubicin-control	0.49293477410953	0.172486162594862	6	0.0288839780470995	0.0432986028149077	NA
sp|O00746|NDKM_HUMAN	anticancer drugs paclitaxel-anticancer drugs tamoxifen	0.00090607685158306	0.121966135231672	6	0.994313477535259	0.99501378048927	NA
sp|O00746|NDKM_HUMAN	anticancer drugs paclitaxel-control	-0.395669574395739	0.172486162594862	6	0.0616118716667552	0.0871335776309038	NA
sp|O00746|NDKM_HUMAN	anticancer drugs tamoxifen-control	-0.396575651247322	0.172486162594862	6	0.0611697148836023	0.110904257631372	NA
sp|O00748|EST2_HUMAN	anticancer drugs doxorubicin-anticancer drugs paclitaxel	-0.492654125531482	0.0755953869204357	6	0.000622478324147317	0.00115386556063402	NA
sp|O00748|EST2_HUMAN	anticancer drugs doxorubicin-anticancer drugs tamoxifen	0.236904011749201	0.0755953869204357	6	0.0202255591494208	0.0269200455501659	NA
sp|O00748|EST2_HUMAN	anticancer drugs doxorubicin-control	0.0405560570069408	0.106908021435722	6	0.717487624973408	0.753180889409963	NA
sp|O00748|EST2_HUMAN	anticancer drugs paclitaxel-anticancer drugs tamoxifen	0.729558137280683	0.0755953869204357	6	7.09068797668113e-05	0.000205815849510407	NA
sp|O00748|EST2_HUMAN	anticancer drugs paclitaxel-control	0.533210182538423	0.106908021435722	6	0.00248293044550127	0.00553964460819113	NA
sp|O00748|EST2_HUMAN	anticancer drugs tamoxifen-control	-0.19634795474226	0.106908021435722	6	0.11592204699825	0.183994684539208	NA
sp|O00750|P3C2B_HUMAN	anticancer drugs doxorubicin-anticancer drugs paclitaxel	0.370849223515461	0.087512788202222	6	0.00545384286562862	0.00809154375730665	NA
sp|O00750|P3C2B_HUMAN	anticancer drugs doxorubicin-anticancer drugs tamoxifen	0.314998084861276	0.087512788202222	6	0.0113739880439175	0.0159217156115594	NA
sp|O00750|P3C2B_HUMAN	anticancer drugs doxorubicin-control	0.0796649961517489	0.123761771956667	6	0.543577096695701	0.591447957795896	NA
sp|O00750|P3C2B_HUMAN	anticancer drugs paclitaxel-anticancer drugs tamoxifen	-0.055851138654185	0.087512788202222	6	0.54691057749714	0.586024720105973	NA
sp|O00750|P3C2B_HUMAN	anticancer drugs paclitaxel-control	-0.291184227363712	0.123761771956667	6	0.0568420549546737	0.0811848239934218	NA
sp|O00750|P3C2B_HUMAN	anticancer drugs tamoxifen-control	-0.235333088709527	0.123761771956667	6	0.105949153769098	0.170869567892841	NA
sp|O00754|MA2B1_HUMAN	anticancer drugs doxorubicin-anticancer drugs paclitaxel	-0.0225147955269395	0.0346648609361756	6	0.540068200550335	0.570588847402603	NA
sp|O00754|MA2B1_HUMAN	anticancer drugs doxorubicin-anticancer drugs tamoxifen	0.275592029969387	0.0346648609361756	6	0.000210637102249516	0.000449032582314859	NA
sp|O00754|MA2B1_HUMAN	anticancer drugs doxorubicin-control	-0.21890946289313	0.0490235164737169	6	0.00425834426190501	0.0082039287757605	NA
sp|O00754|MA2B1_HUMAN	anticancer drugs paclitaxel-anticancer drugs tamoxifen	0.298106825496327	0.0346648609361756	6	0.000135953771937616	0.000350576499022438	NA
sp|O00754|MA2B1_HUMAN	anticancer drugs paclitaxel-control	-0.196394667366191	0.0490235164737169	6	0.00706944787095721	0.0133039830242627	NA
sp|O00754|MA2B1_HUMAN	anticancer drugs tamoxifen-control	-0.494501492862517	0.0490235164737169	6	5.51263440487064e-05	0.000698294328403004	NA
sp|O00757|F16P2_HUMAN	anticancer drugs doxorubicin-anticancer drugs paclitaxel	-2.87709967207065	0.0849249388263699	6	4.40393808382142e-08	1.23906178760982e-06	NA
sp|O00757|F16P2_HUMAN	anticancer drugs doxorubicin-anticancer drugs tamoxifen	-2.6331380265711	0.0849249388263699	6	7.47446001528758e-08	1.68570824418853e-06	NA
sp|O00757|F16P2_HUMAN	anticancer drugs doxorubicin-control	-1.27636057358565	0.120102000271958	6	4.08993111135273e-05	0.000189081685055759	NA
sp|O00757|F16P2_HUMAN	anticancer drugs paclitaxel-anticancer drugs tamoxifen	0.243961645499555	0.0849249388263699	6	0.0283278222158112	0.0393826947798092	NA
sp|O00757|F16P2_HUMAN	anticancer drugs paclitaxel-control	1.60073909848501	0.120102000271958	6	1.1035614097275e-05	0.000102484444952536	NA
sp|O00757|F16P2_HUMAN	anticancer drugs tamoxifen-control	1.35677745298545	0.120102000271958	6	2.87837366733419e-05	0.000468285028893587	NA
sp|O00763|ACACB_HUMAN	anticancer drugs doxorubicin-anticancer drugs paclitaxel	-0.016362952332157	0.0867725573266348	6	0.856644087743218	0.869702375611639	NA
sp|O00763|ACACB_HUMAN	anticancer drugs doxorubicin-anticancer drugs tamoxifen	0.554848122773924	0.0867725573266348	6	0.000688939768459371	0.00126278467557861	NA
sp|O00763|ACACB_HUMAN	anticancer drugs doxorubicin-control	-0.857177443734469	0.122714927413124	6	0.000428402779037249	0.00117243457184351	NA
sp|O00763|ACACB_HUMAN	anticancer drugs paclitaxel-anticancer drugs tamoxifen	0.571211075106081	0.0867725573266348	6	0.000589851370429797	0.00123580312924896	NA
sp|O00763|ACACB_HUMAN	anticancer drugs paclitaxel-control	-0.840814491402312	0.122714927413124	6	0.000475516076726877	0.00145521071306608	NA
sp|O00763|ACACB_HUMAN	anticancer drugs tamoxifen-control	-1.41202556650839	0.122714927413124	6	2.58868184216683e-05	0.000440489275538368	NA
sp|O00764|PDXK_HUMAN	anticancer drugs doxorubicin-anticancer drugs paclitaxel	-0.918156829331606	0.040301535886107	6	4.68411013396158e-07	4.2256125811664e-06	NA
sp|O00764|PDXK_HUMAN	anticancer drugs doxorubicin-anticancer drugs tamoxifen	0.108004942696063	0.040301535886107	6	0.0365399914512888	0.046320212211485	NA
sp|O00764|PDXK_HUMAN	anticancer drugs doxorubicin-control	0.0561997759850737	0.0569949786345985	6	0.362187808284817	0.412566951580447	NA
sp|O00764|PDXK_HUMAN	anticancer drugs paclitaxel-anticancer drugs tamoxifen	1.02616177202767	0.040301535886107	6	2.41788197200203e-07	4.30565835794474e-06	NA
sp|O00764|PDXK_HUMAN	anticancer drugs paclitaxel-control	0.97435660531668	0.0569949786345985	6	2.56355243461123e-06	4.53408392221177e-05	NA
sp|O00764|PDXK_HUMAN	anticancer drugs tamoxifen-control	-0.051805166710989	0.0569949786345985	6	0.398418940285154	0.494181601060295	NA
sp|O00767|SCD_HUMAN	anticancer drugs doxorubicin-anticancer drugs paclitaxel	-1.98915097973246	0.0984034925112352	6	9.52224244466066e-07	6.58905169161787e-06	NA
sp|O00767|SCD_HUMAN	anticancer drugs doxorubicin-anticancer drugs tamoxifen	-1.86617495426397	0.0984034925112352	6	1.38927105383311e-06	8.97237555600552e-06	NA
sp|O00767|SCD_HUMAN	anticancer drugs doxorubicin-control	-2.38238341977244	0.139163553694268	6	2.54259490367709e-06	3.05290444420383e-05	NA
sp|O00767|SCD_HUMAN	anticancer drugs paclitaxel-anticancer drugs tamoxifen	0.122976025468496	0.0984034925112352	6	0.257941870874941	0.296674912197635	NA
sp|O00767|SCD_HUMAN	anticancer drugs paclitaxel-control	-0.393232440039983	0.139163553694268	6	0.0301281011267974	0.0467836178699358	NA
sp|O00767|SCD_HUMAN	anticancer drugs tamoxifen-control	-0.516208465508479	0.139163553694268	6	0.00997709099788009	0.0265461656026799	NA
sp|O14493|CLD4_HUMAN	anticancer drugs doxorubicin-anticancer drugs paclitaxel	-1.32525143974991	0.101236918703438	6	1.22545573350616e-05	4.30449531443757e-05	NA
sp|O14493|CLD4_HUMAN	anticancer drugs doxorubicin-anticancer drugs tamoxifen	-2.55785981768407	0.101236918703438	6	2.53169107783049e-07	3.07471761561887e-06	NA
sp|O14493|CLD4_HUMAN	anticancer drugs doxorubicin-control	-1.73966654188775	0.143170623443265	6	1.88884967692017e-05	0.000109391599835221	NA
sp|O14493|CLD4_HUMAN	anticancer drugs paclitaxel-anticancer drugs tamoxifen	-1.23260837793415	0.101236918703438	6	1.86694627539267e-05	7.22784604801205e-05	NA
sp|O14493|CLD4_HUMAN	anticancer drugs paclitaxel-control	-0.414415102137842	0.143170623443265	6	0.0275294036315272	0.0432646348146132	NA
sp|O14493|CLD4_HUMAN	anticancer drugs tamoxifen-control	0.818193275796311	0.143170623443265	6	0.00124338627986837	0.00576706639601623	NA
sp|O14495|PLPP3_HUMAN	anticancer drugs doxorubicin-anticancer drugs paclitaxel	-0.569793548162218	0.0511579328703328	6	3.12318666330708e-05	9.04868341761895e-05	NA
sp|O14495|PLPP3_HUMAN	anticancer drugs doxorubicin-anticancer drugs tamoxifen	-0.638179931735249	0.0511579328703328	6	1.6217127971107e-05	5.47095433136872e-05	NA
sp|O14495|PLPP3_HUMAN	anticancer drugs doxorubicin-control	-0.922200115964389	0.0723482424881971	6	1.43074314685758e-05	9.09674393291306e-05	NA
sp|O14495|PLPP3_HUMAN	anticancer drugs paclitaxel-anticancer drugs tamoxifen	-0.0683863835730307	0.0511579328703328	6	0.229750918746167	0.266733839345101	NA
sp|O14495|PLPP3_HUMAN	anticancer drugs paclitaxel-control	-0.352406567802171	0.0723482424881971	6	0.00279161425337725	0.00609436914469682	NA
sp|O14495|PLPP3_HUMAN	anticancer drugs tamoxifen-control	-0.28402018422914	0.0723482424881971	6	0.00775065021371463	0.0219525185199082	NA
sp|O14497|ARI1A_HUMAN	anticancer drugs doxorubicin-anticancer drugs paclitaxel	0.0508252906678385	0.0196187031388422	6	0.0411756765137518	0.052157896326855	NA
sp|O14497|ARI1A_HUMAN	anticancer drugs doxorubicin-anticancer drugs tamoxifen	-0.249337363033619	0.0196187031388422	6	1.45546630293698e-05	5.00922496267168e-05	NA
sp|O14497|ARI1A_HUMAN	anticancer drugs doxorubicin-control	-0.23991060010169	0.0277450360551223	6	0.000131836768883233	0.000460996084794733	NA
sp|O14497|ARI1A_HUMAN	anticancer drugs paclitaxel-anticancer drugs tamoxifen	-0.300162653701458	0.0196187031388422	6	4.9240660638081e-06	2.75443984212362e-05	NA
sp|O14497|ARI1A_HUMAN	anticancer drugs paclitaxel-control	-0.290735890769529	0.0277450360551223	6	4.43335618269794e-05	0.000249962708052248	NA
sp|O14497|ARI1A_HUMAN	anticancer drugs tamoxifen-control	0.00942676293192909	0.0277450360551223	6	0.745612355651691	0.803177322710471	NA
sp|O14513|NCKP5_HUMAN	anticancer drugs doxorubicin-anticancer drugs paclitaxel	1.56872660450025	0.0814541578900901	6	1.26824196357393e-06	8.11084976704257e-06	NA
sp|O14513|NCKP5_HUMAN	anticancer drugs doxorubicin-anticancer drugs tamoxifen	1.13127450103532	0.0814541578900901	6	8.67842505841086e-06	3.33943641153148e-05	NA
sp|O14513|NCKP5_HUMAN	anticancer drugs doxorubicin-control	0.778303578187312	0.115193574799845	6	0.000512840517484072	0.00136368228682212	NA
sp|O14513|NCKP5_HUMAN	anticancer drugs paclitaxel-anticancer drugs tamoxifen	-0.437452103464927	0.0814541578900901	6	0.00171093563684851	0.00311660818464391	NA
sp|O14513|NCKP5_HUMAN	anticancer drugs paclitaxel-control	-0.790423026312934	0.115193574799845	6	0.000471811580124563	0.00144734540326192	NA
sp|O14513|NCKP5_HUMAN	anticancer drugs tamoxifen-control	-0.352970922848007	0.115193574799845	6	0.0221069708263419	0.0492067692675103	NA
sp|O14521|DHSD_HUMAN	anticancer drugs doxorubicin-anticancer drugs paclitaxel	-0.263099355541938	0.196356875219041	6	0.228789391026115	0.256010377056397	NA
sp|O14521|DHSD_HUMAN	anticancer drugs doxorubicin-anticancer drugs tamoxifen	-0.478045860009452	0.196356875219041	6	0.0508450845138467	0.0631029764857392	NA
sp|O14521|DHSD_HUMAN	anticancer drugs doxorubicin-control	-1.07811381877576	0.277690555999969	6	0.00814776257891834	0.0143808852971592	NA
sp|O14521|DHSD_HUMAN	anticancer drugs paclitaxel-anticancer drugs tamoxifen	-0.214946504467513	0.196356875219041	6	0.315646088005492	0.356361131008717	NA
sp|O14521|DHSD_HUMAN	anticancer drugs paclitaxel-control	-0.815014463233817	0.277690555999969	6	0.0261176603563936	0.0413085444412347	NA
sp|O14521|DHSD_HUMAN	anticancer drugs tamoxifen-control	-0.600067958766303	0.277690555999969	6	0.0739825674564798	0.128819727852633	NA
sp|O14523|C2C2L_HUMAN	anticancer drugs doxorubicin-anticancer drugs paclitaxel	0.012847800110381	0.0517972991023484	6	0.812374290878594	0.829698194529773	NA
sp|O14523|C2C2L_HUMAN	anticancer drugs doxorubicin-anticancer drugs tamoxifen	-0.743987115358612	0.0517972991023484	6	7.12951952680401e-06	2.87780085066308e-05	NA
sp|O14523|C2C2L_HUMAN	anticancer drugs doxorubicin-control	-0.277564883013328	0.0732524428848369	6	0.00908236664463272	0.0158079166283164	NA
sp|O14523|C2C2L_HUMAN	anticancer drugs paclitaxel-anticancer drugs tamoxifen	-0.756834915468993	0.0517972991023484	6	6.44958300339257e-06	3.32994465976239e-05	NA
sp|O14523|C2C2L_HUMAN	anticancer drugs paclitaxel-control	-0.290412683123709	0.073252442884837	6	0.00741307373894347	0.0138397975163614	NA
sp|O14523|C2C2L_HUMAN	anticancer drugs tamoxifen-control	0.466422232345284	0.0732524428848369	6	0.000704607735182337	0.00384670168271157	NA
sp|O14524|NEMP1_HUMAN	anticancer drugs doxorubicin-anticancer drugs paclitaxel	0.35078617065059	0.0481181539075143	6	0.000339463796099116	0.000674890126339776	NA
sp|O14524|NEMP1_HUMAN	anticancer drugs doxorubicin-anticancer drugs tamoxifen	0.333472361106618	0.0481181539075143	6	0.00044709485797249	0.00086310771381691	NA
sp|O14524|NEMP1_HUMAN	anticancer drugs doxorubicin-control	-0.0422155285686875	0.0680493458523627	6	0.55782859901553	0.605255034568843	NA
sp|O14524|NEMP1_HUMAN	anticancer drugs paclitaxel-anticancer drugs tamoxifen	-0.017313809543972	0.0481181539075143	6	0.731308599428207	0.758628110261069	NA
sp|O14524|NEMP1_HUMAN	anticancer drugs paclitaxel-control	-0.393001699219277	0.0680493458523627	6	0.00117733603336311	0.00300200558535394	NA
sp|O14524|NEMP1_HUMAN	anticancer drugs tamoxifen-control	-0.375687889675305	0.0680493458523627	6	0.00148579591385371	0.00653581535892822	NA
sp|O14529|CUX2_HUMAN	anticancer drugs doxorubicin-anticancer drugs paclitaxel	0.157318915702369	0.043637709687046	6	0.0112969569410015	0.0158869280636816	NA
sp|O14529|CUX2_HUMAN	anticancer drugs doxorubicin-anticancer drugs tamoxifen	0.23772311741053	0.043637709687046	6	0.0015908867297386	0.00265771298667874	NA
sp|O14529|CUX2_HUMAN	anticancer drugs doxorubicin-control	-0.0651793020801499	0.0617130408703203	6	0.331550905944666	0.382213857089693	NA
sp|O14529|CUX2_HUMAN	anticancer drugs paclitaxel-anticancer drugs tamoxifen	0.0804042017081608	0.043637709687046	6	0.114972814115587	0.141926330775468	NA
sp|O14529|CUX2_HUMAN	anticancer drugs paclitaxel-control	-0.222498217782519	0.0617130408703203	6	0.0112935151247889	0.0198387011001082	NA
sp|O14529|CUX2_HUMAN	anticancer drugs tamoxifen-control	-0.302902419490679	0.0617130408703203	6	0.00268845461474963	0.00993027538593613	NA
sp|O14530|TXND9_HUMAN	anticancer drugs doxorubicin-anticancer drugs paclitaxel	0.920350205033188	0.0460187056895271	6	1.01441132935285e-06	6.91828526618641e-06	NA
sp|O14530|TXND9_HUMAN	anticancer drugs doxorubicin-anticancer drugs tamoxifen	1.35070547408263	0.0460187056895271	6	1.03665248858062e-07	2.00395974266435e-06	NA
sp|O14530|TXND9_HUMAN	anticancer drugs doxorubicin-control	1.30236232154454	0.0650802777089851	6	1.01076984283222e-06	1.7840192360548e-05	NA
sp|O14530|TXND9_HUMAN	anticancer drugs paclitaxel-anticancer drugs tamoxifen	0.430355269049443	0.0460187056895271	6	8.47690837608898e-05	0.000237967243459266	NA
sp|O14530|TXND9_HUMAN	anticancer drugs paclitaxel-control	0.382012116511348	0.0650802777089851	6	0.00108181169225438	0.00280573309293233	NA
sp|O14530|TXND9_HUMAN	anticancer drugs tamoxifen-control	-0.0483431525380946	0.0650802777089851	6	0.485643832503338	0.577260690475594	NA
sp|O14531|DPYL4_HUMAN	anticancer drugs doxorubicin-anticancer drugs paclitaxel	-1.01864333041569	0.108910936132082	6	8.4705081566917e-05	0.000205905566112908	NA
sp|O14531|DPYL4_HUMAN	anticancer drugs doxorubicin-anticancer drugs tamoxifen	0.614883951927732	0.108910936132082	6	0.00132410419856211	0.00225624391220109	NA
sp|O14531|DPYL4_HUMAN	anticancer drugs doxorubicin-control	-0.164933249400576	0.154023322968741	6	0.325417220897408	0.376058263271033	NA
sp|O14531|DPYL4_HUMAN	anticancer drugs paclitaxel-anticancer drugs tamoxifen	1.63352728234342	0.108910936132082	6	5.53295547407833e-06	3.00109636806578e-05	NA
sp|O14531|DPYL4_HUMAN	anticancer drugs paclitaxel-control	0.853710081015115	0.154023322968741	6	0.00145587051442354	0.00355217405136252	NA
sp|O14531|DPYL4_HUMAN	anticancer drugs tamoxifen-control	-0.779817201328308	0.154023322968741	6	0.00230388835462168	0.00888717114169673	NA
sp|O14545|TRAD1_HUMAN	anticancer drugs doxorubicin-anticancer drugs paclitaxel	-0.341741075586579	0.080180432027813	6	0.0053086732861806	0.00789264732554754	NA
sp|O14545|TRAD1_HUMAN	anticancer drugs doxorubicin-anticancer drugs tamoxifen	0.0524429769303616	0.080180432027813	6	0.537319116831667	0.568247794441131	NA
sp|O14545|TRAD1_HUMAN	anticancer drugs doxorubicin-control	-0.0903872112244091	0.113392254410667	6	0.455758526332399	0.506761632579067	NA
sp|O14545|TRAD1_HUMAN	anticancer drugs paclitaxel-anticancer drugs tamoxifen	0.39418405251694	0.080180432027813	6	0.00266694861834191	0.00461826873275743	NA
sp|O14545|TRAD1_HUMAN	anticancer drugs paclitaxel-control	0.25135386436217	0.113392254410667	6	0.0685106989244537	0.0960614651860145	NA
sp|O14545|TRAD1_HUMAN	anticancer drugs tamoxifen-control	-0.142830188154771	0.113392254410667	6	0.254589160900316	0.34499643882931	NA
sp|O14548|COX7R_HUMAN	anticancer drugs doxorubicin-anticancer drugs paclitaxel	-0.562636239008253	0.0769181495579214	6	0.000333258650899445	0.000664413002553267	NA
sp|O14548|COX7R_HUMAN	anticancer drugs doxorubicin-anticancer drugs tamoxifen	-1.19469756374565	0.0769181495579214	6	4.5072703721494e-06	2.05808676607251e-05	NA
sp|O14548|COX7R_HUMAN	anticancer drugs doxorubicin-control	-1.30330194457218	0.108778690297455	6	2.04923355388612e-05	0.000116387182191067	NA
sp|O14548|COX7R_HUMAN	anticancer drugs paclitaxel-anticancer drugs tamoxifen	-0.632061324737396	0.0769181495579214	6	0.000175294876005483	0.000436955794721269	NA
sp|O14548|COX7R_HUMAN	anticancer drugs paclitaxel-control	-0.740665705563924	0.108778690297455	6	0.000491899765768262	0.00149498948419766	NA
sp|O14548|COX7R_HUMAN	anticancer drugs tamoxifen-control	-0.108604380826528	0.108778690297455	6	0.35663339347327	0.452040549169029	NA
sp|O14556|G3PT_HUMAN	anticancer drugs doxorubicin-anticancer drugs paclitaxel	-0.0846113325140326	0.146932725561533	6	0.585650662724423	0.61463398987144	NA
sp|O14556|G3PT_HUMAN	anticancer drugs doxorubicin-anticancer drugs tamoxifen	0.34488387274631	0.146932725561533	6	0.057275451721722	0.0703581392659053	NA
sp|O14556|G3PT_HUMAN	anticancer drugs doxorubicin-control	0.127490193380623	0.207794253245564	6	0.562041598971388	0.60935185323237	NA
sp|O14556|G3PT_HUMAN	anticancer drugs paclitaxel-anticancer drugs tamoxifen	0.429495205260342	0.146932725561533	6	0.0265249792520257	0.0371123335177284	NA
sp|O14556|G3PT_HUMAN	anticancer drugs paclitaxel-control	0.212101525894656	0.207794253245564	6	0.346762536064515	0.399358089640395	NA
sp|O14556|G3PT_HUMAN	anticancer drugs tamoxifen-control	-0.217393679365686	0.207794253245564	6	0.335774741843031	0.430134044383159	NA
sp|O14561|ACPM_HUMAN	anticancer drugs doxorubicin-anticancer drugs paclitaxel	-0.567914253411962	0.0813774164271368	6	0.000430518142152074	0.000830918533358939	NA
sp|O14561|ACPM_HUMAN	anticancer drugs doxorubicin-anticancer drugs tamoxifen	-0.865390773680411	0.0813774164271368	6	4.07455556650039e-05	0.000113887167883331	NA
sp|O14561|ACPM_HUMAN	anticancer drugs doxorubicin-control	-0.876855625214499	0.11508504598214	6	0.00026642913243282	0.000804857673277741	NA
sp|O14561|ACPM_HUMAN	anticancer drugs paclitaxel-anticancer drugs tamoxifen	-0.297476520268449	0.0813774164271368	6	0.0106361234999096	0.0161368486984747	NA
sp|O14561|ACPM_HUMAN	anticancer drugs paclitaxel-control	-0.308941371802536	0.11508504598214	6	0.0363195987967698	0.0550150283835221	NA
sp|O14561|ACPM_HUMAN	anticancer drugs tamoxifen-control	-0.0114648515340878	0.11508504598214	6	0.923890620661279	0.943818758674344	NA
sp|O14562|UBFD1_HUMAN	anticancer drugs doxorubicin-anticancer drugs paclitaxel	-1.13111311907701	0.044694114428921	6	2.50690839497281e-07	2.88412875400044e-06	NA
sp|O14562|UBFD1_HUMAN	anticancer drugs doxorubicin-anticancer drugs tamoxifen	-0.418206650702262	0.044694114428921	6	8.44955604641437e-05	0.000207873269772929	NA
sp|O14562|UBFD1_HUMAN	anticancer drugs doxorubicin-control	-0.20872525146996	0.0632070227836352	6	0.0163619729695581	0.0263578646193279	NA
sp|O14562|UBFD1_HUMAN	anticancer drugs paclitaxel-anticancer drugs tamoxifen	0.712906468374747	0.044694114428921	6	3.85505341763067e-06	2.30303646708489e-05	NA
sp|O14562|UBFD1_HUMAN	anticancer drugs paclitaxel-control	0.92238786760705	0.0632070227836352	6	6.49722551444275e-06	7.3903446807734e-05	NA
sp|O14562|UBFD1_HUMAN	anticancer drugs tamoxifen-control	0.209481399232302	0.0632070227836352	6	0.0161200308304165	0.0385695377011789	NA
sp|O14578|CTRO_HUMAN	anticancer drugs doxorubicin-anticancer drugs paclitaxel	0.155394607776582	0.0296634849902737	6	0.00194104167159857	0.00316696272734503	NA
sp|O14578|CTRO_HUMAN	anticancer drugs doxorubicin-anticancer drugs tamoxifen	-0.281581505048136	0.0296634849902737	6	7.78865762400245e-05	0.000193920286929383	NA
sp|O14578|CTRO_HUMAN	anticancer drugs doxorubicin-control	-0.327429917829167	0.0419505027804958	6	0.000233238860660386	0.000724885631472764	NA
sp|O14578|CTRO_HUMAN	anticancer drugs paclitaxel-anticancer drugs tamoxifen	-0.436976112824719	0.0296634849902737	6	6.14875708549024e-06	3.20796537048986e-05	NA
sp|O14578|CTRO_HUMAN	anticancer drugs paclitaxel-control	-0.482824525605749	0.0419505027804958	6	2.58500345723312e-05	0.000172569729623432	NA
sp|O14578|CTRO_HUMAN	anticancer drugs tamoxifen-control	-0.0458484127810303	0.0419505027804957	6	0.316357343014535	0.410306762391436	NA
sp|O14579|COPE_HUMAN	anticancer drugs doxorubicin-anticancer drugs paclitaxel	-0.385619145276204	0.063988256485466	6	0.000942553934392163	0.00166018022534983	NA
sp|O14579|COPE_HUMAN	anticancer drugs doxorubicin-anticancer drugs tamoxifen	0.155674002143138	0.063988256485466	6	0.0509643821352577	0.0632418279043772	NA
sp|O14579|COPE_HUMAN	anticancer drugs doxorubicin-control	0.0413461882966798	0.0904930601543542	6	0.663818364234707	0.703949689650563	NA
sp|O14579|COPE_HUMAN	anticancer drugs paclitaxel-anticancer drugs tamoxifen	0.541293147419342	0.063988256485466	6	0.000149082434335237	0.000380745282416986	NA
sp|O14579|COPE_HUMAN	anticancer drugs paclitaxel-control	0.426965333572884	0.0904930601543542	6	0.00326404188080885	0.00692187985917797	NA
sp|O14579|COPE_HUMAN	anticancer drugs tamoxifen-control	-0.114327813846458	0.0904930601543542	6	0.253320398756899	0.343659516136626	NA
sp|O14593|RFXK_HUMAN	anticancer drugs doxorubicin-anticancer drugs paclitaxel	0.164318162644967	0.165084807103479	6	0.357995018420227	0.389820862438681	NA
sp|O14593|RFXK_HUMAN	anticancer drugs doxorubicin-anticancer drugs tamoxifen	0.0522691129172728	0.165084807103479	6	0.762258478001426	0.783961096026318	NA
sp|O14593|RFXK_HUMAN	anticancer drugs doxorubicin-control	-0.113127496021807	0.233465173147487	6	0.645170353097055	0.686308617438532	NA
sp|O14593|RFXK_HUMAN	anticancer drugs paclitaxel-anticancer drugs tamoxifen	-0.112049049727694	0.165084807103479	6	0.522608550874709	0.56295916229236	NA
sp|O14593|RFXK_HUMAN	anticancer drugs paclitaxel-control	-0.277445658666774	0.233465173147487	6	0.279583653951476	0.331126792155645	NA
sp|O14593|RFXK_HUMAN	anticancer drugs tamoxifen-control	-0.16539660893908	0.233465173147487	6	0.505249286716855	0.595746911377758	NA
sp|O14595|CTDS2_HUMAN	anticancer drugs doxorubicin-anticancer drugs paclitaxel	0.272908534693065	0.0437292096102954	6	0.000783782825715465	0.00141532484414835	NA
sp|O14595|CTDS2_HUMAN	anticancer drugs doxorubicin-anticancer drugs tamoxifen	0.145100351745921	0.0437292096102954	6	0.0160411005550092	0.0217236508707631	NA
sp|O14595|CTDS2_HUMAN	anticancer drugs doxorubicin-control	0.488499923221042	0.0618424413027357	6	0.000218296179499726	0.000686960107137382	NA
sp|O14595|CTDS2_HUMAN	anticancer drugs paclitaxel-anticancer drugs tamoxifen	-0.127808182947144	0.0437292096102954	6	0.0265372367879574	0.0371233908134783	NA
sp|O14595|CTDS2_HUMAN	anticancer drugs paclitaxel-control	0.215591388527977	0.0618424413027357	6	0.0130445393647	0.0225338800575618	NA
sp|O14595|CTDS2_HUMAN	anticancer drugs tamoxifen-control	0.343399571475121	0.0618424413027357	6	0.0014423363845913	0.00640079004614309	NA
sp|O14610|GBGT2_HUMAN	anticancer drugs doxorubicin-anticancer drugs paclitaxel	2.96275238304452	0.0855791936129219	6	3.86943559748871e-08	1.13748063684797e-06	NA
sp|O14610|GBGT2_HUMAN	anticancer drugs doxorubicin-anticancer drugs tamoxifen	3.01698082790678	0.0855791936129219	6	3.47205666656488e-08	1.16418114566698e-06	NA
sp|O14610|GBGT2_HUMAN	anticancer drugs doxorubicin-control	2.9650360054196	0.121027256264347	6	3.04145749354602e-07	1.05400102164552e-05	NA
sp|O14610|GBGT2_HUMAN	anticancer drugs paclitaxel-anticancer drugs tamoxifen	0.0542284448622605	0.0855791936129219	6	0.549677407161396	0.588545578504258	NA
sp|O14610|GBGT2_HUMAN	anticancer drugs paclitaxel-control	0.00228362237507929	0.121027256264347	6	0.985557689260238	0.987875285237335	NA
sp|O14610|GBGT2_HUMAN	anticancer drugs tamoxifen-control	-0.0519448224871812	0.121027256264347	6	0.682761678227879	0.750844079836516	NA
sp|O14613|BORG1_HUMAN	anticancer drugs doxorubicin-anticancer drugs paclitaxel	1.05113778433435	0.125607865951045	6	0.000158356357479683	0.00034937576281426	NA
sp|O14613|BORG1_HUMAN	anticancer drugs doxorubicin-anticancer drugs tamoxifen	1.04785578038095	0.125607865951045	6	0.000161145737565922	0.000357286713328864	NA
sp|O14613|BORG1_HUMAN	anticancer drugs doxorubicin-control	1.02577004456965	0.17763634756871	6	0.00117807291664138	0.00273653177503208	NA
sp|O14613|BORG1_HUMAN	anticancer drugs paclitaxel-anticancer drugs tamoxifen	-0.00328200395340628	0.125607865951045	6	0.980001829750457	0.982954524401717	NA
sp|O14613|BORG1_HUMAN	anticancer drugs paclitaxel-control	-0.0253677397647079	0.17763634756871	6	0.891117552123875	0.907294533841638	NA
sp|O14613|BORG1_HUMAN	anticancer drugs tamoxifen-control	-0.0220857358113016	0.17763634756871	6	0.905113840568964	0.92953806660046	NA
sp|O14617|AP3D1_HUMAN	anticancer drugs doxorubicin-anticancer drugs paclitaxel	-0.27631707971541	0.0402402326724408	6	0.000469960110609217	0.000899508294329496	NA
sp|O14617|AP3D1_HUMAN	anticancer drugs doxorubicin-anticancer drugs tamoxifen	0.127352155301056	0.0402402326724408	6	0.0194464754320573	0.0259357326436621	NA
sp|O14617|AP3D1_HUMAN	anticancer drugs doxorubicin-control	0.341014626259052	0.0569082827984147	6	0.000971008533739272	0.00233253448694871	NA
sp|O14617|AP3D1_HUMAN	anticancer drugs paclitaxel-anticancer drugs tamoxifen	0.403669235016467	0.0402402326724408	6	5.68907064959528e-05	0.000172350132508172	NA
sp|O14617|AP3D1_HUMAN	anticancer drugs paclitaxel-control	0.617331705974462	0.0569082827984147	6	3.63509725717477e-05	0.000218901865089413	NA
sp|O14617|AP3D1_HUMAN	anticancer drugs tamoxifen-control	0.213662470957996	0.0569082827984147	6	0.00945946593318572	0.0255519477441091	NA
sp|O14618|CCS_HUMAN	anticancer drugs doxorubicin-anticancer drugs paclitaxel	-0.411912800273157	0.0355229217986124	6	2.47587116236033e-05	7.4679846050521e-05	NA
sp|O14618|CCS_HUMAN	anticancer drugs doxorubicin-anticancer drugs tamoxifen	0.424890199061598	0.0355229217986124	6	2.06935843081539e-05	6.62956806565247e-05	NA
sp|O14618|CCS_HUMAN	anticancer drugs doxorubicin-control	0.0257296134647537	0.0502369977827165	6	0.626835769340539	0.669226666703581	NA
sp|O14618|CCS_HUMAN	anticancer drugs paclitaxel-anticancer drugs tamoxifen	0.836802999334755	0.0355229217986124	6	3.8402067710323e-07	5.38944612111173e-06	NA
sp|O14618|CCS_HUMAN	anticancer drugs paclitaxel-control	0.43764241373791	0.0502369977827166	6	0.000126444845114205	0.000526312782714607	NA
sp|O14618|CCS_HUMAN	anticancer drugs tamoxifen-control	-0.399160585596845	0.0502369977827165	6	0.000211319024436261	0.00168679277464337	NA
sp|O14640|DVL1_HUMAN;sp|P54792|DVLP1_HUMAN	anticancer drugs doxorubicin-anticancer drugs paclitaxel	0.335309738719737	0.0633626347438023	6	0.00184403761789509	0.0030278160039591	NA
sp|O14640|DVL1_HUMAN;sp|P54792|DVLP1_HUMAN	anticancer drugs doxorubicin-anticancer drugs tamoxifen	0.41291677253087	0.0633626347438023	6	0.000622612736155195	0.00115763872971059	NA
sp|O14640|DVL1_HUMAN;sp|P54792|DVLP1_HUMAN	anticancer drugs doxorubicin-control	0.306003229755124	0.089608297402378	6	0.0142326690163978	0.0233738207214008	NA
sp|O14640|DVL1_HUMAN;sp|P54792|DVLP1_HUMAN	anticancer drugs paclitaxel-anticancer drugs tamoxifen	0.0776070338111339	0.0633626347438023	6	0.266547730502936	0.305706901996169	NA
sp|O14640|DVL1_HUMAN;sp|P54792|DVLP1_HUMAN	anticancer drugs paclitaxel-control	-0.0293065089646126	0.089608297402378	6	0.754737834870792	0.788207771931091	NA
sp|O14640|DVL1_HUMAN;sp|P54792|DVLP1_HUMAN	anticancer drugs tamoxifen-control	-0.106913542775746	0.089608297402378	6	0.277856935452814	0.370256924075541	NA
sp|O14641|DVL2_HUMAN	anticancer drugs doxorubicin-anticancer drugs paclitaxel	0.835477652331137	0.0714349707228543	6	2.35610081650375e-05	7.19170943107513e-05	NA
sp|O14641|DVL2_HUMAN	anticancer drugs doxorubicin-anticancer drugs tamoxifen	1.15263049994671	0.0714349707228543	6	3.60285105666393e-06	1.76417606307065e-05	NA
sp|O14641|DVL2_HUMAN	anticancer drugs doxorubicin-control	0.552047142449157	0.101024304423986	6	0.00156595990365207	0.00347289494761549	NA
sp|O14641|DVL2_HUMAN	anticancer drugs paclitaxel-anticancer drugs tamoxifen	0.317152847615576	0.0714349707228543	6	0.00437705249152005	0.00721705777942964	NA
sp|O14641|DVL2_HUMAN	anticancer drugs paclitaxel-control	-0.28343050988198	0.101024304423986	6	0.0309362120642198	0.0478380569286185	NA
sp|O14641|DVL2_HUMAN	anticancer drugs tamoxifen-control	-0.600583357497556	0.101024304423986	6	0.00101228393604398	0.00496564371893772	NA
sp|O14646|CHD1_HUMAN	anticancer drugs doxorubicin-anticancer drugs paclitaxel	0.402296551872569	0.0442458547423962	6	9.93837718889118e-05	0.000235739191806615	NA
sp|O14646|CHD1_HUMAN	anticancer drugs doxorubicin-anticancer drugs tamoxifen	-0.12228565455937	0.0442458547423962	6	0.0326903266702216	0.0417958730000874	NA
sp|O14646|CHD1_HUMAN	anticancer drugs doxorubicin-control	-0.412686994255457	0.0625730878554866	6	0.00058391888854943	0.00152090086308704	NA
sp|O14646|CHD1_HUMAN	anticancer drugs paclitaxel-anticancer drugs tamoxifen	-0.524582206431939	0.0442458547423962	6	2.17761790273586e-05	8.16008466849373e-05	NA
sp|O14646|CHD1_HUMAN	anticancer drugs paclitaxel-control	-0.814983546128026	0.0625730878554866	6	1.26209969336472e-05	0.000110466117925403	NA
sp|O14646|CHD1_HUMAN	anticancer drugs tamoxifen-control	-0.290401339696087	0.0625730878554866	6	0.00353680579052216	0.0122615979520949	NA
sp|O14647|CHD2_HUMAN	anticancer drugs doxorubicin-anticancer drugs paclitaxel	0.198539220569645	0.0183495678712366	6	3.68947711297549e-05	0.000103941812254184	NA
sp|O14647|CHD2_HUMAN	anticancer drugs doxorubicin-anticancer drugs tamoxifen	0.148382699004387	0.0183495678712366	6	0.000191676342601131	0.000413471867579616	NA
sp|O14647|CHD2_HUMAN	anticancer drugs doxorubicin-control	0.0142294697242657	0.0259502077471884	6	0.603248364654877	0.647531139345608	NA
sp|O14647|CHD2_HUMAN	anticancer drugs paclitaxel-anticancer drugs tamoxifen	-0.0501565215652581	0.0183495678712366	6	0.034032652261342	0.0465546149756002	NA
sp|O14647|CHD2_HUMAN	anticancer drugs paclitaxel-control	-0.184309750845379	0.0259502077471884	6	0.000391342586429559	0.0012565708283661	NA
sp|O14647|CHD2_HUMAN	anticancer drugs tamoxifen-control	-0.134153229280121	0.0259502077471884	6	0.00207514846057689	0.00825893586667508	NA
sp|O14653|GOSR2_HUMAN	anticancer drugs doxorubicin-anticancer drugs paclitaxel	0.0501572309760063	0.0300963015795474	6	0.146651543702581	0.169312623248172	NA
sp|O14653|GOSR2_HUMAN	anticancer drugs doxorubicin-anticancer drugs tamoxifen	0.0962749500879797	0.0300963015795474	6	0.0186259742643764	0.0249115830881407	NA
sp|O14653|GOSR2_HUMAN	anticancer drugs doxorubicin-control	-0.0899484665948775	0.0425625978710668	6	0.0790092312096192	0.106004673601197	NA
sp|O14653|GOSR2_HUMAN	anticancer drugs paclitaxel-anticancer drugs tamoxifen	0.0461177191119734	0.0300963015795474	6	0.176325561314509	0.209472604543784	NA
sp|O14653|GOSR2_HUMAN	anticancer drugs paclitaxel-control	-0.140105697570884	0.0425625978710668	6	0.0165774373615244	0.0277756787553057	NA
sp|O14653|GOSR2_HUMAN	anticancer drugs tamoxifen-control	-0.186223416682857	0.0425625978710668	6	0.00469210059994024	0.0152091854047493	NA
sp|O14656|TOR1A_HUMAN	anticancer drugs doxorubicin-anticancer drugs paclitaxel	-0.570537711637208	0.0356374363736745	6	3.77266925339537e-06	1.7444925738297e-05	NA
sp|O14656|TOR1A_HUMAN	anticancer drugs doxorubicin-anticancer drugs tamoxifen	-0.157577301670948	0.0356374363736745	6	0.00446286835914509	0.00678077780734042	NA
sp|O14656|TOR1A_HUMAN	anticancer drugs doxorubicin-control	-0.509598015890139	0.0503989458478587	6	5.43757328491336e-05	0.00023212474839202	NA
sp|O14656|TOR1A_HUMAN	anticancer drugs paclitaxel-anticancer drugs tamoxifen	0.41296040996626	0.0356374363736745	6	2.48559127991449e-05	9.02071760803365e-05	NA
sp|O14656|TOR1A_HUMAN	anticancer drugs paclitaxel-control	0.0609396957470686	0.0503989458478587	6	0.272086600160599	0.323776977438457	NA
sp|O14656|TOR1A_HUMAN	anticancer drugs tamoxifen-control	-0.352020714219191	0.0503989458478587	6	0.000428544959853759	0.00272852151713308	NA
sp|O14657|TOR1B_HUMAN	anticancer drugs doxorubicin-anticancer drugs paclitaxel	-0.423179138568969	0.0378718607472647	6	3.06562289309846e-05	8.90440721078854e-05	NA
sp|O14657|TOR1B_HUMAN	anticancer drugs doxorubicin-anticancer drugs tamoxifen	-0.00963268361021598	0.0378718607472647	6	0.807718311427056	0.825338439999479	NA
sp|O14657|TOR1B_HUMAN	anticancer drugs doxorubicin-control	-0.354782845467906	0.053558899101087	6	0.000570391315947214	0.00149388201795699	NA
sp|O14657|TOR1B_HUMAN	anticancer drugs paclitaxel-anticancer drugs tamoxifen	0.413546454958754	0.0378718607472647	6	3.49989192189205e-05	0.000117790290851236	NA
sp|O14657|TOR1B_HUMAN	anticancer drugs paclitaxel-control	0.0683962931010638	0.053558899101087	6	0.248783077405172	0.299812798258282	NA
sp|O14657|TOR1B_HUMAN	anticancer drugs tamoxifen-control	-0.34515016185769	0.053558899101087	6	0.000660905433870922	0.00366766313342234	NA
sp|O14662|STX16_HUMAN	anticancer drugs doxorubicin-anticancer drugs paclitaxel	-1.25810209564445	0.0429796209309138	6	1.05348465263731e-07	1.80703353395032e-06	NA
sp|O14662|STX16_HUMAN	anticancer drugs doxorubicin-anticancer drugs tamoxifen	-1.03077944242814	0.0429796209309138	6	3.45185646874499e-07	3.69686889397626e-06	NA
sp|O14662|STX16_HUMAN	anticancer drugs doxorubicin-control	-1.1585115229765	0.0607823628261529	6	1.34861631534763e-06	2.08490731028824e-05	NA
sp|O14662|STX16_HUMAN	anticancer drugs paclitaxel-anticancer drugs tamoxifen	0.227322653216307	0.0429796209309138	6	0.00184905476636697	0.00332837666454359	NA
sp|O14662|STX16_HUMAN	anticancer drugs paclitaxel-control	0.0995905726679471	0.0607823628261529	6	0.152434877155801	0.193840591848628	NA
sp|O14662|STX16_HUMAN	anticancer drugs tamoxifen-control	-0.12773208054836	0.0607823628261529	6	0.0803147134305669	0.136904306224836	NA
sp|O14672|ADA10_HUMAN	anticancer drugs doxorubicin-anticancer drugs paclitaxel	0.385764926236777	0.0497675146572647	6	0.000242326431108863	0.000505093600294145	NA
sp|O14672|ADA10_HUMAN	anticancer drugs doxorubicin-anticancer drugs tamoxifen	0.0173370468122265	0.0497675146572647	6	0.739466794418942	0.763283015186037	NA
sp|O14672|ADA10_HUMAN	anticancer drugs doxorubicin-control	-0.107492190489043	0.0703818941939055	6	0.177550598386238	0.219301485256835	NA
sp|O14672|ADA10_HUMAN	anticancer drugs paclitaxel-anticancer drugs tamoxifen	-0.36842787942455	0.0497675146572647	6	0.000312082877339133	0.000710605376419901	NA
sp|O14672|ADA10_HUMAN	anticancer drugs paclitaxel-control	-0.493257116725819	0.0703818941939056	6	0.000420770388190863	0.00132366988503545	NA
sp|O14672|ADA10_HUMAN	anticancer drugs tamoxifen-control	-0.124829237301269	0.0703818941939055	6	0.126492439625268	0.197716913789037	NA
sp|O14678|ABCD4_HUMAN	anticancer drugs doxorubicin-anticancer drugs paclitaxel	0.00783670339372929	0.0610589624398564	6	0.902068706368165	0.911697235106436	NA
sp|O14678|ABCD4_HUMAN	anticancer drugs doxorubicin-anticancer drugs tamoxifen	0.185062825690228	0.0610589624398564	6	0.0230715753597407	0.0303179070099528	NA
sp|O14678|ABCD4_HUMAN	anticancer drugs doxorubicin-control	0.151021994858072	0.0863504127868744	6	0.130881680516971	0.166681554587269	NA
sp|O14678|ABCD4_HUMAN	anticancer drugs paclitaxel-anticancer drugs tamoxifen	0.177226122296498	0.0610589624398564	6	0.0272440470005726	0.0380123569034175	NA
sp|O14678|ABCD4_HUMAN	anticancer drugs paclitaxel-control	0.143185291464343	0.0863504127868744	6	0.148352790354317	0.189014473705683	NA
sp|O14678|ABCD4_HUMAN	anticancer drugs tamoxifen-control	-0.0340408308321554	0.0863504127868744	6	0.707050431318368	0.771582811954568	NA
sp|O14681|EI24_HUMAN	anticancer drugs doxorubicin-anticancer drugs paclitaxel	0.349776443383138	0.071651364729444	6	0.00276163150697855	0.0043573771232634	NA
sp|O14681|EI24_HUMAN	anticancer drugs doxorubicin-anticancer drugs tamoxifen	-0.294613716117388	0.071651364729444	6	0.006273907899084	0.00925667442708396	NA
sp|O14681|EI24_HUMAN	anticancer drugs doxorubicin-control	0.145710234699139	0.101330331762921	6	0.200483656477331	0.244160453067035	NA
sp|O14681|EI24_HUMAN	anticancer drugs paclitaxel-anticancer drugs tamoxifen	-0.644390159500526	0.071651364729444	6	0.000105706979534882	0.000284904205037897	NA
sp|O14681|EI24_HUMAN	anticancer drugs paclitaxel-control	-0.204066208683999	0.101330331762921	6	0.0906669770320126	0.123059382136269	NA
sp|O14681|EI24_HUMAN	anticancer drugs tamoxifen-control	0.440323950816527	0.101330331762921	6	0.00484658904549087	0.015579627304981	NA
sp|O14683|P5I11_HUMAN	anticancer drugs doxorubicin-anticancer drugs paclitaxel	-1.69436900273414	0.113872626550825	6	5.79799541565388e-06	2.39128741743828e-05	NA
sp|O14683|P5I11_HUMAN	anticancer drugs doxorubicin-anticancer drugs tamoxifen	-2.56782836792124	0.113872626550825	6	4.97793359422451e-07	4.50976449423634e-06	NA
sp|O14683|P5I11_HUMAN	anticancer drugs doxorubicin-control	-1.68613966626091	0.161040212851223	6	4.45411023579746e-05	0.000199954132491698	NA
sp|O14683|P5I11_HUMAN	anticancer drugs paclitaxel-anticancer drugs tamoxifen	-0.873459365187097	0.113872626550825	6	0.000256758408020916	0.000602329506983575	NA
sp|O14683|P5I11_HUMAN	anticancer drugs paclitaxel-control	0.00822933647322999	0.161040212851223	6	0.960903697359072	0.967600285847636	NA
sp|O14683|P5I11_HUMAN	anticancer drugs tamoxifen-control	0.881688701660327	0.161040212851223	6	0.00155070311310662	0.00675165681268331	NA
sp|O14684|PTGES_HUMAN	anticancer drugs doxorubicin-anticancer drugs paclitaxel	-1.08152518195963	0.0651225055100089	6	3.04039306906045e-06	1.49212944046478e-05	NA
sp|O14684|PTGES_HUMAN	anticancer drugs doxorubicin-anticancer drugs tamoxifen	-1.21743497570363	0.0651225055100089	6	1.51218766922197e-06	9.44932880849333e-06	NA
sp|O14684|PTGES_HUMAN	anticancer drugs doxorubicin-control	-3.0414365502332	0.0920971305079712	6	5.129235704726e-08	4.28959793237348e-06	NA
sp|O14684|PTGES_HUMAN	anticancer drugs paclitaxel-anticancer drugs tamoxifen	-0.135909793744	0.0651225055100089	6	0.0819390730883334	0.104133959164884	NA
sp|O14684|PTGES_HUMAN	anticancer drugs paclitaxel-control	-1.95991136827357	0.0920971305079712	6	7.02028511732151e-07	2.52522914030236e-05	NA
sp|O14684|PTGES_HUMAN	anticancer drugs tamoxifen-control	-1.82400157452957	0.0920971305079712	6	1.0747796962537e-06	9.45818818439551e-05	NA
sp|O14686|KMT2D_HUMAN	anticancer drugs doxorubicin-anticancer drugs paclitaxel	0.105609910406113	0.0244172242382772	6	0.00495441808268223	0.00740729816816311	NA
sp|O14686|KMT2D_HUMAN	anticancer drugs doxorubicin-anticancer drugs tamoxifen	-0.502996262814639	0.0244172242382772	6	8.51303509913837e-07	6.4913796261319e-06	NA
sp|O14686|KMT2D_HUMAN	anticancer drugs doxorubicin-control	-0.306623651056572	0.0345311696732767	6	0.000113566814602298	0.000408850124360046	NA
sp|O14686|KMT2D_HUMAN	anticancer drugs paclitaxel-anticancer drugs tamoxifen	-0.608606173220752	0.0244172242382772	6	2.74476379390127e-07	4.56123028128817e-06	NA
sp|O14686|KMT2D_HUMAN	anticancer drugs paclitaxel-control	-0.412233561462685	0.0345311696732767	6	2.09254311692388e-05	0.00015003305358937	NA
sp|O14686|KMT2D_HUMAN	anticancer drugs tamoxifen-control	0.196372611758067	0.0345311696732767	6	0.00127540467204079	0.00584362746032285	NA
sp|O14727|APAF_HUMAN	anticancer drugs doxorubicin-anticancer drugs paclitaxel	0.747519363196693	0.040313153466888	6	1.58680451026561e-06	9.4531854996606e-06	NA
sp|O14727|APAF_HUMAN	anticancer drugs doxorubicin-anticancer drugs tamoxifen	0.844110492877775	0.040313153466888	6	7.72841612206265e-07	6.09479624797262e-06	NA
sp|O14727|APAF_HUMAN	anticancer drugs doxorubicin-control	1.05185678458332	0.057011408374901	6	1.6345981143225e-06	2.36185574993208e-05	NA
sp|O14727|APAF_HUMAN	anticancer drugs paclitaxel-anticancer drugs tamoxifen	0.0965911296810815	0.040313153466888	6	0.0535846962588345	0.0705279505336674	NA
sp|O14727|APAF_HUMAN	anticancer drugs paclitaxel-control	0.304337421386629	0.0570114083749011	6	0.00176433161300522	0.00417812690898456	NA
sp|O14727|APAF_HUMAN	anticancer drugs tamoxifen-control	0.207746291705548	0.057011408374901	6	0.0107839978507299	0.0282698590644135	NA
sp|O14730|RIOK3_HUMAN	anticancer drugs doxorubicin-anticancer drugs paclitaxel	-0.00173997334707879	0.0486715092656702	6	0.972641925783365	0.975387885813809	NA
sp|O14730|RIOK3_HUMAN	anticancer drugs doxorubicin-anticancer drugs tamoxifen	0.556671456754159	0.0486715092656702	6	2.68042806080681e-05	8.05735162848309e-05	NA
sp|O14730|RIOK3_HUMAN	anticancer drugs doxorubicin-control	0.647284253642501	0.0688319085046785	6	8.21434134490142e-05	0.000316722116532269	NA
sp|O14730|RIOK3_HUMAN	anticancer drugs paclitaxel-anticancer drugs tamoxifen	0.558411430101238	0.0486715092656702	6	2.63259201593916e-05	9.41789632223306e-05	NA
sp|O14730|RIOK3_HUMAN	anticancer drugs paclitaxel-control	0.64902422698958	0.0688319085046785	6	8.09032768559859e-05	0.000380914091525155	NA
sp|O14730|RIOK3_HUMAN	anticancer drugs tamoxifen-control	0.0906127968883418	0.0688319085046785	6	0.236077838267477	0.324397738754069	NA
sp|O14732|IMPA2_HUMAN	anticancer drugs doxorubicin-anticancer drugs paclitaxel	-0.879957077315543	0.0665098069533293	6	1.15189059459678e-05	4.08574661885383e-05	NA
sp|O14732|IMPA2_HUMAN	anticancer drugs doxorubicin-anticancer drugs tamoxifen	-0.848207564612022	0.0665098069533293	6	1.42655028587411e-05	4.93926336318151e-05	NA
sp|O14732|IMPA2_HUMAN	anticancer drugs doxorubicin-control	-0.700578358189606	0.0940590710242147	6	0.000301815533257285	0.000887539641606883	NA
sp|O14732|IMPA2_HUMAN	anticancer drugs paclitaxel-anticancer drugs tamoxifen	0.0317495127035206	0.0665098069533293	6	0.649993162820306	0.683363164535838	NA
sp|O14732|IMPA2_HUMAN	anticancer drugs paclitaxel-control	0.179378719125937	0.0940590710242148	6	0.105131858746496	0.140301987447382	NA
sp|O14732|IMPA2_HUMAN	anticancer drugs tamoxifen-control	0.147629206422416	0.0940590710242147	6	0.167574509657085	0.248793572766745	NA
sp|O14733|MP2K7_HUMAN	anticancer drugs doxorubicin-anticancer drugs paclitaxel	0.11220781342612	0.0357598020532221	6	0.0201235681610601	0.0270503655901983	NA
sp|O14733|MP2K7_HUMAN	anticancer drugs doxorubicin-anticancer drugs tamoxifen	0.0949851234205579	0.0357598020532221	6	0.0377150144718998	0.0477174975323458	NA
sp|O14733|MP2K7_HUMAN	anticancer drugs doxorubicin-control	0.308311125570393	0.0505719970514439	6	0.000886944045778914	0.00216591177034238	NA
sp|O14733|MP2K7_HUMAN	anticancer drugs paclitaxel-anticancer drugs tamoxifen	-0.0172226900055618	0.0357598020532221	6	0.647137338134215	0.680839912081227	NA
sp|O14733|MP2K7_HUMAN	anticancer drugs paclitaxel-control	0.196103312144273	0.0505719970514439	6	0.0081924272295403	0.0150453343670468	NA
sp|O14733|MP2K7_HUMAN	anticancer drugs tamoxifen-control	0.213326002149835	0.0505719970514439	6	0.00557195483516028	0.0172229568418207	NA
sp|O14734|ACOT8_HUMAN	anticancer drugs doxorubicin-anticancer drugs paclitaxel	-0.630270312779512	0.0233623151875172	6	1.71347330055114e-07	2.33344407143746e-06	NA
sp|O14734|ACOT8_HUMAN	anticancer drugs doxorubicin-anticancer drugs tamoxifen	-0.659375900603864	0.0233623151875172	6	1.3093182331974e-07	2.17756320884444e-06	NA
sp|O14734|ACOT8_HUMAN	anticancer drugs doxorubicin-control	-0.645710999608794	0.0330393029866217	6	1.16275315789692e-06	1.90554971702501e-05	NA
sp|O14734|ACOT8_HUMAN	anticancer drugs paclitaxel-anticancer drugs tamoxifen	-0.0291055878243516	0.0233623151875172	6	0.259265452121172	0.298036404980177	NA
sp|O14734|ACOT8_HUMAN	anticancer drugs paclitaxel-control	-0.0154406868292821	0.0330393029866217	6	0.656744941168591	0.701246320573927	NA
sp|O14734|ACOT8_HUMAN	anticancer drugs tamoxifen-control	0.0136649009950695	0.0330393029866217	6	0.693546812212445	0.760644098045941	NA
sp|O14735|CDIPT_HUMAN	anticancer drugs doxorubicin-anticancer drugs paclitaxel	-0.873182515014617	0.0718523765030397	6	1.8875446431467e-05	6.04936770031039e-05	NA
sp|O14735|CDIPT_HUMAN	anticancer drugs doxorubicin-anticancer drugs tamoxifen	-0.903433967433063	0.0718523765030397	6	1.54912462123613e-05	5.26776521581092e-05	NA
sp|O14735|CDIPT_HUMAN	anticancer drugs doxorubicin-control	-0.759205922998628	0.101614605339337	6	0.000296720341091016	0.00087557663821423	NA
sp|O14735|CDIPT_HUMAN	anticancer drugs paclitaxel-anticancer drugs tamoxifen	-0.030251452418446	0.0718523765030397	6	0.688403451416418	0.718403650792626	NA
sp|O14735|CDIPT_HUMAN	anticancer drugs paclitaxel-control	0.113976592015989	0.101614605339337	6	0.304881889110942	0.357070765856681	NA
sp|O14735|CDIPT_HUMAN	anticancer drugs tamoxifen-control	0.144228044434435	0.101614605339337	6	0.205595616182844	0.291146615939991	NA
sp|O14737|PDCD5_HUMAN	anticancer drugs doxorubicin-anticancer drugs paclitaxel	0.461873706732248	0.0633687476263781	6	0.00033982881424451	0.000675300848819219	NA
sp|O14737|PDCD5_HUMAN	anticancer drugs doxorubicin-anticancer drugs tamoxifen	1.20962918695601	0.0633687476263781	6	1.33665104449325e-06	8.75860888109529e-06	NA
sp|O14737|PDCD5_HUMAN	anticancer drugs doxorubicin-control	1.06511142692588	0.0896169423238218	6	2.14697165551936e-05	0.000120572683552717	NA
sp|O14737|PDCD5_HUMAN	anticancer drugs paclitaxel-anticancer drugs tamoxifen	0.747755480223763	0.0633687476263781	6	2.23808271106283e-05	8.32809040236167e-05	NA
sp|O14737|PDCD5_HUMAN	anticancer drugs paclitaxel-control	0.603237720193635	0.0896169423238218	6	0.000523264043981657	0.00157004105210053	NA
sp|O14737|PDCD5_HUMAN	anticancer drugs tamoxifen-control	-0.144517760030128	0.0896169423238218	6	0.157954472038147	0.237614588693349	NA
sp|O14744|ANM5_HUMAN	anticancer drugs doxorubicin-anticancer drugs paclitaxel	0.315431585203409	0.024325524515352	6	1.29496365748574e-05	4.47852542801865e-05	NA
sp|O14744|ANM5_HUMAN	anticancer drugs doxorubicin-anticancer drugs tamoxifen	0.454032863007155	0.024325524515352	6	1.52644814358068e-06	9.50621317718396e-06	NA
sp|O14744|ANM5_HUMAN	anticancer drugs doxorubicin-control	0.72417483886694	0.0344014866814501	6	7.48809804815293e-07	1.52717789139961e-05	NA
sp|O14744|ANM5_HUMAN	anticancer drugs paclitaxel-anticancer drugs tamoxifen	0.138601277803745	0.024325524515352	6	0.00126276883524003	0.00238170382117072	NA
sp|O14744|ANM5_HUMAN	anticancer drugs paclitaxel-control	0.408743253663531	0.0344014866814501	6	2.15073721582142e-05	0.000152537726829264	NA
sp|O14744|ANM5_HUMAN	anticancer drugs tamoxifen-control	0.270141975859786	0.0344014866814501	6	0.000225545757805562	0.00176879882893907	NA
sp|O14745|NHRF1_HUMAN	anticancer drugs doxorubicin-anticancer drugs paclitaxel	-1.69351373493991	0.0358583458612967	6	6.04018557850432e-09	6.85370810752012e-07	NA
sp|O14745|NHRF1_HUMAN	anticancer drugs doxorubicin-anticancer drugs tamoxifen	-1.0097055874043	0.0358583458612967	6	1.32764349480142e-07	2.17756320884444e-06	NA
sp|O14745|NHRF1_HUMAN	anticancer drugs doxorubicin-control	-1.43914637771579	0.050711359041311	6	1.26719388145693e-07	6.43025466632162e-06	NA
sp|O14745|NHRF1_HUMAN	anticancer drugs paclitaxel-anticancer drugs tamoxifen	0.683808147535615	0.0358583458612967	6	1.34455892108877e-06	1.16133381988671e-05	NA
sp|O14745|NHRF1_HUMAN	anticancer drugs paclitaxel-control	0.25436735722412	0.050711359041311	6	0.00241366413230214	0.00541486492838836	NA
sp|O14745|NHRF1_HUMAN	anticancer drugs tamoxifen-control	-0.429440790311496	0.050711359041311	6	0.000148190751451036	0.00133249065402621	NA
sp|O14757|CHK1_HUMAN	anticancer drugs doxorubicin-anticancer drugs paclitaxel	1.18467795625747	0.0481987095623378	6	2.98295392197636e-07	3.25187751724405e-06	NA
[truncated: 49,151 more rows]
