# Supplementary material for: quantms: a cloud-based pipeline for quantitative proteomics enables the reanalysis of public proteomics data
Source: Nat Methods. 2024 Jul 4;21(9):1603–7. doi: 10.1038/s41592-024-02343-1 (PMC11399091; doi:10.1038/s41592-024-02343-1)
Supplement: Supplementary file 5 — Statistical source data. [file 41592_2024_2343_MOESM5_ESM.zip]

Archive with 5 entries (4 files):
- source_data_figure2/
- source_data_figure2/.DS_Store
- __MACOSX/source_data_figure2/._.DS_Store
- source_data_figure2/Figure2_source_data.xlsx
- __MACOSX/source_data_figure2/._Figure2_source_data.xlsx
