# Supplementary material for: quantms: a cloud-based pipeline for quantitative proteomics enables the reanalysis of public proteomics data
Source: Nat Methods. 2024 Jul 4;21(9):1603–7. doi: 10.1038/s41592-024-02343-1 (PMC11399091; doi:10.1038/s41592-024-02343-1)
Supplement: Supplementary file 5 — Statistical source data. [file 41592_2024_2343_MOESM5_ESM.zip › source_data_figure2/Figure2_source_data.xlsx]

## Sheet: Figure2A
Unique Peptide	Count	Accession	Experiment Type
45589	448	MSV000079033.1	AE
45356	446	MSV000079033.1	AE
45452	308	MSV000079033.1	AE
2	259	MSV000079033.1	AE
25-100	170	MSV000079033.1	AE
>100	9	MSV000079033.1	AE
45589	432	MSV000079033.2	AE
45356	431	MSV000079033.2	AE
45452	317	MSV000079033.2	AE
2	247	MSV000079033.2	AE
25-100	195	MSV000079033.2	AE
>100	13	MSV000079033.2	AE
45589	459	MSV000079033.3	AE
45356	418	MSV000079033.3	AE
45452	298	MSV000079033.3	AE
2	236	MSV000079033.3	AE
25-100	209	MSV000079033.3	AE
>100	14	MSV000079033.3	AE
45589	918	MSV000079033.4	AE
45356	651	MSV000079033.4	AE
25-100	506	MSV000079033.4	AE
45452	486	MSV000079033.4	AE
2	348	MSV000079033.4	AE
>100	28	MSV000079033.4	AE
45589	488	MSV000079033.5	AE
45356	425	MSV000079033.5	AE
45452	295	MSV000079033.5	AE
25-100	245	MSV000079033.5	AE
2	225	MSV000079033.5	AE
>100	13	MSV000079033.5	AE
45356	953	MSV000087095.1	AE
2	589	MSV000087095.1	AE
45452	555	MSV000087095.1	AE
45589	553	MSV000087095.1	AE
25-100	96	MSV000087095.1	AE
>100	9	MSV000087095.1	AE
45589	1907	MSV000087095.2	AE
45356	1509	MSV000087095.2	AE
45452	1322	MSV000087095.2	AE
2	684	MSV000087095.2	AE
25-100	653	MSV000087095.2	AE
>100	33	MSV000087095.2	AE
45356	540	PMID24274931	AE
45589	447	PMID24274931	AE
45452	388	PMID24274931	AE
2	335	PMID24274931	AE
25-100	79	PMID24274931	AE
>100	3	PMID24274931	AE
45589	4050	PXD000561	AE
25-100	3534	PXD000561	AE
45356	2160	PXD000561	AE
45452	1966	PXD000561	AE
2	900	PXD000561	AE
>100	233	PXD000561	AE
45589	2983	PXD000612	AE
45356	1706	PXD000612	AE
45452	1674	PXD000612	AE
25-100	1667	PXD000612	AE
2	716	PXD000612	AE
>100	49	PXD000612	AE
45589	2818	PXD000865	AE
25-100	2011	PXD000865	AE
45356	1764	PXD000865	AE
45452	1420	PXD000865	AE
2	828	PXD000865	AE
>100	106	PXD000865	AE
45589	3254	PXD002179	AE
25-100	1693	PXD002179	AE
45356	1650	PXD002179	AE
45452	1460	PXD002179	AE
2	717	PXD002179	AE
>100	49	PXD002179	AE
45356	103	PXD002854.1	AE
45589	82	PXD002854.1	AE
2	48	PXD002854.1	AE
45452	47	PXD002854.1	AE
25-100	35	PXD002854.1	AE
>100	3	PXD002854.1	AE
45356	158	PXD002854.2	AE
2	100	PXD002854.2	AE
45452	100	PXD002854.2	AE
45589	97	PXD002854.2	AE
25-100	18	PXD002854.2	AE
>100	4	PXD002854.2	AE
45356	82	PXD002854.3	AE
45589	70	PXD002854.3	AE
2	43	PXD002854.3	AE
45452	40	PXD002854.3	AE
25-100	20	PXD002854.3	AE
>100	2	PXD002854.3	AE
45589	1521	PXD003947	AE
45356	1085	PXD003947	AE
25-100	922	PXD003947	AE
45452	860	PXD003947	AE
2	617	PXD003947	AE
>100	53	PXD003947	AE
45356	1488	PXD004143	AE
2	1040	PXD004143	AE
45452	614	PXD004143	AE
45589	293	PXD004143	AE
25-100	33	PXD004143	AE
>100	0	PXD004143	AE
45356	174	PXD004242	AE
2	140	PXD004242	AE
45589	85	PXD004242	AE
45452	84	PXD004242	AE
25-100	36	PXD004242	AE
>100	2	PXD004242	AE
45589	2729	PXD004452	AE
45356	2032	PXD004452	AE
45452	1714	PXD004452	AE
2	1099	PXD004452	AE
25-100	1044	PXD004452	AE
>100	44	PXD004452	AE
45589	3172	PXD005445	AE
25-100	1756	PXD005445	AE
45356	1755	PXD005445	AE
45452	1598	PXD005445	AE
2	853	PXD005445	AE
>100	66	PXD005445	AE
45589	1591	PXD005445.1	AE
45356	1255	PXD005445.1	AE
45452	1020	PXD005445.1	AE
2	676	PXD005445.1	AE
25-100	616	PXD005445.1	AE
>100	23	PXD005445.1	AE
45589	3038	PXD005736	AE
45356	1745	PXD005736	AE
45452	1684	PXD005736	AE
25-100	1117	PXD005736	AE
2	837	PXD005736	AE
>100	56	PXD005736	AE
45589	1567	PXD006559	AE
45356	1271	PXD006559	AE
45452	999	PXD006559	AE
25-100	651	PXD006559	AE
2	649	PXD006559	AE
>100	23	PXD006559	AE
45589	4055	PXD006675	AE
25-100	2410	PXD006675	AE
45356	1918	PXD006675	AE
45452	1909	PXD006675	AE
2	743	PXD006675	AE
>100	120	PXD006675	AE
45589	2409	PXD008333	AE
45356	2193	PXD008333	AE
45452	1724	PXD008333	AE
2	1023	PXD008333	AE
25-100	746	PXD008333	AE
>100	26	PXD008333	AE
45356	540	PXD008441	AE
2	376	PXD008441	AE
45589	305	PXD008441	AE
45452	271	PXD008441	AE
25-100	156	PXD008441	AE
>100	10	PXD008441	AE
45356	174	PXD008467	AE
2	141	PXD008467	AE
45452	107	PXD008467	AE
45589	101	PXD008467	AE
25-100	43	PXD008467	AE
>100	5	PXD008467	AE
45356	176	PXD008468	AE
2	134	PXD008468	AE
45589	115	PXD008468	AE
45452	91	PXD008468	AE
25-100	49	PXD008468	AE
>100	6	PXD008468	AE
45589	2074	PXD008722	AE
25-100	1435	PXD008722	AE
45356	1384	PXD008722	AE
45452	1112	PXD008722	AE
2	698	PXD008722	AE
>100	121	PXD008722	AE
45589	3268	PXD008840	AE
45356	1946	PXD008840	AE
45452	1714	PXD008840	AE
25-100	1585	PXD008840	AE
2	695	PXD008840	AE
>100	66	PXD008840	AE
45589	1012	PXD008934	AE
45356	938	PXD008934	AE
45452	666	PXD008934	AE
2	423	PXD008934	AE
25-100	356	PXD008934	AE
>100	14	PXD008934	AE
45356	38	PXD009219	AE
45452	28	PXD009219	AE
45589	21	PXD009219	AE
2	18	PXD009219	AE
25-100	12	PXD009219	AE
>100	0	PXD009219	AE
45356	466	PXD009348.1	AE
45589	403	PXD009348.1	AE
45452	351	PXD009348.1	AE
2	303	PXD009348.1	AE
25-100	155	PXD009348.1	AE
>100	10	PXD009348.1	AE
45589	3675	PXD009737.1	AE
45356	2116	PXD009737.1	AE
45452	2035	PXD009737.1	AE
25-100	1563	PXD009737.1	AE
2	999	PXD009737.1	AE
>100	43	PXD009737.1	AE
45589	2173	PXD009737.2	AE
45356	2143	PXD009737.2	AE
45452	1624	PXD009737.2	AE
2	1106	PXD009737.2	AE
25-100	728	PXD009737.2	AE
>100	33	PXD009737.2	AE
45589	2441	PXD009737.3	AE
45356	2277	PXD009737.3	AE
45452	1859	PXD009737.3	AE
2	1190	PXD009737.3	AE
25-100	623	PXD009737.3	AE
>100	15	PXD009737.3	AE
45589	4756	PXD010154	AE
25-100	4303	PXD010154	AE
45356	2206	PXD010154	AE
45452	2197	PXD010154	AE
2	834	PXD010154	AE
>100	277	PXD010154	AE
45589	1510	PXD010271	AE
45356	1384	PXD010271	AE
45452	1055	PXD010271	AE
2	864	PXD010271	AE
25-100	567	PXD010271	AE
>100	31	PXD010271	AE
45356	995	PXD010899.1	AE
45589	765	PXD010899.1	AE
45452	631	PXD010899.1	AE
2	519	PXD010899.1	AE
25-100	323	PXD010899.1	AE
>100	31	PXD010899.1	AE
45356	402	PXD010899.2	AE
2	333	PXD010899.2	AE
45589	319	PXD010899.2	AE
45452	272	PXD010899.2	AE
25-100	154	PXD010899.2	AE
>100	8	PXD010899.2	AE
45356	449	PXD011349	AE
2	283	PXD011349	AE
45452	254	PXD011349	AE
45589	235	PXD011349	AE
25-100	62	PXD011349	AE
>100	2	PXD011349	AE
45356	498	PXD011839	AE
45589	404	PXD011839	AE
45452	363	PXD011839	AE
2	320	PXD011839	AE
25-100	158	PXD011839	AE
>100	10	PXD011839	AE
45589	3593	PXD012131	AE
45356	2000	PXD012131	AE
45452	1876	PXD012131	AE
25-100	1867	PXD012131	AE
2	801	PXD012131	AE
>100	73	PXD012131	AE
45589	2033	PXD012636	AE
45356	1342	PXD012636	AE
25-100	1211	PXD012636	AE
45452	1073	PXD012636	AE
2	660	PXD012636	AE
>100	79	PXD012636	AE
45356	769	PXD012755	AE
2	508	PXD012755	AE
45589	452	PXD012755	AE
45452	449	PXD012755	AE
25-100	122	PXD012755	AE
>100	5	PXD012755	AE
45356	161	PXD013231.1	AE
45589	104	PXD013231.1	AE
45452	92	PXD013231.1	AE
25-100	90	PXD013231.1	AE
2	83	PXD013231.1	AE
>100	10	PXD013231.1	AE
45356	121	PXD013231.2	AE
2	115	PXD013231.2	AE
45589	86	PXD013231.2	AE
45452	81	PXD013231.2	AE
25-100	64	PXD013231.2	AE
>100	5	PXD013231.2	AE
45356	1661	PXD013523	AE
45589	1431	PXD013523	AE
45452	1237	PXD013523	AE
2	978	PXD013523	AE
25-100	504	PXD013523	AE
>100	24	PXD013523	AE
45589	3618	PXD016999.1	AE
45356	1961	PXD016999.1	AE
45452	1876	PXD016999.1	AE
25-100	1865	PXD016999.1	AE
2	880	PXD016999.1	AE
>100	105	PXD016999.1	AE
45589	3546	PXD016999.2	AE
45356	2052	PXD016999.2	AE
45452	1881	PXD016999.2	AE
25-100	1870	PXD016999.2	AE
2	882	PXD016999.2	AE
>100	106	PXD016999.2	AE
45356	408	PXD017052.1	AE
2	281	PXD017052.1	AE
45589	268	PXD017052.1	AE
45452	257	PXD017052.1	AE
25-100	56	PXD017052.1	AE
>100	4	PXD017052.1	AE
45356	927	PXD017052.2	AE
2	659	PXD017052.2	AE
45589	651	PXD017052.2	AE
45452	616	PXD017052.2	AE
25-100	167	PXD017052.2	AE
>100	7	PXD017052.2	AE
45356	45	PXD017834.1	AE
45589	45	PXD017834.1	AE
2	32	PXD017834.1	AE
45452	22	PXD017834.1	AE
25-100	21	PXD017834.1	AE
>100	1	PXD017834.1	AE
45356	76	PXD017834.2	AE
45589	69	PXD017834.2	AE
2	55	PXD017834.2	AE
45452	48	PXD017834.2	AE
25-100	45	PXD017834.2	AE
>100	2	PXD017834.2	AE
45356	1164	PXD018678.1	AE
45589	883	PXD018678.1	AE
45452	805	PXD018678.1	AE
2	673	PXD018678.1	AE
25-100	221	PXD018678.1	AE
>100	17	PXD018678.1	AE
45589	1688	PXD018678.2	AE
45356	1631	PXD018678.2	AE
45452	1303	PXD018678.2	AE
2	788	PXD018678.2	AE
25-100	456	PXD018678.2	AE
>100	27	PXD018678.2	AE
45356	917	PXD019123	AE
45589	654	PXD019123	AE
45452	604	PXD019123	AE
2	533	PXD019123	AE
25-100	108	PXD019123	AE
>100	6	PXD019123	AE
45356	72	PXD019817	AE
2	64	PXD019817	AE
45589	44	PXD019817	AE
45452	31	PXD019817	AE
25-100	24	PXD019817	AE
>100	2	PXD019817	AE
45589	4121	PXD019909	AE
25-100	2928	PXD019909	AE
45452	1844	PXD019909	AE
45356	1829	PXD019909	AE
2	780	PXD019909	AE
>100	156	PXD019909	AE
45589	3184	PXD019909.1	AE
45356	1810	PXD019909.1	AE
45452	1761	PXD019909.1	AE
25-100	1471	PXD019909.1	AE
2	933	PXD019909.1	AE
>100	52	PXD019909.1	AE
45356	1957	PXD020192	AE
45589	1459	PXD020192	AE
45452	1363	PXD020192	AE
2	1018	PXD020192	AE
25-100	341	PXD020192	AE
>100	18	PXD020192	AE
45356	230	PXD020727	AE
2	140	PXD020727	AE
45452	118	PXD020727	AE
45589	111	PXD020727	AE
25-100	25	PXD020727	AE
>100	3	PXD020727	AE
45356	238	PXD022469	AE
45589	193	PXD022469	AE
2	161	PXD022469	AE
25-100	153	PXD022469	AE
45452	133	PXD022469	AE
>100	26	PXD022469	AE
45356	626	PXD022661	AE
2	404	PXD022661	AE
45452	326	PXD022661	AE
45589	231	PXD022661	AE
25-100	44	PXD022661	AE
>100	2	PXD022661	AE
45356	856	PXD023650	AE
45589	634	PXD023650	AE
45452	582	PXD023650	AE
2	477	PXD023650	AE
25-100	203	PXD023650	AE
>100	12	PXD023650	AE
25-100	5956	PXD024364.1	AE
45589	4494	PXD024364.1	AE
45452	1645	PXD024364.1	AE
45356	1405	PXD024364.1	AE
>100	593	PXD024364.1	AE
2	508	PXD024364.1	AE
45589	3623	PXD024364.2	AE
45356	2351	PXD024364.2	AE
45452	2141	PXD024364.2	AE
25-100	1371	PXD024364.2	AE
2	927	PXD024364.2	AE
>100	31	PXD024364.2	AE
45356	131	PXD027125	AE
2	121	PXD027125	AE
45452	50	PXD027125	AE
45589	23	PXD027125	AE
25-100	4	PXD027125	AE
>100	1	PXD027125	AE
45356	63	PXD029009	AE
2	34	PXD029009	AE
45452	26	PXD029009	AE
45589	25	PXD029009	AE
25-100	12	PXD029009	AE
>100	1	PXD029009	AE
45589	2575	PXD030304	AE
45356	2083	PXD030304	AE
45452	1720	PXD030304	AE
2	1187	PXD030304	AE
25-100	1075	PXD030304	AE
>100	38	PXD030304	AE
45356	131	PXD030598	AE
2	99	PXD030598	AE
45589	77	PXD030598	AE
45452	62	PXD030598	AE
25-100	15	PXD030598	AE
>100	1	PXD030598	AE
45356	945	PXD032212	AE
45589	770	PXD032212	AE
45452	602	PXD032212	AE
2	554	PXD032212	AE
25-100	254	PXD032212	AE
>100	13	PXD032212	AE
45356	1811	PXD034244	AE
45452	1169	PXD034244	AE
2	974	PXD034244	AE
45589	973	PXD034244	AE
25-100	133	PXD034244	AE
>100	4	PXD034244	AE
45356	265	PXD036609	AE
2	204	PXD036609	AE
45589	150	PXD036609	AE
45452	140	PXD036609	AE
25-100	54	PXD036609	AE
>100	3	PXD036609	AE
45356	403	PXD037340.1	AE
45589	341	PXD037340.1	AE
2	306	PXD037340.1	AE
45452	304	PXD037340.1	AE
25-100	84	PXD037340.1	AE
>100	7	PXD037340.1	AE
45356	907	PXD037340.2	AE
45589	839	PXD037340.2	AE
45452	619	PXD037340.2	AE
2	512	PXD037340.2	AE
25-100	257	PXD037340.2	AE
>100	8	PXD037340.2	AE
2	47	PXD037682	AE
45356	40	PXD037682	AE
45452	37	PXD037682	AE
45589	32	PXD037682	AE
25-100	13	PXD037682	AE
>100	1	PXD037682	AE
45356	42	PXD038526	AE
2	39	PXD038526	AE
45589	33	PXD038526	AE
45452	32	PXD038526	AE
25-100	11	PXD038526	AE
>100	1	PXD038526	AE
45356	57	PXD038669.1	AE
45589	44	PXD038669.1	AE
45452	35	PXD038669.1	AE
2	32	PXD038669.1	AE
25-100	14	PXD038669.1	AE
>100	1	PXD038669.1	AE
45356	116	PXD038669.2	AE
2	105	PXD038669.2	AE
45589	67	PXD038669.2	AE
45452	59	PXD038669.2	AE
25-100	25	PXD038669.2	AE
>100	2	PXD038669.2	AE
45356	346	PXD038674	AE
45589	279	PXD038674	AE
45452	265	PXD038674	AE
2	246	PXD038674	AE
25-100	89	PXD038674	AE
>100	5	PXD038674	AE
2	43	PXD039023	AE
45452	39	PXD039023	AE
45356	36	PXD039023	AE
45589	35	PXD039023	AE
25-100	20	PXD039023	AE
>100	2	PXD039023	AE
45356	137	PXD040438	AE
2	86	PXD040438	AE
45452	63	PXD040438	AE
45589	62	PXD040438	AE
25-100	33	PXD040438	AE
>100	2	PXD040438	AE

## Sheet: quantms
quan	SampleID	Condition	Ibaq	IbaqNorm	IbaqLog
Q3SY17	MSV000087095-Sample-1	heart	8.1422	0.817655	9.91257
Q86VI4	MSV000087095-Sample-1	heart	1.81579	0.182345	9.26089
Q3SY17	MSV000087095-Sample-2	heart	4.00508	0.618598	9.79141
Q86VI4	MSV000087095-Sample-2	heart	1.88302	0.290838	9.46365
Q86Y91	MSV000087095-Sample-2	heart	0.586347	0.0905632	8.95695
Q3SY17	MSV000087095-Sample-3	heart	9.60727	0.77845	9.89123
Q86VI4	MSV000087095-Sample-3	heart	1.70037	0.137776	9.13917
Q86Y91	MSV000087095-Sample-3	heart	1.03389	0.0837735	8.92311
H7C241	MSV000087095-Sample-7	heart	3.00866	0.401347	9.60352
Q3SY17	MSV000087095-Sample-7	heart	2.65362	0.353985	9.54899
Q86VI4	MSV000087095-Sample-7	heart	1.83413	0.244668	9.38858
Q3SY17	MSV000087095-Sample-73	heart	1.32681	0.789277	9.89723
Q9Y6Y1	MSV000087095-Sample-73	heart	0.354235	0.210723	9.32371
Q3SY17	MSV000087095-Sample-74	heart	1.32681	0.693519	9.84106
Q86Y91	MSV000087095-Sample-74	heart	0.586347	0.306481	9.4864
Q3SY17	MSV000087095-Sample-75	heart	2.75146	0.824332	9.9161
Q86Y91	MSV000087095-Sample-75	heart	0.586347	0.175668	9.24469
Q3SY17	MSV000087095-Sample-79	heart	2.65362	0.819027	9.9133
Q86Y91	MSV000087095-Sample-79	heart	0.586347	0.180973	9.25761
Q3SY17	MSV000087095-Sample-8	heart	5.30917	0.877059	9.94303
Q86Y91	MSV000087095-Sample-8	heart	0.441811	0.0729859	8.86324
P82279	MSV000087095-Sample-8	heart	0.302399	0.0499553	8.69858
Q3SY17	MSV000087095-Sample-80	heart	1.32681	0.693519	9.84106
Q86Y91	MSV000087095-Sample-80	heart	0.586347	0.306481	9.4864
Q86Y91	MSV000087095-Sample-81	heart	0.586347	0.623387	9.79476
Q9Y6Y1	MSV000087095-Sample-81	heart	0.354235	0.376613	9.5759
Q99935	MSV000087095-Sample-85	heart	2.77456	0.469811	9.67192
Q3SY17	MSV000087095-Sample-85	heart	2.54479	0.430904	9.63438
Q86Y91	MSV000087095-Sample-85	heart	0.586347	0.099285	8.99688
Q99935	MSV000087095-Sample-86	heart	4.94037	0.732079	9.86456
Q3SY17	MSV000087095-Sample-86	heart	1.28978	0.191124	9.28131
Q86Y91	MSV000087095-Sample-86	heart	0.518259	0.0767972	8.88535
Q99935	MSV000087095-Sample-87	heart	5.20253	0.439554	9.64301
H7C241	MSV000087095-Sample-87	heart	3.12416	0.263955	9.42153
Q3SY17	MSV000087095-Sample-87	heart	2.58039	0.218013	9.33848
Q86Y91	MSV000087095-Sample-87	heart	0.586347	0.0495395	8.69495
Q9Y6Y1	MSV000087095-Sample-87	heart	0.342518	0.0289388	8.46148
H7C241	MSV000087095-Sample-9	heart	3.66467	0.58001	9.76344
Q3SY17	MSV000087095-Sample-9	heart	2.65362	0.41999	9.62324
Q86Y91	MSV000087095-Sample-91	heart	0.586347	0.542588	9.73447
P82279	MSV000087095-Sample-91	heart	0.494301	0.457412	9.66031
Q3SY17	MSV000087095-Sample-92	heart	1.32681	0.719639	9.85711
P82279	MSV000087095-Sample-92	heart	0.516907	0.280361	9.44772
H7C241	MSV000087095-Sample-93	heart	3.00866	0.475918	9.67753
Q3SY17	MSV000087095-Sample-93	heart	2.7268	0.431332	9.63481
Q86Y91	MSV000087095-Sample-93	heart	0.586347	0.0927498	8.96731
P01834	PXD000561-Sample-1	adrenal gland	47.6015	0.0113356	8.05444
P06454	PXD000561-Sample-1	adrenal gland	34.8939	0.00830947	7.91957
P05060	PXD000561-Sample-1	adrenal gland	26.7629	0.00637318	7.80436
Q9H1E3	PXD000561-Sample-1	adrenal gland	22.4582	0.00534809	7.7282
P05114	PXD000561-Sample-1	adrenal gland	20.571	0.00489868	7.69008
P10645	PXD000561-Sample-1	adrenal gland	17.8796	0.00425776	7.62918
O00264	PXD000561-Sample-1	adrenal gland	17.3925	0.00414176	7.61719
O75347	PXD000561-Sample-1	adrenal gland	16.743	0.00398709	7.60066
P02810	PXD000561-Sample-1	adrenal gland	16.3825	0.00390124	7.5912
P27824	PXD000561-Sample-1	adrenal gland	16.3754	0.00389957	7.59102
P29966	PXD000561-Sample-1	adrenal gland	16.2296	0.00386484	7.58713
Q8N4Q1	PXD000561-Sample-1	adrenal gland	15.9685	0.00380267	7.58009
P51858	PXD000561-Sample-1	adrenal gland	15.8045	0.0037636	7.5756
P27797	PXD000561-Sample-1	adrenal gland	15.5573	0.00370474	7.56876
P0DOY2	PXD000561-Sample-1	adrenal gland	15.5233	0.00369663	7.56781
Q9H3K6	PXD000561-Sample-1	adrenal gland	15.2761	0.00363778	7.56084
P80723	PXD000561-Sample-1	adrenal gland	15.1861	0.00361634	7.55827
Q9Y5S9	PXD000561-Sample-1	adrenal gland	14.9414	0.00355806	7.55121
P08670	PXD000561-Sample-1	adrenal gland	14.8723	0.00354161	7.5492
P17677	PXD000561-Sample-1	adrenal gland	14.4236	0.00343476	7.5359
Q01995	PXD000561-Sample-1	adrenal gland	13.9722	0.00332726	7.52209
P14209	PXD000561-Sample-1	adrenal gland	13.8816	0.0033057	7.51926
P35579	PXD000561-Sample-1	adrenal gland	13.687	0.00325936	7.51313
Q13445	PXD000561-Sample-1	adrenal gland	13.538	0.00322387	7.50838
Q9P2X0	PXD000561-Sample-1	adrenal gland	13.3136	0.00317044	7.50112
P63208	PXD000561-Sample-1	adrenal gland	12.8295	0.00305515	7.48503
P07900	PXD000561-Sample-1	adrenal gland	12.7496	0.00303613	7.48232
P49006	PXD000561-Sample-1	adrenal gland	12.2888	0.0029264	7.46633
Q05682	PXD000561-Sample-1	adrenal gland	11.7414	0.00279604	7.44654
Q9H1E5	PXD000561-Sample-1	adrenal gland	11.481	0.00273404	7.4368
Q6QNY1	PXD000561-Sample-1	adrenal gland	11.3927	0.002713	7.43345
P68871	PXD000561-Sample-1	adrenal gland	11.0665	0.00263533	7.42083
P83916	PXD000561-Sample-1	adrenal gland	11.0522	0.00263191	7.42027
O76070	PXD000561-Sample-1	adrenal gland	10.5819	0.00251993	7.40139
P61978	PXD000561-Sample-1	adrenal gland	10.403	0.00247733	7.39398
P09455	PXD000561-Sample-1	adrenal gland	10.2721	0.00244616	7.38848
Q8N8J7	PXD000561-Sample-1	adrenal gland	10.2335	0.00243695	7.38685
Q15121	PXD000561-Sample-1	adrenal gland	10.2225	0.00243433	7.38638
O00193	PXD000561-Sample-1	adrenal gland	10.2123	0.00243192	7.38595
P09497	PXD000561-Sample-1	adrenal gland	10.2028	0.00242965	7.38554
P02545	PXD000561-Sample-1	adrenal gland	10.1701	0.00242187	7.38415
P02808	PXD000561-Sample-1	adrenal gland	10.1621	0.00241996	7.38381
Q02952	PXD000561-Sample-1	adrenal gland	10.1038	0.00240607	7.38131
P62258	PXD000561-Sample-1	adrenal gland	9.98576	0.00237796	7.3762
O75348	PXD000561-Sample-1	adrenal gland	9.92817	0.00236425	7.37369
P50502	PXD000561-Sample-1	adrenal gland	9.70745	0.00231168	7.36393
Q9BXV9	PXD000561-Sample-1	adrenal gland	9.70127	0.00231021	7.36365
P63261	PXD000561-Sample-1	adrenal gland	9.58956	0.00228361	7.35862
Q969E4	PXD000561-Sample-1	adrenal gland	9.58366	0.00228221	7.35835
Q9Y3D0	PXD000561-Sample-1	adrenal gland	9.44055	0.00224813	7.35182
P67936	PXD000561-Sample-1	adrenal gland	9.39355	0.00223693	7.34965
P49189	PXD000561-Sample-1	adrenal gland	9.1552	0.00218017	7.33849
P06703	PXD000561-Sample-1	adrenal gland	9.05249	0.00215572	7.33359
P07237	PXD000561-Sample-1	adrenal gland	8.94414	0.00212991	7.32836
P62306	PXD000561-Sample-1	adrenal gland	8.82521	0.00210159	7.32255
P24844	PXD000561-Sample-1	adrenal gland	8.69909	0.00207156	7.3163
P84077	PXD000561-Sample-1	adrenal gland	8.62393	0.00205366	7.31253
P24534	PXD000561-Sample-1	adrenal gland	8.61332	0.00205113	7.31199
P06702	PXD000561-Sample-1	adrenal gland	8.5232	0.00202967	7.30743
Q8TAD7	PXD000561-Sample-1	adrenal gland	8.45246	0.00201283	7.30381
P11177	PXD000561-Sample-1	adrenal gland	8.44376	0.00201075	7.30336
P49756	PXD000561-Sample-1	adrenal gland	8.31545	0.0019802	7.29671
Q13185	PXD000561-Sample-1	adrenal gland	8.26434	0.00196803	7.29403
P00738	PXD000561-Sample-1	adrenal gland	8.124	0.00193461	7.28659
P07910	PXD000561-Sample-1	adrenal gland	8.07307	0.00192248	7.28386
P38646	PXD000561-Sample-1	adrenal gland	8.00682	0.00190671	7.28028
P61026	PXD000561-Sample-1	adrenal gland	7.96535	0.00189683	7.27803
Q9UHQ4	PXD000561-Sample-1	adrenal gland	7.86627	0.00187324	7.27259
Q5BJH2	PXD000561-Sample-1	adrenal gland	7.85607	0.0018708	7.27203
O75822	PXD000561-Sample-1	adrenal gland	7.68476	0.00183001	7.26245
P15408	PXD000561-Sample-1	adrenal gland	7.67969	0.0018288	7.26217
P10644	PXD000561-Sample-1	adrenal gland	7.66341	0.00182493	7.26125
Q96R05	PXD000561-Sample-1	adrenal gland	7.59422	0.00180845	7.25731
O43396	PXD000561-Sample-1	adrenal gland	7.57621	0.00180416	7.25628
Q15185	PXD000561-Sample-1	adrenal gland	7.55494	0.0017991	7.25505
Q9NS69	PXD000561-Sample-1	adrenal gland	7.50181	0.00178644	7.25199
P63104	PXD000561-Sample-1	adrenal gland	7.4391	0.00177151	7.24834
P35555	PXD000561-Sample-1	adrenal gland	7.36617	0.00175414	7.24407
P27695	PXD000561-Sample-1	adrenal gland	7.31768	0.0017426	7.2412
Q9H3N1	PXD000561-Sample-1	adrenal gland	7.24456	0.00172518	7.23684
Q6NZI2	PXD000561-Sample-1	adrenal gland	7.24073	0.00172427	7.23661
P31948	PXD000561-Sample-1	adrenal gland	7.18996	0.00171218	7.23355
P55072	PXD000561-Sample-1	adrenal gland	7.17944	0.00170968	7.23291
P30101	PXD000561-Sample-1	adrenal gland	7.17424	0.00170844	7.2326
O15144	PXD000561-Sample-1	adrenal gland	7.13792	0.00169979	7.2304
P33241	PXD000561-Sample-1	adrenal gland	7.10786	0.00169263	7.22856
P62805	PXD000561-Sample-1	adrenal gland	7.09844	0.00169039	7.22799
P05109	PXD000561-Sample-1	adrenal gland	7.05379	0.00167976	7.22525
P82970	PXD000561-Sample-1	adrenal gland	6.995	0.00166576	7.22161
Q96DA0	PXD000561-Sample-1	adrenal gland	6.99068	0.00166472	7.22134
P07355	PXD000561-Sample-1	adrenal gland	6.96373	0.00165831	7.21967
P18124	PXD000561-Sample-1	adrenal gland	6.91284	0.00164619	7.21648
O15511	PXD000561-Sample-1	adrenal gland	6.88461	0.00163947	7.2147
O43687	PXD000561-Sample-1	adrenal gland	6.84631	0.00163035	7.21228
Q96DG6	PXD000561-Sample-1	adrenal gland	6.84619	0.00163032	7.21227
P09493	PXD000561-Sample-1	adrenal gland	6.83499	0.00162765	7.21156
P68363	PXD000561-Sample-1	adrenal gland	6.81138	0.00162203	7.21006
P20962	PXD000561-Sample-1	adrenal gland	6.77833	0.00161416	7.20795
P14927	PXD000561-Sample-1	adrenal gland	6.7449	0.0016062	7.2058
O95218	PXD000561-Sample-1	adrenal gland	6.73695	0.0016043	7.20529
P01009	PXD000561-Sample-1	adrenal gland	6.68517	0.00159197	7.20194
Q9ULC0	PXD000561-Sample-1	adrenal gland	6.44681	0.00153521	7.18617
P35580	PXD000561-Sample-1	adrenal gland	6.39574	0.00152305	7.18271
Q8N129	PXD000561-Sample-1	adrenal gland	6.38498	0.00152049	7.18198
P61224	PXD000561-Sample-1	adrenal gland	6.35148	0.00151251	7.1797
Q01105	PXD000561-Sample-1	adrenal gland	6.29308	0.0014986	7.17569
P30041	PXD000561-Sample-1	adrenal gland	6.28655	0.00149705	7.17524
P09486	PXD000561-Sample-1	adrenal gland	6.24977	0.00148829	7.17269
Q15293	PXD000561-Sample-1	adrenal gland	6.23588	0.00148498	7.17172
Q96IZ0	PXD000561-Sample-1	adrenal gland	6.17555	0.00147061	7.1675
Q32MZ4	PXD000561-Sample-1	adrenal gland	6.15407	0.0014655	7.16599
P00167	PXD000561-Sample-1	adrenal gland	6.14217	0.00146267	7.16515
Q9BPX5	PXD000561-Sample-1	adrenal gland	6.12132	0.0014577	7.16367
Q86VM9	PXD000561-Sample-1	adrenal gland	6.11198	0.00145548	7.16301
P84157	PXD000561-Sample-1	adrenal gland	6.03282	0.00143663	7.15734
P54920	PXD000561-Sample-1	adrenal gland	6.02794	0.00143546	7.15699
P13521	PXD000561-Sample-1	adrenal gland	6.00801	0.00143072	7.15555
P26038	PXD000561-Sample-1	adrenal gland	5.99854	0.00142846	7.15487
Q9UNZ2	PXD000561-Sample-1	adrenal gland	5.98631	0.00142555	7.15398
Q86UE4	PXD000561-Sample-1	adrenal gland	5.98526	0.0014253	7.15391
O60936	PXD000561-Sample-1	adrenal gland	5.97034	0.00142175	7.15282
Q9UKK9	PXD000561-Sample-1	adrenal gland	5.96832	0.00142127	7.15268
P51884	PXD000561-Sample-1	adrenal gland	5.91713	0.00140908	7.14893
Q9BS40	PXD000561-Sample-1	adrenal gland	5.87851	0.00139988	7.14609
Q99614	PXD000561-Sample-1	adrenal gland	5.87716	0.00139956	7.14599
P10643	PXD000561-Sample-1	adrenal gland	5.85366	0.00139396	7.14425
Q9Y2Q5	PXD000561-Sample-1	adrenal gland	5.73521	0.00136575	7.13537
P00414	PXD000561-Sample-1	adrenal gland	5.70191	0.00135783	7.13284
P35749	PXD000561-Sample-1	adrenal gland	5.65931	0.00134768	7.12959
P49411	PXD000561-Sample-1	adrenal gland	5.65064	0.00134562	7.12892
Q9UKS6	PXD000561-Sample-1	adrenal gland	5.60243	0.00133413	7.1252
Q96B54	PXD000561-Sample-1	adrenal gland	5.56963	0.00132632	7.12265
Q9H3Q1	PXD000561-Sample-1	adrenal gland	5.55149	0.00132201	7.12123
Q9NUL5	PXD000561-Sample-1	adrenal gland	5.54237	0.00131983	7.12052
Q8N111	PXD000561-Sample-1	adrenal gland	5.53566	0.00131823	7.11999
P15374	PXD000561-Sample-1	adrenal gland	5.52946	0.00131676	7.11951
P62328	PXD000561-Sample-1	adrenal gland	5.50828	0.00131171	7.11784
P41236	PXD000561-Sample-1	adrenal gland	5.47978	0.00130493	7.11559
Q96EI5	PXD000561-Sample-1	adrenal gland	5.37392	0.00127972	7.10711
Q01130	PXD000561-Sample-1	adrenal gland	5.34359	0.0012725	7.10466
P0DPB6	PXD000561-Sample-1	adrenal gland	5.33203	0.00126974	7.10372
P48201	PXD000561-Sample-1	adrenal gland	5.31987	0.00126685	7.10272
P04632	PXD000561-Sample-1	adrenal gland	5.31707	0.00126618	7.1025
Q9BV57	PXD000561-Sample-1	adrenal gland	5.23389	0.00124637	7.09565
O43674	PXD000561-Sample-1	adrenal gland	5.22309	0.0012438	7.09475
P19388	PXD000561-Sample-1	adrenal gland	5.20994	0.00124067	7.09366
P14625	PXD000561-Sample-1	adrenal gland	5.19939	0.00123816	7.09278
Q15370	PXD000561-Sample-1	adrenal gland	5.19645	0.00123746	7.09253
Q9HBL7	PXD000561-Sample-1	adrenal gland	5.19622	0.0012374	7.09251
P52566	PXD000561-Sample-1	adrenal gland	5.17882	0.00123326	7.09105
Q9BXK5	PXD000561-Sample-1	adrenal gland	5.16892	0.0012309	7.09022
P60174	PXD000561-Sample-1	adrenal gland	5.15757	0.0012282	7.08927
P29692	PXD000561-Sample-1	adrenal gland	5.13627	0.00122313	7.08747
Q13451	PXD000561-Sample-1	adrenal gland	5.11782	0.00121873	7.08591
Q9BY67	PXD000561-Sample-1	adrenal gland	5.1022	0.00121501	7.08458
O75208	PXD000561-Sample-1	adrenal gland	5.09775	0.00121395	7.0842
Q9BTT0	PXD000561-Sample-1	adrenal gland	5.0943	0.00121313	7.08391
Q9NVM1	PXD000561-Sample-1	adrenal gland	5.08118	0.00121001	7.08279
P12273	PXD000561-Sample-1	adrenal gland	5.05534	0.00120385	7.08057
Q92504	PXD000561-Sample-1	adrenal gland	4.99087	0.0011885	7.075
Q9H6Z4	PXD000561-Sample-1	adrenal gland	4.93444	0.00117506	7.07006
Q9BZL1	PXD000561-Sample-1	adrenal gland	4.92213	0.00117213	7.06898
Q8N4H5	PXD000561-Sample-1	adrenal gland	4.90784	0.00116873	7.06771
O75915	PXD000561-Sample-1	adrenal gland	4.87769	0.00116155	7.06504
P61981	PXD000561-Sample-1	adrenal gland	4.86179	0.00115776	7.06362
Q96HY6	PXD000561-Sample-1	adrenal gland	4.8524	0.00115553	7.06278
Q0ZGT2	PXD000561-Sample-1	adrenal gland	4.84499	0.00115376	7.06212
Q03252	PXD000561-Sample-1	adrenal gland	4.84372	0.00115346	7.062
O60238	PXD000561-Sample-1	adrenal gland	4.80394	0.00114399	7.05842
Q9HC07	PXD000561-Sample-1	adrenal gland	4.80278	0.00114371	7.05832
Q96A49	PXD000561-Sample-1	adrenal gland	4.75949	0.0011334	7.05438
Q9H3P7	PXD000561-Sample-1	adrenal gland	4.74072	0.00112893	7.05267
P28066	PXD000561-Sample-1	adrenal gland	4.71464	0.00112272	7.05027
O95831	PXD000561-Sample-1	adrenal gland	4.69339	0.00111766	7.04831
P53999	PXD000561-Sample-1	adrenal gland	4.65807	0.00110925	7.04503
P05198	PXD000561-Sample-1	adrenal gland	4.6251	0.0011014	7.04194
Q9BT67	PXD000561-Sample-1	adrenal gland	4.62474	0.00110131	7.04191
P55081	PXD000561-Sample-1	adrenal gland	4.62287	0.00110087	7.04173
P04264	PXD000561-Sample-1	adrenal gland	4.59811	0.00109497	7.0394
P13861	PXD000561-Sample-1	adrenal gland	4.58769	0.00109249	7.03842
Q12805	PXD000561-Sample-1	adrenal gland	4.58549	0.00109197	7.03821
P14314	PXD000561-Sample-1	adrenal gland	4.54962	0.00108342	7.0348
P61966	PXD000561-Sample-1	adrenal gland	4.54247	0.00108172	7.03412
Q9BQE9	PXD000561-Sample-1	adrenal gland	4.54193	0.00108159	7.03406
P54727	PXD000561-Sample-1	adrenal gland	4.53064	0.00107891	7.03298
P20810	PXD000561-Sample-1	adrenal gland	4.51547	0.00107529	7.03153
P62269	PXD000561-Sample-1	adrenal gland	4.50145	0.00107195	7.03018
Q9UJZ1	PXD000561-Sample-1	adrenal gland	4.49035	0.00106931	7.0291
Q9NZJ9	PXD000561-Sample-1	adrenal gland	4.46321	0.00106285	7.02647
P06753	PXD000561-Sample-1	adrenal gland	4.4158	0.00105156	7.02183
O14745	PXD000561-Sample-1	adrenal gland	4.41276	0.00105083	7.02153
Q96CM8	PXD000561-Sample-1	adrenal gland	4.41096	0.0010504	7.02136
O43290	PXD000561-Sample-1	adrenal gland	4.4045	0.00104887	7.02072
P04271	PXD000561-Sample-1	adrenal gland	4.39935	0.00104764	7.02021
P55789	PXD000561-Sample-1	adrenal gland	4.39804	0.00104733	7.02008
P09382	PXD000561-Sample-1	adrenal gland	4.38773	0.00104487	7.01906
Q14696	PXD000561-Sample-1	adrenal gland	4.37793	0.00104254	7.01809
P04350	PXD000561-Sample-1	adrenal gland	4.37187	0.0010411	7.01749
P27348	PXD000561-Sample-1	adrenal gland	4.36824	0.00104023	7.01713
Q13409	PXD000561-Sample-1	adrenal gland	4.33926	0.00103333	7.01424
P09525	PXD000561-Sample-1	adrenal gland	4.32151	0.0010291	7.01246
Q96BI3	PXD000561-Sample-1	adrenal gland	4.30389	0.00102491	7.01068
P68402	PXD000561-Sample-1	adrenal gland	4.24471	0.00101081	7.00467
Q04941	PXD000561-Sample-1	adrenal gland	4.24163	0.00101008	7.00436
O75264	PXD000561-Sample-1	adrenal gland	4.2332	0.00100807	7.00349
P04083	PXD000561-Sample-1	adrenal gland	4.22689	0.00100657	7.00284
P35613	PXD000561-Sample-1	adrenal gland	4.21981	0.00100489	7.00212
P63167	PXD000561-Sample-1	adrenal gland	4.21197	0.00100302	7.00131
P35232	PXD000561-Sample-1	adrenal gland	4.20468	0.00100128	7.00056
P06748	PXD000561-Sample-1	adrenal gland	4.18816	0.000997347	6.99885
P35610	PXD000561-Sample-1	adrenal gland	4.18214	0.000995914	6.99822
P10809	PXD000561-Sample-1	adrenal gland	4.18186	0.000995846	6.99819
P01876	PXD000561-Sample-1	adrenal gland	4.17731	0.000994763	6.99772
O43633	PXD000561-Sample-1	adrenal gland	4.15285	0.00098894	6.99517
P08133	PXD000561-Sample-1	adrenal gland	4.1517	0.000988665	6.99505
Q9NVJ2	PXD000561-Sample-1	adrenal gland	4.13741	0.000985263	6.99355
P13645	PXD000561-Sample-1	adrenal gland	4.13342	0.000984312	6.99313
O00748	PXD000561-Sample-1	adrenal gland	4.11829	0.000980709	6.99154
P05556	PXD000561-Sample-1	adrenal gland	4.11582	0.000980122	6.99128
Q8N5N7	PXD000561-Sample-1	adrenal gland	4.10531	0.000977618	6.99017
Q14165	PXD000561-Sample-1	adrenal gland	4.09016	0.00097401	6.98856
P07099	PXD000561-Sample-1	adrenal gland	4.06764	0.000968648	6.98617
Q9UBQ7	PXD000561-Sample-1	adrenal gland	4.05687	0.000966084	6.98501
P62937	PXD000561-Sample-1	adrenal gland	4.05575	0.000965817	6.98489
P08238	PXD000561-Sample-1	adrenal gland	4.03124	0.00095998	6.98226
Q96NY7	PXD000561-Sample-1	adrenal gland	4.02857	0.000959343	6.98197
Q9H160	PXD000561-Sample-1	adrenal gland	4.022	0.00095778	6.98127
Q8WVV9	PXD000561-Sample-1	adrenal gland	4.01719	0.000956635	6.98075
Q5H9L2	PXD000561-Sample-1	adrenal gland	4.00993	0.000954906	6.97996
P49789	PXD000561-Sample-1	adrenal gland	3.99687	0.000951794	6.97854
O00483	PXD000561-Sample-1	adrenal gland	3.99174	0.000950574	6.97799
P30043	PXD000561-Sample-1	adrenal gland	3.99081	0.000950352	6.97788
Q96K17	PXD000561-Sample-1	adrenal gland	3.98069	0.000947941	6.97678
Q6IPX3	PXD000561-Sample-1	adrenal gland	3.95774	0.000942478	6.97427
Q7L0Y3	PXD000561-Sample-1	adrenal gland	3.9486	0.000940299	6.97327
Q9NYB0	PXD000561-Sample-1	adrenal gland	3.94758	0.000940057	6.97315
O43491	PXD000561-Sample-1	adrenal gland	3.92002	0.000933495	6.97011
Q99536	PXD000561-Sample-1	adrenal gland	3.87728	0.000923316	6.96535
O95292	PXD000561-Sample-1	adrenal gland	3.85642	0.00091835	6.96301
Q8IWB7	PXD000561-Sample-1	adrenal gland	3.85265	0.000917452	6.96258
Q9Y2W1	PXD000561-Sample-1	adrenal gland	3.80352	0.000905751	6.95701
Q00688	PXD000561-Sample-1	adrenal gland	3.76098	0.000895622	6.95212
Q07866	PXD000561-Sample-1	adrenal gland	3.75695	0.000894662	6.95166
Q9Y639	PXD000561-Sample-1	adrenal gland	3.7434	0.000891434	6.95009
Q9H2J4	PXD000561-Sample-1	adrenal gland	3.73765	0.000890066	6.94942
P08590	PXD000561-Sample-1	adrenal gland	3.73107	0.000888499	6.94866
Q9BV40	PXD000561-Sample-1	adrenal gland	3.7284	0.000887863	6.94835
A0MZ66	PXD000561-Sample-1	adrenal gland	3.72492	0.000887035	6.94794
Q9NYF8	PXD000561-Sample-1	adrenal gland	3.71689	0.000885123	6.947
P04746	PXD000561-Sample-1	adrenal gland	3.71338	0.000884285	6.94659
Q9UBP4	PXD000561-Sample-1	adrenal gland	3.6991	0.000880886	6.94492
Q8WVK2	PXD000561-Sample-1	adrenal gland	3.69633	0.000880226	6.94459
P02748	PXD000561-Sample-1	adrenal gland	3.68586	0.000877732	6.94336
P01024	PXD000561-Sample-1	adrenal gland	3.68107	0.000876591	6.9428
P13591	PXD000561-Sample-1	adrenal gland	3.67103	0.0008742	6.94161
P25311	PXD000561-Sample-1	adrenal gland	3.65593	0.000870605	6.93982
Q9NQZ2	PXD000561-Sample-1	adrenal gland	3.63419	0.000865428	6.93723
Q96HS1	PXD000561-Sample-1	adrenal gland	3.61191	0.000860122	6.93456
Q96FL8	PXD000561-Sample-1	adrenal gland	3.60298	0.000857997	6.93349
P02649	PXD000561-Sample-1	adrenal gland	3.59865	0.000856965	6.93296
Q16718	PXD000561-Sample-1	adrenal gland	3.59035	0.000854988	6.93196
Q8NFQ8	PXD000561-Sample-1	adrenal gland	3.57027	0.000850207	6.92952
Q96C86	PXD000561-Sample-1	adrenal gland	3.56279	0.000848424	6.92861
Q9H115	PXD000561-Sample-1	adrenal gland	3.56091	0.000847979	6.92838
Q13951	PXD000561-Sample-1	adrenal gland	3.55885	0.000847487	6.92813
P21980	PXD000561-Sample-1	adrenal gland	3.5558	0.00084676	6.92776
P12081	PXD000561-Sample-1	adrenal gland	3.54334	0.000843793	6.92624
P04843	PXD000561-Sample-1	adrenal gland	3.53546	0.000841916	6.92527
Q9UH62	PXD000561-Sample-1	adrenal gland	3.52264	0.000838864	6.92369
Q96C19	PXD000561-Sample-1	adrenal gland	3.51846	0.000837869	6.92318
P36776	PXD000561-Sample-1	adrenal gland	3.51701	0.000837524	6.923
P10109	PXD000561-Sample-1	adrenal gland	3.51006	0.000835868	6.92214
Q13586	PXD000561-Sample-1	adrenal gland	3.50562	0.000834812	6.92159
Q8WUM4	PXD000561-Sample-1	adrenal gland	3.49437	0.000832133	6.92019
Q07955	PXD000561-Sample-1	adrenal gland	3.48611	0.000830165	6.91916
Q8WUP2	PXD000561-Sample-1	adrenal gland	3.483	0.000829425	6.91878
P02679	PXD000561-Sample-1	adrenal gland	3.48226	0.000829248	6.91868
Q99613	PXD000561-Sample-1	adrenal gland	3.47947	0.000828584	6.91834
P34932	PXD000561-Sample-1	adrenal gland	3.47896	0.000828463	6.91827
Q96EH3	PXD000561-Sample-1	adrenal gland	3.47232	0.00082688	6.91744
Q92552	PXD000561-Sample-1	adrenal gland	3.46003	0.000823955	6.9159
Q9NX24	PXD000561-Sample-1	adrenal gland	3.46003	0.000823954	6.9159
P54105	PXD000561-Sample-1	adrenal gland	3.45926	0.000823772	6.91581
Q9UHQ9	PXD000561-Sample-1	adrenal gland	3.45455	0.000822649	6.91521
Q99816	PXD000561-Sample-1	adrenal gland	3.40783	0.000811525	6.9093
P20042	PXD000561-Sample-1	adrenal gland	3.40535	0.000810933	6.90898
Q92544	PXD000561-Sample-1	adrenal gland	3.4044	0.000810708	6.90886
Q8IY95	PXD000561-Sample-1	adrenal gland	3.39158	0.000807655	6.90723
O75821	PXD000561-Sample-1	adrenal gland	3.3915	0.000807635	6.90722
P26641	PXD000561-Sample-1	adrenal gland	3.38423	0.000805903	6.90628
Q9BUE6	PXD000561-Sample-1	adrenal gland	3.37602	0.000803949	6.90523
Q9NWV8	PXD000561-Sample-1	adrenal gland	3.37006	0.000802531	6.90446
P35241	PXD000561-Sample-1	adrenal gland	3.34993	0.000797737	6.90186
P00450	PXD000561-Sample-1	adrenal gland	3.34349	0.000796201	6.90102
Q9NQS1	PXD000561-Sample-1	adrenal gland	3.3431	0.000796109	6.90097
P04792	PXD000561-Sample-1	adrenal gland	3.34068	0.000795533	6.90066
Q01082	PXD000561-Sample-1	adrenal gland	3.31951	0.000790492	6.8979
P51159	PXD000561-Sample-1	adrenal gland	3.31741	0.000789992	6.89762
O43676	PXD000561-Sample-1	adrenal gland	3.29827	0.000785434	6.89511
P09960	PXD000561-Sample-1	adrenal gland	3.28799	0.000782987	6.89375
Q8NBJ4	PXD000561-Sample-1	adrenal gland	3.28347	0.000781909	6.89316
P02675	PXD000561-Sample-1	adrenal gland	3.28163	0.000781472	6.89291
O43399	PXD000561-Sample-1	adrenal gland	3.27936	0.000780931	6.89261
P25445	PXD000561-Sample-1	adrenal gland	3.27662	0.000780279	6.89225
Q99653	PXD000561-Sample-1	adrenal gland	3.26859	0.000778365	6.89118
P67809	PXD000561-Sample-1	adrenal gland	3.26639	0.000777843	6.89089
Q9NWQ8	PXD000561-Sample-1	adrenal gland	3.2576	0.000775749	6.88972
P00367	PXD000561-Sample-1	adrenal gland	3.25705	0.000775619	6.88965
O43759	PXD000561-Sample-1	adrenal gland	3.25475	0.000775069	6.88934
P36021	PXD000561-Sample-1	adrenal gland	3.23009	0.000769199	6.88604
P30153	PXD000561-Sample-1	adrenal gland	3.22654	0.000768353	6.88556
Q96DR5	PXD000561-Sample-1	adrenal gland	3.22298	0.000767504	6.88508
P49768	PXD000561-Sample-1	adrenal gland	3.22059	0.000766935	6.88476
P02786	PXD000561-Sample-1	adrenal gland	3.21739	0.000766175	6.88433
Q15417	PXD000561-Sample-1	adrenal gland	3.20102	0.000762274	6.88211
Q96FW1	PXD000561-Sample-1	adrenal gland	3.19867	0.000761716	6.88179
Q02790	PXD000561-Sample-1	adrenal gland	3.19813	0.000761586	6.88172
Q8TEA8	PXD000561-Sample-1	adrenal gland	3.18613	0.000758728	6.88009
P19338	PXD000561-Sample-1	adrenal gland	3.18075	0.000757447	6.87935
O43583	PXD000561-Sample-1	adrenal gland	3.17255	0.000755495	6.87823
Q86TG7	PXD000561-Sample-1	adrenal gland	3.16765	0.000754328	6.87756
Q6JBY9	PXD000561-Sample-1	adrenal gland	3.16602	0.00075394	6.87734
Q5EBL4	PXD000561-Sample-1	adrenal gland	3.14714	0.000749444	6.87474
P08183	PXD000561-Sample-1	adrenal gland	3.13944	0.000747611	6.87368
P05455	PXD000561-Sample-1	adrenal gland	3.13436	0.000746401	6.87297
P36543	PXD000561-Sample-1	adrenal gland	3.13398	0.00074631	6.87292
P35659	PXD000561-Sample-1	adrenal gland	3.12993	0.000745345	6.87236
P61018	PXD000561-Sample-1	adrenal gland	3.12734	0.00074473	6.872
Q9BSA9	PXD000561-Sample-1	adrenal gland	3.1105	0.00074072	6.86965
P00568	PXD000561-Sample-1	adrenal gland	3.10475	0.00073935	6.86885
Q13243	PXD000561-Sample-1	adrenal gland	3.0991	0.000738005	6.86806
P62316	PXD000561-Sample-1	adrenal gland	3.09612	0.000737294	6.86764
Q9Y2X3	PXD000561-Sample-1	adrenal gland	3.09146	0.000736186	6.86699
O60216	PXD000561-Sample-1	adrenal gland	3.09021	0.000735886	6.86681
P43243	PXD000561-Sample-1	adrenal gland	3.07639	0.000732596	6.86486
P40121	PXD000561-Sample-1	adrenal gland	3.07633	0.000732582	6.86486
Q14103	PXD000561-Sample-1	adrenal gland	3.06668	0.000730283	6.86349
Q14457	PXD000561-Sample-1	adrenal gland	3.06209	0.000729191	6.86284
Q8N392	PXD000561-Sample-1	adrenal gland	3.06189	0.000729145	6.86281
Q9NQP4	PXD000561-Sample-1	adrenal gland	3.06163	0.000729082	6.86278
P10720	PXD000561-Sample-1	adrenal gland	3.05558	0.00072764	6.86192
Q13564	PXD000561-Sample-1	adrenal gland	3.0555	0.000727622	6.86191
P15311	PXD000561-Sample-1	adrenal gland	3.04317	0.000724686	6.86015
Q9BRX8	PXD000561-Sample-1	adrenal gland	3.04265	0.000724562	6.86008
P17612	PXD000561-Sample-1	adrenal gland	3.03433	0.000722581	6.85889
Q96G23	PXD000561-Sample-1	adrenal gland	3.03041	0.000721647	6.85833
P23284	PXD000561-Sample-1	adrenal gland	3.02712	0.000720863	6.85785
Q8IUW5	PXD000561-Sample-1	adrenal gland	3.02066	0.000719324	6.85692
Q9UJK0	PXD000561-Sample-1	adrenal gland	3.01369	0.000717665	6.85592
O43719	PXD000561-Sample-1	adrenal gland	3.00786	0.000716276	6.85508
Q5VUM1	PXD000561-Sample-1	adrenal gland	3.00654	0.000715962	6.85489
P07919	PXD000561-Sample-1	adrenal gland	3.00242	0.000714981	6.85429
Q13242	PXD000561-Sample-1	adrenal gland	2.99553	0.00071334	6.8533
P49407	PXD000561-Sample-1	adrenal gland	2.99449	0.000713092	6.85315
P11047	PXD000561-Sample-1	adrenal gland	2.99407	0.000712994	6.85309
Q14697	PXD000561-Sample-1	adrenal gland	2.98941	0.000711884	6.85241
P02452	PXD000561-Sample-1	adrenal gland	2.98615	0.000711106	6.85193
Q9Y4L1	PXD000561-Sample-1	adrenal gland	2.97909	0.000709426	6.85091
O14618	PXD000561-Sample-1	adrenal gland	2.9722	0.000707785	6.8499
P06865	PXD000561-Sample-1	adrenal gland	2.94849	0.000702139	6.84642
Q12841	PXD000561-Sample-1	adrenal gland	2.94786	0.000701989	6.84633
Q96S44	PXD000561-Sample-1	adrenal gland	2.94725	0.000701843	6.84624
P07196	PXD000561-Sample-1	adrenal gland	2.94169	0.000700519	6.84542
P36957	PXD000561-Sample-1	adrenal gland	2.92644	0.000696889	6.84316
Q9NZT2	PXD000561-Sample-1	adrenal gland	2.91971	0.000695285	6.84216
Q9GZU8	PXD000561-Sample-1	adrenal gland	2.91949	0.000695233	6.84213
Q9UGP8	PXD000561-Sample-1	adrenal gland	2.91111	0.000693238	6.84088
Q9P2W9	PXD000561-Sample-1	adrenal gland	2.90614	0.000692053	6.84014
Q9HCY8	PXD000561-Sample-1	adrenal gland	2.90266	0.000691226	6.83962
Q96ND0	PXD000561-Sample-1	adrenal gland	2.89877	0.0006903	6.83904
Q1KMD3	PXD000561-Sample-1	adrenal gland	2.8979	0.000690092	6.83891
Q6QNY0	PXD000561-Sample-1	adrenal gland	2.89755	0.000690009	6.83885
O75531	PXD000561-Sample-1	adrenal gland	2.89572	0.000689571	6.83858
P21266	PXD000561-Sample-1	adrenal gland	2.89109	0.000688471	6.83789
P69905	PXD000561-Sample-1	adrenal gland	2.88535	0.000687103	6.83702
P00325	PXD000561-Sample-1	adrenal gland	2.88078	0.000686015	6.83633
Q4V328	PXD000561-Sample-1	adrenal gland	2.87651	0.000684997	6.83569
Q9P2E9	PXD000561-Sample-1	adrenal gland	2.87437	0.000684488	6.83537
Q9HCJ6	PXD000561-Sample-1	adrenal gland	2.85882	0.000680785	6.83301
Q13547	PXD000561-Sample-1	adrenal gland	2.85865	0.000680744	6.83298
P07996	PXD000561-Sample-1	adrenal gland	2.84126	0.000676603	6.83033
P06312	PXD000561-Sample-1	adrenal gland	2.83024	0.000673979	6.82865
Q5SWX8	PXD000561-Sample-1	adrenal gland	2.82642	0.00067307	6.82806
Q5T1M5	PXD000561-Sample-1	adrenal gland	2.82424	0.000672551	6.82773
P61006	PXD000561-Sample-1	adrenal gland	2.82353	0.000672382	6.82762
Q9NR28	PXD000561-Sample-1	adrenal gland	2.80693	0.000668428	6.82505
Q5JTJ3	PXD000561-Sample-1	adrenal gland	2.80529	0.000668038	6.8248
P01591	PXD000561-Sample-1	adrenal gland	2.80107	0.000667032	6.82415
P21399	PXD000561-Sample-1	adrenal gland	2.80107	0.000667032	6.82415
Q9UL46	PXD000561-Sample-1	adrenal gland	2.80015	0.000666814	6.824
Q14978	PXD000561-Sample-1	adrenal gland	2.79152	0.000664758	6.82266
Q96KR6	PXD000561-Sample-1	adrenal gland	2.78869	0.000664085	6.82222
P31323	PXD000561-Sample-1	adrenal gland	2.78162	0.000662401	6.82112
O43852	PXD000561-Sample-1	adrenal gland	2.78141	0.000662351	6.82109
Q6UXH1	PXD000561-Sample-1	adrenal gland	2.7748	0.000660778	6.82006
P45974	PXD000561-Sample-1	adrenal gland	2.7732	0.000660396	6.8198
Q9BR76	PXD000561-Sample-1	adrenal gland	2.76412	0.000658233	6.81838
P00966	PXD000561-Sample-1	adrenal gland	2.76402	0.000658209	6.81836
Q8N573	PXD000561-Sample-1	adrenal gland	2.75801	0.000656778	6.81742
Q99720	PXD000561-Sample-1	adrenal gland	2.75137	0.000655197	6.81637
Q9NR30	PXD000561-Sample-1	adrenal gland	2.74008	0.00065251	6.81459
Q9BUP0	PXD000561-Sample-1	adrenal gland	2.74005	0.000652502	6.81458
Q66PJ3	PXD000561-Sample-1	adrenal gland	2.73876	0.000652194	6.81438
Q6YN16	PXD000561-Sample-1	adrenal gland	2.73686	0.000651741	6.81408
Q9UNH6	PXD000561-Sample-1	adrenal gland	2.73626	0.0006516	6.81398
O43493	PXD000561-Sample-1	adrenal gland	2.731	0.000650348	6.81315
Q7Z4V5	PXD000561-Sample-1	adrenal gland	2.72717	0.000649434	6.81254
Q16891	PXD000561-Sample-1	adrenal gland	2.72479	0.000648869	6.81216
Q9HAV7	PXD000561-Sample-1	adrenal gland	2.71778	0.0006472	6.81104
Q9NXG2	PXD000561-Sample-1	adrenal gland	2.71724	0.00064707	6.81095
P49711	PXD000561-Sample-1	adrenal gland	2.70835	0.000644953	6.80953
Q9NRX5	PXD000561-Sample-1	adrenal gland	2.69685	0.000642216	6.80768
Q7KZF4	PXD000561-Sample-1	adrenal gland	2.69642	0.000642111	6.80761
Q15008	PXD000561-Sample-1	adrenal gland	2.69239	0.000641153	6.80696
P46821	PXD000561-Sample-1	adrenal gland	2.69193	0.000641042	6.80689
Q8NBS9	PXD000561-Sample-1	adrenal gland	2.6858	0.000639582	6.8059
Q9BQE5	PXD000561-Sample-1	adrenal gland	2.68503	0.000639399	6.80577
P05108	PXD000561-Sample-1	adrenal gland	2.66905	0.000635593	6.80318
Q9UEY8	PXD000561-Sample-1	adrenal gland	2.66745	0.000635214	6.80292
Q9Y282	PXD000561-Sample-1	adrenal gland	2.65338	0.000631864	6.80062
O60613	PXD000561-Sample-1	adrenal gland	2.65086	0.000631262	6.80021
P01871	PXD000561-Sample-1	adrenal gland	2.65023	0.000631112	6.80011
P43034	PXD000561-Sample-1	adrenal gland	2.64437	0.000629717	6.79915
Q9NPL8	PXD000561-Sample-1	adrenal gland	2.63861	0.000628346	6.7982
P31431	PXD000561-Sample-1	adrenal gland	2.63553	0.000627612	6.79769
Q5DX21	PXD000561-Sample-1	adrenal gland	2.62969	0.000626221	6.79673
P47756	PXD000561-Sample-1	adrenal gland	2.62713	0.000625611	6.7963
P16989	PXD000561-Sample-1	adrenal gland	2.62227	0.000624454	6.7955
Q9BRQ0	PXD000561-Sample-1	adrenal gland	2.61972	0.000623847	6.79508
P12956	PXD000561-Sample-1	adrenal gland	2.61804	0.000623448	6.7948
P04004	PXD000561-Sample-1	adrenal gland	2.61084	0.000621733	6.7936
Q96SZ5	PXD000561-Sample-1	adrenal gland	2.61082	0.000621728	6.7936
O14949	PXD000561-Sample-1	adrenal gland	2.60229	0.000619697	6.79218
O60264	PXD000561-Sample-1	adrenal gland	2.59914	0.000618945	6.79165
Q6UWJ1	PXD000561-Sample-1	adrenal gland	2.59553	0.000618087	6.79105
Q12797	PXD000561-Sample-1	adrenal gland	2.58773	0.000616228	6.78974
Q9UQE7	PXD000561-Sample-1	adrenal gland	2.58506	0.000615593	6.78929
P40855	PXD000561-Sample-1	adrenal gland	2.57811	0.000613938	6.78812
P11142	PXD000561-Sample-1	adrenal gland	2.57527	0.000613263	6.78765
Q99442	PXD000561-Sample-1	adrenal gland	2.57237	0.000612573	6.78716
P13646	PXD000561-Sample-1	adrenal gland	2.57061	0.000612153	6.78686
Q13442	PXD000561-Sample-1	adrenal gland	2.56305	0.000610352	6.78558
Q9BXY0	PXD000561-Sample-1	adrenal gland	2.56247	0.000610213	6.78548
Q8IX05	PXD000561-Sample-1	adrenal gland	2.55956	0.000609521	6.78499
Q9UNP9	PXD000561-Sample-1	adrenal gland	2.55942	0.000609487	6.78496
Q9H4A5	PXD000561-Sample-1	adrenal gland	2.54941	0.000607103	6.78326
Q9Y2D5	PXD000561-Sample-1	adrenal gland	2.54553	0.00060618	6.7826
P02647	PXD000561-Sample-1	adrenal gland	2.54509	0.000606076	6.78253
P21912	PXD000561-Sample-1	adrenal gland	2.54101	0.000605103	6.78183
Q07817	PXD000561-Sample-1	adrenal gland	2.53971	0.000604794	6.78161
Q96LA8	PXD000561-Sample-1	adrenal gland	2.53714	0.000604182	6.78117
O43768	PXD000561-Sample-1	adrenal gland	2.5363	0.000603981	6.78102
Q9UGI8	PXD000561-Sample-1	adrenal gland	2.53226	0.00060302	6.78033
O95298	PXD000561-Sample-1	adrenal gland	2.5176	0.000599529	6.77781
Q00839	PXD000561-Sample-1	adrenal gland	2.51745	0.000599492	6.77778
Q99798	PXD000561-Sample-1	adrenal gland	2.51212	0.000598225	6.77686
P84090	PXD000561-Sample-1	adrenal gland	2.51111	0.000597983	6.77669
O95832	PXD000561-Sample-1	adrenal gland	2.50744	0.00059711	6.77605
Q9NRF9	PXD000561-Sample-1	adrenal gland	2.50122	0.000595629	6.77498
Q96T23	PXD000561-Sample-1	adrenal gland	2.49023	0.000593012	6.77306
Q4G0I0	PXD000561-Sample-1	adrenal gland	2.48912	0.000592747	6.77287
P51991	PXD000561-Sample-1	adrenal gland	2.47819	0.000590144	6.77096
Q8WXX5	PXD000561-Sample-1	adrenal gland	2.47592	0.000589604	6.77056
Q641Q2	PXD000561-Sample-1	adrenal gland	2.4729	0.000588884	6.77003
Q15459	PXD000561-Sample-1	adrenal gland	2.47162	0.000588578	6.7698
Q8WYA6	PXD000561-Sample-1	adrenal gland	2.47102	0.000588438	6.7697
Q96I99	PXD000561-Sample-1	adrenal gland	2.45876	0.000585516	6.76754
Q9Y320	PXD000561-Sample-1	adrenal gland	2.45836	0.000585421	6.76747
P18206	PXD000561-Sample-1	adrenal gland	2.45656	0.000584993	6.76715
P16519	PXD000561-Sample-1	adrenal gland	2.45521	0.000584671	6.76691
O60749	PXD000561-Sample-1	adrenal gland	2.44882	0.000583149	6.76578
P13807	PXD000561-Sample-1	adrenal gland	2.44384	0.000581965	6.7649
P23142	PXD000561-Sample-1	adrenal gland	2.44185	0.00058149	6.76454
Q96TC7	PXD000561-Sample-1	adrenal gland	2.44175	0.000581467	6.76453
P54578	PXD000561-Sample-1	adrenal gland	2.44173	0.000581461	6.76452
P05388	PXD000561-Sample-1	adrenal gland	2.43986	0.000581017	6.76419
Q8TDN6	PXD000561-Sample-1	adrenal gland	2.43636	0.000580184	6.76357
Q92667	PXD000561-Sample-1	adrenal gland	2.43492	0.000579839	6.76331
Q9C0H2	PXD000561-Sample-1	adrenal gland	2.43137	0.000578995	6.76267
O43617	PXD000561-Sample-1	adrenal gland	2.42773	0.000578127	6.76202
O95873	PXD000561-Sample-1	adrenal gland	2.4246	0.000577383	6.76146
Q6GMV2	PXD000561-Sample-1	adrenal gland	2.42236	0.00057685	6.76106
Q9BZL4	PXD000561-Sample-1	adrenal gland	2.4218	0.000576715	6.76096
Q8WVP7	PXD000561-Sample-1	adrenal gland	2.41926	0.000576112	6.76051
P11940	PXD000561-Sample-1	adrenal gland	2.41319	0.000574664	6.75941
Q8TCT9	PXD000561-Sample-1	adrenal gland	2.41132	0.00057422	6.75908
P15529	PXD000561-Sample-1	adrenal gland	2.40989	0.00057388	6.75882
P22626	PXD000561-Sample-1	adrenal gland	2.40479	0.000572664	6.7579
Q53TN4	PXD000561-Sample-1	adrenal gland	2.39932	0.000571363	6.75691
Q9NWH9	PXD000561-Sample-1	adrenal gland	2.39889	0.00057126	6.75683
P04439	PXD000561-Sample-1	adrenal gland	2.39424	0.000570153	6.75599
Q9UGV2	PXD000561-Sample-1	adrenal gland	2.39038	0.000569233	6.75529
P19387	PXD000561-Sample-1	adrenal gland	2.38802	0.000568672	6.75486
Q99541	PXD000561-Sample-1	adrenal gland	2.38426	0.000567776	6.75418
P55060	PXD000561-Sample-1	adrenal gland	2.37552	0.000565695	6.75258
O95202	PXD000561-Sample-1	adrenal gland	2.37346	0.000565204	6.75221
Q96GS4	PXD000561-Sample-1	adrenal gland	2.36727	0.000563731	6.75107
Q16576	PXD000561-Sample-1	adrenal gland	2.36572	0.000563361	6.75079
P23919	PXD000561-Sample-1	adrenal gland	2.36335	0.000562798	6.75035
Q9UGY1	PXD000561-Sample-1	adrenal gland	2.36334	0.000562793	6.75035
P49321	PXD000561-Sample-1	adrenal gland	2.36246	0.000562585	6.75019
P01619	PXD000561-Sample-1	adrenal gland	2.36126	0.000562298	6.74997
P36639	PXD000561-Sample-1	adrenal gland	2.3594	0.000561856	6.74962
O14776	PXD000561-Sample-1	adrenal gland	2.35928	0.000561827	6.7496
Q9ULC4	PXD000561-Sample-1	adrenal gland	2.35844	0.000561628	6.74945
P31942	PXD000561-Sample-1	adrenal gland	2.35565	0.000560963	6.74893
O15173	PXD000561-Sample-1	adrenal gland	2.34598	0.000558659	6.74715
Q9BXP5	PXD000561-Sample-1	adrenal gland	2.34569	0.000558591	6.74709
P07195	PXD000561-Sample-1	adrenal gland	2.3392	0.000557045	6.74589
Q9H5N1	PXD000561-Sample-1	adrenal gland	2.33471	0.000555977	6.74506
Q8N5F7	PXD000561-Sample-1	adrenal gland	2.32696	0.00055413	6.74361
O43665	PXD000561-Sample-1	adrenal gland	2.32689	0.000554113	6.7436
P02753	PXD000561-Sample-1	adrenal gland	2.3194	0.00055233	6.7422
Q08170	PXD000561-Sample-1	adrenal gland	2.3058	0.000549092	6.73965
O60763	PXD000561-Sample-1	adrenal gland	2.30503	0.000548908	6.7395
Q9Y3B9	PXD000561-Sample-1	adrenal gland	2.30335	0.000548509	6.73918
Q8TCT8	PXD000561-Sample-1	adrenal gland	2.30145	0.000548056	6.73882
P01889	PXD000561-Sample-1	adrenal gland	2.27817	0.000542512	6.73441
P05091	PXD000561-Sample-1	adrenal gland	2.26333	0.000538979	6.73157
P33176	PXD000561-Sample-1	adrenal gland	2.25174	0.000536218	6.72934
P04003	PXD000561-Sample-1	adrenal gland	2.25173	0.000536217	6.72934
P11182	PXD000561-Sample-1	adrenal gland	2.25137	0.00053613	6.72927
Q9NZN4	PXD000561-Sample-1	adrenal gland	2.24445	0.000534482	6.72793
P15121	PXD000561-Sample-1	adrenal gland	2.24244	0.000534003	6.72754
Q15848	PXD000561-Sample-1	adrenal gland	2.24165	0.000533816	6.72739
P35998	PXD000561-Sample-1	adrenal gland	2.23722	0.000532759	6.72653
P07902	PXD000561-Sample-1	adrenal gland	2.23363	0.000531905	6.72583
P35556	PXD000561-Sample-1	adrenal gland	2.23349	0.000531873	6.72581
P21926	PXD000561-Sample-1	adrenal gland	2.23072	0.000531212	6.72527
O43837	PXD000561-Sample-1	adrenal gland	2.23007	0.000531059	6.72514
P06733	PXD000561-Sample-1	adrenal gland	2.22959	0.000530944	6.72505
P30085	PXD000561-Sample-1	adrenal gland	2.22733	0.000530405	6.72461
Q86X53	PXD000561-Sample-1	adrenal gland	2.22696	0.000530317	6.72454
P48681	PXD000561-Sample-1	adrenal gland	2.22006	0.000528673	6.72319
P57764	PXD000561-Sample-1	adrenal gland	2.21711	0.000527972	6.72261
P04075	PXD000561-Sample-1	adrenal gland	2.21438	0.000527322	6.72208
O95810	PXD000561-Sample-1	adrenal gland	2.21123	0.000526572	6.72146
Q09028	PXD000561-Sample-1	adrenal gland	2.21054	0.000526408	6.72132
Q8WZ82	PXD000561-Sample-1	adrenal gland	2.20927	0.000526105	6.72107
P60953	PXD000561-Sample-1	adrenal gland	2.209	0.000526041	6.72102
O43760	PXD000561-Sample-1	adrenal gland	2.20567	0.000525247	6.72036
Q9BV68	PXD000561-Sample-1	adrenal gland	2.20242	0.000524473	6.71972
O95749	PXD000561-Sample-1	adrenal gland	2.19339	0.000522324	6.71794
Q9Y570	PXD000561-Sample-1	adrenal gland	2.19069	0.00052168	6.7174
Q6FI81	PXD000561-Sample-1	adrenal gland	2.18822	0.000521093	6.71691
Q9BW85	PXD000561-Sample-1	adrenal gland	2.18333	0.000519926	6.71594
Q96EK6	PXD000561-Sample-1	adrenal gland	2.18289	0.000519824	6.71586
O75436	PXD000561-Sample-1	adrenal gland	2.18246	0.000519721	6.71577
Q9BW61	PXD000561-Sample-1	adrenal gland	2.17875	0.000518836	6.71503
P11171	PXD000561-Sample-1	adrenal gland	2.17794	0.000518644	6.71487
P30084	PXD000561-Sample-1	adrenal gland	2.17383	0.000517666	6.71405
Q5T8D3	PXD000561-Sample-1	adrenal gland	2.16948	0.00051663	6.71318
P07357	PXD000561-Sample-1	adrenal gland	2.1685	0.000516395	6.71298
Q03135	PXD000561-Sample-1	adrenal gland	2.1682	0.000516324	6.71292
O95674	PXD000561-Sample-1	adrenal gland	2.16285	0.000515051	6.71185
O95989	PXD000561-Sample-1	adrenal gland	2.16109	0.000514631	6.7115
Q9BVA1	PXD000561-Sample-1	adrenal gland	2.15858	0.000514033	6.71099
Q8IWE2	PXD000561-Sample-1	adrenal gland	2.15728	0.000513724	6.71073
O75844	PXD000561-Sample-1	adrenal gland	2.15646	0.000513529	6.71057
O95433	PXD000561-Sample-1	adrenal gland	2.15063	0.000512141	6.70939
P45973	PXD000561-Sample-1	adrenal gland	2.147	0.000511275	6.70865
O43765	PXD000561-Sample-1	adrenal gland	2.14405	0.000510573	6.70806
P28838	PXD000561-Sample-1	adrenal gland	2.14372	0.000510495	6.70799
P13010	PXD000561-Sample-1	adrenal gland	2.14333	0.000510401	6.70791
Q16774	PXD000561-Sample-1	adrenal gland	2.14248	0.000510199	6.70774
Q9BY42	PXD000561-Sample-1	adrenal gland	2.1423	0.000510158	6.7077
P27482	PXD000561-Sample-1	adrenal gland	2.14182	0.000510043	6.70761
P09104	PXD000561-Sample-1	adrenal gland	2.14094	0.000509833	6.70743
Q9NX58	PXD000561-Sample-1	adrenal gland	2.13552	0.000508543	6.70633
Q99873	PXD000561-Sample-1	adrenal gland	2.13369	0.000508105	6.70595
Q9Y3C6	PXD000561-Sample-1	adrenal gland	2.1335	0.000508062	6.70592
Q8N3J6	PXD000561-Sample-1	adrenal gland	2.1302	0.000507274	6.70524
P54819	PXD000561-Sample-1	adrenal gland	2.12849	0.000506868	6.7049
O00567	PXD000561-Sample-1	adrenal gland	2.12797	0.000506745	6.70479
Q15014	PXD000561-Sample-1	adrenal gland	2.1241	0.000505822	6.704
Q9BRK5	PXD000561-Sample-1	adrenal gland	2.1214	0.000505181	6.70345
P30533	PXD000561-Sample-1	adrenal gland	2.12012	0.000504874	6.70318
P08195	PXD000561-Sample-1	adrenal gland	2.10717	0.00050179	6.70052
P07197	PXD000561-Sample-1	adrenal gland	2.10589	0.000501487	6.70026
Q9UJU6	PXD000561-Sample-1	adrenal gland	2.10538	0.000501365	6.70015
P51659	PXD000561-Sample-1	adrenal gland	2.10032	0.00050016	6.69911
Q9Y2W2	PXD000561-Sample-1	adrenal gland	2.09886	0.000499811	6.69881
Q96EK5	PXD000561-Sample-1	adrenal gland	2.09694	0.000499355	6.69841
Q13286	PXD000561-Sample-1	adrenal gland	2.09469	0.000498819	6.69794
Q9HB90	PXD000561-Sample-1	adrenal gland	2.09328	0.000498484	6.69765
Q9UBB4	PXD000561-Sample-1	adrenal gland	2.09076	0.000497883	6.69713
O75947	PXD000561-Sample-1	adrenal gland	2.08801	0.000497229	6.69656
Q5HYK3	PXD000561-Sample-1	adrenal gland	2.08772	0.00049716	6.6965
Q9NUU7	PXD000561-Sample-1	adrenal gland	2.08626	0.000496812	6.69619
P61088	PXD000561-Sample-1	adrenal gland	2.08459	0.000496413	6.69584
Q8WVC0	PXD000561-Sample-1	adrenal gland	2.0814	0.000495655	6.69518
Q9H425	PXD000561-Sample-1	adrenal gland	2.07919	0.000495129	6.69472
O43823	PXD000561-Sample-1	adrenal gland	2.07713	0.000494637	6.69429
Q9BT22	PXD000561-Sample-1	adrenal gland	2.07432	0.000493969	6.6937
Q96K19	PXD000561-Sample-1	adrenal gland	2.0714	0.000493274	6.69309
P07942	PXD000561-Sample-1	adrenal gland	2.07088	0.000493149	6.69298
Q5JRA6	PXD000561-Sample-1	adrenal gland	2.07026	0.000493001	6.69285
Q8IVM0	PXD000561-Sample-1	adrenal gland	2.06774	0.0004924	6.69232
P37837	PXD000561-Sample-1	adrenal gland	2.06458	0.000491648	6.69165
Q86VR2	PXD000561-Sample-1	adrenal gland	2.06384	0.000491472	6.6915
Q96NC0	PXD000561-Sample-1	adrenal gland	2.05274	0.000488829	6.68916
P05023	PXD000561-Sample-1	adrenal gland	2.05272	0.000488824	6.68915
P18827	PXD000561-Sample-1	adrenal gland	2.05068	0.000488339	6.68872
Q9H7Z7	PXD000561-Sample-1	adrenal gland	2.04582	0.000487182	6.68769
Q9NY27	PXD000561-Sample-1	adrenal gland	2.0457	0.000487153	6.68767
P43487	PXD000561-Sample-1	adrenal gland	2.04038	0.000485886	6.68653
O75874	PXD000561-Sample-1	adrenal gland	2.03858	0.000485458	6.68615
P23327	PXD000561-Sample-1	adrenal gland	2.03806	0.000485334	6.68604
O00592	PXD000561-Sample-1	adrenal gland	2.03432	0.000484444	6.68524
P35813	PXD000561-Sample-1	adrenal gland	2.0331	0.000484152	6.68498
Q9Y6M5	PXD000561-Sample-1	adrenal gland	2.03155	0.000483783	6.68465
P06744	PXD000561-Sample-1	adrenal gland	2.02696	0.000482689	6.68367
Q9Y343	PXD000561-Sample-1	adrenal gland	2.02375	0.000481925	6.68298
P42566	PXD000561-Sample-1	adrenal gland	2.02254	0.000481637	6.68272
O75390	PXD000561-Sample-1	adrenal gland	2.0224	0.000481604	6.68269
Q9H063	PXD000561-Sample-1	adrenal gland	2.01746	0.000480428	6.68163
P52907	PXD000561-Sample-1	adrenal gland	2.01695	0.000480306	6.68152
Q13283	PXD000561-Sample-1	adrenal gland	2.01628	0.000480147	6.68137
P48745	PXD000561-Sample-1	adrenal gland	2.01557	0.000479978	6.68122
Q9UKM9	PXD000561-Sample-1	adrenal gland	2.01506	0.000479857	6.68111
Q9UM19	PXD000561-Sample-1	adrenal gland	2.01503	0.000479849	6.68111
Q9HBL0	PXD000561-Sample-1	adrenal gland	2.01452	0.000479729	6.681
P43121	PXD000561-Sample-1	adrenal gland	2.01339	0.000479459	6.68075
Q86UL3	PXD000561-Sample-1	adrenal gland	2.00793	0.000478158	6.67957
Q9H1X3	PXD000561-Sample-1	adrenal gland	1.99817	0.000475834	6.67746
Q00765	PXD000561-Sample-1	adrenal gland	1.99433	0.00047492	6.67662
Q96KC8	PXD000561-Sample-1	adrenal gland	1.99135	0.000474211	6.67597
Q9H1U4	PXD000561-Sample-1	adrenal gland	1.99113	0.000474158	6.67592
O15372	PXD000561-Sample-1	adrenal gland	1.98962	0.000473799	6.67559
Q9Y3B7	PXD000561-Sample-1	adrenal gland	1.98229	0.000472053	6.67399
Q96LR5	PXD000561-Sample-1	adrenal gland	1.9793	0.000471341	6.67334
Q8WWZ3	PXD000561-Sample-1	adrenal gland	1.97486	0.000470283	6.67236
Q9Y548	PXD000561-Sample-1	adrenal gland	1.97124	0.000469422	6.67156
O75475	PXD000561-Sample-1	adrenal gland	1.96903	0.000468894	6.67107
Q8N2S1	PXD000561-Sample-1	adrenal gland	1.96856	0.000468784	6.67097
Q2T9J0	PXD000561-Sample-1	adrenal gland	1.96829	0.00046872	6.67091
P61163	PXD000561-Sample-1	adrenal gland	1.96808	0.000468668	6.67087
A5D8V6	PXD000561-Sample-1	adrenal gland	1.96785	0.000468614	6.67082
Q9UI12	PXD000561-Sample-1	adrenal gland	1.96666	0.00046833	6.67055
Q9NWV4	PXD000561-Sample-1	adrenal gland	1.95733	0.00046611	6.66849
Q6NVY1	PXD000561-Sample-1	adrenal gland	1.95702	0.000466035	6.66842
Q0VD83	PXD000561-Sample-1	adrenal gland	1.95282	0.000465035	6.66749
Q9UNF0	PXD000561-Sample-1	adrenal gland	1.94877	0.00046407	6.66658
Q07065	PXD000561-Sample-1	adrenal gland	1.94553	0.000463298	6.66586
Q86UP2	PXD000561-Sample-1	adrenal gland	1.94433	0.000463014	6.66559
P61764	PXD000561-Sample-1	adrenal gland	1.94273	0.000462633	6.66524
Q96QK1	PXD000561-Sample-1	adrenal gland	1.94101	0.000462222	6.66485
P78371	PXD000561-Sample-1	adrenal gland	1.9355	0.000460909	6.66362
Q9UQ80	PXD000561-Sample-1	adrenal gland	1.93157	0.000459975	6.66273
P20073	PXD000561-Sample-1	adrenal gland	1.93097	0.000459831	6.6626
P36871	PXD000561-Sample-1	adrenal gland	1.93064	0.000459754	6.66253
P13671	PXD000561-Sample-1	adrenal gland	1.92915	0.000459399	6.66219
Q93062	PXD000561-Sample-1	adrenal gland	1.92705	0.000458899	6.66172
P04196	PXD000561-Sample-1	adrenal gland	1.92148	0.000457572	6.66046
Q96AQ6	PXD000561-Sample-1	adrenal gland	1.92091	0.000457436	6.66033
P68032	PXD000561-Sample-1	adrenal gland	1.91614	0.000456301	6.65925
Q96G03	PXD000561-Sample-1	adrenal gland	1.91426	0.000455852	6.65882
Q96A65	PXD000561-Sample-1	adrenal gland	1.91141	0.000455174	6.65818
P40222	PXD000561-Sample-1	adrenal gland	1.90941	0.000454697	6.65772
Q9Y6X4	PXD000561-Sample-1	adrenal gland	1.9056	0.000453789	6.65685
P08559	PXD000561-Sample-1	adrenal gland	1.90067	0.000452616	6.65573
Q99832	PXD000561-Sample-1	adrenal gland	1.89306	0.000450804	6.65399
Q9BXB4	PXD000561-Sample-1	adrenal gland	1.89302	0.000450795	6.65398
P34741	PXD000561-Sample-1	adrenal gland	1.8864	0.000449219	6.65246
Q96B36	PXD000561-Sample-1	adrenal gland	1.88449	0.000448764	6.65202
Q8NC51	PXD000561-Sample-1	adrenal gland	1.88247	0.000448282	6.65155
O75608	PXD000561-Sample-1	adrenal gland	1.88044	0.0004478	6.65108
Q8WZA0	PXD000561-Sample-1	adrenal gland	1.87437	0.000446354	6.64968
Q9BRP8	PXD000561-Sample-1	adrenal gland	1.87341	0.000446124	6.64946
Q9NZD2	PXD000561-Sample-1	adrenal gland	1.86713	0.00044463	6.648
O14639	PXD000561-Sample-1	adrenal gland	1.86699	0.000444595	6.64796
P51608	PXD000561-Sample-1	adrenal gland	1.86539	0.000444214	6.64759
O15182	PXD000561-Sample-1	adrenal gland	1.86453	0.000444009	6.64739
Q96ST2	PXD000561-Sample-1	adrenal gland	1.86051	0.000443053	6.64646
Q9BXS5	PXD000561-Sample-1	adrenal gland	1.85691	0.000442196	6.64561
Q08623	PXD000561-Sample-1	adrenal gland	1.85316	0.000441303	6.64474
O75223	PXD000561-Sample-1	adrenal gland	1.85072	0.000440722	6.64417
Q92769	PXD000561-Sample-1	adrenal gland	1.8444	0.000439216	6.64268
P31749	PXD000561-Sample-1	adrenal gland	1.84228	0.000438711	6.64218
P37802	PXD000561-Sample-1	adrenal gland	1.84097	0.000438399	6.64187
P14868	PXD000561-Sample-1	adrenal gland	1.84047	0.000438281	6.64175
Q6PD74	PXD000561-Sample-1	adrenal gland	1.83895	0.000437919	6.64139
Q13557	PXD000561-Sample-1	adrenal gland	1.83839	0.000437785	6.64126
Q14112	PXD000561-Sample-1	adrenal gland	1.83831	0.000437767	6.64124
O60828	PXD000561-Sample-1	adrenal gland	1.83663	0.000437366	6.64084
Q92563	PXD000561-Sample-1	adrenal gland	1.83	0.000435788	6.63928
Q9C035	PXD000561-Sample-1	adrenal gland	1.82053	0.000433531	6.63702
Q15833	PXD000561-Sample-1	adrenal gland	1.81605	0.000432466	6.63595
P84085	PXD000561-Sample-1	adrenal gland	1.81404	0.000431986	6.63547
P30740	PXD000561-Sample-1	adrenal gland	1.81313	0.00043177	6.63525
O94875	PXD000561-Sample-1	adrenal gland	1.81265	0.000431656	6.63514
Q13610	PXD000561-Sample-1	adrenal gland	1.81148	0.000431376	6.63486
Q9BW91	PXD000561-Sample-1	adrenal gland	1.81116	0.000431302	6.63478
Q96N03	PXD000561-Sample-1	adrenal gland	1.81043	0.000431126	6.6346
P35030	PXD000561-Sample-1	adrenal gland	1.80659	0.000430213	6.63368
P58335	PXD000561-Sample-1	adrenal gland	1.80406	0.000429611	6.63308
O15400	PXD000561-Sample-1	adrenal gland	1.79969	0.000428569	6.63202
Q9UJA5	PXD000561-Sample-1	adrenal gland	1.79922	0.000428457	6.63191
Q9P0T7	PXD000561-Sample-1	adrenal gland	1.79442	0.000427315	6.63075
Q96FT9	PXD000561-Sample-1	adrenal gland	1.79358	0.000427114	6.63054
Q04637	PXD000561-Sample-1	adrenal gland	1.79235	0.000426822	6.63025
Q16181	PXD000561-Sample-1	adrenal gland	1.79058	0.000426399	6.62982
Q15424	PXD000561-Sample-1	adrenal gland	1.7902	0.00042631	6.62973
P62241	PXD000561-Sample-1	adrenal gland	1.78884	0.000425986	6.62939
Q9BQI0	PXD000561-Sample-1	adrenal gland	1.78677	0.000425494	6.62889
Q9Y266	PXD000561-Sample-1	adrenal gland	1.7848	0.000425023	6.62841
Q7L1Q6	PXD000561-Sample-1	adrenal gland	1.78399	0.00042483	6.62821
P28370	PXD000561-Sample-1	adrenal gland	1.78178	0.000424304	6.62768
Q9H4B7	PXD000561-Sample-1	adrenal gland	1.78036	0.000423967	6.62733
P00558	PXD000561-Sample-1	adrenal gland	1.77935	0.000423725	6.62708
P41208	PXD000561-Sample-1	adrenal gland	1.77758	0.000423304	6.62665
O60313	PXD000561-Sample-1	adrenal gland	1.77661	0.000423074	6.62642
Q9Y5B9	PXD000561-Sample-1	adrenal gland	1.77558	0.000422827	6.62616
Q8N163	PXD000561-Sample-1	adrenal gland	1.77406	0.000422465	6.62579
Q9UH65	PXD000561-Sample-1	adrenal gland	1.76971	0.000421431	6.62473
Q8WUA2	PXD000561-Sample-1	adrenal gland	1.769	0.00042126	6.62455
Q96BZ8	PXD000561-Sample-1	adrenal gland	1.76778	0.00042097	6.62425
Q9BYR2	PXD000561-Sample-1	adrenal gland	1.76629	0.000420615	6.62388
Q96S52	PXD000561-Sample-1	adrenal gland	1.76379	0.000420021	6.62327
P61586	PXD000561-Sample-1	adrenal gland	1.7635	0.000419951	6.6232
Q02153	PXD000561-Sample-1	adrenal gland	1.76083	0.000419315	6.62254
Q8N511	PXD000561-Sample-1	adrenal gland	1.75951	0.000419002	6.62222
P55209	PXD000561-Sample-1	adrenal gland	1.75684	0.000418366	6.62156
P17252	PXD000561-Sample-1	adrenal gland	1.75522	0.00041798	6.62116
O00505	PXD000561-Sample-1	adrenal gland	1.75482	0.000417885	6.62106
P01042	PXD000561-Sample-1	adrenal gland	1.75241	0.00041731	6.62046
P10412	PXD000561-Sample-1	adrenal gland	1.74867	0.000416419	6.61953
P10746	PXD000561-Sample-1	adrenal gland	1.74013	0.000414385	6.6174
Q9NRV9	PXD000561-Sample-1	adrenal gland	1.74012	0.000414384	6.6174
Q8TBC5	PXD000561-Sample-1	adrenal gland	1.73997	0.000414348	6.61736
O00291	PXD000561-Sample-1	adrenal gland	1.73809	0.0004139	6.6169
P55084	PXD000561-Sample-1	adrenal gland	1.73349	0.000412805	6.61574
P54577	PXD000561-Sample-1	adrenal gland	1.73312	0.000412717	6.61565
Q14515	PXD000561-Sample-1	adrenal gland	1.73166	0.000412368	6.61528
Q9Y6G5	PXD000561-Sample-1	adrenal gland	1.73066	0.000412132	6.61504
Q9UQN3	PXD000561-Sample-1	adrenal gland	1.73063	0.000412124	6.61503
Q9H307	PXD000561-Sample-1	adrenal gland	1.73052	0.000412098	6.615
Q9UNK0	PXD000561-Sample-1	adrenal gland	1.72985	0.000411937	6.61483
P35269	PXD000561-Sample-1	adrenal gland	1.72868	0.000411659	6.61454
Q92956	PXD000561-Sample-1	adrenal gland	1.7164	0.000408734	6.61144
Q13310	PXD000561-Sample-1	adrenal gland	1.71592	0.00040862	6.61132
Q9H019	PXD000561-Sample-1	adrenal gland	1.71252	0.00040781	6.61046
Q9H9Q2	PXD000561-Sample-1	adrenal gland	1.71145	0.000407557	6.61019
Q9NUM4	PXD000561-Sample-1	adrenal gland	1.69957	0.000404728	6.60716
P20700	PXD000561-Sample-1	adrenal gland	1.6994	0.000404686	6.60712
Q8TAQ2	PXD000561-Sample-1	adrenal gland	1.69755	0.000404246	6.60665
Q13123	PXD000561-Sample-1	adrenal gland	1.69136	0.000402773	6.60506
Q7Z3B4	PXD000561-Sample-1	adrenal gland	1.68828	0.000402038	6.60427
Q9Y4F1	PXD000561-Sample-1	adrenal gland	1.68045	0.000400174	6.60225
P20338	PXD000561-Sample-1	adrenal gland	1.67978	0.000400015	6.60208
O43586	PXD000561-Sample-1	adrenal gland	1.67869	0.000399754	6.60179
P07738	PXD000561-Sample-1	adrenal gland	1.671	0.000397925	6.5998
P25705	PXD000561-Sample-1	adrenal gland	1.66963	0.000397598	6.59944
Q96JB5	PXD000561-Sample-1	adrenal gland	1.66756	0.000397105	6.59891
Q9Y676	PXD000561-Sample-1	adrenal gland	1.66581	0.000396688	6.59845
Q9UHX1	PXD000561-Sample-1	adrenal gland	1.66463	0.000396407	6.59814
Q9H788	PXD000561-Sample-1	adrenal gland	1.66234	0.000395861	6.59754
Q96DX7	PXD000561-Sample-1	adrenal gland	1.66069	0.000395468	6.59711
Q9BY43	PXD000561-Sample-1	adrenal gland	1.65976	0.000395247	6.59687
Q14393	PXD000561-Sample-1	adrenal gland	1.65689	0.000394563	6.59612
P82675	PXD000561-Sample-1	adrenal gland	1.6527	0.000393566	6.59502
Q8TD55	PXD000561-Sample-1	adrenal gland	1.64349	0.000391372	6.59259
Q16850	PXD000561-Sample-1	adrenal gland	1.64258	0.000391156	6.59235
P50990	PXD000561-Sample-1	adrenal gland	1.6382	0.000390113	6.59119
P51148	PXD000561-Sample-1	adrenal gland	1.63798	0.00039006	6.59113
Q9NVA2	PXD000561-Sample-1	adrenal gland	1.63667	0.000389748	6.59078
Q96JP5	PXD000561-Sample-1	adrenal gland	1.63585	0.000389553	6.59057
Q9Y490	PXD000561-Sample-1	adrenal gland	1.63108	0.000388417	6.5893
Q9Y388	PXD000561-Sample-1	adrenal gland	1.6304	0.000388256	6.58912
Q9H0D6	PXD000561-Sample-1	adrenal gland	1.62936	0.000388009	6.58884
O95182	PXD000561-Sample-1	adrenal gland	1.62929	0.00038799	6.58882
P29762	PXD000561-Sample-1	adrenal gland	1.62905	0.000387934	6.58876
Q3LXA3	PXD000561-Sample-1	adrenal gland	1.62538	0.000387059	6.58778
Q9NTJ5	PXD000561-Sample-1	adrenal gland	1.62533	0.000387047	6.58776
Q13813	PXD000561-Sample-1	adrenal gland	1.62423	0.000386785	6.58747
Q9Y365	PXD000561-Sample-1	adrenal gland	1.61984	0.000385742	6.5863
Q86VS8	PXD000561-Sample-1	adrenal gland	1.6195	0.000385659	6.5862
Q9BVC6	PXD000561-Sample-1	adrenal gland	1.61878	0.000385488	6.58601
Q96ER9	PXD000561-Sample-1	adrenal gland	1.61552	0.000384712	6.58514
Q9BT09	PXD000561-Sample-1	adrenal gland	1.61395	0.000384337	6.58471
Q8TF65	PXD000561-Sample-1	adrenal gland	1.61091	0.000383615	6.5839
O00429	PXD000561-Sample-1	adrenal gland	1.60911	0.000383186	6.58341
O43818	PXD000561-Sample-1	adrenal gland	1.60862	0.00038307	6.58328
P12931	PXD000561-Sample-1	adrenal gland	1.60626	0.000382506	6.58264
P62633	PXD000561-Sample-1	adrenal gland	1.60451	0.000382091	6.58217
P13796	PXD000561-Sample-1	adrenal gland	1.60417	0.00038201	6.58207
O94911	PXD000561-Sample-1	adrenal gland	1.60372	0.000381902	6.58195
Q6UN15	PXD000561-Sample-1	adrenal gland	1.60055	0.000381146	6.58109
P35612	PXD000561-Sample-1	adrenal gland	1.59615	0.0003801	6.5799
P18440	PXD000561-Sample-1	adrenal gland	1.59428	0.000379653	6.57939
Q9NX57	PXD000561-Sample-1	adrenal gland	1.59397	0.00037958	6.5793
Q6DD88	PXD000561-Sample-1	adrenal gland	1.59327	0.000379412	6.57911
O00231	PXD000561-Sample-1	adrenal gland	1.58038	0.000376344	6.57559
Q92851	PXD000561-Sample-1	adrenal gland	1.57844	0.000375881	6.57505
P06730	PXD000561-Sample-1	adrenal gland	1.5749	0.000375038	6.57408
P14543	PXD000561-Sample-1	adrenal gland	1.57454	0.000374953	6.57398
P21283	PXD000561-Sample-1	adrenal gland	1.57447	0.000374936	6.57396
Q86SK9	PXD000561-Sample-1	adrenal gland	1.57387	0.000374793	6.57379
P32119	PXD000561-Sample-1	adrenal gland	1.5726	0.000374491	6.57344
P13489	PXD000561-Sample-1	adrenal gland	1.5723	0.000374421	6.57336
Q7Z2T5	PXD000561-Sample-1	adrenal gland	1.57143	0.000374212	6.57312
Q8NHH9	PXD000561-Sample-1	adrenal gland	1.56648	0.000373035	6.57175
P11387	PXD000561-Sample-1	adrenal gland	1.56624	0.000372978	6.57168
Q9BZQ8	PXD000561-Sample-1	adrenal gland	1.56548	0.000372795	6.57147
P23634	PXD000561-Sample-1	adrenal gland	1.56547	0.000372794	6.57147
Q9HCN8	PXD000561-Sample-1	adrenal gland	1.56329	0.000372273	6.57086
P09874	PXD000561-Sample-1	adrenal gland	1.55705	0.000370789	6.56913
P20645	PXD000561-Sample-1	adrenal gland	1.55261	0.000369732	6.56789
Q15149	PXD000561-Sample-1	adrenal gland	1.54804	0.000368644	6.56661
Q13217	PXD000561-Sample-1	adrenal gland	1.54353	0.000367568	6.56534
P62760	PXD000561-Sample-1	adrenal gland	1.54006	0.000366743	6.56436
Q14254	PXD000561-Sample-1	adrenal gland	1.53783	0.000366212	6.56373
Q15291	PXD000561-Sample-1	adrenal gland	1.53556	0.00036567	6.56309
Q96AJ9	PXD000561-Sample-1	adrenal gland	1.52897	0.000364101	6.56122
Q8TAF3	PXD000561-Sample-1	adrenal gland	1.52838	0.00036396	6.56105
P22059	PXD000561-Sample-1	adrenal gland	1.5266	0.000363536	6.56055
P53041	PXD000561-Sample-1	adrenal gland	1.52621	0.000363445	6.56044
Q9H9H4	PXD000561-Sample-1	adrenal gland	1.52201	0.000362443	6.55924
Q8IVD9	PXD000561-Sample-1	adrenal gland	1.51786	0.000361455	6.55805
P21333	PXD000561-Sample-1	adrenal gland	1.51626	0.000361074	6.5576
Q96A35	PXD000561-Sample-1	adrenal gland	1.5144	0.000360631	6.55706
Q9UD71	PXD000561-Sample-1	adrenal gland	1.51345	0.000360407	6.55679
O14787	PXD000561-Sample-1	adrenal gland	1.51259	0.0003602	6.55654
Q9UI26	PXD000561-Sample-1	adrenal gland	1.51092	0.000359804	6.55607
P30048	PXD000561-Sample-1	adrenal gland	1.51043	0.000359687	6.55592
O00299	PXD000561-Sample-1	adrenal gland	1.50709	0.000358891	6.55496
Q92973	PXD000561-Sample-1	adrenal gland	1.50631	0.000358706	6.55474
O43707	PXD000561-Sample-1	adrenal gland	1.50522	0.000358445	6.55442
P12036	PXD000561-Sample-1	adrenal gland	1.5047	0.000358323	6.55427
P41227	PXD000561-Sample-1	adrenal gland	1.5017	0.000357608	6.55341
Q14197	PXD000561-Sample-1	adrenal gland	1.49975	0.000357143	6.55284
Q5TAQ9	PXD000561-Sample-1	adrenal gland	1.49835	0.000356809	6.55244
P11021	PXD000561-Sample-1	adrenal gland	1.49524	0.000356069	6.55153
P54136	PXD000561-Sample-1	adrenal gland	1.49111	0.000355086	6.55033
Q9UHD8	PXD000561-Sample-1	adrenal gland	1.48604	0.000353879	6.54885
Q5VSL9	PXD000561-Sample-1	adrenal gland	1.48526	0.000353693	6.54863
P11277	PXD000561-Sample-1	adrenal gland	1.47786	0.00035193	6.54646
Q9H0U9	PXD000561-Sample-1	adrenal gland	1.47761	0.00035187	6.54638
P04040	PXD000561-Sample-1	adrenal gland	1.47672	0.000351659	6.54612
P43490	PXD000561-Sample-1	adrenal gland	1.47644	0.000351592	6.54604
O43148	PXD000561-Sample-1	adrenal gland	1.47515	0.000351285	6.54566
Q92900	PXD000561-Sample-1	adrenal gland	1.47338	0.000350864	6.54514
Q9Y3B3	PXD000561-Sample-1	adrenal gland	1.47225	0.000350593	6.5448
P12882	PXD000561-Sample-1	adrenal gland	1.47151	0.000350418	6.54459
O75116	PXD000561-Sample-1	adrenal gland	1.47077	0.000350241	6.54437
Q10567	PXD000561-Sample-1	adrenal gland	1.46826	0.000349644	6.54363
Q7Z406	PXD000561-Sample-1	adrenal gland	1.46808	0.000349602	6.54357
Q9H4A3	PXD000561-Sample-1	adrenal gland	1.4666	0.000349249	6.54314
P51687	PXD000561-Sample-1	adrenal gland	1.4654	0.000348962	6.54278
P14866	PXD000561-Sample-1	adrenal gland	1.46475	0.000348809	6.54259
Q96CQ1	PXD000561-Sample-1	adrenal gland	1.46455	0.000348761	6.54253
O95273	PXD000561-Sample-1	adrenal gland	1.4553	0.000346559	6.53978
P61221	PXD000561-Sample-1	adrenal gland	1.45415	0.000346285	6.53943
Q9BZE9	PXD000561-Sample-1	adrenal gland	1.45027	0.00034536	6.53827
A4D1P6	PXD000561-Sample-1	adrenal gland	1.44872	0.00034499	6.53781
P61289	PXD000561-Sample-1	adrenal gland	1.44758	0.00034472	6.53747
Q08752	PXD000561-Sample-1	adrenal gland	1.44596	0.000344333	6.53698
P36969	PXD000561-Sample-1	adrenal gland	1.44527	0.000344169	6.53677
Q14764	PXD000561-Sample-1	adrenal gland	1.4436	0.000343772	6.53627
Q969G5	PXD000561-Sample-1	adrenal gland	1.44356	0.000343763	6.53626
Q14839	PXD000561-Sample-1	adrenal gland	1.44343	0.00034373	6.53622
Q56P03	PXD000561-Sample-1	adrenal gland	1.43984	0.000342877	6.53514
Q9BZ23	PXD000561-Sample-1	adrenal gland	1.43948	0.000342791	6.53503
Q04323	PXD000561-Sample-1	adrenal gland	1.43816	0.000342476	6.53463
Q96QR8	PXD000561-Sample-1	adrenal gland	1.43805	0.000342451	6.5346
Q9H4G0	PXD000561-Sample-1	adrenal gland	1.43799	0.000342436	6.53458
P55036	PXD000561-Sample-1	adrenal gland	1.43713	0.000342231	6.53432
Q9H6X2	PXD000561-Sample-1	adrenal gland	1.43642	0.000342063	6.53411
P02760	PXD000561-Sample-1	adrenal gland	1.4362	0.00034201	6.53404
P25686	PXD000561-Sample-1	adrenal gland	1.43483	0.000341684	6.53362
Q5SNT2	PXD000561-Sample-1	adrenal gland	1.43237	0.000341098	6.53288
P82933	PXD000561-Sample-1	adrenal gland	1.42954	0.000340424	6.53202
P52739	PXD000561-Sample-1	adrenal gland	1.4279	0.000340034	6.53152
P56937	PXD000561-Sample-1	adrenal gland	1.42618	0.000339622	6.531
P05165	PXD000561-Sample-1	adrenal gland	1.4258	0.000339534	6.53088
Q96DH6	PXD000561-Sample-1	adrenal gland	1.42523	0.000339397	6.53071
P47895	PXD000561-Sample-1	adrenal gland	1.42513	0.000339374	6.53068
P14649	PXD000561-Sample-1	adrenal gland	1.41856	0.00033781	6.52867
Q8N4T8	PXD000561-Sample-1	adrenal gland	1.4185	0.000337795	6.52865
O60832	PXD000561-Sample-1	adrenal gland	1.41824	0.000337733	6.52857
Q8NBJ7	PXD000561-Sample-1	adrenal gland	1.41642	0.000337299	6.52802
Q8IYB3	PXD000561-Sample-1	adrenal gland	1.4132	0.000336532	6.52703
Q9UKY7	PXD000561-Sample-1	adrenal gland	1.41203	0.000336253	6.52667
P78362	PXD000561-Sample-1	adrenal gland	1.40932	0.000335608	6.52583
O95671	PXD000561-Sample-1	adrenal gland	1.40749	0.000335173	6.52527
O95721	PXD000561-Sample-1	adrenal gland	1.40551	0.000334701	6.52466
O14879	PXD000561-Sample-1	adrenal gland	1.4045	0.00033446	6.52434
O94819	PXD000561-Sample-1	adrenal gland	1.40034	0.00033347	6.52306
O15355	PXD000561-Sample-1	adrenal gland	1.39967	0.000333309	6.52285
Q9BUL8	PXD000561-Sample-1	adrenal gland	1.39962	0.000333299	6.52283
P01023	PXD000561-Sample-1	adrenal gland	1.39684	0.000332638	6.52197
P16435	PXD000561-Sample-1	adrenal gland	1.39551	0.000332319	6.52155
Q9H0W5	PXD000561-Sample-1	adrenal gland	1.39486	0.000332164	6.52135
O94979	PXD000561-Sample-1	adrenal gland	1.39358	0.000331861	6.52096
Q9NRW4	PXD000561-Sample-1	adrenal gland	1.39213	0.000331516	6.5205
Q68DH5	PXD000561-Sample-1	adrenal gland	1.39039	0.000331102	6.51996
Q8NC44	PXD000561-Sample-1	adrenal gland	1.38894	0.000330756	6.51951
O95747	PXD000561-Sample-1	adrenal gland	1.38831	0.000330606	6.51931
O14530	PXD000561-Sample-1	adrenal gland	1.38691	0.000330272	6.51887
P22307	PXD000561-Sample-1	adrenal gland	1.38601	0.000330057	6.51859
O75486	PXD000561-Sample-1	adrenal gland	1.37502	0.000327441	6.51513
Q96SY0	PXD000561-Sample-1	adrenal gland	1.37369	0.000327124	6.51471
Q8IYI6	PXD000561-Sample-1	adrenal gland	1.37169	0.000326648	6.51408
O43822	PXD000561-Sample-1	adrenal gland	1.3714	0.000326578	6.51399
O43847	PXD000561-Sample-1	adrenal gland	1.37138	0.000326574	6.51398
Q5JTD0	PXD000561-Sample-1	adrenal gland	1.36972	0.000326179	6.51346
O95865	PXD000561-Sample-1	adrenal gland	1.36926	0.000326068	6.51331
Q96A19	PXD000561-Sample-1	adrenal gland	1.36857	0.000325905	6.51309
Q9H6H4	PXD000561-Sample-1	adrenal gland	1.36785	0.000325733	6.51286
Q9HCN4	PXD000561-Sample-1	adrenal gland	1.35536	0.000322759	6.50888
O43432	PXD000561-Sample-1	adrenal gland	1.35466	0.000322593	6.50865
Q9BXU2	PXD000561-Sample-1	adrenal gland	1.35386	0.000322401	6.5084
Q16623	PXD000561-Sample-1	adrenal gland	1.35178	0.000321906	6.50773
Q7L4I2	PXD000561-Sample-1	adrenal gland	1.35056	0.000321616	6.50734
P25490	PXD000561-Sample-1	adrenal gland	1.35052	0.000321605	6.50732
Q5SRE7	PXD000561-Sample-1	adrenal gland	1.35046	0.000321591	6.5073
Q6ZWL3	PXD000561-Sample-1	adrenal gland	1.35012	0.000321512	6.5072
Q14166	PXD000561-Sample-1	adrenal gland	1.34898	0.000321239	6.50683
Q8IWD4	PXD000561-Sample-1	adrenal gland	1.34787	0.000320976	6.50647
P62879	PXD000561-Sample-1	adrenal gland	1.3462	0.000320578	6.50593
O00161	PXD000561-Sample-1	adrenal gland	1.34527	0.000320357	6.50563
O75554	PXD000561-Sample-1	adrenal gland	1.34389	0.000320028	6.50519
P57729	PXD000561-Sample-1	adrenal gland	1.34312	0.000319843	6.50494
Q13428	PXD000561-Sample-1	adrenal gland	1.34203	0.000319584	6.50459
Q99848	PXD000561-Sample-1	adrenal gland	1.34163	0.000319489	6.50446
Q9NRW1	PXD000561-Sample-1	adrenal gland	1.34117	0.000319379	6.50431
Q13523	PXD000561-Sample-1	adrenal gland	1.34113	0.00031937	6.50429
P28161	PXD000561-Sample-1	adrenal gland	1.33864	0.000318777	6.50349
Q9H2V7	PXD000561-Sample-1	adrenal gland	1.3347	0.000317838	6.50221
P32856	PXD000561-Sample-1	adrenal gland	1.33359	0.000317574	6.50185
Q15311	PXD000561-Sample-1	adrenal gland	1.33077	0.000316903	6.50093
P23280	PXD000561-Sample-1	adrenal gland	1.32906	0.000316496	6.50037
Q9BW27	PXD000561-Sample-1	adrenal gland	1.32628	0.000315833	6.49946
O75663	PXD000561-Sample-1	adrenal gland	1.32609	0.000315789	6.4994
Q63ZY3	PXD000561-Sample-1	adrenal gland	1.32599	0.000315766	6.49936
P05026	PXD000561-Sample-1	adrenal gland	1.32367	0.000315211	6.4986
P42574	PXD000561-Sample-1	adrenal gland	1.32365	0.000315208	6.4986
P05166	PXD000561-Sample-1	adrenal gland	1.32346	0.000315161	6.49853
Q96C36	PXD000561-Sample-1	adrenal gland	1.31916	0.000314138	6.49712
O75157	PXD000561-Sample-1	adrenal gland	1.31887	0.00031407	6.49703
Q53GQ0	PXD000561-Sample-1	adrenal gland	1.3179	0.000313837	6.4967
Q15043	PXD000561-Sample-1	adrenal gland	1.3159	0.000313361	6.49604
P08138	PXD000561-Sample-1	adrenal gland	1.31398	0.000312905	6.49541
O00182	PXD000561-Sample-1	adrenal gland	1.31091	0.000312175	6.4944
O00461	PXD000561-Sample-1	adrenal gland	1.30729	0.000311312	6.4932
Q13148	PXD000561-Sample-1	adrenal gland	1.30551	0.000310889	6.49261
P36551	PXD000561-Sample-1	adrenal gland	1.30506	0.000310781	6.49245
P53701	PXD000561-Sample-1	adrenal gland	1.3038	0.00031048	6.49203
P79483	PXD000561-Sample-1	adrenal gland	1.30319	0.000310335	6.49183
Q9H0R4	PXD000561-Sample-1	adrenal gland	1.30204	0.000310061	6.49145
Q9HD15	PXD000561-Sample-1	adrenal gland	1.30053	0.000309702	6.49094
Q9Y383	PXD000561-Sample-1	adrenal gland	1.2999	0.000309552	6.49073
Q9H2G2	PXD000561-Sample-1	adrenal gland	1.29765	0.000309015	6.48998
P98160	PXD000561-Sample-1	adrenal gland	1.29422	0.0003082	6.48883
P61247	PXD000561-Sample-1	adrenal gland	1.2919	0.000307646	6.48805
Q9H7L9	PXD000561-Sample-1	adrenal gland	1.29013	0.000307225	6.48746
Q9UHD9	PXD000561-Sample-1	adrenal gland	1.28869	0.000306882	6.48697
O75410	PXD000561-Sample-1	adrenal gland	1.28855	0.000306848	6.48692
Q53F19	PXD000561-Sample-1	adrenal gland	1.28833	0.000306797	6.48685
Q99460	PXD000561-Sample-1	adrenal gland	1.28576	0.000306185	6.48598
Q14203	PXD000561-Sample-1	adrenal gland	1.28376	0.000305709	6.48531
P05156	PXD000561-Sample-1	adrenal gland	1.28376	0.000305709	6.48531
Q15527	PXD000561-Sample-1	adrenal gland	1.28347	0.00030564	6.48521
P07451	PXD000561-Sample-1	adrenal gland	1.28019	0.000304857	6.4841
Q9NV96	PXD000561-Sample-1	adrenal gland	1.27788	0.000304308	6.48331
O60885	PXD000561-Sample-1	adrenal gland	1.27722	0.00030415	6.48309
Q9Y696	PXD000561-Sample-1	adrenal gland	1.27577	0.000303806	6.4826
P02461	PXD000561-Sample-1	adrenal gland	1.27149	0.000302785	6.48113
Q96J02	PXD000561-Sample-1	adrenal gland	1.27088	0.000302641	6.48093
O00186	PXD000561-Sample-1	adrenal gland	1.27003	0.000302438	6.48064
Q6PL24	PXD000561-Sample-1	adrenal gland	1.26993	0.000302414	6.4806
Q06265	PXD000561-Sample-1	adrenal gland	1.26944	0.000302298	6.48043
O60231	PXD000561-Sample-1	adrenal gland	1.26891	0.000302171	6.48025
Q9Y5A7	PXD000561-Sample-1	adrenal gland	1.26688	0.000301689	6.47956
O14908	PXD000561-Sample-1	adrenal gland	1.2614	0.000300384	6.47768
P57772	PXD000561-Sample-1	adrenal gland	1.25776	0.000299517	6.47642
Q13423	PXD000561-Sample-1	adrenal gland	1.25772	0.000299507	6.47641
P02549	PXD000561-Sample-1	adrenal gland	1.25767	0.000299496	6.47639
P25325	PXD000561-Sample-1	adrenal gland	1.25578	0.000299044	6.47574
P36915	PXD000561-Sample-1	adrenal gland	1.25547	0.000298971	6.47563
Q9UHB6	PXD000561-Sample-1	adrenal gland	1.25542	0.000298959	6.47561
O75792	PXD000561-Sample-1	adrenal gland	1.25435	0.000298704	6.47524
P22061	PXD000561-Sample-1	adrenal gland	1.25382	0.000298579	6.47506
P07384	PXD000561-Sample-1	adrenal gland	1.25285	0.000298347	6.47472
O75381	PXD000561-Sample-1	adrenal gland	1.25238	0.000298236	6.47456
Q8IUX7	PXD000561-Sample-1	adrenal gland	1.25089	0.000297881	6.47404
Q9BYV8	PXD000561-Sample-1	adrenal gland	1.25035	0.000297753	6.47386
Q9BZV2	PXD000561-Sample-1	adrenal gland	1.25024	0.000297726	6.47382
Q16352	PXD000561-Sample-1	adrenal gland	1.25019	0.000297713	6.4738
Q14847	PXD000561-Sample-1	adrenal gland	1.24945	0.000297538	6.47354
P40424	PXD000561-Sample-1	adrenal gland	1.24878	0.000297378	6.47331
Q14258	PXD000561-Sample-1	adrenal gland	1.24841	0.000297291	6.47318
O15427	PXD000561-Sample-1	adrenal gland	1.24833	0.000297272	6.47315
O14744	PXD000561-Sample-1	adrenal gland	1.24753	0.000297081	6.47288
Q9BYD2	PXD000561-Sample-1	adrenal gland	1.24691	0.000296932	6.47266
Q02252	PXD000561-Sample-1	adrenal gland	1.2444	0.000296336	6.47178
Q96J42	PXD000561-Sample-1	adrenal gland	1.24295	0.000295991	6.47128
Q9UKV3	PXD000561-Sample-1	adrenal gland	1.24224	0.000295821	6.47103
A6NDU8	PXD000561-Sample-1	adrenal gland	1.24164	0.000295679	6.47082
Q08211	PXD000561-Sample-1	adrenal gland	1.24163	0.000295675	6.47081
Q12846	PXD000561-Sample-1	adrenal gland	1.24071	0.000295456	6.47049
P30566	PXD000561-Sample-1	adrenal gland	1.24045	0.000295394	6.4704
Q14204	PXD000561-Sample-1	adrenal gland	1.24041	0.000295386	6.47039
Q9Y2J2	PXD000561-Sample-1	adrenal gland	1.24016	0.000295326	6.4703
O75153	PXD000561-Sample-1	adrenal gland	1.23991	0.000295267	6.47022
Q7LGA3	PXD000561-Sample-1	adrenal gland	1.23963	0.000295198	6.47011
Q9BQ70	PXD000561-Sample-1	adrenal gland	1.23948	0.000295164	6.47006
Q03426	PXD000561-Sample-1	adrenal gland	1.23897	0.000295042	6.46988
O95573	PXD000561-Sample-1	adrenal gland	1.23047	0.000293017	6.46689
Q96SB4	PXD000561-Sample-1	adrenal gland	1.22958	0.000292807	6.46658
Q9Y3Z3	PXD000561-Sample-1	adrenal gland	1.22623	0.000292009	6.4654
Q9Y6C2	PXD000561-Sample-1	adrenal gland	1.22311	0.000291265	6.46429
O95232	PXD000561-Sample-1	adrenal gland	1.22253	0.000291126	6.46408
Q9UKF6	PXD000561-Sample-1	adrenal gland	1.2223	0.000291073	6.464
Q3B726	PXD000561-Sample-1	adrenal gland	1.22225	0.000291061	6.46398
P21291	PXD000561-Sample-1	adrenal gland	1.2214	0.000290857	6.46368
Q15084	PXD000561-Sample-1	adrenal gland	1.21821	0.000290098	6.46254
Q06124	PXD000561-Sample-1	adrenal gland	1.21776	0.000289991	6.46238
P14618	PXD000561-Sample-1	adrenal gland	1.21774	0.000289987	6.46238
Q13131	PXD000561-Sample-1	adrenal gland	1.21719	0.000289856	6.46218
Q9UKN8	PXD000561-Sample-1	adrenal gland	1.21634	0.000289653	6.46188
Q15637	PXD000561-Sample-1	adrenal gland	1.21322	0.00028891	6.46076
Q8NE00	PXD000561-Sample-1	adrenal gland	1.21271	0.000288789	6.46058
P50895	PXD000561-Sample-1	adrenal gland	1.21174	0.000288558	6.46023
O14975	PXD000561-Sample-1	adrenal gland	1.21166	0.000288538	6.4602
P13804	PXD000561-Sample-1	adrenal gland	1.21128	0.000288447	6.46007
A0A0B4J2D5	PXD000561-Sample-1	adrenal gland	1.20988	0.000288116	6.45957
Q96IJ6	PXD000561-Sample-1	adrenal gland	1.20671	0.000287361	6.45843
Q12765	PXD000561-Sample-1	adrenal gland	1.20624	0.000287248	6.45826
P31946	PXD000561-Sample-1	adrenal gland	1.20577	0.000287136	6.45809
P07814	PXD000561-Sample-1	adrenal gland	1.20423	0.000286769	6.45753
P13667	PXD000561-Sample-1	adrenal gland	1.20281	0.000286432	6.45702
Q9UBL3	PXD000561-Sample-1	adrenal gland	1.20145	0.000286107	6.45653
O60271	PXD000561-Sample-1	adrenal gland	1.19715	0.000285083	6.45497
Q9NUN5	PXD000561-Sample-1	adrenal gland	1.19477	0.000284516	6.45411
P46777	PXD000561-Sample-1	adrenal gland	1.19456	0.000284467	6.45403
Q3YEC7	PXD000561-Sample-1	adrenal gland	1.19275	0.000284037	6.45337
O15240	PXD000561-Sample-1	adrenal gland	1.19272	0.000284028	6.45336
Q9Y5M8	PXD000561-Sample-1	adrenal gland	1.1912	0.000283666	6.45281
P25786	PXD000561-Sample-1	adrenal gland	1.19118	0.000283661	6.4528
O75056	PXD000561-Sample-1	adrenal gland	1.18959	0.000283282	6.45222
O43242	PXD000561-Sample-1	adrenal gland	1.18644	0.000282533	6.45107
Q99808	PXD000561-Sample-1	adrenal gland	1.18397	0.000281944	6.45016
Q01844	PXD000561-Sample-1	adrenal gland	1.18372	0.000281885	6.45007
Q9Y3A4	PXD000561-Sample-1	adrenal gland	1.1817	0.000281404	6.44933
Q9BX66	PXD000561-Sample-1	adrenal gland	1.1806	0.000281143	6.44893
Q96ES7	PXD000561-Sample-1	adrenal gland	1.1802	0.000281046	6.44878
P12109	PXD000561-Sample-1	adrenal gland	1.17819	0.000280569	6.44804
O14791	PXD000561-Sample-1	adrenal gland	1.17321	0.000279383	6.4462
Q15436	PXD000561-Sample-1	adrenal gland	1.17012	0.000278645	6.44505
P49961	PXD000561-Sample-1	adrenal gland	1.16971	0.000278549	6.4449
Q567U6	PXD000561-Sample-1	adrenal gland	1.16899	0.000278377	6.44463
P12111	PXD000561-Sample-1	adrenal gland	1.1687	0.00027831	6.44453
P35611	PXD000561-Sample-1	adrenal gland	1.16859	0.000278283	6.44449
Q13620	PXD000561-Sample-1	adrenal gland	1.16825	0.000278202	6.44436
P78345	PXD000561-Sample-1	adrenal gland	1.16538	0.000277517	6.44329
Q9UHY1	PXD000561-Sample-1	adrenal gland	1.16433	0.000277267	6.4429
P48506	PXD000561-Sample-1	adrenal gland	1.16427	0.000277254	6.44288
P19419	PXD000561-Sample-1	adrenal gland	1.16278	0.000276898	6.44232
Q5JTH9	PXD000561-Sample-1	adrenal gland	1.16203	0.000276721	6.44204
A6NDB9	PXD000561-Sample-1	adrenal gland	1.16075	0.000276414	6.44156
P17302	PXD000561-Sample-1	adrenal gland	1.15902	0.000276004	6.44092
Q8ND24	PXD000561-Sample-1	adrenal gland	1.15319	0.000274614	6.43872
Q15643	PXD000561-Sample-1	adrenal gland	1.15197	0.000274323	6.43826
Q9C0C2	PXD000561-Sample-1	adrenal gland	1.15116	0.000274131	6.43796
Q96AC1	PXD000561-Sample-1	adrenal gland	1.151	0.000274094	6.4379
Q96PC5	PXD000561-Sample-1	adrenal gland	1.1508	0.000274047	6.43783
Q8TB03	PXD000561-Sample-1	adrenal gland	1.15062	0.000274002	6.43775
Q9NSK0	PXD000561-Sample-1	adrenal gland	1.14839	0.000273472	6.43691
O75828	PXD000561-Sample-1	adrenal gland	1.14092	0.000271694	6.43408
Q5QJE6	PXD000561-Sample-1	adrenal gland	1.14027	0.000271538	6.43383
Q9H1C4	PXD000561-Sample-1	adrenal gland	1.13966	0.000271392	6.4336
Q08379	PXD000561-Sample-1	adrenal gland	1.13817	0.000271038	6.43303
Q6Y7W6	PXD000561-Sample-1	adrenal gland	1.13724	0.000270816	6.43267
Q9NVV4	PXD000561-Sample-1	adrenal gland	1.13669	0.000270686	6.43247
Q99733	PXD000561-Sample-1	adrenal gland	1.13642	0.000270622	6.43236
Q9ULR3	PXD000561-Sample-1	adrenal gland	1.13424	0.000270102	6.43153
P01266	PXD000561-Sample-1	adrenal gland	1.13398	0.000270039	6.43143
O94925	PXD000561-Sample-1	adrenal gland	1.13206	0.000269584	6.43069
Q9NWY4	PXD000561-Sample-1	adrenal gland	1.12905	0.000268867	6.42954
P08621	PXD000561-Sample-1	adrenal gland	1.1285	0.000268735	6.42932
Q9Y608	PXD000561-Sample-1	adrenal gland	1.12785	0.000268581	6.42908
Q9BV38	PXD000561-Sample-1	adrenal gland	1.12688	0.00026835	6.4287
Q15276	PXD000561-Sample-1	adrenal gland	1.12379	0.000267613	6.42751
Q4G0J3	PXD000561-Sample-1	adrenal gland	1.12332	0.000267503	6.42733
P52306	PXD000561-Sample-1	adrenal gland	1.11855	0.000266366	6.42548
O94906	PXD000561-Sample-1	adrenal gland	1.11742	0.000266098	6.42504
P82673	PXD000561-Sample-1	adrenal gland	1.11621	0.000265809	6.42457
Q6NUM6	PXD000561-Sample-1	adrenal gland	1.1158	0.000265712	6.42441
O96019	PXD000561-Sample-1	adrenal gland	1.11467	0.000265441	6.42397
P49792	PXD000561-Sample-1	adrenal gland	1.11426	0.000265345	6.42381
Q8TCJ2	PXD000561-Sample-1	adrenal gland	1.11414	0.000265315	6.42376
Q9NQ29	PXD000561-Sample-1	adrenal gland	1.11412	0.000265311	6.42376
Q6NY19	PXD000561-Sample-1	adrenal gland	1.11411	0.000265309	6.42375
Q9UBU6	PXD000561-Sample-1	adrenal gland	1.11381	0.000265237	6.42363
Q8N126	PXD000561-Sample-1	adrenal gland	1.11369	0.000265208	6.42359
O00165	PXD000561-Sample-1	adrenal gland	1.11285	0.000265008	6.42326
P52597	PXD000561-Sample-1	adrenal gland	1.11253	0.000264931	6.42313
P40939	PXD000561-Sample-1	adrenal gland	1.10847	0.000263965	6.42155
P30511	PXD000561-Sample-1	adrenal gland	1.10322	0.000262714	6.41948
P14317	PXD000561-Sample-1	adrenal gland	1.10287	0.000262631	6.41935
Q8NBN7	PXD000561-Sample-1	adrenal gland	1.09976	0.000261891	6.41812
P22694	PXD000561-Sample-1	adrenal gland	1.09771	0.000261404	6.41731
Q00653	PXD000561-Sample-1	adrenal gland	1.09753	0.00026136	6.41724
Q8N2R8	PXD000561-Sample-1	adrenal gland	1.09687	0.000261203	6.41698
Q8N3X1	PXD000561-Sample-1	adrenal gland	1.0957	0.000260924	6.41651
Q5ZPR3	PXD000561-Sample-1	adrenal gland	1.09531	0.000260833	6.41636
P08240	PXD000561-Sample-1	adrenal gland	1.09401	0.000260523	6.41585
P13797	PXD000561-Sample-1	adrenal gland	1.09361	0.000260427	6.41569
P36952	PXD000561-Sample-1	adrenal gland	1.09335	0.000260364	6.41558
P51948	PXD000561-Sample-1	adrenal gland	1.09018	0.000259611	6.41432
P04070	PXD000561-Sample-1	adrenal gland	1.08984	0.000259528	6.41418
Q9UJ70	PXD000561-Sample-1	adrenal gland	1.08866	0.000259249	6.41372
P39023	PXD000561-Sample-1	adrenal gland	1.08423	0.000258194	6.41195
P09972	PXD000561-Sample-1	adrenal gland	1.08403	0.000258147	6.41187
P51572	PXD000561-Sample-1	adrenal gland	1.0831	0.000257924	6.41149
O76021	PXD000561-Sample-1	adrenal gland	1.08256	0.000257796	6.41128
Q9UHK6	PXD000561-Sample-1	adrenal gland	1.08208	0.00025768	6.41108
Q9ULV3	PXD000561-Sample-1	adrenal gland	1.08015	0.000257223	6.41031
Q8NE86	PXD000561-Sample-1	adrenal gland	1.07975	0.000257127	6.41015
Q8TB45	PXD000561-Sample-1	adrenal gland	1.07936	0.000257035	6.40999
P35237	PXD000561-Sample-1	adrenal gland	1.07929	0.000257017	6.40996
P67775	PXD000561-Sample-1	adrenal gland	1.0768	0.000256423	6.40896
Q9H3H3	PXD000561-Sample-1	adrenal gland	1.07665	0.000256388	6.4089
P18615	PXD000561-Sample-1	adrenal gland	1.07617	0.000256273	6.4087
Q9Y5P6	PXD000561-Sample-1	adrenal gland	1.07556	0.000256128	6.40846
Q12906	PXD000561-Sample-1	adrenal gland	1.07463	0.000255907	6.40808
Q9ULW3	PXD000561-Sample-1	adrenal gland	1.07426	0.000255819	6.40793
O95149	PXD000561-Sample-1	adrenal gland	1.07329	0.000255587	6.40754
P61160	PXD000561-Sample-1	adrenal gland	1.07208	0.0002553	6.40705
P20138	PXD000561-Sample-1	adrenal gland	1.0698	0.000254756	6.40612
P49747	PXD000561-Sample-1	adrenal gland	1.06913	0.000254597	6.40585
Q9HD20	PXD000561-Sample-1	adrenal gland	1.0675	0.000254208	6.40519
Q9Y3F4	PXD000561-Sample-1	adrenal gland	1.0662	0.0002539	6.40466
Q9NW68	PXD000561-Sample-1	adrenal gland	1.06345	0.000253245	6.40354
Q12824	PXD000561-Sample-1	adrenal gland	1.06252	0.000253023	6.40316
Q8TF64	PXD000561-Sample-1	adrenal gland	1.05991	0.000252401	6.40209
Q66K14	PXD000561-Sample-1	adrenal gland	1.05986	0.000252389	6.40207
Q6XUX3	PXD000561-Sample-1	adrenal gland	1.05715	0.000251744	6.40096
Q9NZ53	PXD000561-Sample-1	adrenal gland	1.05695	0.000251697	6.40088
Q96F63	PXD000561-Sample-1	adrenal gland	1.05645	0.000251579	6.40067
Q12931	PXD000561-Sample-1	adrenal gland	1.05626	0.000251532	6.40059
Q9Y5K5	PXD000561-Sample-1	adrenal gland	1.05538	0.000251323	6.40023
Q9UPT5	PXD000561-Sample-1	adrenal gland	1.05376	0.000250938	6.39957
P50416	PXD000561-Sample-1	adrenal gland	1.0506	0.000250184	6.39826
Q96KG9	PXD000561-Sample-1	adrenal gland	1.05007	0.000250059	6.39804
Q16543	PXD000561-Sample-1	adrenal gland	1.04863	0.000249714	6.39744
Q9BRF8	PXD000561-Sample-1	adrenal gland	1.04624	0.000249146	6.39645
Q99689	PXD000561-Sample-1	adrenal gland	1.04613	0.00024912	6.39641
O95365	PXD000561-Sample-1	adrenal gland	1.04246	0.000248246	6.39488
Q13439	PXD000561-Sample-1	adrenal gland	1.04219	0.000248183	6.39477
O60826	PXD000561-Sample-1	adrenal gland	1.04139	0.000247991	6.39444
Q9Y4W2	PXD000561-Sample-1	adrenal gland	1.0409	0.000247874	6.39423
O75369	PXD000561-Sample-1	adrenal gland	1.04011	0.000247686	6.3939
O94992	PXD000561-Sample-1	adrenal gland	1.03922	0.000247474	6.39353
P01210	PXD000561-Sample-1	adrenal gland	1.03849	0.0002473	6.39322
Q00535	PXD000561-Sample-1	adrenal gland	1.03775	0.000247125	6.39292
Q09161	PXD000561-Sample-1	adrenal gland	1.03682	0.000246902	6.39252
P54802	PXD000561-Sample-1	adrenal gland	1.03674	0.000246883	6.39249
O60906	PXD000561-Sample-1	adrenal gland	1.03637	0.000246796	6.39234
Q6P6C2	PXD000561-Sample-1	adrenal gland	1.03397	0.000246224	6.39133
P46734	PXD000561-Sample-1	adrenal gland	1.03389	0.000246205	6.3913
Q99871	PXD000561-Sample-1	adrenal gland	1.0333	0.000246065	6.39105
Q9UH03	PXD000561-Sample-1	adrenal gland	1.02915	0.000245076	6.3893
Q9NZJ6	PXD000561-Sample-1	adrenal gland	1.02836	0.000244889	6.38897
Q9UNM6	PXD000561-Sample-1	adrenal gland	1.02746	0.000244674	6.38859
P36507	PXD000561-Sample-1	adrenal gland	1.02733	0.000244643	6.38853
Q6ZVM7	PXD000561-Sample-1	adrenal gland	1.02703	0.000244571	6.38841
Q969Z3	PXD000561-Sample-1	adrenal gland	1.02686	0.000244532	6.38834
P48382	PXD000561-Sample-1	adrenal gland	1.02331	0.000243685	6.38683
Q96S06	PXD000561-Sample-1	adrenal gland	1.02281	0.000243567	6.38662
O00170	PXD000561-Sample-1	adrenal gland	1.02199	0.000243372	6.38627
O94766	PXD000561-Sample-1	adrenal gland	1.02194	0.00024336	6.38625
Q14CZ8	PXD000561-Sample-1	adrenal gland	1.02104	0.000243146	6.38587
O95405	PXD000561-Sample-1	adrenal gland	1.02064	0.00024305	6.3857
Q8TAD8	PXD000561-Sample-1	adrenal gland	1.02011	0.000242923	6.38547
O95199	PXD000561-Sample-1	adrenal gland	1.01944	0.000242764	6.38518
Q9GZN1	PXD000561-Sample-1	adrenal gland	1.01932	0.000242737	6.38514
Q9UBE0	PXD000561-Sample-1	adrenal gland	1.01902	0.000242665	6.38501
P28289	PXD000561-Sample-1	adrenal gland	1.01461	0.000241614	6.38312
Q92696	PXD000561-Sample-1	adrenal gland	1.01217	0.000241032	6.38207
P08123	PXD000561-Sample-1	adrenal gland	1.0111	0.000240777	6.38162
Q8NBQ5	PXD000561-Sample-1	adrenal gland	1.00741	0.000239899	6.38003
Q86VP6	PXD000561-Sample-1	adrenal gland	1.00634	0.000239645	6.37957
Q9NXR1	PXD000561-Sample-1	adrenal gland	1.00485	0.000239291	6.37893
Q9NTI5	PXD000561-Sample-1	adrenal gland	1.00451	0.000239209	6.37878
Q8N9F7	PXD000561-Sample-1	adrenal gland	1.00386	0.000239054	6.3785
Q8NBR6	PXD000561-Sample-1	adrenal gland	1.0033	0.000238922	6.37826
P48426	PXD000561-Sample-1	adrenal gland	1.00188	0.000238582	6.37764
Q9P246	PXD000561-Sample-1	adrenal gland	1.00066	0.000238292	6.37711
Q92599	PXD000561-Sample-1	adrenal gland	1.00051	0.000238256	6.37704
P09488	PXD000561-Sample-1	adrenal gland	1.00038	0.000238224	6.37699
Q6UWY5	PXD000561-Sample-1	adrenal gland	0.997182	0.000237464	6.3756
O15231	PXD000561-Sample-1	adrenal gland	0.993394	0.000236562	6.37394
Q8N954	PXD000561-Sample-1	adrenal gland	0.992888	0.000236441	6.37372
P31146	PXD000561-Sample-1	adrenal gland	0.991648	0.000236146	6.37318
Q92878	PXD000561-Sample-1	adrenal gland	0.99058	0.000235892	6.37271
P21579	PXD000561-Sample-1	adrenal gland	0.990285	0.000235822	6.37258
Q969G3	PXD000561-Sample-1	adrenal gland	0.987925	0.000235259	6.37155
P78356	PXD000561-Sample-1	adrenal gland	0.986689	0.000234965	6.371
P08651	PXD000561-Sample-1	adrenal gland	0.986595	0.000234943	6.37096
O14929	PXD000561-Sample-1	adrenal gland	0.984946	0.00023455	6.37024
Q8IY81	PXD000561-Sample-1	adrenal gland	0.982375	0.000233938	6.3691
Q2M3D2	PXD000561-Sample-1	adrenal gland	0.981097	0.000233634	6.36854
Q2M389	PXD000561-Sample-1	adrenal gland	0.980329	0.000233451	6.3682
Q05086	PXD000561-Sample-1	adrenal gland	0.979663	0.000233292	6.3679
Q96BW5	PXD000561-Sample-1	adrenal gland	0.977634	0.000232809	6.367
P31943	PXD000561-Sample-1	adrenal gland	0.976134	0.000232452	6.36633
O00629	PXD000561-Sample-1	adrenal gland	0.976017	0.000232424	6.36628
O75558	PXD000561-Sample-1	adrenal gland	0.975278	0.000232248	6.36595
P04406	PXD000561-Sample-1	adrenal gland	0.970054	0.000231004	6.36362
Q92620	PXD000561-Sample-1	adrenal gland	0.969336	0.000230833	6.3633
Q9UBW5	PXD000561-Sample-1	adrenal gland	0.968785	0.000230702	6.36305
Q15746	PXD000561-Sample-1	adrenal gland	0.96733	0.000230355	6.3624
O75886	PXD000561-Sample-1	adrenal gland	0.966906	0.000230254	6.36221
Q9UHQ1	PXD000561-Sample-1	adrenal gland	0.965191	0.000229846	6.36144
Q92823	PXD000561-Sample-1	adrenal gland	0.964875	0.000229771	6.36129
P54252	PXD000561-Sample-1	adrenal gland	0.964543	0.000229692	6.36115
P60484	PXD000561-Sample-1	adrenal gland	0.96421	0.000229612	6.361
P53370	PXD000561-Sample-1	adrenal gland	0.96382	0.000229519	6.36082
Q9Y6F6	PXD000561-Sample-1	adrenal gland	0.962143	0.00022912	6.36006
Q13576	PXD000561-Sample-1	adrenal gland	0.961532	0.000228975	6.35979
P39748	PXD000561-Sample-1	adrenal gland	0.957679	0.000228057	6.35804
O76031	PXD000561-Sample-1	adrenal gland	0.957496	0.000228013	6.35796
P55795	PXD000561-Sample-1	adrenal gland	0.956705	0.000227825	6.3576
P42331	PXD000561-Sample-1	adrenal gland	0.954818	0.000227376	6.35674
Q5EBM0	PXD000561-Sample-1	adrenal gland	0.954668	0.00022734	6.35668
Q96RL1	PXD000561-Sample-1	adrenal gland	0.953648	0.000227097	6.35621
Q9NS86	PXD000561-Sample-1	adrenal gland	0.95069	0.000226393	6.35486
Q15393	PXD000561-Sample-1	adrenal gland	0.949977	0.000226223	6.35454
P48634	PXD000561-Sample-1	adrenal gland	0.949945	0.000226215	6.35452
Q6PJT7	PXD000561-Sample-1	adrenal gland	0.948356	0.000225837	6.35379
Q92903	PXD000561-Sample-1	adrenal gland	0.948321	0.000225828	6.35378
Q6P1Q9	PXD000561-Sample-1	adrenal gland	0.945773	0.000225222	6.35261
Q8TF01	PXD000561-Sample-1	adrenal gland	0.944703	0.000224967	6.35212
Q9NXW2	PXD000561-Sample-1	adrenal gland	0.942751	0.000224502	6.35122
Q9Y4G6	PXD000561-Sample-1	adrenal gland	0.9425	0.000224442	6.3511
P48449	PXD000561-Sample-1	adrenal gland	0.942294	0.000224393	6.35101
Q53EU6	PXD000561-Sample-1	adrenal gland	0.941875	0.000224294	6.35082
Q9HCE5	PXD000561-Sample-1	adrenal gland	0.940998	0.000224085	6.35041
Q6ZU15	PXD000561-Sample-1	adrenal gland	0.940908	0.000224063	6.35037
Q14677	PXD000561-Sample-1	adrenal gland	0.939341	0.00022369	6.34965
Q86TP1	PXD000561-Sample-1	adrenal gland	0.939022	0.000223614	6.3495
Q7Z6K3	PXD000561-Sample-1	adrenal gland	0.93788	0.000223342	6.34897
Q8WU17	PXD000561-Sample-1	adrenal gland	0.937422	0.000223233	6.34876
Q92614	PXD000561-Sample-1	adrenal gland	0.937163	0.000223171	6.34864
Q9BY11	PXD000561-Sample-1	adrenal gland	0.935751	0.000222835	6.34798
Q8NBL1	PXD000561-Sample-1	adrenal gland	0.934414	0.000222517	6.34736
Q05639	PXD000561-Sample-1	adrenal gland	0.933321	0.000222256	6.34685
Q8WW22	PXD000561-Sample-1	adrenal gland	0.931294	0.000221774	6.34591
P20020	PXD000561-Sample-1	adrenal gland	0.9308	0.000221656	6.34568
Q96HD1	PXD000561-Sample-1	adrenal gland	0.930128	0.000221496	6.34537
P98175	PXD000561-Sample-1	adrenal gland	0.9295	0.000221347	6.34507
Q14980	PXD000561-Sample-1	adrenal gland	0.927751	0.00022093	6.34425
O15061	PXD000561-Sample-1	adrenal gland	0.925473	0.000220387	6.34319
Q6ZMZ3	PXD000561-Sample-1	adrenal gland	0.924935	0.000220259	6.34293
Q9NPE2	PXD000561-Sample-1	adrenal gland	0.916893	0.000218344	6.33914
P80303	PXD000561-Sample-1	adrenal gland	0.915526	0.000218019	6.33849
Q0VF96	PXD000561-Sample-1	adrenal gland	0.914063	0.00021767	6.3378
Q8WZA9	PXD000561-Sample-1	adrenal gland	0.911391	0.000217034	6.33653
O75113	PXD000561-Sample-1	adrenal gland	0.911095	0.000216964	6.33639
Q9P0L0	PXD000561-Sample-1	adrenal gland	0.910801	0.000216894	6.33625
Q4V339	PXD000561-Sample-1	adrenal gland	0.910235	0.000216759	6.33598
P28799	PXD000561-Sample-1	adrenal gland	0.910024	0.000216709	6.33588
Q6UX04	PXD000561-Sample-1	adrenal gland	0.909885	0.000216676	6.33581
Q05823	PXD000561-Sample-1	adrenal gland	0.907931	0.00021621	6.33488
Q8ND56	PXD000561-Sample-1	adrenal gland	0.907852	0.000216191	6.33484
P55058	PXD000561-Sample-1	adrenal gland	0.907758	0.000216169	6.33479
P48556	PXD000561-Sample-1	adrenal gland	0.905506	0.000215633	6.33371
P35908	PXD000561-Sample-1	adrenal gland	0.904386	0.000215366	6.33318
P11216	PXD000561-Sample-1	adrenal gland	0.903858	0.00021524	6.33292
Q9P2I0	PXD000561-Sample-1	adrenal gland	0.903809	0.000215229	6.3329
Q9UNX4	PXD000561-Sample-1	adrenal gland	0.90356	0.000215169	6.33278
P51946	PXD000561-Sample-1	adrenal gland	0.902015	0.000214801	6.33204
Q9H0X4	PXD000561-Sample-1	adrenal gland	0.89889	0.000214057	6.33053
Q9BVS4	PXD000561-Sample-1	adrenal gland	0.898248	0.000213904	6.33022
P43251	PXD000561-Sample-1	adrenal gland	0.895806	0.000213323	6.32904
P53621	PXD000561-Sample-1	adrenal gland	0.895641	0.000213283	6.32896
O14896	PXD000561-Sample-1	adrenal gland	0.895199	0.000213178	6.32874
P22105	PXD000561-Sample-1	adrenal gland	0.895143	0.000213165	6.32872
P29374	PXD000561-Sample-1	adrenal gland	0.89492	0.000213112	6.32861
P12268	PXD000561-Sample-1	adrenal gland	0.893508	0.000212776	6.32792
Q8N684	PXD000561-Sample-1	adrenal gland	0.892479	0.000212531	6.32742
P18754	PXD000561-Sample-1	adrenal gland	0.890809	0.000212133	6.32661
Q13136	PXD000561-Sample-1	adrenal gland	0.890445	0.000212046	6.32643
Q92896	PXD000561-Sample-1	adrenal gland	0.890441	0.000212045	6.32643
Q9NUQ9	PXD000561-Sample-1	adrenal gland	0.890279	0.000212007	6.32635
P01730	PXD000561-Sample-1	adrenal gland	0.889332	0.000211781	6.32589
P34949	PXD000561-Sample-1	adrenal gland	0.887191	0.000211271	6.32484
Q9Y646	PXD000561-Sample-1	adrenal gland	0.885354	0.000210834	6.32394
Q13555	PXD000561-Sample-1	adrenal gland	0.88262	0.000210183	6.3226
Q13510	PXD000561-Sample-1	adrenal gland	0.882226	0.000210089	6.3224
Q96EY1	PXD000561-Sample-1	adrenal gland	0.881803	0.000209988	6.3222
Q8WVM0	PXD000561-Sample-1	adrenal gland	0.879771	0.000209504	6.32119
Q15696	PXD000561-Sample-1	adrenal gland	0.879427	0.000209422	6.32102
P43353	PXD000561-Sample-1	adrenal gland	0.878675	0.000209243	6.32065
P29590	PXD000561-Sample-1	adrenal gland	0.876816	0.000208801	6.31973
Q9ULA0	PXD000561-Sample-1	adrenal gland	0.875926	0.000208589	6.31929
Q96QE2	PXD000561-Sample-1	adrenal gland	0.875563	0.000208502	6.31911
P41250	PXD000561-Sample-1	adrenal gland	0.874451	0.000208237	6.31856
Q9UN86	PXD000561-Sample-1	adrenal gland	0.872292	0.000207723	6.31749
Q92870	PXD000561-Sample-1	adrenal gland	0.87076	0.000207358	6.31672
Q96SB8	PXD000561-Sample-1	adrenal gland	0.870195	0.000207224	6.31644
Q05707	PXD000561-Sample-1	adrenal gland	0.86919	0.000206985	6.31594
Q99447	PXD000561-Sample-1	adrenal gland	0.868923	0.000206921	6.3158
P52789	PXD000561-Sample-1	adrenal gland	0.865678	0.000206148	6.31418
Q6DKJ4	PXD000561-Sample-1	adrenal gland	0.861366	0.000205121	6.31201
Q9UHL4	PXD000561-Sample-1	adrenal gland	0.860885	0.000205007	6.31177
Q96Q06	PXD000561-Sample-1	adrenal gland	0.859945	0.000204783	6.31129
Q16666	PXD000561-Sample-1	adrenal gland	0.859224	0.000204611	6.31093
Q9Y5X3	PXD000561-Sample-1	adrenal gland	0.856205	0.000203892	6.3094
Q969Y2	PXD000561-Sample-1	adrenal gland	0.85507	0.000203622	6.30883
Q5H9R7	PXD000561-Sample-1	adrenal gland	0.854553	0.000203499	6.30856
P01137	PXD000561-Sample-1	adrenal gland	0.854444	0.000203473	6.30851
O60504	PXD000561-Sample-1	adrenal gland	0.853715	0.000203299	6.30814
Q8NHP8	PXD000561-Sample-1	adrenal gland	0.852979	0.000203124	6.30776
Q9HB21	PXD000561-Sample-1	adrenal gland	0.851726	0.000202826	6.30712
P50454	PXD000561-Sample-1	adrenal gland	0.850976	0.000202647	6.30674
Q9Y5B6	PXD000561-Sample-1	adrenal gland	0.849428	0.000202279	6.30595
Q15080	PXD000561-Sample-1	adrenal gland	0.848731	0.000202113	6.30559
P24043	PXD000561-Sample-1	adrenal gland	0.846493	0.00020158	6.30445
Q9H3S7	PXD000561-Sample-1	adrenal gland	0.844523	0.000201111	6.30343
Q13098	PXD000561-Sample-1	adrenal gland	0.844166	0.000201025	6.30325
Q9BWU1	PXD000561-Sample-1	adrenal gland	0.84225	0.000200569	6.30226
Q13596	PXD000561-Sample-1	adrenal gland	0.84177	0.000200455	6.30202
Q07157	PXD000561-Sample-1	adrenal gland	0.840702	0.000200201	6.30147
Q92805	PXD000561-Sample-1	adrenal gland	0.839305	0.000199868	6.30074
Q10570	PXD000561-Sample-1	adrenal gland	0.839192	0.000199841	6.30068
Q8NEF9	PXD000561-Sample-1	adrenal gland	0.838992	0.000199793	6.30058
O95786	PXD000561-Sample-1	adrenal gland	0.837834	0.000199518	6.29998
Q13505	PXD000561-Sample-1	adrenal gland	0.837799	0.000199509	6.29996
Q7Z6I6	PXD000561-Sample-1	adrenal gland	0.837589	0.000199459	6.29985
Q92844	PXD000561-Sample-1	adrenal gland	0.83749	0.000199436	6.2998
Q8N398	PXD000561-Sample-1	adrenal gland	0.837326	0.000199397	6.29972
Q96IG2	PXD000561-Sample-1	adrenal gland	0.836564	0.000199215	6.29932
P49419	PXD000561-Sample-1	adrenal gland	0.836305	0.000199154	6.29919
P46939	PXD000561-Sample-1	adrenal gland	0.836283	0.000199148	6.29918
Q96GA3	PXD000561-Sample-1	adrenal gland	0.834177	0.000198647	6.29808
Q5JVS0	PXD000561-Sample-1	adrenal gland	0.832907	0.000198344	6.29742
Q99459	PXD000561-Sample-1	adrenal gland	0.83203	0.000198135	6.29696
O95260	PXD000561-Sample-1	adrenal gland	0.830224	0.000197705	6.29602
Q14520	PXD000561-Sample-1	adrenal gland	0.828916	0.000197394	6.29533
P48163	PXD000561-Sample-1	adrenal gland	0.827432	0.000197041	6.29456
P40925	PXD000561-Sample-1	adrenal gland	0.823128	0.000196016	6.29229
Q8TBA6	PXD000561-Sample-1	adrenal gland	0.82206	0.000195761	6.29173
O14980	PXD000561-Sample-1	adrenal gland	0.821757	0.000195689	6.29157
Q9Y4C8	PXD000561-Sample-1	adrenal gland	0.821579	0.000195647	6.29147
Q5JSH3	PXD000561-Sample-1	adrenal gland	0.821432	0.000195612	6.29139
Q9BZJ0	PXD000561-Sample-1	adrenal gland	0.819211	0.000195083	6.29022
Q9Y230	PXD000561-Sample-1	adrenal gland	0.817508	0.000194677	6.28932
Q7L014	PXD000561-Sample-1	adrenal gland	0.815885	0.000194291	6.28845
P05093	PXD000561-Sample-1	adrenal gland	0.815693	0.000194245	6.28835
Q9Y5X2	PXD000561-Sample-1	adrenal gland	0.815389	0.000194173	6.28819
Q9BSL1	PXD000561-Sample-1	adrenal gland	0.815252	0.00019414	6.28812
Q93052	PXD000561-Sample-1	adrenal gland	0.812031	0.000193373	6.2864
Q13107	PXD000561-Sample-1	adrenal gland	0.811683	0.00019329	6.28621
P49336	PXD000561-Sample-1	adrenal gland	0.811584	0.000193267	6.28616
Q86WV1	PXD000561-Sample-1	adrenal gland	0.810864	0.000193095	6.28577
Q8IXS6	PXD000561-Sample-1	adrenal gland	0.810575	0.000193026	6.28562
Q9Y4P3	PXD000561-Sample-1	adrenal gland	0.809901	0.000192866	6.28526
Q96ME7	PXD000561-Sample-1	adrenal gland	0.809226	0.000192705	6.28489
Q9H223	PXD000561-Sample-1	adrenal gland	0.808705	0.000192581	6.28461
P40926	PXD000561-Sample-1	adrenal gland	0.808337	0.000192493	6.28442
Q96KA5	PXD000561-Sample-1	adrenal gland	0.808257	0.000192474	6.28437
P0DOX5	PXD000561-Sample-1	adrenal gland	0.80735	0.000192258	6.28388
P22314	PXD000561-Sample-1	adrenal gland	0.806988	0.000192172	6.28369
O43824	PXD000561-Sample-1	adrenal gland	0.806418	0.000192036	6.28338
Q5T6V5	PXD000561-Sample-1	adrenal gland	0.805444	0.000191804	6.28286
Q9ULX6	PXD000561-Sample-1	adrenal gland	0.805054	0.000191712	6.28265
Q9H0G5	PXD000561-Sample-1	adrenal gland	0.805054	0.000191711	6.28265
Q13200	PXD000561-Sample-1	adrenal gland	0.805039	0.000191708	6.28264
Q9C073	PXD000561-Sample-1	adrenal gland	0.80443	0.000191563	6.28231
Q9Y5J1	PXD000561-Sample-1	adrenal gland	0.802332	0.000191063	6.28118
O60907	PXD000561-Sample-1	adrenal gland	0.802185	0.000191028	6.2811
P48739	PXD000561-Sample-1	adrenal gland	0.800616	0.000190655	6.28025
Q16204	PXD000561-Sample-1	adrenal gland	0.799184	0.000190314	6.27947
Q10713	PXD000561-Sample-1	adrenal gland	0.797354	0.000189878	6.27847
Q8IUH3	PXD000561-Sample-1	adrenal gland	0.79376	0.000189022	6.27651
Q96RF0	PXD000561-Sample-1	adrenal gland	0.793682	0.000189003	6.27647
O14733	PXD000561-Sample-1	adrenal gland	0.793601	0.000188984	6.27643
P50579	PXD000561-Sample-1	adrenal gland	0.792891	0.000188815	6.27604
P17706	PXD000561-Sample-1	adrenal gland	0.792738	0.000188779	6.27595
P41226	PXD000561-Sample-1	adrenal gland	0.792287	0.000188671	6.27571
Q9BYT3	PXD000561-Sample-1	adrenal gland	0.790607	0.000188271	6.27478
P11717	PXD000561-Sample-1	adrenal gland	0.789405	0.000187985	6.27412
Q8NHQ8	PXD000561-Sample-1	adrenal gland	0.787185	0.000187456	6.2729
Q12888	PXD000561-Sample-1	adrenal gland	0.786332	0.000187253	6.27243
Q86XL3	PXD000561-Sample-1	adrenal gland	0.786275	0.00018724	6.2724
P12955	PXD000561-Sample-1	adrenal gland	0.786124	0.000187204	6.27231
Q01064	PXD000561-Sample-1	adrenal gland	0.785655	0.000187092	6.27206
P09543	PXD000561-Sample-1	adrenal gland	0.785385	0.000187028	6.27191
Q96JK2	PXD000561-Sample-1	adrenal gland	0.783559	0.000186593	6.27089
P16278	PXD000561-Sample-1	adrenal gland	0.782417	0.000186321	6.27026
P27216	PXD000561-Sample-1	adrenal gland	0.782038	0.000186231	6.27005
P62701	PXD000561-Sample-1	adrenal gland	0.782026	0.000186228	6.27004
Q17RY0	PXD000561-Sample-1	adrenal gland	0.781662	0.000186141	6.26984
O14678	PXD000561-Sample-1	adrenal gland	0.781413	0.000186082	6.2697
Q9HCC0	PXD000561-Sample-1	adrenal gland	0.780292	0.000185815	6.26908
Q9BVI4	PXD000561-Sample-1	adrenal gland	0.778778	0.000185454	6.26824
Q8NC56	PXD000561-Sample-1	adrenal gland	0.778146	0.000185304	6.26788
Q9UJX6	PXD000561-Sample-1	adrenal gland	0.776248	0.000184852	6.26682
Q9BZF1	PXD000561-Sample-1	adrenal gland	0.775574	0.000184691	6.26645
Q8N1F8	PXD000561-Sample-1	adrenal gland	0.77526	0.000184617	6.26627
P09622	PXD000561-Sample-1	adrenal gland	0.775184	0.000184598	6.26623
Q9NSY1	PXD000561-Sample-1	adrenal gland	0.774771	0.0001845	6.266
Q93008	PXD000561-Sample-1	adrenal gland	0.774203	0.000184365	6.26568
O14974	PXD000561-Sample-1	adrenal gland	0.774079	0.000184335	6.26561
Q96D46	PXD000561-Sample-1	adrenal gland	0.773684	0.000184241	6.26539
P06756	PXD000561-Sample-1	adrenal gland	0.773602	0.000184222	6.26534
Q13683	PXD000561-Sample-1	adrenal gland	0.772917	0.000184059	6.26496
Q9HD26	PXD000561-Sample-1	adrenal gland	0.77251	0.000183962	6.26473
Q96JG6	PXD000561-Sample-1	adrenal gland	0.771366	0.000183689	6.26408
P63151	PXD000561-Sample-1	adrenal gland	0.77071	0.000183533	6.26371
P06737	PXD000561-Sample-1	adrenal gland	0.770055	0.000183377	6.26334
Q9NVH1	PXD000561-Sample-1	adrenal gland	0.769216	0.000183177	6.26287
Q9BZI7	PXD000561-Sample-1	adrenal gland	0.769101	0.00018315	6.26281
Q9NWS8	PXD000561-Sample-1	adrenal gland	0.768738	0.000183064	6.2626
Q9BQS8	PXD000561-Sample-1	adrenal gland	0.768162	0.000182926	6.26228
Q02318	PXD000561-Sample-1	adrenal gland	0.76784	0.00018285	6.26209
O75420	PXD000561-Sample-1	adrenal gland	0.765337	0.000182253	6.26068
P05362	PXD000561-Sample-1	adrenal gland	0.764904	0.00018215	6.26043
Q7KYR7	PXD000561-Sample-1	adrenal gland	0.764831	0.000182133	6.26039
Q13895	PXD000561-Sample-1	adrenal gland	0.764398	0.00018203	6.26014
Q9UIQ6	PXD000561-Sample-1	adrenal gland	0.764246	0.000181994	6.26006
Q9UBK8	PXD000561-Sample-1	adrenal gland	0.763912	0.000181914	6.25987
Q13188	PXD000561-Sample-1	adrenal gland	0.76369	0.000181861	6.25974
Q05932	PXD000561-Sample-1	adrenal gland	0.763643	0.00018185	6.25971
Q9UBE8	PXD000561-Sample-1	adrenal gland	0.763492	0.000181814	6.25963
O94910	PXD000561-Sample-1	adrenal gland	0.762946	0.000181684	6.25932
P0DOX2	PXD000561-Sample-1	adrenal gland	0.76229	0.000181528	6.25894
Q5XUX1	PXD000561-Sample-1	adrenal gland	0.761956	0.000181448	6.25875
Q13164	PXD000561-Sample-1	adrenal gland	0.760238	0.000181039	6.25777
Q02218	PXD000561-Sample-1	adrenal gland	0.760026	0.000180989	6.25765
Q16719	PXD000561-Sample-1	adrenal gland	0.759682	0.000180907	6.25746
O43615	PXD000561-Sample-1	adrenal gland	0.759416	0.000180844	6.2573
Q6UX71	PXD000561-Sample-1	adrenal gland	0.759323	0.000180821	6.25725
O94919	PXD000561-Sample-1	adrenal gland	0.758694	0.000180672	6.25689
Q9H0E9	PXD000561-Sample-1	adrenal gland	0.758195	0.000180553	6.2566
P13866	PXD000561-Sample-1	adrenal gland	0.758161	0.000180545	6.25658
Q14566	PXD000561-Sample-1	adrenal gland	0.75749	0.000180385	6.2562
Q9Y3P9	PXD000561-Sample-1	adrenal gland	0.755687	0.000179956	6.25517
P06727	PXD000561-Sample-1	adrenal gland	0.755108	0.000179818	6.25483
Q4G0N4	PXD000561-Sample-1	adrenal gland	0.754961	0.000179783	6.25475
Q15155	PXD000561-Sample-1	adrenal gland	0.754888	0.000179765	6.25471
P49591	PXD000561-Sample-1	adrenal gland	0.754798	0.000179744	6.25465
Q8ND04	PXD000561-Sample-1	adrenal gland	0.753609	0.000179461	6.25397
Q9H0A0	PXD000561-Sample-1	adrenal gland	0.75259	0.000179218	6.25338
Q99996	PXD000561-Sample-1	adrenal gland	0.752085	0.000179098	6.25309
P13674	PXD000561-Sample-1	adrenal gland	0.751984	0.000179074	6.25303
Q12857	PXD000561-Sample-1	adrenal gland	0.75027	0.000178666	6.25204
Q92625	PXD000561-Sample-1	adrenal gland	0.748823	0.000178321	6.2512
Q99081	PXD000561-Sample-1	adrenal gland	0.748337	0.000178205	6.25092
Q6VMQ6	PXD000561-Sample-1	adrenal gland	0.747723	0.000178059	6.25056
O75154	PXD000561-Sample-1	adrenal gland	0.744636	0.000177324	6.24877
O60282	PXD000561-Sample-1	adrenal gland	0.743411	0.000177032	6.24805
Q14692	PXD000561-Sample-1	adrenal gland	0.741949	0.000176684	6.2472
P55198	PXD000561-Sample-1	adrenal gland	0.740927	0.000176441	6.2466
Q13616	PXD000561-Sample-1	adrenal gland	0.740639	0.000176372	6.24643
Q8IZ83	PXD000561-Sample-1	adrenal gland	0.740482	0.000176335	6.24634
Q14149	PXD000561-Sample-1	adrenal gland	0.739856	0.000176186	6.24597
Q7KZ85	PXD000561-Sample-1	adrenal gland	0.739632	0.000176132	6.24584
Q32P28	PXD000561-Sample-1	adrenal gland	0.739366	0.000176069	6.24568
Q14766	PXD000561-Sample-1	adrenal gland	0.739174	0.000176023	6.24557
Q9P253	PXD000561-Sample-1	adrenal gland	0.739092	0.000176004	6.24552
Q6ZN54	PXD000561-Sample-1	adrenal gland	0.736113	0.000175294	6.24377
Q9Y6X9	PXD000561-Sample-1	adrenal gland	0.7351	0.000175053	6.24317
Q9UIS9	PXD000561-Sample-1	adrenal gland	0.733951	0.00017478	6.24249
P22459	PXD000561-Sample-1	adrenal gland	0.731153	0.000174113	6.24083
Q562R1	PXD000561-Sample-1	adrenal gland	0.730619	0.000173986	6.24051
Q15075	PXD000561-Sample-1	adrenal gland	0.729843	0.000173801	6.24005
Q6DKK2	PXD000561-Sample-1	adrenal gland	0.728668	0.000173522	6.23935
O00203	PXD000561-Sample-1	adrenal gland	0.728348	0.000173445	6.23916
Q86UU1	PXD000561-Sample-1	adrenal gland	0.72601	0.000172888	6.23777
P60228	PXD000561-Sample-1	adrenal gland	0.725962	0.000172877	6.23774
Q8IX12	PXD000561-Sample-1	adrenal gland	0.724849	0.000172612	6.23707
P24557	PXD000561-Sample-1	adrenal gland	0.723255	0.000172232	6.23611
Q9HD45	PXD000561-Sample-1	adrenal gland	0.720933	0.000171679	6.23472
Q12849	PXD000561-Sample-1	adrenal gland	0.720856	0.000171661	6.23467
O96005	PXD000561-Sample-1	adrenal gland	0.720834	0.000171656	6.23466
Q9UKA4	PXD000561-Sample-1	adrenal gland	0.720283	0.000171525	6.23433
Q96K21	PXD000561-Sample-1	adrenal gland	0.719737	0.000171395	6.234
Q5SSJ5	PXD000561-Sample-1	adrenal gland	0.718521	0.000171105	6.23326
Q96JC1	PXD000561-Sample-1	adrenal gland	0.717085	0.000170763	6.23239
Q9HBR0	PXD000561-Sample-1	adrenal gland	0.717084	0.000170763	6.23239
O60879	PXD000561-Sample-1	adrenal gland	0.716837	0.000170704	6.23224
P24928	PXD000561-Sample-1	adrenal gland	0.716563	0.000170639	6.23208
O60678	PXD000561-Sample-1	adrenal gland	0.71601	0.000170507	6.23174
Q9NPQ8	PXD000561-Sample-1	adrenal gland	0.715924	0.000170487	6.23169
O75553	PXD000561-Sample-1	adrenal gland	0.715625	0.000170415	6.23151
Q8IVT5	PXD000561-Sample-1	adrenal gland	0.715553	0.000170398	6.23146
Q8WXF7	PXD000561-Sample-1	adrenal gland	0.715476	0.00017038	6.23142
P49368	PXD000561-Sample-1	adrenal gland	0.715153	0.000170303	6.23122
Q96K49	PXD000561-Sample-1	adrenal gland	0.714745	0.000170206	6.23097
Q9BW71	PXD000561-Sample-1	adrenal gland	0.713956	0.000170018	6.23049
Q8IWU2	PXD000561-Sample-1	adrenal gland	0.71369	0.000169955	6.23033
Q8WX93	PXD000561-Sample-1	adrenal gland	0.711667	0.000169473	6.2291
Q9UPZ3	PXD000561-Sample-1	adrenal gland	0.711179	0.000169357	6.2288
P35527	PXD000561-Sample-1	adrenal gland	0.70963	0.000168988	6.22786
Q9P2R7	PXD000561-Sample-1	adrenal gland	0.709024	0.000168844	6.22748
Q7L576	PXD000561-Sample-1	adrenal gland	0.709005	0.000168839	6.22747
Q5T2W1	PXD000561-Sample-1	adrenal gland	0.706484	0.000168239	6.22593
Q16555	PXD000561-Sample-1	adrenal gland	0.70527	0.000167949	6.22518
Q8IY67	PXD000561-Sample-1	adrenal gland	0.705231	0.00016794	6.22515
Q9ULJ3	PXD000561-Sample-1	adrenal gland	0.704085	0.000167667	6.22445
P12110	PXD000561-Sample-1	adrenal gland	0.703886	0.00016762	6.22433
O75648	PXD000561-Sample-1	adrenal gland	0.703458	0.000167518	6.22406
P35221	PXD000561-Sample-1	adrenal gland	0.70335	0.000167492	6.22399
Q15811	PXD000561-Sample-1	adrenal gland	0.703053	0.000167421	6.22381
Q6IA69	PXD000561-Sample-1	adrenal gland	0.701923	0.000167152	6.22311
Q8NDH6	PXD000561-Sample-1	adrenal gland	0.699656	0.000166613	6.22171
Q9H7D7	PXD000561-Sample-1	adrenal gland	0.69871	0.000166387	6.22112
Q14643	PXD000561-Sample-1	adrenal gland	0.698583	0.000166357	6.22104
Q93009	PXD000561-Sample-1	adrenal gland	0.697555	0.000166112	6.2204
P07948	PXD000561-Sample-1	adrenal gland	0.697366	0.000166067	6.22028
A0AV96	PXD000561-Sample-1	adrenal gland	0.696644	0.000165895	6.21983
P47712	PXD000561-Sample-1	adrenal gland	0.696481	0.000165857	6.21973
Q8NA03	PXD000561-Sample-1	adrenal gland	0.696204	0.000165791	6.21956
Q9BXR6	PXD000561-Sample-1	adrenal gland	0.696193	0.000165788	6.21955
P42858	PXD000561-Sample-1	adrenal gland	0.696107	0.000165768	6.2195
Q9Y2I8	PXD000561-Sample-1	adrenal gland	0.694104	0.000165291	6.21825
Q71RC2	PXD000561-Sample-1	adrenal gland	0.694073	0.000165283	6.21823
Q14571	PXD000561-Sample-1	adrenal gland	0.693099	0.000165051	6.21762
Q01484	PXD000561-Sample-1	adrenal gland	0.692122	0.000164819	6.21701
Q9BXW6	PXD000561-Sample-1	adrenal gland	0.691921	0.000164771	6.21688
Q8N122	PXD000561-Sample-1	adrenal gland	0.690689	0.000164477	6.21611
O60841	PXD000561-Sample-1	adrenal gland	0.689984	0.000164309	6.21566
Q9UBT2	PXD000561-Sample-1	adrenal gland	0.688311	0.000163911	6.21461
O15151	PXD000561-Sample-1	adrenal gland	0.687093	0.000163621	6.21384
Q9UPN3	PXD000561-Sample-1	adrenal gland	0.686431	0.000163463	6.21342
Q9ULQ1	PXD000561-Sample-1	adrenal gland	0.685854	0.000163326	6.21305
O43310	PXD000561-Sample-1	adrenal gland	0.684491	0.000163001	6.21219
O95361	PXD000561-Sample-1	adrenal gland	0.684413	0.000162983	6.21214
P83111	PXD000561-Sample-1	adrenal gland	0.682284	0.000162476	6.21079
Q9NXH8	PXD000561-Sample-1	adrenal gland	0.682076	0.000162426	6.21066
Q9Y520	PXD000561-Sample-1	adrenal gland	0.680636	0.000162083	6.20974
Q9C0E2	PXD000561-Sample-1	adrenal gland	0.678802	0.000161646	6.20857
Q5M775	PXD000561-Sample-1	adrenal gland	0.678645	0.000161609	6.20847
Q8NAF0	PXD000561-Sample-1	adrenal gland	0.677858	0.000161422	6.20796
Q5JWF2	PXD000561-Sample-1	adrenal gland	0.677721	0.000161389	6.20787
Q8TAT6	PXD000561-Sample-1	adrenal gland	0.67564	0.000160894	6.20654
Q00169	PXD000561-Sample-1	adrenal gland	0.675492	0.000160858	6.20644
Q12874	PXD000561-Sample-1	adrenal gland	0.674602	0.000160646	6.20587
Q49MG5	PXD000561-Sample-1	adrenal gland	0.673986	0.0001605	6.20547
Q68E01	PXD000561-Sample-1	adrenal gland	0.67218	0.00016007	6.20431
Q0VDF9	PXD000561-Sample-1	adrenal gland	0.671892	0.000160001	6.20412
Q14195	PXD000561-Sample-1	adrenal gland	0.670945	0.000159775	6.20351
Q969Z0	PXD000561-Sample-1	adrenal gland	0.670329	0.000159629	6.20311
Q9UHP3	PXD000561-Sample-1	adrenal gland	0.668643	0.000159227	6.20202
Q9UMZ2	PXD000561-Sample-1	adrenal gland	0.667629	0.000158986	6.20136
Q5T6F2	PXD000561-Sample-1	adrenal gland	0.66707	0.000158853	6.201
P29144	PXD000561-Sample-1	adrenal gland	0.666697	0.000158764	6.20075
Q9P2G1	PXD000561-Sample-1	adrenal gland	0.666071	0.000158615	6.20034
O14497	PXD000561-Sample-1	adrenal gland	0.665491	0.000158477	6.19997
A7MCY6	PXD000561-Sample-1	adrenal gland	0.665462	0.00015847	6.19995
P06576	PXD000561-Sample-1	adrenal gland	0.665142	0.000158394	6.19974
Q9UPS8	PXD000561-Sample-1	adrenal gland	0.664394	0.000158216	6.19925
Q2M329	PXD000561-Sample-1	adrenal gland	0.663858	0.000158088	6.1989
Q9UEW8	PXD000561-Sample-1	adrenal gland	0.661011	0.00015741	6.19703
P54792	PXD000561-Sample-1	adrenal gland	0.65937	0.000157019	6.19595
Q15154	PXD000561-Sample-1	adrenal gland	0.65757	0.00015659	6.19477
Q9H4A4	PXD000561-Sample-1	adrenal gland	0.656423	0.000156317	6.19401
Q96HE7	PXD000561-Sample-1	adrenal gland	0.65614	0.00015625	6.19382
P61011	PXD000561-Sample-1	adrenal gland	0.655061	0.000155993	6.19311
Q9H9C1	PXD000561-Sample-1	adrenal gland	0.654433	0.000155843	6.19269
O00255	PXD000561-Sample-1	adrenal gland	0.654426	0.000155842	6.19268
Q13153	PXD000561-Sample-1	adrenal gland	0.652845	0.000155465	6.19163
Q7L4E1	PXD000561-Sample-1	adrenal gland	0.650284	0.000154856	6.18993
Q86UA1	PXD000561-Sample-1	adrenal gland	0.650189	0.000154833	6.18986
Q15477	PXD000561-Sample-1	adrenal gland	0.648043	0.000154322	6.18843
Q04721	PXD000561-Sample-1	adrenal gland	0.646957	0.000154063	6.1877
Q7Z5K2	PXD000561-Sample-1	adrenal gland	0.646173	0.000153876	6.18717
P09914	PXD000561-Sample-1	adrenal gland	0.644801	0.00015355	6.18625
Q6ZPD9	PXD000561-Sample-1	adrenal gland	0.644369	0.000153447	6.18596
Q96FV9	PXD000561-Sample-1	adrenal gland	0.642657	0.000153039	6.1848
Q96SB3	PXD000561-Sample-1	adrenal gland	0.642406	0.000152979	6.18463
O94876	PXD000561-Sample-1	adrenal gland	0.641371	0.000152733	6.18393
Q9BTU6	PXD000561-Sample-1	adrenal gland	0.641361	0.000152731	6.18393
Q86YP4	PXD000561-Sample-1	adrenal gland	0.640937	0.00015263	6.18364
P49790	PXD000561-Sample-1	adrenal gland	0.640795	0.000152596	6.18354
Q6PD62	PXD000561-Sample-1	adrenal gland	0.640255	0.000152467	6.18318
Q96AY3	PXD000561-Sample-1	adrenal gland	0.638428	0.000152032	6.18194
Q16363	PXD000561-Sample-1	adrenal gland	0.637216	0.000151743	6.18111
P06241	PXD000561-Sample-1	adrenal gland	0.636917	0.000151672	6.18091
P17812	PXD000561-Sample-1	adrenal gland	0.636203	0.000151502	6.18042
P31040	PXD000561-Sample-1	adrenal gland	0.635453	0.000151324	6.17991
Q9HC78	PXD000561-Sample-1	adrenal gland	0.634467	0.000151089	6.17923
Q8WY54	PXD000561-Sample-1	adrenal gland	0.633966	0.00015097	6.17889
P11511	PXD000561-Sample-1	adrenal gland	0.633432	0.000150842	6.17852
Q8N139	PXD000561-Sample-1	adrenal gland	0.633219	0.000150792	6.17838
P02774	PXD000561-Sample-1	adrenal gland	0.632584	0.000150641	6.17794
Q13573	PXD000561-Sample-1	adrenal gland	0.632208	0.000150551	6.17768
Q9NX74	PXD000561-Sample-1	adrenal gland	0.632183	0.000150545	6.17767
Q9Y4D1	PXD000561-Sample-1	adrenal gland	0.630371	0.000150113	6.17642
O43301	PXD000561-Sample-1	adrenal gland	0.62876	0.00014973	6.17531
Q9Y2M5	PXD000561-Sample-1	adrenal gland	0.628498	0.000149667	6.17513
Q9NP61	PXD000561-Sample-1	adrenal gland	0.627365	0.000149398	6.17434
Q8N3E9	PXD000561-Sample-1	adrenal gland	0.627317	0.000149386	6.17431
Q9NVR2	PXD000561-Sample-1	adrenal gland	0.627303	0.000149383	6.1743
P02730	PXD000561-Sample-1	adrenal gland	0.626988	0.000149308	6.17408
Q676U5	PXD000561-Sample-1	adrenal gland	0.626324	0.00014915	6.17362
P49643	PXD000561-Sample-1	adrenal gland	0.625885	0.000149045	6.17332
O60239	PXD000561-Sample-1	adrenal gland	0.625417	0.000148934	6.17299
Q9Y5P4	PXD000561-Sample-1	adrenal gland	0.624818	0.000148791	6.17258
Q9Y6M1	PXD000561-Sample-1	adrenal gland	0.623142	0.000148392	6.17141
P05546	PXD000561-Sample-1	adrenal gland	0.622395	0.000148214	6.17089
Q13823	PXD000561-Sample-1	adrenal gland	0.621936	0.000148105	6.17057
Q9BQL6	PXD000561-Sample-1	adrenal gland	0.62074	0.00014782	6.16973
Q15046	PXD000561-Sample-1	adrenal gland	0.620603	0.000147787	6.16964
P51114	PXD000561-Sample-1	adrenal gland	0.61974	0.000147582	6.16903
Q5VUJ6	PXD000561-Sample-1	adrenal gland	0.619147	0.000147441	6.16862
Q9Y2P4	PXD000561-Sample-1	adrenal gland	0.617471	0.000147042	6.16744
Q9NXV6	PXD000561-Sample-1	adrenal gland	0.617204	0.000146978	6.16725
Q96CV9	PXD000561-Sample-1	adrenal gland	0.617035	0.000146938	6.16713
P21397	PXD000561-Sample-1	adrenal gland	0.616357	0.000146776	6.16666
Q8IWB1	PXD000561-Sample-1	adrenal gland	0.61597	0.000146684	6.16638
Q9NUQ3	PXD000561-Sample-1	adrenal gland	0.615886	0.000146664	6.16632
Q9NRF8	PXD000561-Sample-1	adrenal gland	0.615719	0.000146624	6.16621
P07602	PXD000561-Sample-1	adrenal gland	0.613326	0.000146054	6.16451
O94826	PXD000561-Sample-1	adrenal gland	0.613251	0.000146037	6.16446
Q96HN2	PXD000561-Sample-1	adrenal gland	0.613192	0.000146022	6.16442
Q01813	PXD000561-Sample-1	adrenal gland	0.612934	0.000145961	6.16424
Q8N5S9	PXD000561-Sample-1	adrenal gland	0.612373	0.000145827	6.16384
Q9NQX3	PXD000561-Sample-1	adrenal gland	0.611654	0.000145656	6.16333
Q13263	PXD000561-Sample-1	adrenal gland	0.609523	0.000145149	6.16181
Q5BKZ1	PXD000561-Sample-1	adrenal gland	0.608243	0.000144844	6.1609
Q5W0V3	PXD000561-Sample-1	adrenal gland	0.607592	0.000144689	6.16044
Q99715	PXD000561-Sample-1	adrenal gland	0.606809	0.000144503	6.15988
Q06787	PXD000561-Sample-1	adrenal gland	0.605429	0.000144174	6.15889
Q96RU2	PXD000561-Sample-1	adrenal gland	0.604065	0.000143849	6.15791
Q8WV41	PXD000561-Sample-1	adrenal gland	0.604001	0.000143834	6.15786
Q9NUB1	PXD000561-Sample-1	adrenal gland	0.602614	0.000143503	6.15686
Q96S66	PXD000561-Sample-1	adrenal gland	0.602273	0.000143422	6.15662
Q15642	PXD000561-Sample-1	adrenal gland	0.602269	0.000143421	6.15661
Q8NHY2	PXD000561-Sample-1	adrenal gland	0.601033	0.000143127	6.15572
O43318	PXD000561-Sample-1	adrenal gland	0.600555	0.000143013	6.15538
Q15063	PXD000561-Sample-1	adrenal gland	0.598696	0.00014257	6.15403
O43312	PXD000561-Sample-1	adrenal gland	0.598428	0.000142507	6.15384
P32004	PXD000561-Sample-1	adrenal gland	0.597667	0.000142325	6.15328
P08758	PXD000561-Sample-1	adrenal gland	0.59699	0.000142164	6.15279
P35240	PXD000561-Sample-1	adrenal gland	0.595775	0.000141875	6.15191
O43237	PXD000561-Sample-1	adrenal gland	0.59576	0.000141871	6.15189
Q9NUJ3	PXD000561-Sample-1	adrenal gland	0.595535	0.000141818	6.15173
Q9UNF1	PXD000561-Sample-1	adrenal gland	0.595435	0.000141794	6.15166
Q6P158	PXD000561-Sample-1	adrenal gland	0.594656	0.000141609	6.15109
O15484	PXD000561-Sample-1	adrenal gland	0.594537	0.00014158	6.151
Q9ULU4	PXD000561-Sample-1	adrenal gland	0.594272	0.000141517	6.15081
Q8NBJ5	PXD000561-Sample-1	adrenal gland	0.593653	0.00014137	6.15036
P08514	PXD000561-Sample-1	adrenal gland	0.591948	0.000140964	6.14911
O75746	PXD000561-Sample-1	adrenal gland	0.59165	0.000140893	6.14889
Q15437	PXD000561-Sample-1	adrenal gland	0.591201	0.000140786	6.14856
Q96K76	PXD000561-Sample-1	adrenal gland	0.590014	0.000140503	6.14769
O60488	PXD000561-Sample-1	adrenal gland	0.589862	0.000140467	6.14757
Q9ULH1	PXD000561-Sample-1	adrenal gland	0.587844	0.000139986	6.14609
P16452	PXD000561-Sample-1	adrenal gland	0.587684	0.000139948	6.14597
Q96JH7	PXD000561-Sample-1	adrenal gland	0.587569	0.000139921	6.14588
P42336	PXD000561-Sample-1	adrenal gland	0.586098	0.00013957	6.14479
Q9Y2I1	PXD000561-Sample-1	adrenal gland	0.585088	0.00013933	6.14404
Q9UPN7	PXD000561-Sample-1	adrenal gland	0.5845	0.00013919	6.14361
Q9NX95	PXD000561-Sample-1	adrenal gland	0.583953	0.00013906	6.1432
P11137	PXD000561-Sample-1	adrenal gland	0.582817	0.000138789	6.14236
O75400	PXD000561-Sample-1	adrenal gland	0.581256	0.000138417	6.14119
O14772	PXD000561-Sample-1	adrenal gland	0.581213	0.000138407	6.14116
Q8NFG4	PXD000561-Sample-1	adrenal gland	0.579665	0.000138038	6.14
Q8N1G4	PXD000561-Sample-1	adrenal gland	0.579429	0.000137982	6.13982
P05067	PXD000561-Sample-1	adrenal gland	0.578349	0.000137725	6.13901
Q9Y5S1	PXD000561-Sample-1	adrenal gland	0.578078	0.000137661	6.13881
O43516	PXD000561-Sample-1	adrenal gland	0.57707	0.000137421	6.13805
Q9BRZ2	PXD000561-Sample-1	adrenal gland	0.574475	0.000136803	6.13609
Q96PY6	PXD000561-Sample-1	adrenal gland	0.574052	0.000136702	6.13577
Q00341	PXD000561-Sample-1	adrenal gland	0.573999	0.000136689	6.13573
P10074	PXD000561-Sample-1	adrenal gland	0.573433	0.000136555	6.13531
P07101	PXD000561-Sample-1	adrenal gland	0.572694	0.000136379	6.13475
P98170	PXD000561-Sample-1	adrenal gland	0.570102	0.000135761	6.13278
Q7Z5H3	PXD000561-Sample-1	adrenal gland	0.570038	0.000135746	6.13273
P28290	PXD000561-Sample-1	adrenal gland	0.569479	0.000135613	6.1323
Q6NZY4	PXD000561-Sample-1	adrenal gland	0.568824	0.000135457	6.1318
O95104	PXD000561-Sample-1	adrenal gland	0.568434	0.000135364	6.1315
Q8NFI3	PXD000561-Sample-1	adrenal gland	0.567268	0.000135086	6.13061
Q96LB3	PXD000561-Sample-1	adrenal gland	0.566807	0.000134977	6.13026
A2A288	PXD000561-Sample-1	adrenal gland	0.565485	0.000134662	6.12924
Q92503	PXD000561-Sample-1	adrenal gland	0.565244	0.000134604	6.12906
O00116	PXD000561-Sample-1	adrenal gland	0.56411	0.000134334	6.12819
P11413	PXD000561-Sample-1	adrenal gland	0.562802	0.000134023	6.12718
O75112	PXD000561-Sample-1	adrenal gland	0.562007	0.000133834	6.12656
A1IGU5	PXD000561-Sample-1	adrenal gland	0.559367	0.000133205	6.12452
Q9H4I2	PXD000561-Sample-1	adrenal gland	0.558511	0.000133001	6.12386
Q08380	PXD000561-Sample-1	adrenal gland	0.557482	0.000132756	6.12305
Q9UHB9	PXD000561-Sample-1	adrenal gland	0.557264	0.000132704	6.12288
Q9GZR7	PXD000561-Sample-1	adrenal gland	0.557234	0.000132697	6.12286
Q08AM6	PXD000561-Sample-1	adrenal gland	0.556948	0.000132629	6.12264
O60337	PXD000561-Sample-1	adrenal gland	0.556436	0.000132507	6.12224
Q14194	PXD000561-Sample-1	adrenal gland	0.555818	0.00013236	6.12176
Q6IA86	PXD000561-Sample-1	adrenal gland	0.555527	0.00013229	6.12153
Q9HCL2	PXD000561-Sample-1	adrenal gland	0.555266	0.000132228	6.12132
Q8N7H5	PXD000561-Sample-1	adrenal gland	0.555195	0.000132211	6.12127
O75691	PXD000561-Sample-1	adrenal gland	0.554273	0.000131992	6.12055
Q12788	PXD000561-Sample-1	adrenal gland	0.552648	0.000131605	6.11927
Q7L1W4	PXD000561-Sample-1	adrenal gland	0.552003	0.000131451	6.11876
Q16832	PXD000561-Sample-1	adrenal gland	0.550528	0.0001311	6.1176
O15047	PXD000561-Sample-1	adrenal gland	0.547784	0.000130447	6.11543
Q2TAK8	PXD000561-Sample-1	adrenal gland	0.546994	0.000130258	6.11481
Q66K74	PXD000561-Sample-1	adrenal gland	0.546185	0.000130066	6.11416
Q96P47	PXD000561-Sample-1	adrenal gland	0.545794	0.000129973	6.11385
P46379	PXD000561-Sample-1	adrenal gland	0.545357	0.000129869	6.1135
P07954	PXD000561-Sample-1	adrenal gland	0.543855	0.000129511	6.11231
Q9Y4E6	PXD000561-Sample-1	adrenal gland	0.543177	0.000129349	6.11176
O43422	PXD000561-Sample-1	adrenal gland	0.542644	0.000129223	6.11134
Q5VWQ0	PXD000561-Sample-1	adrenal gland	0.541666	0.00012899	6.11055
Q9NNW7	PXD000561-Sample-1	adrenal gland	0.540518	0.000128716	6.10963
P22570	PXD000561-Sample-1	adrenal gland	0.539978	0.000128588	6.1092
Q14241	PXD000561-Sample-1	adrenal gland	0.539631	0.000128505	6.10892
Q92845	PXD000561-Sample-1	adrenal gland	0.535984	0.000127637	6.10598
O76094	PXD000561-Sample-1	adrenal gland	0.535388	0.000127495	6.10549
O15056	PXD000561-Sample-1	adrenal gland	0.534611	0.00012731	6.10486
Q96F46	PXD000561-Sample-1	adrenal gland	0.531816	0.000126644	6.10258
Q5T5P2	PXD000561-Sample-1	adrenal gland	0.528627	0.000125885	6.09997
Q9HCS5	PXD000561-Sample-1	adrenal gland	0.528507	0.000125856	6.09987
O60347	PXD000561-Sample-1	adrenal gland	0.528358	0.000125821	6.09975
Q9NUT2	PXD000561-Sample-1	adrenal gland	0.525344	0.000125103	6.09727
P33993	PXD000561-Sample-1	adrenal gland	0.524984	0.000125017	6.09697
Q8NE71	PXD000561-Sample-1	adrenal gland	0.524955	0.00012501	6.09695
P16284	PXD000561-Sample-1	adrenal gland	0.524853	0.000124986	6.09686
Q8IVH8	PXD000561-Sample-1	adrenal gland	0.524694	0.000124948	6.09673
Q7Z7B0	PXD000561-Sample-1	adrenal gland	0.524649	0.000124937	6.09669
Q8TE04	PXD000561-Sample-1	adrenal gland	0.524254	0.000124843	6.09636
Q14137	PXD000561-Sample-1	adrenal gland	0.523768	0.000124728	6.09596
P54259	PXD000561-Sample-1	adrenal gland	0.523448	0.000124651	6.0957
P98155	PXD000561-Sample-1	adrenal gland	0.522225	0.00012436	6.09468
Q03169	PXD000561-Sample-1	adrenal gland	0.522095	0.000124329	6.09457
Q8N8A2	PXD000561-Sample-1	adrenal gland	0.522057	0.00012432	6.09454
Q5VT52	PXD000561-Sample-1	adrenal gland	0.52184	0.000124269	6.09436
Q01831	PXD000561-Sample-1	adrenal gland	0.521368	0.000124156	6.09397
P00488	PXD000561-Sample-1	adrenal gland	0.519549	0.000123723	6.09245
O94830	PXD000561-Sample-1	adrenal gland	0.519162	0.000123631	6.09213
O00763	PXD000561-Sample-1	adrenal gland	0.517079	0.000123135	6.09038
P51116	PXD000561-Sample-1	adrenal gland	0.516304	0.00012295	6.08973
Q8IV36	PXD000561-Sample-1	adrenal gland	0.51434	0.000122482	6.08807
Q06481	PXD000561-Sample-1	adrenal gland	0.511494	0.000121805	6.08566
O75487	PXD000561-Sample-1	adrenal gland	0.511429	0.000121789	6.08561
Q9Y496	PXD000561-Sample-1	adrenal gland	0.511293	0.000121757	6.08549
P38606	PXD000561-Sample-1	adrenal gland	0.510471	0.000121561	6.08479
Q9P2M7	PXD000561-Sample-1	adrenal gland	0.509976	0.000121443	6.08437
Q8IVL5	PXD000561-Sample-1	adrenal gland	0.509744	0.000121388	6.08418
Q5VZL5	PXD000561-Sample-1	adrenal gland	0.509329	0.000121289	6.08382
Q9BY44	PXD000561-Sample-1	adrenal gland	0.509327	0.000121289	6.08382
Q5VZK9	PXD000561-Sample-1	adrenal gland	0.50915	0.000121247	6.08367
Q9Y5S2	PXD000561-Sample-1	adrenal gland	0.508642	0.000121125	6.08324
P13639	PXD000561-Sample-1	adrenal gland	0.507997	0.000120972	6.08268
P46087	PXD000561-Sample-1	adrenal gland	0.507185	0.000120779	6.08199
Q9BRR8	PXD000561-Sample-1	adrenal gland	0.506738	0.000120672	6.08161
Q08378	PXD000561-Sample-1	adrenal gland	0.505413	0.000120357	6.08047
P53992	PXD000561-Sample-1	adrenal gland	0.505381	0.000120349	6.08044
Q13617	PXD000561-Sample-1	adrenal gland	0.505278	0.000120324	6.08035
Q9P2N5	PXD000561-Sample-1	adrenal gland	0.504886	0.000120231	6.08002
Q8TER5	PXD000561-Sample-1	adrenal gland	0.504409	0.000120117	6.07961
P00747	PXD000561-Sample-1	adrenal gland	0.503825	0.000119978	6.0791
P51797	PXD000561-Sample-1	adrenal gland	0.502527	0.000119669	6.07798
O60341	PXD000561-Sample-1	adrenal gland	0.502488	0.00011966	6.07795
P23508	PXD000561-Sample-1	adrenal gland	0.501519	0.000119429	6.07711
P01031	PXD000561-Sample-1	adrenal gland	0.501349	0.000119389	6.07696
Q9Y597	PXD000561-Sample-1	adrenal gland	0.500476	0.000119181	6.07621
O43299	PXD000561-Sample-1	adrenal gland	0.49865	0.000118746	6.07462
Q8TEQ0	PXD000561-Sample-1	adrenal gland	0.498092	0.000118613	6.07413
P01130	PXD000561-Sample-1	adrenal gland	0.496977	0.000118348	6.07316
O14672	PXD000561-Sample-1	adrenal gland	0.496099	0.000118139	6.07239
P42704	PXD000561-Sample-1	adrenal gland	0.494945	0.000117864	6.07138
Q14694	PXD000561-Sample-1	adrenal gland	0.49482	0.000117834	6.07127
Q06187	PXD000561-Sample-1	adrenal gland	0.494225	0.000117692	6.07075
Q96EV2	PXD000561-Sample-1	adrenal gland	0.492972	0.000117394	6.06965
O14920	PXD000561-Sample-1	adrenal gland	0.492886	0.000117373	6.06957
Q9BZW7	PXD000561-Sample-1	adrenal gland	0.492159	0.0001172	6.06893
Q3KR37	PXD000561-Sample-1	adrenal gland	0.490435	0.00011679	6.0674
Q8IWZ8	PXD000561-Sample-1	adrenal gland	0.488838	0.000116409	6.06599
Q7Z7L7	PXD000561-Sample-1	adrenal gland	0.488759	0.000116391	6.06592
Q96TA1	PXD000561-Sample-1	adrenal gland	0.488582	0.000116349	6.06576
Q14974	PXD000561-Sample-1	adrenal gland	0.487973	0.000116203	6.06522
Q14055	PXD000561-Sample-1	adrenal gland	0.487182	0.000116015	6.06451
Q01974	PXD000561-Sample-1	adrenal gland	0.48616	0.000115772	6.0636
Q8WYQ5	PXD000561-Sample-1	adrenal gland	0.48609	0.000115755	6.06354
O43815	PXD000561-Sample-1	adrenal gland	0.484344	0.000115339	6.06198
Q03701	PXD000561-Sample-1	adrenal gland	0.483742	0.000115196	6.06144
Q99435	PXD000561-Sample-1	adrenal gland	0.483733	0.000115194	6.06143
Q96KR1	PXD000561-Sample-1	adrenal gland	0.483467	0.00011513	6.06119
Q9HBM0	PXD000561-Sample-1	adrenal gland	0.482877	0.00011499	6.06066
Q13488	PXD000561-Sample-1	adrenal gland	0.481871	0.00011475	6.05975
Q9UKK3	PXD000561-Sample-1	adrenal gland	0.481784	0.00011473	6.05968
P16615	PXD000561-Sample-1	adrenal gland	0.481607	0.000114688	6.05952
Q08AE8	PXD000561-Sample-1	adrenal gland	0.480902	0.00011452	6.05888
Q58A45	PXD000561-Sample-1	adrenal gland	0.480614	0.000114451	6.05862
Q09666	PXD000561-Sample-1	adrenal gland	0.480287	0.000114373	6.05832
P21127	PXD000561-Sample-1	adrenal gland	0.480225	0.000114358	6.05827
P30622	PXD000561-Sample-1	adrenal gland	0.479352	0.000114151	6.05748
P52948	PXD000561-Sample-1	adrenal gland	0.478478	0.000113942	6.05669
Q13444	PXD000561-Sample-1	adrenal gland	0.477291	0.00011366	6.05561
Q9NYV6	PXD000561-Sample-1	adrenal gland	0.475892	0.000113326	6.05433
Q1L5Z9	PXD000561-Sample-1	adrenal gland	0.475581	0.000113252	6.05405
Q13206	PXD000561-Sample-1	adrenal gland	0.475166	0.000113154	6.05367
Q9H4Z3	PXD000561-Sample-1	adrenal gland	0.474167	0.000112916	6.05275
Q9H3C7	PXD000561-Sample-1	adrenal gland	0.473177	0.00011268	6.05185
Q15542	PXD000561-Sample-1	adrenal gland	0.473045	0.000112649	6.05173
Q9BTE3	PXD000561-Sample-1	adrenal gland	0.472061	0.000112414	6.05082
Q9UHI8	PXD000561-Sample-1	adrenal gland	0.471775	0.000112346	6.05056
Q96MM6	PXD000561-Sample-1	adrenal gland	0.471516	0.000112285	6.05032
Q7Z3C6	PXD000561-Sample-1	adrenal gland	0.471392	0.000112255	6.05021
Q99549	PXD000561-Sample-1	adrenal gland	0.470549	0.000112054	6.04943
Q15042	PXD000561-Sample-1	adrenal gland	0.469509	0.000111807	6.04847
Q9H9E3	PXD000561-Sample-1	adrenal gland	0.467873	0.000111417	6.04695
Q27J81	PXD000561-Sample-1	adrenal gland	0.466614	0.000111117	6.04578
O43143	PXD000561-Sample-1	adrenal gland	0.465697	0.000110899	6.04493
P31327	PXD000561-Sample-1	adrenal gland	0.465494	0.00011085	6.04474
Q9BVJ6	PXD000561-Sample-1	adrenal gland	0.464672	0.000110655	6.04397
O95185	PXD000561-Sample-1	adrenal gland	0.464585	0.000110634	6.04389
P23229	PXD000561-Sample-1	adrenal gland	0.464052	0.000110507	6.04339
Q9UIG0	PXD000561-Sample-1	adrenal gland	0.463931	0.000110478	6.04328
Q9Y5T5	PXD000561-Sample-1	adrenal gland	0.463837	0.000110456	6.04319
P19320	PXD000561-Sample-1	adrenal gland	0.463158	0.000110294	6.04255
Q8NFC6	PXD000561-Sample-1	adrenal gland	0.462403	0.000110114	6.04184
Q14624	PXD000561-Sample-1	adrenal gland	0.461723	0.000109952	6.0412
Q9Y4J8	PXD000561-Sample-1	adrenal gland	0.46161	0.000109926	6.0411
P78316	PXD000561-Sample-1	adrenal gland	0.460065	0.000109558	6.03964
Q9HCS7	PXD000561-Sample-1	adrenal gland	0.458984	0.0001093	6.03862
O95140	PXD000561-Sample-1	adrenal gland	0.458373	0.000109155	6.03804
O60568	PXD000561-Sample-1	adrenal gland	0.453875	0.000108084	6.03376
Q08J23	PXD000561-Sample-1	adrenal gland	0.45329	0.000107944	6.0332
P49748	PXD000561-Sample-1	adrenal gland	0.453268	0.000107939	6.03318
P55157	PXD000561-Sample-1	adrenal gland	0.450556	0.000107293	6.03057
P51812	PXD000561-Sample-1	adrenal gland	0.449445	0.000107029	6.0295
P46459	PXD000561-Sample-1	adrenal gland	0.449327	0.000107001	6.02939
Q15020	PXD000561-Sample-1	adrenal gland	0.449151	0.000106959	6.02922
Q9UQ90	PXD000561-Sample-1	adrenal gland	0.448929	0.000106906	6.029
Q5MIZ7	PXD000561-Sample-1	adrenal gland	0.44851	0.000106806	6.0286
P16383	PXD000561-Sample-1	adrenal gland	0.447533	0.000106573	6.02765
O15230	PXD000561-Sample-1	adrenal gland	0.447011	0.000106449	6.02714
Q9NVE7	PXD000561-Sample-1	adrenal gland	0.444842	0.000105932	6.02503
O00471	PXD000561-Sample-1	adrenal gland	0.444687	0.000105896	6.02488
P35443	PXD000561-Sample-1	adrenal gland	0.442995	0.000105493	6.02322
Q96MK2	PXD000561-Sample-1	adrenal gland	0.442589	0.000105396	6.02282
P35573	PXD000561-Sample-1	adrenal gland	0.440447	0.000104886	6.02072
Q9HAU4	PXD000561-Sample-1	adrenal gland	0.440092	0.000104801	6.02037
Q05209	PXD000561-Sample-1	adrenal gland	0.439331	0.00010462	6.01961
P43246	PXD000561-Sample-1	adrenal gland	0.438797	0.000104493	6.01909
Q9UDY8	PXD000561-Sample-1	adrenal gland	0.438078	0.000104322	6.01837
Q9H2K8	PXD000561-Sample-1	adrenal gland	0.437096	0.000104088	6.0174
Q8NEL9	PXD000561-Sample-1	adrenal gland	0.435519	0.000103712	6.01583
Q9BQ52	PXD000561-Sample-1	adrenal gland	0.434702	0.000103518	6.01502
P16591	PXD000561-Sample-1	adrenal gland	0.434202	0.000103399	6.01452
Q92613	PXD000561-Sample-1	adrenal gland	0.434052	0.000103363	6.01437
Q13443	PXD000561-Sample-1	adrenal gland	0.42964	0.000102312	6.00993
Q9NRY4	PXD000561-Sample-1	adrenal gland	0.429217	0.000102212	6.0095
Q9Y2L1	PXD000561-Sample-1	adrenal gland	0.42899	0.000102158	6.00927
P78344	PXD000561-Sample-1	adrenal gland	0.428282	0.000101989	6.00855
A8CG34	PXD000561-Sample-1	adrenal gland	0.426927	0.000101666	6.00718
P56199	PXD000561-Sample-1	adrenal gland	0.424614	0.000101115	6.00482
Q9Y666	PXD000561-Sample-1	adrenal gland	0.42432	0.000101045	6.00452
Q9H1H9	PXD000561-Sample-1	adrenal gland	0.423512	0.000100853	6.00369
Q8IWW6	PXD000561-Sample-1	adrenal gland	0.423474	0.000100844	6.00365
Q96HY7	PXD000561-Sample-1	adrenal gland	0.423293	0.000100801	6.00346
O00267	PXD000561-Sample-1	adrenal gland	0.422234	0.000100549	6.00238
Q96T37	PXD000561-Sample-1	adrenal gland	0.421294	0.000100325	6.00141
Q96P70	PXD000561-Sample-1	adrenal gland	0.420821	0.000100212	6.00092
O94973	PXD000561-Sample-1	adrenal gland	0.420515	0.000100139	6.0006
Q6ZMI0	PXD000561-Sample-1	adrenal gland	0.419987	0.000100014	6.00006
Q5VZ89	PXD000561-Sample-1	adrenal gland	0.419737	0.0001	5.9998
Q96EN8	PXD000561-Sample-1	adrenal gland	0.419652	9.99e-05	5.99971
Q9Y4K4	PXD000561-Sample-1	adrenal gland	0.419285	9.98e-05	5.99933
Q9UJC3	PXD000561-Sample-1	adrenal gland	0.418474	9.97e-05	5.99849
Q7L8L6	PXD000561-Sample-1	adrenal gland	0.417949	9.95e-05	5.99795
Q9BZF9	PXD000561-Sample-1	adrenal gland	0.417756	9.95e-05	5.99775
Q9Y6X8	PXD000561-Sample-1	adrenal gland	0.416003	9.91e-05	5.99592
Q96G46	PXD000561-Sample-1	adrenal gland	0.415554	9.9e-05	5.99545
Q05193	PXD000561-Sample-1	adrenal gland	0.415516	9.89e-05	5.99541
O15042	PXD000561-Sample-1	adrenal gland	0.415102	9.89e-05	5.99498
Q9H501	PXD000561-Sample-1	adrenal gland	0.415057	9.88e-05	5.99493
Q562E7	PXD000561-Sample-1	adrenal gland	0.414449	9.87e-05	5.99429
Q86XK2	PXD000561-Sample-1	adrenal gland	0.41323	9.84e-05	5.99302
Q7Z6Z7	PXD000561-Sample-1	adrenal gland	0.413201	9.84e-05	5.99298
O94827	PXD000561-Sample-1	adrenal gland	0.412676	9.83e-05	5.99243
Q92543	PXD000561-Sample-1	adrenal gland	0.412569	9.82e-05	5.99232
Q96D09	PXD000561-Sample-1	adrenal gland	0.412292	9.82e-05	5.99203
Q6U841	PXD000561-Sample-1	adrenal gland	0.411946	9.81e-05	5.99166
Q6WCQ1	PXD000561-Sample-1	adrenal gland	0.411375	9.8e-05	5.99106
Q96H55	PXD000561-Sample-1	adrenal gland	0.410283	9.77e-05	5.98991
O00268	PXD000561-Sample-1	adrenal gland	0.410156	9.77e-05	5.98977
Q15111	PXD000561-Sample-1	adrenal gland	0.409428	9.75e-05	5.989
P36956	PXD000561-Sample-1	adrenal gland	0.409136	9.74e-05	5.98869
Q99650	PXD000561-Sample-1	adrenal gland	0.408978	9.74e-05	5.98852
O94822	PXD000561-Sample-1	adrenal gland	0.408845	9.74e-05	5.98838
Q13105	PXD000561-Sample-1	adrenal gland	0.408695	9.73e-05	5.98822
Q6PJG2	PXD000561-Sample-1	adrenal gland	0.408677	9.73e-05	5.9882
Q9ULJ8	PXD000561-Sample-1	adrenal gland	0.406398	9.68e-05	5.98577
O15294	PXD000561-Sample-1	adrenal gland	0.406209	9.67e-05	5.98557
O00533	PXD000561-Sample-1	adrenal gland	0.405608	9.66e-05	5.98493
Q9Y2X7	PXD000561-Sample-1	adrenal gland	0.404399	9.63e-05	5.98363
Q8TD16	PXD000561-Sample-1	adrenal gland	0.40389	9.62e-05	5.98309
Q9H6R3	PXD000561-Sample-1	adrenal gland	0.40235	9.58e-05	5.98143
O94880	PXD000561-Sample-1	adrenal gland	0.401937	9.57e-05	5.98098
P27708	PXD000561-Sample-1	adrenal gland	0.40148	9.56e-05	5.98049
O15397	PXD000561-Sample-1	adrenal gland	0.401103	9.55e-05	5.98008
A0FGR8	PXD000561-Sample-1	adrenal gland	0.400729	9.54e-05	5.97967
Q9UPT8	PXD000561-Sample-1	adrenal gland	0.400452	9.54e-05	5.97937
Q9NXC5	PXD000561-Sample-1	adrenal gland	0.399568	9.52e-05	5.97841
Q9UPR3	PXD000561-Sample-1	adrenal gland	0.399294	9.51e-05	5.97812
Q8NB49	PXD000561-Sample-1	adrenal gland	0.39789	9.48e-05	5.97659
Q14789	PXD000561-Sample-1	adrenal gland	0.397537	9.47e-05	5.9762
Q9Y4G2	PXD000561-Sample-1	adrenal gland	0.397499	9.47e-05	5.97616
P04114	PXD000561-Sample-1	adrenal gland	0.397499	9.47e-05	5.97616
Q06210	PXD000561-Sample-1	adrenal gland	0.396593	9.44e-05	5.97517
Q9Y6M7	PXD000561-Sample-1	adrenal gland	0.395243	9.41e-05	5.97369
Q7Z460	PXD000561-Sample-1	adrenal gland	0.394669	9.4e-05	5.97306
P49327	PXD000561-Sample-1	adrenal gland	0.394612	9.4e-05	5.97299
Q9NQC3	PXD000561-Sample-1	adrenal gland	0.394437	9.39e-05	5.9728
Q13619	PXD000561-Sample-1	adrenal gland	0.392887	9.36e-05	5.97109
Q8NEB9	PXD000561-Sample-1	adrenal gland	0.392819	9.35e-05	5.97102
Q14315	PXD000561-Sample-1	adrenal gland	0.392631	9.35e-05	5.97081
Q6DN90	PXD000561-Sample-1	adrenal gland	0.390942	9.31e-05	5.96894
Q13459	PXD000561-Sample-1	adrenal gland	0.390662	9.3e-05	5.96862
Q8WXE0	PXD000561-Sample-1	adrenal gland	0.390339	9.3e-05	5.96827
Q7Z6L1	PXD000561-Sample-1	adrenal gland	0.389901	9.28e-05	5.96778
Q5TF21	PXD000561-Sample-1	adrenal gland	0.389361	9.27e-05	5.96718
Q9P2D3	PXD000561-Sample-1	adrenal gland	0.389001	9.26e-05	5.96677
P56524	PXD000561-Sample-1	adrenal gland	0.388833	9.26e-05	5.96659
Q92538	PXD000561-Sample-1	adrenal gland	0.387539	9.23e-05	5.96514
Q53GL7	PXD000561-Sample-1	adrenal gland	0.387331	9.22e-05	5.96491
Q8N766	PXD000561-Sample-1	adrenal gland	0.383468	9.13e-05	5.96055
Q12872	PXD000561-Sample-1	adrenal gland	0.382085	9.1e-05	5.95898
Q6PKG0	PXD000561-Sample-1	adrenal gland	0.379496	9.04e-05	5.95603
O94989	PXD000561-Sample-1	adrenal gland	0.378683	9.02e-05	5.9551
P40763	PXD000561-Sample-1	adrenal gland	0.378487	9.01e-05	5.95487
Q9NZM1	PXD000561-Sample-1	adrenal gland	0.3777	8.99e-05	5.95397
P04920	PXD000561-Sample-1	adrenal gland	0.377517	8.99e-05	5.95376
Q8IX01	PXD000561-Sample-1	adrenal gland	0.376579	8.97e-05	5.95268
Q6ZMP0	PXD000561-Sample-1	adrenal gland	0.376051	8.96e-05	5.95207
P24821	PXD000561-Sample-1	adrenal gland	0.375936	8.95e-05	5.95194
Q9UIF8	PXD000561-Sample-1	adrenal gland	0.373909	8.9e-05	5.94959
Q14168	PXD000561-Sample-1	adrenal gland	0.373064	8.88e-05	5.94861
Q7Z3E2	PXD000561-Sample-1	adrenal gland	0.370973	8.83e-05	5.94617
Q7Z3J2	PXD000561-Sample-1	adrenal gland	0.370443	8.82e-05	5.94554
P55011	PXD000561-Sample-1	adrenal gland	0.369529	8.8e-05	5.94447
Q9NYI0	PXD000561-Sample-1	adrenal gland	0.369381	8.8e-05	5.9443
Q9HCE9	PXD000561-Sample-1	adrenal gland	0.367773	8.76e-05	5.9424
O60308	PXD000561-Sample-1	adrenal gland	0.367537	8.75e-05	5.94212
Q9Y5B0	PXD000561-Sample-1	adrenal gland	0.367482	8.75e-05	5.94206
O75147	PXD000561-Sample-1	adrenal gland	0.364882	8.69e-05	5.93898
O75155	PXD000561-Sample-1	adrenal gland	0.364762	8.69e-05	5.93883
Q14667	PXD000561-Sample-1	adrenal gland	0.364415	8.68e-05	5.93842
Q13191	PXD000561-Sample-1	adrenal gland	0.364156	8.67e-05	5.93811
Q86VB7	PXD000561-Sample-1	adrenal gland	0.364058	8.67e-05	5.93799
P55160	PXD000561-Sample-1	adrenal gland	0.363966	8.67e-05	5.93788
Q9NY47	PXD000561-Sample-1	adrenal gland	0.362853	8.64e-05	5.93655
Q16512	PXD000561-Sample-1	adrenal gland	0.362311	8.63e-05	5.93591
Q8TDI0	PXD000561-Sample-1	adrenal gland	0.360685	8.59e-05	5.93395
P26640	PXD000561-Sample-1	adrenal gland	0.359743	8.57e-05	5.93282
Q5TZA2	PXD000561-Sample-1	adrenal gland	0.359699	8.57e-05	5.93276
[truncated: 660,771+ more rows]

## Sheet: PaxDB
ProteinName	Abundance	tissue
ARF5_HUMAN	375	adrenal
MPRD_HUMAN	130	adrenal
FKBP4_HUMAN	300	adrenal
CP26B_HUMAN	3.82	adrenal
NDUF7_HUMAN	23	adrenal
FUCO2_HUMAN	53.6	adrenal
SEM3F_HUMAN	0.231	adrenal
CFTR_HUMAN	0.785	adrenal
CP51A_HUMAN	391	adrenal
UBP28_HUMAN	2.95	adrenal
CTR2_HUMAN	2.11	adrenal
PDK4_HUMAN	40.5	adrenal
E9PNW1_HUMAN	0.73	adrenal
RALA_HUMAN	184	adrenal
BI2L1_HUMAN	9.81	adrenal
T132A_HUMAN	0.029	adrenal
DVL2_HUMAN	4.5	adrenal
RPAP3_HUMAN	33.8	adrenal
SKAP2_HUMAN	2	adrenal
TEST_HUMAN	0.01	adrenal
WDR54_HUMAN	0.295	adrenal
SPT20_HUMAN	64.2	adrenal
CEAM7_HUMAN	0.067	adrenal
RHBD2_HUMAN	39.9	adrenal
TSR3_HUMAN	23.7	adrenal
OSBL7_HUMAN	0.041	adrenal
YBOX2_HUMAN	7.89	adrenal
ITA3_HUMAN	48.5	adrenal
KT33A_HUMAN	4.42	adrenal
CRY1_HUMAN	0.938	adrenal
PGRP1_HUMAN	0.34	adrenal
STR3N_HUMAN	6.2	adrenal
KCC1G_HUMAN	0.54	adrenal
HG2A_HUMAN	67	adrenal
CBPA1_HUMAN	3.79	adrenal
SYPL1_HUMAN	195	adrenal
RANB9_HUMAN	9.35	adrenal
CD4_HUMAN	5.57	adrenal
TSN9_HUMAN	9.45	adrenal
QPCTL_HUMAN	17	adrenal
PPP5_HUMAN	127	adrenal
UBR7_HUMAN	1.84	adrenal
M4K5_HUMAN	2.88	adrenal
INMT_HUMAN	0.694	adrenal
ERCC1_HUMAN	0.305	adrenal
RAI3_HUMAN	0.315	adrenal
HEBP1_HUMAN	486	adrenal
COX15_HUMAN	40.7	adrenal
RGPD5_HUMAN	1.45	adrenal
XYLT2_HUMAN	0.006	adrenal
RBP1_HUMAN	40.3	adrenal
SYT13_HUMAN	0.15	adrenal
RTF2_HUMAN	14.4	adrenal
RBCC1_HUMAN	0.576	adrenal
AKA11_HUMAN	7.78	adrenal
PIGQ_HUMAN	0.261	adrenal
CAD17_HUMAN	0.316	adrenal
B4GT7_HUMAN	9.53	adrenal
CHPF2_HUMAN	0.099	adrenal
LRRC7_HUMAN	0.143	adrenal
GBRL2_HUMAN	86.6	adrenal
MYOC_HUMAN	0.136	adrenal
F136A_HUMAN	4.85	adrenal
OTC_HUMAN	0.649	adrenal
TTC17_HUMAN	1.69	adrenal
HXC8_HUMAN	0.015	adrenal
MTNA_HUMAN	49.1	adrenal
BD1L1_HUMAN	8.69	adrenal
TARB1_HUMAN	0.252	adrenal
RTN4R_HUMAN	0.015	adrenal
PSA4_HUMAN	413	adrenal
ZPBP1_HUMAN	0.007	adrenal
LCP2_HUMAN	1.22	adrenal
PGS2_HUMAN	1075	adrenal
RT10_HUMAN	8.26	adrenal
GRN_HUMAN	20.1	adrenal
VAMP3_HUMAN	146	adrenal
RCN1_HUMAN	389	adrenal
RFC2_HUMAN	9.27	adrenal
ARHG5_HUMAN	0.452	adrenal
CLD11_HUMAN	0.04	adrenal
F168A_HUMAN	0.019	adrenal
PKP2_HUMAN	9.81	adrenal
YIPF1_HUMAN	16.7	adrenal
ADCK2_HUMAN	0.103	adrenal
INP4A_HUMAN	1.89	adrenal
GTR3_HUMAN	7.53	adrenal
GNA11_HUMAN	75.3	adrenal
CR3L3_HUMAN	0.006	adrenal
HDAC7_HUMAN	3.42	adrenal
RT35_HUMAN	33.8	adrenal
APBP2_HUMAN	0.132	adrenal
CAH11_HUMAN	0.003	adrenal
ISOC2_HUMAN	155	adrenal
CD22_HUMAN	0.095	adrenal
KCNQ1_HUMAN	24.5	adrenal
OTUD5_HUMAN	0.09	adrenal
GPKOW_HUMAN	4.28	adrenal
AQR_HUMAN	4.44	adrenal
SIA7A_HUMAN	0.055	adrenal
LMCD1_HUMAN	36	adrenal
PRS6B_HUMAN	179	adrenal
KKCC1_HUMAN	0.174	adrenal
ACAP1_HUMAN	0.218	adrenal
DERL2_HUMAN	194	adrenal
ANO8_HUMAN	5.27	adrenal
KDM4B_HUMAN	0.33	adrenal
ICAM3_HUMAN	7.3	adrenal
CTTB2_HUMAN	2.76	adrenal
ACL6B_HUMAN	5.79	adrenal
KIF22_HUMAN	0.003	adrenal
CEAM1_HUMAN	5.53	adrenal
YTDC2_HUMAN	7.07	adrenal
T161A_HUMAN	5.35	adrenal
FOXJ2_HUMAN	0.33	adrenal
TNR1A_HUMAN	0.049	adrenal
GOGA5_HUMAN	13.3	adrenal
CELR3_HUMAN	0.598	adrenal
2A5B_HUMAN	1.68	adrenal
PYGM_HUMAN	35	adrenal
BCL3_HUMAN	0.009	adrenal
PIGB_HUMAN	2.67	adrenal
PDZD4_HUMAN	0.054	adrenal
FSTL3_HUMAN	0.586	adrenal
EPHA8_HUMAN	0.365	adrenal
PCH2_HUMAN	0.008	adrenal
VASH1_HUMAN	0.041	adrenal
K1C14_HUMAN	242	adrenal
K1C20_HUMAN	6.11	adrenal
SPP24_HUMAN	15.2	adrenal
HCD2_HUMAN	832	adrenal
SIAT1_HUMAN	0.588	adrenal
TIM21_HUMAN	26.1	adrenal
BPIB2_HUMAN	0.97	adrenal
REXO1_HUMAN	0.014	adrenal
MKRN2_HUMAN	1.01	adrenal
GPTC1_HUMAN	2.14	adrenal
KEAP1_HUMAN	0.126	adrenal
TENS1_HUMAN	253	adrenal
TNR16_HUMAN	28.2	adrenal
NET1_HUMAN	0.813	adrenal
ISOC1_HUMAN	96.1	adrenal
TROP_HUMAN	0.937	adrenal
MNT_HUMAN	0.017	adrenal
ASNS_HUMAN	3.09	adrenal
PTN18_HUMAN	0.336	adrenal
SECR_HUMAN	0.145	adrenal
STK10_HUMAN	16.7	adrenal
TBX21_HUMAN	0.006	adrenal
RT34_HUMAN	125	adrenal
CAH12_HUMAN	0.038	adrenal
MP2K5_HUMAN	0.172	adrenal
TIGAR_HUMAN	40.6	adrenal
MTMR7_HUMAN	0.01	adrenal
CBPB2_HUMAN	26.1	adrenal
F107B_HUMAN	3.65	adrenal
CDK13_HUMAN	1.39	adrenal
CLD18_HUMAN	0.803	adrenal
NDUB4_HUMAN	175	adrenal
HEAT6_HUMAN	6.58	adrenal
ERLEC_HUMAN	40.3	adrenal
CLIC5_HUMAN	5.58	adrenal
TM131_HUMAN	0.518	adrenal
TM38A_HUMAN	0.038	adrenal
ARP6_HUMAN	4.33	adrenal
SEPR_HUMAN	0.273	adrenal
DMRT3_HUMAN	0.413	adrenal
G3ST2_HUMAN	0.395	adrenal
URFB1_HUMAN	7.08	adrenal
OSTM1_HUMAN	0.884	adrenal
PCDB4_HUMAN	0.003	adrenal
PCDB2_HUMAN	0.004	adrenal
IFT25_HUMAN	153	adrenal
PLOD1_HUMAN	28.3	adrenal
SCOT1_HUMAN	117	adrenal
F234B_HUMAN	0.134	adrenal
PILRA_HUMAN	0.041	adrenal
RRN3_HUMAN	3.48	adrenal
MOGT2_HUMAN	0.042	adrenal
DIM1_HUMAN	7.07	adrenal
E2AK1_HUMAN	0.004	adrenal
TXND3_HUMAN	0.031	adrenal
EPDR1_HUMAN	352	adrenal
RM28_HUMAN	51.6	adrenal
HBAT_HUMAN	3.87	adrenal
CEAM6_HUMAN	0.215	adrenal
RBM22_HUMAN	6.4	adrenal
DHB2_HUMAN	0.28	adrenal
ZW10_HUMAN	39.9	adrenal
ITB4_HUMAN	2.94	adrenal
TRIP6_HUMAN	30.4	adrenal
CETP_HUMAN	0.07	adrenal
MT3_HUMAN	0.998	adrenal
ST2B1_HUMAN	0.193	adrenal
ES8L1_HUMAN	0.493	adrenal
REM1_HUMAN	0.217	adrenal
PDRG1_HUMAN	0.514	adrenal
ASPP1_HUMAN	0.568	adrenal
RGPA2_HUMAN	4.96	adrenal
ESF1_HUMAN	4.23	adrenal
TRM6_HUMAN	12.5	adrenal
QCR1_HUMAN	692	adrenal
GMIP_HUMAN	1.39	adrenal
MLF2_HUMAN	2.66	adrenal
OTUB2_HUMAN	41.2	adrenal
TFAP4_HUMAN	2.8	adrenal
PDCD7_HUMAN	0.016	adrenal
SPG21_HUMAN	37.7	adrenal
CHRD_HUMAN	0.956	adrenal
GNPTG_HUMAN	29.2	adrenal
GOGA3_HUMAN	44.6	adrenal
EFNB1_HUMAN	13.8	adrenal
GSLG1_HUMAN	155	adrenal
NAT14_HUMAN	0.022	adrenal
ACSF4_HUMAN	0.08	adrenal
DLDH_HUMAN	792	adrenal
MRP6_HUMAN	0.691	adrenal
CKLF6_HUMAN	0.204	adrenal
MYO15_HUMAN	0.354	adrenal
APOH_HUMAN	296	adrenal
SPAG7_HUMAN	3.98	adrenal
CCD80_HUMAN	0.352	adrenal
HAUS4_HUMAN	0.066	adrenal
CEBPE_HUMAN	0.174	adrenal
OSGEP_HUMAN	52.3	adrenal
TGM1_HUMAN	0.135	adrenal
TEKT2_HUMAN	4.55	adrenal
UN13D_HUMAN	9.28	adrenal
XYLB_HUMAN	3.7	adrenal
ADH1A_HUMAN	638	adrenal
K1C23_HUMAN	0.053	adrenal
AAAS_HUMAN	9.35	adrenal
CBX5_HUMAN	72.1	adrenal
KLH20_HUMAN	2.26	adrenal
FMO2_HUMAN	1.33	adrenal
DHYS_HUMAN	0.906	adrenal
RAB26_HUMAN	1.85	adrenal
PSMD5_HUMAN	87.8	adrenal
SIAS_HUMAN	169	adrenal
SEM4G_HUMAN	0.017	adrenal
TRYD_HUMAN	8.57	adrenal
GSTA3_HUMAN	291	adrenal
MK13_HUMAN	9.4	adrenal
ZN184_HUMAN	0.033	adrenal
VINC_HUMAN	756	adrenal
SIR1_HUMAN	1.04	adrenal
TGBR3_HUMAN	4.34	adrenal
TMED1_HUMAN	225	adrenal
PSMD8_HUMAN	144	adrenal
STX1B_HUMAN	1.05	adrenal
ATPD_HUMAN	164	adrenal
SIM24_HUMAN	22.1	adrenal
NDUB7_HUMAN	191	adrenal
TECR_HUMAN	740	adrenal
TIM13_HUMAN	66.2	adrenal
UB2R1_HUMAN	5.18	adrenal
MISP_HUMAN	0.163	adrenal
MADCA_HUMAN	0.105	adrenal
MK12_HUMAN	0.153	adrenal
HEP2_HUMAN	76.5	adrenal
SNP29_HUMAN	38.8	adrenal
LZTR1_HUMAN	1.89	adrenal
MMP11_HUMAN	0.006	adrenal
MIF_HUMAN	156	adrenal
DDTL_HUMAN	76.6	adrenal
SF3A1_HUMAN	94.1	adrenal
S14L3_HUMAN	9.55	adrenal
SMD3_HUMAN	164	adrenal
MK01_HUMAN	195	adrenal
TCO2_HUMAN	4.98	adrenal
MORC2_HUMAN	9.36	adrenal
TXTP_HUMAN	230	adrenal
LEG2_HUMAN	0.129	adrenal
PLPP_HUMAN	46.8	adrenal
LEG1_HUMAN	1173	adrenal
P3IP1_HUMAN	0.298	adrenal
CRBB1_HUMAN	0.065	adrenal
ANR54_HUMAN	0.575	adrenal
MILK1_HUMAN	2.41	adrenal
HSC20_HUMAN	10.3	adrenal
TOM22_HUMAN	442	adrenal
RTCB_HUMAN	176	adrenal
GTPB1_HUMAN	36	adrenal
DNAL4_HUMAN	0.045	adrenal
MIOX_HUMAN	0.001	adrenal
RHBD3_HUMAN	0.272	adrenal
ABC3D_HUMAN	3.35	adrenal
HMGX4_HUMAN	0.527	adrenal
HMOX1_HUMAN	45.7	adrenal
NIPS1_HUMAN	369	adrenal
MCM5_HUMAN	1.56	adrenal
ARSA_HUMAN	39.1	adrenal
RHES_HUMAN	0.086	adrenal
TTL12_HUMAN	154	adrenal
CBX7_HUMAN	0.398	adrenal
TAB1_HUMAN	1.99	adrenal
MYH9_HUMAN	2067	adrenal
THIOM_HUMAN	144	adrenal
EIF3D_HUMAN	86.8	adrenal
PRVA_HUMAN	0.015	adrenal
F118A_HUMAN	0.172	adrenal
F10A1_HUMAN	1187	adrenal
IL2RB_HUMAN	0.137	adrenal
RBX1_HUMAN	24.7	adrenal
LMBL2_HUMAN	0.056	adrenal
CHADL_HUMAN	0.05	adrenal
PHF5A_HUMAN	90.3	adrenal
ACON_HUMAN	1142	adrenal
PMM1_HUMAN	9.32	adrenal
BRD1_HUMAN	1.18	adrenal
HDA10_HUMAN	0.858	adrenal
RIPK3_HUMAN	0.147	adrenal
PAPOA_HUMAN	6.27	adrenal
NID2_HUMAN	177	adrenal
SNPC1_HUMAN	0.747	adrenal
SP16H_HUMAN	100	adrenal
FKBP3_HUMAN	275	adrenal
CATG_HUMAN	60.2	adrenal
GRAH_HUMAN	1.72	adrenal
AP4S1_HUMAN	0.604	adrenal
SOS2_HUMAN	0.249	adrenal
PYGL_HUMAN	137	adrenal
GNA1_HUMAN	7.65	adrenal
VATD_HUMAN	148	adrenal
PLEK2_HUMAN	28.7	adrenal
PIGH_HUMAN	0.265	adrenal
PSA3_HUMAN	372	adrenal
MAAI_HUMAN	217	adrenal
TMED8_HUMAN	3.25	adrenal
SAM15_HUMAN	0.024	adrenal
AHSA1_HUMAN	167	adrenal
SPTC2_HUMAN	10.5	adrenal
RIN3_HUMAN	0.211	adrenal
ALKB1_HUMAN	0.055	adrenal
CMGA_HUMAN	2571	adrenal
DHRS7_HUMAN	364	adrenal
SIX4_HUMAN	0.056	adrenal
IF5_HUMAN	77.6	adrenal
ZFY21_HUMAN	17.7	adrenal
C1TC_HUMAN	140	adrenal
VRK1_HUMAN	1.14	adrenal
APEX1_HUMAN	614	adrenal
PABP2_HUMAN	26	adrenal
EFS_HUMAN	0.006	adrenal
CINP_HUMAN	0.148	adrenal
PCKGM_HUMAN	46.2	adrenal
IKBA_HUMAN	3.69	adrenal
PSME2_HUMAN	825	adrenal
BRM1L_HUMAN	0.414	adrenal
PININ_HUMAN	71.6	adrenal
CP24A_HUMAN	0.058	adrenal
ZF64B_HUMAN	0.036	adrenal
GSHB_HUMAN	118	adrenal
PYGB_HUMAN	202	adrenal
EPCR_HUMAN	86.9	adrenal
CSTF1_HUMAN	3.38	adrenal
TPD54_HUMAN	356	adrenal
CATZ_HUMAN	146	adrenal
TBB1_HUMAN	42.2	adrenal
RNF37_HUMAN	0.015	adrenal
EF1A2_HUMAN	1490	adrenal
SRMS_HUMAN	0.32	adrenal
CT027_HUMAN	5.79	adrenal
TRIB3_HUMAN	0.15	adrenal
CSK21_HUMAN	98.7	adrenal
MACD2_HUMAN	0.408	adrenal
FERM1_HUMAN	41.6	adrenal
CK5P1_HUMAN	0.041	adrenal
SNTA1_HUMAN	2.27	adrenal
CHM4B_HUMAN	38.6	adrenal
LBP_HUMAN	165	adrenal
VIAAT_HUMAN	1.88	adrenal
CYTS_HUMAN	101	adrenal
SAHH_HUMAN	296	adrenal
PIGU_HUMAN	14.4	adrenal
ACOT8_HUMAN	29.8	adrenal
APMAP_HUMAN	235	adrenal
TXNL1_HUMAN	359	adrenal
ML12A_HUMAN	292	adrenal
IDH3G_HUMAN	261	adrenal
MXRA5_HUMAN	2.6	adrenal
PSD10_HUMAN	111	adrenal
STS_HUMAN	0.053	adrenal
TBL1X_HUMAN	5.89	adrenal
PGRC1_HUMAN	4833	adrenal
NXT2_HUMAN	1.26	adrenal
PAGE4_HUMAN	0.29	adrenal
STAG2_HUMAN	6.46	adrenal
FA9_HUMAN	178	adrenal
ABCD1_HUMAN	79.2	adrenal
PQBP1_HUMAN	19.5	adrenal
PCS1N_HUMAN	48.5	adrenal
MTR1L_HUMAN	0.94	adrenal
XRP2_HUMAN	36.1	adrenal
UBP11_HUMAN	1.48	adrenal
TIMP1_HUMAN	57.7	adrenal
AGAL_HUMAN	149	adrenal
AT12A_HUMAN	18.8	adrenal
MTLR_HUMAN	0.349	adrenal
SGCG_HUMAN	0.131	adrenal
OLFM4_HUMAN	3.97	adrenal
NTH_HUMAN	0.372	adrenal
ZN263_HUMAN	0.069	adrenal
MMP2_HUMAN	17.8	adrenal
CP070_HUMAN	14.8	adrenal
COR1A_HUMAN	91.5	adrenal
NTF2_HUMAN	217	adrenal
CBLN1_HUMAN	0.008	adrenal
AR2BP_HUMAN	20.1	adrenal
PLLP_HUMAN	1.61	adrenal
PYRD_HUMAN	30.4	adrenal
RPB3_HUMAN	21.3	adrenal
MMP15_HUMAN	0.015	adrenal
NDK3_HUMAN	205	adrenal
PSMD7_HUMAN	234	adrenal
NSMA2_HUMAN	0.133	adrenal
PAG15_HUMAN	11.1	adrenal
FA2H_HUMAN	0.363	adrenal
COXM2_HUMAN	35.1	adrenal
PDIA2_HUMAN	3.1	adrenal
3MG_HUMAN	1.21	adrenal
HSDL1_HUMAN	40.9	adrenal
TSC2_HUMAN	10.3	adrenal
ZN500_HUMAN	0.846	adrenal
NDKM_HUMAN	0.037	adrenal
DECR2_HUMAN	69.5	adrenal
CHIP_HUMAN	87.8	adrenal
MEFV_HUMAN	0.287	adrenal
CRYM_HUMAN	0.861	adrenal
CAN15_HUMAN	2.03	adrenal
UBP31_HUMAN	0.358	adrenal
TOX3_HUMAN	2.27	adrenal
MAZ_HUMAN	0.696	adrenal
CDIPT_HUMAN	217	adrenal
SC6A2_HUMAN	0.137	adrenal
KNOP1_HUMAN	0.478	adrenal
MGAP_HUMAN	1.57	adrenal
AQP9_HUMAN	0.085	adrenal
CSK_HUMAN	20.4	adrenal
FMT_HUMAN	0.539	adrenal
RASLC_HUMAN	0.571	adrenal
CATH_HUMAN	92.9	adrenal
EHD4_HUMAN	81.8	adrenal
TGM5_HUMAN	2.78	adrenal
GABP1_HUMAN	9.97	adrenal
SCG3_HUMAN	20.6	adrenal
DJC17_HUMAN	0.432	adrenal
RHOV_HUMAN	4.04	adrenal
VPS18_HUMAN	46.9	adrenal
BL1S6_HUMAN	0.192	adrenal
EXTL3_HUMAN	0.138	adrenal
AGO2_HUMAN	29.1	adrenal
PHAG1_HUMAN	16.1	adrenal
THYG_HUMAN	134	adrenal
ZFAN1_HUMAN	0.346	adrenal
RIPK2_HUMAN	0.911	adrenal
CBPQ_HUMAN	75.8	adrenal
DECR_HUMAN	1034	adrenal
SFRP1_HUMAN	0.801	adrenal
TPA_HUMAN	4.89	adrenal
GDAP1_HUMAN	86.1	adrenal
EIF3E_HUMAN	84.7	adrenal
EMC2_HUMAN	61.8	adrenal
CHRC1_HUMAN	0.054	adrenal
P5CR3_HUMAN	52.6	adrenal
MTMR9_HUMAN	17.6	adrenal
DCTN6_HUMAN	78.6	adrenal
GSHR_HUMAN	180	adrenal
PP2AB_HUMAN	115	adrenal
NFM_HUMAN	118	adrenal
KCTD9_HUMAN	0.083	adrenal
EXOS5_HUMAN	7.78	adrenal
PAF1_HUMAN	15.3	adrenal
CP4F3_HUMAN	0.154	adrenal
ECH1_HUMAN	1267	adrenal
HNRPL_HUMAN	347	adrenal
RELB_HUMAN	0.172	adrenal
CLASR_HUMAN	0.722	adrenal
LIN7B_HUMAN	7.22	adrenal
PPR37_HUMAN	0.887	adrenal
FCGRN_HUMAN	53.9	adrenal
KCRM_HUMAN	22.7	adrenal
PX11C_HUMAN	15.4	adrenal
VGLU1_HUMAN	0.05	adrenal
RNH2A_HUMAN	7.76	adrenal
SF3A2_HUMAN	60.2	adrenal
MIS_HUMAN	0.319	adrenal
RETN_HUMAN	1.2	adrenal
TBC17_HUMAN	49.7	adrenal
TLE5_HUMAN	0.019	adrenal
SGTA_HUMAN	221	adrenal
CP4F2_HUMAN	0.035	adrenal
EAA4_HUMAN	0.018	adrenal
FBRL_HUMAN	178	adrenal
LEG10_HUMAN	1.03	adrenal
IL27B_HUMAN	0.193	adrenal
TBCB_HUMAN	98.5	adrenal
FSD1_HUMAN	0.42	adrenal
RPB9_HUMAN	2.86	adrenal
APLP1_HUMAN	0.878	adrenal
CCDC9_HUMAN	4.98	adrenal
TGFB1_HUMAN	17.4	adrenal
PLIN3_HUMAN	505	adrenal
CD79A_HUMAN	0.011	adrenal
ICAM5_HUMAN	0.105	adrenal
CEAM5_HUMAN	0.308	adrenal
ST2A1_HUMAN	1397	adrenal
CDC37_HUMAN	153	adrenal
PRAF1_HUMAN	76.5	adrenal
RAB3D_HUMAN	205	adrenal
DBP_HUMAN	0.019	adrenal
EPOR_HUMAN	0.157	adrenal
RAIN_HUMAN	8.09	adrenal
GCDH_HUMAN	96.5	adrenal
DNS2A_HUMAN	45	adrenal
LENG1_HUMAN	11.3	adrenal
RL18A_HUMAN	445	adrenal
SC5A5_HUMAN	0.188	adrenal
P85B_HUMAN	3.45	adrenal
RAB3A_HUMAN	86.2	adrenal
COMP_HUMAN	7.29	adrenal
TM147_HUMAN	8.74	adrenal
G3PT_HUMAN	17.3	adrenal
USF2_HUMAN	1.74	adrenal
ERF_HUMAN	0.057	adrenal
GSK3A_HUMAN	2.35	adrenal
SI1L3_HUMAN	0.215	adrenal
CADM4_HUMAN	2.41	adrenal
PON1_HUMAN	256	adrenal
CP343_HUMAN	0.197	adrenal
ABCF2_HUMAN	33.2	adrenal
HGF_HUMAN	5.07	adrenal
LAMB1_HUMAN	203	adrenal
UB2D4_HUMAN	17.2	adrenal
CBPA2_HUMAN	1.32	adrenal
GTPBA_HUMAN	1.96	adrenal
TFPI2_HUMAN	0.053	adrenal
BET1_HUMAN	78.8	adrenal
NAMPT_HUMAN	494	adrenal
RPA43_HUMAN	5.32	adrenal
PON2_HUMAN	402	adrenal
HBP1_HUMAN	0.355	adrenal
SP4_HUMAN	0.375	adrenal
MPP6_HUMAN	8.12	adrenal
ODO1_HUMAN	419	adrenal
CAV2_HUMAN	12.5	adrenal
LFNG_HUMAN	0.405	adrenal
HXA5_HUMAN	22.3	adrenal
CHIO_HUMAN	0.092	adrenal
ABHDB_HUMAN	128	adrenal
FKB14_HUMAN	0.324	adrenal
STX1A_HUMAN	17.5	adrenal
NOD1_HUMAN	0.124	adrenal
HAP28_HUMAN	103	adrenal
CP3A5_HUMAN	4.44	adrenal
SNX8_HUMAN	6.82	adrenal
WASL_HUMAN	35.5	adrenal
HYAL4_HUMAN	0.017	adrenal
AIMP2_HUMAN	181	adrenal
PCOC1_HUMAN	6.91	adrenal
RBM28_HUMAN	13.7	adrenal
PAI1_HUMAN	2.03	adrenal
PLOD3_HUMAN	45.9	adrenal
RFA3_HUMAN	43.2	adrenal
FIS1_HUMAN	103	adrenal
GLCI1_HUMAN	0.063	adrenal
MYL10_HUMAN	0.04	adrenal
CEP41_HUMAN	12.5	adrenal
MEST_HUMAN	47.1	adrenal
GIMA2_HUMAN	0.42	adrenal
PSA2_HUMAN	430	adrenal
RM32_HUMAN	64.6	adrenal
AEBP1_HUMAN	93.8	adrenal
MLRA_HUMAN	1.85	adrenal
HXK4_HUMAN	0.001	adrenal
YKT6_HUMAN	148	adrenal
CLIP2_HUMAN	28.5	adrenal
CHMP5_HUMAN	27	adrenal
SC61B_HUMAN	120	adrenal
CO5_HUMAN	140	adrenal
PLRKT_HUMAN	208	adrenal
EDF1_HUMAN	70.7	adrenal
SETX_HUMAN	0.334	adrenal
CO8G_HUMAN	204	adrenal
BLNK_HUMAN	0.048	adrenal
ATE1_HUMAN	13.9	adrenal
SFXN3_HUMAN	113	adrenal
FXL15_HUMAN	0.059	adrenal
STN1_HUMAN	0.947	adrenal
DJC12_HUMAN	68.3	adrenal
PPIF_HUMAN	780	adrenal
TBC12_HUMAN	0.045	adrenal
PERM_HUMAN	29.6	adrenal
DHX33_HUMAN	0.067	adrenal
UTP18_HUMAN	12	adrenal
PERE_HUMAN	1.36	adrenal
NUFP2_HUMAN	15.8	adrenal
RL19_HUMAN	709	adrenal
SPT4H_HUMAN	21.2	adrenal
SHPK_HUMAN	19.9	adrenal
TX1B3_HUMAN	109	adrenal
P2RX1_HUMAN	0.03	adrenal
KRT37_HUMAN	4.37	adrenal
GOSR2_HUMAN	47.1	adrenal
PNPO_HUMAN	124	adrenal
TV23C_HUMAN	7.71	adrenal
KS6B1_HUMAN	1.59	adrenal
PROF1_HUMAN	855	adrenal
M2OM_HUMAN	463	adrenal
C1QBP_HUMAN	868	adrenal
CBPD_HUMAN	17.2	adrenal
GOSR1_HUMAN	20.9	adrenal
CCD47_HUMAN	114	adrenal
MED31_HUMAN	0.21	adrenal
DRG2_HUMAN	48	adrenal
AKA10_HUMAN	17.8	adrenal
SNG2_HUMAN	95.7	adrenal
DDX5_HUMAN	177	adrenal
K1H2_HUMAN	5.21	adrenal
KAT2A_HUMAN	0.982	adrenal
ANAG_HUMAN	60.1	adrenal
ABI3_HUMAN	2.98	adrenal
CO1A1_HUMAN	247	adrenal
RM27_HUMAN	45.9	adrenal
LRC59_HUMAN	390	adrenal
HDAC5_HUMAN	3.91	adrenal
DUS3_HUMAN	186	adrenal
CCG1_HUMAN	0.054	adrenal
EFNB3_HUMAN	0.009	adrenal
MOG1_HUMAN	0.13	adrenal
MYH1_HUMAN	8.68	adrenal
VTNC_HUMAN	588	adrenal
BACD2_HUMAN	4.37	adrenal
SGMR2_HUMAN	114	adrenal
FOXN1_HUMAN	0.389	adrenal
ALDOC_HUMAN	275	adrenal
CD38_HUMAN	22.8	adrenal
AMPL_HUMAN	419	adrenal
AFAM_HUMAN	56.9	adrenal
PG2IP_HUMAN	0.009	adrenal
ST1E1_HUMAN	29.8	adrenal
PF4V_HUMAN	53.5	adrenal
NFKB1_HUMAN	12.9	adrenal
MANBA_HUMAN	15.3	adrenal
WFS1_HUMAN	31.7	adrenal
GAR1_HUMAN	61	adrenal
FRG1_HUMAN	3.39	adrenal
CLNK_HUMAN	0.012	adrenal
F149A_HUMAN	1.64	adrenal
CD82_HUMAN	0.378	adrenal
SPI1_HUMAN	0.093	adrenal
CATC_HUMAN	68.1	adrenal
ZPR1_HUMAN	9.11	adrenal
DTX4_HUMAN	0.391	adrenal
UN93B_HUMAN	12.5	adrenal
PUS3_HUMAN	0.013	adrenal
CCD86_HUMAN	3.78	adrenal
PRP19_HUMAN	188	adrenal
TM109_HUMAN	179	adrenal
APOC3_HUMAN	101	adrenal
GLT18_HUMAN	0.635	adrenal
ODPX_HUMAN	48.6	adrenal
DGAT2_HUMAN	0.263	adrenal
SMAP_HUMAN	1636	adrenal
YBOX3_HUMAN	59.7	adrenal
SART3_HUMAN	80	adrenal
MPCP_HUMAN	1465	adrenal
RPC2_HUMAN	6.19	adrenal
CD69_HUMAN	0.009	adrenal
CLC2B_HUMAN	0.038	adrenal
SELPL_HUMAN	0.152	adrenal
OXDA_HUMAN	0.026	adrenal
BACD3_HUMAN	5.19	adrenal
MLEC_HUMAN	692	adrenal
SYT10_HUMAN	0.07	adrenal
CP27B_HUMAN	0.273	adrenal
MYF6_HUMAN	0.896	adrenal
GLI1_HUMAN	0.019	adrenal
PPM1H_HUMAN	1.84	adrenal
LKHA4_HUMAN	436	adrenal
ITFG2_HUMAN	0.074	adrenal
PROL4_HUMAN	0.013	adrenal
ARPC3_HUMAN	313	adrenal
MLRV_HUMAN	3.48	adrenal
CDN1B_HUMAN	4.6	adrenal
TNR3_HUMAN	1.07	adrenal
OAS3_HUMAN	6.48	adrenal
NAR4_HUMAN	0.129	adrenal
GDIR2_HUMAN	742	adrenal
NU107_HUMAN	21.1	adrenal
CNOT2_HUMAN	5.36	adrenal
KRR1_HUMAN	2.56	adrenal
RM51_HUMAN	0.172	adrenal
G3P_HUMAN	4901	adrenal
ACRBP_HUMAN	0.002	adrenal
GBB3_HUMAN	17.6	adrenal
CHPT1_HUMAN	30.7	adrenal
UBP5_HUMAN	395	adrenal
TPIS_HUMAN	1999	adrenal
C10_HUMAN	3.46	adrenal
GOT1B_HUMAN	78.9	adrenal
AAKB1_HUMAN	30.5	adrenal
NEUA_HUMAN	161	adrenal
HCFC2_HUMAN	0.885	adrenal
RAB35_HUMAN	210	adrenal
CX6A1_HUMAN	59.2	adrenal
SRSF9_HUMAN	133	adrenal
FGOP2_HUMAN	1	adrenal
GSH1_HUMAN	68.3	adrenal
IYD1_HUMAN	0.612	adrenal
RSH4A_HUMAN	0.006	adrenal
ASF1A_HUMAN	14.6	adrenal
HINT3_HUMAN	139	adrenal
CTL4_HUMAN	0.0003	adrenal
TULP1_HUMAN	0.592	adrenal
MK14_HUMAN	49.9	adrenal
STK38_HUMAN	13.7	adrenal
DOA_HUMAN	0.29	adrenal
SMDC1_HUMAN	0.367	adrenal
CAP2_HUMAN	45.7	adrenal
PHLD_HUMAN	1.04	adrenal
ACO13_HUMAN	172	adrenal
RS12_HUMAN	336	adrenal
B3GA2_HUMAN	1.24	adrenal
SNX3_HUMAN	261	adrenal
FIG4_HUMAN	1.74	adrenal
BYST_HUMAN	11.4	adrenal
DNPH1_HUMAN	312	adrenal
EXOC2_HUMAN	45.2	adrenal
CC50A_HUMAN	32.6	adrenal
LAMA4_HUMAN	82.4	adrenal
MEP1A_HUMAN	0.024	adrenal
MTREX_HUMAN	27.5	adrenal
SYHM_HUMAN	55.7	adrenal
NUD12_HUMAN	6.05	adrenal
DAP1_HUMAN	9.74	adrenal
LYOX_HUMAN	0.119	adrenal
GRAK_HUMAN	0.894	adrenal
SPRC_HUMAN	70.1	adrenal
PCDB5_HUMAN	0.031	adrenal
THG1_HUMAN	0.725	adrenal
TTC1_HUMAN	215	adrenal
LCAP_HUMAN	31.4	adrenal
AGT2_HUMAN	0.363	adrenal
PCD12_HUMAN	0.071	adrenal
SKP1_HUMAN	1480	adrenal
NU155_HUMAN	18.4	adrenal
GCR_HUMAN	1.02	adrenal
KCT2_HUMAN	13.2	adrenal
TRI23_HUMAN	0.309	adrenal
SYRC_HUMAN	167	adrenal
H0YBK7_HUMAN	23.1	adrenal
S7A14_HUMAN	0.326	adrenal
SEM3G_HUMAN	0.015	adrenal
ZMY10_HUMAN	0.003	adrenal
TRFL_HUMAN	48.3	adrenal
MLH1_HUMAN	0.737	adrenal
ECHP_HUMAN	28.1	adrenal
CRBN_HUMAN	15.5	adrenal
HRG_HUMAN	198	adrenal
UBE3A_HUMAN	34.8	adrenal
RET2_HUMAN	1.06	adrenal
RET1_HUMAN	880	adrenal
F264_HUMAN	0.285	adrenal
GNAT1_HUMAN	1.59	adrenal
TUSC2_HUMAN	33.1	adrenal
NPRL2_HUMAN	0.038	adrenal
GBB4_HUMAN	84.1	adrenal
MORC1_HUMAN	0.239	adrenal
UMPS_HUMAN	41.6	adrenal
ABTB1_HUMAN	0.003	adrenal
KLH18_HUMAN	0.005	adrenal
U3IP2_HUMAN	33.1	adrenal
AAAD_HUMAN	373	adrenal
EIF1B_HUMAN	41.1	adrenal
ZBT47_HUMAN	0.431	adrenal
TNNC1_HUMAN	1.1	adrenal
NKTR_HUMAN	0.988	adrenal
NEK4_HUMAN	0.586	adrenal
TM159_HUMAN	0.854	adrenal
WDFY1_HUMAN	69.6	adrenal
E2AK2_HUMAN	59.4	adrenal
DAZP1_HUMAN	52	adrenal
HTR5B_HUMAN	6.89	adrenal
MARE3_HUMAN	56.8	adrenal
TYB10_HUMAN	96.6	adrenal
MSH2_HUMAN	27.5	adrenal
NCK2_HUMAN	4.31	adrenal
TFPI1_HUMAN	0.461	adrenal
APOB_HUMAN	390	adrenal
IN80B_HUMAN	0.895	adrenal
TTL_HUMAN	0.065	adrenal
FAH2A_HUMAN	78.9	adrenal
SF3B6_HUMAN	78.5	adrenal
ZNT3_HUMAN	5.09	adrenal
NRBP_HUMAN	33.1	adrenal
SNX17_HUMAN	7.1	adrenal
MOGS_HUMAN	116	adrenal
NDUS7_HUMAN	159	adrenal
DOK1_HUMAN	0.718	adrenal
ACADL_HUMAN	10.2	adrenal
REG1A_HUMAN	1.55	adrenal
IBP2_HUMAN	0.992	adrenal
IBP5_HUMAN	23	adrenal
VKGC_HUMAN	36.3	adrenal
CH10_HUMAN	1774	adrenal
WNT6_HUMAN	1.07	adrenal
ILRL1_HUMAN	0.163	adrenal
SL9A2_HUMAN	0.032	adrenal
CAP7_HUMAN	6.61	adrenal
PP1R7_HUMAN	143	adrenal
PROC_HUMAN	10	adrenal
GORS2_HUMAN	180	adrenal
CEBPZ_HUMAN	9.13	adrenal
RMD2_HUMAN	152	adrenal
SATT_HUMAN	61.4	adrenal
ORC2_HUMAN	4.26	adrenal
CANB1_HUMAN	24	adrenal
PLEK_HUMAN	8.45	adrenal
PRTN3_HUMAN	51.8	adrenal
NMD3B_HUMAN	0.441	adrenal
VATB1_HUMAN	35.9	adrenal
MSH6_HUMAN	10.2	adrenal
PKHA3_HUMAN	0.103	adrenal
SPRE_HUMAN	300	adrenal
CLCN6_HUMAN	1.66	adrenal
ENOA_HUMAN	2020	adrenal
SYSC_HUMAN	122	adrenal
CLCA1_HUMAN	1.44	adrenal
BCL9_HUMAN	0.048	adrenal
ANGL1_HUMAN	0.177	adrenal
TMM59_HUMAN	1.07	adrenal
MEP50_HUMAN	84	adrenal
CA021_HUMAN	1.54	adrenal
MD2L2_HUMAN	0.14	adrenal
MFN2_HUMAN	61.1	adrenal
MIIP_HUMAN	0.067	adrenal
PRDM2_HUMAN	0.274	adrenal
SYWM_HUMAN	37.4	adrenal
OSCP1_HUMAN	0.301	adrenal
5NT1A_HUMAN	2.36	adrenal
ARK72_HUMAN	354	adrenal
P3H1_HUMAN	29.4	adrenal
LYAM1_HUMAN	1.32	adrenal
VAMP4_HUMAN	48	adrenal
SYF2_HUMAN	1.23	adrenal
CATD_HUMAN	2396	adrenal
MMP8_HUMAN	1.21	adrenal
APOA1_HUMAN	1492	adrenal
NAC2_HUMAN	0.978	adrenal
TNNT2_HUMAN	1.48	adrenal
CAMP2_HUMAN	1.79	adrenal
PUR9_HUMAN	146	adrenal
FAKD2_HUMAN	22.6	adrenal
TTHY_HUMAN	400	adrenal
DOP1_HUMAN	0.141	adrenal
FLIP1_HUMAN	4.63	adrenal
SACA1_HUMAN	0.433	adrenal
TBPL1_HUMAN	0.108	adrenal
FBX30_HUMAN	0.755	adrenal
ADAT2_HUMAN	0.172	adrenal
PMFBP_HUMAN	0.31	adrenal
MED28_HUMAN	0.098	adrenal
RN103_HUMAN	0.236	adrenal
RPN2_HUMAN	499	adrenal
SOGA1_HUMAN	2.85	adrenal
PKD2_HUMAN	0.958	adrenal
ABCG2_HUMAN	0.297	adrenal
STBD1_HUMAN	16.8	adrenal
TIG1_HUMAN	0.022	adrenal
LDAH_HUMAN	77.9	adrenal
FGF23_HUMAN	1.01	adrenal
ELL2_HUMAN	0.002	adrenal
NDUB3_HUMAN	108	adrenal
ZFAN5_HUMAN	1.01	adrenal
GUAD_HUMAN	11.3	adrenal
CPSF3_HUMAN	20.9	adrenal
DDX55_HUMAN	0.054	adrenal
CCD92_HUMAN	0.616	adrenal
FKB15_HUMAN	71.7	adrenal
HDHD3_HUMAN	605	adrenal
VPS4B_HUMAN	23.3	adrenal
SPB10_HUMAN	2.41	adrenal
ADCK1_HUMAN	0.981	adrenal
I27L2_HUMAN	0.763	adrenal
NEK9_HUMAN	39.8	adrenal
ACYP1_HUMAN	79	adrenal
I2BPL_HUMAN	9.6	adrenal
ACOT2_HUMAN	129	adrenal
FLVC2_HUMAN	1	adrenal
PAPOG_HUMAN	0.745	adrenal
QORX_HUMAN	31.9	adrenal
RHOQ_HUMAN	32.9	adrenal
TM214_HUMAN	29.9	adrenal
ATD2B_HUMAN	0.003	adrenal
FA98A_HUMAN	13.8	adrenal
YIPF4_HUMAN	15.4	adrenal
AFTIN_HUMAN	5.63	adrenal
LEGL_HUMAN	119	adrenal
CRIPT_HUMAN	0.532	adrenal
DUS1_HUMAN	0.014	adrenal
PANK3_HUMAN	0.013	adrenal
LRP11_HUMAN	0.007	adrenal
CC170_HUMAN	1.3	adrenal
ARAP3_HUMAN	0.294	adrenal
PRRX1_HUMAN	0.034	adrenal
TENN_HUMAN	0.118	adrenal
TTLL2_HUMAN	0.706	adrenal
PDZ11_HUMAN	24.3	adrenal
NUDC1_HUMAN	26.4	adrenal
CCD77_HUMAN	0.663	adrenal
ELF1_HUMAN	0.556	adrenal
ALG5_HUMAN	95.4	adrenal
MYOTI_HUMAN	1.63	adrenal
PROF2_HUMAN	116	adrenal
NFYB_HUMAN	0.931	adrenal
WASC3_HUMAN	2.34	adrenal
VINEX_HUMAN	73.2	adrenal
TADBP_HUMAN	228	adrenal
RDH10_HUMAN	1.22	adrenal
COIL_HUMAN	0.692	adrenal
TBX2_HUMAN	0.012	adrenal
S35B1_HUMAN	0.012	adrenal
CND2_HUMAN	0.008	adrenal
MND1_HUMAN	3.83	adrenal
TSH3_HUMAN	0.035	adrenal
PLBL1_HUMAN	1.18	adrenal
PYRD1_HUMAN	0.091	adrenal
TFG_HUMAN	179	adrenal
KALRN_HUMAN	0.477	adrenal
NAA50_HUMAN	62.1	adrenal
JIP1_HUMAN	0.166	adrenal
PEX16_HUMAN	8.72	adrenal
CATA_HUMAN	854	adrenal
TNF10_HUMAN	0.084	adrenal
CPXM2_HUMAN	2.93	adrenal
GSTM2_HUMAN	214	adrenal
POLK_HUMAN	0.026	adrenal
UIF_HUMAN	23.3	adrenal
AHR_HUMAN	0.701	adrenal
PTHB1_HUMAN	3.85	adrenal
EEPD1_HUMAN	1.9	adrenal
WIPF3_HUMAN	4.32	adrenal
INHBA_HUMAN	0.2	adrenal
RAMP3_HUMAN	0.132	adrenal
MRM2_HUMAN	6.82	adrenal
CLCA_HUMAN	341	adrenal
PHF24_HUMAN	0.906	adrenal
ZCCHV_HUMAN	52.4	adrenal
AK1D1_HUMAN	5.46	adrenal
SRGN_HUMAN	0.349	adrenal
UNG_HUMAN	66	adrenal
IFT81_HUMAN	0.407	adrenal
ACADS_HUMAN	157	adrenal
BHE41_HUMAN	0.015	adrenal
SSPN_HUMAN	0.34	adrenal
DX39A_HUMAN	80.6	adrenal
TRIR_HUMAN	2.39	adrenal
CD97_HUMAN	4.41	adrenal
ATP7B_HUMAN	0.01	adrenal
ORML2_HUMAN	8.88	adrenal
PDE1B_HUMAN	0.184	adrenal
LRP1_HUMAN	111	adrenal
HXC6_HUMAN	0.025	adrenal
FAAH1_HUMAN	10.3	adrenal
S61A1_HUMAN	163	adrenal
RAB9B_HUMAN	20.2	adrenal
RIF1_HUMAN	2.13	adrenal
TT21B_HUMAN	1.76	adrenal
NMI_HUMAN	13.4	adrenal
S36A1_HUMAN	0.262	adrenal
BATF3_HUMAN	0.016	adrenal
PG12A_HUMAN	0.235	adrenal
SNRPA_HUMAN	43.8	adrenal
B9D2_HUMAN	0.055	adrenal
C4BPB_HUMAN	4.41	adrenal
RAB38_HUMAN	33.6	adrenal
HAUS3_HUMAN	0.032	adrenal
CHSS2_HUMAN	0.516	adrenal
INHA_HUMAN	14	adrenal
ARP5_HUMAN	0.217	adrenal
SYS1_HUMAN	0.024	adrenal
ATP5E_HUMAN	160	adrenal
PLCG1_HUMAN	12.7	adrenal
SRSF6_HUMAN	82.3	adrenal
RB22A_HUMAN	50.9	adrenal
PTGIS_HUMAN	31.3	adrenal
MOCS3_HUMAN	1.61	adrenal
RN114_HUMAN	18	adrenal
PEPD_HUMAN	135	adrenal
MCEE_HUMAN	87.5	adrenal
PAI2B_HUMAN	0.026	adrenal
SNR27_HUMAN	36.8	adrenal
MPP10_HUMAN	1.64	adrenal
LIPS_HUMAN	37	adrenal
IIGP5_HUMAN	0.05	adrenal
LYPD3_HUMAN	5.29	adrenal
CEAM8_HUMAN	0.044	adrenal
RNF39_HUMAN	0.085	adrenal
FBX9_HUMAN	2.54	adrenal
RRP36_HUMAN	0.047	adrenal
BT3A3_HUMAN	12.8	adrenal
RU1C_HUMAN	54.3	adrenal
NPT1_HUMAN	0.073	adrenal
H13_HUMAN	237	adrenal
H4_HUMAN	267	adrenal
SYAM_HUMAN	17.4	adrenal
H11_HUMAN	70.5	adrenal
ZN391_HUMAN	0.147	adrenal
ABEC2_HUMAN	0.25	adrenal
MEA1_HUMAN	0.458	adrenal
COLA1_HUMAN	0.655	adrenal
CPNE5_HUMAN	2.17	adrenal
SSRA_HUMAN	151	adrenal
ATX1_HUMAN	0.049	adrenal
EMC3_HUMAN	45	adrenal
S3TC1_HUMAN	0.065	adrenal
KATL2_HUMAN	0.86	adrenal
BBS2_HUMAN	12.8	adrenal
MT2_HUMAN	24.6	adrenal
AATM_HUMAN	639	adrenal
SPHK2_HUMAN	0.083	adrenal
PIWL1_HUMAN	0.333	adrenal
RAP2A_HUMAN	16.9	adrenal
EFNB2_HUMAN	0.105	adrenal
IRF1_HUMAN	3.06	adrenal
BMP4_HUMAN	0.072	adrenal
SOX9_HUMAN	0.17	adrenal
MYH2_HUMAN	8.58	adrenal
RT07_HUMAN	75.1	adrenal
NUP85_HUMAN	17.1	adrenal
NT5C_HUMAN	88.4	adrenal
MSTO1_HUMAN	0.64	adrenal
MBOA7_HUMAN	403	adrenal
LIRB3_HUMAN	0.638	adrenal
S35F5_HUMAN	0.033	adrenal
PSD4_HUMAN	0.468	adrenal
ALKB7_HUMAN	0.828	adrenal
CLPP_HUMAN	113	adrenal
THOC2_HUMAN	9.45	adrenal
CO3_HUMAN	1280	adrenal
FOSB_HUMAN	6.64	adrenal
RTN2_HUMAN	8.49	adrenal
VASP_HUMAN	49.8	adrenal
SYMPK_HUMAN	10	adrenal
CFA61_HUMAN	0.062	adrenal
C1QR1_HUMAN	0.577	adrenal
TMX4_HUMAN	159	adrenal
MKKS_HUMAN	0.946	adrenal
DEST_HUMAN	300	adrenal
RU2B_HUMAN	100	adrenal
TLE6_HUMAN	0.091	adrenal
NCLN_HUMAN	192	adrenal
PITH1_HUMAN	139	adrenal
FNTB_HUMAN	12.3	adrenal
NECA3_HUMAN	0.057	adrenal
RALY_HUMAN	187	adrenal
DCUP_HUMAN	120	adrenal
IGFR1_HUMAN	0.002	adrenal
CPNS1_HUMAN	702	adrenal
PDD2L_HUMAN	0.171	adrenal
SAE2_HUMAN	114	adrenal
CX6B1_HUMAN	203	adrenal
K1C13_HUMAN	72.8	adrenal
KRT38_HUMAN	4.43	adrenal
K1C9_HUMAN	2445	adrenal
ARL2_HUMAN	114	adrenal
RRAS_HUMAN	241	adrenal
TSKS_HUMAN	1.52	adrenal
NOP53_HUMAN	0.052	adrenal
SBDS_HUMAN	152	adrenal
MLX_HUMAN	8.42	adrenal
WNK4_HUMAN	5.97	adrenal
TRAP1_HUMAN	271	adrenal
SUGP1_HUMAN	2.37	adrenal
DDX49_HUMAN	0.767	adrenal
SDF2_HUMAN	62.6	adrenal
NSRP1_HUMAN	12	adrenal
PROP_HUMAN	7.99	adrenal
BAKOR_HUMAN	0.112	adrenal
T3HPD_HUMAN	13.9	adrenal
TBPL2_HUMAN	0.448	adrenal
SGPP1_HUMAN	0.136	adrenal
PKHG3_HUMAN	0.623	adrenal
OMGP_HUMAN	0.29	adrenal
CALX_HUMAN	2744	adrenal
ASC_HUMAN	4.38	adrenal
PHP14_HUMAN	267	adrenal
TRAF2_HUMAN	5.02	adrenal
HELB_HUMAN	0.058	adrenal
YETS4_HUMAN	9.05	adrenal
ZN777_HUMAN	0.021	adrenal
IDUA_HUMAN	16.1	adrenal
PIN1_HUMAN	116	adrenal
FXL12_HUMAN	0.005	adrenal
JUPI2_HUMAN	1.81	adrenal
ALR_HUMAN	40.9	adrenal
SNG3_HUMAN	34.1	adrenal
TCAM1_HUMAN	2.62	adrenal
MON1B_HUMAN	0.184	adrenal
MET25_HUMAN	0.015	adrenal
EIF3K_HUMAN	107	adrenal
TBA4A_HUMAN	642	adrenal
VILI_HUMAN	1.04	adrenal
AAMP_HUMAN	18.9	adrenal
HSPB1_HUMAN	2291	adrenal
GBG11_HUMAN	7.64	adrenal
GBG1_HUMAN	0.134	adrenal
PTN12_HUMAN	17.8	adrenal
FGL2_HUMAN	3.2	adrenal
PEX1_HUMAN	13.4	adrenal
MTEF1_HUMAN	0.168	adrenal
GCP6_HUMAN	0.273	adrenal
CYH4_HUMAN	0.888	adrenal
SGSM3_HUMAN	0.847	adrenal
SE6L1_HUMAN	0.032	adrenal
SDF2L_HUMAN	65.2	adrenal
1433F_HUMAN	368	adrenal
BORG5_HUMAN	5.1	adrenal
APOL5_HUMAN	0.313	adrenal
CC117_HUMAN	5.31	adrenal
APOL2_HUMAN	105	adrenal
RAC2_HUMAN	103	adrenal
MPPB_HUMAN	110	adrenal
LSM8_HUMAN	32.2	adrenal
VGF_HUMAN	27.3	adrenal
STRP2_HUMAN	0.859	adrenal
DNJB9_HUMAN	3.97	adrenal
SIR2_HUMAN	32.1	adrenal
MTX2_HUMAN	177	adrenal
HXD10_HUMAN	0.035	adrenal
PIAS1_HUMAN	0.14	adrenal
SNP23_HUMAN	24.8	adrenal
TMOD2_HUMAN	20.2	adrenal
AL1A2_HUMAN	9.89	adrenal
CLN6_HUMAN	31.5	adrenal
ISLR_HUMAN	0.45	adrenal
THA10_HUMAN	0.841	adrenal
MBD4_HUMAN	0.13	adrenal
COPB_HUMAN	189	adrenal
CD68_HUMAN	86.2	adrenal
TXD17_HUMAN	190	adrenal
AT1B2_HUMAN	1.53	adrenal
FXR2_HUMAN	72.4	adrenal
MPU1_HUMAN	190	adrenal
TGT_HUMAN	19.2	adrenal
AP1M2_HUMAN	17.7	adrenal
CLC11_HUMAN	0.037	adrenal
CMA1_HUMAN	1.97	adrenal
B2CL2_HUMAN	10.5	adrenal
PARP2_HUMAN	0.209	adrenal
EAPP_HUMAN	1.14	adrenal
EGLN3_HUMAN	0.752	adrenal
NEDD8_HUMAN	226	adrenal
DAD1_HUMAN	189	adrenal
RAP1B_HUMAN	499	adrenal
SNAT_HUMAN	0.587	adrenal
ARHG6_HUMAN	31.7	adrenal
JIP3_HUMAN	2.69	adrenal
MKNK2_HUMAN	0.024	adrenal
KLF16_HUMAN	0.018	adrenal
K7ENJ6_HUMAN	0.035	adrenal
ZC3HE_HUMAN	11.2	adrenal
LMAN1_HUMAN	349	adrenal
ANGE1_HUMAN	0.02	adrenal
ZFY26_HUMAN	2.29	adrenal
VP35L_HUMAN	41.3	adrenal
DOCK7_HUMAN	12.3	adrenal
CORO7_HUMAN	20	adrenal
DHX40_HUMAN	0.023	adrenal
MEGF8_HUMAN	0.404	adrenal
HCN2_HUMAN	0.056	adrenal
IGS21_HUMAN	0.173	adrenal
GNAT2_HUMAN	1.44	adrenal
KHNYN_HUMAN	0.164	adrenal
CERS4_HUMAN	0.575	adrenal
LIRA1_HUMAN	0.15	adrenal
LIRA2_HUMAN	0.159	adrenal
TBG2_HUMAN	30	adrenal
TBG1_HUMAN	36	adrenal
RS16_HUMAN	375	adrenal
MAST1_HUMAN	0.018	adrenal
CND3_HUMAN	0.003	adrenal
RBG1L_HUMAN	2.7	adrenal
ESYT2_HUMAN	97.8	adrenal
LOX12_HUMAN	0.051	adrenal
UD2A3_HUMAN	0.081	adrenal
ATS2_HUMAN	0.062	adrenal
CIAO3_HUMAN	3.52	adrenal
HBA_HUMAN	8105	adrenal
TRNT1_HUMAN	27.7	adrenal
DHX29_HUMAN	15.4	adrenal
DHX58_HUMAN	0.073	adrenal
K1C12_HUMAN	11.6	adrenal
K1H1_HUMAN	8.95	adrenal
KT33B_HUMAN	5.11	adrenal
BIG3_HUMAN	4.23	adrenal
SNX4_HUMAN	19.8	adrenal
GRHL2_HUMAN	0.033	adrenal
RIR2B_HUMAN	23.6	adrenal
RAF1_HUMAN	2.57	adrenal
TDRD1_HUMAN	0.003	adrenal
MED17_HUMAN	0.876	adrenal
SCML2_HUMAN	0.078	adrenal
TS101_HUMAN	79.7	adrenal
K0930_HUMAN	7.82	adrenal
DHX35_HUMAN	0.105	adrenal
TP4AP_HUMAN	0.013	adrenal
CT194_HUMAN	0.014	adrenal
CUL9_HUMAN	3.65	adrenal
ARP3C_HUMAN	18.7	adrenal
NDUA2_HUMAN	124	adrenal
TRM2A_HUMAN	3.52	adrenal
ESS2_HUMAN	0.056	adrenal
K2C5_HUMAN	460	adrenal
K2C1_HUMAN	3099	adrenal
K2C75_HUMAN	41.2	adrenal
K2C6C_HUMAN	128	adrenal
K2C6B_HUMAN	167	adrenal
GALT8_HUMAN	0.021	adrenal
F155B_HUMAN	0.32	adrenal
ELOF1_HUMAN	0.475	adrenal
CNN1_HUMAN	267	adrenal
NECT2_HUMAN	1.72	adrenal
APOE_HUMAN	798	adrenal
APOC2_HUMAN	0.956	adrenal
XPO7_HUMAN	36.8	adrenal
FA98C_HUMAN	23.9	adrenal
SAFB2_HUMAN	69.4	adrenal
NCAN_HUMAN	0.686	adrenal
PLVAP_HUMAN	58	adrenal
BST2_HUMAN	98.6	adrenal
S27A1_HUMAN	60.1	adrenal
USBP1_HUMAN	0.016	adrenal
GT251_HUMAN	40.9	adrenal
RM34_HUMAN	23.5	adrenal
6PGL_HUMAN	272	adrenal
LSM7_HUMAN	36.7	adrenal
ENL_HUMAN	0.759	adrenal
BMP15_HUMAN	0.208	adrenal
ACTN4_HUMAN	1650	adrenal
NDUAA_HUMAN	181	adrenal
ZSWM6_HUMAN	0.406	adrenal
PXDN_HUMAN	2.58	adrenal
GDF15_HUMAN	0.061	adrenal
JUND_HUMAN	0.755	adrenal
SRCH_HUMAN	14.4	adrenal
TRPM4_HUMAN	0.313	adrenal
NUMBL_HUMAN	1.24	adrenal
ATX10_HUMAN	54.2	adrenal
CALY_HUMAN	0.008	adrenal
HBAZ_HUMAN	155	adrenal
CEP85_HUMAN	1.13	adrenal
TAF4_HUMAN	0.392	adrenal
RB8NL_HUMAN	0.022	adrenal
LAMA5_HUMAN	240	adrenal
UBC12_HUMAN	150	adrenal
TIF1B_HUMAN	251	adrenal
IF2G_HUMAN	102	adrenal
TM160_HUMAN	19.6	adrenal
ZC3H4_HUMAN	9.45	adrenal
M3K10_HUMAN	0.005	adrenal
SESN2_HUMAN	0.502	adrenal
HIP1R_HUMAN	71.5	adrenal
RM04_HUMAN	29.8	adrenal
SSF1_HUMAN	4.18	adrenal
EIF3G_HUMAN	128	adrenal
ANGL6_HUMAN	1.96	adrenal
SHFL_HUMAN	44.7	adrenal
ZN331_HUMAN	0.632	adrenal
ZN236_HUMAN	0.012	adrenal
LRP3_HUMAN	2.06	adrenal
GRWD1_HUMAN	11.9	adrenal
NOL11_HUMAN	0.572	adrenal
NTM2F_HUMAN	0.169	adrenal
PPIL4_HUMAN	17.8	adrenal
BPIB1_HUMAN	0.155	adrenal
BPIA2_HUMAN	18.5	adrenal
RBM39_HUMAN	24.8	adrenal
ACSA_HUMAN	169	adrenal
ARHG9_HUMAN	0.01	adrenal
VATE1_HUMAN	357	adrenal
EMC8_HUMAN	10.6	adrenal
GSE1_HUMAN	0.227	adrenal
FA12_HUMAN	61.6	adrenal
ABCB7_HUMAN	73.2	adrenal
RT25_HUMAN	44	adrenal
CAN7_HUMAN	4.27	adrenal
CC020_HUMAN	0.267	adrenal
RBNS5_HUMAN	9.25	adrenal
NAPSA_HUMAN	0.314	adrenal
NR1H2_HUMAN	0.019	adrenal
PDLI4_HUMAN	18.1	adrenal
GFPT2_HUMAN	4.05	adrenal
ACLY_HUMAN	262	adrenal
VPS25_HUMAN	131	adrenal
AOC2_HUMAN	11.5	adrenal
NFIP1_HUMAN	30.5	adrenal
EXOC4_HUMAN	73.1	adrenal
LIPA1_HUMAN	23.2	adrenal
BARX1_HUMAN	0.159	adrenal
WDR44_HUMAN	35.9	adrenal
ZCHC9_HUMAN	0.046	adrenal
K1C15_HUMAN	31	adrenal
TENS4_HUMAN	0.177	adrenal
PPR1B_HUMAN	1.04	adrenal
FMO5_HUMAN	10.5	adrenal
AAKB2_HUMAN	14.7	adrenal
FUS_HUMAN	180	adrenal
UBP29_HUMAN	0.969	adrenal
CHSS1_HUMAN	0.448	adrenal
RU2A_HUMAN	112	adrenal
THAP1_HUMAN	0.263	adrenal
RHPN2_HUMAN	0.382	adrenal
ARP10_HUMAN	41.8	adrenal
LEG3_HUMAN	555	adrenal
DNJB1_HUMAN	142	adrenal
ZSWM4_HUMAN	0.348	adrenal
RFX1_HUMAN	0.601	adrenal
DCA15_HUMAN	0.006	adrenal
RO52_HUMAN	3.84	adrenal
WDR7_HUMAN	7.94	adrenal
SMRC1_HUMAN	10.6	adrenal
S6A11_HUMAN	0.02	adrenal
PO210_HUMAN	10.1	adrenal
DHB7_HUMAN	89	adrenal
EMIL2_HUMAN	21.1	adrenal
DNHD1_HUMAN	0.154	adrenal
RRP8_HUMAN	6.14	adrenal
T10B_HUMAN	20.4	adrenal
EFR3A_HUMAN	20.6	adrenal
PTCD3_HUMAN	62.2	adrenal
ILKAP_HUMAN	3.17	adrenal
PER2_HUMAN	0.08	adrenal
SCLY_HUMAN	5.16	adrenal
PTPRE_HUMAN	8.24	adrenal
CARD6_HUMAN	0.432	adrenal
RPGP2_HUMAN	1.19	adrenal
RFA1_HUMAN	59.9	adrenal
PEDF_HUMAN	98.1	adrenal
SELB_HUMAN	39.7	adrenal
COQ3_HUMAN	44.1	adrenal
LANC2_HUMAN	55.7	adrenal
GRSF1_HUMAN	73	adrenal
IGJ_HUMAN	249	adrenal
SAS10_HUMAN	29.2	adrenal
H33_HUMAN	700	adrenal
TRI47_HUMAN	1.7	adrenal
KDM6B_HUMAN	1.29	adrenal
RIDA_HUMAN	136	adrenal
MATN2_HUMAN	51.6	adrenal
BRD8_HUMAN	13.3	adrenal
ERAL1_HUMAN	17.4	adrenal
NIP7_HUMAN	13.9	adrenal
TERF2_HUMAN	3.88	adrenal
VPS4A_HUMAN	31.7	adrenal
JAG1_HUMAN	0.391	adrenal
HS12B_HUMAN	28.7	adrenal
SNP25_HUMAN	7.82	adrenal
NXT1_HUMAN	0.033	adrenal
RIN2_HUMAN	1.9	adrenal
CRP_HUMAN	653	adrenal
HPLN2_HUMAN	0.097	adrenal
SAMP_HUMAN	1074	adrenal
SMBP2_HUMAN	0.328	adrenal
ACY3_HUMAN	0.018	adrenal
AL3B2_HUMAN	28.1	adrenal
MTL5_HUMAN	1.21	adrenal
DPH2_HUMAN	0.134	adrenal
NASP_HUMAN	26	adrenal
PAP1L_HUMAN	8.96	adrenal
ZSWM3_HUMAN	0.024	adrenal
M2GD_HUMAN	7.7	adrenal
BHMT2_HUMAN	2.13	adrenal
AP3B1_HUMAN	149	adrenal
ZBED3_HUMAN	1.24	adrenal
SYT4_HUMAN	2.24	adrenal
UT2_HUMAN	0.503	adrenal
XPO4_HUMAN	19.5	adrenal
RNF17_HUMAN	0.047	adrenal
ACM3_HUMAN	0.052	adrenal
MYH4_HUMAN	2.74	adrenal
PEMT_HUMAN	75.2	adrenal
SCO1_HUMAN	183	adrenal
CH3L1_HUMAN	5.25	adrenal
DCLK1_HUMAN	1.81	adrenal
RFXAP_HUMAN	0.237	adrenal
BTBD2_HUMAN	0.432	adrenal
HPBP1_HUMAN	3.85	adrenal
KC1G2_HUMAN	0.03	adrenal
RTTN_HUMAN	0.041	adrenal
MACD1_HUMAN	69.4	adrenal
FOPNL_HUMAN	0.52	adrenal
MED10_HUMAN	0.307	adrenal
CC134_HUMAN	75.1	adrenal
S14L4_HUMAN	0.462	adrenal
PI4KA_HUMAN	11	adrenal
GIMA4_HUMAN	41.6	adrenal
MKRN1_HUMAN	0.289	adrenal
ARP3B_HUMAN	8.76	adrenal
NEUT_HUMAN	9.93	adrenal
RASK_HUMAN	151	adrenal
IPO8_HUMAN	4.55	adrenal
MYP2_HUMAN	82.2	adrenal
FABP4_HUMAN	800	adrenal
TAP26_HUMAN	0.234	adrenal
LYVE1_HUMAN	9.05	adrenal
MTMRD_HUMAN	2.42	adrenal
MICA2_HUMAN	2.76	adrenal
RRAS2_HUMAN	99	adrenal
TEX15_HUMAN	0.314	adrenal
SARAF_HUMAN	91.9	adrenal
DUS26_HUMAN	0.043	adrenal
ERG28_HUMAN	85.3	adrenal
UNC79_HUMAN	0.355	adrenal
CTSRB_HUMAN	7.48	adrenal
SYJ2B_HUMAN	44.9	adrenal
TTC9A_HUMAN	0.145	adrenal
IF2A_HUMAN	269	adrenal
ELP3_HUMAN	21.1	adrenal
PEBP4_HUMAN	0.152	adrenal
ADEC1_HUMAN	0.011	adrenal
MBD2_HUMAN	0.286	adrenal
IR3IP_HUMAN	166	adrenal
RT36_HUMAN	160	adrenal
CDK7_HUMAN	0.391	adrenal
CD180_HUMAN	0.104	adrenal
IRAK2_HUMAN	1.56	adrenal
KCC1A_HUMAN	135	adrenal
VHL_HUMAN	0.025	adrenal
BHE40_HUMAN	0.012	adrenal
ARL8B_HUMAN	401	adrenal
EDEM1_HUMAN	2.6	adrenal
NCHL1_HUMAN	5.67	adrenal
DPH6_HUMAN	1.18	adrenal
EMC7_HUMAN	64.1	adrenal
AMPD2_HUMAN	72.1	adrenal
GSTM5_HUMAN	80.5	adrenal
GSTM3_HUMAN	437	adrenal
SORT_HUMAN	14.8	adrenal
LTOR5_HUMAN	28.5	adrenal
NOTC2_HUMAN	8.83	adrenal
ARF3_HUMAN	448	adrenal
S38A2_HUMAN	0.295	adrenal
KDIS_HUMAN	1.34	adrenal
CMPK2_HUMAN	12.7	adrenal
ANO3_HUMAN	0.453	adrenal
FST_HUMAN	0.141	adrenal
FHR5_HUMAN	61.4	adrenal
ERN2_HUMAN	0.031	adrenal
SYNC_HUMAN	159	adrenal
CCNH_HUMAN	3.09	adrenal
CABL1_HUMAN	0.102	adrenal
DOCK2_HUMAN	5.24	adrenal
RERG_HUMAN	0.82	adrenal
SO1B1_HUMAN	0.05	adrenal
DDB2_HUMAN	7.28	adrenal
PPAL_HUMAN	122	adrenal
FOLH1_HUMAN	0.247	adrenal
RTL8C_HUMAN	30.2	adrenal
RB33A_HUMAN	2.93	adrenal
PHC2_HUMAN	1.48	adrenal
TUT4_HUMAN	2.69	adrenal
PR38A_HUMAN	1.86	adrenal
DSG3_HUMAN	0.587	adrenal
DSG1_HUMAN	13	adrenal
DSC1_HUMAN	16	adrenal
DGLA_HUMAN	0.18	adrenal
TIM10_HUMAN	67.6	adrenal
IF_HUMAN	0.119	adrenal
TCO1_HUMAN	0.154	adrenal
CP135_HUMAN	1.94	adrenal
PGFRA_HUMAN	2.59	adrenal
DZIP1_HUMAN	0.031	adrenal
BIVM_HUMAN	0.169	adrenal
SYCM_HUMAN	96	adrenal
KLOTB_HUMAN	0.455	adrenal
SEM6A_HUMAN	0.046	adrenal
APC_HUMAN	1.38	adrenal
UBP30_HUMAN	13.6	adrenal
SDHL_HUMAN	0.044	adrenal
MSI1H_HUMAN	2.25	adrenal
TBX3_HUMAN	14.9	adrenal
OASL_HUMAN	0.067	adrenal
TRAD1_HUMAN	6.23	adrenal
HLPDA_HUMAN	13.9	adrenal
RINT1_HUMAN	15	adrenal
5NTD_HUMAN	82.6	adrenal
ORC3_HUMAN	0.586	adrenal
RBTN2_HUMAN	0.182	adrenal
NAT10_HUMAN	49.8	adrenal
TMG4_HUMAN	0.264	adrenal
PERI_HUMAN	199	adrenal
AVIL_HUMAN	0.255	adrenal
GDF11_HUMAN	0.338	adrenal
F186B_HUMAN	2.09	adrenal
RDH5_HUMAN	0.077	adrenal
KRT85_HUMAN	8.31	adrenal
CDK4_HUMAN	37.8	adrenal
TSN31_HUMAN	0.963	adrenal
TFCP2_HUMAN	10.6	adrenal
ESPL1_HUMAN	0.065	adrenal
ZC3HA_HUMAN	0.016	adrenal
KRT84_HUMAN	6.84	adrenal
KRT82_HUMAN	5.29	adrenal
MIP_HUMAN	3.27	adrenal
NSMA_HUMAN	4.7	adrenal
HTRA2_HUMAN	60.9	adrenal
PADC1_HUMAN	10.1	adrenal
TCPH_HUMAN	378	adrenal
RFIP5_HUMAN	12	adrenal
RM53_HUMAN	59.9	adrenal
KCMB4_HUMAN	0.101	adrenal
GNS_HUMAN	310	adrenal
BCDO1_HUMAN	0.0002	adrenal
MPH6_HUMAN	0.647	adrenal
TM231_HUMAN	0.513	adrenal
DC1L2_HUMAN	92.4	adrenal
FBXL8_HUMAN	11.7	adrenal
FHOD1_HUMAN	7.12	adrenal
C102A_HUMAN	9.03	adrenal
PCX2_HUMAN	0.884	adrenal
URB2_HUMAN	0.056	adrenal
TAF5L_HUMAN	0.039	adrenal
STX6_HUMAN	15.1	adrenal
NPL_HUMAN	17.2	adrenal
LAMC1_HUMAN	551	adrenal
SP110_HUMAN	0.698	adrenal
RM44_HUMAN	42.9	adrenal
DOC10_HUMAN	3.02	adrenal
S19A3_HUMAN	0.031	adrenal
CP27A_HUMAN	90.5	adrenal
IF4E2_HUMAN	64.3	adrenal
CAB39_HUMAN	109	adrenal
COX5B_HUMAN	289	adrenal
MFSD9_HUMAN	0.144	adrenal
RT09_HUMAN	58.8	adrenal
ASHWN_HUMAN	0.397	adrenal
EPC2_HUMAN	0.178	adrenal
AL1L2_HUMAN	25.9	adrenal
UBP44_HUMAN	0.485	adrenal
PLXC1_HUMAN	0.568	adrenal
S41A2_HUMAN	1.22	adrenal
MED4_HUMAN	0.424	adrenal
COG3_HUMAN	41.9	adrenal
NUD15_HUMAN	1.95	adrenal
IF2B3_HUMAN	0.144	adrenal
ERD22_HUMAN	40.7	adrenal
NUP42_HUMAN	0.228	adrenal
FAKD4_HUMAN	63.1	adrenal
DDX56_HUMAN	0.39	adrenal
HUS1_HUMAN	0.264	adrenal
MYO1G_HUMAN	1.6	adrenal
TTYH3_HUMAN	9.08	adrenal
TTC5_HUMAN	0.938	adrenal
ACBG1_HUMAN	0.252	adrenal
MTHFS_HUMAN	8.98	adrenal
AB17C_HUMAN	0.022	adrenal
IREB2_HUMAN	5.57	adrenal
ALPK3_HUMAN	0.691	adrenal
RSAD1_HUMAN	0.057	adrenal
SRSF1_HUMAN	608	adrenal
TACO1_HUMAN	84.3	adrenal
TEX2_HUMAN	12.1	adrenal
LIMD2_HUMAN	0.554	adrenal
FANCJ_HUMAN	0.137	adrenal
KAT7_HUMAN	8.96	adrenal
NDUB5_HUMAN	305	adrenal
CD302_HUMAN	6.65	adrenal
GALT5_HUMAN	0.134	adrenal
BLK_HUMAN	0.0007	adrenal
KCTD3_HUMAN	1.62	adrenal
CBWD2_HUMAN	1.27	adrenal
IL1RA_HUMAN	0.184	adrenal
CFC1_HUMAN	0.052	adrenal
CC115_HUMAN	8.06	adrenal
IMP4_HUMAN	0.124	adrenal
H6ST1_HUMAN	0.113	adrenal
UGGG1_HUMAN	223	adrenal
GLPC_HUMAN	1.72	adrenal
LRC8A_HUMAN	9.53	adrenal
ECM29_HUMAN	45	adrenal
TOR1B_HUMAN	29.8	adrenal
TMOD1_HUMAN	72.3	adrenal
DAB2P_HUMAN	0.419	adrenal
A1AG1_HUMAN	1590	adrenal
STX17_HUMAN	13.2	adrenal
BAAT_HUMAN	0.276	adrenal
GABR2_HUMAN	0.033	adrenal
PSB7_HUMAN	183	adrenal
PHLP_HUMAN	0.12	adrenal
RL35_HUMAN	688	adrenal
ENPP2_HUMAN	1.23	adrenal
DERL1_HUMAN	104	adrenal
CCN3_HUMAN	77.3	adrenal
RNBP6_HUMAN	18.7	adrenal
CCL21_HUMAN	1.75	adrenal
SIT1_HUMAN	0.053	adrenal
DCTN3_HUMAN	117	adrenal
HINT2_HUMAN	157	adrenal
KLC4_HUMAN	37.2	adrenal
KI13A_HUMAN	12.5	adrenal
GMPR1_HUMAN	35.5	adrenal
CSCL2_HUMAN	4.81	adrenal
TTBK1_HUMAN	0.017	adrenal
TINAG_HUMAN	0.0009	adrenal
RIPK1_HUMAN	13.7	adrenal
TBB2B_HUMAN	391	adrenal
RT18B_HUMAN	74.2	adrenal
PGBD1_HUMAN	0.068	adrenal
TF2H4_HUMAN	0.177	adrenal
COL_HUMAN	0.426	adrenal
HLAF_HUMAN	7.45	adrenal
NRM_HUMAN	22.2	adrenal
FA8A1_HUMAN	8.77	adrenal
FGFP2_HUMAN	0.015	adrenal
TLR2_HUMAN	0.725	adrenal
P52K_HUMAN	1.27	adrenal
RM15_HUMAN	15.4	adrenal
PI15_HUMAN	0.029	adrenal
TTPA_HUMAN	0.062	adrenal
GGH_HUMAN	380	adrenal
SULF1_HUMAN	0.365	adrenal
TGS1_HUMAN	0.072	adrenal
SDCB1_HUMAN	31.3	adrenal
DDX6L_HUMAN	0.036	adrenal
UBP2_HUMAN	0.002	adrenal
5HT3B_HUMAN	0.227	adrenal
SORL_HUMAN	3.35	adrenal
BUD13_HUMAN	0.634	adrenal
MMP7_HUMAN	2.94	adrenal
DCNL5_HUMAN	7.97	adrenal
ADX_HUMAN	1305	adrenal
CK001_HUMAN	0.1	adrenal
MMP13_HUMAN	2.2	adrenal
UN13C_HUMAN	5.37	adrenal
SQOR_HUMAN	62.7	adrenal
CTSL2_HUMAN	0.439	adrenal
TSP1_HUMAN	115	adrenal
CIA30_HUMAN	43.4	adrenal
KIF23_HUMAN	1.04	adrenal
GCP4_HUMAN	13.3	adrenal
RMD3_HUMAN	82	adrenal
IP3KA_HUMAN	0.044	adrenal
PLCB2_HUMAN	0.701	adrenal
TMM62_HUMAN	0.02	adrenal
ADA10_HUMAN	15.6	adrenal
RLP24_HUMAN	0.132	adrenal
GFRP_HUMAN	29.3	adrenal
MNS1_HUMAN	2.91	adrenal
KAT3_HUMAN	35.3	adrenal
RHG29_HUMAN	0.999	adrenal
RTCA_HUMAN	38	adrenal
IF172_HUMAN	0.234	adrenal
KHK_HUMAN	13.4	adrenal
ADCY3_HUMAN	0.063	adrenal
PREB_HUMAN	39.2	adrenal
SLC31_HUMAN	0.004	adrenal
LPPRC_HUMAN	464	adrenal
CP2C9_HUMAN	1.17	adrenal
LOXL4_HUMAN	0.117	adrenal
BTBDG_HUMAN	0.767	adrenal
KIF11_HUMAN	0.028	adrenal
CAHM2_HUMAN	0.058	adrenal
ARL3_HUMAN	51	adrenal
EXOC6_HUMAN	21	adrenal
DBR1_HUMAN	5.61	adrenal
TOPB1_HUMAN	0.014	adrenal
DJC13_HUMAN	62.9	adrenal
BARD1_HUMAN	0.881	adrenal
ASND1_HUMAN	0.557	adrenal
METL5_HUMAN	0.26	adrenal
PPIG_HUMAN	1.22	adrenal
HECW2_HUMAN	0.158	adrenal
WDR12_HUMAN	31.8	adrenal
ITAV_HUMAN	61.5	adrenal
S40A1_HUMAN	0.414	adrenal
CO8A1_HUMAN	8.07	adrenal
DIRC2_HUMAN	20.2	adrenal
COX17_HUMAN	203	adrenal
WBP11_HUMAN	40.8	adrenal
GUC2C_HUMAN	0.01	adrenal
OSBL8_HUMAN	28.2	adrenal
MOT2_HUMAN	28.2	adrenal
INT13_HUMAN	6.9	adrenal
GYS2_HUMAN	1.55	adrenal
ABCC9_HUMAN	0.045	adrenal
SYT1_HUMAN	97.7	adrenal
HUTH_HUMAN	0.218	adrenal
CDK17_HUMAN	1.25	adrenal
TMCC3_HUMAN	0.439	adrenal
IRAK3_HUMAN	0.494	adrenal
MAT1_HUMAN	14.6	adrenal
TRM5_HUMAN	0.895	adrenal
CL004_HUMAN	1.39	adrenal
CCND2_HUMAN	0.016	adrenal
RAB21_HUMAN	272	adrenal
LYSC_HUMAN	185	adrenal
LIPE_HUMAN	0.065	adrenal
PRS4_HUMAN	164	adrenal
GALC_HUMAN	24.3	adrenal
PPWD1_HUMAN	5.5	adrenal
PEBP1_HUMAN	4105	adrenal
MOCOS_HUMAN	3.7	adrenal
ZNF24_HUMAN	1.11	adrenal
PZP_HUMAN	41.2	adrenal
LMNB1_HUMAN	173	adrenal
SNX24_HUMAN	19.2	adrenal
XYLT1_HUMAN	0.162	adrenal
DYH3_HUMAN	0.037	adrenal
GDE1_HUMAN	0.61	adrenal
NU133_HUMAN	21.3	adrenal
VWF_HUMAN	74.3	adrenal
MBOA5_HUMAN	157	adrenal
HEXB_HUMAN	273	adrenal
UBE2K_HUMAN	119	adrenal
LIAS_HUMAN	1.69	adrenal
N4BP2_HUMAN	0.181	adrenal
KLF3_HUMAN	0.013	adrenal
TBCD1_HUMAN	4.98	adrenal
RSBN1_HUMAN	2.49	adrenal
CASQ2_HUMAN	0.368	adrenal
2A5A_HUMAN	5.52	adrenal
TRAF5_HUMAN	0.002	adrenal
P2R3C_HUMAN	0.1	adrenal
PSA6_HUMAN	343	adrenal
MA2A1_HUMAN	27.8	adrenal
E41LA_HUMAN	1.38	adrenal
UBP22_HUMAN	0.237	adrenal
B9D1_HUMAN	0.007	adrenal
CYTSB_HUMAN	9.61	adrenal
MSMO1_HUMAN	228	adrenal
CLCN3_HUMAN	0.377	adrenal
VP13C_HUMAN	70.6	adrenal
ICE2_HUMAN	0.188	adrenal
GPT2L_HUMAN	0.006	adrenal
SNW1_HUMAN	14	adrenal
POMT2_HUMAN	2.73	adrenal
MIB1_HUMAN	2.33	adrenal
TM260_HUMAN	0.048	adrenal
AP5M1_HUMAN	7.65	adrenal
ZN430_HUMAN	0.204	adrenal
IPO5_HUMAN	97.1	adrenal
DSG2_HUMAN	2.71	adrenal
NOL4_HUMAN	1.87	adrenal
RN138_HUMAN	17.7	adrenal
LPIN2_HUMAN	1.25	adrenal
NDC80_HUMAN	0.035	adrenal
THOC1_HUMAN	27.9	adrenal
UBP14_HUMAN	196	adrenal
HERC2_HUMAN	0.657	adrenal
LAT1_HUMAN	0.468	adrenal
CY24A_HUMAN	250	adrenal
ARL1_HUMAN	318	adrenal
UTP20_HUMAN	4.81	adrenal
TTC19_HUMAN	11.7	adrenal
RIMB2_HUMAN	0.06	adrenal
IMA4_HUMAN	56	adrenal
MPP5_HUMAN	2.99	adrenal
CDKA1_HUMAN	0.24	adrenal
SCRB1_HUMAN	1349	adrenal
RTRAF_HUMAN	210	adrenal
SC6A4_HUMAN	0.086	adrenal
UTP6_HUMAN	0.538	adrenal
PSD11_HUMAN	195	adrenal
BLMH_HUMAN	33.7	adrenal
TAOK1_HUMAN	18.1	adrenal
BTBD1_HUMAN	1.53	adrenal
CUX2_HUMAN	0.299	adrenal
ALDH2_HUMAN	1112	adrenal
ERP29_HUMAN	410	adrenal
AN13A_HUMAN	1.56	adrenal
NAA25_HUMAN	20.4	adrenal
ZFAN6_HUMAN	0.876	adrenal
MESD_HUMAN	376	adrenal
CADH1_HUMAN	8.92	adrenal
SYAC_HUMAN	145	adrenal
VAC14_HUMAN	56.7	adrenal
TNG6_HUMAN	3.7	adrenal
ARGI2_HUMAN	0.188	adrenal
TM9S1_HUMAN	8.45	adrenal
NDST1_HUMAN	0.347	adrenal
PGFRB_HUMAN	21.6	adrenal
FAT2_HUMAN	1.18	adrenal
CYTM1_HUMAN	86.9	adrenal
PFD1_HUMAN	39.6	adrenal
APC5_HUMAN	5.07	adrenal
CP46A_HUMAN	0.065	adrenal
GNB5_HUMAN	1.09	adrenal
MYO5C_HUMAN	3.83	adrenal
AP4E1_HUMAN	1.64	adrenal
MK06_HUMAN	2.07	adrenal
SPP2A_HUMAN	39.8	adrenal
GLCE_HUMAN	1.14	adrenal
SPTCS_HUMAN	0.381	adrenal
EIF3J_HUMAN	109	adrenal
HACD3_HUMAN	513	adrenal
AAGAB_HUMAN	8.09	adrenal
CILP1_HUMAN	1.58	adrenal
TRIP4_HUMAN	3.25	adrenal
PAR16_HUMAN	0.195	adrenal
SNX1_HUMAN	113	adrenal
RB11A_HUMAN	312	adrenal
DAPK2_HUMAN	1.67	adrenal
LACTB_HUMAN	194	adrenal
CCNT1_HUMAN	13.6	adrenal
HCN4_HUMAN	0.832	adrenal
SEM7A_HUMAN	0.185	adrenal
LOXL1_HUMAN	0.558	adrenal
VGFR3_HUMAN	0.206	adrenal
FAF2_HUMAN	78.4	adrenal
GCP3_HUMAN	4.52	adrenal
RBM25_HUMAN	104	adrenal
LTBP2_HUMAN	8.75	adrenal
ZPI_HUMAN	6.66	adrenal
JIP4_HUMAN	42.2	adrenal
SGCA_HUMAN	1.5	adrenal
SYMC_HUMAN	144	adrenal
ATPB_HUMAN	2495	adrenal
RBMS2_HUMAN	0.357	adrenal
PK3C3_HUMAN	23.4	adrenal
MEOX2_HUMAN	0.071	adrenal
PHF3_HUMAN	5.53	adrenal
ATF1_HUMAN	0.508	adrenal
TSN13_HUMAN	0.148	adrenal
RB27B_HUMAN	36.6	adrenal
ZDHC2_HUMAN	0.086	adrenal
MSRE_HUMAN	6.89	adrenal
MTUS1_HUMAN	3.7	adrenal
MCM4_HUMAN	1.37	adrenal
ERIC1_HUMAN	12	adrenal
MYOM2_HUMAN	6.57	adrenal
TWSG1_HUMAN	0.792	adrenal
ANR12_HUMAN	0.951	adrenal
CEP76_HUMAN	0.006	adrenal
RBL2_HUMAN	0.534	adrenal
PCAT2_HUMAN	32.5	adrenal
WIPI1_HUMAN	0.483	adrenal
WDR59_HUMAN	1.19	adrenal
CAD19_HUMAN	0.541	adrenal
SMAD2_HUMAN	40.4	adrenal
DNJB6_HUMAN	23.1	adrenal
VIPR2_HUMAN	0.038	adrenal
KCNH2_HUMAN	0.386	adrenal
RHEB_HUMAN	147	adrenal
SMRD3_HUMAN	0.413	adrenal
KMT2C_HUMAN	0.199	adrenal
PSB1_HUMAN	470	adrenal
ADNP2_HUMAN	0.569	adrenal
TRPA1_HUMAN	0.208	adrenal
CSPP1_HUMAN	0.572	adrenal
TRAM1_HUMAN	30.4	adrenal
BIG1_HUMAN	27.7	adrenal
ANX13_HUMAN	7.56	adrenal
TMED2_HUMAN	252	adrenal
RIMS2_HUMAN	0.974	adrenal
TYY1_HUMAN	76.5	adrenal
RCOR1_HUMAN	0.908	adrenal
MOB3B_HUMAN	0.028	adrenal
CD33_HUMAN	4.98	adrenal
PIHD1_HUMAN	6.65	adrenal
RISC_HUMAN	405	adrenal
PERL_HUMAN	0.051	adrenal
VMP1_HUMAN	18	adrenal
PRR11_HUMAN	2.22	adrenal
PMYT1_HUMAN	0.039	adrenal
LMF1_HUMAN	50.3	adrenal
NUBP2_HUMAN	51.3	adrenal
RFIP3_HUMAN	0.309	adrenal
ELOB_HUMAN	185	adrenal
CTF18_HUMAN	0.388	adrenal
RHDF1_HUMAN	0.971	adrenal
TELO2_HUMAN	6.54	adrenal
AXIN1_HUMAN	0.001	adrenal
EAA3_HUMAN	0.007	adrenal
CBP_HUMAN	4.37	adrenal
MGRN1_HUMAN	0.608	adrenal
ALG1_HUMAN	91.9	adrenal
DNJA3_HUMAN	107	adrenal
N4BP1_HUMAN	4.9	adrenal
TRAF4_HUMAN	0.67	adrenal
RGS9_HUMAN	0.243	adrenal
ITA2B_HUMAN	19	adrenal
DHX8_HUMAN	3.17	adrenal
B3AT_HUMAN	487	adrenal
KANL1_HUMAN	2.7	adrenal
CRLD2_HUMAN	0.903	adrenal
FOXF1_HUMAN	21.3	adrenal
COTL1_HUMAN	223	adrenal
DCMC_HUMAN	101	adrenal
MET2B_HUMAN	4.4	adrenal
SMUF2_HUMAN	0.997	adrenal
DYH9_HUMAN	0.093	adrenal
CHD5_HUMAN	3.6	adrenal
ERP44_HUMAN	270	adrenal
PSF1_HUMAN	0.184	adrenal
S12A2_HUMAN	10.1	adrenal
S27A6_HUMAN	72	adrenal
RN167_HUMAN	36.8	adrenal
PITM3_HUMAN	0.288	adrenal
ISM1_HUMAN	0.002	adrenal
GNAO_HUMAN	94.6	adrenal
CFA20_HUMAN	22.8	adrenal
CSK22_HUMAN	81.3	adrenal
COQ9_HUMAN	220	adrenal
SRCAP_HUMAN	0.931	adrenal
SET1A_HUMAN	1.76	adrenal
ZN629_HUMAN	0.03	adrenal
NEC2_HUMAN	87.5	adrenal
MIME_HUMAN	702	adrenal
SPTC1_HUMAN	40.7	adrenal
MIC19_HUMAN	374	adrenal
ZC3H3_HUMAN	0.026	adrenal
RL8_HUMAN	366	adrenal
DEND3_HUMAN	3.16	adrenal
NHRF1_HUMAN	267	adrenal
ATP4A_HUMAN	35.4	adrenal
HEPS_HUMAN	0.013	adrenal
TYOBP_HUMAN	0.667	adrenal
RBM42_HUMAN	7.97	adrenal
VAMP7_HUMAN	26.1	adrenal
CCNE1_HUMAN	0.006	adrenal
IMPA3_HUMAN	60.2	adrenal
RAB2A_HUMAN	359	adrenal
KALM_HUMAN	1.58	adrenal
MTG8R_HUMAN	0.302	adrenal
CCM2L_HUMAN	0.011	adrenal
CDN2C_HUMAN	2.82	adrenal
ACINU_HUMAN	66.3	adrenal
AJUBA_HUMAN	0.044	adrenal
TEP1_HUMAN	5.56	adrenal
PHLP1_HUMAN	0.492	adrenal
CELR1_HUMAN	0.001	adrenal
P55G_HUMAN	0.833	adrenal
PRDX1_HUMAN	1742	adrenal
KS6A6_HUMAN	2.07	adrenal
POF1B_HUMAN	0.74	adrenal
PGPS1_HUMAN	0.879	adrenal
TIMP2_HUMAN	36.7	adrenal
LG3BP_HUMAN	264	adrenal
M10L1_HUMAN	0.041	adrenal
ELL_HUMAN	0.131	adrenal
MAST3_HUMAN	0.759	adrenal
COPE_HUMAN	224	adrenal
SCC4_HUMAN	0.018	adrenal
TRIM1_HUMAN	0.2	adrenal
RRAGB_HUMAN	16.2	adrenal
BPI_HUMAN	0.808	adrenal
SLAP2_HUMAN	0.03	adrenal
MYH7B_HUMAN	0.653	adrenal
SAMH1_HUMAN	305	adrenal
RLGPB_HUMAN	19.6	adrenal
XRCC1_HUMAN	25.4	adrenal
KCNN4_HUMAN	0.128	adrenal
MARK4_HUMAN	0.404	adrenal
HACE1_HUMAN	2.28	adrenal
E2F3_HUMAN	0.005	adrenal
KCNQ4_HUMAN	1.56	adrenal
ATRN_HUMAN	11.6	adrenal
CNPY4_HUMAN	109	adrenal
RASL2_HUMAN	3.98	adrenal
ARC1A_HUMAN	130	adrenal
MYDGF_HUMAN	195	adrenal
MP2K2_HUMAN	92.4	adrenal
GNA15_HUMAN	0.559	adrenal
DPP9_HUMAN	24.1	adrenal
ZFR2_HUMAN	0.405	adrenal
YJU2_HUMAN	20.7	adrenal
XPO2_HUMAN	148	adrenal
ZN330_HUMAN	12.3	adrenal
GAB1_HUMAN	1.91	adrenal
UCP1_HUMAN	44.7	adrenal
MK03_HUMAN	135	adrenal
EF2K_HUMAN	1.3	adrenal
DHTK1_HUMAN	18.1	adrenal
PAHX_HUMAN	39.3	adrenal
SORC1_HUMAN	0.474	adrenal
M3K8_HUMAN	0.353	adrenal
EPC1_HUMAN	0.216	adrenal
PAPD1_HUMAN	28.6	adrenal
SREC_HUMAN	0.33	adrenal
EST1A_HUMAN	2.14	adrenal
ACY2_HUMAN	18.2	adrenal
DPH1_HUMAN	0.046	adrenal
ITAE_HUMAN	0.046	adrenal
PLD2_HUMAN	0.252	adrenal
MET16_HUMAN	2.15	adrenal
S27A5_HUMAN	0.487	adrenal
ABCA7_HUMAN	0.005	adrenal
CNN2_HUMAN	59.4	adrenal
A1BG_HUMAN	259	adrenal
CCDC6_HUMAN	20.7	adrenal
RAB36_HUMAN	0.044	adrenal
SNF5_HUMAN	30.6	adrenal
KPCT_HUMAN	1.05	adrenal
CAZA1_HUMAN	908	adrenal
PALMD_HUMAN	82	adrenal
KI18A_HUMAN	0.463	adrenal
BODG_HUMAN	0.153	adrenal
[truncated: 153,167 more rows]

## Sheet: ProteomicsDb
ENTRY_NAME	UNIQUE_IDENTIFIER	PEPTIDES	SAMPLE_NAME	UNNORMALIZED_EXPRESSION	NORMALIZED_EXPRESSION	tissue
1433B_HUMAN	P31946	1	Adult_Adrenalgland_bRP_Velos_1	5.26085	5.19145	adrenal
1433B_HUMAN	P31946	3	Adult_Adrenalgland_Gel_Elite_49	7.8239	7.07597	adrenal
1433B_HUMAN	P31946	8	Adult_Adrenalgland_Gel_Velos_2	7.82213	7.174	adrenal
1433B_HUMAN	P31946	8	adrenal gland	9.00886	6.79653	adrenal
1433B_HUMAN	P31946	12	adrenal_gland	8.0767	6.74123	adrenal
1433E_HUMAN	P62258	5	Adult_Adrenalgland_bRP_Velos_1	7.56272	7.49333	adrenal
1433E_HUMAN	P62258	11	Adult_Adrenalgland_Gel_Elite_49	8.21861	7.47068	adrenal
1433E_HUMAN	P62258	16	Adult_Adrenalgland_Gel_Velos_2	8.18166	7.53353	adrenal
1433E_HUMAN	P62258	24	adrenal_gland	8.22636	6.89089	adrenal
1433E_HUMAN	P62258	25	adrenal gland	9.26985	7.05752	adrenal
1433F_HUMAN	Q04917	1	Adult_Adrenalgland_bRP_Velos_1	6.42299	6.3536	adrenal
1433F_HUMAN	Q04917	3	Adult_Adrenalgland_Gel_Elite_49	7.13841	6.39048	adrenal
1433F_HUMAN	Q04917	8	Adult_Adrenalgland_Gel_Velos_2	7.06391	6.41578	adrenal
1433F_HUMAN	Q04917	12	adrenal_gland	7.28119	5.94572	adrenal
1433F_HUMAN	Q04917	16	adrenal gland	8.56768	6.35535	adrenal
1433G_HUMAN	P61981	2	Adult_Adrenalgland_bRP_Velos_1	6.911	6.8416	adrenal
1433G_HUMAN	P61981	7	Adult_Adrenalgland_Gel_Elite_49	7.96458	7.21665	adrenal
1433G_HUMAN	P61981	8	Adult_Adrenalgland_Gel_Velos_2	7.81307	7.16494	adrenal
1433G_HUMAN	P61981	10	adrenal_gland	7.96739	6.63193	adrenal
1433G_HUMAN	P61981	12	adrenal gland	8.68515	6.47282	adrenal
1433S_HUMAN	P31947	1	Adult_Adrenalgland_Gel_Elite_49	7.3561	6.60817	adrenal
1433S_HUMAN	P31947	1	adrenal_gland	6.07136	4.7359	adrenal
1433S_HUMAN	P31947	2	adrenal gland	7.52452	5.31219	adrenal
1433T_HUMAN	P27348	1	Adult_Adrenalgland_bRP_Velos_1	7.87552	7.80613	adrenal
1433T_HUMAN	P27348	5	Adult_Adrenalgland_Gel_Elite_49	7.3428	6.59487	adrenal
1433T_HUMAN	P27348	8	Adult_Adrenalgland_Gel_Velos_2	7.39586	6.74773	adrenal
1433T_HUMAN	P27348	14	adrenal gland	8.73046	6.51813	adrenal
1433T_HUMAN	P27348	15	adrenal_gland	7.53483	6.19936	adrenal
1433Z_HUMAN	P63104	1	Adult_Adrenalgland_bRP_Velos_1	7.82129	7.7519	adrenal
1433Z_HUMAN	P63104	8	Adult_Adrenalgland_Gel_Elite_49	8.46443	7.7165	adrenal
1433Z_HUMAN	P63104	12	Adult_Adrenalgland_Gel_Velos_2	8.27508	7.62695	adrenal
1433Z_HUMAN	P63104	17	adrenal gland	9.35906	7.14673	adrenal
1433Z_HUMAN	P63104	20	adrenal_gland	8.50286	7.16739	adrenal
1A01_HUMAN	P30443	10	adrenal gland	7.99324	5.78091	adrenal
1A02_HUMAN	P01892	2	Adult_Adrenalgland_Gel_Velos_2	6.11639	5.46826	adrenal
1A02_HUMAN	P01892	2	adrenal_gland	6.07399	4.73852	adrenal
1A02_HUMAN	P01892	3	Adult_Adrenalgland_Gel_Elite_49	6.73702	5.98909	adrenal
1A02_HUMAN	P01892	15	adrenal gland	8.44828	6.23594	adrenal
1A03_HUMAN	P04439	1	Adult_Adrenalgland_Gel_Velos_2	6.09796	5.44983	adrenal
1A03_HUMAN	P04439	1	adrenal_gland	5.84805	4.51258	adrenal
1A03_HUMAN	P04439	2	Adult_Adrenalgland_Gel_Elite_49	6.44126	5.69333	adrenal
1A03_HUMAN	P04439	9	adrenal gland	8.15558	5.94325	adrenal
1A11_HUMAN	P13746	1	Adult_Adrenalgland_Gel_Velos_2	6.06319	5.41506	adrenal
1A11_HUMAN	P13746	1	adrenal_gland	5.81328	4.47782	adrenal
1A11_HUMAN	P13746	2	Adult_Adrenalgland_Gel_Elite_49	6.40649	5.65857	adrenal
1A11_HUMAN	P13746	9	adrenal gland	8.12082	5.90849	adrenal
1A23_HUMAN	P30447	1	Adult_Adrenalgland_Gel_Elite_49	5.97413	5.2262	adrenal
1A23_HUMAN	P30447	9	adrenal gland	7.92762	5.71529	adrenal
1A24_HUMAN	P05534	1	Adult_Adrenalgland_Gel_Elite_49	5.97413	5.2262	adrenal
1A24_HUMAN	P05534	9	adrenal gland	7.92762	5.71529	adrenal
1A25_HUMAN	P18462	2	Adult_Adrenalgland_Gel_Elite_49	6.60225	5.85432	adrenal
1A25_HUMAN	P18462	3	adrenal gland	6.90223	4.6899	adrenal
1A26_HUMAN	P30450	2	Adult_Adrenalgland_Gel_Elite_49	6.57422	5.8263	adrenal
1A26_HUMAN	P30450	3	adrenal gland	6.8742	4.66187	adrenal
1A29_HUMAN	P30512	2	Adult_Adrenalgland_Gel_Elite_49	6.60225	5.85432	adrenal
1A29_HUMAN	P30512	5	adrenal gland	7.66961	5.45728	adrenal
1A30_HUMAN	P16188	1	Adult_Adrenalgland_Gel_Velos_2	6.09796	5.44983	adrenal
1A30_HUMAN	P16188	1	adrenal_gland	5.84805	4.51258	adrenal
1A30_HUMAN	P16188	2	Adult_Adrenalgland_Gel_Elite_49	6.44126	5.69333	adrenal
1A30_HUMAN	P16188	6	adrenal gland	7.93047	5.71814	adrenal
1A31_HUMAN	P16189	1	Adult_Adrenalgland_Gel_Velos_2	6.00105	5.35292	adrenal
1A31_HUMAN	P16189	1	adrenal_gland	5.75114	4.41567	adrenal
1A31_HUMAN	P16189	3	Adult_Adrenalgland_Gel_Elite_49	6.73702	5.98909	adrenal
1A31_HUMAN	P16189	4	adrenal gland	7.80694	5.59461	adrenal
1A32_HUMAN	P10314	2	Adult_Adrenalgland_Gel_Elite_49	6.6644	5.91647	adrenal
1A32_HUMAN	P10314	4	adrenal gland	7.05582	4.84348	adrenal
1A33_HUMAN	P16190	1	Adult_Adrenalgland_Gel_Velos_2	6.03101	5.38288	adrenal
1A33_HUMAN	P16190	1	adrenal_gland	5.7811	4.44563	adrenal
1A33_HUMAN	P16190	3	Adult_Adrenalgland_Gel_Elite_49	6.76698	6.01905	adrenal
1A33_HUMAN	P16190	4	adrenal gland	7.86493	5.6526	adrenal
1A34_HUMAN	P30453	1	Adult_Adrenalgland_Gel_Velos_2	6.03101	5.38288	adrenal
1A34_HUMAN	P30453	1	adrenal_gland	5.7811	4.44563	adrenal
1A34_HUMAN	P30453	3	Adult_Adrenalgland_Gel_Elite_49	6.76698	6.01905	adrenal
1A34_HUMAN	P30453	4	adrenal gland	7.86493	5.6526	adrenal
1A36_HUMAN	P30455	11	adrenal gland	8.02894	5.81661	adrenal
1A43_HUMAN	P30456	2	Adult_Adrenalgland_Gel_Elite_49	6.54789	5.79997	adrenal
1A43_HUMAN	P30456	3	adrenal gland	6.84787	4.63554	adrenal
1A66_HUMAN	P30457	1	Adult_Adrenalgland_Gel_Velos_2	5.97302	5.32489	adrenal
1A66_HUMAN	P30457	1	adrenal_gland	5.72311	4.38764	adrenal
1A66_HUMAN	P30457	3	Adult_Adrenalgland_Gel_Elite_49	6.70899	5.96106	adrenal
1A66_HUMAN	P30457	4	adrenal gland	7.80694	5.59461	adrenal
1A68_HUMAN	P01891	1	Adult_Adrenalgland_Gel_Velos_2	6.00105	5.35292	adrenal
1A68_HUMAN	P01891	3	Adult_Adrenalgland_Gel_Elite_49	6.73702	5.98909	adrenal
1A68_HUMAN	P01891	4	adrenal_gland	6.45328	5.11781	adrenal
1A68_HUMAN	P01891	8	adrenal gland	7.98554	5.77321	adrenal
1A69_HUMAN	P10316	2	Adult_Adrenalgland_Gel_Velos_2	6.11639	5.46826	adrenal
1A69_HUMAN	P10316	2	adrenal_gland	6.07399	4.73852	adrenal
1A69_HUMAN	P10316	3	Adult_Adrenalgland_Gel_Elite_49	6.73702	5.98909	adrenal
1A69_HUMAN	P10316	14	adrenal gland	8.43988	6.22755	adrenal
1A74_HUMAN	P30459	1	Adult_Adrenalgland_Gel_Velos_2	6.00105	5.35292	adrenal
1A74_HUMAN	P30459	1	adrenal_gland	5.75114	4.41567	adrenal
1A74_HUMAN	P30459	3	Adult_Adrenalgland_Gel_Elite_49	6.73702	5.98909	adrenal
1A74_HUMAN	P30459	5	adrenal gland	7.84669	5.63436	adrenal
1A80_HUMAN	Q09160	6	adrenal gland	7.79056	5.57823	adrenal
1B07_HUMAN	P01889	1	Adult_Adrenalgland_Gel_Velos_2	6.02333	5.3752	adrenal
1B07_HUMAN	P01889	1	Adult_Adrenalgland_bRP_Velos_1	6.61182	6.54243	adrenal
1B07_HUMAN	P01889	1	adrenal_gland	4.77743	3.44196	adrenal
1B07_HUMAN	P01889	6	adrenal gland	7.90114	5.68881	adrenal
1B08_HUMAN	P30460	1	Adult_Adrenalgland_Gel_Velos_2	5.93618	5.28805	adrenal
1B08_HUMAN	P30460	1	Adult_Adrenalgland_bRP_Velos_1	6.52467	6.45528	adrenal
1B08_HUMAN	P30460	1	adrenal_gland	4.69028	3.35481	adrenal
1B08_HUMAN	P30460	12	adrenal gland	8.40433	6.192	adrenal
1B13_HUMAN	P30461	1	Adult_Adrenalgland_Gel_Velos_2	5.93618	5.28805	adrenal
1B13_HUMAN	P30461	1	Adult_Adrenalgland_bRP_Velos_1	6.52467	6.45528	adrenal
1B13_HUMAN	P30461	2	adrenal_gland	5.32866	3.99319	adrenal
1B13_HUMAN	P30461	3	adrenal gland	7.64723	5.4349	adrenal
1B14_HUMAN	P30462	1	Adult_Adrenalgland_Gel_Velos_2	6.07448	5.42635	adrenal
1B14_HUMAN	P30462	1	Adult_Adrenalgland_bRP_Velos_1	6.66298	6.59358	adrenal
1B14_HUMAN	P30462	1	adrenal_gland	4.82858	3.49311	adrenal
1B14_HUMAN	P30462	5	adrenal gland	7.91908	5.70675	adrenal
1B15_HUMAN	P30464	1	Adult_Adrenalgland_Gel_Velos_2	6.07448	5.42635	adrenal
1B15_HUMAN	P30464	1	Adult_Adrenalgland_bRP_Velos_1	6.66298	6.59358	adrenal
1B15_HUMAN	P30464	1	adrenal_gland	4.82858	3.49311	adrenal
1B15_HUMAN	P30464	3	adrenal gland	7.80214	5.5898	adrenal
1B18_HUMAN	P30466	1	Adult_Adrenalgland_bRP_Velos_1	6.66298	6.59358	adrenal
1B18_HUMAN	P30466	1	adrenal_gland	4.82858	3.49311	adrenal
1B18_HUMAN	P30466	2	Adult_Adrenalgland_Gel_Velos_2	6.16761	5.51948	adrenal
1B18_HUMAN	P30466	3	adrenal gland	7.80214	5.5898	adrenal
1B27_HUMAN	P03989	1	Adult_Adrenalgland_Gel_Velos_2	6.07448	5.42635	adrenal
1B27_HUMAN	P03989	1	Adult_Adrenalgland_bRP_Velos_1	6.66298	6.59358	adrenal
1B27_HUMAN	P03989	1	adrenal_gland	4.82858	3.49311	adrenal
1B27_HUMAN	P03989	8	adrenal gland	8.0896	5.87727	adrenal
1B35_HUMAN	P30685	1	Adult_Adrenalgland_Gel_Velos_2	6.07448	5.42635	adrenal
1B35_HUMAN	P30685	1	Adult_Adrenalgland_bRP_Velos_1	6.66298	6.59358	adrenal
1B35_HUMAN	P30685	1	adrenal_gland	5.14787	3.8124	adrenal
1B35_HUMAN	P30685	3	adrenal gland	7.46195	5.24962	adrenal
1B37_HUMAN	P18463	1	Adult_Adrenalgland_Gel_Velos_2	6.02333	5.3752	adrenal
1B37_HUMAN	P18463	1	Adult_Adrenalgland_bRP_Velos_1	6.61182	6.54243	adrenal
1B37_HUMAN	P18463	1	adrenal_gland	4.77743	3.44196	adrenal
1B37_HUMAN	P18463	3	adrenal gland	7.74414	5.53181	adrenal
1B38_HUMAN	Q95365	1	Adult_Adrenalgland_Gel_Velos_2	5.97757	5.32944	adrenal
1B38_HUMAN	Q95365	1	Adult_Adrenalgland_bRP_Velos_1	6.56607	6.49667	adrenal
1B38_HUMAN	Q95365	2	adrenal_gland	5.37005	4.03458	adrenal
1B38_HUMAN	Q95365	5	adrenal gland	7.80993	5.5976	adrenal
1B39_HUMAN	P30475	1	Adult_Adrenalgland_Gel_Velos_2	6.02333	5.3752	adrenal
1B39_HUMAN	P30475	1	Adult_Adrenalgland_bRP_Velos_1	6.61182	6.54243	adrenal
1B39_HUMAN	P30475	1	adrenal_gland	4.77743	3.44196	adrenal
1B39_HUMAN	P30475	5	adrenal gland	7.86109	5.64876	adrenal
1B40_HUMAN	Q04826	1	Adult_Adrenalgland_Gel_Velos_2	6.02333	5.3752	adrenal
1B40_HUMAN	Q04826	1	Adult_Adrenalgland_bRP_Velos_1	6.61182	6.54243	adrenal
1B40_HUMAN	Q04826	1	adrenal_gland	4.77743	3.44196	adrenal
1B40_HUMAN	Q04826	5	adrenal gland	8.14442	5.93209	adrenal
1B41_HUMAN	P30479	1	Adult_Adrenalgland_Gel_Velos_2	5.93618	5.28805	adrenal
1B41_HUMAN	P30479	1	Adult_Adrenalgland_bRP_Velos_1	6.52467	6.45528	adrenal
1B41_HUMAN	P30479	1	adrenal_gland	4.69028	3.35481	adrenal
1B41_HUMAN	P30479	8	adrenal gland	8.31331	6.10098	adrenal
1B42_HUMAN	P30480	1	Adult_Adrenalgland_Gel_Velos_2	5.97757	5.32944	adrenal
1B42_HUMAN	P30480	1	Adult_Adrenalgland_bRP_Velos_1	6.56607	6.49667	adrenal
1B42_HUMAN	P30480	1	adrenal_gland	4.73167	3.3962	adrenal
1B42_HUMAN	P30480	8	adrenal gland	8.33288	6.12055	adrenal
1B44_HUMAN	P30481	1	Adult_Adrenalgland_Gel_Velos_2	5.83144	5.18331	adrenal
1B44_HUMAN	P30481	1	Adult_Adrenalgland_bRP_Velos_1	6.41994	6.35054	adrenal
1B44_HUMAN	P30481	1	adrenal_gland	5.11045	3.77498	adrenal
1B44_HUMAN	P30481	3	adrenal gland	7.5418	5.32947	adrenal
1B45_HUMAN	P30483	1	Adult_Adrenalgland_Gel_Velos_2	5.86363	5.2155	adrenal
1B45_HUMAN	P30483	1	Adult_Adrenalgland_bRP_Velos_1	6.45212	6.38273	adrenal
1B45_HUMAN	P30483	1	adrenal_gland	4.61773	3.28226	adrenal
1B45_HUMAN	P30483	5	adrenal gland	7.76678	5.55445	adrenal
1B46_HUMAN	P30484	1	Adult_Adrenalgland_Gel_Velos_2	6.19942	5.55129	adrenal
1B46_HUMAN	P30484	1	Adult_Adrenalgland_bRP_Velos_1	6.78791	6.71852	adrenal
1B46_HUMAN	P30484	1	adrenal_gland	4.95352	3.61805	adrenal
1B46_HUMAN	P30484	3	adrenal gland	7.94826	5.73593	adrenal
1B47_HUMAN	P30485	1	Adult_Adrenalgland_Gel_Velos_2	5.89839	5.25026	adrenal
1B47_HUMAN	P30485	1	Adult_Adrenalgland_bRP_Velos_1	6.48688	6.41749	adrenal
1B47_HUMAN	P30485	1	adrenal_gland	4.65249	3.31702	adrenal
1B47_HUMAN	P30485	5	adrenal gland	7.80355	5.59122	adrenal
1B48_HUMAN	P30486	1	Adult_Adrenalgland_Gel_Velos_2	5.97757	5.32944	adrenal
1B48_HUMAN	P30486	1	Adult_Adrenalgland_bRP_Velos_1	6.56607	6.49667	adrenal
1B48_HUMAN	P30486	1	adrenal_gland	4.73167	3.3962	adrenal
1B48_HUMAN	P30486	6	adrenal gland	8.04481	5.83248	adrenal
1B49_HUMAN	P30487	1	Adult_Adrenalgland_Gel_Velos_2	5.93618	5.28805	adrenal
1B49_HUMAN	P30487	1	Adult_Adrenalgland_bRP_Velos_1	6.52467	6.45528	adrenal
1B49_HUMAN	P30487	2	adrenal_gland	5.32866	3.99319	adrenal
1B49_HUMAN	P30487	5	adrenal gland	7.84596	5.63363	adrenal
1B50_HUMAN	P30488	1	Adult_Adrenalgland_Gel_Velos_2	5.93618	5.28805	adrenal
1B50_HUMAN	P30488	1	Adult_Adrenalgland_bRP_Velos_1	6.52467	6.45528	adrenal
1B50_HUMAN	P30488	1	adrenal_gland	4.69028	3.35481	adrenal
1B50_HUMAN	P30488	5	adrenal gland	7.84596	5.63363	adrenal
1B51_HUMAN	P18464	1	Adult_Adrenalgland_Gel_Velos_2	6.02333	5.3752	adrenal
1B51_HUMAN	P18464	1	Adult_Adrenalgland_bRP_Velos_1	6.61182	6.54243	adrenal
1B51_HUMAN	P18464	2	adrenal_gland	5.51261	4.17714	adrenal
1B51_HUMAN	P18464	3	adrenal gland	7.40395	5.19162	adrenal
1B52_HUMAN	P30490	1	Adult_Adrenalgland_Gel_Velos_2	6.02333	5.3752	adrenal
1B52_HUMAN	P30490	1	Adult_Adrenalgland_bRP_Velos_1	6.61182	6.54243	adrenal
1B52_HUMAN	P30490	2	adrenal gland	7.39291	5.18058	adrenal
1B52_HUMAN	P30490	2	adrenal_gland	5.51261	4.17714	adrenal
1B53_HUMAN	P30491	1	Adult_Adrenalgland_Gel_Velos_2	6.02333	5.3752	adrenal
1B53_HUMAN	P30491	1	Adult_Adrenalgland_bRP_Velos_1	6.61182	6.54243	adrenal
1B53_HUMAN	P30491	2	adrenal_gland	5.51261	4.17714	adrenal
1B53_HUMAN	P30491	3	adrenal gland	7.40395	5.19162	adrenal
1B54_HUMAN	P30492	1	Adult_Adrenalgland_Gel_Velos_2	6.02333	5.3752	adrenal
1B54_HUMAN	P30492	1	Adult_Adrenalgland_bRP_Velos_1	6.61182	6.54243	adrenal
1B54_HUMAN	P30492	1	adrenal_gland	4.77743	3.44196	adrenal
1B54_HUMAN	P30492	3	adrenal gland	7.74414	5.53181	adrenal
1B55_HUMAN	P30493	1	Adult_Adrenalgland_Gel_Velos_2	6.02333	5.3752	adrenal
1B55_HUMAN	P30493	1	Adult_Adrenalgland_bRP_Velos_1	6.61182	6.54243	adrenal
1B55_HUMAN	P30493	1	adrenal_gland	4.77743	3.44196	adrenal
1B55_HUMAN	P30493	4	adrenal gland	7.85913	5.6468	adrenal
1B56_HUMAN	P30495	1	Adult_Adrenalgland_Gel_Velos_2	6.02333	5.3752	adrenal
1B56_HUMAN	P30495	1	Adult_Adrenalgland_bRP_Velos_1	6.61182	6.54243	adrenal
1B56_HUMAN	P30495	1	adrenal_gland	4.77743	3.44196	adrenal
1B56_HUMAN	P30495	4	adrenal gland	7.85913	5.6468	adrenal
1B57_HUMAN	P18465	1	Adult_Adrenalgland_Gel_Velos_2	6.07448	5.42635	adrenal
1B57_HUMAN	P18465	1	Adult_Adrenalgland_bRP_Velos_1	6.66298	6.59358	adrenal
1B57_HUMAN	P18465	1	adrenal_gland	4.82858	3.49311	adrenal
1B57_HUMAN	P18465	3	adrenal gland	7.80214	5.5898	adrenal
1B58_HUMAN	P10319	1	Adult_Adrenalgland_Gel_Velos_2	6.07448	5.42635	adrenal
1B58_HUMAN	P10319	1	Adult_Adrenalgland_bRP_Velos_1	6.66298	6.59358	adrenal
1B58_HUMAN	P10319	1	adrenal_gland	5.14787	3.8124	adrenal
1B58_HUMAN	P10319	2	adrenal gland	7.4509	5.23857	adrenal
1B59_HUMAN	Q29940	1	Adult_Adrenalgland_Gel_Velos_2	6.02333	5.3752	adrenal
1B59_HUMAN	Q29940	1	Adult_Adrenalgland_bRP_Velos_1	6.61182	6.54243	adrenal
1B59_HUMAN	Q29940	2	adrenal_gland	5.41581	4.08034	adrenal
1B59_HUMAN	Q29940	6	adrenal gland	7.87201	5.65967	adrenal
1B67_HUMAN	Q29836	1	Adult_Adrenalgland_Gel_Velos_2	5.97757	5.32944	adrenal
1B67_HUMAN	Q29836	1	Adult_Adrenalgland_bRP_Velos_1	6.56607	6.49667	adrenal
1B67_HUMAN	Q29836	1	adrenal_gland	4.73167	3.3962	adrenal
1B67_HUMAN	Q29836	5	adrenal gland	7.80993	5.5976	adrenal
1B73_HUMAN	Q31612	1	adrenal_gland	4.95352	3.61805	adrenal
1B73_HUMAN	Q31612	3	adrenal gland	7.80539	5.59306	adrenal
1B78_HUMAN	P30498	1	Adult_Adrenalgland_Gel_Velos_2	6.02333	5.3752	adrenal
1B78_HUMAN	P30498	1	Adult_Adrenalgland_bRP_Velos_1	6.61182	6.54243	adrenal
1B78_HUMAN	P30498	1	adrenal_gland	5.09672	3.76125	adrenal
1B78_HUMAN	P30498	3	adrenal gland	7.40395	5.19162	adrenal
1B81_HUMAN	Q31610	1	Adult_Adrenalgland_Gel_Velos_2	5.97757	5.32944	adrenal
1B81_HUMAN	Q31610	1	Adult_Adrenalgland_bRP_Velos_1	6.56607	6.49667	adrenal
1B81_HUMAN	Q31610	1	adrenal_gland	4.73167	3.3962	adrenal
1B81_HUMAN	Q31610	5	adrenal gland	8.04367	5.83134	adrenal
1B82_HUMAN	Q29718	1	Adult_Adrenalgland_Gel_Velos_2	5.97757	5.32944	adrenal
1B82_HUMAN	Q29718	1	Adult_Adrenalgland_bRP_Velos_1	6.56607	6.49667	adrenal
1B82_HUMAN	Q29718	1	adrenal_gland	4.73167	3.3962	adrenal
1B82_HUMAN	Q29718	4	adrenal gland	7.80798	5.59565	adrenal
1C02_HUMAN	P30501	5	adrenal gland	7.95552	5.74319	adrenal
1C03_HUMAN	P04222	1	Adult_Adrenalgland_Gel_Elite_49	5.37672	4.6288	adrenal
1C03_HUMAN	P04222	3	adrenal gland	7.46981	5.25748	adrenal
1C04_HUMAN	P30504	3	adrenal gland	6.45634	4.244	adrenal
1C05_HUMAN	Q9TNN7	1	Adult_Adrenalgland_Gel_Elite_49	5.29754	4.54962	adrenal
1C05_HUMAN	Q9TNN7	2	adrenal gland	6.33603	4.1237	adrenal
1C06_HUMAN	Q29963	4	adrenal gland	7.97609	5.76376	adrenal
1C07_HUMAN	P10321	1	Adult_Adrenalgland_Gel_Elite_49	6.70489	5.95697	adrenal
1C07_HUMAN	P10321	1	adrenal_gland	5.68989	4.35442	adrenal
1C07_HUMAN	P10321	5	adrenal gland	8.43453	6.2222	adrenal
1C08_HUMAN	P30505	1	Adult_Adrenalgland_Gel_Elite_49	5.47363	4.72571	adrenal
1C08_HUMAN	P30505	2	adrenal gland	6.51212	4.29979	adrenal
1C12_HUMAN	P30508	1	Adult_Adrenalgland_Gel_Elite_49	5.37672	4.6288	adrenal
1C12_HUMAN	P30508	3	adrenal gland	8.0514	5.83907	adrenal
1C14_HUMAN	P30510	3	adrenal gland	8.0514	5.83907	adrenal
1C15_HUMAN	Q07000	1	Adult_Adrenalgland_Gel_Elite_49	5.29754	4.54962	adrenal
1C15_HUMAN	Q07000	3	adrenal gland	7.39063	5.1783	adrenal
1C16_HUMAN	Q29960	1	Adult_Adrenalgland_Gel_Elite_49	5.1726	4.42468	adrenal
1C16_HUMAN	Q29960	2	adrenal gland	6.21109	3.99876	adrenal
1C17_HUMAN	Q95604	1	Adult_Adrenalgland_Gel_Elite_49	5.29754	4.54962	adrenal
1C17_HUMAN	Q95604	2	adrenal gland	6.41521	4.20288	adrenal
1C18_HUMAN	Q29865	3	adrenal gland	6.95381	4.74148	adrenal
2A5A_HUMAN	Q15172	1	adrenal_gland	5.20682	3.87135	adrenal
2A5A_HUMAN	Q15172	9	adrenal gland	6.73021	4.51788	adrenal
2A5B_HUMAN	Q15173	6	adrenal gland	6.47242	4.26009	adrenal
2A5D_HUMAN	Q14738	1	adrenal_gland	5.36035	4.02489	adrenal
2A5D_HUMAN	Q14738	2	Adult_Adrenalgland_Gel_Elite_49	5.66874	4.92082	adrenal
2A5D_HUMAN	Q14738	12	adrenal gland	7.37646	5.16413	adrenal
2A5E_HUMAN	Q16537	1	Adult_Adrenalgland_Gel_Elite_49	5.94263	5.19471	adrenal
2A5E_HUMAN	Q16537	2	adrenal_gland	5.8704	4.53493	adrenal
2A5E_HUMAN	Q16537	10	adrenal gland	7.3904	5.17807	adrenal
2A5G_HUMAN	Q13362	6	adrenal gland	6.74359	4.53126	adrenal
2AAA_HUMAN	P30153	2	Adult_Adrenalgland_bRP_Velos_1	6.35797	6.28857	adrenal
2AAA_HUMAN	P30153	4	Adult_Adrenalgland_Gel_Velos_2	5.70247	5.05434	adrenal
2AAA_HUMAN	P30153	8	Adult_Adrenalgland_Gel_Elite_49	7.12376	6.37583	adrenal
2AAA_HUMAN	P30153	17	adrenal_gland	7.61988	6.28441	adrenal
2AAA_HUMAN	P30153	26	adrenal gland	8.71648	6.50415	adrenal
2AAB_HUMAN	P30154	10	adrenal gland	8.03949	5.82716	adrenal
2ABA_HUMAN	P63151	1	Adult_Adrenalgland_bRP_Velos_1	5.1364	5.06701	adrenal
2ABA_HUMAN	P63151	5	adrenal_gland	6.16039	4.82493	adrenal
2ABA_HUMAN	P63151	13	adrenal gland	8.0279	5.81557	adrenal
2ABB_HUMAN	Q00005	1	adrenal gland	5.65218	3.43985	adrenal
2ABD_HUMAN	Q66LE6	7	adrenal gland	7.44383	5.2315	adrenal
2ABG_HUMAN	Q9Y2T4	1	adrenal gland	4.89976	2.68743	adrenal
2B11_HUMAN	P04229	3	adrenal gland	7.35146	5.13913	adrenal
2B13_HUMAN	P01912	1	Adult_Adrenalgland_Gel_Velos_2	5.13814	4.49001	adrenal
2B13_HUMAN	P01912	1	adrenal_gland	6.503	5.16753	adrenal
2B13_HUMAN	P01912	2	Adult_Adrenalgland_Gel_Elite_49	5.90206	5.15413	adrenal
2B14_HUMAN	P13760	1	Adult_Adrenalgland_Gel_Elite_49	6.45256	5.70463	adrenal
2B18_HUMAN	Q30134	1	Adult_Adrenalgland_Gel_Velos_2	6.46291	5.81478	adrenal
2B18_HUMAN	Q30134	1	adrenal gland	6.0562	3.84387	adrenal
2B18_HUMAN	Q30134	1	adrenal_gland	6.26045	4.92498	adrenal
2B1B_HUMAN	P20039	1	Adult_Adrenalgland_Gel_Elite_49	5.30913	4.56121	adrenal
2B1B_HUMAN	P20039	1	Adult_Adrenalgland_Gel_Velos_2	6.52986	5.88173	adrenal
2B1B_HUMAN	P20039	1	adrenal_gland	6.32739	4.99192	adrenal
2B1C_HUMAN	Q95IE3	2	Adult_Adrenalgland_Gel_Elite_49	5.74231	4.99438	adrenal
2B1D_HUMAN	Q5Y7A7	1	Adult_Adrenalgland_Gel_Velos_2	5.0712	4.42307	adrenal
2B1D_HUMAN	Q5Y7A7	1	adrenal gland	7.20694	4.99461	adrenal
2B1D_HUMAN	Q5Y7A7	1	adrenal_gland	6.43606	5.10059	adrenal
2B1D_HUMAN	Q5Y7A7	2	Adult_Adrenalgland_Gel_Elite_49	5.83511	5.08718	adrenal
2B1E_HUMAN	Q9GIY3	1	Adult_Adrenalgland_Gel_Elite_49	5.18419	4.43627	adrenal
2B1E_HUMAN	Q9GIY3	1	Adult_Adrenalgland_Gel_Velos_2	5.01321	4.36508	adrenal
2B1E_HUMAN	Q9GIY3	1	adrenal_gland	6.37806	5.0426	adrenal
2B1F_HUMAN	P01911	1	Adult_Adrenalgland_Gel_Velos_2	5.01321	4.36508	adrenal
2B1F_HUMAN	P01911	3	adrenal_gland	6.45458	5.11911	adrenal
2B1G_HUMAN	Q29974	2	adrenal_gland	5.78779	4.45232	adrenal
3BHS1_HUMAN	P14060	1	Adult_Adrenalgland_Gel_Velos_2	5.87182	5.22369	adrenal
3BHS1_HUMAN	P14060	5	adrenal gland	6.43057	4.21824	adrenal
3BHS2_HUMAN	P26439	7	Adult_Adrenalgland_Gel_Elite_49	8.49457	7.74664	adrenal
3BHS2_HUMAN	P26439	9	Adult_Adrenalgland_Gel_Velos_2	8.57445	7.92632	adrenal
3BHS2_HUMAN	P26439	11	adrenal gland	8.92129	6.70896	adrenal
3BHS2_HUMAN	P26439	13	adrenal_gland	8.77411	7.43865	adrenal
3BHS7_HUMAN	Q9H2F3	1	Adult_Adrenalgland_Gel_Elite_49	5.32408	4.57615	adrenal
3BHS7_HUMAN	Q9H2F3	2	adrenal_gland	5.64182	4.30635	adrenal
3BHS7_HUMAN	Q9H2F3	8	adrenal gland	6.90643	4.6941	adrenal
3BP1_HUMAN	Q9Y3L3	15	adrenal gland	7.19816	4.98583	adrenal
3BP2_HUMAN	P78314	4	adrenal gland	6.42327	4.21094	adrenal
3BP5L_HUMAN	Q7L8J4	4	adrenal gland	6.51916	4.30683	adrenal
3BP5_HUMAN	O60239	9	adrenal gland	6.52268	4.31035	adrenal
3HAO_HUMAN	P46952	1	Adult_Adrenalgland_Gel_Elite_49	5.66926	4.92133	adrenal
3HAO_HUMAN	P46952	3	adrenal_gland	5.96705	4.63159	adrenal
3HAO_HUMAN	P46952	9	adrenal gland	7.28535	5.07302	adrenal
3HIDH_HUMAN	P31937	7	Adult_Adrenalgland_Gel_Elite_49	7.87471	7.12678	adrenal
3HIDH_HUMAN	P31937	11	Adult_Adrenalgland_Gel_Velos_2	7.16392	6.51579	adrenal
3HIDH_HUMAN	P31937	17	adrenal_gland	8.22148	6.88601	adrenal
3HIDH_HUMAN	P31937	18	adrenal gland	8.98562	6.77329	adrenal
3MG_HUMAN	P29372	6	adrenal gland	6.66308	4.45075	adrenal
41_HUMAN	P11171	1	Adult_Adrenalgland_Gel_Elite_49	4.78234	4.03441	adrenal
41_HUMAN	P11171	1	adrenal_gland	4.60818	3.27272	adrenal
41_HUMAN	P11171	3	Adult_Adrenalgland_bRP_Velos_1	6.04562	5.97622	adrenal
41_HUMAN	P11171	38	adrenal gland	8.46341	6.25108	adrenal
4EBP1_HUMAN	Q13541	2	adrenal gland	6.74998	4.53765	adrenal
4EBP2_HUMAN	Q13542	4	adrenal gland	7.34714	5.13481	adrenal
4EBP3_HUMAN	O60516	1	adrenal gland	5.69762	3.48528	adrenal
4ET_HUMAN	Q9NRA8	6	adrenal gland	6.30127	4.08894	adrenal
4F2_HUMAN	P08195	2	Adult_Adrenalgland_bRP_Velos_1	6.03524	5.96584	adrenal
4F2_HUMAN	P08195	3	Adult_Adrenalgland_Gel_Elite_49	5.52866	4.78073	adrenal
4F2_HUMAN	P08195	3	Adult_Adrenalgland_Gel_Velos_2	4.54195	3.89382	adrenal
4F2_HUMAN	P08195	6	adrenal_gland	5.68853	4.35306	adrenal
4F2_HUMAN	P08195	14	adrenal gland	7.39984	5.18751	adrenal
5NT1A_HUMAN	Q9BXI3	14	adrenal gland	7.46077	5.24844	adrenal
5NT3L_HUMAN	Q969T7	1	Adult_Adrenalgland_Gel_Elite_49	4.97132	4.2234	adrenal
5NT3L_HUMAN	Q969T7	1	adrenal_gland	5.57137	4.2359	adrenal
5NT3L_HUMAN	Q969T7	5	adrenal gland	6.96679	4.75446	adrenal
5NT3_HUMAN	Q9H0P0	15	adrenal gland	7.56622	5.35389	adrenal
5NTC_HUMAN	P49902	2	Adult_Adrenalgland_Gel_Elite_49	5.68437	4.93644	adrenal
5NTC_HUMAN	P49902	8	adrenal_gland	6.36342	5.02795	adrenal
5NTC_HUMAN	P49902	13	adrenal gland	7.24363	5.0313	adrenal
5NTD_HUMAN	P21589	1	adrenal_gland	5.01953	3.68406	adrenal
5NTD_HUMAN	P21589	3	Adult_Adrenalgland_Gel_Elite_49	5.82191	5.07398	adrenal
5NTD_HUMAN	P21589	21	adrenal gland	7.53959	5.32726	adrenal
6PGD_HUMAN	P52209	4	Adult_Adrenalgland_Gel_Elite_49	6.72117	5.97324	adrenal
6PGD_HUMAN	P52209	5	Adult_Adrenalgland_Gel_Velos_2	6.03865	5.39052	adrenal
6PGD_HUMAN	P52209	19	adrenal_gland	7.32312	5.98765	adrenal
6PGD_HUMAN	P52209	25	adrenal gland	8.49026	6.27793	adrenal
6PGL_HUMAN	O95336	6	Adult_Adrenalgland_Gel_Elite_49	6.85998	6.11206	adrenal
6PGL_HUMAN	O95336	9	Adult_Adrenalgland_Gel_Velos_2	6.6097	5.96157	adrenal
6PGL_HUMAN	O95336	9	adrenal_gland	7.67896	6.34349	adrenal
6PGL_HUMAN	O95336	14	adrenal gland	8.47063	6.2583	adrenal
7B2_HUMAN	P05408	1	Adult_Adrenalgland_Gel_Elite_49	5.10373	4.3558	adrenal
7B2_HUMAN	P05408	1	adrenal_gland	4.831	3.49553	adrenal
7B2_HUMAN	P05408	7	adrenal gland	8.63169	6.41936	adrenal
8ODP_HUMAN	P36639	1	Adult_Adrenalgland_bRP_Velos_1	5.88659	5.8172	adrenal
8ODP_HUMAN	P36639	1	adrenal_gland	4.963	3.62753	adrenal
8ODP_HUMAN	P36639	4	adrenal gland	6.7777	4.56536	adrenal
A16A1_HUMAN	Q8IZ83	1	Adult_Adrenalgland_Gel_Velos_2	4.76612	4.11799	adrenal
A16A1_HUMAN	Q8IZ83	1	Adult_Adrenalgland_bRP_Velos_1	5.00815	4.93876	adrenal
A16A1_HUMAN	Q8IZ83	5	Adult_Adrenalgland_Gel_Elite_49	5.8663	5.11837	adrenal
A16A1_HUMAN	Q8IZ83	11	adrenal_gland	6.30091	4.96544	adrenal
A16A1_HUMAN	Q8IZ83	16	adrenal gland	7.93852	5.72619	adrenal
A16L1_HUMAN	Q676U5	1	Adult_Adrenalgland_Gel_Elite_49	4.39427	3.64634	adrenal
A16L1_HUMAN	Q676U5	10	adrenal gland	6.70672	4.49439	adrenal
A1AG1_HUMAN	P02763	5	Adult_Adrenalgland_Gel_Elite_49	8.20412	7.4562	adrenal
A1AG1_HUMAN	P02763	6	Adult_Adrenalgland_Gel_Velos_2	8.45858	7.81045	adrenal
A1AG1_HUMAN	P02763	7	adrenal_gland	8.1168	6.78133	adrenal
A1AG1_HUMAN	P02763	10	adrenal gland	9.35412	7.14179	adrenal
A1AG2_HUMAN	P19652	2	Adult_Adrenalgland_Gel_Elite_49	7.21524	6.46731	adrenal
A1AG2_HUMAN	P19652	5	Adult_Adrenalgland_Gel_Velos_2	7.44009	6.79196	adrenal
A1AG2_HUMAN	P19652	6	adrenal_gland	8.00229	6.66683	adrenal
A1AG2_HUMAN	P19652	9	adrenal gland	8.98927	6.77694	adrenal
A1AT_HUMAN	P01009	2	Adult_Adrenalgland_bRP_Velos_1	5.77625	5.70685	adrenal
A1AT_HUMAN	P01009	11	Adult_Adrenalgland_Gel_Elite_49	7.9971	7.24918	adrenal
A1AT_HUMAN	P01009	24	Adult_Adrenalgland_Gel_Velos_2	8.30639	7.65826	adrenal
A1AT_HUMAN	P01009	32	adrenal_gland	8.62798	7.29251	adrenal
A1AT_HUMAN	P01009	48	adrenal gland	9.79111	7.57878	adrenal
A1BG_HUMAN	P04217	3	Adult_Adrenalgland_Gel_Elite_49	6.43536	5.68744	adrenal
A1BG_HUMAN	P04217	10	adrenal_gland	7.23521	5.89974	adrenal
A1BG_HUMAN	P04217	11	Adult_Adrenalgland_Gel_Velos_2	6.88435	6.23622	adrenal
A1BG_HUMAN	P04217	18	adrenal gland	8.93069	6.71836	adrenal
A2AP_HUMAN	P08697	1	Adult_Adrenalgland_Gel_Elite_49	4.96538	4.21745	adrenal
A2AP_HUMAN	P08697	3	Adult_Adrenalgland_Gel_Velos_2	5.55935	4.91122	adrenal
A2AP_HUMAN	P08697	5	adrenal_gland	6.33354	4.99807	adrenal
A2AP_HUMAN	P08697	16	adrenal gland	8.22129	6.00896	adrenal
A2GL_HUMAN	P02750	2	Adult_Adrenalgland_Gel_Elite_49	6.24476	5.49684	adrenal
A2GL_HUMAN	P02750	8	Adult_Adrenalgland_Gel_Velos_2	6.4479	5.79977	adrenal
A2GL_HUMAN	P02750	8	adrenal_gland	6.75752	5.42205	adrenal
A2GL_HUMAN	P02750	9	adrenal gland	8.10782	5.89549	adrenal
A2LD1_HUMAN	Q9BVM4	2	Adult_Adrenalgland_Gel_Elite_49	6.09067	5.34275	adrenal
A2LD1_HUMAN	Q9BVM4	3	adrenal_gland	6.11693	4.78146	adrenal
A2LD1_HUMAN	Q9BVM4	6	adrenal gland	7.96562	5.75329	adrenal
A2MG_HUMAN	P01023	1	Adult_Adrenalgland_bRP_Velos_1	7.17567	7.10628	adrenal
A2MG_HUMAN	P01023	25	Adult_Adrenalgland_Gel_Elite_49	7.43474	6.68681	adrenal
A2MG_HUMAN	P01023	37	Adult_Adrenalgland_Gel_Velos_2	7.10339	6.45526	adrenal
A2MG_HUMAN	P01023	51	adrenal_gland	7.55412	6.21865	adrenal
A2MG_HUMAN	P01023	79	adrenal gland	9.24031	7.02798	adrenal
A4GAT_HUMAN	Q9NPC4	1	adrenal gland	5.40241	3.19008	adrenal
A4_HUMAN	P05067	1	Adult_Adrenalgland_bRP_Velos_1	5.54744	5.47804	adrenal
A4_HUMAN	P05067	3	Adult_Adrenalgland_Gel_Elite_49	5.66173	4.91381	adrenal
A4_HUMAN	P05067	6	adrenal_gland	5.73084	4.39537	adrenal
A4_HUMAN	P05067	17	adrenal gland	7.41231	5.19998	adrenal
A7L3B_HUMAN	Q96GX2	2	adrenal gland	6.87461	4.66227	adrenal
AAAD_HUMAN	P22760	8	adrenal_gland	6.71875	5.38329	adrenal
AAAD_HUMAN	P22760	9	Adult_Adrenalgland_Gel_Elite_49	7.30799	6.56006	adrenal
AAAD_HUMAN	P22760	11	Adult_Adrenalgland_Gel_Velos_2	6.6708	6.02267	adrenal
AAAD_HUMAN	P22760	17	adrenal gland	8.05221	5.83987	adrenal
AAAS_HUMAN	Q9NRG9	1	Adult_Adrenalgland_Gel_Elite_49	5.09896	4.35103	adrenal
AAAS_HUMAN	Q9NRG9	5	adrenal gland	6.71188	4.49955	adrenal
AAAT_HUMAN	Q15758	5	adrenal gland	6.77719	4.56486	adrenal
AACS_HUMAN	Q86V21	2	adrenal_gland	4.94013	3.60467	adrenal
AACS_HUMAN	Q86V21	4	adrenal gland	6.4904	4.27807	adrenal
AACT_HUMAN	P01011	6	Adult_Adrenalgland_Gel_Elite_49	7.61163	6.8637	adrenal
AACT_HUMAN	P01011	21	adrenal_gland	7.98054	6.64507	adrenal
AACT_HUMAN	P01011	22	Adult_Adrenalgland_Gel_Velos_2	8.23105	7.58292	adrenal
AACT_HUMAN	P01011	28	adrenal gland	9.24815	7.03582	adrenal
AADAT_HUMAN	Q8N5Z0	1	adrenal gland	5.2537	3.04137	adrenal
AAGAB_HUMAN	Q6PD74	1	Adult_Adrenalgland_bRP_Velos_1	4.20994	4.14054	adrenal
AAGAB_HUMAN	Q6PD74	4	adrenal gland	6.48335	4.27102	adrenal
AAK1_HUMAN	Q2M2I8	2	Adult_Adrenalgland_Gel_Elite_49	5.23947	4.49154	adrenal
AAK1_HUMAN	Q2M2I8	5	adrenal_gland	5.14634	3.81087	adrenal
AAK1_HUMAN	Q2M2I8	14	adrenal gland	7.35908	5.14675	adrenal
AAKB1_HUMAN	Q9Y478	1	adrenal_gland	5.596	4.26053	adrenal
AAKB1_HUMAN	Q9Y478	7	adrenal gland	7.10942	4.89709	adrenal
AAKB2_HUMAN	O43741	6	adrenal gland	7.21259	5.00026	adrenal
AAKG1_HUMAN	P54619	2	Adult_Adrenalgland_Gel_Velos_2	5.24737	4.59924	adrenal
AAKG1_HUMAN	P54619	4	Adult_Adrenalgland_Gel_Elite_49	6.57386	5.82593	adrenal
AAKG1_HUMAN	P54619	6	adrenal_gland	6.92512	5.58965	adrenal
AAKG1_HUMAN	P54619	12	adrenal gland	7.75211	5.53978	adrenal
AAKG2_HUMAN	Q9UGJ0	3	adrenal gland	5.68264	3.47031	adrenal
AAMP_HUMAN	Q13685	5	adrenal gland	6.82886	4.61652	adrenal
AAPK1_HUMAN	Q13131	1	Adult_Adrenalgland_bRP_Velos_1	5.90377	5.83438	adrenal
AAPK1_HUMAN	Q13131	4	Adult_Adrenalgland_Gel_Elite_49	6.48621	5.73828	adrenal
AAPK1_HUMAN	Q13131	6	adrenal_gland	6.25843	4.92296	adrenal
AAPK1_HUMAN	Q13131	16	adrenal gland	7.76207	5.54974	adrenal
AAPK2_HUMAN	P54646	1	adrenal gland	5.27096	3.05863	adrenal
AASD1_HUMAN	Q9BTE6	4	adrenal_gland	5.67171	4.33624	adrenal
AASD1_HUMAN	Q9BTE6	11	adrenal gland	7.45347	5.24114	adrenal
AASS_HUMAN	Q9UDR5	2	Adult_Adrenalgland_Gel_Elite_49	5.08869	4.34076	adrenal
AASS_HUMAN	Q9UDR5	10	adrenal_gland	5.59198	4.25651	adrenal
AASS_HUMAN	Q9UDR5	25	adrenal gland	7.09136	4.87903	adrenal
AATC_HUMAN	P17174	7	Adult_Adrenalgland_Gel_Elite_49	7.00383	6.2559	adrenal
AATC_HUMAN	P17174	18	Adult_Adrenalgland_Gel_Velos_2	6.93733	6.2892	adrenal
AATC_HUMAN	P17174	20	adrenal_gland	7.48393	6.14846	adrenal
AATC_HUMAN	P17174	24	adrenal gland	8.42789	6.21556	adrenal
AATF_HUMAN	Q9NY61	4	adrenal gland	6.15892	3.94659	adrenal
AATM_HUMAN	P00505	10	Adult_Adrenalgland_Gel_Velos_2	7.01288	6.36475	adrenal
AATM_HUMAN	P00505	16	Adult_Adrenalgland_Gel_Elite_49	7.76617	7.01825	adrenal
AATM_HUMAN	P00505	24	adrenal_gland	8.06811	6.73264	adrenal
AATM_HUMAN	P00505	28	adrenal gland	8.7078	6.49547	adrenal
AB1IP_HUMAN	Q7Z5R6	1	adrenal_gland	4.13146	2.79599	adrenal
AB1IP_HUMAN	Q7Z5R6	10	adrenal gland	7.02737	4.81504	adrenal
ABC3C_HUMAN	Q9NRW3	3	adrenal gland	7.22237	5.01004	adrenal
ABC3F_HUMAN	Q8IUX4	2	adrenal gland	6.78871	4.57638	adrenal
ABC3G_HUMAN	Q9HC16	8	adrenal gland	6.34167	4.12934	adrenal
ABCA1_HUMAN	O95477	1	Adult_Adrenalgland_Gel_Elite_49	4.40786	3.65993	adrenal
ABCA1_HUMAN	O95477	14	adrenal gland	6.51804	4.30571	adrenal
ABCA2_HUMAN	Q9BZC7	3	adrenal gland	5.45998	3.24765	adrenal
ABCA3_HUMAN	Q99758	4	adrenal gland	5.77712	3.56479	adrenal
ABCA5_HUMAN	Q8WWZ7	2	adrenal gland	5.75934	3.54701	adrenal
ABCA6_HUMAN	Q8N139	1	Adult_Adrenalgland_bRP_Velos_1	4.69384	4.62444	adrenal
ABCA6_HUMAN	Q8N139	16	adrenal gland	6.48185	4.26952	adrenal
ABCA8_HUMAN	O94911	1	Adult_Adrenalgland_Gel_Velos_2	3.94894	3.30081	adrenal
ABCA8_HUMAN	O94911	1	Adult_Adrenalgland_bRP_Velos_1	4.51602	4.44663	adrenal
ABCA8_HUMAN	O94911	8	Adult_Adrenalgland_Gel_Elite_49	6.29484	5.54692	adrenal
ABCA8_HUMAN	O94911	11	adrenal_gland	5.60352	4.26806	adrenal
ABCA8_HUMAN	O94911	29	adrenal gland	7.62571	5.41338	adrenal
ABCA9_HUMAN	Q8IUA7	7	adrenal gland	5.87891	3.66658	adrenal
ABCB6_HUMAN	Q9NP58	2	Adult_Adrenalgland_Gel_Elite_49	4.79338	4.04545	adrenal
ABCB6_HUMAN	Q9NP58	3	adrenal_gland	4.48037	3.14491	adrenal
ABCB6_HUMAN	Q9NP58	12	adrenal gland	7.05502	4.84269	adrenal
ABCB7_HUMAN	O75027	3	Adult_Adrenalgland_Gel_Elite_49	5.23538	4.48745	adrenal
ABCB7_HUMAN	O75027	8	adrenal_gland	5.55388	4.21841	adrenal
ABCB7_HUMAN	O75027	13	adrenal gland	7.30369	5.09135	adrenal
ABCB8_HUMAN	Q9NUT2	1	Adult_Adrenalgland_bRP_Velos_1	5.47628	5.40689	adrenal
ABCB8_HUMAN	Q9NUT2	2	Adult_Adrenalgland_Gel_Elite_49	5.08263	4.33471	adrenal
ABCB8_HUMAN	Q9NUT2	5	adrenal_gland	4.74223	3.40677	adrenal
ABCB8_HUMAN	Q9NUT2	15	adrenal gland	6.86687	4.65454	adrenal
ABCB9_HUMAN	Q9NP78	1	adrenal gland	5.74715	3.53482	adrenal
ABCBA_HUMAN	Q9NRK6	13	adrenal gland	7.36536	5.15303	adrenal
ABCBB_HUMAN	O95342	1	Adult_Adrenalgland_Gel_Elite_49	5.97054	5.22261	adrenal
ABCBB_HUMAN	O95342	1	Adult_Adrenalgland_Gel_Velos_2	3.97132	3.32319	adrenal
ABCBB_HUMAN	O95342	1	adrenal gland	6.01414	3.80181	adrenal
ABCC8_HUMAN	Q09428	2	adrenal gland	5.25286	3.04053	adrenal
ABCC9_HUMAN	O60706	3	adrenal gland	7.09622	4.88388	adrenal
ABCD1_HUMAN	P33897	9	Adult_Adrenalgland_Gel_Elite_49	6.35948	5.61155	adrenal
ABCD1_HUMAN	P33897	20	adrenal gland	7.50565	5.29332	adrenal
ABCD2_HUMAN	Q9UBJ2	2	adrenal gland	5.06518	2.85285	adrenal
ABCD3_HUMAN	P28288	1	Adult_Adrenalgland_Gel_Velos_2	4.24512	3.59699	adrenal
ABCD3_HUMAN	P28288	5	Adult_Adrenalgland_Gel_Elite_49	5.99026	5.24233	adrenal
ABCD3_HUMAN	P28288	15	adrenal gland	7.61959	5.40726	adrenal
ABCD4_HUMAN	O14678	1	Adult_Adrenalgland_bRP_Velos_1	5.76844	5.69905	adrenal
ABCD4_HUMAN	O14678	9	adrenal gland	6.51159	4.29925	adrenal
ABCE1_HUMAN	P61221	1	Adult_Adrenalgland_bRP_Velos_1	6.06093	5.99154	adrenal
ABCE1_HUMAN	P61221	3	Adult_Adrenalgland_Gel_Elite_49	5.82326	5.07533	adrenal
ABCE1_HUMAN	P61221	3	adrenal_gland	5.62186	4.28639	adrenal
ABCE1_HUMAN	P61221	22	adrenal gland	7.75683	5.54449	adrenal
ABCF1_HUMAN	Q8NE71	5	Adult_Adrenalgland_Gel_Elite_49	5.9471	5.19917	adrenal
ABCF1_HUMAN	Q8NE71	8	adrenal_gland	6.11195	4.77648	adrenal
ABCF1_HUMAN	Q8NE71	33	adrenal gland	7.88441	5.67208	adrenal
ABCF2_HUMAN	Q9UG63	2	Adult_Adrenalgland_Gel_Elite_49	5.27497	4.52704	adrenal
ABCF2_HUMAN	Q9UG63	20	adrenal gland	7.27754	5.06521	adrenal
ABCF3_HUMAN	Q9NUQ8	1	Adult_Adrenalgland_Gel_Velos_2	3.95029	3.30216	adrenal
ABCF3_HUMAN	Q9NUQ8	12	Adult_Adrenalgland_Gel_Elite_49	6.53647	5.78854	adrenal
ABCF3_HUMAN	Q9NUQ8	13	adrenal_gland	6.38613	5.05067	adrenal
ABCF3_HUMAN	Q9NUQ8	27	adrenal gland	7.7198	5.50746	adrenal
ABCG1_HUMAN	P45844	1	adrenal gland	5.32375	3.11142	adrenal
ABCG2_HUMAN	Q9UNQ0	3	adrenal gland	6.34377	4.13144	adrenal
ABD12_HUMAN	Q8N2K0	1	Adult_Adrenalgland_Gel_Elite_49	5.33847	4.59055	adrenal
ABD12_HUMAN	Q8N2K0	1	adrenal_gland	5.06556	3.73009	adrenal
ABD12_HUMAN	Q8N2K0	11	adrenal gland	7.08904	4.87671	adrenal
ABHD2_HUMAN	P08910	3	adrenal gland	5.79626	3.58393	adrenal
ABHD3_HUMAN	Q8WU67	3	adrenal gland	6.12157	3.90924	adrenal
ABHD4_HUMAN	Q8TB40	4	adrenal gland	6.43456	4.22223	adrenal
ABHD5_HUMAN	Q8WTS1	1	Adult_Adrenalgland_bRP_Velos_1	4.60247	4.53307	adrenal
ABHD5_HUMAN	Q8WTS1	2	adrenal_gland	5.59062	4.25516	adrenal
ABHD5_HUMAN	Q8WTS1	5	adrenal gland	7.56698	5.35465	adrenal
ABHD6_HUMAN	Q9BV23	2	adrenal_gland	5.61899	4.28352	adrenal
ABHD6_HUMAN	Q9BV23	12	adrenal gland	7.28875	5.07642	adrenal
ABHDA_HUMAN	Q9NUJ1	5	Adult_Adrenalgland_Gel_Elite_49	6.84095	6.09302	adrenal
ABHDA_HUMAN	Q9NUJ1	6	Adult_Adrenalgland_Gel_Velos_2	6.23986	5.59173	adrenal
ABHDA_HUMAN	Q9NUJ1	11	adrenal_gland	7.53088	6.19541	adrenal
ABHDA_HUMAN	Q9NUJ1	16	adrenal gland	8.45936	6.24703	adrenal
ABHDB_HUMAN	Q8NFV4	2	Adult_Adrenalgland_Gel_Velos_2	5.3408	4.69267	adrenal
ABHDB_HUMAN	Q8NFV4	4	Adult_Adrenalgland_Gel_Elite_49	6.82678	6.07885	adrenal
ABHDB_HUMAN	Q8NFV4	11	adrenal gland	7.66979	5.45746	adrenal
ABHDB_HUMAN	Q8NFV4	11	adrenal_gland	6.89104	5.55557	adrenal
ABHDD_HUMAN	Q7L211	2	adrenal gland	5.80372	3.59139	adrenal
ABHEA_HUMAN	Q9BUJ0	3	adrenal gland	7.18012	4.96779	adrenal
ABHEB_HUMAN	Q96IU4	4	Adult_Adrenalgland_Gel_Elite_49	6.83966	6.09173	adrenal
ABHEB_HUMAN	Q96IU4	7	Adult_Adrenalgland_Gel_Velos_2	7.40425	6.75612	adrenal
ABHEB_HUMAN	Q96IU4	8	adrenal gland	8.79989	6.58756	adrenal
ABHEB_HUMAN	Q96IU4	9	adrenal_gland	7.87483	6.53936	adrenal
ABHGA_HUMAN	O95870	5	Adult_Adrenalgland_Gel_Elite_49	6.2602	5.51227	adrenal
ABHGA_HUMAN	O95870	17	adrenal gland	7.45435	5.24202	adrenal
ABI1_HUMAN	Q8IZP0	2	adrenal_gland	5.53978	4.20431	adrenal
ABI1_HUMAN	Q8IZP0	9	adrenal gland	7.41374	5.20141	adrenal
ABI2_HUMAN	Q9NYB9	2	adrenal gland	6.61327	4.40094	adrenal
ABI3_HUMAN	Q9P2A4	2	adrenal_gland	5.56301	4.22754	adrenal
ABI3_HUMAN	Q9P2A4	8	adrenal gland	7.33603	5.1237	adrenal
ABL1_HUMAN	P00519	5	adrenal gland	6.16434	3.95201	adrenal
ABL2_HUMAN	P42684	3	adrenal gland	5.86903	3.6567	adrenal
ABLM1_HUMAN	O14639	2	Adult_Adrenalgland_bRP_Velos_1	6.07044	6.00105	adrenal
ABLM1_HUMAN	O14639	6	Adult_Adrenalgland_Gel_Elite_49	6.22568	5.47775	adrenal
ABLM1_HUMAN	O14639	6	adrenal_gland	5.51213	4.17666	adrenal
ABLM1_HUMAN	O14639	43	adrenal gland	7.86182	5.64949	adrenal
ABLM2_HUMAN	Q6H8Q1	10	adrenal gland	6.93996	4.72763	adrenal
ABLM3_HUMAN	O94929	6	adrenal gland	7.89263	5.6803	adrenal
ABRAL_HUMAN	Q9P1F3	1	adrenal_gland	5.47547	4.14	adrenal
ABRAL_HUMAN	Q9P1F3	2	adrenal gland	7.20095	4.98862	adrenal
ABR_HUMAN	Q12979	1	Adult_Adrenalgland_Gel_Elite_49	4.92374	4.17581	adrenal
ABR_HUMAN	Q12979	7	adrenal_gland	5.59496	4.25949	adrenal
ABR_HUMAN	Q12979	13	adrenal gland	6.90972	4.69739	adrenal
ABT1_HUMAN	Q9ULW3	3	adrenal gland	5.77448	3.56215	adrenal
ABTB1_HUMAN	Q969K4	1	adrenal gland	4.93373	2.7214	adrenal
ACACA_HUMAN	Q13085	11	Adult_Adrenalgland_Gel_Elite_49	5.46592	4.718	adrenal
ACACA_HUMAN	Q13085	33	adrenal_gland	5.97074	4.63527	adrenal
ACACA_HUMAN	Q13085	67	adrenal gland	7.93851	5.72618	adrenal
ACACB_HUMAN	O00763	1	Adult_Adrenalgland_Gel_Velos_2	3.89132	3.24319	adrenal
ACACB_HUMAN	O00763	1	Adult_Adrenalgland_bRP_Velos_1	5.86939	5.79999	adrenal
ACACB_HUMAN	O00763	4	adrenal_gland	4.36057	3.0251	adrenal
ACACB_HUMAN	O00763	53	adrenal gland	7.11562	4.90329	adrenal
ACAD8_HUMAN	Q9UKU7	2	Adult_Adrenalgland_Gel_Elite_49	5.78621	5.03828	adrenal
ACAD8_HUMAN	Q9UKU7	2	Adult_Adrenalgland_Gel_Velos_2	4.9772	4.32907	adrenal
ACAD8_HUMAN	Q9UKU7	5	adrenal_gland	6.32939	4.99392	adrenal
ACAD8_HUMAN	Q9UKU7	19	adrenal gland	7.55075	5.33842	adrenal
ACAD9_HUMAN	Q9H845	3	Adult_Adrenalgland_Gel_Elite_49	5.80127	5.05334	adrenal
ACAD9_HUMAN	Q9H845	12	adrenal_gland	6.2447	4.90923	adrenal
ACAD9_HUMAN	Q9H845	28	adrenal gland	7.77922	5.56689	adrenal
ACADL_HUMAN	P28330	5	adrenal gland	7.89663	5.6843	adrenal
ACADM_HUMAN	P11310	9	Adult_Adrenalgland_Gel_Velos_2	7.0299	6.38177	adrenal
ACADM_HUMAN	P11310	10	Adult_Adrenalgland_Gel_Elite_49	7.36239	6.61446	adrenal
ACADM_HUMAN	P11310	10	adrenal_gland	7.10314	5.76767	adrenal
ACADM_HUMAN	P11310	22	adrenal gland	8.61362	6.40129	adrenal
ACADS_HUMAN	P16219	2	Adult_Adrenalgland_Gel_Velos_2	5.31852	4.67039	adrenal
ACADS_HUMAN	P16219	4	Adult_Adrenalgland_Gel_Elite_49	6.83112	6.0832	adrenal
ACADS_HUMAN	P16219	13	adrenal gland	7.29315	5.08082	adrenal
ACADS_HUMAN	P16219	17	adrenal_gland	7.52412	6.18865	adrenal
ACADV_HUMAN	P49748	17	Adult_Adrenalgland_Gel_Elite_49	7.63653	6.8886	adrenal
ACADV_HUMAN	P49748	25	Adult_Adrenalgland_Gel_Velos_2	7.44966	6.80153	adrenal
ACADV_HUMAN	P49748	33	adrenal_gland	8.1314	6.79593	adrenal
ACADV_HUMAN	P49748	43	adrenal gland	8.90872	6.69639	adrenal
ACAP1_HUMAN	Q15027	4	adrenal gland	7.40493	5.1926	adrenal
ACAP2_HUMAN	Q15057	1	Adult_Adrenalgland_Gel_Elite_49	4.95707	4.20914	adrenal
ACAP2_HUMAN	Q15057	6	adrenal_gland	5.61995	4.28449	adrenal
ACAP2_HUMAN	Q15057	23	adrenal gland	7.64395	5.43162	adrenal
ACAP3_HUMAN	Q96P50	4	adrenal gland	5.86951	3.65718	adrenal
ACATN_HUMAN	O00400	1	Adult_Adrenalgland_Gel_Velos_2	4.27012	3.62199	adrenal
ACATN_HUMAN	O00400	2	Adult_Adrenalgland_Gel_Elite_49	5.75327	5.00534	adrenal
ACATN_HUMAN	O00400	9	adrenal gland	7.93458	5.72225	adrenal
ACBD4_HUMAN	Q8NC06	1	adrenal gland	5.76697	3.55464	adrenal
ACBD5_HUMAN	Q5T8D3	1	Adult_Adrenalgland_Gel_Velos_2	4.16654	3.51841	adrenal
ACBD5_HUMAN	Q5T8D3	1	adrenal_gland	4.31891	2.98344	adrenal
ACBD5_HUMAN	Q5T8D3	2	Adult_Adrenalgland_bRP_Velos_1	5.73562	5.66622	adrenal
ACBD5_HUMAN	Q5T8D3	12	adrenal gland	7.24082	5.02849	adrenal
ACBD6_HUMAN	Q9BR61	1	adrenal gland	5.77721	3.56488	adrenal
ACBD6_HUMAN	Q9BR61	1	adrenal_gland	5.26948	3.93401	adrenal
ACBG1_HUMAN	Q96GR2	9	adrenal gland	6.65781	4.44548	adrenal
ACBP_HUMAN	P07108	4	adrenal_gland	6.45483	5.11936	adrenal
ACBP_HUMAN	P07108	9	adrenal gland	9.29501	7.08268	adrenal
ACD10_HUMAN	Q6JQN1	17	adrenal gland	6.47683	4.2645	adrenal
ACD11_HUMAN	Q709F0	2	Adult_Adrenalgland_Gel_Elite_49	5.57475	4.82682	adrenal
ACD11_HUMAN	Q709F0	5	adrenal_gland	5.72307	4.38761	adrenal
ACD11_HUMAN	Q709F0	12	adrenal gland	6.83088	4.61855	adrenal
ACDSB_HUMAN	P45954	5	Adult_Adrenalgland_Gel_Elite_49	6.99673	6.2488	adrenal
ACDSB_HUMAN	P45954	8	Adult_Adrenalgland_Gel_Velos_2	6.1967	5.54857	adrenal
ACDSB_HUMAN	P45954	18	adrenal_gland	7.5361	6.20063	adrenal
ACDSB_HUMAN	P45954	20	adrenal gland	8.09842	5.88609	adrenal
ACD_HUMAN	Q96AP0	1	adrenal gland	5.34659	3.13426	adrenal
ACE2_HUMAN	Q9BYF1	1	adrenal gland	5.3953	3.18297	adrenal
ACES_HUMAN	P22303	5	adrenal gland	6.48894	4.27661	adrenal
ACE_HUMAN	P12821	1	Adult_Adrenalgland_Gel_Elite_49	4.38336	3.63543	adrenal
ACE_HUMAN	P12821	12	adrenal gland	6.64708	4.43475	adrenal
ACHA3_HUMAN	P32297	5	adrenal gland	5.88823	3.6759	adrenal
ACHG_HUMAN	P07510	1	adrenal gland	6.31719	4.10486	adrenal
ACINU_HUMAN	Q9UKV3	1	Adult_Adrenalgland_Gel_Velos_2	5.03292	4.38479	adrenal
ACINU_HUMAN	Q9UKV3	2	Adult_Adrenalgland_Gel_Elite_49	4.75338	4.00545	adrenal
ACINU_HUMAN	Q9UKV3	2	Adult_Adrenalgland_bRP_Velos_1	5.99955	5.93015	adrenal
ACINU_HUMAN	Q9UKV3	2	adrenal_gland	4.26455	2.92909	adrenal
ACINU_HUMAN	Q9UKV3	33	adrenal gland	7.508	5.29567	adrenal
ACK1_HUMAN	Q07912	2	adrenal gland	7.55729	5.34496	adrenal
ACL6A_HUMAN	O96019	1	Adult_Adrenalgland_bRP_Velos_1	5.29061	5.22121	adrenal
ACL6A_HUMAN	O96019	2	Adult_Adrenalgland_Gel_Elite_49	6.05376	5.30584	adrenal
ACL6A_HUMAN	O96019	3	adrenal_gland	6.06732	4.73185	adrenal
ACL6A_HUMAN	O96019	13	adrenal gland	7.8314	5.61907	adrenal
ACL6B_HUMAN	O94805	1	adrenal gland	6.2109	3.99857	adrenal
ACLY_HUMAN	P53396	6	Adult_Adrenalgland_Gel_Velos_2	5.44539	4.79726	adrenal
ACLY_HUMAN	P53396	23	Adult_Adrenalgland_Gel_Elite_49	6.72515	5.97722	adrenal
ACLY_HUMAN	P53396	45	adrenal_gland	7.08282	5.74735	adrenal
ACLY_HUMAN	P53396	46	adrenal gland	8.14019	5.92786	adrenal
ACO11_HUMAN	Q8WXI4	2	adrenal gland	6.01735	3.80502	adrenal
ACO13_HUMAN	Q9NPJ3	1	Adult_Adrenalgland_Gel_Elite_49	6.42785	5.67992	adrenal
ACO13_HUMAN	Q9NPJ3	4	adrenal gland	8.38736	6.17503	adrenal
ACO13_HUMAN	Q9NPJ3	4	adrenal_gland	7.64574	6.31027	adrenal
ACOC_HUMAN	P21399	1	Adult_Adrenalgland_bRP_Velos_1	6.62579	6.5564	adrenal
ACOC_HUMAN	P21399	11	Adult_Adrenalgland_Gel_Velos_2	6.05653	5.4084	adrenal
ACOC_HUMAN	P21399	20	Adult_Adrenalgland_Gel_Elite_49	7.15936	6.41143	adrenal
ACOC_HUMAN	P21399	36	adrenal_gland	7.84959	6.51412	adrenal
ACOC_HUMAN	P21399	46	adrenal gland	8.58923	6.3769	adrenal
ACOD_HUMAN	O00767	2	Adult_Adrenalgland_Gel_Velos_2	5.47473	4.8266	adrenal
ACOD_HUMAN	O00767	5	adrenal gland	6.90058	4.68825	adrenal
ACON_HUMAN	Q99798	2	Adult_Adrenalgland_bRP_Velos_1	6.98618	6.91679	adrenal
ACON_HUMAN	Q99798	22	Adult_Adrenalgland_Gel_Velos_2	6.61944	5.97131	adrenal
ACON_HUMAN	Q99798	25	Adult_Adrenalgland_Gel_Elite_49	7.61735	6.86942	adrenal
ACON_HUMAN	Q99798	49	adrenal gland	8.88236	6.67003	adrenal
ACON_HUMAN	Q99798	51	adrenal_gland	8.03754	6.70208	adrenal
ACOT1_HUMAN	Q86TX2	2	Adult_Adrenalgland_Gel_Velos_2	6.09013	5.442	adrenal
ACOT1_HUMAN	Q86TX2	3	adrenal gland	8.70224	6.48991	adrenal
ACOT1_HUMAN	Q86TX2	3	adrenal_gland	7.76353	6.42806	adrenal
ACOT2_HUMAN	P49753	1	adrenal gland	7.18183	4.9695	adrenal
ACOT2_HUMAN	P49753	2	adrenal_gland	6.71958	5.38411	adrenal
ACOT4_HUMAN	Q8N9L9	2	adrenal gland	5.00955	2.79722	adrenal
ACOT8_HUMAN	O14734	3	adrenal_gland	6.16194	4.82647	adrenal
ACOT8_HUMAN	O14734	4	Adult_Adrenalgland_Gel_Elite_49	5.95752	5.20959	adrenal
ACOT8_HUMAN	O14734	5	adrenal gland	7.30833	5.096	adrenal
ACOT9_HUMAN	Q9Y305	1	Adult_Adrenalgland_Gel_Velos_2	4.7288	4.08067	adrenal
ACOT9_HUMAN	Q9Y305	11	Adult_Adrenalgland_Gel_Elite_49	6.92181	6.17388	adrenal
ACOT9_HUMAN	Q9Y305	13	adrenal_gland	6.78676	5.45129	adrenal
ACOT9_HUMAN	Q9Y305	21	adrenal gland	7.84971	5.63738	adrenal
ACOX1_HUMAN	Q15067	3	Adult_Adrenalgland_Gel_Elite_49	5.99109	5.24316	adrenal
ACOX1_HUMAN	Q15067	3	Adult_Adrenalgland_Gel_Velos_2	4.97722	4.32909	adrenal
ACOX1_HUMAN	Q15067	11	adrenal_gland	6.18959	4.85412	adrenal
ACOX1_HUMAN	Q15067	20	adrenal gland	7.41834	5.20601	adrenal
ACOX2_HUMAN	Q99424	12	adrenal gland	6.88334	4.67101	adrenal
ACOX3_HUMAN	O15254	1	Adult_Adrenalgland_Gel_Elite_49	4.7045	3.95658	adrenal
ACOX3_HUMAN	O15254	1	adrenal_gland	5.02013	3.68466	adrenal
ACOX3_HUMAN	O15254	13	adrenal gland	6.77334	4.56101	adrenal
ACPH_HUMAN	P13798	4	Adult_Adrenalgland_Gel_Velos_2	5.57468	4.92655	adrenal
ACPH_HUMAN	P13798	8	Adult_Adrenalgland_Gel_Elite_49	6.72951	5.98159	adrenal
ACPH_HUMAN	P13798	15	adrenal_gland	7.12366	5.78819	adrenal
ACPH_HUMAN	P13798	24	adrenal gland	7.49341	5.28108	adrenal
ACPL2_HUMAN	Q8TE99	2	adrenal gland	6.28544	4.07311	adrenal
ACPM_HUMAN	O14561	2	adrenal_gland	5.94058	4.60511	adrenal
ACPM_HUMAN	O14561	7	adrenal gland	8.76545	6.55312	adrenal
ACRC_HUMAN	Q96QF7	1	adrenal gland	7.7341	5.52177	adrenal
ACS2L_HUMAN	Q9NUB1	1	Adult_Adrenalgland_bRP_Velos_1	5.21573	5.14633	adrenal
ACS2L_HUMAN	Q9NUB1	3	Adult_Adrenalgland_Gel_Elite_49	5.53839	4.79046	adrenal
ACS2L_HUMAN	Q9NUB1	3	adrenal_gland	5.71506	4.3796	adrenal
ACS2L_HUMAN	Q9NUB1	14	adrenal gland	7.074	4.86167	adrenal
ACSA_HUMAN	Q9NR19	2	Adult_Adrenalgland_Gel_Velos_2	4.78873	4.14059	adrenal
ACSA_HUMAN	Q9NR19	10	Adult_Adrenalgland_Gel_Elite_49	6.41996	5.67203	adrenal
ACSA_HUMAN	Q9NR19	20	adrenal_gland	7.0892	5.75373	adrenal
ACSA_HUMAN	Q9NR19	21	adrenal gland	7.7406	5.52826	adrenal
ACSF2_HUMAN	Q96CM8	2	Adult_Adrenalgland_bRP_Velos_1	7.18523	7.11583	adrenal
ACSF2_HUMAN	Q96CM8	5	Adult_Adrenalgland_Gel_Velos_2	5.94517	5.29704	adrenal
ACSF2_HUMAN	Q96CM8	8	Adult_Adrenalgland_Gel_Elite_49	7.38518	6.63725	adrenal
ACSF2_HUMAN	Q96CM8	16	adrenal_gland	7.5462	6.21074	adrenal
ACSF2_HUMAN	Q96CM8	24	adrenal gland	8.59897	6.38664	adrenal
ACSF3_HUMAN	Q4G176	7	Adult_Adrenalgland_Gel_Elite_49	6.6896	5.94167	adrenal
ACSF3_HUMAN	Q4G176	17	adrenal gland	7.5838	5.37147	adrenal
ACSF3_HUMAN	Q4G176	17	adrenal_gland	7.06757	5.73211	adrenal
ACSF4_HUMAN	Q4L235	1	adrenal gland	6.56236	4.35003	adrenal
ACSL1_HUMAN	P33121	6	Adult_Adrenalgland_Gel_Velos_2	5.68834	5.04021	adrenal
ACSL1_HUMAN	P33121	12	Adult_Adrenalgland_Gel_Elite_49	6.81632	6.0684	adrenal
ACSL1_HUMAN	P33121	22	adrenal_gland	7.18768	5.85221	adrenal
ACSL1_HUMAN	P33121	27	adrenal gland	8.05235	5.84002	adrenal
ACSL3_HUMAN	O95573	1	Adult_Adrenalgland_bRP_Velos_1	5.74778	5.67838	adrenal
ACSL3_HUMAN	O95573	10	Adult_Adrenalgland_Gel_Elite_49	6.73378	5.98585	adrenal
ACSL3_HUMAN	O95573	13	adrenal_gland	6.41913	5.08366	adrenal
ACSL3_HUMAN	O95573	28	adrenal gland	7.78409	5.57176	adrenal
ACSL4_HUMAN	O60488	5	Adult_Adrenalgland_Gel_Elite_49	6.12768	5.37975	adrenal
ACSL4_HUMAN	O60488	8	adrenal_gland	6.16901	4.83354	adrenal
ACSL4_HUMAN	O60488	30	adrenal gland	7.64124	5.42891	adrenal
ACSL5_HUMAN	Q9ULC5	12	adrenal gland	6.82559	4.61326	adrenal
ACSL6_HUMAN	Q9UKU0	1	adrenal_gland	4.8169	3.48144	adrenal
ACSL6_HUMAN	Q9UKU0	8	adrenal gland	6.1457	3.93337	adrenal
ACSM5_HUMAN	Q6NUN0	3	adrenal gland	6.06534	3.85301	adrenal
ACSS3_HUMAN	Q9H6R3	3	Adult_Adrenalgland_Gel_Elite_49	5.59524	4.84732	adrenal
ACSS3_HUMAN	Q9H6R3	15	adrenal_gland	6.68112	5.34565	adrenal
ACSS3_HUMAN	Q9H6R3	28	adrenal gland	7.80045	5.58812	adrenal
ACTBL_HUMAN	Q562R1	1	Adult_Adrenalgland_Gel_Velos_2	5.87246	5.22433	adrenal
ACTBL_HUMAN	Q562R1	4	adrenal gland	7.81472	5.60239	adrenal
ACTB_HUMAN	P60709	1	Adult_Adrenalgland_Gel_Velos_2	7.11449	6.46636	adrenal
ACTG_HUMAN	P63261	1	Adult_Adrenalgland_Gel_Velos_2	6.96343	6.3153	adrenal
ACTG_HUMAN	P63261	1	adrenal gland	8.14856	5.93623	adrenal
ACTH_HUMAN	P63267	1	adrenal gland	6.34813	4.1358	adrenal
ACTN1_HUMAN	P12814	1	Adult_Adrenalgland_bRP_Velos_1	3.86676	3.79736	adrenal
ACTN1_HUMAN	P12814	11	Adult_Adrenalgland_Gel_Elite_49	7.18612	6.43819	adrenal
ACTN1_HUMAN	P12814	21	Adult_Adrenalgland_Gel_Velos_2	6.96999	6.32186	adrenal
ACTN1_HUMAN	P12814	29	adrenal_gland	7.57678	6.24131	adrenal
ACTN1_HUMAN	P12814	41	adrenal gland	8.94554	6.7332	adrenal
ACTN2_HUMAN	P35609	5	adrenal gland	5.94409	3.73176	adrenal
ACTN4_HUMAN	O43707	1	Adult_Adrenalgland_bRP_Velos_1	6.68758	6.61819	adrenal
ACTN4_HUMAN	O43707	24	Adult_Adrenalgland_Gel_Elite_49	7.86684	7.11891	adrenal
ACTN4_HUMAN	O43707	36	Adult_Adrenalgland_Gel_Velos_2	7.62809	6.97996	adrenal
ACTN4_HUMAN	O43707	40	adrenal_gland	7.9063	6.57083	adrenal
ACTN4_HUMAN	O43707	50	adrenal gland	9.13798	6.92565	adrenal
ACTY_HUMAN	P42025	1	Adult_Adrenalgland_Gel_Velos_2	5.36036	4.71223	adrenal
ACTY_HUMAN	P42025	3	Adult_Adrenalgland_Gel_Elite_49	6.20871	5.46078	adrenal
ACTY_HUMAN	P42025	7	adrenal_gland	7.08081	5.74534	adrenal
ACTY_HUMAN	P42025	9	adrenal gland	8.00074	5.78841	adrenal
ACTZ_HUMAN	P61163	1	Adult_Adrenalgland_Gel_Elite_49	6.07904	5.33112	adrenal
ACTZ_HUMAN	P61163	3	Adult_Adrenalgland_Gel_Velos_2	6.32489	5.67676	adrenal
ACTZ_HUMAN	P61163	9	adrenal_gland	7.3708	6.03533	adrenal
ACTZ_HUMAN	P61163	12	adrenal gland	8.69542	6.48309	adrenal
ACVL1_HUMAN	P37023	1	adrenal gland	4.68557	2.47324	adrenal
ACY1_HUMAN	Q03154	2	Adult_Adrenalgland_Gel_Elite_49	6.09458	5.34666	adrenal
ACY1_HUMAN	Q03154	6	Adult_Adrenalgland_Gel_Velos_2	6.05952	5.41139	adrenal
ACY1_HUMAN	Q03154	15	adrenal_gland	7.05814	5.72267	adrenal
ACY1_HUMAN	Q03154	18	adrenal gland	7.92698	5.71464	adrenal
ACY2_HUMAN	P45381	7	adrenal_gland	6.50781	5.17234	adrenal
ACY2_HUMAN	P45381	13	adrenal gland	7.389	5.17667	adrenal
ACYP1_HUMAN	P07311	4	adrenal_gland	6.57242	5.23695	adrenal
ACYP1_HUMAN	P07311	7	adrenal gland	7.51944	5.30711	adrenal
ACYP2_HUMAN	P14621	1	Adult_Adrenalgland_Gel_Elite_49	5.82368	5.07575	adrenal
ACYP2_HUMAN	P14621	3	adrenal_gland	6.15753	4.82206	adrenal
ACYP2_HUMAN	P14621	10	adrenal gland	7.65324	5.44091	adrenal
ADA10_HUMAN	O14672	1	Adult_Adrenalgland_Gel_Elite_49	5.13587	4.38794	adrenal
ADA10_HUMAN	O14672	1	Adult_Adrenalgland_bRP_Velos_1	5.47715	5.40776	adrenal
ADA10_HUMAN	O14672	13	adrenal gland	6.98794	4.77561	adrenal
ADA15_HUMAN	Q13444	2	adrenal gland	5.89992	3.68759	adrenal
ADA17_HUMAN	P78536	5	adrenal gland	6.4282	4.21587	adrenal
ADA22_HUMAN	Q9P0K1	7	adrenal gland	6.3614	4.14907	adrenal
ADA2A_HUMAN	P08913	1	adrenal gland	5.69092	3.47858	adrenal
ADAL_HUMAN	Q6DHV7	5	adrenal gland	6.12918	3.91685	adrenal
ADAM8_HUMAN	P78325	1	adrenal gland	4.89294	2.68061	adrenal
ADAM9_HUMAN	Q13443	1	Adult_Adrenalgland_bRP_Velos_1	5.13987	5.07047	adrenal
ADAM9_HUMAN	Q13443	11	adrenal gland	6.49668	4.28435	adrenal
ADAP1_HUMAN	O75689	4	adrenal gland	6.26153	4.0492	adrenal
ADAP2_HUMAN	Q9NPF8	6	adrenal gland	6.66876	4.45643	adrenal
ADAS_HUMAN	O00116	1	Adult_Adrenalgland_Gel_Velos_2	3.87172	3.22359	adrenal
ADAS_HUMAN	O00116	1	Adult_Adrenalgland_bRP_Velos_1	5.24623	5.17683	adrenal
ADAS_HUMAN	O00116	2	Adult_Adrenalgland_Gel_Elite_49	5.80366	5.05573	adrenal
ADAS_HUMAN	O00116	3	adrenal_gland	5.61018	4.27471	adrenal
ADAS_HUMAN	O00116	21	adrenal gland	7.44407	5.23174	adrenal
ADAT1_HUMAN	Q9BUB4	1	adrenal gland	5.4625	3.25017	adrenal
ADAT2_HUMAN	Q7Z6V5	1	adrenal gland	6.01593	3.8036	adrenal
ADAT3_HUMAN	Q96EY9	2	adrenal gland	5.68839	3.47606	adrenal
ADA_HUMAN	P00813	1	Adult_Adrenalgland_Gel_Elite_49	5.33799	4.59007	adrenal
ADA_HUMAN	P00813	15	adrenal gland	7.57006	5.35773	adrenal
ADCK1_HUMAN	Q86TW2	1	adrenal_gland	4.17326	2.8378	adrenal
ADCK1_HUMAN	Q86TW2	10	adrenal gland	6.95661	4.74428	adrenal
ADCK2_HUMAN	Q7Z695	1	adrenal gland	5.00861	2.79628	adrenal
ADCK3_HUMAN	Q8NI60	2	Adult_Adrenalgland_Gel_Elite_49	6.22212	5.47419	adrenal
ADCK3_HUMAN	Q8NI60	11	adrenal_gland	6.88592	5.55045	adrenal
ADCK3_HUMAN	Q8NI60	17	adrenal gland	8.07016	5.85783	adrenal
ADCK4_HUMAN	Q96D53	4	adrenal gland	6.05002	3.83769	adrenal
ADCK5_HUMAN	Q3MIX3	1	Adult_Adrenalgland_Gel_Elite_49	4.73441	3.98648	adrenal
ADCK5_HUMAN	Q3MIX3	19	adrenal gland	7.09046	4.87813	adrenal
ADCY2_HUMAN	Q08462	1	adrenal gland	5.61118	3.39885	adrenal
ADCY3_HUMAN	O60266	1	adrenal gland	4.79006	2.57773	adrenal
ADCY6_HUMAN	O43306	8	adrenal gland	6.30943	4.0971	adrenal
ADCY7_HUMAN	P51828	2	adrenal gland	4.84553	2.6332	adrenal
ADCY9_HUMAN	O60503	5	adrenal gland	5.67892	3.46659	adrenal
ADC_HUMAN	Q96A70	1	Adult_Adrenalgland_Gel_Elite_49	4.6499	3.90198	adrenal
ADDA_HUMAN	P35611	1	Adult_Adrenalgland_bRP_Velos_1	4.63444	4.56505	adrenal
ADDA_HUMAN	P35611	4	Adult_Adrenalgland_Gel_Elite_49	5.81816	5.07024	adrenal
ADDA_HUMAN	P35611	14	adrenal_gland	6.52487	5.1894	adrenal
ADDA_HUMAN	P35611	27	adrenal gland	8.18335	5.97102	adrenal
ADDB_HUMAN	P35612	2	Adult_Adrenalgland_bRP_Velos_1	5.0742	5.00481	adrenal
ADDB_HUMAN	P35612	25	adrenal gland	7.76368	5.55135	adrenal
ADDG_HUMAN	Q9UEY8	1	Adult_Adrenalgland_Gel_Elite_49	5.53204	4.78412	adrenal
ADDG_HUMAN	Q9UEY8	2	Adult_Adrenalgland_bRP_Velos_1	5.80451	5.73511	adrenal
ADDG_HUMAN	Q9UEY8	6	adrenal_gland	5.94423	4.60876	adrenal
ADDG_HUMAN	Q9UEY8	25	adrenal gland	7.83022	5.61789	adrenal
ADEC1_HUMAN	O15204	1	adrenal gland	4.93577	2.72344	adrenal
ADH1A_HUMAN	P07327	1	Adult_Adrenalgland_Gel_Elite_49	6.49223	5.7443	adrenal
ADH1B_HUMAN	P00325	4	Adult_Adrenalgland_Gel_Elite_49	8.24227	7.49435	adrenal
ADH1B_HUMAN	P00325	6	Adult_Adrenalgland_Gel_Velos_2	8.15275	7.50462	adrenal
ADH1B_HUMAN	P00325	9	adrenal_gland	8.89445	7.55898	adrenal
ADH1B_HUMAN	P00325	10	adrenal gland	9.74892	7.53659	adrenal
ADH1G_HUMAN	P00326	1	Adult_Adrenalgland_Gel_Elite_49	6.15021	5.40228	adrenal
ADH1G_HUMAN	P00326	1	adrenal gland	5.64755	3.43522	adrenal
ADH4_HUMAN	P08319	1	Adult_Adrenalgland_Gel_Velos_2	4.80574	4.15761	adrenal
ADH4_HUMAN	P08319	1	Adult_Adrenalgland_bRP_Velos_1	5.80335	5.73395	adrenal
ADH4_HUMAN	P08319	1	adrenal gland	5.76886	3.55653	adrenal
ADH4_HUMAN	P08319	1	adrenal_gland	5.43322	4.09775	adrenal
ADH4_HUMAN	P08319	4	Adult_Adrenalgland_Gel_Elite_49	6.39829	5.65037	adrenal
ADH7_HUMAN	P40394	1	adrenal gland	4.46246	2.25013	adrenal
ADHX_HUMAN	P11766	7	Adult_Adrenalgland_Gel_Elite_49	6.99154	6.24361	adrenal
ADHX_HUMAN	P11766	7	Adult_Adrenalgland_Gel_Velos_2	6.69176	6.04363	adrenal
ADHX_HUMAN	P11766	15	adrenal_gland	7.82489	6.48943	adrenal
ADHX_HUMAN	P11766	20	adrenal gland	8.77625	6.56392	adrenal
ADIPO_HUMAN	Q15848	1	Adult_Adrenalgland_Gel_Velos_2	6.10933	5.4612	adrenal
ADIPO_HUMAN	Q15848	1	Adult_Adrenalgland_bRP_Velos_1	5.66058	5.59119	adrenal
ADIPO_HUMAN	Q15848	1	adrenal_gland	5.71182	4.37636	adrenal
ADIPO_HUMAN	Q15848	3	adrenal gland	7.03657	4.82424	adrenal
ADK_HUMAN	P55263	1	Adult_Adrenalgland_Gel_Velos_2	4.93867	4.29054	adrenal
ADK_HUMAN	P55263	1	Adult_Adrenalgland_bRP_Velos_1	5.13778	5.06838	adrenal
ADK_HUMAN	P55263	2	Adult_Adrenalgland_Gel_Elite_49	6.01826	5.27034	adrenal
ADK_HUMAN	P55263	9	adrenal_gland	6.55885	5.22338	adrenal
ADK_HUMAN	P55263	18	adrenal gland	7.82508	5.61274	adrenal
ADM2_HUMAN	Q7Z4H4	1	adrenal gland	6.6742	4.46187	adrenal
ADML_HUMAN	P35318	2	adrenal gland	6.807	4.59467	adrenal
ADNP_HUMAN	Q9H2P0	1	adrenal_gland	3.66314	2.32767	adrenal
ADNP_HUMAN	Q9H2P0	20	adrenal gland	7.03801	4.82568	adrenal
ADO_HUMAN	Q06278	19	Adult_Adrenalgland_Gel_Velos_2	6.14973	5.5016	adrenal
ADO_HUMAN	Q06278	33	Adult_Adrenalgland_Gel_Elite_49	7.23558	6.48765	adrenal
ADO_HUMAN	Q06278	61	adrenal_gland	7.63454	6.29907	adrenal
ADO_HUMAN	Q06278	75	adrenal gland	8.66977	6.45744	adrenal
ADPGK_HUMAN	Q9BRR6	3	adrenal_gland	5.75723	4.42176	adrenal
ADPGK_HUMAN	Q9BRR6	9	adrenal gland	7.33339	5.12106	adrenal
ADPPT_HUMAN	Q9NRN7	6	adrenal_gland	6.26639	4.93092	adrenal
ADPPT_HUMAN	Q9NRN7	16	adrenal gland	7.55383	5.3415	adrenal
ADPRH_HUMAN	P54922	2	adrenal_gland	5.87117	4.53571	adrenal
ADPRH_HUMAN	P54922	8	adrenal gland	6.79298	4.58065	adrenal
ADRM1_HUMAN	Q16186	1	adrenal_gland	5.58941	4.25394	adrenal
ADRM1_HUMAN	Q16186	2	Adult_Adrenalgland_Gel_Elite_49	5.98547	5.23755	adrenal
ADRM1_HUMAN	Q16186	7	adrenal gland	7.33889	5.12656	adrenal
ADRO_HUMAN	P22570	23	Adult_Adrenalgland_Gel_Elite_49	8.43171	7.68379	adrenal
ADRO_HUMAN	P22570	26	Adult_Adrenalgland_Gel_Velos_2	7.54029	6.89216	adrenal
ADRO_HUMAN	P22570	32	adrenal_gland	8.68184	7.34637	adrenal
ADRO_HUMAN	P22570	37	adrenal gland	9.38919	7.17686	adrenal
ADSV_HUMAN	Q9Y6U3	18	adrenal gland	7.26122	5.04889	adrenal
ADT1_HUMAN	P12235	3	Adult_Adrenalgland_Gel_Elite_49	7.60568	6.85776	adrenal
ADT1_HUMAN	P12235	3	adrenal_gland	6.0173	4.68184	adrenal
ADT1_HUMAN	P12235	5	Adult_Adrenalgland_Gel_Velos_2	6.97948	6.33135	adrenal
ADT1_HUMAN	P12235	5	adrenal gland	8.5802	6.36787	adrenal
ADT2_HUMAN	P05141	3	Adult_Adrenalgland_Gel_Elite_49	7.87311	7.12519	adrenal
ADT2_HUMAN	P05141	4	adrenal_gland	6.89618	5.56071	adrenal
ADT2_HUMAN	P05141	5	Adult_Adrenalgland_Gel_Velos_2	7.4891	6.84097	adrenal
ADT2_HUMAN	P05141	7	adrenal gland	8.79077	6.57844	adrenal
ADT3_HUMAN	P12236	2	Adult_Adrenalgland_Gel_Elite_49	7.295	6.54707	adrenal
ADT3_HUMAN	P12236	3	adrenal_gland	6.64483	5.30936	adrenal
ADT3_HUMAN	P12236	5	Adult_Adrenalgland_Gel_Velos_2	7.20709	6.55896	adrenal
ADT3_HUMAN	P12236	5	adrenal gland	8.62222	6.40988	adrenal
ADXL_HUMAN	Q6P4F2	3	adrenal_gland	6.42852	5.09305	adrenal
ADXL_HUMAN	Q6P4F2	4	adrenal gland	7.85668	5.64435	adrenal
ADX_HUMAN	P10109	1	Adult_Adrenalgland_Gel_Velos_2	4.86911	4.22098	adrenal
ADX_HUMAN	P10109	2	Adult_Adrenalgland_bRP_Velos_1	5.98081	5.91141	adrenal
ADX_HUMAN	P10109	4	Adult_Adrenalgland_Gel_Elite_49	7.93055	7.18262	adrenal
ADX_HUMAN	P10109	6	adrenal gland	9.22508	7.01274	adrenal
ADX_HUMAN	P10109	11	adrenal_gland	8.81175	7.47628	adrenal
AEBP1_HUMAN	Q8IUX7	2	Adult_Adrenalgland_bRP_Velos_1	5.75749	5.68809	adrenal
AEBP1_HUMAN	Q8IUX7	8	Adult_Adrenalgland_Gel_Elite_49	5.98391	5.23598	adrenal
AEBP1_HUMAN	Q8IUX7	10	adrenal_gland	5.68329	4.34782	adrenal
AEBP1_HUMAN	Q8IUX7	26	adrenal gland	7.53571	5.32338	adrenal
AEDO_HUMAN	Q96SZ5	3	adrenal_gland	5.50401	4.16854	adrenal
AEDO_HUMAN	Q96SZ5	5	adrenal gland	7.05128	4.83895	adrenal
AES_HUMAN	Q08117	2	adrenal gland	7.40138	5.18905	adrenal
AF1L1_HUMAN	Q8TED9	6	adrenal gland	6.0616	3.84927	adrenal
AF1L2_HUMAN	Q8N4X5	12	adrenal gland	6.81332	4.60099	adrenal
AF1Q_HUMAN	Q13015	1	adrenal gland	5.33882	3.12649	adrenal
AF9_HUMAN	P42568	1	adrenal gland	5.83361	3.62128	adrenal
AFAD_HUMAN	P55196	1	Adult_Adrenalgland_bRP_Velos_1	4.42411	4.35471	adrenal
AFAD_HUMAN	P55196	1	adrenal_gland	3.76335	2.42788	adrenal
AFAD_HUMAN	P55196	36	adrenal gland	6.9612	4.74887	adrenal
AFAM_HUMAN	P43652	3	Adult_Adrenalgland_Gel_Velos_2	4.79314	4.14501	adrenal
AFAM_HUMAN	P43652	7	Adult_Adrenalgland_Gel_Elite_49	5.76331	5.01539	adrenal
AFAM_HUMAN	P43652	15	adrenal_gland	6.53943	5.20396	adrenal
AFAM_HUMAN	P43652	26	adrenal gland	8.09233	5.88	adrenal
AFF4_HUMAN	Q9UHB7	7	adrenal gland	6.16677	3.95444	adrenal
AFG32_HUMAN	Q9Y4W6	6	adrenal_gland	5.5719	4.23643	adrenal
AFG32_HUMAN	Q9Y4W6	16	Adult_Adrenalgland_Gel_Elite_49	6.64392	5.89599	adrenal
AFG32_HUMAN	Q9Y4W6	33	adrenal gland	7.90069	5.68836	adrenal
AFTIN_HUMAN	Q6ULP2	2	Adult_Adrenalgland_Gel_Elite_49	4.64256	3.89463	adrenal
AFTIN_HUMAN	Q6ULP2	13	adrenal gland	6.73826	4.52593	adrenal
AGAL_HUMAN	P06280	2	Adult_Adrenalgland_Gel_Velos_2	5.23382	4.58569	adrenal
AGAL_HUMAN	P06280	6	Adult_Adrenalgland_Gel_Elite_49	6.80412	6.0562	adrenal
AGAL_HUMAN	P06280	6	adrenal_gland	7.10468	5.76922	adrenal
AGAL_HUMAN	P06280	17	adrenal gland	8.20746	5.99513	adrenal
AGAP1_HUMAN	Q9UPQ3	3	adrenal gland	6.73455	4.52222	adrenal
AGAP2_HUMAN	Q99490	1	Adult_Adrenalgland_Gel_Elite_49	3.08604	2.33811	adrenal
AGAP2_HUMAN	Q99490	1	adrenal gland	5.00272	2.79039	adrenal
AGAP3_HUMAN	Q96P47	1	Adult_Adrenalgland_bRP_Velos_1	5.40157	5.33217	adrenal
AGAP3_HUMAN	Q96P47	3	adrenal gland	6.33432	4.12199	adrenal
AGFG1_HUMAN	P52594	3	adrenal_gland	5.83444	4.49898	adrenal
AGFG1_HUMAN	P52594	9	adrenal gland	7.93069	5.71836	adrenal
AGFG2_HUMAN	O95081	1	adrenal_gland	4.8741	3.53863	adrenal
AGFG2_HUMAN	O95081	5	adrenal gland	7.27035	5.05802	adrenal
AGGF1_HUMAN	Q8N302	1	adrenal gland	4.96719	2.75486	adrenal
AGK_HUMAN	Q53H12	2	adrenal_gland	5.39422	4.05875	adrenal
AGK_HUMAN	Q53H12	3	Adult_Adrenalgland_Gel_Elite_49	6.18703	5.4391	adrenal
AGK_HUMAN	Q53H12	13	adrenal gland	8.003	5.79067	adrenal
AGM1_HUMAN	O95394	2	Adult_Adrenalgland_Gel_Velos_2	4.6776	4.02947	adrenal
AGM1_HUMAN	O95394	3	adrenal_gland	6.08891	4.75344	adrenal
AGM1_HUMAN	O95394	23	adrenal gland	7.88832	5.67599	adrenal
AGO1_HUMAN	Q9UL18	2	Adult_Adrenalgland_Gel_Elite_49	5.54356	4.79563	adrenal
AGO1_HUMAN	Q9UL18	7	adrenal_gland	5.98945	4.65398	adrenal
AGO1_HUMAN	Q9UL18	11	adrenal gland	7.26985	5.05752	adrenal
AGO2_HUMAN	Q9UKV8	1	Adult_Adrenalgland_Gel_Elite_49	5.09665	4.34873	adrenal
AGO2_HUMAN	Q9UKV8	7	adrenal_gland	5.44793	4.11246	adrenal
AGO2_HUMAN	Q9UKV8	17	adrenal gland	7.38597	5.17364	adrenal
AGO3_HUMAN	Q9H9G7	1	Adult_Adrenalgland_Gel_Elite_49	4.82427	4.07634	adrenal
AGO3_HUMAN	Q9H9G7	11	adrenal gland	6.9829	4.77057	adrenal
AGO4_HUMAN	Q9HCK5	1	adrenal gland	5.61595	3.40362	adrenal
AGRIN_HUMAN	O00468	6	adrenal_gland	4.6778	3.34233	adrenal
AGRIN_HUMAN	O00468	7	Adult_Adrenalgland_Gel_Elite_49	5.27432	4.5264	adrenal
AGRIN_HUMAN	O00468	50	adrenal gland	7.77877	5.56644	adrenal
AHDC1_HUMAN	Q5TGY3	12	adrenal gland	6.31249	4.10016	adrenal
AHNK2_HUMAN	Q8IVF2	1	Adult_Adrenalgland_Gel_Elite_49	3.9886	3.24068	adrenal
AHNK2_HUMAN	Q8IVF2	1	adrenal_gland	5.53266	4.19719	adrenal
AHNK2_HUMAN	Q8IVF2	12	adrenal gland	5.86045	3.64812	adrenal
AHNK_HUMAN	Q09666	4	Adult_Adrenalgland_bRP_Velos_1	6.00628	5.93689	adrenal
AHNK_HUMAN	Q09666	18	Adult_Adrenalgland_Gel_Velos_2	5.40203	4.7539	adrenal
AHNK_HUMAN	Q09666	71	Adult_Adrenalgland_Gel_Elite_49	6.5914	5.84348	adrenal
AHNK_HUMAN	Q09666	174	adrenal_gland	6.93566	5.60019	adrenal
AHNK_HUMAN	Q09666	353	adrenal gland	8.68803	6.4757	adrenal
AHR_HUMAN	P35869	5	adrenal gland	6.39577	4.18344	adrenal
AHSA1_HUMAN	O95433	2	Adult_Adrenalgland_Gel_Elite_49	5.82993	5.082	adrenal
AHSA1_HUMAN	O95433	4	Adult_Adrenalgland_Gel_Velos_2	6.17957	5.53144	adrenal
AHSA1_HUMAN	O95433	12	adrenal_gland	7.03398	5.69851	adrenal
AHSA1_HUMAN	O95433	18	adrenal gland	8.22378	6.01145	adrenal
AHSP_HUMAN	Q9NZD4	4	adrenal gland	8.45167	6.23934	adrenal
AIDA_HUMAN	Q96BJ3	1	Adult_Adrenalgland_Gel_Elite_49	4.7301	3.98218	adrenal
AIDA_HUMAN	Q96BJ3	5	adrenal_gland	6.42625	5.09078	adrenal
AIDA_HUMAN	Q96BJ3	12	adrenal gland	7.46696	5.25463	adrenal
AIF1L_HUMAN	Q9BQI0	1	Adult_Adrenalgland_bRP_Velos_1	5.70046	5.63106	adrenal
AIF1L_HUMAN	Q9BQI0	4	adrenal gland	7.44414	5.23181	adrenal
AIF1_HUMAN	P55008	1	adrenal_gland	5.59071	4.25524	adrenal
AIF1_HUMAN	P55008	10	adrenal gland	8.18698	5.97465	adrenal
AIFM1_HUMAN	O95831	2	Adult_Adrenalgland_bRP_Velos_1	6.92759	6.85819	adrenal
AIFM1_HUMAN	O95831	10	Adult_Adrenalgland_Gel_Velos_2	6.30312	5.65499	adrenal
AIFM1_HUMAN	O95831	14	Adult_Adrenalgland_Gel_Elite_49	7.56899	6.82106	adrenal
AIFM1_HUMAN	O95831	23	adrenal_gland	7.58369	6.24822	adrenal
AIFM1_HUMAN	O95831	26	adrenal gland	8.80844	6.59611	adrenal
AIFM2_HUMAN	Q9BRQ8	3	Adult_Adrenalgland_Gel_Elite_49	6.18817	5.44024	adrenal
AIFM2_HUMAN	Q9BRQ8	4	Adult_Adrenalgland_Gel_Velos_2	5.58848	4.94035	adrenal
AIFM2_HUMAN	Q9BRQ8	4	adrenal_gland	6.10381	4.76835	adrenal
AIFM2_HUMAN	Q9BRQ8	15	adrenal gland	7.6277	5.41536	adrenal
AIG1_HUMAN	Q9NVV5	1	Adult_Adrenalgland_Gel_Elite_49	5.88783	5.13991	adrenal
AIM1_HUMAN	Q9Y4K1	3	adrenal gland	5.19804	2.98571	adrenal
AIMP1_HUMAN	Q12904	4	Adult_Adrenalgland_Gel_Elite_49	6.63097	5.88304	adrenal
AIMP1_HUMAN	Q12904	6	adrenal_gland	6.54688	5.21141	adrenal
AIMP1_HUMAN	Q12904	13	adrenal gland	8.4049	6.19257	adrenal
AIMP2_HUMAN	Q13155	3	Adult_Adrenalgland_Gel_Velos_2	5.79694	5.14881	adrenal
AIMP2_HUMAN	Q13155	4	Adult_Adrenalgland_Gel_Elite_49	6.75834	6.01041	adrenal
AIMP2_HUMAN	Q13155	4	adrenal_gland	6.53741	5.20194	adrenal
AIMP2_HUMAN	Q13155	9	adrenal gland	7.61384	5.40151	adrenal
AINX_HUMAN	Q16352	1	Adult_Adrenalgland_bRP_Velos_1	5.98504	5.91565	adrenal
AINX_HUMAN	Q16352	2	Adult_Adrenalgland_Gel_Velos_2	5.22487	4.57674	adrenal
AINX_HUMAN	Q16352	13	Adult_Adrenalgland_Gel_Elite_49	7.30821	6.56029	adrenal
AINX_HUMAN	Q16352	27	adrenal gland	8.55028	6.33794	adrenal
AIP_HUMAN	O00170	1	Adult_Adrenalgland_Gel_Elite_49	5.90526	5.15733	adrenal
AIP_HUMAN	O00170	1	Adult_Adrenalgland_bRP_Velos_1	5.28754	5.21815	adrenal
AIP_HUMAN	O00170	5	adrenal_gland	6.42611	5.09064	adrenal
AIP_HUMAN	O00170	15	adrenal gland	8.00844	5.79611	adrenal
AK17A_HUMAN	Q02040	8	adrenal gland	6.61289	4.40056	adrenal
AK1A1_HUMAN	P14550	8	Adult_Adrenalgland_Gel_Velos_2	7.51059	6.86246	adrenal
AK1A1_HUMAN	P14550	10	Adult_Adrenalgland_Gel_Elite_49	7.97614	7.22822	adrenal
AK1A1_HUMAN	P14550	18	adrenal_gland	8.66056	7.32509	adrenal
AK1A1_HUMAN	P14550	20	adrenal gland	8.85885	6.64652	adrenal
AK1BA_HUMAN	O60218	1	adrenal gland	6.3049	4.09257	adrenal
AK1BA_HUMAN	O60218	2	adrenal_gland	5.8722	4.53673	adrenal
AK1BA_HUMAN	O60218	3	Adult_Adrenalgland_Gel_Elite_49	6.1164	5.36847	adrenal
AK1BF_HUMAN	C9JRZ8	1	adrenal gland	7.59512	5.38279	adrenal
AK1C1_HUMAN	Q04828	2	adrenal gland	7.53529	5.32296	adrenal
AK1C2_HUMAN	P52895	1	adrenal_gland	6.57173	5.23626	adrenal
AK1C2_HUMAN	P52895	2	Adult_Adrenalgland_Gel_Elite_49	6.84631	6.09839	adrenal
AK1C2_HUMAN	P52895	5	adrenal gland	7.61536	5.40303	adrenal
AK1C3_HUMAN	P42330	1	Adult_Adrenalgland_Gel_Elite_49	6.16646	5.41853	adrenal
AK1C3_HUMAN	P42330	1	Adult_Adrenalgland_Gel_Velos_2	5.44638	4.79825	adrenal
AK1C3_HUMAN	P42330	9	adrenal gland	8.13768	5.92535	adrenal
AK1C3_HUMAN	P42330	10	adrenal_gland	7.46346	6.12799	adrenal
AK1D1_HUMAN	P51857	1	Adult_Adrenalgland_Gel_Velos_2	5.08568	4.43755	adrenal
AK1D1_HUMAN	P51857	1	adrenal_gland	6.58202	5.24656	adrenal
AK1D1_HUMAN	P51857	2	Adult_Adrenalgland_Gel_Elite_49	6.21285	5.46492	adrenal
AK1D1_HUMAN	P51857	2	adrenal gland	6.9409	4.72857	adrenal
AKA10_HUMAN	O43572	10	adrenal gland	7.02119	4.80886	adrenal
AKA11_HUMAN	Q9UKA4	2	Adult_Adrenalgland_bRP_Velos_1	4.59513	4.52574	adrenal
AKA11_HUMAN	Q9UKA4	28	adrenal gland	6.76642	4.55409	adrenal
AKA12_HUMAN	Q02952	6	Adult_Adrenalgland_Gel_Elite_49	5.67531	4.92738	adrenal
AKA12_HUMAN	Q02952	13	adrenal_gland	5.94593	4.61046	adrenal
AKA12_HUMAN	Q02952	18	Adult_Adrenalgland_bRP_Velos_1	7.13422	7.06483	adrenal
AKA12_HUMAN	Q02952	74	adrenal gland	7.95662	5.74429	adrenal
AKA7A_HUMAN	O43687	2	adrenal_gland	6.43884	5.10337	adrenal
AKA7A_HUMAN	O43687	3	adrenal gland	7.44554	5.23321	adrenal
AKA7G_HUMAN	Q9P0M2	2	adrenal_gland	6.13781	4.80234	adrenal
AKA7G_HUMAN	Q9P0M2	8	adrenal gland	7.38227	5.16994	adrenal
AKAP1_HUMAN	Q92667	4	Adult_Adrenalgland_bRP_Velos_1	5.52492	5.45553	adrenal
AKAP1_HUMAN	Q92667	9	adrenal gland	6.47354	4.26121	adrenal
AKAP2_HUMAN	Q9Y2D5	1	Adult_Adrenalgland_Gel_Elite_49	4.33224	3.58432	adrenal
AKAP2_HUMAN	Q9Y2D5	1	Adult_Adrenalgland_bRP_Velos_1	4.9592	4.88981	adrenal
AKAP2_HUMAN	Q9Y2D5	1	adrenal_gland	3.96826	2.63279	adrenal
AKAP2_HUMAN	Q9Y2D5	23	adrenal gland	7.46736	5.25503	adrenal
AKAP6_HUMAN	Q13023	2	adrenal gland	5.43311	3.22078	adrenal
AKAP8_HUMAN	O43823	2	Adult_Adrenalgland_bRP_Velos_1	5.62162	5.55223	adrenal
AKAP8_HUMAN	O43823	5	adrenal gland	6.52242	4.31009	adrenal
AKAP9_HUMAN	Q99996	1	adrenal_gland	3.27633	1.94086	adrenal
AKAP9_HUMAN	Q99996	3	Adult_Adrenalgland_Gel_Elite_49	4.03201	3.28409	adrenal
AKAP9_HUMAN	Q99996	5	Adult_Adrenalgland_bRP_Velos_1	4.90062	4.83123	adrenal
AKAP9_HUMAN	Q99996	74	adrenal gland	6.96945	4.75712	adrenal
AKIB1_HUMAN	Q9P2G1	1	Adult_Adrenalgland_bRP_Velos_1	4.71058	4.64118	adrenal
AKIB1_HUMAN	Q9P2G1	12	adrenal gland	6.5689	4.35657	adrenal
AKIP1_HUMAN	Q9NQ31	1	adrenal gland	6.08726	3.87493	adrenal
AKIP_HUMAN	Q9NWT8	1	adrenal gland	7.61611	5.40378	adrenal
AKNA_HUMAN	Q7Z591	1	adrenal gland	4.91551	2.70318	adrenal
AKP13_HUMAN	Q12802	2	Adult_Adrenalgland_bRP_Velos_1	4.97158	4.90219	adrenal
AKP13_HUMAN	Q12802	37	adrenal gland	6.67786	4.46553	adrenal
AKP8L_HUMAN	Q9ULX6	1	Adult_Adrenalgland_bRP_Velos_1	5.35615	5.28675	adrenal
AKP8L_HUMAN	Q9ULX6	8	adrenal gland	7.14062	4.92829	adrenal
AKT1_HUMAN	P31749	1	Adult_Adrenalgland_Gel_Velos_2	4.41822	3.77008	adrenal
AKT1_HUMAN	P31749	1	Adult_Adrenalgland_bRP_Velos_1	3.98182	3.91242	adrenal
AKT1_HUMAN	P31749	2	Adult_Adrenalgland_Gel_Elite_49	5.8463	5.09837	adrenal
AKT1_HUMAN	P31749	11	adrenal_gland	6.59788	5.26241	adrenal
AKT1_HUMAN	P31749	16	adrenal gland	7.66532	5.45299	adrenal
AKT2_HUMAN	P31751	1	Adult_Adrenalgland_Gel_Velos_2	4.31874	3.67061	adrenal
AKT2_HUMAN	P31751	1	adrenal_gland	5.15489	3.81942	adrenal
AKT2_HUMAN	P31751	13	adrenal gland	6.90554	4.69321	adrenal
AKT3_HUMAN	Q9Y243	9	adrenal gland	6.58806	4.37573	adrenal
AKTIP_HUMAN	Q9H8T0	3	adrenal gland	6.88607	4.67374	adrenal
AKTS1_HUMAN	Q96B36	1	Adult_Adrenalgland_bRP_Velos_1	5.7993	5.7299	adrenal
AKTS1_HUMAN	Q96B36	4	adrenal gland	7.44105	5.22872	adrenal
AL1A1_HUMAN	P00352	11	Adult_Adrenalgland_Gel_Elite_49	7.84945	7.10152	adrenal
AL1A1_HUMAN	P00352	24	Adult_Adrenalgland_Gel_Velos_2	7.56421	6.91608	adrenal
AL1A1_HUMAN	P00352	30	adrenal_gland	8.35131	7.01584	adrenal
AL1A1_HUMAN	P00352	33	adrenal gland	9.23503	7.0227	adrenal
AL1A2_HUMAN	O94788	8	adrenal gland	7.26328	5.05095	adrenal
AL1A3_HUMAN	P47895	1	Adult_Adrenalgland_bRP_Velos_1	5.72306	5.65366	adrenal
AL1A3_HUMAN	P47895	5	adrenal_gland	5.78962	4.45415	adrenal
AL1A3_HUMAN	P47895	15	adrenal gland	7.44987	5.23754	adrenal
AL1B1_HUMAN	P30837	1	Adult_Adrenalgland_Gel_Velos_2	4.63387	3.98574	adrenal
AL1B1_HUMAN	P30837	2	adrenal_gland	5.67513	4.33966	adrenal
AL1B1_HUMAN	P30837	23	adrenal gland	8.17413	5.9618	adrenal
AL1L1_HUMAN	O75891	1	Adult_Adrenalgland_Gel_Velos_2	4.53083	3.8827	adrenal
AL1L1_HUMAN	O75891	13	Adult_Adrenalgland_Gel_Elite_49	6.62867	5.88074	adrenal
AL1L1_HUMAN	O75891	22	adrenal_gland	6.8828	5.54733	adrenal
AL1L1_HUMAN	O75891	38	adrenal gland	7.90728	5.69494	adrenal
AL1L2_HUMAN	Q3SY69	2	adrenal_gland	4.8591	3.52363	adrenal
AL1L2_HUMAN	Q3SY69	8	adrenal gland	6.83416	4.62183	adrenal
AL3A2_HUMAN	P51648	8	Adult_Adrenalgland_Gel_Elite_49	7.82833	7.0804	adrenal
AL3A2_HUMAN	P51648	15	Adult_Adrenalgland_Gel_Velos_2	7.53207	6.88394	adrenal
AL3A2_HUMAN	P51648	17	adrenal_gland	7.73517	6.3997	adrenal
AL3A2_HUMAN	P51648	27	adrenal gland	8.99421	6.78188	adrenal
AL3B1_HUMAN	P43353	1	Adult_Adrenalgland_Gel_Elite_49	5.97322	5.22529	adrenal
AL3B1_HUMAN	P43353	7	adrenal gland	7.12525	4.91292	adrenal
AL4A1_HUMAN	P30038	2	Adult_Adrenalgland_Gel_Velos_2	5.00007	4.35194	adrenal
AL4A1_HUMAN	P30038	5	Adult_Adrenalgland_Gel_Elite_49	6.67253	5.9246	adrenal
AL4A1_HUMAN	P30038	16	adrenal_gland	7.03553	5.70006	adrenal
AL4A1_HUMAN	P30038	18	adrenal gland	7.87853	5.6662	adrenal
AL5AP_HUMAN	P20292	1	Adult_Adrenalgland_Gel_Elite_49	6.22749	5.47956	adrenal
AL5AP_HUMAN	P20292	1	adrenal_gland	5.38052	4.04505	adrenal
AL5AP_HUMAN	P20292	2	adrenal gland	6.97562	4.76329	adrenal
AL7A1_HUMAN	P49419	1	Adult_Adrenalgland_bRP_Velos_1	5.83588	5.76648	adrenal
AL7A1_HUMAN	P49419	3	Adult_Adrenalgland_Gel_Elite_49	6.98068	6.23275	adrenal
AL7A1_HUMAN	P49419	5	Adult_Adrenalgland_Gel_Velos_2	6.34378	5.69565	adrenal
AL7A1_HUMAN	P49419	26	adrenal_gland	7.92013	6.58466	adrenal
AL7A1_HUMAN	P49419	27	adrenal gland	8.60842	6.39609	adrenal
AL9A1_HUMAN	P49189	2	Adult_Adrenalgland_bRP_Velos_1	5.90563	5.83624	adrenal
AL9A1_HUMAN	P49189	10	Adult_Adrenalgland_Gel_Elite_49	7.53848	6.79055	adrenal
AL9A1_HUMAN	P49189	13	Adult_Adrenalgland_Gel_Velos_2	7.0208	6.37267	adrenal
AL9A1_HUMAN	P49189	23	adrenal_gland	8.00525	6.66978	adrenal
AL9A1_HUMAN	P49189	33	adrenal gland	8.82164	6.60931	adrenal
ALAT1_HUMAN	P24298	3	adrenal gland	6.08674	3.87441	adrenal
ALAT2_HUMAN	Q8TD30	1	adrenal gland	5.57605	3.36372	adrenal
ALBU_HUMAN	P02768	23	Adult_Adrenalgland_bRP_Velos_1	8.2577	8.18831	adrenal
ALBU_HUMAN	P02768	38	Adult_Adrenalgland_Gel_Elite_49	8.98881	8.24088	adrenal
ALBU_HUMAN	P02768	50	Adult_Adrenalgland_Gel_Velos_2	9.25971	8.61158	adrenal
ALBU_HUMAN	P02768	79	adrenal_gland	9.66262	8.32715	adrenal
ALBU_HUMAN	P02768	94	adrenal gland	10.221	8.00864	adrenal
ALDH2_HUMAN	P05091	1	Adult_Adrenalgland_bRP_Velos_1	5.83112	5.76173	adrenal
ALDH2_HUMAN	P05091	10	Adult_Adrenalgland_Gel_Elite_49	8.11777	7.36985	adrenal
ALDH2_HUMAN	P05091	22	Adult_Adrenalgland_Gel_Velos_2	7.78886	7.14073	adrenal
ALDH2_HUMAN	P05091	31	adrenal_gland	8.41697	7.0815	adrenal
ALDH2_HUMAN	P05091	34	adrenal gland	9.25867	7.04633	adrenal
ALDOA_HUMAN	P04075	1	Adult_Adrenalgland_bRP_Velos_1	7.73253	7.66314	adrenal
ALDOA_HUMAN	P04075	11	Adult_Adrenalgland_Gel_Elite_49	8.06316	7.31523	adrenal
ALDOA_HUMAN	P04075	20	Adult_Adrenalgland_Gel_Velos_2	7.84036	7.19223	adrenal
ALDOA_HUMAN	P04075	24	adrenal gland	9.45322	7.24089	adrenal
ALDOA_HUMAN	P04075	25	adrenal_gland	8.45089	7.11542	adrenal
ALDOB_HUMAN	P05062	2	adrenal gland	5.76012	3.54779	adrenal
ALDOB_HUMAN	P05062	4	Adult_Adrenalgland_Gel_Elite_49	6.98573	6.23781	adrenal
ALDOB_HUMAN	P05062	9	Adult_Adrenalgland_Gel_Velos_2	6.58414	5.93601	adrenal
ALDOC_HUMAN	P09972	1	Adult_Adrenalgland_bRP_Velos_1	5.94676	5.87736	adrenal
ALDOC_HUMAN	P09972	5	Adult_Adrenalgland_Gel_Elite_49	6.78248	6.03456	adrenal
ALDOC_HUMAN	P09972	5	Adult_Adrenalgland_Gel_Velos_2	6.68586	6.03773	adrenal
ALDOC_HUMAN	P09972	16	adrenal_gland	7.24338	5.90792	adrenal
ALDOC_HUMAN	P09972	22	adrenal gland	8.39559	6.18326	adrenal
ALDR_HUMAN	P15121	1	Adult_Adrenalgland_bRP_Velos_1	6.02243	5.95304	adrenal
ALDR_HUMAN	P15121	14	Adult_Adrenalgland_Gel_Elite_49	8.85921	8.11128	adrenal
ALDR_HUMAN	P15121	17	Adult_Adrenalgland_Gel_Velos_2	8.77191	8.12378	adrenal
ALDR_HUMAN	P15121	24	adrenal gland	9.92947	7.71714	adrenal
ALDR_HUMAN	P15121	29	adrenal_gland	9.50521	8.16974	adrenal
ALEX_HUMAN	P84996	1	adrenal gland	5.74016	3.52783	adrenal
ALG11_HUMAN	Q2TAA5	1	Adult_Adrenalgland_Gel_Elite_49	5.16887	4.42094	adrenal
ALG11_HUMAN	Q2TAA5	3	adrenal_gland	5.48707	4.1516	adrenal
ALG11_HUMAN	Q2TAA5	5	adrenal gland	6.63079	4.41846	adrenal
ALG12_HUMAN	Q9BV10	4	adrenal gland	6.68041	4.46808	adrenal
ALG13_HUMAN	Q9NP73	1	Adult_Adrenalgland_Gel_Elite_49	4.62142	3.87349	adrenal
ALG13_HUMAN	Q9NP73	2	Adult_Adrenalgland_Gel_Velos_2	4.88771	4.23958	adrenal
ALG13_HUMAN	Q9NP73	5	adrenal_gland	5.7632	4.42774	adrenal
ALG13_HUMAN	Q9NP73	7	adrenal gland	7.75752	5.54519	adrenal
ALG14_HUMAN	Q96F25	2	Adult_Adrenalgland_Gel_Velos_2	5.3242	4.67607	adrenal
ALG14_HUMAN	Q96F25	2	adrenal_gland	5.61169	4.27623	adrenal
ALG14_HUMAN	Q96F25	3	adrenal gland	6.40176	4.18943	adrenal
ALG1_HUMAN	Q9BT22	1	Adult_Adrenalgland_bRP_Velos_1	6.33111	6.26172	adrenal
ALG1_HUMAN	Q9BT22	2	Adult_Adrenalgland_Gel_Elite_49	5.85265	5.10472	adrenal
ALG1_HUMAN	Q9BT22	4	adrenal_gland	5.82278	4.48731	adrenal
ALG1_HUMAN	Q9BT22	7	adrenal gland	7.4707	5.25837	adrenal
ALG2_HUMAN	Q9H553	2	Adult_Adrenalgland_Gel_Elite_49	5.96274	5.21481	adrenal
ALG2_HUMAN	Q9H553	5	adrenal_gland	6.36561	5.03015	adrenal
ALG2_HUMAN	Q9H553	14	adrenal gland	7.85509	5.64276	adrenal
ALG3_HUMAN	Q92685	1	adrenal_gland	4.03117	2.6957	adrenal
ALG5_HUMAN	Q9Y673	3	Adult_Adrenalgland_Gel_Elite_49	5.82466	5.07673	adrenal
ALG5_HUMAN	Q9Y673	6	adrenal_gland	6.37058	5.03511	adrenal
ALG5_HUMAN	Q9Y673	9	adrenal gland	7.56977	5.35744	adrenal
ALG6_HUMAN	Q9Y672	1	Adult_Adrenalgland_Gel_Elite_49	5.47518	4.72725	adrenal
ALG6_HUMAN	Q9Y672	1	Adult_Adrenalgland_bRP_Velos_1	5.24926	5.17986	adrenal
ALG6_HUMAN	Q9Y672	2	adrenal gland	6.24746	4.03513	adrenal
ALG9_HUMAN	Q9H6U8	1	Adult_Adrenalgland_Gel_Elite_49	4.7472	3.99928	adrenal
ALG9_HUMAN	Q9H6U8	6	adrenal gland	6.76183	4.5495	adrenal
ALKB1_HUMAN	Q13686	2	adrenal gland	5.72992	3.51758	adrenal
ALKB3_HUMAN	Q96Q83	1	adrenal gland	5.79051	3.57818	adrenal
ALKB4_HUMAN	Q9NXW9	1	adrenal_gland	5.02703	3.69156	adrenal
ALKB4_HUMAN	Q9NXW9	3	adrenal gland	6.14098	3.92865	adrenal
ALKB5_HUMAN	Q6P6C2	8	adrenal gland	6.857	4.64467	adrenal
ALKB7_HUMAN	Q9BT30	1	adrenal_gland	5.02207	3.6866	adrenal
ALKB7_HUMAN	Q9BT30	6	adrenal gland	6.82008	4.60775	adrenal
ALKB8_HUMAN	Q96BT7	1	adrenal gland	5.32573	3.1134	adrenal
ALMS1_HUMAN	Q8TCU4	3	adrenal gland	4.58123	2.3689	adrenal
ALPK1_HUMAN	Q96QP1	1	adrenal gland	5.17133	2.959	adrenal
ALR_HUMAN	P55789	1	Adult_Adrenalgland_bRP_Velos_1	6.10465	6.03526	adrenal
ALR_HUMAN	P55789	4	adrenal gland	7.30703	5.0947	adrenal
ALS2_HUMAN	Q96Q42	3	adrenal gland	5.29481	3.08248	adrenal
ALS_HUMAN	P35858	13	adrenal_gland	6.48012	5.14465	adrenal
ALS_HUMAN	P35858	14	adrenal gland	7.78931	5.57698	adrenal
AMACR_HUMAN	Q9UHK6	1	Adult_Adrenalgland_Gel_Elite_49	5.16162	4.4137	adrenal
AMACR_HUMAN	Q9UHK6	6	adrenal gland	6.96628	4.75395	adrenal
AMBP_HUMAN	P02760	1	Adult_Adrenalgland_bRP_Velos_1	6.11566	6.04626	adrenal
AMBP_HUMAN	P02760	4	Adult_Adrenalgland_Gel_Elite_49	6.78972	6.0418	adrenal
AMBP_HUMAN	P02760	4	Adult_Adrenalgland_Gel_Velos_2	6.19031	5.54218	adrenal
AMBP_HUMAN	P02760	7	adrenal_gland	6.80541	5.46995	adrenal
AMBP_HUMAN	P02760	17	adrenal gland	8.55179	6.33946	adrenal
AMD_HUMAN	P19021	4	Adult_Adrenalgland_Gel_Elite_49	5.18536	4.43743	adrenal
AMD_HUMAN	P19021	31	adrenal gland	7.71982	5.50749	adrenal
AMFR1_HUMAN	P26442	1	adrenal gland	5.72274	3.51041	adrenal
AMFR2_HUMAN	Q9UKV5	1	Adult_Adrenalgland_Gel_Velos_2	5.10921	4.46108	adrenal
AMFR2_HUMAN	Q9UKV5	4	Adult_Adrenalgland_Gel_Elite_49	5.7781	5.03017	adrenal
AMFR2_HUMAN	Q9UKV5	11	adrenal gland	7.43255	5.22022	adrenal
AMGO1_HUMAN	Q86WK6	1	adrenal gland	6.44202	4.22968	adrenal
AMGO2_HUMAN	Q86SJ2	1	adrenal gland	5.96341	3.75108	adrenal
AMGO2_HUMAN	Q86SJ2	1	adrenal_gland	4.40683	3.07136	adrenal
AMOL1_HUMAN	Q8IY63	4	adrenal gland	5.81991	3.60758	adrenal
AMOL2_HUMAN	Q9Y2J4	1	adrenal gland	5.65983	3.44749	adrenal
AMP1D_HUMAN	Q6UB28	1	adrenal_gland	5.12479	3.78932	adrenal
AMP1D_HUMAN	Q6UB28	3	adrenal gland	6.61497	4.40263	adrenal
AMPB_HUMAN	Q9H4A4	1	Adult_Adrenalgland_bRP_Velos_1	5.54495	5.47556	adrenal
AMPB_HUMAN	Q9H4A4	9	Adult_Adrenalgland_Gel_Elite_49	6.72772	5.97979	adrenal
AMPB_HUMAN	Q9H4A4	15	adrenal_gland	7.15883	5.82336	adrenal
AMPB_HUMAN	Q9H4A4	30	adrenal gland	8.1001	5.88777	adrenal
AMPD2_HUMAN	Q01433	8	adrenal_gland	6.00811	4.67264	adrenal
AMPD2_HUMAN	Q01433	10	Adult_Adrenalgland_Gel_Elite_49	6.18276	5.43484	adrenal
AMPD2_HUMAN	Q01433	32	adrenal gland	7.77123	5.5589	adrenal
AMPD3_HUMAN	Q01432	2	Adult_Adrenalgland_Gel_Elite_49	5.49379	4.74587	adrenal
AMPD3_HUMAN	Q01432	5	adrenal_gland	5.98362	4.64815	adrenal
AMPD3_HUMAN	Q01432	19	adrenal gland	7.51616	5.30383	adrenal
AMPE_HUMAN	Q07075	1	Adult_Adrenalgland_Gel_Velos_2	4.2052	3.55707	adrenal
AMPE_HUMAN	Q07075	1	adrenal_gland	4.28432	2.94886	adrenal
AMPE_HUMAN	Q07075	2	Adult_Adrenalgland_Gel_Elite_49	4.8732	4.12527	adrenal
AMPE_HUMAN	Q07075	6	adrenal gland	6.2337	4.02137	adrenal
AMPH_HUMAN	P49418	8	adrenal gland	7.33056	5.11822	adrenal
AMPL_HUMAN	P28838	1	Adult_Adrenalgland_bRP_Velos_1	6.79401	6.72461	adrenal
AMPL_HUMAN	P28838	5	Adult_Adrenalgland_Gel_Elite_49	6.68208	5.93416	adrenal
AMPL_HUMAN	P28838	16	Adult_Adrenalgland_Gel_Velos_2	6.71215	6.06402	adrenal
AMPL_HUMAN	P28838	22	adrenal_gland	7.38083	6.04537	adrenal
AMPL_HUMAN	P28838	34	adrenal gland	8.70253	6.4902	adrenal
AMPM1_HUMAN	P53582	12	adrenal gland	7.27198	5.05965	adrenal
AMPM2_HUMAN	P50579	1	Adult_Adrenalgland_bRP_Velos_1	4.73099	4.6616	adrenal
AMPM2_HUMAN	P50579	7	adrenal_gland	6.32484	4.98937	adrenal
AMPM2_HUMAN	P50579	17	adrenal gland	7.69119	5.47885	adrenal
AMPN_HUMAN	P15144	2	Adult_Adrenalgland_Gel_Velos_2	4.49808	3.84995	adrenal
AMPN_HUMAN	P15144	7	Adult_Adrenalgland_Gel_Elite_49	5.91062	5.16269	adrenal
AMPN_HUMAN	P15144	8	adrenal_gland	5.74881	4.41334	adrenal
AMPN_HUMAN	P15144	30	adrenal gland	7.59699	5.38466	adrenal
AMRA1_HUMAN	Q9C0C7	3	adrenal gland	5.2518	3.03947	adrenal
AMRP_HUMAN	P30533	1	Adult_Adrenalgland_bRP_Velos_1	6.42218	6.35279	adrenal
AMRP_HUMAN	P30533	4	Adult_Adrenalgland_Gel_Elite_49	6.02277	5.27484	adrenal
AMRP_HUMAN	P30533	4	adrenal_gland	6.02131	4.68584	adrenal
AMRP_HUMAN	P30533	17	adrenal gland	7.68814	5.47581	adrenal
AMZ2_HUMAN	Q86W34	3	adrenal gland	6.70243	4.4901	adrenal
AN13A_HUMAN	Q8IZ07	15	adrenal gland	7.05597	4.84364	adrenal
AN13D_HUMAN	Q6ZTN6	1	adrenal gland	5.62309	3.41076	adrenal
AN32A_HUMAN	P39687	1	Adult_Adrenalgland_Gel_Elite_49	6.40639	5.65846	adrenal
AN32A_HUMAN	P39687	3	Adult_Adrenalgland_Gel_Velos_2	6.66089	6.01276	adrenal
AN32A_HUMAN	P39687	4	adrenal gland	8.51578	6.30345	adrenal
AN32A_HUMAN	P39687	6	adrenal_gland	7.62038	6.28492	adrenal
AN32B_HUMAN	Q92688	1	Adult_Adrenalgland_Gel_Velos_2	5.14352	4.49539	adrenal
AN32B_HUMAN	Q92688	3	Adult_Adrenalgland_Gel_Elite_49	6.95842	6.2105	adrenal
AN32B_HUMAN	Q92688	4	adrenal gland	8.16174	5.94941	adrenal
AN32B_HUMAN	Q92688	8	adrenal_gland	7.67574	6.34027	adrenal
AN32E_HUMAN	Q9BTT0	1	Adult_Adrenalgland_Gel_Velos_2	5.69205	5.04392	adrenal
AN32E_HUMAN	Q9BTT0	2	Adult_Adrenalgland_bRP_Velos_1	6.26603	6.19663	adrenal
AN32E_HUMAN	Q9BTT0	3	adrenal_gland	7.12155	5.78608	adrenal
AN32E_HUMAN	Q9BTT0	6	adrenal gland	8.42396	6.21163	adrenal
ANAG_HUMAN	P54802	1	Adult_Adrenalgland_bRP_Velos_1	4.93221	4.86281	adrenal
ANAG_HUMAN	P54802	3	Adult_Adrenalgland_Gel_Elite_49	5.83523	5.0873	adrenal
ANAG_HUMAN	P54802	4	Adult_Adrenalgland_Gel_Velos_2	5.2376	4.58947	adrenal
ANAG_HUMAN	P54802	10	adrenal_gland	6.29106	4.95559	adrenal
ANAG_HUMAN	P54802	13	adrenal gland	7.15245	4.94012	adrenal
ANC2_HUMAN	Q9UJX6	1	Adult_Adrenalgland_Gel_Velos_2	5.11604	4.46791	adrenal
ANC2_HUMAN	Q9UJX6	1	adrenal_gland	4.31726	2.98179	adrenal
ANC2_HUMAN	Q9UJX6	2	Adult_Adrenalgland_bRP_Velos_1	4.67438	4.60499	adrenal
ANC2_HUMAN	Q9UJX6	5	adrenal gland	6.09697	3.88464	adrenal
ANFY1_HUMAN	Q9P2R3	1	Adult_Adrenalgland_Gel_Velos_2	4.42832	3.78019	adrenal
ANFY1_HUMAN	Q9P2R3	10	Adult_Adrenalgland_Gel_Elite_49	5.74746	4.99953	adrenal
ANFY1_HUMAN	Q9P2R3	27	adrenal_gland	6.53084	5.19537	adrenal
ANFY1_HUMAN	Q9P2R3	39	adrenal gland	7.74837	5.53604	adrenal
ANGE1_HUMAN	Q9UNK9	4	adrenal gland	5.9284	3.71607	adrenal
ANGE2_HUMAN	Q5VTE6	4	adrenal gland	6.08499	3.87266	adrenal
ANGI_HUMAN	P03950	1	Adult_Adrenalgland_Gel_Elite_49	6.50118	5.75326	adrenal
ANGI_HUMAN	P03950	2	adrenal_gland	6.67696	5.34149	adrenal
ANGI_HUMAN	P03950	5	adrenal gland	7.97644	5.76411	adrenal
ANGL1_HUMAN	O95841	7	adrenal gland	6.74345	4.53112	adrenal
ANGL2_HUMAN	Q9UKU9	8	adrenal gland	6.87776	4.66543	adrenal
ANGL3_HUMAN	Q9Y5C1	2	adrenal gland	5.32643	3.1141	adrenal
ANGL4_HUMAN	Q9BY76	1	adrenal gland	5.94274	3.73041	adrenal
ANGL6_HUMAN	Q8NI99	6	adrenal gland	6.80372	4.59139	adrenal
ANGL7_HUMAN	O43827	1	adrenal gland	5.58503	3.3727	adrenal
ANGP1_HUMAN	Q15389	2	adrenal gland	5.92701	3.71468	adrenal
ANGT_HUMAN	P01019	1	Adult_Adrenalgland_Gel_Elite_49	6.11786	5.36994	adrenal
ANGT_HUMAN	P01019	2	Adult_Adrenalgland_Gel_Velos_2	5.84745	5.19932	adrenal
ANGT_HUMAN	P01019	10	adrenal_gland	7.25373	5.91826	adrenal
ANGT_HUMAN	P01019	15	adrenal gland	8.35302	6.14069	adrenal
ANK1_HUMAN	P16157	1	Adult_Adrenalgland_Gel_Velos_2	4.30324	3.65511	adrenal
ANK1_HUMAN	P16157	4	Adult_Adrenalgland_Gel_Elite_49	5.05993	4.312	adrenal
ANK1_HUMAN	P16157	4	adrenal_gland	4.5347	3.19924	adrenal
ANK1_HUMAN	P16157	81	adrenal gland	8.73677	6.52444	adrenal
ANK2_HUMAN	Q01484	3	Adult_Adrenalgland_Gel_Elite_49	4.70611	3.95818	adrenal
ANK2_HUMAN	Q01484	4	Adult_Adrenalgland_bRP_Velos_1	5.62801	5.55862	adrenal
ANK2_HUMAN	Q01484	11	adrenal_gland	5.07438	3.73891	adrenal
ANK2_HUMAN	Q01484	72	adrenal gland	7.22946	5.01712	adrenal
ANK3_HUMAN	Q12955	27	adrenal gland	6.35121	4.13888	adrenal
ANKL2_HUMAN	Q86XL3	1	Adult_Adrenalgland_Gel_Elite_49	4.52136	3.77344	adrenal
ANKL2_HUMAN	Q86XL3	2	Adult_Adrenalgland_bRP_Velos_1	4.85127	4.78187	adrenal
ANKL2_HUMAN	Q86XL3	15	adrenal gland	6.54562	4.33329	adrenal
ANKY2_HUMAN	Q8IV38	1	adrenal_gland	5.33619	4.00072	adrenal
ANKY2_HUMAN	Q8IV38	13	adrenal gland	7.0989	4.88657	adrenal
ANKZ1_HUMAN	Q9H8Y5	4	adrenal gland	5.88627	3.67394	adrenal
ANM10_HUMAN	Q6P2P2	8	adrenal gland	6.06124	3.84891	adrenal
ANM1_HUMAN	Q99873	3	Adult_Adrenalgland_Gel_Elite_49	6.67849	5.93056	adrenal
ANM1_HUMAN	Q99873	5	Adult_Adrenalgland_Gel_Velos_2	5.98075	5.33262	adrenal
ANM1_HUMAN	Q99873	14	adrenal_gland	7.05032	5.71485	adrenal
ANM1_HUMAN	Q99873	17	adrenal gland	8.18216	5.96983	adrenal
ANM2_HUMAN	P55345	1	adrenal gland	6.02676	3.81443	adrenal
ANM3_HUMAN	O60678	5	adrenal gland	6.13861	3.92628	adrenal
ANM5_HUMAN	O14744	1	Adult_Adrenalgland_bRP_Velos_1	6.07284	6.00344	adrenal
ANM5_HUMAN	O14744	5	Adult_Adrenalgland_Gel_Elite_49	6.1712	5.42328	adrenal
ANM5_HUMAN	O14744	5	adrenal_gland	6.23107	4.8956	adrenal
ANM5_HUMAN	O14744	19	adrenal gland	7.66509	5.45276	adrenal
ANM6_HUMAN	Q96LA8	2	Adult_Adrenalgland_bRP_Velos_1	5.30375	5.23436	adrenal
ANM6_HUMAN	Q96LA8	2	adrenal gland	6.1039	3.89157	adrenal
ANM7_HUMAN	Q9NVM4	3	adrenal gland	6.22157	4.00924	adrenal
ANO10_HUMAN	Q9NW15	3	Adult_Adrenalgland_Gel_Elite_49	5.75605	5.00813	adrenal
ANO10_HUMAN	Q9NW15	11	adrenal gland	7.05431	4.84198	adrenal
ANO3_HUMAN	Q9BYT9	2	adrenal gland	5.46387	3.25154	adrenal
ANO6_HUMAN	Q4KMQ2	1	Adult_Adrenalgland_Gel_Elite_49	4.62018	3.87226	adrenal
ANO6_HUMAN	Q4KMQ2	5	adrenal_gland	4.92512	3.58965	adrenal
ANO6_HUMAN	Q4KMQ2	20	adrenal gland	7.40404	5.19171	adrenal
ANO8_HUMAN	Q9HCE9	1	Adult_Adrenalgland_bRP_Velos_1	4.90671	4.83731	adrenal
ANO8_HUMAN	Q9HCE9	11	adrenal gland	6.36048	4.14815	adrenal
ANPRA_HUMAN	P16066	4	adrenal gland	5.924	3.71167	adrenal
ANPRB_HUMAN	P20594	1	adrenal gland	4.91571	2.70338	adrenal
ANR11_HUMAN	Q6UB99	2	adrenal gland	4.75619	2.54386	adrenal
ANR12_HUMAN	Q6UB98	3	adrenal gland	6.02136	3.80903	adrenal
ANR16_HUMAN	Q6P6B7	4	adrenal gland	6.4719	4.25957	adrenal
ANR17_HUMAN	O75179	9	adrenal gland	6.26125	4.04892	adrenal
ANR22_HUMAN	Q5VYY1	1	adrenal gland	6.43483	4.2225	adrenal
ANR27_HUMAN	Q96NW4	4	adrenal gland	5.71204	3.49971	adrenal
ANR28_HUMAN	O15084	1	adrenal_gland	4.75426	3.41879	adrenal
ANR28_HUMAN	O15084	16	adrenal gland	7.04795	4.83562	adrenal
ANR29_HUMAN	Q8N6D5	2	adrenal gland	6.1298	3.91747	adrenal
ANR39_HUMAN	Q53RE8	2	adrenal gland	5.95072	3.73839	adrenal
ANR44_HUMAN	Q8N8A2	1	Adult_Adrenalgland_bRP_Velos_1	5.12858	5.05918	adrenal
ANR44_HUMAN	Q8N8A2	4	adrenal_gland	5.34785	4.01238	adrenal
ANR44_HUMAN	Q8N8A2	17	adrenal gland	6.97374	4.76141	adrenal
ANR46_HUMAN	Q86W74	1	adrenal gland	6.91109	4.69876	adrenal
ANR49_HUMAN	Q8WVL7	1	adrenal gland	5.66762	3.45529	adrenal
ANR50_HUMAN	Q9ULJ7	2	adrenal gland	5.18945	2.97712	adrenal
ANR52_HUMAN	Q8NB46	1	adrenal gland	4.3298	2.11747	adrenal
ANR54_HUMAN	Q6NXT1	1	Adult_Adrenalgland_bRP_Velos_1	5.45255	5.38316	adrenal
ANR54_HUMAN	Q6NXT1	5	adrenal gland	7.04486	4.83253	adrenal
ANS1A_HUMAN	Q92625	1	Adult_Adrenalgland_bRP_Velos_1	4.94213	4.87273	adrenal
ANS1A_HUMAN	Q92625	1	adrenal_gland	4.32649	2.99102	adrenal
ANS1A_HUMAN	Q92625	25	adrenal gland	7.0741	4.86177	adrenal
ANT3_HUMAN	P01008	6	Adult_Adrenalgland_Gel_Elite_49	7.02438	6.27646	adrenal
ANT3_HUMAN	P01008	13	Adult_Adrenalgland_Gel_Velos_2	6.80907	6.16094	adrenal
ANT3_HUMAN	P01008	25	adrenal_gland	7.712	6.37654	adrenal
ANT3_HUMAN	P01008	28	adrenal gland	8.81339	6.60105	adrenal
ANTR1_HUMAN	Q9H6X2	1	Adult_Adrenalgland_Gel_Elite_49	5.1268	4.37888	adrenal
ANTR1_HUMAN	Q9H6X2	2	adrenal_gland	4.78781	3.45234	adrenal
ANTR1_HUMAN	Q9H6X2	10	adrenal gland	7.18665	4.97432	adrenal
ANTR2_HUMAN	P58335	1	Adult_Adrenalgland_bRP_Velos_1	6.00351	5.93411	adrenal
ANTR2_HUMAN	P58335	6	adrenal gland	6.95798	4.74565	adrenal
ANX11_HUMAN	P50995	5	Adult_Adrenalgland_Gel_Elite_49	6.39623	5.6483	adrenal
ANX11_HUMAN	P50995	9	adrenal_gland	6.86124	5.52577	adrenal
ANX11_HUMAN	P50995	20	adrenal gland	7.88461	5.67228	adrenal
ANXA1_HUMAN	P04083	2	Adult_Adrenalgland_bRP_Velos_1	6.83576	6.76636	adrenal
ANXA1_HUMAN	P04083	8	Adult_Adrenalgland_Gel_Elite_49	7.39583	6.64791	adrenal
ANXA1_HUMAN	P04083	17	Adult_Adrenalgland_Gel_Velos_2	7.22161	6.57348	adrenal
ANXA1_HUMAN	P04083	23	adrenal_gland	7.94244	6.60697	adrenal
ANXA1_HUMAN	P04083	25	adrenal gland	8.93894	6.72661	adrenal
ANXA2_HUMAN	P07355	2	Adult_Adrenalgland_Gel_Elite_49	8.0377	7.28978	adrenal
ANXA2_HUMAN	P07355	6	Adult_Adrenalgland_Gel_Velos_2	7.94996	7.30183	adrenal
ANXA2_HUMAN	P07355	7	adrenal_gland	8.57748	7.24201	adrenal
ANXA2_HUMAN	P07355	10	adrenal gland	9.37465	7.16232	adrenal
ANXA3_HUMAN	P12429	4	Adult_Adrenalgland_Gel_Velos_2	5.28233	4.6342	adrenal
ANXA3_HUMAN	P12429	5	Adult_Adrenalgland_Gel_Elite_49	6.44926	5.70133	adrenal
ANXA3_HUMAN	P12429	14	adrenal_gland	7.13093	5.79546	adrenal
ANXA3_HUMAN	P12429	18	adrenal gland	7.86893	5.6566	adrenal
ANXA4_HUMAN	P09525	2	Adult_Adrenalgland_bRP_Velos_1	6.91546	6.84606	adrenal
ANXA4_HUMAN	P09525	9	Adult_Adrenalgland_Gel_Elite_49	6.98394	6.23601	adrenal
ANXA4_HUMAN	P09525	15	Adult_Adrenalgland_Gel_Velos_2	6.73432	6.08619	adrenal
ANXA4_HUMAN	P09525	20	adrenal_gland	7.5641	6.22863	adrenal
ANXA4_HUMAN	P09525	25	adrenal gland	8.62655	6.41422	adrenal
ANXA5_HUMAN	P08758	16	Adult_Adrenalgland_Gel_Elite_49	8.27525	7.52732	adrenal
ANXA5_HUMAN	P08758	20	Adult_Adrenalgland_Gel_Velos_2	7.89594	7.24781	adrenal
ANXA5_HUMAN	P08758	29	adrenal_gland	8.63662	7.30115	adrenal
ANXA5_HUMAN	P08758	32	adrenal gland	9.42348	7.21115	adrenal
ANXA6_HUMAN	P08133	3	Adult_Adrenalgland_bRP_Velos_1	4.69586	4.62646	adrenal
ANXA6_HUMAN	P08133	24	Adult_Adrenalgland_Gel_Velos_2	7.1431	6.49497	adrenal
ANXA6_HUMAN	P08133	27	Adult_Adrenalgland_Gel_Elite_49	7.89853	7.15061	adrenal
ANXA6_HUMAN	P08133	52	adrenal_gland	8.19908	6.86361	adrenal
ANXA6_HUMAN	P08133	59	adrenal gland	9.11678	6.90445	adrenal
ANXA7_HUMAN	P20073	1	Adult_Adrenalgland_bRP_Velos_1	6.41188	6.34248	adrenal
ANXA7_HUMAN	P20073	4	Adult_Adrenalgland_Gel_Velos_2	5.79543	5.1473	adrenal
ANXA7_HUMAN	P20073	10	Adult_Adrenalgland_Gel_Elite_49	7.13221	6.38428	adrenal
ANXA7_HUMAN	P20073	15	adrenal_gland	7.33502	5.99955	adrenal
ANXA7_HUMAN	P20073	19	adrenal gland	8.44649	6.23416	adrenal
AOC3_HUMAN	Q16853	5	Adult_Adrenalgland_Gel_Elite_49	6.63422	5.88629	adrenal
AOC3_HUMAN	Q16853	7	adrenal_gland	6.91618	5.58072	adrenal
AOC3_HUMAN	Q16853	14	Adult_Adrenalgland_Gel_Velos_2	7.0665	6.41837	adrenal
AOC3_HUMAN	Q16853	18	adrenal gland	8.52449	6.31216	adrenal
AOFA_HUMAN	P21397	6	Adult_Adrenalgland_Gel_Elite_49	7.12661	6.37869	adrenal
AOFA_HUMAN	P21397	6	adrenal_gland	6.38185	5.04638	adrenal
AOFA_HUMAN	P21397	7	Adult_Adrenalgland_Gel_Velos_2	6.12589	5.47776	adrenal
AOFA_HUMAN	P21397	18	adrenal gland	8.26798	6.05565	adrenal
AOFB_HUMAN	P27338	4	Adult_Adrenalgland_Gel_Velos_2	5.91999	5.27186	adrenal
AOFB_HUMAN	P27338	8	adrenal_gland	6.68352	5.34805	adrenal
AOFB_HUMAN	P27338	11	Adult_Adrenalgland_Gel_Elite_49	7.41873	6.67081	adrenal
AOFB_HUMAN	P27338	26	adrenal gland	8.48039	6.26806	adrenal
AP180_HUMAN	O60641	9	adrenal gland	7.57701	5.36467	adrenal
AP1AR_HUMAN	Q63HQ0	2	adrenal gland	6.2256	4.01327	adrenal
AP1B1_HUMAN	Q10567	5	Adult_Adrenalgland_Gel_Elite_49	6.51203	5.7641	adrenal
AP1B1_HUMAN	Q10567	20	adrenal_gland	7.20648	5.87102	adrenal
AP1B1_HUMAN	Q10567	22	adrenal gland	7.83057	5.61824	adrenal
AP1G1_HUMAN	O43747	2	Adult_Adrenalgland_Gel_Velos_2	4.54924	3.90111	adrenal
AP1G1_HUMAN	O43747	10	Adult_Adrenalgland_Gel_Elite_49	6.48072	5.7328	adrenal
AP1G1_HUMAN	O43747	16	adrenal_gland	6.91666	5.58119	adrenal
AP1G1_HUMAN	O43747	24	adrenal gland	7.65602	5.44369	adrenal
AP1G2_HUMAN	O75843	2	adrenal_gland	5.80352	4.46805	adrenal
AP1G2_HUMAN	O75843	5	adrenal gland	6.8972	4.68487	adrenal
AP1M1_HUMAN	Q9BXS5	4	Adult_Adrenalgland_Gel_Elite_49	6.48149	5.73357	adrenal
AP1M1_HUMAN	Q9BXS5	6	Adult_Adrenalgland_Gel_Velos_2	5.98176	5.33363	adrenal
AP1M1_HUMAN	Q9BXS5	12	adrenal_gland	6.94536	5.60989	adrenal
AP1M1_HUMAN	Q9BXS5	14	adrenal gland	7.82326	5.61093	adrenal
AP1S1_HUMAN	P61966	1	Adult_Adrenalgland_Gel_Velos_2	5.36375	4.71562	adrenal
AP1S1_HUMAN	P61966	1	Adult_Adrenalgland_bRP_Velos_1	6.70485	6.63545	adrenal
AP1S1_HUMAN	P61966	2	Adult_Adrenalgland_Gel_Elite_49	6.40291	5.65499	adrenal
AP1S1_HUMAN	P61966	3	adrenal_gland	6.70639	5.37092	adrenal
AP1S1_HUMAN	P61966	7	adrenal gland	7.70522	5.49288	adrenal
AP1S2_HUMAN	P56377	1	Adult_Adrenalgland_Gel_Elite_49	5.62328	4.87535	adrenal
AP1S2_HUMAN	P56377	1	adrenal_gland	5.89696	4.56149	adrenal
AP1S2_HUMAN	P56377	2	adrenal gland	7.38266	5.17033	adrenal
AP2A1_HUMAN	O95782	6	Adult_Adrenalgland_Gel_Velos_2	5.55047	4.90234	adrenal
AP2A1_HUMAN	O95782	14	Adult_Adrenalgland_Gel_Elite_49	6.77583	6.0279	adrenal
AP2A1_HUMAN	O95782	20	adrenal_gland	7.15956	5.8241	adrenal
AP2A1_HUMAN	O95782	33	adrenal gland	8.163	5.95067	adrenal
AP2A2_HUMAN	O94973	1	Adult_Adrenalgland_bRP_Velos_1	5.6224	5.553	adrenal
AP2A2_HUMAN	O94973	3	Adult_Adrenalgland_Gel_Velos_2	5.06676	4.41863	adrenal
AP2A2_HUMAN	O94973	5	Adult_Adrenalgland_Gel_Elite_49	6.11341	5.36548	adrenal
AP2A2_HUMAN	O94973	22	adrenal_gland	7.00468	5.66921	adrenal
AP2A2_HUMAN	O94973	29	adrenal gland	8.0375	5.82517	adrenal
AP2B1_HUMAN	P63010	2	Adult_Adrenalgland_Gel_Velos_2	5.62399	4.97586	adrenal
AP2B1_HUMAN	P63010	4	Adult_Adrenalgland_Gel_Elite_49	6.37721	5.62929	adrenal
AP2B1_HUMAN	P63010	21	adrenal_gland	7.28771	5.95224	adrenal
AP2B1_HUMAN	P63010	25	adrenal gland	8.26332	6.05099	adrenal
AP2M1_HUMAN	Q96CW1	1	Adult_Adrenalgland_Gel_Velos_2	5.06732	4.41919	adrenal
AP2M1_HUMAN	Q96CW1	9	Adult_Adrenalgland_Gel_Elite_49	7.12464	6.37672	adrenal
AP2M1_HUMAN	Q96CW1	14	adrenal_gland	6.9412	5.60573	adrenal
AP2M1_HUMAN	Q96CW1	22	adrenal gland	7.95926	5.74693	adrenal
AP2S1_HUMAN	P53680	2	Adult_Adrenalgland_Gel_Elite_49	6.71546	5.96753	adrenal
AP2S1_HUMAN	P53680	4	adrenal_gland	7.28329	5.94783	adrenal
AP2S1_HUMAN	P53680	7	adrenal gland	8.15698	5.94465	adrenal
AP3B1_HUMAN	O00203	1	Adult_Adrenalgland_Gel_Velos_2	5.06295	4.41482	adrenal
AP3B1_HUMAN	O00203	1	Adult_Adrenalgland_bRP_Velos_1	5.24009	5.1707	adrenal
AP3B1_HUMAN	O00203	11	Adult_Adrenalgland_Gel_Elite_49	6.17943	5.4315	adrenal
AP3B1_HUMAN	O00203	26	adrenal_gland	6.71191	5.37644	adrenal
AP3B1_HUMAN	O00203	31	adrenal gland	7.8559	5.64357	adrenal
AP3B2_HUMAN	Q13367	1	adrenal_gland	4.25982	2.92436	adrenal
AP3B2_HUMAN	Q13367	11	adrenal gland	6.41815	4.20582	adrenal
AP3D1_HUMAN	O14617	11	Adult_Adrenalgland_Gel_Elite_49	6.29612	5.5482	adrenal
AP3D1_HUMAN	O14617	14	adrenal_gland	6.06301	4.72754	adrenal
AP3D1_HUMAN	O14617	43	adrenal gland	7.60887	5.39654	adrenal
AP3M1_HUMAN	Q9Y2T2	2	Adult_Adrenalgland_Gel_Elite_49	6.21196	5.46403	adrenal
AP3M1_HUMAN	Q9Y2T2	7	adrenal_gland	6.62555	5.29008	adrenal
AP3M1_HUMAN	Q9Y2T2	13	adrenal gland	7.82136	5.60903	adrenal
AP3M2_HUMAN	P53677	5	adrenal gland	6.95644	4.74411	adrenal
AP3S1_HUMAN	Q92572	3	Adult_Adrenalgland_Gel_Elite_49	6.10535	5.35742	adrenal
AP3S1_HUMAN	Q92572	4	adrenal_gland	6.61797	5.28251	adrenal
AP3S1_HUMAN	Q92572	7	adrenal gland	8.13956	5.92723	adrenal
AP3S2_HUMAN	P59780	3	Adult_Adrenalgland_Gel_Elite_49	6.11573	5.36781	adrenal
AP3S2_HUMAN	P59780	3	adrenal_gland	6.09697	4.7615	adrenal
AP4A_HUMAN	P50583	3	adrenal_gland	6.19579	4.86032	adrenal
AP4A_HUMAN	P50583	8	adrenal gland	7.98875	5.77642	adrenal
AP4B1_HUMAN	Q9Y6B7	5	adrenal gland	5.87173	3.6594	adrenal
AP4E1_HUMAN	Q9UPM8	3	adrenal gland	5.6443	3.43197	adrenal
AP4M1_HUMAN	O00189	2	adrenal gland	5.71041	3.49808	adrenal
AP4S1_HUMAN	Q9Y587	1	adrenal gland	6.2493	4.03697	adrenal
AP4S1_HUMAN	Q9Y587	2	adrenal_gland	5.53691	4.20144	adrenal
AP5B1_HUMAN	Q2VPB7	2	adrenal gland	5.20591	2.99358	adrenal
AP5M1_HUMAN	Q9H0R1	2	adrenal gland	6.1731	3.96077	adrenal
AP5S1_HUMAN	Q9NUS5	1	adrenal_gland	5.28646	3.95099	adrenal
AP5S1_HUMAN	Q9NUS5	4	adrenal gland	6.29445	4.08212	adrenal
AP5Z1_HUMAN	O43299	1	Adult_Adrenalgland_Gel_Elite_49	4.75012	4.0022	adrenal
AP5Z1_HUMAN	O43299	1	Adult_Adrenalgland_bRP_Velos_1	4.73033	4.66093	adrenal
AP5Z1_HUMAN	O43299	3	adrenal_gland	4.90045	3.56498	adrenal
AP5Z1_HUMAN	O43299	12	adrenal gland	7.06346	4.85112	adrenal
APAF_HUMAN	O14727	6	adrenal gland	6.21433	4.00199	adrenal
APBA1_HUMAN	Q02410	6	adrenal gland	6.37512	4.16279	adrenal
APBA3_HUMAN	O96018	2	adrenal gland	5.84212	3.62979	adrenal
APBB1_HUMAN	O00213	8	adrenal gland	6.71328	4.50095	adrenal
APBB2_HUMAN	Q92870	2	Adult_Adrenalgland_bRP_Velos_1	4.97165	4.90225	adrenal
APBB2_HUMAN	Q92870	2	adrenal gland	5.80763	3.5953	adrenal
APBP2_HUMAN	Q92624	3	adrenal gland	5.60224	3.38991	adrenal
APC13_HUMAN	Q9BS18	1	adrenal gland	6.35587	4.14354	adrenal
APC16_HUMAN	Q96DE5	2	adrenal gland	6.31069	4.09836	adrenal
APC1_HUMAN	Q9H1A4	2	adrenal_gland	4.21433	2.87886	adrenal
APC1_HUMAN	Q9H1A4	14	adrenal gland	6.25466	4.04232	adrenal
APC4_HUMAN	Q9UJX5	1	adrenal_gland	4.56703	3.23156	adrenal
APC4_HUMAN	Q9UJX5	8	adrenal gland	6.31069	4.09836	adrenal
APC5_HUMAN	Q9UJX4	11	adrenal gland	6.91445	4.70212	adrenal
APC7_HUMAN	Q9UJX3	9	adrenal gland	6.76544	4.55311	adrenal
APC_HUMAN	P25054	11	adrenal gland	5.63276	3.42043	adrenal
APEX1_HUMAN	P27695	3	Adult_Adrenalgland_bRP_Velos_1	7.18821	7.11882	adrenal
APEX1_HUMAN	P27695	5	Adult_Adrenalgland_Gel_Elite_49	6.96992	6.222	adrenal
APEX1_HUMAN	P27695	9	Adult_Adrenalgland_Gel_Velos_2	6.48859	5.84046	adrenal
APEX1_HUMAN	P27695	14	adrenal_gland	7.63274	6.29727	adrenal
APEX1_HUMAN	P27695	24	adrenal gland	8.53353	6.3212	adrenal
APH1A_HUMAN	Q96BI3	1	Adult_Adrenalgland_bRP_Velos_1	6.65779	6.5884	adrenal
APH1A_HUMAN	Q96BI3	2	adrenal gland	6.70199	4.48966	adrenal
API5_HUMAN	Q9BZZ5	4	Adult_Adrenalgland_Gel_Elite_49	5.73167	4.98375	adrenal
API5_HUMAN	Q9BZZ5	9	adrenal_gland	6.39809	5.06263	adrenal
API5_HUMAN	Q9BZZ5	16	adrenal gland	7.61562	5.40329	adrenal
APLD1_HUMAN	Q96LR9	1	adrenal_gland	6.77965	5.44418	adrenal
APLP1_HUMAN	P51693	6	adrenal gland	6.15424	3.94191	adrenal
APLP2_HUMAN	Q06481	1	Adult_Adrenalgland_bRP_Velos_1	4.60855	4.53916	adrenal
APLP2_HUMAN	Q06481	9	adrenal gland	6.50041	4.28808	adrenal
APMAP_HUMAN	Q9HDC9	7	Adult_Adrenalgland_Gel_Velos_2	6.47824	5.83011	adrenal
APMAP_HUMAN	Q9HDC9	8	Adult_Adrenalgland_Gel_Elite_49	7.29365	6.54573	adrenal
APMAP_HUMAN	Q9HDC9	15	adrenal_gland	7.12562	5.79015	adrenal
APMAP_HUMAN	Q9HDC9	27	adrenal gland	8.57436	6.36203	adrenal
APOA1_HUMAN	P02647	1	Adult_Adrenalgland_bRP_Velos_1	4.38181	4.31241	adrenal
APOA1_HUMAN	P02647	10	Adult_Adrenalgland_Gel_Elite_49	7.22191	6.47398	adrenal
APOA1_HUMAN	P02647	18	Adult_Adrenalgland_Gel_Velos_2	7.76243	7.1143	adrenal
APOA1_HUMAN	P02647	34	adrenal_gland	8.78186	7.44639	adrenal
APOA1_HUMAN	P02647	38	adrenal gland	9.81965	7.60732	adrenal
APOA2_HUMAN	P02652	1	Adult_Adrenalgland_Gel_Elite_49	5.96647	5.21854	adrenal
APOA2_HUMAN	P02652	2	adrenal_gland	5.31084	3.97537	adrenal
APOA2_HUMAN	P02652	10	adrenal gland	9.27664	7.06431	adrenal
APOA4_HUMAN	P06727	1	Adult_Adrenalgland_Gel_Elite_49	4.96504	4.21712	adrenal
APOA4_HUMAN	P06727	1	Adult_Adrenalgland_bRP_Velos_1	5.20982	5.14042	adrenal
APOA4_HUMAN	P06727	9	Adult_Adrenalgland_Gel_Velos_2	6.32891	5.68078	adrenal
APOA4_HUMAN	P06727	19	adrenal_gland	6.81002	5.47455	adrenal
APOA4_HUMAN	P06727	41	adrenal gland	8.90007	6.68774	adrenal
APOA5_HUMAN	Q6Q788	2	adrenal gland	5.98209	3.76976	adrenal
APOA_HUMAN	P08519	1	adrenal_gland	3.93209	2.59662	adrenal
APOA_HUMAN	P08519	5	adrenal gland	6.14463	3.9323	adrenal
APOBR_HUMAN	Q0VD83	4	Adult_Adrenalgland_bRP_Velos_1	5.15714	5.08774	adrenal
APOBR_HUMAN	Q0VD83	13	adrenal gland	6.24758	4.03525	adrenal
APOB_HUMAN	P04114	3	Adult_Adrenalgland_bRP_Velos_1	5.38716	5.31776	adrenal
APOB_HUMAN	P04114	43	Adult_Adrenalgland_Gel_Velos_2	5.64292	4.99479	adrenal
APOB_HUMAN	P04114	95	Adult_Adrenalgland_Gel_Elite_49	6.67176	5.92384	adrenal
APOB_HUMAN	P04114	205	adrenal_gland	7.24466	5.90919	adrenal
APOB_HUMAN	P04114	257	adrenal gland	8.44331	6.23098	adrenal
APOC1_HUMAN	P02654	5	adrenal gland	9.5937	7.38136	adrenal
APOC2_HUMAN	P02655	6	adrenal gland	9.08396	6.87163	adrenal
APOC3_HUMAN	P02656	1	adrenal_gland	5.68653	4.35106	adrenal
APOC3_HUMAN	P02656	7	adrenal gland	8.76739	6.55506	adrenal
APOC4_HUMAN	P55056	4	adrenal gland	7.64063	5.4283	adrenal
APOD_HUMAN	P05090	4	Adult_Adrenalgland_Gel_Elite_49	7.94389	7.19596	adrenal
APOD_HUMAN	P05090	7	Adult_Adrenalgland_Gel_Velos_2	8.13764	7.48951	adrenal
APOD_HUMAN	P05090	10	adrenal gland	8.92709	6.71476	adrenal
APOD_HUMAN	P05090	13	adrenal_gland	8.34129	7.00583	adrenal
APOE_HUMAN	P02649	2	Adult_Adrenalgland_bRP_Velos_1	6.51699	6.44759	adrenal
APOE_HUMAN	P02649	12	Adult_Adrenalgland_Gel_Elite_49	7.45141	6.70348	adrenal
APOE_HUMAN	P02649	14	Adult_Adrenalgland_Gel_Velos_2	7.15072	6.50259	adrenal
APOE_HUMAN	P02649	15	adrenal_gland	7.6453	6.30983	adrenal
APOE_HUMAN	P02649	25	adrenal gland	8.94984	6.73751	adrenal
APOF_HUMAN	Q13790	2	adrenal gland	6.75599	4.54366	adrenal
APOH_HUMAN	P02749	3	Adult_Adrenalgland_Gel_Elite_49	7.08693	6.339	adrenal
APOH_HUMAN	P02749	5	Adult_Adrenalgland_Gel_Velos_2	6.2591	5.61097	adrenal
APOH_HUMAN	P02749	10	adrenal_gland	7.48527	6.1498	adrenal
APOH_HUMAN	P02749	15	adrenal gland	8.83856	6.62623	adrenal
APOL1_HUMAN	O14791	1	Adult_Adrenalgland_bRP_Velos_1	5.79923	5.72984	adrenal
APOL1_HUMAN	O14791	4	adrenal_gland	5.90316	4.56769	adrenal
APOL1_HUMAN	O14791	10	adrenal gland	7.78195	5.56961	adrenal
APOL2_HUMAN	Q9BQE5	1	Adult_Adrenalgland_bRP_Velos_1	5.71855	5.64915	adrenal
APOL2_HUMAN	Q9BQE5	2	Adult_Adrenalgland_Gel_Velos_2	5.87357	5.22544	adrenal
APOL2_HUMAN	Q9BQE5	3	adrenal_gland	5.92239	4.58692	adrenal
APOL2_HUMAN	Q9BQE5	4	Adult_Adrenalgland_Gel_Elite_49	5.84434	5.09641	adrenal
APOL2_HUMAN	Q9BQE5	7	adrenal gland	7.90787	5.69554	adrenal
APOL3_HUMAN	O95236	9	adrenal gland	6.84168	4.62935	adrenal
APOL6_HUMAN	Q9BWW8	1	adrenal gland	5.95928	3.74695	adrenal
APOM_HUMAN	O95445	1	Adult_Adrenalgland_Gel_Velos_2	4.6005	3.95237	adrenal
APOM_HUMAN	O95445	4	adrenal_gland	6.54339	5.20792	adrenal
APOM_HUMAN	O95445	7	adrenal gland	7.63466	5.42233	adrenal
APOOL_HUMAN	Q6UXV4	1	Adult_Adrenalgland_Gel_Elite_49	5.85347	5.10554	adrenal
APOOL_HUMAN	Q6UXV4	1	Adult_Adrenalgland_Gel_Velos_2	4.68174	4.03361	adrenal
APOOL_HUMAN	Q6UXV4	4	adrenal_gland	5.60103	4.26557	adrenal
APOOL_HUMAN	Q6UXV4	18	adrenal gland	8.22407	6.01174	adrenal
APOO_HUMAN	Q9BUR5	2	Adult_Adrenalgland_Gel_Elite_49	6.59777	5.84984	adrenal
APOO_HUMAN	Q9BUR5	4	adrenal_gland	6.26248	4.92702	adrenal
APOO_HUMAN	Q9BUR5	7	adrenal gland	7.9587	5.74637	adrenal
APTX_HUMAN	Q7Z2E3	3	adrenal gland	6.57912	4.36679	adrenal
APT_HUMAN	P07741	5	Adult_Adrenalgland_Gel_Elite_49	7.23878	6.49086	adrenal
APT_HUMAN	P07741	8	Adult_Adrenalgland_Gel_Velos_2	6.53412	5.88599	adrenal
APT_HUMAN	P07741	11	adrenal_gland	7.76261	6.42714	adrenal
APT_HUMAN	P07741	12	adrenal gland	8.59533	6.383	adrenal
AQP11_HUMAN	Q8NBQ7	1	adrenal gland	5.02476	2.81243	adrenal
AQP1_HUMAN	P29972	1	Adult_Adrenalgland_Gel_Velos_2	5.28149	4.63336	adrenal
AQR_HUMAN	O60306	1	adrenal_gland	4.41138	3.07591	adrenal
AQR_HUMAN	O60306	31	adrenal gland	7.20854	4.99621	adrenal
AR13B_HUMAN	Q3SXY8	1	adrenal gland	5.68604	3.47371	adrenal
AR2BP_HUMAN	Q9Y2Y0	1	Adult_Adrenalgland_Gel_Elite_49	5.80163	5.0537	adrenal
AR2BP_HUMAN	Q9Y2Y0	1	adrenal_gland	5.81183	4.47637	adrenal
AR2BP_HUMAN	Q9Y2Y0	2	adrenal gland	7.01321	4.80088	adrenal
AR6P1_HUMAN	Q15041	1	Adult_Adrenalgland_Gel_Elite_49	7.3569	6.60897	adrenal
AR6P1_HUMAN	Q15041	2	Adult_Adrenalgland_Gel_Velos_2	6.64944	6.00131	adrenal
AR6P1_HUMAN	Q15041	2	adrenal_gland	6.62938	5.29391	adrenal
AR6P1_HUMAN	Q15041	3	adrenal gland	8.09634	5.88401	adrenal
AR6P4_HUMAN	Q66PJ3	1	Adult_Adrenalgland_bRP_Velos_1	5.98039	5.91099	adrenal
AR6P4_HUMAN	Q66PJ3	4	adrenal gland	7.23374	5.02141	adrenal
AR7EP_HUMAN	Q8N8R7	1	adrenal gland	5.68015	3.46782	adrenal
ARAF_HUMAN	P10398	9	adrenal gland	7.15186	4.93952	adrenal
ARAP1_HUMAN	Q96P48	1	Adult_Adrenalgland_Gel_Elite_49	4.22197	3.47405	adrenal
ARAP1_HUMAN	Q96P48	17	adrenal_gland	5.78492	4.44945	adrenal
ARAP1_HUMAN	Q96P48	43	adrenal gland	7.40358	5.19125	adrenal
ARAP3_HUMAN	Q8WWN8	3	adrenal gland	5.17654	2.96421	adrenal
ARBK1_HUMAN	P25098	1	Adult_Adrenalgland_Gel_Elite_49	5.12588	4.37795	adrenal
ARBK1_HUMAN	P25098	2	adrenal_gland	5.3667	4.03123	adrenal
ARBK1_HUMAN	P25098	12	adrenal gland	7.2001	4.98777	adrenal
ARBK2_HUMAN	P35626	2	adrenal gland	5.46546	3.25313	adrenal
ARC1A_HUMAN	Q92747	4	Adult_Adrenalgland_Gel_Elite_49	6.26139	5.51347	adrenal
ARC1A_HUMAN	Q92747	4	Adult_Adrenalgland_Gel_Velos_2	5.66997	5.02184	adrenal
ARC1A_HUMAN	Q92747	5	adrenal_gland	6.61043	5.27496	adrenal
ARC1A_HUMAN	Q92747	17	adrenal gland	8.13656	5.92423	adrenal
ARC1B_HUMAN	O15143	4	Adult_Adrenalgland_Gel_Elite_49	6.53021	5.78229	adrenal
ARC1B_HUMAN	O15143	6	Adult_Adrenalgland_Gel_Velos_2	6.28561	5.63748	adrenal
ARC1B_HUMAN	O15143	10	adrenal_gland	7.00821	5.67274	adrenal
ARC1B_HUMAN	O15143	14	adrenal gland	8.42653	6.2142	adrenal
ARCH_HUMAN	Q8IWT0	1	Adult_Adrenalgland_bRP_Velos_1	5.35781	5.28841	adrenal
ARCH_HUMAN	Q8IWT0	1	adrenal gland	6.05214	3.83981	adrenal
ARCH_HUMAN	Q8IWT0	1	adrenal_gland	5.64454	4.30907	adrenal
ARF4_HUMAN	P18085	5	Adult_Adrenalgland_Gel_Elite_49	7.52122	6.77329	adrenal
ARF4_HUMAN	P18085	6	Adult_Adrenalgland_Gel_Velos_2	7.50441	6.85628	adrenal
ARF4_HUMAN	P18085	7	adrenal_gland	7.60337	6.2679	adrenal
ARF4_HUMAN	P18085	8	adrenal gland	8.5211	6.30877	adrenal
ARF5_HUMAN	P84085	1	Adult_Adrenalgland_Gel_Elite_49	6.15225	5.40432	adrenal
ARF5_HUMAN	P84085	1	Adult_Adrenalgland_Gel_Velos_2	5.53385	4.88572	adrenal
ARF5_HUMAN	P84085	5	adrenal_gland	6.68869	5.35323	adrenal
ARF5_HUMAN	P84085	8	adrenal gland	7.93516	5.72283	adrenal
ARF6_HUMAN	P62330	3	Adult_Adrenalgland_Gel_Elite_49	6.77558	6.02766	adrenal
ARF6_HUMAN	P62330	4	adrenal_gland	7.5236	6.18813	adrenal
ARF6_HUMAN	P62330	9	adrenal gland	8.42281	6.21048	adrenal
ARFG1_HUMAN	Q8N6T3	1	Adult_Adrenalgland_Gel_Elite_49	5.48451	4.73658	adrenal
ARFG1_HUMAN	Q8N6T3	9	adrenal gland	7.16554	4.95321	adrenal
ARFG2_HUMAN	Q8N6H7	1	adrenal_gland	4.90295	3.56749	adrenal
ARFG2_HUMAN	Q8N6H7	2	Adult_Adrenalgland_Gel_Elite_49	5.82153	5.0736	adrenal
ARFG2_HUMAN	Q8N6H7	12	adrenal gland	7.11979	4.90746	adrenal
ARFG3_HUMAN	Q9NP61	1	Adult_Adrenalgland_Gel_Elite_49	5.56222	4.81429	adrenal
ARFG3_HUMAN	Q9NP61	1	Adult_Adrenalgland_Gel_Velos_2	3.86949	3.22136	adrenal
ARFG3_HUMAN	Q9NP61	1	Adult_Adrenalgland_bRP_Velos_1	5.08414	5.01475	adrenal
ARFG3_HUMAN	Q9NP61	5	adrenal_gland	5.90308	4.56761	adrenal
ARFG3_HUMAN	Q9NP61	18	adrenal gland	7.73282	5.52048	adrenal
ARFP1_HUMAN	P53367	7	adrenal_gland	6.06284	4.72737	adrenal
ARFP1_HUMAN	P53367	18	adrenal gland	8.31632	6.10399	adrenal
ARFP2_HUMAN	P53365	1	adrenal_gland	4.81548	3.48001	adrenal
ARFP2_HUMAN	P53365	8	adrenal gland	7.34445	5.13211	adrenal
ARFRP_HUMAN	Q13795	3	adrenal gland	6.66862	4.45629	adrenal
ARGAL_HUMAN	Q9HCE6	7	adrenal gland	6.66614	4.45381	adrenal
ARGI1_HUMAN	P05089	1	Adult_Adrenalgland_Gel_Velos_2	4.32848	3.68035	adrenal
ARGI1_HUMAN	P05089	1	adrenal_gland	5.31692	3.98145	adrenal
ARGI1_HUMAN	P05089	5	Adult_Adrenalgland_Gel_Elite_49	6.39094	5.64302	adrenal
ARGI1_HUMAN	P05089	9	adrenal gland	7.10296	4.89063	adrenal
ARGI2_HUMAN	P78540	1	adrenal gland	5.29358	3.08125	adrenal
ARGL1_HUMAN	Q9NWB6	3	adrenal gland	7.26087	5.04854	adrenal
ARH37_HUMAN	A1IGU5	1	Adult_Adrenalgland_bRP_Velos_1	4.41338	4.34399	adrenal
ARH37_HUMAN	A1IGU5	7	adrenal gland	6.73927	4.52694	adrenal
ARH40_HUMAN	Q8TER5	1	Adult_Adrenalgland_bRP_Velos_1	4.83919	4.7698	adrenal
ARH40_HUMAN	Q8TER5	3	Adult_Adrenalgland_Gel_Elite_49	4.80823	4.0603	adrenal
ARH40_HUMAN	Q8TER5	21	adrenal gland	6.91112	4.69879	adrenal
ARHG1_HUMAN	Q92888	1	Adult_Adrenalgland_Gel_Elite_49	4.77056	4.02263	adrenal
ARHG1_HUMAN	Q92888	6	adrenal_gland	5.26387	3.9284	adrenal
ARHG1_HUMAN	Q92888	25	adrenal gland	7.34189	5.12956	adrenal
ARHG2_HUMAN	Q92974	2	adrenal_gland	4.0002	2.66474	adrenal
ARHG2_HUMAN	Q92974	23	adrenal gland	7.19977	4.98744	adrenal
ARHG3_HUMAN	Q9NR81	1	adrenal gland	5.29847	3.08614	adrenal
ARHG5_HUMAN	Q12774	2	adrenal gland	5.41274	3.20041	adrenal
ARHG6_HUMAN	Q15052	2	Adult_Adrenalgland_Gel_Elite_49	5.55107	4.80314	adrenal
ARHG6_HUMAN	Q15052	3	adrenal_gland	5.14033	3.80486	adrenal
ARHG6_HUMAN	Q15052	15	adrenal gland	7.14346	4.93113	adrenal
ARHG7_HUMAN	Q14155	2	Adult_Adrenalgland_Gel_Elite_49	5.57199	4.82407	adrenal
ARHG7_HUMAN	Q14155	3	adrenal_gland	5.49563	4.16016	adrenal
ARHG7_HUMAN	Q14155	15	adrenal gland	7.39008	5.17775	adrenal
ARHG9_HUMAN	O43307	2	adrenal gland	5.33335	3.12102	adrenal
ARHGA_HUMAN	O15013	13	adrenal gland	6.56254	4.35021	adrenal
ARHGB_HUMAN	O15085	1	Adult_Adrenalgland_Gel_Elite_49	4.21812	3.47019	adrenal
ARHGB_HUMAN	O15085	2	adrenal_gland	4.27483	2.93936	adrenal
ARHGB_HUMAN	O15085	18	adrenal gland	6.71025	4.49792	adrenal
ARHGC_HUMAN	Q9NZN5	3	adrenal_gland	4.55796	3.22249	adrenal
ARHGC_HUMAN	Q9NZN5	6	Adult_Adrenalgland_Gel_Elite_49	5.19821	4.45028	adrenal
ARHGC_HUMAN	Q9NZN5	25	adrenal gland	7.21287	5.00054	adrenal
ARHGF_HUMAN	O94989	3	adrenal gland	5.87397	3.66164	adrenal
ARHGG_HUMAN	Q5VV41	2	adrenal gland	5.29337	3.08104	adrenal
ARHGH_HUMAN	Q96PE2	1	adrenal_gland	3.15286	1.81739	adrenal
ARHGH_HUMAN	Q96PE2	14	adrenal gland	6.37053	4.1582	adrenal
ARHGI_HUMAN	Q6ZSZ5	1	adrenal_gland	4.70019	3.36472	adrenal
ARHGI_HUMAN	Q6ZSZ5	10	adrenal gland	6.37125	4.15892	adrenal
ARHGP_HUMAN	Q86VW2	1	adrenal gland	5.10047	2.88813	adrenal
ARHL2_HUMAN	Q9NX46	1	Adult_Adrenalgland_Gel_Velos_2	4.91537	4.26724	adrenal
ARHL2_HUMAN	Q9NX46	3	Adult_Adrenalgland_Gel_Elite_49	6.62931	5.88138	adrenal
ARHL2_HUMAN	Q9NX46	7	adrenal_gland	6.824	5.48854	adrenal
ARHL2_HUMAN	Q9NX46	15	adrenal gland	8.16095	5.94862	adrenal
ARH_HUMAN	Q5SW96	1	adrenal_gland	4.94522	3.60975	adrenal
ARH_HUMAN	Q5SW96	6	adrenal gland	6.80279	4.59046	adrenal
ARI1A_HUMAN	O14497	1	Adult_Adrenalgland_bRP_Velos_1	4.71454	4.64515	adrenal
ARI1A_HUMAN	O14497	13	adrenal gland	6.7553	4.54297	adrenal
ARI1B_HUMAN	Q8NFD5	11	adrenal gland	6.31615	4.10382	adrenal
ARI1_HUMAN	Q9Y4X5	1	adrenal_gland	4.81978	3.48431	adrenal
ARI1_HUMAN	Q9Y4X5	9	adrenal gland	7.57353	5.36119	adrenal
ARI2_HUMAN	O95376	1	adrenal_gland	4.65034	3.31488	adrenal
ARI2_HUMAN	O95376	13	adrenal gland	7.1066	4.89427	adrenal
ARI4A_HUMAN	P29374	2	Adult_Adrenalgland_bRP_Velos_1	4.56209	4.49269	adrenal
ARI4A_HUMAN	P29374	2	adrenal gland	5.39911	3.18678	adrenal
ARI4B_HUMAN	Q4LE39	1	Adult_Adrenalgland_bRP_Velos_1	4.00992	3.94052	adrenal
ARI4B_HUMAN	Q4LE39	5	adrenal gland	6.08039	3.86806	adrenal
ARID2_HUMAN	Q68CP9	1	Adult_Adrenalgland_bRP_Velos_1	4.60945	4.54005	adrenal
ARID2_HUMAN	Q68CP9	2	adrenal gland	5.30856	3.09623	adrenal
ARIP4_HUMAN	Q9Y4B4	1	adrenal gland	4.39142	2.17909	adrenal
ARK72_HUMAN	O43488	3	Adult_Adrenalgland_Gel_Elite_49	7.1819	6.43398	adrenal
ARK72_HUMAN	O43488	4	Adult_Adrenalgland_Gel_Velos_2	6.60767	5.95954	adrenal
ARK72_HUMAN	O43488	9	adrenal_gland	7.70336	6.36789	adrenal
ARK72_HUMAN	O43488	12	adrenal gland	8.44271	6.23038	adrenal
ARK73_HUMAN	O95154	2	Adult_Adrenalgland_Gel_Elite_49	6.25711	5.50918	adrenal
ARK73_HUMAN	O95154	4	adrenal gland	7.47713	5.2648	adrenal
ARK73_HUMAN	O95154	5	adrenal_gland	6.69511	5.35964	adrenal
ARL10_HUMAN	Q8N8L6	1	adrenal gland	5.6987	3.48637	adrenal
ARL15_HUMAN	Q9NXU5	1	adrenal_gland	5.45467	4.1192	adrenal
ARL15_HUMAN	Q9NXU5	4	adrenal gland	7.00663	4.7943	adrenal
ARL1_HUMAN	P40616	2	Adult_Adrenalgland_Gel_Elite_49	6.6664	5.91847	adrenal
ARL1_HUMAN	P40616	6	Adult_Adrenalgland_Gel_Velos_2	6.88902	6.24089	adrenal
ARL1_HUMAN	P40616	6	adrenal_gland	7.3671	6.03163	adrenal
ARL1_HUMAN	P40616	8	adrenal gland	8.01852	5.80619	adrenal
ARL2_HUMAN	P36404	1	Adult_Adrenalgland_Gel_Elite_49	5.89903	5.15111	adrenal
ARL2_HUMAN	P36404	4	Adult_Adrenalgland_Gel_Velos_2	5.84808	5.19995	adrenal
ARL2_HUMAN	P36404	6	adrenal_gland	6.94879	5.61333	adrenal
ARL2_HUMAN	P36404	11	adrenal gland	7.93984	5.72751	adrenal
ARL3_HUMAN	P36405	4	Adult_Adrenalgland_Gel_Elite_49	6.32425	5.57632	adrenal
ARL3_HUMAN	P36405	4	adrenal_gland	6.86907	5.5336	adrenal
ARL3_HUMAN	P36405	11	adrenal gland	7.92147	5.70914	adrenal
ARL5A_HUMAN	Q9Y689	1	Adult_Adrenalgland_Gel_Elite_49	5.02237	4.27445	adrenal
ARL5A_HUMAN	Q9Y689	1	adrenal gland	5.43353	3.2212	adrenal
ARL5A_HUMAN	Q9Y689	1	adrenal_gland	5.61925	4.28378	adrenal
ARL6_HUMAN	Q9H0F7	1	adrenal_gland	5.46172	4.12626	adrenal
ARL6_HUMAN	Q9H0F7	8	adrenal gland	7.37333	5.161	adrenal
ARL8A_HUMAN	Q96BM9	1	Adult_Adrenalgland_Gel_Velos_2	6.62301	5.97488	adrenal
ARL8A_HUMAN	Q96BM9	2	Adult_Adrenalgland_Gel_Elite_49	6.51623	5.76831	adrenal
ARL8A_HUMAN	Q96BM9	4	adrenal_gland	7.13552	5.80005	adrenal
ARL8A_HUMAN	Q96BM9	5	adrenal gland	8.27671	6.06438	adrenal
ARL8B_HUMAN	Q9NVJ2	1	Adult_Adrenalgland_bRP_Velos_1	6.51548	6.44608	adrenal
ARL8B_HUMAN	Q9NVJ2	2	Adult_Adrenalgland_Gel_Elite_49	7.4555	6.70758	adrenal
ARL8B_HUMAN	Q9NVJ2	4	Adult_Adrenalgland_Gel_Velos_2	6.74404	6.09591	adrenal
ARL8B_HUMAN	Q9NVJ2	4	adrenal_gland	7.23593	5.90046	adrenal
ARL8B_HUMAN	Q9NVJ2	5	adrenal gland	8.53887	6.32654	adrenal
ARLY_HUMAN	P04424	2	adrenal_gland	5.21416	3.8787	adrenal
ARLY_HUMAN	P04424	15	adrenal gland	7.45493	5.2426	adrenal
ARM10_HUMAN	Q8N2F6	1	Adult_Adrenalgland_Gel_Elite_49	5.78367	5.03574	adrenal
ARM10_HUMAN	Q8N2F6	9	adrenal gland	8.00323	5.7909	adrenal
ARMC1_HUMAN	Q9NVT9	1	Adult_Adrenalgland_Gel_Elite_49	5.33722	4.58929	adrenal
ARMC1_HUMAN	Q9NVT9	4	adrenal_gland	6.26166	4.92619	adrenal
ARMC1_HUMAN	Q9NVT9	8	adrenal gland	7.53237	5.32003	adrenal
ARMC6_HUMAN	Q6NXE6	8	adrenal gland	6.84307	4.63074	adrenal
ARMC8_HUMAN	Q8IUR7	1	Adult_Adrenalgland_Gel_Elite_49	4.6897	3.94177	adrenal
ARMC8_HUMAN	Q8IUR7	13	adrenal gland	7.00485	4.79252	adrenal
ARMC9_HUMAN	Q7Z3E5	7	adrenal gland	6.1809	3.96857	adrenal
ARMX1_HUMAN	Q9P291	1	Adult_Adrenalgland_Gel_Elite_49	5.69029	4.94237	adrenal
ARMX1_HUMAN	Q9P291	1	Adult_Adrenalgland_Gel_Velos_2	3.9238	3.27567	adrenal
ARMX1_HUMAN	Q9P291	9	adrenal gland	7.3726	5.16027	adrenal
ARMX2_HUMAN	Q7L311	1	Adult_Adrenalgland_Gel_Velos_2	4.27798	3.62985	adrenal
ARMX2_HUMAN	Q7L311	9	adrenal gland	7.01076	4.79843	adrenal
ARMX3_HUMAN	Q9UH62	1	Adult_Adrenalgland_bRP_Velos_1	5.60168	5.53229	adrenal
ARMX3_HUMAN	Q9UH62	9	adrenal gland	7.33667	5.12434	adrenal
ARMX5_HUMAN	Q6P1M9	1	adrenal gland	5.44451	3.23218	adrenal
ARMX6_HUMAN	Q7L4S7	2	adrenal gland	6.5777	4.36537	adrenal
ARNT_HUMAN	P27540	4	adrenal gland	6.22124	4.00891	adrenal
AROS_HUMAN	Q86WX3	1	adrenal gland	5.86301	3.65067	adrenal
ARP10_HUMAN	Q9NZ32	4	Adult_Adrenalgland_Gel_Elite_49	6.38877	5.64084	adrenal
ARP10_HUMAN	Q9NZ32	4	adrenal_gland	5.80639	4.47092	adrenal
ARP10_HUMAN	Q9NZ32	15	adrenal gland	7.49166	5.27933	adrenal
ARP19_HUMAN	P56211	5	adrenal gland	8.05901	5.84668	adrenal
ARP2_HUMAN	P61160	1	Adult_Adrenalgland_bRP_Velos_1	4.82251	4.75312	adrenal
ARP2_HUMAN	P61160	7	Adult_Adrenalgland_Gel_Elite_49	7.51095	6.76303	adrenal
ARP2_HUMAN	P61160	7	Adult_Adrenalgland_Gel_Velos_2	6.69477	6.04664	adrenal
ARP2_HUMAN	P61160	13	adrenal_gland	7.30399	5.96852	adrenal
ARP2_HUMAN	P61160	16	adrenal gland	8.44377	6.23143	adrenal
ARP3B_HUMAN	Q9P1U1	4	adrenal gland	5.99365	3.78132	adrenal
ARP3_HUMAN	P61158	7	Adult_Adrenalgland_Gel_Elite_49	6.92719	6.17926	adrenal
ARP3_HUMAN	P61158	8	Adult_Adrenalgland_Gel_Velos_2	6.57421	5.92608	adrenal
ARP3_HUMAN	P61158	8	adrenal_gland	7.08928	5.75381	adrenal
ARP3_HUMAN	P61158	21	adrenal gland	8.6547	6.44237	adrenal
ARP5L_HUMAN	Q9BPX5	2	Adult_Adrenalgland_Gel_Velos_2	5.69521	5.04708	adrenal
ARP5L_HUMAN	Q9BPX5	2	Adult_Adrenalgland_bRP_Velos_1	6.23682	6.16743	adrenal
ARP5L_HUMAN	Q9BPX5	2	adrenal gland	7.74798	5.53565	adrenal
ARP5L_HUMAN	Q9BPX5	3	adrenal_gland	6.78707	5.4516	adrenal
ARP5_HUMAN	Q9H9F9	6	adrenal gland	6.35381	4.14148	adrenal
ARP6_HUMAN	Q9GZN1	5	adrenal gland	6.46426	4.25193	adrenal
ARP8_HUMAN	Q9H981	6	adrenal gland	6.35994	4.14761	adrenal
ARPC2_HUMAN	O15144	2	Adult_Adrenalgland_bRP_Velos_1	6.96433	6.89493	adrenal
ARPC2_HUMAN	O15144	9	Adult_Adrenalgland_Gel_Elite_49	7.09784	6.34991	adrenal
ARPC2_HUMAN	O15144	10	Adult_Adrenalgland_Gel_Velos_2	6.74075	6.09262	adrenal
ARPC2_HUMAN	O15144	21	adrenal_gland	7.42537	6.0899	adrenal
ARPC2_HUMAN	O15144	29	adrenal gland	8.62474	6.41241	adrenal
ARPC3_HUMAN	O15145	2	Adult_Adrenalgland_Gel_Elite_49	6.7976	6.04967	adrenal
ARPC3_HUMAN	O15145	4	Adult_Adrenalgland_Gel_Velos_2	6.81042	6.16229	adrenal
ARPC3_HUMAN	O15145	5	adrenal_gland	7.08851	5.75305	adrenal
ARPC3_HUMAN	O15145	10	adrenal gland	8.36326	6.15093	adrenal
ARPC4_HUMAN	P59998	4	Adult_Adrenalgland_Gel_Elite_49	7.1826	6.43468	adrenal
ARPC4_HUMAN	P59998	7	Adult_Adrenalgland_Gel_Velos_2	7.08936	6.44123	adrenal
ARPC4_HUMAN	P59998	8	adrenal_gland	7.67917	6.3437	adrenal
ARPC4_HUMAN	P59998	9	adrenal gland	8.46933	6.257	adrenal
ARPC5_HUMAN	O15511	1	Adult_Adrenalgland_Gel_Elite_49	6.46565	5.71773	adrenal
ARPC5_HUMAN	O15511	2	Adult_Adrenalgland_bRP_Velos_1	7.16569	7.09629	adrenal
ARPC5_HUMAN	O15511	4	adrenal gland	7.8999	5.68757	adrenal
ARPC5_HUMAN	O15511	4	adrenal_gland	7.25594	5.92047	adrenal
ARRB1_HUMAN	P49407	1	Adult_Adrenalgland_Gel_Elite_49	5.73833	4.9904	adrenal
ARRB1_HUMAN	P49407	1	Adult_Adrenalgland_bRP_Velos_1	5.73775	5.66836	adrenal
ARRB1_HUMAN	P49407	4	adrenal_gland	6.16184	4.82637	adrenal
ARRB1_HUMAN	P49407	17	adrenal gland	7.61059	5.39826	adrenal
ARRB2_HUMAN	P32121	6	adrenal gland	6.84012	4.62779	adrenal
ARRC_HUMAN	P36575	1	adrenal_gland	5.78902	4.45355	adrenal
ARRC_HUMAN	P36575	3	adrenal gland	6.70936	4.49703	adrenal
ARRD1_HUMAN	Q8N5I2	1	adrenal gland	5.81739	3.60506	adrenal
ARSA_HUMAN	P15289	1	Adult_Adrenalgland_Gel_Velos_2	5.09959	4.45146	adrenal
ARSA_HUMAN	P15289	2	adrenal_gland	5.707	4.37153	adrenal
ARSA_HUMAN	P15289	6	adrenal gland	7.25031	5.03798	adrenal
ARSB_HUMAN	P15848	1	adrenal_gland	5.35989	4.02443	adrenal
ARSB_HUMAN	P15848	2	Adult_Adrenalgland_Gel_Elite_49	5.54566	4.79773	adrenal
ARSB_HUMAN	P15848	10	adrenal gland	6.89617	4.68384	adrenal
ARSD_HUMAN	P51689	1	Adult_Adrenalgland_Gel_Elite_49	4.85769	4.10977	adrenal
ARSD_HUMAN	P51689	8	adrenal gland	6.96432	4.75199	adrenal
ARSF_HUMAN	P54793	2	adrenal gland	5.514	3.30167	adrenal
ARSK_HUMAN	Q6UWY0	1	adrenal gland	4.97669	2.76436	adrenal
ARVC_HUMAN	O00192	9	adrenal gland	6.54578	4.33345	adrenal
ARY1_HUMAN	P18440	1	Adult_Adrenalgland_bRP_Velos_1	5.8012	5.7318	adrenal
ARY1_HUMAN	P18440	1	adrenal_gland	5.3937	4.05823	adrenal
ARY1_HUMAN	P18440	5	adrenal gland	7.0019	4.78957	adrenal
AS3MT_HUMAN	Q9HBK9	7	Adult_Adrenalgland_Gel_Elite_49	6.98927	6.24135	adrenal
AS3MT_HUMAN	Q9HBK9	15	Adult_Adrenalgland_Gel_Velos_2	6.8317	6.18356	adrenal
AS3MT_HUMAN	Q9HBK9	20	adrenal_gland	7.54082	6.20535	adrenal
AS3MT_HUMAN	Q9HBK9	33	adrenal gland	8.50278	6.29045	adrenal
ASAH1_HUMAN	Q13510	8	Adult_Adrenalgland_Gel_Elite_49	7.55401	6.80608	adrenal
ASAH1_HUMAN	Q13510	9	Adult_Adrenalgland_Gel_Velos_2	7.17218	6.52405	adrenal
ASAH1_HUMAN	Q13510	18	adrenal_gland	8.0867	6.75123	adrenal
ASAH1_HUMAN	Q13510	25	adrenal gland	8.39792	6.18559	adrenal
ASAP1_HUMAN	Q9ULH1	1	adrenal_gland	4.5751	3.23964	adrenal
ASAP1_HUMAN	Q9ULH1	2	Adult_Adrenalgland_bRP_Velos_1	4.60444	4.53505	adrenal
ASAP1_HUMAN	Q9ULH1	20	adrenal gland	6.97793	4.7656	adrenal
ASAP2_HUMAN	O43150	8	adrenal gland	6.20809	3.99575	adrenal
ASAP3_HUMAN	Q8TDY4	1	adrenal_gland	4.61782	3.28235	adrenal
ASAP3_HUMAN	Q8TDY4	10	adrenal gland	6.63666	4.42433	adrenal
ASB1_HUMAN	Q9Y576	1	adrenal gland	6.16346	3.95113	adrenal
ASB4_HUMAN	Q9Y574	2	adrenal gland	5.59125	3.37892	adrenal
ASB6_HUMAN	Q9NWX5	2	adrenal gland	5.3875	3.17517	adrenal
ASB9_HUMAN	Q96DX5	1	adrenal gland	5.98663	3.7743	adrenal
ASCC1_HUMAN	Q8N9N2	4	adrenal gland	7.00512	4.79279	adrenal
ASCC2_HUMAN	Q9H1I8	2	Adult_Adrenalgland_Gel_Elite_49	5.0133	4.26537	adrenal
ASCC2_HUMAN	Q9H1I8	9	adrenal gland	6.98517	4.77284	adrenal
ASCC3_HUMAN	Q8N3C0	1	Adult_Adrenalgland_bRP_Velos_1	4.13692	4.06752	adrenal
ASCC3_HUMAN	Q8N3C0	3	Adult_Adrenalgland_Gel_Elite_49	4.68485	3.93692	adrenal
ASCC3_HUMAN	Q8N3C0	4	adrenal_gland	4.54149	3.20602	adrenal
ASCC3_HUMAN	Q8N3C0	35	adrenal gland	6.72238	4.51005	adrenal
ASC_HUMAN	Q9ULZ3	5	adrenal_gland	6.67431	5.33884	adrenal
ASC_HUMAN	Q9ULZ3	7	adrenal gland	7.81434	5.602	adrenal
ASF1A_HUMAN	Q9Y294	2	adrenal gland	7.35549	5.14315	adrenal
ASGL1_HUMAN	Q7L266	5	adrenal gland	6.81327	4.60094	adrenal
ASH2L_HUMAN	Q9UBL3	1	Adult_Adrenalgland_Gel_Elite_49	4.81786	4.06993	adrenal
ASH2L_HUMAN	Q9UBL3	2	Adult_Adrenalgland_bRP_Velos_1	5.26983	5.20043	adrenal
ASH2L_HUMAN	Q9UBL3	2	adrenal_gland	5.04231	3.70684	adrenal
ASH2L_HUMAN	Q9UBL3	10	adrenal gland	7.03271	4.82038	adrenal
ASHWN_HUMAN	Q9BVC5	2	adrenal gland	6.38041	4.16808	adrenal
ASM3A_HUMAN	Q92484	1	adrenal_gland	5.05873	3.72326	adrenal
ASM3A_HUMAN	Q92484	4	adrenal gland	6.39358	4.18125	adrenal
ASML_HUMAN	O95671	1	Adult_Adrenalgland_Gel_Elite_49	5.43509	4.68716	adrenal
ASML_HUMAN	O95671	1	Adult_Adrenalgland_Gel_Velos_2	5.0469	4.39877	adrenal
ASML_HUMAN	O95671	1	Adult_Adrenalgland_bRP_Velos_1	6.5064	6.437	adrenal
ASML_HUMAN	O95671	5	adrenal_gland	6.07627	4.7408	adrenal
ASML_HUMAN	O95671	25	adrenal gland	7.46718	5.25485	adrenal
ASM_HUMAN	P17405	2	adrenal_gland	5.57606	4.24059	adrenal
ASM_HUMAN	P17405	6	adrenal gland	6.77329	4.56096	adrenal
ASNA_HUMAN	O43681	4	Adult_Adrenalgland_Gel_Elite_49	7.058	6.31008	adrenal
ASNA_HUMAN	O43681	8	Adult_Adrenalgland_Gel_Velos_2	6.44788	5.79975	adrenal
ASNA_HUMAN	O43681	10	adrenal_gland	7.36415	6.02868	adrenal
ASNA_HUMAN	O43681	13	adrenal gland	8.55453	6.3422	adrenal
ASND1_HUMAN	Q9NWL6	1	adrenal gland	4.65021	2.43787	adrenal
ASNS_HUMAN	P08243	5	adrenal gland	6.39325	4.18092	adrenal
ASPC1_HUMAN	Q9BZE9	14	adrenal gland	7.28588	5.07355	adrenal
ASPG_HUMAN	P20933	1	Adult_Adrenalgland_Gel_Elite_49	5.55366	4.80574	adrenal
ASPG_HUMAN	P20933	5	adrenal gland	6.67265	4.46032	adrenal
ASPG_HUMAN	P20933	5	adrenal_gland	6.19419	4.85872	adrenal
ASPH_HUMAN	Q12797	2	Adult_Adrenalgland_bRP_Velos_1	7.14349	7.0741	adrenal
ASPH_HUMAN	Q12797	3	Adult_Adrenalgland_Gel_Velos_2	5.7112	5.06307	adrenal
ASPH_HUMAN	Q12797	14	Adult_Adrenalgland_Gel_Elite_49	6.78507	6.03714	adrenal
ASPH_HUMAN	Q12797	21	adrenal_gland	6.75444	5.41897	adrenal
ASPH_HUMAN	Q12797	37	adrenal gland	8.27453	6.0622	adrenal
ASPN_HUMAN	Q9BXN1	4	Adult_Adrenalgland_Gel_Elite_49	6.36741	5.61948	adrenal
ASPN_HUMAN	Q9BXN1	4	Adult_Adrenalgland_Gel_Velos_2	5.85037	5.20224	adrenal
ASPN_HUMAN	Q9BXN1	13	adrenal gland	7.95889	5.74656	adrenal
ASPP1_HUMAN	Q96KQ4	2	adrenal gland	5.69513	3.4828	adrenal
ASPP2_HUMAN	Q13625	2	adrenal gland	5.58148	3.36915	adrenal
ASSY_HUMAN	P00966	11	Adult_Adrenalgland_Gel_Elite_49	7.3131	6.56517	adrenal
ASSY_HUMAN	P00966	11	Adult_Adrenalgland_Gel_Velos_2	6.61768	5.96955	adrenal
ASSY_HUMAN	P00966	17	adrenal_gland	7.69426	6.35879	adrenal
ASSY_HUMAN	P00966	27	adrenal gland	8.5882	6.37587	adrenal
ASTN1_HUMAN	O14525	4	adrenal gland	5.5372	3.32486	adrenal
ASTN2_HUMAN	O75129	2	adrenal gland	4.91544	2.70311	adrenal
ASUN_HUMAN	Q9NVM9	1	Adult_Adrenalgland_Gel_Elite_49	4.348	3.60008	adrenal
ASUN_HUMAN	Q9NVM9	10	adrenal gland	7.49165	5.27932	adrenal
ASXL2_HUMAN	Q76L83	3	adrenal gland	6.5118	4.29947	adrenal
AT10A_HUMAN	O60312	1	adrenal gland	3.78018	1.56785	adrenal
AT11A_HUMAN	P98196	12	adrenal gland	6.7827	4.57037	adrenal
AT11B_HUMAN	Q9Y2G3	6	adrenal gland	6.28375	4.07142	adrenal
AT11C_HUMAN	Q8NB49	7	adrenal gland	6.50244	4.29011	adrenal
AT12A_HUMAN	P54707	1	Adult_Adrenalgland_Gel_Elite_49	5.59722	4.84929	adrenal
AT12A_HUMAN	P54707	1	adrenal_gland	5.06351	3.72804	adrenal
AT131_HUMAN	Q9HD20	1	Adult_Adrenalgland_bRP_Velos_1	5.36463	5.29524	adrenal
AT131_HUMAN	Q9HD20	1	adrenal_gland	4.11676	2.78129	adrenal
AT131_HUMAN	Q9HD20	3	Adult_Adrenalgland_Gel_Elite_49	5.35977	4.61184	adrenal
AT131_HUMAN	Q9HD20	33	adrenal gland	7.6226	5.41027	adrenal
AT132_HUMAN	Q9NQ11	2	adrenal gland	5.53968	3.32735	adrenal
AT133_HUMAN	Q9H7F0	3	adrenal gland	5.86886	3.65653	adrenal
AT1A1_HUMAN	P05023	1	Adult_Adrenalgland_bRP_Velos_1	6.75418	6.68479	adrenal
AT1A1_HUMAN	P05023	9	Adult_Adrenalgland_Gel_Velos_2	5.97131	5.32318	adrenal
AT1A1_HUMAN	P05023	13	Adult_Adrenalgland_Gel_Elite_49	7.08265	6.33473	adrenal
AT1A1_HUMAN	P05023	14	adrenal_gland	6.66364	5.32817	adrenal
AT1A1_HUMAN	P05023	32	adrenal gland	8.51122	6.29889	adrenal
AT1A2_HUMAN	P50993	1	adrenal_gland	3.76141	2.42594	adrenal
AT1A2_HUMAN	P50993	10	adrenal gland	6.91431	4.70197	adrenal
AT1A3_HUMAN	P13637	18	adrenal gland	7.53889	5.32656	adrenal
AT1B1_HUMAN	P05026	1	Adult_Adrenalgland_Gel_Elite_49	5.9823	5.23437	adrenal
AT1B1_HUMAN	P05026	1	Adult_Adrenalgland_Gel_Velos_2	5.66526	5.01713	adrenal
AT1B1_HUMAN	P05026	1	Adult_Adrenalgland_bRP_Velos_1	5.54502	5.47563	adrenal
AT1B1_HUMAN	P05026	3	adrenal_gland	6.10089	4.76543	adrenal
AT1B1_HUMAN	P05026	13	adrenal gland	8.32849	6.11616	adrenal
AT1B2_HUMAN	P14415	1	adrenal gland	6.41687	4.20454	adrenal
AT1B3_HUMAN	P54709	2	Adult_Adrenalgland_Gel_Elite_49	6.6654	5.91748	adrenal
AT1B3_HUMAN	P54709	4	adrenal_gland	6.50687	5.1714	adrenal
AT1B3_HUMAN	P54709	5	Adult_Adrenalgland_Gel_Velos_2	5.9497	5.30157	adrenal
AT1B3_HUMAN	P54709	10	adrenal gland	7.7475	5.53517	adrenal
AT2A2_HUMAN	P16615	3	Adult_Adrenalgland_Gel_Velos_2	5.54577	4.89764	adrenal
AT2A2_HUMAN	P16615	10	adrenal_gland	6.12217	4.78671	adrenal
AT2A2_HUMAN	P16615	13	Adult_Adrenalgland_Gel_Elite_49	6.66741	5.91949	adrenal
AT2A2_HUMAN	P16615	27	adrenal gland	8.25636	6.04403	adrenal
AT2A3_HUMAN	Q93084	1	adrenal_gland	4.09114	2.75568	adrenal
AT2A3_HUMAN	Q93084	12	adrenal gland	7.23677	5.02444	adrenal
AT2B1_HUMAN	P20020	2	Adult_Adrenalgland_bRP_Velos_1	5.69144	5.62205	adrenal
AT2B1_HUMAN	P20020	18	adrenal gland	7.02363	4.8113	adrenal
AT2B3_HUMAN	Q16720	1	Adult_Adrenalgland_bRP_Velos_1	3.91698	3.84758	adrenal
AT2B3_HUMAN	Q16720	16	adrenal gland	7.34153	5.1292	adrenal
AT2B4_HUMAN	P23634	2	Adult_Adrenalgland_bRP_Velos_1	6.15622	6.08682	adrenal
AT2B4_HUMAN	P23634	8	adrenal_gland	5.50476	4.1693	adrenal
AT2B4_HUMAN	P23634	10	Adult_Adrenalgland_Gel_Elite_49	6.38789	5.63997	adrenal
AT2B4_HUMAN	P23634	34	adrenal gland	8.08019	5.86786	adrenal
AT2C1_HUMAN	P98194	13	adrenal gland	6.78593	4.5736	adrenal
AT2L2_HUMAN	Q8IUZ5	3	adrenal_gland	5.78832	4.45285	adrenal
AT2L2_HUMAN	Q8IUZ5	10	adrenal gland	7.29199	5.07966	adrenal
AT5F1_HUMAN	P24539	5	Adult_Adrenalgland_Gel_Elite_49	7.26906	6.52113	adrenal
AT5F1_HUMAN	P24539	8	adrenal_gland	6.9079	5.57243	adrenal
AT5F1_HUMAN	P24539	10	Adult_Adrenalgland_Gel_Velos_2	7.16403	6.5159	adrenal
AT5F1_HUMAN	P24539	14	adrenal gland	8.75985	6.54752	adrenal
AT5SL_HUMAN	Q9NW81	1	Adult_Adrenalgland_Gel_Elite_49	5.26798	4.52005	adrenal
AT5SL_HUMAN	Q9NW81	5	adrenal gland	8.0407	5.82837	adrenal
AT8A1_HUMAN	Q9Y2Q0	2	adrenal_gland	4.19559	2.86012	adrenal
AT8A1_HUMAN	Q9Y2Q0	8	Adult_Adrenalgland_Gel_Elite_49	5.5697	4.82177	adrenal
AT8A1_HUMAN	Q9Y2Q0	27	adrenal gland	7.35423	5.14189	adrenal
AT8A2_HUMAN	Q9NTI2	1	adrenal gland	4.88857	2.67624	adrenal
AT8B1_HUMAN	O43520	1	adrenal gland	5.55072	3.33839	adrenal
AT8B2_HUMAN	P98198	1	Adult_Adrenalgland_bRP_Velos_1	3.88194	3.81255	adrenal
AT8B2_HUMAN	P98198	3	adrenal gland	5.05926	2.84693	adrenal
AT8B3_HUMAN	O60423	1	Adult_Adrenalgland_Gel_Elite_49	4.74801	4.00008	adrenal
ATAD1_HUMAN	Q8NBU5	1	adrenal_gland	5.12546	3.79	adrenal
ATAD1_HUMAN	Q8NBU5	4	Adult_Adrenalgland_Gel_Elite_49	6.46708	5.71916	adrenal
ATAD1_HUMAN	Q8NBU5	4	Adult_Adrenalgland_Gel_Velos_2	5.41137	4.76324	adrenal
ATAD1_HUMAN	Q8NBU5	11	adrenal gland	7.74183	5.5295	adrenal
ATAD2_HUMAN	Q6PL18	1	adrenal gland	5.09169	2.87936	adrenal
ATAT_HUMAN	Q5SQI0	4	adrenal gland	6.12428	3.91195	adrenal
ATBD4_HUMAN	Q7L8W6	3	adrenal gland	6.41678	4.20445	adrenal
ATCAY_HUMAN	Q86WG3	2	adrenal gland	6.87249	4.66016	adrenal
ATD2B_HUMAN	Q9ULI0	1	adrenal gland	4.85121	2.63888	adrenal
ATD3A_HUMAN	Q9NVI7	1	adrenal_gland	5.29497	3.9595	adrenal
ATD3A_HUMAN	Q9NVI7	2	Adult_Adrenalgland_Gel_Elite_49	5.80896	5.06103	adrenal
ATD3A_HUMAN	Q9NVI7	7	adrenal gland	8.05457	5.84224	adrenal
ATE1_HUMAN	O95260	1	Adult_Adrenalgland_bRP_Velos_1	5.79099	5.72159	adrenal
ATE1_HUMAN	O95260	8	adrenal gland	6.7902	4.57787	adrenal
ATF2_HUMAN	P15336	2	adrenal gland	5.9749	3.76257	adrenal
ATF6B_HUMAN	Q99941	1	adrenal gland	5.22856	3.01623	adrenal
ATF7_HUMAN	P17544	4	adrenal gland	6.10108	3.88875	adrenal
ATG12_HUMAN	O94817	2	adrenal gland	6.98941	4.77708	adrenal
ATG13_HUMAN	O75143	4	adrenal gland	6.33932	4.12699	adrenal
ATG2A_HUMAN	Q2TAZ0	15	adrenal gland	6.27806	4.06573	adrenal
ATG2B_HUMAN	Q96BY7	17	adrenal gland	6.17241	3.96008	adrenal
ATG3_HUMAN	Q9NT62	1	Adult_Adrenalgland_Gel_Elite_49	6.00632	5.25839	adrenal
ATG3_HUMAN	Q9NT62	2	Adult_Adrenalgland_Gel_Velos_2	4.88207	4.23394	adrenal
ATG3_HUMAN	Q9NT62	4	adrenal_gland	6.44532	5.10986	adrenal
ATG3_HUMAN	Q9NT62	12	adrenal gland	7.97281	5.76048	adrenal
ATG4A_HUMAN	Q8WYN0	2	adrenal gland	6.05227	3.83994	adrenal
ATG4B_HUMAN	Q9Y4P1	10	adrenal gland	7.01317	4.80084	adrenal
ATG4C_HUMAN	Q96DT6	7	adrenal gland	6.25653	4.0442	adrenal
ATG5_HUMAN	Q9H1Y0	1	adrenal_gland	5.14599	3.81052	adrenal
ATG5_HUMAN	Q9H1Y0	5	adrenal gland	6.92719	4.71486	adrenal
ATG7_HUMAN	O95352	4	Adult_Adrenalgland_Gel_Elite_49	5.74239	4.99447	adrenal
ATG7_HUMAN	O95352	10	adrenal_gland	6.01069	4.67522	adrenal
ATG7_HUMAN	O95352	20	adrenal gland	7.17043	4.9581	adrenal
ATG9A_HUMAN	Q7Z3C6	7	adrenal gland	6.39615	4.18382	adrenal
ATGA1_HUMAN	Q9BSB4	1	adrenal_gland	4.85313	3.51766	adrenal
ATGA1_HUMAN	Q9BSB4	3	adrenal gland	6.95558	4.74324	adrenal
ATIF1_HUMAN	Q9UII2	1	Adult_Adrenalgland_Gel_Elite_49	5.81502	5.0671	adrenal
ATIF1_HUMAN	Q9UII2	1	adrenal gland	7.37627	5.16394	adrenal
ATIF1_HUMAN	Q9UII2	1	adrenal_gland	4.90037	3.56491	adrenal
ATL1_HUMAN	Q8N6G6	1	Adult_Adrenalgland_Gel_Elite_49	3.80313	3.0552	adrenal
ATL1_HUMAN	Q8N6G6	21	adrenal gland	7.05813	4.84579	adrenal
ATL2_HUMAN	Q86TH1	7	adrenal gland	6.16111	3.94877	adrenal
ATL3_HUMAN	P82987	7	adrenal gland	6.14157	3.92924	adrenal
ATL4_HUMAN	Q6UY14	12	adrenal gland	6.63236	4.42003	adrenal
ATL5_HUMAN	Q6ZMM2	1	adrenal gland	5.82044	3.60811	adrenal
ATLA1_HUMAN	Q8WXF7	1	Adult_Adrenalgland_bRP_Velos_1	5.27663	5.20723	adrenal
ATLA1_HUMAN	Q8WXF7	4	adrenal_gland	5.63022	4.29476	adrenal
ATLA1_HUMAN	Q8WXF7	13	adrenal gland	7.21013	4.9978	adrenal
ATLA2_HUMAN	Q8NHH9	1	Adult_Adrenalgland_bRP_Velos_1	5.36182	5.29242	adrenal
ATLA2_HUMAN	Q8NHH9	6	adrenal_gland	6.47153	5.13606	adrenal
ATLA2_HUMAN	Q8NHH9	16	adrenal gland	7.49286	5.28053	adrenal
ATLA3_HUMAN	Q6DD88	1	Adult_Adrenalgland_bRP_Velos_1	5.15804	5.08864	adrenal
ATLA3_HUMAN	Q6DD88	5	Adult_Adrenalgland_Gel_Elite_49	6.71951	5.97158	adrenal
ATLA3_HUMAN	Q6DD88	6	Adult_Adrenalgland_Gel_Velos_2	6.09854	5.45041	adrenal
ATLA3_HUMAN	Q6DD88	13	adrenal_gland	7.05044	5.71497	adrenal
ATLA3_HUMAN	Q6DD88	29	adrenal gland	8.35436	6.14202	adrenal
ATM_HUMAN	Q13315	4	adrenal_gland	4.14092	2.80545	adrenal
ATM_HUMAN	Q13315	34	adrenal gland	6.38922	4.17688	adrenal
ATN1_HUMAN	P54259	1	Adult_Adrenalgland_bRP_Velos_1	5.05561	4.98621	adrenal
ATN1_HUMAN	P54259	1	adrenal gland	4.54072	2.32839	adrenal
ATOX1_HUMAN	O00244	9	adrenal gland	8.81732	6.60499	adrenal
ATP23_HUMAN	Q9Y6H3	3	adrenal gland	6.29504	4.08271	adrenal
ATP5H_HUMAN	O75947	1	Adult_Adrenalgland_bRP_Velos_1	6.02664	5.95725	adrenal
ATP5H_HUMAN	O75947	2	Adult_Adrenalgland_Gel_Elite_49	6.71217	5.96424	adrenal
ATP5H_HUMAN	O75947	7	adrenal_gland	6.85224	5.51677	adrenal
ATP5H_HUMAN	O75947	8	Adult_Adrenalgland_Gel_Velos_2	6.96447	6.31634	adrenal
ATP5H_HUMAN	O75947	19	adrenal gland	8.86079	6.64846	adrenal
ATP5I_HUMAN	P56385	1	Adult_Adrenalgland_Gel_Elite_49	5.42723	4.6793	adrenal
ATP5I_HUMAN	P56385	1	Adult_Adrenalgland_Gel_Velos_2	6.4697	5.82157	adrenal
ATP5I_HUMAN	P56385	3	adrenal gland	8.93095	6.71862	adrenal
ATP5J_HUMAN	P18859	8	adrenal gland	8.98414	6.7718	adrenal
ATP5L_HUMAN	O75964	2	Adult_Adrenalgland_Gel_Elite_49	6.85385	6.10593	adrenal
ATP5L_HUMAN	O75964	2	Adult_Adrenalgland_Gel_Velos_2	6.73275	6.08462	adrenal
ATP5L_HUMAN	O75964	5	adrenal gland	8.42632	6.21399	adrenal
ATP5L_HUMAN	O75964	6	adrenal_gland	6.69111	5.35564	adrenal
ATP5S_HUMAN	Q99766	3	Adult_Adrenalgland_Gel_Elite_49	5.94984	5.20192	adrenal
ATP5S_HUMAN	Q99766	4	adrenal_gland	6.28556	4.95009	adrenal
ATP5S_HUMAN	Q99766	6	adrenal gland	7.32289	5.11056	adrenal
ATP6_HUMAN	P00846	1	Adult_Adrenalgland_Gel_Elite_49	7.53143	6.78351	adrenal
ATP6_HUMAN	P00846	1	Adult_Adrenalgland_Gel_Velos_2	7.29747	6.64934	adrenal
ATP6_HUMAN	P00846	1	adrenal gland	7.48377	5.27144	adrenal
ATP6_HUMAN	P00846	1	adrenal_gland	6.87735	5.54189	adrenal
ATP7A_HUMAN	Q04656	8	adrenal gland	6.3971	4.18477	adrenal
ATP8_HUMAN	P03928	1	Adult_Adrenalgland_Gel_Elite_49	5.60232	4.85439	adrenal
ATP8_HUMAN	P03928	4	adrenal gland	8.59661	6.38428	adrenal
ATP9A_HUMAN	O75110	9	adrenal gland	6.72388	4.51155	adrenal
ATP9B_HUMAN	O43861	3	adrenal gland	5.74194	3.52961	adrenal
ATPA_HUMAN	P25705	19	Adult_Adrenalgland_Gel_Velos_2	7.76966	7.12153	adrenal
ATPA_HUMAN	P25705	22	Adult_Adrenalgland_Gel_Elite_49	8.34806	7.60013	adrenal
ATPA_HUMAN	P25705	28	adrenal_gland	7.81928	6.48381	adrenal
[truncated: 589,484+ more rows]

## Sheet: resource_stats
metrics	DIA-LFQ	DDA-TMT	DDA-LFQ
Run time (s)	59	32	128
Max memory usage (GB) for process	312.9	77.8	127.5
Max single core cpu usage (%) for process	4282.9	4246.7	5206
